# Supplementary material for: Research on differential privacy protection method based on user tendency
Source: PLoS One. 2023 Oct 26;18(10):e0288823. doi: 10.1371/journal.pone.0288823 (PMC10602288; doi:10.1371/journal.pone.0288823)
Supplement: S2 Data — (ZIP) [file pone.0288823.s002.zip › Data 5-2/022/Trajectory/20090603103753.plt]

Geolife trajectory
WGS 84
Altitude is in Feet
Reserved 3
0,2,255,My Track,0,0,2,8421376
0
39.97375,116.335391,0,492,39967.442974537,2009-06-03,10:37:53
39.973545,116.335164,0,492,39967.4430324074,2009-06-03,10:37:58
39.973535,116.33518,0,492,39967.4430902778,2009-06-03,10:38:03
39.973526,116.335074,0,493,39967.4431481481,2009-06-03,10:38:08
39.973475,116.334905,0,493,39967.4432060185,2009-06-03,10:38:13
39.973451,116.334756,0,494,39967.4432638889,2009-06-03,10:38:18
39.973507,116.334805,0,493,39967.4433217593,2009-06-03,10:38:23
39.97358,116.334888,0,493,39967.4433796296,2009-06-03,10:38:28
39.973552,116.334915,0,493,39967.4434375,2009-06-03,10:38:33
39.973526,116.334968,0,493,39967.4434953704,2009-06-03,10:38:38
39.973505,116.33496,0,492,39967.4435532407,2009-06-03,10:38:43
39.973585,116.334962,0,493,39967.4436111111,2009-06-03,10:38:48
39.973637,116.33493,0,493,39967.4436689815,2009-06-03,10:38:53
39.97364,116.334859,0,494,39967.4437268519,2009-06-03,10:38:58
39.97363,116.334833,0,495,39967.4437847222,2009-06-03,10:39:03
39.973585,116.334823,0,495,39967.4438425926,2009-06-03,10:39:08
39.973595,116.334862,0,496,39967.443900463,2009-06-03,10:39:13
39.973644,116.334884,0,497,39967.4439583333,2009-06-03,10:39:18
39.973629,116.33483,0,497,39967.4440162037,2009-06-03,10:39:23
39.973583,116.334772,0,498,39967.4440740741,2009-06-03,10:39:28
39.973529,116.334755,0,498,39967.4441319444,2009-06-03,10:39:33
39.973489,116.334818,0,498,39967.4441898148,2009-06-03,10:39:38
39.97351,116.334854,0,498,39967.4442476852,2009-06-03,10:39:43
39.973571,116.334875,0,499,39967.4443055556,2009-06-03,10:39:48
39.973599,116.334949,0,500,39967.4443634259,2009-06-03,10:39:53
39.97351,116.334861,0,500,39967.4444212963,2009-06-03,10:39:58
39.973523,116.334858,0,501,39967.4444791667,2009-06-03,10:40:03
39.973463,116.334889,0,500,39967.444537037,2009-06-03,10:40:08
39.973427,116.33494,0,500,39967.4445949074,2009-06-03,10:40:13
39.973379,116.334997,0,500,39967.4446527778,2009-06-03,10:40:18
39.973339,116.334944,0,500,39967.4447106481,2009-06-03,10:40:23
39.973294,116.334885,0,501,39967.4447685185,2009-06-03,10:40:28
39.973305,116.334912,0,501,39967.4448263889,2009-06-03,10:40:33
39.973297,116.334971,0,501,39967.4448842593,2009-06-03,10:40:38
39.973271,116.334955,0,501,39967.4449421296,2009-06-03,10:40:43
39.973269,116.334937,0,502,39967.445,2009-06-03,10:40:48
39.973312,116.33496,0,502,39967.4450578704,2009-06-03,10:40:53
39.973392,116.334931,0,502,39967.4451157407,2009-06-03,10:40:58
39.973392,116.334931,0,502,39967.445150463,2009-06-03,10:41:01
39.973392,116.334932,0,501,39967.4451736111,2009-06-03,10:41:03
39.97342,116.334935,0,501,39967.4452314815,2009-06-03,10:41:08
39.973387,116.334966,0,501,39967.4452893519,2009-06-03,10:41:13
39.9734,116.335037,0,501,39967.4453472222,2009-06-03,10:41:18
39.973559,116.335087,0,501,39967.4454050926,2009-06-03,10:41:23
39.973631,116.335048,0,501,39967.445462963,2009-06-03,10:41:28
39.973623,116.334971,0,502,39967.4455208333,2009-06-03,10:41:33
39.973658,116.334999,0,502,39967.4455787037,2009-06-03,10:41:38
39.973682,116.334966,0,503,39967.4456365741,2009-06-03,10:41:43
39.973691,116.334943,0,503,39967.4456944444,2009-06-03,10:41:48
39.973712,116.335,0,503,39967.4457523148,2009-06-03,10:41:53
39.973699,116.335023,0,503,39967.4458101852,2009-06-03,10:41:58
39.973671,116.33501,0,503,39967.4458680556,2009-06-03,10:42:03
39.973672,116.335076,0,503,39967.4459259259,2009-06-03,10:42:08
39.973638,116.33503,0,502,39967.4459837963,2009-06-03,10:42:13
39.97361,116.334988,0,502,39967.4460416667,2009-06-03,10:42:18
39.973618,116.33514,0,502,39967.446099537,2009-06-03,10:42:23
39.973615,116.335202,0,502,39967.4461574074,2009-06-03,10:42:28
39.973613,116.335119,0,503,39967.4462152778,2009-06-03,10:42:33
39.973602,116.335106,0,503,39967.4462731481,2009-06-03,10:42:38
39.973612,116.335042,0,503,39967.4463310185,2009-06-03,10:42:43
39.973622,116.334997,0,504,39967.4463888889,2009-06-03,10:42:48
39.973649,116.334921,0,504,39967.4464467593,2009-06-03,10:42:53
39.973609,116.334961,0,504,39967.4465046296,2009-06-03,10:42:58
39.973618,116.334977,0,504,39967.4465625,2009-06-03,10:43:03
39.973667,116.335063,0,504,39967.4466203704,2009-06-03,10:43:08
39.973644,116.335144,0,504,39967.4466782407,2009-06-03,10:43:13
39.973569,116.335142,0,503,39967.4467361111,2009-06-03,10:43:18
39.973537,116.335166,0,503,39967.4467939815,2009-06-03,10:43:23
39.973519,116.335244,0,504,39967.4468518518,2009-06-03,10:43:28
39.973497,116.335243,0,504,39967.4469097222,2009-06-03,10:43:33
39.973536,116.335301,0,505,39967.4469675926,2009-06-03,10:43:38
39.973586,116.335289,0,505,39967.447025463,2009-06-03,10:43:43
39.973541,116.335127,0,507,39967.4470833333,2009-06-03,10:43:48
39.973543,116.335072,0,508,39967.4471412037,2009-06-03,10:43:53
39.97356,116.335041,0,509,39967.4471990741,2009-06-03,10:43:58
39.973549,116.335101,0,509,39967.4472569444,2009-06-03,10:44:03
39.97351,116.33513,0,509,39967.4473148148,2009-06-03,10:44:08
39.973447,116.335278,0,509,39967.4473726852,2009-06-03,10:44:13
39.973401,116.335396,0,510,39967.4474305556,2009-06-03,10:44:18
39.973445,116.3354,0,510,39967.4474884259,2009-06-03,10:44:23
39.973479,116.335439,0,510,39967.4475462963,2009-06-03,10:44:28
39.973514,116.335473,0,511,39967.4476041667,2009-06-03,10:44:33
39.973606,116.335488,0,511,39967.447662037,2009-06-03,10:44:38
39.973683,116.335529,0,512,39967.4477199074,2009-06-03,10:44:43
39.973707,116.335466,0,512,39967.4477777778,2009-06-03,10:44:48
39.973692,116.335386,0,512,39967.4478356481,2009-06-03,10:44:53
39.973729,116.335331,0,513,39967.4478935185,2009-06-03,10:44:58
39.973769,116.335331,0,513,39967.4479513889,2009-06-03,10:45:03
39.973759,116.335223,0,513,39967.4480092593,2009-06-03,10:45:08
39.973765,116.335083,0,513,39967.4480671296,2009-06-03,10:45:13
39.973798,116.335087,0,514,39967.448125,2009-06-03,10:45:18
39.973793,116.335078,0,514,39967.4481828704,2009-06-03,10:45:23
39.973807,116.335106,0,514,39967.4482407407,2009-06-03,10:45:28
39.973812,116.335175,0,514,39967.4482986111,2009-06-03,10:45:33
39.973779,116.335224,0,514,39967.4483564815,2009-06-03,10:45:38
39.97376,116.335286,0,513,39967.4484143518,2009-06-03,10:45:43
39.973775,116.335275,0,514,39967.4484722222,2009-06-03,10:45:48
39.973794,116.334992,0,514,39967.4488773148,2009-06-03,10:46:23
39.973652,116.335075,0,514,39967.4489351852,2009-06-03,10:46:28
39.973603,116.335163,0,514,39967.4489930556,2009-06-03,10:46:33
39.97362,116.335275,0,513,39967.4490509259,2009-06-03,10:46:38
39.973635,116.3354,0,513,39967.4491087963,2009-06-03,10:46:43
39.973384,116.335415,0,510,39967.4535648148,2009-06-03,10:53:08
39.973444,116.33927,0,1430,39967.4540277778,2009-06-03,10:53:48
39.973535,116.339253,0,1365,39967.4540856481,2009-06-03,10:53:53
39.973515,116.338828,0,1234,39967.4541435185,2009-06-03,10:53:58
39.973488,116.34066,0,1631,39967.4542013889,2009-06-03,10:54:03
39.973511,116.344282,0,2404,39967.4542592593,2009-06-03,10:54:08
39.973427,116.340719,0,1640,39967.4543171296,2009-06-03,10:54:13
39.973303,116.333758,0,140,39967.454375,2009-06-03,10:54:18
39.973245,116.33355,0,63,39967.4544328704,2009-06-03,10:54:23
39.973219,116.332859,0,-97,39967.4544907407,2009-06-03,10:54:28
39.973292,116.333376,0,2,39967.4546064815,2009-06-03,10:54:38
39.9733,116.333319,0,3,39967.4546643518,2009-06-03,10:54:43
39.973363,116.33329,0,2,39967.4547222222,2009-06-03,10:54:48
39.973407,116.333192,0,3,39967.4547800926,2009-06-03,10:54:53
39.973399,116.333095,0,3,39967.454837963,2009-06-03,10:54:58
39.973392,116.333013,0,3,39967.4548958333,2009-06-03,10:55:03
39.973393,116.33296,0,2,39967.4549537037,2009-06-03,10:55:08
39.973386,116.332892,0,2,39967.4550115741,2009-06-03,10:55:13
39.973372,116.332824,0,2,39967.4550694444,2009-06-03,10:55:18
39.973346,116.333008,0,1,39967.4551273148,2009-06-03,10:55:23
39.973323,116.333216,0,0,39967.4551851852,2009-06-03,10:55:28
39.973337,116.333271,0,0,39967.4552430556,2009-06-03,10:55:33
39.973351,116.333262,0,0,39967.4553009259,2009-06-03,10:55:38
39.973421,116.333197,0,0,39967.4553587963,2009-06-03,10:55:43
39.973451,116.333146,0,1,39967.4554166667,2009-06-03,10:55:48
39.973475,116.333118,0,1,39967.455474537,2009-06-03,10:55:53
39.973516,116.333084,0,1,39967.4555324074,2009-06-03,10:55:58
39.973532,116.333039,0,2,39967.4555902778,2009-06-03,10:56:03
39.973485,116.332975,0,2,39967.4556481481,2009-06-03,10:56:08
39.97346,116.332887,0,2,39967.4557060185,2009-06-03,10:56:13
39.973442,116.332814,0,2,39967.4557638889,2009-06-03,10:56:18
39.973447,116.332736,0,2,39967.4558217593,2009-06-03,10:56:23
39.973441,116.332711,0,2,39967.4558796296,2009-06-03,10:56:28
39.973441,116.332722,0,1,39967.4559375,2009-06-03,10:56:33
39.973415,116.332997,0,0,39967.4559953704,2009-06-03,10:56:38
39.973423,116.333035,0,0,39967.4560532407,2009-06-03,10:56:43
39.973432,116.333093,0,0,39967.4561111111,2009-06-03,10:56:48
39.973436,116.333106,0,0,39967.4561689815,2009-06-03,10:56:53
39.973421,116.333042,0,0,39967.4562268518,2009-06-03,10:56:58
39.973427,116.333024,0,0,39967.4562847222,2009-06-03,10:57:03
39.973412,116.332999,0,0,39967.4563425926,2009-06-03,10:57:08
39.973389,116.33297,0,0,39967.456400463,2009-06-03,10:57:13
39.973389,116.33297,0,0,39967.4564351852,2009-06-03,10:57:16
39.973387,116.332974,0,0,39967.4564583333,2009-06-03,10:57:18
39.973394,116.332907,0,0,39967.4565162037,2009-06-03,10:57:23
39.973407,116.33291,0,0,39967.4565740741,2009-06-03,10:57:28
39.973433,116.332818,0,0,39967.4566319444,2009-06-03,10:57:33
39.973423,116.332843,0,0,39967.4566898148,2009-06-03,10:57:38
39.973404,116.332835,0,0,39967.4567476852,2009-06-03,10:57:43
39.973403,116.332903,0,0,39967.4568055556,2009-06-03,10:57:48
39.973402,116.332934,0,0,39967.4568634259,2009-06-03,10:57:53
39.973411,116.332936,0,0,39967.4569212963,2009-06-03,10:57:58
39.973456,116.332992,0,0,39967.4569791667,2009-06-03,10:58:03
39.973442,116.332987,0,0,39967.457037037,2009-06-03,10:58:08
39.973391,116.332924,0,0,39967.4570949074,2009-06-03,10:58:13
39.973413,116.33291,0,1,39967.4571527778,2009-06-03,10:58:18
39.9734,116.332895,0,1,39967.4572106482,2009-06-03,10:58:23
39.973409,116.332879,0,1,39967.4572685185,2009-06-03,10:58:28
39.973398,116.332816,0,3,39967.4573263889,2009-06-03,10:58:33
39.973412,116.332816,0,3,39967.4573842593,2009-06-03,10:58:38
39.973395,116.332748,0,3,39967.4574421296,2009-06-03,10:58:43
39.973422,116.332728,0,3,39967.4575,2009-06-03,10:58:48
39.973432,116.332701,0,3,39967.4575578704,2009-06-03,10:58:53
39.973387,116.332651,0,4,39967.4576157407,2009-06-03,10:58:58
39.973387,116.332651,0,4,39967.457650463,2009-06-03,10:59:01
39.973387,116.332658,0,4,39967.4576736111,2009-06-03,10:59:03
39.973425,116.332675,0,3,39967.4577314815,2009-06-03,10:59:08
39.973425,116.332675,0,3,39967.4577662037,2009-06-03,10:59:11
39.973431,116.33267,0,4,39967.4577893519,2009-06-03,10:59:13
39.973444,116.332663,0,4,39967.4578472222,2009-06-03,10:59:18
39.973477,116.332683,0,4,39967.4579050926,2009-06-03,10:59:23
39.973478,116.332672,0,5,39967.457962963,2009-06-03,10:59:28
39.973473,116.332701,0,3,39967.4580208333,2009-06-03,10:59:33
39.973459,116.332691,0,3,39967.4580787037,2009-06-03,10:59:38
39.973439,116.332674,0,3,39967.4581365741,2009-06-03,10:59:43
39.973233,116.332636,0,6,39967.4621296296,2009-06-03,11:05:28
39.973062,116.332615,0,7,39967.4623032407,2009-06-03,11:05:43
39.973068,116.332573,0,9,39967.4624768518,2009-06-03,11:05:58
39.973147,116.332509,0,10,39967.4625347222,2009-06-03,11:06:03
39.973168,116.332495,0,10,39967.4625925926,2009-06-03,11:06:08
39.973399,116.332435,0,10,39967.462650463,2009-06-03,11:06:13
39.973496,116.332463,0,9,39967.4627083333,2009-06-03,11:06:18
39.973529,116.332485,0,9,39967.4627662037,2009-06-03,11:06:23
39.973515,116.332489,0,10,39967.4628240741,2009-06-03,11:06:28
39.973455,116.332401,0,11,39967.4628819444,2009-06-03,11:06:33
39.973465,116.332403,0,11,39967.4629398148,2009-06-03,11:06:38
39.97348,116.332486,0,10,39967.4629976852,2009-06-03,11:06:43
39.973492,116.332464,0,10,39967.4630555556,2009-06-03,11:06:48
39.973488,116.332437,0,10,39967.4631134259,2009-06-03,11:06:53
39.973508,116.332415,0,10,39967.4631712963,2009-06-03,11:06:58
39.973496,116.33231,0,10,39967.4632291667,2009-06-03,11:07:03
39.973495,116.33216,0,10,39967.463287037,2009-06-03,11:07:08
39.973482,116.332108,0,10,39967.4633449074,2009-06-03,11:07:13
39.973446,116.332121,0,10,39967.4634027778,2009-06-03,11:07:18
39.973395,116.33224,0,9,39967.4634606481,2009-06-03,11:07:23
39.973401,116.332326,0,8,39967.4635185185,2009-06-03,11:07:28
39.97338,116.332258,0,8,39967.4635763889,2009-06-03,11:07:33
39.973399,116.332279,0,8,39967.4636342593,2009-06-03,11:07:38
39.973427,116.332279,0,8,39967.4636921296,2009-06-03,11:07:43
39.973427,116.332549,0,8,39967.46375,2009-06-03,11:07:48
39.973416,116.332477,0,7,39967.4638078704,2009-06-03,11:07:53
39.973404,116.332368,0,8,39967.4638657407,2009-06-03,11:07:58
39.973443,116.332372,0,7,39967.4639236111,2009-06-03,11:08:03
39.973424,116.332376,0,7,39967.4639814815,2009-06-03,11:08:08
39.973404,116.332304,0,7,39967.4640393518,2009-06-03,11:08:13
39.973404,116.332304,0,7,39967.4640740741,2009-06-03,11:08:16
39.9734,116.332306,0,7,39967.4640972222,2009-06-03,11:08:18
39.973418,116.33244,0,7,39967.4641550926,2009-06-03,11:08:23
39.973426,116.332569,0,7,39967.464212963,2009-06-03,11:08:28
39.973428,116.332658,0,6,39967.4642708333,2009-06-03,11:08:33
39.973442,116.332751,0,6,39967.4643287037,2009-06-03,11:08:38
39.973443,116.332797,0,6,39967.4643865741,2009-06-03,11:08:43
39.973446,116.332909,0,5,39967.4644444444,2009-06-03,11:08:48
39.973456,116.332791,0,5,39967.4645023148,2009-06-03,11:08:53
39.973444,116.332743,0,5,39967.4645601852,2009-06-03,11:08:58
39.973457,116.332757,0,5,39967.4646180556,2009-06-03,11:09:03
39.973457,116.332735,0,5,39967.4646759259,2009-06-03,11:09:08
39.973425,116.332569,0,5,39967.4647337963,2009-06-03,11:09:13
39.973413,116.33256,0,5,39967.4647916667,2009-06-03,11:09:18
39.973395,116.332596,0,5,39967.464849537,2009-06-03,11:09:23
39.973386,116.332498,0,5,39967.4649074074,2009-06-03,11:09:28
39.973403,116.332651,0,5,39967.4649652778,2009-06-03,11:09:33
39.973421,116.332778,0,5,39967.4650231482,2009-06-03,11:09:38
39.973416,116.332757,0,5,39967.4650810185,2009-06-03,11:09:43
39.973425,116.332831,0,5,39967.4651388889,2009-06-03,11:09:48
39.973432,116.332812,0,5,39967.4651967593,2009-06-03,11:09:53
39.97344,116.332779,0,5,39967.4652546296,2009-06-03,11:09:58
39.97344,116.332779,0,5,39967.4652893519,2009-06-03,11:10:01
39.973443,116.332784,0,5,39967.4653125,2009-06-03,11:10:03
39.973405,116.332689,0,5,39967.4653703704,2009-06-03,11:10:08
39.97339,116.332609,0,5,39967.4654282407,2009-06-03,11:10:13
39.973388,116.332466,0,6,39967.4654861111,2009-06-03,11:10:18
39.973361,116.332312,0,6,39967.4655439815,2009-06-03,11:10:23
39.973342,116.333034,0,38,39967.4658333333,2009-06-03,11:10:48
39.973411,116.332888,0,31,39967.4658912037,2009-06-03,11:10:53
39.973441,116.332625,0,24,39967.4659490741,2009-06-03,11:10:58
39.9734,116.332396,0,21,39967.4660069444,2009-06-03,11:11:03
39.973392,116.332418,0,17,39967.4660648148,2009-06-03,11:11:08
39.973392,116.332418,0,17,39967.466099537,2009-06-03,11:11:11
39.973392,116.332417,0,15,39967.4661226852,2009-06-03,11:11:13
39.973392,116.332364,0,14,39967.4661805556,2009-06-03,11:11:18
39.973387,116.332333,0,12,39967.4662384259,2009-06-03,11:11:23
39.97339,116.332314,0,11,39967.4662962963,2009-06-03,11:11:28
39.973399,116.332226,0,11,39967.4663541667,2009-06-03,11:11:33
39.973423,116.332185,0,11,39967.466412037,2009-06-03,11:11:38
39.97344,116.332107,0,10,39967.4664699074,2009-06-03,11:11:43
39.973416,116.332126,0,9,39967.4665277778,2009-06-03,11:11:48
39.973418,116.332352,0,6,39967.4665856481,2009-06-03,11:11:53
39.973371,116.332421,0,5,39967.4666435185,2009-06-03,11:11:58
39.973359,116.332363,0,6,39967.4667013889,2009-06-03,11:12:03
39.973377,116.332307,0,6,39967.4667592593,2009-06-03,11:12:08
39.973363,116.332232,0,7,39967.4668171296,2009-06-03,11:12:13
39.973354,116.332171,0,8,39967.466875,2009-06-03,11:12:18
39.973356,116.332156,0,9,39967.4669328704,2009-06-03,11:12:23
39.973374,116.332205,0,7,39967.4669907407,2009-06-03,11:12:28
39.973377,116.332177,0,8,39967.4670486111,2009-06-03,11:12:33
39.973377,116.332177,0,8,39967.4670833333,2009-06-03,11:12:36
39.97337,116.332182,0,10,39967.4671064815,2009-06-03,11:12:38
39.973342,116.332187,0,13,39967.4671643519,2009-06-03,11:12:43
39.973322,116.332185,0,13,39967.4672222222,2009-06-03,11:12:48
39.973362,116.332222,0,13,39967.4673958333,2009-06-03,11:13:03
39.973273,116.332264,0,15,39967.4676273148,2009-06-03,11:13:23
39.973209,116.332252,0,17,39967.4676851852,2009-06-03,11:13:28
39.973156,116.332255,0,18,39967.4677430556,2009-06-03,11:13:33
39.973133,116.332289,0,21,39967.4678009259,2009-06-03,11:13:38
39.973106,116.332285,0,23,39967.4678587963,2009-06-03,11:13:43
39.973128,116.332309,0,32,39967.4681481481,2009-06-03,11:14:08
39.973105,116.332463,0,37,39967.4683217593,2009-06-03,11:14:23
39.973091,116.33266,0,34,39967.4687847222,2009-06-03,11:15:03
39.973294,116.332551,0,36,39967.4688425926,2009-06-03,11:15:08
39.973376,116.332537,0,36,39967.468900463,2009-06-03,11:15:13
39.973428,116.332548,0,36,39967.4689583333,2009-06-03,11:15:18
39.973479,116.332569,0,35,39967.4690162037,2009-06-03,11:15:23
39.973492,116.332535,0,36,39967.4690740741,2009-06-03,11:15:28
39.973497,116.332494,0,36,39967.4691319444,2009-06-03,11:15:33
39.973492,116.332525,0,35,39967.4691898148,2009-06-03,11:15:38
39.9735,116.332554,0,35,39967.4692476852,2009-06-03,11:15:43
39.973583,116.33252,0,35,39967.4693634259,2009-06-03,11:15:53
39.973675,116.332675,0,38,39967.4694212963,2009-06-03,11:15:58
39.973834,116.332991,0,42,39967.4694791667,2009-06-03,11:16:03
39.973839,116.332892,0,41,39967.469537037,2009-06-03,11:16:08
39.973831,116.332789,0,40,39967.4695949074,2009-06-03,11:16:13
39.973896,116.33289,0,39,39967.4696527778,2009-06-03,11:16:18
39.973908,116.332901,0,40,39967.4697106481,2009-06-03,11:16:23
39.973897,116.332902,0,39,39967.4697685185,2009-06-03,11:16:28
39.973913,116.332913,0,39,39967.4698263889,2009-06-03,11:16:33
39.973925,116.332943,0,37,39967.4698842593,2009-06-03,11:16:38
39.973921,116.332929,0,36,39967.4699421296,2009-06-03,11:16:43
39.973964,116.333036,0,36,39967.47,2009-06-03,11:16:48
39.973951,116.333067,0,40,39967.4700578704,2009-06-03,11:16:53
39.973951,116.333067,0,40,39967.4700925926,2009-06-03,11:16:56
39.97395,116.333069,0,44,39967.4701157407,2009-06-03,11:16:58
39.973962,116.333125,0,44,39967.4701736111,2009-06-03,11:17:03
39.973898,116.333162,0,44,39967.4702314815,2009-06-03,11:17:08
39.973792,116.333151,0,48,39967.4702893518,2009-06-03,11:17:13
39.973729,116.333148,0,56,39967.4703472222,2009-06-03,11:17:18
39.973699,116.333113,0,64,39967.4704050926,2009-06-03,11:17:23
39.97366,116.333088,0,76,39967.470462963,2009-06-03,11:17:28
39.973647,116.333099,0,86,39967.4705208333,2009-06-03,11:17:33
39.973654,116.333125,0,93,39967.4705787037,2009-06-03,11:17:38
39.973601,116.333116,0,103,39967.4706365741,2009-06-03,11:17:43
39.973565,116.333163,0,111,39967.4706944444,2009-06-03,11:17:48
39.973528,116.333198,0,119,39967.4707523148,2009-06-03,11:17:53
39.97352,116.333227,0,130,39967.4708101852,2009-06-03,11:17:58
39.973521,116.333281,0,134,39967.4708680556,2009-06-03,11:18:03
39.973521,116.333328,0,136,39967.4709259259,2009-06-03,11:18:08
39.97351,116.33338,0,142,39967.4709837963,2009-06-03,11:18:13
39.973533,116.333389,0,151,39967.4710416667,2009-06-03,11:18:18
39.973548,116.33344,0,158,39967.471099537,2009-06-03,11:18:23
39.973548,116.33344,0,158,39967.4711342593,2009-06-03,11:18:26
39.973542,116.333439,0,162,39967.4711574074,2009-06-03,11:18:28
39.973512,116.333454,0,159,39967.4712152778,2009-06-03,11:18:33
39.973516,116.33342,0,158,39967.4712731481,2009-06-03,11:18:38
39.973519,116.333364,0,155,39967.4713310185,2009-06-03,11:18:43
39.973539,116.333383,0,152,39967.4713888889,2009-06-03,11:18:48
39.973526,116.333407,0,151,39967.4714467593,2009-06-03,11:18:53
39.973523,116.333438,0,152,39967.4715046296,2009-06-03,11:18:58
39.973523,116.333438,0,152,39967.4715393518,2009-06-03,11:19:01
39.973519,116.333435,0,152,39967.4715625,2009-06-03,11:19:03
39.973492,116.333443,0,156,39967.4716203704,2009-06-03,11:19:08
39.973478,116.333416,0,158,39967.4716782407,2009-06-03,11:19:13
39.973448,116.33343,0,159,39967.4717361111,2009-06-03,11:19:18
39.97344,116.333448,0,166,39967.4717939815,2009-06-03,11:19:23
39.973438,116.333464,0,169,39967.4718518518,2009-06-03,11:19:28
39.973438,116.333471,0,173,39967.4719097222,2009-06-03,11:19:33
39.973442,116.333465,0,174,39967.4719675926,2009-06-03,11:19:38
39.973442,116.333465,0,174,39967.4720023148,2009-06-03,11:19:41
39.973445,116.333465,0,174,39967.472025463,2009-06-03,11:19:43
39.973454,116.333464,0,176,39967.4720833333,2009-06-03,11:19:48
39.973479,116.333464,0,176,39967.4721412037,2009-06-03,11:19:53
39.973494,116.333483,0,178,39967.4721990741,2009-06-03,11:19:58
39.973477,116.333481,0,179,39967.4722569444,2009-06-03,11:20:03
39.973476,116.333481,0,178,39967.4723148148,2009-06-03,11:20:08
39.973476,116.333481,0,178,39967.472349537,2009-06-03,11:20:11
39.973475,116.333484,0,180,39967.4723726852,2009-06-03,11:20:13
39.973448,116.333495,0,191,39967.4724305556,2009-06-03,11:20:18
39.973432,116.333504,0,195,39967.4724884259,2009-06-03,11:20:23
39.973432,116.333504,0,195,39967.4725231482,2009-06-03,11:20:26
39.973426,116.333507,0,196,39967.4725462963,2009-06-03,11:20:28
39.973422,116.333494,0,196,39967.4726041667,2009-06-03,11:20:33
39.973416,116.333485,0,196,39967.472662037,2009-06-03,11:20:38
39.973422,116.333523,0,195,39967.4727199074,2009-06-03,11:20:43
39.973423,116.333535,0,197,39967.4727777778,2009-06-03,11:20:48
39.973394,116.333525,0,197,39967.4728356482,2009-06-03,11:20:53
39.973382,116.333533,0,196,39967.4728935185,2009-06-03,11:20:58
39.973401,116.333549,0,195,39967.4729513889,2009-06-03,11:21:03
39.973401,116.333549,0,195,39967.4729861111,2009-06-03,11:21:06
39.973404,116.333551,0,195,39967.4730092593,2009-06-03,11:21:08
39.973403,116.33361,0,196,39967.4730671296,2009-06-03,11:21:13
39.973396,116.333619,0,196,39967.473125,2009-06-03,11:21:18
39.973402,116.333623,0,197,39967.4731828704,2009-06-03,11:21:23
39.973404,116.333622,0,197,39967.4732060185,2009-06-03,11:21:25
39.973375,116.333629,0,197,39967.4732638889,2009-06-03,11:21:30
39.973335,116.333648,0,199,39967.4733217593,2009-06-03,11:21:35
39.973305,116.333656,0,199,39967.4733796296,2009-06-03,11:21:40
39.973284,116.333661,0,200,39967.4734375,2009-06-03,11:21:45
39.973278,116.333641,0,200,39967.4734953704,2009-06-03,11:21:50
39.973273,116.333651,0,200,39967.4735532407,2009-06-03,11:21:55
39.973283,116.333683,0,200,39967.4736111111,2009-06-03,11:22:00
39.973265,116.333699,0,200,39967.4736689815,2009-06-03,11:22:05
39.973222,116.33367,0,199,39967.4737268519,2009-06-03,11:22:10
39.97318,116.333615,0,198,39967.4737847222,2009-06-03,11:22:15
39.973164,116.333619,0,197,39967.4738425926,2009-06-03,11:22:20
39.973239,116.33369,0,197,39967.473900463,2009-06-03,11:22:25
39.97334,116.333764,0,198,39967.4739583333,2009-06-03,11:22:30
39.97335,116.333731,0,199,39967.4740162037,2009-06-03,11:22:35
39.973373,116.333749,0,200,39967.4740740741,2009-06-03,11:22:40
39.973371,116.333777,0,200,39967.4741319444,2009-06-03,11:22:45
39.97336,116.333796,0,199,39967.4741898148,2009-06-03,11:22:50
39.973347,116.333793,0,199,39967.4742476852,2009-06-03,11:22:55
39.973339,116.333811,0,198,39967.4743055556,2009-06-03,11:23:00
39.973339,116.333811,0,198,39967.4743402778,2009-06-03,11:23:03
39.973339,116.333808,0,198,39967.4743634259,2009-06-03,11:23:05
39.973373,116.333816,0,196,39967.4744212963,2009-06-03,11:23:10
39.973373,116.333816,0,196,39967.4744560185,2009-06-03,11:23:13
39.973381,116.333808,0,196,39967.4744791667,2009-06-03,11:23:15
39.973398,116.333754,0,197,39967.474537037,2009-06-03,11:23:20
39.973409,116.333702,0,199,39967.4745949074,2009-06-03,11:23:25
39.973441,116.333688,0,200,39967.4746527778,2009-06-03,11:23:30
39.973448,116.333668,0,202,39967.4747106481,2009-06-03,11:23:35
39.973458,116.334015,0,146,39967.4771412037,2009-06-03,11:27:05
39.973449,116.334022,0,146,39967.4771990741,2009-06-03,11:27:10
39.973449,116.334022,0,146,39967.4772337963,2009-06-03,11:27:13
39.973447,116.334023,0,146,39967.4772569444,2009-06-03,11:27:15
39.973458,116.334022,0,147,39967.4773148148,2009-06-03,11:27:20
39.97347,116.334057,0,146,39967.4773726852,2009-06-03,11:27:25
39.97346,116.334056,0,148,39967.4774305556,2009-06-03,11:27:30
39.973459,116.334052,0,147,39967.4774884259,2009-06-03,11:27:35
39.973459,116.334052,0,147,39967.4775231481,2009-06-03,11:27:38
39.973466,116.334051,0,148,39967.4775462963,2009-06-03,11:27:40
39.973475,116.334015,0,150,39967.4776041667,2009-06-03,11:27:45
39.97349,116.333954,0,150,39967.477662037,2009-06-03,11:27:50
39.973466,116.33395,0,150,39967.4777199074,2009-06-03,11:27:55
39.973428,116.333962,0,150,39967.4777777778,2009-06-03,11:28:00
39.973438,116.333952,0,151,39967.4778356481,2009-06-03,11:28:05
39.973417,116.333937,0,151,39967.4778935185,2009-06-03,11:28:10
39.973399,116.333926,0,151,39967.4779513889,2009-06-03,11:28:15
39.973396,116.333916,0,152,39967.4780092593,2009-06-03,11:28:20
39.973386,116.333888,0,153,39967.4780671296,2009-06-03,11:28:25
39.973411,116.333863,0,155,39967.478125,2009-06-03,11:28:30
39.973403,116.333853,0,156,39967.4781828704,2009-06-03,11:28:35
39.973399,116.333845,0,156,39967.4782407407,2009-06-03,11:28:40
39.973399,116.333845,0,156,39967.478275463,2009-06-03,11:28:43
39.9734,116.333848,0,157,39967.4782986111,2009-06-03,11:28:45
39.973419,116.333881,0,159,39967.4783564815,2009-06-03,11:28:50
39.973435,116.333866,0,161,39967.4784143518,2009-06-03,11:28:55
39.973397,116.333808,0,163,39967.4784722222,2009-06-03,11:29:00
39.973386,116.333775,0,165,39967.4785300926,2009-06-03,11:29:05
39.973396,116.333745,0,165,39967.478587963,2009-06-03,11:29:10
39.973421,116.333748,0,168,39967.4786458333,2009-06-03,11:29:15
39.973443,116.333735,0,170,39967.4787037037,2009-06-03,11:29:20
39.973493,116.333766,0,171,39967.4787615741,2009-06-03,11:29:25
39.973492,116.333791,0,171,39967.4788194444,2009-06-03,11:29:30
39.97346,116.333788,0,172,39967.4788773148,2009-06-03,11:29:35
39.973429,116.333759,0,174,39967.4789351852,2009-06-03,11:29:40
39.973424,116.333792,0,175,39967.4789930556,2009-06-03,11:29:45
39.973406,116.333861,0,175,39967.4790509259,2009-06-03,11:29:50
39.973392,116.333874,0,177,39967.4791087963,2009-06-03,11:29:55
39.973396,116.333912,0,177,39967.4791666667,2009-06-03,11:30:00
39.973442,116.334047,0,177,39967.479224537,2009-06-03,11:30:05
39.973432,116.334105,0,181,39967.4792824074,2009-06-03,11:30:10
39.97342,116.334114,0,184,39967.4793402778,2009-06-03,11:30:15
39.973412,116.334103,0,185,39967.4793981481,2009-06-03,11:30:20
39.973427,116.33407,0,187,39967.4794560185,2009-06-03,11:30:25
39.973423,116.334047,0,189,39967.4795138889,2009-06-03,11:30:30
39.973427,116.334,0,189,39967.4795717593,2009-06-03,11:30:35
39.973404,116.333949,0,184,39967.4796296296,2009-06-03,11:30:40
39.973592,116.334647,0,300,39967.4796875,2009-06-03,11:30:45
39.973593,116.3347,0,299,39967.4797453704,2009-06-03,11:30:50
39.973545,116.33489,0,293,39967.4798032407,2009-06-03,11:30:55
39.973502,116.334956,0,288,39967.4798611111,2009-06-03,11:31:00
39.973439,116.334974,0,291,39967.4799189815,2009-06-03,11:31:05
39.973425,116.335015,0,290,39967.4799768519,2009-06-03,11:31:10
39.973434,116.33501,0,287,39967.4800347222,2009-06-03,11:31:15
39.973425,116.334965,0,287,39967.4800925926,2009-06-03,11:31:20
39.973394,116.334908,0,284,39967.480150463,2009-06-03,11:31:25
39.973416,116.334883,0,281,39967.4802083333,2009-06-03,11:31:30
39.97344,116.334856,0,277,39967.4802662037,2009-06-03,11:31:35
39.973416,116.334806,0,271,39967.4803240741,2009-06-03,11:31:40
39.973404,116.334799,0,262,39967.4803819444,2009-06-03,11:31:45
39.973406,116.334777,0,256,39967.4804398148,2009-06-03,11:31:50
39.973367,116.334731,0,250,39967.4804976852,2009-06-03,11:31:55
39.973346,116.334737,0,244,39967.4805555556,2009-06-03,11:32:00
39.973351,116.334791,0,241,39967.4806134259,2009-06-03,11:32:05
39.973386,116.334757,0,239,39967.4806712963,2009-06-03,11:32:10
39.973356,116.334654,0,240,39967.4807291667,2009-06-03,11:32:15
39.973336,116.334593,0,240,39967.480787037,2009-06-03,11:32:20
39.973379,116.334608,0,240,39967.4808449074,2009-06-03,11:32:25
39.973392,116.334615,0,238,39967.4809027778,2009-06-03,11:32:30
39.973392,116.334615,0,238,39967.4809375,2009-06-03,11:32:33
39.973393,116.334615,0,238,39967.4809606481,2009-06-03,11:32:35
39.973407,116.334638,0,237,39967.4810185185,2009-06-03,11:32:40
39.9734,116.334613,0,233,39967.4810763889,2009-06-03,11:32:45
39.973399,116.334587,0,233,39967.4811342593,2009-06-03,11:32:50
39.973399,116.334587,0,233,39967.4811689815,2009-06-03,11:32:53
39.973406,116.334585,0,233,39967.4811921296,2009-06-03,11:32:55
39.973393,116.334565,0,233,39967.48125,2009-06-03,11:33:00
39.973383,116.334538,0,231,39967.4813078704,2009-06-03,11:33:05
39.973375,116.334513,0,228,39967.4813657407,2009-06-03,11:33:10
39.973383,116.33449,0,222,39967.4814236111,2009-06-03,11:33:15
39.973393,116.334497,0,221,39967.4814814815,2009-06-03,11:33:20
39.973383,116.334481,0,222,39967.4815393519,2009-06-03,11:33:25
39.973379,116.334481,0,223,39967.4815972222,2009-06-03,11:33:30
39.973378,116.334478,0,222,39967.4816550926,2009-06-03,11:33:35
39.973378,116.334478,0,222,39967.4816898148,2009-06-03,11:33:38
39.973375,116.334474,0,220,39967.481712963,2009-06-03,11:33:40
39.973368,116.334454,0,215,39967.4817708333,2009-06-03,11:33:45
39.973384,116.334445,0,214,39967.4818287037,2009-06-03,11:33:50
39.973373,116.334423,0,212,39967.4818865741,2009-06-03,11:33:55
39.973375,116.334401,0,211,39967.4819444444,2009-06-03,11:34:00
39.973375,116.334401,0,211,39967.4819791667,2009-06-03,11:34:03
39.973377,116.334393,0,212,39967.4820023148,2009-06-03,11:34:05
39.973376,116.334421,0,212,39967.4820601852,2009-06-03,11:34:10
39.973368,116.334399,0,212,39967.4821180556,2009-06-03,11:34:15
39.973362,116.33434,0,209,39967.4821759259,2009-06-03,11:34:20
39.973364,116.334324,0,209,39967.4822337963,2009-06-03,11:34:25
39.973365,116.334309,0,209,39967.4822916667,2009-06-03,11:34:30
39.973376,116.334276,0,210,39967.482349537,2009-06-03,11:34:35
39.973388,116.334258,0,209,39967.4824074074,2009-06-03,11:34:40
39.973368,116.334209,0,207,39967.4824652778,2009-06-03,11:34:45
39.973356,116.334182,0,206,39967.4825231481,2009-06-03,11:34:50
39.97337,116.334196,0,206,39967.4825810185,2009-06-03,11:34:55
39.97337,116.334196,0,206,39967.4826157407,2009-06-03,11:34:58
39.973378,116.334194,0,205,39967.4826388889,2009-06-03,11:35:00
39.97339,116.334104,0,205,39967.4826967593,2009-06-03,11:35:05
39.973363,116.334011,0,204,39967.4827546296,2009-06-03,11:35:10
39.973354,116.333915,0,201,39967.4828125,2009-06-03,11:35:15
39.973355,116.333881,0,200,39967.4828703704,2009-06-03,11:35:20
39.973366,116.333805,0,199,39967.4829282407,2009-06-03,11:35:25
39.973381,116.333886,0,199,39967.4829861111,2009-06-03,11:35:30
39.973402,116.333971,0,199,39967.4830439815,2009-06-03,11:35:35
39.973382,116.333881,0,201,39967.4831018519,2009-06-03,11:35:40
39.973373,116.333829,0,201,39967.4831597222,2009-06-03,11:35:45
39.973369,116.33389,0,201,39967.4832175926,2009-06-03,11:35:50
39.973365,116.334029,0,200,39967.483275463,2009-06-03,11:35:55
39.973359,116.334053,0,201,39967.4833333333,2009-06-03,11:36:00
39.973355,116.334064,0,202,39967.4833912037,2009-06-03,11:36:05
39.973359,116.334089,0,201,39967.4834490741,2009-06-03,11:36:10
39.97336,116.334106,0,201,39967.4835069444,2009-06-03,11:36:15
39.97337,116.334043,0,201,39967.4835648148,2009-06-03,11:36:20
39.97334,116.333941,0,202,39967.4836226852,2009-06-03,11:36:25
39.973299,116.333826,0,201,39967.4836805556,2009-06-03,11:36:30
39.973252,116.333702,0,202,39967.4837384259,2009-06-03,11:36:35
39.97324,116.333673,0,202,39967.4837962963,2009-06-03,11:36:40
39.973222,116.333627,0,202,39967.4838541667,2009-06-03,11:36:45
39.973225,116.333563,0,203,39967.483912037,2009-06-03,11:36:50
39.973197,116.333547,0,202,39967.4839699074,2009-06-03,11:36:55
39.973188,116.333561,0,202,39967.4840277778,2009-06-03,11:37:00
39.973188,116.333561,0,202,39967.4840625,2009-06-03,11:37:03
39.973187,116.333564,0,202,39967.4840856481,2009-06-03,11:37:05
39.973198,116.333604,0,202,39967.4841435185,2009-06-03,11:37:10
39.973217,116.333616,0,202,39967.4842013889,2009-06-03,11:37:15
39.973232,116.333616,0,202,39967.4842592593,2009-06-03,11:37:20
39.973243,116.333555,0,203,39967.4843171296,2009-06-03,11:37:25
39.973274,116.333524,0,203,39967.484375,2009-06-03,11:37:30
39.973313,116.333539,0,202,39967.4844328704,2009-06-03,11:37:35
39.973389,116.333579,0,200,39967.4844907407,2009-06-03,11:37:40
39.973456,116.333631,0,198,39967.4845486111,2009-06-03,11:37:45
39.973458,116.333617,0,195,39967.4846064815,2009-06-03,11:37:50
39.973422,116.333578,0,192,39967.4846643518,2009-06-03,11:37:55
39.973397,116.333588,0,189,39967.4847222222,2009-06-03,11:38:00
39.973377,116.333556,0,188,39967.4847800926,2009-06-03,11:38:05
39.973354,116.333485,0,188,39967.484837963,2009-06-03,11:38:10
39.973325,116.333388,0,188,39967.4848958333,2009-06-03,11:38:15
39.973473,116.333636,0,165,39967.4880787037,2009-06-03,11:42:50
39.973459,116.333735,0,165,39967.4881365741,2009-06-03,11:42:55
39.973437,116.333729,0,165,39967.4881944444,2009-06-03,11:43:00
39.973399,116.333746,0,166,39967.4882523148,2009-06-03,11:43:05
39.97336,116.333748,0,166,39967.4883101852,2009-06-03,11:43:10
39.97336,116.333748,0,166,39967.4883449074,2009-06-03,11:43:13
39.973358,116.333743,0,166,39967.4883680556,2009-06-03,11:43:15
39.973359,116.333687,0,166,39967.4884259259,2009-06-03,11:43:20
39.973339,116.33365,0,166,39967.4884837963,2009-06-03,11:43:25
39.973324,116.333581,0,167,39967.4885416667,2009-06-03,11:43:30
39.973278,116.333558,0,168,39967.488599537,2009-06-03,11:43:35
39.973317,116.3336,0,167,39967.4886574074,2009-06-03,11:43:40
39.973325,116.333633,0,167,39967.4887152778,2009-06-03,11:43:45
39.973416,116.333552,0,166,39967.4887731481,2009-06-03,11:43:50
39.97348,116.333474,0,166,39967.4888310185,2009-06-03,11:43:55
39.973551,116.333447,0,166,39967.4888888889,2009-06-03,11:44:00
39.973545,116.333454,0,166,39967.4889467593,2009-06-03,11:44:05
39.973545,116.333454,0,166,39967.4889814815,2009-06-03,11:44:08
39.973549,116.333452,0,166,39967.4890046296,2009-06-03,11:44:10
39.973547,116.333436,0,166,39967.4890625,2009-06-03,11:44:15
39.973492,116.333449,0,166,39967.4891203704,2009-06-03,11:44:20
39.973506,116.333442,0,166,39967.4891782407,2009-06-03,11:44:25
39.973485,116.333433,0,167,39967.4892361111,2009-06-03,11:44:30
39.973456,116.333426,0,167,39967.4892939815,2009-06-03,11:44:35
39.973384,116.333447,0,168,39967.4893518519,2009-06-03,11:44:40
39.97337,116.333446,0,168,39967.4894097222,2009-06-03,11:44:45
39.973445,116.333434,0,168,39967.4894675926,2009-06-03,11:44:50
39.973445,116.333434,0,168,39967.4895023148,2009-06-03,11:44:53
39.97345,116.333441,0,168,39967.489525463,2009-06-03,11:44:55
39.973462,116.333409,0,168,39967.4895833333,2009-06-03,11:45:00
39.97353,116.33329,0,168,39967.4896412037,2009-06-03,11:45:05
39.973586,116.333249,0,168,39967.4896990741,2009-06-03,11:45:10
39.973619,116.333227,0,167,39967.4897569444,2009-06-03,11:45:15
39.973654,116.333112,0,167,39967.4898148148,2009-06-03,11:45:20
39.973687,116.333076,0,167,39967.4898726852,2009-06-03,11:45:25
39.973748,116.332986,0,167,39967.4899305556,2009-06-03,11:45:30
39.973792,116.332865,0,166,39967.4899884259,2009-06-03,11:45:35
39.973823,116.332696,0,167,39967.4900462963,2009-06-03,11:45:40
39.97385,116.332564,0,167,39967.4901041667,2009-06-03,11:45:45
39.973819,116.332489,0,167,39967.490162037,2009-06-03,11:45:50
39.973679,116.332546,0,167,39967.4902199074,2009-06-03,11:45:55
39.973622,116.332584,0,168,39967.4902777778,2009-06-03,11:46:00
39.973646,116.332606,0,168,39967.4903356481,2009-06-03,11:46:05
39.973629,116.332655,0,168,39967.4903935185,2009-06-03,11:46:10
39.97359,116.332821,0,167,39967.4904513889,2009-06-03,11:46:15
39.9736,116.332875,0,166,39967.4905092593,2009-06-03,11:46:20
39.973528,116.332938,0,166,39967.4905671296,2009-06-03,11:46:25
39.973547,116.332988,0,166,39967.490625,2009-06-03,11:46:30
39.97357,116.332975,0,166,39967.4906828704,2009-06-03,11:46:35
39.973586,116.332984,0,165,39967.4907407407,2009-06-03,11:46:40
39.97359,116.333073,0,166,39967.4907986111,2009-06-03,11:46:45
39.973589,116.333135,0,166,39967.4908564815,2009-06-03,11:46:50
39.97352,116.333244,0,166,39967.4909143519,2009-06-03,11:46:55
39.973497,116.33328,0,166,39967.4909722222,2009-06-03,11:47:00
39.973455,116.333363,0,166,39967.4910300926,2009-06-03,11:47:05
39.973422,116.33338,0,167,39967.491087963,2009-06-03,11:47:10
39.973376,116.333424,0,167,39967.4911458333,2009-06-03,11:47:15
39.973323,116.333461,0,168,39967.4912037037,2009-06-03,11:47:20
39.973332,116.333518,0,167,39967.4912615741,2009-06-03,11:47:25
39.973407,116.33344,0,167,39967.4913194444,2009-06-03,11:47:30
39.973568,116.333331,0,166,39967.4913773148,2009-06-03,11:47:35
39.973598,116.333355,0,165,39967.4914351852,2009-06-03,11:47:40
39.973564,116.333365,0,165,39967.4914930556,2009-06-03,11:47:45
39.973554,116.33348,0,164,39967.4915509259,2009-06-03,11:47:50
39.973543,116.333462,0,163,39967.4916087963,2009-06-03,11:47:55
39.973561,116.333375,0,164,39967.4916666667,2009-06-03,11:48:00
39.973642,116.333219,0,163,39967.491724537,2009-06-03,11:48:05
39.973669,116.333174,0,163,39967.4917824074,2009-06-03,11:48:10
39.97367,116.333164,0,163,39967.4918402778,2009-06-03,11:48:15
39.973675,116.333123,0,164,39967.4918981481,2009-06-03,11:48:20
39.973653,116.333117,0,164,39967.4919560185,2009-06-03,11:48:25
39.973661,116.333086,0,165,39967.4920138889,2009-06-03,11:48:30
39.973634,116.333081,0,166,39967.4920717593,2009-06-03,11:48:35
39.973562,116.333081,0,166,39967.4921296296,2009-06-03,11:48:40
39.973559,116.333104,0,166,39967.4921875,2009-06-03,11:48:45
39.973566,116.333054,0,166,39967.4922453704,2009-06-03,11:48:50
39.973658,116.332994,0,165,39967.4923032407,2009-06-03,11:48:55
39.973702,116.33293,0,165,39967.4923611111,2009-06-03,11:49:00
39.973702,116.33293,0,165,39967.4923958333,2009-06-03,11:49:03
39.973709,116.332924,0,166,39967.4924189815,2009-06-03,11:49:05
39.973739,116.332955,0,165,39967.4924768518,2009-06-03,11:49:10
39.973768,116.333008,0,165,39967.4925347222,2009-06-03,11:49:15
39.973799,116.332949,0,165,39967.4925925926,2009-06-03,11:49:20
39.973792,116.332911,0,165,39967.492650463,2009-06-03,11:49:25
39.973778,116.332908,0,165,39967.4927083333,2009-06-03,11:49:30
39.973766,116.332908,0,166,39967.4927662037,2009-06-03,11:49:35
39.973757,116.332909,0,166,39967.4928240741,2009-06-03,11:49:40
39.973757,116.332909,0,166,39967.4928587963,2009-06-03,11:49:43
39.973754,116.332906,0,166,39967.4928819444,2009-06-03,11:49:45
39.973748,116.332865,0,166,39967.4929398148,2009-06-03,11:49:50
39.973755,116.332876,0,166,39967.4929976852,2009-06-03,11:49:55
39.973809,116.332917,0,165,39967.4930555556,2009-06-03,11:50:00
39.973788,116.332968,0,165,39967.4931134259,2009-06-03,11:50:05
39.973765,116.333056,0,165,39967.4931712963,2009-06-03,11:50:10
39.973736,116.333101,0,165,39967.4932291667,2009-06-03,11:50:15
39.973638,116.333249,0,165,39967.493287037,2009-06-03,11:50:20
39.973542,116.333438,0,165,39967.4933449074,2009-06-03,11:50:25
39.973558,116.333558,0,165,39967.4934027778,2009-06-03,11:50:30
39.973571,116.333562,0,165,39967.4934606481,2009-06-03,11:50:35
39.973571,116.333562,0,165,39967.4934953704,2009-06-03,11:50:38
39.973575,116.333557,0,164,39967.4935185185,2009-06-03,11:50:40
39.973567,116.333586,0,165,39967.4935763889,2009-06-03,11:50:45
39.973585,116.333575,0,165,39967.4936342593,2009-06-03,11:50:50
39.9736,116.333637,0,165,39967.4936921296,2009-06-03,11:50:55
39.973616,116.333747,0,164,39967.49375,2009-06-03,11:51:00
39.97362,116.333786,0,164,39967.4938078704,2009-06-03,11:51:05
39.973609,116.333859,0,165,39967.4938657407,2009-06-03,11:51:10
39.9735,116.333992,0,165,39967.4939236111,2009-06-03,11:51:15
39.973403,116.334263,0,164,39967.4939814815,2009-06-03,11:51:20
39.973361,116.334385,0,165,39967.4940393518,2009-06-03,11:51:25
39.973309,116.33443,0,166,39967.4940972222,2009-06-03,11:51:30
39.9733,116.33442,0,167,39967.4941550926,2009-06-03,11:51:35
39.97328,116.334153,0,170,39967.494212963,2009-06-03,11:51:40
39.973352,116.333963,0,171,39967.4942708333,2009-06-03,11:51:45
39.973475,116.333965,0,171,39967.4943287037,2009-06-03,11:51:50
39.973528,116.333787,0,170,39967.4943865741,2009-06-03,11:51:55
39.97349,116.333787,0,170,39967.4944444444,2009-06-03,11:52:00
39.973449,116.333765,0,169,39967.4945023148,2009-06-03,11:52:05
39.973402,116.333791,0,170,39967.4945601852,2009-06-03,11:52:10
39.973359,116.333897,0,169,39967.4946180556,2009-06-03,11:52:15
39.973299,116.333851,0,169,39967.4946759259,2009-06-03,11:52:20
39.9733,116.333776,0,168,39967.4947337963,2009-06-03,11:52:25
39.973367,116.333687,0,167,39967.4947916667,2009-06-03,11:52:30
39.973367,116.333687,0,167,39967.4948263889,2009-06-03,11:52:33
39.973359,116.33369,0,166,39967.494849537,2009-06-03,11:52:35
39.97328,116.333741,0,166,39967.4949074074,2009-06-03,11:52:40
39.973253,116.333692,0,166,39967.4949652778,2009-06-03,11:52:45
39.973299,116.333935,0,158,39967.4980324074,2009-06-03,11:57:10
39.973316,116.334053,0,155,39967.4980902778,2009-06-03,11:57:15
39.973335,116.333954,0,157,39967.4981481481,2009-06-03,11:57:20
39.973339,116.333905,0,158,39967.4982060185,2009-06-03,11:57:25
39.973379,116.333979,0,158,39967.4982638889,2009-06-03,11:57:30
39.973391,116.333976,0,161,39967.4983217593,2009-06-03,11:57:35
39.97337,116.333982,0,164,39967.4983796296,2009-06-03,11:57:40
39.973355,116.333988,0,166,39967.4984375,2009-06-03,11:57:45
39.973337,116.33392,0,168,39967.4984953704,2009-06-03,11:57:50
39.973292,116.333899,0,169,39967.4985532407,2009-06-03,11:57:55
39.97328,116.333906,0,169,39967.4986111111,2009-06-03,11:58:00
39.973334,116.333925,0,168,39967.4986689815,2009-06-03,11:58:05
39.973383,116.333873,0,168,39967.4987268519,2009-06-03,11:58:10
39.973375,116.333905,0,169,39967.4987847222,2009-06-03,11:58:15
39.973342,116.333964,0,169,39967.4988425926,2009-06-03,11:58:20
39.973353,116.333971,0,169,39967.498900463,2009-06-03,11:58:25
39.97335,116.333915,0,169,39967.4989583333,2009-06-03,11:58:30
39.973349,116.333976,0,168,39967.4990162037,2009-06-03,11:58:35
39.973348,116.333944,0,168,39967.4990740741,2009-06-03,11:58:40
39.973338,116.333812,0,168,39967.4991319444,2009-06-03,11:58:45
39.973351,116.333766,0,168,39967.4991898148,2009-06-03,11:58:50
39.973314,116.33379,0,167,39967.4992476852,2009-06-03,11:58:55
39.973298,116.333802,0,167,39967.4993055556,2009-06-03,11:59:00
39.973278,116.333855,0,167,39967.4993634259,2009-06-03,11:59:05
39.973233,116.3339,0,168,39967.4994212963,2009-06-03,11:59:10
39.973264,116.333864,0,168,39967.4994791667,2009-06-03,11:59:15
39.973329,116.333732,0,169,39967.499537037,2009-06-03,11:59:20
39.973333,116.333668,0,169,39967.4995949074,2009-06-03,11:59:25
39.973354,116.333576,0,169,39967.4996527778,2009-06-03,11:59:30
39.97334,116.333601,0,169,39967.4997106481,2009-06-03,11:59:35
39.973344,116.333698,0,169,39967.4997685185,2009-06-03,11:59:40
39.9733,116.333799,0,168,39967.4998263889,2009-06-03,11:59:45
39.9733,116.333799,0,168,39967.4998611111,2009-06-03,11:59:48
39.973295,116.333793,0,168,39967.4998842593,2009-06-03,11:59:50
39.973301,116.33378,0,168,39967.4999421296,2009-06-03,11:59:55
39.973301,116.33378,0,168,39967.4999768519,2009-06-03,11:59:58
39.973302,116.333776,0,168,39967.5,2009-06-03,12:00:00
39.973303,116.333767,0,169,39967.5000578704,2009-06-03,12:00:05
39.973312,116.33375,0,169,39967.5001157407,2009-06-03,12:00:10
39.973315,116.333818,0,169,39967.5001736111,2009-06-03,12:00:15
39.973357,116.333797,0,168,39967.5002314815,2009-06-03,12:00:20
39.973393,116.333731,0,169,39967.5002893518,2009-06-03,12:00:25
39.97337,116.333772,0,169,39967.5003472222,2009-06-03,12:00:30
39.973386,116.333823,0,168,39967.5004050926,2009-06-03,12:00:35
39.973384,116.33379,0,169,39967.500462963,2009-06-03,12:00:40
39.973409,116.333732,0,170,39967.5005208333,2009-06-03,12:00:45
39.973376,116.333743,0,171,39967.5005787037,2009-06-03,12:00:50
39.973353,116.33373,0,172,39967.5006365741,2009-06-03,12:00:55
39.97337,116.333744,0,172,39967.5006944444,2009-06-03,12:01:00
39.973306,116.33379,0,172,39967.5007523148,2009-06-03,12:01:05
39.973306,116.333744,0,174,39967.5008101852,2009-06-03,12:01:10
39.973334,116.333642,0,175,39967.5008680556,2009-06-03,12:01:15
39.97341,116.3339,0,171,39967.5009259259,2009-06-03,12:01:20
39.973338,116.334079,0,169,39967.5009837963,2009-06-03,12:01:25
39.973296,116.334127,0,169,39967.5010416667,2009-06-03,12:01:30
39.973389,116.333844,0,170,39967.501099537,2009-06-03,12:01:35
39.973383,116.333853,0,170,39967.5011574074,2009-06-03,12:01:40
39.973387,116.333822,0,170,39967.5012152778,2009-06-03,12:01:45
39.973423,116.333865,0,168,39967.5012731481,2009-06-03,12:01:50
39.973466,116.333795,0,167,39967.5013310185,2009-06-03,12:01:55
39.973536,116.334094,0,154,39967.5070601852,2009-06-03,12:10:10
39.973541,116.334135,0,152,39967.5071180556,2009-06-03,12:10:15
39.973556,116.334146,0,153,39967.5071759259,2009-06-03,12:10:20
39.973556,116.334146,0,153,39967.5072106481,2009-06-03,12:10:23
39.973557,116.334141,0,156,39967.5072337963,2009-06-03,12:10:25
39.973535,116.334161,0,159,39967.5072916667,2009-06-03,12:10:30
39.973507,116.334146,0,163,39967.507349537,2009-06-03,12:10:35
39.973462,116.334175,0,165,39967.5074074074,2009-06-03,12:10:40
39.973445,116.334133,0,167,39967.5074652778,2009-06-03,12:10:45
39.97346,116.334076,0,169,39967.5075231481,2009-06-03,12:10:50
39.973462,116.334089,0,169,39967.5075810185,2009-06-03,12:10:55
39.973462,116.334089,0,169,39967.5076157407,2009-06-03,12:10:58
39.97347,116.334091,0,169,39967.5076388889,2009-06-03,12:11:00
39.973476,116.334106,0,169,39967.5076967593,2009-06-03,12:11:05
39.973504,116.334188,0,164,39967.5077546296,2009-06-03,12:11:10
39.973519,116.334214,0,162,39967.5078125,2009-06-03,12:11:15
39.97352,116.334205,0,161,39967.5078703704,2009-06-03,12:11:20
39.973541,116.334138,0,162,39967.5079282407,2009-06-03,12:11:25
39.973545,116.334101,0,163,39967.5079861111,2009-06-03,12:11:30
39.973587,116.334032,0,164,39967.5080439815,2009-06-03,12:11:35
39.973636,116.334003,0,166,39967.5081018518,2009-06-03,12:11:40
39.973668,116.334005,0,166,39967.5081597222,2009-06-03,12:11:45
39.97371,116.33392,0,166,39967.5082175926,2009-06-03,12:11:50
39.973726,116.333887,0,166,39967.508275463,2009-06-03,12:11:55
39.973713,116.333867,0,167,39967.5083333333,2009-06-03,12:12:00
39.973562,116.33383,0,168,39967.5091435185,2009-06-03,12:13:10
39.973554,116.333843,0,168,39967.5107060185,2009-06-03,12:15:25
39.97362,116.333809,0,168,39967.5116319444,2009-06-03,12:16:45
39.973605,116.333842,0,168,39967.5124421296,2009-06-03,12:17:55
39.973601,116.333847,0,168,39967.5125578704,2009-06-03,12:18:05
39.973601,116.333847,0,168,39967.5128819444,2009-06-03,12:18:33
39.973609,116.333842,0,168,39967.5129050926,2009-06-03,12:18:35
39.97363,116.333842,0,168,39967.5141782407,2009-06-03,12:20:25
39.974062,116.334172,0,168,39967.5195023148,2009-06-03,12:28:05
39.974205,116.334344,0,166,39967.5195601852,2009-06-03,12:28:10
39.974086,116.334209,0,165,39967.5196180556,2009-06-03,12:28:15
39.974115,116.334176,0,163,39967.5196759259,2009-06-03,12:28:20
39.974135,116.334119,0,161,39967.5197337963,2009-06-03,12:28:25
39.974072,116.334096,0,161,39967.5197916667,2009-06-03,12:28:30
39.973921,116.334062,0,159,39967.519849537,2009-06-03,12:28:35
39.97387,116.334022,0,161,39967.5199074074,2009-06-03,12:28:40
39.973818,116.333947,0,163,39967.5199652778,2009-06-03,12:28:45
39.973699,116.333914,0,165,39967.5200231481,2009-06-03,12:28:50
39.973641,116.333952,0,166,39967.5200810185,2009-06-03,12:28:55
39.973744,116.334023,0,167,39967.5201388889,2009-06-03,12:29:00
39.973689,116.333976,0,168,39967.5201967593,2009-06-03,12:29:05
39.973675,116.333955,0,170,39967.5202546296,2009-06-03,12:29:10
39.973523,116.333871,0,170,39967.5203125,2009-06-03,12:29:15
39.973523,116.333871,0,170,39967.5203472222,2009-06-03,12:29:18
39.973522,116.333872,0,171,39967.5203703704,2009-06-03,12:29:20
39.973573,116.333892,0,172,39967.5204282407,2009-06-03,12:29:25
39.973634,116.33392,0,172,39967.5204861111,2009-06-03,12:29:30
39.973643,116.333933,0,172,39967.5205439815,2009-06-03,12:29:35
39.973635,116.333893,0,172,39967.5206018519,2009-06-03,12:29:40
39.97361,116.333855,0,171,39967.5206597222,2009-06-03,12:29:45
39.973645,116.333871,0,171,39967.5207175926,2009-06-03,12:29:50
39.973595,116.333816,0,174,39967.520775463,2009-06-03,12:29:55
39.973579,116.333834,0,173,39967.5208333333,2009-06-03,12:30:00
39.973377,116.333807,0,169,39967.5208912037,2009-06-03,12:30:05
39.973523,116.333921,0,165,39967.5209490741,2009-06-03,12:30:10
39.973581,116.33401,0,163,39967.5210069444,2009-06-03,12:30:15
39.973562,116.334023,0,163,39967.5210648148,2009-06-03,12:30:20
39.973513,116.334038,0,163,39967.5211226852,2009-06-03,12:30:25
39.973582,116.334019,0,164,39967.5211805556,2009-06-03,12:30:30
39.973587,116.334054,0,164,39967.5212384259,2009-06-03,12:30:35
39.973621,116.334042,0,165,39967.5212962963,2009-06-03,12:30:40
39.973707,116.333958,0,165,39967.5213541667,2009-06-03,12:30:45
39.973727,116.333893,0,165,39967.521412037,2009-06-03,12:30:50
39.973696,116.333849,0,165,39967.5214699074,2009-06-03,12:30:55
39.973657,116.333839,0,164,39967.5215277778,2009-06-03,12:31:00
39.973569,116.333803,0,165,39967.5215856481,2009-06-03,12:31:05
39.973537,116.333846,0,164,39967.5216435185,2009-06-03,12:31:10
39.973438,116.333852,0,165,39967.5217013889,2009-06-03,12:31:15
39.973478,116.333824,0,165,39967.5217592593,2009-06-03,12:31:20
39.973516,116.33378,0,165,39967.5218171296,2009-06-03,12:31:25
39.973551,116.333741,0,166,39967.521875,2009-06-03,12:31:30
39.973556,116.333844,0,167,39967.5219328704,2009-06-03,12:31:35
39.973513,116.333879,0,167,39967.5219907407,2009-06-03,12:31:40
39.973671,116.334041,0,166,39967.5220486111,2009-06-03,12:31:45
39.973711,116.334192,0,164,39967.5221064815,2009-06-03,12:31:50
39.97381,116.334297,0,163,39967.5221643519,2009-06-03,12:31:55
39.973848,116.334404,0,162,39967.5222222222,2009-06-03,12:32:00
39.973919,116.334475,0,161,39967.5222800926,2009-06-03,12:32:05
39.97403,116.334539,0,159,39967.522337963,2009-06-03,12:32:10
39.974049,116.334561,0,159,39967.5223958333,2009-06-03,12:32:15
39.974069,116.334609,0,160,39967.5224537037,2009-06-03,12:32:20
39.974063,116.334712,0,161,39967.5225115741,2009-06-03,12:32:25
39.974088,116.334733,0,163,39967.5225694444,2009-06-03,12:32:30
39.974127,116.334755,0,166,39967.5226273148,2009-06-03,12:32:35
39.974115,116.334757,0,167,39967.5226851852,2009-06-03,12:32:40
39.97407,116.334852,0,167,39967.5227430556,2009-06-03,12:32:45
39.974104,116.334841,0,168,39967.5228009259,2009-06-03,12:32:50
39.974098,116.334806,0,169,39967.5228587963,2009-06-03,12:32:55
39.974145,116.334808,0,169,39967.5229166667,2009-06-03,12:33:00
39.974203,116.334789,0,170,39967.522974537,2009-06-03,12:33:05
39.974298,116.334803,0,170,39967.5230324074,2009-06-03,12:33:10
39.974297,116.334859,0,170,39967.5230902778,2009-06-03,12:33:15
39.974205,116.334878,0,170,39967.5231481481,2009-06-03,12:33:20
39.97421,116.334855,0,170,39967.5232060185,2009-06-03,12:33:25
39.974354,116.334875,0,171,39967.5232638889,2009-06-03,12:33:30
39.974535,116.334997,0,172,39967.5233217593,2009-06-03,12:33:35
39.974558,116.335104,0,172,39967.5233796296,2009-06-03,12:33:40
39.974373,116.334981,0,172,39967.5234375,2009-06-03,12:33:45
39.974359,116.334976,0,173,39967.5234953704,2009-06-03,12:33:50
39.974283,116.334889,0,174,39967.5235532407,2009-06-03,12:33:55
39.974149,116.334728,0,176,39967.5236111111,2009-06-03,12:34:00
39.974179,116.334764,0,175,39967.5236689815,2009-06-03,12:34:05
39.974212,116.334734,0,176,39967.5237268518,2009-06-03,12:34:10
39.974234,116.334765,0,175,39967.5237847222,2009-06-03,12:34:15
39.974216,116.334769,0,174,39967.5238425926,2009-06-03,12:34:20
39.974161,116.334741,0,176,39967.523900463,2009-06-03,12:34:25
39.974089,116.334712,0,178,39967.5239583333,2009-06-03,12:34:30
39.97402,116.334656,0,180,39967.5240162037,2009-06-03,12:34:35
39.973881,116.334541,0,183,39967.5240740741,2009-06-03,12:34:40
39.973829,116.334485,0,187,39967.5241319444,2009-06-03,12:34:45
39.973673,116.334438,0,190,39967.5241898148,2009-06-03,12:34:50
39.9737,116.334422,0,192,39967.5242476852,2009-06-03,12:34:55
39.973696,116.334382,0,196,39967.5243055556,2009-06-03,12:35:00
39.973721,116.334329,0,200,39967.5243634259,2009-06-03,12:35:05
39.973757,116.334322,0,197,39967.5244212963,2009-06-03,12:35:10
39.973813,116.334363,0,194,39967.5244791667,2009-06-03,12:35:15
39.973717,116.334328,0,195,39967.524537037,2009-06-03,12:35:20
39.973553,116.334311,0,194,39967.5245949074,2009-06-03,12:35:25
39.973494,116.334249,0,195,39967.5246527778,2009-06-03,12:35:30
39.973499,116.334258,0,194,39967.5247106481,2009-06-03,12:35:35
39.973573,116.334233,0,192,39967.5247685185,2009-06-03,12:35:40
39.973601,116.334201,0,190,39967.5248263889,2009-06-03,12:35:45
39.973563,116.334131,0,190,39967.5248842593,2009-06-03,12:35:50
39.97355,116.334168,0,187,39967.5249421296,2009-06-03,12:35:55
39.973619,116.33437,0,180,39967.525,2009-06-03,12:36:00
39.973657,116.334489,0,177,39967.5250578704,2009-06-03,12:36:05
39.973704,116.334495,0,176,39967.5251157407,2009-06-03,12:36:10
39.973682,116.334473,0,176,39967.5251736111,2009-06-03,12:36:15
39.973757,116.334452,0,177,39967.5252314815,2009-06-03,12:36:20
39.973781,116.334437,0,178,39967.5252893518,2009-06-03,12:36:25
39.973774,116.334381,0,175,39967.5253472222,2009-06-03,12:36:30
39.973768,116.334394,0,174,39967.5254050926,2009-06-03,12:36:35
39.973759,116.334399,0,172,39967.525462963,2009-06-03,12:36:40
39.973746,116.334429,0,172,39967.5255208333,2009-06-03,12:36:45
39.973687,116.334414,0,173,39967.5255787037,2009-06-03,12:36:50
39.97363,116.334374,0,174,39967.5256365741,2009-06-03,12:36:55
39.973567,116.334241,0,175,39967.5256944444,2009-06-03,12:37:00
39.973741,116.334307,0,173,39967.5257523148,2009-06-03,12:37:05
39.973917,116.33443,0,171,39967.5258101852,2009-06-03,12:37:10
39.973973,116.334453,0,170,39967.5258680556,2009-06-03,12:37:15
39.973952,116.334465,0,171,39967.5259259259,2009-06-03,12:37:20
39.973929,116.334458,0,173,39967.5259837963,2009-06-03,12:37:25
39.97396,116.334401,0,174,39967.5260416667,2009-06-03,12:37:30
39.974051,116.334424,0,175,39967.526099537,2009-06-03,12:37:35
39.973988,116.334538,0,174,39967.5261574074,2009-06-03,12:37:40
39.97394,116.334617,0,172,39967.5262152778,2009-06-03,12:37:45
39.973916,116.334662,0,172,39967.5262731481,2009-06-03,12:37:50
39.973835,116.334588,0,172,39967.5263310185,2009-06-03,12:37:55
39.973871,116.334563,0,172,39967.5263888889,2009-06-03,12:38:00
39.973927,116.334589,0,172,39967.5264467593,2009-06-03,12:38:05
39.973871,116.334562,0,172,39967.5265046296,2009-06-03,12:38:10
39.973916,116.334593,0,171,39967.5265625,2009-06-03,12:38:15
39.973854,116.33461,0,170,39967.5266203704,2009-06-03,12:38:20
39.973884,116.33466,0,170,39967.5266782407,2009-06-03,12:38:25
39.973884,116.334687,0,171,39967.5267361111,2009-06-03,12:38:30
39.973856,116.33465,0,172,39967.5267939815,2009-06-03,12:38:35
39.973947,116.334615,0,174,39967.5268518519,2009-06-03,12:38:40
39.973881,116.334575,0,176,39967.5269097222,2009-06-03,12:38:45
39.973827,116.334558,0,177,39967.5269675926,2009-06-03,12:38:50
39.973905,116.334588,0,177,39967.527025463,2009-06-03,12:38:55
39.973949,116.334611,0,176,39967.5270833333,2009-06-03,12:39:00
39.97388,116.334581,0,172,39967.5271412037,2009-06-03,12:39:05
39.973953,116.334638,0,167,39967.5271990741,2009-06-03,12:39:10
39.973917,116.334686,0,165,39967.5272569444,2009-06-03,12:39:15
39.97386,116.334683,0,164,39967.5273148148,2009-06-03,12:39:20
39.973887,116.334669,0,165,39967.5273726852,2009-06-03,12:39:25
39.973918,116.334662,0,166,39967.5274305556,2009-06-03,12:39:30
39.973857,116.334613,0,166,39967.5274884259,2009-06-03,12:39:35
39.973804,116.334587,0,165,39967.5275462963,2009-06-03,12:39:40
39.973686,116.33455,0,164,39967.5276041667,2009-06-03,12:39:45
39.973693,116.334571,0,163,39967.527662037,2009-06-03,12:39:50
39.973737,116.334564,0,164,39967.5277199074,2009-06-03,12:39:55
39.973862,116.334607,0,165,39967.5277777778,2009-06-03,12:40:00
39.97385,116.334633,0,165,39967.5278356481,2009-06-03,12:40:05
39.97387,116.334672,0,166,39967.5278935185,2009-06-03,12:40:10
39.973891,116.334687,0,166,39967.5279513889,2009-06-03,12:40:15
39.973946,116.334721,0,167,39967.5280092593,2009-06-03,12:40:20
39.973975,116.334717,0,168,39967.5280671296,2009-06-03,12:40:25
39.974013,116.33469,0,170,39967.528125,2009-06-03,12:40:30
39.974105,116.334692,0,169,39967.5281828704,2009-06-03,12:40:35
39.974154,116.334703,0,170,39967.5282407407,2009-06-03,12:40:40
39.974105,116.334687,0,170,39967.5282986111,2009-06-03,12:40:45
39.974092,116.334679,0,170,39967.5283564815,2009-06-03,12:40:50
39.974076,116.334647,0,171,39967.5284143519,2009-06-03,12:40:55
39.974077,116.334595,0,172,39967.5284722222,2009-06-03,12:41:00
39.974077,116.334597,0,172,39967.5285300926,2009-06-03,12:41:05
39.974077,116.334597,0,172,39967.5285648148,2009-06-03,12:41:08
39.974078,116.334601,0,172,39967.528587963,2009-06-03,12:41:10
39.974043,116.334675,0,170,39967.5286458333,2009-06-03,12:41:15
39.974022,116.334638,0,171,39967.5287037037,2009-06-03,12:41:20
39.973989,116.33461,0,172,39967.5287615741,2009-06-03,12:41:25
39.973973,116.334586,0,172,39967.5288194444,2009-06-03,12:41:30
39.973971,116.334547,0,173,39967.5288773148,2009-06-03,12:41:35
39.973966,116.334524,0,174,39967.5289351852,2009-06-03,12:41:40
39.973941,116.334481,0,174,39967.5289930556,2009-06-03,12:41:45
39.973916,116.334477,0,174,39967.5290509259,2009-06-03,12:41:50
39.973898,116.334423,0,174,39967.5291087963,2009-06-03,12:41:55
39.973878,116.334402,0,175,39967.5291666667,2009-06-03,12:42:00
39.973878,116.334402,0,175,39967.5292013889,2009-06-03,12:42:03
39.97388,116.334402,0,175,39967.529224537,2009-06-03,12:42:05
39.973871,116.334362,0,175,39967.5292824074,2009-06-03,12:42:10
39.973908,116.334373,0,174,39967.5293402778,2009-06-03,12:42:15
39.973936,116.33439,0,174,39967.5293981481,2009-06-03,12:42:20
39.973923,116.334393,0,173,39967.5294560185,2009-06-03,12:42:25
39.973912,116.334389,0,173,39967.5295138889,2009-06-03,12:42:30
39.97392,116.334361,0,173,39967.5295717593,2009-06-03,12:42:35
39.973886,116.334307,0,173,39967.5296296296,2009-06-03,12:42:40
39.973867,116.334247,0,174,39967.5296875,2009-06-03,12:42:45
39.97385,116.334206,0,174,39967.5297453704,2009-06-03,12:42:50
39.973823,116.334238,0,174,39967.5298032407,2009-06-03,12:42:55
39.973824,116.334318,0,172,39967.5298611111,2009-06-03,12:43:00
39.973842,116.334365,0,171,39967.5299189815,2009-06-03,12:43:05
39.973836,116.334346,0,170,39967.5299768519,2009-06-03,12:43:10
39.973845,116.334353,0,170,39967.5300347222,2009-06-03,12:43:15
39.973845,116.334353,0,170,39967.5300694444,2009-06-03,12:43:18
39.973844,116.334355,0,170,39967.5300925926,2009-06-03,12:43:20
39.973848,116.334346,0,171,39967.530150463,2009-06-03,12:43:25
39.973847,116.334334,0,171,39967.5302083333,2009-06-03,12:43:30
39.973796,116.334275,0,171,39967.5302662037,2009-06-03,12:43:35
39.973766,116.334249,0,171,39967.5303240741,2009-06-03,12:43:40
39.973678,116.334168,0,172,39967.5303819444,2009-06-03,12:43:45
39.973731,116.334198,0,171,39967.5304398148,2009-06-03,12:43:50
39.973734,116.334162,0,171,39967.5304976852,2009-06-03,12:43:55
39.973753,116.33415,0,171,39967.5305555556,2009-06-03,12:44:00
39.973738,116.334188,0,171,39967.5306134259,2009-06-03,12:44:05
39.973712,116.334148,0,171,39967.5306712963,2009-06-03,12:44:10
39.973696,116.334091,0,171,39967.5307291667,2009-06-03,12:44:15
39.973685,116.334057,0,171,39967.530787037,2009-06-03,12:44:20
39.9737,116.334048,0,171,39967.5308449074,2009-06-03,12:44:25
39.973678,116.334067,0,170,39967.5309027778,2009-06-03,12:44:30
39.973678,116.334079,0,169,39967.5309606481,2009-06-03,12:44:35
39.973678,116.334079,0,169,39967.5309953704,2009-06-03,12:44:38
39.973679,116.334086,0,169,39967.5310185185,2009-06-03,12:44:40
39.97371,116.334135,0,168,39967.5310763889,2009-06-03,12:44:45
39.973717,116.334154,0,168,39967.5311342593,2009-06-03,12:44:50
39.973604,116.334113,0,168,39967.5311921296,2009-06-03,12:44:55
39.97357,116.334108,0,167,39967.53125,2009-06-03,12:45:00
39.973514,116.333972,0,168,39967.5313078704,2009-06-03,12:45:05
39.973441,116.333886,0,168,39967.5313657407,2009-06-03,12:45:10
39.97342,116.333809,0,168,39967.5314236111,2009-06-03,12:45:15
39.973385,116.333799,0,169,39967.5314814815,2009-06-03,12:45:20
39.973336,116.333845,0,168,39967.5315393518,2009-06-03,12:45:25
39.973329,116.333986,0,166,39967.5315972222,2009-06-03,12:45:30
39.973325,116.334012,0,166,39967.5316550926,2009-06-03,12:45:35
39.973296,116.334026,0,166,39967.531712963,2009-06-03,12:45:40
39.973284,116.334028,0,166,39967.5317708333,2009-06-03,12:45:45
39.973255,116.334029,0,166,39967.5318287037,2009-06-03,12:45:50
39.973247,116.334,0,167,39967.5318865741,2009-06-03,12:45:55
39.973232,116.333987,0,167,39967.5319444444,2009-06-03,12:46:00
39.973211,116.33396,0,167,39967.5320023148,2009-06-03,12:46:05
39.973204,116.333948,0,167,39967.5320601852,2009-06-03,12:46:10
39.973204,116.333948,0,167,39967.5320949074,2009-06-03,12:46:13
39.973201,116.33395,0,168,39967.5321180556,2009-06-03,12:46:15
39.97325,116.333978,0,167,39967.5321759259,2009-06-03,12:46:20
39.973295,116.333959,0,166,39967.5322337963,2009-06-03,12:46:25
39.97332,116.334008,0,165,39967.5322916667,2009-06-03,12:46:30
39.973322,116.334013,0,165,39967.532349537,2009-06-03,12:46:35
39.973316,116.334015,0,165,39967.5324074074,2009-06-03,12:46:40
39.973316,116.334015,0,165,39967.5324421296,2009-06-03,12:46:43
39.97331,116.334011,0,166,39967.5324652778,2009-06-03,12:46:45
39.973286,116.333941,0,166,39967.5325231481,2009-06-03,12:46:50
39.973263,116.333869,0,167,39967.5325810185,2009-06-03,12:46:55
39.973277,116.333816,0,168,39967.5326388889,2009-06-03,12:47:00
39.973279,116.333764,0,169,39967.5326967593,2009-06-03,12:47:05
39.973258,116.333763,0,169,39967.5327546296,2009-06-03,12:47:10
39.973273,116.333722,0,170,39967.5328125,2009-06-03,12:47:15
39.97322,116.333645,0,170,39967.5328703704,2009-06-03,12:47:20
39.973374,116.333803,0,167,39967.5355902778,2009-06-03,12:51:15
39.973406,116.333941,0,165,39967.5356481481,2009-06-03,12:51:20
39.973459,116.333947,0,165,39967.5357060185,2009-06-03,12:51:25
39.973475,116.33395,0,165,39967.5357638889,2009-06-03,12:51:30
39.973478,116.33396,0,165,39967.5358217593,2009-06-03,12:51:35
39.973478,116.333966,0,165,39967.5358796296,2009-06-03,12:51:40
39.973477,116.333968,0,165,39967.5359375,2009-06-03,12:51:45
39.973477,116.333968,0,165,39967.5359722222,2009-06-03,12:51:48
39.973473,116.333966,0,165,39967.5359953704,2009-06-03,12:51:50
39.973468,116.333937,0,165,39967.5360532407,2009-06-03,12:51:55
39.973433,116.333947,0,165,39967.5361111111,2009-06-03,12:52:00
39.973424,116.333931,0,165,39967.5361689815,2009-06-03,12:52:05
39.973428,116.333952,0,165,39967.5362268519,2009-06-03,12:52:10
39.973436,116.333966,0,165,39967.5362847222,2009-06-03,12:52:15
39.973441,116.333965,0,166,39967.5363425926,2009-06-03,12:52:20
39.973441,116.333965,0,166,39967.5363773148,2009-06-03,12:52:23
39.973438,116.333969,0,166,39967.536400463,2009-06-03,12:52:25
39.973448,116.333999,0,166,39967.5364583333,2009-06-03,12:52:30
39.973446,116.334007,0,166,39967.5365162037,2009-06-03,12:52:35
39.973446,116.334007,0,166,39967.5365509259,2009-06-03,12:52:38
39.973448,116.334003,0,166,39967.5365740741,2009-06-03,12:52:40
39.973458,116.334005,0,166,39967.5366319444,2009-06-03,12:52:45
39.973487,116.333959,0,166,39967.5366898148,2009-06-03,12:52:50
39.973473,116.333933,0,166,39967.5367476852,2009-06-03,12:52:55
39.97346,116.333911,0,166,39967.5368055556,2009-06-03,12:53:00
39.973471,116.333908,0,166,39967.5368634259,2009-06-03,12:53:05
39.973486,116.333935,0,165,39967.5369212963,2009-06-03,12:53:10
39.973471,116.333955,0,164,39967.5369791667,2009-06-03,12:53:15
39.973478,116.333997,0,164,39967.537037037,2009-06-03,12:53:20
39.973529,116.334032,0,165,39967.5370949074,2009-06-03,12:53:25
39.973538,116.334047,0,164,39967.5371527778,2009-06-03,12:53:30
39.973529,116.334042,0,165,39967.5372106481,2009-06-03,12:53:35
39.9735,116.334022,0,165,39967.5372685185,2009-06-03,12:53:40
39.973419,116.333986,0,165,39967.5373263889,2009-06-03,12:53:45
39.973442,116.333949,0,166,39967.5373842593,2009-06-03,12:53:50
39.973444,116.333918,0,166,39967.5374421296,2009-06-03,12:53:55
39.973443,116.333907,0,166,39967.5375,2009-06-03,12:54:00
39.973443,116.333907,0,166,39967.5375347222,2009-06-03,12:54:03
39.973446,116.333899,0,166,39967.5375578704,2009-06-03,12:54:05
39.973446,116.33389,0,166,39967.5376157407,2009-06-03,12:54:10
39.973509,116.333896,0,166,39967.5376736111,2009-06-03,12:54:15
39.973474,116.333882,0,167,39967.5377314815,2009-06-03,12:54:20
39.973463,116.333895,0,166,39967.5377893519,2009-06-03,12:54:25
39.973413,116.333904,0,166,39967.5378472222,2009-06-03,12:54:30
39.973434,116.333917,0,166,39967.5379050926,2009-06-03,12:54:35
39.973434,116.333917,0,166,39967.5379398148,2009-06-03,12:54:38
39.973437,116.333921,0,166,39967.537962963,2009-06-03,12:54:40
39.973472,116.333953,0,166,39967.5380208333,2009-06-03,12:54:45
39.973467,116.333941,0,166,39967.5380787037,2009-06-03,12:54:50
39.973447,116.333941,0,166,39967.5381365741,2009-06-03,12:54:55
39.973431,116.333958,0,166,39967.5381944444,2009-06-03,12:55:00
39.973425,116.333993,0,166,39967.5382523148,2009-06-03,12:55:05
39.973437,116.334004,0,166,39967.5383101852,2009-06-03,12:55:10
39.973509,116.334026,0,166,39967.5383680556,2009-06-03,12:55:15
39.973492,116.33368,0,171,39967.5435763889,2009-06-03,13:02:45
39.973506,116.333671,0,171,39967.5436342593,2009-06-03,13:02:50
39.973498,116.33368,0,171,39967.5436921296,2009-06-03,13:02:55
39.973483,116.33369,0,171,39967.54375,2009-06-03,13:03:00
39.97345,116.33366,0,172,39967.5438078704,2009-06-03,13:03:05
39.973427,116.333633,0,171,39967.5438657407,2009-06-03,13:03:10
39.973426,116.333675,0,171,39967.5439236111,2009-06-03,13:03:15
39.973432,116.33367,0,171,39967.5439814815,2009-06-03,13:03:20
39.973432,116.33367,0,171,39967.5440162037,2009-06-03,13:03:23
39.973433,116.333664,0,171,39967.5440393519,2009-06-03,13:03:25
39.973411,116.333631,0,171,39967.5440972222,2009-06-03,13:03:30
39.973417,116.333609,0,171,39967.5441550926,2009-06-03,13:03:35
39.973405,116.33356,0,171,39967.544212963,2009-06-03,13:03:40
39.973419,116.333518,0,171,39967.5442708333,2009-06-03,13:03:45
39.973413,116.333531,0,171,39967.5443287037,2009-06-03,13:03:50
39.973392,116.333542,0,171,39967.5443865741,2009-06-03,13:03:55
39.973356,116.333561,0,171,39967.5444444444,2009-06-03,13:04:00
39.973352,116.333604,0,170,39967.5445023148,2009-06-03,13:04:05
39.973346,116.333595,0,170,39967.5445601852,2009-06-03,13:04:10
39.97335,116.333594,0,170,39967.5446180556,2009-06-03,13:04:15
39.97335,116.333594,0,170,39967.5446527778,2009-06-03,13:04:18
39.973344,116.3336,0,170,39967.5446759259,2009-06-03,13:04:20
39.973381,116.333558,0,170,39967.5447337963,2009-06-03,13:04:25
39.973414,116.33351,0,171,39967.5447916667,2009-06-03,13:04:30
39.973418,116.333501,0,170,39967.544849537,2009-06-03,13:04:35
39.973421,116.333473,0,170,39967.5449074074,2009-06-03,13:04:40
39.973451,116.333513,0,169,39967.5449652778,2009-06-03,13:04:45
39.973478,116.333498,0,169,39967.5450231481,2009-06-03,13:04:50
39.973513,116.333493,0,169,39967.5450810185,2009-06-03,13:04:55
39.973527,116.333474,0,169,39967.5453125,2009-06-03,13:05:15
39.973519,116.333476,0,169,39967.5453703704,2009-06-03,13:05:20
39.973513,116.333471,0,169,39967.5454282407,2009-06-03,13:05:25
39.973513,116.333471,0,169,39967.545462963,2009-06-03,13:05:28
39.973516,116.333463,0,169,39967.5454861111,2009-06-03,13:05:30
39.973483,116.333498,0,168,39967.5455439815,2009-06-03,13:05:35
39.973485,116.333517,0,168,39967.5456018519,2009-06-03,13:05:40
39.973503,116.333535,0,168,39967.5456597222,2009-06-03,13:05:45
39.973499,116.333529,0,168,39967.545775463,2009-06-03,13:05:55
39.973495,116.333523,0,168,39967.5458333333,2009-06-03,13:06:00
39.973496,116.333526,0,168,39967.5460648148,2009-06-03,13:06:20
39.973496,116.333526,0,168,39967.5461574074,2009-06-03,13:06:28
39.973493,116.333523,0,168,39967.5461805556,2009-06-03,13:06:30
39.973704,116.333611,0,168,39967.5462384259,2009-06-03,13:06:35
39.97382,116.333693,0,169,39967.5462962963,2009-06-03,13:06:40
39.973869,116.333677,0,169,39967.5463541667,2009-06-03,13:06:45
39.97387,116.333566,0,170,39967.546412037,2009-06-03,13:06:50
39.973859,116.333462,0,171,39967.5464699074,2009-06-03,13:06:55
39.973849,116.333521,0,171,39967.5465277778,2009-06-03,13:07:00
39.973867,116.333568,0,171,39967.5465856481,2009-06-03,13:07:05
39.973867,116.333568,0,171,39967.5466203704,2009-06-03,13:07:08
39.973863,116.333565,0,171,39967.5466435185,2009-06-03,13:07:10
39.973851,116.333557,0,171,39967.5467013889,2009-06-03,13:07:15
39.973789,116.333499,0,172,39967.5467592593,2009-06-03,13:07:20
39.973789,116.333499,0,172,39967.5467939815,2009-06-03,13:07:23
39.97379,116.333495,0,172,39967.5468171296,2009-06-03,13:07:25
39.973786,116.333476,0,172,39967.546875,2009-06-03,13:07:30
39.973787,116.333489,0,170,39967.5469328704,2009-06-03,13:07:35
39.973787,116.333411,0,170,39967.5472800926,2009-06-03,13:08:05
39.97377,116.333521,0,170,39967.547337963,2009-06-03,13:08:10
39.973815,116.333437,0,171,39967.5473958333,2009-06-03,13:08:15
39.973849,116.333339,0,171,39967.5474537037,2009-06-03,13:08:20
39.973855,116.333314,0,171,39967.5475115741,2009-06-03,13:08:25
39.973801,116.333344,0,171,39967.5475694444,2009-06-03,13:08:30
39.973762,116.333433,0,171,39967.5476273148,2009-06-03,13:08:35
39.973762,116.333433,0,171,39967.547662037,2009-06-03,13:08:38
39.973756,116.333433,0,171,39967.5476851852,2009-06-03,13:08:40
39.973746,116.333421,0,171,39967.5477430556,2009-06-03,13:08:45
39.97375,116.333397,0,171,39967.5478009259,2009-06-03,13:08:50
39.973779,116.333356,0,172,39967.5478587963,2009-06-03,13:08:55
39.973776,116.333314,0,172,39967.5479166667,2009-06-03,13:09:00
39.973773,116.333288,0,172,39967.547974537,2009-06-03,13:09:05
39.973783,116.333319,0,172,39967.5480324074,2009-06-03,13:09:10
39.973783,116.333319,0,172,39967.5480671296,2009-06-03,13:09:13
39.973779,116.333312,0,172,39967.5480902778,2009-06-03,13:09:15
39.973782,116.3333,0,172,39967.5481481481,2009-06-03,13:09:20
39.97372,116.333292,0,172,39967.5482060185,2009-06-03,13:09:25
39.973692,116.333358,0,173,39967.5482638889,2009-06-03,13:09:30
39.973711,116.333395,0,172,39967.5483217593,2009-06-03,13:09:35
39.973711,116.333395,0,172,39967.5483564815,2009-06-03,13:09:38
39.973704,116.333401,0,172,39967.5483796296,2009-06-03,13:09:40
39.973649,116.333389,0,172,39967.5484375,2009-06-03,13:09:45
39.973621,116.333393,0,172,39967.5484953704,2009-06-03,13:09:50
39.973603,116.333437,0,171,39967.5485532407,2009-06-03,13:09:55
39.97358,116.333515,0,172,39967.5486111111,2009-06-03,13:10:00
39.973502,116.333546,0,173,39967.5486689815,2009-06-03,13:10:05
39.973462,116.333555,0,173,39967.5487268518,2009-06-03,13:10:10
39.973432,116.333709,0,172,39967.5487847222,2009-06-03,13:10:15
39.973395,116.333821,0,172,39967.5488425926,2009-06-03,13:10:20
39.973378,116.333859,0,172,39967.548900463,2009-06-03,13:10:25
39.973302,116.333868,0,171,39967.5489583333,2009-06-03,13:10:30
39.973425,116.333836,0,171,39967.5490162037,2009-06-03,13:10:35
39.973341,116.333928,0,170,39967.5490740741,2009-06-03,13:10:40
39.973375,116.333933,0,170,39967.5491319444,2009-06-03,13:10:45
39.973519,116.333806,0,170,39967.5491898148,2009-06-03,13:10:50
39.973542,116.333737,0,170,39967.5492476852,2009-06-03,13:10:55
39.973504,116.333722,0,170,39967.5493055556,2009-06-03,13:11:00
39.973467,116.333703,0,170,39967.5493634259,2009-06-03,13:11:05
39.973414,116.333642,0,171,39967.5494212963,2009-06-03,13:11:10
39.973392,116.333675,0,171,39967.5494791667,2009-06-03,13:11:15
39.973279,116.333905,0,170,39967.549537037,2009-06-03,13:11:20
39.973064,116.334284,0,170,39967.5495949074,2009-06-03,13:11:25
39.973061,116.334259,0,169,39967.5496527778,2009-06-03,13:11:30
39.97304,116.334302,0,169,39967.5497106481,2009-06-03,13:11:35
39.972964,116.334428,0,169,39967.5497685185,2009-06-03,13:11:40
39.972919,116.334456,0,168,39967.5498263889,2009-06-03,13:11:45
39.972873,116.334467,0,169,39967.5498842593,2009-06-03,13:11:50
39.973641,116.333863,0,169,39967.5499421296,2009-06-03,13:11:55
39.973879,116.333679,0,169,39967.55,2009-06-03,13:12:00
39.973953,116.333571,0,169,39967.5500578704,2009-06-03,13:12:05
39.973937,116.333482,0,169,39967.5501157407,2009-06-03,13:12:10
39.973933,116.333456,0,169,39967.5501736111,2009-06-03,13:12:15
39.973878,116.33338,0,170,39967.5502314815,2009-06-03,13:12:20
39.973824,116.333314,0,170,39967.5502893519,2009-06-03,13:12:25
39.973814,116.333283,0,171,39967.5503472222,2009-06-03,13:12:30
39.973787,116.333287,0,171,39967.5504050926,2009-06-03,13:12:35
39.973782,116.333261,0,171,39967.550462963,2009-06-03,13:12:40
39.973792,116.333203,0,171,39967.5505208333,2009-06-03,13:12:45
39.973776,116.333192,0,170,39967.5505787037,2009-06-03,13:12:50
39.973753,116.333294,0,170,39967.5506365741,2009-06-03,13:12:55
39.973714,116.33345,0,169,39967.5506944444,2009-06-03,13:13:00
39.973696,116.333497,0,169,39967.5507523148,2009-06-03,13:13:05
39.973656,116.333567,0,169,39967.5508101852,2009-06-03,13:13:10
39.973639,116.333536,0,169,39967.5508680556,2009-06-03,13:13:15
39.973644,116.333467,0,170,39967.5509259259,2009-06-03,13:13:20
39.97358,116.333658,0,170,39967.5509837963,2009-06-03,13:13:25
39.973522,116.333759,0,170,39967.5510416667,2009-06-03,13:13:30
39.9735,116.333799,0,170,39967.551099537,2009-06-03,13:13:35
39.973498,116.333779,0,169,39967.5511574074,2009-06-03,13:13:40
39.973514,116.333758,0,169,39967.5512152778,2009-06-03,13:13:45
39.973515,116.333764,0,169,39967.5512731481,2009-06-03,13:13:50
39.973515,116.333764,0,169,39967.5513078704,2009-06-03,13:13:53
39.973518,116.333766,0,169,39967.5513310185,2009-06-03,13:13:55
39.973553,116.333627,0,169,39967.5513888889,2009-06-03,13:14:00
39.973506,116.333575,0,170,39967.5514467593,2009-06-03,13:14:05
39.973435,116.333638,0,170,39967.5515046296,2009-06-03,13:14:10
39.973302,116.33385,0,170,39967.5515625,2009-06-03,13:14:15
39.973286,116.333893,0,171,39967.5516203704,2009-06-03,13:14:20
39.973252,116.333943,0,171,39967.5516782407,2009-06-03,13:14:25
39.973244,116.333946,0,171,39967.5517361111,2009-06-03,13:14:30
39.973244,116.333946,0,171,39967.5517708333,2009-06-03,13:14:33
39.973242,116.333941,0,171,39967.5517939815,2009-06-03,13:14:35
39.973236,116.333932,0,171,39967.5518518519,2009-06-03,13:14:40
39.973236,116.333909,0,171,39967.5519097222,2009-06-03,13:14:45
39.973231,116.333894,0,171,39967.5519675926,2009-06-03,13:14:50
39.973229,116.33389,0,171,39967.552025463,2009-06-03,13:14:55
39.973229,116.33389,0,171,39967.5520601852,2009-06-03,13:14:58
39.973232,116.33389,0,171,39967.5520833333,2009-06-03,13:15:00
39.973257,116.333927,0,171,39967.5521412037,2009-06-03,13:15:05
39.973284,116.333933,0,171,39967.5521990741,2009-06-03,13:15:10
39.973209,116.333878,0,171,39967.5522569444,2009-06-03,13:15:15
39.973176,116.333818,0,172,39967.5523148148,2009-06-03,13:15:20
39.973224,116.333816,0,172,39967.5523726852,2009-06-03,13:15:25
39.973247,116.333905,0,172,39967.5524305556,2009-06-03,13:15:30
39.973263,116.333947,0,172,39967.5524884259,2009-06-03,13:15:35
39.973255,116.333952,0,172,39967.5525462963,2009-06-03,13:15:40
39.973255,116.333952,0,172,39967.5525810185,2009-06-03,13:15:43
39.97326,116.333958,0,172,39967.5526041667,2009-06-03,13:15:45
39.973215,116.333885,0,173,39967.552662037,2009-06-03,13:15:50
39.973249,116.333818,0,173,39967.5527199074,2009-06-03,13:15:55
39.973349,116.333782,0,172,39967.5527777778,2009-06-03,13:16:00
39.973458,116.333695,0,172,39967.5528356481,2009-06-03,13:16:05
39.973558,116.333622,0,171,39967.5528935185,2009-06-03,13:16:10
39.973551,116.333567,0,171,39967.5529513889,2009-06-03,13:16:15
39.973527,116.333535,0,171,39967.5530092593,2009-06-03,13:16:20
39.973582,116.33346,0,171,39967.5530671296,2009-06-03,13:16:25
39.973655,116.33338,0,171,39967.553125,2009-06-03,13:16:30
39.973681,116.333354,0,171,39967.5531828704,2009-06-03,13:16:35
39.973689,116.33337,0,171,39967.5532407407,2009-06-03,13:16:40
39.973559,116.333211,0,172,39967.5532986111,2009-06-03,13:16:45
39.973552,116.333159,0,171,39967.5533564815,2009-06-03,13:16:50
39.973604,116.333218,0,172,39967.5534143519,2009-06-03,13:16:55
39.973673,116.333354,0,172,39967.5534722222,2009-06-03,13:17:00
39.973714,116.333541,0,172,39967.5535300926,2009-06-03,13:17:05
39.973598,116.333807,0,173,39967.553587963,2009-06-03,13:17:10
39.973543,116.333978,0,173,39967.5536458333,2009-06-03,13:17:15
39.973518,116.334061,0,173,39967.5537037037,2009-06-03,13:17:20
39.973469,116.334043,0,173,39967.5537615741,2009-06-03,13:17:25
39.973477,116.334017,0,174,39967.5538194444,2009-06-03,13:17:30
39.973466,116.333993,0,175,39967.5538773148,2009-06-03,13:17:35
39.973413,116.333931,0,176,39967.5539351852,2009-06-03,13:17:40
39.973401,116.333876,0,177,39967.5539930556,2009-06-03,13:17:45
39.973335,116.333844,0,179,39967.5540509259,2009-06-03,13:17:50
39.973298,116.333834,0,179,39967.5541087963,2009-06-03,13:17:55
39.973321,116.333836,0,179,39967.5541666667,2009-06-03,13:18:00
39.973358,116.333824,0,179,39967.554224537,2009-06-03,13:18:05
39.973319,116.333823,0,180,39967.5542824074,2009-06-03,13:18:10
39.973205,116.333943,0,182,39967.5543402778,2009-06-03,13:18:15
39.973099,116.334061,0,183,39967.5543981481,2009-06-03,13:18:20
39.97295,116.334206,0,185,39967.5544560185,2009-06-03,13:18:25
39.972931,116.334275,0,185,39967.5545138889,2009-06-03,13:18:30
39.972915,116.334366,0,186,39967.5545717593,2009-06-03,13:18:35
39.972731,116.334476,0,186,39967.5546296296,2009-06-03,13:18:40
39.972696,116.334464,0,186,39967.5546875,2009-06-03,13:18:45
39.972787,116.334369,0,187,39967.5547453704,2009-06-03,13:18:50
39.972798,116.334316,0,187,39967.5548032407,2009-06-03,13:18:55
39.9729,116.334206,0,187,39967.5548611111,2009-06-03,13:19:00
39.972802,116.334185,0,187,39967.5549189815,2009-06-03,13:19:05
39.972569,116.334272,0,187,39967.5549768518,2009-06-03,13:19:10
39.972558,116.334285,0,189,39967.5550347222,2009-06-03,13:19:15
39.972686,116.334265,0,188,39967.5550925926,2009-06-03,13:19:20
39.972666,116.334285,0,188,39967.555150463,2009-06-03,13:19:25
39.972681,116.334291,0,188,39967.5552083333,2009-06-03,13:19:30
39.972699,116.334341,0,188,39967.5552662037,2009-06-03,13:19:35
39.972449,116.334408,0,188,39967.5553240741,2009-06-03,13:19:40
39.972315,116.334492,0,189,39967.5553819444,2009-06-03,13:19:45
39.972285,116.334535,0,189,39967.5554398148,2009-06-03,13:19:50
39.972407,116.334462,0,189,39967.5554976852,2009-06-03,13:19:55
39.972495,116.334369,0,189,39967.5555555556,2009-06-03,13:20:00
39.972434,116.334421,0,189,39967.5556134259,2009-06-03,13:20:05
39.972434,116.334421,0,189,39967.5556481481,2009-06-03,13:20:08
39.972433,116.334428,0,189,39967.5556712963,2009-06-03,13:20:10
39.9724,116.334478,0,189,39967.5557291667,2009-06-03,13:20:15
39.972436,116.334482,0,190,39967.555787037,2009-06-03,13:20:20
39.972407,116.334497,0,189,39967.5558449074,2009-06-03,13:20:25
39.97239,116.334531,0,189,39967.5559027778,2009-06-03,13:20:30
39.972354,116.334494,0,189,39967.5559606481,2009-06-03,13:20:35
39.972124,116.334696,0,189,39967.5560185185,2009-06-03,13:20:40
39.971998,116.334722,0,189,39967.5560763889,2009-06-03,13:20:45
39.972022,116.334698,0,188,39967.5561342593,2009-06-03,13:20:50
39.972088,116.334673,0,188,39967.5561921296,2009-06-03,13:20:55
39.972115,116.334722,0,186,39967.55625,2009-06-03,13:21:00
39.972232,116.334643,0,184,39967.5563078704,2009-06-03,13:21:05
39.972205,116.334707,0,184,39967.5563657407,2009-06-03,13:21:10
39.971888,116.335053,0,183,39967.5564236111,2009-06-03,13:21:15
39.971754,116.335171,0,182,39967.5564814815,2009-06-03,13:21:20
39.971698,116.335161,0,181,39967.5565393518,2009-06-03,13:21:25
39.97174,116.335058,0,181,39967.5565972222,2009-06-03,13:21:30
39.971891,116.334958,0,180,39967.5566550926,2009-06-03,13:21:35
39.971939,116.334951,0,180,39967.556712963,2009-06-03,13:21:40
39.972114,116.334728,0,179,39967.5567708333,2009-06-03,13:21:45
39.97206,116.33474,0,179,39967.5568287037,2009-06-03,13:21:50
39.972021,116.334729,0,179,39967.5568865741,2009-06-03,13:21:55
39.971995,116.334761,0,179,39967.5569444444,2009-06-03,13:22:00
39.971919,116.3348,0,179,39967.5570023148,2009-06-03,13:22:05
39.971832,116.334892,0,179,39967.5570601852,2009-06-03,13:22:10
39.971934,116.334886,0,178,39967.5571180556,2009-06-03,13:22:15
39.971928,116.334933,0,177,39967.5571759259,2009-06-03,13:22:20
39.971975,116.33495,0,177,39967.5572337963,2009-06-03,13:22:25
39.972049,116.334894,0,176,39967.5572916667,2009-06-03,13:22:30
39.972068,116.334822,0,176,39967.557349537,2009-06-03,13:22:35
39.972103,116.334747,0,176,39967.5574074074,2009-06-03,13:22:40
39.972166,116.33464,0,176,39967.5574652778,2009-06-03,13:22:45
39.972283,116.334534,0,176,39967.5575231481,2009-06-03,13:22:50
39.972342,116.334459,0,175,39967.5575810185,2009-06-03,13:22:55
39.972302,116.3345,0,175,39967.5576388889,2009-06-03,13:23:00
39.972272,116.334428,0,175,39967.5576967593,2009-06-03,13:23:05
39.972234,116.33442,0,175,39967.5577546296,2009-06-03,13:23:10
39.972262,116.334466,0,174,39967.5578125,2009-06-03,13:23:15
39.972455,116.334487,0,173,39967.5578703704,2009-06-03,13:23:20
39.972676,116.334408,0,173,39967.5579282407,2009-06-03,13:23:25
39.972589,116.334443,0,173,39967.5579861111,2009-06-03,13:23:30
39.972374,116.334568,0,174,39967.5580439815,2009-06-03,13:23:35
39.972235,116.334684,0,174,39967.5581018519,2009-06-03,13:23:40
39.972128,116.334706,0,174,39967.5581597222,2009-06-03,13:23:45
39.972029,116.334736,0,174,39967.5582175926,2009-06-03,13:23:50
39.972227,116.334644,0,174,39967.558275463,2009-06-03,13:23:55
39.97244,116.334476,0,173,39967.5583333333,2009-06-03,13:24:00
39.972595,116.334382,0,173,39967.5583912037,2009-06-03,13:24:05
39.972595,116.334361,0,173,39967.5584490741,2009-06-03,13:24:10
39.972675,116.334272,0,173,39967.5585069444,2009-06-03,13:24:15
39.972677,116.334264,0,173,39967.5585648148,2009-06-03,13:24:20
39.972677,116.334264,0,173,39967.558599537,2009-06-03,13:24:23
39.972671,116.334258,0,173,39967.5586226852,2009-06-03,13:24:25
39.972698,116.334246,0,173,39967.5586805556,2009-06-03,13:24:30
39.972725,116.334243,0,173,39967.5587384259,2009-06-03,13:24:35
39.97271,116.334249,0,173,39967.5587962963,2009-06-03,13:24:40
39.972702,116.334273,0,173,39967.5588541667,2009-06-03,13:24:45
39.972817,116.334228,0,172,39967.558912037,2009-06-03,13:24:50
39.972787,116.334317,0,172,39967.5589699074,2009-06-03,13:24:55
39.972766,116.334313,0,171,39967.5590277778,2009-06-03,13:25:00
39.972726,116.334294,0,171,39967.5590856481,2009-06-03,13:25:05
39.972726,116.334294,0,171,39967.5591203704,2009-06-03,13:25:08
39.972731,116.334287,0,172,39967.5591435185,2009-06-03,13:25:10
39.972732,116.334277,0,172,39967.5592013889,2009-06-03,13:25:15
39.972737,116.334263,0,172,39967.5592592593,2009-06-03,13:25:20
39.972838,116.334159,0,171,39967.5593171296,2009-06-03,13:25:25
39.972821,116.334118,0,172,39967.559375,2009-06-03,13:25:30
39.97293,116.334023,0,172,39967.5594328704,2009-06-03,13:25:35
39.973072,116.333957,0,171,39967.5594907407,2009-06-03,13:25:40
39.973108,116.333903,0,171,39967.5595486111,2009-06-03,13:25:45
39.973199,116.333822,0,171,39967.5596064815,2009-06-03,13:25:50
39.973302,116.333821,0,170,39967.5596643519,2009-06-03,13:25:55
39.973155,116.333925,0,171,39967.5597222222,2009-06-03,13:26:00
39.9731,116.334059,0,170,39967.5597800926,2009-06-03,13:26:05
39.973071,116.334181,0,170,39967.559837963,2009-06-03,13:26:10
39.973103,116.334252,0,170,39967.5598958333,2009-06-03,13:26:15
39.973099,116.334236,0,170,39967.5599537037,2009-06-03,13:26:20
39.97313,116.334225,0,170,39967.5600115741,2009-06-03,13:26:25
39.973261,116.334133,0,170,39967.5600694444,2009-06-03,13:26:30
39.973399,116.333993,0,169,39967.5601273148,2009-06-03,13:26:35
39.973404,116.333983,0,169,39967.5601851852,2009-06-03,13:26:40
39.973335,116.333947,0,170,39967.5602430556,2009-06-03,13:26:45
39.973338,116.33384,0,170,39967.5603009259,2009-06-03,13:26:50
39.973451,116.333701,0,171,39967.5603587963,2009-06-03,13:26:55
39.973464,116.33359,0,171,39967.5604166667,2009-06-03,13:27:00
39.973155,116.333864,0,172,39967.560474537,2009-06-03,13:27:05
39.973021,116.333972,0,172,39967.5605324074,2009-06-03,13:27:10
39.972955,116.334022,0,172,39967.5605902778,2009-06-03,13:27:15
39.972939,116.334099,0,172,39967.5606481481,2009-06-03,13:27:20
39.972793,116.334166,0,172,39967.5607060185,2009-06-03,13:27:25
39.972803,116.334201,0,171,39967.5607638889,2009-06-03,13:27:30
39.972969,116.334089,0,171,39967.5608217593,2009-06-03,13:27:35
39.973204,116.333952,0,170,39967.5608796296,2009-06-03,13:27:40
39.973538,116.333766,0,170,39967.5609375,2009-06-03,13:27:45
39.973669,116.33369,0,169,39967.5609953704,2009-06-03,13:27:50
39.973743,116.333646,0,169,39967.5610532407,2009-06-03,13:27:55
39.97358,116.333638,0,170,39967.5611111111,2009-06-03,13:28:00
39.97346,116.333685,0,171,39967.5611689815,2009-06-03,13:28:05
39.973203,116.333946,0,171,39967.5612268519,2009-06-03,13:28:10
39.973248,116.333955,0,170,39967.5612847222,2009-06-03,13:28:15
39.973716,116.333856,0,170,39967.5613425926,2009-06-03,13:28:20
39.973904,116.333762,0,171,39967.561400463,2009-06-03,13:28:25
39.974013,116.333782,0,172,39967.5614583333,2009-06-03,13:28:30
39.974027,116.333771,0,174,39967.5615162037,2009-06-03,13:28:35
39.974074,116.333761,0,177,39967.5615740741,2009-06-03,13:28:40
39.974092,116.333752,0,177,39967.5616319444,2009-06-03,13:28:45
39.974093,116.333702,0,178,39967.5616898148,2009-06-03,13:28:50
39.974084,116.333623,0,178,39967.5617476852,2009-06-03,13:28:55
39.974086,116.333571,0,177,39967.5618055556,2009-06-03,13:29:00
39.974078,116.333556,0,175,39967.5618634259,2009-06-03,13:29:05
39.974086,116.333545,0,173,39967.5619212963,2009-06-03,13:29:10
39.974063,116.333522,0,173,39967.5619791667,2009-06-03,13:29:15
39.974063,116.333522,0,173,39967.5620138889,2009-06-03,13:29:18
39.974056,116.333526,0,173,39967.562037037,2009-06-03,13:29:20
39.974007,116.333524,0,175,39967.5620949074,2009-06-03,13:29:25
39.973994,116.333543,0,177,39967.5621527778,2009-06-03,13:29:30
39.973983,116.33372,0,178,39967.5622106481,2009-06-03,13:29:35
39.973979,116.33371,0,176,39967.5622685185,2009-06-03,13:29:40
39.973945,116.333701,0,175,39967.5623263889,2009-06-03,13:29:45
39.973842,116.333767,0,175,39967.5623842593,2009-06-03,13:29:50
39.973838,116.333817,0,175,39967.5624421296,2009-06-03,13:29:55
39.97386,116.333844,0,176,39967.5625,2009-06-03,13:30:00
39.973814,116.333855,0,176,39967.5625578704,2009-06-03,13:30:05
39.973776,116.333878,0,175,39967.5626157407,2009-06-03,13:30:10
39.973737,116.333876,0,174,39967.5626736111,2009-06-03,13:30:15
39.973696,116.333804,0,174,39967.5627314815,2009-06-03,13:30:20
39.973706,116.333751,0,174,39967.5627893518,2009-06-03,13:30:25
39.973717,116.333678,0,174,39967.5628472222,2009-06-03,13:30:30
39.973781,116.333638,0,173,39967.5629050926,2009-06-03,13:30:35
39.973848,116.333703,0,173,39967.562962963,2009-06-03,13:30:40
39.973903,116.333749,0,174,39967.5630208333,2009-06-03,13:30:45
39.973907,116.33376,0,174,39967.5630787037,2009-06-03,13:30:50
39.973882,116.333707,0,175,39967.5631365741,2009-06-03,13:30:55
39.973835,116.333719,0,174,39967.5631944444,2009-06-03,13:31:00
39.973797,116.333764,0,173,39967.5632523148,2009-06-03,13:31:05
39.973758,116.333767,0,173,39967.5633101852,2009-06-03,13:31:10
39.973747,116.333802,0,173,39967.5633680556,2009-06-03,13:31:15
39.973729,116.333782,0,174,39967.5634259259,2009-06-03,13:31:20
39.973723,116.333737,0,174,39967.5634837963,2009-06-03,13:31:25
39.973741,116.333696,0,175,39967.5635416667,2009-06-03,13:31:30
39.97375,116.33367,0,175,39967.563599537,2009-06-03,13:31:35
39.973744,116.333596,0,175,39967.5636574074,2009-06-03,13:31:40
39.973715,116.333588,0,175,39967.5637152778,2009-06-03,13:31:45
39.973657,116.33369,0,173,39967.5637731481,2009-06-03,13:31:50
39.973632,116.333684,0,173,39967.5638310185,2009-06-03,13:31:55
39.973638,116.333676,0,172,39967.5638888889,2009-06-03,13:32:00
39.973638,116.333676,0,172,39967.5639236111,2009-06-03,13:32:03
39.973633,116.333671,0,171,39967.5639467593,2009-06-03,13:32:05
39.97358,116.333618,0,169,39967.5640046296,2009-06-03,13:32:10
39.973567,116.333576,0,168,39967.5640625,2009-06-03,13:32:15
39.973546,116.33359,0,167,39967.5641203704,2009-06-03,13:32:20
39.973546,116.33359,0,167,39967.5641550926,2009-06-03,13:32:23
39.973543,116.333585,0,168,39967.5641782407,2009-06-03,13:32:25
39.973533,116.333535,0,169,39967.5642361111,2009-06-03,13:32:30
39.973499,116.333582,0,169,39967.5642939815,2009-06-03,13:32:35
39.973394,116.333805,0,169,39967.5643518518,2009-06-03,13:32:40
39.97331,116.333978,0,168,39967.5644097222,2009-06-03,13:32:45
39.973263,116.334036,0,167,39967.5644675926,2009-06-03,13:32:50
39.973242,116.334027,0,166,39967.564525463,2009-06-03,13:32:55
39.973304,116.333953,0,166,39967.5645833333,2009-06-03,13:33:00
39.973243,116.334092,0,166,39967.5646412037,2009-06-03,13:33:05
39.973205,116.334165,0,166,39967.5646990741,2009-06-03,13:33:10
39.973173,116.334211,0,166,39967.5647569444,2009-06-03,13:33:15
39.973153,116.33423,0,166,39967.5648148148,2009-06-03,13:33:20
39.973169,116.334136,0,165,39967.5648726852,2009-06-03,13:33:25
39.973307,116.33389,0,164,39967.5649305556,2009-06-03,13:33:30
39.973381,116.333684,0,166,39967.5649884259,2009-06-03,13:33:35
39.973465,116.333466,0,168,39967.5650462963,2009-06-03,13:33:40
39.973363,116.333624,0,168,39967.5651041667,2009-06-03,13:33:45
39.973238,116.333843,0,165,39967.565162037,2009-06-03,13:33:50
39.973131,116.334006,0,161,39967.5652199074,2009-06-03,13:33:55
39.973065,116.334073,0,159,39967.5652777778,2009-06-03,13:34:00
39.973044,116.334017,0,157,39967.5653356481,2009-06-03,13:34:05
39.973064,116.333929,0,154,39967.5653935185,2009-06-03,13:34:10
39.973047,116.333927,0,150,39967.5654513889,2009-06-03,13:34:15
39.973069,116.333871,0,145,39967.5655092593,2009-06-03,13:34:20
39.973254,116.333697,0,142,39967.5655671296,2009-06-03,13:34:25
39.973336,116.333608,0,141,39967.565625,2009-06-03,13:34:30
39.973397,116.33352,0,139,39967.5656828704,2009-06-03,13:34:35
39.973385,116.333389,0,139,39967.5657407407,2009-06-03,13:34:40
39.973084,116.333628,0,140,39967.5657986111,2009-06-03,13:34:45
39.972336,116.334162,0,140,39967.5658564815,2009-06-03,13:34:50
39.971805,116.334485,0,142,39967.5659143519,2009-06-03,13:34:55
39.971422,116.334748,0,144,39967.5659722222,2009-06-03,13:35:00
39.971225,116.334858,0,144,39967.5660300926,2009-06-03,13:35:05
39.971231,116.3348,0,145,39967.566087963,2009-06-03,13:35:10
39.971324,116.334623,0,145,39967.5661458333,2009-06-03,13:35:15
39.971453,116.334532,0,142,39967.5662037037,2009-06-03,13:35:20
39.971452,116.334542,0,137,39967.5662615741,2009-06-03,13:35:25
39.971351,116.334512,0,135,39967.5663194444,2009-06-03,13:35:30
39.971476,116.334295,0,134,39967.5663773148,2009-06-03,13:35:35
39.971351,116.334369,0,135,39967.5664351852,2009-06-03,13:35:40
39.971184,116.334472,0,133,39967.5664930556,2009-06-03,13:35:45
39.971156,116.334451,0,131,39967.5665509259,2009-06-03,13:35:50
39.971012,116.334549,0,127,39967.5666087963,2009-06-03,13:35:55
39.971122,116.33454,0,124,39967.5666666667,2009-06-03,13:36:00
39.97119,116.334555,0,121,39967.566724537,2009-06-03,13:36:05
39.971202,116.334564,0,118,39967.5667824074,2009-06-03,13:36:10
39.971072,116.334614,0,119,39967.5668402778,2009-06-03,13:36:15
39.971066,116.33463,0,121,39967.5668981481,2009-06-03,13:36:20
39.971043,116.334595,0,126,39967.5669560185,2009-06-03,13:36:25
39.970983,116.334541,0,129,39967.5670138889,2009-06-03,13:36:30
39.971129,116.334387,0,129,39967.5670717593,2009-06-03,13:36:35
39.971176,116.334422,0,126,39967.5671296296,2009-06-03,13:36:40
39.971254,116.33432,0,125,39967.5671875,2009-06-03,13:36:45
39.971276,116.334263,0,130,39967.5672453704,2009-06-03,13:36:50
39.97139,116.334217,0,130,39967.5673032407,2009-06-03,13:36:55
39.97121,116.334436,0,132,39967.5673611111,2009-06-03,13:37:00
39.97119,116.334455,0,134,39967.5674189815,2009-06-03,13:37:05
39.971177,116.334506,0,134,39967.5674768519,2009-06-03,13:37:10
39.971246,116.334483,0,136,39967.5675347222,2009-06-03,13:37:15
39.9711,116.334658,0,136,39967.5675925926,2009-06-03,13:37:20
39.971016,116.334745,0,139,39967.567650463,2009-06-03,13:37:25
39.971137,116.334693,0,139,39967.5677083333,2009-06-03,13:37:30
39.971103,116.334639,0,143,39967.5677662037,2009-06-03,13:37:35
39.97111,116.334555,0,146,39967.5678240741,2009-06-03,13:37:40
39.97111,116.334555,0,146,39967.5678587963,2009-06-03,13:37:43
39.971103,116.334559,0,148,39967.5678819444,2009-06-03,13:37:45
39.971072,116.334531,0,150,39967.5679398148,2009-06-03,13:37:50
39.97117,116.334449,0,150,39967.5679976852,2009-06-03,13:37:55
39.971258,116.334381,0,151,39967.5680555556,2009-06-03,13:38:00
39.971404,116.334224,0,152,39967.5681134259,2009-06-03,13:38:05
39.971443,116.334293,0,151,39967.5681712963,2009-06-03,13:38:10
39.971427,116.334389,0,151,39967.5682291667,2009-06-03,13:38:15
39.971459,116.334369,0,153,39967.568287037,2009-06-03,13:38:20
39.97147,116.334374,0,155,39967.5683449074,2009-06-03,13:38:25
39.971446,116.334414,0,155,39967.5684027778,2009-06-03,13:38:30
39.97141,116.334472,0,157,39967.5684606481,2009-06-03,13:38:35
39.971412,116.334462,0,159,39967.5685185185,2009-06-03,13:38:40
39.97143,116.334428,0,160,39967.5685763889,2009-06-03,13:38:45
39.971449,116.334417,0,162,39967.5686342593,2009-06-03,13:38:50
39.971423,116.334592,0,162,39967.5686921296,2009-06-03,13:38:55
39.971376,116.334729,0,162,39967.56875,2009-06-03,13:39:00
39.971389,116.33472,0,163,39967.5688078704,2009-06-03,13:39:05
39.971368,116.334676,0,164,39967.5688657407,2009-06-03,13:39:10
39.971344,116.334612,0,166,39967.5689236111,2009-06-03,13:39:15
39.971261,116.334688,0,168,39967.5689814815,2009-06-03,13:39:20
39.971288,116.334661,0,169,39967.5690393519,2009-06-03,13:39:25
39.971275,116.334614,0,172,39967.5690972222,2009-06-03,13:39:30
39.971266,116.334505,0,175,39967.5691550926,2009-06-03,13:39:35
39.971282,116.334347,0,179,39967.569212963,2009-06-03,13:39:40
39.971406,116.334185,0,182,39967.5692708333,2009-06-03,13:39:45
39.97149,116.334148,0,182,39967.5693287037,2009-06-03,13:39:50
39.971434,116.334299,0,180,39967.5693865741,2009-06-03,13:39:55
39.971414,116.334437,0,176,39967.5694444444,2009-06-03,13:40:00
39.971388,116.334484,0,174,39967.5695023148,2009-06-03,13:40:05
39.971323,116.334522,0,174,39967.5695601852,2009-06-03,13:40:10
39.971241,116.334594,0,174,39967.5696180556,2009-06-03,13:40:15
39.971112,116.334685,0,175,39967.5696759259,2009-06-03,13:40:20
39.971111,116.334668,0,174,39967.5697337963,2009-06-03,13:40:25
39.97119,116.334684,0,172,39967.5697916667,2009-06-03,13:40:30
39.97122,116.334753,0,170,39967.569849537,2009-06-03,13:40:35
39.971238,116.334769,0,170,39967.5699074074,2009-06-03,13:40:40
39.971228,116.334745,0,171,39967.5699652778,2009-06-03,13:40:45
39.971181,116.334753,0,173,39967.5700231481,2009-06-03,13:40:50
39.971244,116.334671,0,174,39967.5700810185,2009-06-03,13:40:55
39.971327,116.334607,0,175,39967.5701388889,2009-06-03,13:41:00
39.971383,116.334573,0,175,39967.5701967593,2009-06-03,13:41:05
39.971281,116.334537,0,176,39967.5702546296,2009-06-03,13:41:10
39.971245,116.334552,0,175,39967.5703125,2009-06-03,13:41:15
39.971415,116.334471,0,173,39967.5703703704,2009-06-03,13:41:20
39.971351,116.334614,0,172,39967.5704282407,2009-06-03,13:41:25
39.970884,116.335096,0,171,39967.5704861111,2009-06-03,13:41:30
39.970883,116.335179,0,171,39967.5705439815,2009-06-03,13:41:35
39.97086,116.335216,0,172,39967.5706018518,2009-06-03,13:41:40
39.97078,116.335252,0,173,39967.5706597222,2009-06-03,13:41:45
39.970758,116.335171,0,175,39967.5707175926,2009-06-03,13:41:50
39.970958,116.335003,0,176,39967.570775463,2009-06-03,13:41:55
39.971167,116.334845,0,177,39967.5708333333,2009-06-03,13:42:00
39.97134,116.334741,0,179,39967.5708912037,2009-06-03,13:42:05
39.971543,116.334635,0,179,39967.5709490741,2009-06-03,13:42:10
39.971589,116.33463,0,179,39967.5710069444,2009-06-03,13:42:15
39.971635,116.334608,0,181,39967.5710648148,2009-06-03,13:42:20
39.97173,116.334461,0,181,39967.5711226852,2009-06-03,13:42:25
39.97179,116.334306,0,183,39967.5711805556,2009-06-03,13:42:30
39.971695,116.334408,0,184,39967.5712384259,2009-06-03,13:42:35
39.971735,116.334418,0,185,39967.5712962963,2009-06-03,13:42:40
39.971865,116.334322,0,185,39967.5713541667,2009-06-03,13:42:45
39.972051,116.334248,0,184,39967.571412037,2009-06-03,13:42:50
39.972146,116.334137,0,183,39967.5714699074,2009-06-03,13:42:55
39.972211,116.334042,0,182,39967.5715277778,2009-06-03,13:43:00
39.972252,116.334042,0,180,39967.5715856481,2009-06-03,13:43:05
39.972504,116.334002,0,176,39967.5716435185,2009-06-03,13:43:10
39.972595,116.333964,0,174,39967.5717013889,2009-06-03,13:43:15
39.972691,116.333841,0,172,39967.5717592593,2009-06-03,13:43:20
39.972881,116.333704,0,171,39967.5718171296,2009-06-03,13:43:25
39.972836,116.333789,0,170,39967.571875,2009-06-03,13:43:30
39.972855,116.333863,0,169,39967.5719328704,2009-06-03,13:43:35
39.97307,116.333695,0,171,39967.5720486111,2009-06-03,13:43:45
39.973251,116.333668,0,172,39967.5721064815,2009-06-03,13:43:50
39.973448,116.333604,0,169,39967.5721643518,2009-06-03,13:43:55
39.973544,116.333528,0,169,39967.5722222222,2009-06-03,13:44:00
39.973547,116.33364,0,166,39967.5722800926,2009-06-03,13:44:05
39.973336,116.333936,0,163,39967.572337963,2009-06-03,13:44:10
39.973278,116.333964,0,164,39967.5723958333,2009-06-03,13:44:15
39.973294,116.333926,0,164,39967.5724537037,2009-06-03,13:44:20
39.973357,116.333876,0,165,39967.5725115741,2009-06-03,13:44:25
39.973411,116.333819,0,165,39967.5725694444,2009-06-03,13:44:30
39.973482,116.333762,0,165,39967.5726273148,2009-06-03,13:44:35
39.973574,116.33365,0,165,39967.5726851852,2009-06-03,13:44:40
39.973609,116.333545,0,166,39967.5727430556,2009-06-03,13:44:45
39.9736,116.333499,0,167,39967.5728009259,2009-06-03,13:44:50
39.973206,116.333895,0,165,39967.5728587963,2009-06-03,13:44:55
39.973107,116.334017,0,164,39967.5729166667,2009-06-03,13:45:00
39.973071,116.334065,0,163,39967.572974537,2009-06-03,13:45:05
39.972876,116.334189,0,164,39967.5730324074,2009-06-03,13:45:10
39.972923,116.334217,0,164,39967.5730902778,2009-06-03,13:45:15
39.972676,116.334334,0,167,39967.5731481481,2009-06-03,13:45:20
39.972571,116.33435,0,170,39967.5732060185,2009-06-03,13:45:25
39.972461,116.334447,0,171,39967.5732638889,2009-06-03,13:45:30
39.972557,116.334439,0,171,39967.5733217593,2009-06-03,13:45:35
39.972798,116.334263,0,172,39967.5733796296,2009-06-03,13:45:40
39.973069,116.334038,0,173,39967.5734375,2009-06-03,13:45:45
39.973173,116.333989,0,175,39967.5734953704,2009-06-03,13:45:50
39.973212,116.333947,0,177,39967.5735532407,2009-06-03,13:45:55
39.973037,116.334057,0,180,39967.5736111111,2009-06-03,13:46:00
39.972855,116.334096,0,183,39967.5736689815,2009-06-03,13:46:05
39.97295,116.333947,0,187,39967.5737268519,2009-06-03,13:46:10
39.97313,116.333788,0,189,39967.5737847222,2009-06-03,13:46:15
39.973167,116.333723,0,190,39967.5738425926,2009-06-03,13:46:20
39.973246,116.333619,0,192,39967.573900463,2009-06-03,13:46:25
39.973327,116.333625,0,191,39967.5739583333,2009-06-03,13:46:30
39.973343,116.333611,0,193,39967.5740162037,2009-06-03,13:46:35
39.973329,116.333615,0,193,39967.5740740741,2009-06-03,13:46:40
39.973308,116.333605,0,193,39967.5741319444,2009-06-03,13:46:45
39.973297,116.333624,0,193,39967.5741898148,2009-06-03,13:46:50
39.973297,116.333639,0,192,39967.5742476852,2009-06-03,13:46:55
39.973076,116.33383,0,192,39967.5743055556,2009-06-03,13:47:00
39.972873,116.33404,0,191,39967.5743634259,2009-06-03,13:47:05
39.972754,116.334276,0,190,39967.5744212963,2009-06-03,13:47:10
39.972801,116.33432,0,189,39967.5744791667,2009-06-03,13:47:15
39.972929,116.334218,0,189,39967.574537037,2009-06-03,13:47:20
39.973218,116.33399,0,191,39967.5745949074,2009-06-03,13:47:25
39.973719,116.333623,0,189,39967.5746527778,2009-06-03,13:47:30
39.973593,116.333724,0,190,39967.5747106481,2009-06-03,13:47:35
39.973429,116.333828,0,190,39967.5747685185,2009-06-03,13:47:40
39.973377,116.333861,0,188,39967.5748263889,2009-06-03,13:47:45
39.973356,116.333801,0,189,39967.5748842593,2009-06-03,13:47:50
39.973314,116.333771,0,189,39967.5749421296,2009-06-03,13:47:55
39.973469,116.333768,0,185,39967.575,2009-06-03,13:48:00
39.973681,116.333686,0,182,39967.5750578704,2009-06-03,13:48:05
39.974031,116.333682,0,177,39967.5751157407,2009-06-03,13:48:10
39.974013,116.333788,0,176,39967.5751736111,2009-06-03,13:48:15
39.973884,116.333838,0,178,39967.5752314815,2009-06-03,13:48:20
39.973706,116.333942,0,178,39967.5752893519,2009-06-03,13:48:25
39.973615,116.333962,0,179,39967.5753472222,2009-06-03,13:48:30
39.973589,116.333722,0,181,39967.5754050926,2009-06-03,13:48:35
39.973348,116.333677,0,183,39967.575462963,2009-06-03,13:48:40
39.973373,116.33356,0,183,39967.5755208333,2009-06-03,13:48:45
39.973557,116.333523,0,182,39967.5755787037,2009-06-03,13:48:50
39.973472,116.333578,0,180,39967.5756365741,2009-06-03,13:48:55
39.973519,116.333592,0,178,39967.5756944444,2009-06-03,13:49:00
39.973119,116.333796,0,176,39967.5757523148,2009-06-03,13:49:05
39.972572,116.334187,0,174,39967.5758101852,2009-06-03,13:49:10
39.971753,116.334652,0,173,39967.5758680556,2009-06-03,13:49:15
39.972024,116.334697,0,171,39967.5759259259,2009-06-03,13:49:20
39.972335,116.334736,0,170,39967.5759837963,2009-06-03,13:49:25
39.973091,116.335222,0,172,39967.5763310185,2009-06-03,13:49:55
39.973795,116.334503,0,171,39967.5763888889,2009-06-03,13:50:00
39.974034,116.334351,0,173,39967.5764467593,2009-06-03,13:50:05
39.974001,116.334431,0,174,39967.5765046296,2009-06-03,13:50:10
39.974006,116.333737,0,183,39967.5769097222,2009-06-03,13:50:45
39.973705,116.334149,0,184,39967.5769675926,2009-06-03,13:50:50
39.973816,116.334072,0,183,39967.577025463,2009-06-03,13:50:55
39.973791,116.334026,0,183,39967.5770833333,2009-06-03,13:51:00
39.973591,116.333954,0,185,39967.5771412037,2009-06-03,13:51:05
39.97342,116.333997,0,186,39967.5771990741,2009-06-03,13:51:10
39.973194,116.334236,0,185,39967.5772569444,2009-06-03,13:51:15
39.973031,116.334431,0,184,39967.5773148148,2009-06-03,13:51:20
39.972956,116.334489,0,183,39967.5773726852,2009-06-03,13:51:25
39.972862,116.334501,0,183,39967.5774305556,2009-06-03,13:51:30
39.972727,116.334579,0,183,39967.5774884259,2009-06-03,13:51:35
39.972497,116.334767,0,182,39967.5775462963,2009-06-03,13:51:40
39.972342,116.334917,0,183,39967.5776041667,2009-06-03,13:51:45
39.972267,116.334914,0,182,39967.577662037,2009-06-03,13:51:50
39.97228,116.3349,0,183,39967.5777199074,2009-06-03,13:51:55
39.972299,116.334887,0,185,39967.5777777778,2009-06-03,13:52:00
39.972263,116.334772,0,189,39967.5778356481,2009-06-03,13:52:05
39.972122,116.334698,0,194,39967.5778935185,2009-06-03,13:52:10
39.97199,116.334763,0,197,39967.5779513889,2009-06-03,13:52:15
39.972103,116.334712,0,199,39967.5780092593,2009-06-03,13:52:20
39.972127,116.334631,0,201,39967.5780671296,2009-06-03,13:52:25
39.972146,116.334573,0,204,39967.578125,2009-06-03,13:52:30
39.97212,116.33451,0,205,39967.5781828704,2009-06-03,13:52:35
39.972071,116.334488,0,209,39967.5782407407,2009-06-03,13:52:40
39.972084,116.334466,0,212,39967.5782986111,2009-06-03,13:52:45
39.972003,116.334512,0,209,39967.5783564815,2009-06-03,13:52:50
39.971783,116.334575,0,208,39967.5784143518,2009-06-03,13:52:55
39.971619,116.33458,0,207,39967.5784722222,2009-06-03,13:53:00
39.971349,116.334478,0,208,39967.5785300926,2009-06-03,13:53:05
39.971222,116.33455,0,208,39967.578587963,2009-06-03,13:53:10
39.971236,116.334694,0,206,39967.5786458333,2009-06-03,13:53:15
39.971225,116.334783,0,201,39967.5787037037,2009-06-03,13:53:20
39.971089,116.334803,0,195,39967.5787615741,2009-06-03,13:53:25
39.971075,116.334788,0,190,39967.5788194444,2009-06-03,13:53:30
39.971013,116.334832,0,186,39967.5788773148,2009-06-03,13:53:35
39.970865,116.334835,0,183,39967.5789351852,2009-06-03,13:53:40
39.970744,116.334822,0,181,39967.5789930556,2009-06-03,13:53:45
39.970563,116.334789,0,180,39967.5790509259,2009-06-03,13:53:50
39.970541,116.334734,0,179,39967.5791087963,2009-06-03,13:53:55
39.970541,116.334734,0,179,39967.5791435185,2009-06-03,13:53:58
39.970548,116.334734,0,178,39967.5791666667,2009-06-03,13:54:00
39.970531,116.334739,0,177,39967.579224537,2009-06-03,13:54:05
39.970531,116.334739,0,177,39967.5792592593,2009-06-03,13:54:08
39.970527,116.334734,0,176,39967.5792824074,2009-06-03,13:54:10
39.970517,116.334749,0,174,39967.5793402778,2009-06-03,13:54:15
39.97048,116.334736,0,172,39967.5793981481,2009-06-03,13:54:20
39.97046,116.334718,0,171,39967.5794560185,2009-06-03,13:54:25
39.970479,116.334687,0,171,39967.5795138889,2009-06-03,13:54:30
39.970737,116.334638,0,172,39967.5795717593,2009-06-03,13:54:35
39.970975,116.334565,0,171,39967.5796296296,2009-06-03,13:54:40
39.971224,116.334559,0,171,39967.5796875,2009-06-03,13:54:45
39.971423,116.334559,0,172,39967.5797453704,2009-06-03,13:54:50
39.971495,116.334551,0,171,39967.5798032407,2009-06-03,13:54:55
39.971467,116.334593,0,171,39967.5798611111,2009-06-03,13:55:00
39.971508,116.334645,0,172,39967.5799189815,2009-06-03,13:55:05
39.971706,116.334659,0,175,39967.5799768518,2009-06-03,13:55:10
39.971977,116.334591,0,176,39967.5800347222,2009-06-03,13:55:15
39.9723,116.334395,0,177,39967.5800925926,2009-06-03,13:55:20
39.972351,116.334335,0,178,39967.580150463,2009-06-03,13:55:25
39.972407,116.334248,0,178,39967.5802083333,2009-06-03,13:55:30
39.972416,116.334193,0,178,39967.5802662037,2009-06-03,13:55:35
39.972345,116.334204,0,178,39967.5803240741,2009-06-03,13:55:40
39.972252,116.334224,0,177,39967.5803819444,2009-06-03,13:55:45
39.972217,116.334301,0,175,39967.5804398148,2009-06-03,13:55:50
39.972216,116.33429,0,174,39967.5804976852,2009-06-03,13:55:55
39.97218,116.334216,0,175,39967.5805555556,2009-06-03,13:56:00
39.972178,116.334095,0,175,39967.5806134259,2009-06-03,13:56:05
39.972203,116.334027,0,177,39967.5806712963,2009-06-03,13:56:10
39.97216,116.334001,0,178,39967.5807291667,2009-06-03,13:56:15
39.972105,116.333966,0,181,39967.580787037,2009-06-03,13:56:20
39.972176,116.333863,0,182,39967.5808449074,2009-06-03,13:56:25
39.972353,116.333695,0,183,39967.5809027778,2009-06-03,13:56:30
39.972421,116.333651,0,183,39967.5809606481,2009-06-03,13:56:35
39.972329,116.333652,0,184,39967.5810185185,2009-06-03,13:56:40
39.97239,116.333575,0,183,39967.5810763889,2009-06-03,13:56:45
39.97237,116.333483,0,185,39967.5811342593,2009-06-03,13:56:50
39.972363,116.333547,0,185,39967.5811921296,2009-06-03,13:56:55
39.972347,116.333638,0,184,39967.58125,2009-06-03,13:57:00
39.972237,116.333717,0,182,39967.5813078704,2009-06-03,13:57:05
39.97225,116.333736,0,180,39967.5813657407,2009-06-03,13:57:10
39.972291,116.333785,0,177,39967.5814236111,2009-06-03,13:57:15
39.97226,116.333795,0,175,39967.5814814815,2009-06-03,13:57:20
39.972188,116.333774,0,175,39967.5815393519,2009-06-03,13:57:25
39.972111,116.333772,0,174,39967.5815972222,2009-06-03,13:57:30
39.971862,116.333926,0,173,39967.5816550926,2009-06-03,13:57:35
39.971686,116.334169,0,171,39967.581712963,2009-06-03,13:57:40
39.971725,116.334093,0,172,39967.5817708333,2009-06-03,13:57:45
39.971813,116.333999,0,172,39967.5818287037,2009-06-03,13:57:50
39.972027,116.33389,0,170,39967.5818865741,2009-06-03,13:57:55
39.972111,116.333851,0,170,39967.5819444444,2009-06-03,13:58:00
39.972307,116.333684,0,170,39967.5820023148,2009-06-03,13:58:05
39.972199,116.333621,0,171,39967.5820601852,2009-06-03,13:58:10
39.972182,116.333551,0,171,39967.5821180556,2009-06-03,13:58:15
39.972406,116.333389,0,170,39967.5821759259,2009-06-03,13:58:20
39.972268,116.333356,0,171,39967.5822337963,2009-06-03,13:58:25
39.971765,116.333855,0,171,39967.5822916667,2009-06-03,13:58:30
39.971593,116.333912,0,172,39967.582349537,2009-06-03,13:58:35
39.971563,116.333822,0,173,39967.5824074074,2009-06-03,13:58:40
39.971535,116.333796,0,174,39967.5824652778,2009-06-03,13:58:45
39.971721,116.333667,0,172,39967.5825231481,2009-06-03,13:58:50
39.971715,116.333722,0,170,39967.5825810185,2009-06-03,13:58:55
39.971812,116.333731,0,168,39967.5826388889,2009-06-03,13:59:00
39.971903,116.333733,0,167,39967.5826967593,2009-06-03,13:59:05
39.971934,116.333737,0,166,39967.5827546296,2009-06-03,13:59:10
39.971904,116.333715,0,168,39967.5828125,2009-06-03,13:59:15
39.971877,116.333687,0,170,39967.5828703704,2009-06-03,13:59:20
39.971804,116.333631,0,174,39967.5829282407,2009-06-03,13:59:25
39.971617,116.333606,0,175,39967.5829861111,2009-06-03,13:59:30
39.971518,116.333543,0,178,39967.5830439815,2009-06-03,13:59:35
39.971367,116.333539,0,180,39967.5831018519,2009-06-03,13:59:40
39.971217,116.333605,0,176,39967.5831597222,2009-06-03,13:59:45
39.971134,116.333625,0,175,39967.5832175926,2009-06-03,13:59:50
39.970973,116.333615,0,175,39967.583275463,2009-06-03,13:59:55
39.970812,116.333568,0,176,39967.5833333333,2009-06-03,14:00:00
39.970817,116.333477,0,176,39967.5833912037,2009-06-03,14:00:05
39.970844,116.333496,0,172,39967.5834490741,2009-06-03,14:00:10
39.970939,116.333476,0,170,39967.5835069444,2009-06-03,14:00:15
39.97099,116.333494,0,167,39967.5835648148,2009-06-03,14:00:20
39.971059,116.333501,0,164,39967.5836226852,2009-06-03,14:00:25
39.971036,116.333462,0,165,39967.5836805556,2009-06-03,14:00:30
39.971079,116.333466,0,163,39967.5837384259,2009-06-03,14:00:35
39.971082,116.333548,0,160,39967.5837962963,2009-06-03,14:00:40
39.971096,116.333502,0,160,39967.5838541667,2009-06-03,14:00:45
39.971093,116.333461,0,161,39967.583912037,2009-06-03,14:00:50
39.971169,116.333444,0,160,39967.5839699074,2009-06-03,14:00:55
39.971251,116.333389,0,160,39967.5840277778,2009-06-03,14:01:00
39.97132,116.333363,0,159,39967.5840856481,2009-06-03,14:01:05
39.971428,116.333297,0,160,39967.5841435185,2009-06-03,14:01:10
39.971498,116.3333,0,158,39967.5842013889,2009-06-03,14:01:15
39.971616,116.333205,0,157,39967.5842592593,2009-06-03,14:01:20
39.971595,116.333306,0,156,39967.5843171296,2009-06-03,14:01:25
39.971672,116.333367,0,155,39967.584375,2009-06-03,14:01:30
39.971489,116.333563,0,154,39967.5844328704,2009-06-03,14:01:35
39.971576,116.333621,0,153,39967.5844907407,2009-06-03,14:01:40
39.971736,116.333494,0,155,39967.5845486111,2009-06-03,14:01:45
39.97173,116.33345,0,159,39967.5846064815,2009-06-03,14:01:50
39.971762,116.333376,0,162,39967.5846643519,2009-06-03,14:01:55
39.971827,116.333286,0,163,39967.5847222222,2009-06-03,14:02:00
39.971595,116.333477,0,162,39967.5847800926,2009-06-03,14:02:05
39.971411,116.333674,0,162,39967.584837963,2009-06-03,14:02:10
39.971568,116.333602,0,162,39967.5848958333,2009-06-03,14:02:15
39.971624,116.333625,0,162,39967.5849537037,2009-06-03,14:02:20
39.97165,116.333614,0,163,39967.5850115741,2009-06-03,14:02:25
39.971712,116.333607,0,165,39967.5850694444,2009-06-03,14:02:30
39.971623,116.333622,0,167,39967.5851273148,2009-06-03,14:02:35
39.971578,116.333565,0,171,39967.5851851852,2009-06-03,14:02:40
39.971504,116.333489,0,175,39967.5852430556,2009-06-03,14:02:45
39.971417,116.33347,0,176,39967.5853009259,2009-06-03,14:02:50
39.971419,116.333519,0,177,39967.5853587963,2009-06-03,14:02:55
39.971376,116.33358,0,178,39967.5854166667,2009-06-03,14:03:00
39.971239,116.333668,0,178,39967.585474537,2009-06-03,14:03:05
39.971141,116.333667,0,181,39967.5855324074,2009-06-03,14:03:10
39.971237,116.333634,0,179,39967.5855902778,2009-06-03,14:03:15
39.971276,116.333616,0,177,39967.5856481481,2009-06-03,14:03:20
39.971312,116.333588,0,175,39967.5857060185,2009-06-03,14:03:25
39.971349,116.33355,0,174,39967.5857638889,2009-06-03,14:03:30
39.971453,116.333504,0,177,39967.5858217593,2009-06-03,14:03:35
39.971467,116.333544,0,178,39967.5858796296,2009-06-03,14:03:40
39.971538,116.333546,0,178,39967.5859375,2009-06-03,14:03:45
39.971637,116.333524,0,179,39967.5859953704,2009-06-03,14:03:50
39.971651,116.333488,0,182,39967.5860532407,2009-06-03,14:03:55
39.971618,116.333473,0,183,39967.5861111111,2009-06-03,14:04:00
39.971556,116.333495,0,179,39967.5861689815,2009-06-03,14:04:05
39.971466,116.333522,0,178,39967.5862268518,2009-06-03,14:04:10
39.971485,116.333494,0,182,39967.5862847222,2009-06-03,14:04:15
39.971465,116.333481,0,191,39967.5863425926,2009-06-03,14:04:20
39.971436,116.333463,0,197,39967.586400463,2009-06-03,14:04:25
39.971501,116.333464,0,198,39967.5864583333,2009-06-03,14:04:30
39.97148,116.333445,0,205,39967.5865162037,2009-06-03,14:04:35
39.971371,116.333528,0,205,39967.5865740741,2009-06-03,14:04:40
39.971358,116.333516,0,209,39967.5866319444,2009-06-03,14:04:45
39.9714,116.333477,0,214,39967.5866898148,2009-06-03,14:04:50
39.9714,116.333461,0,218,39967.5867476852,2009-06-03,14:04:55
39.971388,116.333424,0,218,39967.5868055556,2009-06-03,14:05:00
39.971396,116.333372,0,216,39967.5868634259,2009-06-03,14:05:05
39.971248,116.333374,0,212,39967.5869212963,2009-06-03,14:05:10
39.97118,116.333345,0,211,39967.5869791667,2009-06-03,14:05:15
39.971159,116.33334,0,206,39967.587037037,2009-06-03,14:05:20
39.971216,116.333334,0,201,39967.5870949074,2009-06-03,14:05:25
39.971233,116.33331,0,199,39967.5871527778,2009-06-03,14:05:30
39.971141,116.333361,0,194,39967.5872106481,2009-06-03,14:05:35
39.971059,116.333382,0,193,39967.5872685185,2009-06-03,14:05:40
39.97101,116.333403,0,188,39967.5873263889,2009-06-03,14:05:45
39.971009,116.333366,0,187,39967.5873842593,2009-06-03,14:05:50
39.971044,116.333317,0,185,39967.5874421296,2009-06-03,14:05:55
39.97105,116.333276,0,182,39967.5875,2009-06-03,14:06:00
39.97105,116.333276,0,182,39967.5875347222,2009-06-03,14:06:03
39.971055,116.333274,0,181,39967.5875578704,2009-06-03,14:06:05
39.971006,116.333272,0,179,39967.5876157407,2009-06-03,14:06:10
39.97099,116.333251,0,178,39967.5876736111,2009-06-03,14:06:15
39.970983,116.333208,0,182,39967.5877314815,2009-06-03,14:06:20
39.970922,116.333162,0,183,39967.5877893518,2009-06-03,14:06:25
39.970924,116.333178,0,182,39967.5878472222,2009-06-03,14:06:30
39.970886,116.333237,0,181,39967.5879050926,2009-06-03,14:06:35
39.970862,116.333267,0,178,39967.587962963,2009-06-03,14:06:40
39.97082,116.333287,0,178,39967.5880208333,2009-06-03,14:06:45
39.970766,116.333289,0,179,39967.5880787037,2009-06-03,14:06:50
39.970795,116.333215,0,184,39967.5881365741,2009-06-03,14:06:55
39.970731,116.333175,0,185,39967.5881944444,2009-06-03,14:07:00
39.970668,116.333195,0,181,39967.5882523148,2009-06-03,14:07:05
39.970598,116.333209,0,178,39967.5883101852,2009-06-03,14:07:10
39.970656,116.333154,0,176,39967.5883680556,2009-06-03,14:07:15
39.970717,116.333112,0,176,39967.5884259259,2009-06-03,14:07:20
39.970624,116.333181,0,173,39967.5884837963,2009-06-03,14:07:25
39.970602,116.333183,0,171,39967.5885416667,2009-06-03,14:07:30
39.970643,116.333107,0,171,39967.588599537,2009-06-03,14:07:35
39.970601,116.333131,0,171,39967.5886574074,2009-06-03,14:07:40
39.970528,116.333157,0,171,39967.5887152778,2009-06-03,14:07:45
39.970636,116.333057,0,171,39967.5887731481,2009-06-03,14:07:50
39.970553,116.333108,0,170,39967.5888310185,2009-06-03,14:07:55
39.970353,116.333142,0,170,39967.5888888889,2009-06-03,14:08:00
39.970434,116.333089,0,167,39967.5889467593,2009-06-03,14:08:05
39.970419,116.333103,0,168,39967.5890046296,2009-06-03,14:08:10
39.970588,116.333076,0,168,39967.5890625,2009-06-03,14:08:15
39.970544,116.333136,0,168,39967.5891203704,2009-06-03,14:08:20
39.970519,116.333144,0,169,39967.5891782407,2009-06-03,14:08:25
39.970589,116.333131,0,168,39967.5892361111,2009-06-03,14:08:30
39.970589,116.333131,0,168,39967.5892708333,2009-06-03,14:08:33
39.970597,116.333134,0,168,39967.5892939815,2009-06-03,14:08:35
39.970623,116.333122,0,167,39967.5893518519,2009-06-03,14:08:40
39.970778,116.333137,0,166,39967.5894097222,2009-06-03,14:08:45
39.970863,116.333206,0,165,39967.5894675926,2009-06-03,14:08:50
39.970961,116.333247,0,164,39967.589525463,2009-06-03,14:08:55
39.97094,116.333251,0,164,39967.5895833333,2009-06-03,14:09:00
39.970966,116.333231,0,164,39967.5896412037,2009-06-03,14:09:05
39.970985,116.333226,0,163,39967.5896990741,2009-06-03,14:09:10
39.971036,116.333202,0,163,39967.5897569444,2009-06-03,14:09:15
39.971044,116.333214,0,161,39967.5898148148,2009-06-03,14:09:20
39.971075,116.333172,0,160,39967.5898726852,2009-06-03,14:09:25
39.9711,116.333124,0,160,39967.5899305556,2009-06-03,14:09:30
39.9711,116.333124,0,160,39967.5899652778,2009-06-03,14:09:33
39.971101,116.333119,0,160,39967.5899884259,2009-06-03,14:09:35
39.97108,116.333119,0,161,39967.5900462963,2009-06-03,14:09:40
39.971008,116.333114,0,162,39967.5901041667,2009-06-03,14:09:45
39.970967,116.333069,0,163,39967.590162037,2009-06-03,14:09:50
39.970907,116.33304,0,165,39967.5902199074,2009-06-03,14:09:55
39.970937,116.333025,0,164,39967.5902777778,2009-06-03,14:10:00
39.970997,116.333001,0,164,39967.5903356481,2009-06-03,14:10:05
39.970996,116.332993,0,164,39967.5903935185,2009-06-03,14:10:10
39.970989,116.333,0,164,39967.5904513889,2009-06-03,14:10:15
39.970989,116.333,0,164,39967.5904861111,2009-06-03,14:10:18
39.97099,116.333004,0,164,39967.5905092593,2009-06-03,14:10:20
39.970987,116.333021,0,164,39967.5905671296,2009-06-03,14:10:25
39.970982,116.333025,0,164,39967.590625,2009-06-03,14:10:30
39.970982,116.333025,0,164,39967.5906597222,2009-06-03,14:10:33
39.970979,116.333027,0,165,39967.5906828704,2009-06-03,14:10:35
39.970974,116.33305,0,163,39967.5907407407,2009-06-03,14:10:40
39.970975,116.333051,0,163,39967.5907986111,2009-06-03,14:10:45
39.970975,116.333051,0,163,39967.5908333333,2009-06-03,14:10:48
39.970978,116.333045,0,164,39967.5908564815,2009-06-03,14:10:50
39.970983,116.333025,0,164,39967.5909143519,2009-06-03,14:10:55
39.970978,116.332979,0,164,39967.5909722222,2009-06-03,14:11:00
39.970974,116.332968,0,164,39967.5910300926,2009-06-03,14:11:05
39.970968,116.332959,0,165,39967.591087963,2009-06-03,14:11:10
39.970963,116.33295,0,165,39967.5911458333,2009-06-03,14:11:15
39.970921,116.332921,0,166,39967.5912037037,2009-06-03,14:11:20
39.970935,116.332859,0,167,39967.5912615741,2009-06-03,14:11:25
39.971153,116.332806,0,166,39967.5945023148,2009-06-03,14:16:05
39.971283,116.332735,0,164,39967.5945601852,2009-06-03,14:16:10
39.971348,116.332722,0,160,39967.5946180556,2009-06-03,14:16:15
39.971267,116.332757,0,160,39967.5946759259,2009-06-03,14:16:20
39.971367,116.332693,0,159,39967.5947337963,2009-06-03,14:16:25
39.971288,116.332726,0,159,39967.5947916667,2009-06-03,14:16:30
39.971179,116.332774,0,160,39967.594849537,2009-06-03,14:16:35
39.971119,116.332763,0,162,39967.5949074074,2009-06-03,14:16:40
39.971081,116.332748,0,163,39967.5949652778,2009-06-03,14:16:45
39.971081,116.332748,0,163,39967.595,2009-06-03,14:16:48
39.971075,116.332742,0,165,39967.5950231481,2009-06-03,14:16:50
39.970958,116.332809,0,166,39967.5950810185,2009-06-03,14:16:55
39.970891,116.332834,0,168,39967.5951388889,2009-06-03,14:17:00
39.970894,116.332822,0,171,39967.5951967593,2009-06-03,14:17:05
39.97093,116.332801,0,172,39967.5952546296,2009-06-03,14:17:10
39.97093,116.332801,0,172,39967.5952893518,2009-06-03,14:17:13
39.970922,116.332805,0,172,39967.5953125,2009-06-03,14:17:15
39.971013,116.332763,0,170,39967.5953703704,2009-06-03,14:17:20
39.971103,116.332716,0,170,39967.5954282407,2009-06-03,14:17:25
39.971103,116.332716,0,170,39967.595462963,2009-06-03,14:17:28
39.97111,116.332723,0,170,39967.5954861111,2009-06-03,14:17:30
39.971113,116.332732,0,170,39967.5955439815,2009-06-03,14:17:35
39.971113,116.332732,0,170,39967.5955787037,2009-06-03,14:17:38
39.97111,116.332738,0,170,39967.5956018518,2009-06-03,14:17:40
39.971016,116.332759,0,172,39967.5956597222,2009-06-03,14:17:45
39.971115,116.332698,0,172,39967.5957175926,2009-06-03,14:17:50
39.971115,116.332698,0,172,39967.5957523148,2009-06-03,14:17:53
39.971122,116.332698,0,172,39967.595775463,2009-06-03,14:17:55
39.971147,116.332685,0,173,39967.5958333333,2009-06-03,14:18:00
39.971212,116.332654,0,174,39967.5958912037,2009-06-03,14:18:05
39.971136,116.332697,0,174,39967.5959490741,2009-06-03,14:18:10
39.971136,116.332697,0,174,39967.5959837963,2009-06-03,14:18:13
39.971139,116.332698,0,174,39967.5960069444,2009-06-03,14:18:15
39.971115,116.33271,0,174,39967.5960648148,2009-06-03,14:18:20
39.971075,116.332731,0,174,39967.5961226852,2009-06-03,14:18:25
39.97107,116.332742,0,174,39967.5961805556,2009-06-03,14:18:30
39.971086,116.332726,0,176,39967.5962384259,2009-06-03,14:18:35
39.971035,116.332734,0,177,39967.5962962963,2009-06-03,14:18:40
39.971048,116.332708,0,178,39967.5963541667,2009-06-03,14:18:45
39.971097,116.332682,0,179,39967.596412037,2009-06-03,14:18:50
39.971168,116.332642,0,180,39967.5964699074,2009-06-03,14:18:55
39.971188,116.332629,0,181,39967.5965277778,2009-06-03,14:19:00
39.971188,116.332629,0,181,39967.5965625,2009-06-03,14:19:03
39.971181,116.332629,0,183,39967.5965856481,2009-06-03,14:19:05
39.971137,116.332657,0,184,39967.5966435185,2009-06-03,14:19:10
39.971091,116.332664,0,184,39967.5967013889,2009-06-03,14:19:15
39.971027,116.332701,0,185,39967.5967592593,2009-06-03,14:19:20
39.971027,116.332701,0,185,39967.5967939815,2009-06-03,14:19:23
39.971021,116.332699,0,185,39967.5968171296,2009-06-03,14:19:25
39.971029,116.332689,0,185,39967.596875,2009-06-03,14:19:30
39.971022,116.332686,0,186,39967.5969328704,2009-06-03,14:19:35
39.971022,116.332686,0,186,39967.5969675926,2009-06-03,14:19:38
39.971019,116.332687,0,186,39967.5969907407,2009-06-03,14:19:40
39.970991,116.332706,0,186,39967.5970486111,2009-06-03,14:19:45
39.970933,116.332746,0,186,39967.5971064815,2009-06-03,14:19:50
39.970958,116.332743,0,185,39967.5971643519,2009-06-03,14:19:55
39.971003,116.332714,0,186,39967.5972222222,2009-06-03,14:20:00
39.971064,116.332658,0,186,39967.5972800926,2009-06-03,14:20:05
39.971059,116.332647,0,186,39967.597337963,2009-06-03,14:20:10
39.971059,116.332647,0,186,39967.5973726852,2009-06-03,14:20:13
39.971052,116.332646,0,186,39967.5973958333,2009-06-03,14:20:15
39.971026,116.332656,0,186,39967.5974537037,2009-06-03,14:20:20
39.971028,116.332671,0,186,39967.5975115741,2009-06-03,14:20:25
39.971028,116.332671,0,186,39967.5975462963,2009-06-03,14:20:28
39.97103,116.332673,0,186,39967.5975694444,2009-06-03,14:20:30
39.971018,116.332678,0,185,39967.5976273148,2009-06-03,14:20:35
39.971033,116.332645,0,185,39967.5976851852,2009-06-03,14:20:40
39.971024,116.332639,0,185,39967.5977430556,2009-06-03,14:20:45
39.970991,116.332647,0,185,39967.5978009259,2009-06-03,14:20:50
39.971245,116.332696,0,179,39967.5998263889,2009-06-03,14:23:45
39.971316,116.332683,0,178,39967.5998842593,2009-06-03,14:23:50
39.971362,116.332679,0,177,39967.5999421296,2009-06-03,14:23:55
39.971383,116.332677,0,177,39967.6,2009-06-03,14:24:00
39.971388,116.332677,0,177,39967.6000578704,2009-06-03,14:24:05
39.971393,116.332673,0,177,39967.6001157407,2009-06-03,14:24:10
39.971397,116.332665,0,177,39967.6001736111,2009-06-03,14:24:15
39.971405,116.332661,0,177,39967.6002314815,2009-06-03,14:24:20
39.971404,116.332663,0,177,39967.6002893519,2009-06-03,14:24:25
39.971406,116.332666,0,177,39967.6003472222,2009-06-03,14:24:30
39.97141,116.332661,0,177,39967.6004050926,2009-06-03,14:24:35
39.97141,116.332661,0,177,39967.6004398148,2009-06-03,14:24:38
39.971417,116.332662,0,177,39967.600462963,2009-06-03,14:24:40
39.971461,116.332646,0,177,39967.6005208333,2009-06-03,14:24:45
39.971557,116.332621,0,176,39967.6005787037,2009-06-03,14:24:50
39.971628,116.332647,0,174,39967.6006365741,2009-06-03,14:24:55
39.971676,116.332637,0,172,39967.6006944444,2009-06-03,14:25:00
39.971678,116.332637,0,172,39967.6007523148,2009-06-03,14:25:05
39.971678,116.332637,0,172,39967.600787037,2009-06-03,14:25:08
39.971683,116.332636,0,172,39967.6008101852,2009-06-03,14:25:10
39.971692,116.332632,0,172,39967.6008680556,2009-06-03,14:25:15
39.971692,116.332632,0,172,39967.6009027778,2009-06-03,14:25:18
39.971698,116.332631,0,172,39967.6009259259,2009-06-03,14:25:20
39.971709,116.33264,0,172,39967.6009837963,2009-06-03,14:25:25
39.971718,116.332645,0,171,39967.6010416667,2009-06-03,14:25:30
39.971726,116.332645,0,171,39967.601099537,2009-06-03,14:25:35
39.971726,116.332645,0,171,39967.6011342593,2009-06-03,14:25:38
39.971729,116.332643,0,171,39967.6011574074,2009-06-03,14:25:40
39.971763,116.332624,0,171,39967.6012152778,2009-06-03,14:25:45
39.971781,116.332612,0,171,39967.6012731481,2009-06-03,14:25:50
39.971812,116.332601,0,170,39967.6013310185,2009-06-03,14:25:55
39.971812,116.332601,0,170,39967.6013657407,2009-06-03,14:25:58
39.971814,116.332605,0,166,39967.6013888889,2009-06-03,14:26:00
39.971837,116.332593,0,165,39967.6014467593,2009-06-03,14:26:05
39.971872,116.332573,0,162,39967.6015046296,2009-06-03,14:26:10
39.971892,116.332586,0,160,39967.6015625,2009-06-03,14:26:15
39.971897,116.332577,0,160,39967.6016203704,2009-06-03,14:26:20
39.971931,116.332644,0,156,39967.6016782407,2009-06-03,14:26:25
39.971954,116.332641,0,155,39967.6017361111,2009-06-03,14:26:30
39.971954,116.332641,0,155,39967.6017708333,2009-06-03,14:26:33
39.971957,116.332642,0,154,39967.6017939815,2009-06-03,14:26:35
39.971956,116.332691,0,151,39967.6018518518,2009-06-03,14:26:40
39.971956,116.332695,0,151,39967.6019097222,2009-06-03,14:26:45
39.971959,116.33269,0,151,39967.6019675926,2009-06-03,14:26:50
39.971959,116.33269,0,151,39967.6020023148,2009-06-03,14:26:53
39.971962,116.332683,0,152,39967.602025463,2009-06-03,14:26:55
39.972021,116.332674,0,152,39967.6020833333,2009-06-03,14:27:00
39.972021,116.332677,0,152,39967.6021412037,2009-06-03,14:27:05
39.972021,116.332677,0,152,39967.6021759259,2009-06-03,14:27:08
39.972022,116.332677,0,152,39967.6021990741,2009-06-03,14:27:10
39.97205,116.332658,0,152,39967.6022569444,2009-06-03,14:27:15
39.972067,116.332646,0,152,39967.6023148148,2009-06-03,14:27:20
39.972071,116.332626,0,152,39967.6023726852,2009-06-03,14:27:25
39.973331,116.33327,0,146,39967.6024305556,2009-06-03,14:27:30
39.973385,116.332931,0,159,39967.6063078704,2009-06-03,14:33:05
39.973384,116.332897,0,159,39967.6063657407,2009-06-03,14:33:10
39.973396,116.332899,0,159,39967.6064236111,2009-06-03,14:33:15
39.973407,116.33295,0,159,39967.6064814815,2009-06-03,14:33:20
39.973416,116.332963,0,159,39967.6065393519,2009-06-03,14:33:25
39.97341,116.332937,0,159,39967.6065972222,2009-06-03,14:33:30
39.973394,116.33286,0,160,39967.6066550926,2009-06-03,14:33:35
39.973356,116.332771,0,161,39967.606712963,2009-06-03,14:33:40
39.973342,116.332755,0,161,39967.6067708333,2009-06-03,14:33:45
39.97334,116.332764,0,162,39967.6068287037,2009-06-03,14:33:50
39.973337,116.33275,0,162,39967.6068865741,2009-06-03,14:33:55
39.97332,116.332772,0,162,39967.6069444444,2009-06-03,14:34:00
39.973311,116.332772,0,163,39967.6070023148,2009-06-03,14:34:05
39.973307,116.332732,0,163,39967.6070601852,2009-06-03,14:34:10
39.9733,116.332677,0,163,39967.6071180556,2009-06-03,14:34:15
39.973328,116.332662,0,164,39967.6071759259,2009-06-03,14:34:20
39.973355,116.332718,0,164,39967.6072337963,2009-06-03,14:34:25
39.973354,116.332737,0,163,39967.6072916667,2009-06-03,14:34:30
39.973354,116.332757,0,163,39967.607349537,2009-06-03,14:34:35
39.973362,116.332897,0,163,39967.6074074074,2009-06-03,14:34:40
39.973406,116.333205,0,168,39967.6074652778,2009-06-03,14:34:45
39.973427,116.333375,0,171,39967.6075231481,2009-06-03,14:34:50
39.973426,116.333417,0,171,39967.6075810185,2009-06-03,14:34:55
39.973427,116.333423,0,171,39967.6076388889,2009-06-03,14:35:00
39.973434,116.333426,0,171,39967.6076967593,2009-06-03,14:35:05
39.97344,116.333432,0,171,39967.6077546296,2009-06-03,14:35:10
39.97344,116.333432,0,171,39967.6077893519,2009-06-03,14:35:13
39.97344,116.333428,0,171,39967.6078125,2009-06-03,14:35:15
39.973439,116.333419,0,171,39967.6078703704,2009-06-03,14:35:20
39.973439,116.333419,0,171,39967.6079050926,2009-06-03,14:35:23
39.973438,116.333418,0,171,39967.6079282407,2009-06-03,14:35:25
39.973436,116.333434,0,171,39967.6079861111,2009-06-03,14:35:30
39.973427,116.333458,0,171,39967.6080439815,2009-06-03,14:35:35
39.973418,116.333428,0,172,39967.6081018519,2009-06-03,14:35:40
39.973415,116.333394,0,172,39967.6081597222,2009-06-03,14:35:45
39.973441,116.33337,0,173,39967.6082175926,2009-06-03,14:35:50
39.973452,116.333394,0,173,39967.608275463,2009-06-03,14:35:55
39.973465,116.33344,0,173,39967.6083333333,2009-06-03,14:36:00
39.973441,116.333478,0,173,39967.6083912037,2009-06-03,14:36:05
39.973416,116.333474,0,173,39967.6084490741,2009-06-03,14:36:10
39.973416,116.333474,0,173,39967.6084837963,2009-06-03,14:36:13
39.97342,116.333475,0,173,39967.6085069444,2009-06-03,14:36:15
39.973411,116.333443,0,173,39967.6085648148,2009-06-03,14:36:20
39.973416,116.333476,0,174,39967.6086226852,2009-06-03,14:36:25
39.973407,116.333459,0,174,39967.6086805556,2009-06-03,14:36:30
39.973399,116.333406,0,174,39967.6087384259,2009-06-03,14:36:35
39.973399,116.333406,0,174,39967.6087731481,2009-06-03,14:36:38
39.973401,116.33341,0,174,39967.6087962963,2009-06-03,14:36:40
39.973415,116.333417,0,177,39967.6088541667,2009-06-03,14:36:45
39.9734,116.33347,0,179,39967.608912037,2009-06-03,14:36:50
39.973415,116.333547,0,180,39967.6089699074,2009-06-03,14:36:55
39.973413,116.333559,0,181,39967.6090277778,2009-06-03,14:37:00
39.973411,116.33356,0,181,39967.6090856481,2009-06-03,14:37:05
39.973411,116.33356,0,181,39967.6091203704,2009-06-03,14:37:08
39.973416,116.333561,0,181,39967.6091435185,2009-06-03,14:37:10
39.973414,116.333598,0,181,39967.6092013889,2009-06-03,14:37:15
39.973422,116.333656,0,182,39967.6092592593,2009-06-03,14:37:20
39.973442,116.333673,0,182,39967.6093171296,2009-06-03,14:37:25
39.973442,116.333673,0,182,39967.6093518519,2009-06-03,14:37:28
39.973437,116.333678,0,182,39967.609375,2009-06-03,14:37:30
39.973405,116.333659,0,183,39967.6094328704,2009-06-03,14:37:35
39.973414,116.333589,0,183,39967.6094907407,2009-06-03,14:37:40
39.973418,116.333573,0,184,39967.6095486111,2009-06-03,14:37:45
39.973426,116.333574,0,185,39967.6096064815,2009-06-03,14:37:50
39.973426,116.333574,0,185,39967.6096412037,2009-06-03,14:37:53
39.973433,116.33357,0,185,39967.6096643518,2009-06-03,14:37:55
39.973457,116.333544,0,186,39967.6097222222,2009-06-03,14:38:00
39.973474,116.33353,0,187,39967.6097800926,2009-06-03,14:38:05
39.973477,116.333575,0,188,39967.609837963,2009-06-03,14:38:10
39.973477,116.333575,0,188,39967.6098726852,2009-06-03,14:38:13
39.973474,116.33358,0,188,39967.6098958333,2009-06-03,14:38:15
39.973471,116.333566,0,189,39967.6099537037,2009-06-03,14:38:20
39.973488,116.333572,0,191,39967.6100115741,2009-06-03,14:38:25
39.973476,116.333629,0,191,39967.6100694444,2009-06-03,14:38:30
39.973482,116.333651,0,191,39967.6101273148,2009-06-03,14:38:35
39.97335,116.333373,0,216,39967.6125,2009-06-03,14:42:00
39.97335,116.333328,0,216,39967.6125578704,2009-06-03,14:42:05
39.973375,116.333368,0,216,39967.6126157407,2009-06-03,14:42:10
39.97341,116.333388,0,217,39967.6126736111,2009-06-03,14:42:15
39.973414,116.333419,0,217,39967.6127314815,2009-06-03,14:42:20
39.973404,116.333378,0,217,39967.6127893519,2009-06-03,14:42:25
39.973435,116.333351,0,217,39967.6128472222,2009-06-03,14:42:30
39.973388,116.33337,0,217,39967.6129050926,2009-06-03,14:42:35
39.97336,116.333345,0,218,39967.612962963,2009-06-03,14:42:40
39.973351,116.333296,0,218,39967.6130208333,2009-06-03,14:42:45
39.97335,116.333281,0,218,39967.6130787037,2009-06-03,14:42:50
39.97336,116.33328,0,218,39967.6131365741,2009-06-03,14:42:55
39.973402,116.333343,0,218,39967.6131944444,2009-06-03,14:43:00
39.973397,116.333428,0,217,39967.6132523148,2009-06-03,14:43:05
39.9734,116.333433,0,218,39967.6133101852,2009-06-03,14:43:10
39.973406,116.333432,0,218,39967.6133680556,2009-06-03,14:43:15
39.973406,116.333432,0,218,39967.6134027778,2009-06-03,14:43:18
39.973405,116.333424,0,218,39967.6134259259,2009-06-03,14:43:20
39.973358,116.333446,0,218,39967.6134837963,2009-06-03,14:43:25
39.973352,116.333436,0,219,39967.6135416667,2009-06-03,14:43:30
39.973325,116.333386,0,219,39967.613599537,2009-06-03,14:43:35
39.973307,116.333427,0,220,39967.6136574074,2009-06-03,14:43:40
39.973307,116.333427,0,220,39967.6136921296,2009-06-03,14:43:43
39.973308,116.333432,0,220,39967.6137152778,2009-06-03,14:43:45
39.973319,116.333603,0,220,39967.6137731481,2009-06-03,14:43:50
39.973316,116.333641,0,220,39967.6138310185,2009-06-03,14:43:55
39.97332,116.33376,0,221,39967.6138888889,2009-06-03,14:44:00
39.973319,116.333815,0,221,39967.6139467593,2009-06-03,14:44:05
39.973319,116.333815,0,221,39967.6139814815,2009-06-03,14:44:08
39.973316,116.333808,0,221,39967.6140046296,2009-06-03,14:44:10
39.973326,116.333807,0,221,39967.6140625,2009-06-03,14:44:15
39.973336,116.33381,0,222,39967.6141203704,2009-06-03,14:44:20
39.973405,116.333748,0,222,39967.6141782407,2009-06-03,14:44:25
39.973438,116.333718,0,223,39967.6142361111,2009-06-03,14:44:30
39.973441,116.33369,0,224,39967.6142939815,2009-06-03,14:44:35
39.973455,116.333664,0,225,39967.6143518519,2009-06-03,14:44:40
39.973445,116.333639,0,225,39967.6144097222,2009-06-03,14:44:45
39.973401,116.333602,0,226,39967.6144675926,2009-06-03,14:44:50
39.973366,116.333542,0,227,39967.614525463,2009-06-03,14:44:55
39.973355,116.333544,0,227,39967.6145833333,2009-06-03,14:45:00
39.973355,116.333539,0,227,39967.6146412037,2009-06-03,14:45:05
39.973355,116.333539,0,227,39967.6146759259,2009-06-03,14:45:08
39.973362,116.333535,0,227,39967.6146990741,2009-06-03,14:45:10
39.973384,116.333544,0,228,39967.6147569444,2009-06-03,14:45:15
39.973412,116.333561,0,228,39967.6148148148,2009-06-03,14:45:20
39.973412,116.333561,0,228,39967.614849537,2009-06-03,14:45:23
39.973418,116.333565,0,228,39967.6148726852,2009-06-03,14:45:25
39.973435,116.333599,0,227,39967.6149305556,2009-06-03,14:45:30
39.973375,116.333939,0,242,39967.6177662037,2009-06-03,14:49:35
39.973374,116.333994,0,248,39967.6178240741,2009-06-03,14:49:40
39.973382,116.334005,0,249,39967.6178819444,2009-06-03,14:49:45
39.973373,116.334017,0,249,39967.6179398148,2009-06-03,14:49:50
39.97338,116.333955,0,248,39967.6179976852,2009-06-03,14:49:55
39.973345,116.334063,0,254,39967.6180555556,2009-06-03,14:50:00
39.973313,116.334105,0,260,39967.6181134259,2009-06-03,14:50:05
39.973309,116.334074,0,263,39967.6181712963,2009-06-03,14:50:10
39.973306,116.334108,0,263,39967.6182291667,2009-06-03,14:50:15
39.973306,116.334108,0,263,39967.6182638889,2009-06-03,14:50:18
39.973306,116.334113,0,263,39967.618287037,2009-06-03,14:50:20
39.973316,116.334106,0,263,39967.6183449074,2009-06-03,14:50:25
39.973316,116.334106,0,263,39967.6183796296,2009-06-03,14:50:28
39.97332,116.334107,0,263,39967.6184027778,2009-06-03,14:50:30
39.973299,116.334156,0,261,39967.6184606481,2009-06-03,14:50:35
39.973284,116.334164,0,260,39967.6185185185,2009-06-03,14:50:40
39.973269,116.334193,0,256,39967.6185763889,2009-06-03,14:50:45
39.973258,116.334227,0,255,39967.6186342593,2009-06-03,14:50:50
39.97325,116.33423,0,254,39967.6186921296,2009-06-03,14:50:55
39.97325,116.33423,0,254,39967.6187268518,2009-06-03,14:50:58
39.973252,116.334236,0,254,39967.61875,2009-06-03,14:51:00
39.97326,116.334246,0,254,39967.6188078704,2009-06-03,14:51:05
39.97326,116.334246,0,254,39967.6188425926,2009-06-03,14:51:08
39.973264,116.334242,0,254,39967.6188657407,2009-06-03,14:51:10
39.973307,116.334236,0,252,39967.6189236111,2009-06-03,14:51:15
39.973349,116.334234,0,252,39967.6189814815,2009-06-03,14:51:20
39.973341,116.334202,0,252,39967.6190393518,2009-06-03,14:51:25
39.973342,116.33418,0,252,39967.6190972222,2009-06-03,14:51:30
39.97334,116.334166,0,252,39967.6191550926,2009-06-03,14:51:35
39.97334,116.334166,0,252,39967.6191898148,2009-06-03,14:51:38
39.97334,116.334158,0,252,39967.619212963,2009-06-03,14:51:40
39.973341,116.334145,0,252,39967.6192708333,2009-06-03,14:51:45
39.973341,116.334145,0,252,39967.6193055556,2009-06-03,14:51:48
39.973334,116.334141,0,252,39967.6193287037,2009-06-03,14:51:50
39.973325,116.334147,0,252,39967.6193865741,2009-06-03,14:51:55
39.9733,116.334237,0,256,39967.6194444444,2009-06-03,14:52:00
39.973295,116.334275,0,256,39967.6195023148,2009-06-03,14:52:05
39.973295,116.334275,0,256,39967.619537037,2009-06-03,14:52:08
39.97329,116.334277,0,256,39967.6195601852,2009-06-03,14:52:10
39.973279,116.334268,0,257,39967.6196180556,2009-06-03,14:52:15
39.973279,116.334268,0,257,39967.6196527778,2009-06-03,14:52:18
39.973274,116.334276,0,255,39967.6196759259,2009-06-03,14:52:20
39.973298,116.334245,0,251,39967.6197337963,2009-06-03,14:52:25
39.973311,116.334236,0,249,39967.6197916667,2009-06-03,14:52:30
39.973344,116.334136,0,242,39967.619849537,2009-06-03,14:52:35
39.973362,116.334107,0,239,39967.6199074074,2009-06-03,14:52:40
39.97337,116.334097,0,239,39967.6199652778,2009-06-03,14:52:45
39.973369,116.334083,0,239,39967.6200231481,2009-06-03,14:52:50
39.973363,116.334082,0,239,39967.6200810185,2009-06-03,14:52:55
39.973361,116.334082,0,238,39967.6201388889,2009-06-03,14:53:00
39.973361,116.334082,0,238,39967.6201736111,2009-06-03,14:53:03
39.973359,116.334084,0,238,39967.6201967593,2009-06-03,14:53:05
39.973352,116.334094,0,238,39967.6202546296,2009-06-03,14:53:10
39.973346,116.334103,0,238,39967.6203125,2009-06-03,14:53:15
39.973359,116.334151,0,234,39967.6203703704,2009-06-03,14:53:20
39.9734,116.333805,0,235,39967.6237847222,2009-06-03,14:58:15
39.973424,116.333777,0,233,39967.6238425926,2009-06-03,14:58:20
39.973424,116.333777,0,233,39967.6238773148,2009-06-03,14:58:23
39.973427,116.333769,0,234,39967.623900463,2009-06-03,14:58:25
39.973451,116.333738,0,237,39967.6239583333,2009-06-03,14:58:30
39.973453,116.333738,0,237,39967.6240162037,2009-06-03,14:58:35
39.973454,116.333741,0,238,39967.6240740741,2009-06-03,14:58:40
39.973454,116.333742,0,238,39967.6241319444,2009-06-03,14:58:45
39.973453,116.333743,0,238,39967.6241898148,2009-06-03,14:58:50
39.973453,116.333743,0,238,39967.6242476852,2009-06-03,14:58:55
39.973453,116.333742,0,238,39967.6243055556,2009-06-03,14:59:00
39.973453,116.333742,0,238,39967.6243634259,2009-06-03,14:59:05
39.973454,116.33374,0,238,39967.6244212963,2009-06-03,14:59:10
39.973454,116.333739,0,238,39967.6244791667,2009-06-03,14:59:15
39.973454,116.333739,0,238,39967.624537037,2009-06-03,14:59:20
39.973454,116.333737,0,238,39967.6245949074,2009-06-03,14:59:25
39.973454,116.333738,0,238,39967.6246527778,2009-06-03,14:59:30
39.973454,116.333738,0,238,39967.6247106481,2009-06-03,14:59:35
39.973453,116.33374,0,238,39967.6247685185,2009-06-03,14:59:40
39.973453,116.333741,0,238,39967.6248263889,2009-06-03,14:59:45
39.973453,116.33374,0,238,39967.6248842593,2009-06-03,14:59:50
39.973453,116.333741,0,238,39967.6249421296,2009-06-03,14:59:55
39.973452,116.333741,0,238,39967.625,2009-06-03,15:00:00
39.973453,116.333741,0,238,39967.6250578704,2009-06-03,15:00:05
39.973452,116.333744,0,238,39967.6251157407,2009-06-03,15:00:10
39.973452,116.333744,0,238,39967.625150463,2009-06-03,15:00:13
39.973451,116.333746,0,238,39967.6251736111,2009-06-03,15:00:15
39.973449,116.333757,0,238,39967.6252314815,2009-06-03,15:00:20
39.973434,116.333866,0,237,39967.6252893518,2009-06-03,15:00:25
39.973421,116.333924,0,238,39967.6253472222,2009-06-03,15:00:30
39.973388,116.333974,0,240,39967.6254050926,2009-06-03,15:00:35
39.973385,116.333972,0,243,39967.625462963,2009-06-03,15:00:40
39.973385,116.333972,0,243,39967.6254976852,2009-06-03,15:00:43
39.973381,116.333978,0,243,39967.6255208333,2009-06-03,15:00:45
39.973379,116.333991,0,243,39967.6255787037,2009-06-03,15:00:50
39.973382,116.333994,0,243,39967.6256365741,2009-06-03,15:00:55
39.973385,116.333995,0,243,39967.6256944444,2009-06-03,15:01:00
39.973387,116.333995,0,243,39967.6257523148,2009-06-03,15:01:05
39.973387,116.333995,0,243,39967.6258101852,2009-06-03,15:01:10
39.973387,116.333994,0,242,39967.6258680556,2009-06-03,15:01:15
39.973387,116.333993,0,242,39967.6259259259,2009-06-03,15:01:20
39.973387,116.333993,0,242,39967.6259606481,2009-06-03,15:01:23
39.973387,116.333991,0,242,39967.6259837963,2009-06-03,15:01:25
39.973416,116.333931,0,242,39967.6260416667,2009-06-03,15:01:30
39.973418,116.333929,0,242,39967.626099537,2009-06-03,15:01:35
39.973419,116.333929,0,241,39967.6261574074,2009-06-03,15:01:40
39.973419,116.333931,0,242,39967.6262152778,2009-06-03,15:01:45
39.973419,116.333932,0,242,39967.6262731481,2009-06-03,15:01:50
39.973419,116.333931,0,241,39967.6263310185,2009-06-03,15:01:55
39.973419,116.333931,0,241,39967.6263888889,2009-06-03,15:02:00
39.973419,116.33393,0,241,39967.6264467593,2009-06-03,15:02:05
39.973419,116.33393,0,242,39967.6265046296,2009-06-03,15:02:10
39.97342,116.333931,0,242,39967.6265625,2009-06-03,15:02:15
39.973419,116.333932,0,242,39967.6266203704,2009-06-03,15:02:20
39.973419,116.333933,0,242,39967.6266782407,2009-06-03,15:02:25
39.973419,116.333932,0,242,39967.6267361111,2009-06-03,15:02:30
39.973419,116.333931,0,242,39967.6267939815,2009-06-03,15:02:35
39.973418,116.333931,0,242,39967.6268518518,2009-06-03,15:02:40
39.973418,116.333932,0,242,39967.6269097222,2009-06-03,15:02:45
39.973417,116.333932,0,242,39967.6269675926,2009-06-03,15:02:50
39.973417,116.333933,0,242,39967.627025463,2009-06-03,15:02:55
39.973417,116.333933,0,242,39967.6270833333,2009-06-03,15:03:00
39.973418,116.333932,0,242,39967.6271412037,2009-06-03,15:03:05
39.973418,116.333932,0,241,39967.6271990741,2009-06-03,15:03:10
39.973418,116.333931,0,242,39967.6272569444,2009-06-03,15:03:15
39.973418,116.33393,0,242,39967.6273148148,2009-06-03,15:03:20
39.973418,116.33393,0,242,39967.6273726852,2009-06-03,15:03:25
39.973418,116.33393,0,242,39967.6274305556,2009-06-03,15:03:30
39.973419,116.33393,0,241,39967.6274884259,2009-06-03,15:03:35
39.973419,116.33393,0,241,39967.6275462963,2009-06-03,15:03:40
39.973421,116.333928,0,241,39967.6276041667,2009-06-03,15:03:45
39.973424,116.333926,0,242,39967.627662037,2009-06-03,15:03:50
39.973422,116.333926,0,242,39967.6277199074,2009-06-03,15:03:55
39.973422,116.333926,0,242,39967.6277546296,2009-06-03,15:03:58
39.973417,116.333931,0,242,39967.6277777778,2009-06-03,15:04:00
39.973413,116.333941,0,242,39967.6278356481,2009-06-03,15:04:05
39.97341,116.33395,0,242,39967.6278935185,2009-06-03,15:04:10
39.97341,116.33395,0,242,39967.6279282407,2009-06-03,15:04:13
39.973407,116.333957,0,242,39967.6279513889,2009-06-03,15:04:15
39.973403,116.333967,0,242,39967.6280092593,2009-06-03,15:04:20
39.973402,116.333978,0,242,39967.6280671296,2009-06-03,15:04:25
39.973402,116.333989,0,242,39967.628125,2009-06-03,15:04:30
39.973417,116.334004,0,242,39967.6282986111,2009-06-03,15:04:45
39.973417,116.334005,0,242,39967.6283564815,2009-06-03,15:04:50
39.973414,116.33401,0,242,39967.6284143519,2009-06-03,15:04:55
39.973409,116.334013,0,242,39967.6284722222,2009-06-03,15:05:00
39.973408,116.334012,0,242,39967.6285300926,2009-06-03,15:05:05
39.973408,116.334005,0,242,39967.628587963,2009-06-03,15:05:10
39.973408,116.334005,0,242,39967.6286226852,2009-06-03,15:05:13
39.97341,116.333997,0,242,39967.6286458333,2009-06-03,15:05:15
39.97341,116.333986,0,242,39967.6287037037,2009-06-03,15:05:20
39.973464,116.333653,0,240,39967.6287615741,2009-06-03,15:05:25
39.9735,116.333582,0,240,39967.6288194444,2009-06-03,15:05:30
39.973486,116.333615,0,240,39967.6288773148,2009-06-03,15:05:35
39.973489,116.333573,0,240,39967.6289351852,2009-06-03,15:05:40
39.973503,116.333554,0,240,39967.6289930556,2009-06-03,15:05:45
39.973503,116.333507,0,240,39967.6290509259,2009-06-03,15:05:50
39.973482,116.333495,0,238,39967.6291087963,2009-06-03,15:05:55
39.973478,116.333489,0,237,39967.6291666667,2009-06-03,15:06:00
39.973475,116.333483,0,237,39967.629224537,2009-06-03,15:06:05
39.973471,116.33348,0,237,39967.6292824074,2009-06-03,15:06:10
39.973469,116.333477,0,237,39967.6293402778,2009-06-03,15:06:15
39.973469,116.333477,0,237,39967.629375,2009-06-03,15:06:18
39.973465,116.333474,0,236,39967.6293981481,2009-06-03,15:06:20
39.973981,116.332041,0,238,39967.6311921296,2009-06-03,15:08:55
39.973433,116.331754,0,238,39967.63125,2009-06-03,15:09:00
39.973337,116.331921,0,242,39967.6313078704,2009-06-03,15:09:05
39.973325,116.331809,0,246,39967.6313657407,2009-06-03,15:09:10
39.973354,116.331625,0,246,39967.6314236111,2009-06-03,15:09:15
39.9734,116.331596,0,247,39967.6314814815,2009-06-03,15:09:20
39.97347,116.331621,0,246,39967.6315393519,2009-06-03,15:09:25
39.973536,116.331617,0,246,39967.6315972222,2009-06-03,15:09:30
39.973646,116.331664,0,245,39967.6316550926,2009-06-03,15:09:35
39.973745,116.33165,0,245,39967.631712963,2009-06-03,15:09:40
39.973882,116.331625,0,245,39967.6317708333,2009-06-03,15:09:45
39.974147,116.331753,0,245,39967.6318287037,2009-06-03,15:09:50
39.974348,116.331848,0,245,39967.6318865741,2009-06-03,15:09:55
39.974354,116.331859,0,245,39967.6319444444,2009-06-03,15:10:00
39.97441,116.331892,0,245,39967.6320023148,2009-06-03,15:10:05
39.974571,116.331858,0,245,39967.6320601852,2009-06-03,15:10:10
39.974504,116.331904,0,243,39967.6321180556,2009-06-03,15:10:15
39.974549,116.331881,0,241,39967.6321759259,2009-06-03,15:10:20
39.974486,116.331891,0,238,39967.6322337963,2009-06-03,15:10:25
39.974537,116.331898,0,235,39967.6322916667,2009-06-03,15:10:30
39.974555,116.331875,0,229,39967.632349537,2009-06-03,15:10:35
39.974569,116.331845,0,225,39967.6324074074,2009-06-03,15:10:40
39.974644,116.331834,0,220,39967.6324652778,2009-06-03,15:10:45
39.974715,116.331796,0,216,39967.6325231481,2009-06-03,15:10:50
39.974928,116.331814,0,211,39967.6325810185,2009-06-03,15:10:55
39.975089,116.33191,0,210,39967.6326388889,2009-06-03,15:11:00
39.975011,116.332041,0,200,39967.6326967593,2009-06-03,15:11:05
39.974966,116.332154,0,191,39967.6327546296,2009-06-03,15:11:10
39.974933,116.332244,0,182,39967.6328125,2009-06-03,15:11:15
39.974925,116.332319,0,172,39967.6328703704,2009-06-03,15:11:20
39.974933,116.332409,0,168,39967.6329282407,2009-06-03,15:11:25
39.974938,116.332475,0,165,39967.6329861111,2009-06-03,15:11:30
39.974988,116.332546,0,160,39967.6330439815,2009-06-03,15:11:35
39.975005,116.332632,0,156,39967.6331018518,2009-06-03,15:11:40
39.974928,116.332737,0,148,39967.6331597222,2009-06-03,15:11:45
39.974912,116.332818,0,146,39967.6332175926,2009-06-03,15:11:50
39.97488,116.332895,0,146,39967.633275463,2009-06-03,15:11:55
39.974857,116.332996,0,149,39967.6333333333,2009-06-03,15:12:00
39.974876,116.333066,0,145,39967.6333912037,2009-06-03,15:12:05
39.974861,116.333146,0,146,39967.6334490741,2009-06-03,15:12:10
39.974847,116.333233,0,148,39967.6335069444,2009-06-03,15:12:15
39.974864,116.333313,0,152,39967.6335648148,2009-06-03,15:12:20
39.974856,116.333362,0,149,39967.6336226852,2009-06-03,15:12:25
39.974918,116.333388,0,153,39967.6336805556,2009-06-03,15:12:30
39.974895,116.333458,0,156,39967.6337384259,2009-06-03,15:12:35
39.974893,116.333514,0,161,39967.6337962963,2009-06-03,15:12:40
39.974907,116.333571,0,168,39967.6338541667,2009-06-03,15:12:45
39.974899,116.333618,0,169,39967.633912037,2009-06-03,15:12:50
39.974912,116.333648,0,171,39967.6339699074,2009-06-03,15:12:55
39.974936,116.333704,0,172,39967.6340277778,2009-06-03,15:13:00
39.974971,116.333737,0,172,39967.6340856481,2009-06-03,15:13:05
39.974988,116.33375,0,173,39967.6341435185,2009-06-03,15:13:10
39.975006,116.333719,0,175,39967.6343171296,2009-06-03,15:13:25
39.975001,116.333716,0,175,39967.634375,2009-06-03,15:13:30
39.975001,116.333716,0,175,39967.6344097222,2009-06-03,15:13:33
39.974997,116.333713,0,175,39967.6344328704,2009-06-03,15:13:35
39.974951,116.333707,0,175,39967.6344907407,2009-06-03,15:13:40
39.974913,116.33372,0,174,39967.6345486111,2009-06-03,15:13:45
39.974862,116.333797,0,175,39967.6346064815,2009-06-03,15:13:50
39.974528,116.333916,0,175,39967.6346643518,2009-06-03,15:13:55
39.974416,116.333992,0,175,39967.6347222222,2009-06-03,15:14:00
39.974392,116.334048,0,175,39967.6347800926,2009-06-03,15:14:05
39.97438,116.334077,0,175,39967.634837963,2009-06-03,15:14:10
39.969212,116.301071,0,362,39967.6527777778,2009-06-03,15:40:00
39.969507,116.301251,0,166,39967.6528356481,2009-06-03,15:40:05
39.96956,116.301341,0,149,39967.6528935185,2009-06-03,15:40:10
39.96958,116.301429,0,148,39967.6529513889,2009-06-03,15:40:15
39.969598,116.301462,0,132,39967.6530092593,2009-06-03,15:40:20
39.969696,116.301468,0,135,39967.6530671296,2009-06-03,15:40:25
39.96967,116.301518,0,138,39967.653125,2009-06-03,15:40:30
39.969752,116.30158,0,144,39967.6531828704,2009-06-03,15:40:35
39.969704,116.30164,0,146,39967.6532407407,2009-06-03,15:40:40
39.969797,116.301719,0,138,39967.6532986111,2009-06-03,15:40:45
39.96993,116.301756,0,130,39967.6533564815,2009-06-03,15:40:50
39.969968,116.30178,0,130,39967.6534143519,2009-06-03,15:40:55
39.96995,116.301781,0,130,39967.6534722222,2009-06-03,15:41:00
39.969942,116.301793,0,130,39967.6535300926,2009-06-03,15:41:05
39.969958,116.301811,0,129,39967.653587963,2009-06-03,15:41:10
39.970003,116.301814,0,129,39967.6536458333,2009-06-03,15:41:15
39.970038,116.301798,0,128,39967.6537037037,2009-06-03,15:41:20
39.970128,116.301842,0,133,39967.6537615741,2009-06-03,15:41:25
39.970233,116.301871,0,139,39967.6538194444,2009-06-03,15:41:30
39.97027,116.301905,0,145,39967.6538773148,2009-06-03,15:41:35
39.970279,116.301914,0,153,39967.6539351852,2009-06-03,15:41:40
39.970279,116.301914,0,153,39967.6539699074,2009-06-03,15:41:43
39.970285,116.301914,0,156,39967.6539930556,2009-06-03,15:41:45
39.970181,116.301828,0,159,39967.6540509259,2009-06-03,15:41:50
39.970092,116.301753,0,160,39967.6541087963,2009-06-03,15:41:55
39.970083,116.301749,0,161,39967.6541666667,2009-06-03,15:42:00
39.970083,116.301749,0,161,39967.6542013889,2009-06-03,15:42:03
39.970079,116.301746,0,161,39967.654224537,2009-06-03,15:42:05
39.969999,116.301575,0,168,39967.6542824074,2009-06-03,15:42:10
39.969934,116.301307,0,221,39967.6543402778,2009-06-03,15:42:15
39.969784,116.3013,0,241,39967.6543981481,2009-06-03,15:42:20
39.969574,116.301508,0,251,39967.6544560185,2009-06-03,15:42:25
39.969635,116.301485,0,256,39967.6545138889,2009-06-03,15:42:30
39.970344,116.301227,0,302,39967.6545717593,2009-06-03,15:42:35
39.970193,116.301129,0,317,39967.6546296296,2009-06-03,15:42:40
39.969942,116.301196,0,331,39967.6546875,2009-06-03,15:42:45
39.969657,116.301295,0,346,39967.6547453704,2009-06-03,15:42:50
39.969458,116.301283,0,353,39967.6548032407,2009-06-03,15:42:55
39.969431,116.3013,0,358,39967.6548611111,2009-06-03,15:43:00
39.969532,116.301463,0,381,39967.6549189815,2009-06-03,15:43:05
39.969809,116.302153,0,517,39967.6549768519,2009-06-03,15:43:10
39.969587,116.302649,0,509,39967.6550347222,2009-06-03,15:43:15
39.96975,116.302882,0,486,39967.6550925926,2009-06-03,15:43:20
39.969961,116.303078,0,466,39967.655150463,2009-06-03,15:43:25
39.97021,116.303256,0,438,39967.6552083333,2009-06-03,15:43:30
39.970282,116.303402,0,437,39967.6552662037,2009-06-03,15:43:35
39.970316,116.303477,0,445,39967.6553240741,2009-06-03,15:43:40
39.970285,116.303396,0,430,39967.6553819444,2009-06-03,15:43:45
39.970279,116.30342,0,425,39967.6554398148,2009-06-03,15:43:50
39.970291,116.303481,0,432,39967.6554976852,2009-06-03,15:43:55
39.97035,116.303507,0,434,39967.6555555556,2009-06-03,15:44:00
39.970556,116.303561,0,416,39967.6556134259,2009-06-03,15:44:05
39.970721,116.303574,0,398,39967.6556712963,2009-06-03,15:44:10
39.970821,116.303593,0,388,39967.6557291667,2009-06-03,15:44:15
39.970892,116.303623,0,372,39967.655787037,2009-06-03,15:44:20
39.970971,116.303675,0,349,39967.6558449074,2009-06-03,15:44:25
39.971085,116.303757,0,315,39967.6559027778,2009-06-03,15:44:30
39.971157,116.303825,0,294,39967.6559606481,2009-06-03,15:44:35
39.97122,116.303874,0,271,39967.6560185185,2009-06-03,15:44:40
39.971255,116.303895,0,246,39967.6560763889,2009-06-03,15:44:45
39.971254,116.303956,0,230,39967.6561342593,2009-06-03,15:44:50
39.971273,116.304021,0,219,39967.6561921296,2009-06-03,15:44:55
39.971306,116.304079,0,208,39967.65625,2009-06-03,15:45:00
39.971343,116.30411,0,200,39967.6563078704,2009-06-03,15:45:05
39.971407,116.304169,0,189,39967.6563657407,2009-06-03,15:45:10
39.971496,116.304206,0,182,39967.6564236111,2009-06-03,15:45:15
39.971527,116.304284,0,169,39967.6564814815,2009-06-03,15:45:20
39.971609,116.304373,0,159,39967.6565393518,2009-06-03,15:45:25
39.971628,116.304448,0,155,39967.6565972222,2009-06-03,15:45:30
39.971684,116.304522,0,151,39967.6566550926,2009-06-03,15:45:35
39.971715,116.304606,0,147,39967.656712963,2009-06-03,15:45:40
39.971604,116.304684,0,146,39967.6567708333,2009-06-03,15:45:45
39.971578,116.304746,0,143,39967.6568287037,2009-06-03,15:45:50
39.97154,116.304793,0,139,39967.6568865741,2009-06-03,15:45:55
39.971528,116.304788,0,137,39967.6569444444,2009-06-03,15:46:00
39.971509,116.304783,0,134,39967.6570023148,2009-06-03,15:46:05
39.971509,116.304783,0,134,39967.657037037,2009-06-03,15:46:08
39.971517,116.304779,0,133,39967.6570601852,2009-06-03,15:46:10
