# Supplementary material for: Research on differential privacy protection method based on user tendency
Source: PLoS One. 2023 Oct 26;18(10):e0288823. doi: 10.1371/journal.pone.0288823 (PMC10602288; doi:10.1371/journal.pone.0288823)
Supplement: S2 Data — (ZIP) [file pone.0288823.s002.zip › Data 5-2/022/Trajectory/20090606030330.plt]

Geolife trajectory
WGS 84
Altitude is in Feet
Reserved 3
0,2,255,My Track,0,0,2,8421376
0
39.99937,116.331384,0,156,39970.1274305556,2009-06-06,03:03:30
39.999986,116.331337,0,129,39970.1274884259,2009-06-06,03:03:35
40.000719,116.331295,0,120,39970.1275462963,2009-06-06,03:03:40
40.001604,116.33124,0,117,39970.1276041667,2009-06-06,03:03:45
40.002569,116.331208,0,115,39970.127662037,2009-06-06,03:03:50
40.003453,116.331192,0,127,39970.1277199074,2009-06-06,03:03:55
40.004368,116.331172,0,125,39970.1277777778,2009-06-06,03:04:00
40.005184,116.33114,0,126,39970.1278356481,2009-06-06,03:04:05
40.006015,116.331096,0,125,39970.1278935185,2009-06-06,03:04:10
40.006757,116.330981,0,106,39970.1279513889,2009-06-06,03:04:15
40.007574,116.330736,0,111,39970.1280092593,2009-06-06,03:04:20
40.008403,116.33032,0,115,39970.1280671296,2009-06-06,03:04:25
40.00913,116.329774,0,117,39970.128125,2009-06-06,03:04:30
40.009804,116.329077,0,114,39970.1281828704,2009-06-06,03:04:35
40.010461,116.328349,0,100,39970.1282407407,2009-06-06,03:04:40
40.011135,116.327608,0,101,39970.1282986111,2009-06-06,03:04:45
40.011781,116.326862,0,100,39970.1283564815,2009-06-06,03:04:50
40.012374,116.326118,0,103,39970.1284143519,2009-06-06,03:04:55
40.012983,116.325434,0,102,39970.1284722222,2009-06-06,03:05:00
40.013609,116.324711,0,100,39970.1285300926,2009-06-06,03:05:05
40.014248,116.323963,0,104,39970.128587963,2009-06-06,03:05:10
40.014849,116.323216,0,107,39970.1286458333,2009-06-06,03:05:15
40.015437,116.322486,0,116,39970.1287037037,2009-06-06,03:05:20
40.016029,116.321774,0,119,39970.1287615741,2009-06-06,03:05:25
40.016587,116.321058,0,123,39970.1288194444,2009-06-06,03:05:30
40.017161,116.320381,0,126,39970.1288773148,2009-06-06,03:05:35
40.017836,116.319801,0,127,39970.1289351852,2009-06-06,03:05:40
40.018532,116.319378,0,125,39970.1289930556,2009-06-06,03:05:45
40.019274,116.319047,0,125,39970.1290509259,2009-06-06,03:05:50
40.020015,116.31876,0,119,39970.1291087963,2009-06-06,03:05:55
40.02078,116.318454,0,115,39970.1291666667,2009-06-06,03:06:00
40.021552,116.318133,0,113,39970.129224537,2009-06-06,03:06:05
40.022358,116.317835,0,110,39970.1292824074,2009-06-06,03:06:10
40.02312,116.31755,0,112,39970.1293402778,2009-06-06,03:06:15
40.023844,116.317262,0,126,39970.1293981481,2009-06-06,03:06:20
40.024651,116.316917,0,136,39970.1294560185,2009-06-06,03:06:25
40.025463,116.316611,0,142,39970.1295138889,2009-06-06,03:06:30
40.026259,116.316308,0,149,39970.1295717593,2009-06-06,03:06:35
40.027018,116.315983,0,155,39970.1296296296,2009-06-06,03:06:40
40.02775,116.315668,0,162,39970.1296875,2009-06-06,03:06:45
40.028458,116.315429,0,167,39970.1297453704,2009-06-06,03:06:50
40.029177,116.315188,0,167,39970.1298032407,2009-06-06,03:06:55
40.02985,116.314968,0,166,39970.1298611111,2009-06-06,03:07:00
40.030407,116.314764,0,166,39970.1299189815,2009-06-06,03:07:05
40.030891,116.314593,0,161,39970.1299768519,2009-06-06,03:07:10
40.031284,116.314419,0,165,39970.1300347222,2009-06-06,03:07:15
40.031623,116.314286,0,166,39970.1300925926,2009-06-06,03:07:20
40.031838,116.314184,0,171,39970.130150463,2009-06-06,03:07:25
40.031953,116.314123,0,175,39970.1302083333,2009-06-06,03:07:30
40.032058,116.314068,0,183,39970.1302662037,2009-06-06,03:07:35
40.032158,116.314031,0,188,39970.1303240741,2009-06-06,03:07:40
40.032205,116.314009,0,190,39970.1303819444,2009-06-06,03:07:45
40.032215,116.313995,0,191,39970.1304398148,2009-06-06,03:07:50
40.032187,116.314016,0,189,39970.1304976852,2009-06-06,03:07:55
40.032173,116.313989,0,185,39970.1305555556,2009-06-06,03:08:00
40.032149,116.313985,0,179,39970.1306134259,2009-06-06,03:08:05
40.032129,116.314006,0,175,39970.1306712963,2009-06-06,03:08:10
40.032129,116.313992,0,170,39970.1307291667,2009-06-06,03:08:15
40.032152,116.313968,0,165,39970.130787037,2009-06-06,03:08:20
40.032268,116.313924,0,171,39970.1308449074,2009-06-06,03:08:25
40.032574,116.313877,0,202,39970.1309027778,2009-06-06,03:08:30
40.033116,116.313621,0,202,39970.1309606481,2009-06-06,03:08:35
40.033737,116.313329,0,206,39970.1310185185,2009-06-06,03:08:40
40.034404,116.312927,0,204,39970.1310763889,2009-06-06,03:08:45
40.035079,116.312445,0,200,39970.1311342593,2009-06-06,03:08:50
40.035716,116.311953,0,184,39970.1311921296,2009-06-06,03:08:55
40.036321,116.31147,0,178,39970.13125,2009-06-06,03:09:00
40.036917,116.310948,0,174,39970.1313078704,2009-06-06,03:09:05
40.037437,116.310374,0,168,39970.1313657407,2009-06-06,03:09:10
40.037915,116.309799,0,152,39970.1314236111,2009-06-06,03:09:15
40.038354,116.309255,0,144,39970.1314814815,2009-06-06,03:09:20
40.038901,116.308642,0,146,39970.1315393519,2009-06-06,03:09:25
40.03957,116.308048,0,156,39970.1315972222,2009-06-06,03:09:30
40.040352,116.307575,0,158,39970.1316550926,2009-06-06,03:09:35
40.041192,116.307125,0,157,39970.131712963,2009-06-06,03:09:40
40.041968,116.306702,0,153,39970.1317708333,2009-06-06,03:09:45
40.042712,116.306208,0,153,39970.1318287037,2009-06-06,03:09:50
40.043501,116.305616,0,136,39970.1318865741,2009-06-06,03:09:55
40.044267,116.305019,0,126,39970.1319444444,2009-06-06,03:10:00
40.045012,116.304426,0,117,39970.1320023148,2009-06-06,03:10:05
40.04574,116.303845,0,113,39970.1320601852,2009-06-06,03:10:10
40.046457,116.303253,0,110,39970.1321180556,2009-06-06,03:10:15
40.04716,116.30265,0,107,39970.1321759259,2009-06-06,03:10:20
40.047861,116.302114,0,106,39970.1322337963,2009-06-06,03:10:25
40.048543,116.301674,0,107,39970.1322916667,2009-06-06,03:10:30
40.049084,116.301402,0,105,39970.132349537,2009-06-06,03:10:35
40.04949,116.301177,0,109,39970.1324074074,2009-06-06,03:10:40
40.04979,116.301042,0,109,39970.1324652778,2009-06-06,03:10:45
40.05002,116.300964,0,109,39970.1325231481,2009-06-06,03:10:50
40.050159,116.300941,0,109,39970.1325810185,2009-06-06,03:10:55
40.050239,116.300896,0,110,39970.1326388889,2009-06-06,03:11:00
40.050332,116.300913,0,111,39970.1326967593,2009-06-06,03:11:05
40.050452,116.300963,0,112,39970.1327546296,2009-06-06,03:11:10
40.050558,116.301049,0,114,39970.1328125,2009-06-06,03:11:15
40.050676,116.30107,0,117,39970.1328703704,2009-06-06,03:11:20
40.05078,116.30105,0,121,39970.1329282407,2009-06-06,03:11:25
40.050828,116.301051,0,123,39970.1329861111,2009-06-06,03:11:30
40.050828,116.301051,0,123,39970.1330208333,2009-06-06,03:11:33
40.050833,116.301058,0,125,39970.1330439815,2009-06-06,03:11:35
40.050922,116.301046,0,128,39970.1331018518,2009-06-06,03:11:40
40.051158,116.301009,0,131,39970.1331597222,2009-06-06,03:11:45
40.051743,116.300816,0,133,39970.1332175926,2009-06-06,03:11:50
40.052286,116.300435,0,139,39970.133275463,2009-06-06,03:11:55
40.053009,116.300012,0,146,39970.1333333333,2009-06-06,03:12:00
40.053817,116.299566,0,155,39970.1333912037,2009-06-06,03:12:05
40.054643,116.299097,0,160,39970.1334490741,2009-06-06,03:12:10
40.055412,116.298671,0,165,39970.1335069444,2009-06-06,03:12:15
40.056176,116.298209,0,168,39970.1335648148,2009-06-06,03:12:20
40.056907,116.297725,0,163,39970.1336226852,2009-06-06,03:12:25
40.057671,116.297284,0,161,39970.1336805556,2009-06-06,03:12:30
40.058388,116.296727,0,149,39970.1337384259,2009-06-06,03:12:35
40.059108,116.296212,0,141,39970.1337962963,2009-06-06,03:12:40
40.059847,116.295745,0,134,39970.1338541667,2009-06-06,03:12:45
40.060594,116.295283,0,134,39970.133912037,2009-06-06,03:12:50
40.061324,116.2947,0,136,39970.1339699074,2009-06-06,03:12:55
40.061995,116.294084,0,135,39970.1340277778,2009-06-06,03:13:00
40.062679,116.293531,0,135,39970.1340856481,2009-06-06,03:13:05
40.071654,116.307316,0,162,39970.1351851852,2009-06-06,03:14:40
40.0716,116.308354,0,154,39970.1352430556,2009-06-06,03:14:45
40.071401,116.30933,0,153,39970.1353009259,2009-06-06,03:14:50
40.071389,116.310254,0,150,39970.1353587963,2009-06-06,03:14:55
40.071483,116.311059,0,144,39970.1354166667,2009-06-06,03:15:00
40.071628,116.311802,0,139,39970.135474537,2009-06-06,03:15:05
40.071646,116.312349,0,136,39970.1355324074,2009-06-06,03:15:10
40.071613,116.312757,0,133,39970.1355902778,2009-06-06,03:15:15
40.07157,116.313038,0,129,39970.1356481481,2009-06-06,03:15:20
40.071541,116.31319,0,126,39970.1357060185,2009-06-06,03:15:25
40.071493,116.313228,0,125,39970.1357638889,2009-06-06,03:15:30
40.071403,116.313223,0,125,39970.1358217593,2009-06-06,03:15:35
40.071242,116.313232,0,128,39970.1358796296,2009-06-06,03:15:40
40.071126,116.313285,0,129,39970.1359375,2009-06-06,03:15:45
40.071013,116.313358,0,130,39970.1359953704,2009-06-06,03:15:50
40.070929,116.313375,0,131,39970.1360532407,2009-06-06,03:15:55
40.070878,116.313405,0,131,39970.1361111111,2009-06-06,03:16:00
40.07081,116.31347,0,131,39970.1361689815,2009-06-06,03:16:05
40.070799,116.313617,0,131,39970.1362268519,2009-06-06,03:16:10
40.070924,116.314017,0,132,39970.1362847222,2009-06-06,03:16:15
40.070368,116.315038,0,116,39970.1363425926,2009-06-06,03:16:20
40.070261,116.31608,0,117,39970.136400463,2009-06-06,03:16:25
40.070265,116.317212,0,125,39970.1364583333,2009-06-06,03:16:30
40.070301,116.318351,0,126,39970.1365162037,2009-06-06,03:16:35
40.070322,116.319446,0,126,39970.1365740741,2009-06-06,03:16:40
40.070391,116.320606,0,123,39970.1366319444,2009-06-06,03:16:45
40.070365,116.321746,0,114,39970.1366898148,2009-06-06,03:16:50
40.070292,116.322867,0,110,39970.1367476852,2009-06-06,03:16:55
40.070117,116.324014,0,93,39970.1368055556,2009-06-06,03:17:00
40.070025,116.325092,0,79,39970.1368634259,2009-06-06,03:17:05
40.069937,116.326038,0,69,39970.1369212963,2009-06-06,03:17:10
40.06987,116.32693,0,65,39970.1369791667,2009-06-06,03:17:15
40.069849,116.327754,0,62,39970.137037037,2009-06-06,03:17:20
40.069794,116.328485,0,61,39970.1370949074,2009-06-06,03:17:25
40.069702,116.329083,0,65,39970.1371527778,2009-06-06,03:17:30
40.069647,116.329559,0,67,39970.1372106481,2009-06-06,03:17:35
40.06964,116.329921,0,69,39970.1372685185,2009-06-06,03:17:40
40.069661,116.330089,0,71,39970.1373263889,2009-06-06,03:17:45
40.069668,116.33014,0,71,39970.1373842593,2009-06-06,03:17:50
40.069652,116.330177,0,71,39970.1374421296,2009-06-06,03:17:55
40.069618,116.330148,0,72,39970.1375,2009-06-06,03:18:00
40.069603,116.330076,0,75,39970.1375578704,2009-06-06,03:18:05
40.069631,116.330031,0,75,39970.1376157407,2009-06-06,03:18:10
40.069647,116.330048,0,73,39970.1376736111,2009-06-06,03:18:15
40.069618,116.330025,0,71,39970.1377314815,2009-06-06,03:18:20
40.069627,116.330014,0,72,39970.1377893519,2009-06-06,03:18:25
40.069641,116.330078,0,74,39970.1378472222,2009-06-06,03:18:30
40.06965,116.330297,0,91,39970.1379050926,2009-06-06,03:18:35
40.069717,116.330948,0,112,39970.137962963,2009-06-06,03:18:40
40.069742,116.331901,0,131,39970.1380208333,2009-06-06,03:18:45
40.069757,116.332995,0,133,39970.1380787037,2009-06-06,03:18:50
40.069751,116.334177,0,137,39970.1381365741,2009-06-06,03:18:55
40.069746,116.335374,0,134,39970.1381944444,2009-06-06,03:19:00
40.069726,116.336567,0,132,39970.1382523148,2009-06-06,03:19:05
40.06968,116.33774,0,131,39970.1383101852,2009-06-06,03:19:10
40.069645,116.338886,0,132,39970.1383680556,2009-06-06,03:19:15
40.069617,116.339996,0,131,39970.1384259259,2009-06-06,03:19:20
40.069681,116.341009,0,126,39970.1384837963,2009-06-06,03:19:25
40.069759,116.341944,0,128,39970.1385416667,2009-06-06,03:19:30
40.069821,116.342818,0,132,39970.138599537,2009-06-06,03:19:35
40.06979,116.343644,0,138,39970.1386574074,2009-06-06,03:19:40
40.069763,116.344403,0,132,39970.1387152778,2009-06-06,03:19:45
40.069739,116.345098,0,122,39970.1387731481,2009-06-06,03:19:50
40.069696,116.345709,0,116,39970.1388310185,2009-06-06,03:19:55
40.069632,116.34622,0,110,39970.1388888889,2009-06-06,03:20:00
40.069566,116.346721,0,103,39970.1389467593,2009-06-06,03:20:05
40.069526,116.347206,0,99,39970.1390046296,2009-06-06,03:20:10
40.069468,116.347649,0,97,39970.1390625,2009-06-06,03:20:15
40.069435,116.348101,0,90,39970.1391203704,2009-06-06,03:20:20
40.069424,116.348536,0,84,39970.1391782407,2009-06-06,03:20:25
40.069404,116.348964,0,74,39970.1392361111,2009-06-06,03:20:30
40.069382,116.349366,0,63,39970.1392939815,2009-06-06,03:20:35
40.069397,116.349724,0,62,39970.1393518519,2009-06-06,03:20:40
40.069373,116.350101,0,60,39970.1394097222,2009-06-06,03:20:45
40.069338,116.350482,0,58,39970.1394675926,2009-06-06,03:20:50
40.069304,116.350859,0,53,39970.139525463,2009-06-06,03:20:55
40.069294,116.351212,0,48,39970.1395833333,2009-06-06,03:21:00
40.069294,116.351553,0,43,39970.1396412037,2009-06-06,03:21:05
40.06928,116.351934,0,40,39970.1396990741,2009-06-06,03:21:10
40.069279,116.352289,0,46,39970.1397569444,2009-06-06,03:21:15
40.069268,116.352641,0,57,39970.1398148148,2009-06-06,03:21:20
40.069237,116.352972,0,69,39970.1398726852,2009-06-06,03:21:25
40.069223,116.353241,0,73,39970.1399305556,2009-06-06,03:21:30
40.069187,116.353511,0,82,39970.1399884259,2009-06-06,03:21:35
40.06917,116.353798,0,87,39970.1400462963,2009-06-06,03:21:40
40.069169,116.354085,0,91,39970.1401041667,2009-06-06,03:21:45
40.069192,116.354344,0,93,39970.140162037,2009-06-06,03:21:50
40.06925,116.354579,0,96,39970.1402199074,2009-06-06,03:21:55
40.069242,116.35475,0,98,39970.1402777778,2009-06-06,03:22:00
40.069273,116.354853,0,101,39970.1403356481,2009-06-06,03:22:05
40.069328,116.355002,0,105,39970.1405671296,2009-06-06,03:22:25
40.069333,116.355024,0,106,39970.140625,2009-06-06,03:22:30
40.06935,116.355018,0,108,39970.1406828704,2009-06-06,03:22:35
40.069353,116.355006,0,108,39970.1407407407,2009-06-06,03:22:40
40.069354,116.355003,0,108,39970.1407986111,2009-06-06,03:22:45
40.069352,116.355002,0,108,39970.1408564815,2009-06-06,03:22:50
40.069352,116.355008,0,108,39970.1409143518,2009-06-06,03:22:55
40.069351,116.355006,0,108,39970.1409722222,2009-06-06,03:23:00
40.069351,116.355009,0,108,39970.1410300926,2009-06-06,03:23:05
40.069351,116.355009,0,108,39970.1410648148,2009-06-06,03:23:08
40.069348,116.355011,0,108,39970.141087963,2009-06-06,03:23:10
40.069343,116.355001,0,108,39970.1411458333,2009-06-06,03:23:15
40.069339,116.354989,0,108,39970.1412037037,2009-06-06,03:23:20
40.069339,116.354989,0,108,39970.1412384259,2009-06-06,03:23:23
40.069338,116.354983,0,108,39970.1412615741,2009-06-06,03:23:25
40.069338,116.354973,0,108,39970.1413194444,2009-06-06,03:23:30
40.069325,116.354941,0,107,39970.1413773148,2009-06-06,03:23:35
40.069321,116.354928,0,107,39970.1414351852,2009-06-06,03:23:40
40.069321,116.354928,0,107,39970.1414699074,2009-06-06,03:23:43
40.069318,116.354921,0,107,39970.1414930556,2009-06-06,03:23:45
40.069321,116.354911,0,107,39970.1415509259,2009-06-06,03:23:50
40.069321,116.354911,0,107,39970.1415856481,2009-06-06,03:23:53
40.069326,116.354903,0,107,39970.1416087963,2009-06-06,03:23:55
40.069337,116.354909,0,107,39970.1416666667,2009-06-06,03:24:00
40.069343,116.354906,0,107,39970.141724537,2009-06-06,03:24:05
40.069343,116.354906,0,107,39970.1417592593,2009-06-06,03:24:08
40.069351,116.354908,0,107,39970.1417824074,2009-06-06,03:24:10
40.069359,116.354897,0,107,39970.1418402778,2009-06-06,03:24:15
40.069363,116.354887,0,107,39970.1418981481,2009-06-06,03:24:20
40.069363,116.354887,0,107,39970.1419328704,2009-06-06,03:24:23
40.069362,116.35488,0,107,39970.1419560185,2009-06-06,03:24:25
40.069359,116.354871,0,107,39970.1420138889,2009-06-06,03:24:30
40.069359,116.354871,0,107,39970.1420486111,2009-06-06,03:24:33
40.069353,116.354866,0,107,39970.1420717593,2009-06-06,03:24:35
40.069333,116.355018,0,107,39970.1421296296,2009-06-06,03:24:40
40.069376,116.35569,0,107,39970.1421875,2009-06-06,03:24:45
40.069363,116.356544,0,107,39970.1422453704,2009-06-06,03:24:50
40.069326,116.357519,0,107,39970.1423032407,2009-06-06,03:24:55
40.069266,116.358622,0,105,39970.1423611111,2009-06-06,03:25:00
40.069219,116.359804,0,102,39970.1424189815,2009-06-06,03:25:05
40.069141,116.360961,0,99,39970.1424768518,2009-06-06,03:25:10
40.069004,116.362049,0,96,39970.1425347222,2009-06-06,03:25:15
40.068793,116.363078,0,93,39970.1425925926,2009-06-06,03:25:20
40.068519,116.364116,0,87,39970.142650463,2009-06-06,03:25:25
40.068201,116.365169,0,81,39970.1427083333,2009-06-06,03:25:30
40.067797,116.366164,0,78,39970.1427662037,2009-06-06,03:25:35
40.067394,116.36717,0,71,39970.1428240741,2009-06-06,03:25:40
40.066985,116.368182,0,65,39970.1428819444,2009-06-06,03:25:45
40.06657,116.369169,0,59,39970.1429398148,2009-06-06,03:25:50
40.06615,116.370156,0,55,39970.1429976852,2009-06-06,03:25:55
40.065753,116.371137,0,52,39970.1430555556,2009-06-06,03:26:00
40.065336,116.372113,0,54,39970.1431134259,2009-06-06,03:26:05
40.064897,116.373083,0,52,39970.1431712963,2009-06-06,03:26:10
40.064446,116.374077,0,50,39970.1432291667,2009-06-06,03:26:15
40.06406,116.375041,0,44,39970.143287037,2009-06-06,03:26:20
40.063663,116.376017,0,37,39970.1433449074,2009-06-06,03:26:25
40.063262,116.376986,0,28,39970.1434027778,2009-06-06,03:26:30
40.062849,116.377956,0,22,39970.1434606481,2009-06-06,03:26:35
40.062443,116.378915,0,19,39970.1435185185,2009-06-06,03:26:40
40.062044,116.379883,0,18,39970.1435763889,2009-06-06,03:26:45
40.061648,116.380853,0,17,39970.1436342593,2009-06-06,03:26:50
40.061252,116.381798,0,14,39970.1436921296,2009-06-06,03:26:55
40.060833,116.382721,0,12,39970.14375,2009-06-06,03:27:00
40.060445,116.383645,0,8,39970.1438078704,2009-06-06,03:27:05
40.060054,116.384571,0,4,39970.1438657407,2009-06-06,03:27:10
40.059651,116.385519,0,0,39970.1439236111,2009-06-06,03:27:15
40.05921,116.386518,0,1,39970.1439814815,2009-06-06,03:27:20
40.058774,116.387533,0,1,39970.1440393519,2009-06-06,03:27:25
40.05836,116.388515,0,0,39970.1440972222,2009-06-06,03:27:30
40.057955,116.389466,0,2,39970.1441550926,2009-06-06,03:27:35
40.057559,116.390419,0,5,39970.144212963,2009-06-06,03:27:40
40.057161,116.391389,0,7,39970.1442708333,2009-06-06,03:27:45
40.056762,116.392361,0,4,39970.1443287037,2009-06-06,03:27:50
40.056344,116.393312,0,11,39970.1443865741,2009-06-06,03:27:55
40.055946,116.394267,0,13,39970.1444444444,2009-06-06,03:28:00
40.055534,116.395217,0,18,39970.1445023148,2009-06-06,03:28:05
40.05512,116.396208,0,22,39970.1445601852,2009-06-06,03:28:10
40.054701,116.397211,0,25,39970.1446180556,2009-06-06,03:28:15
40.054295,116.398197,0,28,39970.1446759259,2009-06-06,03:28:20
40.053889,116.399146,0,32,39970.1447337963,2009-06-06,03:28:25
40.053488,116.400084,0,33,39970.1447916667,2009-06-06,03:28:30
40.053094,116.401022,0,35,39970.144849537,2009-06-06,03:28:35
40.052691,116.401937,0,35,39970.1449074074,2009-06-06,03:28:40
40.052316,116.402815,0,35,39970.1449652778,2009-06-06,03:28:45
40.052014,116.403538,0,34,39970.1450231481,2009-06-06,03:28:50
40.051796,116.404119,0,34,39970.1450810185,2009-06-06,03:28:55
40.051606,116.404573,0,35,39970.1451388889,2009-06-06,03:29:00
40.051509,116.404857,0,34,39970.1451967593,2009-06-06,03:29:05
40.051463,116.405,0,36,39970.1452546296,2009-06-06,03:29:10
40.051647,116.405193,0,70,39970.1475694444,2009-06-06,03:32:30
40.051715,116.405363,0,72,39970.1476273148,2009-06-06,03:32:35
40.051834,116.405641,0,78,39970.1476851852,2009-06-06,03:32:40
40.051983,116.405969,0,90,39970.1477430556,2009-06-06,03:32:45
40.052156,116.40626,0,89,39970.1478009259,2009-06-06,03:32:50
40.052363,116.406464,0,90,39970.1478587963,2009-06-06,03:32:55
40.052576,116.406622,0,93,39970.1479166667,2009-06-06,03:33:00
40.05283,116.406801,0,99,39970.147974537,2009-06-06,03:33:05
40.053082,116.406965,0,99,39970.1480324074,2009-06-06,03:33:10
40.053326,116.407098,0,96,39970.1480902778,2009-06-06,03:33:15
40.053565,116.407151,0,95,39970.1481481481,2009-06-06,03:33:20
40.053785,116.40718,0,96,39970.1482060185,2009-06-06,03:33:25
40.054027,116.407199,0,110,39970.1482638889,2009-06-06,03:33:30
40.054277,116.407175,0,119,39970.1483217593,2009-06-06,03:33:35
40.054388,116.407132,0,130,39970.1483796296,2009-06-06,03:33:40
40.054507,116.407375,0,101,39970.1484375,2009-06-06,03:33:45
40.054598,116.407481,0,108,39970.1484953704,2009-06-06,03:33:50
40.054812,116.407505,0,101,39970.1485532407,2009-06-06,03:33:55
40.055045,116.407543,0,90,39970.1486111111,2009-06-06,03:34:00
40.055284,116.407614,0,93,39970.1486689815,2009-06-06,03:34:05
40.055574,116.407609,0,83,39970.1487268518,2009-06-06,03:34:10
40.055895,116.407588,0,77,39970.1487847222,2009-06-06,03:34:15
40.056183,116.40759,0,70,39970.1488425926,2009-06-06,03:34:20
40.0564,116.407586,0,78,39970.148900463,2009-06-06,03:34:25
40.056489,116.407624,0,92,39970.1489583333,2009-06-06,03:34:30
40.056475,116.407792,0,95,39970.1490162037,2009-06-06,03:34:35
40.056344,116.407859,0,97,39970.1490740741,2009-06-06,03:34:40
40.05613,116.407906,0,96,39970.1491319444,2009-06-06,03:34:45
40.055876,116.407926,0,104,39970.1491898148,2009-06-06,03:34:50
40.055638,116.407954,0,110,39970.1492476852,2009-06-06,03:34:55
40.055424,116.407926,0,116,39970.1493055556,2009-06-06,03:35:00
40.055208,116.407926,0,120,39970.1493634259,2009-06-06,03:35:05
40.054973,116.407937,0,125,39970.1494212963,2009-06-06,03:35:10
40.054703,116.407937,0,125,39970.1494791667,2009-06-06,03:35:15
40.054444,116.407938,0,123,39970.149537037,2009-06-06,03:35:20
40.054222,116.407945,0,120,39970.1495949074,2009-06-06,03:35:25
40.054021,116.407953,0,133,39970.1496527778,2009-06-06,03:35:30
40.053933,116.407957,0,123,39970.1497106481,2009-06-06,03:35:35
40.05382,116.407972,0,111,39970.1497685185,2009-06-06,03:35:40
40.05364,116.407937,0,105,39970.1498263889,2009-06-06,03:35:45
40.053431,116.407904,0,97,39970.1498842593,2009-06-06,03:35:50
40.053287,116.40787,0,77,39970.1499421296,2009-06-06,03:35:55
40.053149,116.407928,0,80,39970.15,2009-06-06,03:36:00
40.053036,116.408072,0,76,39970.1500578704,2009-06-06,03:36:05
40.052908,116.408186,0,75,39970.1501157407,2009-06-06,03:36:10
40.052756,116.408185,0,67,39970.1501736111,2009-06-06,03:36:15
40.052586,116.408045,0,68,39970.1502314815,2009-06-06,03:36:20
40.052433,116.407921,0,71,39970.1502893518,2009-06-06,03:36:25
40.052308,116.40785,0,72,39970.1503472222,2009-06-06,03:36:30
40.052245,116.407894,0,79,39970.1504050926,2009-06-06,03:36:35
40.05224,116.407906,0,78,39970.150462963,2009-06-06,03:36:40
40.052239,116.407908,0,78,39970.1505208333,2009-06-06,03:36:45
40.052238,116.40791,0,79,39970.1505787037,2009-06-06,03:36:50
40.052233,116.407915,0,79,39970.1506365741,2009-06-06,03:36:55
40.052227,116.407919,0,79,39970.1506944444,2009-06-06,03:37:00
40.052232,116.407915,0,79,39970.1507523148,2009-06-06,03:37:05
40.052237,116.407912,0,79,39970.1508101852,2009-06-06,03:37:10
40.052238,116.407911,0,79,39970.1508680556,2009-06-06,03:37:15
40.052237,116.407912,0,79,39970.1509259259,2009-06-06,03:37:20
40.052236,116.407911,0,78,39970.1509837963,2009-06-06,03:37:25
40.052235,116.407912,0,78,39970.1510416667,2009-06-06,03:37:30
40.052234,116.407913,0,78,39970.151099537,2009-06-06,03:37:35
40.052236,116.407911,0,78,39970.1511574074,2009-06-06,03:37:40
40.052237,116.407911,0,78,39970.1512152778,2009-06-06,03:37:45
40.052237,116.407911,0,78,39970.15125,2009-06-06,03:37:48
40.052233,116.407913,0,78,39970.1512731481,2009-06-06,03:37:50
40.052238,116.407959,0,77,39970.1513310185,2009-06-06,03:37:55
40.052216,116.408024,0,81,39970.1513888889,2009-06-06,03:38:00
40.052202,116.408103,0,83,39970.1514467593,2009-06-06,03:38:05
40.052228,116.408159,0,83,39970.1515046296,2009-06-06,03:38:10
40.052225,116.408248,0,82,39970.1515625,2009-06-06,03:38:15
40.052235,116.408304,0,85,39970.1516203704,2009-06-06,03:38:20
40.052259,116.408366,0,88,39970.1516782407,2009-06-06,03:38:25
40.052312,116.408405,0,92,39970.1517361111,2009-06-06,03:38:30
40.052377,116.408416,0,95,39970.1517939815,2009-06-06,03:38:35
40.052426,116.408412,0,99,39970.1518518519,2009-06-06,03:38:40
40.052449,116.408416,0,101,39970.1519097222,2009-06-06,03:38:45
40.052449,116.408416,0,101,39970.1519444444,2009-06-06,03:38:48
40.052456,116.408423,0,104,39970.1519675926,2009-06-06,03:38:50
40.052463,116.408441,0,104,39970.152025463,2009-06-06,03:38:55
40.052463,116.408441,0,104,39970.1520601852,2009-06-06,03:38:58
40.052459,116.408446,0,104,39970.1520833333,2009-06-06,03:39:00
40.052428,116.408513,0,104,39970.1521412037,2009-06-06,03:39:05
40.052404,116.408606,0,105,39970.1521990741,2009-06-06,03:39:10
40.052413,116.408677,0,105,39970.1522569444,2009-06-06,03:39:15
40.052409,116.408702,0,105,39970.1523148148,2009-06-06,03:39:20
40.052409,116.408719,0,105,39970.1523726852,2009-06-06,03:39:25
40.052409,116.408719,0,105,39970.1524074074,2009-06-06,03:39:28
40.052407,116.408726,0,105,39970.1524305556,2009-06-06,03:39:30
40.052401,116.408736,0,105,39970.1524884259,2009-06-06,03:39:35
40.052398,116.408742,0,105,39970.1525462963,2009-06-06,03:39:40
40.052394,116.40875,0,105,39970.1526041667,2009-06-06,03:39:45
40.052393,116.408755,0,105,39970.152662037,2009-06-06,03:39:50
40.05239,116.408762,0,105,39970.1527199074,2009-06-06,03:39:55
40.05239,116.408762,0,105,39970.1527546296,2009-06-06,03:39:58
40.052388,116.408768,0,105,39970.1527777778,2009-06-06,03:40:00
40.052193,116.408897,0,105,39970.1528356481,2009-06-06,03:40:05
40.052002,116.408975,0,105,39970.1528935185,2009-06-06,03:40:10
40.051956,116.40907,0,108,39970.1529513889,2009-06-06,03:40:15
40.051895,116.409076,0,113,39970.1530092593,2009-06-06,03:40:20
40.051888,116.409085,0,114,39970.1530671296,2009-06-06,03:40:25
40.051873,116.409164,0,118,39970.153125,2009-06-06,03:40:30
40.051847,116.409214,0,120,39970.1531828704,2009-06-06,03:40:35
40.051846,116.409212,0,121,39970.1532407407,2009-06-06,03:40:40
40.051843,116.409213,0,121,39970.1532986111,2009-06-06,03:40:45
40.051847,116.409207,0,121,39970.1533564815,2009-06-06,03:40:50
40.051847,116.409207,0,121,39970.1533912037,2009-06-06,03:40:53
40.051846,116.409207,0,121,39970.1534143519,2009-06-06,03:40:55
40.051784,116.409215,0,127,39970.1534722222,2009-06-06,03:41:00
40.051726,116.409186,0,133,39970.1535300926,2009-06-06,03:41:05
40.051703,116.409136,0,136,39970.153587963,2009-06-06,03:41:10
40.051704,116.409134,0,137,39970.1536458333,2009-06-06,03:41:15
40.051704,116.409134,0,137,39970.1536805556,2009-06-06,03:41:18
40.051703,116.409134,0,137,39970.1537037037,2009-06-06,03:41:20
40.05169,116.409137,0,140,39970.1537615741,2009-06-06,03:41:25
40.051717,116.409135,0,144,39970.1538194444,2009-06-06,03:41:30
40.051774,116.409123,0,145,39970.1538773148,2009-06-06,03:41:35
40.051835,116.409182,0,148,39970.1539351852,2009-06-06,03:41:40
40.051846,116.409232,0,150,39970.1539930556,2009-06-06,03:41:45
40.051849,116.409247,0,153,39970.1540509259,2009-06-06,03:41:50
40.051849,116.409247,0,153,39970.1540856481,2009-06-06,03:41:53
40.051851,116.409247,0,157,39970.1541087963,2009-06-06,03:41:55
40.051815,116.409233,0,164,39970.1541666667,2009-06-06,03:42:00
40.05179,116.409214,0,167,39970.154224537,2009-06-06,03:42:05
40.05179,116.409214,0,167,39970.1542592593,2009-06-06,03:42:08
40.051795,116.409207,0,167,39970.1542824074,2009-06-06,03:42:10
40.051816,116.409169,0,170,39970.1543402778,2009-06-06,03:42:15
40.051849,116.409122,0,175,39970.1543981481,2009-06-06,03:42:20
40.051902,116.40906,0,179,39970.1544560185,2009-06-06,03:42:25
40.051978,116.409007,0,184,39970.1545138889,2009-06-06,03:42:30
40.052013,116.408997,0,187,39970.1545717593,2009-06-06,03:42:35
40.052014,116.408998,0,187,39970.1546296296,2009-06-06,03:42:40
40.052008,116.409004,0,187,39970.1546875,2009-06-06,03:42:45
40.052009,116.409004,0,187,39970.1547453704,2009-06-06,03:42:50
40.052009,116.409004,0,187,39970.1547800926,2009-06-06,03:42:53
40.052011,116.409002,0,187,39970.1548032407,2009-06-06,03:42:55
40.051973,116.409004,0,190,39970.1548611111,2009-06-06,03:43:00
40.051956,116.40901,0,191,39970.1549189815,2009-06-06,03:43:05
40.051949,116.409015,0,191,39970.1549768519,2009-06-06,03:43:10
40.051949,116.409015,0,191,39970.1550115741,2009-06-06,03:43:13
40.051945,116.409017,0,191,39970.1550347222,2009-06-06,03:43:15
40.051887,116.408978,0,194,39970.1550925926,2009-06-06,03:43:20
40.051787,116.408945,0,196,39970.155150463,2009-06-06,03:43:25
40.051734,116.408951,0,199,39970.1552083333,2009-06-06,03:43:30
40.051528,116.408797,0,272,39970.1590277778,2009-06-06,03:49:00
40.051504,116.408767,0,272,39970.1590856481,2009-06-06,03:49:05
40.051505,116.408752,0,274,39970.1591435185,2009-06-06,03:49:10
40.051508,116.408734,0,274,39970.1592013889,2009-06-06,03:49:15
40.051508,116.408734,0,274,39970.1592361111,2009-06-06,03:49:18
40.051509,116.408733,0,274,39970.1592592593,2009-06-06,03:49:20
40.051503,116.408742,0,274,39970.1593171296,2009-06-06,03:49:25
40.051438,116.409193,0,284,39970.159375,2009-06-06,03:49:30
40.051446,116.409219,0,290,39970.1594328704,2009-06-06,03:49:35
40.051479,116.409188,0,293,39970.1594907407,2009-06-06,03:49:40
40.051474,116.409192,0,293,39970.1595486111,2009-06-06,03:49:45
40.051474,116.409192,0,293,39970.1595833333,2009-06-06,03:49:48
40.051472,116.409192,0,294,39970.1596064815,2009-06-06,03:49:50
40.051501,116.40918,0,295,39970.1596643519,2009-06-06,03:49:55
40.051533,116.409189,0,295,39970.1597222222,2009-06-06,03:50:00
40.051534,116.409188,0,295,39970.1597800926,2009-06-06,03:50:05
40.051534,116.409188,0,295,39970.1598148148,2009-06-06,03:50:08
40.051536,116.409187,0,296,39970.159837963,2009-06-06,03:50:10
40.051525,116.409236,0,300,39970.1598958333,2009-06-06,03:50:15
40.051536,116.409211,0,303,39970.1599537037,2009-06-06,03:50:20
40.051565,116.409127,0,304,39970.1600115741,2009-06-06,03:50:25
40.051609,116.408914,0,304,39970.1600694444,2009-06-06,03:50:30
40.051618,116.408856,0,307,39970.1601273148,2009-06-06,03:50:35
40.051615,116.408878,0,311,39970.1601851852,2009-06-06,03:50:40
40.051623,116.408913,0,314,39970.1602430556,2009-06-06,03:50:45
40.051623,116.408913,0,314,39970.1602777778,2009-06-06,03:50:48
40.051624,116.408919,0,313,39970.1603009259,2009-06-06,03:50:50
40.051611,116.408938,0,313,39970.1603587963,2009-06-06,03:50:55
40.051619,116.408938,0,313,39970.1604166667,2009-06-06,03:51:00
40.051615,116.408941,0,313,39970.160474537,2009-06-06,03:51:05
40.051607,116.408948,0,313,39970.1605324074,2009-06-06,03:51:10
40.051607,116.408948,0,313,39970.1605671296,2009-06-06,03:51:13
40.051608,116.408945,0,313,39970.1605902778,2009-06-06,03:51:15
40.051649,116.408861,0,314,39970.1606481481,2009-06-06,03:51:20
40.051678,116.40879,0,317,39970.1607060185,2009-06-06,03:51:25
40.051679,116.408682,0,318,39970.1607638889,2009-06-06,03:51:30
40.051679,116.4086,0,321,39970.1608217593,2009-06-06,03:51:35
40.051732,116.408534,0,324,39970.1608796296,2009-06-06,03:51:40
40.051807,116.408477,0,326,39970.1609375,2009-06-06,03:51:45
40.051885,116.408421,0,328,39970.1609953704,2009-06-06,03:51:50
40.051971,116.408371,0,330,39970.1610532407,2009-06-06,03:51:55
40.052007,116.408367,0,332,39970.1611111111,2009-06-06,03:52:00
40.052023,116.408365,0,334,39970.1611689815,2009-06-06,03:52:05
40.052032,116.408358,0,334,39970.1612268519,2009-06-06,03:52:10
40.052038,116.40835,0,335,39970.1612847222,2009-06-06,03:52:15
40.052031,116.40835,0,335,39970.1613425926,2009-06-06,03:52:20
40.052024,116.408351,0,335,39970.161400463,2009-06-06,03:52:25
40.052024,116.408351,0,335,39970.1614351852,2009-06-06,03:52:28
40.05202,116.408352,0,336,39970.1614583333,2009-06-06,03:52:30
40.05204,116.408359,0,337,39970.1615162037,2009-06-06,03:52:35
40.052069,116.408359,0,339,39970.1615740741,2009-06-06,03:52:40
40.052069,116.408359,0,339,39970.1616087963,2009-06-06,03:52:43
40.052074,116.408361,0,339,39970.1616319444,2009-06-06,03:52:45
40.052093,116.408383,0,338,39970.1616898148,2009-06-06,03:52:50
40.05212,116.408418,0,336,39970.1617476852,2009-06-06,03:52:55
40.052138,116.408431,0,334,39970.1618055556,2009-06-06,03:53:00
40.05214,116.40843,0,334,39970.1618634259,2009-06-06,03:53:05
40.052137,116.408433,0,334,39970.1619212963,2009-06-06,03:53:10
40.052137,116.408433,0,334,39970.1619560185,2009-06-06,03:53:13
40.052138,116.408432,0,334,39970.1619791667,2009-06-06,03:53:15
40.052091,116.40845,0,336,39970.162037037,2009-06-06,03:53:20
40.052069,116.408461,0,337,39970.1620949074,2009-06-06,03:53:25
40.052062,116.408466,0,337,39970.1621527778,2009-06-06,03:53:30
40.05206,116.408468,0,337,39970.1622106481,2009-06-06,03:53:35
40.052063,116.408467,0,337,39970.1622685185,2009-06-06,03:53:40
40.052066,116.408468,0,337,39970.1623263889,2009-06-06,03:53:45
40.052066,116.408468,0,337,39970.1623611111,2009-06-06,03:53:48
40.052073,116.408468,0,337,39970.1623842593,2009-06-06,03:53:50
40.05212,116.408519,0,339,39970.1624421296,2009-06-06,03:53:55
40.052127,116.408514,0,339,39970.1625,2009-06-06,03:54:00
40.052134,116.408512,0,339,39970.1625578704,2009-06-06,03:54:05
40.052134,116.408512,0,339,39970.1625925926,2009-06-06,03:54:08
40.052139,116.408509,0,338,39970.1626157407,2009-06-06,03:54:10
40.052148,116.408505,0,338,39970.1626736111,2009-06-06,03:54:15
40.052177,116.408503,0,338,39970.1627314815,2009-06-06,03:54:20
40.052225,116.408517,0,337,39970.1627893519,2009-06-06,03:54:25
40.052143,116.408825,0,332,39970.1653356481,2009-06-06,03:58:05
40.052149,116.408895,0,334,39970.1653935185,2009-06-06,03:58:10
40.052144,116.408917,0,335,39970.1654513889,2009-06-06,03:58:15
40.052163,116.408974,0,335,39970.1655092593,2009-06-06,03:58:20
40.052168,116.408992,0,335,39970.1655671296,2009-06-06,03:58:25
40.052171,116.408991,0,335,39970.165625,2009-06-06,03:58:30
40.052177,116.408992,0,334,39970.1656828704,2009-06-06,03:58:35
40.052173,116.408998,0,334,39970.1657407407,2009-06-06,03:58:40
40.052179,116.408997,0,334,39970.1657986111,2009-06-06,03:58:45
40.052186,116.408995,0,334,39970.1658564815,2009-06-06,03:58:50
40.052186,116.408995,0,334,39970.1658912037,2009-06-06,03:58:53
40.052189,116.408995,0,334,39970.1659143518,2009-06-06,03:58:55
40.052198,116.408991,0,333,39970.1659722222,2009-06-06,03:59:00
40.052198,116.408991,0,333,39970.1660069444,2009-06-06,03:59:03
40.052201,116.408996,0,333,39970.1660300926,2009-06-06,03:59:05
40.052293,116.409064,0,333,39970.166087963,2009-06-06,03:59:10
40.052322,116.409095,0,329,39970.1661458333,2009-06-06,03:59:15
40.052327,116.409092,0,329,39970.1662037037,2009-06-06,03:59:20
40.052332,116.409089,0,329,39970.1662615741,2009-06-06,03:59:25
40.052332,116.40909,0,328,39970.1663194444,2009-06-06,03:59:30
40.05233,116.409093,0,328,39970.1663773148,2009-06-06,03:59:35
40.05233,116.409093,0,328,39970.166412037,2009-06-06,03:59:38
40.052328,116.409096,0,328,39970.1664351852,2009-06-06,03:59:40
40.052318,116.409106,0,328,39970.1664930556,2009-06-06,03:59:45
40.0523,116.409188,0,324,39970.1665509259,2009-06-06,03:59:50
40.05231,116.409281,0,319,39970.1666087963,2009-06-06,03:59:55
40.052299,116.40934,0,314,39970.1666666667,2009-06-06,04:00:00
40.052265,116.409386,0,309,39970.166724537,2009-06-06,04:00:05
40.05225,116.409424,0,303,39970.1667824074,2009-06-06,04:00:10
40.052251,116.409493,0,296,39970.1668402778,2009-06-06,04:00:15
40.052251,116.409493,0,296,39970.166875,2009-06-06,04:00:18
40.052246,116.409501,0,286,39970.1668981481,2009-06-06,04:00:20
40.05224,116.409487,0,283,39970.1669560185,2009-06-06,04:00:25
40.05224,116.409487,0,283,39970.1669907407,2009-06-06,04:00:28
40.05224,116.409488,0,283,39970.1670138889,2009-06-06,04:00:30
40.052209,116.409466,0,273,39970.1670717593,2009-06-06,04:00:35
40.052155,116.409457,0,261,39970.1671296296,2009-06-06,04:00:40
40.052127,116.409453,0,249,39970.1671875,2009-06-06,04:00:45
40.052118,116.409497,0,243,39970.1672453704,2009-06-06,04:00:50
40.05216,116.409493,0,237,39970.1673032407,2009-06-06,04:00:55
40.052159,116.409495,0,237,39970.1673611111,2009-06-06,04:01:00
40.05216,116.409494,0,237,39970.1674189815,2009-06-06,04:01:05
40.052155,116.409499,0,237,39970.1674768519,2009-06-06,04:01:10
40.052155,116.409499,0,237,39970.1675115741,2009-06-06,04:01:13
40.052161,116.409494,0,237,39970.1675347222,2009-06-06,04:01:15
40.052232,116.409448,0,231,39970.1675925926,2009-06-06,04:01:20
40.052232,116.409448,0,231,39970.1676273148,2009-06-06,04:01:23
40.052238,116.409443,0,231,39970.167650463,2009-06-06,04:01:25
40.052296,116.409467,0,227,39970.1677083333,2009-06-06,04:01:30
40.052365,116.409462,0,219,39970.1677662037,2009-06-06,04:01:35
40.052384,116.409479,0,212,39970.1678240741,2009-06-06,04:01:40
40.052134,116.409506,0,145,39970.1719328704,2009-06-06,04:07:35
40.052084,116.409538,0,143,39970.1719907407,2009-06-06,04:07:40
40.052084,116.409538,0,143,39970.172025463,2009-06-06,04:07:43
40.052078,116.409531,0,142,39970.1720486111,2009-06-06,04:07:45
40.052116,116.409487,0,141,39970.1721064815,2009-06-06,04:07:50
40.052165,116.409421,0,139,39970.1721643518,2009-06-06,04:07:55
40.052208,116.409365,0,136,39970.1722222222,2009-06-06,04:08:00
40.052199,116.409397,0,135,39970.1722800926,2009-06-06,04:08:05
40.052185,116.409419,0,133,39970.172337963,2009-06-06,04:08:10
40.052181,116.409423,0,133,39970.1723958333,2009-06-06,04:08:15
40.052181,116.409423,0,133,39970.1724305556,2009-06-06,04:08:18
40.052189,116.40942,0,133,39970.1724537037,2009-06-06,04:08:20
40.052198,116.409412,0,134,39970.1725115741,2009-06-06,04:08:25
40.052198,116.409456,0,129,39970.1725694444,2009-06-06,04:08:30
40.052199,116.409457,0,130,39970.1726273148,2009-06-06,04:08:35
40.052199,116.409457,0,130,39970.172662037,2009-06-06,04:08:38
40.052197,116.409462,0,130,39970.1726851852,2009-06-06,04:08:40
40.052203,116.409684,0,-44,39970.1728587963,2009-06-06,04:08:55
40.052137,116.40974,0,13,39970.1729166667,2009-06-06,04:09:00
40.052137,116.40974,0,13,39970.1729513889,2009-06-06,04:09:03
40.052144,116.409735,0,13,39970.172974537,2009-06-06,04:09:05
40.052154,116.409728,0,13,39970.1730324074,2009-06-06,04:09:10
40.052215,116.409623,0,27,39970.1730902778,2009-06-06,04:09:15
40.052264,116.4096,0,43,39970.1731481481,2009-06-06,04:09:20
40.052288,116.409605,0,41,39970.1732060185,2009-06-06,04:09:25
40.05231,116.409581,0,32,39970.1732638889,2009-06-06,04:09:30
40.052315,116.409561,0,29,39970.1733217593,2009-06-06,04:09:35
40.052315,116.409561,0,29,39970.1733564815,2009-06-06,04:09:38
40.052317,116.409559,0,29,39970.1733796296,2009-06-06,04:09:40
40.052289,116.409548,0,13,39970.1734375,2009-06-06,04:09:45
40.052266,116.409559,0,9,39970.1734953704,2009-06-06,04:09:50
40.05221,116.409655,0,30,39970.1735532407,2009-06-06,04:09:55
40.052205,116.409667,0,38,39970.1736111111,2009-06-06,04:10:00
40.052222,116.409642,0,40,39970.1736689815,2009-06-06,04:10:05
40.05226,116.409609,0,40,39970.1737268518,2009-06-06,04:10:10
40.052295,116.409569,0,41,39970.1737847222,2009-06-06,04:10:15
40.052313,116.409556,0,43,39970.1738425926,2009-06-06,04:10:20
40.052343,116.409571,0,41,39970.173900463,2009-06-06,04:10:25
40.052363,116.409583,0,36,39970.1739583333,2009-06-06,04:10:30
40.052356,116.409543,0,32,39970.1740162037,2009-06-06,04:10:35
40.052341,116.409538,0,30,39970.1740740741,2009-06-06,04:10:40
40.052316,116.409557,0,28,39970.1741319444,2009-06-06,04:10:45
40.052325,116.409591,0,28,39970.1741898148,2009-06-06,04:10:50
40.052325,116.409591,0,28,39970.174224537,2009-06-06,04:10:53
40.052329,116.409589,0,28,39970.1742476852,2009-06-06,04:10:55
40.052311,116.409623,0,28,39970.1743055556,2009-06-06,04:11:00
40.052265,116.409722,0,32,39970.1743634259,2009-06-06,04:11:05
40.052249,116.409782,0,34,39970.1744212963,2009-06-06,04:11:10
40.05226,116.409785,0,37,39970.1744791667,2009-06-06,04:11:15
40.052301,116.409777,0,39,39970.174537037,2009-06-06,04:11:20
40.0523,116.409802,0,41,39970.1745949074,2009-06-06,04:11:25
40.052275,116.409843,0,44,39970.1746527778,2009-06-06,04:11:30
40.052287,116.409883,0,46,39970.1747106481,2009-06-06,04:11:35
40.052287,116.409884,0,46,39970.1747685185,2009-06-06,04:11:40
40.052285,116.409887,0,47,39970.1748263889,2009-06-06,04:11:45
40.05229,116.409884,0,47,39970.1748842593,2009-06-06,04:11:50
40.052297,116.409881,0,47,39970.1749421296,2009-06-06,04:11:55
40.052297,116.409881,0,47,39970.1749768518,2009-06-06,04:11:58
40.052301,116.409879,0,47,39970.175,2009-06-06,04:12:00
40.052322,116.409884,0,46,39970.1750578704,2009-06-06,04:12:05
40.052328,116.409916,0,45,39970.1751157407,2009-06-06,04:12:10
40.052321,116.409931,0,45,39970.1751736111,2009-06-06,04:12:15
40.052318,116.409935,0,45,39970.1752314815,2009-06-06,04:12:20
40.052318,116.409935,0,45,39970.1752662037,2009-06-06,04:12:23
40.052326,116.409929,0,45,39970.1752893519,2009-06-06,04:12:25
40.052336,116.409923,0,45,39970.1753472222,2009-06-06,04:12:30
40.052436,116.409964,0,39,39970.1754050926,2009-06-06,04:12:35
40.0525,116.409996,0,38,39970.175462963,2009-06-06,04:12:40
40.052493,116.410002,0,39,39970.1755208333,2009-06-06,04:12:45
40.052493,116.410003,0,39,39970.1755787037,2009-06-06,04:12:50
40.052495,116.410001,0,39,39970.1756365741,2009-06-06,04:12:55
40.052497,116.41,0,39,39970.1756944444,2009-06-06,04:13:00
40.052499,116.409999,0,39,39970.1757523148,2009-06-06,04:13:05
40.052503,116.409996,0,39,39970.1758101852,2009-06-06,04:13:10
40.052506,116.409994,0,39,39970.1758680556,2009-06-06,04:13:15
40.052506,116.409994,0,38,39970.1759259259,2009-06-06,04:13:20
40.052506,116.409994,0,38,39970.1759837963,2009-06-06,04:13:25
40.052502,116.409997,0,38,39970.1760416667,2009-06-06,04:13:30
40.052496,116.410002,0,38,39970.176099537,2009-06-06,04:13:35
40.05249,116.410008,0,38,39970.1761574074,2009-06-06,04:13:40
40.052486,116.410012,0,38,39970.1762152778,2009-06-06,04:13:45
40.052488,116.410011,0,38,39970.1762731481,2009-06-06,04:13:50
40.052487,116.410012,0,38,39970.1763310185,2009-06-06,04:13:55
40.052326,116.410286,0,38,39970.1789930556,2009-06-06,04:17:45
40.052269,116.410321,0,36,39970.1790509259,2009-06-06,04:17:50
40.052275,116.41034,0,35,39970.1791087963,2009-06-06,04:17:55
40.052275,116.41034,0,35,39970.1791435185,2009-06-06,04:17:58
40.052276,116.410339,0,35,39970.1791666667,2009-06-06,04:18:00
40.052232,116.410338,0,35,39970.179224537,2009-06-06,04:18:05
40.052194,116.410308,0,36,39970.1792824074,2009-06-06,04:18:10
40.05218,116.410295,0,36,39970.1793402778,2009-06-06,04:18:15
40.052125,116.410315,0,36,39970.1793981481,2009-06-06,04:18:20
40.051958,116.410248,0,38,39970.1794560185,2009-06-06,04:18:25
40.051948,116.41018,0,40,39970.1795138889,2009-06-06,04:18:30
40.051941,116.410173,0,40,39970.1795717593,2009-06-06,04:18:35
40.05194,116.410172,0,40,39970.1796296296,2009-06-06,04:18:40
40.051942,116.41017,0,41,39970.1796875,2009-06-06,04:18:45
40.051942,116.41017,0,41,39970.1797222222,2009-06-06,04:18:48
40.051949,116.410165,0,41,39970.1797453704,2009-06-06,04:18:50
40.052072,116.410005,0,42,39970.1798032407,2009-06-06,04:18:55
40.052047,116.410053,0,45,39970.1798611111,2009-06-06,04:19:00
40.051988,116.410046,0,46,39970.1799189815,2009-06-06,04:19:05
40.051976,116.410007,0,49,39970.1799768518,2009-06-06,04:19:10
40.051963,116.410025,0,55,39970.1800347222,2009-06-06,04:19:15
40.051941,116.410001,0,59,39970.1800925926,2009-06-06,04:19:20
40.051915,116.409928,0,65,39970.180150463,2009-06-06,04:19:25
40.051913,116.409883,0,67,39970.1802083333,2009-06-06,04:19:30
40.051922,116.40988,0,67,39970.1802662037,2009-06-06,04:19:35
40.05194,116.409873,0,67,39970.1803240741,2009-06-06,04:19:40
40.051996,116.409858,0,67,39970.1803819444,2009-06-06,04:19:45
40.052059,116.409835,0,67,39970.1804398148,2009-06-06,04:19:50
40.052122,116.409849,0,67,39970.1804976852,2009-06-06,04:19:55
40.052207,116.409872,0,67,39970.1805555556,2009-06-06,04:20:00
40.052281,116.409869,0,67,39970.1806134259,2009-06-06,04:20:05
40.052306,116.409826,0,67,39970.1806712963,2009-06-06,04:20:10
40.052298,116.409775,0,68,39970.1807291667,2009-06-06,04:20:15
40.052296,116.409774,0,68,39970.180787037,2009-06-06,04:20:20
40.052296,116.409774,0,68,39970.1808217593,2009-06-06,04:20:23
40.052302,116.409768,0,68,39970.1808449074,2009-06-06,04:20:25
40.052349,116.409749,0,69,39970.1809027778,2009-06-06,04:20:30
40.052412,116.409746,0,70,39970.1809606481,2009-06-06,04:20:35
40.052436,116.409711,0,70,39970.1810185185,2009-06-06,04:20:40
40.052452,116.40968,0,70,39970.1810763889,2009-06-06,04:20:45
40.052422,116.409674,0,70,39970.1811342593,2009-06-06,04:20:50
40.052418,116.409677,0,71,39970.1811921296,2009-06-06,04:20:55
40.052411,116.409682,0,71,39970.18125,2009-06-06,04:21:00
40.052407,116.409685,0,71,39970.1813078704,2009-06-06,04:21:05
40.0524,116.40969,0,71,39970.1813657407,2009-06-06,04:21:10
40.052398,116.409689,0,71,39970.1814236111,2009-06-06,04:21:15
40.052405,116.409683,0,71,39970.1814814815,2009-06-06,04:21:20
40.052406,116.40968,0,71,39970.1815393518,2009-06-06,04:21:25
40.052404,116.409682,0,71,39970.1815972222,2009-06-06,04:21:30
40.052404,116.409682,0,71,39970.1816319444,2009-06-06,04:21:33
40.052401,116.409685,0,71,39970.1816550926,2009-06-06,04:21:35
40.052391,116.409698,0,71,39970.181712963,2009-06-06,04:21:40
40.052377,116.409734,0,72,39970.1817708333,2009-06-06,04:21:45
40.052584,116.409173,0,94,39970.1824074074,2009-06-06,04:22:40
40.052515,116.409186,0,76,39970.1824652778,2009-06-06,04:22:45
40.052417,116.409163,0,65,39970.1825231481,2009-06-06,04:22:50
40.052412,116.40916,0,67,39970.1825810185,2009-06-06,04:22:55
40.052412,116.40916,0,67,39970.1826157407,2009-06-06,04:22:58
40.052413,116.409155,0,69,39970.1826388889,2009-06-06,04:23:00
40.052422,116.409177,0,84,39970.1826967593,2009-06-06,04:23:05
40.052393,116.409194,0,108,39970.1827546296,2009-06-06,04:23:10
40.052237,116.409219,0,145,39970.1828125,2009-06-06,04:23:15
40.052095,116.409253,0,193,39970.1828703704,2009-06-06,04:23:20
40.051938,116.409268,0,215,39970.1829282407,2009-06-06,04:23:25
40.051898,116.409208,0,241,39970.1829861111,2009-06-06,04:23:30
40.051907,116.409072,0,234,39970.1830439815,2009-06-06,04:23:35
40.051989,116.408474,0,210,39970.1831018519,2009-06-06,04:23:40
40.052037,116.408181,0,199,39970.1831597222,2009-06-06,04:23:45
40.052043,116.408165,0,197,39970.1832175926,2009-06-06,04:23:50
40.052045,116.408163,0,197,39970.183275463,2009-06-06,04:23:55
40.052044,116.408164,0,197,39970.1833333333,2009-06-06,04:24:00
40.052047,116.408161,0,197,39970.1833912037,2009-06-06,04:24:05
40.05204,116.408167,0,197,39970.1834490741,2009-06-06,04:24:10
40.05204,116.408167,0,197,39970.1834837963,2009-06-06,04:24:13
40.052042,116.408162,0,196,39970.1835069444,2009-06-06,04:24:15
40.05207,116.408119,0,167,39970.1835648148,2009-06-06,04:24:20
40.052202,116.408236,0,157,39970.1836226852,2009-06-06,04:24:25
40.052251,116.408223,0,148,39970.1836805556,2009-06-06,04:24:30
40.052248,116.408162,0,146,39970.1837384259,2009-06-06,04:24:35
40.052249,116.408073,0,147,39970.1837962963,2009-06-06,04:24:40
40.052242,116.408016,0,166,39970.1838541667,2009-06-06,04:24:45
40.052272,116.407953,0,156,39970.183912037,2009-06-06,04:24:50
40.052352,116.407989,0,153,39970.1839699074,2009-06-06,04:24:55
40.052405,116.408025,0,144,39970.1840277778,2009-06-06,04:25:00
40.052429,116.408024,0,120,39970.1840856481,2009-06-06,04:25:05
40.052492,116.40804,0,105,39970.1841435185,2009-06-06,04:25:10
40.052527,116.408077,0,100,39970.1842013889,2009-06-06,04:25:15
40.052584,116.408129,0,92,39970.1842592593,2009-06-06,04:25:20
40.052637,116.408163,0,90,39970.1843171296,2009-06-06,04:25:25
40.052685,116.408204,0,87,39970.184375,2009-06-06,04:25:30
40.052737,116.408235,0,84,39970.1844328704,2009-06-06,04:25:35
40.05279,116.408269,0,75,39970.1844907407,2009-06-06,04:25:40
40.05282,116.408303,0,71,39970.1845486111,2009-06-06,04:25:45
40.052874,116.408351,0,69,39970.1846064815,2009-06-06,04:25:50
40.052932,116.408375,0,65,39970.1846643519,2009-06-06,04:25:55
40.052985,116.40839,0,68,39970.1847222222,2009-06-06,04:26:00
40.053044,116.408431,0,69,39970.1847800926,2009-06-06,04:26:05
40.0531,116.408469,0,68,39970.184837963,2009-06-06,04:26:10
40.053136,116.408488,0,69,39970.1848958333,2009-06-06,04:26:15
40.053182,116.40848,0,69,39970.1849537037,2009-06-06,04:26:20
40.053254,116.408499,0,68,39970.1850115741,2009-06-06,04:26:25
40.0533,116.408526,0,67,39970.1850694444,2009-06-06,04:26:30
40.053322,116.408508,0,66,39970.1851273148,2009-06-06,04:26:35
40.053331,116.408518,0,69,39970.1851851852,2009-06-06,04:26:40
40.053376,116.408558,0,68,39970.1852430556,2009-06-06,04:26:45
40.053409,116.408576,0,77,39970.1853009259,2009-06-06,04:26:50
40.053441,116.408641,0,85,39970.1853587963,2009-06-06,04:26:55
40.0535,116.408654,0,90,39970.1854166667,2009-06-06,04:27:00
40.053532,116.408644,0,92,39970.185474537,2009-06-06,04:27:05
40.053531,116.408626,0,92,39970.1855324074,2009-06-06,04:27:10
40.053522,116.408625,0,90,39970.1855902778,2009-06-06,04:27:15
40.053522,116.408625,0,90,39970.185625,2009-06-06,04:27:18
40.05353,116.408617,0,88,39970.1856481481,2009-06-06,04:27:20
40.053559,116.408565,0,88,39970.1857060185,2009-06-06,04:27:25
40.053622,116.408555,0,88,39970.1857638889,2009-06-06,04:27:30
40.053689,116.408547,0,93,39970.1858217593,2009-06-06,04:27:35
40.053735,116.40855,0,98,39970.1858796296,2009-06-06,04:27:40
40.053784,116.408537,0,101,39970.1859375,2009-06-06,04:27:45
40.053846,116.408507,0,108,39970.1859953704,2009-06-06,04:27:50
40.053915,116.408491,0,111,39970.1860532407,2009-06-06,04:27:55
40.053981,116.408467,0,107,39970.1861111111,2009-06-06,04:28:00
40.054034,116.408422,0,110,39970.1861689815,2009-06-06,04:28:05
40.054096,116.408402,0,103,39970.1862268519,2009-06-06,04:28:10
40.054147,116.408386,0,101,39970.1862847222,2009-06-06,04:28:15
40.054204,116.408366,0,99,39970.1863425926,2009-06-06,04:28:20
40.054258,116.408336,0,96,39970.186400463,2009-06-06,04:28:25
40.054317,116.40832,0,93,39970.1864583333,2009-06-06,04:28:30
40.054363,116.40832,0,93,39970.1865162037,2009-06-06,04:28:35
40.054422,116.408299,0,87,39970.1865740741,2009-06-06,04:28:40
40.054443,116.408263,0,84,39970.1866319444,2009-06-06,04:28:45
40.054473,116.408242,0,86,39970.1866898148,2009-06-06,04:28:50
40.054533,116.408208,0,83,39970.1867476852,2009-06-06,04:28:55
40.054584,116.408213,0,80,39970.1868055556,2009-06-06,04:29:00
40.054631,116.408203,0,79,39970.1868634259,2009-06-06,04:29:05
40.054687,116.408198,0,80,39970.1869212963,2009-06-06,04:29:10
40.054751,116.408188,0,79,39970.1869791667,2009-06-06,04:29:15
40.054801,116.408182,0,80,39970.187037037,2009-06-06,04:29:20
40.054864,116.408179,0,79,39970.1870949074,2009-06-06,04:29:25
40.054937,116.408178,0,77,39970.1871527778,2009-06-06,04:29:30
40.05501,116.408183,0,72,39970.1872106481,2009-06-06,04:29:35
40.055082,116.408194,0,69,39970.1872685185,2009-06-06,04:29:40
40.055146,116.408194,0,67,39970.1873263889,2009-06-06,04:29:45
40.055215,116.408177,0,67,39970.1873842593,2009-06-06,04:29:50
40.055282,116.40817,0,65,39970.1874421296,2009-06-06,04:29:55
40.055336,116.408174,0,65,39970.1875,2009-06-06,04:30:00
40.055391,116.408162,0,63,39970.1875578704,2009-06-06,04:30:05
40.055453,116.408134,0,70,39970.1876157407,2009-06-06,04:30:10
40.05551,116.408122,0,81,39970.1876736111,2009-06-06,04:30:15
40.055562,116.408071,0,86,39970.1877314815,2009-06-06,04:30:20
40.055614,116.408084,0,96,39970.1877893518,2009-06-06,04:30:25
40.055614,116.407965,0,104,39970.1878472222,2009-06-06,04:30:30
40.055662,116.407942,0,112,39970.1879050926,2009-06-06,04:30:35
40.055713,116.40794,0,120,39970.187962963,2009-06-06,04:30:40
40.055761,116.407915,0,125,39970.1880208333,2009-06-06,04:30:45
40.055913,116.40788,0,115,39970.1880787037,2009-06-06,04:30:50
40.056003,116.407859,0,108,39970.1881365741,2009-06-06,04:30:55
40.056045,116.407839,0,97,39970.1881944444,2009-06-06,04:31:00
40.056093,116.407888,0,93,39970.1882523148,2009-06-06,04:31:05
40.056157,116.407904,0,92,39970.1883101852,2009-06-06,04:31:10
40.056258,116.407834,0,94,39970.1883680556,2009-06-06,04:31:15
40.056309,116.407815,0,90,39970.1884259259,2009-06-06,04:31:20
40.056361,116.407849,0,93,39970.1884837963,2009-06-06,04:31:25
40.056409,116.407849,0,94,39970.1885416667,2009-06-06,04:31:30
40.056475,116.407826,0,98,39970.188599537,2009-06-06,04:31:35
40.056547,116.407816,0,98,39970.1886574074,2009-06-06,04:31:40
40.05659,116.407861,0,93,39970.1887152778,2009-06-06,04:31:45
40.056629,116.407872,0,95,39970.1887731481,2009-06-06,04:31:50
40.056636,116.407868,0,94,39970.1888310185,2009-06-06,04:31:55
40.056636,116.407868,0,94,39970.1888657407,2009-06-06,04:31:58
40.056635,116.407869,0,94,39970.1888888889,2009-06-06,04:32:00
40.05668,116.407881,0,94,39970.1889467593,2009-06-06,04:32:05
40.05674,116.407889,0,91,39970.1890046296,2009-06-06,04:32:10
40.056764,116.407955,0,87,39970.1890625,2009-06-06,04:32:15
40.056772,116.408014,0,86,39970.1891203704,2009-06-06,04:32:20
40.05682,116.408046,0,87,39970.1891782407,2009-06-06,04:32:25
40.056899,116.408048,0,88,39970.1892361111,2009-06-06,04:32:30
40.056928,116.408122,0,88,39970.1892939815,2009-06-06,04:32:35
40.056946,116.408182,0,88,39970.1893518518,2009-06-06,04:32:40
40.056996,116.408237,0,88,39970.1894097222,2009-06-06,04:32:45
40.057028,116.408275,0,88,39970.1894675926,2009-06-06,04:32:50
40.057067,116.408271,0,88,39970.189525463,2009-06-06,04:32:55
40.057088,116.408263,0,89,39970.1895833333,2009-06-06,04:33:00
40.057117,116.408252,0,91,39970.1896412037,2009-06-06,04:33:05
40.057177,116.408288,0,95,39970.1896990741,2009-06-06,04:33:10
40.057181,116.408351,0,97,39970.1897569444,2009-06-06,04:33:15
40.057205,116.408404,0,101,39970.1898148148,2009-06-06,04:33:20
40.057251,116.408452,0,105,39970.1898726852,2009-06-06,04:33:25
40.057297,116.408435,0,108,39970.1899305556,2009-06-06,04:33:30
40.057374,116.408403,0,111,39970.1899884259,2009-06-06,04:33:35
40.057374,116.408403,0,111,39970.1900231481,2009-06-06,04:33:38
40.057375,116.408402,0,111,39970.1900462963,2009-06-06,04:33:40
40.057377,116.408275,0,112,39970.1901041667,2009-06-06,04:33:45
40.057347,116.408156,0,114,39970.190162037,2009-06-06,04:33:50
40.0573,116.408011,0,118,39970.1902199074,2009-06-06,04:33:55
40.05726,116.407844,0,122,39970.1902777778,2009-06-06,04:34:00
40.057239,116.407717,0,127,39970.1903356481,2009-06-06,04:34:05
40.057177,116.40766,0,133,39970.1903935185,2009-06-06,04:34:10
40.05714,116.407634,0,139,39970.1904513889,2009-06-06,04:34:15
40.057129,116.407681,0,147,39970.1905092593,2009-06-06,04:34:20
40.057136,116.407731,0,153,39970.1905671296,2009-06-06,04:34:25
40.05715,116.407734,0,155,39970.190625,2009-06-06,04:34:30
40.05715,116.407734,0,155,39970.1906597222,2009-06-06,04:34:33
40.057158,116.407732,0,155,39970.1906828704,2009-06-06,04:34:35
40.055312,116.408097,0,108,39970.2309027778,2009-06-06,05:32:30
40.055277,116.40805,0,112,39970.2309606481,2009-06-06,05:32:35
40.05523,116.408036,0,93,39970.2310185185,2009-06-06,05:32:40
40.055174,116.408029,0,100,39970.2310763889,2009-06-06,05:32:45
40.055145,116.408027,0,97,39970.2311342593,2009-06-06,05:32:50
40.055084,116.40801,0,97,39970.2311921296,2009-06-06,05:32:55
40.055032,116.407989,0,101,39970.23125,2009-06-06,05:33:00
40.054993,116.407995,0,100,39970.2313078704,2009-06-06,05:33:05
40.054953,116.408001,0,100,39970.2313657407,2009-06-06,05:33:10
40.054914,116.407991,0,101,39970.2314236111,2009-06-06,05:33:15
40.05489,116.407993,0,105,39970.2314814815,2009-06-06,05:33:20
40.054851,116.408031,0,107,39970.2315393519,2009-06-06,05:33:25
40.054843,116.407966,0,107,39970.2315972222,2009-06-06,05:33:30
40.054837,116.407917,0,107,39970.2316550926,2009-06-06,05:33:35
40.054832,116.407868,0,117,39970.231712963,2009-06-06,05:33:40
40.054832,116.407781,0,113,39970.2317708333,2009-06-06,05:33:45
40.054822,116.407678,0,110,39970.2318287037,2009-06-06,05:33:50
40.054813,116.407586,0,107,39970.2318865741,2009-06-06,05:33:55
40.054817,116.407507,0,103,39970.2319444444,2009-06-06,05:34:00
40.054814,116.407425,0,99,39970.2320023148,2009-06-06,05:34:05
40.05483,116.407362,0,105,39970.2320601852,2009-06-06,05:34:10
40.054856,116.40733,0,122,39970.2321180556,2009-06-06,05:34:15
40.0549,116.407317,0,127,39970.2321759259,2009-06-06,05:34:20
40.054959,116.40732,0,124,39970.2322337963,2009-06-06,05:34:25
40.054987,116.407335,0,125,39970.2322916667,2009-06-06,05:34:30
40.055018,116.407347,0,122,39970.232349537,2009-06-06,05:34:35
40.055035,116.40735,0,121,39970.2324074074,2009-06-06,05:34:40
40.055078,116.40735,0,121,39970.2324652778,2009-06-06,05:34:45
40.055095,116.407357,0,118,39970.2325231481,2009-06-06,05:34:50
40.055134,116.407365,0,118,39970.2325810185,2009-06-06,05:34:55
40.055151,116.407338,0,121,39970.2326388889,2009-06-06,05:35:00
40.055157,116.407307,0,126,39970.2326967593,2009-06-06,05:35:05
40.055157,116.407307,0,126,39970.2327314815,2009-06-06,05:35:08
40.055155,116.407308,0,127,39970.2327546296,2009-06-06,05:35:10
40.055145,116.407234,0,128,39970.2328125,2009-06-06,05:35:15
40.055149,116.407186,0,129,39970.2328703704,2009-06-06,05:35:20
40.055155,116.407188,0,130,39970.2329282407,2009-06-06,05:35:25
40.055155,116.407188,0,130,39970.232962963,2009-06-06,05:35:28
40.055157,116.40718,0,130,39970.2329861111,2009-06-06,05:35:30
40.055167,116.407179,0,129,39970.2330439815,2009-06-06,05:35:35
40.05518,116.407147,0,129,39970.2331018519,2009-06-06,05:35:40
40.055191,116.407131,0,128,39970.2331597222,2009-06-06,05:35:45
40.055229,116.407137,0,127,39970.2332175926,2009-06-06,05:35:50
40.05574,116.405131,0,83,39970.2359375,2009-06-06,05:39:45
40.055577,116.40576,0,78,39970.2359953704,2009-06-06,05:39:50
40.055477,116.406108,0,116,39970.2360532407,2009-06-06,05:39:55
40.055421,116.406291,0,118,39970.2361111111,2009-06-06,05:40:00
40.055356,116.406534,0,117,39970.2361689815,2009-06-06,05:40:05
40.055294,116.406666,0,117,39970.2362268518,2009-06-06,05:40:10
40.055224,116.406758,0,116,39970.2362847222,2009-06-06,05:40:15
40.055209,116.40685,0,115,39970.2363425926,2009-06-06,05:40:20
40.055216,116.406874,0,113,39970.236400463,2009-06-06,05:40:25
40.055237,116.406851,0,111,39970.2364583333,2009-06-06,05:40:30
40.055243,116.406919,0,110,39970.2365162037,2009-06-06,05:40:35
40.055241,116.406921,0,110,39970.2365740741,2009-06-06,05:40:40
40.055241,116.406921,0,110,39970.2366087963,2009-06-06,05:40:43
40.055241,116.406922,0,110,39970.2366319444,2009-06-06,05:40:45
40.055217,116.406979,0,110,39970.2366898148,2009-06-06,05:40:50
40.055199,116.407065,0,110,39970.2367476852,2009-06-06,05:40:55
40.055228,116.407063,0,111,39970.2368055556,2009-06-06,05:41:00
40.05523,116.407077,0,112,39970.2368634259,2009-06-06,05:41:05
40.055241,116.407059,0,112,39970.2369212963,2009-06-06,05:41:10
40.055263,116.406986,0,112,39970.2369791667,2009-06-06,05:41:15
40.055304,116.40691,0,112,39970.237037037,2009-06-06,05:41:20
40.055338,116.406859,0,111,39970.2370949074,2009-06-06,05:41:25
40.055372,116.406787,0,111,39970.2371527778,2009-06-06,05:41:30
40.055396,116.406738,0,111,39970.2372106481,2009-06-06,05:41:35
40.055429,116.40669,0,111,39970.2372685185,2009-06-06,05:41:40
40.055499,116.406566,0,108,39970.2373263889,2009-06-06,05:41:45
40.055556,116.40646,0,108,39970.2373842593,2009-06-06,05:41:50
40.057009,116.405791,0,1022,39970.2414351852,2009-06-06,05:47:40
40.055755,116.40622,0,241,39970.2414930556,2009-06-06,05:47:45
40.055533,116.406412,0,133,39970.2415509259,2009-06-06,05:47:50
40.055478,116.406428,0,124,39970.2416087963,2009-06-06,05:47:55
40.055491,116.406395,0,120,39970.2416666667,2009-06-06,05:48:00
40.05543,116.406514,0,120,39970.2417824074,2009-06-06,05:48:10
40.055441,116.406618,0,123,39970.2418402778,2009-06-06,05:48:15
40.055369,116.406771,0,128,39970.2418981481,2009-06-06,05:48:20
40.05541,116.406858,0,137,39970.2419560185,2009-06-06,05:48:25
40.055438,116.406917,0,147,39970.2420138889,2009-06-06,05:48:30
40.055403,116.406931,0,156,39970.2420717593,2009-06-06,05:48:35
40.055355,116.406918,0,150,39970.2421296296,2009-06-06,05:48:40
40.055335,116.406932,0,154,39970.2421875,2009-06-06,05:48:45
40.055299,116.406921,0,166,39970.2422453704,2009-06-06,05:48:50
40.055276,116.406895,0,175,39970.2423032407,2009-06-06,05:48:55
40.055212,116.406898,0,179,39970.2423611111,2009-06-06,05:49:00
40.055202,116.406919,0,182,39970.2424189815,2009-06-06,05:49:05
40.055216,116.406941,0,184,39970.2424768518,2009-06-06,05:49:10
40.055226,116.40691,0,187,39970.2425347222,2009-06-06,05:49:15
40.055226,116.406898,0,191,39970.2425925926,2009-06-06,05:49:20
40.055214,116.406897,0,193,39970.242650463,2009-06-06,05:49:25
40.055214,116.406897,0,193,39970.2426851852,2009-06-06,05:49:28
40.055211,116.406899,0,195,39970.2427083333,2009-06-06,05:49:30
40.055273,116.406882,0,196,39970.2427662037,2009-06-06,05:49:35
40.055307,116.406823,0,198,39970.2428240741,2009-06-06,05:49:40
40.058108,116.405499,0,1072,39970.2478587963,2009-06-06,05:56:55
40.056884,116.405659,0,323,39970.2479166667,2009-06-06,05:57:00
40.056605,116.405606,0,186,39970.247974537,2009-06-06,05:57:05
40.056495,116.405622,0,181,39970.2480324074,2009-06-06,05:57:10
40.05643,116.405646,0,182,39970.2480902778,2009-06-06,05:57:15
40.056397,116.405748,0,182,39970.2481481481,2009-06-06,05:57:20
40.056398,116.405792,0,182,39970.2482060185,2009-06-06,05:57:25
40.056394,116.405804,0,183,39970.2482638889,2009-06-06,05:57:30
40.056431,116.405782,0,184,39970.2483217593,2009-06-06,05:57:35
40.056478,116.405778,0,184,39970.2483796296,2009-06-06,05:57:40
40.056448,116.405647,0,183,39970.2485532407,2009-06-06,05:57:55
40.056408,116.405789,0,182,39970.2486111111,2009-06-06,05:58:00
40.056441,116.405829,0,183,39970.2486689815,2009-06-06,05:58:05
40.056496,116.405836,0,184,39970.2487268519,2009-06-06,05:58:10
40.056529,116.405844,0,188,39970.2487847222,2009-06-06,05:58:15
40.056456,116.405854,0,192,39970.2488425926,2009-06-06,05:58:20
40.055345,116.406569,0,176,39970.2512152778,2009-06-06,06:01:45
40.055096,116.407534,0,173,39970.2512731481,2009-06-06,06:01:50
40.055106,116.407521,0,169,39970.2513310185,2009-06-06,06:01:55
40.055114,116.407518,0,167,39970.2513888889,2009-06-06,06:02:00
40.055116,116.407516,0,167,39970.2514467593,2009-06-06,06:02:05
40.055119,116.407512,0,167,39970.2515046296,2009-06-06,06:02:10
40.055115,116.407513,0,167,39970.2515625,2009-06-06,06:02:15
40.055115,116.407513,0,167,39970.2515972222,2009-06-06,06:02:18
40.055114,116.407513,0,167,39970.2516203704,2009-06-06,06:02:20
40.055104,116.407518,0,167,39970.2516782407,2009-06-06,06:02:25
40.055059,116.407503,0,166,39970.2517361111,2009-06-06,06:02:30
40.054989,116.407501,0,166,39970.2517939815,2009-06-06,06:02:35
40.054965,116.407512,0,164,39970.2518518518,2009-06-06,06:02:40
40.054965,116.407512,0,164,39970.2518865741,2009-06-06,06:02:43
40.05497,116.407519,0,165,39970.2519097222,2009-06-06,06:02:45
40.054978,116.407548,0,166,39970.2519675926,2009-06-06,06:02:50
40.055017,116.407605,0,165,39970.252025463,2009-06-06,06:02:55
40.055046,116.407642,0,165,39970.2520833333,2009-06-06,06:03:00
40.05509,116.407646,0,164,39970.2521412037,2009-06-06,06:03:05
40.055138,116.407648,0,164,39970.2521990741,2009-06-06,06:03:10
40.055192,116.407635,0,164,39970.2522569444,2009-06-06,06:03:15
40.058814,116.404968,0,454,39970.2530092593,2009-06-06,06:04:20
40.058683,116.405026,0,443,39970.2530671296,2009-06-06,06:04:25
40.055348,116.406753,0,254,39970.253125,2009-06-06,06:04:30
40.055173,116.407022,0,228,39970.2531828704,2009-06-06,06:04:35
40.055136,116.407138,0,220,39970.2532407407,2009-06-06,06:04:40
40.055165,116.40715,0,216,39970.2532986111,2009-06-06,06:04:45
40.055257,116.407166,0,212,39970.2533564815,2009-06-06,06:04:50
40.055393,116.407163,0,208,39970.2534143519,2009-06-06,06:04:55
40.055568,116.40717,0,205,39970.2534722222,2009-06-06,06:05:00
40.055746,116.407161,0,204,39970.2535300926,2009-06-06,06:05:05
40.055805,116.407165,0,199,39970.253587963,2009-06-06,06:05:10
40.055693,116.40721,0,195,39970.2536458333,2009-06-06,06:05:15
40.055511,116.407285,0,184,39970.2537037037,2009-06-06,06:05:20
40.055491,116.407303,0,187,39970.2537615741,2009-06-06,06:05:25
40.055426,116.407348,0,185,39970.2538194444,2009-06-06,06:05:30
40.055386,116.407457,0,184,39970.2538773148,2009-06-06,06:05:35
40.055381,116.407403,0,181,39970.2539351852,2009-06-06,06:05:40
40.055317,116.407456,0,180,39970.2539930556,2009-06-06,06:05:45
40.055118,116.407561,0,159,39970.2540509259,2009-06-06,06:05:50
40.055093,116.407447,0,154,39970.2541087963,2009-06-06,06:05:55
40.055086,116.40733,0,158,39970.2541666667,2009-06-06,06:06:00
40.055039,116.407216,0,159,39970.254224537,2009-06-06,06:06:05
40.054919,116.407174,0,153,39970.2542824074,2009-06-06,06:06:10
40.054855,116.407172,0,155,39970.2543402778,2009-06-06,06:06:15
40.054844,116.407108,0,159,39970.2543981481,2009-06-06,06:06:20
40.054811,116.407031,0,162,39970.2544560185,2009-06-06,06:06:25
40.054747,116.407019,0,166,39970.2545138889,2009-06-06,06:06:30
40.05469,116.407006,0,169,39970.2545717593,2009-06-06,06:06:35
40.054649,116.406967,0,171,39970.2546296296,2009-06-06,06:06:40
40.054579,116.406954,0,173,39970.2546875,2009-06-06,06:06:45
40.054534,116.406956,0,176,39970.2547453704,2009-06-06,06:06:50
40.054462,116.406956,0,178,39970.2548032407,2009-06-06,06:06:55
40.054348,116.406965,0,180,39970.2548611111,2009-06-06,06:07:00
40.054258,116.406991,0,182,39970.2549189815,2009-06-06,06:07:05
40.054219,116.407005,0,186,39970.2549768519,2009-06-06,06:07:10
40.054147,116.407028,0,189,39970.2550347222,2009-06-06,06:07:15
40.054109,116.407015,0,196,39970.2550925926,2009-06-06,06:07:20
40.05405,116.407017,0,198,39970.255150463,2009-06-06,06:07:25
40.053957,116.40699,0,201,39970.2552083333,2009-06-06,06:07:30
40.053903,116.406995,0,202,39970.2552662037,2009-06-06,06:07:35
40.053835,116.407008,0,204,39970.2553240741,2009-06-06,06:07:40
40.053765,116.407008,0,208,39970.2553819444,2009-06-06,06:07:45
40.053722,116.406996,0,209,39970.2554398148,2009-06-06,06:07:50
40.053628,116.406973,0,211,39970.2554976852,2009-06-06,06:07:55
40.053581,116.406964,0,213,39970.2555555556,2009-06-06,06:08:00
40.053505,116.406939,0,215,39970.2556134259,2009-06-06,06:08:05
40.053446,116.406924,0,217,39970.2556712963,2009-06-06,06:08:10
40.053432,116.406938,0,218,39970.2557291667,2009-06-06,06:08:15
40.053432,116.406938,0,218,39970.2557638889,2009-06-06,06:08:18
40.053428,116.40694,0,218,39970.255787037,2009-06-06,06:08:20
40.053384,116.406908,0,216,39970.2558449074,2009-06-06,06:08:25
40.053356,116.406888,0,215,39970.2559027778,2009-06-06,06:08:30
40.053317,116.406872,0,213,39970.2559606481,2009-06-06,06:08:35
40.053271,116.406825,0,213,39970.2560185185,2009-06-06,06:08:40
40.053203,116.406793,0,212,39970.2560763889,2009-06-06,06:08:45
40.05315,116.406773,0,210,39970.2561342593,2009-06-06,06:08:50
40.053089,116.40674,0,208,39970.2561921296,2009-06-06,06:08:55
40.053018,116.40669,0,205,39970.25625,2009-06-06,06:09:00
40.052973,116.406657,0,202,39970.2563078704,2009-06-06,06:09:05
40.05291,116.406608,0,201,39970.2563657407,2009-06-06,06:09:10
40.052859,116.406589,0,201,39970.2564236111,2009-06-06,06:09:15
40.052819,116.406544,0,200,39970.2564814815,2009-06-06,06:09:20
40.05278,116.406496,0,199,39970.2565393519,2009-06-06,06:09:25
40.052676,116.406428,0,199,39970.2565972222,2009-06-06,06:09:30
40.052591,116.406366,0,199,39970.2566550926,2009-06-06,06:09:35
40.052519,116.406303,0,198,39970.256712963,2009-06-06,06:09:40
40.052469,116.406254,0,197,39970.2567708333,2009-06-06,06:09:45
40.05243,116.406204,0,193,39970.2568287037,2009-06-06,06:09:50
40.052387,116.406179,0,187,39970.2568865741,2009-06-06,06:09:55
40.052365,116.406074,0,183,39970.2569444444,2009-06-06,06:10:00
40.052316,116.405999,0,177,39970.2570023148,2009-06-06,06:10:05
40.052294,116.405938,0,177,39970.2570601852,2009-06-06,06:10:10
40.052245,116.405911,0,174,39970.2571180556,2009-06-06,06:10:15
40.052241,116.405935,0,175,39970.2571759259,2009-06-06,06:10:20
40.052257,116.405936,0,175,39970.2572337963,2009-06-06,06:10:25
40.052214,116.405927,0,175,39970.2572916667,2009-06-06,06:10:30
40.052172,116.405892,0,175,39970.257349537,2009-06-06,06:10:35
40.052096,116.405853,0,174,39970.2574074074,2009-06-06,06:10:40
40.052034,116.405784,0,173,39970.2574652778,2009-06-06,06:10:45
40.052008,116.405678,0,172,39970.2575231481,2009-06-06,06:10:50
40.051928,116.405602,0,168,39970.2575810185,2009-06-06,06:10:55
40.051878,116.405569,0,164,39970.2576388889,2009-06-06,06:11:00
40.051856,116.405524,0,160,39970.2576967593,2009-06-06,06:11:05
40.051865,116.405484,0,154,39970.2577546296,2009-06-06,06:11:10
40.051874,116.405473,0,151,39970.2578125,2009-06-06,06:11:15
40.051877,116.405455,0,153,39970.2578703704,2009-06-06,06:11:20
40.05194,116.405414,0,159,39970.2579282407,2009-06-06,06:11:25
40.052019,116.405391,0,163,39970.2579861111,2009-06-06,06:11:30
40.052106,116.405354,0,167,39970.2580439815,2009-06-06,06:11:35
40.052163,116.405312,0,170,39970.2581018518,2009-06-06,06:11:40
40.052209,116.40527,0,171,39970.2581597222,2009-06-06,06:11:45
40.052253,116.405206,0,172,39970.2582175926,2009-06-06,06:11:50
40.052253,116.405206,0,172,39970.2582523148,2009-06-06,06:11:53
40.052261,116.405199,0,172,39970.258275463,2009-06-06,06:11:55
40.052281,116.405148,0,173,39970.2583333333,2009-06-06,06:12:00
40.052292,116.40511,0,173,39970.2583912037,2009-06-06,06:12:05
40.052315,116.405095,0,173,39970.2584490741,2009-06-06,06:12:10
40.052355,116.405067,0,174,39970.2585069444,2009-06-06,06:12:15
40.05236,116.405064,0,174,39970.2585648148,2009-06-06,06:12:20
40.05236,116.405064,0,174,39970.258599537,2009-06-06,06:12:23
40.052356,116.405069,0,174,39970.2586226852,2009-06-06,06:12:25
40.052364,116.405191,0,174,39970.2586805556,2009-06-06,06:12:30
40.052446,116.4052,0,176,39970.2587384259,2009-06-06,06:12:35
40.052505,116.405227,0,177,39970.2587962963,2009-06-06,06:12:40
40.05257,116.405243,0,178,39970.2588541667,2009-06-06,06:12:45
40.052559,116.405305,0,179,39970.258912037,2009-06-06,06:12:50
40.052542,116.40518,0,181,39970.2589699074,2009-06-06,06:12:55
40.052532,116.405173,0,181,39970.2590277778,2009-06-06,06:13:00
40.052511,116.405203,0,182,39970.2590856481,2009-06-06,06:13:05
40.052507,116.405206,0,182,39970.2591435185,2009-06-06,06:13:10
40.052504,116.405208,0,182,39970.2592013889,2009-06-06,06:13:15
40.052504,116.405208,0,182,39970.2592361111,2009-06-06,06:13:18
40.0525,116.405212,0,182,39970.2592592593,2009-06-06,06:13:20
40.052489,116.405215,0,182,39970.2593171296,2009-06-06,06:13:25
40.052462,116.405223,0,182,39970.259375,2009-06-06,06:13:30
40.052437,116.405224,0,182,39970.2594328704,2009-06-06,06:13:35
40.052425,116.40521,0,182,39970.2594907407,2009-06-06,06:13:40
40.052407,116.405191,0,182,39970.2595486111,2009-06-06,06:13:45
40.051895,116.404896,0,182,39970.2596064815,2009-06-06,06:13:50
40.051591,116.404691,0,181,39970.2596643518,2009-06-06,06:13:55
40.050953,116.404706,0,180,39970.2597222222,2009-06-06,06:14:00
40.050141,116.404644,0,180,39970.2597800926,2009-06-06,06:14:05
40.049404,116.404795,0,182,39970.259837963,2009-06-06,06:14:10
40.048757,116.405112,0,180,39970.2598958333,2009-06-06,06:14:15
40.043559,116.406685,0,237,39970.2600115741,2009-06-06,06:14:25
40.042967,116.407092,0,220,39970.2600694444,2009-06-06,06:14:30
40.042406,116.40744,0,213,39970.2601273148,2009-06-06,06:14:35
40.041905,116.407713,0,209,39970.2601851852,2009-06-06,06:14:40
40.041429,116.407934,0,201,39970.2602430556,2009-06-06,06:14:45
40.041026,116.408104,0,197,39970.2603009259,2009-06-06,06:14:50
40.040726,116.408247,0,193,39970.2603587963,2009-06-06,06:14:55
40.040551,116.408355,0,189,39970.2604166667,2009-06-06,06:15:00
40.040472,116.40843,0,187,39970.260474537,2009-06-06,06:15:05
40.040439,116.408493,0,185,39970.2605324074,2009-06-06,06:15:10
40.040442,116.408482,0,185,39970.2605902778,2009-06-06,06:15:15
40.04045,116.408451,0,184,39970.2606481481,2009-06-06,06:15:20
40.040457,116.408444,0,183,39970.2607060185,2009-06-06,06:15:25
40.040458,116.40844,0,182,39970.2607638889,2009-06-06,06:15:30
40.040456,116.408439,0,182,39970.2608217593,2009-06-06,06:15:35
40.040459,116.408434,0,182,39970.2608796296,2009-06-06,06:15:40
40.040459,116.408434,0,182,39970.2609143518,2009-06-06,06:15:43
40.040456,116.408434,0,182,39970.2609375,2009-06-06,06:15:45
40.040384,116.408428,0,184,39970.2609953704,2009-06-06,06:15:50
40.040115,116.408507,0,190,39970.2610532407,2009-06-06,06:15:55
40.039555,116.408654,0,203,39970.2611111111,2009-06-06,06:16:00
40.038816,116.408932,0,209,39970.2611689815,2009-06-06,06:16:05
40.038065,116.409114,0,219,39970.2612268519,2009-06-06,06:16:10
40.037302,116.409277,0,223,39970.2612847222,2009-06-06,06:16:15
40.036554,116.40949,0,238,39970.2613425926,2009-06-06,06:16:20
40.035864,116.409886,0,248,39970.261400463,2009-06-06,06:16:25
40.035246,116.410378,0,256,39970.2614583333,2009-06-06,06:16:30
40.034526,116.4108,0,252,39970.2615162037,2009-06-06,06:16:35
40.033742,116.41112,0,243,39970.2615740741,2009-06-06,06:16:40
40.032865,116.41128,0,226,39970.2616319444,2009-06-06,06:16:45
40.032078,116.411417,0,211,39970.2616898148,2009-06-06,06:16:50
40.031351,116.411564,0,210,39970.2617476852,2009-06-06,06:16:55
40.030697,116.411698,0,210,39970.2618055556,2009-06-06,06:17:00
40.030103,116.41174,0,195,39970.2618634259,2009-06-06,06:17:05
40.029628,116.411719,0,196,39970.2619212963,2009-06-06,06:17:10
40.029263,116.411692,0,193,39970.2619791667,2009-06-06,06:17:15
40.029042,116.411643,0,189,39970.262037037,2009-06-06,06:17:20
40.028941,116.411653,0,185,39970.2620949074,2009-06-06,06:17:25
40.028894,116.411672,0,182,39970.2621527778,2009-06-06,06:17:30
40.028894,116.411672,0,182,39970.2621875,2009-06-06,06:17:33
40.028888,116.411679,0,181,39970.2622106481,2009-06-06,06:17:35
40.028875,116.411688,0,181,39970.2622685185,2009-06-06,06:17:40
40.028882,116.411697,0,181,39970.2623263889,2009-06-06,06:17:45
40.028875,116.411703,0,182,39970.2623842593,2009-06-06,06:17:50
40.02887,116.411707,0,184,39970.2624421296,2009-06-06,06:17:55
40.028875,116.411704,0,184,39970.2625,2009-06-06,06:18:00
40.028875,116.411704,0,184,39970.2625347222,2009-06-06,06:18:03
40.028873,116.411705,0,184,39970.2625578704,2009-06-06,06:18:05
40.028811,116.41171,0,184,39970.2626157407,2009-06-06,06:18:10
40.02855,116.411698,0,198,39970.2626736111,2009-06-06,06:18:15
40.027995,116.411605,0,217,39970.2627314815,2009-06-06,06:18:20
40.027299,116.41161,0,230,39970.2627893519,2009-06-06,06:18:25
40.026371,116.411591,0,246,39970.2628472222,2009-06-06,06:18:30
40.025232,116.411437,0,224,39970.2629050926,2009-06-06,06:18:35
40.024185,116.411255,0,214,39970.262962963,2009-06-06,06:18:40
40.023205,116.411233,0,208,39970.2630208333,2009-06-06,06:18:45
40.022229,116.411217,0,209,39970.2630787037,2009-06-06,06:18:50
40.02129,116.411198,0,211,39970.2631365741,2009-06-06,06:18:55
40.020367,116.411189,0,214,39970.2631944444,2009-06-06,06:19:00
40.019432,116.411197,0,215,39970.2632523148,2009-06-06,06:19:05
40.018489,116.41115,0,219,39970.2633101852,2009-06-06,06:19:10
40.017522,116.411069,0,226,39970.2633680556,2009-06-06,06:19:15
40.016579,116.410877,0,226,39970.2634259259,2009-06-06,06:19:20
40.015612,116.410697,0,222,39970.2634837963,2009-06-06,06:19:25
40.014677,116.410503,0,222,39970.2635416667,2009-06-06,06:19:30
40.013664,116.410414,0,229,39970.263599537,2009-06-06,06:19:35
40.012675,116.410232,0,226,39970.2636574074,2009-06-06,06:19:40
40.011762,116.410073,0,223,39970.2637152778,2009-06-06,06:19:45
40.010822,116.409967,0,219,39970.2637731481,2009-06-06,06:19:50
40.009865,116.409953,0,214,39970.2638310185,2009-06-06,06:19:55
40.008877,116.409998,0,205,39970.2638888889,2009-06-06,06:20:00
40.007934,116.410147,0,199,39970.2639467593,2009-06-06,06:20:05
40.007008,116.410301,0,198,39970.2640046296,2009-06-06,06:20:10
40.006106,116.410484,0,195,39970.2640625,2009-06-06,06:20:15
40.005248,116.410673,0,194,39970.2641203704,2009-06-06,06:20:20
40.004503,116.410856,0,194,39970.2641782407,2009-06-06,06:20:25
40.003872,116.410962,0,195,39970.2642361111,2009-06-06,06:20:30
40.003414,116.410997,0,198,39970.2642939815,2009-06-06,06:20:35
40.003019,116.411048,0,201,39970.2643518519,2009-06-06,06:20:40
40.002743,116.411051,0,205,39970.2644097222,2009-06-06,06:20:45
40.002616,116.41107,0,210,39970.2644675926,2009-06-06,06:20:50
40.002515,116.411063,0,216,39970.264525463,2009-06-06,06:20:55
40.002475,116.41107,0,221,39970.2645833333,2009-06-06,06:21:00
40.002479,116.411105,0,226,39970.2646412037,2009-06-06,06:21:05
40.002473,116.411117,0,229,39970.2646990741,2009-06-06,06:21:10
40.00247,116.411116,0,231,39970.2647569444,2009-06-06,06:21:15
40.002476,116.411109,0,231,39970.2648148148,2009-06-06,06:21:20
40.002477,116.411107,0,231,39970.2648726852,2009-06-06,06:21:25
40.002477,116.411107,0,231,39970.2649074074,2009-06-06,06:21:28
40.002476,116.411106,0,231,39970.2649305556,2009-06-06,06:21:30
40.002464,116.411114,0,231,39970.2649884259,2009-06-06,06:21:35
40.002449,116.411122,0,231,39970.2650462963,2009-06-06,06:21:40
40.002176,116.411076,0,232,39970.2651041667,2009-06-06,06:21:45
40.0016,116.411154,0,246,39970.265162037,2009-06-06,06:21:50
40.000801,116.411336,0,268,39970.2652199074,2009-06-06,06:21:55
39.999785,116.411317,0,289,39970.2652777778,2009-06-06,06:22:00
39.998668,116.411161,0,300,39970.2653356481,2009-06-06,06:22:05
39.997636,116.411013,0,290,39970.2653935185,2009-06-06,06:22:10
39.996609,116.41088,0,286,39970.2654513889,2009-06-06,06:22:15
39.995626,116.410747,0,290,39970.2655092593,2009-06-06,06:22:20
39.994722,116.410676,0,285,39970.2655671296,2009-06-06,06:22:25
39.993661,116.410705,0,284,39970.265625,2009-06-06,06:22:30
39.992758,116.410667,0,281,39970.2656828704,2009-06-06,06:22:35
39.991915,116.41069,0,281,39970.2657407407,2009-06-06,06:22:40
39.991097,116.410721,0,280,39970.2657986111,2009-06-06,06:22:45
39.990288,116.410718,0,278,39970.2658564815,2009-06-06,06:22:50
39.989472,116.410725,0,275,39970.2659143518,2009-06-06,06:22:55
39.98544,116.410514,0,164,39970.2683796296,2009-06-06,06:26:28
39.985488,116.410443,0,161,39970.2684375,2009-06-06,06:26:33
39.985545,116.41045,0,155,39970.2684953704,2009-06-06,06:26:38
39.985486,116.410438,0,164,39970.2685532407,2009-06-06,06:26:43
39.985412,116.410401,0,158,39970.2686111111,2009-06-06,06:26:48
39.985433,116.41057,0,150,39970.2686689815,2009-06-06,06:26:53
39.985452,116.410583,0,152,39970.2687268518,2009-06-06,06:26:58
39.985452,116.410585,0,152,39970.2687847222,2009-06-06,06:27:03
39.985455,116.410583,0,152,39970.2688425926,2009-06-06,06:27:08
39.985455,116.410583,0,152,39970.268900463,2009-06-06,06:27:13
39.985455,116.410584,0,152,39970.2689583333,2009-06-06,06:27:18
39.985455,116.410584,0,152,39970.2689930556,2009-06-06,06:27:21
39.985457,116.410583,0,152,39970.2690162037,2009-06-06,06:27:23
39.985468,116.410577,0,152,39970.2690740741,2009-06-06,06:27:28
39.985578,116.410594,0,155,39970.2691319444,2009-06-06,06:27:33
39.985718,116.410599,0,159,39970.2691898148,2009-06-06,06:27:38
39.985914,116.410765,0,170,39970.2692476852,2009-06-06,06:27:43
39.986177,116.410783,0,173,39970.2693055556,2009-06-06,06:27:48
39.986633,116.411086,0,162,39970.2693634259,2009-06-06,06:27:53
39.986895,116.411104,0,152,39970.2694212963,2009-06-06,06:27:58
39.986979,116.411111,0,148,39970.2694791667,2009-06-06,06:28:03
39.987094,116.411298,0,141,39970.269537037,2009-06-06,06:28:08
39.987146,116.411744,0,136,39970.2695949074,2009-06-06,06:28:13
39.98716,116.412194,0,131,39970.2696527778,2009-06-06,06:28:18
39.98717,116.4126,0,126,39970.2697106482,2009-06-06,06:28:23
39.987213,116.412909,0,121,39970.2697685185,2009-06-06,06:28:28
39.987247,116.413235,0,116,39970.2698263889,2009-06-06,06:28:33
39.987266,116.413765,0,111,39970.2698842593,2009-06-06,06:28:38
39.987274,116.414466,0,102,39970.2699421296,2009-06-06,06:28:43
39.987296,116.415227,0,94,39970.27,2009-06-06,06:28:48
39.987331,116.416033,0,91,39970.2700578704,2009-06-06,06:28:53
39.987346,116.41691,0,91,39970.2701157407,2009-06-06,06:28:58
39.987376,116.417829,0,90,39970.2701736111,2009-06-06,06:29:03
39.987414,116.418741,0,90,39970.2702314815,2009-06-06,06:29:08
39.987449,116.41966,0,92,39970.2702893519,2009-06-06,06:29:13
39.987495,116.420555,0,93,39970.2703472222,2009-06-06,06:29:18
39.987519,116.421364,0,92,39970.2704050926,2009-06-06,06:29:23
39.987554,116.422173,0,88,39970.270462963,2009-06-06,06:29:28
39.987571,116.422974,0,87,39970.2705208333,2009-06-06,06:29:33
39.987604,116.423745,0,92,39970.2705787037,2009-06-06,06:29:38
39.987652,116.42449,0,100,39970.2706365741,2009-06-06,06:29:43
39.987663,116.425322,0,104,39970.2706944444,2009-06-06,06:29:48
39.987692,116.42618,0,106,39970.2707523148,2009-06-06,06:29:53
39.987708,116.427017,0,107,39970.2708101852,2009-06-06,06:29:58
39.987735,116.427814,0,106,39970.2708680556,2009-06-06,06:30:03
39.987793,116.428515,0,110,39970.2709259259,2009-06-06,06:30:08
39.987825,116.429181,0,114,39970.2709837963,2009-06-06,06:30:13
39.987847,116.429828,0,116,39970.2710416667,2009-06-06,06:30:18
39.987772,116.430591,0,119,39970.271099537,2009-06-06,06:30:23
39.987727,116.43136,0,121,39970.2711574074,2009-06-06,06:30:28
39.987609,116.43212,0,121,39970.2712152778,2009-06-06,06:30:33
39.987453,116.432817,0,117,39970.2712731481,2009-06-06,06:30:38
39.987218,116.433504,0,105,39970.2713310185,2009-06-06,06:30:43
39.986978,116.434211,0,94,39970.2713888889,2009-06-06,06:30:48
39.986697,116.434979,0,85,39970.2714467593,2009-06-06,06:30:53
39.986369,116.435822,0,79,39970.2715046296,2009-06-06,06:30:58
39.986034,116.436723,0,72,39970.2715625,2009-06-06,06:31:03
39.985693,116.437587,0,73,39970.2716203704,2009-06-06,06:31:08
39.985368,116.438361,0,80,39970.2716782407,2009-06-06,06:31:13
39.985051,116.439116,0,88,39970.2717361111,2009-06-06,06:31:18
39.984755,116.43985,0,87,39970.2717939815,2009-06-06,06:31:23
39.984469,116.440592,0,88,39970.2718518519,2009-06-06,06:31:28
39.984176,116.441351,0,84,39970.2719097222,2009-06-06,06:31:33
39.983762,116.442128,0,86,39970.2719675926,2009-06-06,06:31:38
39.983301,116.442847,0,90,39970.272025463,2009-06-06,06:31:43
39.98284,116.443554,0,86,39970.2720833333,2009-06-06,06:31:48
39.982389,116.44426,0,86,39970.2721412037,2009-06-06,06:31:53
39.98192,116.44497,0,93,39970.2721990741,2009-06-06,06:31:58
39.981441,116.445707,0,91,39970.2722569444,2009-06-06,06:32:03
39.98098,116.446404,0,94,39970.2723148148,2009-06-06,06:32:08
39.980505,116.447087,0,101,39970.2723726852,2009-06-06,06:32:13
39.980034,116.447801,0,105,39970.2724305556,2009-06-06,06:32:18
39.979554,116.448511,0,102,39970.2724884259,2009-06-06,06:32:23
39.979075,116.449254,0,102,39970.2725462963,2009-06-06,06:32:28
39.978618,116.449966,0,102,39970.2726041667,2009-06-06,06:32:33
39.978266,116.450494,0,101,39970.272662037,2009-06-06,06:32:38
39.977947,116.450974,0,102,39970.2727199074,2009-06-06,06:32:43
39.977645,116.451417,0,101,39970.2727777778,2009-06-06,06:32:48
39.97733,116.45188,0,101,39970.2728356481,2009-06-06,06:32:53
39.977087,116.452257,0,95,39970.2728935185,2009-06-06,06:32:58
39.976945,116.45247,0,85,39970.2729513889,2009-06-06,06:33:03
39.976836,116.452618,0,79,39970.2730092593,2009-06-06,06:33:08
39.976698,116.452818,0,75,39970.2730671296,2009-06-06,06:33:13
39.976485,116.453149,0,76,39970.273125,2009-06-06,06:33:18
39.976283,116.45345,0,76,39970.2731828704,2009-06-06,06:33:23
39.976052,116.453785,0,77,39970.2732407407,2009-06-06,06:33:28
39.975834,116.454116,0,87,39970.2732986111,2009-06-06,06:33:33
39.975656,116.454336,0,86,39970.2733564815,2009-06-06,06:33:38
39.975555,116.454506,0,88,39970.2734143519,2009-06-06,06:33:43
39.975382,116.454758,0,87,39970.2734722222,2009-06-06,06:33:48
39.975118,116.455148,0,88,39970.2735300926,2009-06-06,06:33:53
39.974904,116.455511,0,87,39970.273587963,2009-06-06,06:33:58
39.974734,116.455772,0,90,39970.2736458333,2009-06-06,06:34:03
39.974612,116.455967,0,89,39970.2737037037,2009-06-06,06:34:08
39.974515,116.456119,0,88,39970.2737615741,2009-06-06,06:34:13
39.974408,116.456289,0,87,39970.2738194444,2009-06-06,06:34:18
39.974222,116.45658,0,83,39970.2738773148,2009-06-06,06:34:23
39.973997,116.456939,0,83,39970.2739351852,2009-06-06,06:34:28
39.973732,116.457354,0,81,39970.2739930556,2009-06-06,06:34:33
39.973485,116.457704,0,83,39970.2740509259,2009-06-06,06:34:38
39.973225,116.458082,0,87,39970.2741087963,2009-06-06,06:34:43
39.972948,116.458343,0,89,39970.2741666667,2009-06-06,06:34:48
39.972664,116.458589,0,91,39970.274224537,2009-06-06,06:34:53
39.972291,116.458994,0,86,39970.2742824074,2009-06-06,06:34:58
39.971842,116.459506,0,84,39970.2743402778,2009-06-06,06:35:03
39.971415,116.460034,0,85,39970.2743981481,2009-06-06,06:35:08
39.971064,116.460553,0,89,39970.2744560185,2009-06-06,06:35:13
39.97093,116.460867,0,103,39970.2745138889,2009-06-06,06:35:18
39.971085,116.461142,0,109,39970.2745717593,2009-06-06,06:35:23
39.971346,116.461423,0,114,39970.2746296296,2009-06-06,06:35:28
39.971672,116.461404,0,115,39970.2746875,2009-06-06,06:35:33
39.972,116.460985,0,116,39970.2747453704,2009-06-06,06:35:38
39.972343,116.460447,0,121,39970.2748032407,2009-06-06,06:35:43
39.972745,116.459768,0,122,39970.2748611111,2009-06-06,06:35:48
39.973172,116.459028,0,124,39970.2749189815,2009-06-06,06:35:53
39.97358,116.458368,0,118,39970.2749768518,2009-06-06,06:35:58
39.973984,116.45772,0,121,39970.2750347222,2009-06-06,06:36:03
39.974367,116.457126,0,119,39970.2750925926,2009-06-06,06:36:08
39.97461,116.456779,0,122,39970.275150463,2009-06-06,06:36:13
39.974725,116.456611,0,127,39970.2752083333,2009-06-06,06:36:18
39.974842,116.456369,0,131,39970.2752662037,2009-06-06,06:36:23
39.974972,116.45619,0,130,39970.2753240741,2009-06-06,06:36:28
39.97505,116.456119,0,130,39970.2753819444,2009-06-06,06:36:33
39.975049,116.456116,0,127,39970.2754398148,2009-06-06,06:36:38
39.975051,116.456114,0,127,39970.2754976852,2009-06-06,06:36:43
39.975054,116.45611,0,127,39970.2755555556,2009-06-06,06:36:48
39.975056,116.456108,0,127,39970.2756134259,2009-06-06,06:36:53
39.97506,116.456103,0,127,39970.2756712963,2009-06-06,06:36:58
39.975064,116.456099,0,127,39970.2757291667,2009-06-06,06:37:03
39.975068,116.456092,0,126,39970.275787037,2009-06-06,06:37:08
39.975066,116.456095,0,126,39970.2758449074,2009-06-06,06:37:13
39.975066,116.456095,0,126,39970.2758796296,2009-06-06,06:37:16
39.975064,116.456101,0,126,39970.2759027778,2009-06-06,06:37:18
39.975066,116.456115,0,126,39970.2759606481,2009-06-06,06:37:23
39.975082,116.456217,0,121,39970.2760185185,2009-06-06,06:37:28
39.97509,116.456327,0,114,39970.2760763889,2009-06-06,06:37:33
39.975103,116.45638,0,114,39970.2761342593,2009-06-06,06:37:38
39.975115,116.456448,0,112,39970.2761921296,2009-06-06,06:37:43
39.975149,116.456456,0,112,39970.27625,2009-06-06,06:37:48
39.975186,116.456478,0,108,39970.2763078704,2009-06-06,06:37:53
39.97521,116.456506,0,105,39970.2763657407,2009-06-06,06:37:58
39.975243,116.456555,0,103,39970.2764236111,2009-06-06,06:38:03
39.975272,116.45665,0,103,39970.2764814815,2009-06-06,06:38:08
39.975279,116.45679,0,99,39970.2765393518,2009-06-06,06:38:13
39.975337,116.456874,0,98,39970.2765972222,2009-06-06,06:38:18
39.975426,116.456935,0,96,39970.2766550926,2009-06-06,06:38:23
39.975436,116.456908,0,98,39970.276712963,2009-06-06,06:38:28
39.975429,116.456959,0,97,39970.2767708333,2009-06-06,06:38:33
39.975437,116.457046,0,95,39970.2768287037,2009-06-06,06:38:38
39.975421,116.457116,0,94,39970.2768865741,2009-06-06,06:38:43
39.975435,116.457177,0,98,39970.2769444444,2009-06-06,06:38:48
39.975471,116.457224,0,102,39970.2770023148,2009-06-06,06:38:53
39.975511,116.457246,0,102,39970.2770601852,2009-06-06,06:38:58
39.975544,116.457276,0,106,39970.2771180556,2009-06-06,06:39:03
39.975576,116.457318,0,107,39970.2771759259,2009-06-06,06:39:08
39.975597,116.457352,0,105,39970.2772337963,2009-06-06,06:39:13
39.975597,116.457352,0,105,39970.2772685185,2009-06-06,06:39:16
39.975602,116.457354,0,105,39970.2772916667,2009-06-06,06:39:18
39.975613,116.457356,0,105,39970.277349537,2009-06-06,06:39:23
39.975604,116.457362,0,105,39970.2774074074,2009-06-06,06:39:28
39.975602,116.457364,0,105,39970.2774652778,2009-06-06,06:39:33
39.975598,116.45737,0,105,39970.2775231482,2009-06-06,06:39:38
39.975594,116.457376,0,105,39970.2775810185,2009-06-06,06:39:43
39.975598,116.45737,0,105,39970.2776388889,2009-06-06,06:39:48
39.975598,116.45737,0,105,39970.2776736111,2009-06-06,06:39:51
39.975602,116.457363,0,105,39970.2776967593,2009-06-06,06:39:53
39.975608,116.457354,0,105,39970.2777546296,2009-06-06,06:39:58
39.975615,116.457318,0,106,39970.2778125,2009-06-06,06:40:03
39.975624,116.457255,0,106,39970.2778703704,2009-06-06,06:40:08
39.975647,116.457188,0,106,39970.2779282407,2009-06-06,06:40:13
39.975653,116.457172,0,107,39970.2779861111,2009-06-06,06:40:18
39.975653,116.457172,0,107,39970.2780208333,2009-06-06,06:40:21
39.975658,116.457164,0,107,39970.2780439815,2009-06-06,06:40:23
39.975668,116.45714,0,107,39970.2781018519,2009-06-06,06:40:28
39.975678,116.457097,0,107,39970.2781597222,2009-06-06,06:40:33
39.975681,116.457086,0,107,39970.2782175926,2009-06-06,06:40:38
39.975686,116.457095,0,108,39970.278275463,2009-06-06,06:40:43
39.975683,116.457104,0,108,39970.2783333333,2009-06-06,06:40:48
39.975683,116.457134,0,108,39970.2783912037,2009-06-06,06:40:53
39.975676,116.457144,0,108,39970.2784490741,2009-06-06,06:40:58
39.97567,116.457154,0,108,39970.2785069444,2009-06-06,06:41:03
39.975665,116.457163,0,108,39970.2785648148,2009-06-06,06:41:08
39.975665,116.457163,0,108,39970.278599537,2009-06-06,06:41:11
39.975664,116.457169,0,108,39970.2786226852,2009-06-06,06:41:13
39.975684,116.457183,0,108,39970.2786805556,2009-06-06,06:41:18
39.975714,116.457235,0,108,39970.2787384259,2009-06-06,06:41:23
39.975714,116.457238,0,108,39970.2787962963,2009-06-06,06:41:28
39.975714,116.457241,0,108,39970.2788541667,2009-06-06,06:41:33
39.975714,116.457241,0,108,39970.2788888889,2009-06-06,06:41:36
39.975711,116.457248,0,108,39970.278912037,2009-06-06,06:41:38
39.975707,116.457257,0,108,39970.2789699074,2009-06-06,06:41:43
39.975704,116.457265,0,108,39970.2790277778,2009-06-06,06:41:48
39.975704,116.457265,0,108,39970.2790625,2009-06-06,06:41:51
39.975703,116.457268,0,108,39970.2790856481,2009-06-06,06:41:53
39.975719,116.457257,0,108,39970.2791435185,2009-06-06,06:41:58
39.975797,116.457211,0,108,39970.2792013889,2009-06-06,06:42:03
39.975858,116.457175,0,108,39970.2792592593,2009-06-06,06:42:08
39.975893,116.4571,0,108,39970.2793171296,2009-06-06,06:42:13
39.975916,116.457017,0,108,39970.279375,2009-06-06,06:42:18
39.975955,116.456954,0,108,39970.2794328704,2009-06-06,06:42:23
39.97598,116.456943,0,108,39970.2794907407,2009-06-06,06:42:28
39.976001,116.456939,0,108,39970.2795486111,2009-06-06,06:42:33
39.975987,116.456957,0,108,39970.2796064815,2009-06-06,06:42:38
39.975974,116.456973,0,108,39970.2796643519,2009-06-06,06:42:43
39.975974,116.457045,0,107,39970.2797222222,2009-06-06,06:42:48
39.975953,116.457084,0,107,39970.2797800926,2009-06-06,06:42:53
39.975924,116.457098,0,107,39970.279837963,2009-06-06,06:42:58
39.975897,116.457115,0,107,39970.2798958333,2009-06-06,06:43:03
39.975904,116.457129,0,107,39970.2799537037,2009-06-06,06:43:08
39.975921,116.457166,0,107,39970.2800115741,2009-06-06,06:43:13
39.975915,116.457178,0,107,39970.2800694444,2009-06-06,06:43:18
39.975915,116.457183,0,107,39970.2801273148,2009-06-06,06:43:23
39.975917,116.457183,0,107,39970.2801851852,2009-06-06,06:43:28
39.975917,116.457183,0,107,39970.2802199074,2009-06-06,06:43:31
39.975921,116.457181,0,107,39970.2802430556,2009-06-06,06:43:33
39.97595,116.457167,0,107,39970.2803009259,2009-06-06,06:43:38
39.976021,116.45717,0,107,39970.2803587963,2009-06-06,06:43:43
39.976072,116.457188,0,107,39970.2804166667,2009-06-06,06:43:48
39.976108,116.457227,0,108,39970.280474537,2009-06-06,06:43:53
39.97611,116.457245,0,109,39970.2805324074,2009-06-06,06:43:58
39.976102,116.457327,0,109,39970.2805902778,2009-06-06,06:44:03
39.976099,116.457361,0,109,39970.2806481481,2009-06-06,06:44:08
39.976113,116.457337,0,110,39970.2807060185,2009-06-06,06:44:13
39.976144,116.457308,0,110,39970.2807638889,2009-06-06,06:44:18
39.97616,116.457336,0,111,39970.2808217593,2009-06-06,06:44:23
39.976198,116.457389,0,112,39970.2808796296,2009-06-06,06:44:28
39.976194,116.457398,0,112,39970.2809375,2009-06-06,06:44:33
39.976197,116.457397,0,112,39970.2809953704,2009-06-06,06:44:38
39.976201,116.457396,0,112,39970.2810532407,2009-06-06,06:44:43
39.976201,116.4574,0,112,39970.2811111111,2009-06-06,06:44:48
39.976201,116.4574,0,112,39970.2811458333,2009-06-06,06:44:51
39.976201,116.457405,0,112,39970.2811689815,2009-06-06,06:44:53
39.976265,116.457459,0,112,39970.2812268519,2009-06-06,06:44:58
39.97632,116.457485,0,113,39970.2812847222,2009-06-06,06:45:03
39.976382,116.457551,0,114,39970.2813425926,2009-06-06,06:45:08
39.976384,116.45757,0,114,39970.281400463,2009-06-06,06:45:13
39.976382,116.457592,0,114,39970.2814583333,2009-06-06,06:45:18
39.976409,116.457671,0,115,39970.2815162037,2009-06-06,06:45:23
39.97642,116.457759,0,116,39970.2815740741,2009-06-06,06:45:28
39.976452,116.457836,0,118,39970.2816319444,2009-06-06,06:45:33
39.976501,116.457918,0,118,39970.2816898148,2009-06-06,06:45:38
39.97657,116.457966,0,119,39970.2817476852,2009-06-06,06:45:43
39.976624,116.457986,0,118,39970.2818055556,2009-06-06,06:45:48
39.97664,116.457927,0,119,39970.2818634259,2009-06-06,06:45:53
39.976663,116.457928,0,120,39970.2819212963,2009-06-06,06:45:58
39.976643,116.457908,0,123,39970.2819791667,2009-06-06,06:46:03
39.97659,116.457939,0,126,39970.282037037,2009-06-06,06:46:08
39.976526,116.457942,0,128,39970.2820949074,2009-06-06,06:46:13
39.97646,116.457916,0,133,39970.2821527778,2009-06-06,06:46:18
39.976437,116.457897,0,137,39970.2822106481,2009-06-06,06:46:23
39.976401,116.457851,0,141,39970.2822685185,2009-06-06,06:46:28
39.976403,116.45783,0,142,39970.2823263889,2009-06-06,06:46:33
39.976412,116.457816,0,148,39970.2823842593,2009-06-06,06:46:38
39.976436,116.457815,0,156,39970.2824421296,2009-06-06,06:46:43
39.976485,116.457828,0,158,39970.2825,2009-06-06,06:46:48
39.976515,116.457811,0,160,39970.2825578704,2009-06-06,06:46:53
39.976518,116.457759,0,162,39970.2826157407,2009-06-06,06:46:58
39.976506,116.457782,0,164,39970.2826736111,2009-06-06,06:47:03
39.976478,116.457782,0,165,39970.2827314815,2009-06-06,06:47:08
39.976478,116.457782,0,165,39970.2827662037,2009-06-06,06:47:11
39.976471,116.457785,0,166,39970.2827893518,2009-06-06,06:47:13
39.976431,116.457776,0,168,39970.2828472222,2009-06-06,06:47:18
39.976395,116.457743,0,170,39970.2829050926,2009-06-06,06:47:23
39.976395,116.457776,0,171,39970.282962963,2009-06-06,06:47:28
39.976404,116.457774,0,170,39970.2830208333,2009-06-06,06:47:33
39.976397,116.457748,0,170,39970.2830787037,2009-06-06,06:47:38
39.976308,116.457661,0,169,39970.2831365741,2009-06-06,06:47:43
39.97622,116.457602,0,170,39970.2831944444,2009-06-06,06:47:48
39.976173,116.457577,0,170,39970.2832523148,2009-06-06,06:47:53
39.976173,116.457577,0,170,39970.283287037,2009-06-06,06:47:56
39.976168,116.457583,0,170,39970.2833101852,2009-06-06,06:47:58
39.976177,116.45763,0,169,39970.2833680556,2009-06-06,06:48:03
39.976224,116.457648,0,168,39970.2834259259,2009-06-06,06:48:08
39.976285,116.457666,0,167,39970.2834837963,2009-06-06,06:48:13
39.976336,116.457663,0,165,39970.2835416667,2009-06-06,06:48:18
39.976354,116.457638,0,163,39970.283599537,2009-06-06,06:48:23
39.976367,116.457592,0,164,39970.2836574074,2009-06-06,06:48:28
39.976345,116.457526,0,167,39970.2837152778,2009-06-06,06:48:33
39.976323,116.457493,0,168,39970.2837731481,2009-06-06,06:48:38
39.976274,116.45744,0,170,39970.2838310185,2009-06-06,06:48:43
39.976231,116.457402,0,171,39970.2838888889,2009-06-06,06:48:48
39.976188,116.45732,0,173,39970.2839467593,2009-06-06,06:48:53
39.97621,116.457272,0,172,39970.2840046296,2009-06-06,06:48:58
39.97622,116.45726,0,172,39970.2840625,2009-06-06,06:49:03
39.97622,116.45726,0,172,39970.2840972222,2009-06-06,06:49:06
39.976219,116.457261,0,173,39970.2841203704,2009-06-06,06:49:08
39.976221,116.457276,0,172,39970.2841782407,2009-06-06,06:49:13
39.976223,116.457303,0,172,39970.2842361111,2009-06-06,06:49:18
39.976207,116.457304,0,171,39970.2842939815,2009-06-06,06:49:23
39.976217,116.457317,0,174,39970.2843518518,2009-06-06,06:49:28
39.976231,116.457304,0,176,39970.2844097222,2009-06-06,06:49:33
39.976244,116.457295,0,177,39970.2844675926,2009-06-06,06:49:38
39.976244,116.457295,0,177,39970.2845023148,2009-06-06,06:49:41
39.976248,116.457291,0,177,39970.284525463,2009-06-06,06:49:43
39.976274,116.457235,0,179,39970.2845833333,2009-06-06,06:49:48
39.976283,116.457232,0,179,39970.2846412037,2009-06-06,06:49:53
39.976283,116.457232,0,179,39970.2846759259,2009-06-06,06:49:56
39.976286,116.457231,0,179,39970.2846990741,2009-06-06,06:49:58
39.976283,116.457212,0,179,39970.2847569444,2009-06-06,06:50:03
39.976281,116.457174,0,177,39970.2848148148,2009-06-06,06:50:08
39.976305,116.457163,0,179,39970.2848726852,2009-06-06,06:50:13
39.976321,116.457159,0,179,39970.2849305556,2009-06-06,06:50:18
39.976317,116.457167,0,179,39970.2849884259,2009-06-06,06:50:23
39.976317,116.457167,0,179,39970.2850231482,2009-06-06,06:50:26
39.976318,116.457165,0,179,39970.2850462963,2009-06-06,06:50:28
39.976352,116.457158,0,179,39970.2851041667,2009-06-06,06:50:33
39.976367,116.457174,0,179,39970.285162037,2009-06-06,06:50:38
39.976362,116.457179,0,179,39970.2852199074,2009-06-06,06:50:43
39.976362,116.457179,0,179,39970.2852546296,2009-06-06,06:50:46
39.976363,116.457177,0,180,39970.2852777778,2009-06-06,06:50:48
39.976419,116.457154,0,178,39970.2853356482,2009-06-06,06:50:53
39.976418,116.457139,0,178,39970.2853935185,2009-06-06,06:50:58
39.976405,116.457098,0,178,39970.2854513889,2009-06-06,06:51:03
39.976402,116.457051,0,180,39970.2855092593,2009-06-06,06:51:08
39.976418,116.457035,0,179,39970.2855671296,2009-06-06,06:51:13
39.976435,116.457033,0,179,39970.285625,2009-06-06,06:51:18
39.976441,116.457026,0,179,39970.2856828704,2009-06-06,06:51:23
39.976439,116.457028,0,179,39970.2857407407,2009-06-06,06:51:28
39.976439,116.457028,0,179,39970.285775463,2009-06-06,06:51:31
39.976431,116.457033,0,178,39970.2857986111,2009-06-06,06:51:33
39.976443,116.457034,0,176,39970.2858564815,2009-06-06,06:51:38
39.976457,116.457025,0,176,39970.2859143519,2009-06-06,06:51:43
39.976498,116.456972,0,174,39970.2859722222,2009-06-06,06:51:48
39.976263,116.457138,0,196,39970.2899652778,2009-06-06,06:57:33
39.976195,116.457137,0,196,39970.2900231481,2009-06-06,06:57:38
39.976168,116.457164,0,196,39970.2900810185,2009-06-06,06:57:43
39.976131,116.457209,0,194,39970.2901388889,2009-06-06,06:57:48
39.976124,116.457206,0,192,39970.2901967593,2009-06-06,06:57:53
39.976126,116.457201,0,192,39970.2902546296,2009-06-06,06:57:58
39.976126,116.457199,0,192,39970.2903125,2009-06-06,06:58:03
39.976126,116.457199,0,192,39970.2903472222,2009-06-06,06:58:06
39.976132,116.457191,0,192,39970.2903703704,2009-06-06,06:58:08
39.976138,116.457181,0,192,39970.2904282407,2009-06-06,06:58:13
39.976138,116.457181,0,192,39970.290462963,2009-06-06,06:58:16
39.976136,116.457183,0,192,39970.2904861111,2009-06-06,06:58:18
39.976118,116.457221,0,192,39970.2905439815,2009-06-06,06:58:23
39.976107,116.457239,0,192,39970.2906018518,2009-06-06,06:58:28
39.976103,116.457245,0,192,39970.2906597222,2009-06-06,06:58:33
39.976102,116.457249,0,192,39970.2907175926,2009-06-06,06:58:38
39.976101,116.45725,0,192,39970.290775463,2009-06-06,06:58:43
39.976097,116.457257,0,192,39970.2908333333,2009-06-06,06:58:48
39.976097,116.457257,0,192,39970.2908680556,2009-06-06,06:58:51
39.976096,116.457262,0,192,39970.2908912037,2009-06-06,06:58:53
39.976104,116.457292,0,192,39970.2909490741,2009-06-06,06:58:58
39.976104,116.457292,0,192,39970.2909837963,2009-06-06,06:59:01
39.976109,116.457285,0,191,39970.2910069444,2009-06-06,06:59:03
39.976121,116.457269,0,192,39970.2910648148,2009-06-06,06:59:08
39.976137,116.457248,0,191,39970.2911226852,2009-06-06,06:59:13
39.976163,116.457235,0,190,39970.2911805556,2009-06-06,06:59:18
39.97617,116.457221,0,189,39970.2912384259,2009-06-06,06:59:23
39.976178,116.457212,0,189,39970.2912962963,2009-06-06,06:59:28
39.976178,116.457212,0,189,39970.2913310185,2009-06-06,06:59:31
39.97618,116.457212,0,188,39970.2913541667,2009-06-06,06:59:33
39.976199,116.457216,0,190,39970.291412037,2009-06-06,06:59:38
39.976199,116.457216,0,190,39970.2914699074,2009-06-06,06:59:43
39.976203,116.457214,0,190,39970.2915277778,2009-06-06,06:59:48
39.976204,116.457214,0,189,39970.2915856481,2009-06-06,06:59:53
39.9762,116.45722,0,189,39970.2916435185,2009-06-06,06:59:58
39.976201,116.457219,0,189,39970.2917013889,2009-06-06,07:00:03
39.976201,116.457219,0,189,39970.2917361111,2009-06-06,07:00:06
39.976204,116.457214,0,189,39970.2917592593,2009-06-06,07:00:08
39.976231,116.457252,0,193,39970.2918171296,2009-06-06,07:00:13
39.976273,116.457245,0,195,39970.291875,2009-06-06,07:00:18
39.976303,116.45723,0,195,39970.2919328704,2009-06-06,07:00:23
39.97633,116.457252,0,194,39970.2919907407,2009-06-06,07:00:28
39.976337,116.457245,0,194,39970.2920486111,2009-06-06,07:00:33
39.976335,116.457247,0,194,39970.2921064815,2009-06-06,07:00:38
39.976331,116.457252,0,194,39970.2921643518,2009-06-06,07:00:43
39.976331,116.457252,0,194,39970.2921990741,2009-06-06,07:00:46
39.976334,116.457248,0,194,39970.2922222222,2009-06-06,07:00:48
39.976414,116.457187,0,193,39970.2922800926,2009-06-06,07:00:53
39.976424,116.457186,0,193,39970.292337963,2009-06-06,07:00:58
39.976425,116.457184,0,193,39970.2923958333,2009-06-06,07:01:03
39.976427,116.457182,0,194,39970.2924537037,2009-06-06,07:01:08
39.976425,116.457183,0,194,39970.2925115741,2009-06-06,07:01:13
39.976425,116.457183,0,194,39970.2925462963,2009-06-06,07:01:16
39.976426,116.457181,0,194,39970.2925694444,2009-06-06,07:01:18
39.976432,116.457171,0,194,39970.2926273148,2009-06-06,07:01:23
39.976439,116.457159,0,193,39970.2926851852,2009-06-06,07:01:28
39.976435,116.457135,0,193,39970.2927430556,2009-06-06,07:01:33
39.97645,116.45714,0,194,39970.2928009259,2009-06-06,07:01:38
39.97645,116.45714,0,193,39970.2928587963,2009-06-06,07:01:43
39.97645,116.45714,0,193,39970.2928935185,2009-06-06,07:01:46
39.976447,116.457145,0,193,39970.2929166667,2009-06-06,07:01:48
39.976429,116.457167,0,194,39970.292974537,2009-06-06,07:01:53
39.976453,116.457174,0,195,39970.2930324074,2009-06-06,07:01:58
39.976484,116.457151,0,195,39970.2930902778,2009-06-06,07:02:03
39.976513,116.457154,0,196,39970.2931481482,2009-06-06,07:02:08
39.976562,116.457158,0,197,39970.2932060185,2009-06-06,07:02:13
39.97659,116.457154,0,197,39970.2932638889,2009-06-06,07:02:18
39.97659,116.457154,0,197,39970.2932986111,2009-06-06,07:02:21
39.976594,116.457149,0,197,39970.2933217593,2009-06-06,07:02:23
39.976601,116.45713,0,197,39970.2933796296,2009-06-06,07:02:28
39.976582,116.457111,0,196,39970.2934375,2009-06-06,07:02:33
39.976581,116.457094,0,196,39970.2934953704,2009-06-06,07:02:38
39.976583,116.45709,0,196,39970.2935532407,2009-06-06,07:02:43
39.976585,116.457087,0,196,39970.2936111111,2009-06-06,07:02:48
39.976586,116.457086,0,196,39970.2936689815,2009-06-06,07:02:53
39.976589,116.457083,0,196,39970.2937268519,2009-06-06,07:02:58
39.976587,116.457085,0,196,39970.2937847222,2009-06-06,07:03:03
39.976582,116.457091,0,195,39970.2938425926,2009-06-06,07:03:08
39.97658,116.457094,0,195,39970.293900463,2009-06-06,07:03:13
39.976582,116.45709,0,195,39970.2939583333,2009-06-06,07:03:18
39.976583,116.457091,0,196,39970.2940162037,2009-06-06,07:03:23
39.976358,116.457045,0,220,39970.3116666667,2009-06-06,07:28:48
39.976315,116.457025,0,219,39970.311724537,2009-06-06,07:28:53
39.976315,116.457025,0,219,39970.3117592593,2009-06-06,07:28:56
39.976312,116.457027,0,219,39970.3117824074,2009-06-06,07:28:58
39.976318,116.457017,0,219,39970.3118402778,2009-06-06,07:29:03
39.976318,116.457017,0,219,39970.311875,2009-06-06,07:29:06
39.976319,116.457011,0,219,39970.3118981481,2009-06-06,07:29:08
39.976315,116.456983,0,219,39970.3119560185,2009-06-06,07:29:13
39.976301,116.456965,0,216,39970.3120138889,2009-06-06,07:29:18
39.976306,116.456957,0,215,39970.3120717593,2009-06-06,07:29:23
39.976309,116.456953,0,215,39970.3121296296,2009-06-06,07:29:28
39.976312,116.45695,0,215,39970.3121875,2009-06-06,07:29:33
39.976312,116.456951,0,216,39970.3122453704,2009-06-06,07:29:38
39.97631,116.456956,0,216,39970.3123032407,2009-06-06,07:29:43
39.97631,116.456956,0,216,39970.3123611111,2009-06-06,07:29:48
39.97631,116.456956,0,216,39970.3123958333,2009-06-06,07:29:51
39.97631,116.456959,0,215,39970.3124189815,2009-06-06,07:29:53
39.976301,116.456972,0,215,39970.3124768519,2009-06-06,07:29:58
39.976296,116.45698,0,215,39970.3125347222,2009-06-06,07:30:03
39.976298,116.456977,0,215,39970.3125925926,2009-06-06,07:30:08
39.976298,116.456977,0,215,39970.3126273148,2009-06-06,07:30:11
39.976302,116.456974,0,215,39970.312650463,2009-06-06,07:30:13
39.976271,116.457047,0,214,39970.3127083333,2009-06-06,07:30:18
39.976261,116.457075,0,213,39970.3127662037,2009-06-06,07:30:23
39.976261,116.457075,0,213,39970.3128009259,2009-06-06,07:30:26
39.976257,116.457079,0,213,39970.3128240741,2009-06-06,07:30:28
39.976239,116.457084,0,212,39970.3128819444,2009-06-06,07:30:33
39.976236,116.457088,0,212,39970.3129398148,2009-06-06,07:30:38
39.976232,116.457094,0,212,39970.3129976852,2009-06-06,07:30:43
39.976229,116.457098,0,212,39970.3130555556,2009-06-06,07:30:48
39.976228,116.457097,0,212,39970.3131134259,2009-06-06,07:30:53
39.976223,116.457105,0,212,39970.3131712963,2009-06-06,07:30:58
39.976223,116.457104,0,212,39970.3132291667,2009-06-06,07:31:03
39.976223,116.457104,0,212,39970.3132638889,2009-06-06,07:31:06
39.976227,116.457096,0,212,39970.313287037,2009-06-06,07:31:08
39.976222,116.457107,0,211,39970.3133449074,2009-06-06,07:31:13
39.976212,116.457113,0,208,39970.3134027778,2009-06-06,07:31:18
39.976215,116.457106,0,208,39970.3134606481,2009-06-06,07:31:23
39.976216,116.457104,0,208,39970.3135185185,2009-06-06,07:31:28
39.976216,116.457104,0,208,39970.3135532407,2009-06-06,07:31:31
39.976213,116.457109,0,208,39970.3135763889,2009-06-06,07:31:33
39.976189,116.457179,0,205,39970.3136342593,2009-06-06,07:31:38
39.976189,116.457202,0,203,39970.3136921296,2009-06-06,07:31:43
39.976179,116.457204,0,200,39970.31375,2009-06-06,07:31:48
39.976165,116.45721,0,200,39970.3138078704,2009-06-06,07:31:53
39.976114,116.457238,0,199,39970.3138657407,2009-06-06,07:31:58
39.976065,116.457253,0,199,39970.3139236111,2009-06-06,07:32:03
39.976043,116.457258,0,198,39970.3139814815,2009-06-06,07:32:08
39.975993,116.457285,0,197,39970.3140393518,2009-06-06,07:32:13
39.976002,116.457279,0,197,39970.3140972222,2009-06-06,07:32:18
39.976002,116.45728,0,197,39970.3141550926,2009-06-06,07:32:23
39.975999,116.457285,0,197,39970.314212963,2009-06-06,07:32:28
39.976,116.457281,0,197,39970.3142708333,2009-06-06,07:32:33
39.975998,116.457285,0,197,39970.3143287037,2009-06-06,07:32:38
39.975995,116.457289,0,197,39970.3143865741,2009-06-06,07:32:43
39.975998,116.457283,0,197,39970.3144444444,2009-06-06,07:32:48
39.975998,116.457283,0,197,39970.3144791667,2009-06-06,07:32:51
39.975996,116.457286,0,197,39970.3145023148,2009-06-06,07:32:53
39.975952,116.457306,0,197,39970.3145601852,2009-06-06,07:32:58
39.975854,116.457376,0,197,39970.3146180556,2009-06-06,07:33:03
39.975795,116.457369,0,198,39970.3146759259,2009-06-06,07:33:08
39.97581,116.457373,0,196,39970.3147337963,2009-06-06,07:33:13
39.975825,116.457393,0,192,39970.3147916667,2009-06-06,07:33:18
39.975841,116.457377,0,191,39970.314849537,2009-06-06,07:33:23
39.975843,116.457373,0,191,39970.3149074074,2009-06-06,07:33:28
39.975843,116.457373,0,191,39970.3149652778,2009-06-06,07:33:33
39.975841,116.457375,0,191,39970.3150231481,2009-06-06,07:33:38
39.975841,116.457375,0,191,39970.3150578704,2009-06-06,07:33:41
39.975845,116.457369,0,190,39970.3150810185,2009-06-06,07:33:43
39.97587,116.457335,0,190,39970.3151388889,2009-06-06,07:33:48
39.97604,116.457214,0,188,39970.3216203704,2009-06-06,07:43:08
39.975989,116.457194,0,188,39970.3216782407,2009-06-06,07:43:13
39.975896,116.457161,0,189,39970.3217361111,2009-06-06,07:43:18
39.975834,116.457098,0,189,39970.3217939815,2009-06-06,07:43:23
39.975755,116.457036,0,189,39970.3218518518,2009-06-06,07:43:28
39.975647,116.456977,0,190,39970.3219097222,2009-06-06,07:43:33
39.975482,116.457004,0,191,39970.3219675926,2009-06-06,07:43:38
39.976072,116.458189,0,117,39970.3613773148,2009-06-06,08:40:23
39.976097,116.45805,0,152,39970.3614351852,2009-06-06,08:40:28
39.975996,116.457913,0,133,39970.3614930556,2009-06-06,08:40:33
39.975934,116.45783,0,133,39970.3615509259,2009-06-06,08:40:38
39.976,116.457968,0,131,39970.3616087963,2009-06-06,08:40:43
39.975975,116.457956,0,136,39970.3616666667,2009-06-06,08:40:48
39.975795,116.457729,0,130,39970.361724537,2009-06-06,08:40:53
39.975629,116.457389,0,118,39970.3617824074,2009-06-06,08:40:58
39.975478,116.457244,0,117,39970.3618402778,2009-06-06,08:41:03
39.975308,116.457351,0,123,39970.3618981481,2009-06-06,08:41:08
39.97528,116.45748,0,127,39970.3619560185,2009-06-06,08:41:13
39.975234,116.457464,0,133,39970.3620138889,2009-06-06,08:41:18
39.975223,116.457454,0,135,39970.3620717593,2009-06-06,08:41:23
39.975149,116.457303,0,132,39970.3621296296,2009-06-06,08:41:28
39.975,116.4571,0,129,39970.3621875,2009-06-06,08:41:33
39.974891,116.456926,0,133,39970.3622453704,2009-06-06,08:41:38
39.974756,116.456836,0,128,39970.3623032407,2009-06-06,08:41:43
39.974684,116.456747,0,123,39970.3623611111,2009-06-06,08:41:48
39.974683,116.456617,0,118,39970.3624189815,2009-06-06,08:41:53
39.9747,116.456535,0,114,39970.3624768518,2009-06-06,08:41:58
39.97476,116.456384,0,109,39970.3625347222,2009-06-06,08:42:03
39.974829,116.45624,0,110,39970.3625925926,2009-06-06,08:42:08
39.974934,116.45606,0,108,39970.362650463,2009-06-06,08:42:13
39.975131,116.455738,0,105,39970.3627083333,2009-06-06,08:42:18
39.975391,116.455325,0,95,39970.3627662037,2009-06-06,08:42:23
39.975742,116.454799,0,87,39970.3628240741,2009-06-06,08:42:28
39.976173,116.454149,0,86,39970.3628819444,2009-06-06,08:42:33
39.976656,116.453421,0,81,39970.3629398148,2009-06-06,08:42:38
39.977153,116.45269,0,85,39970.3629976852,2009-06-06,08:42:43
39.977675,116.451908,0,91,39970.3630555556,2009-06-06,08:42:48
39.97817,116.451148,0,98,39970.3631134259,2009-06-06,08:42:53
39.978661,116.450387,0,102,39970.3631712963,2009-06-06,08:42:58
39.979173,116.449608,0,105,39970.3632291667,2009-06-06,08:43:03
39.979703,116.448797,0,111,39970.363287037,2009-06-06,08:43:08
39.980225,116.448007,0,105,39970.3633449074,2009-06-06,08:43:13
39.980758,116.447178,0,102,39970.3634027778,2009-06-06,08:43:18
39.981299,116.446353,0,95,39970.3634606482,2009-06-06,08:43:23
39.981833,116.445524,0,84,39970.3635185185,2009-06-06,08:43:28
39.982359,116.444709,0,77,39970.3635763889,2009-06-06,08:43:33
39.982862,116.4439,0,77,39970.3636342593,2009-06-06,08:43:38
39.983373,116.443105,0,78,39970.3636921296,2009-06-06,08:43:43
39.983916,116.442276,0,77,39970.36375,2009-06-06,08:43:48
39.984435,116.441338,0,77,39970.3638078704,2009-06-06,08:43:53
39.984878,116.440323,0,77,39970.3638657407,2009-06-06,08:43:58
39.985253,116.439318,0,79,39970.3639236111,2009-06-06,08:44:03
39.985632,116.438302,0,72,39970.3639814815,2009-06-06,08:44:08
39.986064,116.437258,0,68,39970.3640393519,2009-06-06,08:44:13
39.986484,116.436169,0,60,39970.3640972222,2009-06-06,08:44:18
39.986902,116.435117,0,59,39970.3641550926,2009-06-06,08:44:23
39.987283,116.43412,0,75,39970.364212963,2009-06-06,08:44:28
39.9876,116.433119,0,79,39970.3642708333,2009-06-06,08:44:33
39.98782,116.432124,0,90,39970.3643287037,2009-06-06,08:44:38
39.987953,116.431168,0,93,39970.3643865741,2009-06-06,08:44:43
39.988019,116.430214,0,99,39970.3644444444,2009-06-06,08:44:48
39.988016,116.429256,0,110,39970.3645023148,2009-06-06,08:44:53
39.987999,116.428308,0,110,39970.3645601852,2009-06-06,08:44:58
39.987994,116.427402,0,115,39970.3646180556,2009-06-06,08:45:03
39.987985,116.426604,0,122,39970.3646759259,2009-06-06,08:45:08
39.988004,116.4259,0,129,39970.3647337963,2009-06-06,08:45:13
39.987995,116.425082,0,134,39970.3647916667,2009-06-06,08:45:18
39.987958,116.424153,0,138,39970.364849537,2009-06-06,08:45:23
39.987929,116.423261,0,140,39970.3649074074,2009-06-06,08:45:28
39.987902,116.422407,0,148,39970.3649652778,2009-06-06,08:45:33
39.987901,116.421569,0,155,39970.3650231481,2009-06-06,08:45:38
39.98789,116.420837,0,149,39970.3650810185,2009-06-06,08:45:43
39.987866,116.420195,0,142,39970.3651388889,2009-06-06,08:45:48
39.987841,116.419656,0,134,39970.3651967593,2009-06-06,08:45:53
39.987839,116.419276,0,128,39970.3652546296,2009-06-06,08:45:58
39.987846,116.419118,0,130,39970.3653125,2009-06-06,08:46:03
39.987857,116.419075,0,129,39970.3653703704,2009-06-06,08:46:08
39.987859,116.419056,0,127,39970.3654282407,2009-06-06,08:46:13
39.987854,116.418904,0,125,39970.3654861111,2009-06-06,08:46:18
39.987831,116.418579,0,125,39970.3655439815,2009-06-06,08:46:23
39.987803,116.418177,0,117,39970.3656018519,2009-06-06,08:46:28
39.987797,116.417839,0,114,39970.3656597222,2009-06-06,08:46:33
39.98779,116.417537,0,104,39970.3657175926,2009-06-06,08:46:38
39.987871,116.417089,0,102,39970.365775463,2009-06-06,08:46:43
39.987888,116.416669,0,110,39970.3658333333,2009-06-06,08:46:48
39.987847,116.416104,0,121,39970.3658912037,2009-06-06,08:46:53
39.987839,116.415472,0,157,39970.3659490741,2009-06-06,08:46:58
39.987805,116.41485,0,173,39970.3660069444,2009-06-06,08:47:03
39.987791,116.414242,0,170,39970.3660648148,2009-06-06,08:47:08
39.987723,116.413705,0,170,39970.3661226852,2009-06-06,08:47:13
39.987708,116.41319,0,172,39970.3661805556,2009-06-06,08:47:18
39.98772,116.412728,0,179,39970.3662384259,2009-06-06,08:47:23
39.987722,116.412289,0,175,39970.3662962963,2009-06-06,08:47:28
39.987711,116.411969,0,174,39970.3663541667,2009-06-06,08:47:33
39.987726,116.411855,0,156,39970.366412037,2009-06-06,08:47:38
39.987744,116.411804,0,150,39970.3664699074,2009-06-06,08:47:43
39.987748,116.411807,0,149,39970.3665277778,2009-06-06,08:47:48
39.987748,116.411807,0,149,39970.3665856481,2009-06-06,08:47:53
39.987748,116.411805,0,149,39970.3666435185,2009-06-06,08:47:58
39.987748,116.411805,0,149,39970.3666782407,2009-06-06,08:48:01
39.987748,116.411801,0,149,39970.3667013889,2009-06-06,08:48:03
39.987744,116.41182,0,149,39970.3667592593,2009-06-06,08:48:08
39.987742,116.411832,0,148,39970.3668171296,2009-06-06,08:48:13
39.987742,116.411833,0,148,39970.366875,2009-06-06,08:48:18
39.987741,116.411831,0,148,39970.3669328704,2009-06-06,08:48:23
39.987741,116.411831,0,148,39970.3669907407,2009-06-06,08:48:28
39.98774,116.411836,0,148,39970.3670486111,2009-06-06,08:48:33
39.987739,116.411838,0,148,39970.3671064815,2009-06-06,08:48:38
39.987739,116.411838,0,148,39970.3671412037,2009-06-06,08:48:41
39.987738,116.411842,0,148,39970.3671643519,2009-06-06,08:48:43
39.987737,116.411852,0,148,39970.3672222222,2009-06-06,08:48:48
39.987736,116.411864,0,148,39970.3672800926,2009-06-06,08:48:53
39.987759,116.411882,0,147,39970.367337963,2009-06-06,08:48:58
39.987758,116.411899,0,144,39970.3673958333,2009-06-06,08:49:03
39.987784,116.411864,0,145,39970.3674537037,2009-06-06,08:49:08
39.987826,116.41182,0,142,39970.3675115741,2009-06-06,08:49:13
39.987858,116.411774,0,140,39970.3675694444,2009-06-06,08:49:18
39.987849,116.411707,0,136,39970.3676273148,2009-06-06,08:49:23
39.987836,116.411673,0,127,39970.3676851852,2009-06-06,08:49:28
39.987816,116.411637,0,115,39970.3677430556,2009-06-06,08:49:33
39.987806,116.411589,0,112,39970.3678009259,2009-06-06,08:49:38
39.987818,116.411522,0,111,39970.3678587963,2009-06-06,08:49:43
39.987812,116.411485,0,106,39970.3679166667,2009-06-06,08:49:48
39.987795,116.411444,0,103,39970.367974537,2009-06-06,08:49:53
39.987796,116.411402,0,101,39970.3680324074,2009-06-06,08:49:58
39.987788,116.411355,0,102,39970.3680902778,2009-06-06,08:50:03
39.987778,116.411283,0,103,39970.3681481481,2009-06-06,08:50:08
39.987787,116.411227,0,107,39970.3682060185,2009-06-06,08:50:13
39.987782,116.411155,0,109,39970.3682638889,2009-06-06,08:50:18
39.987772,116.411098,0,114,39970.3683217593,2009-06-06,08:50:23
39.98778,116.411043,0,118,39970.3683796296,2009-06-06,08:50:28
39.987774,116.410993,0,120,39970.3684375,2009-06-06,08:50:33
39.987748,116.410987,0,122,39970.3684953704,2009-06-06,08:50:38
39.987709,116.411016,0,125,39970.3685532407,2009-06-06,08:50:43
39.987667,116.411021,0,126,39970.3686111111,2009-06-06,08:50:48
39.987614,116.411039,0,126,39970.3686689815,2009-06-06,08:50:53
39.987575,116.411039,0,124,39970.3687268518,2009-06-06,08:50:58
39.987516,116.411031,0,124,39970.3687847222,2009-06-06,08:51:03
39.987468,116.411016,0,120,39970.3688425926,2009-06-06,08:51:08
39.987418,116.411014,0,118,39970.368900463,2009-06-06,08:51:13
39.987362,116.411027,0,116,39970.3689583333,2009-06-06,08:51:18
39.987327,116.411039,0,112,39970.3690162037,2009-06-06,08:51:23
39.987266,116.411027,0,111,39970.3690740741,2009-06-06,08:51:28
39.987203,116.41102,0,111,39970.3691319444,2009-06-06,08:51:33
39.987155,116.411024,0,104,39970.3691898148,2009-06-06,08:51:38
39.987087,116.411004,0,107,39970.3692476852,2009-06-06,08:51:43
39.987041,116.410998,0,109,39970.3693055556,2009-06-06,08:51:48
39.986983,116.411003,0,109,39970.3693634259,2009-06-06,08:51:53
39.986945,116.410988,0,107,39970.3694212963,2009-06-06,08:51:58
39.986953,116.411022,0,108,39970.3694791667,2009-06-06,08:52:03
39.98697,116.411083,0,103,39970.369537037,2009-06-06,08:52:08
39.986979,116.411152,0,100,39970.3695949074,2009-06-06,08:52:13
39.986984,116.41122,0,99,39970.3696527778,2009-06-06,08:52:18
39.986999,116.411293,0,92,39970.3697106481,2009-06-06,08:52:23
39.987018,116.411369,0,89,39970.3697685185,2009-06-06,08:52:28
39.986988,116.411456,0,86,39970.3698263889,2009-06-06,08:52:33
39.986999,116.411516,0,86,39970.3698842593,2009-06-06,08:52:38
39.986999,116.41149,0,87,39970.3699421296,2009-06-06,08:52:43
39.987022,116.41142,0,93,39970.37,2009-06-06,08:52:48
39.987056,116.411379,0,102,39970.3700578704,2009-06-06,08:52:53
39.987051,116.411329,0,103,39970.3701157407,2009-06-06,08:52:58
39.987026,116.411259,0,103,39970.3701736111,2009-06-06,08:53:03
39.987009,116.411187,0,99,39970.3702314815,2009-06-06,08:53:08
39.986993,116.411206,0,96,39970.3702893518,2009-06-06,08:53:13
39.986999,116.411249,0,90,39970.3703472222,2009-06-06,08:53:18
39.987016,116.411288,0,82,39970.3704050926,2009-06-06,08:53:23
39.987018,116.411327,0,78,39970.370462963,2009-06-06,08:53:28
39.986992,116.411405,0,72,39970.3705208333,2009-06-06,08:53:33
39.986989,116.411489,0,68,39970.3705787037,2009-06-06,08:53:38
39.986984,116.411578,0,65,39970.3706365741,2009-06-06,08:53:43
39.986944,116.411588,0,70,39970.3706944444,2009-06-06,08:53:48
39.986942,116.411578,0,72,39970.3707523148,2009-06-06,08:53:53
39.986943,116.411582,0,72,39970.3708101852,2009-06-06,08:53:58
39.98694,116.411575,0,72,39970.3708680556,2009-06-06,08:54:03
39.986938,116.411569,0,72,39970.3709259259,2009-06-06,08:54:08
39.986938,116.411569,0,72,39970.3709606482,2009-06-06,08:54:11
39.986936,116.411562,0,72,39970.3709837963,2009-06-06,08:54:13
39.986931,116.41155,0,72,39970.3710416667,2009-06-06,08:54:18
39.986928,116.411542,0,72,39970.371099537,2009-06-06,08:54:23
39.986928,116.411542,0,72,39970.3711342593,2009-06-06,08:54:26
39.986924,116.411534,0,72,39970.3711574074,2009-06-06,08:54:28
39.974873,116.333557,0,132,39970.3910648148,2009-06-06,09:23:08
39.974897,116.333566,0,179,39970.3911226852,2009-06-06,09:23:13
39.974917,116.333615,0,202,39970.3911805556,2009-06-06,09:23:18
39.974859,116.333574,0,223,39970.3912384259,2009-06-06,09:23:23
39.974837,116.333539,0,244,39970.3912962963,2009-06-06,09:23:28
39.974813,116.333495,0,265,39970.3913541667,2009-06-06,09:23:33
39.97482,116.33343,0,252,39970.391412037,2009-06-06,09:23:38
39.974874,116.333373,0,243,39970.3914699074,2009-06-06,09:23:43
39.974905,116.333294,0,247,39970.3915277778,2009-06-06,09:23:48
39.974898,116.333215,0,253,39970.3915856481,2009-06-06,09:23:53
39.974845,116.333056,0,234,39970.3916435185,2009-06-06,09:23:58
39.974838,116.332968,0,226,39970.3917013889,2009-06-06,09:24:03
39.974854,116.332915,0,215,39970.3917592593,2009-06-06,09:24:08
39.974866,116.332848,0,206,39970.3918171296,2009-06-06,09:24:13
39.974828,116.332747,0,193,39970.391875,2009-06-06,09:24:18
39.974847,116.332684,0,197,39970.3919328704,2009-06-06,09:24:23
39.974853,116.332597,0,199,39970.3919907407,2009-06-06,09:24:28
39.974881,116.332526,0,204,39970.3920486111,2009-06-06,09:24:33
39.974915,116.332451,0,209,39970.3921064815,2009-06-06,09:24:38
39.974914,116.332356,0,210,39970.3921643518,2009-06-06,09:24:43
39.974895,116.33227,0,211,39970.3922222222,2009-06-06,09:24:48
39.974896,116.332194,0,211,39970.3922800926,2009-06-06,09:24:53
39.97489,116.332166,0,213,39970.392337963,2009-06-06,09:24:58
39.974818,116.332069,0,190,39970.3923958333,2009-06-06,09:25:03
39.974757,116.332051,0,182,39970.3924537037,2009-06-06,09:25:08
39.974699,116.332045,0,179,39970.3925115741,2009-06-06,09:25:13
39.974641,116.332051,0,185,39970.3925694444,2009-06-06,09:25:18
39.974574,116.332067,0,190,39970.3926273148,2009-06-06,09:25:23
39.974509,116.332058,0,200,39970.3926851852,2009-06-06,09:25:28
39.97446,116.332059,0,207,39970.3927430556,2009-06-06,09:25:33
39.974437,116.332047,0,215,39970.3928009259,2009-06-06,09:25:38
39.974434,116.332043,0,215,39970.3928587963,2009-06-06,09:25:43
39.974435,116.332041,0,216,39970.3929166667,2009-06-06,09:25:48
39.974436,116.332041,0,216,39970.392974537,2009-06-06,09:25:53
39.974435,116.332038,0,216,39970.3930324074,2009-06-06,09:25:58
39.974433,116.332033,0,216,39970.3930902778,2009-06-06,09:26:03
39.974433,116.332033,0,216,39970.393125,2009-06-06,09:26:06
39.974432,116.332028,0,216,39970.3931481481,2009-06-06,09:26:08
39.974406,116.331986,0,215,39970.3932060185,2009-06-06,09:26:13
39.974405,116.331976,0,214,39970.3932638889,2009-06-06,09:26:18
39.974403,116.33197,0,214,39970.3933217593,2009-06-06,09:26:23
39.974403,116.33197,0,214,39970.3933564815,2009-06-06,09:26:26
39.974401,116.331962,0,214,39970.3933796296,2009-06-06,09:26:28
39.974501,116.331855,0,215,39970.3934375,2009-06-06,09:26:33
39.974488,116.331757,0,217,39970.3934953704,2009-06-06,09:26:38
39.974418,116.331785,0,218,39970.3935532407,2009-06-06,09:26:43
39.974367,116.331817,0,224,39970.3936111111,2009-06-06,09:26:48
39.974316,116.331879,0,227,39970.3936689815,2009-06-06,09:26:53
39.974274,116.331937,0,226,39970.3937268518,2009-06-06,09:26:58
39.9742,116.331971,0,217,39970.3937847222,2009-06-06,09:27:03
39.974138,116.332006,0,214,39970.3938425926,2009-06-06,09:27:08
39.974102,116.332045,0,215,39970.393900463,2009-06-06,09:27:13
39.974105,116.332113,0,218,39970.3939583333,2009-06-06,09:27:18
39.974094,116.332197,0,208,39970.3940162037,2009-06-06,09:27:23
39.974075,116.332241,0,206,39970.3940740741,2009-06-06,09:27:28
39.974079,116.332297,0,205,39970.3941319444,2009-06-06,09:27:33
39.974099,116.332331,0,200,39970.3941898148,2009-06-06,09:27:38
39.974078,116.332393,0,195,39970.3942476852,2009-06-06,09:27:43
39.974076,116.332441,0,191,39970.3943055556,2009-06-06,09:27:48
39.974038,116.33241,0,192,39970.3943634259,2009-06-06,09:27:53
39.974001,116.332411,0,193,39970.3944212963,2009-06-06,09:27:58
39.974001,116.332411,0,193,39970.3944560185,2009-06-06,09:28:01
39.974003,116.332415,0,192,39970.3944791667,2009-06-06,09:28:03
39.974073,116.332669,0,195,39970.394537037,2009-06-06,09:28:08
39.974126,116.332732,0,193,39970.3945949074,2009-06-06,09:28:13
39.97415,116.332778,0,193,39970.3946527778,2009-06-06,09:28:18
39.974179,116.332823,0,193,39970.3947106482,2009-06-06,09:28:23
39.974229,116.332868,0,193,39970.3947685185,2009-06-06,09:28:28
39.974262,116.33291,0,192,39970.3948263889,2009-06-06,09:28:33
39.974263,116.332909,0,192,39970.3948842593,2009-06-06,09:28:38
39.974263,116.332909,0,192,39970.3949189815,2009-06-06,09:28:41
39.974261,116.332905,0,192,39970.3949421296,2009-06-06,09:28:43
39.974258,116.332895,0,192,39970.395,2009-06-06,09:28:48
39.974257,116.332889,0,192,39970.3950578704,2009-06-06,09:28:53
39.974257,116.332889,0,192,39970.3950925926,2009-06-06,09:28:56
39.974259,116.332893,0,192,39970.3951157407,2009-06-06,09:28:58
39.974263,116.332903,0,192,39970.3951736111,2009-06-06,09:29:03
39.974309,116.332965,0,193,39970.3952314815,2009-06-06,09:29:08
39.97437,116.333029,0,193,39970.3952893519,2009-06-06,09:29:13
39.974388,116.333123,0,194,39970.3953472222,2009-06-06,09:29:18
39.974408,116.333155,0,194,39970.3954050926,2009-06-06,09:29:23
39.974424,116.333198,0,194,39970.395462963,2009-06-06,09:29:28
39.974445,116.333244,0,195,39970.3955208333,2009-06-06,09:29:33
39.974486,116.333254,0,195,39970.3955787037,2009-06-06,09:29:38
39.974842,116.333635,0,738,39970.4028703704,2009-06-06,09:40:08
39.974854,116.33368,0,819,39970.4029282407,2009-06-06,09:40:13
39.974874,116.333634,0,842,39970.4029861111,2009-06-06,09:40:18
39.974896,116.333539,0,867,39970.4030439815,2009-06-06,09:40:23
39.974905,116.333416,0,933,39970.4031018519,2009-06-06,09:40:28
39.974901,116.333329,0,975,39970.4031597222,2009-06-06,09:40:33
39.974916,116.333234,0,991,39970.4032175926,2009-06-06,09:40:38
39.974946,116.33314,0,982,39970.403275463,2009-06-06,09:40:43
39.974989,116.333063,0,970,39970.4033333333,2009-06-06,09:40:48
39.974829,116.332549,0,1027,39970.4033912037,2009-06-06,09:40:53
39.974662,116.332399,0,859,39970.4034490741,2009-06-06,09:40:58
39.974447,116.332251,0,849,39970.4035069444,2009-06-06,09:41:03
39.97431,116.332197,0,786,39970.4035648148,2009-06-06,09:41:08
39.974207,116.332192,0,778,39970.4036226852,2009-06-06,09:41:13
39.974121,116.332175,0,761,39970.4036805556,2009-06-06,09:41:18
39.974041,116.332149,0,749,39970.4037384259,2009-06-06,09:41:23
39.973981,116.332059,0,737,39970.4037962963,2009-06-06,09:41:28
39.973916,116.332035,0,733,39970.4038541667,2009-06-06,09:41:33
39.973894,116.332028,0,722,39970.403912037,2009-06-06,09:41:38
39.973888,116.332047,0,722,39970.4039699074,2009-06-06,09:41:43
39.97389,116.332076,0,722,39970.4040277778,2009-06-06,09:41:48
39.973904,116.33213,0,720,39970.4040856481,2009-06-06,09:41:53
39.973911,116.3322,0,720,39970.4041435185,2009-06-06,09:41:58
39.973924,116.332279,0,719,39970.4042013889,2009-06-06,09:42:03
39.973894,116.334085,0,565,39970.4057638889,2009-06-06,09:44:18
39.973764,116.334308,0,395,39970.4058217593,2009-06-06,09:44:23
39.973625,116.334153,0,286,39970.4058796296,2009-06-06,09:44:28
39.973492,116.334065,0,195,39970.4059375,2009-06-06,09:44:33
39.973384,116.33402,0,137,39970.4059953704,2009-06-06,09:44:38
39.973379,116.334011,0,136,39970.4060532407,2009-06-06,09:44:43
39.973374,116.334001,0,135,39970.4061111111,2009-06-06,09:44:48
39.973596,116.333845,0,196,39970.411724537,2009-06-06,09:52:53
39.973618,116.333834,0,197,39970.4117824074,2009-06-06,09:52:58
39.973624,116.333802,0,197,39970.4118402778,2009-06-06,09:53:03
39.973604,116.33378,0,198,39970.4118981481,2009-06-06,09:53:08
39.973564,116.333792,0,197,39970.4119560185,2009-06-06,09:53:13
39.973638,116.333927,0,199,39970.4120138889,2009-06-06,09:53:18
39.973728,116.334022,0,195,39970.4120717593,2009-06-06,09:53:23
39.97375,116.333994,0,197,39970.4121296296,2009-06-06,09:53:28
39.973776,116.333973,0,200,39970.4121875,2009-06-06,09:53:33
39.973774,116.334,0,199,39970.4122453704,2009-06-06,09:53:38
39.973773,116.334003,0,199,39970.4123032407,2009-06-06,09:53:43
39.973773,116.334003,0,199,39970.412337963,2009-06-06,09:53:46
39.973774,116.334011,0,199,39970.4123611111,2009-06-06,09:53:48
39.973776,116.33402,0,199,39970.4124189815,2009-06-06,09:53:53
39.973777,116.334065,0,200,39970.4124768519,2009-06-06,09:53:58
39.973786,116.334129,0,203,39970.4125347222,2009-06-06,09:54:03
39.973763,116.334205,0,208,39970.4125925926,2009-06-06,09:54:08
39.973757,116.334229,0,209,39970.412650463,2009-06-06,09:54:13
39.973757,116.334229,0,209,39970.4126851852,2009-06-06,09:54:16
39.973755,116.33423,0,209,39970.4127083333,2009-06-06,09:54:18
39.973751,116.334221,0,209,39970.4127662037,2009-06-06,09:54:23
39.973745,116.334211,0,209,39970.4128240741,2009-06-06,09:54:28
39.973738,116.334199,0,209,39970.4128819444,2009-06-06,09:54:33
39.973734,116.33419,0,209,39970.4129398148,2009-06-06,09:54:38
39.973731,116.334185,0,209,39970.4129976852,2009-06-06,09:54:43
39.973731,116.334188,0,209,39970.4130555556,2009-06-06,09:54:48
39.973731,116.334188,0,209,39970.4130902778,2009-06-06,09:54:51
39.973728,116.334181,0,209,39970.4131134259,2009-06-06,09:54:53
39.973708,116.334156,0,209,39970.4131712963,2009-06-06,09:54:58
39.973633,116.33412,0,211,39970.4132291667,2009-06-06,09:55:03
39.973585,116.334097,0,212,39970.413287037,2009-06-06,09:55:08
39.973579,116.334086,0,213,39970.4133449074,2009-06-06,09:55:13
39.973556,116.334063,0,215,39970.4134027778,2009-06-06,09:55:18
39.973551,116.334044,0,216,39970.4134606481,2009-06-06,09:55:23
39.973538,116.33403,0,217,39970.4135185185,2009-06-06,09:55:28
39.97352,116.334024,0,216,39970.4135763889,2009-06-06,09:55:33
39.97352,116.334024,0,216,39970.4136111111,2009-06-06,09:55:36
39.973518,116.33403,0,216,39970.4136342593,2009-06-06,09:55:38
39.973521,116.334065,0,216,39970.4136921296,2009-06-06,09:55:43
39.973559,116.334107,0,212,39970.41375,2009-06-06,09:55:48
39.973532,116.334066,0,211,39970.4138078704,2009-06-06,09:55:53
39.973532,116.33403,0,211,39970.4138657407,2009-06-06,09:55:58
39.973546,116.333998,0,212,39970.4139236111,2009-06-06,09:56:03
39.973548,116.333993,0,212,39970.4139814815,2009-06-06,09:56:08
39.973546,116.333989,0,212,39970.4140393519,2009-06-06,09:56:13
39.973548,116.33399,0,212,39970.4140972222,2009-06-06,09:56:18
39.973548,116.33399,0,212,39970.4141319444,2009-06-06,09:56:21
39.973551,116.333996,0,212,39970.4141550926,2009-06-06,09:56:23
39.97354,116.334047,0,214,39970.414212963,2009-06-06,09:56:28
39.97354,116.334047,0,214,39970.4142476852,2009-06-06,09:56:31
39.973538,116.334043,0,214,39970.4142708333,2009-06-06,09:56:33
39.973513,116.334081,0,200,39970.4143287037,2009-06-06,09:56:38
39.973513,116.334081,0,200,39970.4143634259,2009-06-06,09:56:41
39.973514,116.334078,0,188,39970.4143865741,2009-06-06,09:56:43
39.973509,116.334068,0,179,39970.4144444444,2009-06-06,09:56:48
39.973469,116.334007,0,177,39970.4145023148,2009-06-06,09:56:53
39.973475,116.333932,0,177,39970.4145601852,2009-06-06,09:56:58
39.973492,116.333869,0,177,39970.4146180556,2009-06-06,09:57:03
39.973474,116.333872,0,169,39970.4146759259,2009-06-06,09:57:08
39.973464,116.333881,0,166,39970.4147337963,2009-06-06,09:57:13
39.973464,116.333881,0,166,39970.4147685185,2009-06-06,09:57:16
39.97347,116.333883,0,164,39970.4147916667,2009-06-06,09:57:18
39.973458,116.33387,0,164,39970.414849537,2009-06-06,09:57:23
39.973458,116.333845,0,165,39970.4149074074,2009-06-06,09:57:28
39.97346,116.333848,0,164,39970.4149652778,2009-06-06,09:57:33
39.973457,116.333841,0,165,39970.4150231481,2009-06-06,09:57:38
39.973455,116.333837,0,165,39970.4150810185,2009-06-06,09:57:43
39.973456,116.333843,0,165,39970.4151388889,2009-06-06,09:57:48
39.973458,116.333848,0,165,39970.4151967593,2009-06-06,09:57:53
39.973457,116.333845,0,165,39970.4152546296,2009-06-06,09:57:58
39.973457,116.333845,0,165,39970.4152893518,2009-06-06,09:58:01
39.973455,116.333842,0,165,39970.4153125,2009-06-06,09:58:03
39.973427,116.333841,0,168,39970.4153703704,2009-06-06,09:58:08
39.973427,116.333841,0,168,39970.4154050926,2009-06-06,09:58:11
39.973431,116.333838,0,170,39970.4154282407,2009-06-06,09:58:13
39.973449,116.333843,0,171,39970.4154861111,2009-06-06,09:58:18
39.973449,116.333843,0,171,39970.4155208333,2009-06-06,09:58:21
39.973447,116.333838,0,171,39970.4155439815,2009-06-06,09:58:23
39.973432,116.33382,0,170,39970.4156018518,2009-06-06,09:58:28
39.973405,116.333804,0,171,39970.4156597222,2009-06-06,09:58:33
39.973412,116.333779,0,172,39970.4157175926,2009-06-06,09:58:38
39.973429,116.333768,0,172,39970.415775463,2009-06-06,09:58:43
39.97343,116.333766,0,172,39970.4158333333,2009-06-06,09:58:48
39.97343,116.333766,0,172,39970.4158680556,2009-06-06,09:58:51
39.973432,116.333768,0,172,39970.4158912037,2009-06-06,09:58:53
39.973485,116.333839,0,172,39970.4159490741,2009-06-06,09:58:58
39.973594,116.333937,0,173,39970.4160069444,2009-06-06,09:59:03
39.973565,116.333915,0,173,39970.4160648148,2009-06-06,09:59:08
39.973584,116.333921,0,173,39970.4161226852,2009-06-06,09:59:13
39.973584,116.33393,0,173,39970.4161805556,2009-06-06,09:59:18
39.973567,116.333912,0,172,39970.4162384259,2009-06-06,09:59:23
39.973574,116.333909,0,170,39970.4162962963,2009-06-06,09:59:28
39.973574,116.333909,0,170,39970.4163310185,2009-06-06,09:59:31
39.973578,116.333908,0,169,39970.4163541667,2009-06-06,09:59:33
39.973532,116.333895,0,165,39970.416412037,2009-06-06,09:59:38
39.973487,116.333853,0,164,39970.4164699074,2009-06-06,09:59:43
39.97347,116.333862,0,164,39970.4165277778,2009-06-06,09:59:48
39.973475,116.333858,0,165,39970.4165856481,2009-06-06,09:59:53
39.973475,116.333858,0,165,39970.4166203704,2009-06-06,09:59:56
39.973475,116.333859,0,165,39970.4166435185,2009-06-06,09:59:58
39.973471,116.333847,0,165,39970.4167013889,2009-06-06,10:00:03
39.973472,116.33385,0,165,39970.4167592593,2009-06-06,10:00:08
39.973473,116.333856,0,165,39970.4168171296,2009-06-06,10:00:13
39.973469,116.33385,0,165,39970.416875,2009-06-06,10:00:18
39.973469,116.33385,0,165,39970.4169328704,2009-06-06,10:00:23
39.973469,116.33385,0,165,39970.4169675926,2009-06-06,10:00:26
39.973471,116.333847,0,165,39970.4169907407,2009-06-06,10:00:28
39.973481,116.333857,0,165,39970.4170486111,2009-06-06,10:00:33
39.973486,116.333868,0,165,39970.4171064815,2009-06-06,10:00:38
39.973521,116.333935,0,162,39970.4171643518,2009-06-06,10:00:43
39.973511,116.33394,0,160,39970.4172222222,2009-06-06,10:00:48
39.97345,116.333907,0,158,39970.4172800926,2009-06-06,10:00:53
39.973441,116.333924,0,159,39970.417337963,2009-06-06,10:00:58
39.973442,116.333911,0,160,39970.4173958333,2009-06-06,10:01:03
39.973429,116.333583,0,217,39970.4306481481,2009-06-06,10:20:08
39.973374,116.333503,0,217,39970.4307060185,2009-06-06,10:20:13
39.973351,116.333464,0,217,39970.4307638889,2009-06-06,10:20:18
39.97338,116.33344,0,217,39970.4308217593,2009-06-06,10:20:23
39.973367,116.333468,0,216,39970.4308796296,2009-06-06,10:20:28
39.973364,116.333544,0,217,39970.4309375,2009-06-06,10:20:33
39.973369,116.333557,0,217,39970.4309953704,2009-06-06,10:20:38
39.973371,116.333556,0,217,39970.4310532407,2009-06-06,10:20:43
39.973368,116.333548,0,217,39970.4311111111,2009-06-06,10:20:48
39.973367,116.333543,0,217,39970.4311689815,2009-06-06,10:20:53
39.973365,116.333542,0,217,39970.4312268518,2009-06-06,10:20:58
39.973366,116.333546,0,217,39970.4312847222,2009-06-06,10:21:03
39.973365,116.333543,0,218,39970.4313425926,2009-06-06,10:21:08
39.973369,116.333551,0,218,39970.431400463,2009-06-06,10:21:13
39.973371,116.333558,0,218,39970.4314583333,2009-06-06,10:21:18
39.973368,116.333551,0,218,39970.4315162037,2009-06-06,10:21:23
39.973368,116.333547,0,218,39970.4315740741,2009-06-06,10:21:28
39.973368,116.333547,0,218,39970.4316087963,2009-06-06,10:21:31
39.973365,116.333541,0,218,39970.4316319444,2009-06-06,10:21:33
39.973412,116.333642,0,229,39970.4316898148,2009-06-06,10:21:38
39.973412,116.333642,0,229,39970.431724537,2009-06-06,10:21:41
39.97341,116.333637,0,229,39970.4317476852,2009-06-06,10:21:43
39.973414,116.333648,0,229,39970.4318055556,2009-06-06,10:21:48
39.973415,116.333653,0,229,39970.4318634259,2009-06-06,10:21:53
39.973415,116.333653,0,229,39970.4318981481,2009-06-06,10:21:56
39.973411,116.333649,0,229,39970.4319212963,2009-06-06,10:21:58
39.973405,116.333637,0,229,39970.4319791667,2009-06-06,10:22:03
39.973368,116.333646,0,228,39970.432037037,2009-06-06,10:22:08
39.973374,116.333659,0,229,39970.4320949074,2009-06-06,10:22:13
39.973374,116.333659,0,229,39970.4321296296,2009-06-06,10:22:16
39.973377,116.333666,0,229,39970.4321527778,2009-06-06,10:22:18
39.97338,116.333678,0,229,39970.4322106481,2009-06-06,10:22:23
39.97338,116.333678,0,229,39970.4322453704,2009-06-06,10:22:26
39.973382,116.333685,0,229,39970.4322685185,2009-06-06,10:22:28
39.973395,116.333726,0,229,39970.4323263889,2009-06-06,10:22:33
39.973438,116.333826,0,230,39970.4323842593,2009-06-06,10:22:38
39.973494,116.333918,0,230,39970.4324421296,2009-06-06,10:22:43
39.973524,116.333987,0,229,39970.4325,2009-06-06,10:22:48
39.973478,116.333971,0,228,39970.4325578704,2009-06-06,10:22:53
39.973465,116.333912,0,228,39970.4326157407,2009-06-06,10:22:58
39.973456,116.333888,0,228,39970.4326736111,2009-06-06,10:23:03
39.973456,116.333888,0,228,39970.4327083333,2009-06-06,10:23:06
39.973455,116.333883,0,228,39970.4327314815,2009-06-06,10:23:08
39.973422,116.333883,0,227,39970.4327893518,2009-06-06,10:23:13
39.973386,116.333879,0,226,39970.4328472222,2009-06-06,10:23:18
39.97336,116.333867,0,226,39970.4329050926,2009-06-06,10:23:23
39.973339,116.333828,0,227,39970.432962963,2009-06-06,10:23:28
39.973369,116.333852,0,224,39970.4330208333,2009-06-06,10:23:33
39.973381,116.333899,0,219,39970.4330787037,2009-06-06,10:23:38
39.973383,116.333914,0,219,39970.4331365741,2009-06-06,10:23:43
39.973383,116.333914,0,219,39970.4331712963,2009-06-06,10:23:46
39.973382,116.333912,0,219,39970.4331944444,2009-06-06,10:23:48
39.973377,116.33386,0,221,39970.4332523148,2009-06-06,10:23:53
39.973417,116.333858,0,224,39970.4333101852,2009-06-06,10:23:58
39.973417,116.333857,0,224,39970.4333680556,2009-06-06,10:24:03
39.973417,116.33386,0,224,39970.4334259259,2009-06-06,10:24:08
39.973419,116.333862,0,224,39970.4334837963,2009-06-06,10:24:13
39.973421,116.333863,0,224,39970.4335416667,2009-06-06,10:24:18
39.973425,116.333871,0,224,39970.433599537,2009-06-06,10:24:23
39.973428,116.333877,0,224,39970.4336574074,2009-06-06,10:24:28
39.973426,116.33387,0,224,39970.4337152778,2009-06-06,10:24:33
39.973426,116.333871,0,224,39970.4337731482,2009-06-06,10:24:38
39.973423,116.333866,0,224,39970.4338310185,2009-06-06,10:24:43
39.973421,116.333859,0,224,39970.4338888889,2009-06-06,10:24:48
39.973421,116.333859,0,224,39970.4339236111,2009-06-06,10:24:51
39.97342,116.333856,0,224,39970.4339467593,2009-06-06,10:24:53
39.973416,116.333847,0,224,39970.4340046296,2009-06-06,10:24:58
39.973388,116.333824,0,225,39970.4340625,2009-06-06,10:25:03
39.97338,116.333817,0,225,39970.4341203704,2009-06-06,10:25:08
39.97338,116.333817,0,225,39970.4341550926,2009-06-06,10:25:11
39.973381,116.333818,0,226,39970.4341782407,2009-06-06,10:25:13
39.973539,116.334253,0,235,39970.4342361111,2009-06-06,10:25:18
39.973602,116.334367,0,240,39970.4342939815,2009-06-06,10:25:23
39.973653,116.334359,0,244,39970.4343518519,2009-06-06,10:25:28
39.973662,116.334359,0,246,39970.4344097222,2009-06-06,10:25:33
39.973615,116.334331,0,244,39970.4344675926,2009-06-06,10:25:38
39.973541,116.334306,0,242,39970.434525463,2009-06-06,10:25:43
39.973523,116.334284,0,240,39970.4345833333,2009-06-06,10:25:48
39.973516,116.334273,0,240,39970.4346412037,2009-06-06,10:25:53
39.973517,116.334273,0,240,39970.4346990741,2009-06-06,10:25:58
39.973518,116.334274,0,240,39970.4347569444,2009-06-06,10:26:03
39.973518,116.334274,0,240,39970.4347916667,2009-06-06,10:26:06
39.973514,116.334274,0,240,39970.4348148148,2009-06-06,10:26:08
39.973533,116.334244,0,238,39970.4348726852,2009-06-06,10:26:13
39.973537,116.334249,0,238,39970.4349305556,2009-06-06,10:26:18
39.97354,116.334253,0,238,39970.4349884259,2009-06-06,10:26:23
39.97354,116.334253,0,238,39970.4350231481,2009-06-06,10:26:26
39.97354,116.33425,0,238,39970.4350462963,2009-06-06,10:26:28
39.97355,116.334217,0,239,39970.4351041667,2009-06-06,10:26:33
39.973495,116.334106,0,238,39970.435162037,2009-06-06,10:26:38
39.9735,116.334079,0,238,39970.4352199074,2009-06-06,10:26:43
39.973467,116.334061,0,239,39970.4352777778,2009-06-06,10:26:48
39.97336,116.333974,0,238,39970.4353356481,2009-06-06,10:26:53
39.973316,116.333924,0,235,39970.4353935185,2009-06-06,10:26:58
39.973326,116.333891,0,233,39970.4354513889,2009-06-06,10:27:03
39.973324,116.333881,0,233,39970.4355092593,2009-06-06,10:27:08
39.973326,116.333859,0,233,39970.4355671296,2009-06-06,10:27:13
39.973351,116.333864,0,232,39970.435625,2009-06-06,10:27:18
39.973352,116.333864,0,232,39970.4356828704,2009-06-06,10:27:23
39.973354,116.333868,0,232,39970.4357407407,2009-06-06,10:27:28
39.973354,116.333868,0,232,39970.435775463,2009-06-06,10:27:31
39.973356,116.333872,0,232,39970.4357986111,2009-06-06,10:27:33
39.973402,116.333885,0,237,39970.4358564815,2009-06-06,10:27:38
39.973402,116.333885,0,237,39970.4358912037,2009-06-06,10:27:41
39.973401,116.33388,0,237,39970.4359143519,2009-06-06,10:27:43
39.973391,116.333859,0,237,39970.4359722222,2009-06-06,10:27:48
39.973383,116.333817,0,238,39970.4360300926,2009-06-06,10:27:53
39.973358,116.333795,0,239,39970.436087963,2009-06-06,10:27:58
39.973354,116.33381,0,242,39970.4361458333,2009-06-06,10:28:03
39.973327,116.333828,0,243,39970.4362037037,2009-06-06,10:28:08
39.973313,116.333843,0,242,39970.4362615741,2009-06-06,10:28:13
39.973317,116.333854,0,242,39970.4363194444,2009-06-06,10:28:18
39.973328,116.33388,0,242,39970.4363773148,2009-06-06,10:28:23
39.973357,116.333964,0,240,39970.4364351852,2009-06-06,10:28:28
39.973399,116.334041,0,238,39970.4364930556,2009-06-06,10:28:33
39.973434,116.33408,0,238,39970.4365509259,2009-06-06,10:28:38
39.973441,116.334136,0,241,39970.4366087963,2009-06-06,10:28:43
39.973438,116.334155,0,245,39970.4366666667,2009-06-06,10:28:48
39.973439,116.334158,0,245,39970.436724537,2009-06-06,10:28:53
39.973441,116.334159,0,246,39970.4367824074,2009-06-06,10:28:58
39.97344,116.334152,0,246,39970.4368402778,2009-06-06,10:29:03
39.97344,116.334152,0,246,39970.436875,2009-06-06,10:29:06
39.973441,116.334151,0,246,39970.4368981481,2009-06-06,10:29:08
39.973436,116.334135,0,246,39970.4369560185,2009-06-06,10:29:13
39.973443,116.334115,0,246,39970.4370138889,2009-06-06,10:29:18
39.97344,116.334108,0,246,39970.4370717593,2009-06-06,10:29:23
39.97344,116.334108,0,246,39970.4371064815,2009-06-06,10:29:26
39.973439,116.334106,0,247,39970.4371296296,2009-06-06,10:29:28
39.973434,116.334096,0,247,39970.4371875,2009-06-06,10:29:33
39.973459,116.334063,0,248,39970.4372453704,2009-06-06,10:29:38
39.973459,116.334061,0,248,39970.4373032407,2009-06-06,10:29:43
39.973461,116.334063,0,248,39970.4373611111,2009-06-06,10:29:48
39.973462,116.334066,0,248,39970.4374189815,2009-06-06,10:29:53
39.973463,116.334069,0,248,39970.4374768519,2009-06-06,10:29:58
39.973459,116.334062,0,248,39970.4375347222,2009-06-06,10:30:03
39.973456,116.334054,0,248,39970.4375925926,2009-06-06,10:30:08
39.973453,116.334051,0,248,39970.437650463,2009-06-06,10:30:13
39.97345,116.334045,0,248,39970.4377083333,2009-06-06,10:30:18
39.973449,116.334045,0,248,39970.4377662037,2009-06-06,10:30:23
39.973449,116.334045,0,248,39970.4378009259,2009-06-06,10:30:26
39.973447,116.334044,0,248,39970.4378240741,2009-06-06,10:30:28
39.97344,116.33407,0,246,39970.4378819444,2009-06-06,10:30:33
39.973453,116.334095,0,246,39970.4379398148,2009-06-06,10:30:38
39.973453,116.334094,0,246,39970.4379976852,2009-06-06,10:30:43
39.973453,116.334094,0,246,39970.4380324074,2009-06-06,10:30:46
39.973455,116.334096,0,247,39970.4380555556,2009-06-06,10:30:48
39.973443,116.334096,0,252,39970.4381134259,2009-06-06,10:30:53
39.973471,116.33407,0,255,39970.4381712963,2009-06-06,10:30:58
39.973489,116.33406,0,256,39970.4382291667,2009-06-06,10:31:03
39.97348,116.334034,0,256,39970.438287037,2009-06-06,10:31:08
39.973467,116.334049,0,258,39970.4383449074,2009-06-06,10:31:13
39.973464,116.334067,0,259,39970.4384027778,2009-06-06,10:31:18
39.973464,116.334067,0,259,39970.4384375,2009-06-06,10:31:21
39.973464,116.334064,0,259,39970.4384606481,2009-06-06,10:31:23
39.973461,116.334054,0,259,39970.4385185185,2009-06-06,10:31:28
39.973427,116.333987,0,259,39970.4385763889,2009-06-06,10:31:33
39.973414,116.333985,0,257,39970.4386342593,2009-06-06,10:31:38
39.973415,116.333986,0,257,39970.4386921296,2009-06-06,10:31:43
39.973419,116.333992,0,257,39970.43875,2009-06-06,10:31:48
39.973419,116.333992,0,257,39970.4387847222,2009-06-06,10:31:51
39.973426,116.333989,0,257,39970.4388078704,2009-06-06,10:31:53
39.973464,116.33405,0,260,39970.4388657407,2009-06-06,10:31:58
39.973489,116.334057,0,261,39970.4389236111,2009-06-06,10:32:03
39.973489,116.334055,0,261,39970.4389814815,2009-06-06,10:32:08
39.973488,116.334051,0,261,39970.4390393518,2009-06-06,10:32:13
39.973488,116.334051,0,261,39970.4390740741,2009-06-06,10:32:16
39.973484,116.334043,0,261,39970.4390972222,2009-06-06,10:32:18
39.97347,116.334058,0,260,39970.4391550926,2009-06-06,10:32:23
39.973465,116.334076,0,258,39970.439212963,2009-06-06,10:32:28
39.973461,116.334069,0,258,39970.4392708333,2009-06-06,10:32:33
39.973461,116.334069,0,258,39970.4393287037,2009-06-06,10:32:38
39.973461,116.334069,0,258,39970.4393634259,2009-06-06,10:32:41
39.973464,116.334074,0,258,39970.4393865741,2009-06-06,10:32:43
39.973477,116.334138,0,260,39970.4394444444,2009-06-06,10:32:48
39.973521,116.334285,0,268,39970.4395023148,2009-06-06,10:32:53
39.973548,116.334357,0,271,39970.4395601852,2009-06-06,10:32:58
39.973573,116.334352,0,275,39970.4396180556,2009-06-06,10:33:03
39.973558,116.334358,0,280,39970.4396759259,2009-06-06,10:33:08
39.973524,116.334387,0,285,39970.4397337963,2009-06-06,10:33:13
39.973507,116.334407,0,288,39970.4397916667,2009-06-06,10:33:18
39.973524,116.334435,0,289,39970.439849537,2009-06-06,10:33:23
39.973524,116.334426,0,287,39970.4399074074,2009-06-06,10:33:28
39.973573,116.334421,0,288,39970.4399652778,2009-06-06,10:33:33
39.973569,116.334397,0,291,39970.4400231481,2009-06-06,10:33:38
39.973538,116.334424,0,293,39970.4400810185,2009-06-06,10:33:43
39.973536,116.334424,0,293,39970.4401388889,2009-06-06,10:33:48
39.973537,116.334429,0,293,39970.4401967593,2009-06-06,10:33:53
39.973537,116.334429,0,293,39970.4402314815,2009-06-06,10:33:56
39.973536,116.334426,0,294,39970.4402546296,2009-06-06,10:33:58
39.973511,116.334415,0,294,39970.4403125,2009-06-06,10:34:03
39.973439,116.334374,0,296,39970.4403703704,2009-06-06,10:34:08
39.973399,116.334318,0,297,39970.4404282407,2009-06-06,10:34:13
39.973364,116.334251,0,297,39970.4404861111,2009-06-06,10:34:18
39.973363,116.334219,0,297,39970.4405439815,2009-06-06,10:34:23
39.973353,116.334204,0,297,39970.4406018518,2009-06-06,10:34:28
39.973321,116.334185,0,297,39970.4406597222,2009-06-06,10:34:33
39.973318,116.33417,0,297,39970.4407175926,2009-06-06,10:34:38
39.973327,116.334237,0,299,39970.440775463,2009-06-06,10:34:43
39.973306,116.334233,0,299,39970.4408333333,2009-06-06,10:34:48
39.973319,116.334242,0,298,39970.4408912037,2009-06-06,10:34:53
39.97334,116.334307,0,299,39970.4409490741,2009-06-06,10:34:58
39.97334,116.334307,0,299,39970.4409837963,2009-06-06,10:35:01
39.973339,116.334304,0,299,39970.4410069444,2009-06-06,10:35:03
39.973335,116.334266,0,299,39970.4410648148,2009-06-06,10:35:08
39.973337,116.334258,0,299,39970.4411226852,2009-06-06,10:35:13
39.973337,116.334258,0,299,39970.4411574074,2009-06-06,10:35:16
39.973335,116.334251,0,299,39970.4411805556,2009-06-06,10:35:18
39.973375,116.334286,0,300,39970.4412384259,2009-06-06,10:35:23
39.973387,116.334322,0,302,39970.4412962963,2009-06-06,10:35:28
39.973387,116.334321,0,302,39970.4413541667,2009-06-06,10:35:33
39.973385,116.334318,0,302,39970.441412037,2009-06-06,10:35:38
39.973385,116.334318,0,302,39970.4414467593,2009-06-06,10:35:41
39.973385,116.334324,0,302,39970.4414699074,2009-06-06,10:35:43
39.973381,116.334315,0,302,39970.4415277778,2009-06-06,10:35:48
39.97338,116.334316,0,301,39970.4415856482,2009-06-06,10:35:53
39.973381,116.33432,0,301,39970.4416435185,2009-06-06,10:35:58
39.97338,116.33432,0,301,39970.4417013889,2009-06-06,10:36:03
39.973379,116.334317,0,301,39970.4417592593,2009-06-06,10:36:08
39.973376,116.334312,0,301,39970.4418171296,2009-06-06,10:36:13
39.973376,116.334312,0,301,39970.4418518519,2009-06-06,10:36:16
39.973376,116.334312,0,301,39970.441875,2009-06-06,10:36:18
39.973381,116.334324,0,300,39970.4419328704,2009-06-06,10:36:23
39.973383,116.334331,0,300,39970.4419907407,2009-06-06,10:36:28
39.973383,116.334331,0,300,39970.442025463,2009-06-06,10:36:31
39.973383,116.334331,0,300,39970.4420486111,2009-06-06,10:36:33
39.973441,116.334387,0,301,39970.4421064815,2009-06-06,10:36:38
39.973441,116.334387,0,301,39970.4421412037,2009-06-06,10:36:41
39.973448,116.334389,0,302,39970.4421643519,2009-06-06,10:36:43
39.97343,116.334379,0,301,39970.4422222222,2009-06-06,10:36:48
39.97343,116.334379,0,301,39970.4422569444,2009-06-06,10:36:51
39.97343,116.334378,0,301,39970.4422800926,2009-06-06,10:36:53
39.973426,116.334362,0,301,39970.442337963,2009-06-06,10:36:58
39.973451,116.334369,0,301,39970.4423958333,2009-06-06,10:37:03
39.973494,116.334382,0,302,39970.4424537037,2009-06-06,10:37:08
39.973461,116.334281,0,302,39970.4425115741,2009-06-06,10:37:13
39.97339,116.334227,0,303,39970.4425694444,2009-06-06,10:37:18
39.973346,116.334206,0,303,39970.4426273148,2009-06-06,10:37:23
39.973326,116.334151,0,305,39970.4426851852,2009-06-06,10:37:28
39.973274,116.334112,0,303,39970.4427430556,2009-06-06,10:37:33
39.973275,116.334097,0,301,39970.4428009259,2009-06-06,10:37:38
39.973276,116.334099,0,302,39970.4428587963,2009-06-06,10:37:43
39.973278,116.334103,0,302,39970.4429166667,2009-06-06,10:37:48
39.973278,116.334103,0,302,39970.4429513889,2009-06-06,10:37:51
39.973276,116.334098,0,302,39970.442974537,2009-06-06,10:37:53
39.97327,116.334083,0,303,39970.4430324074,2009-06-06,10:37:58
39.973289,116.334051,0,307,39970.4430902778,2009-06-06,10:38:03
39.973348,116.334057,0,308,39970.4431481481,2009-06-06,10:38:08
39.973347,116.334052,0,308,39970.4432060185,2009-06-06,10:38:13
39.973346,116.334047,0,308,39970.4432638889,2009-06-06,10:38:18
39.973344,116.334041,0,308,39970.4433217593,2009-06-06,10:38:23
39.973344,116.334041,0,308,39970.4433564815,2009-06-06,10:38:26
39.973349,116.334033,0,309,39970.4433796296,2009-06-06,10:38:28
39.973429,116.334067,0,310,39970.4434375,2009-06-06,10:38:33
39.973429,116.334067,0,310,39970.4434722222,2009-06-06,10:38:36
39.973434,116.334075,0,310,39970.4434953704,2009-06-06,10:38:38
39.973491,116.334052,0,310,39970.4435532407,2009-06-06,10:38:43
39.973509,116.334049,0,310,39970.4436111111,2009-06-06,10:38:48
39.973511,116.334052,0,310,39970.4436689815,2009-06-06,10:38:53
39.973513,116.334057,0,310,39970.4437268519,2009-06-06,10:38:58
39.973513,116.334056,0,310,39970.4437847222,2009-06-06,10:39:03
39.973511,116.334053,0,310,39970.4438425926,2009-06-06,10:39:08
39.973511,116.334053,0,310,39970.4438773148,2009-06-06,10:39:11
39.97351,116.334051,0,311,39970.443900463,2009-06-06,10:39:13
39.973499,116.334035,0,308,39970.4439583333,2009-06-06,10:39:18
39.973489,116.334029,0,304,39970.4440162037,2009-06-06,10:39:23
39.973531,116.334,0,302,39970.4440740741,2009-06-06,10:39:28
39.973527,116.33399,0,302,39970.4441319444,2009-06-06,10:39:33
39.973527,116.33399,0,302,39970.4441666667,2009-06-06,10:39:36
39.973525,116.333986,0,302,39970.4441898148,2009-06-06,10:39:38
39.973515,116.333981,0,300,39970.4442476852,2009-06-06,10:39:43
39.973518,116.333992,0,300,39970.4443055556,2009-06-06,10:39:48
39.973517,116.333989,0,300,39970.4443634259,2009-06-06,10:39:53
39.973517,116.333989,0,300,39970.4443981481,2009-06-06,10:39:56
39.973521,116.333994,0,300,39970.4444212963,2009-06-06,10:39:58
39.973565,116.334061,0,299,39970.4444791667,2009-06-06,10:40:03
39.973561,116.334066,0,299,39970.444537037,2009-06-06,10:40:08
39.973561,116.334066,0,299,39970.4445717593,2009-06-06,10:40:11
39.97356,116.334066,0,299,39970.4445949074,2009-06-06,10:40:13
39.973605,116.334226,0,300,39970.4446527778,2009-06-06,10:40:18
39.973614,116.334298,0,298,39970.4447106481,2009-06-06,10:40:23
39.973614,116.334298,0,298,39970.4447453704,2009-06-06,10:40:26
39.973606,116.334302,0,298,39970.4447685185,2009-06-06,10:40:28
39.973627,116.334304,0,298,39970.4448263889,2009-06-06,10:40:33
39.973627,116.334336,0,297,39970.4448842593,2009-06-06,10:40:38
39.97361,116.334406,0,294,39970.4449421296,2009-06-06,10:40:43
39.973537,116.334461,0,291,39970.445,2009-06-06,10:40:48
39.973553,116.334453,0,291,39970.4450578704,2009-06-06,10:40:53
39.973549,116.334443,0,291,39970.4451157407,2009-06-06,10:40:58
39.973557,116.334463,0,291,39970.4451736111,2009-06-06,10:41:03
39.973577,116.334482,0,291,39970.4452314815,2009-06-06,10:41:08
39.973535,116.334451,0,292,39970.4452893519,2009-06-06,10:41:13
39.973535,116.334451,0,292,39970.4453240741,2009-06-06,10:41:16
39.973532,116.334446,0,292,39970.4453472222,2009-06-06,10:41:18
39.973536,116.334382,0,294,39970.4454050926,2009-06-06,10:41:23
39.973529,116.334359,0,295,39970.445462963,2009-06-06,10:41:28
39.973529,116.334359,0,295,39970.4454976852,2009-06-06,10:41:31
39.97353,116.334366,0,295,39970.4455208333,2009-06-06,10:41:33
39.973532,116.334337,0,296,39970.4455787037,2009-06-06,10:41:38
39.973526,116.334311,0,297,39970.4456365741,2009-06-06,10:41:43
39.973482,116.334331,0,296,39970.4456944444,2009-06-06,10:41:48
39.973479,116.334346,0,295,39970.4457523148,2009-06-06,10:41:53
39.973475,116.334337,0,295,39970.4458101852,2009-06-06,10:41:58
39.973475,116.334337,0,295,39970.4458449074,2009-06-06,10:42:01
39.973476,116.334338,0,295,39970.4458680556,2009-06-06,10:42:03
39.97348,116.334353,0,295,39970.4459259259,2009-06-06,10:42:08
39.973484,116.33437,0,295,39970.4459837963,2009-06-06,10:42:13
39.973548,116.334772,0,301,39970.4460416667,2009-06-06,10:42:18
39.973435,116.334454,0,322,39970.4569212963,2009-06-06,10:57:58
39.973433,116.334451,0,322,39970.4569791667,2009-06-06,10:58:03
39.973432,116.334449,0,322,39970.457037037,2009-06-06,10:58:08
39.973432,116.334449,0,322,39970.4570717593,2009-06-06,10:58:11
39.973435,116.334449,0,322,39970.4570949074,2009-06-06,10:58:13
39.973511,116.334434,0,323,39970.4571527778,2009-06-06,10:58:18
39.973511,116.334434,0,323,39970.4571875,2009-06-06,10:58:21
39.973514,116.33444,0,323,39970.4572106482,2009-06-06,10:58:23
39.973562,116.334451,0,325,39970.4572685185,2009-06-06,10:58:28
39.973641,116.33449,0,326,39970.4573263889,2009-06-06,10:58:33
39.973605,116.334514,0,328,39970.4573842593,2009-06-06,10:58:38
39.973578,116.3345,0,328,39970.4574421296,2009-06-06,10:58:43
39.97358,116.334504,0,329,39970.4575,2009-06-06,10:58:48
39.97358,116.334504,0,329,39970.4575347222,2009-06-06,10:58:51
39.973578,116.334503,0,329,39970.4575578704,2009-06-06,10:58:53
39.973532,116.33448,0,330,39970.4576157407,2009-06-06,10:58:58
39.973508,116.334471,0,333,39970.4576736111,2009-06-06,10:59:03
39.973508,116.334471,0,333,39970.4577083333,2009-06-06,10:59:06
39.973505,116.334463,0,333,39970.4577314815,2009-06-06,10:59:08
39.9735,116.33445,0,333,39970.4577893519,2009-06-06,10:59:13
39.973519,116.334425,0,334,39970.4578472222,2009-06-06,10:59:18
39.973513,116.334414,0,334,39970.4579050926,2009-06-06,10:59:23
39.973507,116.33444,0,333,39970.457962963,2009-06-06,10:59:28
39.973509,116.334449,0,333,39970.4580208333,2009-06-06,10:59:33
39.973509,116.334449,0,333,39970.4580555556,2009-06-06,10:59:36
39.973505,116.334444,0,333,39970.4580787037,2009-06-06,10:59:38
39.973493,116.334427,0,334,39970.4581365741,2009-06-06,10:59:43
39.973512,116.334426,0,335,39970.4581944444,2009-06-06,10:59:48
39.973512,116.334423,0,335,39970.4582523148,2009-06-06,10:59:53
39.973511,116.334422,0,335,39970.4583101852,2009-06-06,10:59:58
39.973512,116.334422,0,335,39970.4583680556,2009-06-06,11:00:03
39.973512,116.334422,0,335,39970.4584027778,2009-06-06,11:00:06
39.973511,116.334421,0,335,39970.4584259259,2009-06-06,11:00:08
39.973514,116.33443,0,334,39970.4584837963,2009-06-06,11:00:13
39.973514,116.33443,0,334,39970.4585185185,2009-06-06,11:00:16
39.973517,116.334437,0,334,39970.4585416667,2009-06-06,11:00:18
39.973516,116.334472,0,333,39970.458599537,2009-06-06,11:00:23
39.97352,116.334487,0,332,39970.4586574074,2009-06-06,11:00:28
39.973523,116.334496,0,332,39970.4587152778,2009-06-06,11:00:33
39.973523,116.334496,0,332,39970.45875,2009-06-06,11:00:36
39.973525,116.334503,0,332,39970.4587731481,2009-06-06,11:00:38
39.973565,116.334569,0,335,39970.4588310185,2009-06-06,11:00:43
39.973575,116.334677,0,340,39970.4588888889,2009-06-06,11:00:48
39.973574,116.334711,0,343,39970.4589467593,2009-06-06,11:00:53
39.973571,116.334702,0,344,39970.4590046296,2009-06-06,11:00:58
39.973571,116.334702,0,344,39970.4590393519,2009-06-06,11:01:01
39.97357,116.334706,0,344,39970.4590625,2009-06-06,11:01:03
39.973548,116.334718,0,345,39970.4591203704,2009-06-06,11:01:08
39.973532,116.334719,0,344,39970.4591782407,2009-06-06,11:01:13
39.973542,116.334731,0,344,39970.4592361111,2009-06-06,11:01:18
39.973542,116.334731,0,344,39970.4592708333,2009-06-06,11:01:21
39.973536,116.334724,0,345,39970.4592939815,2009-06-06,11:01:23
39.973522,116.334716,0,346,39970.4593518519,2009-06-06,11:01:28
39.973522,116.334716,0,346,39970.4593865741,2009-06-06,11:01:31
39.97352,116.334709,0,346,39970.4594097222,2009-06-06,11:01:33
39.973534,116.334684,0,348,39970.4594675926,2009-06-06,11:01:38
39.973561,116.334667,0,351,39970.459525463,2009-06-06,11:01:43
39.973564,116.334674,0,351,39970.4595833333,2009-06-06,11:01:48
39.973564,116.334674,0,351,39970.4596180556,2009-06-06,11:01:51
39.973562,116.334669,0,351,39970.4596412037,2009-06-06,11:01:53
39.973519,116.334684,0,351,39970.4596990741,2009-06-06,11:01:58
39.973492,116.334686,0,352,39970.4597569444,2009-06-06,11:02:03
39.97349,116.334672,0,350,39970.4598148148,2009-06-06,11:02:08
39.973492,116.334622,0,348,39970.4598726852,2009-06-06,11:02:13
39.973485,116.334577,0,346,39970.4599305556,2009-06-06,11:02:18
39.973486,116.334564,0,346,39970.4599884259,2009-06-06,11:02:23
39.973486,116.334564,0,346,39970.4600231481,2009-06-06,11:02:26
39.973494,116.334559,0,344,39970.4600462963,2009-06-06,11:02:28
39.973502,116.334581,0,345,39970.4601041667,2009-06-06,11:02:33
39.973504,116.334638,0,345,39970.460162037,2009-06-06,11:02:38
39.973503,116.334647,0,346,39970.4602199074,2009-06-06,11:02:43
39.973503,116.334647,0,346,39970.4602546296,2009-06-06,11:02:46
39.973504,116.334649,0,346,39970.4602777778,2009-06-06,11:02:48
39.973542,116.334695,0,349,39970.4603356481,2009-06-06,11:02:53
39.97355,116.334699,0,349,39970.4603935185,2009-06-06,11:02:58
39.97355,116.334697,0,349,39970.4604513889,2009-06-06,11:03:03
39.97355,116.334697,0,349,39970.4604861111,2009-06-06,11:03:06
39.97355,116.334695,0,349,39970.4605092593,2009-06-06,11:03:08
39.973546,116.334683,0,349,39970.4605671296,2009-06-06,11:03:13
39.973544,116.334671,0,350,39970.460625,2009-06-06,11:03:18
39.973561,116.334665,0,347,39970.4606828704,2009-06-06,11:03:23
39.973553,116.334664,0,347,39970.4607407407,2009-06-06,11:03:28
39.973553,116.334664,0,347,39970.460775463,2009-06-06,11:03:31
39.973548,116.334656,0,347,39970.4607986111,2009-06-06,11:03:33
39.973461,116.334652,0,343,39970.4608564815,2009-06-06,11:03:38
39.973378,116.334669,0,340,39970.4609143519,2009-06-06,11:03:43
39.973311,116.334642,0,341,39970.4609722222,2009-06-06,11:03:48
39.973311,116.334642,0,341,39970.4610069444,2009-06-06,11:03:51
39.973307,116.334643,0,339,39970.4610300926,2009-06-06,11:03:53
39.973324,116.334659,0,334,39970.461087963,2009-06-06,11:03:58
39.973324,116.334669,0,333,39970.4611458333,2009-06-06,11:04:03
39.973312,116.334679,0,332,39970.4612037037,2009-06-06,11:04:08
39.973309,116.334674,0,332,39970.4612615741,2009-06-06,11:04:13
39.97331,116.334677,0,332,39970.4613194444,2009-06-06,11:04:18
39.97331,116.334677,0,332,39970.4613541667,2009-06-06,11:04:21
39.973312,116.334684,0,332,39970.4613773148,2009-06-06,11:04:23
39.973323,116.334687,0,331,39970.4614351852,2009-06-06,11:04:28
39.973328,116.334696,0,330,39970.4614930556,2009-06-06,11:04:33
39.973323,116.334711,0,328,39970.4615509259,2009-06-06,11:04:38
39.97334,116.334739,0,327,39970.4616087963,2009-06-06,11:04:43
39.973305,116.334758,0,326,39970.4616666667,2009-06-06,11:04:48
39.973307,116.334762,0,326,39970.461724537,2009-06-06,11:04:53
39.973307,116.334762,0,326,39970.4617592593,2009-06-06,11:04:56
39.973308,116.334769,0,326,39970.4617824074,2009-06-06,11:04:58
39.973312,116.334749,0,326,39970.4618402778,2009-06-06,11:05:03
39.973331,116.334702,0,325,39970.4618981481,2009-06-06,11:05:08
39.973329,116.334656,0,326,39970.4619560185,2009-06-06,11:05:13
39.973335,116.334591,0,326,39970.4620138889,2009-06-06,11:05:18
39.973333,116.334567,0,323,39970.4620717593,2009-06-06,11:05:23
39.973331,116.334579,0,320,39970.4621296296,2009-06-06,11:05:28
39.973331,116.334579,0,320,39970.4621643518,2009-06-06,11:05:31
39.973334,116.334576,0,318,39970.4621875,2009-06-06,11:05:33
39.973362,116.334514,0,317,39970.4622453704,2009-06-06,11:05:38
39.973394,116.334496,0,316,39970.4623032407,2009-06-06,11:05:43
39.973394,116.334496,0,316,39970.462337963,2009-06-06,11:05:46
39.973397,116.334504,0,316,39970.4623611111,2009-06-06,11:05:48
39.9734,116.334513,0,316,39970.4624189815,2009-06-06,11:05:53
39.973405,116.334526,0,316,39970.4624768518,2009-06-06,11:05:58
39.973406,116.334531,0,316,39970.4625347222,2009-06-06,11:06:03
39.973407,116.334534,0,316,39970.4625925926,2009-06-06,11:06:08
39.973406,116.334533,0,315,39970.462650463,2009-06-06,11:06:13
39.973404,116.334527,0,315,39970.4627083333,2009-06-06,11:06:18
39.973404,116.334527,0,315,39970.4627430556,2009-06-06,11:06:21
39.973396,116.334529,0,315,39970.4627662037,2009-06-06,11:06:23
39.973388,116.334514,0,316,39970.4628240741,2009-06-06,11:06:28
39.973389,116.334516,0,316,39970.4628819444,2009-06-06,11:06:33
39.973389,116.334516,0,316,39970.4629166667,2009-06-06,11:06:36
39.973393,116.334524,0,316,39970.4629398148,2009-06-06,11:06:38
39.973399,116.334537,0,316,39970.4629976852,2009-06-06,11:06:43
39.973437,116.334547,0,314,39970.4630555556,2009-06-06,11:06:48
39.973437,116.334547,0,314,39970.4630902778,2009-06-06,11:06:51
39.973441,116.334554,0,314,39970.4631134259,2009-06-06,11:06:53
39.973447,116.334566,0,314,39970.4631712963,2009-06-06,11:06:58
39.973447,116.33457,0,314,39970.4632291667,2009-06-06,11:07:03
39.973444,116.334562,0,314,39970.463287037,2009-06-06,11:07:08
39.973439,116.334563,0,314,39970.4633449074,2009-06-06,11:07:13
39.973439,116.334563,0,314,39970.4633796296,2009-06-06,11:07:16
39.973446,116.334568,0,311,39970.4634027778,2009-06-06,11:07:18
39.973426,116.334589,0,306,39970.4634606481,2009-06-06,11:07:23
39.973412,116.334614,0,303,39970.4635185185,2009-06-06,11:07:28
39.973407,116.334606,0,303,39970.4635763889,2009-06-06,11:07:33
39.973403,116.334601,0,302,39970.4636342593,2009-06-06,11:07:38
39.973396,116.334595,0,301,39970.4636921296,2009-06-06,11:07:43
39.973396,116.334595,0,301,39970.4637268518,2009-06-06,11:07:46
39.973402,116.334602,0,298,39970.46375,2009-06-06,11:07:48
39.973403,116.334625,0,297,39970.4638078704,2009-06-06,11:07:53
39.973433,116.334664,0,295,39970.4638657407,2009-06-06,11:07:58
39.973488,116.334781,0,292,39970.4639236111,2009-06-06,11:08:03
39.973522,116.334861,0,289,39970.4639814815,2009-06-06,11:08:08
39.973552,116.334832,0,292,39970.4640393518,2009-06-06,11:08:13
39.973553,116.334799,0,290,39970.4640972222,2009-06-06,11:08:18
39.973589,116.334755,0,290,39970.4641550926,2009-06-06,11:08:23
39.973584,116.334666,0,292,39970.464212963,2009-06-06,11:08:28
39.973596,116.334634,0,292,39970.4642708333,2009-06-06,11:08:33
39.973645,116.334717,0,296,39970.4643287037,2009-06-06,11:08:38
39.973637,116.334687,0,297,39970.4643865741,2009-06-06,11:08:43
39.973637,116.334687,0,297,39970.4644212963,2009-06-06,11:08:46
39.973633,116.33468,0,298,39970.4644444444,2009-06-06,11:08:48
39.973614,116.334661,0,294,39970.4645023148,2009-06-06,11:08:53
39.9736,116.334669,0,293,39970.4645601852,2009-06-06,11:08:58
39.9736,116.334669,0,293,39970.4645949074,2009-06-06,11:09:01
39.973599,116.334669,0,293,39970.4646180556,2009-06-06,11:09:03
39.973595,116.334659,0,293,39970.4646759259,2009-06-06,11:09:08
39.97359,116.334647,0,293,39970.4647337963,2009-06-06,11:09:13
39.973584,116.334635,0,293,39970.4647916667,2009-06-06,11:09:18
39.973564,116.33462,0,293,39970.464849537,2009-06-06,11:09:23
39.973537,116.334613,0,293,39970.4649074074,2009-06-06,11:09:28
39.973474,116.334566,0,295,39970.4649652778,2009-06-06,11:09:33
39.973442,116.334566,0,295,39970.4650231482,2009-06-06,11:09:38
39.973438,116.334564,0,295,39970.4650810185,2009-06-06,11:09:43
39.973438,116.334564,0,295,39970.4651157407,2009-06-06,11:09:46
39.973434,116.33456,0,295,39970.4651388889,2009-06-06,11:09:48
39.973393,116.3346,0,297,39970.4651967593,2009-06-06,11:09:53
39.973341,116.334592,0,298,39970.4652546296,2009-06-06,11:09:58
39.973303,116.334552,0,297,39970.4653125,2009-06-06,11:10:03
39.9733,116.334492,0,295,39970.4653703704,2009-06-06,11:10:08
39.973308,116.334415,0,294,39970.4654282407,2009-06-06,11:10:13
39.973307,116.334371,0,294,39970.4654861111,2009-06-06,11:10:18
39.973303,116.334346,0,294,39970.4655439815,2009-06-06,11:10:23
39.973298,116.334378,0,294,39970.4656018519,2009-06-06,11:10:28
39.973325,116.33434,0,294,39970.4656597222,2009-06-06,11:10:33
39.973418,116.334279,0,293,39970.4657175926,2009-06-06,11:10:38
39.97338,116.334228,0,293,39970.465775463,2009-06-06,11:10:43
39.973359,116.334207,0,293,39970.4658333333,2009-06-06,11:10:48
39.973418,116.334255,0,292,39970.4658912037,2009-06-06,11:10:53
39.973434,116.334268,0,292,39970.4659490741,2009-06-06,11:10:58
39.973438,116.33428,0,292,39970.4660069444,2009-06-06,11:11:03
39.973438,116.33428,0,292,39970.4660416667,2009-06-06,11:11:06
39.973439,116.334287,0,292,39970.4660648148,2009-06-06,11:11:08
39.973431,116.334318,0,293,39970.4661226852,2009-06-06,11:11:13
39.973435,116.334346,0,293,39970.4661805556,2009-06-06,11:11:18
39.973403,116.334479,0,293,39970.4662384259,2009-06-06,11:11:23
39.973325,116.334767,0,295,39970.4662962963,2009-06-06,11:11:28
39.973296,116.334944,0,297,39970.4663541667,2009-06-06,11:11:33
39.97328,116.334978,0,299,39970.466412037,2009-06-06,11:11:38
39.973266,116.334985,0,299,39970.4664699074,2009-06-06,11:11:43
39.973266,116.334985,0,299,39970.4665046296,2009-06-06,11:11:46
39.973258,116.334983,0,300,39970.4665277778,2009-06-06,11:11:48
39.973269,116.334956,0,302,39970.4665856481,2009-06-06,11:11:53
39.973266,116.334951,0,302,39970.4666435185,2009-06-06,11:11:58
39.973266,116.334947,0,301,39970.4667013889,2009-06-06,11:12:03
39.973266,116.334947,0,301,39970.4667361111,2009-06-06,11:12:06
39.97327,116.334954,0,301,39970.4667592593,2009-06-06,11:12:08
39.97327,116.334936,0,305,39970.4668171296,2009-06-06,11:12:13
39.973286,116.334916,0,308,39970.466875,2009-06-06,11:12:18
39.973339,116.334915,0,311,39970.4669328704,2009-06-06,11:12:23
39.973372,116.33489,0,314,39970.4669907407,2009-06-06,11:12:28
39.973372,116.33489,0,314,39970.467025463,2009-06-06,11:12:31
39.97337,116.334883,0,314,39970.4670486111,2009-06-06,11:12:33
39.973366,116.334872,0,314,39970.4671064815,2009-06-06,11:12:38
39.973352,116.334861,0,314,39970.4671643519,2009-06-06,11:12:43
39.973335,116.334833,0,314,39970.4672222222,2009-06-06,11:12:48
39.973315,116.334735,0,311,39970.4672800926,2009-06-06,11:12:53
39.973328,116.334647,0,310,39970.467337963,2009-06-06,11:12:58
39.973332,116.33462,0,310,39970.4673958333,2009-06-06,11:13:03
39.973352,116.334678,0,309,39970.4674537037,2009-06-06,11:13:08
39.973366,116.334706,0,309,39970.4675115741,2009-06-06,11:13:13
39.973368,116.334712,0,309,39970.4675694444,2009-06-06,11:13:18
39.97337,116.334715,0,310,39970.4676273148,2009-06-06,11:13:23
39.973371,116.334717,0,310,39970.4676851852,2009-06-06,11:13:28
39.97337,116.334713,0,310,39970.4677430556,2009-06-06,11:13:33
39.97337,116.334713,0,310,39970.4677777778,2009-06-06,11:13:36
39.973369,116.334709,0,310,39970.4678009259,2009-06-06,11:13:38
39.973379,116.33469,0,311,39970.4678587963,2009-06-06,11:13:43
39.97338,116.334655,0,313,39970.4679166667,2009-06-06,11:13:48
39.973375,116.334643,0,313,39970.467974537,2009-06-06,11:13:53
39.973373,116.334633,0,314,39970.4680324074,2009-06-06,11:13:58
39.973394,116.334625,0,316,39970.4680902778,2009-06-06,11:14:03
39.973613,116.334506,0,298,39970.472025463,2009-06-06,11:19:43
39.973652,116.334472,0,298,39970.4720833333,2009-06-06,11:19:48
39.973648,116.334463,0,298,39970.4721412037,2009-06-06,11:19:53
39.973643,116.334452,0,298,39970.4721990741,2009-06-06,11:19:58
39.973638,116.334443,0,298,39970.4722569444,2009-06-06,11:20:03
39.973638,116.334443,0,298,39970.4722916667,2009-06-06,11:20:06
39.973636,116.334441,0,298,39970.4723148148,2009-06-06,11:20:08
39.973688,116.334368,0,298,39970.4723726852,2009-06-06,11:20:13
39.973723,116.334269,0,298,39970.4724305556,2009-06-06,11:20:18
39.97369,116.334261,0,298,39970.4724884259,2009-06-06,11:20:23
39.973694,116.334215,0,298,39970.4725462963,2009-06-06,11:20:28
39.973691,116.334139,0,299,39970.4726041667,2009-06-06,11:20:33
39.973682,116.334114,0,299,39970.472662037,2009-06-06,11:20:38
39.973768,116.334069,0,298,39970.4727199074,2009-06-06,11:20:43
39.973834,116.334053,0,297,39970.4727777778,2009-06-06,11:20:48
39.973836,116.333958,0,297,39970.4728356482,2009-06-06,11:20:53
39.973798,116.333886,0,297,39970.4728935185,2009-06-06,11:20:58
39.97378,116.333846,0,297,39970.4729513889,2009-06-06,11:21:03
39.973776,116.333908,0,299,39970.4730092593,2009-06-06,11:21:08
39.97376,116.333948,0,300,39970.4730671296,2009-06-06,11:21:13
39.973759,116.333948,0,300,39970.473125,2009-06-06,11:21:18
39.973757,116.333946,0,300,39970.4731828704,2009-06-06,11:21:23
39.973757,116.333941,0,300,39970.4732407407,2009-06-06,11:21:28
39.973757,116.333941,0,300,39970.473275463,2009-06-06,11:21:31
39.973758,116.333938,0,300,39970.4732986111,2009-06-06,11:21:33
39.973786,116.333919,0,299,39970.4733564815,2009-06-06,11:21:38
39.973861,116.333905,0,298,39970.4734143519,2009-06-06,11:21:43
39.973861,116.333905,0,298,39970.4734490741,2009-06-06,11:21:46
39.973862,116.333902,0,298,39970.4734722222,2009-06-06,11:21:48
39.973872,116.333915,0,298,39970.4735300926,2009-06-06,11:21:53
39.973887,116.333933,0,299,39970.473587963,2009-06-06,11:21:58
39.973885,116.333996,0,299,39970.4736458333,2009-06-06,11:22:03
39.97379,116.334098,0,300,39970.4737037037,2009-06-06,11:22:08
39.973788,116.334093,0,300,39970.4737615741,2009-06-06,11:22:13
39.973788,116.334088,0,300,39970.4738194444,2009-06-06,11:22:18
39.973789,116.334088,0,300,39970.4738773148,2009-06-06,11:22:23
39.973789,116.334088,0,300,39970.473912037,2009-06-06,11:22:26
39.973787,116.334081,0,301,39970.4739351852,2009-06-06,11:22:28
39.973784,116.334072,0,301,39970.4739930556,2009-06-06,11:22:33
39.973781,116.334063,0,301,39970.4740509259,2009-06-06,11:22:38
39.973781,116.334063,0,301,39970.4740856481,2009-06-06,11:22:41
39.973781,116.334061,0,301,39970.4741087963,2009-06-06,11:22:43
39.973801,116.334078,0,303,39970.4741666667,2009-06-06,11:22:48
39.973801,116.334078,0,303,39970.4742013889,2009-06-06,11:22:51
39.973803,116.334076,0,304,39970.474224537,2009-06-06,11:22:53
39.97385,116.334021,0,308,39970.4742824074,2009-06-06,11:22:58
39.973863,116.334024,0,316,39970.4743402778,2009-06-06,11:23:03
39.973942,116.333968,0,315,39970.4743981481,2009-06-06,11:23:08
39.973994,116.333955,0,315,39970.4744560185,2009-06-06,11:23:13
39.973997,116.333975,0,316,39970.4745138889,2009-06-06,11:23:18
39.974022,116.334032,0,316,39970.4745717593,2009-06-06,11:23:23
39.973997,116.334036,0,316,39970.4746296296,2009-06-06,11:23:28
39.97399,116.33402,0,316,39970.4746875,2009-06-06,11:23:33
39.973954,116.333958,0,317,39970.4747453704,2009-06-06,11:23:38
39.973981,116.333938,0,317,39970.4748032407,2009-06-06,11:23:43
39.974001,116.333948,0,317,39970.4748611111,2009-06-06,11:23:48
39.974035,116.333997,0,315,39970.4749189815,2009-06-06,11:23:53
39.974066,116.334039,0,314,39970.4749768519,2009-06-06,11:23:58
39.974057,116.334084,0,313,39970.4750347222,2009-06-06,11:24:03
39.974055,116.334162,0,313,39970.4750925926,2009-06-06,11:24:08
39.974021,116.334206,0,313,39970.475150463,2009-06-06,11:24:13
39.974021,116.334206,0,313,39970.4751851852,2009-06-06,11:24:16
39.974018,116.334211,0,313,39970.4752083333,2009-06-06,11:24:18
39.97398,116.334181,0,313,39970.4752662037,2009-06-06,11:24:23
39.973986,116.334082,0,314,39970.4753240741,2009-06-06,11:24:28
39.974015,116.333851,0,316,39970.4753819444,2009-06-06,11:24:33
39.97404,116.333705,0,317,39970.4754398148,2009-06-06,11:24:38
39.97403,116.33369,0,318,39970.4754976852,2009-06-06,11:24:43
39.974026,116.333609,0,318,39970.4755555556,2009-06-06,11:24:48
39.973977,116.333659,0,318,39970.4756134259,2009-06-06,11:24:53
39.973934,116.33373,0,317,39970.4756712963,2009-06-06,11:24:58
39.973921,116.333762,0,316,39970.4757291667,2009-06-06,11:25:03
39.973812,116.334002,0,312,39970.475787037,2009-06-06,11:25:08
39.973751,116.334218,0,310,39970.4758449074,2009-06-06,11:25:13
39.973741,116.334242,0,308,39970.4759027778,2009-06-06,11:25:18
39.973667,116.334214,0,309,39970.4759606481,2009-06-06,11:25:23
39.973765,116.334059,0,310,39970.4760185185,2009-06-06,11:25:28
39.973822,116.333968,0,310,39970.4760763889,2009-06-06,11:25:33
39.973883,116.333821,0,310,39970.4761342593,2009-06-06,11:25:38
39.973871,116.333801,0,310,39970.4761921296,2009-06-06,11:25:43
39.973874,116.333817,0,313,39970.47625,2009-06-06,11:25:48
39.973845,116.333785,0,313,39970.4763078704,2009-06-06,11:25:53
39.973813,116.333819,0,313,39970.4763657407,2009-06-06,11:25:58
39.973811,116.333856,0,310,39970.4764236111,2009-06-06,11:26:03
39.973867,116.333846,0,319,39970.4764814815,2009-06-06,11:26:08
39.973868,116.333837,0,321,39970.4765393519,2009-06-06,11:26:13
39.973787,116.33397,0,324,39970.4765972222,2009-06-06,11:26:18
39.973851,116.333987,0,336,39970.4766550926,2009-06-06,11:26:23
39.973854,116.334006,0,336,39970.476712963,2009-06-06,11:26:28
39.973828,116.334092,0,336,39970.4767708333,2009-06-06,11:26:33
39.973828,116.334092,0,336,39970.4768055556,2009-06-06,11:26:36
39.973836,116.334099,0,338,39970.4768287037,2009-06-06,11:26:38
39.973872,116.334046,0,334,39970.4768865741,2009-06-06,11:26:43
39.973833,116.334054,0,325,39970.4769444444,2009-06-06,11:26:48
39.973769,116.334095,0,311,39970.4770023148,2009-06-06,11:26:53
39.973782,116.334078,0,312,39970.4770601852,2009-06-06,11:26:58
39.973778,116.334055,0,313,39970.4771180556,2009-06-06,11:27:03
39.973782,116.334006,0,316,39970.4771759259,2009-06-06,11:27:08
39.973793,116.333959,0,316,39970.4772337963,2009-06-06,11:27:13
39.973784,116.333999,0,316,39970.4772916667,2009-06-06,11:27:18
39.973783,116.334001,0,316,39970.477349537,2009-06-06,11:27:23
39.973783,116.334001,0,316,39970.4773842593,2009-06-06,11:27:26
39.973782,116.333997,0,316,39970.4774074074,2009-06-06,11:27:28
39.973804,116.33394,0,316,39970.4774652778,2009-06-06,11:27:33
39.973802,116.333907,0,317,39970.4775231481,2009-06-06,11:27:38
39.973751,116.333915,0,318,39970.4775810185,2009-06-06,11:27:43
39.973723,116.334015,0,319,39970.4776388889,2009-06-06,11:27:48
39.973729,116.334042,0,319,39970.4776967593,2009-06-06,11:27:53
39.973726,116.334033,0,319,39970.4777546296,2009-06-06,11:27:58
39.973726,116.334033,0,319,39970.4777893518,2009-06-06,11:28:01
39.973723,116.334027,0,319,39970.4778125,2009-06-06,11:28:03
39.973743,116.333984,0,320,39970.4778703704,2009-06-06,11:28:08
39.973732,116.334061,0,320,39970.4779282407,2009-06-06,11:28:13
39.973674,116.334135,0,320,39970.4779861111,2009-06-06,11:28:18
39.973629,116.334126,0,320,39970.4780439815,2009-06-06,11:28:23
39.973638,116.334072,0,320,39970.4781018518,2009-06-06,11:28:28
39.973601,116.334134,0,320,39970.4781597222,2009-06-06,11:28:33
39.973642,116.334103,0,320,39970.4782175926,2009-06-06,11:28:38
39.973707,116.333977,0,320,39970.478275463,2009-06-06,11:28:43
39.973731,116.333997,0,320,39970.4783333333,2009-06-06,11:28:48
39.973718,116.334011,0,320,39970.4783912037,2009-06-06,11:28:53
39.973718,116.334015,0,321,39970.4784490741,2009-06-06,11:28:58
39.973718,116.334015,0,321,39970.4784837963,2009-06-06,11:29:01
39.973717,116.33401,0,321,39970.4785069444,2009-06-06,11:29:03
39.973741,116.333925,0,319,39970.4785648148,2009-06-06,11:29:08
39.973711,116.333961,0,319,39970.4786226852,2009-06-06,11:29:13
39.973732,116.333907,0,320,39970.4786805556,2009-06-06,11:29:18
39.97379,116.333758,0,321,39970.4787384259,2009-06-06,11:29:23
39.973771,116.333705,0,321,39970.4787962963,2009-06-06,11:29:28
39.973767,116.333634,0,322,39970.4788541667,2009-06-06,11:29:33
39.973728,116.333685,0,321,39970.478912037,2009-06-06,11:29:38
39.973683,116.333851,0,321,39970.4789699074,2009-06-06,11:29:43
39.973648,116.334048,0,322,39970.4790277778,2009-06-06,11:29:48
39.973697,116.33415,0,321,39970.4790856481,2009-06-06,11:29:53
39.973714,116.334162,0,321,39970.4791435185,2009-06-06,11:29:58
39.973714,116.334162,0,321,39970.4792013889,2009-06-06,11:30:03
39.973714,116.334162,0,321,39970.4792361111,2009-06-06,11:30:06
39.973712,116.334157,0,321,39970.4792592593,2009-06-06,11:30:08
39.973722,116.33416,0,321,39970.4793171296,2009-06-06,11:30:13
39.973705,116.334167,0,322,39970.479375,2009-06-06,11:30:18
39.973681,116.334034,0,323,39970.4794328704,2009-06-06,11:30:23
39.973727,116.333928,0,324,39970.4794907407,2009-06-06,11:30:28
39.973781,116.333817,0,326,39970.4795486111,2009-06-06,11:30:33
39.97372,116.333787,0,326,39970.4796064815,2009-06-06,11:30:38
39.973707,116.333722,0,325,39970.4796643518,2009-06-06,11:30:43
39.97375,116.33368,0,323,39970.4797222222,2009-06-06,11:30:48
39.973738,116.333694,0,322,39970.4797800926,2009-06-06,11:30:53
39.973676,116.3338,0,321,39970.479837963,2009-06-06,11:30:58
39.973668,116.333861,0,317,39970.4798958333,2009-06-06,11:31:03
39.973674,116.333935,0,310,39970.4799537037,2009-06-06,11:31:08
39.973711,116.333991,0,305,39970.4800115741,2009-06-06,11:31:13
39.973718,116.334008,0,305,39970.4800694444,2009-06-06,11:31:18
39.97368,116.334014,0,309,39970.4801273148,2009-06-06,11:31:23
39.973643,116.334034,0,310,39970.4801851852,2009-06-06,11:31:28
39.973643,116.334034,0,310,39970.4802199074,2009-06-06,11:31:31
39.973643,116.334035,0,311,39970.4802430556,2009-06-06,11:31:33
39.973663,116.33403,0,312,39970.4803009259,2009-06-06,11:31:38
39.973698,116.334007,0,314,39970.4803587963,2009-06-06,11:31:43
39.973694,116.334075,0,312,39970.4804166667,2009-06-06,11:31:48
39.973685,116.334096,0,311,39970.480474537,2009-06-06,11:31:53
39.973741,116.334077,0,313,39970.4805324074,2009-06-06,11:31:58
39.973822,116.33412,0,318,39970.4805902778,2009-06-06,11:32:03
39.973892,116.334022,0,320,39970.4806481482,2009-06-06,11:32:08
39.97397,116.334009,0,322,39970.4807060185,2009-06-06,11:32:13
39.974079,116.333958,0,320,39970.4807638889,2009-06-06,11:32:18
39.974176,116.333811,0,320,39970.4808217593,2009-06-06,11:32:23
39.974203,116.333718,0,323,39970.4808796296,2009-06-06,11:32:28
39.974166,116.333772,0,323,39970.4809375,2009-06-06,11:32:33
39.97411,116.333816,0,323,39970.4809953704,2009-06-06,11:32:38
39.974104,116.333826,0,321,39970.4810532407,2009-06-06,11:32:43
39.974158,116.333823,0,313,39970.4811111111,2009-06-06,11:32:48
39.974183,116.333828,0,309,39970.4811689815,2009-06-06,11:32:53
39.974138,116.333932,0,312,39970.4812268519,2009-06-06,11:32:58
39.974165,116.333992,0,315,39970.4812847222,2009-06-06,11:33:03
39.974264,116.333989,0,319,39970.4813425926,2009-06-06,11:33:08
39.974301,116.333878,0,328,39970.481400463,2009-06-06,11:33:13
39.974218,116.333914,0,327,39970.4814583333,2009-06-06,11:33:18
39.974186,116.333922,0,329,39970.4815162037,2009-06-06,11:33:23
39.974183,116.333879,0,334,39970.4815740741,2009-06-06,11:33:28
39.974129,116.33387,0,338,39970.4816319444,2009-06-06,11:33:33
39.974091,116.333809,0,340,39970.4816898148,2009-06-06,11:33:38
39.974088,116.333744,0,339,39970.4817476852,2009-06-06,11:33:43
39.974098,116.333712,0,330,39970.4818055556,2009-06-06,11:33:48
39.974148,116.333666,0,320,39970.4818634259,2009-06-06,11:33:53
39.974186,116.333671,0,313,39970.4819212963,2009-06-06,11:33:58
39.974178,116.333609,0,307,39970.4819791667,2009-06-06,11:34:03
39.974161,116.333605,0,303,39970.482037037,2009-06-06,11:34:08
39.97417,116.333578,0,302,39970.4820949074,2009-06-06,11:34:13
39.974134,116.333601,0,297,39970.4821527778,2009-06-06,11:34:18
39.974057,116.333665,0,288,39970.4822106481,2009-06-06,11:34:23
39.974056,116.333617,0,283,39970.4822685185,2009-06-06,11:34:28
39.974043,116.333586,0,285,39970.4823263889,2009-06-06,11:34:33
39.974016,116.333658,0,291,39970.4823842593,2009-06-06,11:34:38
39.974109,116.333735,0,304,39970.4824421296,2009-06-06,11:34:43
39.974233,116.333921,0,352,39970.4825,2009-06-06,11:34:48
39.974218,116.333888,0,356,39970.4825578704,2009-06-06,11:34:53
39.974217,116.333889,0,357,39970.4826157407,2009-06-06,11:34:58
39.974217,116.333889,0,357,39970.482650463,2009-06-06,11:35:01
39.974215,116.333881,0,357,39970.4826736111,2009-06-06,11:35:03
39.974199,116.333926,0,361,39970.4827314815,2009-06-06,11:35:08
39.974266,116.333824,0,364,39970.4827893519,2009-06-06,11:35:13
39.974255,116.333784,0,362,39970.4828472222,2009-06-06,11:35:18
39.974147,116.333916,0,358,39970.4829050926,2009-06-06,11:35:23
39.974048,116.333991,0,357,39970.482962963,2009-06-06,11:35:28
39.973994,116.334,0,352,39970.4830208333,2009-06-06,11:35:33
39.973987,116.333958,0,351,39970.4830787037,2009-06-06,11:35:38
39.974012,116.333853,0,350,39970.4831365741,2009-06-06,11:35:43
39.973999,116.333808,0,349,39970.4831944444,2009-06-06,11:35:48
39.974027,116.333736,0,348,39970.4832523148,2009-06-06,11:35:53
39.974014,116.333735,0,345,39970.4833101852,2009-06-06,11:35:58
39.973994,116.333723,0,340,39970.4833680556,2009-06-06,11:36:03
39.973947,116.333738,0,338,39970.4834259259,2009-06-06,11:36:08
39.973903,116.333789,0,335,39970.4834837963,2009-06-06,11:36:13
39.973891,116.333861,0,332,39970.4835416667,2009-06-06,11:36:18
39.973881,116.333947,0,321,39970.483599537,2009-06-06,11:36:23
39.973836,116.334083,0,311,39970.4836574074,2009-06-06,11:36:28
39.973829,116.334098,0,310,39970.4837152778,2009-06-06,11:36:33
39.973758,116.334071,0,308,39970.4837731481,2009-06-06,11:36:38
39.973534,116.334193,0,282,39970.4869560185,2009-06-06,11:41:13
39.973493,116.334324,0,281,39970.4870138889,2009-06-06,11:41:18
39.973562,116.334257,0,287,39970.4870717593,2009-06-06,11:41:23
39.973619,116.334186,0,294,39970.4871296296,2009-06-06,11:41:28
39.973662,116.334113,0,301,39970.4871875,2009-06-06,11:41:33
39.97364,116.334137,0,297,39970.4872453704,2009-06-06,11:41:38
39.97364,116.334137,0,297,39970.4872800926,2009-06-06,11:41:41
39.97364,116.334145,0,294,39970.4873032407,2009-06-06,11:41:43
39.973627,116.33419,0,292,39970.4873611111,2009-06-06,11:41:48
39.973605,116.334222,0,290,39970.4874189815,2009-06-06,11:41:53
39.973598,116.334216,0,289,39970.4874768518,2009-06-06,11:41:58
39.973598,116.334216,0,289,39970.4875115741,2009-06-06,11:42:01
39.973591,116.334216,0,285,39970.4875347222,2009-06-06,11:42:03
39.973655,116.334125,0,282,39970.4875925926,2009-06-06,11:42:08
39.973618,116.334132,0,282,39970.487650463,2009-06-06,11:42:13
39.973579,116.334131,0,283,39970.4877083333,2009-06-06,11:42:18
39.973614,116.333996,0,284,39970.4877662037,2009-06-06,11:42:23
39.973614,116.334007,0,285,39970.4878240741,2009-06-06,11:42:28
39.97366,116.334026,0,285,39970.4878819444,2009-06-06,11:42:33
39.973677,116.333971,0,285,39970.4879398148,2009-06-06,11:42:38
39.97372,116.333962,0,293,39970.4879976852,2009-06-06,11:42:43
39.973778,116.333996,0,307,39970.4880555556,2009-06-06,11:42:48
39.973805,116.33401,0,317,39970.4881134259,2009-06-06,11:42:53
39.973807,116.334061,0,326,39970.4881712963,2009-06-06,11:42:58
39.973866,116.33403,0,333,39970.4882291667,2009-06-06,11:43:03
39.973875,116.334062,0,339,39970.488287037,2009-06-06,11:43:08
39.973926,116.334084,0,346,39970.4883449074,2009-06-06,11:43:13
39.973926,116.334106,0,353,39970.4884027778,2009-06-06,11:43:18
39.973882,116.334156,0,355,39970.4884606482,2009-06-06,11:43:23
39.973882,116.334156,0,355,39970.4884953704,2009-06-06,11:43:26
39.973886,116.334159,0,353,39970.4885185185,2009-06-06,11:43:28
39.973897,116.334164,0,351,39970.4885763889,2009-06-06,11:43:33
39.973864,116.334165,0,353,39970.4886342593,2009-06-06,11:43:38
39.973852,116.33418,0,353,39970.4886921296,2009-06-06,11:43:43
39.973808,116.334254,0,352,39970.48875,2009-06-06,11:43:48
39.973779,116.334229,0,355,39970.4888078704,2009-06-06,11:43:53
39.973756,116.334221,0,356,39970.4888657407,2009-06-06,11:43:58
39.973706,116.334286,0,355,39970.4889236111,2009-06-06,11:44:03
39.973692,116.334331,0,354,39970.4889814815,2009-06-06,11:44:08
39.973716,116.334309,0,354,39970.4890393519,2009-06-06,11:44:13
39.973838,116.334279,0,353,39970.4890972222,2009-06-06,11:44:18
39.974038,116.334255,0,351,39970.4891550926,2009-06-06,11:44:23
39.974147,116.33422,0,349,39970.489212963,2009-06-06,11:44:28
39.974063,116.334229,0,349,39970.4892708333,2009-06-06,11:44:33
39.973744,116.33428,0,353,39970.4893287037,2009-06-06,11:44:38
39.973659,116.334291,0,353,39970.4893865741,2009-06-06,11:44:43
39.97365,116.334305,0,354,39970.4894444444,2009-06-06,11:44:48
39.97253,116.334672,0,354,39970.4895023148,2009-06-06,11:44:53
39.971617,116.334987,0,354,39970.4895601852,2009-06-06,11:44:58
39.971181,116.335192,0,355,39970.4896180556,2009-06-06,11:45:03
39.971293,116.335144,0,355,39970.4896759259,2009-06-06,11:45:08
39.971538,116.334994,0,356,39970.4897337963,2009-06-06,11:45:13
39.971546,116.334975,0,355,39970.4897916667,2009-06-06,11:45:18
39.971794,116.33488,0,354,39970.489849537,2009-06-06,11:45:23
39.972007,116.334799,0,353,39970.4899074074,2009-06-06,11:45:28
39.972134,116.33469,0,352,39970.4899652778,2009-06-06,11:45:33
39.972169,116.334688,0,351,39970.4900231481,2009-06-06,11:45:38
39.972579,116.334489,0,351,39970.4900810185,2009-06-06,11:45:43
39.97303,116.334332,0,347,39970.4901388889,2009-06-06,11:45:48
39.973363,116.334262,0,343,39970.4901967593,2009-06-06,11:45:53
39.97337,116.334254,0,342,39970.4902546296,2009-06-06,11:45:58
39.97337,116.334254,0,342,39970.4902893519,2009-06-06,11:46:01
39.973372,116.334252,0,341,39970.4903125,2009-06-06,11:46:03
39.973501,116.334242,0,339,39970.4903703704,2009-06-06,11:46:08
39.973568,116.334228,0,337,39970.4904282407,2009-06-06,11:46:13
39.973545,116.334252,0,336,39970.4904861111,2009-06-06,11:46:18
39.973576,116.334343,0,333,39970.4905439815,2009-06-06,11:46:23
39.973668,116.334294,0,322,39970.4906018519,2009-06-06,11:46:28
39.973694,116.33425,0,311,39970.4906597222,2009-06-06,11:46:33
39.973726,116.334272,0,305,39970.4907175926,2009-06-06,11:46:38
39.973739,116.334289,0,301,39970.490775463,2009-06-06,11:46:43
39.973711,116.334255,0,300,39970.4908333333,2009-06-06,11:46:48
39.973682,116.334231,0,301,39970.4908912037,2009-06-06,11:46:53
39.973683,116.334093,0,303,39970.4909490741,2009-06-06,11:46:58
39.973648,116.334122,0,306,39970.4910069444,2009-06-06,11:47:03
39.973666,116.334127,0,306,39970.4910648148,2009-06-06,11:47:08
39.97366,116.334155,0,303,39970.4911226852,2009-06-06,11:47:13
39.973633,116.334215,0,294,39970.4911805556,2009-06-06,11:47:18
39.973608,116.334286,0,292,39970.4912384259,2009-06-06,11:47:23
39.973517,116.334478,0,283,39970.4912962963,2009-06-06,11:47:28
39.973537,116.334539,0,279,39970.4913541667,2009-06-06,11:47:33
39.973601,116.334458,0,282,39970.491412037,2009-06-06,11:47:38
39.973636,116.334414,0,284,39970.4914699074,2009-06-06,11:47:43
39.973625,116.334398,0,285,39970.4915277778,2009-06-06,11:47:48
39.973635,116.334276,0,286,39970.4915856481,2009-06-06,11:47:53
39.973696,116.334146,0,287,39970.4916435185,2009-06-06,11:47:58
39.973709,116.33406,0,288,39970.4917013889,2009-06-06,11:48:03
39.973653,116.334077,0,282,39970.4917592593,2009-06-06,11:48:08
39.97362,116.334118,0,275,39970.4918171296,2009-06-06,11:48:13
39.973585,116.334099,0,266,39970.491875,2009-06-06,11:48:18
39.973585,116.334079,0,261,39970.4919328704,2009-06-06,11:48:23
39.973536,116.334093,0,252,39970.4919907407,2009-06-06,11:48:28
39.973523,116.334036,0,245,39970.4920486111,2009-06-06,11:48:33
39.973567,116.333942,0,241,39970.4921064815,2009-06-06,11:48:38
39.973626,116.33395,0,241,39970.4921643519,2009-06-06,11:48:43
39.973654,116.334094,0,245,39970.4922222222,2009-06-06,11:48:48
39.973644,116.334151,0,245,39970.4922800926,2009-06-06,11:48:53
39.973657,116.334126,0,245,39970.492337963,2009-06-06,11:48:58
39.973675,116.334056,0,246,39970.4923958333,2009-06-06,11:49:03
39.973654,116.334069,0,249,39970.4924537037,2009-06-06,11:49:08
39.973598,116.33408,0,248,39970.4925115741,2009-06-06,11:49:13
39.973591,116.334056,0,244,39970.4925694444,2009-06-06,11:49:18
39.973602,116.333985,0,243,39970.4926273148,2009-06-06,11:49:23
39.973565,116.333916,0,237,39970.4926851852,2009-06-06,11:49:28
39.973576,116.33391,0,237,39970.4927430556,2009-06-06,11:49:33
39.973587,116.333901,0,236,39970.4928009259,2009-06-06,11:49:38
39.973584,116.333934,0,235,39970.4928587963,2009-06-06,11:49:43
39.973548,116.333943,0,234,39970.4929166667,2009-06-06,11:49:48
39.973548,116.333857,0,231,39970.492974537,2009-06-06,11:49:53
39.97354,116.333875,0,227,39970.4930324074,2009-06-06,11:49:58
39.973514,116.333892,0,227,39970.4930902778,2009-06-06,11:50:03
39.973535,116.333995,0,232,39970.4931481481,2009-06-06,11:50:08
39.973549,116.334167,0,242,39970.4932060185,2009-06-06,11:50:13
39.973635,116.334409,0,254,39970.4932638889,2009-06-06,11:50:18
39.973689,116.334546,0,265,39970.4933217593,2009-06-06,11:50:23
39.97372,116.334582,0,276,39970.4933796296,2009-06-06,11:50:28
39.973718,116.334592,0,285,39970.4934375,2009-06-06,11:50:33
39.973731,116.334592,0,290,39970.4934953704,2009-06-06,11:50:38
39.973763,116.334412,0,279,39970.4935532407,2009-06-06,11:50:43
39.973813,116.334236,0,271,39970.4936111111,2009-06-06,11:50:48
39.97386,116.334165,0,277,39970.4936689815,2009-06-06,11:50:53
39.973834,116.334123,0,275,39970.4937268518,2009-06-06,11:50:58
39.973749,116.334061,0,272,39970.4937847222,2009-06-06,11:51:03
39.973739,116.334053,0,278,39970.4938425926,2009-06-06,11:51:08
39.973745,116.334014,0,281,39970.493900463,2009-06-06,11:51:13
39.973751,116.333966,0,275,39970.4939583333,2009-06-06,11:51:18
39.973701,116.334016,0,276,39970.4940162037,2009-06-06,11:51:23
39.973675,116.334024,0,276,39970.4940740741,2009-06-06,11:51:28
39.973654,116.333969,0,276,39970.4941319444,2009-06-06,11:51:33
39.973677,116.333905,0,267,39970.4941898148,2009-06-06,11:51:38
39.973665,116.333904,0,263,39970.4942476852,2009-06-06,11:51:43
39.973651,116.333948,0,265,39970.4943055556,2009-06-06,11:51:48
39.97358,116.334028,0,268,39970.4943634259,2009-06-06,11:51:53
39.973604,116.334037,0,271,39970.4944212963,2009-06-06,11:51:58
39.973658,116.333858,0,271,39970.4944791667,2009-06-06,11:52:03
39.973711,116.333755,0,273,39970.494537037,2009-06-06,11:52:08
39.973719,116.333839,0,278,39970.4945949074,2009-06-06,11:52:13
39.973721,116.333969,0,275,39970.4946527778,2009-06-06,11:52:18
39.973711,116.334272,0,279,39970.4947106481,2009-06-06,11:52:23
39.973637,116.334449,0,274,39970.4947685185,2009-06-06,11:52:28
39.973618,116.334377,0,267,39970.4948263889,2009-06-06,11:52:33
39.973643,116.334277,0,263,39970.4948842593,2009-06-06,11:52:38
39.973732,116.334108,0,260,39970.4949421296,2009-06-06,11:52:43
39.973742,116.334008,0,259,39970.495,2009-06-06,11:52:48
39.973643,116.334095,0,260,39970.4950578704,2009-06-06,11:52:53
39.973758,116.333852,0,262,39970.4951157407,2009-06-06,11:52:58
39.973939,116.333336,0,264,39970.4951736111,2009-06-06,11:53:03
39.97398,116.333332,0,264,39970.4952314815,2009-06-06,11:53:08
39.973924,116.333413,0,261,39970.4952893518,2009-06-06,11:53:13
39.973871,116.333569,0,260,39970.4953472222,2009-06-06,11:53:18
39.973884,116.333442,0,255,39970.4954050926,2009-06-06,11:53:23
39.97389,116.333452,0,249,39970.495462963,2009-06-06,11:53:28
39.973919,116.333463,0,245,39970.4955208333,2009-06-06,11:53:33
39.973974,116.333412,0,243,39970.4955787037,2009-06-06,11:53:38
39.973985,116.333577,0,242,39970.4956365741,2009-06-06,11:53:43
39.974012,116.333614,0,241,39970.4956944444,2009-06-06,11:53:48
39.973959,116.333624,0,244,39970.4957523148,2009-06-06,11:53:53
39.973909,116.333647,0,245,39970.4958101852,2009-06-06,11:53:58
39.973938,116.333638,0,247,39970.4958680556,2009-06-06,11:54:03
39.974001,116.333653,0,249,39970.4959259259,2009-06-06,11:54:08
39.973962,116.333734,0,253,39970.4959837963,2009-06-06,11:54:13
39.973982,116.33372,0,255,39970.4960416667,2009-06-06,11:54:18
39.974036,116.333668,0,256,39970.496099537,2009-06-06,11:54:23
39.974009,116.333755,0,254,39970.4961574074,2009-06-06,11:54:28
39.974042,116.333713,0,258,39970.4962152778,2009-06-06,11:54:33
39.974059,116.333698,0,259,39970.4962731482,2009-06-06,11:54:38
39.974054,116.333745,0,262,39970.4963310185,2009-06-06,11:54:43
39.973979,116.333843,0,268,39970.4963888889,2009-06-06,11:54:48
39.973967,116.333861,0,273,39970.4964467593,2009-06-06,11:54:53
39.973969,116.333894,0,277,39970.4965046296,2009-06-06,11:54:58
39.973992,116.333875,0,275,39970.4965625,2009-06-06,11:55:03
39.973915,116.333897,0,278,39970.4966203704,2009-06-06,11:55:08
39.973771,116.333955,0,279,39970.4966782407,2009-06-06,11:55:13
39.973767,116.333931,0,280,39970.4967361111,2009-06-06,11:55:18
39.973653,116.333976,0,281,39970.4967939815,2009-06-06,11:55:23
39.973438,116.334052,0,281,39970.4968518519,2009-06-06,11:55:28
39.973602,116.333864,0,279,39970.4969097222,2009-06-06,11:55:33
39.973536,116.333816,0,279,39970.4969675926,2009-06-06,11:55:38
39.973663,116.333765,0,277,39970.497025463,2009-06-06,11:55:43
39.973727,116.333723,0,275,39970.4970833333,2009-06-06,11:55:48
39.974005,116.333715,0,274,39970.4971412037,2009-06-06,11:55:53
39.974076,116.333725,0,272,39970.4971990741,2009-06-06,11:55:58
39.974078,116.333703,0,275,39970.4972569444,2009-06-06,11:56:03
39.97385,116.333649,0,277,39970.4973148148,2009-06-06,11:56:08
39.973722,116.333664,0,277,39970.4973726852,2009-06-06,11:56:13
39.973706,116.333646,0,276,39970.4974305556,2009-06-06,11:56:18
39.973709,116.33372,0,276,39970.4974884259,2009-06-06,11:56:23
39.973709,116.33372,0,276,39970.4975231481,2009-06-06,11:56:26
39.973709,116.333717,0,275,39970.4975462963,2009-06-06,11:56:28
39.973661,116.333804,0,271,39970.4976041667,2009-06-06,11:56:33
39.97355,116.333864,0,267,39970.497662037,2009-06-06,11:56:38
39.973516,116.333917,0,265,39970.4977199074,2009-06-06,11:56:43
39.973521,116.33395,0,264,39970.4977777778,2009-06-06,11:56:48
39.973543,116.333934,0,265,39970.4978356481,2009-06-06,11:56:53
39.973482,116.334058,0,266,39970.4978935185,2009-06-06,11:56:58
39.973554,116.334203,0,270,39970.4979513889,2009-06-06,11:57:03
39.973688,116.334185,0,276,39970.4980092593,2009-06-06,11:57:08
39.973756,116.334179,0,280,39970.4980671296,2009-06-06,11:57:13
39.973725,116.33421,0,282,39970.498125,2009-06-06,11:57:18
39.973754,116.334148,0,290,39970.4981828704,2009-06-06,11:57:23
39.973675,116.334099,0,300,39970.4982407407,2009-06-06,11:57:28
39.973573,116.334046,0,309,39970.4982986111,2009-06-06,11:57:33
39.973634,116.334071,0,323,39970.4983564815,2009-06-06,11:57:38
39.973742,116.334011,0,326,39970.4984143519,2009-06-06,11:57:43
39.97371,116.333997,0,324,39970.4984722222,2009-06-06,11:57:48
39.973669,116.333954,0,324,39970.4985300926,2009-06-06,11:57:53
39.973628,116.334004,0,326,39970.498587963,2009-06-06,11:57:58
39.973547,116.334074,0,328,39970.4986458333,2009-06-06,11:58:03
39.973564,116.334082,0,323,39970.4987037037,2009-06-06,11:58:08
39.973635,116.334035,0,317,39970.4987615741,2009-06-06,11:58:13
39.973674,116.333968,0,306,39970.4988194444,2009-06-06,11:58:18
39.973748,116.334053,0,306,39970.4988773148,2009-06-06,11:58:23
39.973833,116.334055,0,311,39970.4989351852,2009-06-06,11:58:28
39.973941,116.334143,0,320,39970.4989930556,2009-06-06,11:58:33
39.973981,116.334201,0,327,39970.4990509259,2009-06-06,11:58:38
39.973905,116.334225,0,324,39970.4991087963,2009-06-06,11:58:43
39.973895,116.334315,0,322,39970.4991666667,2009-06-06,11:58:48
39.973974,116.334304,0,327,39970.499224537,2009-06-06,11:58:53
39.974092,116.334278,0,331,39970.4992824074,2009-06-06,11:58:58
39.974057,116.334218,0,328,39970.4993402778,2009-06-06,11:59:03
39.973978,116.334193,0,321,39970.4993981481,2009-06-06,11:59:08
39.973925,116.334067,0,315,39970.4994560185,2009-06-06,11:59:13
39.973845,116.333949,0,306,39970.4995138889,2009-06-06,11:59:18
39.973825,116.333886,0,304,39970.4995717593,2009-06-06,11:59:23
39.973827,116.33397,0,308,39970.4996296296,2009-06-06,11:59:28
39.973835,116.334016,0,307,39970.4996875,2009-06-06,11:59:33
39.973777,116.334111,0,302,39970.4997453704,2009-06-06,11:59:38
39.97367,116.334283,0,298,39970.4998032407,2009-06-06,11:59:43
39.973706,116.334327,0,299,39970.4998611111,2009-06-06,11:59:48
39.973638,116.334322,0,303,39970.4999189815,2009-06-06,11:59:53
39.973662,116.334317,0,305,39970.4999768519,2009-06-06,11:59:58
39.973662,116.334317,0,305,39970.5000115741,2009-06-06,12:00:01
39.973668,116.334317,0,305,39970.5000347222,2009-06-06,12:00:03
39.973673,116.334326,0,304,39970.5000925926,2009-06-06,12:00:08
39.973704,116.334322,0,304,39970.500150463,2009-06-06,12:00:13
39.973811,116.334313,0,302,39970.5002083333,2009-06-06,12:00:18
39.973886,116.334241,0,303,39970.5002662037,2009-06-06,12:00:23
39.9739,116.33425,0,303,39970.5003240741,2009-06-06,12:00:28
39.973758,116.33424,0,304,39970.5003819444,2009-06-06,12:00:33
39.973508,116.334153,0,305,39970.5004398148,2009-06-06,12:00:38
39.973316,116.334099,0,305,39970.5004976852,2009-06-06,12:00:43
39.973338,116.334031,0,305,39970.5005555556,2009-06-06,12:00:48
39.973354,116.334014,0,303,39970.5006134259,2009-06-06,12:00:53
39.973297,116.333966,0,301,39970.5006712963,2009-06-06,12:00:58
39.97324,116.333952,0,300,39970.5007291667,2009-06-06,12:01:03
39.973407,116.333966,0,298,39970.500787037,2009-06-06,12:01:08
39.97367,116.334046,0,295,39970.5008449074,2009-06-06,12:01:13
39.973768,116.334219,0,293,39970.5009027778,2009-06-06,12:01:18
39.973769,116.334162,0,293,39970.5009606481,2009-06-06,12:01:23
39.973693,116.334149,0,293,39970.5010185185,2009-06-06,12:01:28
39.973627,116.334185,0,295,39970.5010763889,2009-06-06,12:01:33
39.973534,116.334234,0,296,39970.5011342593,2009-06-06,12:01:38
39.973643,116.334266,0,297,39970.5011921296,2009-06-06,12:01:43
39.973553,116.334212,0,299,39970.50125,2009-06-06,12:01:48
39.973506,116.334162,0,300,39970.5013078704,2009-06-06,12:01:53
39.973466,116.334071,0,303,39970.5013657407,2009-06-06,12:01:58
39.973669,116.334059,0,309,39970.5014236111,2009-06-06,12:02:03
39.973808,116.3341,0,312,39970.5014814815,2009-06-06,12:02:08
39.973796,116.334149,0,315,39970.5015393518,2009-06-06,12:02:13
39.973686,116.334206,0,320,39970.5015972222,2009-06-06,12:02:18
39.973425,116.334298,0,322,39970.5016550926,2009-06-06,12:02:23
39.973288,116.334288,0,322,39970.501712963,2009-06-06,12:02:28
39.973227,116.334302,0,323,39970.5017708333,2009-06-06,12:02:33
39.973199,116.334298,0,324,39970.5018287037,2009-06-06,12:02:38
39.973184,116.334262,0,324,39970.5018865741,2009-06-06,12:02:43
39.973418,116.334268,0,322,39970.5019444444,2009-06-06,12:02:48
39.973798,116.334395,0,320,39970.5020023148,2009-06-06,12:02:53
39.973928,116.334432,0,320,39970.5020601852,2009-06-06,12:02:58
39.973963,116.334433,0,321,39970.5021180556,2009-06-06,12:03:03
39.973908,116.334416,0,324,39970.5021759259,2009-06-06,12:03:08
39.973836,116.334375,0,330,39970.5022337963,2009-06-06,12:03:13
39.973728,116.334262,0,338,39970.5022916667,2009-06-06,12:03:18
39.973643,116.334214,0,341,39970.502349537,2009-06-06,12:03:23
39.97363,116.334184,0,346,39970.5024074074,2009-06-06,12:03:28
39.973658,116.334225,0,350,39970.5024652778,2009-06-06,12:03:33
39.973666,116.334235,0,350,39970.5025231481,2009-06-06,12:03:38
39.973714,116.334238,0,352,39970.5025810185,2009-06-06,12:03:43
39.973752,116.334198,0,356,39970.5026388889,2009-06-06,12:03:48
39.973767,116.334207,0,359,39970.5026967593,2009-06-06,12:03:53
39.973752,116.334226,0,358,39970.5027546296,2009-06-06,12:03:58
39.973739,116.334195,0,360,39970.5028125,2009-06-06,12:04:03
39.973604,116.334315,0,359,39970.5028703704,2009-06-06,12:04:08
39.973618,116.334288,0,358,39970.5029282407,2009-06-06,12:04:13
39.973554,116.334329,0,359,39970.5029861111,2009-06-06,12:04:18
39.973551,116.334446,0,367,39970.5030439815,2009-06-06,12:04:23
39.973449,116.334492,0,374,39970.5031018518,2009-06-06,12:04:28
39.973408,116.334459,0,375,39970.5031597222,2009-06-06,12:04:33
39.973429,116.334383,0,374,39970.5032175926,2009-06-06,12:04:38
39.97341,116.334391,0,373,39970.503275463,2009-06-06,12:04:43
39.973597,116.334344,0,372,39970.5033333333,2009-06-06,12:04:48
39.97368,116.334281,0,371,39970.5033912037,2009-06-06,12:04:53
39.973756,116.334229,0,370,39970.5034490741,2009-06-06,12:04:58
39.973644,116.334235,0,369,39970.5035069444,2009-06-06,12:05:03
39.973667,116.334226,0,366,39970.5035648148,2009-06-06,12:05:08
39.973669,116.334176,0,363,39970.5036226852,2009-06-06,12:05:13
39.973673,116.334221,0,359,39970.5036805556,2009-06-06,12:05:18
39.97364,116.334327,0,357,39970.5037384259,2009-06-06,12:05:23
39.973587,116.334445,0,355,39970.5037962963,2009-06-06,12:05:28
39.97352,116.334503,0,356,39970.5038541667,2009-06-06,12:05:33
39.973543,116.334453,0,356,39970.503912037,2009-06-06,12:05:38
39.97364,116.334309,0,357,39970.5039699074,2009-06-06,12:05:43
39.973558,116.334213,0,359,39970.5040277778,2009-06-06,12:05:48
39.973357,116.334196,0,360,39970.5040856482,2009-06-06,12:05:53
39.973338,116.334149,0,360,39970.5041435185,2009-06-06,12:05:58
39.973394,116.334056,0,360,39970.5042013889,2009-06-06,12:06:03
39.973438,116.334072,0,361,39970.5042592593,2009-06-06,12:06:08
39.973497,116.334047,0,362,39970.5043171296,2009-06-06,12:06:13
39.973461,116.334057,0,359,39970.504375,2009-06-06,12:06:18
39.973479,116.334127,0,354,39970.5044328704,2009-06-06,12:06:23
39.973549,116.33435,0,347,39970.5044907407,2009-06-06,12:06:28
39.97374,116.334477,0,337,39970.5045486111,2009-06-06,12:06:33
39.974184,116.334567,0,319,39970.5046064815,2009-06-06,12:06:38
39.974419,116.334611,0,309,39970.5046643519,2009-06-06,12:06:43
39.97445,116.334584,0,315,39970.5047222222,2009-06-06,12:06:48
39.974455,116.334573,0,326,39970.5047800926,2009-06-06,12:06:53
39.974262,116.334584,0,336,39970.504837963,2009-06-06,12:06:58
39.97399,116.334656,0,341,39970.5048958333,2009-06-06,12:07:03
39.974009,116.334584,0,342,39970.5049537037,2009-06-06,12:07:08
39.974011,116.334524,0,342,39970.5050115741,2009-06-06,12:07:13
39.973955,116.334531,0,346,39970.5050694444,2009-06-06,12:07:18
39.973928,116.334513,0,349,39970.5051273148,2009-06-06,12:07:23
39.974098,116.334436,0,351,39970.5051851852,2009-06-06,12:07:28
39.974331,116.334377,0,352,39970.5052430556,2009-06-06,12:07:33
39.974133,116.334333,0,354,39970.5053009259,2009-06-06,12:07:38
39.974074,116.334253,0,356,39970.5053587963,2009-06-06,12:07:43
39.973965,116.334183,0,357,39970.5054166667,2009-06-06,12:07:48
39.973876,116.334071,0,359,39970.505474537,2009-06-06,12:07:53
39.973793,116.333996,0,360,39970.5055324074,2009-06-06,12:07:58
39.973719,116.334097,0,359,39970.5055902778,2009-06-06,12:08:03
39.97361,116.334159,0,359,39970.5056481481,2009-06-06,12:08:08
39.97364,116.33434,0,358,39970.5057060185,2009-06-06,12:08:13
39.973818,116.334477,0,357,39970.5057638889,2009-06-06,12:08:18
39.973959,116.334565,0,356,39970.5058217593,2009-06-06,12:08:23
39.973988,116.334536,0,359,39970.5058796296,2009-06-06,12:08:28
39.973999,116.334561,0,364,39970.5059375,2009-06-06,12:08:33
39.973839,116.334567,0,371,39970.5059953704,2009-06-06,12:08:38
39.973739,116.334569,0,372,39970.5060532407,2009-06-06,12:08:43
39.973661,116.334572,0,375,39970.5061111111,2009-06-06,12:08:48
39.973578,116.334637,0,375,39970.5061689815,2009-06-06,12:08:53
39.973534,116.33458,0,379,39970.5062268519,2009-06-06,12:08:58
39.97349,116.334545,0,388,39970.5062847222,2009-06-06,12:09:03
39.973515,116.334503,0,392,39970.5063425926,2009-06-06,12:09:08
39.973495,116.334535,0,394,39970.506400463,2009-06-06,12:09:13
39.973464,116.334541,0,395,39970.5064583333,2009-06-06,12:09:18
39.973474,116.334605,0,395,39970.5065162037,2009-06-06,12:09:23
39.973365,116.33466,0,395,39970.5065740741,2009-06-06,12:09:28
39.973353,116.334638,0,397,39970.5066319444,2009-06-06,12:09:33
39.973355,116.334657,0,398,39970.5066898148,2009-06-06,12:09:38
39.973454,116.334682,0,398,39970.5067476852,2009-06-06,12:09:43
39.973505,116.334696,0,398,39970.5068055556,2009-06-06,12:09:48
39.973695,116.334711,0,397,39970.5068634259,2009-06-06,12:09:53
39.97383,116.334762,0,397,39970.5069212963,2009-06-06,12:09:58
39.973798,116.33473,0,398,39970.5069791667,2009-06-06,12:10:03
39.973745,116.334751,0,399,39970.507037037,2009-06-06,12:10:08
39.973594,116.334793,0,402,39970.5070949074,2009-06-06,12:10:13
39.973452,116.334789,0,404,39970.5071527778,2009-06-06,12:10:18
39.973459,116.33474,0,404,39970.5072106481,2009-06-06,12:10:23
39.973523,116.334654,0,404,39970.5072685185,2009-06-06,12:10:28
39.97353,116.334621,0,403,39970.5073263889,2009-06-06,12:10:33
39.973734,116.334704,0,402,39970.5073842593,2009-06-06,12:10:38
39.973867,116.33479,0,399,39970.5074421296,2009-06-06,12:10:43
39.97391,116.334829,0,398,39970.5075,2009-06-06,12:10:48
39.973886,116.334832,0,396,39970.5075578704,2009-06-06,12:10:53
39.973871,116.334849,0,396,39970.5076157407,2009-06-06,12:10:58
39.973903,116.334843,0,394,39970.5076736111,2009-06-06,12:11:03
39.973861,116.334746,0,393,39970.5077314815,2009-06-06,12:11:08
39.973804,116.334732,0,392,39970.5077893519,2009-06-06,12:11:13
39.973707,116.334773,0,391,39970.5078472222,2009-06-06,12:11:18
39.973707,116.334773,0,391,39970.5078819444,2009-06-06,12:11:21
39.973704,116.334766,0,391,39970.5079050926,2009-06-06,12:11:23
39.973767,116.334748,0,391,39970.507962963,2009-06-06,12:11:28
39.973727,116.334693,0,391,39970.5080208333,2009-06-06,12:11:33
39.97383,116.334568,0,392,39970.5080787037,2009-06-06,12:11:38
39.973717,116.334528,0,393,39970.5081365741,2009-06-06,12:11:43
39.973537,116.334516,0,395,39970.5081944444,2009-06-06,12:11:48
39.973415,116.334571,0,396,39970.5082523148,2009-06-06,12:11:53
39.973381,116.334556,0,397,39970.5083101852,2009-06-06,12:11:58
39.973389,116.334574,0,397,39970.5083680556,2009-06-06,12:12:03
39.973358,116.334657,0,396,39970.5084259259,2009-06-06,12:12:08
39.97341,116.334738,0,396,39970.5084837963,2009-06-06,12:12:13
39.973481,116.334772,0,395,39970.5085416667,2009-06-06,12:12:18
39.973534,116.334793,0,395,39970.508599537,2009-06-06,12:12:23
39.973605,116.334843,0,394,39970.5086574074,2009-06-06,12:12:28
39.973777,116.3349,0,392,39970.5087152778,2009-06-06,12:12:33
39.973778,116.334939,0,391,39970.5087731481,2009-06-06,12:12:38
39.973747,116.335011,0,391,39970.5088310185,2009-06-06,12:12:43
39.973696,116.33504,0,391,39970.5088888889,2009-06-06,12:12:48
39.973787,116.334922,0,391,39970.5089467593,2009-06-06,12:12:53
39.973856,116.334828,0,392,39970.5090046296,2009-06-06,12:12:58
39.973825,116.334792,0,393,39970.5090625,2009-06-06,12:13:03
39.973712,116.334779,0,392,39970.5091203704,2009-06-06,12:13:08
39.973709,116.334777,0,392,39970.5091782407,2009-06-06,12:13:13
39.973709,116.334777,0,392,39970.509212963,2009-06-06,12:13:16
39.973708,116.334773,0,392,39970.5092361111,2009-06-06,12:13:18
39.97369,116.334754,0,392,39970.5092939815,2009-06-06,12:13:23
39.973718,116.33482,0,391,39970.5093518518,2009-06-06,12:13:28
39.973741,116.33476,0,391,39970.5094097222,2009-06-06,12:13:33
39.973689,116.334761,0,391,39970.5094675926,2009-06-06,12:13:38
39.973681,116.334796,0,391,39970.509525463,2009-06-06,12:13:43
39.97371,116.334802,0,391,39970.5095833333,2009-06-06,12:13:48
39.97371,116.334802,0,391,39970.5096180556,2009-06-06,12:13:51
39.973712,116.334797,0,391,39970.5096412037,2009-06-06,12:13:53
39.973696,116.334815,0,391,39970.5096990741,2009-06-06,12:13:58
39.973687,116.33479,0,391,39970.5097569444,2009-06-06,12:14:03
39.973699,116.334795,0,391,39970.5098148148,2009-06-06,12:14:08
39.973724,116.334792,0,392,39970.5098726852,2009-06-06,12:14:13
39.973738,116.334796,0,392,39970.5099305556,2009-06-06,12:14:18
39.973738,116.334796,0,392,39970.5099652778,2009-06-06,12:14:21
39.973738,116.334797,0,392,39970.5099884259,2009-06-06,12:14:23
39.973732,116.334746,0,392,39970.5100462963,2009-06-06,12:14:28
39.973701,116.334798,0,393,39970.5101041667,2009-06-06,12:14:33
39.973705,116.334896,0,393,39970.510162037,2009-06-06,12:14:38
39.973723,116.334999,0,392,39970.5102199074,2009-06-06,12:14:43
39.973749,116.335093,0,390,39970.5102777778,2009-06-06,12:14:48
39.973758,116.335068,0,388,39970.5103356481,2009-06-06,12:14:53
39.973741,116.335044,0,387,39970.5103935185,2009-06-06,12:14:58
39.973693,116.335018,0,386,39970.5104513889,2009-06-06,12:15:03
39.973654,116.335027,0,386,39970.5105092593,2009-06-06,12:15:08
39.973574,116.335082,0,385,39970.5105671296,2009-06-06,12:15:13
39.973489,116.335195,0,384,39970.510625,2009-06-06,12:15:18
39.975088,116.336503,0,375,39970.5112037037,2009-06-06,12:16:08
39.975096,116.336504,0,374,39970.5112615741,2009-06-06,12:16:13
39.975096,116.336504,0,374,39970.5112962963,2009-06-06,12:16:16
39.9751,116.336498,0,374,39970.5113194444,2009-06-06,12:16:18
39.975158,116.336356,0,368,39970.5113773148,2009-06-06,12:16:23
39.975043,116.334723,0,-65,39970.5114351852,2009-06-06,12:16:28
39.974608,116.335144,0,257,39970.5114930556,2009-06-06,12:16:33
39.974592,116.335169,0,311,39970.5115509259,2009-06-06,12:16:38
39.974609,116.335102,0,338,39970.5116087963,2009-06-06,12:16:43
39.973284,116.334444,0,317,39970.511724537,2009-06-06,12:16:53
39.973331,116.334354,0,321,39970.5117824074,2009-06-06,12:16:58
39.97331,116.334272,0,333,39970.5118402778,2009-06-06,12:17:03
39.973295,116.334227,0,334,39970.5118981482,2009-06-06,12:17:08
39.973275,116.334178,0,348,39970.5119560185,2009-06-06,12:17:13
39.973205,116.334176,0,414,39970.5120138889,2009-06-06,12:17:18
39.973314,116.334042,0,401,39970.5120717593,2009-06-06,12:17:23
39.973396,116.333951,0,399,39970.5121296296,2009-06-06,12:17:28
39.97343,116.333943,0,403,39970.5121875,2009-06-06,12:17:33
39.973438,116.333977,0,413,39970.5122453704,2009-06-06,12:17:38
39.973448,116.334003,0,413,39970.5123032407,2009-06-06,12:17:43
39.973477,116.334019,0,409,39970.5123611111,2009-06-06,12:17:48
39.973525,116.33407,0,417,39970.5124189815,2009-06-06,12:17:53
39.973555,116.334129,0,424,39970.5124768519,2009-06-06,12:17:58
39.973535,116.334278,0,420,39970.5125347222,2009-06-06,12:18:03
39.973531,116.334422,0,407,39970.5125925926,2009-06-06,12:18:08
39.973586,116.334451,0,387,39970.512650463,2009-06-06,12:18:13
39.973632,116.334447,0,385,39970.5127083333,2009-06-06,12:18:18
39.973636,116.334429,0,385,39970.5127662037,2009-06-06,12:18:23
39.973641,116.33442,0,385,39970.5128240741,2009-06-06,12:18:28
39.973641,116.33442,0,385,39970.5128587963,2009-06-06,12:18:31
39.973643,116.334421,0,385,39970.5128819444,2009-06-06,12:18:33
39.973588,116.334423,0,385,39970.5129398148,2009-06-06,12:18:38
39.973592,116.334406,0,385,39970.5129976852,2009-06-06,12:18:43
39.973641,116.334395,0,385,39970.5130555556,2009-06-06,12:18:48
39.973604,116.334444,0,385,39970.5131134259,2009-06-06,12:18:53
39.97364,116.334522,0,385,39970.5131712963,2009-06-06,12:18:58
39.973727,116.334594,0,384,39970.5132291667,2009-06-06,12:19:03
39.973933,116.334778,0,382,39970.513287037,2009-06-06,12:19:08
39.974195,116.334927,0,382,39970.5133449074,2009-06-06,12:19:13
39.97424,116.334951,0,382,39970.5134027778,2009-06-06,12:19:18
39.974139,116.334905,0,381,39970.5134606481,2009-06-06,12:19:23
39.974044,116.334886,0,381,39970.5135185185,2009-06-06,12:19:28
39.97389,116.334833,0,380,39970.5135763889,2009-06-06,12:19:33
39.973795,116.334804,0,382,39970.5136342593,2009-06-06,12:19:38
39.973693,116.334775,0,385,39970.5136921296,2009-06-06,12:19:43
39.973693,116.334775,0,385,39970.5137268519,2009-06-06,12:19:46
39.973693,116.33477,0,389,39970.51375,2009-06-06,12:19:48
39.97373,116.334758,0,393,39970.5138078704,2009-06-06,12:19:53
39.9738,116.334743,0,395,39970.5138657407,2009-06-06,12:19:58
39.973889,116.334785,0,396,39970.5139236111,2009-06-06,12:20:03
39.973892,116.334831,0,394,39970.5139814815,2009-06-06,12:20:08
39.973846,116.334857,0,392,39970.5140393519,2009-06-06,12:20:13
39.973793,116.334852,0,391,39970.5140972222,2009-06-06,12:20:18
39.973792,116.334832,0,391,39970.5141550926,2009-06-06,12:20:23
39.973472,116.334358,0,390,39970.514212963,2009-06-06,12:20:28
39.973389,116.33428,0,389,39970.5142708333,2009-06-06,12:20:33
39.973322,116.334207,0,389,39970.5143287037,2009-06-06,12:20:38
39.973273,116.334195,0,388,39970.5143865741,2009-06-06,12:20:43
39.973241,116.334184,0,387,39970.5144444444,2009-06-06,12:20:48
39.973223,116.334148,0,387,39970.5145023148,2009-06-06,12:20:53
39.973193,116.33414,0,386,39970.5145601852,2009-06-06,12:20:58
39.973136,116.334165,0,386,39970.5146180556,2009-06-06,12:21:03
39.973148,116.334137,0,385,39970.5146759259,2009-06-06,12:21:08
39.973165,116.334125,0,385,39970.5147337963,2009-06-06,12:21:13
39.973166,116.334127,0,385,39970.5147916667,2009-06-06,12:21:18
39.973166,116.334127,0,385,39970.5148263889,2009-06-06,12:21:21
39.973167,116.33413,0,385,39970.514849537,2009-06-06,12:21:23
39.973187,116.334121,0,385,39970.5149074074,2009-06-06,12:21:28
39.973187,116.334121,0,385,39970.5149421296,2009-06-06,12:21:31
39.973191,116.334129,0,386,39970.5149652778,2009-06-06,12:21:33
39.973197,116.334146,0,386,39970.5150231481,2009-06-06,12:21:38
39.973219,116.33416,0,386,39970.5150810185,2009-06-06,12:21:43
39.973232,116.334173,0,386,39970.5151388889,2009-06-06,12:21:48
39.973234,116.334202,0,386,39970.5151967593,2009-06-06,12:21:53
39.973223,116.334224,0,386,39970.5152546296,2009-06-06,12:21:58
39.973223,116.334224,0,386,39970.5152893519,2009-06-06,12:22:01
39.973224,116.334228,0,386,39970.5153125,2009-06-06,12:22:03
39.973247,116.334227,0,386,39970.5153703704,2009-06-06,12:22:08
39.973278,116.334228,0,386,39970.5154282407,2009-06-06,12:22:13
39.973278,116.334228,0,386,39970.515462963,2009-06-06,12:22:16
39.973278,116.334232,0,386,39970.5154861111,2009-06-06,12:22:18
39.973291,116.334244,0,386,39970.5155439815,2009-06-06,12:22:23
39.97332,116.334292,0,386,39970.5156018519,2009-06-06,12:22:28
39.973346,116.334294,0,386,39970.5156597222,2009-06-06,12:22:33
39.973344,116.334301,0,386,39970.5157175926,2009-06-06,12:22:38
39.973344,116.334301,0,386,39970.5157523148,2009-06-06,12:22:41
39.973344,116.334308,0,386,39970.515775463,2009-06-06,12:22:43
39.973331,116.334313,0,386,39970.5158333333,2009-06-06,12:22:48
39.973305,116.334305,0,386,39970.5158912037,2009-06-06,12:22:53
39.973247,116.33426,0,386,39970.5159490741,2009-06-06,12:22:58
39.973289,116.334323,0,385,39970.5160069444,2009-06-06,12:23:03
39.973332,116.334368,0,384,39970.5160648148,2009-06-06,12:23:08
39.973383,116.33443,0,384,39970.5161226852,2009-06-06,12:23:13
39.973467,116.334528,0,384,39970.5161805556,2009-06-06,12:23:18
39.973489,116.334585,0,384,39970.5162384259,2009-06-06,12:23:23
39.973483,116.334664,0,384,39970.5162962963,2009-06-06,12:23:28
39.973457,116.334696,0,384,39970.5163541667,2009-06-06,12:23:33
39.973469,116.334687,0,384,39970.516412037,2009-06-06,12:23:38
39.973475,116.334666,0,385,39970.5164699074,2009-06-06,12:23:43
39.973488,116.334654,0,385,39970.5165277778,2009-06-06,12:23:48
39.973533,116.334699,0,385,39970.5165856481,2009-06-06,12:23:53
39.973553,116.334739,0,385,39970.5166435185,2009-06-06,12:23:58
39.973592,116.334802,0,385,39970.5167013889,2009-06-06,12:24:03
39.973627,116.334889,0,384,39970.5167592593,2009-06-06,12:24:08
39.973577,116.33487,0,383,39970.5168171296,2009-06-06,12:24:13
39.973565,116.334896,0,382,39970.516875,2009-06-06,12:24:18
39.973569,116.334902,0,382,39970.5169328704,2009-06-06,12:24:23
39.973569,116.334902,0,382,39970.5169675926,2009-06-06,12:24:26
39.973567,116.334894,0,382,39970.5169907407,2009-06-06,12:24:28
39.973564,116.334885,0,382,39970.5170486111,2009-06-06,12:24:33
39.973535,116.334828,0,382,39970.5171064815,2009-06-06,12:24:38
39.973479,116.334737,0,382,39970.5171643518,2009-06-06,12:24:43
39.973443,116.334703,0,381,39970.5172222222,2009-06-06,12:24:48
39.973437,116.334689,0,381,39970.5172800926,2009-06-06,12:24:53
39.973418,116.334706,0,376,39970.517337963,2009-06-06,12:24:58
39.973421,116.334713,0,376,39970.5173958333,2009-06-06,12:25:03
39.973421,116.334713,0,376,39970.5174305556,2009-06-06,12:25:06
39.973415,116.334714,0,375,39970.5174537037,2009-06-06,12:25:08
39.973414,116.334695,0,375,39970.5175115741,2009-06-06,12:25:13
39.973464,116.334637,0,376,39970.5175694444,2009-06-06,12:25:18
39.973465,116.334635,0,376,39970.5176273148,2009-06-06,12:25:23
39.973465,116.334635,0,376,39970.517662037,2009-06-06,12:25:26
39.973468,116.334638,0,376,39970.5176851852,2009-06-06,12:25:28
39.973465,116.334629,0,376,39970.5177430556,2009-06-06,12:25:33
39.973465,116.334629,0,376,39970.5177777778,2009-06-06,12:25:36
39.973465,116.334629,0,376,39970.5178009259,2009-06-06,12:25:38
39.973469,116.334613,0,376,39970.5178587963,2009-06-06,12:25:43
39.973467,116.334585,0,377,39970.5179166667,2009-06-06,12:25:48
39.973271,116.334396,0,355,39970.5283912037,2009-06-06,12:40:53
39.973224,116.334386,0,356,39970.5284490741,2009-06-06,12:40:58
39.973178,116.334375,0,358,39970.5285069444,2009-06-06,12:41:03
39.973163,116.334347,0,358,39970.5285648148,2009-06-06,12:41:08
39.973128,116.334381,0,358,39970.5286226852,2009-06-06,12:41:13
39.973131,116.334386,0,358,39970.5286805556,2009-06-06,12:41:18
39.973132,116.33439,0,358,39970.5287384259,2009-06-06,12:41:23
39.973132,116.33439,0,358,39970.5287731481,2009-06-06,12:41:26
39.973134,116.33439,0,358,39970.5287962963,2009-06-06,12:41:28
39.973169,116.334315,0,357,39970.5288541667,2009-06-06,12:41:33
39.973217,116.334251,0,353,39970.528912037,2009-06-06,12:41:38
39.973186,116.334273,0,349,39970.5289699074,2009-06-06,12:41:43
39.973195,116.334264,0,347,39970.5290277778,2009-06-06,12:41:48
39.973191,116.334258,0,347,39970.5290856481,2009-06-06,12:41:53
39.973192,116.334258,0,347,39970.5291435185,2009-06-06,12:41:58
39.973194,116.334261,0,347,39970.5292013889,2009-06-06,12:42:03
39.973194,116.334261,0,347,39970.5292361111,2009-06-06,12:42:06
39.973196,116.334265,0,347,39970.5292592593,2009-06-06,12:42:08
39.973209,116.334259,0,347,39970.5293171296,2009-06-06,12:42:13
39.97325,116.334244,0,347,39970.529375,2009-06-06,12:42:18
39.973249,116.334236,0,347,39970.5294328704,2009-06-06,12:42:23
39.973249,116.334236,0,347,39970.5294675926,2009-06-06,12:42:26
39.973249,116.334233,0,347,39970.5294907407,2009-06-06,12:42:28
39.973275,116.334254,0,347,39970.5295486111,2009-06-06,12:42:33
39.973277,116.334263,0,347,39970.5296064815,2009-06-06,12:42:38
39.973277,116.334263,0,347,39970.5296412037,2009-06-06,12:42:41
39.97328,116.334269,0,347,39970.5296643519,2009-06-06,12:42:43
39.973256,116.334272,0,348,39970.5297222222,2009-06-06,12:42:48
39.973235,116.334254,0,351,39970.5297800926,2009-06-06,12:42:53
39.973238,116.334234,0,351,39970.529837963,2009-06-06,12:42:58
39.973247,116.334253,0,352,39970.5298958333,2009-06-06,12:43:03
39.973247,116.334253,0,352,39970.5299305556,2009-06-06,12:43:06
39.973246,116.334252,0,352,39970.5299537037,2009-06-06,12:43:08
39.973255,116.334289,0,355,39970.5300115741,2009-06-06,12:43:13
39.973263,116.334294,0,356,39970.5300694444,2009-06-06,12:43:18
39.973264,116.334292,0,356,39970.5301273148,2009-06-06,12:43:23
39.973264,116.334292,0,356,39970.530162037,2009-06-06,12:43:26
39.973265,116.33429,0,356,39970.5301851852,2009-06-06,12:43:28
39.973263,116.334281,0,356,39970.5302430556,2009-06-06,12:43:33
39.973262,116.334269,0,355,39970.5303009259,2009-06-06,12:43:38
39.973262,116.334269,0,355,39970.5303356481,2009-06-06,12:43:41
39.973259,116.334262,0,355,39970.5303587963,2009-06-06,12:43:43
39.973264,116.334208,0,358,39970.5304166667,2009-06-06,12:43:48
39.973254,116.334174,0,358,39970.530474537,2009-06-06,12:43:53
39.973268,116.334126,0,358,39970.5305324074,2009-06-06,12:43:58
39.973284,116.33409,0,358,39970.5305902778,2009-06-06,12:44:03
39.973276,116.334059,0,356,39970.5306481481,2009-06-06,12:44:08
39.973273,116.334076,0,354,39970.5307060185,2009-06-06,12:44:13
39.973251,116.334099,0,354,39970.5307638889,2009-06-06,12:44:18
39.973257,116.334095,0,354,39970.5308217593,2009-06-06,12:44:23
39.973256,116.334102,0,354,39970.5308796296,2009-06-06,12:44:28
39.973252,116.334096,0,354,39970.5309375,2009-06-06,12:44:33
39.973252,116.334096,0,354,39970.5309722222,2009-06-06,12:44:36
39.973246,116.334102,0,354,39970.5309953704,2009-06-06,12:44:38
39.973232,116.334089,0,355,39970.5310532407,2009-06-06,12:44:43
39.973202,116.334112,0,356,39970.5311111111,2009-06-06,12:44:48
39.973197,116.334157,0,356,39970.5311689815,2009-06-06,12:44:53
39.973201,116.334179,0,356,39970.5312268519,2009-06-06,12:44:58
39.973204,116.334188,0,356,39970.5312847222,2009-06-06,12:45:03
39.973207,116.334193,0,356,39970.5313425926,2009-06-06,12:45:08
39.973209,116.334197,0,356,39970.531400463,2009-06-06,12:45:13
39.973208,116.3342,0,356,39970.5314583333,2009-06-06,12:45:18
39.973208,116.3342,0,356,39970.5314930556,2009-06-06,12:45:21
39.973206,116.334201,0,356,39970.5315162037,2009-06-06,12:45:23
39.973226,116.334242,0,356,39970.5315740741,2009-06-06,12:45:28
39.973246,116.334221,0,356,39970.5316319444,2009-06-06,12:45:33
39.973243,116.334213,0,356,39970.5316898148,2009-06-06,12:45:38
39.973243,116.334213,0,356,39970.531724537,2009-06-06,12:45:41
39.973244,116.334214,0,356,39970.5317476852,2009-06-06,12:45:43
39.973231,116.334336,0,356,39970.5318055556,2009-06-06,12:45:48
39.973186,116.334471,0,356,39970.5318634259,2009-06-06,12:45:53
39.973195,116.334541,0,355,39970.5319212963,2009-06-06,12:45:58
39.973174,116.334622,0,354,39970.5319791667,2009-06-06,12:46:03
39.97315,116.334727,0,353,39970.532037037,2009-06-06,12:46:08
39.973166,116.33481,0,353,39970.5320949074,2009-06-06,12:46:13
39.97327,116.334821,0,352,39970.5321527778,2009-06-06,12:46:18
39.973293,116.334774,0,354,39970.5322106481,2009-06-06,12:46:23
39.973319,116.334728,0,357,39970.5322685185,2009-06-06,12:46:28
39.973348,116.334719,0,358,39970.5323263889,2009-06-06,12:46:33
39.973348,116.334703,0,358,39970.5323842593,2009-06-06,12:46:38
39.973354,116.33469,0,358,39970.5324421296,2009-06-06,12:46:43
39.973354,116.33469,0,358,39970.5324768518,2009-06-06,12:46:46
39.973354,116.334686,0,358,39970.5325,2009-06-06,12:46:48
39.973351,116.334676,0,359,39970.5325578704,2009-06-06,12:46:53
39.97335,116.334672,0,359,39970.5326157407,2009-06-06,12:46:58
39.97335,116.334672,0,359,39970.532650463,2009-06-06,12:47:01
39.973351,116.334674,0,359,39970.5326736111,2009-06-06,12:47:03
39.973356,116.334683,0,359,39970.5327314815,2009-06-06,12:47:08
39.973358,116.334684,0,360,39970.5327893518,2009-06-06,12:47:13
39.973358,116.334684,0,360,39970.5328240741,2009-06-06,12:47:16
39.973357,116.334677,0,360,39970.5328472222,2009-06-06,12:47:18
39.973337,116.334625,0,360,39970.5329050926,2009-06-06,12:47:23
39.973313,116.334542,0,360,39970.532962963,2009-06-06,12:47:28
39.973272,116.334531,0,360,39970.5330208333,2009-06-06,12:47:33
39.973241,116.334511,0,360,39970.5330787037,2009-06-06,12:47:38
39.973263,116.334516,0,360,39970.5331365741,2009-06-06,12:47:43
39.973283,116.334513,0,360,39970.5331944444,2009-06-06,12:47:48
39.97328,116.334506,0,360,39970.5332523148,2009-06-06,12:47:53
39.973283,116.334509,0,360,39970.5333101852,2009-06-06,12:47:58
39.973283,116.334509,0,360,39970.5333449074,2009-06-06,12:48:01
39.973284,116.334511,0,360,39970.5333680556,2009-06-06,12:48:03
39.973349,116.334454,0,360,39970.5334259259,2009-06-06,12:48:08
39.97336,116.334408,0,360,39970.5334837963,2009-06-06,12:48:13
39.973424,116.334389,0,360,39970.5335416667,2009-06-06,12:48:18
39.973491,116.334418,0,361,39970.533599537,2009-06-06,12:48:23
39.973521,116.334433,0,361,39970.5336574074,2009-06-06,12:48:28
39.973521,116.334425,0,361,39970.5337152778,2009-06-06,12:48:33
39.973523,116.334425,0,361,39970.5337731481,2009-06-06,12:48:38
39.973527,116.334424,0,361,39970.5338310185,2009-06-06,12:48:43
39.973527,116.334421,0,361,39970.5338888889,2009-06-06,12:48:48
39.973527,116.334421,0,361,39970.5339236111,2009-06-06,12:48:51
39.973532,116.334428,0,361,39970.5339467593,2009-06-06,12:48:53
39.973536,116.334438,0,361,39970.5340046296,2009-06-06,12:48:58
39.97354,116.334444,0,361,39970.5340625,2009-06-06,12:49:03
39.973541,116.334444,0,361,39970.5341203704,2009-06-06,12:49:08
39.973538,116.334438,0,361,39970.5341782407,2009-06-06,12:49:13
39.973538,116.334438,0,361,39970.534212963,2009-06-06,12:49:16
39.973539,116.334444,0,361,39970.5342361111,2009-06-06,12:49:18
39.97351,116.334529,0,361,39970.5342939815,2009-06-06,12:49:23
39.973469,116.334577,0,361,39970.5343518518,2009-06-06,12:49:28
39.97344,116.334594,0,362,39970.5344097222,2009-06-06,12:49:33
39.973433,116.334546,0,362,39970.5344675926,2009-06-06,12:49:38
39.973436,116.334537,0,362,39970.534525463,2009-06-06,12:49:43
39.973435,116.334532,0,362,39970.5345833333,2009-06-06,12:49:48
39.973433,116.334525,0,362,39970.5346412037,2009-06-06,12:49:53
39.973433,116.334525,0,362,39970.5346759259,2009-06-06,12:49:56
39.973432,116.33452,0,362,39970.5346990741,2009-06-06,12:49:58
39.973431,116.334488,0,362,39970.5347569444,2009-06-06,12:50:03
39.973432,116.334438,0,362,39970.5348148148,2009-06-06,12:50:08
39.973443,116.33437,0,362,39970.5348726852,2009-06-06,12:50:13
39.973459,116.334367,0,361,39970.5349305556,2009-06-06,12:50:18
39.973459,116.334367,0,361,39970.5349652778,2009-06-06,12:50:21
39.973459,116.334359,0,361,39970.5349884259,2009-06-06,12:50:23
39.97348,116.33437,0,361,39970.5350462963,2009-06-06,12:50:28
39.973524,116.334431,0,360,39970.5351041667,2009-06-06,12:50:33
39.973551,116.334502,0,360,39970.535162037,2009-06-06,12:50:38
39.973515,116.334561,0,361,39970.5352199074,2009-06-06,12:50:43
39.973509,116.334583,0,361,39970.5352777778,2009-06-06,12:50:48
39.973569,116.334571,0,361,39970.5353356482,2009-06-06,12:50:53
39.973581,116.334564,0,361,39970.5353935185,2009-06-06,12:50:58
39.973582,116.334538,0,361,39970.5354513889,2009-06-06,12:51:03
39.973576,116.334511,0,361,39970.5355092593,2009-06-06,12:51:08
39.97356,116.334418,0,361,39970.5355671296,2009-06-06,12:51:13
39.973533,116.334303,0,361,39970.535625,2009-06-06,12:51:18
39.973507,116.334241,0,361,39970.5356828704,2009-06-06,12:51:23
39.973446,116.334234,0,360,39970.5357407407,2009-06-06,12:51:28
39.973419,116.334207,0,360,39970.5357986111,2009-06-06,12:51:33
39.973418,116.334179,0,360,39970.5358564815,2009-06-06,12:51:38
39.973418,116.334161,0,360,39970.5359143519,2009-06-06,12:51:43
39.973416,116.33416,0,360,39970.5359722222,2009-06-06,12:51:48
39.973417,116.334166,0,360,39970.5360300926,2009-06-06,12:51:53
39.973417,116.334166,0,360,39970.5360648148,2009-06-06,12:51:56
39.973412,116.334168,0,360,39970.536087963,2009-06-06,12:51:58
39.973427,116.334258,0,359,39970.5361458333,2009-06-06,12:52:03
39.973427,116.334258,0,359,39970.5361805556,2009-06-06,12:52:06
39.973419,116.334259,0,359,39970.5362037037,2009-06-06,12:52:08
39.973435,116.334309,0,358,39970.5362615741,2009-06-06,12:52:13
39.973438,116.334297,0,358,39970.5363194444,2009-06-06,12:52:18
39.973498,116.334308,0,358,39970.5363773148,2009-06-06,12:52:23
39.973513,116.334291,0,359,39970.5364351852,2009-06-06,12:52:28
39.973503,116.334291,0,359,39970.5364930556,2009-06-06,12:52:33
39.973505,116.334301,0,359,39970.5365509259,2009-06-06,12:52:38
39.973502,116.334301,0,359,39970.5366087963,2009-06-06,12:52:43
39.973497,116.334293,0,359,39970.5366666667,2009-06-06,12:52:48
39.973497,116.334293,0,359,39970.5367013889,2009-06-06,12:52:51
39.973498,116.334301,0,359,39970.536724537,2009-06-06,12:52:53
39.973492,116.334288,0,359,39970.5367824074,2009-06-06,12:52:58
39.973473,116.33428,0,361,39970.5368402778,2009-06-06,12:53:03
39.973462,116.334288,0,362,39970.5368981481,2009-06-06,12:53:08
39.973462,116.334288,0,362,39970.5369328704,2009-06-06,12:53:11
39.973461,116.334288,0,362,39970.5369560185,2009-06-06,12:53:13
39.973438,116.334266,0,362,39970.5370138889,2009-06-06,12:53:18
39.97341,116.334219,0,363,39970.5370717593,2009-06-06,12:53:23
39.973364,116.334229,0,364,39970.5371296296,2009-06-06,12:53:28
39.973341,116.33417,0,364,39970.5371875,2009-06-06,12:53:33
39.973304,116.334133,0,364,39970.5372453704,2009-06-06,12:53:38
39.973342,116.334114,0,363,39970.5373032407,2009-06-06,12:53:43
39.973352,116.334157,0,363,39970.5373611111,2009-06-06,12:53:48
39.973362,116.334183,0,363,39970.5374189815,2009-06-06,12:53:53
39.973362,116.334183,0,362,39970.5374768519,2009-06-06,12:53:58
39.973362,116.334184,0,362,39970.5375347222,2009-06-06,12:54:03
39.973363,116.334189,0,362,39970.5375925926,2009-06-06,12:54:08
39.973366,116.334196,0,362,39970.537650463,2009-06-06,12:54:13
39.973362,116.334188,0,362,39970.5377083333,2009-06-06,12:54:18
39.973362,116.334188,0,362,39970.5377430556,2009-06-06,12:54:21
39.973361,116.334188,0,362,39970.5377662037,2009-06-06,12:54:23
39.973366,116.3342,0,362,39970.5378240741,2009-06-06,12:54:28
39.973369,116.334232,0,362,39970.5378819444,2009-06-06,12:54:33
39.973345,116.334207,0,361,39970.5379398148,2009-06-06,12:54:38
39.97331,116.334209,0,361,39970.5379976852,2009-06-06,12:54:43
39.973288,116.33424,0,361,39970.5380555556,2009-06-06,12:54:48
39.973288,116.33424,0,361,39970.5380902778,2009-06-06,12:54:51
39.973285,116.334236,0,361,39970.5381134259,2009-06-06,12:54:53
39.973298,116.33421,0,361,39970.5381712963,2009-06-06,12:54:58
39.973308,116.334175,0,360,39970.5382291667,2009-06-06,12:55:03
39.973308,116.334175,0,360,39970.5382638889,2009-06-06,12:55:06
39.973303,116.334182,0,360,39970.538287037,2009-06-06,12:55:08
39.973303,116.334218,0,360,39970.5383449074,2009-06-06,12:55:13
39.973306,116.334229,0,360,39970.5384027778,2009-06-06,12:55:18
39.97331,116.334241,0,360,39970.5384606481,2009-06-06,12:55:23
39.973312,116.33425,0,360,39970.5385185185,2009-06-06,12:55:28
39.973315,116.334256,0,360,39970.5385763889,2009-06-06,12:55:33
39.973319,116.334264,0,360,39970.5386342593,2009-06-06,12:55:38
39.973322,116.334272,0,360,39970.5386921296,2009-06-06,12:55:43
39.973324,116.334276,0,360,39970.53875,2009-06-06,12:55:48
39.973318,116.334273,0,359,39970.5388078704,2009-06-06,12:55:53
39.973323,116.33428,0,359,39970.5388657407,2009-06-06,12:55:58
39.973321,116.334276,0,359,39970.5389236111,2009-06-06,12:56:03
39.973324,116.334282,0,359,39970.5389814815,2009-06-06,12:56:08
39.973326,116.334287,0,359,39970.5390393519,2009-06-06,12:56:13
39.973326,116.334281,0,359,39970.5390972222,2009-06-06,12:56:18
39.973326,116.334281,0,359,39970.5391319444,2009-06-06,12:56:21
39.973324,116.334273,0,359,39970.5391550926,2009-06-06,12:56:23
39.973318,116.334239,0,360,39970.539212963,2009-06-06,12:56:28
39.973333,116.33421,0,363,39970.5392708333,2009-06-06,12:56:33
39.97331,116.334194,0,363,39970.5393287037,2009-06-06,12:56:38
39.973299,116.334545,0,360,39970.5428587963,2009-06-06,13:01:43
39.973286,116.334565,0,359,39970.5429166667,2009-06-06,13:01:48
39.973301,116.334556,0,359,39970.542974537,2009-06-06,13:01:53
39.973303,116.334509,0,357,39970.5430324074,2009-06-06,13:01:58
39.973326,116.334483,0,357,39970.5430902778,2009-06-06,13:02:03
39.973324,116.334474,0,357,39970.5431481482,2009-06-06,13:02:08
39.97332,116.334465,0,357,39970.5432060185,2009-06-06,13:02:13
39.973312,116.33444,0,357,39970.5432638889,2009-06-06,13:02:18
39.973312,116.33444,0,357,39970.5432986111,2009-06-06,13:02:21
39.973311,116.334438,0,357,39970.5433217593,2009-06-06,13:02:23
39.973304,116.334412,0,357,39970.5433796296,2009-06-06,13:02:28
39.973357,116.334457,0,355,39970.5434375,2009-06-06,13:02:33
39.973357,116.334457,0,355,39970.5434722222,2009-06-06,13:02:36
39.973361,116.33445,0,354,39970.5434953704,2009-06-06,13:02:38
39.973366,116.334464,0,353,39970.5435532407,2009-06-06,13:02:43
39.973391,116.334477,0,353,39970.5436111111,2009-06-06,13:02:48
39.973407,116.334493,0,351,39970.5436689815,2009-06-06,13:02:53
39.973428,116.334506,0,348,39970.5437268519,2009-06-06,13:02:58
39.97343,116.33451,0,348,39970.5437847222,2009-06-06,13:03:03
39.973433,116.334518,0,348,39970.5438425926,2009-06-06,13:03:08
39.973433,116.334518,0,348,39970.5438773148,2009-06-06,13:03:11
39.973435,116.334524,0,348,39970.543900463,2009-06-06,13:03:13
39.973451,116.334508,0,349,39970.5439583333,2009-06-06,13:03:18
39.973508,116.334507,0,350,39970.5440162037,2009-06-06,13:03:23
39.973532,116.334483,0,351,39970.5440740741,2009-06-06,13:03:28
39.973545,116.334458,0,351,39970.5441319444,2009-06-06,13:03:33
39.973569,116.334363,0,350,39970.5441898148,2009-06-06,13:03:38
39.973578,116.334302,0,349,39970.5442476852,2009-06-06,13:03:43
39.973567,116.334208,0,350,39970.5443055556,2009-06-06,13:03:48
39.97356,116.334156,0,351,39970.5443634259,2009-06-06,13:03:53
39.973567,116.334105,0,352,39970.5444212963,2009-06-06,13:03:58
39.973562,116.334057,0,354,39970.5444791667,2009-06-06,13:04:03
39.97356,116.334086,0,354,39970.544537037,2009-06-06,13:04:08
39.97356,116.334086,0,354,39970.5445717593,2009-06-06,13:04:11
39.973558,116.334084,0,354,39970.5445949074,2009-06-06,13:04:13
39.973555,116.334098,0,353,39970.5446527778,2009-06-06,13:04:18
39.973512,116.334259,0,353,39970.5447106481,2009-06-06,13:04:23
39.973427,116.334474,0,354,39970.5447685185,2009-06-06,13:04:28
39.97337,116.334649,0,354,39970.5448263889,2009-06-06,13:04:33
39.973385,116.334618,0,354,39970.5448842593,2009-06-06,13:04:38
39.973354,116.334635,0,354,39970.5449421296,2009-06-06,13:04:43
39.973286,116.334658,0,355,39970.545,2009-06-06,13:04:48
39.973158,116.334762,0,354,39970.5450578704,2009-06-06,13:04:53
39.973058,116.334826,0,355,39970.5451157407,2009-06-06,13:04:58
39.973004,116.334829,0,357,39970.5451736111,2009-06-06,13:05:03
39.973029,116.334792,0,357,39970.5452314815,2009-06-06,13:05:08
39.973144,116.334714,0,356,39970.5452893519,2009-06-06,13:05:13
39.973148,116.334691,0,355,39970.5453472222,2009-06-06,13:05:18
39.973148,116.334691,0,355,39970.5453819444,2009-06-06,13:05:21
39.973148,116.334689,0,355,39970.5454050926,2009-06-06,13:05:23
39.973144,116.334701,0,355,39970.545462963,2009-06-06,13:05:28
39.973147,116.33467,0,355,39970.5455208333,2009-06-06,13:05:33
39.97315,116.334645,0,355,39970.5455787037,2009-06-06,13:05:38
39.973153,116.334632,0,355,39970.5456365741,2009-06-06,13:05:43
39.973164,116.334615,0,354,39970.5456944444,2009-06-06,13:05:48
39.973166,116.33463,0,353,39970.5457523148,2009-06-06,13:05:53
39.973424,116.334479,0,353,39970.5458101852,2009-06-06,13:05:58
39.973642,116.334344,0,353,39970.5458680556,2009-06-06,13:06:03
39.974022,116.334118,0,352,39970.5459259259,2009-06-06,13:06:08
39.973926,116.334121,0,352,39970.5459837963,2009-06-06,13:06:13
39.973638,116.33423,0,353,39970.5460416667,2009-06-06,13:06:18
39.97397,116.333997,0,352,39970.546099537,2009-06-06,13:06:23
39.9743,116.333688,0,352,39970.5461574074,2009-06-06,13:06:28
39.974281,116.333545,0,353,39970.5462152778,2009-06-06,13:06:33
39.973957,116.333834,0,352,39970.5462731481,2009-06-06,13:06:38
39.974557,116.333657,0,351,39970.5475462963,2009-06-06,13:08:28
39.974557,116.333657,0,351,39970.5475810185,2009-06-06,13:08:31
39.974549,116.333654,0,351,39970.5476041667,2009-06-06,13:08:33
39.974559,116.333635,0,351,39970.547662037,2009-06-06,13:08:38
39.974898,116.333434,0,352,39970.5477199074,2009-06-06,13:08:43
39.97509,116.333224,0,354,39970.5477777778,2009-06-06,13:08:48
39.974888,116.333222,0,356,39970.5478356481,2009-06-06,13:08:53
39.975008,116.33316,0,357,39970.5478935185,2009-06-06,13:08:58
39.975205,116.333041,0,356,39970.5479513889,2009-06-06,13:09:03
39.974993,116.333216,0,357,39970.5480092593,2009-06-06,13:09:08
39.975204,116.333222,0,357,39970.5480671296,2009-06-06,13:09:13
39.975447,116.333135,0,359,39970.548125,2009-06-06,13:09:18
39.975549,116.333199,0,360,39970.5481828704,2009-06-06,13:09:23
39.975897,116.333048,0,358,39970.5482407407,2009-06-06,13:09:28
39.976128,116.332979,0,359,39970.5482986111,2009-06-06,13:09:33
39.976196,116.33294,0,359,39970.5483564815,2009-06-06,13:09:38
39.976502,116.332744,0,362,39970.5484143518,2009-06-06,13:09:43
39.976691,116.33263,0,365,39970.5484722222,2009-06-06,13:09:48
39.976853,116.332454,0,364,39970.5485300926,2009-06-06,13:09:53
39.977162,116.332223,0,366,39970.548587963,2009-06-06,13:09:58
39.977398,116.332039,0,368,39970.5486458333,2009-06-06,13:10:03
39.977336,116.332064,0,364,39970.5487037037,2009-06-06,13:10:08
39.977032,116.332376,0,363,39970.5487615741,2009-06-06,13:10:13
39.976745,116.332681,0,364,39970.5488194444,2009-06-06,13:10:18
39.976335,116.333012,0,367,39970.5488773148,2009-06-06,13:10:23
39.975934,116.333382,0,368,39970.5489351852,2009-06-06,13:10:28
39.975691,116.333568,0,371,39970.5489930556,2009-06-06,13:10:33
39.975172,116.333835,0,375,39970.5490509259,2009-06-06,13:10:38
39.974827,116.333959,0,378,39970.5491087963,2009-06-06,13:10:43
39.974767,116.333933,0,379,39970.5491666667,2009-06-06,13:10:48
39.974913,116.333779,0,381,39970.549224537,2009-06-06,13:10:53
39.97519,116.333501,0,380,39970.5492824074,2009-06-06,13:10:58
39.975632,116.333177,0,380,39970.5493402778,2009-06-06,13:11:03
39.976364,116.332608,0,380,39970.5493981481,2009-06-06,13:11:08
39.976697,116.332363,0,379,39970.5494560185,2009-06-06,13:11:13
39.977044,116.332166,0,378,39970.5495138889,2009-06-06,13:11:18
39.976999,116.332302,0,378,39970.5495717593,2009-06-06,13:11:23
39.97655,116.332691,0,378,39970.5496296296,2009-06-06,13:11:28
39.976142,116.333066,0,377,39970.5496875,2009-06-06,13:11:33
39.974957,116.333767,0,379,39970.5497453704,2009-06-06,13:11:38
39.974653,116.333935,0,379,39970.5498032407,2009-06-06,13:11:43
39.974237,116.334181,0,376,39970.5498611111,2009-06-06,13:11:48
39.97422,116.334209,0,376,39970.5499189815,2009-06-06,13:11:53
39.974488,116.334018,0,372,39970.5499768518,2009-06-06,13:11:58
39.974652,116.333996,0,369,39970.5500347222,2009-06-06,13:12:03
39.974841,116.333928,0,367,39970.5500925926,2009-06-06,13:12:08
39.974841,116.333943,0,367,39970.550150463,2009-06-06,13:12:13
39.974841,116.333943,0,367,39970.5501851852,2009-06-06,13:12:16
39.974841,116.333938,0,367,39970.5502083333,2009-06-06,13:12:18
39.974845,116.333922,0,367,39970.5502662037,2009-06-06,13:12:23
39.974976,116.333684,0,363,39970.5503240741,2009-06-06,13:12:28
39.974971,116.333615,0,362,39970.5503819444,2009-06-06,13:12:33
39.974952,116.333499,0,361,39970.5504398148,2009-06-06,13:12:38
39.974228,116.333878,0,362,39970.5504976852,2009-06-06,13:12:43
39.973141,116.334918,0,360,39970.5505555556,2009-06-06,13:12:48
39.973102,116.334978,0,359,39970.5506134259,2009-06-06,13:12:53
39.973184,116.334879,0,360,39970.5506712963,2009-06-06,13:12:58
39.973275,116.334782,0,361,39970.5507291667,2009-06-06,13:13:03
39.973264,116.33479,0,360,39970.550787037,2009-06-06,13:13:08
39.973258,116.334761,0,359,39970.5508449074,2009-06-06,13:13:13
39.973256,116.334749,0,358,39970.5509027778,2009-06-06,13:13:18
39.973258,116.334741,0,357,39970.5509606482,2009-06-06,13:13:23
39.973258,116.334741,0,357,39970.5509953704,2009-06-06,13:13:26
39.973251,116.334735,0,357,39970.5510185185,2009-06-06,13:13:28
39.973231,116.334736,0,357,39970.5510763889,2009-06-06,13:13:33
39.973256,116.334706,0,358,39970.5511342593,2009-06-06,13:13:38
39.973354,116.334585,0,356,39970.5511921296,2009-06-06,13:13:43
39.973359,116.334544,0,355,39970.55125,2009-06-06,13:13:48
39.973171,116.334772,0,354,39970.5513078704,2009-06-06,13:13:53
39.973137,116.334879,0,354,39970.5513657407,2009-06-06,13:13:58
39.973209,116.334773,0,356,39970.5514236111,2009-06-06,13:14:03
39.973494,116.334539,0,355,39970.5514814815,2009-06-06,13:14:08
39.973534,116.334573,0,356,39970.5515393519,2009-06-06,13:14:13
39.973553,116.33458,0,356,39970.5515972222,2009-06-06,13:14:18
39.973479,116.334575,0,359,39970.5516550926,2009-06-06,13:14:23
39.973435,116.334588,0,363,39970.551712963,2009-06-06,13:14:28
39.97339,116.33453,0,365,39970.5517708333,2009-06-06,13:14:33
39.97339,116.334376,0,368,39970.5518287037,2009-06-06,13:14:38
39.973401,116.334351,0,369,39970.5518865741,2009-06-06,13:14:43
39.973432,116.334308,0,369,39970.5519444444,2009-06-06,13:14:48
39.973438,116.334292,0,369,39970.5520023148,2009-06-06,13:14:53
39.973432,116.334328,0,368,39970.5520601852,2009-06-06,13:14:58
39.973387,116.334453,0,367,39970.5521180556,2009-06-06,13:15:03
39.973365,116.334541,0,365,39970.5521759259,2009-06-06,13:15:08
39.973355,116.334509,0,364,39970.5522337963,2009-06-06,13:15:13
39.973357,116.334433,0,364,39970.5522916667,2009-06-06,13:15:18
39.973329,116.334371,0,365,39970.552349537,2009-06-06,13:15:23
39.973285,116.334444,0,366,39970.5524074074,2009-06-06,13:15:28
39.973258,116.334532,0,366,39970.5524652778,2009-06-06,13:15:33
39.973233,116.334664,0,365,39970.5525231481,2009-06-06,13:15:38
39.973243,116.334742,0,364,39970.5525810185,2009-06-06,13:15:43
39.973225,116.334846,0,363,39970.5526388889,2009-06-06,13:15:48
39.973237,116.334889,0,362,39970.5526967593,2009-06-06,13:15:53
39.973236,116.334924,0,363,39970.5527546296,2009-06-06,13:15:58
39.973183,116.335068,0,362,39970.5528125,2009-06-06,13:16:03
39.973167,116.335156,0,363,39970.5528703704,2009-06-06,13:16:08
39.973166,116.335215,0,363,39970.5529282407,2009-06-06,13:16:13
39.973187,116.335227,0,364,39970.5529861111,2009-06-06,13:16:18
39.973184,116.335243,0,366,39970.5530439815,2009-06-06,13:16:23
39.973155,116.335331,0,367,39970.5531018519,2009-06-06,13:16:28
39.973098,116.335477,0,368,39970.5531597222,2009-06-06,13:16:33
39.973115,116.335467,0,369,39970.5532175926,2009-06-06,13:16:38
39.973115,116.335467,0,369,39970.5532523148,2009-06-06,13:16:41
39.973117,116.335471,0,370,39970.553275463,2009-06-06,13:16:43
39.973096,116.335514,0,369,39970.5533333333,2009-06-06,13:16:48
39.973096,116.335514,0,369,39970.5533680556,2009-06-06,13:16:51
39.973102,116.335512,0,369,39970.5533912037,2009-06-06,13:16:53
39.973129,116.335447,0,369,39970.5534490741,2009-06-06,13:16:58
39.973163,116.335393,0,369,39970.5535069444,2009-06-06,13:17:03
39.97314,116.335481,0,368,39970.5535648148,2009-06-06,13:17:08
39.973107,116.335537,0,367,39970.5536226852,2009-06-06,13:17:13
39.973066,116.335559,0,367,39970.5536805556,2009-06-06,13:17:18
39.973054,116.335585,0,368,39970.5537384259,2009-06-06,13:17:23
39.973054,116.335585,0,368,39970.5537731481,2009-06-06,13:17:26
39.973046,116.335591,0,369,39970.5537962963,2009-06-06,13:17:28
39.973034,116.335505,0,370,39970.5538541667,2009-06-06,13:17:33
39.973033,116.335504,0,370,39970.553912037,2009-06-06,13:17:38
39.973033,116.335504,0,370,39970.5539467593,2009-06-06,13:17:41
39.973032,116.335502,0,370,39970.5539699074,2009-06-06,13:17:43
39.973027,116.33549,0,369,39970.5540277778,2009-06-06,13:17:48
39.972999,116.335482,0,368,39970.5540856481,2009-06-06,13:17:53
39.972971,116.335511,0,368,39970.5541435185,2009-06-06,13:17:58
39.97297,116.335513,0,368,39970.5542013889,2009-06-06,13:18:03
39.97297,116.335513,0,368,39970.5542361111,2009-06-06,13:18:06
39.97297,116.335521,0,368,39970.5542592593,2009-06-06,13:18:08
39.972946,116.335523,0,369,39970.5543171296,2009-06-06,13:18:13
39.972934,116.335541,0,369,39970.554375,2009-06-06,13:18:18
39.972872,116.33562,0,368,39970.5544328704,2009-06-06,13:18:23
39.972849,116.3356,0,369,39970.5544907407,2009-06-06,13:18:28
39.972764,116.335709,0,370,39970.5545486111,2009-06-06,13:18:33
39.972702,116.335832,0,369,39970.5546064815,2009-06-06,13:18:38
39.972693,116.335873,0,369,39970.5546643519,2009-06-06,13:18:43
39.972896,116.335776,0,370,39970.5547222222,2009-06-06,13:18:48
39.973101,116.335767,0,370,39970.5547800926,2009-06-06,13:18:53
39.973044,116.335771,0,371,39970.554837963,2009-06-06,13:18:58
39.973045,116.335783,0,373,39970.5548958333,2009-06-06,13:19:03
39.973101,116.335761,0,372,39970.5549537037,2009-06-06,13:19:08
39.973039,116.33578,0,370,39970.5550115741,2009-06-06,13:19:13
39.972967,116.335825,0,368,39970.5550694444,2009-06-06,13:19:18
39.972924,116.335887,0,366,39970.5551273148,2009-06-06,13:19:23
39.972923,116.335807,0,362,39970.5551851852,2009-06-06,13:19:28
39.972951,116.335752,0,359,39970.5552430556,2009-06-06,13:19:33
39.97302,116.335637,0,356,39970.5553009259,2009-06-06,13:19:38
39.973104,116.335483,0,353,39970.5553587963,2009-06-06,13:19:43
39.973134,116.335501,0,347,39970.5554166667,2009-06-06,13:19:48
39.97315,116.335453,0,345,39970.555474537,2009-06-06,13:19:53
39.973144,116.335456,0,347,39970.5555324074,2009-06-06,13:19:58
39.973144,116.335456,0,347,39970.5555671296,2009-06-06,13:20:01
39.973138,116.33545,0,347,39970.5555902778,2009-06-06,13:20:03
39.973121,116.33545,0,348,39970.5556481481,2009-06-06,13:20:08
39.973103,116.335468,0,352,39970.5557060185,2009-06-06,13:20:13
39.973102,116.33542,0,354,39970.5557638889,2009-06-06,13:20:18
39.973071,116.335462,0,356,39970.5558217593,2009-06-06,13:20:23
39.973016,116.335622,0,357,39970.5558796296,2009-06-06,13:20:28
39.972951,116.335692,0,358,39970.5559375,2009-06-06,13:20:33
39.972769,116.33588,0,359,39970.5559953704,2009-06-06,13:20:38
39.972775,116.335841,0,360,39970.5560532407,2009-06-06,13:20:43
39.972855,116.335729,0,362,39970.5561111111,2009-06-06,13:20:48
39.972924,116.335597,0,364,39970.5561689815,2009-06-06,13:20:53
39.972953,116.335505,0,365,39970.5562268518,2009-06-06,13:20:58
39.972924,116.335554,0,366,39970.5562847222,2009-06-06,13:21:03
39.972867,116.335638,0,367,39970.5563425926,2009-06-06,13:21:08
39.972831,116.335656,0,367,39970.556400463,2009-06-06,13:21:13
39.972831,116.335656,0,367,39970.5564351852,2009-06-06,13:21:16
39.972829,116.335653,0,367,39970.5564583333,2009-06-06,13:21:18
39.97278,116.335712,0,365,39970.5565162037,2009-06-06,13:21:23
39.972686,116.335795,0,364,39970.5565740741,2009-06-06,13:21:28
39.97267,116.335831,0,363,39970.5566319444,2009-06-06,13:21:33
39.972726,116.335771,0,362,39970.5566898148,2009-06-06,13:21:38
39.97276,116.335672,0,363,39970.5567476852,2009-06-06,13:21:43
39.972773,116.335536,0,365,39970.5568055556,2009-06-06,13:21:48
39.972837,116.335429,0,365,39970.5568634259,2009-06-06,13:21:53
39.972916,116.33529,0,365,39970.5569212963,2009-06-06,13:21:58
39.973006,116.33508,0,366,39970.5569791667,2009-06-06,13:22:03
39.972997,116.335121,0,366,39970.557037037,2009-06-06,13:22:08
39.972993,116.335146,0,365,39970.5570949074,2009-06-06,13:22:13
39.972971,116.335155,0,366,39970.5571527778,2009-06-06,13:22:18
39.9729,116.335302,0,364,39970.5572106481,2009-06-06,13:22:23
39.972885,116.335459,0,362,39970.5572685185,2009-06-06,13:22:28
39.97292,116.33545,0,362,39970.5573263889,2009-06-06,13:22:33
39.973103,116.335118,0,363,39970.5573842593,2009-06-06,13:22:38
39.973098,116.335091,0,364,39970.5574421296,2009-06-06,13:22:43
39.9731,116.335117,0,362,39970.5575,2009-06-06,13:22:48
39.973058,116.335134,0,362,39970.5575578704,2009-06-06,13:22:53
39.973103,116.335091,0,362,39970.5576157407,2009-06-06,13:22:58
39.973103,116.335091,0,362,39970.557650463,2009-06-06,13:23:01
39.973103,116.335089,0,362,39970.5576736111,2009-06-06,13:23:03
39.973109,116.335061,0,362,39970.5577314815,2009-06-06,13:23:08
39.973121,116.335056,0,363,39970.5577893518,2009-06-06,13:23:13
39.973127,116.335103,0,362,39970.5578472222,2009-06-06,13:23:18
39.973165,116.335089,0,361,39970.5579050926,2009-06-06,13:23:23
39.973194,116.334983,0,362,39970.557962963,2009-06-06,13:23:28
39.973218,116.334954,0,363,39970.5580208333,2009-06-06,13:23:33
39.973307,116.334879,0,361,39970.5580787037,2009-06-06,13:23:38
39.973592,116.334585,0,362,39970.5581365741,2009-06-06,13:23:43
39.97376,116.334352,0,362,39970.5581944444,2009-06-06,13:23:48
39.973719,116.334417,0,362,39970.5582523148,2009-06-06,13:23:53
39.973695,116.334441,0,362,39970.5583101852,2009-06-06,13:23:58
39.973696,116.334428,0,361,39970.5583680556,2009-06-06,13:24:03
39.973767,116.334375,0,359,39970.5584259259,2009-06-06,13:24:08
39.97374,116.334421,0,357,39970.5584837963,2009-06-06,13:24:13
39.973741,116.334424,0,357,39970.5585416667,2009-06-06,13:24:18
39.973745,116.334427,0,357,39970.558599537,2009-06-06,13:24:23
39.973745,116.334427,0,357,39970.5586342593,2009-06-06,13:24:26
39.973744,116.33442,0,357,39970.5586574074,2009-06-06,13:24:28
39.973786,116.334311,0,358,39970.5587152778,2009-06-06,13:24:33
39.973901,116.334107,0,359,39970.5587731482,2009-06-06,13:24:38
39.973843,116.33422,0,359,39970.5588310185,2009-06-06,13:24:43
39.973816,116.334348,0,357,39970.5588888889,2009-06-06,13:24:48
39.97381,116.334428,0,355,39970.5589467593,2009-06-06,13:24:53
39.973882,116.3344,0,352,39970.5590046296,2009-06-06,13:24:58
39.973887,116.334374,0,355,39970.5590625,2009-06-06,13:25:03
39.973851,116.334429,0,357,39970.5591203704,2009-06-06,13:25:08
39.973785,116.334483,0,359,39970.5591782407,2009-06-06,13:25:13
39.973656,116.334551,0,363,39970.5592361111,2009-06-06,13:25:18
39.97368,116.334486,0,364,39970.5592939815,2009-06-06,13:25:23
39.97378,116.334386,0,362,39970.5593518519,2009-06-06,13:25:28
39.973801,116.334393,0,361,39970.5594097222,2009-06-06,13:25:33
39.973869,116.334287,0,361,39970.5594675926,2009-06-06,13:25:38
39.97391,116.334242,0,360,39970.559525463,2009-06-06,13:25:43
39.974031,116.334115,0,358,39970.5595833333,2009-06-06,13:25:48
39.974007,116.334058,0,359,39970.5596412037,2009-06-06,13:25:53
39.97394,116.334084,0,358,39970.5596990741,2009-06-06,13:25:58
39.97392,116.334129,0,356,39970.5597569444,2009-06-06,13:26:03
39.973937,116.334164,0,355,39970.5598148148,2009-06-06,13:26:08
39.973927,116.33421,0,355,39970.5598726852,2009-06-06,13:26:13
39.973903,116.334269,0,356,39970.5599305556,2009-06-06,13:26:18
39.973826,116.334318,0,357,39970.5599884259,2009-06-06,13:26:23
39.973856,116.334325,0,358,39970.5600462963,2009-06-06,13:26:28
39.973855,116.334347,0,358,39970.5601041667,2009-06-06,13:26:33
39.973963,116.334246,0,358,39970.560162037,2009-06-06,13:26:38
39.97407,116.334062,0,359,39970.5602199074,2009-06-06,13:26:43
39.974243,116.333978,0,357,39970.5602777778,2009-06-06,13:26:48
39.974385,116.333896,0,355,39970.5603356481,2009-06-06,13:26:53
39.974314,116.334061,0,355,39970.5603935185,2009-06-06,13:26:58
39.974317,116.334072,0,355,39970.5604513889,2009-06-06,13:27:03
39.974284,116.334183,0,355,39970.5605092593,2009-06-06,13:27:08
39.974226,116.334289,0,355,39970.5605671296,2009-06-06,13:27:13
39.974252,116.334312,0,356,39970.560625,2009-06-06,13:27:18
39.974304,116.334274,0,356,39970.5606828704,2009-06-06,13:27:23
39.97434,116.334219,0,358,39970.5607407407,2009-06-06,13:27:28
39.97436,116.334106,0,359,39970.5607986111,2009-06-06,13:27:33
39.974543,116.333901,0,359,39970.5608564815,2009-06-06,13:27:38
39.974793,116.333718,0,357,39970.5609143519,2009-06-06,13:27:43
39.974967,116.333539,0,356,39970.5609722222,2009-06-06,13:27:48
39.974786,116.333784,0,355,39970.5610300926,2009-06-06,13:27:53
39.974753,116.333825,0,355,39970.561087963,2009-06-06,13:27:58
39.974637,116.334028,0,354,39970.5611458333,2009-06-06,13:28:03
39.974608,116.334096,0,352,39970.5612037037,2009-06-06,13:28:08
39.97462,116.334125,0,351,39970.5612615741,2009-06-06,13:28:13
39.974633,116.334143,0,351,39970.5613194444,2009-06-06,13:28:18
39.974722,116.334082,0,352,39970.5613773148,2009-06-06,13:28:23
39.974743,116.334005,0,353,39970.5614351852,2009-06-06,13:28:28
39.974776,116.333962,0,353,39970.5614930556,2009-06-06,13:28:33
39.974845,116.3339,0,351,39970.5615509259,2009-06-06,13:28:38
39.974886,116.333811,0,351,39970.5616087963,2009-06-06,13:28:43
39.974933,116.333669,0,352,39970.5616666667,2009-06-06,13:28:48
39.974948,116.333675,0,349,39970.561724537,2009-06-06,13:28:53
39.974835,116.333788,0,345,39970.5617824074,2009-06-06,13:28:58
39.974743,116.333885,0,342,39970.5618402778,2009-06-06,13:29:03
39.974606,116.333971,0,336,39970.5618981481,2009-06-06,13:29:08
39.974607,116.334031,0,329,39970.5619560185,2009-06-06,13:29:13
39.974673,116.334,0,325,39970.5620138889,2009-06-06,13:29:18
39.974733,116.333897,0,324,39970.5620717593,2009-06-06,13:29:23
39.974869,116.333742,0,323,39970.5621296296,2009-06-06,13:29:28
39.974925,116.33373,0,321,39970.5621875,2009-06-06,13:29:33
39.975035,116.333615,0,321,39970.5622453704,2009-06-06,13:29:38
39.975053,116.333558,0,321,39970.5623032407,2009-06-06,13:29:43
39.975096,116.333458,0,320,39970.5623611111,2009-06-06,13:29:48
39.975068,116.333449,0,319,39970.5624189815,2009-06-06,13:29:53
39.975004,116.333582,0,314,39970.5624768519,2009-06-06,13:29:58
39.975047,116.333637,0,312,39970.5625347222,2009-06-06,13:30:03
39.975087,116.333679,0,313,39970.5625925926,2009-06-06,13:30:08
39.975107,116.333713,0,313,39970.562650463,2009-06-06,13:30:13
39.975177,116.333608,0,315,39970.5627083333,2009-06-06,13:30:18
39.97521,116.333578,0,317,39970.5627662037,2009-06-06,13:30:23
39.975393,116.333505,0,319,39970.5628240741,2009-06-06,13:30:28
39.975587,116.333386,0,323,39970.5628819444,2009-06-06,13:30:33
39.975629,116.333328,0,325,39970.5629398148,2009-06-06,13:30:38
39.975753,116.333225,0,326,39970.5629976852,2009-06-06,13:30:43
39.975816,116.33316,0,326,39970.5630555556,2009-06-06,13:30:48
39.975881,116.333213,0,326,39970.5631134259,2009-06-06,13:30:53
39.9759,116.333306,0,326,39970.5631712963,2009-06-06,13:30:58
39.975756,116.333487,0,327,39970.5632291667,2009-06-06,13:31:03
39.975727,116.333538,0,328,39970.563287037,2009-06-06,13:31:08
39.97554,116.33374,0,330,39970.5633449074,2009-06-06,13:31:13
39.97554,116.333775,0,332,39970.5634027778,2009-06-06,13:31:18
39.975492,116.333854,0,332,39970.5634606481,2009-06-06,13:31:23
39.975614,116.333782,0,334,39970.5635185185,2009-06-06,13:31:28
39.975656,116.33373,0,335,39970.5635763889,2009-06-06,13:31:33
39.97603,116.333531,0,334,39970.5636342593,2009-06-06,13:31:38
39.976155,116.333408,0,335,39970.5636921296,2009-06-06,13:31:43
39.975996,116.333441,0,335,39970.56375,2009-06-06,13:31:48
39.975541,116.333597,0,335,39970.5638078704,2009-06-06,13:31:53
39.975345,116.333671,0,336,39970.5638657407,2009-06-06,13:31:58
39.975057,116.333759,0,336,39970.5639236111,2009-06-06,13:32:03
39.975141,116.333665,0,336,39970.5639814815,2009-06-06,13:32:08
39.975473,116.333577,0,335,39970.5640393518,2009-06-06,13:32:13
39.975559,116.333606,0,334,39970.5640972222,2009-06-06,13:32:18
39.97553,116.333644,0,335,39970.5641550926,2009-06-06,13:32:23
39.975443,116.333621,0,336,39970.564212963,2009-06-06,13:32:28
39.975473,116.333608,0,336,39970.5642708333,2009-06-06,13:32:33
39.976121,116.333363,0,334,39970.5643287037,2009-06-06,13:32:38
39.976358,116.333344,0,332,39970.5643865741,2009-06-06,13:32:43
39.97664,116.333251,0,331,39970.5644444444,2009-06-06,13:32:48
39.976185,116.3334,0,330,39970.5645023148,2009-06-06,13:32:53
39.97549,116.333628,0,331,39970.5645601852,2009-06-06,13:32:58
39.975025,116.333816,0,331,39970.5646180556,2009-06-06,13:33:03
39.974744,116.333935,0,332,39970.5646759259,2009-06-06,13:33:08
39.974744,116.333922,0,332,39970.5647337963,2009-06-06,13:33:13
39.975157,116.333373,0,336,39970.5650810185,2009-06-06,13:33:43
39.975015,116.333489,0,333,39970.5651388889,2009-06-06,13:33:48
39.974647,116.333778,0,331,39970.5651967593,2009-06-06,13:33:53
39.974355,116.333993,0,330,39970.5652546296,2009-06-06,13:33:58
39.974339,116.334006,0,329,39970.5653125,2009-06-06,13:34:03
39.974404,116.333908,0,328,39970.5653703704,2009-06-06,13:34:08
39.974333,116.333908,0,327,39970.5654282407,2009-06-06,13:34:13
39.974498,116.333744,0,324,39970.5654861111,2009-06-06,13:34:18
39.974599,116.333669,0,323,39970.5655439815,2009-06-06,13:34:23
39.974856,116.333571,0,324,39970.5656018518,2009-06-06,13:34:28
39.97525,116.333487,0,324,39970.5656597222,2009-06-06,13:34:33
39.975376,116.333445,0,323,39970.5657175926,2009-06-06,13:34:38
39.975506,116.333304,0,324,39970.565775463,2009-06-06,13:34:43
39.975351,116.333378,0,325,39970.5658333333,2009-06-06,13:34:48
39.975205,116.333507,0,324,39970.5658912037,2009-06-06,13:34:53
39.975099,116.333636,0,324,39970.5659490741,2009-06-06,13:34:58
39.975108,116.333647,0,323,39970.5660069444,2009-06-06,13:35:03
39.974995,116.333849,0,322,39970.5660648148,2009-06-06,13:35:08
39.974886,116.33403,0,321,39970.5661226852,2009-06-06,13:35:13
39.975084,116.33399,0,317,39970.5661805556,2009-06-06,13:35:18
39.975258,116.333992,0,315,39970.5662384259,2009-06-06,13:35:23
39.975465,116.333916,0,315,39970.5662962963,2009-06-06,13:35:28
39.97568,116.333787,0,318,39970.5663541667,2009-06-06,13:35:33
39.975832,116.333721,0,321,39970.566412037,2009-06-06,13:35:38
39.976069,116.333624,0,321,39970.5664699074,2009-06-06,13:35:43
39.976411,116.33351,0,319,39970.5665277778,2009-06-06,13:35:48
39.976509,116.333479,0,321,39970.5665856482,2009-06-06,13:35:53
39.976374,116.333563,0,323,39970.5666435185,2009-06-06,13:35:58
39.97642,116.333499,0,326,39970.5667013889,2009-06-06,13:36:03
39.976351,116.333583,0,328,39970.5667592593,2009-06-06,13:36:08
39.976207,116.333631,0,332,39970.5668171296,2009-06-06,13:36:13
39.976017,116.333657,0,333,39970.566875,2009-06-06,13:36:18
39.975987,116.333681,0,335,39970.5669328704,2009-06-06,13:36:23
39.975728,116.333877,0,337,39970.5669907407,2009-06-06,13:36:28
39.975691,116.333962,0,338,39970.5670486111,2009-06-06,13:36:33
39.975731,116.33393,0,338,39970.5671064815,2009-06-06,13:36:38
39.975921,116.333888,0,338,39970.5671643519,2009-06-06,13:36:43
39.973838,116.334175,0,402,39970.5684375,2009-06-06,13:38:33
39.97459,116.333938,0,373,39970.5684953704,2009-06-06,13:38:38
39.974987,116.333834,0,368,39970.5685532407,2009-06-06,13:38:43
39.975443,116.333739,0,361,39970.5686111111,2009-06-06,13:38:48
39.975295,116.333825,0,361,39970.5686689815,2009-06-06,13:38:53
39.975341,116.333878,0,360,39970.5687268519,2009-06-06,13:38:58
39.975535,116.333876,0,355,39970.5687847222,2009-06-06,13:39:03
39.975689,116.333861,0,355,39970.5688425926,2009-06-06,13:39:08
39.975735,116.333848,0,353,39970.568900463,2009-06-06,13:39:13
39.975528,116.333865,0,352,39970.5689583333,2009-06-06,13:39:18
39.975081,116.334055,0,352,39970.5690162037,2009-06-06,13:39:23
39.9748,116.334091,0,353,39970.5690740741,2009-06-06,13:39:28
39.974738,116.334041,0,353,39970.5691319444,2009-06-06,13:39:33
39.974653,116.334007,0,354,39970.5691898148,2009-06-06,13:39:38
39.974838,116.333973,0,351,39970.5692476852,2009-06-06,13:39:43
39.974896,116.333932,0,350,39970.5693055556,2009-06-06,13:39:48
39.974804,116.334016,0,348,39970.5693634259,2009-06-06,13:39:53
39.974836,116.334054,0,346,39970.5694212963,2009-06-06,13:39:58
39.97491,116.334091,0,342,39970.5694791667,2009-06-06,13:40:03
39.974953,116.334109,0,341,39970.569537037,2009-06-06,13:40:08
39.974928,116.334105,0,341,39970.5695949074,2009-06-06,13:40:13
39.975091,116.334056,0,339,39970.5696527778,2009-06-06,13:40:18
39.975195,116.333975,0,338,39970.5697106481,2009-06-06,13:40:23
39.975094,116.333979,0,338,39970.5697685185,2009-06-06,13:40:28
39.975128,116.333879,0,337,39970.5698263889,2009-06-06,13:40:33
39.975322,116.333782,0,336,39970.5698842593,2009-06-06,13:40:38
39.975296,116.333746,0,339,39970.5699421296,2009-06-06,13:40:43
39.975269,116.333761,0,340,39970.57,2009-06-06,13:40:48
39.975131,116.333946,0,340,39970.5700578704,2009-06-06,13:40:53
39.975023,116.333986,0,341,39970.5701157407,2009-06-06,13:40:58
39.975015,116.333973,0,341,39970.5701736111,2009-06-06,13:41:03
39.975155,116.33386,0,341,39970.5702314815,2009-06-06,13:41:08
39.975261,116.333782,0,340,39970.5702893519,2009-06-06,13:41:13
39.975438,116.333744,0,338,39970.5703472222,2009-06-06,13:41:18
39.975452,116.333738,0,338,39970.5704050926,2009-06-06,13:41:23
39.97534,116.333793,0,340,39970.570462963,2009-06-06,13:41:28
39.975207,116.333891,0,340,39970.5705208333,2009-06-06,13:41:33
39.975029,116.333994,0,340,39970.5705787037,2009-06-06,13:41:38
39.974941,116.334144,0,339,39970.5706365741,2009-06-06,13:41:43
39.975249,116.333961,0,336,39970.5706944444,2009-06-06,13:41:48
39.975472,116.333912,0,333,39970.5707523148,2009-06-06,13:41:53
39.975593,116.333829,0,334,39970.5708101852,2009-06-06,13:41:58
39.975671,116.333823,0,332,39970.5708680556,2009-06-06,13:42:03
39.975694,116.333823,0,332,39970.5709259259,2009-06-06,13:42:08
39.975649,116.333846,0,333,39970.5709837963,2009-06-06,13:42:13
39.975601,116.333872,0,334,39970.5710416667,2009-06-06,13:42:18
39.975561,116.333868,0,335,39970.571099537,2009-06-06,13:42:23
39.97553,116.333926,0,334,39970.5711574074,2009-06-06,13:42:28
39.975489,116.333988,0,334,39970.5712152778,2009-06-06,13:42:33
39.975499,116.333883,0,337,39970.5712731481,2009-06-06,13:42:38
39.975391,116.334066,0,337,39970.5713310185,2009-06-06,13:42:43
39.975273,116.334225,0,338,39970.5713888889,2009-06-06,13:42:48
39.975218,116.334261,0,340,39970.5714467593,2009-06-06,13:42:53
39.975268,116.334227,0,339,39970.5715046296,2009-06-06,13:42:58
39.975358,116.334192,0,338,39970.5715625,2009-06-06,13:43:03
39.975364,116.334178,0,339,39970.5716203704,2009-06-06,13:43:08
39.975382,116.334111,0,339,39970.5716782407,2009-06-06,13:43:13
39.975404,116.333985,0,340,39970.5717361111,2009-06-06,13:43:18
39.975364,116.334037,0,339,39970.5717939815,2009-06-06,13:43:23
39.975418,116.334037,0,337,39970.5718518518,2009-06-06,13:43:28
39.975505,116.334009,0,335,39970.5719097222,2009-06-06,13:43:33
39.975648,116.333943,0,331,39970.5719675926,2009-06-06,13:43:38
39.975713,116.333926,0,330,39970.572025463,2009-06-06,13:43:43
39.975655,116.334072,0,328,39970.5720833333,2009-06-06,13:43:48
39.975679,116.334121,0,327,39970.5721412037,2009-06-06,13:43:53
39.97575,116.334098,0,326,39970.5721990741,2009-06-06,13:43:58
39.975829,116.334107,0,324,39970.5722569444,2009-06-06,13:44:03
39.976127,116.333961,0,321,39970.5723148148,2009-06-06,13:44:08
39.976309,116.33393,0,318,39970.5723726852,2009-06-06,13:44:13
39.976314,116.333988,0,319,39970.5724305556,2009-06-06,13:44:18
39.976274,116.334018,0,318,39970.5724884259,2009-06-06,13:44:23
39.97639,116.333941,0,319,39970.5725462963,2009-06-06,13:44:28
39.976392,116.333952,0,318,39970.5726041667,2009-06-06,13:44:33
39.976252,116.334167,0,316,39970.572662037,2009-06-06,13:44:38
39.976272,116.334135,0,316,39970.5727199074,2009-06-06,13:44:43
39.976204,116.334147,0,316,39970.5727777778,2009-06-06,13:44:48
39.976092,116.334191,0,316,39970.5728356481,2009-06-06,13:44:53
39.976151,116.334144,0,315,39970.5728935185,2009-06-06,13:44:58
39.976031,116.334208,0,317,39970.5729513889,2009-06-06,13:45:03
39.975983,116.334245,0,318,39970.5730092593,2009-06-06,13:45:08
39.97603,116.334253,0,318,39970.5730671296,2009-06-06,13:45:13
39.975946,116.334295,0,318,39970.573125,2009-06-06,13:45:18
39.975901,116.334296,0,318,39970.5731828704,2009-06-06,13:45:23
39.976165,116.334172,0,318,39970.5732407407,2009-06-06,13:45:28
39.976154,116.334197,0,319,39970.5732986111,2009-06-06,13:45:33
39.97614,116.334233,0,319,39970.5733564815,2009-06-06,13:45:38
39.975919,116.334396,0,320,39970.5734143518,2009-06-06,13:45:43
39.97569,116.334553,0,321,39970.5734722222,2009-06-06,13:45:48
39.975568,116.334566,0,322,39970.5735300926,2009-06-06,13:45:53
39.975581,116.33448,0,324,39970.573587963,2009-06-06,13:45:58
39.975627,116.334462,0,324,39970.5736458333,2009-06-06,13:46:03
39.975713,116.33443,0,322,39970.5737037037,2009-06-06,13:46:08
39.975646,116.3344,0,321,39970.5737615741,2009-06-06,13:46:13
39.975665,116.334413,0,320,39970.5738194444,2009-06-06,13:46:18
39.975624,116.334409,0,320,39970.5738773148,2009-06-06,13:46:23
39.97541,116.334381,0,320,39970.5739351852,2009-06-06,13:46:28
39.975301,116.334333,0,320,39970.5739930556,2009-06-06,13:46:33
39.975201,116.33431,0,321,39970.5740509259,2009-06-06,13:46:38
39.975132,116.334256,0,322,39970.5741087963,2009-06-06,13:46:43
39.974936,116.334409,0,322,39970.5741666667,2009-06-06,13:46:48
39.974806,116.334501,0,322,39970.574224537,2009-06-06,13:46:53
39.975082,116.334473,0,321,39970.5742824074,2009-06-06,13:46:58
39.975275,116.334397,0,320,39970.5743402778,2009-06-06,13:47:03
39.975076,116.334381,0,322,39970.5743981482,2009-06-06,13:47:08
39.975262,116.334225,0,323,39970.5744560185,2009-06-06,13:47:13
39.975312,116.334116,0,324,39970.5745138889,2009-06-06,13:47:18
39.974858,116.334098,0,327,39970.5745717593,2009-06-06,13:47:23
39.974847,116.334104,0,327,39970.5746296296,2009-06-06,13:47:28
39.974829,116.334149,0,327,39970.5746875,2009-06-06,13:47:33
39.974923,116.334227,0,327,39970.5747453704,2009-06-06,13:47:38
39.975717,116.334102,0,326,39970.5748032407,2009-06-06,13:47:43
39.975592,116.334131,0,327,39970.5748611111,2009-06-06,13:47:48
39.975276,116.334185,0,328,39970.5749189815,2009-06-06,13:47:53
39.975105,116.334154,0,329,39970.5749768519,2009-06-06,13:47:58
39.974794,116.334139,0,330,39970.5750347222,2009-06-06,13:48:03
39.974023,116.334246,0,332,39970.5750925926,2009-06-06,13:48:08
39.974115,116.334247,0,333,39970.575150463,2009-06-06,13:48:13
39.974426,116.334222,0,332,39970.5752083333,2009-06-06,13:48:18
39.975656,116.334047,0,331,39970.5752662037,2009-06-06,13:48:23
39.976024,116.334072,0,329,39970.5753240741,2009-06-06,13:48:28
39.9756,116.334359,0,329,39970.5753819444,2009-06-06,13:48:33
39.975467,116.334482,0,329,39970.5754398148,2009-06-06,13:48:38
39.975476,116.334607,0,329,39970.5754976852,2009-06-06,13:48:43
39.975426,116.334693,0,329,39970.5755555556,2009-06-06,13:48:48
39.975494,116.334744,0,329,39970.5756134259,2009-06-06,13:48:53
39.975524,116.334783,0,329,39970.5756712963,2009-06-06,13:48:58
39.975275,116.334834,0,331,39970.5757291667,2009-06-06,13:49:03
39.975876,116.334681,0,329,39970.575787037,2009-06-06,13:49:08
39.976384,116.334486,0,329,39970.5758449074,2009-06-06,13:49:13
39.97623,116.334585,0,329,39970.5759027778,2009-06-06,13:49:18
39.976492,116.334653,0,326,39970.5759606481,2009-06-06,13:49:23
39.977181,116.334602,0,323,39970.5760185185,2009-06-06,13:49:28
39.977771,116.334566,0,323,39970.5760763889,2009-06-06,13:49:33
39.97828,116.334573,0,323,39970.5761342593,2009-06-06,13:49:38
39.978372,116.334556,0,326,39970.5761921296,2009-06-06,13:49:43
39.978385,116.334517,0,330,39970.57625,2009-06-06,13:49:48
39.97889,116.334408,0,332,39970.5763078704,2009-06-06,13:49:53
39.978988,116.334311,0,334,39970.5763657407,2009-06-06,13:49:58
39.979101,116.334309,0,332,39970.5764236111,2009-06-06,13:50:03
39.979329,116.334381,0,328,39970.5764814815,2009-06-06,13:50:08
39.979744,116.33446,0,325,39970.5765393519,2009-06-06,13:50:13
39.979673,116.334598,0,329,39970.5765972222,2009-06-06,13:50:18
39.979366,116.334724,0,334,39970.5766550926,2009-06-06,13:50:23
39.979171,116.334732,0,336,39970.576712963,2009-06-06,13:50:28
39.978987,116.334809,0,338,39970.5767708333,2009-06-06,13:50:33
39.978571,116.334837,0,340,39970.5768287037,2009-06-06,13:50:38
39.979102,116.334746,0,339,39970.5768865741,2009-06-06,13:50:43
39.979092,116.334796,0,340,39970.5769444444,2009-06-06,13:50:48
39.979131,116.334857,0,340,39970.5770023148,2009-06-06,13:50:53
39.97908,116.334883,0,340,39970.5770601852,2009-06-06,13:50:58
39.979088,116.334815,0,340,39970.5771180556,2009-06-06,13:51:03
39.979005,116.334773,0,340,39970.5771759259,2009-06-06,13:51:08
39.978589,116.334844,0,341,39970.5772337963,2009-06-06,13:51:13
39.978212,116.334822,0,342,39970.5772916667,2009-06-06,13:51:18
39.977703,116.334959,0,341,39970.577349537,2009-06-06,13:51:23
39.977362,116.335068,0,339,39970.5774074074,2009-06-06,13:51:28
39.976764,116.335076,0,339,39970.5774652778,2009-06-06,13:51:33
39.976251,116.335032,0,340,39970.5775231481,2009-06-06,13:51:38
39.97617,116.335015,0,339,39970.5775810185,2009-06-06,13:51:43
39.976272,116.334813,0,339,39970.5776388889,2009-06-06,13:51:48
39.976224,116.334783,0,339,39970.5776967593,2009-06-06,13:51:53
39.976556,116.334675,0,338,39970.5777546296,2009-06-06,13:51:58
39.97708,116.334556,0,336,39970.5778125,2009-06-06,13:52:03
39.977415,116.334664,0,335,39970.5778703704,2009-06-06,13:52:08
39.977415,116.334664,0,335,39970.5779050926,2009-06-06,13:52:11
39.977413,116.334665,0,334,39970.5779282407,2009-06-06,13:52:13
39.975668,116.334357,0,335,39970.5781018519,2009-06-06,13:52:28
39.974912,116.334253,0,335,39970.5781597222,2009-06-06,13:52:33
39.975277,116.33417,0,334,39970.5782175926,2009-06-06,13:52:38
39.975217,116.334198,0,334,39970.578275463,2009-06-06,13:52:43
39.974714,116.334293,0,335,39970.5783333333,2009-06-06,13:52:48
39.974494,116.334316,0,335,39970.5783912037,2009-06-06,13:52:53
39.974527,116.334498,0,335,39970.5784490741,2009-06-06,13:52:58
39.974441,116.334635,0,335,39970.5785069444,2009-06-06,13:53:03
39.974394,116.33464,0,335,39970.5785648148,2009-06-06,13:53:08
39.974511,116.334648,0,335,39970.5786226852,2009-06-06,13:53:13
39.9747,116.334637,0,335,39970.5786805556,2009-06-06,13:53:18
39.974675,116.334634,0,336,39970.5787384259,2009-06-06,13:53:23
39.974668,116.334705,0,336,39970.5787962963,2009-06-06,13:53:28
39.974489,116.334791,0,336,39970.5788541667,2009-06-06,13:53:33
39.974544,116.334724,0,335,39970.578912037,2009-06-06,13:53:38
39.974601,116.334722,0,334,39970.5789699074,2009-06-06,13:53:43
39.974586,116.334789,0,333,39970.5790277778,2009-06-06,13:53:48
39.97494,116.334772,0,332,39970.5790856481,2009-06-06,13:53:53
39.974806,116.334824,0,331,39970.5791435185,2009-06-06,13:53:58
39.97176,116.334391,0,339,39970.5800694444,2009-06-06,13:55:18
39.971782,116.334379,0,341,39970.5801273148,2009-06-06,13:55:23
39.971787,116.334347,0,341,39970.5801851852,2009-06-06,13:55:28
39.97146,116.334371,0,341,39970.5802430556,2009-06-06,13:55:33
39.971548,116.334292,0,338,39970.5803009259,2009-06-06,13:55:38
39.972246,116.334327,0,337,39970.5803587963,2009-06-06,13:55:43
39.972464,116.334356,0,335,39970.5804166667,2009-06-06,13:55:48
39.972507,116.334363,0,335,39970.580474537,2009-06-06,13:55:53
39.972825,116.334334,0,336,39970.5805902778,2009-06-06,13:56:03
39.973138,116.334314,0,336,39970.5806481481,2009-06-06,13:56:08
39.973489,116.334352,0,336,39970.5807060185,2009-06-06,13:56:13
39.973547,116.334445,0,336,39970.5807638889,2009-06-06,13:56:18
39.973576,116.33456,0,338,39970.5808217593,2009-06-06,13:56:23
39.973329,116.334684,0,340,39970.5808796296,2009-06-06,13:56:28
39.973249,116.334788,0,342,39970.5809375,2009-06-06,13:56:33
39.973355,116.334732,0,341,39970.5809953704,2009-06-06,13:56:38
39.973418,116.334706,0,341,39970.5810532407,2009-06-06,13:56:43
39.973721,116.334715,0,341,39970.5811111111,2009-06-06,13:56:48
39.974305,116.334667,0,340,39970.5811689815,2009-06-06,13:56:53
39.974325,116.334603,0,340,39970.5812268518,2009-06-06,13:56:58
39.973896,116.334514,0,339,39970.5812847222,2009-06-06,13:57:03
39.974082,116.334485,0,337,39970.5813425926,2009-06-06,13:57:08
39.974217,116.334497,0,336,39970.581400463,2009-06-06,13:57:13
39.974239,116.334485,0,336,39970.5814583333,2009-06-06,13:57:18
39.974147,116.334518,0,336,39970.5815162037,2009-06-06,13:57:23
39.974294,116.334435,0,335,39970.5815740741,2009-06-06,13:57:28
39.974524,116.334337,0,336,39970.5816319444,2009-06-06,13:57:33
39.974513,116.334373,0,336,39970.5816898148,2009-06-06,13:57:38
39.974772,116.334373,0,334,39970.5817476852,2009-06-06,13:57:43
39.974594,116.334483,0,334,39970.5818055556,2009-06-06,13:57:48
39.974446,116.334491,0,336,39970.5818634259,2009-06-06,13:57:53
39.97431,116.334509,0,338,39970.5819212963,2009-06-06,13:57:58
39.974492,116.334551,0,336,39970.5819791667,2009-06-06,13:58:03
39.97454,116.334611,0,335,39970.582037037,2009-06-06,13:58:08
39.974638,116.334549,0,334,39970.5820949074,2009-06-06,13:58:13
39.974689,116.334547,0,334,39970.5821527778,2009-06-06,13:58:18
39.974586,116.334571,0,333,39970.5822106482,2009-06-06,13:58:23
39.974497,116.33467,0,333,39970.5822685185,2009-06-06,13:58:28
39.974501,116.334736,0,332,39970.5823263889,2009-06-06,13:58:33
39.974667,116.334595,0,332,39970.5823842593,2009-06-06,13:58:38
39.974543,116.334498,0,333,39970.5824421296,2009-06-06,13:58:43
39.974708,116.334453,0,333,39970.5825,2009-06-06,13:58:48
39.974781,116.334456,0,333,39970.5825578704,2009-06-06,13:58:53
39.974738,116.334492,0,333,39970.5826157407,2009-06-06,13:58:58
39.974798,116.334591,0,332,39970.5826736111,2009-06-06,13:59:03
39.974824,116.334709,0,332,39970.5827314815,2009-06-06,13:59:08
39.974947,116.33485,0,331,39970.5827893519,2009-06-06,13:59:13
39.974925,116.334812,0,331,39970.5828472222,2009-06-06,13:59:18
39.974843,116.334759,0,331,39970.5829050926,2009-06-06,13:59:23
39.974872,116.334709,0,331,39970.582962963,2009-06-06,13:59:28
39.974879,116.334633,0,332,39970.5830208333,2009-06-06,13:59:33
39.974909,116.334634,0,332,39970.5830787037,2009-06-06,13:59:38
39.974953,116.334562,0,332,39970.5831365741,2009-06-06,13:59:43
39.974827,116.334465,0,334,39970.5831944444,2009-06-06,13:59:48
39.97481,116.334402,0,335,39970.5832523148,2009-06-06,13:59:53
39.974878,116.334425,0,335,39970.5833101852,2009-06-06,13:59:58
39.974888,116.334454,0,335,39970.5833680556,2009-06-06,14:00:03
39.974865,116.334494,0,334,39970.5834259259,2009-06-06,14:00:08
39.975005,116.334507,0,334,39970.5834837963,2009-06-06,14:00:13
39.975169,116.334436,0,333,39970.5835416667,2009-06-06,14:00:18
39.975284,116.334466,0,333,39970.583599537,2009-06-06,14:00:23
39.975328,116.334472,0,333,39970.5836574074,2009-06-06,14:00:28
39.975107,116.334584,0,333,39970.5837152778,2009-06-06,14:00:33
39.975019,116.334731,0,332,39970.5837731481,2009-06-06,14:00:38
39.975198,116.334782,0,332,39970.5838310185,2009-06-06,14:00:43
39.975198,116.334902,0,332,39970.5838888889,2009-06-06,14:00:48
39.974702,116.334774,0,334,39970.5839467593,2009-06-06,14:00:53
39.973872,116.334595,0,336,39970.5840046296,2009-06-06,14:00:58
39.973379,116.334432,0,337,39970.5840625,2009-06-06,14:01:03
39.972884,116.334369,0,338,39970.5841203704,2009-06-06,14:01:08
39.972739,116.334386,0,337,39970.5841782407,2009-06-06,14:01:13
39.972836,116.334418,0,335,39970.5842361111,2009-06-06,14:01:18
39.972778,116.334315,0,335,39970.5842939815,2009-06-06,14:01:23
39.972824,116.334268,0,334,39970.5843518519,2009-06-06,14:01:28
39.973133,116.33425,0,333,39970.5844097222,2009-06-06,14:01:33
39.973604,116.334256,0,331,39970.5844675926,2009-06-06,14:01:38
39.973915,116.334252,0,329,39970.584525463,2009-06-06,14:01:43
39.973925,116.334234,0,328,39970.5845833333,2009-06-06,14:01:48
39.974346,116.334407,0,327,39970.5846412037,2009-06-06,14:01:53
39.974307,116.334419,0,328,39970.5846990741,2009-06-06,14:01:58
39.974474,116.33446,0,328,39970.5847569444,2009-06-06,14:02:03
39.974578,116.334558,0,328,39970.5848148148,2009-06-06,14:02:08
39.974224,116.334496,0,330,39970.5848726852,2009-06-06,14:02:13
39.97417,116.334519,0,330,39970.5849305556,2009-06-06,14:02:18
39.974299,116.334417,0,330,39970.5849884259,2009-06-06,14:02:23
39.974516,116.334328,0,330,39970.5850462963,2009-06-06,14:02:28
39.974869,116.334389,0,328,39970.5851041667,2009-06-06,14:02:33
39.975275,116.334536,0,326,39970.585162037,2009-06-06,14:02:38
39.975225,116.334595,0,326,39970.5852199074,2009-06-06,14:02:43
39.975158,116.334628,0,326,39970.5852777778,2009-06-06,14:02:48
39.975372,116.334658,0,324,39970.5853356481,2009-06-06,14:02:53
39.975504,116.334663,0,323,39970.5853935185,2009-06-06,14:02:58
39.975363,116.334638,0,326,39970.5854513889,2009-06-06,14:03:03
39.975269,116.334663,0,327,39970.5855092593,2009-06-06,14:03:08
39.975231,116.334691,0,328,39970.5855671296,2009-06-06,14:03:13
39.975179,116.334713,0,328,39970.585625,2009-06-06,14:03:18
39.975129,116.334823,0,329,39970.5856828704,2009-06-06,14:03:23
39.975056,116.334835,0,330,39970.5857407407,2009-06-06,14:03:28
39.97501,116.334771,0,331,39970.5857986111,2009-06-06,14:03:33
39.974865,116.334709,0,333,39970.5858564815,2009-06-06,14:03:38
39.974842,116.33481,0,332,39970.5859143519,2009-06-06,14:03:43
39.974862,116.334777,0,332,39970.5859722222,2009-06-06,14:03:48
39.974787,116.334781,0,333,39970.5860300926,2009-06-06,14:03:53
39.974781,116.334777,0,333,39970.586087963,2009-06-06,14:03:58
39.97478,116.334784,0,333,39970.5861458333,2009-06-06,14:04:03
39.974778,116.334785,0,333,39970.5862037037,2009-06-06,14:04:08
39.974777,116.334783,0,333,39970.5862615741,2009-06-06,14:04:13
39.974777,116.334783,0,333,39970.5862962963,2009-06-06,14:04:16
39.974779,116.334787,0,333,39970.5863194444,2009-06-06,14:04:18
39.974757,116.334773,0,333,39970.5863773148,2009-06-06,14:04:23
39.974703,116.334756,0,333,39970.5864351852,2009-06-06,14:04:28
39.974663,116.334747,0,333,39970.5864930556,2009-06-06,14:04:33
39.974027,116.33465,0,333,39970.5865509259,2009-06-06,14:04:38
39.974053,116.334617,0,334,39970.5866087963,2009-06-06,14:04:43
39.973999,116.334655,0,335,39970.5866666667,2009-06-06,14:04:48
39.973941,116.334652,0,336,39970.586724537,2009-06-06,14:04:53
39.973908,116.334659,0,337,39970.5867824074,2009-06-06,14:04:58
39.973908,116.334659,0,337,39970.5868171296,2009-06-06,14:05:01
39.973908,116.334658,0,337,39970.5868402778,2009-06-06,14:05:03
39.973921,116.334641,0,336,39970.5868981481,2009-06-06,14:05:08
39.973992,116.334589,0,336,39970.5869560185,2009-06-06,14:05:13
39.974006,116.334582,0,335,39970.5870138889,2009-06-06,14:05:18
39.973982,116.334596,0,336,39970.5870717593,2009-06-06,14:05:23
39.973964,116.334639,0,336,39970.5871296296,2009-06-06,14:05:28
39.973946,116.334657,0,336,39970.5871875,2009-06-06,14:05:33
39.973947,116.334661,0,336,39970.5872453704,2009-06-06,14:05:38
39.973945,116.334657,0,336,39970.5873032407,2009-06-06,14:05:43
39.973945,116.334657,0,336,39970.587337963,2009-06-06,14:05:46
39.973944,116.334654,0,336,39970.5873611111,2009-06-06,14:05:48
39.973925,116.33461,0,337,39970.5874189815,2009-06-06,14:05:53
39.973908,116.334603,0,337,39970.5874768518,2009-06-06,14:05:58
39.973909,116.334603,0,337,39970.5875347222,2009-06-06,14:06:03
39.973909,116.334603,0,337,39970.5875694444,2009-06-06,14:06:06
39.973908,116.3346,0,337,39970.5875925926,2009-06-06,14:06:08
39.973918,116.334616,0,337,39970.587650463,2009-06-06,14:06:13
39.973909,116.334631,0,337,39970.5877083333,2009-06-06,14:06:18
39.973892,116.334648,0,336,39970.5877662037,2009-06-06,14:06:23
39.973795,116.334528,0,336,39970.5878240741,2009-06-06,14:06:28
39.973748,116.334524,0,336,39970.5878819444,2009-06-06,14:06:33
39.973643,116.334709,0,335,39970.5879398148,2009-06-06,14:06:38
39.973401,116.33473,0,336,39970.5879976852,2009-06-06,14:06:43
39.973362,116.33475,0,335,39970.5880555556,2009-06-06,14:06:48
39.973352,116.33472,0,336,39970.5881134259,2009-06-06,14:06:53
39.973348,116.334682,0,336,39970.5881712963,2009-06-06,14:06:58
39.973342,116.334666,0,336,39970.5882291667,2009-06-06,14:07:03
39.973342,116.334666,0,336,39970.5882638889,2009-06-06,14:07:06
39.97334,116.334658,0,336,39970.588287037,2009-06-06,14:07:08
39.973333,116.334646,0,336,39970.5883449074,2009-06-06,14:07:13
39.973328,116.33462,0,336,39970.5884027778,2009-06-06,14:07:18
39.97331,116.334534,0,337,39970.5884606481,2009-06-06,14:07:23
39.973325,116.334505,0,337,39970.5885185185,2009-06-06,14:07:28
39.973315,116.334459,0,337,39970.5885763889,2009-06-06,14:07:33
39.973309,116.334403,0,338,39970.5886342593,2009-06-06,14:07:38
39.973308,116.334376,0,338,39970.5886921296,2009-06-06,14:07:43
39.973191,116.334083,0,337,39970.5984722222,2009-06-06,14:21:48
39.973185,116.333997,0,338,39970.5985300926,2009-06-06,14:21:53
39.973189,116.333944,0,338,39970.598587963,2009-06-06,14:21:58
39.973143,116.334065,0,337,39970.5986458333,2009-06-06,14:22:03
39.973155,116.334058,0,337,39970.5987037037,2009-06-06,14:22:08
39.973155,116.334058,0,337,39970.5987384259,2009-06-06,14:22:11
39.973156,116.334059,0,337,39970.5987615741,2009-06-06,14:22:13
39.97317,116.33405,0,337,39970.5988194444,2009-06-06,14:22:18
39.97317,116.33405,0,337,39970.5988541667,2009-06-06,14:22:21
39.973171,116.33405,0,337,39970.5988773148,2009-06-06,14:22:23
39.973171,116.334033,0,337,39970.5989351852,2009-06-06,14:22:28
39.973183,116.334031,0,337,39970.5989930556,2009-06-06,14:22:33
39.973195,116.334037,0,337,39970.5990509259,2009-06-06,14:22:38
39.973194,116.334035,0,337,39970.5991087963,2009-06-06,14:22:43
39.973195,116.334037,0,337,39970.5991666667,2009-06-06,14:22:48
39.973195,116.334037,0,337,39970.5992013889,2009-06-06,14:22:51
39.973196,116.334037,0,337,39970.599224537,2009-06-06,14:22:53
39.9732,116.334046,0,337,39970.5992824074,2009-06-06,14:22:58
39.973198,116.334042,0,337,39970.5993402778,2009-06-06,14:23:03
39.973198,116.334042,0,337,39970.599375,2009-06-06,14:23:06
39.973201,116.334048,0,337,39970.5993981481,2009-06-06,14:23:08
39.973266,116.334205,0,337,39970.5994560185,2009-06-06,14:23:13
39.973313,116.334247,0,338,39970.5995138889,2009-06-06,14:23:18
39.973317,116.334291,0,338,39970.5995717593,2009-06-06,14:23:23
39.973319,116.33431,0,339,39970.5996296296,2009-06-06,14:23:28
39.973341,116.334334,0,339,39970.5996875,2009-06-06,14:23:33
39.973356,116.334371,0,339,39970.5997453704,2009-06-06,14:23:38
39.973362,116.334393,0,339,39970.5998032407,2009-06-06,14:23:43
39.973348,116.334433,0,339,39970.5998611111,2009-06-06,14:23:48
39.97335,116.334401,0,339,39970.5999189815,2009-06-06,14:23:53
39.973347,116.334392,0,339,39970.5999768519,2009-06-06,14:23:58
39.973342,116.334379,0,339,39970.6000347222,2009-06-06,14:24:03
39.973339,116.334367,0,339,39970.6000925926,2009-06-06,14:24:08
39.973339,116.334358,0,340,39970.600150463,2009-06-06,14:24:13
39.973375,116.334192,0,340,39970.6002083333,2009-06-06,14:24:18
39.973383,116.334101,0,340,39970.6002662037,2009-06-06,14:24:23
39.973371,116.334091,0,340,39970.6003240741,2009-06-06,14:24:28
39.973373,116.33408,0,340,39970.6003819444,2009-06-06,14:24:33
39.973358,116.33408,0,340,39970.6004398148,2009-06-06,14:24:38
39.973353,116.334062,0,340,39970.6004976852,2009-06-06,14:24:43
39.973343,116.334058,0,340,39970.6005555556,2009-06-06,14:24:48
39.973343,116.334058,0,340,39970.6005902778,2009-06-06,14:24:51
39.973341,116.334052,0,340,39970.6006134259,2009-06-06,14:24:53
39.973331,116.334053,0,339,39970.6006712963,2009-06-06,14:24:58
39.973331,116.334053,0,339,39970.6007060185,2009-06-06,14:25:01
39.973327,116.33406,0,339,39970.6007291667,2009-06-06,14:25:03
39.973309,116.334045,0,339,39970.600787037,2009-06-06,14:25:08
39.97328,116.334048,0,339,39970.6008449074,2009-06-06,14:25:13
39.973257,116.333996,0,339,39970.6009027778,2009-06-06,14:25:18
39.973231,116.333981,0,338,39970.6009606481,2009-06-06,14:25:23
39.97322,116.334007,0,338,39970.6010185185,2009-06-06,14:25:28
39.973222,116.334018,0,338,39970.6010763889,2009-06-06,14:25:33
39.973228,116.334031,0,338,39970.6011342593,2009-06-06,14:25:38
39.973229,116.334034,0,338,39970.6011921296,2009-06-06,14:25:43
39.973229,116.33403,0,338,39970.60125,2009-06-06,14:25:48
39.973229,116.33403,0,338,39970.6012847222,2009-06-06,14:25:51
39.97323,116.334029,0,338,39970.6013078704,2009-06-06,14:25:53
39.973227,116.334007,0,338,39970.6013657407,2009-06-06,14:25:58
39.973215,116.333974,0,337,39970.6014236111,2009-06-06,14:26:03
39.973228,116.333935,0,338,39970.6014814815,2009-06-06,14:26:08
39.973242,116.333913,0,338,39970.6015393519,2009-06-06,14:26:13
39.973239,116.333896,0,338,39970.6015972222,2009-06-06,14:26:18
39.973258,116.333805,0,337,39970.6016550926,2009-06-06,14:26:23
39.973232,116.333772,0,337,39970.601712963,2009-06-06,14:26:28
39.973216,116.333772,0,337,39970.6017708333,2009-06-06,14:26:33
39.973213,116.333763,0,337,39970.6018287037,2009-06-06,14:26:38
39.97322,116.33374,0,338,39970.6018865741,2009-06-06,14:26:43
39.97323,116.333759,0,338,39970.6019444444,2009-06-06,14:26:48
39.973229,116.333759,0,338,39970.6020023148,2009-06-06,14:26:53
39.973229,116.333759,0,338,39970.602037037,2009-06-06,14:26:56
39.973227,116.333752,0,338,39970.6020601852,2009-06-06,14:26:58
39.97323,116.333768,0,338,39970.6021180556,2009-06-06,14:27:03
39.97324,116.333792,0,338,39970.6021759259,2009-06-06,14:27:08
39.97324,116.333792,0,338,39970.6022106481,2009-06-06,14:27:11
39.973247,116.333796,0,338,39970.6022337963,2009-06-06,14:27:13
39.973251,116.333807,0,338,39970.6022916667,2009-06-06,14:27:18
39.973251,116.333807,0,338,39970.6023263889,2009-06-06,14:27:21
39.97325,116.333803,0,338,39970.602349537,2009-06-06,14:27:23
39.973237,116.333762,0,338,39970.6024074074,2009-06-06,14:27:28
39.973225,116.333761,0,338,39970.6024652778,2009-06-06,14:27:33
39.973236,116.333888,0,337,39970.6025231481,2009-06-06,14:27:38
39.973245,116.333978,0,337,39970.6025810185,2009-06-06,14:27:43
39.973277,116.334028,0,337,39970.6026388889,2009-06-06,14:27:48
39.973281,116.334026,0,337,39970.6026967593,2009-06-06,14:27:53
39.973284,116.334034,0,337,39970.6027546296,2009-06-06,14:27:58
39.973288,116.334041,0,337,39970.6028125,2009-06-06,14:28:03
39.973288,116.334041,0,337,39970.6028472222,2009-06-06,14:28:06
39.973286,116.334033,0,337,39970.6028703704,2009-06-06,14:28:08
39.97328,116.333911,0,337,39970.6029282407,2009-06-06,14:28:13
39.973292,116.333812,0,338,39970.6029861111,2009-06-06,14:28:18
39.973287,116.333796,0,338,39970.6030439815,2009-06-06,14:28:23
39.973277,116.333759,0,338,39970.6031018518,2009-06-06,14:28:28
39.973256,116.333701,0,338,39970.6031597222,2009-06-06,14:28:33
39.973268,116.33367,0,338,39970.6032175926,2009-06-06,14:28:38
39.973296,116.333734,0,339,39970.603275463,2009-06-06,14:28:43
39.973331,116.333788,0,339,39970.6033333333,2009-06-06,14:28:48
39.973328,116.333946,0,339,39970.6033912037,2009-06-06,14:28:53
39.973314,116.333954,0,339,39970.6034490741,2009-06-06,14:28:58
39.973314,116.333954,0,339,39970.6034837963,2009-06-06,14:29:01
39.97331,116.333946,0,339,39970.6035069444,2009-06-06,14:29:03
39.973273,116.333941,0,339,39970.6035648148,2009-06-06,14:29:08
39.973271,116.33391,0,340,39970.6036226852,2009-06-06,14:29:13
39.973271,116.33391,0,340,39970.6036574074,2009-06-06,14:29:16
39.97327,116.33391,0,340,39970.6036805556,2009-06-06,14:29:18
39.97328,116.333898,0,340,39970.6037384259,2009-06-06,14:29:23
39.973277,116.333891,0,340,39970.6037962963,2009-06-06,14:29:28
39.973275,116.333887,0,340,39970.6038541667,2009-06-06,14:29:33
39.973276,116.333891,0,340,39970.603912037,2009-06-06,14:29:38
39.97328,116.333899,0,340,39970.6039699074,2009-06-06,14:29:43
39.973278,116.333896,0,340,39970.6040277778,2009-06-06,14:29:48
39.973275,116.333888,0,340,39970.6040856481,2009-06-06,14:29:53
39.973276,116.333892,0,340,39970.6041435185,2009-06-06,14:29:58
39.973276,116.333892,0,340,39970.6041782407,2009-06-06,14:30:01
39.973276,116.333895,0,340,39970.6042013889,2009-06-06,14:30:03
39.97328,116.333906,0,340,39970.6042592593,2009-06-06,14:30:08
39.973284,116.333917,0,340,39970.6043171296,2009-06-06,14:30:13
39.973285,116.333918,0,340,39970.604375,2009-06-06,14:30:18
39.973285,116.333918,0,340,39970.6044097222,2009-06-06,14:30:21
39.973283,116.333912,0,340,39970.6044328704,2009-06-06,14:30:23
39.973287,116.333822,0,340,39970.6044907407,2009-06-06,14:30:28
39.973257,116.333823,0,340,39970.6045486111,2009-06-06,14:30:33
39.973252,116.333799,0,340,39970.6046064815,2009-06-06,14:30:38
39.973229,116.333771,0,340,39970.6046643518,2009-06-06,14:30:43
39.973226,116.333745,0,340,39970.6047222222,2009-06-06,14:30:48
39.973211,116.333747,0,340,39970.6047800926,2009-06-06,14:30:53
39.973213,116.333743,0,340,39970.604837963,2009-06-06,14:30:58
39.973211,116.333736,0,340,39970.6048958333,2009-06-06,14:31:03
39.973211,116.333736,0,340,39970.6049305556,2009-06-06,14:31:06
39.973209,116.333732,0,340,39970.6049537037,2009-06-06,14:31:08
39.973214,116.333744,0,340,39970.6050115741,2009-06-06,14:31:13
39.973214,116.333744,0,340,39970.6050462963,2009-06-06,14:31:16
39.973211,116.33374,0,340,39970.6050694444,2009-06-06,14:31:18
39.973206,116.333727,0,340,39970.6051273148,2009-06-06,14:31:23
39.973202,116.333715,0,340,39970.6051851852,2009-06-06,14:31:28
39.973198,116.33371,0,340,39970.6052430556,2009-06-06,14:31:33
39.973198,116.33371,0,340,39970.6052777778,2009-06-06,14:31:36
39.973196,116.333709,0,340,39970.6053009259,2009-06-06,14:31:38
39.973218,116.333791,0,340,39970.6053587963,2009-06-06,14:31:43
39.973245,116.333858,0,340,39970.6054166667,2009-06-06,14:31:48
39.973274,116.33391,0,341,39970.605474537,2009-06-06,14:31:53
39.973257,116.333978,0,341,39970.6055324074,2009-06-06,14:31:58
39.973247,116.334104,0,340,39970.6055902778,2009-06-06,14:32:03
39.973258,116.334235,0,340,39970.6056481482,2009-06-06,14:32:08
39.973284,116.334391,0,340,39970.6057060185,2009-06-06,14:32:13
39.973265,116.3344,0,340,39970.6057638889,2009-06-06,14:32:18
39.973243,116.334357,0,340,39970.6058217593,2009-06-06,14:32:23
39.973243,116.334359,0,340,39970.6058796296,2009-06-06,14:32:28
39.973243,116.334359,0,340,39970.6059143519,2009-06-06,14:32:31
39.973239,116.334355,0,340,39970.6059375,2009-06-06,14:32:33
39.973223,116.33436,0,340,39970.6059953704,2009-06-06,14:32:38
39.973223,116.33436,0,340,39970.6060300926,2009-06-06,14:32:41
39.973225,116.334368,0,340,39970.6060532407,2009-06-06,14:32:43
39.973226,116.334318,0,340,39970.6061111111,2009-06-06,14:32:48
39.97321,116.33428,0,341,39970.6061689815,2009-06-06,14:32:53
39.973214,116.334331,0,341,39970.6062268519,2009-06-06,14:32:58
39.973252,116.334385,0,341,39970.6062847222,2009-06-06,14:33:03
39.973252,116.334385,0,341,39970.6063194444,2009-06-06,14:33:06
39.97325,116.334377,0,341,39970.6063425926,2009-06-06,14:33:08
39.973262,116.334306,0,341,39970.606400463,2009-06-06,14:33:13
39.973293,116.334304,0,341,39970.6064583333,2009-06-06,14:33:18
39.97328,116.334312,0,342,39970.6065162037,2009-06-06,14:33:23
39.97331,116.334321,0,342,39970.6065740741,2009-06-06,14:33:28
39.973297,116.334379,0,342,39970.6066319444,2009-06-06,14:33:33
39.973297,116.334379,0,342,39970.6066666667,2009-06-06,14:33:36
39.973295,116.334372,0,342,39970.6066898148,2009-06-06,14:33:38
39.97329,116.334432,0,342,39970.6067476852,2009-06-06,14:33:43
39.973283,116.334451,0,342,39970.6068055556,2009-06-06,14:33:48
39.973284,116.334457,0,342,39970.6068634259,2009-06-06,14:33:53
39.973284,116.334457,0,342,39970.6068981481,2009-06-06,14:33:56
39.973283,116.334463,0,342,39970.6069212963,2009-06-06,14:33:58
39.973278,116.33449,0,342,39970.6069791667,2009-06-06,14:34:03
39.973278,116.33449,0,342,39970.6070138889,2009-06-06,14:34:06
39.973286,116.334494,0,342,39970.607037037,2009-06-06,14:34:08
39.97327,116.334498,0,342,39970.6070949074,2009-06-06,14:34:13
39.97327,116.334498,0,342,39970.6071296296,2009-06-06,14:34:16
39.973266,116.334503,0,342,39970.6071527778,2009-06-06,14:34:18
39.973292,116.334434,0,342,39970.6072106481,2009-06-06,14:34:23
39.973292,116.334434,0,342,39970.6072453704,2009-06-06,14:34:26
39.973286,116.334435,0,342,39970.6072685185,2009-06-06,14:34:28
39.973307,116.334408,0,342,39970.6073263889,2009-06-06,14:34:33
39.973307,116.334408,0,342,39970.6073611111,2009-06-06,14:34:36
39.973305,116.334415,0,342,39970.6073842593,2009-06-06,14:34:38
39.973289,116.334383,0,342,39970.6074421296,2009-06-06,14:34:43
39.973305,116.334319,0,342,39970.6075,2009-06-06,14:34:48
39.973327,116.334242,0,342,39970.6075578704,2009-06-06,14:34:53
39.97332,116.334331,0,342,39970.6076157407,2009-06-06,14:34:58
39.973333,116.334366,0,342,39970.6076736111,2009-06-06,14:35:03
39.973333,116.334366,0,342,39970.6077083333,2009-06-06,14:35:06
39.973331,116.334361,0,342,39970.6077314815,2009-06-06,14:35:08
39.97333,116.334327,0,342,39970.6077893519,2009-06-06,14:35:13
39.973327,116.334305,0,342,39970.6078472222,2009-06-06,14:35:18
39.973295,116.334331,0,342,39970.6079050926,2009-06-06,14:35:23
39.973284,116.33436,0,342,39970.607962963,2009-06-06,14:35:28
39.973293,116.334363,0,342,39970.6080208333,2009-06-06,14:35:33
39.973318,116.334362,0,342,39970.6080787037,2009-06-06,14:35:38
39.973318,116.334362,0,342,39970.6081134259,2009-06-06,14:35:41
39.973314,116.334357,0,342,39970.6081365741,2009-06-06,14:35:43
39.973316,116.334307,0,342,39970.6081944444,2009-06-06,14:35:48
39.973292,116.334279,0,342,39970.6082523148,2009-06-06,14:35:53
39.973317,116.333935,0,347,39970.6113773148,2009-06-06,14:40:23
39.97331,116.333912,0,347,39970.6114351852,2009-06-06,14:40:28
39.973319,116.333784,0,348,39970.6114930556,2009-06-06,14:40:33
39.973313,116.333741,0,348,39970.6115509259,2009-06-06,14:40:38
39.973327,116.333674,0,347,39970.6116087963,2009-06-06,14:40:43
39.973339,116.333593,0,347,39970.6116666667,2009-06-06,14:40:48
39.973341,116.333569,0,347,39970.611724537,2009-06-06,14:40:53
39.973357,116.333544,0,347,39970.6117824074,2009-06-06,14:40:58
39.973342,116.333605,0,346,39970.6118402778,2009-06-06,14:41:03
39.973355,116.333617,0,346,39970.6118981481,2009-06-06,14:41:08
39.973355,116.333617,0,346,39970.6119328704,2009-06-06,14:41:11
39.973351,116.333622,0,346,39970.6119560185,2009-06-06,14:41:13
39.973366,116.333638,0,346,39970.6120138889,2009-06-06,14:41:18
39.973372,116.33362,0,346,39970.6120717593,2009-06-06,14:41:23
39.973369,116.333592,0,346,39970.6121296296,2009-06-06,14:41:28
39.973376,116.333521,0,346,39970.6121875,2009-06-06,14:41:33
39.973376,116.333462,0,346,39970.6122453704,2009-06-06,14:41:38
39.973376,116.333462,0,346,39970.6122800926,2009-06-06,14:41:41
39.973374,116.333457,0,345,39970.6123032407,2009-06-06,14:41:43
39.97336,116.333433,0,345,39970.6123611111,2009-06-06,14:41:48
39.973367,116.333397,0,344,39970.6124189815,2009-06-06,14:41:53
39.973338,116.333477,0,344,39970.6124768518,2009-06-06,14:41:58
39.973338,116.333477,0,344,39970.6125347222,2009-06-06,14:42:03
39.973338,116.333477,0,344,39970.6125694444,2009-06-06,14:42:06
39.973335,116.333471,0,344,39970.6125925926,2009-06-06,14:42:08
39.973323,116.333529,0,344,39970.612650463,2009-06-06,14:42:13
39.973326,116.333536,0,344,39970.6127083333,2009-06-06,14:42:18
39.973329,116.333544,0,344,39970.6127662037,2009-06-06,14:42:23
39.973325,116.333538,0,344,39970.6128240741,2009-06-06,14:42:28
39.973325,116.33354,0,344,39970.6128819444,2009-06-06,14:42:33
39.973325,116.33354,0,344,39970.6129166667,2009-06-06,14:42:36
39.973326,116.333546,0,344,39970.6129398148,2009-06-06,14:42:38
39.973319,116.33365,0,345,39970.6129976852,2009-06-06,14:42:43
39.973322,116.333764,0,345,39970.6130555556,2009-06-06,14:42:48
39.973284,116.33396,0,344,39970.6131134259,2009-06-06,14:42:53
39.973306,116.333989,0,344,39970.6131712963,2009-06-06,14:42:58
39.973313,116.334029,0,344,39970.6132291667,2009-06-06,14:43:03
39.97331,116.334089,0,344,39970.613287037,2009-06-06,14:43:08
39.973319,116.334089,0,344,39970.6133449074,2009-06-06,14:43:13
39.973319,116.334089,0,344,39970.6134027778,2009-06-06,14:43:18
39.973319,116.334089,0,344,39970.6134375,2009-06-06,14:43:21
39.973321,116.334093,0,344,39970.6134606482,2009-06-06,14:43:23
39.973324,116.334056,0,345,39970.6135185185,2009-06-06,14:43:28
39.973357,116.333986,0,345,39970.6135763889,2009-06-06,14:43:33
39.973355,116.33396,0,345,39970.6136342593,2009-06-06,14:43:38
39.973349,116.333949,0,345,39970.6136921296,2009-06-06,14:43:43
39.973345,116.333948,0,345,39970.61375,2009-06-06,14:43:48
39.973343,116.333948,0,345,39970.6138078704,2009-06-06,14:43:53
39.973343,116.333948,0,345,39970.6138425926,2009-06-06,14:43:56
39.973343,116.333948,0,345,39970.6138657407,2009-06-06,14:43:58
39.973336,116.333939,0,345,39970.6139236111,2009-06-06,14:44:03
39.973321,116.333956,0,345,39970.6139814815,2009-06-06,14:44:08
39.973338,116.333978,0,345,39970.6140393519,2009-06-06,14:44:13
39.97336,116.33398,0,345,39970.6140972222,2009-06-06,14:44:18
39.973345,116.333964,0,344,39970.6141550926,2009-06-06,14:44:23
39.973342,116.333953,0,344,39970.614212963,2009-06-06,14:44:28
39.973342,116.333988,0,344,39970.6142708333,2009-06-06,14:44:33
39.973342,116.333988,0,344,39970.6143287037,2009-06-06,14:44:38
39.97334,116.333986,0,344,39970.6143865741,2009-06-06,14:44:43
39.973341,116.333994,0,344,39970.6144444444,2009-06-06,14:44:48
39.973338,116.333995,0,344,39970.6145023148,2009-06-06,14:44:53
39.973338,116.333995,0,344,39970.614537037,2009-06-06,14:44:56
39.973338,116.333999,0,344,39970.6145601852,2009-06-06,14:44:58
39.973345,116.334049,0,344,39970.6146180556,2009-06-06,14:45:03
39.973307,116.334093,0,344,39970.6146759259,2009-06-06,14:45:08
39.97331,116.33412,0,344,39970.6147337963,2009-06-06,14:45:13
39.973312,116.334271,0,343,39970.6147916667,2009-06-06,14:45:18
39.973327,116.334358,0,342,39970.614849537,2009-06-06,14:45:23
39.973314,116.334399,0,342,39970.6149074074,2009-06-06,14:45:28
39.973284,116.334432,0,341,39970.6149652778,2009-06-06,14:45:33
39.973284,116.334432,0,341,39970.615,2009-06-06,14:45:36
39.973284,116.334434,0,341,39970.6150231481,2009-06-06,14:45:38
39.973283,116.334445,0,341,39970.6150810185,2009-06-06,14:45:43
39.973273,116.334468,0,341,39970.6151388889,2009-06-06,14:45:48
39.973279,116.334481,0,341,39970.6151967593,2009-06-06,14:45:53
39.973303,116.334455,0,341,39970.6152546296,2009-06-06,14:45:58
39.973276,116.334417,0,340,39970.6153125,2009-06-06,14:46:03
39.973276,116.334417,0,340,39970.6153472222,2009-06-06,14:46:06
39.97328,116.334417,0,340,39970.6153703704,2009-06-06,14:46:08
39.973283,116.334303,0,338,39970.6154282407,2009-06-06,14:46:13
39.973283,116.334303,0,338,39970.615462963,2009-06-06,14:46:16
39.973282,116.334295,0,338,39970.6154861111,2009-06-06,14:46:18
39.973293,116.334268,0,338,39970.6155439815,2009-06-06,14:46:23
39.97329,116.334266,0,338,39970.6156018519,2009-06-06,14:46:28
39.97329,116.334266,0,338,39970.6156365741,2009-06-06,14:46:31
39.97329,116.334263,0,338,39970.6156597222,2009-06-06,14:46:33
39.97329,116.334164,0,338,39970.6157175926,2009-06-06,14:46:38
39.973275,116.334143,0,337,39970.615775463,2009-06-06,14:46:43
39.973286,116.334163,0,337,39970.6158333333,2009-06-06,14:46:48
39.973288,116.334168,0,338,39970.6158912037,2009-06-06,14:46:53
39.97329,116.334176,0,338,39970.6159490741,2009-06-06,14:46:58
39.97329,116.334176,0,338,39970.6159837963,2009-06-06,14:47:01
39.97329,116.334176,0,338,39970.6160069444,2009-06-06,14:47:03
39.973277,116.334198,0,338,39970.6160648148,2009-06-06,14:47:08
39.973277,116.334198,0,338,39970.6161226852,2009-06-06,14:47:13
39.97328,116.334202,0,338,39970.6161805556,2009-06-06,14:47:18
39.973279,116.334199,0,338,39970.6162384259,2009-06-06,14:47:23
39.973279,116.334199,0,338,39970.6162731481,2009-06-06,14:47:26
39.973278,116.334192,0,338,39970.6162962963,2009-06-06,14:47:28
39.97329,116.334147,0,338,39970.6163541667,2009-06-06,14:47:33
39.973268,116.334197,0,338,39970.616412037,2009-06-06,14:47:38
39.973281,116.334158,0,338,39970.6164699074,2009-06-06,14:47:43
39.973309,116.334072,0,339,39970.6165277778,2009-06-06,14:47:48
39.973274,116.334131,0,339,39970.6165856481,2009-06-06,14:47:53
39.973264,116.334174,0,339,39970.6166435185,2009-06-06,14:47:58
39.973258,116.334231,0,339,39970.6167013889,2009-06-06,14:48:03
39.973399,116.333686,0,160,39970.6190277778,2009-06-06,14:51:24
39.973345,116.333924,0,235,39970.6190856481,2009-06-06,14:51:29
39.973337,116.334126,0,292,39970.6191435185,2009-06-06,14:51:34
39.97341,116.334111,0,295,39970.6192013889,2009-06-06,14:51:39
39.973428,116.334176,0,316,39970.6192592593,2009-06-06,14:51:44
39.973473,116.334109,0,289,39970.6193171296,2009-06-06,14:51:49
39.973491,116.333971,0,247,39970.619375,2009-06-06,14:51:54
39.973476,116.333981,0,248,39970.6194328704,2009-06-06,14:51:59
39.973435,116.333995,0,258,39970.6194907407,2009-06-06,14:52:04
39.973435,116.333995,0,258,39970.619525463,2009-06-06,14:52:07
39.973434,116.333995,0,257,39970.6195486111,2009-06-06,14:52:09
39.973438,116.334006,0,257,39970.6196064815,2009-06-06,14:52:14
39.973417,116.334015,0,262,39970.6196643518,2009-06-06,14:52:19
39.9734,116.334058,0,269,39970.6197222222,2009-06-06,14:52:24
39.973385,116.334035,0,261,39970.6197800926,2009-06-06,14:52:29
39.973385,116.334035,0,261,39970.6198148148,2009-06-06,14:52:32
39.973387,116.334035,0,261,39970.619837963,2009-06-06,14:52:34
39.973385,116.334014,0,262,39970.6198958333,2009-06-06,14:52:39
39.97338,116.333996,0,265,39970.6199537037,2009-06-06,14:52:44
39.973387,116.333934,0,264,39970.6200115741,2009-06-06,14:52:49
39.973387,116.333934,0,264,39970.6200462963,2009-06-06,14:52:52
39.973385,116.333932,0,267,39970.6200694444,2009-06-06,14:52:54
39.973387,116.333919,0,271,39970.6201273148,2009-06-06,14:52:59
39.973387,116.333919,0,271,39970.620162037,2009-06-06,14:53:02
39.973384,116.333919,0,273,39970.6201851852,2009-06-06,14:53:04
39.973388,116.333853,0,273,39970.6202430556,2009-06-06,14:53:09
39.973407,116.333834,0,271,39970.6203009259,2009-06-06,14:53:14
39.973405,116.333776,0,271,39970.6203587963,2009-06-06,14:53:19
39.973428,116.333743,0,274,39970.6204166667,2009-06-06,14:53:24
39.973435,116.333796,0,279,39970.620474537,2009-06-06,14:53:29
39.973411,116.333831,0,280,39970.6205324074,2009-06-06,14:53:34
39.973406,116.333837,0,280,39970.6205902778,2009-06-06,14:53:39
39.973405,116.333833,0,280,39970.6206481481,2009-06-06,14:53:44
39.973405,116.333833,0,280,39970.6206828704,2009-06-06,14:53:47
39.973404,116.333828,0,280,39970.6207060185,2009-06-06,14:53:49
39.97341,116.333818,0,280,39970.6207638889,2009-06-06,14:53:54
39.97341,116.333818,0,280,39970.6207986111,2009-06-06,14:53:57
39.973411,116.33381,0,280,39970.6208217593,2009-06-06,14:53:59
39.973411,116.333824,0,280,39970.6208796296,2009-06-06,14:54:04
39.973391,116.333792,0,278,39970.6209375,2009-06-06,14:54:09
39.973391,116.333792,0,278,39970.6209722222,2009-06-06,14:54:12
39.973392,116.333785,0,275,39970.6209953704,2009-06-06,14:54:14
39.973397,116.333805,0,272,39970.6210532407,2009-06-06,14:54:19
39.973397,116.333805,0,272,39970.621087963,2009-06-06,14:54:22
39.973403,116.333802,0,272,39970.6211111111,2009-06-06,14:54:24
39.973412,116.33384,0,272,39970.6211689815,2009-06-06,14:54:29
39.973447,116.333969,0,270,39970.6212268519,2009-06-06,14:54:34
39.973443,116.334048,0,270,39970.6212847222,2009-06-06,14:54:39
39.973413,116.334142,0,271,39970.6213425926,2009-06-06,14:54:44
39.973417,116.333795,0,242,39970.6255671296,2009-06-06,15:00:49
39.973409,116.33376,0,242,39970.625625,2009-06-06,15:00:54
39.973431,116.333796,0,242,39970.6256828704,2009-06-06,15:00:59
39.973418,116.333828,0,241,39970.6257407407,2009-06-06,15:01:04
39.973418,116.333828,0,241,39970.625775463,2009-06-06,15:01:07
39.973413,116.333824,0,241,39970.6257986111,2009-06-06,15:01:09
39.973396,116.333858,0,241,39970.6258564815,2009-06-06,15:01:14
39.973362,116.333888,0,241,39970.6259143518,2009-06-06,15:01:19
39.97335,116.333943,0,240,39970.6259722222,2009-06-06,15:01:24
39.973353,116.33401,0,239,39970.6260300926,2009-06-06,15:01:29
39.973326,116.33408,0,237,39970.626087963,2009-06-06,15:01:34
39.9733,116.334053,0,235,39970.6261458333,2009-06-06,15:01:39
39.973309,116.334013,0,236,39970.6262037037,2009-06-06,15:01:44
39.973309,116.334013,0,236,39970.6262384259,2009-06-06,15:01:47
39.973307,116.334012,0,236,39970.6262615741,2009-06-06,15:01:49
39.973299,116.334038,0,236,39970.6263194444,2009-06-06,15:01:54
39.973295,116.334079,0,236,39970.6263773148,2009-06-06,15:01:59
39.973291,116.334089,0,236,39970.6264351852,2009-06-06,15:02:04
39.973288,116.334116,0,235,39970.6264930556,2009-06-06,15:02:09
39.973253,116.334135,0,235,39970.6265509259,2009-06-06,15:02:14
39.973275,116.3341,0,235,39970.6266087963,2009-06-06,15:02:19
39.973287,116.334101,0,234,39970.6266666667,2009-06-06,15:02:24
39.973293,116.334128,0,233,39970.626724537,2009-06-06,15:02:29
39.973293,116.334128,0,233,39970.6267592593,2009-06-06,15:02:32
39.973287,116.334134,0,233,39970.6267824074,2009-06-06,15:02:34
39.973278,116.334104,0,232,39970.6268402778,2009-06-06,15:02:39
39.973238,116.334068,0,233,39970.6268981481,2009-06-06,15:02:44
39.973225,116.333985,0,231,39970.6269560185,2009-06-06,15:02:49
39.973238,116.333969,0,230,39970.6270138889,2009-06-06,15:02:54
39.973275,116.333955,0,230,39970.6270717593,2009-06-06,15:02:59
39.973349,116.333957,0,231,39970.6271296296,2009-06-06,15:03:04
39.973397,116.333932,0,232,39970.6271875,2009-06-06,15:03:09
39.973454,116.333798,0,229,39970.6272453704,2009-06-06,15:03:14
39.973443,116.333716,0,229,39970.6273032407,2009-06-06,15:03:19
39.973437,116.333686,0,231,39970.6273611111,2009-06-06,15:03:24
39.973433,116.333673,0,233,39970.6274189815,2009-06-06,15:03:29
39.97352,116.333514,0,353,39970.6281712963,2009-06-06,15:04:34
39.973558,116.333777,0,352,39970.6282291667,2009-06-06,15:04:39
39.973608,116.333936,0,350,39970.628287037,2009-06-06,15:04:44
39.973247,116.334542,0,382,39970.6290393519,2009-06-06,15:05:49
39.973263,116.334472,0,358,39970.6290972222,2009-06-06,15:05:54
39.973441,116.333715,0,355,39970.629212963,2009-06-06,15:06:04
39.973462,116.333658,0,351,39970.6292708333,2009-06-06,15:06:09
39.973442,116.333775,0,343,39970.6293287037,2009-06-06,15:06:14
39.973412,116.333762,0,340,39970.6293865741,2009-06-06,15:06:19
39.97341,116.333749,0,338,39970.6294444444,2009-06-06,15:06:24
39.973414,116.333709,0,341,39970.6295023148,2009-06-06,15:06:29
39.973935,116.332559,0,403,39970.6321064815,2009-06-06,15:10:14
39.974079,116.332529,0,375,39970.6321643519,2009-06-06,15:10:19
39.974173,116.332431,0,364,39970.6322222222,2009-06-06,15:10:24
39.97421,116.332359,0,359,39970.6322800926,2009-06-06,15:10:29
39.974275,116.332357,0,356,39970.632337963,2009-06-06,15:10:34
39.974303,116.332616,0,364,39970.6323958333,2009-06-06,15:10:39
39.974286,116.332654,0,368,39970.6324537037,2009-06-06,15:10:44
39.97428,116.332641,0,370,39970.6325115741,2009-06-06,15:10:49
39.974323,116.332667,0,370,39970.6325694444,2009-06-06,15:10:54
39.974438,116.332616,0,370,39970.6326273148,2009-06-06,15:10:59
39.974406,116.332496,0,371,39970.6326851852,2009-06-06,15:11:04
39.974454,116.332485,0,372,39970.6327430556,2009-06-06,15:11:09
39.974489,116.332456,0,373,39970.6328009259,2009-06-06,15:11:14
39.97449,116.332353,0,377,39970.6328587963,2009-06-06,15:11:19
39.974466,116.332367,0,367,39970.6329166667,2009-06-06,15:11:24
39.974582,116.332258,0,356,39970.632974537,2009-06-06,15:11:29
39.97473,116.332066,0,344,39970.6330324074,2009-06-06,15:11:34
39.974871,116.331983,0,335,39970.6330902778,2009-06-06,15:11:39
39.974869,116.332134,0,324,39970.6331481481,2009-06-06,15:11:44
39.974936,116.332233,0,311,39970.6332060185,2009-06-06,15:11:49
39.975063,116.332307,0,296,39970.6332638889,2009-06-06,15:11:54
39.97502,116.332353,0,268,39970.6333217593,2009-06-06,15:11:59
39.974978,116.332402,0,242,39970.6333796296,2009-06-06,15:12:04
39.974969,116.332463,0,227,39970.6334375,2009-06-06,15:12:09
39.974997,116.332579,0,203,39970.6334953704,2009-06-06,15:12:14
39.974991,116.332655,0,197,39970.6335532407,2009-06-06,15:12:19
39.974934,116.332774,0,185,39970.6336111111,2009-06-06,15:12:24
39.974886,116.332809,0,184,39970.6336689815,2009-06-06,15:12:29
39.974851,116.332864,0,183,39970.6337268518,2009-06-06,15:12:34
39.974836,116.332893,0,186,39970.6337847222,2009-06-06,15:12:39
39.974868,116.332984,0,176,39970.6338425926,2009-06-06,15:12:44
39.974864,116.333072,0,172,39970.633900463,2009-06-06,15:12:49
39.97487,116.333137,0,169,39970.6339583333,2009-06-06,15:12:54
39.974845,116.333204,0,162,39970.6340162037,2009-06-06,15:12:59
39.97486,116.333277,0,160,39970.6340740741,2009-06-06,15:13:04
39.974845,116.333346,0,157,39970.6341319444,2009-06-06,15:13:09
39.974872,116.333408,0,159,39970.6341898148,2009-06-06,15:13:14
39.974895,116.333464,0,157,39970.6342476852,2009-06-06,15:13:19
39.974898,116.333478,0,159,39970.6343055556,2009-06-06,15:13:24
39.974908,116.333494,0,170,39970.6343634259,2009-06-06,15:13:29
39.974902,116.333549,0,175,39970.6344212963,2009-06-06,15:13:34
39.974907,116.333611,0,178,39970.6344791667,2009-06-06,15:13:39
39.974953,116.333663,0,180,39970.634537037,2009-06-06,15:13:44
39.975002,116.333691,0,181,39970.6345949074,2009-06-06,15:13:49
39.975054,116.333717,0,183,39970.6346527778,2009-06-06,15:13:54
39.975114,116.333728,0,185,39970.6347106481,2009-06-06,15:13:59
39.975186,116.333742,0,190,39970.6347685185,2009-06-06,15:14:04
39.975208,116.333729,0,192,39970.6348263889,2009-06-06,15:14:09
39.975208,116.333729,0,192,39970.6348611111,2009-06-06,15:14:12
39.975202,116.333723,0,192,39970.6348842593,2009-06-06,15:14:14
39.975195,116.333712,0,193,39970.6349421296,2009-06-06,15:14:19
39.975153,116.333684,0,193,39970.635,2009-06-06,15:14:24
39.975141,116.333692,0,193,39970.6350578704,2009-06-06,15:14:29
39.975161,116.3337,0,193,39970.6351157407,2009-06-06,15:14:34
39.975188,116.333676,0,194,39970.6351736111,2009-06-06,15:14:39
39.975188,116.333659,0,194,39970.6352314815,2009-06-06,15:14:44
39.975189,116.333647,0,194,39970.6352893518,2009-06-06,15:14:49
39.975174,116.333643,0,195,39970.6353472222,2009-06-06,15:14:54
39.975174,116.333643,0,195,39970.6353819444,2009-06-06,15:14:57
39.975167,116.333639,0,195,39970.6354050926,2009-06-06,15:14:59
39.975113,116.333681,0,196,39970.635462963,2009-06-06,15:15:04
39.975017,116.33377,0,197,39970.6355208333,2009-06-06,15:15:09
39.974897,116.333851,0,199,39970.6355787037,2009-06-06,15:15:14
39.974813,116.333873,0,200,39970.6356365741,2009-06-06,15:15:19
39.974749,116.333906,0,201,39970.6356944444,2009-06-06,15:15:24
39.974691,116.33393,0,202,39970.6357523148,2009-06-06,15:15:29
39.974646,116.333941,0,202,39970.6358101852,2009-06-06,15:15:34
39.974626,116.333946,0,202,39970.6358680556,2009-06-06,15:15:39
39.973091,116.300395,0,967,39970.6460532407,2009-06-06,15:30:19
39.973526,116.300094,0,652,39970.6461111111,2009-06-06,15:30:24
39.97368,116.300052,0,559,39970.6461689815,2009-06-06,15:30:29
39.973714,116.300012,0,512,39970.6462268519,2009-06-06,15:30:34
39.973684,116.300134,0,585,39970.6462847222,2009-06-06,15:30:39
39.973677,116.300191,0,580,39970.6463425926,2009-06-06,15:30:44
39.973663,116.300213,0,575,39970.646400463,2009-06-06,15:30:49
39.973578,116.300262,0,563,39970.6464583333,2009-06-06,15:30:54
39.973545,116.300259,0,560,39970.6465162037,2009-06-06,15:30:59
39.97354,116.300256,0,560,39970.6465740741,2009-06-06,15:31:04
39.97354,116.300256,0,560,39970.6466087963,2009-06-06,15:31:07
39.973534,116.300263,0,560,39970.6466319444,2009-06-06,15:31:09
39.973526,116.300272,0,560,39970.6466898148,2009-06-06,15:31:14
39.973522,116.300273,0,560,39970.6467476852,2009-06-06,15:31:19
39.973522,116.300273,0,560,39970.6467824074,2009-06-06,15:31:22
39.973524,116.300281,0,560,39970.6468055556,2009-06-06,15:31:24
39.973493,116.3003,0,563,39970.6468634259,2009-06-06,15:31:29
39.973493,116.3003,0,563,39970.6468981481,2009-06-06,15:31:32
39.973489,116.300306,0,560,39970.6469212963,2009-06-06,15:31:34
39.973479,116.300316,0,557,39970.6469791667,2009-06-06,15:31:39
39.973433,116.300326,0,559,39970.647037037,2009-06-06,15:31:44
39.973366,116.300329,0,578,39970.6470949074,2009-06-06,15:31:49
39.973345,116.300297,0,579,39970.6471527778,2009-06-06,15:31:54
39.973333,116.300253,0,568,39970.6472106481,2009-06-06,15:31:59
39.973292,116.300213,0,561,39970.6472685185,2009-06-06,15:32:04
39.973262,116.300191,0,553,39970.6473263889,2009-06-06,15:32:09
39.973214,116.300185,0,538,39970.6473842593,2009-06-06,15:32:14
39.973188,116.300142,0,519,39970.6474421296,2009-06-06,15:32:19
39.973151,116.300134,0,513,39970.6475,2009-06-06,15:32:24
39.973081,116.300112,0,500,39970.6475578704,2009-06-06,15:32:29
39.973034,116.300088,0,496,39970.6476157407,2009-06-06,15:32:34
39.972983,116.300105,0,488,39970.6476736111,2009-06-06,15:32:39
39.972942,116.300139,0,480,39970.6477314815,2009-06-06,15:32:44
39.972874,116.300168,0,476,39970.6477893519,2009-06-06,15:32:49
39.972817,116.300169,0,473,39970.6478472222,2009-06-06,15:32:54
39.972777,116.3002,0,468,39970.6479050926,2009-06-06,15:32:59
39.972705,116.30022,0,460,39970.647962963,2009-06-06,15:33:04
39.97264,116.300253,0,451,39970.6480208333,2009-06-06,15:33:09
39.972626,116.300337,0,455,39970.6480787037,2009-06-06,15:33:14
39.972592,116.300366,0,455,39970.6481365741,2009-06-06,15:33:19
39.972565,116.300375,0,453,39970.6481944444,2009-06-06,15:33:24
39.972514,116.300401,0,451,39970.6482523148,2009-06-06,15:33:29
39.972455,116.300422,0,448,39970.6483101852,2009-06-06,15:33:34
39.972377,116.30043,0,444,39970.6483680556,2009-06-06,15:33:39
39.972324,116.300411,0,436,39970.6484259259,2009-06-06,15:33:44
39.972277,116.300352,0,426,39970.6484837963,2009-06-06,15:33:49
39.972241,116.300338,0,419,39970.6485416667,2009-06-06,15:33:54
39.972153,116.300273,0,417,39970.648599537,2009-06-06,15:33:59
39.972097,116.300264,0,414,39970.6486574074,2009-06-06,15:34:04
39.97204,116.300235,0,411,39970.6487152778,2009-06-06,15:34:09
39.971995,116.300223,0,408,39970.6487731481,2009-06-06,15:34:14
39.971909,116.300227,0,407,39970.6488310185,2009-06-06,15:34:19
39.971836,116.300264,0,404,39970.6488888889,2009-06-06,15:34:24
39.971766,116.300279,0,403,39970.6489467593,2009-06-06,15:34:29
39.971704,116.300285,0,404,39970.6490046296,2009-06-06,15:34:34
39.971655,116.300304,0,402,39970.6490625,2009-06-06,15:34:39
39.97164,116.300442,0,395,39970.6491203704,2009-06-06,15:34:44
39.971571,116.300493,0,386,39970.6491782407,2009-06-06,15:34:49
39.971448,116.300897,0,369,39970.6492361111,2009-06-06,15:34:54
39.971471,116.30094,0,357,39970.6492939815,2009-06-06,15:34:59
39.971446,116.300961,0,349,39970.6493518518,2009-06-06,15:35:04
39.971434,116.300967,0,333,39970.6494097222,2009-06-06,15:35:09
39.971433,116.300902,0,286,39970.6494675926,2009-06-06,15:35:14
39.971407,116.300845,0,263,39970.649525463,2009-06-06,15:35:19
39.971367,116.300837,0,245,39970.6495833333,2009-06-06,15:35:24
39.97134,116.300824,0,235,39970.6496412037,2009-06-06,15:35:29
39.971309,116.300832,0,228,39970.6496990741,2009-06-06,15:35:34
39.971284,116.300813,0,223,39970.6497569444,2009-06-06,15:35:39
39.971248,116.3008,0,218,39970.6498148148,2009-06-06,15:35:44
39.971212,116.300781,0,216,39970.6498726852,2009-06-06,15:35:49
39.971178,116.300754,0,216,39970.6499305556,2009-06-06,15:35:54
39.971097,116.300757,0,216,39970.6499884259,2009-06-06,15:35:59
39.97104,116.30076,0,215,39970.6500462963,2009-06-06,15:36:04
39.970897,116.30085,0,217,39970.6501041667,2009-06-06,15:36:09
39.970797,116.300825,0,217,39970.650162037,2009-06-06,15:36:14
39.970729,116.300862,0,216,39970.6502199074,2009-06-06,15:36:19
39.970686,116.300862,0,217,39970.6502777778,2009-06-06,15:36:24
39.970608,116.30088,0,217,39970.6503356481,2009-06-06,15:36:29
39.970505,116.30089,0,220,39970.6503935185,2009-06-06,15:36:34
39.970473,116.300892,0,221,39970.6504513889,2009-06-06,15:36:39
39.970443,116.300879,0,220,39970.6505092593,2009-06-06,15:36:44
39.970334,116.300914,0,222,39970.6505671296,2009-06-06,15:36:49
39.970312,116.300883,0,221,39970.650625,2009-06-06,15:36:54
39.970272,116.300861,0,220,39970.6506828704,2009-06-06,15:36:59
39.970217,116.300806,0,220,39970.6507407407,2009-06-06,15:37:04
39.970184,116.300775,0,220,39970.6507986111,2009-06-06,15:37:09
