# Supplementary material for: Research on differential privacy protection method based on user tendency
Source: PLoS One. 2023 Oct 26;18(10):e0288823. doi: 10.1371/journal.pone.0288823 (PMC10602288; doi:10.1371/journal.pone.0288823)
Supplement: S2 Data — (ZIP) [file pone.0288823.s002.zip › Data 5-2/022/Trajectory/20090608001025.plt]

Geolife trajectory
WGS 84
Altitude is in Feet
Reserved 3
0,2,255,My Track,0,0,2,8421376
0
39.971787,116.304661,0,-239,39972.0072337963,2009-06-08,00:10:25
39.971217,116.304402,0,-86,39972.0072916667,2009-06-08,00:10:30
39.970817,116.304182,0,56,39972.007349537,2009-06-08,00:10:35
39.97083,116.304144,0,84,39972.0074074074,2009-06-08,00:10:40
39.970848,116.304126,0,148,39972.0074652778,2009-06-08,00:10:45
39.970857,116.304146,0,180,39972.0075231481,2009-06-08,00:10:50
39.970839,116.30419,0,212,39972.0075810185,2009-06-08,00:10:55
39.970811,116.30424,0,222,39972.0076388889,2009-06-08,00:11:00
39.970777,116.304283,0,234,39972.0076967593,2009-06-08,00:11:05
39.970717,116.30432,0,245,39972.0077546296,2009-06-08,00:11:10
39.970678,116.304226,0,241,39972.0078125,2009-06-08,00:11:15
39.970636,116.304251,0,243,39972.0078703704,2009-06-08,00:11:20
39.97057,116.304289,0,241,39972.0079282407,2009-06-08,00:11:25
39.970503,116.304352,0,243,39972.0079861111,2009-06-08,00:11:30
39.970468,116.304403,0,249,39972.0080439815,2009-06-08,00:11:35
39.970423,116.304465,0,255,39972.0081018518,2009-06-08,00:11:40
39.970381,116.304465,0,268,39972.0081597222,2009-06-08,00:11:45
39.970347,116.304436,0,266,39972.0082175926,2009-06-08,00:11:50
39.970294,116.304311,0,243,39972.008275463,2009-06-08,00:11:55
39.970244,116.304254,0,222,39972.0083333333,2009-06-08,00:12:00
39.970193,116.304253,0,217,39972.0083912037,2009-06-08,00:12:05
39.970131,116.304265,0,212,39972.0084490741,2009-06-08,00:12:10
39.970051,116.304317,0,209,39972.0085069444,2009-06-08,00:12:15
39.969982,116.304349,0,207,39972.0085648148,2009-06-08,00:12:20
39.969905,116.304433,0,213,39972.0086226852,2009-06-08,00:12:25
39.969853,116.304432,0,216,39972.0086805556,2009-06-08,00:12:30
39.969856,116.304226,0,212,39972.0087384259,2009-06-08,00:12:35
39.969821,116.304161,0,207,39972.0087962963,2009-06-08,00:12:40
39.969774,116.304116,0,203,39972.0088541667,2009-06-08,00:12:45
39.969756,116.304059,0,203,39972.008912037,2009-06-08,00:12:50
39.969738,116.303994,0,201,39972.0089699074,2009-06-08,00:12:55
39.969727,116.303926,0,197,39972.0090277778,2009-06-08,00:13:00
39.969726,116.303834,0,195,39972.0090856481,2009-06-08,00:13:05
39.969726,116.303735,0,192,39972.0091435185,2009-06-08,00:13:10
39.969711,116.303659,0,190,39972.0092013889,2009-06-08,00:13:15
39.969723,116.303573,0,189,39972.0092592593,2009-06-08,00:13:20
39.969735,116.303488,0,187,39972.0093171296,2009-06-08,00:13:25
39.969723,116.303409,0,183,39972.009375,2009-06-08,00:13:30
39.969689,116.303359,0,174,39972.0094328704,2009-06-08,00:13:35
39.969667,116.303295,0,176,39972.0094907407,2009-06-08,00:13:40
39.969647,116.303231,0,173,39972.0095486111,2009-06-08,00:13:45
39.969649,116.303163,0,164,39972.0096064815,2009-06-08,00:13:50
39.969643,116.303097,0,168,39972.0096643518,2009-06-08,00:13:55
39.969632,116.303055,0,173,39972.0097222222,2009-06-08,00:14:00
39.969606,116.303007,0,174,39972.0097800926,2009-06-08,00:14:05
39.96959,116.302934,0,174,39972.009837963,2009-06-08,00:14:10
39.969552,116.302871,0,169,39972.0098958333,2009-06-08,00:14:15
39.96953,116.302801,0,163,39972.0099537037,2009-06-08,00:14:20
39.969522,116.302746,0,158,39972.0100115741,2009-06-08,00:14:25
39.969523,116.302677,0,154,39972.0100694444,2009-06-08,00:14:30
39.969518,116.3026,0,150,39972.0101273148,2009-06-08,00:14:35
39.969511,116.302531,0,149,39972.0101851852,2009-06-08,00:14:40
39.9695,116.302466,0,147,39972.0102430556,2009-06-08,00:14:45
39.969508,116.302397,0,145,39972.0103009259,2009-06-08,00:14:50
39.969511,116.302317,0,142,39972.0103587963,2009-06-08,00:14:55
39.969516,116.30224,0,140,39972.0104166667,2009-06-08,00:15:00
39.969506,116.302156,0,138,39972.010474537,2009-06-08,00:15:05
39.969479,116.302095,0,139,39972.0105324074,2009-06-08,00:15:10
39.969468,116.302014,0,139,39972.0105902778,2009-06-08,00:15:15
39.969474,116.301942,0,138,39972.0106481481,2009-06-08,00:15:20
39.969523,116.30189,0,139,39972.0107060185,2009-06-08,00:15:25
39.96958,116.301812,0,139,39972.0107638889,2009-06-08,00:15:30
39.969612,116.301744,0,138,39972.0108217593,2009-06-08,00:15:35
39.969611,116.301668,0,139,39972.0108796296,2009-06-08,00:15:40
39.96958,116.30168,0,141,39972.0109375,2009-06-08,00:15:45
39.969538,116.30169,0,145,39972.0109953704,2009-06-08,00:15:50
39.969551,116.301722,0,145,39972.0110532407,2009-06-08,00:15:55
39.969607,116.301746,0,147,39972.0111111111,2009-06-08,00:16:00
39.969622,116.301762,0,149,39972.0111689815,2009-06-08,00:16:05
39.969595,116.301805,0,154,39972.0112268519,2009-06-08,00:16:10
39.969544,116.301821,0,158,39972.0112847222,2009-06-08,00:16:15
39.969508,116.301792,0,160,39972.0113425926,2009-06-08,00:16:20
39.969468,116.301668,0,161,39972.011400463,2009-06-08,00:16:25
39.969408,116.301496,0,161,39972.0114583333,2009-06-08,00:16:30
39.969339,116.301326,0,161,39972.0115162037,2009-06-08,00:16:35
39.9693,116.301186,0,162,39972.0115740741,2009-06-08,00:16:40
39.969188,116.301092,0,163,39972.0116319444,2009-06-08,00:16:45
39.969131,116.301025,0,164,39972.0116898148,2009-06-08,00:16:50
39.969109,116.300981,0,164,39972.0117476852,2009-06-08,00:16:55
39.969052,116.300953,0,165,39972.0118055556,2009-06-08,00:17:00
39.969008,116.300885,0,165,39972.0118634259,2009-06-08,00:17:05
39.969015,116.300868,0,166,39972.0119212963,2009-06-08,00:17:10
39.96896,116.300894,0,167,39972.0119791667,2009-06-08,00:17:15
39.968935,116.300913,0,167,39972.012037037,2009-06-08,00:17:20
39.968929,116.300913,0,167,39972.0120949074,2009-06-08,00:17:25
39.968929,116.300913,0,167,39972.0121296296,2009-06-08,00:17:28
39.968927,116.300916,0,167,39972.0121527778,2009-06-08,00:17:30
39.968944,116.300942,0,167,39972.0122106481,2009-06-08,00:17:35
39.968998,116.300916,0,167,39972.0122685185,2009-06-08,00:17:40
39.969047,116.300872,0,168,39972.0123263889,2009-06-08,00:17:45
39.969074,116.300854,0,168,39972.0123842593,2009-06-08,00:17:50
39.969064,116.300833,0,168,39972.0124421296,2009-06-08,00:17:55
39.969056,116.300806,0,168,39972.0125,2009-06-08,00:18:00
39.969043,116.30075,0,167,39972.0125578704,2009-06-08,00:18:05
39.969015,116.300765,0,167,39972.0126157407,2009-06-08,00:18:10
39.968991,116.300778,0,167,39972.0126736111,2009-06-08,00:18:15
39.968962,116.30084,0,165,39972.0127314815,2009-06-08,00:18:20
39.968976,116.300895,0,166,39972.0127893519,2009-06-08,00:18:25
39.969056,116.300874,0,166,39972.0128472222,2009-06-08,00:18:30
39.969057,116.301248,0,168,39972.0129050926,2009-06-08,00:18:35
39.969086,116.301385,0,169,39972.012962963,2009-06-08,00:18:40
39.969086,116.301385,0,169,39972.0129976852,2009-06-08,00:18:43
39.969092,116.301389,0,170,39972.0130208333,2009-06-08,00:18:45
39.969096,116.301398,0,170,39972.0130787037,2009-06-08,00:18:50
39.969189,116.301424,0,183,39972.0131365741,2009-06-08,00:18:55
39.969244,116.301396,0,190,39972.0131944444,2009-06-08,00:19:00
39.969264,116.301357,0,187,39972.0132523148,2009-06-08,00:19:05
39.969274,116.301374,0,189,39972.0133101852,2009-06-08,00:19:10
39.96934,116.301438,0,175,39972.0133680556,2009-06-08,00:19:15
39.96939,116.301445,0,159,39972.0134259259,2009-06-08,00:19:20
39.969392,116.301366,0,154,39972.0134837963,2009-06-08,00:19:25
39.969399,116.301301,0,155,39972.0135416667,2009-06-08,00:19:30
39.969422,116.301212,0,152,39972.013599537,2009-06-08,00:19:35
39.969462,116.301154,0,150,39972.0136574074,2009-06-08,00:19:40
39.969488,116.301095,0,147,39972.0137152778,2009-06-08,00:19:45
39.969505,116.301019,0,147,39972.0137731481,2009-06-08,00:19:50
39.969513,116.300975,0,148,39972.0138310185,2009-06-08,00:19:55
39.969549,116.300946,0,148,39972.0138888889,2009-06-08,00:20:00
39.969585,116.300942,0,154,39972.0139467593,2009-06-08,00:20:05
39.969639,116.300935,0,153,39972.0140046296,2009-06-08,00:20:10
39.969691,116.300932,0,152,39972.0140625,2009-06-08,00:20:15
39.969755,116.300921,0,151,39972.0141203704,2009-06-08,00:20:20
39.969822,116.300911,0,148,39972.0141782407,2009-06-08,00:20:25
39.969879,116.300921,0,151,39972.0142361111,2009-06-08,00:20:30
39.969936,116.300917,0,150,39972.0142939815,2009-06-08,00:20:35
39.969992,116.300917,0,149,39972.0143518519,2009-06-08,00:20:40
39.970053,116.30092,0,145,39972.0144097222,2009-06-08,00:20:45
39.970102,116.300926,0,142,39972.0144675926,2009-06-08,00:20:50
39.970165,116.300932,0,145,39972.014525463,2009-06-08,00:20:55
39.970224,116.300919,0,146,39972.0145833333,2009-06-08,00:21:00
39.970284,116.300901,0,147,39972.0146412037,2009-06-08,00:21:05
39.970332,116.300934,0,149,39972.0146990741,2009-06-08,00:21:10
39.970389,116.300921,0,149,39972.0147569444,2009-06-08,00:21:15
39.970446,116.300915,0,147,39972.0148148148,2009-06-08,00:21:20
39.970497,116.300878,0,143,39972.0148726852,2009-06-08,00:21:25
39.97054,116.300853,0,149,39972.0149305556,2009-06-08,00:21:30
39.970604,116.300854,0,151,39972.0149884259,2009-06-08,00:21:35
39.970686,116.300846,0,147,39972.0150462963,2009-06-08,00:21:40
39.970726,116.300834,0,145,39972.0151041667,2009-06-08,00:21:45
39.970781,116.30082,0,152,39972.015162037,2009-06-08,00:21:50
39.970827,116.300839,0,151,39972.0152199074,2009-06-08,00:21:55
39.970903,116.300859,0,142,39972.0152777778,2009-06-08,00:22:00
39.970956,116.30086,0,142,39972.0153356481,2009-06-08,00:22:05
39.971038,116.300862,0,135,39972.0153935185,2009-06-08,00:22:10
39.971097,116.300853,0,133,39972.0154513889,2009-06-08,00:22:15
39.97116,116.300855,0,137,39972.0155092593,2009-06-08,00:22:20
39.971214,116.30083,0,142,39972.0155671296,2009-06-08,00:22:25
39.971276,116.300802,0,144,39972.015625,2009-06-08,00:22:30
39.971336,116.300778,0,145,39972.0156828704,2009-06-08,00:22:35
39.971387,116.300767,0,150,39972.0157407407,2009-06-08,00:22:40
39.97143,116.30079,0,152,39972.0157986111,2009-06-08,00:22:45
39.971463,116.300824,0,153,39972.0158564815,2009-06-08,00:22:50
39.97152,116.30079,0,152,39972.0159143518,2009-06-08,00:22:55
39.971576,116.300766,0,149,39972.0159722222,2009-06-08,00:23:00
39.971627,116.300749,0,150,39972.0160300926,2009-06-08,00:23:05
39.971675,116.300714,0,152,39972.016087963,2009-06-08,00:23:10
39.971727,116.30072,0,154,39972.0161458333,2009-06-08,00:23:15
39.971784,116.300734,0,154,39972.0162037037,2009-06-08,00:23:20
39.971841,116.300721,0,159,39972.0162615741,2009-06-08,00:23:25
39.971894,116.30071,0,161,39972.0163194444,2009-06-08,00:23:30
39.971925,116.300675,0,162,39972.0163773148,2009-06-08,00:23:35
39.97197,116.300679,0,167,39972.0164351852,2009-06-08,00:23:40
39.972029,116.300671,0,166,39972.0164930556,2009-06-08,00:23:45
39.972086,116.300665,0,165,39972.0165509259,2009-06-08,00:23:50
39.972148,116.300658,0,161,39972.0166087963,2009-06-08,00:23:55
39.97221,116.300669,0,159,39972.0166666667,2009-06-08,00:24:00
39.972269,116.300666,0,156,39972.016724537,2009-06-08,00:24:05
39.972325,116.300662,0,156,39972.0167824074,2009-06-08,00:24:10
39.972392,116.300645,0,155,39972.0168402778,2009-06-08,00:24:15
39.972452,116.300637,0,154,39972.0168981481,2009-06-08,00:24:20
39.972515,116.300628,0,150,39972.0169560185,2009-06-08,00:24:25
39.97257,116.300632,0,148,39972.0170138889,2009-06-08,00:24:30
39.972617,116.300636,0,148,39972.0170717593,2009-06-08,00:24:35
39.972685,116.30061,0,145,39972.0171296296,2009-06-08,00:24:40
39.972746,116.300576,0,148,39972.0171875,2009-06-08,00:24:45
39.972797,116.300561,0,150,39972.0172453704,2009-06-08,00:24:50
39.972853,116.30055,0,152,39972.0173032407,2009-06-08,00:24:55
39.972914,116.30053,0,152,39972.0173611111,2009-06-08,00:25:00
39.972962,116.300531,0,152,39972.0174189815,2009-06-08,00:25:05
39.973025,116.30052,0,152,39972.0174768518,2009-06-08,00:25:10
39.973079,116.300502,0,150,39972.0175347222,2009-06-08,00:25:15
39.973132,116.300488,0,147,39972.0175925926,2009-06-08,00:25:20
39.973198,116.300496,0,143,39972.017650463,2009-06-08,00:25:25
39.973254,116.300498,0,143,39972.0177083333,2009-06-08,00:25:30
39.973299,116.300492,0,140,39972.0177662037,2009-06-08,00:25:35
39.973325,116.300507,0,141,39972.0178240741,2009-06-08,00:25:40
39.973381,116.300505,0,141,39972.0178819444,2009-06-08,00:25:45
39.973436,116.30051,0,142,39972.0179398148,2009-06-08,00:25:50
39.973504,116.300502,0,138,39972.0179976852,2009-06-08,00:25:55
39.973551,116.300498,0,139,39972.0180555556,2009-06-08,00:26:00
39.973616,116.300497,0,133,39972.0181134259,2009-06-08,00:26:05
39.973676,116.300477,0,132,39972.0181712963,2009-06-08,00:26:10
39.973726,116.300469,0,134,39972.0182291667,2009-06-08,00:26:15
39.97378,116.300473,0,137,39972.018287037,2009-06-08,00:26:20
39.973821,116.300482,0,138,39972.0183449074,2009-06-08,00:26:25
39.973842,116.300486,0,138,39972.0184027778,2009-06-08,00:26:30
39.973868,116.300496,0,136,39972.0184606481,2009-06-08,00:26:35
39.973885,116.300508,0,132,39972.0185185185,2009-06-08,00:26:40
39.973901,116.300517,0,130,39972.0185763889,2009-06-08,00:26:45
39.973909,116.300516,0,127,39972.0186342593,2009-06-08,00:26:50
39.973914,116.300515,0,123,39972.0186921296,2009-06-08,00:26:55
39.973914,116.300515,0,123,39972.0187268518,2009-06-08,00:26:58
39.973921,116.300513,0,119,39972.01875,2009-06-08,00:27:00
39.973931,116.300509,0,115,39972.0188078704,2009-06-08,00:27:05
39.973931,116.300509,0,115,39972.0188425926,2009-06-08,00:27:08
39.973937,116.300504,0,112,39972.0188657407,2009-06-08,00:27:10
39.973928,116.300501,0,112,39972.0189236111,2009-06-08,00:27:15
39.973902,116.300498,0,112,39972.0189814815,2009-06-08,00:27:20
39.973891,116.300484,0,112,39972.0190393519,2009-06-08,00:27:25
39.973899,116.300468,0,113,39972.0190972222,2009-06-08,00:27:30
39.974832,116.333596,0,114,39972.0297453704,2009-06-08,00:42:50
39.974822,116.333647,0,201,39972.0298032407,2009-06-08,00:42:55
39.974804,116.333586,0,229,39972.0298611111,2009-06-08,00:43:00
39.974804,116.333575,0,245,39972.0299189815,2009-06-08,00:43:05
39.974773,116.333438,0,261,39972.0299768519,2009-06-08,00:43:10
39.974748,116.333435,0,265,39972.0300347222,2009-06-08,00:43:15
39.97472,116.333401,0,269,39972.0300925926,2009-06-08,00:43:20
39.97468,116.33343,0,275,39972.030150463,2009-06-08,00:43:25
39.974642,116.333407,0,277,39972.0302083333,2009-06-08,00:43:30
39.974642,116.333407,0,277,39972.0302430556,2009-06-08,00:43:33
39.974635,116.333407,0,277,39972.0302662037,2009-06-08,00:43:35
39.974619,116.333408,0,276,39972.0303240741,2009-06-08,00:43:40
39.974517,116.333395,0,268,39972.0303819444,2009-06-08,00:43:45
39.974446,116.333386,0,263,39972.0304398148,2009-06-08,00:43:50
39.974419,116.333391,0,263,39972.0304976852,2009-06-08,00:43:55
39.974376,116.333412,0,263,39972.0305555556,2009-06-08,00:44:00
39.974331,116.333413,0,264,39972.0306134259,2009-06-08,00:44:05
39.974265,116.333458,0,265,39972.0306712963,2009-06-08,00:44:10
39.97423,116.33347,0,266,39972.0307291667,2009-06-08,00:44:15
39.974308,116.333401,0,263,39972.030787037,2009-06-08,00:44:20
39.974338,116.333387,0,262,39972.0308449074,2009-06-08,00:44:25
39.974338,116.333387,0,262,39972.0308796296,2009-06-08,00:44:28
39.974345,116.333385,0,262,39972.0309027778,2009-06-08,00:44:30
39.974356,116.333382,0,262,39972.0309606481,2009-06-08,00:44:35
39.974363,116.333375,0,262,39972.0310185185,2009-06-08,00:44:40
39.974361,116.333375,0,262,39972.0310763889,2009-06-08,00:44:45
39.974354,116.333377,0,262,39972.0311342593,2009-06-08,00:44:50
39.974354,116.333377,0,262,39972.0311689815,2009-06-08,00:44:53
39.974351,116.33338,0,262,39972.0311921296,2009-06-08,00:44:55
39.974369,116.333527,0,246,39972.03125,2009-06-08,00:45:00
39.974353,116.333465,0,224,39972.0313078704,2009-06-08,00:45:05
39.974392,116.333445,0,224,39972.0313657407,2009-06-08,00:45:10
39.974458,116.333403,0,220,39972.0314236111,2009-06-08,00:45:15
39.974547,116.333371,0,215,39972.0314814815,2009-06-08,00:45:20
39.974567,116.333282,0,210,39972.0315393518,2009-06-08,00:45:25
39.974583,116.333216,0,208,39972.0315972222,2009-06-08,00:45:30
39.974596,116.333161,0,204,39972.0316550926,2009-06-08,00:45:35
39.974589,116.333082,0,202,39972.031712963,2009-06-08,00:45:40
39.974593,116.333007,0,202,39972.0317708333,2009-06-08,00:45:45
39.974617,116.332963,0,199,39972.0318287037,2009-06-08,00:45:50
39.974617,116.332923,0,192,39972.0318865741,2009-06-08,00:45:55
39.974625,116.33288,0,191,39972.0319444444,2009-06-08,00:46:00
39.97461,116.332823,0,189,39972.0320023148,2009-06-08,00:46:05
39.974639,116.332774,0,187,39972.0320601852,2009-06-08,00:46:10
39.974657,116.332711,0,184,39972.0321180556,2009-06-08,00:46:15
39.974676,116.332633,0,184,39972.0321759259,2009-06-08,00:46:20
39.974592,116.332571,0,183,39972.0322337963,2009-06-08,00:46:25
39.974453,116.33251,0,180,39972.0322916667,2009-06-08,00:46:30
39.974279,116.332441,0,174,39972.032349537,2009-06-08,00:46:35
39.974186,116.332386,0,171,39972.0324074074,2009-06-08,00:46:40
39.974103,116.332328,0,163,39972.0324652778,2009-06-08,00:46:45
39.974027,116.332266,0,159,39972.0325231481,2009-06-08,00:46:50
39.973972,116.332215,0,158,39972.0325810185,2009-06-08,00:46:55
39.973912,116.332192,0,161,39972.0326388889,2009-06-08,00:47:00
39.973852,116.332151,0,177,39972.0326967593,2009-06-08,00:47:05
39.9738,116.332063,0,191,39972.0327546296,2009-06-08,00:47:10
39.973779,116.332072,0,200,39972.0328125,2009-06-08,00:47:15
39.973779,116.332073,0,202,39972.0328703704,2009-06-08,00:47:20
39.973779,116.332073,0,202,39972.0329050926,2009-06-08,00:47:23
39.973787,116.332072,0,203,39972.0329282407,2009-06-08,00:47:25
39.973796,116.33207,0,205,39972.0329861111,2009-06-08,00:47:30
39.973804,116.332069,0,207,39972.0330439815,2009-06-08,00:47:35
39.973804,116.332069,0,207,39972.0330787037,2009-06-08,00:47:38
39.973799,116.33207,0,208,39972.0331018518,2009-06-08,00:47:40
39.973754,116.332054,0,209,39972.0331597222,2009-06-08,00:47:45
39.972485,116.333472,0,276,39972.0362847222,2009-06-08,00:52:15
39.972504,116.33349,0,260,39972.0363425926,2009-06-08,00:52:20
39.972582,116.333532,0,231,39972.036400463,2009-06-08,00:52:25
39.973289,116.333809,0,197,39972.0364583333,2009-06-08,00:52:30
39.973352,116.333908,0,192,39972.0365162037,2009-06-08,00:52:35
39.973316,116.333944,0,195,39972.0365740741,2009-06-08,00:52:40
39.973247,116.333959,0,202,39972.0366319444,2009-06-08,00:52:45
39.973262,116.334008,0,206,39972.0366898148,2009-06-08,00:52:50
39.973285,116.334013,0,204,39972.0367476852,2009-06-08,00:52:55
39.973297,116.334009,0,204,39972.0368055556,2009-06-08,00:53:00
39.9733,116.334008,0,203,39972.0368634259,2009-06-08,00:53:05
39.973303,116.33401,0,203,39972.0369212963,2009-06-08,00:53:10
39.973304,116.334012,0,203,39972.0369791667,2009-06-08,00:53:15
39.973306,116.334012,0,203,39972.037037037,2009-06-08,00:53:20
39.973306,116.334012,0,203,39972.0370717593,2009-06-08,00:53:23
39.973307,116.334015,0,203,39972.0370949074,2009-06-08,00:53:25
39.973298,116.334017,0,203,39972.0371527778,2009-06-08,00:53:30
39.973297,116.334035,0,202,39972.0372106481,2009-06-08,00:53:35
39.97332,116.334058,0,203,39972.0372685185,2009-06-08,00:53:40
39.973356,116.334008,0,202,39972.0373263889,2009-06-08,00:53:45
39.973348,116.333996,0,206,39972.0373842593,2009-06-08,00:53:50
39.971597,116.303897,0,492,39972.1392939815,2009-06-08,03:20:35
39.971544,116.304027,0,359,39972.1393518519,2009-06-08,03:20:40
39.971509,116.304123,0,323,39972.1394097222,2009-06-08,03:20:45
39.971483,116.304228,0,291,39972.1394675926,2009-06-08,03:20:50
39.971435,116.304355,0,278,39972.139525463,2009-06-08,03:20:55
39.971445,116.304435,0,269,39972.1395833333,2009-06-08,03:21:00
39.971458,116.304496,0,259,39972.1396412037,2009-06-08,03:21:05
39.971459,116.304559,0,252,39972.1396990741,2009-06-08,03:21:10
39.971497,116.30463,0,246,39972.1397569444,2009-06-08,03:21:15
39.971519,116.304751,0,238,39972.1398148148,2009-06-08,03:21:20
39.971517,116.304834,0,233,39972.1398726852,2009-06-08,03:21:25
39.971503,116.304878,0,230,39972.1399305556,2009-06-08,03:21:30
39.971469,116.304885,0,229,39972.1399884259,2009-06-08,03:21:35
39.971353,116.304883,0,231,39972.1400462963,2009-06-08,03:21:40
39.973019,116.304924,0,158,39972.1434953704,2009-06-08,03:26:38
39.971691,116.304917,0,191,39972.1435532407,2009-06-08,03:26:43
39.971362,116.304753,0,161,39972.1436111111,2009-06-08,03:26:48
39.971376,116.304693,0,165,39972.1436689815,2009-06-08,03:26:53
39.971409,116.304644,0,165,39972.1437268518,2009-06-08,03:26:58
39.971498,116.304531,0,185,39972.1437847222,2009-06-08,03:27:03
39.971404,116.304425,0,184,39972.1438425926,2009-06-08,03:27:08
39.971367,116.304322,0,193,39972.143900463,2009-06-08,03:27:13
39.971388,116.304229,0,223,39972.1439583333,2009-06-08,03:27:18
39.971249,116.304006,0,249,39972.1440162037,2009-06-08,03:27:23
39.971244,116.303934,0,275,39972.1440740741,2009-06-08,03:27:28
39.971268,116.30392,0,285,39972.1441319444,2009-06-08,03:27:33
39.971258,116.303906,0,284,39972.1441898148,2009-06-08,03:27:38
39.971275,116.30392,0,283,39972.1442476852,2009-06-08,03:27:43
39.97129,116.30399,0,274,39972.1443055556,2009-06-08,03:27:48
39.971276,116.304044,0,264,39972.1443634259,2009-06-08,03:27:53
39.97122,116.30405,0,260,39972.1444212963,2009-06-08,03:27:58
39.971142,116.304064,0,261,39972.1444791667,2009-06-08,03:28:03
39.971023,116.304108,0,262,39972.144537037,2009-06-08,03:28:08
39.970892,116.304096,0,257,39972.1445949074,2009-06-08,03:28:13
39.970799,116.304142,0,235,39972.1446527778,2009-06-08,03:28:18
39.970739,116.304142,0,230,39972.1447106482,2009-06-08,03:28:23
39.970569,116.304145,0,223,39972.1447685185,2009-06-08,03:28:28
39.970496,116.304154,0,218,39972.1448263889,2009-06-08,03:28:33
39.970442,116.30419,0,204,39972.1448842593,2009-06-08,03:28:38
39.970389,116.304251,0,195,39972.1449421296,2009-06-08,03:28:43
39.970319,116.304302,0,194,39972.145,2009-06-08,03:28:48
39.970246,116.304329,0,191,39972.1450578704,2009-06-08,03:28:53
39.970145,116.30434,0,183,39972.1451157407,2009-06-08,03:28:58
39.970083,116.304292,0,181,39972.1451736111,2009-06-08,03:29:03
39.970028,116.304286,0,175,39972.1452314815,2009-06-08,03:29:08
39.96995,116.304285,0,168,39972.1452893519,2009-06-08,03:29:13
39.969883,116.304268,0,162,39972.1453472222,2009-06-08,03:29:18
39.969834,116.304299,0,158,39972.1454050926,2009-06-08,03:29:23
39.969793,116.304336,0,152,39972.145462963,2009-06-08,03:29:28
39.969748,116.304317,0,151,39972.1455208333,2009-06-08,03:29:33
39.969712,116.30428,0,148,39972.1455787037,2009-06-08,03:29:38
39.969683,116.304224,0,146,39972.1456365741,2009-06-08,03:29:43
39.969654,116.304123,0,145,39972.1456944444,2009-06-08,03:29:48
39.96969,116.304004,0,143,39972.1457523148,2009-06-08,03:29:53
39.969721,116.303911,0,145,39972.1458101852,2009-06-08,03:29:58
39.969758,116.303824,0,149,39972.1458680556,2009-06-08,03:30:03
39.969747,116.3038,0,149,39972.1458912037,2009-06-08,03:30:05
39.969707,116.303751,0,154,39972.1459375,2009-06-08,03:30:09
39.969665,116.303674,0,166,39972.1459953704,2009-06-08,03:30:14
39.96966,116.303664,0,167,39972.1460069444,2009-06-08,03:30:15
39.969637,116.303618,0,170,39972.1460416667,2009-06-08,03:30:18
39.969611,116.303576,0,172,39972.146087963,2009-06-08,03:30:22
39.969577,116.30352,0,177,39972.1461458333,2009-06-08,03:30:27
39.969575,116.303473,0,178,39972.1461805556,2009-06-08,03:30:30
39.969576,116.303393,0,182,39972.1462384259,2009-06-08,03:30:35
39.969549,116.303315,0,186,39972.1462962963,2009-06-08,03:30:40
39.969521,116.303301,0,187,39972.1463541667,2009-06-08,03:30:45
39.969454,116.303312,0,185,39972.146412037,2009-06-08,03:30:50
39.969419,116.303319,0,186,39972.1464699074,2009-06-08,03:30:55
39.969392,116.30334,0,188,39972.1465277778,2009-06-08,03:31:00
39.969393,116.303349,0,192,39972.1465856481,2009-06-08,03:31:05
39.969343,116.303357,0,195,39972.1466435185,2009-06-08,03:31:10
39.969329,116.303334,0,198,39972.1467013889,2009-06-08,03:31:15
39.969329,116.303271,0,204,39972.1467592593,2009-06-08,03:31:20
39.969288,116.303253,0,208,39972.1468171296,2009-06-08,03:31:25
39.969288,116.303253,0,208,39972.1468518519,2009-06-08,03:31:28
39.96928,116.303253,0,212,39972.146875,2009-06-08,03:31:30
39.969298,116.303225,0,217,39972.1469328704,2009-06-08,03:31:35
39.969178,116.303291,0,229,39972.1469907407,2009-06-08,03:31:40
39.96913,116.303266,0,234,39972.1470486111,2009-06-08,03:31:45
39.969076,116.303281,0,238,39972.1471064815,2009-06-08,03:31:50
39.969061,116.303315,0,240,39972.1471643519,2009-06-08,03:31:55
39.969058,116.303325,0,241,39972.1472222222,2009-06-08,03:32:00
39.969077,116.30336,0,242,39972.1472800926,2009-06-08,03:32:05
39.969114,116.30336,0,245,39972.147337963,2009-06-08,03:32:10
39.969117,116.303345,0,245,39972.1473958333,2009-06-08,03:32:15
39.969123,116.303342,0,245,39972.1474537037,2009-06-08,03:32:20
39.969123,116.303342,0,245,39972.1474884259,2009-06-08,03:32:23
39.969126,116.303334,0,245,39972.1475115741,2009-06-08,03:32:25
39.969086,116.303353,0,246,39972.1475694444,2009-06-08,03:32:30
39.969003,116.303369,0,247,39972.1476273148,2009-06-08,03:32:35
39.968994,116.303386,0,247,39972.1476851852,2009-06-08,03:32:40
39.96901,116.303379,0,246,39972.1477430556,2009-06-08,03:32:45
39.969008,116.3034,0,245,39972.1478009259,2009-06-08,03:32:50
39.968987,116.303441,0,244,39972.1478587963,2009-06-08,03:32:55
39.968987,116.303442,0,244,39972.1479166667,2009-06-08,03:33:00
39.968987,116.303442,0,244,39972.1479513889,2009-06-08,03:33:03
39.968991,116.303443,0,244,39972.147974537,2009-06-08,03:33:05
39.969006,116.303511,0,241,39972.1480324074,2009-06-08,03:33:10
39.969048,116.303555,0,240,39972.1480902778,2009-06-08,03:33:15
39.969063,116.303553,0,241,39972.1481481481,2009-06-08,03:33:20
39.969067,116.303562,0,241,39972.1482060185,2009-06-08,03:33:25
39.969067,116.303562,0,241,39972.1482407407,2009-06-08,03:33:28
39.969065,116.303559,0,240,39972.1482638889,2009-06-08,03:33:30
39.969032,116.303561,0,240,39972.1483217593,2009-06-08,03:33:35
39.969027,116.303552,0,240,39972.1483796296,2009-06-08,03:33:40
39.968988,116.303507,0,239,39972.1484375,2009-06-08,03:33:45
39.968953,116.303367,0,227,39972.1484953704,2009-06-08,03:33:50
39.968891,116.303396,0,225,39972.1485532407,2009-06-08,03:33:55
39.968894,116.303448,0,220,39972.1486111111,2009-06-08,03:34:00
39.968861,116.303495,0,221,39972.1486689815,2009-06-08,03:34:05
39.968891,116.303587,0,218,39972.1487268518,2009-06-08,03:34:10
39.968902,116.303674,0,215,39972.1487847222,2009-06-08,03:34:15
39.968871,116.303716,0,216,39972.1488425926,2009-06-08,03:34:20
39.96889,116.303827,0,213,39972.148900463,2009-06-08,03:34:25
39.968904,116.303899,0,212,39972.1489583333,2009-06-08,03:34:30
39.968899,116.303993,0,208,39972.1490162037,2009-06-08,03:34:35
39.968928,116.304099,0,209,39972.1490740741,2009-06-08,03:34:40
39.968948,116.304197,0,210,39972.1491319444,2009-06-08,03:34:45
39.968974,116.304302,0,213,39972.1491898148,2009-06-08,03:34:50
39.968983,116.304397,0,216,39972.1492476852,2009-06-08,03:34:55
39.968928,116.304488,0,214,39972.1493055556,2009-06-08,03:35:00
39.968908,116.304547,0,209,39972.1493634259,2009-06-08,03:35:05
39.968882,116.30461,0,206,39972.1494212963,2009-06-08,03:35:10
39.968866,116.304661,0,207,39972.1494791667,2009-06-08,03:35:15
39.968874,116.304691,0,207,39972.149537037,2009-06-08,03:35:20
39.968874,116.304691,0,207,39972.1495717593,2009-06-08,03:35:23
39.968868,116.304688,0,208,39972.1495949074,2009-06-08,03:35:25
39.968867,116.304656,0,208,39972.1496527778,2009-06-08,03:35:30
39.968848,116.304523,0,206,39972.1497106481,2009-06-08,03:35:35
39.968815,116.30444,0,207,39972.1497685185,2009-06-08,03:35:40
39.9687,116.304352,0,212,39972.1498263889,2009-06-08,03:35:45
39.96852,116.304308,0,220,39972.1498842593,2009-06-08,03:35:50
39.968421,116.304271,0,230,39972.1499421296,2009-06-08,03:35:55
39.968347,116.304204,0,240,39972.15,2009-06-08,03:36:00
39.968221,116.304146,0,249,39972.1500578704,2009-06-08,03:36:05
39.968116,116.304083,0,258,39972.1501157407,2009-06-08,03:36:10
39.967974,116.304015,0,270,39972.1501736111,2009-06-08,03:36:15
39.967892,116.303995,0,279,39972.1502314815,2009-06-08,03:36:20
39.967737,116.303975,0,289,39972.1502893518,2009-06-08,03:36:25
39.967636,116.303989,0,299,39972.1503472222,2009-06-08,03:36:30
39.967467,116.304012,0,309,39972.1504050926,2009-06-08,03:36:35
39.967357,116.304008,0,319,39972.150462963,2009-06-08,03:36:40
39.967244,116.304,0,327,39972.1505208333,2009-06-08,03:36:45
39.967113,116.303986,0,333,39972.1505787037,2009-06-08,03:36:50
39.967117,116.304036,0,337,39972.1506365741,2009-06-08,03:36:55
39.967062,116.30416,0,338,39972.1506944444,2009-06-08,03:37:00
39.967086,116.304292,0,336,39972.1507523148,2009-06-08,03:37:05
39.96708,116.304355,0,338,39972.1508101852,2009-06-08,03:37:10
39.967223,116.304528,0,339,39972.1508680556,2009-06-08,03:37:15
39.967242,116.304691,0,340,39972.1509259259,2009-06-08,03:37:20
39.967392,116.304896,0,336,39972.1509837963,2009-06-08,03:37:25
39.967452,116.305031,0,335,39972.1510416667,2009-06-08,03:37:30
39.96749,116.305161,0,338,39972.151099537,2009-06-08,03:37:35
39.96745,116.305274,0,343,39972.1511574074,2009-06-08,03:37:40
39.967396,116.305348,0,348,39972.1512152778,2009-06-08,03:37:45
39.967344,116.305417,0,350,39972.1512731481,2009-06-08,03:37:50
39.967377,116.305533,0,352,39972.1513310185,2009-06-08,03:37:55
39.967413,116.305646,0,349,39972.1513888889,2009-06-08,03:38:00
39.967431,116.305744,0,347,39972.1514467593,2009-06-08,03:38:05
39.967404,116.305867,0,341,39972.1515046296,2009-06-08,03:38:10
39.967405,116.305948,0,336,39972.1515625,2009-06-08,03:38:15
39.967397,116.305994,0,327,39972.1516203704,2009-06-08,03:38:20
39.967401,116.306062,0,318,39972.1516782407,2009-06-08,03:38:25
39.967435,116.306139,0,307,39972.1517361111,2009-06-08,03:38:30
39.967403,116.306213,0,295,39972.1517939815,2009-06-08,03:38:35
39.96738,116.306253,0,285,39972.1518518519,2009-06-08,03:38:40
39.96738,116.306332,0,280,39972.1519097222,2009-06-08,03:38:45
39.967383,116.306399,0,271,39972.1519675926,2009-06-08,03:38:50
39.967399,116.306482,0,265,39972.152025463,2009-06-08,03:38:55
39.967409,116.306547,0,258,39972.1520833333,2009-06-08,03:39:00
39.967476,116.306609,0,249,39972.1521412037,2009-06-08,03:39:05
39.967481,116.306666,0,239,39972.1521990741,2009-06-08,03:39:10
39.96748,116.306696,0,239,39972.1522569444,2009-06-08,03:39:15
39.96738,116.306717,0,243,39972.1523148148,2009-06-08,03:39:20
39.967279,116.306702,0,244,39972.1523726852,2009-06-08,03:39:25
39.967204,116.306699,0,247,39972.1524305556,2009-06-08,03:39:30
39.967115,116.306693,0,248,39972.1524884259,2009-06-08,03:39:35
39.966966,116.306711,0,248,39972.1525462963,2009-06-08,03:39:40
39.966795,116.306786,0,247,39972.1526041667,2009-06-08,03:39:45
39.966758,116.306876,0,246,39972.152662037,2009-06-08,03:39:50
39.966694,116.306928,0,249,39972.1527199074,2009-06-08,03:39:55
39.966575,116.30691,0,256,39972.1527777778,2009-06-08,03:40:00
39.966485,116.306875,0,270,39972.1528356481,2009-06-08,03:40:05
39.966425,116.306886,0,284,39972.1528935185,2009-06-08,03:40:10
39.96668,116.307166,0,305,39972.1529513889,2009-06-08,03:40:15
39.96676,116.307326,0,321,39972.1530092593,2009-06-08,03:40:20
39.966819,116.307505,0,327,39972.1530671296,2009-06-08,03:40:25
39.966886,116.307616,0,329,39972.153125,2009-06-08,03:40:30
39.966964,116.307707,0,330,39972.1531828704,2009-06-08,03:40:35
39.967041,116.30781,0,329,39972.1532407407,2009-06-08,03:40:40
39.967133,116.307888,0,332,39972.1532986111,2009-06-08,03:40:45
39.967241,116.307947,0,338,39972.1533564815,2009-06-08,03:40:50
39.967286,116.308027,0,341,39972.1534143519,2009-06-08,03:40:55
39.967338,116.30812,0,342,39972.1534722222,2009-06-08,03:41:00
39.967398,116.308198,0,349,39972.1535300926,2009-06-08,03:41:05
39.967431,116.308263,0,357,39972.153587963,2009-06-08,03:41:10
39.96748,116.308345,0,364,39972.1536458333,2009-06-08,03:41:15
39.967485,116.30845,0,357,39972.1537037037,2009-06-08,03:41:20
39.967431,116.308556,0,351,39972.1537615741,2009-06-08,03:41:25
39.967417,116.30866,0,349,39972.1538194444,2009-06-08,03:41:30
39.967355,116.308781,0,336,39972.1538773148,2009-06-08,03:41:35
39.967265,116.308901,0,319,39972.1539351852,2009-06-08,03:41:40
39.967225,116.308998,0,306,39972.1539930556,2009-06-08,03:41:45
39.967231,116.309089,0,300,39972.1540509259,2009-06-08,03:41:50
39.967105,116.309191,0,286,39972.1541087963,2009-06-08,03:41:55
39.967067,116.309261,0,276,39972.1541666667,2009-06-08,03:42:00
39.967108,116.30933,0,265,39972.154224537,2009-06-08,03:42:05
39.967154,116.309396,0,255,39972.1542824074,2009-06-08,03:42:10
39.967186,116.309425,0,247,39972.1543402778,2009-06-08,03:42:15
39.967209,116.309424,0,241,39972.1543981481,2009-06-08,03:42:20
39.967217,116.309436,0,239,39972.1544560185,2009-06-08,03:42:25
39.967203,116.309444,0,239,39972.1545138889,2009-06-08,03:42:30
39.967129,116.309464,0,234,39972.1545717593,2009-06-08,03:42:35
39.967084,116.30946,0,232,39972.1546296296,2009-06-08,03:42:40
39.967042,116.309458,0,231,39972.1546875,2009-06-08,03:42:45
39.966992,116.309465,0,230,39972.1547453704,2009-06-08,03:42:50
39.966993,116.309489,0,229,39972.1548032407,2009-06-08,03:42:55
39.966954,116.309519,0,228,39972.1548611111,2009-06-08,03:43:00
39.966954,116.309519,0,228,39972.1548958333,2009-06-08,03:43:03
39.966948,116.309524,0,228,39972.1549189815,2009-06-08,03:43:05
39.96694,116.309515,0,228,39972.1549768519,2009-06-08,03:43:10
39.966905,116.309487,0,227,39972.1550347222,2009-06-08,03:43:15
39.966831,116.309505,0,226,39972.1550925926,2009-06-08,03:43:20
39.966801,116.309573,0,226,39972.155150463,2009-06-08,03:43:25
39.966831,116.309636,0,228,39972.1552083333,2009-06-08,03:43:30
39.966818,116.30967,0,229,39972.1552662037,2009-06-08,03:43:35
39.966825,116.309707,0,230,39972.1553240741,2009-06-08,03:43:40
39.966834,116.309728,0,230,39972.1553819444,2009-06-08,03:43:45
39.966888,116.309759,0,232,39972.1554398148,2009-06-08,03:43:50
39.966913,116.309789,0,233,39972.1554976852,2009-06-08,03:43:55
39.966903,116.309863,0,235,39972.1555555556,2009-06-08,03:44:00
39.966935,116.309856,0,237,39972.1556134259,2009-06-08,03:44:05
39.966971,116.309866,0,239,39972.1556712963,2009-06-08,03:44:10
39.966928,116.309834,0,240,39972.1557291667,2009-06-08,03:44:15
39.966903,116.30983,0,241,39972.155787037,2009-06-08,03:44:20
39.966843,116.309815,0,241,39972.1558449074,2009-06-08,03:44:25
39.966811,116.309794,0,240,39972.1559027778,2009-06-08,03:44:30
39.966792,116.309791,0,240,39972.1559606481,2009-06-08,03:44:35
39.966783,116.309791,0,240,39972.1560185185,2009-06-08,03:44:40
39.966588,116.309564,0,262,39972.1585069444,2009-06-08,03:48:15
39.966581,116.309545,0,264,39972.1585648148,2009-06-08,03:48:20
39.966581,116.309514,0,265,39972.1586226852,2009-06-08,03:48:25
39.966593,116.309471,0,266,39972.1586805556,2009-06-08,03:48:30
39.966581,116.309475,0,266,39972.1587384259,2009-06-08,03:48:35
39.966585,116.309504,0,265,39972.1587962963,2009-06-08,03:48:40
39.966613,116.309509,0,265,39972.1588541667,2009-06-08,03:48:45
39.96662,116.309507,0,265,39972.158912037,2009-06-08,03:48:50
39.96662,116.309507,0,265,39972.1589467593,2009-06-08,03:48:53
39.966617,116.309513,0,266,39972.1589699074,2009-06-08,03:48:55
39.966622,116.309522,0,266,39972.1590277778,2009-06-08,03:49:00
39.966622,116.309522,0,266,39972.1590625,2009-06-08,03:49:03
39.966627,116.309522,0,266,39972.1590856481,2009-06-08,03:49:05
39.966631,116.309512,0,266,39972.1591435185,2009-06-08,03:49:10
39.966635,116.309501,0,266,39972.1592013889,2009-06-08,03:49:15
39.966645,116.309473,0,265,39972.1592592593,2009-06-08,03:49:20
39.966674,116.30933,0,262,39972.1593171296,2009-06-08,03:49:25
39.966682,116.309377,0,260,39972.159375,2009-06-08,03:49:30
39.966697,116.309417,0,259,39972.1594328704,2009-06-08,03:49:35
39.966718,116.30943,0,258,39972.1594907407,2009-06-08,03:49:40
39.966721,116.309499,0,258,39972.1595486111,2009-06-08,03:49:45
39.966719,116.309516,0,258,39972.1596064815,2009-06-08,03:49:50
39.966724,116.309505,0,258,39972.1596643519,2009-06-08,03:49:55
39.966715,116.30949,0,256,39972.1597222222,2009-06-08,03:50:00
39.966726,116.309477,0,256,39972.1597800926,2009-06-08,03:50:05
39.966728,116.309482,0,256,39972.159837963,2009-06-08,03:50:10
39.966727,116.309487,0,256,39972.1598958333,2009-06-08,03:50:15
39.966725,116.309491,0,256,39972.1599537037,2009-06-08,03:50:20
39.966728,116.309496,0,256,39972.1600115741,2009-06-08,03:50:25
39.96673,116.3095,0,256,39972.1600694444,2009-06-08,03:50:30
39.96673,116.3095,0,256,39972.1601041667,2009-06-08,03:50:33
39.966738,116.309502,0,256,39972.1601273148,2009-06-08,03:50:35
39.96673,116.30954,0,257,39972.1601851852,2009-06-08,03:50:40
39.966714,116.30957,0,257,39972.1602430556,2009-06-08,03:50:45
39.966715,116.3096,0,256,39972.1603009259,2009-06-08,03:50:50
39.966721,116.309599,0,255,39972.1603587963,2009-06-08,03:50:55
39.966725,116.309591,0,255,39972.1604166667,2009-06-08,03:51:00
39.966727,116.309595,0,255,39972.160474537,2009-06-08,03:51:05
39.966727,116.309595,0,255,39972.1605092593,2009-06-08,03:51:08
39.966728,116.3096,0,255,39972.1605324074,2009-06-08,03:51:10
39.96669,116.309674,0,253,39972.1605902778,2009-06-08,03:51:15
39.966647,116.309693,0,248,39972.1606481481,2009-06-08,03:51:20
39.966623,116.309697,0,241,39972.1607060185,2009-06-08,03:51:25
39.966613,116.309688,0,239,39972.1607638889,2009-06-08,03:51:30
39.966616,116.309647,0,235,39972.1608217593,2009-06-08,03:51:35
39.966616,116.309647,0,235,39972.1608564815,2009-06-08,03:51:38
39.96662,116.309645,0,235,39972.1608796296,2009-06-08,03:51:40
39.96667,116.309648,0,236,39972.1609375,2009-06-08,03:51:45
39.966734,116.309674,0,236,39972.1609953704,2009-06-08,03:51:50
39.966727,116.30969,0,236,39972.1610532407,2009-06-08,03:51:55
39.966729,116.309346,0,185,39972.1765046296,2009-06-08,04:14:10
39.966682,116.309339,0,183,39972.1765625,2009-06-08,04:14:15
39.966674,116.309345,0,183,39972.1766203704,2009-06-08,04:14:20
39.966673,116.309348,0,183,39972.1766782407,2009-06-08,04:14:25
39.966673,116.309348,0,183,39972.176712963,2009-06-08,04:14:28
39.966679,116.30935,0,182,39972.1767361111,2009-06-08,04:14:30
39.966685,116.309359,0,182,39972.1767939815,2009-06-08,04:14:35
39.96669,116.309354,0,182,39972.1768518519,2009-06-08,04:14:40
39.966695,116.30935,0,182,39972.1769097222,2009-06-08,04:14:45
39.966695,116.30935,0,182,39972.1769444444,2009-06-08,04:14:48
39.966693,116.309344,0,182,39972.1769675926,2009-06-08,04:14:50
39.966723,116.309342,0,183,39972.177025463,2009-06-08,04:14:55
39.966809,116.309345,0,185,39972.1770833333,2009-06-08,04:15:00
39.966884,116.309406,0,187,39972.1771412037,2009-06-08,04:15:05
39.966876,116.309417,0,186,39972.1771990741,2009-06-08,04:15:10
39.966868,116.309425,0,186,39972.1772569444,2009-06-08,04:15:15
39.966868,116.309425,0,186,39972.1772916667,2009-06-08,04:15:18
39.966864,116.309431,0,186,39972.1773148148,2009-06-08,04:15:20
39.966859,116.309444,0,186,39972.1773726852,2009-06-08,04:15:25
39.966904,116.30952,0,190,39972.1774305556,2009-06-08,04:15:30
39.966922,116.309565,0,193,39972.1774884259,2009-06-08,04:15:35
39.966919,116.309566,0,195,39972.1775462963,2009-06-08,04:15:40
39.966925,116.309565,0,195,39972.1776041667,2009-06-08,04:15:45
39.966925,116.309565,0,195,39972.1776388889,2009-06-08,04:15:48
39.966929,116.30956,0,195,39972.177662037,2009-06-08,04:15:50
39.966869,116.309514,0,197,39972.1777199074,2009-06-08,04:15:55
39.966814,116.309462,0,199,39972.1777777778,2009-06-08,04:16:00
39.966783,116.309457,0,201,39972.1778356481,2009-06-08,04:16:05
39.966783,116.309457,0,201,39972.1778703704,2009-06-08,04:16:08
39.966783,116.309463,0,201,39972.1778935185,2009-06-08,04:16:10
39.966789,116.309472,0,201,39972.1779513889,2009-06-08,04:16:15
39.96679,116.309477,0,202,39972.1780092593,2009-06-08,04:16:20
39.96679,116.309481,0,202,39972.1780671296,2009-06-08,04:16:25
39.966784,116.309489,0,202,39972.178125,2009-06-08,04:16:30
39.966782,116.309484,0,202,39972.1781828704,2009-06-08,04:16:35
39.966785,116.309479,0,202,39972.1782407407,2009-06-08,04:16:40
39.966785,116.309479,0,202,39972.178275463,2009-06-08,04:16:43
39.966778,116.309472,0,202,39972.1782986111,2009-06-08,04:16:45
39.966759,116.309458,0,202,39972.1783564815,2009-06-08,04:16:50
39.966728,116.309469,0,201,39972.1784143519,2009-06-08,04:16:55
39.966721,116.309457,0,201,39972.1784722222,2009-06-08,04:17:00
39.966721,116.309457,0,201,39972.1785069444,2009-06-08,04:17:03
39.966717,116.309458,0,201,39972.1785300926,2009-06-08,04:17:05
39.966723,116.309503,0,201,39972.178587963,2009-06-08,04:17:10
39.966775,116.309605,0,205,39972.1786458333,2009-06-08,04:17:15
39.966801,116.309649,0,207,39972.1787037037,2009-06-08,04:17:20
39.966835,116.309661,0,208,39972.1787615741,2009-06-08,04:17:25
39.966828,116.309642,0,211,39972.1788194444,2009-06-08,04:17:30
39.966818,116.309633,0,211,39972.1788773148,2009-06-08,04:17:35
39.966818,116.309633,0,211,39972.178912037,2009-06-08,04:17:38
39.96681,116.309631,0,212,39972.1789351852,2009-06-08,04:17:40
39.966746,116.309608,0,216,39972.1789930556,2009-06-08,04:17:45
39.966678,116.309576,0,221,39972.1790509259,2009-06-08,04:17:50
39.966643,116.309523,0,222,39972.1791087963,2009-06-08,04:17:55
39.966617,116.309501,0,225,39972.1791666667,2009-06-08,04:18:00
39.966617,116.309501,0,225,39972.1792013889,2009-06-08,04:18:03
39.966613,116.3095,0,225,39972.179224537,2009-06-08,04:18:05
39.966605,116.30949,0,225,39972.1792824074,2009-06-08,04:18:10
39.966606,116.309477,0,226,39972.1793402778,2009-06-08,04:18:15
39.966614,116.309481,0,226,39972.1793981481,2009-06-08,04:18:20
39.966614,116.309481,0,226,39972.1794328704,2009-06-08,04:18:23
39.966622,116.309479,0,226,39972.1794560185,2009-06-08,04:18:25
39.966592,116.30943,0,230,39972.1795138889,2009-06-08,04:18:30
39.966593,116.309432,0,230,39972.1795717593,2009-06-08,04:18:35
39.9666,116.309437,0,230,39972.1796296296,2009-06-08,04:18:40
39.966607,116.309432,0,230,39972.1796875,2009-06-08,04:18:45
39.966615,116.309433,0,230,39972.1797453704,2009-06-08,04:18:50
39.966619,116.309438,0,230,39972.1798032407,2009-06-08,04:18:55
39.966615,116.309444,0,230,39972.1798611111,2009-06-08,04:19:00
39.966614,116.309449,0,230,39972.1799189815,2009-06-08,04:19:05
39.966615,116.309456,0,230,39972.1799768518,2009-06-08,04:19:10
39.966615,116.309456,0,230,39972.1800115741,2009-06-08,04:19:13
39.966614,116.30946,0,230,39972.1800347222,2009-06-08,04:19:15
39.966607,116.309472,0,230,39972.1800925926,2009-06-08,04:19:20
39.966594,116.309468,0,232,39972.180150463,2009-06-08,04:19:25
39.966597,116.309444,0,234,39972.1802083333,2009-06-08,04:19:30
39.966604,116.309407,0,235,39972.1802662037,2009-06-08,04:19:35
39.966635,116.309316,0,237,39972.1803240741,2009-06-08,04:19:40
39.966613,116.309252,0,237,39972.1803819444,2009-06-08,04:19:45
39.966591,116.309253,0,238,39972.1804398148,2009-06-08,04:19:50
39.96659,116.309232,0,239,39972.1804976852,2009-06-08,04:19:55
39.966606,116.30923,0,239,39972.1805555556,2009-06-08,04:20:00
39.966597,116.309216,0,240,39972.1806134259,2009-06-08,04:20:05
39.966597,116.309216,0,240,39972.1806481481,2009-06-08,04:20:08
39.966595,116.309213,0,240,39972.1806712963,2009-06-08,04:20:10
39.966597,116.309229,0,240,39972.1807291667,2009-06-08,04:20:15
39.966677,116.309348,0,238,39972.180787037,2009-06-08,04:20:20
39.966706,116.30941,0,239,39972.1808449074,2009-06-08,04:20:25
39.966716,116.309413,0,239,39972.1809027778,2009-06-08,04:20:30
39.966826,116.309503,0,236,39972.1809606481,2009-06-08,04:20:35
39.966879,116.309515,0,235,39972.1810185185,2009-06-08,04:20:40
39.966877,116.3095,0,238,39972.1810763889,2009-06-08,04:20:45
39.966877,116.3095,0,238,39972.1811111111,2009-06-08,04:20:48
39.96688,116.309494,0,241,39972.1811342593,2009-06-08,04:20:50
39.966883,116.309527,0,246,39972.1811921296,2009-06-08,04:20:55
39.966884,116.309553,0,246,39972.18125,2009-06-08,04:21:00
39.966891,116.309562,0,246,39972.1813078704,2009-06-08,04:21:05
39.966893,116.309565,0,246,39972.1813657407,2009-06-08,04:21:10
39.966893,116.309565,0,246,39972.181400463,2009-06-08,04:21:13
39.966892,116.30957,0,246,39972.1814236111,2009-06-08,04:21:15
39.966894,116.309579,0,246,39972.1814814815,2009-06-08,04:21:20
39.966889,116.309589,0,247,39972.1815393518,2009-06-08,04:21:25
39.96689,116.309588,0,247,39972.1815972222,2009-06-08,04:21:30
39.96689,116.309588,0,247,39972.1816319444,2009-06-08,04:21:33
39.966898,116.309582,0,247,39972.1816550926,2009-06-08,04:21:35
39.966917,116.309588,0,247,39972.181712963,2009-06-08,04:21:40
39.966928,116.309597,0,249,39972.1817708333,2009-06-08,04:21:45
39.966935,116.309591,0,249,39972.1818287037,2009-06-08,04:21:50
39.966935,116.309591,0,249,39972.1818634259,2009-06-08,04:21:53
39.966942,116.309586,0,249,39972.1818865741,2009-06-08,04:21:55
39.966928,116.309598,0,250,39972.1819444444,2009-06-08,04:22:00
39.966879,116.309617,0,251,39972.1820023148,2009-06-08,04:22:05
39.966851,116.309625,0,251,39972.1820601852,2009-06-08,04:22:10
39.966851,116.309625,0,251,39972.1820949074,2009-06-08,04:22:13
39.966856,116.309622,0,251,39972.1821180556,2009-06-08,04:22:15
39.966886,116.309611,0,251,39972.1821759259,2009-06-08,04:22:20
39.966873,116.309593,0,248,39972.1822337963,2009-06-08,04:22:25
39.966827,116.309545,0,241,39972.1822916667,2009-06-08,04:22:30
39.966784,116.309508,0,235,39972.182349537,2009-06-08,04:22:35
39.966765,116.309521,0,232,39972.1824074074,2009-06-08,04:22:40
39.966765,116.309521,0,232,39972.1824421296,2009-06-08,04:22:43
39.966764,116.30952,0,232,39972.1824652778,2009-06-08,04:22:45
39.966744,116.309519,0,231,39972.1825231481,2009-06-08,04:22:50
39.966693,116.309504,0,229,39972.1825810185,2009-06-08,04:22:55
39.966663,116.309491,0,227,39972.1826388889,2009-06-08,04:23:00
39.966669,116.309469,0,228,39972.1826967593,2009-06-08,04:23:05
39.966669,116.309469,0,228,39972.1827314815,2009-06-08,04:23:08
39.966667,116.309477,0,229,39972.1827546296,2009-06-08,04:23:10
39.966676,116.30948,0,229,39972.1828125,2009-06-08,04:23:15
39.966678,116.309478,0,229,39972.1828703704,2009-06-08,04:23:20
39.966678,116.309478,0,229,39972.1829050926,2009-06-08,04:23:23
39.966678,116.309482,0,229,39972.1829282407,2009-06-08,04:23:25
39.966677,116.309492,0,228,39972.1829861111,2009-06-08,04:23:30
39.966675,116.309493,0,228,39972.1830439815,2009-06-08,04:23:35
39.966675,116.309493,0,228,39972.1830787037,2009-06-08,04:23:38
39.966673,116.309485,0,228,39972.1831018519,2009-06-08,04:23:40
39.966678,116.309476,0,228,39972.1831597222,2009-06-08,04:23:45
39.966686,116.309464,0,228,39972.1832175926,2009-06-08,04:23:50
39.966695,116.309464,0,228,39972.183275463,2009-06-08,04:23:55
39.966695,116.309464,0,228,39972.1833101852,2009-06-08,04:23:58
39.966699,116.309456,0,228,39972.1833333333,2009-06-08,04:24:00
39.966778,116.309427,0,228,39972.1833912037,2009-06-08,04:24:05
39.966778,116.309427,0,228,39972.1834259259,2009-06-08,04:24:08
39.966777,116.309425,0,226,39972.1834490741,2009-06-08,04:24:10
39.966767,116.309434,0,225,39972.1835069444,2009-06-08,04:24:15
39.966724,116.30945,0,224,39972.1835648148,2009-06-08,04:24:20
39.966703,116.309445,0,225,39972.1836226852,2009-06-08,04:24:25
39.966697,116.309449,0,225,39972.1836805556,2009-06-08,04:24:30
39.966696,116.309452,0,225,39972.1837384259,2009-06-08,04:24:35
39.966697,116.309455,0,225,39972.1837962963,2009-06-08,04:24:40
39.966697,116.309455,0,225,39972.1838310185,2009-06-08,04:24:43
39.966694,116.309461,0,225,39972.1838541667,2009-06-08,04:24:45
39.966672,116.309479,0,226,39972.183912037,2009-06-08,04:24:50
39.966674,116.309486,0,226,39972.1839699074,2009-06-08,04:24:55
39.966674,116.309486,0,226,39972.1840046296,2009-06-08,04:24:58
39.966679,116.309489,0,225,39972.1840277778,2009-06-08,04:25:00
39.966689,116.309497,0,224,39972.1840856481,2009-06-08,04:25:05
39.966689,116.309497,0,224,39972.1841203704,2009-06-08,04:25:08
39.966697,116.309501,0,224,39972.1841435185,2009-06-08,04:25:10
39.966732,116.309471,0,221,39972.1842013889,2009-06-08,04:25:15
39.966756,116.309474,0,218,39972.1842592593,2009-06-08,04:25:20
39.966772,116.309465,0,217,39972.1843171296,2009-06-08,04:25:25
39.966772,116.309465,0,217,39972.1843518519,2009-06-08,04:25:28
39.966776,116.309471,0,217,39972.184375,2009-06-08,04:25:30
39.966751,116.309474,0,217,39972.1844328704,2009-06-08,04:25:35
39.9667,116.30946,0,217,39972.1844907407,2009-06-08,04:25:40
39.966665,116.309472,0,215,39972.1845486111,2009-06-08,04:25:45
39.96665,116.309481,0,215,39972.1846064815,2009-06-08,04:25:50
39.966648,116.309487,0,216,39972.1846643519,2009-06-08,04:25:55
39.966648,116.309491,0,216,39972.1847222222,2009-06-08,04:26:00
39.966641,116.309491,0,216,39972.1847800926,2009-06-08,04:26:05
39.966643,116.309492,0,215,39972.184837963,2009-06-08,04:26:10
39.966645,116.309496,0,216,39972.1848958333,2009-06-08,04:26:15
39.966646,116.309494,0,216,39972.1849537037,2009-06-08,04:26:20
39.966646,116.309494,0,216,39972.1849884259,2009-06-08,04:26:23
39.96665,116.309497,0,216,39972.1850115741,2009-06-08,04:26:25
39.966678,116.309483,0,216,39972.1850694444,2009-06-08,04:26:30
39.966715,116.309467,0,216,39972.1851273148,2009-06-08,04:26:35
39.96672,116.309466,0,216,39972.1851851852,2009-06-08,04:26:40
39.966725,116.309467,0,216,39972.1852430556,2009-06-08,04:26:45
39.966725,116.309467,0,216,39972.1852777778,2009-06-08,04:26:48
39.966733,116.309466,0,216,39972.1853009259,2009-06-08,04:26:50
39.966774,116.309426,0,213,39972.1853587963,2009-06-08,04:26:55
39.966787,116.309387,0,209,39972.1854166667,2009-06-08,04:27:00
39.966794,116.309382,0,207,39972.185474537,2009-06-08,04:27:05
39.966796,116.309382,0,207,39972.1855324074,2009-06-08,04:27:10
39.966795,116.309385,0,207,39972.1855902778,2009-06-08,04:27:15
39.966788,116.309388,0,207,39972.1856481481,2009-06-08,04:27:20
39.966782,116.309387,0,207,39972.1857060185,2009-06-08,04:27:25
39.966778,116.309393,0,207,39972.1857638889,2009-06-08,04:27:30
39.966776,116.309398,0,207,39972.1858217593,2009-06-08,04:27:35
39.966772,116.309405,0,207,39972.1858796296,2009-06-08,04:27:40
39.966764,116.309409,0,207,39972.1859375,2009-06-08,04:27:45
39.966761,116.309416,0,207,39972.1859953704,2009-06-08,04:27:50
39.966761,116.309421,0,207,39972.1860532407,2009-06-08,04:27:55
39.966756,116.309426,0,207,39972.1861111111,2009-06-08,04:28:00
39.966756,116.309426,0,207,39972.1861458333,2009-06-08,04:28:03
39.966752,116.309434,0,207,39972.1861689815,2009-06-08,04:28:05
39.966734,116.309439,0,207,39972.1862268519,2009-06-08,04:28:10
39.966669,116.309427,0,205,39972.1862847222,2009-06-08,04:28:15
39.966637,116.309409,0,204,39972.1863425926,2009-06-08,04:28:20
39.966645,116.309371,0,203,39972.186400463,2009-06-08,04:28:25
39.966668,116.309356,0,203,39972.1864583333,2009-06-08,04:28:30
39.966759,116.309414,0,201,39972.1865162037,2009-06-08,04:28:35
39.96679,116.309404,0,199,39972.1865740741,2009-06-08,04:28:40
39.966809,116.309417,0,198,39972.1866319444,2009-06-08,04:28:45
39.966829,116.309414,0,198,39972.1866898148,2009-06-08,04:28:50
39.966891,116.30939,0,199,39972.1867476852,2009-06-08,04:28:55
39.966888,116.309429,0,198,39972.1868055556,2009-06-08,04:29:00
39.966884,116.309441,0,198,39972.1868634259,2009-06-08,04:29:05
39.966911,116.309467,0,198,39972.1869212963,2009-06-08,04:29:10
39.966914,116.30946,0,198,39972.1869791667,2009-06-08,04:29:15
39.966914,116.30946,0,198,39972.1870138889,2009-06-08,04:29:18
39.966919,116.309459,0,198,39972.187037037,2009-06-08,04:29:20
39.966917,116.309469,0,198,39972.1870949074,2009-06-08,04:29:25
39.966912,116.309474,0,198,39972.1871527778,2009-06-08,04:29:30
39.966913,116.309476,0,198,39972.1872106481,2009-06-08,04:29:35
39.96692,116.309481,0,198,39972.1872685185,2009-06-08,04:29:40
39.96692,116.309481,0,198,39972.1873032407,2009-06-08,04:29:43
39.966924,116.309488,0,198,39972.1873263889,2009-06-08,04:29:45
39.966919,116.309497,0,198,39972.1873842593,2009-06-08,04:29:50
39.966909,116.309501,0,198,39972.1874421296,2009-06-08,04:29:55
39.966938,116.30953,0,198,39972.1875,2009-06-08,04:30:00
39.966934,116.309532,0,198,39972.1875578704,2009-06-08,04:30:05
39.966934,116.309532,0,198,39972.1875925926,2009-06-08,04:30:08
39.966936,116.309534,0,198,39972.1876157407,2009-06-08,04:30:10
39.966959,116.309508,0,198,39972.1876736111,2009-06-08,04:30:15
39.966963,116.309509,0,198,39972.1877314815,2009-06-08,04:30:20
39.966969,116.309511,0,198,39972.1877893518,2009-06-08,04:30:25
39.966969,116.309511,0,198,39972.1878240741,2009-06-08,04:30:28
39.966972,116.309513,0,198,39972.1878472222,2009-06-08,04:30:30
39.966924,116.309465,0,198,39972.1879050926,2009-06-08,04:30:35
39.966885,116.309436,0,198,39972.187962963,2009-06-08,04:30:40
39.966843,116.309455,0,198,39972.1880208333,2009-06-08,04:30:45
39.966786,116.309472,0,199,39972.1880787037,2009-06-08,04:30:50
39.966749,116.309354,0,196,39972.1881365741,2009-06-08,04:30:55
39.96677,116.309336,0,194,39972.1881944444,2009-06-08,04:31:00
39.966779,116.309315,0,193,39972.1882523148,2009-06-08,04:31:05
39.966789,116.309302,0,192,39972.1883101852,2009-06-08,04:31:10
39.966784,116.309311,0,190,39972.1883680556,2009-06-08,04:31:15
39.96677,116.309313,0,186,39972.1884259259,2009-06-08,04:31:20
39.966769,116.309321,0,186,39972.1884837963,2009-06-08,04:31:25
39.966769,116.309321,0,186,39972.1885185185,2009-06-08,04:31:28
39.966768,116.309327,0,185,39972.1885416667,2009-06-08,04:31:30
39.966757,116.309332,0,185,39972.188599537,2009-06-08,04:31:35
39.966747,116.309332,0,185,39972.1886574074,2009-06-08,04:31:40
39.966747,116.309332,0,185,39972.1886689815,2009-06-08,04:31:41
39.966739,116.309336,0,185,39972.1887268518,2009-06-08,04:31:46
39.966732,116.309333,0,185,39972.1887847222,2009-06-08,04:31:51
39.966728,116.309331,0,185,39972.1888425926,2009-06-08,04:31:56
39.966728,116.309331,0,185,39972.1888773148,2009-06-08,04:31:59
39.966734,116.309324,0,185,39972.188900463,2009-06-08,04:32:01
39.966743,116.309317,0,185,39972.1889583333,2009-06-08,04:32:06
39.96675,116.309318,0,185,39972.1890162037,2009-06-08,04:32:11
39.966755,116.309322,0,185,39972.1890740741,2009-06-08,04:32:16
39.966757,116.309327,0,185,39972.1891319444,2009-06-08,04:32:21
39.966757,116.309327,0,185,39972.1891666667,2009-06-08,04:32:24
39.966751,116.30933,0,185,39972.1891898148,2009-06-08,04:32:26
39.966736,116.309341,0,186,39972.1892476852,2009-06-08,04:32:31
39.966719,116.30935,0,186,39972.1893055556,2009-06-08,04:32:36
39.966719,116.30935,0,186,39972.1893402778,2009-06-08,04:32:39
39.966715,116.309342,0,185,39972.1893634259,2009-06-08,04:32:41
39.966731,116.309317,0,185,39972.1894212963,2009-06-08,04:32:46
39.966731,116.309317,0,185,39972.1894560185,2009-06-08,04:32:49
39.966734,116.309317,0,185,39972.1894791667,2009-06-08,04:32:51
39.966746,116.30932,0,185,39972.189537037,2009-06-08,04:32:56
39.966755,116.309325,0,184,39972.1895949074,2009-06-08,04:33:01
39.96678,116.309346,0,182,39972.1896527778,2009-06-08,04:33:06
39.966816,116.309364,0,179,39972.1897106481,2009-06-08,04:33:11
39.966809,116.309365,0,177,39972.1897685185,2009-06-08,04:33:16
39.966809,116.309365,0,177,39972.1898032407,2009-06-08,04:33:19
39.966814,116.309363,0,175,39972.1898263889,2009-06-08,04:33:21
39.966809,116.309348,0,173,39972.1898842593,2009-06-08,04:33:26
39.96685,116.309332,0,171,39972.1899421296,2009-06-08,04:33:31
39.966849,116.309334,0,171,39972.19,2009-06-08,04:33:36
39.966849,116.309334,0,171,39972.1900347222,2009-06-08,04:33:39
39.966845,116.309334,0,171,39972.1900578704,2009-06-08,04:33:41
39.966795,116.309342,0,170,39972.1901157407,2009-06-08,04:33:46
39.96672,116.309387,0,168,39972.1901736111,2009-06-08,04:33:51
39.966726,116.309399,0,163,39972.1902314815,2009-06-08,04:33:56
39.966695,116.30939,0,161,39972.1902893518,2009-06-08,04:34:01
39.96667,116.309398,0,156,39972.1903472222,2009-06-08,04:34:06
39.966621,116.30941,0,154,39972.1904050926,2009-06-08,04:34:11
39.966616,116.309418,0,151,39972.190462963,2009-06-08,04:34:16
39.966609,116.30942,0,150,39972.1905208333,2009-06-08,04:34:21
39.966608,116.309422,0,150,39972.1905787037,2009-06-08,04:34:26
39.966606,116.309425,0,150,39972.1906365741,2009-06-08,04:34:31
39.966611,116.309424,0,150,39972.1906944444,2009-06-08,04:34:36
39.966615,116.309424,0,150,39972.1907523148,2009-06-08,04:34:41
39.966619,116.309423,0,150,39972.1908101852,2009-06-08,04:34:46
39.966621,116.309422,0,150,39972.1908680556,2009-06-08,04:34:51
39.966623,116.309418,0,150,39972.1909259259,2009-06-08,04:34:56
39.96663,116.309415,0,150,39972.1909837963,2009-06-08,04:35:01
39.966625,116.309413,0,150,39972.1910416667,2009-06-08,04:35:06
39.966625,116.309413,0,150,39972.1910763889,2009-06-08,04:35:09
39.966627,116.309413,0,150,39972.191099537,2009-06-08,04:35:11
39.966659,116.3094,0,150,39972.1911574074,2009-06-08,04:35:16
39.966699,116.309398,0,151,39972.1912152778,2009-06-08,04:35:21
39.966713,116.309401,0,152,39972.1912731482,2009-06-08,04:35:26
39.966703,116.309431,0,152,39972.1913310185,2009-06-08,04:35:31
39.966701,116.30944,0,153,39972.1913888889,2009-06-08,04:35:36
39.966701,116.30944,0,153,39972.1914236111,2009-06-08,04:35:39
39.966701,116.309448,0,153,39972.1914467593,2009-06-08,04:35:41
39.966701,116.309458,0,153,39972.1915046296,2009-06-08,04:35:46
39.9667,116.309467,0,153,39972.1915625,2009-06-08,04:35:51
39.9667,116.309467,0,153,39972.1916203704,2009-06-08,04:35:56
39.9667,116.309467,0,153,39972.1916550926,2009-06-08,04:35:59
39.966703,116.309468,0,153,39972.1916782407,2009-06-08,04:36:01
39.966741,116.309453,0,152,39972.1917361111,2009-06-08,04:36:06
39.967001,116.309366,0,168,39972.1970601852,2009-06-08,04:43:46
39.967015,116.309383,0,170,39972.1971180556,2009-06-08,04:43:51
39.967042,116.309357,0,170,39972.1971759259,2009-06-08,04:43:56
39.967038,116.309339,0,172,39972.1972337963,2009-06-08,04:44:01
39.96706,116.309335,0,175,39972.1972916667,2009-06-08,04:44:06
39.967051,116.309244,0,171,39972.197349537,2009-06-08,04:44:11
39.967068,116.309136,0,166,39972.1974074074,2009-06-08,04:44:16
39.967071,116.309052,0,163,39972.1974652778,2009-06-08,04:44:21
39.967097,116.308991,0,161,39972.1975231481,2009-06-08,04:44:26
39.967079,116.308945,0,159,39972.1975810185,2009-06-08,04:44:31
39.967074,116.308887,0,157,39972.1976388889,2009-06-08,04:44:36
39.967095,116.308835,0,156,39972.1976967593,2009-06-08,04:44:41
39.967103,116.308777,0,155,39972.1977546296,2009-06-08,04:44:46
39.967091,116.308691,0,155,39972.1978125,2009-06-08,04:44:51
39.967093,116.308634,0,158,39972.1978703704,2009-06-08,04:44:56
39.967108,116.308555,0,158,39972.1979282407,2009-06-08,04:45:01
39.967114,116.308488,0,158,39972.1979861111,2009-06-08,04:45:06
39.967109,116.308427,0,157,39972.1980439815,2009-06-08,04:45:11
39.967105,116.308372,0,156,39972.1981018518,2009-06-08,04:45:16
39.967123,116.308334,0,154,39972.1981597222,2009-06-08,04:45:21
39.967113,116.308233,0,150,39972.1982175926,2009-06-08,04:45:26
39.967091,116.308169,0,145,39972.198275463,2009-06-08,04:45:31
39.9671,116.308094,0,138,39972.1983333333,2009-06-08,04:45:36
39.967127,116.308031,0,133,39972.1983912037,2009-06-08,04:45:41
39.967161,116.308005,0,136,39972.1984490741,2009-06-08,04:45:46
39.967203,116.307928,0,148,39972.1985069444,2009-06-08,04:45:51
39.967233,116.307914,0,158,39972.1985648148,2009-06-08,04:45:56
39.967261,116.307896,0,165,39972.1986226852,2009-06-08,04:46:01
39.967321,116.307893,0,171,39972.1986805556,2009-06-08,04:46:06
39.9674,116.30794,0,179,39972.1987384259,2009-06-08,04:46:11
39.967419,116.307956,0,186,39972.1987962963,2009-06-08,04:46:16
39.967447,116.307965,0,193,39972.1988541667,2009-06-08,04:46:21
39.967515,116.307923,0,195,39972.198912037,2009-06-08,04:46:26
39.967625,116.307885,0,186,39972.1989699074,2009-06-08,04:46:31
39.967687,116.307864,0,184,39972.1990277778,2009-06-08,04:46:36
39.96772,116.307851,0,184,39972.1990856482,2009-06-08,04:46:41
39.967753,116.307871,0,185,39972.1991435185,2009-06-08,04:46:46
39.967821,116.307865,0,183,39972.1992013889,2009-06-08,04:46:51
39.967903,116.307827,0,174,39972.1992592593,2009-06-08,04:46:56
39.967961,116.307824,0,178,39972.1993171296,2009-06-08,04:47:01
39.967991,116.30784,0,185,39972.199375,2009-06-08,04:47:06
39.968052,116.307844,0,193,39972.1994328704,2009-06-08,04:47:11
39.968131,116.30784,0,200,39972.1994907407,2009-06-08,04:47:16
39.968205,116.307859,0,210,39972.1995486111,2009-06-08,04:47:21
39.968274,116.307868,0,213,39972.1996064815,2009-06-08,04:47:26
39.968313,116.307887,0,211,39972.1996643519,2009-06-08,04:47:31
39.968356,116.307768,0,198,39972.1997222222,2009-06-08,04:47:36
39.968365,116.307665,0,192,39972.1997800926,2009-06-08,04:47:41
39.968364,116.307575,0,188,39972.199837963,2009-06-08,04:47:46
39.968345,116.307534,0,182,39972.1998958333,2009-06-08,04:47:51
39.968333,116.307452,0,181,39972.1999537037,2009-06-08,04:47:56
39.968327,116.307392,0,180,39972.2000115741,2009-06-08,04:48:01
39.968316,116.307317,0,178,39972.2000694444,2009-06-08,04:48:06
39.968306,116.307229,0,180,39972.2001273148,2009-06-08,04:48:11
39.96831,116.307159,0,186,39972.2001851852,2009-06-08,04:48:16
39.968318,116.307093,0,186,39972.2002430556,2009-06-08,04:48:21
39.968308,116.306996,0,186,39972.2003009259,2009-06-08,04:48:26
39.968303,116.306932,0,186,39972.2003587963,2009-06-08,04:48:31
39.9683,116.306844,0,190,39972.2004166667,2009-06-08,04:48:36
39.968339,116.306781,0,199,39972.200474537,2009-06-08,04:48:41
39.968341,116.306738,0,200,39972.2005324074,2009-06-08,04:48:46
39.968378,116.306651,0,201,39972.2005902778,2009-06-08,04:48:51
39.96839,116.306639,0,201,39972.2006481481,2009-06-08,04:48:56
39.968392,116.306623,0,201,39972.2007060185,2009-06-08,04:49:01
39.968406,116.306597,0,200,39972.2007638889,2009-06-08,04:49:06
39.968445,116.306569,0,200,39972.2008217593,2009-06-08,04:49:11
39.968542,116.306534,0,195,39972.2008796296,2009-06-08,04:49:16
39.968613,116.306515,0,194,39972.2009375,2009-06-08,04:49:21
39.96867,116.306501,0,192,39972.2009953704,2009-06-08,04:49:26
39.968735,116.306508,0,193,39972.2010532407,2009-06-08,04:49:31
39.968769,116.306507,0,193,39972.2011111111,2009-06-08,04:49:36
39.968831,116.306466,0,194,39972.2011689815,2009-06-08,04:49:41
39.9689,116.306476,0,188,39972.2012268519,2009-06-08,04:49:46
39.96897,116.306461,0,184,39972.2012847222,2009-06-08,04:49:51
39.969038,116.306476,0,184,39972.2013425926,2009-06-08,04:49:56
39.969098,116.306446,0,184,39972.201400463,2009-06-08,04:50:01
39.96911,116.306395,0,184,39972.2014583333,2009-06-08,04:50:06
39.96909,116.306343,0,178,39972.2015162037,2009-06-08,04:50:11
39.9691,116.306282,0,171,39972.2015740741,2009-06-08,04:50:16
39.969096,116.306186,0,165,39972.2016319444,2009-06-08,04:50:21
39.969095,116.306124,0,155,39972.2016898148,2009-06-08,04:50:26
39.969095,116.306055,0,152,39972.2017476852,2009-06-08,04:50:31
39.969101,116.305982,0,153,39972.2018055556,2009-06-08,04:50:36
39.969083,116.305923,0,155,39972.2018634259,2009-06-08,04:50:41
39.969077,116.305836,0,152,39972.2019212963,2009-06-08,04:50:46
39.969079,116.305762,0,158,39972.2019791667,2009-06-08,04:50:51
39.969083,116.305693,0,161,39972.202037037,2009-06-08,04:50:56
39.969099,116.305619,0,161,39972.2020949074,2009-06-08,04:51:01
39.969097,116.305556,0,161,39972.2021527778,2009-06-08,04:51:06
39.969106,116.305476,0,157,39972.2022106481,2009-06-08,04:51:11
39.969084,116.305402,0,155,39972.2022685185,2009-06-08,04:51:16
39.969082,116.305326,0,152,39972.2023263889,2009-06-08,04:51:21
39.969076,116.305256,0,153,39972.2023842593,2009-06-08,04:51:26
39.969053,116.305208,0,156,39972.2024421296,2009-06-08,04:51:31
39.969047,116.305132,0,155,39972.2025,2009-06-08,04:51:36
39.969053,116.30506,0,163,39972.2025578704,2009-06-08,04:51:41
39.969065,116.304973,0,162,39972.2026157407,2009-06-08,04:51:46
39.969053,116.304901,0,165,39972.2026736111,2009-06-08,04:51:51
39.969062,116.30481,0,167,39972.2027314815,2009-06-08,04:51:56
39.96905,116.304736,0,162,39972.2027893519,2009-06-08,04:52:01
39.969051,116.304668,0,155,39972.2028472222,2009-06-08,04:52:06
39.969036,116.304583,0,153,39972.2029050926,2009-06-08,04:52:11
39.969038,116.304492,0,150,39972.202962963,2009-06-08,04:52:16
39.96904,116.304427,0,149,39972.2030208333,2009-06-08,04:52:21
39.969077,116.30436,0,149,39972.2030787037,2009-06-08,04:52:26
39.969098,116.304305,0,150,39972.2031365741,2009-06-08,04:52:31
39.969115,116.304296,0,148,39972.2031944444,2009-06-08,04:52:36
39.969139,116.304306,0,147,39972.2032523148,2009-06-08,04:52:41
39.969218,116.304305,0,145,39972.2033101852,2009-06-08,04:52:46
39.969317,116.304284,0,144,39972.2033680556,2009-06-08,04:52:51
39.969379,116.304262,0,144,39972.2034259259,2009-06-08,04:52:56
39.969431,116.304228,0,143,39972.2034837963,2009-06-08,04:53:01
39.969481,116.304182,0,143,39972.2035416667,2009-06-08,04:53:06
39.969514,116.304138,0,142,39972.203599537,2009-06-08,04:53:11
39.969552,116.304084,0,141,39972.2036574074,2009-06-08,04:53:16
39.969565,116.304047,0,141,39972.2037152778,2009-06-08,04:53:21
39.969564,116.30399,0,143,39972.2037731481,2009-06-08,04:53:26
39.96957,116.303938,0,145,39972.2038310185,2009-06-08,04:53:31
39.969561,116.30386,0,144,39972.2038888889,2009-06-08,04:53:36
39.969572,116.303815,0,145,39972.2039467593,2009-06-08,04:53:41
39.969593,116.30376,0,145,39972.2040046296,2009-06-08,04:53:46
39.969587,116.303702,0,144,39972.2040625,2009-06-08,04:53:51
39.969548,116.303644,0,143,39972.2041203704,2009-06-08,04:53:56
39.969551,116.303543,0,142,39972.2041782407,2009-06-08,04:54:01
39.969543,116.303481,0,141,39972.2042361111,2009-06-08,04:54:06
39.969528,116.303392,0,142,39972.2042939815,2009-06-08,04:54:11
39.969507,116.303341,0,143,39972.2043518518,2009-06-08,04:54:16
39.969517,116.30327,0,144,39972.2044097222,2009-06-08,04:54:21
39.969514,116.303195,0,148,39972.2044675926,2009-06-08,04:54:26
39.969528,116.303082,0,152,39972.204525463,2009-06-08,04:54:31
39.969581,116.303024,0,151,39972.2045833333,2009-06-08,04:54:36
39.969607,116.302965,0,151,39972.2046412037,2009-06-08,04:54:41
39.969652,116.302881,0,153,39972.2046990741,2009-06-08,04:54:46
39.969631,116.302827,0,154,39972.2047569444,2009-06-08,04:54:51
39.969679,116.30275,0,154,39972.2048148148,2009-06-08,04:54:56
39.969664,116.302677,0,150,39972.2048726852,2009-06-08,04:55:01
39.9697,116.302605,0,151,39972.2049305556,2009-06-08,04:55:06
39.9697,116.302532,0,152,39972.2049884259,2009-06-08,04:55:11
39.96969,116.302456,0,155,39972.2050462963,2009-06-08,04:55:16
39.969669,116.302391,0,149,39972.2051041667,2009-06-08,04:55:21
39.969648,116.30233,0,146,39972.205162037,2009-06-08,04:55:26
39.969655,116.302245,0,143,39972.2052199074,2009-06-08,04:55:31
39.969649,116.302165,0,151,39972.2052777778,2009-06-08,04:55:36
39.969622,116.302093,0,151,39972.2053356481,2009-06-08,04:55:41
39.969626,116.302027,0,146,39972.2053935185,2009-06-08,04:55:46
39.969615,116.301959,0,148,39972.2054513889,2009-06-08,04:55:51
39.969588,116.30189,0,146,39972.2055092593,2009-06-08,04:55:56
39.96958,116.301837,0,140,39972.2055671296,2009-06-08,04:56:01
39.969558,116.301758,0,132,39972.205625,2009-06-08,04:56:06
39.969504,116.301712,0,128,39972.2056828704,2009-06-08,04:56:11
39.969494,116.301619,0,130,39972.2057407407,2009-06-08,04:56:16
39.969515,116.301509,0,128,39972.2057986111,2009-06-08,04:56:21
39.969477,116.301453,0,133,39972.2058564815,2009-06-08,04:56:26
39.969392,116.301392,0,137,39972.2059143518,2009-06-08,04:56:31
39.969341,116.301324,0,132,39972.2059722222,2009-06-08,04:56:36
39.969295,116.301267,0,135,39972.2060300926,2009-06-08,04:56:41
39.969319,116.301217,0,142,39972.206087963,2009-06-08,04:56:46
39.969352,116.301128,0,143,39972.2061458333,2009-06-08,04:56:51
39.969424,116.301017,0,147,39972.2062037037,2009-06-08,04:56:56
39.969462,116.300953,0,147,39972.2062615741,2009-06-08,04:57:01
39.969513,116.300939,0,145,39972.2063194444,2009-06-08,04:57:06
39.969562,116.300933,0,143,39972.2063773148,2009-06-08,04:57:11
39.969626,116.300913,0,140,39972.2064351852,2009-06-08,04:57:16
39.969663,116.300894,0,138,39972.2064930556,2009-06-08,04:57:21
39.969705,116.300889,0,137,39972.2065509259,2009-06-08,04:57:26
39.969781,116.300857,0,135,39972.2066087963,2009-06-08,04:57:31
39.969823,116.300844,0,134,39972.2066666667,2009-06-08,04:57:36
39.969879,116.300843,0,132,39972.206724537,2009-06-08,04:57:41
39.969957,116.300828,0,132,39972.2067824074,2009-06-08,04:57:46
39.970027,116.300837,0,131,39972.2068402778,2009-06-08,04:57:51
39.97008,116.300849,0,132,39972.2068981482,2009-06-08,04:57:56
39.970151,116.30082,0,135,39972.2069560185,2009-06-08,04:58:01
39.970204,116.30082,0,136,39972.2070138889,2009-06-08,04:58:06
39.970243,116.300837,0,139,39972.2070717593,2009-06-08,04:58:11
39.970241,116.300761,0,140,39972.2071296296,2009-06-08,04:58:16
39.970273,116.300737,0,141,39972.2071875,2009-06-08,04:58:21
39.970325,116.300754,0,142,39972.2072453704,2009-06-08,04:58:26
39.970207,116.300693,0,152,39972.2073032407,2009-06-08,04:58:31
39.970111,116.30071,0,160,39972.2073611111,2009-06-08,04:58:36
39.970076,116.300757,0,166,39972.2074189815,2009-06-08,04:58:41
39.970119,116.300744,0,172,39972.2074768519,2009-06-08,04:58:46
39.970112,116.300744,0,172,39972.2075347222,2009-06-08,04:58:51
39.970107,116.300738,0,173,39972.2075925926,2009-06-08,04:58:56
39.970106,116.300732,0,173,39972.207650463,2009-06-08,04:59:01
39.97011,116.300725,0,173,39972.2077083333,2009-06-08,04:59:06
39.97011,116.300721,0,173,39972.2077662037,2009-06-08,04:59:11
39.97011,116.300721,0,173,39972.2078009259,2009-06-08,04:59:14
39.970104,116.300713,0,173,39972.2078240741,2009-06-08,04:59:16
39.970102,116.300699,0,174,39972.2078819444,2009-06-08,04:59:21
39.970108,116.30069,0,174,39972.2079398148,2009-06-08,04:59:26
39.970109,116.300675,0,174,39972.2079976852,2009-06-08,04:59:31
39.970129,116.300647,0,176,39972.2080555556,2009-06-08,04:59:36
39.970123,116.300606,0,177,39972.2081134259,2009-06-08,04:59:41
39.97012,116.300603,0,177,39972.2081712963,2009-06-08,04:59:46
39.970122,116.300609,0,177,39972.2082291667,2009-06-08,04:59:51
39.970119,116.300607,0,177,39972.208287037,2009-06-08,04:59:56
39.970119,116.300607,0,177,39972.2083217593,2009-06-08,04:59:59
39.970111,116.3006,0,178,39972.2083449074,2009-06-08,05:00:01
39.970101,116.300592,0,178,39972.2084027778,2009-06-08,05:00:06
39.970116,116.300513,0,181,39972.2084606481,2009-06-08,05:00:11
39.970148,116.300444,0,185,39972.2085185185,2009-06-08,05:00:16
39.970142,116.300421,0,186,39972.2085763889,2009-06-08,05:00:21
39.970169,116.300395,0,190,39972.2086342593,2009-06-08,05:00:26
39.970165,116.300428,0,195,39972.2086921296,2009-06-08,05:00:31
39.970179,116.300424,0,197,39972.20875,2009-06-08,05:00:36
39.970202,116.300385,0,200,39972.2088078704,2009-06-08,05:00:41
39.970228,116.300332,0,202,39972.2088657407,2009-06-08,05:00:46
39.970256,116.30031,0,201,39972.2089236111,2009-06-08,05:00:51
39.970343,116.300269,0,201,39972.2089814815,2009-06-08,05:00:56
39.97045,116.300223,0,204,39972.2090393519,2009-06-08,05:01:01
39.970515,116.300181,0,207,39972.2090972222,2009-06-08,05:01:06
39.970558,116.300102,0,213,39972.2091550926,2009-06-08,05:01:11
39.970572,116.300057,0,216,39972.209212963,2009-06-08,05:01:16
39.970517,116.300064,0,226,39972.2092708333,2009-06-08,05:01:21
39.970517,116.300064,0,226,39972.2093055556,2009-06-08,05:01:24
39.970514,116.30006,0,228,39972.2093287037,2009-06-08,05:01:26
39.970504,116.300058,0,230,39972.2093865741,2009-06-08,05:01:31
39.970442,116.300101,0,236,39972.2094444444,2009-06-08,05:01:36
39.970381,116.300166,0,250,39972.2095023148,2009-06-08,05:01:41
39.970328,116.300263,0,260,39972.2095601852,2009-06-08,05:01:46
39.970293,116.300315,0,268,39972.2096180556,2009-06-08,05:01:51
39.970262,116.300353,0,278,39972.2096759259,2009-06-08,05:01:56
39.970204,116.300427,0,287,39972.2097337963,2009-06-08,05:02:01
39.970258,116.300419,0,293,39972.2097916667,2009-06-08,05:02:06
39.970258,116.300419,0,293,39972.2098263889,2009-06-08,05:02:09
39.970256,116.300418,0,297,39972.209849537,2009-06-08,05:02:11
39.970288,116.300367,0,302,39972.2099074074,2009-06-08,05:02:16
39.970343,116.300302,0,307,39972.2099652778,2009-06-08,05:02:21
39.970388,116.300258,0,313,39972.2100231481,2009-06-08,05:02:26
39.970414,116.300234,0,319,39972.2100810185,2009-06-08,05:02:31
39.970421,116.300232,0,323,39972.2101388889,2009-06-08,05:02:36
39.970423,116.300226,0,328,39972.2101967593,2009-06-08,05:02:41
39.970427,116.300229,0,331,39972.2102546296,2009-06-08,05:02:46
39.970427,116.300229,0,331,39972.2102893519,2009-06-08,05:02:49
39.970424,116.300236,0,333,39972.2103125,2009-06-08,05:02:51
39.970419,116.300247,0,336,39972.2103703704,2009-06-08,05:02:56
39.970418,116.300262,0,338,39972.2104282407,2009-06-08,05:03:01
39.970456,116.300288,0,341,39972.2104861111,2009-06-08,05:03:06
39.970533,116.300299,0,343,39972.2105439815,2009-06-08,05:03:11
39.970739,116.300322,0,345,39972.2106018519,2009-06-08,05:03:16
39.97122,116.300269,0,347,39972.2106597222,2009-06-08,05:03:21
39.971787,116.300224,0,352,39972.2107175926,2009-06-08,05:03:26
39.972522,116.300298,0,348,39972.210775463,2009-06-08,05:03:31
39.973139,116.300213,0,338,39972.2108333333,2009-06-08,05:03:36
39.973675,116.300193,0,351,39972.2108912037,2009-06-08,05:03:41
39.973976,116.300156,0,345,39972.2109490741,2009-06-08,05:03:46
39.974152,116.300245,0,341,39972.2110069444,2009-06-08,05:03:51
39.97425,116.30053,0,349,39972.2110648148,2009-06-08,05:03:56
39.974371,116.300862,0,352,39972.2111226852,2009-06-08,05:04:01
39.974442,116.301281,0,354,39972.2111805556,2009-06-08,05:04:06
39.974507,116.301665,0,354,39972.2112384259,2009-06-08,05:04:11
39.974635,116.301885,0,330,39972.2112962963,2009-06-08,05:04:16
39.974622,116.301898,0,305,39972.2113541667,2009-06-08,05:04:21
39.974625,116.301887,0,304,39972.211412037,2009-06-08,05:04:26
39.974613,116.301897,0,304,39972.2114699074,2009-06-08,05:04:31
39.974478,116.302123,0,298,39972.2115277778,2009-06-08,05:04:36
39.974452,116.302546,0,300,39972.2115856481,2009-06-08,05:04:41
39.974478,116.302991,0,302,39972.2116435185,2009-06-08,05:04:46
39.974399,116.30363,0,303,39972.2117013889,2009-06-08,05:04:51
39.974423,116.304195,0,303,39972.2117592593,2009-06-08,05:04:56
39.974461,116.304756,0,303,39972.2118171296,2009-06-08,05:05:01
39.974458,116.305102,0,302,39972.211875,2009-06-08,05:05:06
39.974494,116.305156,0,299,39972.2119328704,2009-06-08,05:05:11
39.974537,116.305143,0,297,39972.2119907407,2009-06-08,05:05:16
39.974548,116.305155,0,298,39972.2120486111,2009-06-08,05:05:21
39.974598,116.30518,0,299,39972.2121064815,2009-06-08,05:05:26
39.974601,116.305337,0,296,39972.2121643518,2009-06-08,05:05:31
39.974614,116.30577,0,294,39972.2122222222,2009-06-08,05:05:36
39.974594,116.306341,0,290,39972.2122800926,2009-06-08,05:05:41
39.974588,116.306972,0,287,39972.212337963,2009-06-08,05:05:46
39.974705,116.307648,0,290,39972.2123958333,2009-06-08,05:05:51
39.974688,116.308299,0,288,39972.2124537037,2009-06-08,05:05:56
39.974667,116.309038,0,277,39972.2125115741,2009-06-08,05:06:01
39.974721,116.309807,0,274,39972.2125694444,2009-06-08,05:06:06
39.974798,116.310572,0,255,39972.2126273148,2009-06-08,05:06:11
39.974753,116.311211,0,238,39972.2126851852,2009-06-08,05:06:16
39.974752,116.311717,0,223,39972.2127430556,2009-06-08,05:06:21
39.974757,116.312172,0,212,39972.2128009259,2009-06-08,05:06:26
39.974771,116.312569,0,205,39972.2128587963,2009-06-08,05:06:31
39.974804,116.312935,0,208,39972.2129166667,2009-06-08,05:06:36
39.974772,116.313182,0,208,39972.212974537,2009-06-08,05:06:41
39.974727,116.313212,0,211,39972.2130324074,2009-06-08,05:06:46
39.974727,116.313221,0,211,39972.2130902778,2009-06-08,05:06:51
39.974836,116.313369,0,216,39972.2131481481,2009-06-08,05:06:56
39.974899,116.313589,0,222,39972.2132060185,2009-06-08,05:07:01
39.974918,116.313832,0,242,39972.2132638889,2009-06-08,05:07:06
39.974961,116.314231,0,256,39972.2133217593,2009-06-08,05:07:11
39.974927,116.314771,0,259,39972.2133796296,2009-06-08,05:07:16
39.974889,116.315431,0,252,39972.2134375,2009-06-08,05:07:21
39.974904,116.316099,0,255,39972.2134953704,2009-06-08,05:07:26
39.974868,116.316732,0,240,39972.2135532407,2009-06-08,05:07:31
39.974894,116.317321,0,250,39972.2136111111,2009-06-08,05:07:36
39.974893,116.317832,0,249,39972.2136689815,2009-06-08,05:07:41
39.974872,116.318211,0,233,39972.2137268518,2009-06-08,05:07:46
39.974842,116.318439,0,209,39972.2137847222,2009-06-08,05:07:51
39.974813,116.318557,0,195,39972.2138425926,2009-06-08,05:07:56
39.974806,116.318601,0,199,39972.213900463,2009-06-08,05:08:01
39.974807,116.318608,0,199,39972.2139583333,2009-06-08,05:08:06
39.974808,116.318609,0,199,39972.2140162037,2009-06-08,05:08:11
39.974807,116.318609,0,199,39972.2140740741,2009-06-08,05:08:16
39.974807,116.318606,0,199,39972.2141319444,2009-06-08,05:08:21
39.974807,116.318606,0,199,39972.2141666667,2009-06-08,05:08:24
39.974806,116.318604,0,199,39972.2141898148,2009-06-08,05:08:26
39.974805,116.318595,0,198,39972.2142476852,2009-06-08,05:08:31
39.974804,116.318587,0,198,39972.2143055556,2009-06-08,05:08:36
39.974804,116.318587,0,198,39972.2143402778,2009-06-08,05:08:39
39.974804,116.318586,0,198,39972.2143634259,2009-06-08,05:08:41
39.974803,116.318607,0,197,39972.2144212963,2009-06-08,05:08:46
39.974799,116.318805,0,194,39972.2144791667,2009-06-08,05:08:51
39.97484,116.319156,0,193,39972.214537037,2009-06-08,05:08:56
39.974867,116.319592,0,193,39972.2145949074,2009-06-08,05:09:01
39.974906,116.320027,0,195,39972.2146527778,2009-06-08,05:09:06
39.974905,116.32035,0,191,39972.2147106482,2009-06-08,05:09:11
39.974879,116.320377,0,193,39972.2147685185,2009-06-08,05:09:16
39.974879,116.320377,0,193,39972.2148032407,2009-06-08,05:09:19
39.974883,116.320384,0,193,39972.2148263889,2009-06-08,05:09:21
39.974898,116.320564,0,189,39972.2148842593,2009-06-08,05:09:26
39.974953,116.320913,0,180,39972.2149421296,2009-06-08,05:09:31
39.974931,116.321412,0,188,39972.215,2009-06-08,05:09:36
39.974997,116.321934,0,209,39972.2150578704,2009-06-08,05:09:41
39.974994,116.322552,0,212,39972.2151157407,2009-06-08,05:09:46
39.975022,116.323206,0,229,39972.2151736111,2009-06-08,05:09:51
39.975009,116.323935,0,233,39972.2152314815,2009-06-08,05:09:56
39.974983,116.324642,0,240,39972.2152893519,2009-06-08,05:10:01
39.974978,116.325331,0,250,39972.2153472222,2009-06-08,05:10:06
39.975032,116.325982,0,256,39972.2154050926,2009-06-08,05:10:11
39.975053,116.326504,0,219,39972.215462963,2009-06-08,05:10:16
39.975092,116.326803,0,209,39972.2155208333,2009-06-08,05:10:21
39.975085,116.326866,0,199,39972.2155787037,2009-06-08,05:10:26
39.975091,116.32687,0,198,39972.2156365741,2009-06-08,05:10:31
39.975092,116.326871,0,198,39972.2156944444,2009-06-08,05:10:36
39.975094,116.326869,0,198,39972.2157523148,2009-06-08,05:10:41
39.975094,116.326871,0,198,39972.2158101852,2009-06-08,05:10:46
39.975095,116.326865,0,197,39972.2158680556,2009-06-08,05:10:51
39.975096,116.326857,0,197,39972.2159259259,2009-06-08,05:10:56
39.975094,116.326851,0,196,39972.2159837963,2009-06-08,05:11:01
39.975093,116.326847,0,196,39972.2160416667,2009-06-08,05:11:06
39.975093,116.326846,0,196,39972.216099537,2009-06-08,05:11:11
39.975093,116.326846,0,196,39972.2161342593,2009-06-08,05:11:14
39.975092,116.32684,0,196,39972.2161574074,2009-06-08,05:11:16
39.975089,116.326827,0,196,39972.2162152778,2009-06-08,05:11:21
39.975087,116.326814,0,196,39972.2162731481,2009-06-08,05:11:26
39.97509,116.326817,0,195,39972.2163310185,2009-06-08,05:11:31
39.975091,116.326818,0,195,39972.2163888889,2009-06-08,05:11:36
39.975092,116.32682,0,195,39972.2164467593,2009-06-08,05:11:41
39.975092,116.326823,0,196,39972.2165046296,2009-06-08,05:11:46
39.975092,116.326828,0,195,39972.2165625,2009-06-08,05:11:51
39.975091,116.326825,0,195,39972.2166203704,2009-06-08,05:11:56
39.975091,116.326831,0,195,39972.2166782407,2009-06-08,05:12:01
39.97509,116.326836,0,195,39972.2167361111,2009-06-08,05:12:06
39.97509,116.326839,0,195,39972.2167939815,2009-06-08,05:12:11
39.97509,116.326843,0,194,39972.2168518519,2009-06-08,05:12:16
39.975091,116.326845,0,194,39972.2169097222,2009-06-08,05:12:21
39.975092,116.326844,0,194,39972.2169675926,2009-06-08,05:12:26
39.975092,116.326844,0,194,39972.2170023148,2009-06-08,05:12:29
39.975092,116.326846,0,194,39972.217025463,2009-06-08,05:12:31
39.975091,116.326836,0,194,39972.2170833333,2009-06-08,05:12:36
39.975092,116.326827,0,194,39972.2171412037,2009-06-08,05:12:41
39.975094,116.326827,0,194,39972.2171990741,2009-06-08,05:12:46
39.975095,116.32683,0,194,39972.2172569444,2009-06-08,05:12:51
39.975095,116.32683,0,194,39972.2172916667,2009-06-08,05:12:54
39.975095,116.326828,0,194,39972.2173148148,2009-06-08,05:12:56
39.975101,116.326875,0,193,39972.2173726852,2009-06-08,05:13:01
39.97509,116.327187,0,192,39972.2174305556,2009-06-08,05:13:06
39.975072,116.32761,0,181,39972.2174884259,2009-06-08,05:13:11
39.975094,116.328057,0,185,39972.2175462963,2009-06-08,05:13:16
39.975112,116.328537,0,184,39972.2176041667,2009-06-08,05:13:21
39.97509,116.329043,0,178,39972.217662037,2009-06-08,05:13:26
39.975101,116.329366,0,177,39972.2177199074,2009-06-08,05:13:31
39.975081,116.329399,0,174,39972.2177777778,2009-06-08,05:13:36
39.975073,116.329413,0,176,39972.2178356481,2009-06-08,05:13:41
39.975073,116.329413,0,176,39972.2178703704,2009-06-08,05:13:44
39.975072,116.329421,0,176,39972.2178935185,2009-06-08,05:13:46
39.975071,116.329438,0,176,39972.2179513889,2009-06-08,05:13:51
39.975068,116.329458,0,177,39972.2180092593,2009-06-08,05:13:56
39.975065,116.329492,0,177,39972.2180671296,2009-06-08,05:14:01
39.975055,116.329543,0,177,39972.218125,2009-06-08,05:14:06
39.975042,116.329609,0,178,39972.2181828704,2009-06-08,05:14:11
39.974998,116.329689,0,177,39972.2182407407,2009-06-08,05:14:16
39.974973,116.329775,0,179,39972.2182986111,2009-06-08,05:14:21
39.974928,116.329832,0,182,39972.2183564815,2009-06-08,05:14:26
39.974947,116.329936,0,186,39972.2184143519,2009-06-08,05:14:31
39.974952,116.330051,0,189,39972.2184722222,2009-06-08,05:14:36
39.974976,116.3301,0,185,39972.2185300926,2009-06-08,05:14:41
39.975012,116.330194,0,184,39972.218587963,2009-06-08,05:14:46
39.97503,116.330235,0,183,39972.2186458333,2009-06-08,05:14:51
39.975036,116.330293,0,185,39972.2187037037,2009-06-08,05:14:56
39.975029,116.330371,0,185,39972.2187615741,2009-06-08,05:15:01
39.97498,116.330476,0,185,39972.2188194444,2009-06-08,05:15:06
39.974973,116.33057,0,187,39972.2188773148,2009-06-08,05:15:11
39.974973,116.330643,0,185,39972.2189351852,2009-06-08,05:15:16
39.974973,116.330729,0,178,39972.2189930556,2009-06-08,05:15:21
39.97494,116.330826,0,177,39972.2190509259,2009-06-08,05:15:26
39.974946,116.330896,0,173,39972.2191087963,2009-06-08,05:15:31
39.974926,116.330976,0,171,39972.2191666667,2009-06-08,05:15:36
39.974926,116.331062,0,169,39972.219224537,2009-06-08,05:15:41
39.974904,116.331157,0,167,39972.2192824074,2009-06-08,05:15:46
39.974887,116.331235,0,163,39972.2193402778,2009-06-08,05:15:51
39.974906,116.331313,0,163,39972.2193981481,2009-06-08,05:15:56
39.974912,116.331375,0,167,39972.2194560185,2009-06-08,05:16:01
39.974914,116.331448,0,169,39972.2195138889,2009-06-08,05:16:06
39.974918,116.331521,0,170,39972.2195717593,2009-06-08,05:16:11
39.97491,116.331581,0,173,39972.2196296296,2009-06-08,05:16:16
39.974917,116.33165,0,173,39972.2196875,2009-06-08,05:16:21
39.974887,116.331757,0,173,39972.2197453704,2009-06-08,05:16:26
39.974929,116.331809,0,177,39972.2198032407,2009-06-08,05:16:31
39.974924,116.33184,0,183,39972.2198611111,2009-06-08,05:16:36
39.974906,116.33183,0,187,39972.2199189815,2009-06-08,05:16:41
39.974877,116.331779,0,192,39972.2199768518,2009-06-08,05:16:46
39.97479,116.331802,0,203,39972.2200347222,2009-06-08,05:16:51
39.974719,116.331815,0,209,39972.2200925926,2009-06-08,05:16:56
39.974684,116.331793,0,220,39972.220150463,2009-06-08,05:17:01
39.974659,116.331782,0,231,39972.2202083333,2009-06-08,05:17:06
39.974618,116.331788,0,237,39972.2202662037,2009-06-08,05:17:11
39.974566,116.331805,0,238,39972.2203240741,2009-06-08,05:17:16
39.974382,116.331922,0,237,39972.2203819444,2009-06-08,05:17:21
39.97433,116.331973,0,238,39972.2204398148,2009-06-08,05:17:26
39.974244,116.332038,0,238,39972.2204976852,2009-06-08,05:17:31
39.974192,116.332076,0,241,39972.2205555556,2009-06-08,05:17:36
39.974084,116.332128,0,244,39972.2206134259,2009-06-08,05:17:41
39.974023,116.332175,0,248,39972.2206712963,2009-06-08,05:17:46
39.973995,116.33219,0,247,39972.2207291667,2009-06-08,05:17:51
39.973986,116.332243,0,248,39972.220787037,2009-06-08,05:17:56
39.973981,116.33223,0,249,39972.2208449074,2009-06-08,05:18:01
39.973986,116.332186,0,249,39972.2209027778,2009-06-08,05:18:06
39.974007,116.332135,0,249,39972.2209606481,2009-06-08,05:18:11
39.973995,116.331942,0,249,39972.2210185185,2009-06-08,05:18:16
39.973987,116.331851,0,249,39972.2210763889,2009-06-08,05:18:21
39.973923,116.331772,0,250,39972.2211342593,2009-06-08,05:18:26
39.973738,116.331756,0,252,39972.2211921296,2009-06-08,05:18:31
39.973568,116.33175,0,254,39972.22125,2009-06-08,05:18:36
39.973442,116.33179,0,257,39972.2213078704,2009-06-08,05:18:41
39.973417,116.331828,0,262,39972.2213657407,2009-06-08,05:18:46
39.973417,116.331828,0,262,39972.221400463,2009-06-08,05:18:49
39.97341,116.331831,0,266,39972.2214236111,2009-06-08,05:18:51
39.973377,116.331801,0,270,39972.2214814815,2009-06-08,05:18:56
39.973367,116.331787,0,272,39972.2215393518,2009-06-08,05:19:01
39.973368,116.331753,0,273,39972.2215972222,2009-06-08,05:19:06
39.973376,116.331716,0,273,39972.2216550926,2009-06-08,05:19:11
39.973376,116.331716,0,273,39972.2216898148,2009-06-08,05:19:14
39.973377,116.33171,0,273,39972.221712963,2009-06-08,05:19:16
39.974312,116.335612,0,1407,39972.2234490741,2009-06-08,05:21:46
39.972638,116.333318,0,418,39972.2235069444,2009-06-08,05:21:51
39.973367,116.333396,0,343,39972.2235648148,2009-06-08,05:21:56
39.973308,116.333425,0,352,39972.2236226852,2009-06-08,05:22:01
39.973373,116.333691,0,360,39972.2236805556,2009-06-08,05:22:06
39.973402,116.333913,0,360,39972.2237384259,2009-06-08,05:22:11
39.973427,116.334113,0,356,39972.2237962963,2009-06-08,05:22:16
39.973463,116.334155,0,347,39972.2238541667,2009-06-08,05:22:21
39.973492,116.334188,0,332,39972.223912037,2009-06-08,05:22:26
39.9735,116.334169,0,323,39972.2239699074,2009-06-08,05:22:31
39.973484,116.334228,0,315,39972.2240277778,2009-06-08,05:22:36
39.973462,116.334266,0,312,39972.2240856481,2009-06-08,05:22:41
39.973441,116.334298,0,311,39972.2241435185,2009-06-08,05:22:46
39.973415,116.334374,0,307,39972.2242013889,2009-06-08,05:22:51
39.973407,116.334425,0,292,39972.2242592593,2009-06-08,05:22:56
39.973362,116.334507,0,284,39972.2243171296,2009-06-08,05:23:01
39.973299,116.334615,0,285,39972.224375,2009-06-08,05:23:06
39.973239,116.334711,0,287,39972.2244328704,2009-06-08,05:23:11
39.973171,116.334833,0,289,39972.2244907407,2009-06-08,05:23:16
39.973108,116.334986,0,294,39972.2245486111,2009-06-08,05:23:21
39.973102,116.335129,0,292,39972.2246064815,2009-06-08,05:23:26
39.973106,116.335238,0,291,39972.2246643519,2009-06-08,05:23:31
39.973116,116.335297,0,294,39972.2247222222,2009-06-08,05:23:36
39.973091,116.335347,0,298,39972.2247800926,2009-06-08,05:23:41
39.973106,116.335371,0,305,39972.224837963,2009-06-08,05:23:46
39.973129,116.335351,0,310,39972.2248958333,2009-06-08,05:23:51
39.97315,116.335315,0,314,39972.2249537037,2009-06-08,05:23:56
39.973168,116.33528,0,313,39972.2250115741,2009-06-08,05:24:01
39.973125,116.33528,0,312,39972.2250694444,2009-06-08,05:24:06
39.973127,116.335224,0,311,39972.2251273148,2009-06-08,05:24:11
39.973105,116.335246,0,310,39972.2251851852,2009-06-08,05:24:16
39.973106,116.33527,0,310,39972.2252430556,2009-06-08,05:24:21
39.973115,116.335279,0,310,39972.2253009259,2009-06-08,05:24:26
39.973122,116.335294,0,309,39972.2253587963,2009-06-08,05:24:31
39.973113,116.335341,0,306,39972.2254166667,2009-06-08,05:24:36
39.973121,116.335329,0,305,39972.225474537,2009-06-08,05:24:41
39.973117,116.335245,0,303,39972.2255324074,2009-06-08,05:24:46
39.973117,116.335194,0,303,39972.2255902778,2009-06-08,05:24:51
39.973207,116.334943,0,298,39972.2256481481,2009-06-08,05:24:56
39.973279,116.334673,0,258,39972.2294097222,2009-06-08,05:30:21
39.973323,116.334625,0,260,39972.2294675926,2009-06-08,05:30:26
39.973359,116.334623,0,263,39972.229525463,2009-06-08,05:30:31
39.973355,116.334689,0,261,39972.2295833333,2009-06-08,05:30:36
39.973355,116.334699,0,261,39972.2296412037,2009-06-08,05:30:41
39.973355,116.334699,0,261,39972.2296759259,2009-06-08,05:30:44
39.973354,116.334699,0,261,39972.2296990741,2009-06-08,05:30:46
39.973339,116.334718,0,261,39972.2297569444,2009-06-08,05:30:51
39.973339,116.334606,0,258,39972.2298148148,2009-06-08,05:30:56
39.973381,116.33452,0,257,39972.2298726852,2009-06-08,05:31:01
39.973371,116.334496,0,253,39972.2299305556,2009-06-08,05:31:06
39.973399,116.334461,0,249,39972.2299884259,2009-06-08,05:31:11
39.973414,116.334373,0,243,39972.2300462963,2009-06-08,05:31:16
39.973409,116.334256,0,235,39972.2301041667,2009-06-08,05:31:21
39.973414,116.334185,0,230,39972.230162037,2009-06-08,05:31:26
39.973421,116.334126,0,223,39972.2302199074,2009-06-08,05:31:31
39.973448,116.334045,0,219,39972.2302777778,2009-06-08,05:31:36
39.973463,116.333928,0,215,39972.2303356482,2009-06-08,05:31:41
39.973484,116.333793,0,213,39972.2303935185,2009-06-08,05:31:46
39.973502,116.333743,0,212,39972.2304513889,2009-06-08,05:31:51
39.97349,116.33376,0,211,39972.2305092593,2009-06-08,05:31:56
39.973489,116.333782,0,210,39972.2305671296,2009-06-08,05:32:01
39.973504,116.333729,0,209,39972.230625,2009-06-08,05:32:06
39.973519,116.333699,0,207,39972.2306828704,2009-06-08,05:32:11
39.973502,116.333694,0,204,39972.2307407407,2009-06-08,05:32:16
39.97349,116.333669,0,201,39972.2307986111,2009-06-08,05:32:21
39.97349,116.333646,0,195,39972.2308564815,2009-06-08,05:32:26
39.973477,116.333649,0,194,39972.2309143519,2009-06-08,05:32:31
39.973482,116.333697,0,197,39972.2309722222,2009-06-08,05:32:36
39.973493,116.333696,0,196,39972.2310300926,2009-06-08,05:32:41
39.973494,116.333699,0,196,39972.231087963,2009-06-08,05:32:46
39.973494,116.333699,0,196,39972.2311226852,2009-06-08,05:32:49
39.973496,116.333704,0,196,39972.2311458333,2009-06-08,05:32:51
39.973507,116.333699,0,196,39972.2312037037,2009-06-08,05:32:56
39.973507,116.333687,0,196,39972.2312615741,2009-06-08,05:33:01
39.973506,116.333678,0,196,39972.2313194444,2009-06-08,05:33:06
39.973506,116.333678,0,196,39972.2313541667,2009-06-08,05:33:09
39.973506,116.333682,0,196,39972.2313773148,2009-06-08,05:33:11
39.97349,116.333706,0,191,39972.2314351852,2009-06-08,05:33:16
39.973512,116.33368,0,184,39972.2314930556,2009-06-08,05:33:21
39.973514,116.333674,0,182,39972.2315509259,2009-06-08,05:33:26
39.973514,116.333674,0,182,39972.2315856481,2009-06-08,05:33:29
39.973514,116.333675,0,182,39972.2316087963,2009-06-08,05:33:31
39.973515,116.333684,0,182,39972.2316666667,2009-06-08,05:33:36
39.973515,116.333684,0,182,39972.231724537,2009-06-08,05:33:41
39.973516,116.333684,0,182,39972.2317824074,2009-06-08,05:33:46
39.973516,116.333691,0,182,39972.2318402778,2009-06-08,05:33:51
39.973516,116.333691,0,182,39972.231875,2009-06-08,05:33:54
39.973516,116.333697,0,182,39972.2318981481,2009-06-08,05:33:56
39.973518,116.333733,0,182,39972.2319560185,2009-06-08,05:34:01
39.973521,116.333818,0,183,39972.2320138889,2009-06-08,05:34:06
39.973498,116.333889,0,185,39972.2320717593,2009-06-08,05:34:11
39.973488,116.334013,0,186,39972.2321296296,2009-06-08,05:34:16
39.973485,116.334068,0,186,39972.2321875,2009-06-08,05:34:21
39.973492,116.334045,0,187,39972.2322453704,2009-06-08,05:34:26
39.973498,116.334023,0,187,39972.2323032407,2009-06-08,05:34:31
39.973497,116.334028,0,186,39972.2323611111,2009-06-08,05:34:36
39.973497,116.334028,0,186,39972.2323958333,2009-06-08,05:34:39
39.973498,116.334027,0,186,39972.2324189815,2009-06-08,05:34:41
39.973498,116.334018,0,186,39972.2324768519,2009-06-08,05:34:46
39.973487,116.334012,0,185,39972.2325347222,2009-06-08,05:34:51
39.973484,116.334026,0,184,39972.2325925926,2009-06-08,05:34:56
39.973492,116.334008,0,183,39972.232650463,2009-06-08,05:35:01
39.973493,116.334,0,183,39972.2327083333,2009-06-08,05:35:06
39.973493,116.334,0,183,39972.2327430556,2009-06-08,05:35:09
39.973493,116.334004,0,183,39972.2327662037,2009-06-08,05:35:11
39.973506,116.334022,0,186,39972.2328240741,2009-06-08,05:35:16
39.973495,116.334046,0,189,39972.2328819444,2009-06-08,05:35:21
39.973488,116.334072,0,190,39972.2329398148,2009-06-08,05:35:26
39.973485,116.334054,0,190,39972.2329976852,2009-06-08,05:35:31
39.973489,116.333988,0,192,39972.2330555556,2009-06-08,05:35:36
39.9735,116.334003,0,193,39972.2331134259,2009-06-08,05:35:41
39.973504,116.334027,0,194,39972.2331712963,2009-06-08,05:35:46
39.973514,116.334039,0,195,39972.2332291667,2009-06-08,05:35:51
39.973515,116.33405,0,195,39972.233287037,2009-06-08,05:35:56
39.973515,116.334055,0,195,39972.2333449074,2009-06-08,05:36:01
39.973515,116.334062,0,195,39972.2334027778,2009-06-08,05:36:06
39.973515,116.334062,0,195,39972.2334375,2009-06-08,05:36:09
39.973515,116.33406,0,195,39972.2334606481,2009-06-08,05:36:11
39.973515,116.334071,0,195,39972.2335185185,2009-06-08,05:36:16
39.973515,116.334072,0,195,39972.2335763889,2009-06-08,05:36:21
39.973515,116.334072,0,195,39972.2336111111,2009-06-08,05:36:24
39.973515,116.334072,0,195,39972.2336342593,2009-06-08,05:36:26
39.973514,116.334082,0,195,39972.2336921296,2009-06-08,05:36:31
39.973514,116.334082,0,195,39972.2337268519,2009-06-08,05:36:34
39.973513,116.334083,0,195,39972.23375,2009-06-08,05:36:36
39.973506,116.334008,0,195,39972.2338078704,2009-06-08,05:36:41
39.973488,116.33397,0,197,39972.2338657407,2009-06-08,05:36:46
39.973488,116.33397,0,197,39972.233900463,2009-06-08,05:36:49
39.973485,116.333964,0,200,39972.2339236111,2009-06-08,05:36:51
39.973493,116.33388,0,199,39972.2339814815,2009-06-08,05:36:56
39.973505,116.333864,0,199,39972.2340393519,2009-06-08,05:37:01
39.973502,116.333866,0,200,39972.2340972222,2009-06-08,05:37:06
39.973502,116.333863,0,200,39972.2341550926,2009-06-08,05:37:11
39.973502,116.333863,0,200,39972.2341898148,2009-06-08,05:37:14
39.973502,116.333862,0,200,39972.234212963,2009-06-08,05:37:16
39.9735,116.333852,0,200,39972.2342708333,2009-06-08,05:37:21
39.973505,116.333836,0,201,39972.2343287037,2009-06-08,05:37:26
39.973514,116.333822,0,201,39972.2343865741,2009-06-08,05:37:31
39.973516,116.333809,0,201,39972.2344444444,2009-06-08,05:37:36
39.973499,116.333835,0,202,39972.2345023148,2009-06-08,05:37:41
39.973497,116.333806,0,201,39972.2345601852,2009-06-08,05:37:46
39.973493,116.333789,0,201,39972.2346180556,2009-06-08,05:37:51
39.973479,116.333767,0,202,39972.2346759259,2009-06-08,05:37:56
39.97349,116.333724,0,202,39972.2347337963,2009-06-08,05:38:01
39.973507,116.333683,0,202,39972.2347916667,2009-06-08,05:38:06
39.973596,116.333427,0,180,39972.2369328704,2009-06-08,05:41:11
39.973604,116.333351,0,179,39972.2369907407,2009-06-08,05:41:16
39.973595,116.333335,0,178,39972.2370486111,2009-06-08,05:41:21
39.973593,116.333316,0,177,39972.2371064815,2009-06-08,05:41:26
39.973572,116.333362,0,176,39972.2371643518,2009-06-08,05:41:31
39.973599,116.333347,0,172,39972.2372222222,2009-06-08,05:41:36
39.973638,116.33327,0,166,39972.2372800926,2009-06-08,05:41:41
39.973663,116.333254,0,162,39972.237337963,2009-06-08,05:41:46
39.973657,116.333281,0,163,39972.2373958333,2009-06-08,05:41:51
39.973643,116.333322,0,163,39972.2374537037,2009-06-08,05:41:56
39.973641,116.333333,0,163,39972.2375115741,2009-06-08,05:42:01
39.973546,116.333851,0,164,39972.2375694444,2009-06-08,05:42:06
39.973513,116.33407,0,164,39972.2376273148,2009-06-08,05:42:11
39.973473,116.334226,0,166,39972.2376851852,2009-06-08,05:42:16
39.973435,116.334399,0,167,39972.2377430556,2009-06-08,05:42:21
39.973396,116.334558,0,169,39972.2378009259,2009-06-08,05:42:26
39.973357,116.334763,0,172,39972.2378587963,2009-06-08,05:42:31
39.97332,116.334947,0,174,39972.2379166667,2009-06-08,05:42:36
39.973294,116.335059,0,176,39972.237974537,2009-06-08,05:42:41
39.973284,116.335115,0,175,39972.2380324074,2009-06-08,05:42:46
39.97324,116.335211,0,177,39972.2380902778,2009-06-08,05:42:51
39.973209,116.335324,0,176,39972.2381481482,2009-06-08,05:42:56
39.973209,116.335392,0,175,39972.2382060185,2009-06-08,05:43:01
39.973208,116.335442,0,174,39972.2382638889,2009-06-08,05:43:06
39.973198,116.335506,0,175,39972.2383217593,2009-06-08,05:43:11
39.973231,116.335499,0,176,39972.2383796296,2009-06-08,05:43:16
39.973249,116.335515,0,177,39972.2384375,2009-06-08,05:43:21
39.973251,116.335559,0,177,39972.2384953704,2009-06-08,05:43:26
39.973239,116.335595,0,178,39972.2385532407,2009-06-08,05:43:31
39.973218,116.335667,0,177,39972.2386111111,2009-06-08,05:43:36
39.97323,116.335666,0,178,39972.2386689815,2009-06-08,05:43:41
39.973183,116.335974,0,178,39972.2387268519,2009-06-08,05:43:46
39.97312,116.336186,0,180,39972.2387847222,2009-06-08,05:43:51
39.973079,116.336276,0,183,39972.2388425926,2009-06-08,05:43:56
39.973016,116.336488,0,185,39972.238900463,2009-06-08,05:44:01
39.972995,116.336614,0,186,39972.2389583333,2009-06-08,05:44:06
39.973012,116.336657,0,185,39972.2390162037,2009-06-08,05:44:11
39.973034,116.336685,0,186,39972.2390740741,2009-06-08,05:44:16
39.97306,116.336707,0,187,39972.2391319444,2009-06-08,05:44:21
39.97305,116.336818,0,187,39972.2391898148,2009-06-08,05:44:26
39.973021,116.336828,0,188,39972.2392476852,2009-06-08,05:44:31
39.973011,116.336784,0,191,39972.2393055556,2009-06-08,05:44:36
39.973011,116.336784,0,191,39972.2393402778,2009-06-08,05:44:39
39.973006,116.336783,0,193,39972.2393634259,2009-06-08,05:44:41
39.973007,116.336722,0,197,39972.2394212963,2009-06-08,05:44:46
39.97298,116.336743,0,198,39972.2394791667,2009-06-08,05:44:51
39.973036,116.33614,0,199,39972.239537037,2009-06-08,05:44:56
39.973028,116.33592,0,201,39972.2395949074,2009-06-08,05:45:01
39.973028,116.33592,0,201,39972.2396296296,2009-06-08,05:45:04
39.973024,116.335915,0,201,39972.2396527778,2009-06-08,05:45:06
39.973025,116.335232,0,201,39972.2397106481,2009-06-08,05:45:11
39.973043,116.335211,0,200,39972.2397685185,2009-06-08,05:45:16
39.97308,116.335092,0,197,39972.2398263889,2009-06-08,05:45:21
39.973116,116.33503,0,195,39972.2398842593,2009-06-08,05:45:26
39.973117,116.335015,0,194,39972.2399421296,2009-06-08,05:45:31
39.973108,116.335046,0,194,39972.24,2009-06-08,05:45:36
39.97312,116.334993,0,194,39972.2400578704,2009-06-08,05:45:41
39.973141,116.334992,0,195,39972.2401157407,2009-06-08,05:45:46
39.973159,116.334987,0,194,39972.2401736111,2009-06-08,05:45:51
39.973197,116.335012,0,192,39972.2402314815,2009-06-08,05:45:56
39.973222,116.335049,0,191,39972.2402893519,2009-06-08,05:46:01
39.973239,116.335021,0,188,39972.2403472222,2009-06-08,05:46:06
39.973239,116.335021,0,188,39972.2403819444,2009-06-08,05:46:09
39.973234,116.335016,0,188,39972.2404050926,2009-06-08,05:46:11
39.973304,116.33493,0,186,39972.240462963,2009-06-08,05:46:16
39.9733,116.334953,0,187,39972.2405208333,2009-06-08,05:46:21
39.973302,116.334973,0,186,39972.2405787037,2009-06-08,05:46:26
39.973298,116.334977,0,186,39972.2406365741,2009-06-08,05:46:31
39.973298,116.334977,0,186,39972.2406712963,2009-06-08,05:46:34
39.973299,116.334979,0,186,39972.2406944444,2009-06-08,05:46:36
39.973273,116.335132,0,186,39972.2407523148,2009-06-08,05:46:41
39.973271,116.335115,0,186,39972.2408101852,2009-06-08,05:46:46
39.973275,116.335021,0,185,39972.2408680556,2009-06-08,05:46:51
39.973295,116.334928,0,184,39972.2409259259,2009-06-08,05:46:56
39.973342,116.334876,0,182,39972.2409837963,2009-06-08,05:47:01
39.973352,116.334855,0,181,39972.2410416667,2009-06-08,05:47:06
39.973348,116.334847,0,183,39972.241099537,2009-06-08,05:47:11
39.973355,116.334853,0,184,39972.2411574074,2009-06-08,05:47:16
39.973355,116.334853,0,184,39972.2411921296,2009-06-08,05:47:19
39.973354,116.33486,0,186,39972.2412152778,2009-06-08,05:47:21
39.973351,116.334839,0,187,39972.2412731481,2009-06-08,05:47:26
39.973337,116.334832,0,188,39972.2413310185,2009-06-08,05:47:31
39.972844,116.336575,0,181,39972.2417361111,2009-06-08,05:48:06
39.972855,116.336507,0,190,39972.2417939815,2009-06-08,05:48:11
39.973247,116.335074,0,211,39972.2423148148,2009-06-08,05:48:56
39.97323,116.335069,0,216,39972.2423726852,2009-06-08,05:49:01
39.973298,116.334972,0,227,39972.2424305556,2009-06-08,05:49:06
39.973407,116.334777,0,217,39972.2424884259,2009-06-08,05:49:11
39.973437,116.334788,0,220,39972.2425462963,2009-06-08,05:49:16
39.973438,116.334826,0,228,39972.2426041667,2009-06-08,05:49:21
39.97342,116.334902,0,233,39972.242662037,2009-06-08,05:49:26
39.973389,116.335005,0,236,39972.2427199074,2009-06-08,05:49:31
39.973349,116.335139,0,241,39972.2427777778,2009-06-08,05:49:36
39.973287,116.335266,0,243,39972.2428356481,2009-06-08,05:49:41
39.973201,116.33544,0,244,39972.2428935185,2009-06-08,05:49:46
39.973117,116.3356,0,244,39972.2429513889,2009-06-08,05:49:51
39.973046,116.33571,0,244,39972.2430092593,2009-06-08,05:49:56
39.973038,116.335741,0,243,39972.2430671296,2009-06-08,05:50:01
39.973042,116.335764,0,240,39972.243125,2009-06-08,05:50:06
39.97307,116.335721,0,236,39972.2431828704,2009-06-08,05:50:11
39.972966,116.335771,0,232,39972.2432407407,2009-06-08,05:50:16
39.972945,116.335739,0,229,39972.2432986111,2009-06-08,05:50:21
39.972929,116.335718,0,228,39972.2433564815,2009-06-08,05:50:26
39.972937,116.335648,0,227,39972.2434143518,2009-06-08,05:50:31
39.972977,116.335499,0,225,39972.2434722222,2009-06-08,05:50:36
39.972975,116.335489,0,225,39972.2435300926,2009-06-08,05:50:41
39.972975,116.335489,0,225,39972.2435648148,2009-06-08,05:50:44
39.97297,116.335481,0,224,39972.243587963,2009-06-08,05:50:46
39.972954,116.335574,0,226,39972.2436458333,2009-06-08,05:50:51
39.972966,116.335551,0,225,39972.2437037037,2009-06-08,05:50:56
39.972985,116.335515,0,222,39972.2437615741,2009-06-08,05:51:01
39.972983,116.335537,0,222,39972.2438194444,2009-06-08,05:51:06
39.972973,116.335564,0,222,39972.2438773148,2009-06-08,05:51:11
39.97298,116.33549,0,223,39972.2439351852,2009-06-08,05:51:16
39.972986,116.335367,0,224,39972.2439930556,2009-06-08,05:51:21
39.973009,116.335226,0,224,39972.2440509259,2009-06-08,05:51:26
39.973052,116.335142,0,224,39972.2441087963,2009-06-08,05:51:31
39.973064,116.335085,0,224,39972.2441666667,2009-06-08,05:51:36
39.97312,116.334952,0,225,39972.244224537,2009-06-08,05:51:41
39.973188,116.334752,0,224,39972.2442824074,2009-06-08,05:51:46
39.973262,116.334581,0,223,39972.2443402778,2009-06-08,05:51:51
39.97329,116.334559,0,222,39972.2443981481,2009-06-08,05:51:56
39.97331,116.334538,0,221,39972.2444560185,2009-06-08,05:52:01
39.973289,116.334675,0,221,39972.2445138889,2009-06-08,05:52:06
39.97328,116.334758,0,219,39972.2445717593,2009-06-08,05:52:11
39.973281,116.334702,0,217,39972.2446296296,2009-06-08,05:52:16
39.973296,116.334662,0,218,39972.2446875,2009-06-08,05:52:21
39.97333,116.334638,0,217,39972.2447453704,2009-06-08,05:52:26
39.9734,116.334536,0,216,39972.2448032407,2009-06-08,05:52:31
39.973424,116.334559,0,216,39972.2448611111,2009-06-08,05:52:36
39.973413,116.334614,0,218,39972.2449189815,2009-06-08,05:52:41
39.973404,116.334627,0,221,39972.2449768518,2009-06-08,05:52:46
39.97343,116.334514,0,224,39972.2450347222,2009-06-08,05:52:51
39.973467,116.334361,0,229,39972.2450925926,2009-06-08,05:52:56
39.97348,116.334313,0,232,39972.245150463,2009-06-08,05:53:01
39.973473,116.334291,0,236,39972.2452083333,2009-06-08,05:53:06
39.973468,116.334274,0,238,39972.2452662037,2009-06-08,05:53:11
39.973468,116.334274,0,238,39972.2453009259,2009-06-08,05:53:14
39.973463,116.334276,0,239,39972.2453240741,2009-06-08,05:53:16
39.973477,116.334276,0,235,39972.2453819444,2009-06-08,05:53:21
39.973491,116.33427,0,233,39972.2454398148,2009-06-08,05:53:26
39.973469,116.334275,0,234,39972.2454976852,2009-06-08,05:53:31
39.973414,116.33436,0,234,39972.2455555556,2009-06-08,05:53:36
39.973391,116.334424,0,235,39972.2456134259,2009-06-08,05:53:41
39.973372,116.334499,0,240,39972.2456712963,2009-06-08,05:53:46
39.973364,116.33457,0,241,39972.2457291667,2009-06-08,05:53:51
39.973329,116.334741,0,244,39972.245787037,2009-06-08,05:53:56
39.973316,116.33481,0,247,39972.2458449074,2009-06-08,05:54:01
39.973296,116.334817,0,249,39972.2459027778,2009-06-08,05:54:06
39.973266,116.334857,0,251,39972.2459606482,2009-06-08,05:54:11
39.973238,116.334917,0,250,39972.2460185185,2009-06-08,05:54:16
39.973246,116.334862,0,249,39972.2460763889,2009-06-08,05:54:21
39.973278,116.334839,0,253,39972.2461342593,2009-06-08,05:54:26
39.973271,116.334884,0,254,39972.2461921296,2009-06-08,05:54:31
39.973283,116.334844,0,247,39972.24625,2009-06-08,05:54:36
39.973294,116.33483,0,231,39972.2463078704,2009-06-08,05:54:41
39.973291,116.334845,0,230,39972.2463657407,2009-06-08,05:54:46
39.973292,116.334864,0,229,39972.2464236111,2009-06-08,05:54:51
39.973279,116.334963,0,226,39972.2464814815,2009-06-08,05:54:56
39.973285,116.33499,0,222,39972.2465393519,2009-06-08,05:55:01
39.973284,116.334968,0,221,39972.2465972222,2009-06-08,05:55:06
39.973303,116.33491,0,217,39972.2466550926,2009-06-08,05:55:11
39.973314,116.334894,0,216,39972.246712963,2009-06-08,05:55:16
39.973315,116.334873,0,217,39972.2467708333,2009-06-08,05:55:21
39.973315,116.334873,0,217,39972.2468055556,2009-06-08,05:55:24
39.973315,116.334875,0,218,39972.2468287037,2009-06-08,05:55:26
39.973287,116.334872,0,220,39972.2468865741,2009-06-08,05:55:31
39.973214,116.335218,0,222,39972.2469444444,2009-06-08,05:55:36
39.973178,116.335334,0,224,39972.2470023148,2009-06-08,05:55:41
39.973178,116.335334,0,224,39972.247037037,2009-06-08,05:55:44
39.973186,116.335332,0,226,39972.2470601852,2009-06-08,05:55:46
39.973185,116.335396,0,228,39972.2471180556,2009-06-08,05:55:51
39.973178,116.335455,0,229,39972.2471759259,2009-06-08,05:55:56
39.973165,116.335455,0,228,39972.2472337963,2009-06-08,05:56:01
39.973168,116.335433,0,225,39972.2472916667,2009-06-08,05:56:06
39.97319,116.335323,0,217,39972.247349537,2009-06-08,05:56:11
39.97319,116.335323,0,217,39972.2473842593,2009-06-08,05:56:14
39.973194,116.335324,0,212,39972.2474074074,2009-06-08,05:56:16
39.973202,116.335211,0,210,39972.2474652778,2009-06-08,05:56:21
39.973246,116.335014,0,209,39972.2475231481,2009-06-08,05:56:26
39.973262,116.334874,0,210,39972.2475810185,2009-06-08,05:56:31
39.973281,116.334688,0,210,39972.2476388889,2009-06-08,05:56:36
39.973287,116.334564,0,209,39972.2476967593,2009-06-08,05:56:41
39.973314,116.334433,0,208,39972.2477546296,2009-06-08,05:56:46
39.973332,116.334391,0,210,39972.2478125,2009-06-08,05:56:51
39.973321,116.334392,0,215,39972.2478703704,2009-06-08,05:56:56
39.973326,116.334338,0,217,39972.2479282407,2009-06-08,05:57:01
39.973353,116.334242,0,218,39972.2479861111,2009-06-08,05:57:06
39.973388,116.334109,0,217,39972.2480439815,2009-06-08,05:57:11
39.973409,116.334031,0,219,39972.2481018519,2009-06-08,05:57:16
39.9734,116.334023,0,219,39972.2481597222,2009-06-08,05:57:21
39.973419,116.333942,0,220,39972.2482175926,2009-06-08,05:57:26
39.97344,116.333839,0,222,39972.248275463,2009-06-08,05:57:31
39.973342,116.334414,0,222,39972.2483333333,2009-06-08,05:57:36
39.973313,116.334692,0,222,39972.2483912037,2009-06-08,05:57:41
39.973294,116.33489,0,221,39972.2484490741,2009-06-08,05:57:46
39.97329,116.334577,0,210,39972.2515740741,2009-06-08,06:02:16
39.973284,116.334521,0,211,39972.2516319444,2009-06-08,06:02:21
39.973296,116.334519,0,210,39972.2516898148,2009-06-08,06:02:26
39.973284,116.334554,0,209,39972.2517476852,2009-06-08,06:02:31
39.973271,116.334598,0,207,39972.2518055556,2009-06-08,06:02:36
39.973176,116.33449,0,206,39972.2518634259,2009-06-08,06:02:41
39.973169,116.334425,0,205,39972.2519212963,2009-06-08,06:02:46
39.973161,116.33448,0,204,39972.2519791667,2009-06-08,06:02:51
39.97317,116.334443,0,203,39972.252037037,2009-06-08,06:02:56
39.973189,116.334503,0,202,39972.2520949074,2009-06-08,06:03:01
39.973193,116.334512,0,201,39972.2521527778,2009-06-08,06:03:06
39.973195,116.334509,0,201,39972.2522106481,2009-06-08,06:03:11
39.973198,116.334501,0,201,39972.2522685185,2009-06-08,06:03:16
39.973198,116.334508,0,201,39972.2523263889,2009-06-08,06:03:21
39.973198,116.334508,0,201,39972.2523611111,2009-06-08,06:03:24
39.973201,116.334505,0,201,39972.2523842593,2009-06-08,06:03:26
39.973237,116.334442,0,201,39972.2524421296,2009-06-08,06:03:31
39.973324,116.334228,0,203,39972.2525,2009-06-08,06:03:36
39.973357,116.334117,0,203,39972.2525578704,2009-06-08,06:03:41
39.973374,116.334064,0,203,39972.2526157407,2009-06-08,06:03:46
39.973374,116.334064,0,203,39972.252650463,2009-06-08,06:03:49
39.973375,116.334064,0,203,39972.2526736111,2009-06-08,06:03:51
39.973384,116.33401,0,204,39972.2527314815,2009-06-08,06:03:56
39.973387,116.333966,0,204,39972.2527893518,2009-06-08,06:04:01
39.973404,116.333943,0,204,39972.2528472222,2009-06-08,06:04:06
39.973419,116.333955,0,203,39972.2529050926,2009-06-08,06:04:11
39.973428,116.334002,0,200,39972.252962963,2009-06-08,06:04:16
39.973439,116.333984,0,200,39972.2530208333,2009-06-08,06:04:21
39.973441,116.333949,0,200,39972.2530787037,2009-06-08,06:04:26
39.973441,116.333949,0,200,39972.2531134259,2009-06-08,06:04:29
39.973441,116.333948,0,200,39972.2531365741,2009-06-08,06:04:31
39.973438,116.333958,0,200,39972.2531944444,2009-06-08,06:04:36
39.973428,116.333973,0,201,39972.2532523148,2009-06-08,06:04:41
39.973428,116.333973,0,201,39972.253287037,2009-06-08,06:04:44
39.973428,116.333978,0,201,39972.2533101852,2009-06-08,06:04:46
39.973425,116.334014,0,202,39972.2533680556,2009-06-08,06:04:51
39.973427,116.334035,0,203,39972.2534259259,2009-06-08,06:04:56
39.973427,116.334035,0,203,39972.2534606481,2009-06-08,06:04:59
39.973427,116.334034,0,203,39972.2534837963,2009-06-08,06:05:01
39.973434,116.334073,0,205,39972.2535416667,2009-06-08,06:05:06
39.973448,116.334104,0,208,39972.253599537,2009-06-08,06:05:11
39.973457,116.334109,0,208,39972.2536574074,2009-06-08,06:05:16
39.973451,116.334095,0,208,39972.2537152778,2009-06-08,06:05:21
39.973441,116.334109,0,208,39972.2537731482,2009-06-08,06:05:26
39.973443,116.334104,0,208,39972.2538310185,2009-06-08,06:05:31
39.973444,116.33411,0,208,39972.2538888889,2009-06-08,06:05:36
39.973444,116.33411,0,208,39972.2539236111,2009-06-08,06:05:39
39.973444,116.334112,0,208,39972.2539467593,2009-06-08,06:05:41
39.973447,116.33413,0,209,39972.2540046296,2009-06-08,06:05:46
39.973451,116.334218,0,216,39972.2540625,2009-06-08,06:05:51
39.973455,116.334281,0,220,39972.2541203704,2009-06-08,06:05:56
39.973452,116.334312,0,224,39972.2541782407,2009-06-08,06:06:01
39.97345,116.33429,0,227,39972.2542361111,2009-06-08,06:06:06
39.973443,116.334267,0,229,39972.2542939815,2009-06-08,06:06:11
39.973437,116.334227,0,232,39972.2543518519,2009-06-08,06:06:16
39.973432,116.33418,0,234,39972.2544097222,2009-06-08,06:06:21
39.973439,116.334127,0,236,39972.2544675926,2009-06-08,06:06:26
39.973434,116.334107,0,238,39972.254525463,2009-06-08,06:06:31
39.973431,116.334126,0,237,39972.2545833333,2009-06-08,06:06:36
39.973431,116.334126,0,237,39972.2546180556,2009-06-08,06:06:39
39.973429,116.334129,0,237,39972.2546412037,2009-06-08,06:06:41
39.97343,116.334199,0,236,39972.2546990741,2009-06-08,06:06:46
39.97343,116.334199,0,236,39972.2547337963,2009-06-08,06:06:49
39.97343,116.334207,0,236,39972.2547569444,2009-06-08,06:06:51
39.973433,116.334265,0,236,39972.2548148148,2009-06-08,06:06:56
39.973445,116.33435,0,235,39972.2548726852,2009-06-08,06:07:01
39.973457,116.334415,0,236,39972.2549305556,2009-06-08,06:07:06
39.973457,116.334415,0,236,39972.2549652778,2009-06-08,06:07:09
39.973453,116.334407,0,237,39972.2549884259,2009-06-08,06:07:11
39.973453,116.334422,0,237,39972.2550462963,2009-06-08,06:07:16
39.973456,116.334438,0,237,39972.2551041667,2009-06-08,06:07:21
39.973449,116.334402,0,237,39972.255162037,2009-06-08,06:07:26
39.97345,116.334398,0,237,39972.2552199074,2009-06-08,06:07:31
39.97345,116.334398,0,237,39972.2552546296,2009-06-08,06:07:34
39.97345,116.334399,0,237,39972.2552777778,2009-06-08,06:07:36
39.973444,116.334445,0,238,39972.2553356481,2009-06-08,06:07:41
39.97344,116.334465,0,239,39972.2553935185,2009-06-08,06:07:46
39.973435,116.334476,0,239,39972.2554513889,2009-06-08,06:07:51
39.973435,116.334476,0,239,39972.2554861111,2009-06-08,06:07:54
39.973436,116.334483,0,240,39972.2555092593,2009-06-08,06:07:56
39.973441,116.334445,0,241,39972.2555671296,2009-06-08,06:08:01
39.973431,116.334369,0,243,39972.255625,2009-06-08,06:08:06
39.973429,116.334289,0,245,39972.2556828704,2009-06-08,06:08:11
39.973432,116.334263,0,247,39972.2557407407,2009-06-08,06:08:16
39.973435,116.334287,0,248,39972.2557986111,2009-06-08,06:08:21
39.973438,116.334325,0,248,39972.2558564815,2009-06-08,06:08:26
39.973435,116.33436,0,251,39972.2559143519,2009-06-08,06:08:31
39.973432,116.334384,0,252,39972.2559722222,2009-06-08,06:08:36
39.973432,116.334379,0,252,39972.2560300926,2009-06-08,06:08:41
39.973432,116.334379,0,252,39972.2560648148,2009-06-08,06:08:44
39.973432,116.334384,0,252,39972.256087963,2009-06-08,06:08:46
39.973442,116.334429,0,253,39972.2561458333,2009-06-08,06:08:51
39.973444,116.334496,0,253,39972.2562037037,2009-06-08,06:08:56
39.973451,116.334541,0,252,39972.2562615741,2009-06-08,06:09:01
39.973458,116.334552,0,252,39972.2563194444,2009-06-08,06:09:06
39.973453,116.334238,0,255,39972.2608912037,2009-06-08,06:15:41
39.973447,116.334188,0,256,39972.2609490741,2009-06-08,06:15:46
39.973451,116.334171,0,256,39972.2610069444,2009-06-08,06:15:51
39.973451,116.334171,0,256,39972.2610416667,2009-06-08,06:15:54
39.973451,116.334166,0,256,39972.2610648148,2009-06-08,06:15:56
39.973458,116.334183,0,255,39972.2611226852,2009-06-08,06:16:01
39.973448,116.334161,0,251,39972.2611805556,2009-06-08,06:16:06
39.973443,116.33417,0,249,39972.2612384259,2009-06-08,06:16:11
39.973449,116.334203,0,249,39972.2612962963,2009-06-08,06:16:16
39.973449,116.334213,0,249,39972.2613541667,2009-06-08,06:16:21
39.973449,116.334213,0,249,39972.2613888889,2009-06-08,06:16:24
39.97345,116.334207,0,248,39972.261412037,2009-06-08,06:16:26
39.973449,116.334181,0,247,39972.2614699074,2009-06-08,06:16:31
39.973449,116.334178,0,247,39972.2615277778,2009-06-08,06:16:36
39.973449,116.334185,0,247,39972.2615856482,2009-06-08,06:16:41
39.97345,116.334189,0,247,39972.2616435185,2009-06-08,06:16:46
39.97345,116.334189,0,247,39972.2616782407,2009-06-08,06:16:49
39.97345,116.334189,0,247,39972.2617013889,2009-06-08,06:16:51
39.97345,116.334199,0,247,39972.2617592593,2009-06-08,06:16:56
39.973446,116.334177,0,245,39972.2618171296,2009-06-08,06:17:01
39.973462,116.334102,0,242,39972.261875,2009-06-08,06:17:06
39.973469,116.334083,0,241,39972.2619328704,2009-06-08,06:17:11
39.973469,116.334083,0,241,39972.2619675926,2009-06-08,06:17:14
39.973469,116.334083,0,240,39972.2619907407,2009-06-08,06:17:16
39.97347,116.334072,0,240,39972.2620486111,2009-06-08,06:17:21
39.973471,116.334078,0,240,39972.2621064815,2009-06-08,06:17:26
39.973472,116.334074,0,240,39972.2621643519,2009-06-08,06:17:31
39.973472,116.334077,0,240,39972.2622222222,2009-06-08,06:17:36
39.973472,116.334077,0,240,39972.2622569444,2009-06-08,06:17:39
39.973472,116.33408,0,240,39972.2622800926,2009-06-08,06:17:41
39.973467,116.334062,0,241,39972.262337963,2009-06-08,06:17:46
39.973485,116.334062,0,239,39972.2623958333,2009-06-08,06:17:51
39.973485,116.334072,0,239,39972.2624537037,2009-06-08,06:17:56
39.973482,116.33409,0,238,39972.2625115741,2009-06-08,06:18:01
39.973483,116.334116,0,233,39972.2625694444,2009-06-08,06:18:06
39.973484,116.334105,0,232,39972.2626273148,2009-06-08,06:18:11
39.973488,116.33414,0,228,39972.2626851852,2009-06-08,06:18:16
39.973492,116.33415,0,228,39972.2627430556,2009-06-08,06:18:21
39.973486,116.334138,0,229,39972.2628009259,2009-06-08,06:18:26
39.973485,116.334118,0,231,39972.2628587963,2009-06-08,06:18:31
39.973483,116.33413,0,231,39972.2629166667,2009-06-08,06:18:36
39.973483,116.334127,0,231,39972.262974537,2009-06-08,06:18:41
39.973483,116.334127,0,231,39972.2630092593,2009-06-08,06:18:44
39.973483,116.334125,0,231,39972.2630324074,2009-06-08,06:18:46
39.973495,116.33413,0,230,39972.2630902778,2009-06-08,06:18:51
39.973495,116.334122,0,230,39972.2631481481,2009-06-08,06:18:56
39.973495,116.334125,0,230,39972.2632060185,2009-06-08,06:19:01
39.973494,116.334124,0,230,39972.2632638889,2009-06-08,06:19:06
39.973494,116.334124,0,230,39972.2632986111,2009-06-08,06:19:09
39.973494,116.334125,0,230,39972.2633217593,2009-06-08,06:19:11
39.973479,116.334082,0,228,39972.2633796296,2009-06-08,06:19:16
39.973455,116.334048,0,226,39972.2634375,2009-06-08,06:19:21
39.973455,116.334039,0,226,39972.2634953704,2009-06-08,06:19:26
39.973449,116.333992,0,224,39972.2635532407,2009-06-08,06:19:31
39.973447,116.333959,0,223,39972.2636111111,2009-06-08,06:19:36
39.973447,116.333948,0,223,39972.2636689815,2009-06-08,06:19:41
39.973447,116.333941,0,223,39972.2637268519,2009-06-08,06:19:46
39.973447,116.333941,0,223,39972.2637615741,2009-06-08,06:19:49
39.973447,116.333943,0,223,39972.2637847222,2009-06-08,06:19:51
39.973443,116.33396,0,222,39972.2638425926,2009-06-08,06:19:56
39.973439,116.334003,0,224,39972.263900463,2009-06-08,06:20:01
39.973436,116.334012,0,226,39972.2639583333,2009-06-08,06:20:06
39.973436,116.333999,0,226,39972.2640162037,2009-06-08,06:20:11
39.973436,116.333985,0,226,39972.2640740741,2009-06-08,06:20:16
39.973443,116.334007,0,225,39972.2641319444,2009-06-08,06:20:21
39.973443,116.334007,0,225,39972.2641666667,2009-06-08,06:20:24
39.973444,116.334,0,224,39972.2641898148,2009-06-08,06:20:26
39.973451,116.33401,0,223,39972.2642476852,2009-06-08,06:20:31
39.973452,116.333994,0,220,39972.2643055556,2009-06-08,06:20:36
39.973434,116.333938,0,218,39972.2643634259,2009-06-08,06:20:41
39.973427,116.33393,0,218,39972.2644212963,2009-06-08,06:20:46
39.973433,116.333936,0,217,39972.2644791667,2009-06-08,06:20:51
39.973433,116.333937,0,217,39972.264537037,2009-06-08,06:20:56
39.973433,116.333932,0,217,39972.2645949074,2009-06-08,06:21:01
39.973433,116.333936,0,217,39972.2646527778,2009-06-08,06:21:06
39.973433,116.33394,0,217,39972.2647106481,2009-06-08,06:21:11
39.973433,116.333946,0,217,39972.2647685185,2009-06-08,06:21:16
39.973433,116.333953,0,217,39972.2648263889,2009-06-08,06:21:21
39.973434,116.333954,0,217,39972.2648842593,2009-06-08,06:21:26
39.973434,116.333957,0,217,39972.2649421296,2009-06-08,06:21:31
39.973434,116.333957,0,217,39972.2649768519,2009-06-08,06:21:34
39.973434,116.333956,0,217,39972.265,2009-06-08,06:21:36
39.973445,116.333964,0,215,39972.2650578704,2009-06-08,06:21:41
39.973447,116.333972,0,214,39972.2651157407,2009-06-08,06:21:46
39.973447,116.333972,0,214,39972.265150463,2009-06-08,06:21:49
39.973447,116.333975,0,214,39972.2651736111,2009-06-08,06:21:51
39.973447,116.333985,0,214,39972.2652314815,2009-06-08,06:21:56
39.973462,116.334016,0,212,39972.2652893519,2009-06-08,06:22:01
39.97348,116.334043,0,208,39972.2653472222,2009-06-08,06:22:06
39.973447,116.334048,0,240,39972.2888425926,2009-06-08,06:55:56
39.973297,116.333431,0,267,39972.2895949074,2009-06-08,06:57:01
39.97329,116.334194,0,386,39972.2896527778,2009-06-08,06:57:06
39.973309,116.33427,0,403,39972.2897106481,2009-06-08,06:57:11
39.973317,116.334294,0,405,39972.2897685185,2009-06-08,06:57:16
39.973498,116.334651,0,418,39972.2898263889,2009-06-08,06:57:21
39.973558,116.334718,0,421,39972.2898842593,2009-06-08,06:57:26
39.973554,116.334783,0,420,39972.2899421296,2009-06-08,06:57:31
39.973551,116.334769,0,418,39972.29,2009-06-08,06:57:36
39.973482,116.334498,0,380,39972.2900578704,2009-06-08,06:57:41
39.973473,116.334457,0,358,39972.2901157407,2009-06-08,06:57:46
39.973489,116.334468,0,346,39972.2901736111,2009-06-08,06:57:51
39.973515,116.334491,0,338,39972.2902314815,2009-06-08,06:57:56
39.973522,116.334535,0,325,39972.2902893518,2009-06-08,06:58:01
39.973514,116.334368,0,297,39972.2903472222,2009-06-08,06:58:06
39.973477,116.334204,0,272,39972.2904050926,2009-06-08,06:58:11
39.973432,116.334071,0,259,39972.290462963,2009-06-08,06:58:16
39.973446,116.334052,0,254,39972.2905208333,2009-06-08,06:58:21
39.973447,116.334028,0,255,39972.2905787037,2009-06-08,06:58:26
39.973482,116.334221,0,251,39972.2906365741,2009-06-08,06:58:31
39.973469,116.334247,0,245,39972.2906944444,2009-06-08,06:58:36
39.973469,116.334262,0,245,39972.2907523148,2009-06-08,06:58:41
39.973469,116.334262,0,245,39972.2908101852,2009-06-08,06:58:46
39.973469,116.334262,0,245,39972.2908449074,2009-06-08,06:58:49
39.973469,116.334262,0,245,39972.2908680556,2009-06-08,06:58:51
39.97346,116.334226,0,243,39972.2909259259,2009-06-08,06:58:56
39.973446,116.334154,0,239,39972.2909837963,2009-06-08,06:59:01
39.973438,116.334065,0,238,39972.2910416667,2009-06-08,06:59:06
39.973433,116.333923,0,238,39972.291099537,2009-06-08,06:59:11
39.973437,116.333957,0,232,39972.2911574074,2009-06-08,06:59:16
39.973438,116.33399,0,232,39972.2912152778,2009-06-08,06:59:21
39.973457,116.334062,0,233,39972.2912731481,2009-06-08,06:59:26
39.973459,116.334089,0,236,39972.2913310185,2009-06-08,06:59:31
39.97346,116.334088,0,236,39972.2913888889,2009-06-08,06:59:36
39.97346,116.334082,0,236,39972.2914467593,2009-06-08,06:59:41
39.973461,116.334078,0,236,39972.2915046296,2009-06-08,06:59:46
39.973461,116.334078,0,236,39972.2915393518,2009-06-08,06:59:49
39.973461,116.334084,0,236,39972.2915625,2009-06-08,06:59:51
39.973457,116.334106,0,235,39972.2916203704,2009-06-08,06:59:56
39.973472,116.334121,0,235,39972.2916782407,2009-06-08,07:00:01
39.973466,116.334139,0,235,39972.2917361111,2009-06-08,07:00:06
39.973459,116.334123,0,234,39972.2917939815,2009-06-08,07:00:11
39.973452,116.334112,0,231,39972.2918518518,2009-06-08,07:00:16
39.973454,116.334079,0,230,39972.2919097222,2009-06-08,07:00:21
39.973453,116.334069,0,230,39972.2919675926,2009-06-08,07:00:26
39.973453,116.334069,0,230,39972.2920023148,2009-06-08,07:00:29
39.973454,116.334063,0,230,39972.292025463,2009-06-08,07:00:31
39.973454,116.334075,0,230,39972.2920833333,2009-06-08,07:00:36
39.973466,116.334192,0,231,39972.2921412037,2009-06-08,07:00:41
39.973464,116.334243,0,230,39972.2921990741,2009-06-08,07:00:46
39.973464,116.334255,0,230,39972.2922569444,2009-06-08,07:00:51
39.973464,116.334323,0,233,39972.2923148148,2009-06-08,07:00:56
39.973453,116.334358,0,234,39972.2923726852,2009-06-08,07:01:01
39.973454,116.334358,0,234,39972.2924305556,2009-06-08,07:01:06
39.973454,116.334353,0,234,39972.2924884259,2009-06-08,07:01:11
39.973454,116.334353,0,234,39972.2925231481,2009-06-08,07:01:14
39.973453,116.334345,0,234,39972.2925462963,2009-06-08,07:01:16
39.973451,116.334274,0,234,39972.2926041667,2009-06-08,07:01:21
39.973434,116.334212,0,235,39972.292662037,2009-06-08,07:01:26
39.97346,116.334355,0,234,39972.2927199074,2009-06-08,07:01:31
39.973481,116.334452,0,233,39972.2927777778,2009-06-08,07:01:36
39.973495,116.334504,0,235,39972.2928356482,2009-06-08,07:01:41
39.973541,116.334498,0,240,39972.2928935185,2009-06-08,07:01:46
39.973541,116.334507,0,241,39972.2929513889,2009-06-08,07:01:51
39.973541,116.334507,0,241,39972.2929861111,2009-06-08,07:01:54
39.973541,116.334504,0,241,39972.2930092593,2009-06-08,07:01:56
39.973555,116.334491,0,245,39972.2930671296,2009-06-08,07:02:01
39.973555,116.334491,0,245,39972.2931018519,2009-06-08,07:02:04
39.973559,116.334489,0,247,39972.293125,2009-06-08,07:02:06
39.973552,116.334462,0,247,39972.2931828704,2009-06-08,07:02:11
39.973523,116.334364,0,244,39972.2932407407,2009-06-08,07:02:16
39.973522,116.334333,0,243,39972.2932986111,2009-06-08,07:02:21
39.973525,116.334342,0,244,39972.2933564815,2009-06-08,07:02:26
39.973503,116.334353,0,240,39972.2934143519,2009-06-08,07:02:31
39.973499,116.334327,0,239,39972.2934722222,2009-06-08,07:02:36
39.973502,116.334227,0,241,39972.2935300926,2009-06-08,07:02:41
39.973533,116.334262,0,239,39972.293587963,2009-06-08,07:02:46
39.973603,116.33437,0,238,39972.2936458333,2009-06-08,07:02:51
39.97361,116.334391,0,238,39972.2937037037,2009-06-08,07:02:56
39.973627,116.33446,0,236,39972.2937615741,2009-06-08,07:03:01
39.973645,116.33451,0,234,39972.2938194444,2009-06-08,07:03:06
39.973632,116.334573,0,229,39972.2938773148,2009-06-08,07:03:11
39.973632,116.334601,0,226,39972.2939351852,2009-06-08,07:03:16
39.973623,116.334583,0,228,39972.2939930556,2009-06-08,07:03:21
39.973633,116.334559,0,227,39972.2940509259,2009-06-08,07:03:26
39.973633,116.334557,0,227,39972.2941087963,2009-06-08,07:03:31
39.973633,116.334557,0,227,39972.2941435185,2009-06-08,07:03:34
39.973633,116.334561,0,227,39972.2941666667,2009-06-08,07:03:36
39.973633,116.334573,0,227,39972.294224537,2009-06-08,07:03:41
39.973643,116.334648,0,225,39972.2942824074,2009-06-08,07:03:46
39.973664,116.33471,0,224,39972.2943402778,2009-06-08,07:03:51
39.973662,116.334732,0,223,39972.2943981481,2009-06-08,07:03:56
39.973675,116.334834,0,222,39972.2944560185,2009-06-08,07:04:01
39.973699,116.334917,0,220,39972.2945138889,2009-06-08,07:04:06
39.973711,116.334951,0,220,39972.2945717593,2009-06-08,07:04:11
39.973688,116.334906,0,215,39972.2946296296,2009-06-08,07:04:16
39.97363,116.334729,0,210,39972.2946875,2009-06-08,07:04:21
39.973617,116.334682,0,211,39972.2947453704,2009-06-08,07:04:26
39.973611,116.334623,0,211,39972.2948032407,2009-06-08,07:04:31
39.973582,116.334515,0,209,39972.2948611111,2009-06-08,07:04:36
39.973573,116.334476,0,211,39972.2949189815,2009-06-08,07:04:41
39.973554,116.334408,0,212,39972.2949768519,2009-06-08,07:04:46
39.973542,116.334359,0,212,39972.2950347222,2009-06-08,07:04:51
39.973541,116.334346,0,211,39972.2950925926,2009-06-08,07:04:56
39.973514,116.334305,0,208,39972.295150463,2009-06-08,07:05:01
39.973503,116.334264,0,208,39972.2952083333,2009-06-08,07:05:06
39.973503,116.334264,0,208,39972.2952430556,2009-06-08,07:05:09
39.973502,116.334263,0,205,39972.2952662037,2009-06-08,07:05:11
39.973504,116.334248,0,205,39972.2953240741,2009-06-08,07:05:16
39.97353,116.334267,0,205,39972.2953819444,2009-06-08,07:05:21
39.97353,116.334274,0,205,39972.2954398148,2009-06-08,07:05:26
39.97353,116.334269,0,205,39972.2954976852,2009-06-08,07:05:31
39.97353,116.334269,0,205,39972.2955555556,2009-06-08,07:05:36
39.97353,116.334273,0,205,39972.2956134259,2009-06-08,07:05:41
39.97353,116.334273,0,205,39972.2956481481,2009-06-08,07:05:44
39.97353,116.334269,0,205,39972.2956712963,2009-06-08,07:05:46
39.973504,116.334239,0,205,39972.2957291667,2009-06-08,07:05:51
39.973479,116.334199,0,205,39972.295787037,2009-06-08,07:05:56
39.973477,116.334187,0,205,39972.2958449074,2009-06-08,07:06:01
39.973477,116.334187,0,205,39972.2959027778,2009-06-08,07:06:06
39.973477,116.334187,0,205,39972.2959375,2009-06-08,07:06:09
39.973478,116.334193,0,205,39972.2959606481,2009-06-08,07:06:11
39.97348,116.334243,0,205,39972.2960185185,2009-06-08,07:06:16
39.973482,116.334268,0,205,39972.2960763889,2009-06-08,07:06:21
39.973476,116.334273,0,205,39972.2961342593,2009-06-08,07:06:26
39.973476,116.334273,0,205,39972.2961689815,2009-06-08,07:06:29
39.973476,116.33428,0,205,39972.2961921296,2009-06-08,07:06:31
39.973474,116.334248,0,204,39972.29625,2009-06-08,07:06:36
39.973476,116.334236,0,204,39972.2963078704,2009-06-08,07:06:41
39.973476,116.33421,0,204,39972.2963657407,2009-06-08,07:06:46
39.973482,116.334179,0,204,39972.2964236111,2009-06-08,07:06:51
39.973483,116.334175,0,204,39972.2964814815,2009-06-08,07:06:56
39.973483,116.334177,0,204,39972.2965393519,2009-06-08,07:07:01
39.973483,116.334177,0,204,39972.2965740741,2009-06-08,07:07:04
39.973483,116.334182,0,204,39972.2965972222,2009-06-08,07:07:06
39.973496,116.334169,0,204,39972.2966550926,2009-06-08,07:07:11
39.973517,116.334202,0,206,39972.296712963,2009-06-08,07:07:16
39.973518,116.334188,0,207,39972.2967708333,2009-06-08,07:07:21
39.973518,116.334188,0,207,39972.2968055556,2009-06-08,07:07:24
39.973516,116.334195,0,207,39972.2968287037,2009-06-08,07:07:26
39.973533,116.334229,0,207,39972.2968865741,2009-06-08,07:07:31
39.973547,116.334265,0,208,39972.2969444444,2009-06-08,07:07:36
39.973555,116.334236,0,208,39972.2970023148,2009-06-08,07:07:41
39.973555,116.334236,0,208,39972.297037037,2009-06-08,07:07:44
39.973555,116.334243,0,208,39972.2970601852,2009-06-08,07:07:46
39.973556,116.334253,0,208,39972.2971180556,2009-06-08,07:07:51
39.973555,116.334262,0,208,39972.2971759259,2009-06-08,07:07:56
39.973555,116.334271,0,208,39972.2972337963,2009-06-08,07:08:01
39.973527,116.33427,0,208,39972.2972916667,2009-06-08,07:08:06
39.973527,116.334268,0,208,39972.297349537,2009-06-08,07:08:11
39.973527,116.334268,0,208,39972.2973842593,2009-06-08,07:08:14
39.973527,116.334266,0,208,39972.2974074074,2009-06-08,07:08:16
39.973526,116.334276,0,208,39972.2974652778,2009-06-08,07:08:21
39.973527,116.334281,0,208,39972.2975231481,2009-06-08,07:08:26
39.973527,116.334281,0,208,39972.2975810185,2009-06-08,07:08:31
39.973527,116.334281,0,208,39972.2976157407,2009-06-08,07:08:34
39.973526,116.334276,0,208,39972.2976388889,2009-06-08,07:08:36
39.973515,116.334242,0,208,39972.2976967593,2009-06-08,07:08:41
39.973516,116.334198,0,207,39972.2977546296,2009-06-08,07:08:46
39.973494,116.334128,0,207,39972.2978125,2009-06-08,07:08:51
39.973493,116.334122,0,206,39972.2978703704,2009-06-08,07:08:56
39.973493,116.334127,0,206,39972.2979282407,2009-06-08,07:09:01
39.973493,116.334127,0,206,39972.297962963,2009-06-08,07:09:04
39.973493,116.334119,0,206,39972.2979861111,2009-06-08,07:09:06
39.973492,116.334106,0,206,39972.2980439815,2009-06-08,07:09:11
39.973492,116.3341,0,206,39972.2981018518,2009-06-08,07:09:16
39.973492,116.334096,0,206,39972.2981597222,2009-06-08,07:09:21
39.973492,116.334093,0,206,39972.2982175926,2009-06-08,07:09:26
39.973492,116.334093,0,206,39972.2982523148,2009-06-08,07:09:29
39.973492,116.334092,0,206,39972.298275463,2009-06-08,07:09:31
39.973489,116.334077,0,206,39972.2983333333,2009-06-08,07:09:36
39.973465,116.334037,0,206,39972.2983912037,2009-06-08,07:09:41
39.973448,116.334018,0,206,39972.2984490741,2009-06-08,07:09:46
39.973449,116.334014,0,206,39972.2985069444,2009-06-08,07:09:51
39.973456,116.334009,0,206,39972.2985648148,2009-06-08,07:09:56
39.973463,116.334007,0,206,39972.2986226852,2009-06-08,07:10:01
39.973463,116.334007,0,206,39972.2986574074,2009-06-08,07:10:04
39.973455,116.334001,0,206,39972.2986805556,2009-06-08,07:10:06
39.973443,116.334,0,206,39972.2987384259,2009-06-08,07:10:11
39.973443,116.334,0,206,39972.2987731481,2009-06-08,07:10:14
39.973441,116.334002,0,206,39972.2987962963,2009-06-08,07:10:16
39.973449,116.333989,0,206,39972.2988541667,2009-06-08,07:10:21
39.973473,116.334021,0,206,39972.298912037,2009-06-08,07:10:26
39.973473,116.334021,0,206,39972.2989467593,2009-06-08,07:10:29
39.973473,116.334023,0,206,39972.2989699074,2009-06-08,07:10:31
39.97348,116.334044,0,206,39972.2990277778,2009-06-08,07:10:36
39.973496,116.334133,0,206,39972.2990856481,2009-06-08,07:10:41
39.973499,116.334181,0,207,39972.2991435185,2009-06-08,07:10:46
39.97349,116.334193,0,207,39972.2992013889,2009-06-08,07:10:51
39.973479,116.334166,0,207,39972.2992592593,2009-06-08,07:10:56
39.973479,116.33418,0,207,39972.2993171296,2009-06-08,07:11:01
39.973473,116.33419,0,208,39972.299375,2009-06-08,07:11:06
39.97348,116.334203,0,209,39972.2994328704,2009-06-08,07:11:11
39.973479,116.334165,0,210,39972.2994907407,2009-06-08,07:11:16
39.973479,116.334165,0,210,39972.299525463,2009-06-08,07:11:19
39.973474,116.33417,0,210,39972.2995486111,2009-06-08,07:11:21
39.973483,116.334161,0,210,39972.2996064815,2009-06-08,07:11:26
39.973479,116.334161,0,210,39972.2996643518,2009-06-08,07:11:31
39.973478,116.334158,0,210,39972.2997222222,2009-06-08,07:11:36
39.973478,116.334158,0,210,39972.2997569444,2009-06-08,07:11:39
39.973478,116.334151,0,210,39972.2997800926,2009-06-08,07:11:41
39.973476,116.334135,0,210,39972.299837963,2009-06-08,07:11:46
39.973471,116.334087,0,210,39972.2998958333,2009-06-08,07:11:51
39.973457,116.334045,0,210,39972.2999537037,2009-06-08,07:11:56
39.97345,116.334036,0,210,39972.3000115741,2009-06-08,07:12:01
39.973446,116.334048,0,210,39972.3000694444,2009-06-08,07:12:06
39.973447,116.33404,0,210,39972.3001273148,2009-06-08,07:12:11
39.973446,116.334042,0,210,39972.3001851852,2009-06-08,07:12:16
39.973446,116.334042,0,210,39972.3002199074,2009-06-08,07:12:19
39.973446,116.334044,0,210,39972.3002430556,2009-06-08,07:12:21
39.973449,116.33406,0,210,39972.3003009259,2009-06-08,07:12:26
39.973449,116.33406,0,210,39972.3003356481,2009-06-08,07:12:29
39.973445,116.334056,0,210,39972.3003587963,2009-06-08,07:12:31
39.973464,116.33406,0,210,39972.3004166667,2009-06-08,07:12:36
39.97347,116.334049,0,211,39972.300474537,2009-06-08,07:12:41
39.973471,116.334044,0,211,39972.3005324074,2009-06-08,07:12:46
39.973471,116.334046,0,211,39972.3005902778,2009-06-08,07:12:51
39.973471,116.334046,0,211,39972.300625,2009-06-08,07:12:54
39.973473,116.334042,0,211,39972.3006481482,2009-06-08,07:12:56
39.973482,116.334025,0,212,39972.3007060185,2009-06-08,07:13:01
39.97347,116.333999,0,212,39972.3007638889,2009-06-08,07:13:06
39.97347,116.333999,0,212,39972.3007986111,2009-06-08,07:13:09
39.97347,116.333993,0,212,39972.3008217593,2009-06-08,07:13:11
39.973447,116.333968,0,212,39972.3008796296,2009-06-08,07:13:16
39.973441,116.333955,0,212,39972.3009375,2009-06-08,07:13:21
39.973431,116.333907,0,212,39972.3009953704,2009-06-08,07:13:26
39.973422,116.333873,0,212,39972.3010532407,2009-06-08,07:13:31
39.973422,116.333863,0,212,39972.3011111111,2009-06-08,07:13:36
39.973425,116.333861,0,212,39972.3011689815,2009-06-08,07:13:41
39.973425,116.333859,0,212,39972.3012268519,2009-06-08,07:13:46
39.973425,116.333866,0,212,39972.3012847222,2009-06-08,07:13:51
39.973425,116.333866,0,212,39972.3013194444,2009-06-08,07:13:54
39.973425,116.333872,0,212,39972.3013425926,2009-06-08,07:13:56
39.973427,116.333886,0,212,39972.301400463,2009-06-08,07:14:01
39.973417,116.333985,0,213,39972.3014583333,2009-06-08,07:14:06
39.973425,116.334029,0,213,39972.3015162037,2009-06-08,07:14:11
39.973441,116.334024,0,214,39972.3015740741,2009-06-08,07:14:16
39.973441,116.334024,0,214,39972.3016087963,2009-06-08,07:14:19
39.973435,116.334019,0,214,39972.3016319444,2009-06-08,07:14:21
39.973436,116.333989,0,214,39972.3016898148,2009-06-08,07:14:26
39.973436,116.333989,0,214,39972.3017476852,2009-06-08,07:14:31
39.973436,116.33399,0,214,39972.3018055556,2009-06-08,07:14:36
39.973436,116.33399,0,214,39972.3018634259,2009-06-08,07:14:41
39.973436,116.33399,0,214,39972.3018981481,2009-06-08,07:14:44
39.973437,116.333993,0,214,39972.3019212963,2009-06-08,07:14:46
39.973437,116.334002,0,214,39972.3019791667,2009-06-08,07:14:51
39.973447,116.334012,0,214,39972.302037037,2009-06-08,07:14:56
39.973461,116.334031,0,215,39972.3020949074,2009-06-08,07:15:01
39.973461,116.334002,0,215,39972.3021527778,2009-06-08,07:15:06
39.973461,116.333996,0,215,39972.3022106481,2009-06-08,07:15:11
39.973462,116.333999,0,215,39972.3022685185,2009-06-08,07:15:16
39.973462,116.334004,0,215,39972.3023263889,2009-06-08,07:15:21
39.973462,116.334008,0,215,39972.3023842593,2009-06-08,07:15:26
39.973461,116.334015,0,215,39972.3024421296,2009-06-08,07:15:31
39.973462,116.334023,0,215,39972.3025,2009-06-08,07:15:36
39.973462,116.334029,0,215,39972.3025578704,2009-06-08,07:15:41
39.973463,116.334037,0,215,39972.3026157407,2009-06-08,07:15:46
39.973463,116.334037,0,215,39972.302650463,2009-06-08,07:15:49
39.973463,116.334044,0,215,39972.3026736111,2009-06-08,07:15:51
39.973468,116.334068,0,215,39972.3027314815,2009-06-08,07:15:56
39.973468,116.334075,0,215,39972.3027893519,2009-06-08,07:16:01
39.973468,116.334078,0,215,39972.3028472222,2009-06-08,07:16:06
39.973468,116.334078,0,215,39972.3028819444,2009-06-08,07:16:09
39.973468,116.334085,0,215,39972.3029050926,2009-06-08,07:16:11
39.973467,116.33411,0,216,39972.302962963,2009-06-08,07:16:16
39.973467,116.33411,0,216,39972.3029976852,2009-06-08,07:16:19
39.973467,116.334115,0,216,39972.3030208333,2009-06-08,07:16:21
39.973466,116.334125,0,216,39972.3030787037,2009-06-08,07:16:26
39.973468,116.334146,0,216,39972.3031365741,2009-06-08,07:16:31
39.973471,116.334132,0,216,39972.3031944444,2009-06-08,07:16:36
39.973471,116.334131,0,216,39972.3032523148,2009-06-08,07:16:41
39.973471,116.334131,0,216,39972.303287037,2009-06-08,07:16:44
39.973471,116.334124,0,216,39972.3033101852,2009-06-08,07:16:46
39.973475,116.334074,0,215,39972.3033680556,2009-06-08,07:16:51
39.97347,116.334049,0,214,39972.3034259259,2009-06-08,07:16:56
39.973469,116.334039,0,214,39972.3034837963,2009-06-08,07:17:01
39.973469,116.334039,0,214,39972.3035416667,2009-06-08,07:17:06
39.973469,116.334042,0,214,39972.303599537,2009-06-08,07:17:11
39.973469,116.334039,0,214,39972.3036574074,2009-06-08,07:17:16
39.973469,116.334033,0,214,39972.3037152778,2009-06-08,07:17:21
39.973469,116.334028,0,214,39972.3037731481,2009-06-08,07:17:26
39.973469,116.334028,0,214,39972.3038078704,2009-06-08,07:17:29
39.973469,116.334025,0,214,39972.3038310185,2009-06-08,07:17:31
39.973469,116.334013,0,214,39972.3038888889,2009-06-08,07:17:36
39.973472,116.333991,0,213,39972.3039467593,2009-06-08,07:17:41
39.973471,116.333988,0,213,39972.3040046296,2009-06-08,07:17:46
39.973471,116.33399,0,213,39972.3040625,2009-06-08,07:17:51
39.97347,116.333995,0,213,39972.3041203704,2009-06-08,07:17:56
39.97347,116.334,0,213,39972.3041782407,2009-06-08,07:18:01
39.97347,116.333999,0,213,39972.3042361111,2009-06-08,07:18:06
39.973471,116.333997,0,213,39972.3042939815,2009-06-08,07:18:11
39.973471,116.333997,0,213,39972.3043287037,2009-06-08,07:18:14
39.973471,116.333996,0,213,39972.3043518519,2009-06-08,07:18:16
39.973472,116.334005,0,213,39972.3044097222,2009-06-08,07:18:21
39.973474,116.334053,0,213,39972.3044675926,2009-06-08,07:18:26
39.973465,116.334066,0,213,39972.304525463,2009-06-08,07:18:31
39.973469,116.334031,0,213,39972.3045833333,2009-06-08,07:18:36
39.973472,116.334022,0,213,39972.3046412037,2009-06-08,07:18:41
39.973472,116.334016,0,213,39972.3046990741,2009-06-08,07:18:46
39.973472,116.334016,0,213,39972.3047337963,2009-06-08,07:18:49
39.973476,116.334008,0,213,39972.3047569444,2009-06-08,07:18:51
39.973485,116.333986,0,213,39972.3048148148,2009-06-08,07:18:56
39.973487,116.334,0,213,39972.3048726852,2009-06-08,07:19:01
39.973487,116.333993,0,213,39972.3049305556,2009-06-08,07:19:06
39.973487,116.333989,0,213,39972.3049884259,2009-06-08,07:19:11
39.973487,116.333987,0,213,39972.3050462963,2009-06-08,07:19:16
39.973487,116.333987,0,213,39972.3050810185,2009-06-08,07:19:19
39.973487,116.333984,0,213,39972.3051041667,2009-06-08,07:19:21
39.973479,116.333926,0,212,39972.305162037,2009-06-08,07:19:26
39.973479,116.33388,0,211,39972.3052199074,2009-06-08,07:19:31
39.973487,116.333893,0,210,39972.3052777778,2009-06-08,07:19:36
39.973487,116.333893,0,210,39972.3053125,2009-06-08,07:19:39
39.973487,116.333886,0,210,39972.3053356481,2009-06-08,07:19:41
39.973479,116.333875,0,210,39972.3053935185,2009-06-08,07:19:46
39.973486,116.333877,0,210,39972.3054513889,2009-06-08,07:19:51
39.973486,116.333877,0,210,39972.3054861111,2009-06-08,07:19:54
39.973485,116.33387,0,209,39972.3055092593,2009-06-08,07:19:56
39.973484,116.33388,0,209,39972.3055671296,2009-06-08,07:20:01
39.973483,116.333887,0,209,39972.305625,2009-06-08,07:20:06
39.973483,116.333887,0,209,39972.3056597222,2009-06-08,07:20:09
39.973482,116.333891,0,209,39972.3056828704,2009-06-08,07:20:11
39.973479,116.333918,0,209,39972.3057407407,2009-06-08,07:20:16
39.97349,116.333926,0,208,39972.3057986111,2009-06-08,07:20:21
39.973491,116.333916,0,208,39972.3058564815,2009-06-08,07:20:26
39.973489,116.333934,0,208,39972.3059143518,2009-06-08,07:20:31
39.97348,116.333998,0,208,39972.3059722222,2009-06-08,07:20:36
39.973467,116.333957,0,208,39972.3060300926,2009-06-08,07:20:41
39.973467,116.333952,0,208,39972.306087963,2009-06-08,07:20:46
39.973467,116.333948,0,208,39972.3061458333,2009-06-08,07:20:51
39.973467,116.333945,0,208,39972.3062037037,2009-06-08,07:20:56
39.973467,116.33394,0,208,39972.3062615741,2009-06-08,07:21:01
39.973467,116.333938,0,208,39972.3063194444,2009-06-08,07:21:06
39.973466,116.333934,0,208,39972.3063773148,2009-06-08,07:21:11
39.973466,116.333934,0,208,39972.306412037,2009-06-08,07:21:14
39.973473,116.333941,0,207,39972.3064351852,2009-06-08,07:21:16
39.973479,116.333966,0,207,39972.3064930556,2009-06-08,07:21:21
39.973479,116.333966,0,207,39972.3065277778,2009-06-08,07:21:24
39.97348,116.333972,0,208,39972.3065509259,2009-06-08,07:21:26
39.9735,116.333885,0,207,39972.3066087963,2009-06-08,07:21:31
39.973485,116.333822,0,205,39972.3066666667,2009-06-08,07:21:36
39.973468,116.333782,0,203,39972.306724537,2009-06-08,07:21:41
39.973474,116.333795,0,201,39972.3067824074,2009-06-08,07:21:46
39.973474,116.333795,0,201,39972.3068171296,2009-06-08,07:21:49
39.973474,116.333798,0,201,39972.3068402778,2009-06-08,07:21:51
39.973467,116.333876,0,199,39972.3068981481,2009-06-08,07:21:56
39.973445,116.333933,0,196,39972.3069560185,2009-06-08,07:22:01
39.973449,116.333996,0,191,39972.3070138889,2009-06-08,07:22:06
39.973447,116.333955,0,187,39972.3070717593,2009-06-08,07:22:11
39.97345,116.333948,0,187,39972.3071296296,2009-06-08,07:22:16
39.97345,116.333944,0,187,39972.3071875,2009-06-08,07:22:21
39.97345,116.333944,0,187,39972.3072222222,2009-06-08,07:22:24
39.973449,116.333937,0,187,39972.3072453704,2009-06-08,07:22:26
39.973448,116.333947,0,187,39972.3073032407,2009-06-08,07:22:31
39.973453,116.333966,0,187,39972.3073611111,2009-06-08,07:22:36
39.97346,116.333962,0,188,39972.3074189815,2009-06-08,07:22:41
39.97346,116.333963,0,188,39972.3074768518,2009-06-08,07:22:46
39.973459,116.333958,0,188,39972.3075347222,2009-06-08,07:22:51
39.973459,116.333958,0,188,39972.3075694444,2009-06-08,07:22:54
39.973459,116.33395,0,188,39972.3075925926,2009-06-08,07:22:56
39.973442,116.333924,0,188,39972.307650463,2009-06-08,07:23:01
39.973439,116.333894,0,188,39972.3077083333,2009-06-08,07:23:06
39.973439,116.333894,0,188,39972.3077430556,2009-06-08,07:23:09
39.973432,116.333889,0,188,39972.3077662037,2009-06-08,07:23:11
39.973437,116.333905,0,188,39972.3078240741,2009-06-08,07:23:16
39.973442,116.333878,0,188,39972.3078819444,2009-06-08,07:23:21
39.973442,116.333865,0,188,39972.3079398148,2009-06-08,07:23:26
39.973438,116.333865,0,187,39972.3079976852,2009-06-08,07:23:31
39.973434,116.33387,0,187,39972.3080555556,2009-06-08,07:23:36
39.973434,116.33387,0,187,39972.3080902778,2009-06-08,07:23:39
39.973434,116.333871,0,187,39972.3081134259,2009-06-08,07:23:41
39.973464,116.33377,0,187,39972.3081712963,2009-06-08,07:23:46
39.973469,116.333728,0,186,39972.3082291667,2009-06-08,07:23:51
39.973464,116.33376,0,185,39972.308287037,2009-06-08,07:23:56
39.973461,116.333777,0,185,39972.3083449074,2009-06-08,07:24:01
39.973455,116.333791,0,185,39972.3084027778,2009-06-08,07:24:06
39.97345,116.333819,0,186,39972.3084606482,2009-06-08,07:24:11
39.973441,116.333848,0,186,39972.3085185185,2009-06-08,07:24:16
39.973441,116.333852,0,186,39972.3085763889,2009-06-08,07:24:21
39.97344,116.333856,0,186,39972.3086342593,2009-06-08,07:24:26
39.973441,116.33386,0,186,39972.3086921296,2009-06-08,07:24:31
39.973441,116.33386,0,186,39972.3087268519,2009-06-08,07:24:34
39.973441,116.333866,0,186,39972.30875,2009-06-08,07:24:36
39.973441,116.333878,0,186,39972.3088078704,2009-06-08,07:24:41
39.973441,116.333876,0,186,39972.3088657407,2009-06-08,07:24:46
39.973441,116.333876,0,186,39972.308900463,2009-06-08,07:24:49
39.97344,116.333883,0,186,39972.3089236111,2009-06-08,07:24:51
39.973439,116.333896,0,186,39972.3089814815,2009-06-08,07:24:56
39.973414,116.333906,0,187,39972.3090393519,2009-06-08,07:25:01
39.973414,116.333917,0,187,39972.3090972222,2009-06-08,07:25:06
39.973419,116.333966,0,187,39972.3091550926,2009-06-08,07:25:11
39.973426,116.333978,0,187,39972.309212963,2009-06-08,07:25:16
39.973431,116.333989,0,187,39972.3092708333,2009-06-08,07:25:21
39.973422,116.333983,0,186,39972.3093287037,2009-06-08,07:25:26
39.973421,116.333969,0,186,39972.3093865741,2009-06-08,07:25:31
39.97342,116.333934,0,186,39972.3094444444,2009-06-08,07:25:36
39.973416,116.333873,0,186,39972.3095023148,2009-06-08,07:25:41
39.973416,116.333826,0,185,39972.3095601852,2009-06-08,07:25:46
39.973415,116.333847,0,183,39972.3096180556,2009-06-08,07:25:51
39.973416,116.333867,0,183,39972.3096759259,2009-06-08,07:25:56
39.973408,116.333876,0,183,39972.3097337963,2009-06-08,07:26:01
39.973405,116.333869,0,183,39972.3097916667,2009-06-08,07:26:06
39.973405,116.333869,0,183,39972.3098263889,2009-06-08,07:26:09
39.973405,116.333865,0,183,39972.309849537,2009-06-08,07:26:11
39.973406,116.333835,0,183,39972.3099074074,2009-06-08,07:26:16
39.973387,116.333773,0,183,39972.3099652778,2009-06-08,07:26:21
39.973369,116.333763,0,182,39972.3100231481,2009-06-08,07:26:26
39.973372,116.333827,0,182,39972.3100810185,2009-06-08,07:26:31
39.973372,116.333827,0,182,39972.3101157407,2009-06-08,07:26:34
39.973373,116.33382,0,183,39972.3101388889,2009-06-08,07:26:36
39.973373,116.333775,0,183,39972.3101967593,2009-06-08,07:26:41
39.973392,116.333739,0,183,39972.3102546296,2009-06-08,07:26:46
39.973393,116.333731,0,183,39972.3103125,2009-06-08,07:26:51
39.973394,116.333732,0,183,39972.3103703704,2009-06-08,07:26:56
39.973394,116.333732,0,183,39972.3104050926,2009-06-08,07:26:59
39.973394,116.333737,0,183,39972.3104282407,2009-06-08,07:27:01
39.973387,116.333806,0,183,39972.3104861111,2009-06-08,07:27:06
39.973388,116.333939,0,183,39972.3105439815,2009-06-08,07:27:11
39.973389,116.333946,0,182,39972.3106018519,2009-06-08,07:27:16
39.973389,116.333946,0,182,39972.3106365741,2009-06-08,07:27:19
39.973386,116.333945,0,181,39972.3106597222,2009-06-08,07:27:21
39.973396,116.333897,0,179,39972.3107175926,2009-06-08,07:27:26
39.973395,116.333857,0,178,39972.310775463,2009-06-08,07:27:31
39.973395,116.333857,0,178,39972.3108101852,2009-06-08,07:27:34
39.973395,116.333859,0,178,39972.3108333333,2009-06-08,07:27:36
39.973378,116.333947,0,178,39972.3108912037,2009-06-08,07:27:41
39.973383,116.333957,0,177,39972.3109490741,2009-06-08,07:27:46
39.973382,116.333932,0,175,39972.3110069444,2009-06-08,07:27:51
39.973388,116.333923,0,174,39972.3110648148,2009-06-08,07:27:56
39.973387,116.333935,0,174,39972.3111226852,2009-06-08,07:28:01
39.973387,116.333935,0,174,39972.3111574074,2009-06-08,07:28:04
39.973387,116.333935,0,174,39972.3111805556,2009-06-08,07:28:06
39.973387,116.333947,0,174,39972.3112384259,2009-06-08,07:28:11
39.973419,116.33392,0,174,39972.3112962963,2009-06-08,07:28:16
39.973432,116.333855,0,174,39972.3113541667,2009-06-08,07:28:21
39.973432,116.333855,0,174,39972.3113888889,2009-06-08,07:28:24
39.973429,116.333848,0,174,39972.311412037,2009-06-08,07:28:26
39.973424,116.333883,0,174,39972.3114699074,2009-06-08,07:28:31
39.973392,116.333911,0,174,39972.3115277778,2009-06-08,07:28:36
39.973392,116.333922,0,174,39972.3115856481,2009-06-08,07:28:41
39.973391,116.333935,0,174,39972.3116435185,2009-06-08,07:28:46
39.9734,116.334117,0,175,39972.3117013889,2009-06-08,07:28:51
39.973432,116.334193,0,176,39972.3117592593,2009-06-08,07:28:56
39.973428,116.334359,0,179,39972.3118171296,2009-06-08,07:29:01
39.973419,116.334494,0,182,39972.311875,2009-06-08,07:29:06
39.973428,116.334468,0,181,39972.3119328704,2009-06-08,07:29:11
39.973449,116.334392,0,180,39972.3119907407,2009-06-08,07:29:16
39.973451,116.334341,0,180,39972.3120486111,2009-06-08,07:29:21
39.973457,116.334326,0,180,39972.3121064815,2009-06-08,07:29:26
39.973467,116.334285,0,180,39972.3121643519,2009-06-08,07:29:31
39.973475,116.334274,0,180,39972.3122222222,2009-06-08,07:29:36
39.973469,116.334291,0,179,39972.3122800926,2009-06-08,07:29:41
39.973469,116.334291,0,179,39972.3123148148,2009-06-08,07:29:44
39.973468,116.334288,0,180,39972.312337963,2009-06-08,07:29:46
39.973434,116.334181,0,179,39972.3123958333,2009-06-08,07:29:51
39.973434,116.334179,0,179,39972.3124537037,2009-06-08,07:29:56
39.973435,116.334186,0,179,39972.3125115741,2009-06-08,07:30:01
39.973435,116.334186,0,179,39972.3125462963,2009-06-08,07:30:04
39.973435,116.334179,0,179,39972.3125694444,2009-06-08,07:30:06
39.97343,116.334093,0,179,39972.3126273148,2009-06-08,07:30:11
39.973409,116.334029,0,179,39972.3126851852,2009-06-08,07:30:16
39.973406,116.333981,0,179,39972.3127430556,2009-06-08,07:30:21
39.973436,116.334029,0,179,39972.3128009259,2009-06-08,07:30:26
39.973437,116.334025,0,179,39972.3128587963,2009-06-08,07:30:31
39.973437,116.334025,0,179,39972.3128935185,2009-06-08,07:30:34
39.973437,116.334028,0,179,39972.3129166667,2009-06-08,07:30:36
39.973438,116.334149,0,180,39972.312974537,2009-06-08,07:30:41
39.973426,116.334257,0,180,39972.3130324074,2009-06-08,07:30:46
39.973421,116.334312,0,180,39972.3130902778,2009-06-08,07:30:51
39.973437,116.334404,0,180,39972.3131481481,2009-06-08,07:30:56
39.973428,116.334481,0,179,39972.3132060185,2009-06-08,07:31:01
39.973393,116.334433,0,177,39972.3132638889,2009-06-08,07:31:06
39.973379,116.334398,0,176,39972.3133217593,2009-06-08,07:31:11
39.973379,116.33441,0,176,39972.3133796296,2009-06-08,07:31:16
39.97338,116.334409,0,176,39972.3134375,2009-06-08,07:31:21
39.97338,116.334406,0,176,39972.3134953704,2009-06-08,07:31:26
39.97338,116.334406,0,176,39972.3135300926,2009-06-08,07:31:29
39.97338,116.3344,0,176,39972.3135532407,2009-06-08,07:31:31
39.973387,116.334281,0,175,39972.3136111111,2009-06-08,07:31:36
39.973391,116.334192,0,173,39972.3136689815,2009-06-08,07:31:41
39.973381,116.334032,0,171,39972.3137268518,2009-06-08,07:31:46
39.973384,116.334,0,170,39972.3137847222,2009-06-08,07:31:51
39.973379,116.333966,0,169,39972.3138425926,2009-06-08,07:31:56
39.973384,116.334018,0,170,39972.313900463,2009-06-08,07:32:01
39.973409,116.334359,0,181,39972.3166203704,2009-06-08,07:35:56
39.9734,116.33441,0,177,39972.3166782407,2009-06-08,07:36:01
39.973383,116.334557,0,181,39972.3167361111,2009-06-08,07:36:06
39.973397,116.334549,0,180,39972.3167939815,2009-06-08,07:36:11
39.97339,116.334476,0,176,39972.3168518519,2009-06-08,07:36:16
39.973373,116.334412,0,170,39972.3169097222,2009-06-08,07:36:21
39.973373,116.334408,0,170,39972.3169675926,2009-06-08,07:36:26
39.973373,116.334408,0,170,39972.3170023148,2009-06-08,07:36:29
39.973373,116.334408,0,170,39972.317025463,2009-06-08,07:36:31
39.973374,116.334397,0,170,39972.3170833333,2009-06-08,07:36:36
39.973382,116.334244,0,166,39972.3171412037,2009-06-08,07:36:41
39.973374,116.334103,0,161,39972.3171990741,2009-06-08,07:36:46
39.973386,116.334021,0,156,39972.3172569444,2009-06-08,07:36:51
39.973399,116.333995,0,155,39972.3173148148,2009-06-08,07:36:56
39.973403,116.333957,0,153,39972.3173726852,2009-06-08,07:37:01
39.973386,116.33395,0,151,39972.3174305556,2009-06-08,07:37:06
39.97338,116.333915,0,149,39972.3174884259,2009-06-08,07:37:11
39.973376,116.333839,0,148,39972.3175462963,2009-06-08,07:37:16
39.973376,116.333839,0,148,39972.3175810185,2009-06-08,07:37:19
39.973376,116.333847,0,147,39972.3176041667,2009-06-08,07:37:21
39.973379,116.333915,0,147,39972.317662037,2009-06-08,07:37:26
39.97337,116.333968,0,146,39972.3177199074,2009-06-08,07:37:31
39.973327,116.334061,0,144,39972.3177777778,2009-06-08,07:37:36
39.973316,116.334191,0,141,39972.3178356481,2009-06-08,07:37:41
39.97331,116.334333,0,140,39972.3178935185,2009-06-08,07:37:46
39.973304,116.334323,0,138,39972.3179513889,2009-06-08,07:37:51
39.973304,116.334323,0,138,39972.3179861111,2009-06-08,07:37:54
39.97331,116.334326,0,134,39972.3180092593,2009-06-08,07:37:56
39.973321,116.33432,0,133,39972.3180671296,2009-06-08,07:38:01
39.973321,116.334325,0,133,39972.318125,2009-06-08,07:38:06
39.973321,116.334325,0,133,39972.3181597222,2009-06-08,07:38:09
39.97332,116.334326,0,133,39972.3181828704,2009-06-08,07:38:11
39.973324,116.334308,0,133,39972.3182407407,2009-06-08,07:38:16
39.973336,116.334297,0,133,39972.3182986111,2009-06-08,07:38:21
39.973341,116.334216,0,131,39972.3183564815,2009-06-08,07:38:26
39.973316,116.334169,0,131,39972.3184143519,2009-06-08,07:38:31
39.973314,116.334071,0,130,39972.3184722222,2009-06-08,07:38:36
39.973297,116.334074,0,132,39972.3185300926,2009-06-08,07:38:41
39.973305,116.334049,0,132,39972.318587963,2009-06-08,07:38:46
39.973306,116.334037,0,132,39972.3186458333,2009-06-08,07:38:51
39.973306,116.334037,0,132,39972.3186805556,2009-06-08,07:38:54
39.973307,116.334029,0,132,39972.3187037037,2009-06-08,07:38:56
39.973329,116.333907,0,129,39972.3187615741,2009-06-08,07:39:01
39.973365,116.333865,0,129,39972.3188194444,2009-06-08,07:39:06
39.973377,116.333867,0,129,39972.3188773148,2009-06-08,07:39:11
39.973387,116.333926,0,129,39972.3189351852,2009-06-08,07:39:16
39.97338,116.333939,0,128,39972.3189930556,2009-06-08,07:39:21
39.973378,116.334003,0,128,39972.3190509259,2009-06-08,07:39:26
39.973381,116.334021,0,126,39972.3191087963,2009-06-08,07:39:31
39.973382,116.334026,0,125,39972.3191666667,2009-06-08,07:39:36
39.973382,116.334026,0,125,39972.3192013889,2009-06-08,07:39:39
39.973381,116.334034,0,125,39972.319224537,2009-06-08,07:39:41
39.973378,116.334006,0,123,39972.3192824074,2009-06-08,07:39:46
39.97337,116.333943,0,120,39972.3193402778,2009-06-08,07:39:51
39.973369,116.333945,0,120,39972.3193981481,2009-06-08,07:39:56
39.973369,116.333945,0,120,39972.3194328704,2009-06-08,07:39:59
39.973292,116.334101,0,158,39972.3216550926,2009-06-08,07:43:11
39.97329,116.334293,0,160,39972.321712963,2009-06-08,07:43:16
39.97331,116.334243,0,162,39972.3217708333,2009-06-08,07:43:21
39.973312,116.33422,0,162,39972.3218287037,2009-06-08,07:43:26
39.973312,116.33422,0,162,39972.3218634259,2009-06-08,07:43:29
39.973313,116.334214,0,162,39972.3218865741,2009-06-08,07:43:31
39.973323,116.334147,0,168,39972.3219444444,2009-06-08,07:43:36
39.973341,116.334215,0,172,39972.3220023148,2009-06-08,07:43:41
39.973346,116.334163,0,172,39972.3220601852,2009-06-08,07:43:46
39.973333,116.334158,0,173,39972.3221180556,2009-06-08,07:43:51
39.973314,116.334127,0,174,39972.3221759259,2009-06-08,07:43:56
39.973314,116.334127,0,174,39972.3222106481,2009-06-08,07:43:59
39.97332,116.334134,0,177,39972.3222337963,2009-06-08,07:44:01
39.97332,116.334101,0,180,39972.3222916667,2009-06-08,07:44:06
39.973341,116.334081,0,179,39972.322349537,2009-06-08,07:44:11
39.973359,116.334075,0,181,39972.3224074074,2009-06-08,07:44:16
39.973341,116.334144,0,185,39972.3224652778,2009-06-08,07:44:21
39.973341,116.334144,0,185,39972.3225,2009-06-08,07:44:24
39.973342,116.334149,0,185,39972.3225231481,2009-06-08,07:44:26
39.973342,116.33414,0,184,39972.3225810185,2009-06-08,07:44:31
39.97335,116.334173,0,186,39972.3226388889,2009-06-08,07:44:36
39.973319,116.33429,0,198,39972.3226967593,2009-06-08,07:44:41
39.973301,116.334331,0,203,39972.3227546296,2009-06-08,07:44:46
39.973271,116.334372,0,207,39972.3228125,2009-06-08,07:44:51
39.973273,116.334471,0,210,39972.3228703704,2009-06-08,07:44:56
39.973263,116.334462,0,210,39972.3229282407,2009-06-08,07:45:01
39.973263,116.334462,0,210,39972.322962963,2009-06-08,07:45:04
39.973268,116.33446,0,212,39972.3229861111,2009-06-08,07:45:06
39.973284,116.33448,0,212,39972.3230439815,2009-06-08,07:45:11
39.973294,116.334527,0,213,39972.3231018518,2009-06-08,07:45:16
39.973307,116.334546,0,213,39972.3231597222,2009-06-08,07:45:21
39.973287,116.334605,0,213,39972.3232175926,2009-06-08,07:45:26
39.973259,116.334598,0,213,39972.323275463,2009-06-08,07:45:31
39.973282,116.334599,0,212,39972.3233333333,2009-06-08,07:45:36
39.973302,116.334635,0,213,39972.3233912037,2009-06-08,07:45:41
39.973344,116.334573,0,214,39972.3234490741,2009-06-08,07:45:46
39.973341,116.334598,0,214,39972.3235069444,2009-06-08,07:45:51
39.973341,116.334598,0,214,39972.3235416667,2009-06-08,07:45:54
39.973341,116.334594,0,213,39972.3235648148,2009-06-08,07:45:56
39.973341,116.334583,0,213,39972.3236226852,2009-06-08,07:46:01
39.973341,116.334578,0,213,39972.3236805556,2009-06-08,07:46:06
39.973341,116.334578,0,213,39972.3237152778,2009-06-08,07:46:09
39.973342,116.334577,0,213,39972.3237384259,2009-06-08,07:46:11
39.973365,116.334478,0,213,39972.3237962963,2009-06-08,07:46:16
39.973383,116.334368,0,212,39972.3238541667,2009-06-08,07:46:21
39.973365,116.334228,0,210,39972.323912037,2009-06-08,07:46:26
39.973365,116.334228,0,210,39972.3239467593,2009-06-08,07:46:29
39.973364,116.334228,0,210,39972.3239699074,2009-06-08,07:46:31
39.973365,116.334141,0,206,39972.3240277778,2009-06-08,07:46:36
39.973383,116.334121,0,207,39972.3240856482,2009-06-08,07:46:41
39.973381,116.334112,0,207,39972.3241435185,2009-06-08,07:46:46
39.973382,116.334004,0,205,39972.3242013889,2009-06-08,07:46:51
39.973392,116.333889,0,206,39972.3242592593,2009-06-08,07:46:56
39.973397,116.333845,0,205,39972.3243171296,2009-06-08,07:47:01
39.973403,116.333809,0,205,39972.324375,2009-06-08,07:47:06
39.973411,116.333705,0,203,39972.3244328704,2009-06-08,07:47:11
39.973388,116.333746,0,203,39972.3244907407,2009-06-08,07:47:16
39.973388,116.333834,0,205,39972.3245486111,2009-06-08,07:47:21
39.973393,116.333817,0,204,39972.3246064815,2009-06-08,07:47:26
39.973416,116.333808,0,204,39972.3246643519,2009-06-08,07:47:31
39.973413,116.333872,0,205,39972.3247222222,2009-06-08,07:47:36
39.973405,116.333847,0,205,39972.3247800926,2009-06-08,07:47:41
39.973398,116.333759,0,204,39972.324837963,2009-06-08,07:47:46
39.973398,116.333759,0,204,39972.3248726852,2009-06-08,07:47:49
39.973399,116.333764,0,203,39972.3248958333,2009-06-08,07:47:51
39.973369,116.333765,0,203,39972.3249537037,2009-06-08,07:47:56
39.973369,116.333765,0,203,39972.3249884259,2009-06-08,07:47:59
39.97337,116.333757,0,203,39972.3250115741,2009-06-08,07:48:01
39.973384,116.333833,0,204,39972.3250694444,2009-06-08,07:48:06
39.973392,116.333855,0,204,39972.3251273148,2009-06-08,07:48:11
39.973392,116.333862,0,204,39972.3251851852,2009-06-08,07:48:16
39.973392,116.333862,0,204,39972.3252199074,2009-06-08,07:48:19
39.973392,116.333869,0,204,39972.3252430556,2009-06-08,07:48:21
39.973385,116.333894,0,204,39972.3253009259,2009-06-08,07:48:26
39.973395,116.333967,0,204,39972.3253587963,2009-06-08,07:48:31
39.973411,116.333985,0,204,39972.3254166667,2009-06-08,07:48:36
39.973389,116.334101,0,203,39972.325474537,2009-06-08,07:48:41
39.973359,116.334416,0,207,39972.3346180556,2009-06-08,08:01:51
39.973347,116.334459,0,207,39972.3346759259,2009-06-08,08:01:56
39.973322,116.334418,0,208,39972.3347337963,2009-06-08,08:02:01
39.973321,116.334391,0,207,39972.3347916667,2009-06-08,08:02:06
39.973378,116.334361,0,208,39972.334849537,2009-06-08,08:02:11
39.97338,116.334347,0,209,39972.3349074074,2009-06-08,08:02:16
39.97338,116.334347,0,209,39972.3349421296,2009-06-08,08:02:19
39.973381,116.334349,0,209,39972.3349652778,2009-06-08,08:02:21
39.973395,116.334335,0,211,39972.3350231481,2009-06-08,08:02:26
39.973397,116.334316,0,213,39972.3350810185,2009-06-08,08:02:31
39.973389,116.334311,0,215,39972.3351388889,2009-06-08,08:02:36
39.973389,116.334304,0,215,39972.3351967593,2009-06-08,08:02:41
39.973389,116.334304,0,215,39972.3352314815,2009-06-08,08:02:44
39.973388,116.334312,0,215,39972.3352546296,2009-06-08,08:02:46
39.973397,116.334296,0,215,39972.3353125,2009-06-08,08:02:51
39.973389,116.334312,0,216,39972.3353703704,2009-06-08,08:02:56
39.973389,116.334312,0,216,39972.3354050926,2009-06-08,08:02:59
39.973387,116.334313,0,216,39972.3354282407,2009-06-08,08:03:01
39.973388,116.334329,0,217,39972.3354861111,2009-06-08,08:03:06
39.973388,116.334329,0,217,39972.3355208333,2009-06-08,08:03:09
39.973394,116.334323,0,216,39972.3355439815,2009-06-08,08:03:11
39.9734,116.334304,0,218,39972.3356018519,2009-06-08,08:03:16
39.973386,116.334346,0,219,39972.3356597222,2009-06-08,08:03:21
39.973399,116.334304,0,220,39972.3357175926,2009-06-08,08:03:26
39.973387,116.33432,0,223,39972.335775463,2009-06-08,08:03:31
39.973386,116.334272,0,223,39972.3358333333,2009-06-08,08:03:36
39.973386,116.334262,0,223,39972.3358912037,2009-06-08,08:03:41
39.973395,116.334225,0,224,39972.3359490741,2009-06-08,08:03:46
39.9734,116.334211,0,226,39972.3360069444,2009-06-08,08:03:51
39.973394,116.334185,0,227,39972.3360648148,2009-06-08,08:03:56
39.973394,116.334185,0,227,39972.336099537,2009-06-08,08:03:59
39.973396,116.334193,0,227,39972.3361226852,2009-06-08,08:04:01
39.973388,116.334165,0,228,39972.3361805556,2009-06-08,08:04:06
39.973384,116.334163,0,231,39972.3362384259,2009-06-08,08:04:11
39.973384,116.334163,0,231,39972.3362731481,2009-06-08,08:04:14
39.973379,116.334166,0,232,39972.3362962963,2009-06-08,08:04:16
39.973379,116.334176,0,232,39972.3363541667,2009-06-08,08:04:21
39.973379,116.334176,0,232,39972.3363888889,2009-06-08,08:04:24
39.97338,116.334182,0,234,39972.336412037,2009-06-08,08:04:26
39.973362,116.334323,0,237,39972.3364699074,2009-06-08,08:04:31
39.973371,116.334322,0,236,39972.3365277778,2009-06-08,08:04:36
39.973367,116.334331,0,236,39972.3365856481,2009-06-08,08:04:41
39.973361,116.33429,0,235,39972.3366435185,2009-06-08,08:04:46
39.973356,116.334393,0,235,39972.3367013889,2009-06-08,08:04:51
39.973381,116.334441,0,238,39972.3367592593,2009-06-08,08:04:56
39.973397,116.334473,0,242,39972.3368171296,2009-06-08,08:05:01
39.973394,116.33447,0,242,39972.336875,2009-06-08,08:05:06
39.973394,116.334469,0,243,39972.3369328704,2009-06-08,08:05:11
39.973394,116.334469,0,243,39972.3369675926,2009-06-08,08:05:14
39.9734,116.334462,0,243,39972.3369907407,2009-06-08,08:05:16
39.973397,116.334452,0,243,39972.3370486111,2009-06-08,08:05:21
39.9734,116.334424,0,243,39972.3371064815,2009-06-08,08:05:26
39.973412,116.334383,0,246,39972.3371643518,2009-06-08,08:05:31
39.97341,116.334373,0,247,39972.3372222222,2009-06-08,08:05:36
39.973395,116.33434,0,249,39972.3372800926,2009-06-08,08:05:41
39.973381,116.334316,0,251,39972.337337963,2009-06-08,08:05:46
39.973392,116.334307,0,251,39972.3373958333,2009-06-08,08:05:51
39.973396,116.334277,0,251,39972.3374537037,2009-06-08,08:05:56
39.973423,116.334238,0,252,39972.3375115741,2009-06-08,08:06:01
39.973425,116.334213,0,254,39972.3375694444,2009-06-08,08:06:06
39.97341,116.334195,0,255,39972.3376273148,2009-06-08,08:06:11
39.973398,116.33413,0,255,39972.3376851852,2009-06-08,08:06:16
39.973387,116.334053,0,256,39972.3377430556,2009-06-08,08:06:21
39.973392,116.333986,0,258,39972.3378009259,2009-06-08,08:06:26
39.973402,116.333936,0,260,39972.3378587963,2009-06-08,08:06:31
39.973419,116.333944,0,264,39972.3379166667,2009-06-08,08:06:36
39.973432,116.333884,0,264,39972.337974537,2009-06-08,08:06:41
39.97343,116.333843,0,263,39972.3380324074,2009-06-08,08:06:46
39.973426,116.333812,0,262,39972.3380902778,2009-06-08,08:06:51
39.973424,116.333827,0,262,39972.3381481481,2009-06-08,08:06:56
39.973426,116.333843,0,263,39972.3382060185,2009-06-08,08:07:01
39.973422,116.333879,0,263,39972.3382638889,2009-06-08,08:07:06
39.973424,116.333903,0,263,39972.3383217593,2009-06-08,08:07:11
39.973425,116.333933,0,262,39972.3383796296,2009-06-08,08:07:16
39.973411,116.334031,0,259,39972.3384375,2009-06-08,08:07:21
39.973404,116.334073,0,255,39972.3384953704,2009-06-08,08:07:26
39.9734,116.334117,0,254,39972.3385532407,2009-06-08,08:07:31
39.973408,116.334078,0,252,39972.3386111111,2009-06-08,08:07:36
39.973408,116.334078,0,252,39972.3386458333,2009-06-08,08:07:39
39.973403,116.334077,0,253,39972.3386689815,2009-06-08,08:07:41
39.973399,116.334027,0,252,39972.3387268518,2009-06-08,08:07:46
39.973402,116.334009,0,252,39972.3387847222,2009-06-08,08:07:51
39.973416,116.333951,0,251,39972.3388425926,2009-06-08,08:07:56
39.973415,116.333821,0,249,39972.338900463,2009-06-08,08:08:01
39.973414,116.333903,0,247,39972.3389583333,2009-06-08,08:08:06
39.973404,116.333921,0,244,39972.3390162037,2009-06-08,08:08:11
39.973393,116.333943,0,242,39972.3390740741,2009-06-08,08:08:16
39.973377,116.334104,0,242,39972.3391319444,2009-06-08,08:08:21
39.973379,116.334118,0,242,39972.3391898148,2009-06-08,08:08:26
39.973382,116.334095,0,236,39972.3392476852,2009-06-08,08:08:31
39.973356,116.334182,0,232,39972.3393055556,2009-06-08,08:08:36
39.973346,116.334319,0,230,39972.3393634259,2009-06-08,08:08:41
39.973331,116.334415,0,229,39972.3394212963,2009-06-08,08:08:46
39.973334,116.334383,0,225,39972.3394791667,2009-06-08,08:08:51
39.97335,116.334341,0,221,39972.339537037,2009-06-08,08:08:56
39.973353,116.334381,0,220,39972.3395949074,2009-06-08,08:09:01
39.973373,116.334328,0,218,39972.3396527778,2009-06-08,08:09:06
39.973389,116.33433,0,215,39972.3397106482,2009-06-08,08:09:11
39.973395,116.334277,0,213,39972.3397685185,2009-06-08,08:09:16
39.973396,116.334223,0,210,39972.3398263889,2009-06-08,08:09:21
39.973396,116.334223,0,210,39972.3398611111,2009-06-08,08:09:24
39.973391,116.334218,0,210,39972.3398842593,2009-06-08,08:09:26
39.973419,116.334263,0,208,39972.3399421296,2009-06-08,08:09:31
39.973431,116.334292,0,206,39972.34,2009-06-08,08:09:36
39.973443,116.33422,0,204,39972.3400578704,2009-06-08,08:09:41
39.973441,116.33413,0,204,39972.3401157407,2009-06-08,08:09:46
39.973431,116.33406,0,206,39972.3401736111,2009-06-08,08:09:51
39.973444,116.333981,0,205,39972.3402314815,2009-06-08,08:09:56
39.973456,116.333876,0,203,39972.3402893519,2009-06-08,08:10:01
39.973464,116.333741,0,197,39972.3403472222,2009-06-08,08:10:06
39.973468,116.333672,0,195,39972.3404050926,2009-06-08,08:10:11
39.973482,116.333592,0,192,39972.340462963,2009-06-08,08:10:16
39.973505,116.333518,0,191,39972.3405208333,2009-06-08,08:10:21
39.973505,116.333518,0,191,39972.3405555556,2009-06-08,08:10:24
39.973509,116.333521,0,193,39972.3405787037,2009-06-08,08:10:26
39.973524,116.333526,0,193,39972.3406365741,2009-06-08,08:10:31
39.973533,116.333491,0,192,39972.3406944444,2009-06-08,08:10:36
39.973529,116.333503,0,190,39972.3407523148,2009-06-08,08:10:41
39.973501,116.333647,0,187,39972.3408101852,2009-06-08,08:10:46
39.973496,116.333789,0,188,39972.3408680556,2009-06-08,08:10:51
39.973487,116.33389,0,185,39972.3409259259,2009-06-08,08:10:56
39.973452,116.334045,0,180,39972.3409837963,2009-06-08,08:11:01
39.973441,116.334123,0,180,39972.3410416667,2009-06-08,08:11:06
39.973433,116.334205,0,181,39972.341099537,2009-06-08,08:11:11
39.973426,116.334254,0,184,39972.3411574074,2009-06-08,08:11:16
39.973448,116.334246,0,186,39972.3412152778,2009-06-08,08:11:21
39.973456,116.334222,0,185,39972.3412731481,2009-06-08,08:11:26
39.973442,116.334219,0,187,39972.3413310185,2009-06-08,08:11:31
39.973437,116.334191,0,189,39972.3413888889,2009-06-08,08:11:36
39.973444,116.334164,0,191,39972.3414467593,2009-06-08,08:11:41
39.973443,116.33415,0,191,39972.3415046296,2009-06-08,08:11:46
39.973436,116.334156,0,191,39972.3415625,2009-06-08,08:11:51
39.973436,116.334156,0,191,39972.3415972222,2009-06-08,08:11:54
39.973435,116.334159,0,191,39972.3416203704,2009-06-08,08:11:56
39.973399,116.334196,0,191,39972.3416782407,2009-06-08,08:12:01
39.973384,116.334235,0,190,39972.3417361111,2009-06-08,08:12:06
39.973387,116.334222,0,190,39972.3417939815,2009-06-08,08:12:11
39.973387,116.334213,0,190,39972.3418518519,2009-06-08,08:12:16
39.973387,116.334213,0,190,39972.3418865741,2009-06-08,08:12:19
39.973387,116.334216,0,190,39972.3419097222,2009-06-08,08:12:21
39.973382,116.334205,0,190,39972.3419675926,2009-06-08,08:12:26
39.973382,116.334205,0,190,39972.3420023148,2009-06-08,08:12:29
39.973385,116.334207,0,191,39972.342025463,2009-06-08,08:12:31
39.973385,116.334198,0,191,39972.3420833333,2009-06-08,08:12:36
39.973399,116.334085,0,189,39972.3421412037,2009-06-08,08:12:41
39.973412,116.33399,0,191,39972.3421990741,2009-06-08,08:12:46
39.973394,116.334065,0,191,39972.3422569444,2009-06-08,08:12:51
39.973373,116.33425,0,190,39972.3423148148,2009-06-08,08:12:56
39.97337,116.33429,0,190,39972.3423726852,2009-06-08,08:13:01
39.973371,116.334322,0,192,39972.3424305556,2009-06-08,08:13:06
39.973374,116.334341,0,192,39972.3424884259,2009-06-08,08:13:11
39.973385,116.334362,0,193,39972.3425462963,2009-06-08,08:13:16
39.973382,116.334376,0,193,39972.3426041667,2009-06-08,08:13:21
39.973382,116.334376,0,193,39972.3426388889,2009-06-08,08:13:24
39.973382,116.334377,0,193,39972.342662037,2009-06-08,08:13:26
39.97339,116.334334,0,192,39972.3427199074,2009-06-08,08:13:31
39.973431,116.33422,0,193,39972.3427777778,2009-06-08,08:13:36
39.973434,116.334206,0,196,39972.3428356481,2009-06-08,08:13:41
39.973425,116.334189,0,200,39972.3428935185,2009-06-08,08:13:46
39.973435,116.33413,0,201,39972.3429513889,2009-06-08,08:13:51
39.97344,116.334034,0,200,39972.3430092593,2009-06-08,08:13:56
39.973438,116.33398,0,199,39972.3430671296,2009-06-08,08:14:01
39.973426,116.33395,0,199,39972.343125,2009-06-08,08:14:06
39.973435,116.333903,0,198,39972.3431828704,2009-06-08,08:14:11
39.973467,116.333771,0,200,39972.3432407407,2009-06-08,08:14:16
39.973485,116.333772,0,204,39972.3432986111,2009-06-08,08:14:21
39.973487,116.33376,0,205,39972.3433564815,2009-06-08,08:14:26
39.973486,116.33379,0,206,39972.3434143519,2009-06-08,08:14:31
39.973486,116.333779,0,206,39972.3434722222,2009-06-08,08:14:36
39.973486,116.333779,0,206,39972.3435069444,2009-06-08,08:14:39
39.973486,116.333772,0,206,39972.3435300926,2009-06-08,08:14:41
39.973515,116.333765,0,208,39972.343587963,2009-06-08,08:14:46
39.973501,116.33385,0,210,39972.3436458333,2009-06-08,08:14:51
39.973499,116.333869,0,211,39972.3437037037,2009-06-08,08:14:56
39.973466,116.334295,0,214,39972.3437615741,2009-06-08,08:15:01
39.973407,116.334365,0,216,39972.3438194444,2009-06-08,08:15:06
39.973372,116.334278,0,214,39972.3438773148,2009-06-08,08:15:11
39.973387,116.334269,0,215,39972.3439351852,2009-06-08,08:15:16
39.973423,116.33431,0,215,39972.3439930556,2009-06-08,08:15:21
39.97346,116.334322,0,216,39972.3440509259,2009-06-08,08:15:26
39.97346,116.334322,0,216,39972.3440856481,2009-06-08,08:15:29
39.97346,116.334323,0,217,39972.3441087963,2009-06-08,08:15:31
39.973455,116.334277,0,216,39972.3441666667,2009-06-08,08:15:36
39.973455,116.334277,0,216,39972.3442013889,2009-06-08,08:15:39
39.973452,116.334273,0,216,39972.344224537,2009-06-08,08:15:41
39.973432,116.334311,0,217,39972.3442824074,2009-06-08,08:15:46
39.973432,116.334311,0,217,39972.3443402778,2009-06-08,08:15:51
39.973432,116.334311,0,217,39972.344375,2009-06-08,08:15:54
39.973288,116.334042,0,270,39972.3478125,2009-06-08,08:20:51
39.973252,116.334015,0,273,39972.3478703704,2009-06-08,08:20:56
39.973246,116.333995,0,279,39972.3479282407,2009-06-08,08:21:01
39.973246,116.333995,0,279,39972.347962963,2009-06-08,08:21:04
39.973248,116.333989,0,287,39972.3479861111,2009-06-08,08:21:06
39.973258,116.334041,0,298,39972.3480439815,2009-06-08,08:21:11
39.97327,116.334215,0,310,39972.3481018519,2009-06-08,08:21:16
39.973272,116.334303,0,315,39972.3481597222,2009-06-08,08:21:21
39.973271,116.334293,0,315,39972.3482175926,2009-06-08,08:21:26
39.973271,116.334338,0,315,39972.348275463,2009-06-08,08:21:31
39.973266,116.334365,0,316,39972.3483333333,2009-06-08,08:21:36
39.973264,116.33441,0,316,39972.3483912037,2009-06-08,08:21:41
39.973273,116.334433,0,316,39972.3484490741,2009-06-08,08:21:46
39.973282,116.334591,0,316,39972.3485069444,2009-06-08,08:21:51
39.973282,116.334591,0,316,39972.3485416667,2009-06-08,08:21:54
39.973282,116.334584,0,316,39972.3485648148,2009-06-08,08:21:56
39.973287,116.334625,0,316,39972.3486226852,2009-06-08,08:22:01
39.973291,116.334664,0,316,39972.3486805556,2009-06-08,08:22:06
39.973295,116.334704,0,316,39972.3487384259,2009-06-08,08:22:11
39.973292,116.334693,0,316,39972.3487962963,2009-06-08,08:22:16
39.973292,116.334698,0,316,39972.3488541667,2009-06-08,08:22:21
39.973292,116.334698,0,316,39972.3488888889,2009-06-08,08:22:24
39.973291,116.334701,0,316,39972.348912037,2009-06-08,08:22:26
39.973291,116.334735,0,316,39972.3489699074,2009-06-08,08:22:31
39.97328,116.334726,0,316,39972.3490277778,2009-06-08,08:22:36
39.97328,116.334727,0,316,39972.3490856481,2009-06-08,08:22:41
39.97328,116.334719,0,316,39972.3491435185,2009-06-08,08:22:46
39.97328,116.334719,0,316,39972.3491782407,2009-06-08,08:22:49
39.973281,116.334714,0,316,39972.3492013889,2009-06-08,08:22:51
39.973277,116.334702,0,316,39972.3492592593,2009-06-08,08:22:56
39.973267,116.334695,0,316,39972.3493171296,2009-06-08,08:23:01
39.973263,116.334706,0,315,39972.349375,2009-06-08,08:23:06
39.973273,116.33472,0,315,39972.3494328704,2009-06-08,08:23:11
39.973273,116.33472,0,315,39972.3494675926,2009-06-08,08:23:14
39.973272,116.334721,0,315,39972.3494907407,2009-06-08,08:23:16
39.973273,116.334699,0,316,39972.3495486111,2009-06-08,08:23:21
39.973276,116.334658,0,319,39972.3496064815,2009-06-08,08:23:26
39.97331,116.334617,0,320,39972.3496643519,2009-06-08,08:23:31
39.973328,116.334638,0,321,39972.3497222222,2009-06-08,08:23:36
39.973328,116.334638,0,321,39972.3497569444,2009-06-08,08:23:39
39.973322,116.334641,0,321,39972.3497800926,2009-06-08,08:23:41
39.973316,116.33463,0,321,39972.349837963,2009-06-08,08:23:46
39.973316,116.334644,0,321,39972.3498958333,2009-06-08,08:23:51
39.973315,116.334645,0,321,39972.3499537037,2009-06-08,08:23:56
39.973314,116.334645,0,321,39972.3500115741,2009-06-08,08:24:01
39.973314,116.334648,0,321,39972.3500694444,2009-06-08,08:24:06
39.973314,116.33465,0,321,39972.3501273148,2009-06-08,08:24:11
39.973314,116.334648,0,321,39972.3501851852,2009-06-08,08:24:16
39.973314,116.334648,0,321,39972.3502199074,2009-06-08,08:24:19
39.973315,116.334652,0,321,39972.3502430556,2009-06-08,08:24:21
39.97335,116.33468,0,321,39972.3503009259,2009-06-08,08:24:26
39.97336,116.334677,0,321,39972.3503587963,2009-06-08,08:24:31
39.973365,116.334726,0,321,39972.3504166667,2009-06-08,08:24:36
39.973388,116.334811,0,321,39972.350474537,2009-06-08,08:24:41
39.97336,116.334812,0,320,39972.3505324074,2009-06-08,08:24:46
39.973339,116.33475,0,321,39972.3505902778,2009-06-08,08:24:51
39.973339,116.33475,0,321,39972.350625,2009-06-08,08:24:54
39.973339,116.334756,0,321,39972.3506481481,2009-06-08,08:24:56
39.973339,116.334766,0,321,39972.3507060185,2009-06-08,08:25:01
39.973375,116.334767,0,321,39972.3507638889,2009-06-08,08:25:06
39.973405,116.334756,0,321,39972.3508217593,2009-06-08,08:25:11
39.973468,116.334727,0,322,39972.3508796296,2009-06-08,08:25:16
39.973436,116.334556,0,322,39972.3509375,2009-06-08,08:25:21
39.973388,116.334323,0,322,39972.3509953704,2009-06-08,08:25:26
39.973327,116.33438,0,322,39972.3510532407,2009-06-08,08:25:31
39.973283,116.334467,0,321,39972.3511111111,2009-06-08,08:25:36
39.97327,116.334489,0,321,39972.3511689815,2009-06-08,08:25:41
39.973288,116.334411,0,321,39972.3512268519,2009-06-08,08:25:46
39.973287,116.334314,0,321,39972.3512847222,2009-06-08,08:25:51
39.973309,116.334275,0,321,39972.3513425926,2009-06-08,08:25:56
39.9733,116.33429,0,321,39972.351400463,2009-06-08,08:26:01
39.9733,116.33429,0,321,39972.3514351852,2009-06-08,08:26:04
39.973294,116.334293,0,322,39972.3514583333,2009-06-08,08:26:06
39.97327,116.334308,0,322,39972.3515162037,2009-06-08,08:26:11
39.973234,116.334571,0,321,39972.3515740741,2009-06-08,08:26:16
39.973235,116.334587,0,321,39972.3516319444,2009-06-08,08:26:21
39.973251,116.3346,0,321,39972.3516898148,2009-06-08,08:26:26
39.973264,116.334534,0,322,39972.3517476852,2009-06-08,08:26:31
39.973271,116.334472,0,322,39972.3518055556,2009-06-08,08:26:36
39.973292,116.334367,0,322,39972.3518634259,2009-06-08,08:26:41
39.973313,116.334277,0,322,39972.3519212963,2009-06-08,08:26:46
39.973295,116.334328,0,322,39972.3519791667,2009-06-08,08:26:51
39.973244,116.334269,0,322,39972.352037037,2009-06-08,08:26:56
39.973244,116.334269,0,322,39972.3520717593,2009-06-08,08:26:59
39.973236,116.334265,0,322,39972.3520949074,2009-06-08,08:27:01
39.973257,116.334175,0,322,39972.3521527778,2009-06-08,08:27:06
39.973261,116.334243,0,322,39972.3522106481,2009-06-08,08:27:11
39.973257,116.33428,0,322,39972.3522685185,2009-06-08,08:27:16
39.973292,116.334304,0,322,39972.3523263889,2009-06-08,08:27:21
39.973298,116.334305,0,322,39972.3523842593,2009-06-08,08:27:26
39.973291,116.334297,0,322,39972.3524421296,2009-06-08,08:27:31
39.973291,116.334297,0,322,39972.3524768518,2009-06-08,08:27:34
39.973291,116.334298,0,322,39972.3525,2009-06-08,08:27:36
39.973301,116.33427,0,322,39972.3525578704,2009-06-08,08:27:41
39.973309,116.334273,0,322,39972.3526157407,2009-06-08,08:27:46
39.973309,116.334273,0,322,39972.352650463,2009-06-08,08:27:49
39.973309,116.334271,0,322,39972.3526736111,2009-06-08,08:27:51
39.973348,116.334276,0,322,39972.3527314815,2009-06-08,08:27:56
39.973373,116.334322,0,321,39972.3527893518,2009-06-08,08:28:01
39.973312,116.334345,0,320,39972.3528472222,2009-06-08,08:28:06
39.973303,116.334335,0,320,39972.3529050926,2009-06-08,08:28:11
39.973317,116.334194,0,320,39972.352962963,2009-06-08,08:28:16
39.97334,116.334034,0,321,39972.3530208333,2009-06-08,08:28:21
39.973338,116.333584,0,322,39972.3530787037,2009-06-08,08:28:26
39.973353,116.333371,0,323,39972.3531365741,2009-06-08,08:28:31
39.973348,116.333317,0,323,39972.3531944444,2009-06-08,08:28:36
39.973352,116.333239,0,323,39972.3532523148,2009-06-08,08:28:41
39.973366,116.333092,0,323,39972.3533101852,2009-06-08,08:28:46
39.973386,116.333058,0,323,39972.3533680556,2009-06-08,08:28:51
39.973384,116.333119,0,323,39972.3534259259,2009-06-08,08:28:56
39.973337,116.333661,0,321,39972.3534837963,2009-06-08,08:29:01
39.97331,116.334033,0,319,39972.3535416667,2009-06-08,08:29:06
39.973292,116.334283,0,318,39972.353599537,2009-06-08,08:29:11
39.973259,116.334387,0,317,39972.3536574074,2009-06-08,08:29:16
39.973233,116.334489,0,316,39972.3537152778,2009-06-08,08:29:21
39.973236,116.334535,0,316,39972.3537731481,2009-06-08,08:29:26
39.973231,116.334728,0,316,39972.3538310185,2009-06-08,08:29:31
39.973207,116.334888,0,316,39972.3538888889,2009-06-08,08:29:36
39.973176,116.334953,0,316,39972.3539467593,2009-06-08,08:29:41
39.973153,116.334895,0,317,39972.3540046296,2009-06-08,08:29:46
39.973118,116.334877,0,317,39972.3540625,2009-06-08,08:29:51
39.97311,116.334894,0,317,39972.3541203704,2009-06-08,08:29:56
39.973199,116.334781,0,317,39972.3541782407,2009-06-08,08:30:01
39.97327,116.334671,0,317,39972.3542361111,2009-06-08,08:30:06
39.973319,116.334604,0,318,39972.3542939815,2009-06-08,08:30:11
39.973343,116.334682,0,318,39972.3543518518,2009-06-08,08:30:16
39.973348,116.334662,0,318,39972.3544097222,2009-06-08,08:30:21
39.973319,116.334686,0,318,39972.3544675926,2009-06-08,08:30:26
39.973301,116.334735,0,318,39972.354525463,2009-06-08,08:30:31
39.973329,116.334722,0,318,39972.3545833333,2009-06-08,08:30:36
39.973339,116.334713,0,318,39972.3546412037,2009-06-08,08:30:41
39.973349,116.33474,0,318,39972.3546990741,2009-06-08,08:30:46
39.973355,116.334762,0,318,39972.3547569444,2009-06-08,08:30:51
39.973343,116.33476,0,318,39972.3548148148,2009-06-08,08:30:56
39.973352,116.334697,0,319,39972.3548726852,2009-06-08,08:31:01
39.973352,116.334697,0,319,39972.3549074074,2009-06-08,08:31:04
39.973355,116.334696,0,319,39972.3549305556,2009-06-08,08:31:06
39.973367,116.334636,0,320,39972.3549884259,2009-06-08,08:31:11
39.973398,116.334454,0,321,39972.3550462963,2009-06-08,08:31:16
39.973403,116.334339,0,321,39972.3551041667,2009-06-08,08:31:21
39.97343,116.334227,0,322,39972.355162037,2009-06-08,08:31:26
39.97342,116.33422,0,322,39972.3552199074,2009-06-08,08:31:31
39.973377,116.334162,0,323,39972.3552777778,2009-06-08,08:31:36
39.973421,116.334125,0,322,39972.3554513889,2009-06-08,08:31:51
39.973389,116.334132,0,321,39972.3555092593,2009-06-08,08:31:56
39.973387,116.3342,0,320,39972.3555671296,2009-06-08,08:32:01
39.973388,116.33427,0,319,39972.355625,2009-06-08,08:32:06
39.973388,116.334283,0,319,39972.3556828704,2009-06-08,08:32:11
39.973351,116.334373,0,319,39972.3557407407,2009-06-08,08:32:16
39.973338,116.334519,0,318,39972.3557986111,2009-06-08,08:32:21
39.973334,116.334568,0,319,39972.3558564815,2009-06-08,08:32:26
39.973317,116.334523,0,320,39972.3559143519,2009-06-08,08:32:31
39.973315,116.3345,0,320,39972.3559722222,2009-06-08,08:32:36
39.973315,116.33449,0,320,39972.3560300926,2009-06-08,08:32:41
39.973297,116.334354,0,321,39972.356087963,2009-06-08,08:32:46
39.973304,116.334189,0,322,39972.3561458333,2009-06-08,08:32:51
39.973315,116.334108,0,322,39972.3562037037,2009-06-08,08:32:56
39.97336,116.334059,0,323,39972.3562615741,2009-06-08,08:33:01
39.973379,116.334054,0,323,39972.3563194444,2009-06-08,08:33:06
39.973379,116.334103,0,322,39972.3563773148,2009-06-08,08:33:11
39.973383,116.334112,0,322,39972.3564351852,2009-06-08,08:33:16
39.973383,116.334112,0,322,39972.3564699074,2009-06-08,08:33:19
39.973383,116.334108,0,322,39972.3564930556,2009-06-08,08:33:21
39.973383,116.334098,0,322,39972.3565509259,2009-06-08,08:33:26
39.973387,116.334068,0,322,39972.3566087963,2009-06-08,08:33:31
39.97338,116.334078,0,322,39972.3566666667,2009-06-08,08:33:36
39.973369,116.334093,0,322,39972.356724537,2009-06-08,08:33:41
39.973377,116.334118,0,322,39972.3567824074,2009-06-08,08:33:46
39.973375,116.334168,0,321,39972.3568402778,2009-06-08,08:33:51
39.973367,116.33422,0,321,39972.3568981481,2009-06-08,08:33:56
39.973345,116.334317,0,321,39972.3569560185,2009-06-08,08:34:01
39.973303,116.33439,0,320,39972.3570138889,2009-06-08,08:34:06
39.973254,116.334462,0,320,39972.3570717593,2009-06-08,08:34:11
39.973238,116.33458,0,319,39972.3571296296,2009-06-08,08:34:16
39.973251,116.334571,0,318,39972.3571875,2009-06-08,08:34:21
39.97325,116.334574,0,318,39972.3572453704,2009-06-08,08:34:26
39.97325,116.334574,0,318,39972.3572800926,2009-06-08,08:34:29
39.973251,116.334567,0,318,39972.3573032407,2009-06-08,08:34:31
39.973264,116.334465,0,319,39972.3573611111,2009-06-08,08:34:36
39.973294,116.334349,0,320,39972.3574189815,2009-06-08,08:34:41
39.973297,116.334281,0,321,39972.3574768519,2009-06-08,08:34:46
39.973296,116.334166,0,321,39972.3575347222,2009-06-08,08:34:51
39.973314,116.334066,0,321,39972.3575925926,2009-06-08,08:34:56
39.973323,116.334132,0,321,39972.357650463,2009-06-08,08:35:01
39.973322,116.334159,0,321,39972.3577083333,2009-06-08,08:35:06
39.973332,116.334101,0,321,39972.3577662037,2009-06-08,08:35:11
39.97334,116.334162,0,322,39972.3578240741,2009-06-08,08:35:16
39.973378,116.334121,0,322,39972.3578819444,2009-06-08,08:35:21
39.97337,116.334287,0,321,39972.3579398148,2009-06-08,08:35:26
39.97336,116.334322,0,321,39972.3579976852,2009-06-08,08:35:31
39.973339,116.33432,0,322,39972.3580555556,2009-06-08,08:35:36
39.973337,116.334341,0,322,39972.3581134259,2009-06-08,08:35:41
39.973352,116.334396,0,322,39972.3581712963,2009-06-08,08:35:46
39.973331,116.334584,0,320,39972.3582291667,2009-06-08,08:35:51
39.973278,116.334767,0,319,39972.358287037,2009-06-08,08:35:56
39.97324,116.334893,0,318,39972.3583449074,2009-06-08,08:36:01
39.973225,116.334917,0,318,39972.3584027778,2009-06-08,08:36:06
39.973224,116.334917,0,318,39972.3584606481,2009-06-08,08:36:11
39.973224,116.334917,0,318,39972.3585185185,2009-06-08,08:36:16
39.973224,116.334917,0,318,39972.3585532407,2009-06-08,08:36:19
39.973224,116.334914,0,318,39972.3585763889,2009-06-08,08:36:21
39.973223,116.334904,0,318,39972.3586342593,2009-06-08,08:36:26
39.97324,116.334876,0,318,39972.3586921296,2009-06-08,08:36:31
39.973286,116.334825,0,319,39972.35875,2009-06-08,08:36:36
39.973335,116.334816,0,319,39972.3588078704,2009-06-08,08:36:41
39.973353,116.334902,0,318,39972.3588657407,2009-06-08,08:36:46
39.973355,116.335106,0,318,39972.3589236111,2009-06-08,08:36:51
39.973305,116.3353,0,316,39972.3589814815,2009-06-08,08:36:56
39.973266,116.335308,0,316,39972.3590393519,2009-06-08,08:37:01
39.973231,116.335182,0,317,39972.3590972222,2009-06-08,08:37:06
39.973228,116.335054,0,318,39972.3591550926,2009-06-08,08:37:11
39.973243,116.334868,0,320,39972.359212963,2009-06-08,08:37:16
39.973244,116.334859,0,320,39972.3592708333,2009-06-08,08:37:21
39.973264,116.334841,0,320,39972.3593287037,2009-06-08,08:37:26
39.97328,116.334904,0,320,39972.3593865741,2009-06-08,08:37:31
39.973286,116.334913,0,319,39972.3594444444,2009-06-08,08:37:36
39.973285,116.334917,0,319,39972.3595023148,2009-06-08,08:37:41
39.973285,116.334917,0,319,39972.359537037,2009-06-08,08:37:44
39.973285,116.334922,0,319,39972.3595601852,2009-06-08,08:37:46
39.973327,116.334894,0,320,39972.3596180556,2009-06-08,08:37:51
39.97333,116.334904,0,320,39972.3596759259,2009-06-08,08:37:56
39.973305,116.33501,0,320,39972.3597337963,2009-06-08,08:38:01
39.973264,116.33516,0,320,39972.3597916667,2009-06-08,08:38:06
39.973233,116.335254,0,321,39972.359849537,2009-06-08,08:38:11
39.973198,116.33535,0,321,39972.3599074074,2009-06-08,08:38:16
39.973189,116.335412,0,321,39972.3599652778,2009-06-08,08:38:21
39.973189,116.335513,0,321,39972.3600231481,2009-06-08,08:38:26
39.97321,116.335467,0,321,39972.3600810185,2009-06-08,08:38:31
39.973242,116.33539,0,322,39972.3601388889,2009-06-08,08:38:36
39.973242,116.335346,0,323,39972.3601967593,2009-06-08,08:38:41
39.973241,116.33529,0,323,39972.3602546296,2009-06-08,08:38:46
39.973236,116.335202,0,323,39972.3603125,2009-06-08,08:38:51
39.97325,116.33517,0,323,39972.3603703704,2009-06-08,08:38:56
39.97325,116.33517,0,323,39972.3604050926,2009-06-08,08:38:59
39.973246,116.335166,0,323,39972.3604282407,2009-06-08,08:39:01
39.973241,116.335132,0,323,39972.3604861111,2009-06-08,08:39:06
39.973258,116.335105,0,323,39972.3605439815,2009-06-08,08:39:11
39.973267,116.335057,0,323,39972.3606018518,2009-06-08,08:39:16
39.973284,116.33494,0,323,39972.3606597222,2009-06-08,08:39:21
39.97328,116.335,0,322,39972.3607175926,2009-06-08,08:39:26
39.973261,116.335102,0,321,39972.360775463,2009-06-08,08:39:31
39.973261,116.335098,0,321,39972.3608333333,2009-06-08,08:39:36
39.973261,116.335098,0,321,39972.3608680556,2009-06-08,08:39:39
39.973262,116.3351,0,321,39972.3608912037,2009-06-08,08:39:41
39.973263,116.33508,0,321,39972.3609490741,2009-06-08,08:39:46
39.973262,116.334894,0,322,39972.3610069444,2009-06-08,08:39:51
39.973245,116.334959,0,322,39972.3610648148,2009-06-08,08:39:56
39.973232,116.335086,0,321,39972.3611226852,2009-06-08,08:40:01
39.973234,116.335106,0,322,39972.3611805556,2009-06-08,08:40:06
39.973234,116.335106,0,322,39972.3612152778,2009-06-08,08:40:09
39.973227,116.335114,0,321,39972.3612384259,2009-06-08,08:40:11
39.973226,116.335157,0,321,39972.3612962963,2009-06-08,08:40:16
39.973223,116.335141,0,322,39972.3613541667,2009-06-08,08:40:21
39.973222,116.335156,0,322,39972.361412037,2009-06-08,08:40:26
39.973203,116.335382,0,321,39972.3614699074,2009-06-08,08:40:31
39.973191,116.335633,0,320,39972.3615277778,2009-06-08,08:40:36
39.973207,116.335688,0,319,39972.3615856481,2009-06-08,08:40:41
39.97324,116.335608,0,320,39972.3616435185,2009-06-08,08:40:46
39.973266,116.335631,0,320,39972.3617013889,2009-06-08,08:40:51
39.973268,116.335612,0,320,39972.3617592593,2009-06-08,08:40:56
39.973268,116.335612,0,320,39972.3617939815,2009-06-08,08:40:59
39.973269,116.33562,0,320,39972.3618171296,2009-06-08,08:41:01
39.973279,116.335533,0,321,39972.361875,2009-06-08,08:41:06
39.973267,116.335473,0,321,39972.3619328704,2009-06-08,08:41:11
39.973263,116.33549,0,321,39972.3619907407,2009-06-08,08:41:16
39.973268,116.335429,0,322,39972.3620486111,2009-06-08,08:41:21
39.973285,116.335152,0,324,39972.3621064815,2009-06-08,08:41:26
39.973304,116.334969,0,326,39972.3621643518,2009-06-08,08:41:31
39.973327,116.334791,0,329,39972.3622222222,2009-06-08,08:41:36
39.973315,116.334671,0,330,39972.3622800926,2009-06-08,08:41:41
39.973292,116.334753,0,328,39972.362337963,2009-06-08,08:41:46
39.973281,116.334802,0,327,39972.3623958333,2009-06-08,08:41:51
39.973278,116.334887,0,326,39972.3624537037,2009-06-08,08:41:56
39.973257,116.335084,0,324,39972.3625115741,2009-06-08,08:42:01
39.973238,116.335319,0,322,39972.3625694444,2009-06-08,08:42:06
39.973228,116.335539,0,319,39972.3626273148,2009-06-08,08:42:11
39.973242,116.335655,0,318,39972.3626851852,2009-06-08,08:42:16
39.973242,116.335703,0,317,39972.3627430556,2009-06-08,08:42:21
39.973251,116.335739,0,316,39972.3628009259,2009-06-08,08:42:26
39.973251,116.335802,0,315,39972.3628587963,2009-06-08,08:42:31
39.973211,116.335908,0,315,39972.3629166667,2009-06-08,08:42:36
39.97319,116.336081,0,314,39972.362974537,2009-06-08,08:42:41
39.973177,116.336051,0,315,39972.3630324074,2009-06-08,08:42:46
39.973164,116.336044,0,315,39972.3630902778,2009-06-08,08:42:51
39.973153,116.336003,0,315,39972.3631481482,2009-06-08,08:42:56
39.973146,116.335967,0,316,39972.3632060185,2009-06-08,08:43:01
39.973147,116.335956,0,316,39972.3632638889,2009-06-08,08:43:06
39.973159,116.335932,0,316,39972.3633217593,2009-06-08,08:43:11
39.97321,116.335934,0,316,39972.3633796296,2009-06-08,08:43:16
39.973211,116.335883,0,317,39972.3634375,2009-06-08,08:43:21
39.973205,116.335874,0,317,39972.3634953704,2009-06-08,08:43:26
39.973205,116.335874,0,317,39972.3635300926,2009-06-08,08:43:29
39.973204,116.335868,0,317,39972.3635532407,2009-06-08,08:43:31
39.973206,116.335918,0,316,39972.3636111111,2009-06-08,08:43:36
39.97322,116.335998,0,315,39972.3636689815,2009-06-08,08:43:41
39.973204,116.336104,0,314,39972.3637268519,2009-06-08,08:43:46
39.973199,116.336213,0,313,39972.3637847222,2009-06-08,08:43:51
39.973188,116.336231,0,313,39972.3638425926,2009-06-08,08:43:56
39.973188,116.336231,0,313,39972.3638773148,2009-06-08,08:43:59
39.973188,116.336237,0,313,39972.363900463,2009-06-08,08:44:01
39.973189,116.336301,0,313,39972.3639583333,2009-06-08,08:44:06
39.973198,116.336274,0,313,39972.3640162037,2009-06-08,08:44:11
39.973225,116.336253,0,312,39972.3640740741,2009-06-08,08:44:16
39.973226,116.336274,0,312,39972.3641319444,2009-06-08,08:44:21
39.973207,116.336295,0,313,39972.3641898148,2009-06-08,08:44:26
39.973207,116.336295,0,313,39972.364224537,2009-06-08,08:44:29
39.973204,116.336293,0,313,39972.3642476852,2009-06-08,08:44:31
39.97319,116.336311,0,313,39972.3643055556,2009-06-08,08:44:36
39.973172,116.336305,0,313,39972.3643634259,2009-06-08,08:44:41
39.973164,116.336296,0,314,39972.3644212963,2009-06-08,08:44:46
39.973164,116.336296,0,314,39972.3644560185,2009-06-08,08:44:49
39.973157,116.336295,0,314,39972.3644791667,2009-06-08,08:44:51
39.973166,116.336301,0,314,39972.364537037,2009-06-08,08:44:56
39.97316,116.336291,0,314,39972.3645949074,2009-06-08,08:45:01
39.97315,116.336241,0,314,39972.3646527778,2009-06-08,08:45:06
39.973143,116.336251,0,313,39972.3647106481,2009-06-08,08:45:11
39.973137,116.336244,0,313,39972.3647685185,2009-06-08,08:45:16
39.973137,116.336244,0,313,39972.3648032407,2009-06-08,08:45:19
39.973134,116.336244,0,312,39972.3648263889,2009-06-08,08:45:21
39.973136,116.336259,0,312,39972.3648842593,2009-06-08,08:45:26
39.973139,116.336311,0,312,39972.3649421296,2009-06-08,08:45:31
39.973147,116.336494,0,312,39972.365,2009-06-08,08:45:36
39.973146,116.336604,0,312,39972.3650578704,2009-06-08,08:45:41
39.973149,116.3367,0,313,39972.3651157407,2009-06-08,08:45:46
39.973149,116.336738,0,313,39972.3651736111,2009-06-08,08:45:51
39.973141,116.336586,0,316,39972.3652314815,2009-06-08,08:45:56
39.973136,116.336326,0,319,39972.3652893519,2009-06-08,08:46:01
39.973139,116.336161,0,321,39972.3653472222,2009-06-08,08:46:06
39.973155,116.336023,0,322,39972.3654050926,2009-06-08,08:46:11
39.973162,116.335968,0,322,39972.365462963,2009-06-08,08:46:16
39.97316,116.336038,0,321,39972.3655208333,2009-06-08,08:46:21
39.973145,116.33621,0,319,39972.3655787037,2009-06-08,08:46:26
39.973122,116.336531,0,317,39972.3656365741,2009-06-08,08:46:31
39.973123,116.336543,0,317,39972.3656944444,2009-06-08,08:46:36
39.973187,116.337094,0,313,39972.3657523148,2009-06-08,08:46:41
39.973191,116.337117,0,312,39972.3658101852,2009-06-08,08:46:46
39.973129,116.337152,0,312,39972.3658680556,2009-06-08,08:46:51
39.973094,116.337253,0,312,39972.3659259259,2009-06-08,08:46:56
39.973065,116.337367,0,312,39972.3659837963,2009-06-08,08:47:01
39.973052,116.337447,0,313,39972.3660416667,2009-06-08,08:47:06
39.973029,116.33764,0,312,39972.366099537,2009-06-08,08:47:11
39.973016,116.33771,0,312,39972.3661574074,2009-06-08,08:47:16
39.972974,116.337761,0,312,39972.3662152778,2009-06-08,08:47:21
39.972941,116.337855,0,311,39972.3662731481,2009-06-08,08:47:26
39.972923,116.338035,0,309,39972.3663310185,2009-06-08,08:47:31
39.972914,116.338055,0,309,39972.3663888889,2009-06-08,08:47:36
39.972919,116.338126,0,308,39972.3664467593,2009-06-08,08:47:41
39.972919,116.338098,0,308,39972.3665046296,2009-06-08,08:47:46
39.97292,116.338085,0,308,39972.3665625,2009-06-08,08:47:51
39.972923,116.338075,0,308,39972.3666203704,2009-06-08,08:47:56
39.972924,116.338074,0,308,39972.3666782407,2009-06-08,08:48:01
39.972924,116.338074,0,308,39972.366712963,2009-06-08,08:48:04
39.972925,116.338072,0,308,39972.3667361111,2009-06-08,08:48:06
39.972925,116.338084,0,308,39972.3667939815,2009-06-08,08:48:11
39.972971,116.33804,0,309,39972.3668518519,2009-06-08,08:48:16
39.972972,116.338045,0,309,39972.3669097222,2009-06-08,08:48:21
39.972973,116.338044,0,309,39972.3669675926,2009-06-08,08:48:26
39.972973,116.338052,0,309,39972.367025463,2009-06-08,08:48:31
39.972973,116.338052,0,309,39972.3670601852,2009-06-08,08:48:34
39.972974,116.338058,0,309,39972.3670833333,2009-06-08,08:48:36
39.972964,116.338184,0,309,39972.3671412037,2009-06-08,08:48:41
39.972939,116.338357,0,309,39972.3671990741,2009-06-08,08:48:46
39.972931,116.338555,0,309,39972.3672569444,2009-06-08,08:48:51
39.972922,116.338685,0,308,39972.3673148148,2009-06-08,08:48:56
39.972935,116.338728,0,307,39972.3673726852,2009-06-08,08:49:01
39.972956,116.338792,0,305,39972.3674305556,2009-06-08,08:49:06
39.972959,116.338828,0,305,39972.3674884259,2009-06-08,08:49:11
39.972948,116.338838,0,304,39972.3675462963,2009-06-08,08:49:16
39.972945,116.338847,0,303,39972.3676041667,2009-06-08,08:49:21
39.972945,116.338847,0,303,39972.3676388889,2009-06-08,08:49:24
39.972944,116.338848,0,303,39972.367662037,2009-06-08,08:49:26
39.97292,116.33887,0,304,39972.3677199074,2009-06-08,08:49:31
39.972913,116.338916,0,303,39972.3677777778,2009-06-08,08:49:36
39.972911,116.338903,0,303,39972.3678356481,2009-06-08,08:49:41
39.972911,116.338903,0,303,39972.3678703704,2009-06-08,08:49:44
39.97291,116.338898,0,303,39972.3678935185,2009-06-08,08:49:46
39.972923,116.338892,0,302,39972.3679513889,2009-06-08,08:49:51
39.972973,116.338908,0,300,39972.3680092593,2009-06-08,08:49:56
39.972975,116.338981,0,300,39972.3680671296,2009-06-08,08:50:01
39.973008,116.338997,0,297,39972.368125,2009-06-08,08:50:06
39.973037,116.33904,0,295,39972.3681828704,2009-06-08,08:50:11
39.973042,116.33912,0,294,39972.3682407407,2009-06-08,08:50:16
39.973042,116.33915,0,293,39972.3682986111,2009-06-08,08:50:21
39.973035,116.339225,0,292,39972.3683564815,2009-06-08,08:50:26
39.973003,116.339313,0,293,39972.3684143518,2009-06-08,08:50:31
39.973005,116.339339,0,293,39972.3684722222,2009-06-08,08:50:36
39.973004,116.339349,0,293,39972.3685300926,2009-06-08,08:50:41
39.973003,116.33934,0,293,39972.368587963,2009-06-08,08:50:46
39.973002,116.339337,0,293,39972.3686458333,2009-06-08,08:50:51
39.973002,116.339337,0,293,39972.3687037037,2009-06-08,08:50:56
39.973002,116.339337,0,293,39972.3687384259,2009-06-08,08:50:59
39.973001,116.339331,0,293,39972.3687615741,2009-06-08,08:51:01
39.973001,116.339342,0,293,39972.3688194444,2009-06-08,08:51:06
39.973019,116.339508,0,295,39972.3688773148,2009-06-08,08:51:11
39.973027,116.339633,0,295,39972.3689351852,2009-06-08,08:51:16
39.973075,116.33956,0,295,39972.3689930556,2009-06-08,08:51:21
39.973073,116.339576,0,295,39972.3691087963,2009-06-08,08:51:31
39.973018,116.339826,0,296,39972.3691666667,2009-06-08,08:51:36
39.972939,116.34005,0,297,39972.369224537,2009-06-08,08:51:41
39.972917,116.340192,0,298,39972.3692824074,2009-06-08,08:51:46
39.972905,116.34036,0,300,39972.3693402778,2009-06-08,08:51:51
39.972916,116.34046,0,301,39972.3693981481,2009-06-08,08:51:56
39.972973,116.340322,0,302,39972.3697453704,2009-06-08,08:52:26
39.972975,116.340307,0,302,39972.3698032407,2009-06-08,08:52:31
39.973072,116.340183,0,302,39972.3698611111,2009-06-08,08:52:36
39.973127,116.340344,0,304,39972.3700925926,2009-06-08,08:52:56
39.973083,116.340572,0,306,39972.370150463,2009-06-08,08:53:01
39.973122,116.340629,0,307,39972.3702083333,2009-06-08,08:53:06
39.973113,116.340691,0,307,39972.3702662037,2009-06-08,08:53:11
39.9731,116.340823,0,308,39972.3703240741,2009-06-08,08:53:16
39.9731,116.340825,0,308,39972.3703819444,2009-06-08,08:53:21
39.973101,116.34083,0,308,39972.3704398148,2009-06-08,08:53:26
39.973103,116.340829,0,308,39972.3705555556,2009-06-08,08:53:36
39.973103,116.340829,0,308,39972.3708217593,2009-06-08,08:53:59
39.973109,116.340823,0,308,39972.3708449074,2009-06-08,08:54:01
39.973136,116.340778,0,308,39972.3716550926,2009-06-08,08:55:11
39.973145,116.340773,0,308,39972.3718287037,2009-06-08,08:55:26
39.973162,116.340637,0,308,39972.3725810185,2009-06-08,08:56:31
39.9728,116.368984,0,365,39972.3733912037,2009-06-08,08:57:41
39.972835,116.368394,0,363,39972.3734490741,2009-06-08,08:57:46
39.972864,116.368049,0,363,39972.3735069444,2009-06-08,08:57:51
39.973141,116.363194,0,362,39972.3736805556,2009-06-08,08:58:06
39.973218,116.362788,0,363,39972.3737384259,2009-06-08,08:58:11
39.97327,116.362609,0,364,39972.3737962963,2009-06-08,08:58:16
39.973275,116.362783,0,367,39972.3738541667,2009-06-08,08:58:21
39.973274,116.362793,0,367,39972.373912037,2009-06-08,08:58:26
39.973286,116.363091,0,364,39972.3739699074,2009-06-08,08:58:31
39.973299,116.363215,0,361,39972.3740277778,2009-06-08,08:58:36
39.973325,116.363254,0,358,39972.3740856481,2009-06-08,08:58:41
39.973326,116.363257,0,358,39972.3741435185,2009-06-08,08:58:46
39.973327,116.363254,0,358,39972.3742013889,2009-06-08,08:58:51
39.973327,116.363254,0,358,39972.3742361111,2009-06-08,08:58:54
39.973328,116.36325,0,357,39972.3742592593,2009-06-08,08:58:56
39.973316,116.363525,0,355,39972.3743171296,2009-06-08,08:59:01
39.973307,116.363602,0,355,39972.374375,2009-06-08,08:59:06
39.973307,116.363612,0,355,39972.3744328704,2009-06-08,08:59:11
39.973307,116.363621,0,355,39972.3744907407,2009-06-08,08:59:16
39.973307,116.36363,0,354,39972.3745486111,2009-06-08,08:59:21
39.973307,116.36363,0,354,39972.3745833333,2009-06-08,08:59:24
39.973307,116.363622,0,354,39972.3746064815,2009-06-08,08:59:26
39.973331,116.363587,0,352,39972.3746643519,2009-06-08,08:59:31
39.973323,116.363568,0,352,39972.3747222222,2009-06-08,08:59:36
39.973323,116.363508,0,350,39972.3747800926,2009-06-08,08:59:41
39.97333,116.363495,0,350,39972.374837963,2009-06-08,08:59:46
39.973367,116.363416,0,348,39972.3748958333,2009-06-08,08:59:51
39.970092,116.302431,0,492,39972.602025463,2009-06-08,14:26:55
39.970141,116.302378,0,491,39972.6020833333,2009-06-08,14:27:00
39.969585,116.301896,0,355,39972.6021412037,2009-06-08,14:27:05
39.969646,116.302037,0,326,39972.6021990741,2009-06-08,14:27:10
39.969642,116.302257,0,284,39972.6022569444,2009-06-08,14:27:15
39.969651,116.302408,0,248,39972.6023148148,2009-06-08,14:27:20
39.969645,116.302497,0,225,39972.6023726852,2009-06-08,14:27:25
39.96966,116.302575,0,206,39972.6024305556,2009-06-08,14:27:30
39.969671,116.302627,0,199,39972.6024884259,2009-06-08,14:27:35
39.969672,116.302701,0,191,39972.6025462963,2009-06-08,14:27:40
39.969678,116.30277,0,187,39972.6026041667,2009-06-08,14:27:45
39.969682,116.302829,0,180,39972.602662037,2009-06-08,14:27:50
39.96982,116.302825,0,187,39972.6027199074,2009-06-08,14:27:55
39.969831,116.302882,0,190,39972.6027777778,2009-06-08,14:28:00
39.969881,116.302924,0,193,39972.6028356481,2009-06-08,14:28:05
39.96992,116.302964,0,195,39972.6028935185,2009-06-08,14:28:10
39.969945,116.303011,0,195,39972.6029513889,2009-06-08,14:28:15
39.969913,116.303089,0,195,39972.6030092593,2009-06-08,14:28:20
39.96982,116.303187,0,189,39972.6030671296,2009-06-08,14:28:25
39.96979,116.303253,0,185,39972.603125,2009-06-08,14:28:30
39.969811,116.303311,0,183,39972.6031828704,2009-06-08,14:28:35
39.969813,116.303379,0,181,39972.6032407407,2009-06-08,14:28:40
39.969824,116.303442,0,180,39972.6032986111,2009-06-08,14:28:45
39.969821,116.303489,0,182,39972.6033564815,2009-06-08,14:28:50
39.969856,116.303508,0,186,39972.6034143518,2009-06-08,14:28:55
39.969853,116.303501,0,184,39972.6034722222,2009-06-08,14:29:00
39.969852,116.3035,0,184,39972.6035300926,2009-06-08,14:29:05
39.969852,116.3035,0,184,39972.6035648148,2009-06-08,14:29:08
39.969846,116.303494,0,184,39972.603587963,2009-06-08,14:29:10
39.969816,116.303539,0,187,39972.6036458333,2009-06-08,14:29:15
39.969821,116.303615,0,191,39972.6037037037,2009-06-08,14:29:20
39.969834,116.303701,0,191,39972.6037615741,2009-06-08,14:29:25
39.969849,116.303748,0,193,39972.6038194444,2009-06-08,14:29:30
39.969873,116.303826,0,193,39972.6038773148,2009-06-08,14:29:35
39.969857,116.303888,0,195,39972.6039351852,2009-06-08,14:29:40
39.969837,116.303947,0,198,39972.6039930556,2009-06-08,14:29:45
39.969835,116.304043,0,200,39972.6040509259,2009-06-08,14:29:50
39.969864,116.304125,0,198,39972.6041087963,2009-06-08,14:29:55
39.969876,116.304195,0,199,39972.6041666667,2009-06-08,14:30:00
39.969875,116.304271,0,199,39972.604224537,2009-06-08,14:30:05
39.96986,116.304328,0,197,39972.6042824074,2009-06-08,14:30:10
39.969803,116.304363,0,194,39972.6043402778,2009-06-08,14:30:15
39.969748,116.304385,0,192,39972.6043981481,2009-06-08,14:30:20
39.969687,116.304436,0,193,39972.6044560185,2009-06-08,14:30:25
39.96962,116.304468,0,194,39972.6045138889,2009-06-08,14:30:30
39.969549,116.30449,0,203,39972.6045717593,2009-06-08,14:30:35
39.969483,116.304509,0,207,39972.6046296296,2009-06-08,14:30:40
39.969404,116.304552,0,213,39972.6046875,2009-06-08,14:30:45
39.96934,116.304549,0,218,39972.6047453704,2009-06-08,14:30:50
39.969282,116.30456,0,222,39972.6048032407,2009-06-08,14:30:55
39.969239,116.304613,0,223,39972.6048611111,2009-06-08,14:31:00
39.969221,116.304668,0,223,39972.6049189815,2009-06-08,14:31:05
39.969222,116.304727,0,223,39972.6049768519,2009-06-08,14:31:10
39.969217,116.304775,0,225,39972.6050347222,2009-06-08,14:31:15
39.969199,116.30481,0,223,39972.6050925926,2009-06-08,14:31:20
39.969212,116.304863,0,224,39972.605150463,2009-06-08,14:31:25
39.969216,116.304882,0,224,39972.6052083333,2009-06-08,14:31:30
39.969193,116.304982,0,222,39972.6052662037,2009-06-08,14:31:35
39.969174,116.305057,0,221,39972.6053240741,2009-06-08,14:31:40
39.969138,116.305127,0,218,39972.6053819444,2009-06-08,14:31:45
39.969135,116.30521,0,212,39972.6054398148,2009-06-08,14:31:50
39.969147,116.305289,0,210,39972.6054976852,2009-06-08,14:31:55
39.969146,116.30536,0,207,39972.6055555556,2009-06-08,14:32:00
39.969148,116.30544,0,203,39972.6056134259,2009-06-08,14:32:05
39.969135,116.305514,0,199,39972.6056712963,2009-06-08,14:32:10
39.969127,116.305584,0,196,39972.6057291667,2009-06-08,14:32:15
39.969143,116.30567,0,193,39972.605787037,2009-06-08,14:32:20
39.969143,116.305748,0,191,39972.6058449074,2009-06-08,14:32:25
39.969151,116.305816,0,188,39972.6059027778,2009-06-08,14:32:30
39.969147,116.305894,0,184,39972.6059606481,2009-06-08,14:32:35
39.969175,116.305964,0,182,39972.6060185185,2009-06-08,14:32:40
39.969187,116.30604,0,180,39972.6060763889,2009-06-08,14:32:45
39.969202,116.306116,0,182,39972.6061342593,2009-06-08,14:32:50
39.969209,116.306194,0,183,39972.6061921296,2009-06-08,14:32:55
39.969204,116.30628,0,185,39972.60625,2009-06-08,14:33:00
39.969202,116.306352,0,184,39972.6063078704,2009-06-08,14:33:05
39.969348,116.306627,0,179,39972.6095486111,2009-06-08,14:37:45
39.96938,116.30662,0,177,39972.6096064815,2009-06-08,14:37:50
39.969414,116.306604,0,174,39972.6096643518,2009-06-08,14:37:55
39.969422,116.306591,0,174,39972.6097222222,2009-06-08,14:38:00
39.969448,116.306555,0,174,39972.6097800926,2009-06-08,14:38:05
39.969493,116.306558,0,173,39972.609837963,2009-06-08,14:38:10
39.969563,116.306557,0,174,39972.6098958333,2009-06-08,14:38:15
39.969597,116.306573,0,172,39972.6099537037,2009-06-08,14:38:20
39.969613,116.306565,0,172,39972.6100115741,2009-06-08,14:38:25
39.969638,116.306548,0,172,39972.6100694444,2009-06-08,14:38:30
39.969638,116.306548,0,172,39972.6101041667,2009-06-08,14:38:33
39.969643,116.306553,0,173,39972.6101273148,2009-06-08,14:38:35
39.969722,116.306535,0,176,39972.6101851852,2009-06-08,14:38:40
39.969788,116.306514,0,179,39972.6102430556,2009-06-08,14:38:45
39.969847,116.3065,0,180,39972.6103009259,2009-06-08,14:38:50
39.969884,116.306492,0,177,39972.6103587963,2009-06-08,14:38:55
39.969917,116.306403,0,175,39972.6104166667,2009-06-08,14:39:00
39.969931,116.306334,0,173,39972.610474537,2009-06-08,14:39:05
39.969956,116.306257,0,171,39972.6105324074,2009-06-08,14:39:10
39.969977,116.306189,0,169,39972.6105902778,2009-06-08,14:39:15
39.969996,116.306128,0,168,39972.6106481481,2009-06-08,14:39:20
39.969997,116.306069,0,165,39972.6107060185,2009-06-08,14:39:25
39.969974,116.305997,0,162,39972.6107638889,2009-06-08,14:39:30
39.969972,116.305935,0,158,39972.6108217593,2009-06-08,14:39:35
39.969962,116.305876,0,154,39972.6108796296,2009-06-08,14:39:40
39.969958,116.305822,0,150,39972.6109375,2009-06-08,14:39:45
39.969961,116.305752,0,149,39972.6109953704,2009-06-08,14:39:50
39.969965,116.305681,0,149,39972.6110532407,2009-06-08,14:39:55
39.969969,116.305621,0,149,39972.6111111111,2009-06-08,14:40:00
39.969953,116.305559,0,147,39972.6111689815,2009-06-08,14:40:05
39.96993,116.305505,0,144,39972.6112268518,2009-06-08,14:40:10
39.969928,116.30544,0,145,39972.6112847222,2009-06-08,14:40:15
39.969953,116.305389,0,146,39972.6113425926,2009-06-08,14:40:20
39.970005,116.305357,0,143,39972.611400463,2009-06-08,14:40:25
39.97001,116.305296,0,142,39972.6114583333,2009-06-08,14:40:30
39.970044,116.305276,0,140,39972.6115162037,2009-06-08,14:40:35
39.970102,116.305233,0,140,39972.6115740741,2009-06-08,14:40:40
39.97016,116.305207,0,140,39972.6116319444,2009-06-08,14:40:45
39.970239,116.3052,0,140,39972.6116898148,2009-06-08,14:40:50
39.970283,116.305169,0,146,39972.6117476852,2009-06-08,14:40:55
39.970343,116.305155,0,149,39972.6118055556,2009-06-08,14:41:00
39.970392,116.305168,0,149,39972.6118634259,2009-06-08,14:41:05
39.970454,116.305165,0,153,39972.6119212963,2009-06-08,14:41:10
39.970499,116.30516,0,156,39972.6119791667,2009-06-08,14:41:15
39.970545,116.305146,0,158,39972.612037037,2009-06-08,14:41:20
39.970599,116.305117,0,162,39972.6120949074,2009-06-08,14:41:25
39.970643,116.305081,0,167,39972.6121527778,2009-06-08,14:41:30
39.970707,116.305087,0,170,39972.6122106481,2009-06-08,14:41:35
39.970745,116.305098,0,173,39972.6122685185,2009-06-08,14:41:40
39.970779,116.305123,0,173,39972.6123263889,2009-06-08,14:41:45
39.970819,116.305132,0,172,39972.6123842593,2009-06-08,14:41:50
39.970858,116.305151,0,174,39972.6124421296,2009-06-08,14:41:55
39.970904,116.305152,0,177,39972.6125,2009-06-08,14:42:00
39.970957,116.305156,0,179,39972.6125578704,2009-06-08,14:42:05
39.971015,116.305166,0,180,39972.6126157407,2009-06-08,14:42:10
39.971067,116.305167,0,181,39972.6126736111,2009-06-08,14:42:15
39.971091,116.305176,0,184,39972.6127314815,2009-06-08,14:42:20
39.971103,116.305191,0,185,39972.6127893519,2009-06-08,14:42:25
39.971135,116.305209,0,189,39972.6128472222,2009-06-08,14:42:30
39.971175,116.305243,0,191,39972.6129050926,2009-06-08,14:42:35
39.971268,116.305168,0,189,39972.612962963,2009-06-08,14:42:40
39.971304,116.305099,0,186,39972.6130208333,2009-06-08,14:42:45
39.971339,116.305024,0,186,39972.6130787037,2009-06-08,14:42:50
39.971347,116.30497,0,187,39972.6131365741,2009-06-08,14:42:55
39.971386,116.30489,0,188,39972.6131944444,2009-06-08,14:43:00
39.9714,116.304841,0,190,39972.6132523148,2009-06-08,14:43:05
39.971466,116.304814,0,195,39972.6133101852,2009-06-08,14:43:10
39.971466,116.304811,0,196,39972.6133680556,2009-06-08,14:43:15
39.971465,116.304815,0,195,39972.6134259259,2009-06-08,14:43:20
39.971465,116.304815,0,195,39972.6134606482,2009-06-08,14:43:23
39.971471,116.304822,0,195,39972.6134837963,2009-06-08,14:43:25
39.971473,116.304834,0,195,39972.6135416667,2009-06-08,14:43:30
