# Supplementary material for: Research on differential privacy protection method based on user tendency
Source: PLoS One. 2023 Oct 26;18(10):e0288823. doi: 10.1371/journal.pone.0288823 (PMC10602288; doi:10.1371/journal.pone.0288823)
Supplement: S2 Data — (ZIP) [file pone.0288823.s002.zip › Data 5-2/022/Trajectory/20090609001153.plt]

Geolife trajectory
WGS 84
Altitude is in Feet
Reserved 3
0,2,255,My Track,0,0,2,8421376
0
39.969251,116.303288,0,492,39973.0082523148,2009-06-09,00:11:53
39.969221,116.303084,0,492,39973.0083101852,2009-06-09,00:11:58
39.969278,116.303114,0,492,39973.0083680556,2009-06-09,00:12:03
39.969315,116.303137,0,493,39973.0084259259,2009-06-09,00:12:08
39.969312,116.303084,0,495,39973.0084837963,2009-06-09,00:12:13
39.969303,116.303027,0,496,39973.0085416667,2009-06-09,00:12:18
39.969302,116.302959,0,498,39973.008599537,2009-06-09,00:12:23
39.969297,116.302876,0,499,39973.0086574074,2009-06-09,00:12:28
39.969287,116.302808,0,500,39973.0087152778,2009-06-09,00:12:33
39.969278,116.30274,0,501,39973.0087731481,2009-06-09,00:12:38
39.969275,116.302671,0,503,39973.0088310185,2009-06-09,00:12:43
39.969278,116.302579,0,505,39973.0088888889,2009-06-09,00:12:48
39.969281,116.302496,0,507,39973.0089467593,2009-06-09,00:12:53
39.96935,116.302361,0,493,39973.0090046296,2009-06-09,00:12:58
39.969315,116.302246,0,478,39973.0090625,2009-06-09,00:13:03
39.970749,116.300743,0,-13,39973.0091203704,2009-06-09,00:13:08
39.970714,116.300698,0,-10,39973.0091782407,2009-06-09,00:13:13
39.969994,116.301035,0,-9,39973.0092361111,2009-06-09,00:13:18
39.969715,116.301169,0,52,39973.0092939815,2009-06-09,00:13:23
39.969715,116.301088,0,67,39973.0093518518,2009-06-09,00:13:28
39.969758,116.300994,0,82,39973.0094097222,2009-06-09,00:13:33
39.96983,116.300863,0,83,39973.0094675926,2009-06-09,00:13:38
39.969699,116.300853,0,103,39973.009525463,2009-06-09,00:13:43
39.969577,116.300898,0,122,39973.0095833333,2009-06-09,00:13:48
39.969617,116.30089,0,118,39973.0096412037,2009-06-09,00:13:53
39.969647,116.300879,0,113,39973.0096990741,2009-06-09,00:13:58
39.969664,116.300873,0,110,39973.0097569444,2009-06-09,00:14:03
39.969703,116.300849,0,108,39973.0098148148,2009-06-09,00:14:08
39.969757,116.300842,0,108,39973.0098726852,2009-06-09,00:14:13
39.969812,116.300831,0,107,39973.0099305556,2009-06-09,00:14:18
39.969857,116.300817,0,108,39973.0099884259,2009-06-09,00:14:23
39.969931,116.300822,0,111,39973.0100462963,2009-06-09,00:14:28
39.969988,116.300832,0,111,39973.0101041667,2009-06-09,00:14:33
39.970028,116.300804,0,112,39973.010162037,2009-06-09,00:14:38
39.970087,116.300813,0,115,39973.0102199074,2009-06-09,00:14:43
39.970123,116.30079,0,118,39973.0102777778,2009-06-09,00:14:48
39.970167,116.300777,0,126,39973.0103356481,2009-06-09,00:14:53
39.970275,116.300797,0,131,39973.0103935185,2009-06-09,00:14:58
39.970587,116.300408,0,145,39973.0104513889,2009-06-09,00:15:03
39.970701,116.300373,0,151,39973.0105092593,2009-06-09,00:15:08
39.970771,116.300371,0,159,39973.0105671296,2009-06-09,00:15:13
39.970838,116.300406,0,165,39973.010625,2009-06-09,00:15:18
39.970876,116.30038,0,174,39973.0106828704,2009-06-09,00:15:23
39.970907,116.300363,0,184,39973.0107407407,2009-06-09,00:15:28
39.970951,116.300375,0,187,39973.0107986111,2009-06-09,00:15:33
39.971017,116.300388,0,196,39973.0108564815,2009-06-09,00:15:38
39.971133,116.300312,0,200,39973.0109143518,2009-06-09,00:15:43
39.971628,116.299881,0,206,39973.0109722222,2009-06-09,00:15:48
39.97169,116.29981,0,214,39973.0110300926,2009-06-09,00:15:53
39.971683,116.299859,0,224,39973.011087963,2009-06-09,00:15:58
39.971676,116.299869,0,240,39973.0111458333,2009-06-09,00:16:03
39.971691,116.299909,0,246,39973.0112037037,2009-06-09,00:16:08
39.971691,116.300008,0,240,39973.0112615741,2009-06-09,00:16:13
39.97171,116.300149,0,257,39973.0113194444,2009-06-09,00:16:18
39.971687,116.300208,0,248,39973.0113773148,2009-06-09,00:16:23
39.971715,116.300305,0,234,39973.0114351852,2009-06-09,00:16:28
39.971718,116.300365,0,227,39973.0114930556,2009-06-09,00:16:33
39.97175,116.300406,0,222,39973.0115509259,2009-06-09,00:16:38
39.971734,116.300452,0,223,39973.0116087963,2009-06-09,00:16:43
39.971707,116.300492,0,226,39973.0116666667,2009-06-09,00:16:48
39.971723,116.300522,0,227,39973.011724537,2009-06-09,00:16:53
39.971638,116.300607,0,233,39973.0117824074,2009-06-09,00:16:58
39.971649,116.300588,0,237,39973.0118402778,2009-06-09,00:17:03
39.971677,116.300583,0,240,39973.0118981482,2009-06-09,00:17:08
39.971702,116.300592,0,246,39973.0119560185,2009-06-09,00:17:13
39.971746,116.300579,0,247,39973.0120138889,2009-06-09,00:17:18
39.971804,116.300551,0,250,39973.0120717593,2009-06-09,00:17:23
39.971879,116.300541,0,254,39973.0121296296,2009-06-09,00:17:28
39.971944,116.300525,0,258,39973.0121875,2009-06-09,00:17:33
39.971998,116.3005,0,264,39973.0122453704,2009-06-09,00:17:38
39.972072,116.300485,0,270,39973.0123032407,2009-06-09,00:17:43
39.972122,116.300438,0,278,39973.0123611111,2009-06-09,00:17:48
39.972191,116.300422,0,278,39973.0124189815,2009-06-09,00:17:53
39.972246,116.300409,0,269,39973.0124768519,2009-06-09,00:17:58
39.972312,116.300386,0,263,39973.0125347222,2009-06-09,00:18:03
39.972396,116.300388,0,264,39973.0125925926,2009-06-09,00:18:08
39.972476,116.300462,0,239,39973.012650463,2009-06-09,00:18:13
39.972442,116.300545,0,235,39973.0127083333,2009-06-09,00:18:18
39.972631,116.300541,0,233,39973.0127662037,2009-06-09,00:18:23
39.972708,116.300501,0,222,39973.0128240741,2009-06-09,00:18:28
39.972749,116.300452,0,208,39973.0128819444,2009-06-09,00:18:33
39.972809,116.300435,0,203,39973.0129398148,2009-06-09,00:18:38
39.972878,116.300396,0,201,39973.0129976852,2009-06-09,00:18:43
39.97296,116.300385,0,199,39973.0130555556,2009-06-09,00:18:48
39.97302,116.300361,0,196,39973.0131134259,2009-06-09,00:18:53
39.973071,116.300364,0,197,39973.0131712963,2009-06-09,00:18:58
39.973107,116.300387,0,200,39973.0132291667,2009-06-09,00:19:03
39.973212,116.30036,0,193,39973.013287037,2009-06-09,00:19:08
39.973293,116.300332,0,198,39973.0133449074,2009-06-09,00:19:13
39.97336,116.300301,0,194,39973.0134027778,2009-06-09,00:19:18
39.973437,116.300268,0,195,39973.0134606481,2009-06-09,00:19:23
39.973498,116.300239,0,190,39973.0135185185,2009-06-09,00:19:28
39.973573,116.300199,0,199,39973.0135763889,2009-06-09,00:19:33
39.973641,116.300149,0,203,39973.0136342593,2009-06-09,00:19:38
39.9737,116.300124,0,202,39973.0136921296,2009-06-09,00:19:43
39.973758,116.300108,0,201,39973.01375,2009-06-09,00:19:48
39.973793,116.300111,0,200,39973.0138078704,2009-06-09,00:19:53
39.973793,116.300111,0,200,39973.0138425926,2009-06-09,00:19:56
39.973796,116.300113,0,202,39973.0138657407,2009-06-09,00:19:58
39.973815,116.300095,0,203,39973.0139236111,2009-06-09,00:20:03
39.973831,116.300108,0,204,39973.0139814815,2009-06-09,00:20:08
39.973858,116.300127,0,203,39973.0140393519,2009-06-09,00:20:13
39.973862,116.3001,0,206,39973.0140972222,2009-06-09,00:20:18
39.973855,116.300074,0,207,39973.0141550926,2009-06-09,00:20:23
39.97386,116.300063,0,207,39973.014212963,2009-06-09,00:20:28
39.973854,116.300054,0,207,39973.0142708333,2009-06-09,00:20:33
39.97383,116.300102,0,207,39973.0143287037,2009-06-09,00:20:38
39.973818,116.300125,0,207,39973.0143865741,2009-06-09,00:20:43
39.973805,116.300136,0,207,39973.0144444444,2009-06-09,00:20:48
39.974734,116.333646,0,310,39973.0255555556,2009-06-09,00:36:48
39.974781,116.333534,0,270,39973.0256134259,2009-06-09,00:36:53
39.974825,116.333518,0,258,39973.0256712963,2009-06-09,00:36:58
39.974867,116.33347,0,238,39973.0257291667,2009-06-09,00:37:03
39.974886,116.333408,0,217,39973.025787037,2009-06-09,00:37:08
39.974891,116.333321,0,205,39973.0258449074,2009-06-09,00:37:13
39.974907,116.333252,0,195,39973.0259027778,2009-06-09,00:37:18
39.974846,116.333146,0,166,39973.0259606481,2009-06-09,00:37:23
39.974853,116.33307,0,153,39973.0260185185,2009-06-09,00:37:28
39.974877,116.332987,0,148,39973.0260763889,2009-06-09,00:37:33
39.974893,116.3329,0,144,39973.0261342593,2009-06-09,00:37:38
39.974886,116.332833,0,135,39973.0261921296,2009-06-09,00:37:43
39.974855,116.332736,0,135,39973.02625,2009-06-09,00:37:48
39.97488,116.332684,0,138,39973.0263078704,2009-06-09,00:37:53
39.974906,116.332641,0,137,39973.0263657407,2009-06-09,00:37:58
39.974907,116.332601,0,137,39973.0264236111,2009-06-09,00:38:03
39.974858,116.33255,0,134,39973.0264814815,2009-06-09,00:38:08
39.974857,116.33247,0,139,39973.0265393518,2009-06-09,00:38:13
39.974869,116.332488,0,139,39973.0265972222,2009-06-09,00:38:18
39.974916,116.332489,0,140,39973.0266550926,2009-06-09,00:38:23
39.974941,116.332509,0,144,39973.026712963,2009-06-09,00:38:28
39.974945,116.332498,0,147,39973.0267708333,2009-06-09,00:38:33
39.974972,116.33252,0,149,39973.0268287037,2009-06-09,00:38:38
39.975001,116.332552,0,154,39973.0268865741,2009-06-09,00:38:43
39.974958,116.332572,0,157,39973.0269444444,2009-06-09,00:38:48
39.974909,116.332584,0,157,39973.0270023148,2009-06-09,00:38:53
39.974875,116.332573,0,153,39973.0270601852,2009-06-09,00:38:58
39.974871,116.332568,0,151,39973.0271180556,2009-06-09,00:39:03
39.974871,116.332568,0,151,39973.0271527778,2009-06-09,00:39:06
39.974869,116.332569,0,151,39973.0271759259,2009-06-09,00:39:08
39.97492,116.332579,0,153,39973.0272337963,2009-06-09,00:39:13
39.974915,116.332511,0,155,39973.0272916667,2009-06-09,00:39:18
39.974883,116.33246,0,158,39973.027349537,2009-06-09,00:39:23
39.974885,116.332418,0,158,39973.0274074074,2009-06-09,00:39:28
39.974883,116.332326,0,158,39973.0274652778,2009-06-09,00:39:33
39.974848,116.33224,0,157,39973.0275231482,2009-06-09,00:39:38
39.974839,116.332119,0,156,39973.0275810185,2009-06-09,00:39:43
39.974776,116.332073,0,153,39973.0276388889,2009-06-09,00:39:48
39.974754,116.332076,0,155,39973.0276967593,2009-06-09,00:39:53
39.974667,116.332102,0,155,39973.0277546296,2009-06-09,00:39:58
39.974611,116.332102,0,157,39973.0278125,2009-06-09,00:40:03
39.974558,116.332103,0,163,39973.0278703704,2009-06-09,00:40:08
39.974515,116.332056,0,167,39973.0279282407,2009-06-09,00:40:13
39.974465,116.332079,0,176,39973.0279861111,2009-06-09,00:40:18
39.974405,116.332101,0,186,39973.0280439815,2009-06-09,00:40:23
39.974374,116.332113,0,194,39973.0281018519,2009-06-09,00:40:28
39.974338,116.332191,0,211,39973.0281597222,2009-06-09,00:40:33
39.974275,116.332126,0,200,39973.0282175926,2009-06-09,00:40:38
39.97422,116.332085,0,191,39973.028275463,2009-06-09,00:40:43
39.974161,116.332078,0,180,39973.0283333333,2009-06-09,00:40:48
39.974113,116.332069,0,173,39973.0283912037,2009-06-09,00:40:53
39.974078,116.332072,0,170,39973.0284490741,2009-06-09,00:40:58
39.974047,116.332136,0,166,39973.0285069444,2009-06-09,00:41:03
39.974032,116.332175,0,167,39973.0285648148,2009-06-09,00:41:08
39.974021,116.332227,0,168,39973.0286226852,2009-06-09,00:41:13
39.974011,116.332235,0,169,39973.0286805556,2009-06-09,00:41:18
39.974002,116.332172,0,169,39973.0287384259,2009-06-09,00:41:23
39.973982,116.33209,0,168,39973.0287962963,2009-06-09,00:41:28
39.973875,116.332083,0,161,39973.0288541667,2009-06-09,00:41:33
39.973898,116.331989,0,160,39973.028912037,2009-06-09,00:41:38
39.973881,116.331988,0,162,39973.0289699074,2009-06-09,00:41:43
39.973752,116.332167,0,174,39973.0290277778,2009-06-09,00:41:48
39.973735,116.332232,0,181,39973.0290856481,2009-06-09,00:41:53
39.97377,116.33225,0,185,39973.0291435185,2009-06-09,00:41:58
39.97381,116.33226,0,189,39973.0292013889,2009-06-09,00:42:03
39.973828,116.332266,0,191,39973.0292592593,2009-06-09,00:42:08
39.973834,116.332257,0,192,39973.0293171296,2009-06-09,00:42:13
39.973834,116.332257,0,192,39973.0293518519,2009-06-09,00:42:16
39.973839,116.332259,0,193,39973.029375,2009-06-09,00:42:18
39.973424,116.33651,0,1035,39973.0348726852,2009-06-09,00:50:13
39.973431,116.334889,0,503,39973.0349305556,2009-06-09,00:50:18
39.973369,116.335091,0,584,39973.0349884259,2009-06-09,00:50:23
39.973364,116.33511,0,591,39973.0350462963,2009-06-09,00:50:28
39.973367,116.335128,0,592,39973.0351041667,2009-06-09,00:50:33
39.973373,116.335145,0,592,39973.035162037,2009-06-09,00:50:38
39.973373,116.335145,0,592,39973.0351967593,2009-06-09,00:50:41
39.973379,116.335144,0,593,39973.0352199074,2009-06-09,00:50:43
39.97334,116.335494,0,635,39973.0352777778,2009-06-09,00:50:48
39.973334,116.335481,0,661,39973.0353356482,2009-06-09,00:50:53
39.97334,116.335469,0,659,39973.0353935185,2009-06-09,00:50:58
39.973374,116.335389,0,638,39973.0354513889,2009-06-09,00:51:03
39.973374,116.335389,0,638,39973.0354861111,2009-06-09,00:51:06
39.973376,116.335382,0,638,39973.0355092593,2009-06-09,00:51:08
39.973375,116.335371,0,638,39973.0355671296,2009-06-09,00:51:13
39.973348,116.335292,0,626,39973.035625,2009-06-09,00:51:18
39.973341,116.335056,0,604,39973.0356828704,2009-06-09,00:51:23
39.973393,116.334886,0,536,39973.0357407407,2009-06-09,00:51:28
39.973395,116.334873,0,525,39973.0357986111,2009-06-09,00:51:33
39.973396,116.334859,0,525,39973.0358564815,2009-06-09,00:51:38
39.973395,116.334845,0,524,39973.0359143519,2009-06-09,00:51:43
39.973392,116.334839,0,524,39973.0359722222,2009-06-09,00:51:48
39.97339,116.334838,0,524,39973.0360300926,2009-06-09,00:51:53
39.973386,116.334833,0,524,39973.036087963,2009-06-09,00:51:58
39.973386,116.334833,0,524,39973.0361226852,2009-06-09,00:52:01
39.973382,116.334837,0,525,39973.0361458333,2009-06-09,00:52:03
39.973389,116.334818,0,525,39973.0362037037,2009-06-09,00:52:08
39.973406,116.334822,0,527,39973.0362615741,2009-06-09,00:52:13
39.973408,116.334822,0,527,39973.0363194444,2009-06-09,00:52:18
39.973408,116.334822,0,527,39973.0363541667,2009-06-09,00:52:21
39.973406,116.334822,0,527,39973.0363773148,2009-06-09,00:52:23
39.973413,116.334812,0,522,39973.0364351852,2009-06-09,00:52:28
39.973417,116.334798,0,515,39973.0364930556,2009-06-09,00:52:33
39.973425,116.334766,0,508,39973.0365509259,2009-06-09,00:52:38
39.973446,116.334673,0,478,39973.0366087963,2009-06-09,00:52:43
39.973534,116.334362,0,353,39973.03875,2009-06-09,00:55:48
39.973506,116.334324,0,351,39973.0388078704,2009-06-09,00:55:53
39.973483,116.334295,0,350,39973.0388657407,2009-06-09,00:55:58
39.973483,116.334295,0,350,39973.038900463,2009-06-09,00:56:01
39.973478,116.334294,0,350,39973.0389236111,2009-06-09,00:56:03
39.973479,116.334322,0,339,39973.0389814815,2009-06-09,00:56:08
39.9735,116.334327,0,332,39973.0390393519,2009-06-09,00:56:13
39.973492,116.334309,0,321,39973.0390972222,2009-06-09,00:56:18
39.973495,116.334287,0,314,39973.0391550926,2009-06-09,00:56:23
39.973495,116.334287,0,314,39973.0391898148,2009-06-09,00:56:26
39.973491,116.334287,0,314,39973.039212963,2009-06-09,00:56:28
39.973515,116.334235,0,312,39973.0392708333,2009-06-09,00:56:33
39.97355,116.334195,0,310,39973.0393287037,2009-06-09,00:56:38
39.973569,116.334192,0,309,39973.0393865741,2009-06-09,00:56:43
39.973564,116.334158,0,307,39973.0394444444,2009-06-09,00:56:48
39.973571,116.334105,0,305,39973.0395023148,2009-06-09,00:56:53
39.973575,116.334075,0,302,39973.0395601852,2009-06-09,00:56:58
39.973534,116.334101,0,297,39973.0396180556,2009-06-09,00:57:03
39.973504,116.334111,0,296,39973.0396759259,2009-06-09,00:57:08
39.973499,116.334165,0,295,39973.0397337963,2009-06-09,00:57:13
39.973493,116.33419,0,295,39973.0397916667,2009-06-09,00:57:18
39.973467,116.334219,0,293,39973.039849537,2009-06-09,00:57:23
39.973457,116.334229,0,294,39973.0399074074,2009-06-09,00:57:28
39.973456,116.334223,0,295,39973.0399652778,2009-06-09,00:57:33
39.973452,116.334218,0,295,39973.0400231481,2009-06-09,00:57:38
39.973452,116.334218,0,295,39973.0400578704,2009-06-09,00:57:41
39.973456,116.33421,0,296,39973.0400810185,2009-06-09,00:57:43
39.973502,116.334172,0,297,39973.0401388889,2009-06-09,00:57:48
39.97354,116.334098,0,284,39973.0401967593,2009-06-09,00:57:53
39.973542,116.334087,0,284,39973.0402546296,2009-06-09,00:57:58
39.973546,116.33409,0,284,39973.0403125,2009-06-09,00:58:03
39.973546,116.33409,0,284,39973.0403472222,2009-06-09,00:58:06
39.973548,116.334086,0,284,39973.0403703704,2009-06-09,00:58:08
39.973548,116.334074,0,284,39973.0404282407,2009-06-09,00:58:13
39.973548,116.33406,0,284,39973.0404861111,2009-06-09,00:58:18
39.973548,116.33406,0,284,39973.0405208333,2009-06-09,00:58:21
39.973545,116.334066,0,286,39973.0405439815,2009-06-09,00:58:23
39.973527,116.334104,0,283,39973.0406018518,2009-06-09,00:58:28
39.973459,116.334183,0,280,39973.0406597222,2009-06-09,00:58:33
39.973445,116.334204,0,280,39973.0407175926,2009-06-09,00:58:38
39.973444,116.334214,0,281,39973.040775463,2009-06-09,00:58:43
39.973444,116.334214,0,281,39973.0408101852,2009-06-09,00:58:46
39.973447,116.334222,0,281,39973.0408333333,2009-06-09,00:58:48
39.973426,116.334233,0,283,39973.0408912037,2009-06-09,00:58:53
39.973388,116.334197,0,285,39973.0409490741,2009-06-09,00:58:58
39.973377,116.334526,0,360,39973.0441319444,2009-06-09,01:03:33
39.973434,116.334574,0,358,39973.0441898148,2009-06-09,01:03:38
39.973442,116.334549,0,356,39973.0442476852,2009-06-09,01:03:43
39.973471,116.334525,0,355,39973.0443055556,2009-06-09,01:03:48
39.97356,116.334479,0,351,39973.0443634259,2009-06-09,01:03:53
39.973574,116.33445,0,347,39973.0444212963,2009-06-09,01:03:58
39.973497,116.334446,0,351,39973.0444791667,2009-06-09,01:04:03
39.973452,116.33443,0,354,39973.044537037,2009-06-09,01:04:08
39.973426,116.334419,0,354,39973.0445949074,2009-06-09,01:04:13
39.973368,116.334434,0,354,39973.0446527778,2009-06-09,01:04:18
39.973353,116.334396,0,355,39973.0447106481,2009-06-09,01:04:23
39.973356,116.334416,0,357,39973.0447685185,2009-06-09,01:04:28
39.97336,116.334429,0,358,39973.0448263889,2009-06-09,01:04:33
39.973364,116.334473,0,359,39973.0448842593,2009-06-09,01:04:38
39.973361,116.334509,0,359,39973.0449421296,2009-06-09,01:04:43
39.973377,116.334557,0,351,39973.045,2009-06-09,01:04:48
39.973393,116.334567,0,348,39973.0450578704,2009-06-09,01:04:53
39.973407,116.334517,0,351,39973.0451157407,2009-06-09,01:04:58
39.973456,116.334549,0,357,39973.0451736111,2009-06-09,01:05:03
39.97349,116.334575,0,361,39973.0452314815,2009-06-09,01:05:08
39.973448,116.334578,0,359,39973.0452893519,2009-06-09,01:05:13
39.973435,116.334551,0,359,39973.0453472222,2009-06-09,01:05:18
39.973377,116.334514,0,358,39973.0454050926,2009-06-09,01:05:23
39.973371,116.334502,0,358,39973.045462963,2009-06-09,01:05:28
39.973378,116.334491,0,358,39973.0455208333,2009-06-09,01:05:33
39.973385,116.334432,0,359,39973.0455787037,2009-06-09,01:05:38
39.973378,116.33439,0,359,39973.0456365741,2009-06-09,01:05:43
39.973443,116.334381,0,354,39973.0456944444,2009-06-09,01:05:48
39.973482,116.334365,0,351,39973.0457523148,2009-06-09,01:05:53
39.973531,116.334308,0,347,39973.0458101852,2009-06-09,01:05:58
39.973615,116.334295,0,342,39973.0458680556,2009-06-09,01:06:03
39.973601,116.334313,0,340,39973.0459259259,2009-06-09,01:06:08
39.973582,116.334324,0,339,39973.0459837963,2009-06-09,01:06:13
39.973578,116.334339,0,339,39973.0460416667,2009-06-09,01:06:18
39.973535,116.334445,0,338,39973.046099537,2009-06-09,01:06:23
39.973484,116.334507,0,338,39973.0461574074,2009-06-09,01:06:28
39.973469,116.334548,0,339,39973.0462152778,2009-06-09,01:06:33
39.973448,116.334555,0,342,39973.0462731481,2009-06-09,01:06:38
39.973465,116.334535,0,345,39973.0463310185,2009-06-09,01:06:43
39.973491,116.334524,0,349,39973.0463888889,2009-06-09,01:06:48
39.973486,116.334511,0,350,39973.0464467593,2009-06-09,01:06:53
39.973511,116.334464,0,353,39973.0465046296,2009-06-09,01:06:58
39.973547,116.334438,0,355,39973.0465625,2009-06-09,01:07:03
39.973575,116.33442,0,356,39973.0466203704,2009-06-09,01:07:08
39.973589,116.334384,0,357,39973.0466782407,2009-06-09,01:07:13
39.97362,116.334392,0,357,39973.0467361111,2009-06-09,01:07:18
39.97364,116.334453,0,357,39973.0467939815,2009-06-09,01:07:23
39.973636,116.334531,0,358,39973.0468518519,2009-06-09,01:07:28
39.973582,116.334548,0,359,39973.0469097222,2009-06-09,01:07:33
39.973549,116.334568,0,361,39973.0469675926,2009-06-09,01:07:38
39.973519,116.334546,0,361,39973.047025463,2009-06-09,01:07:43
39.973519,116.334491,0,362,39973.0470833333,2009-06-09,01:07:48
39.973513,116.334465,0,363,39973.0471412037,2009-06-09,01:07:53
39.97346,116.334376,0,364,39973.0471990741,2009-06-09,01:07:58
39.973451,116.334283,0,363,39973.0472569444,2009-06-09,01:08:03
39.973497,116.334173,0,362,39973.0473148148,2009-06-09,01:08:08
39.973536,116.334178,0,362,39973.0473726852,2009-06-09,01:08:13
39.973546,116.334162,0,362,39973.0474305556,2009-06-09,01:08:18
39.973564,116.334162,0,362,39973.0474884259,2009-06-09,01:08:23
39.973515,116.334173,0,362,39973.0475462963,2009-06-09,01:08:28
39.973452,116.334353,0,415,39973.0498611111,2009-06-09,01:11:48
39.973469,116.334533,0,415,39973.0499189815,2009-06-09,01:11:53
39.973542,116.334629,0,421,39973.0499768518,2009-06-09,01:11:58
39.973582,116.334684,0,426,39973.0500347222,2009-06-09,01:12:03
39.97357,116.334714,0,430,39973.0500925926,2009-06-09,01:12:08
39.973539,116.334758,0,431,39973.050150463,2009-06-09,01:12:13
39.97356,116.334824,0,433,39973.0502083333,2009-06-09,01:12:18
39.973508,116.334891,0,435,39973.0502662037,2009-06-09,01:12:23
39.973493,116.334946,0,437,39973.0503240741,2009-06-09,01:12:28
39.973474,116.33496,0,441,39973.0503819444,2009-06-09,01:12:33
39.973465,116.334976,0,444,39973.0504398148,2009-06-09,01:12:38
39.973477,116.334928,0,445,39973.0504976852,2009-06-09,01:12:43
39.973457,116.334848,0,443,39973.0505555556,2009-06-09,01:12:48
39.973509,116.334746,0,443,39973.0506134259,2009-06-09,01:12:53
39.973559,116.334671,0,443,39973.0506712963,2009-06-09,01:12:58
39.973476,116.334664,0,441,39973.0507291667,2009-06-09,01:13:03
39.973454,116.334709,0,440,39973.050787037,2009-06-09,01:13:08
39.973455,116.334728,0,444,39973.0508449074,2009-06-09,01:13:13
39.973446,116.334775,0,450,39973.0509027778,2009-06-09,01:13:18
39.973459,116.334783,0,455,39973.0509606482,2009-06-09,01:13:23
39.973464,116.334832,0,457,39973.0510185185,2009-06-09,01:13:28
39.973429,116.334863,0,459,39973.0510763889,2009-06-09,01:13:33
39.973452,116.334747,0,460,39973.0511342593,2009-06-09,01:13:38
39.973558,116.334676,0,455,39973.0511921296,2009-06-09,01:13:43
39.973626,116.334644,0,453,39973.05125,2009-06-09,01:13:48
39.973665,116.334693,0,451,39973.0513078704,2009-06-09,01:13:53
39.973698,116.33469,0,453,39973.0513657407,2009-06-09,01:13:58
39.973674,116.334734,0,458,39973.0514236111,2009-06-09,01:14:03
39.973647,116.334738,0,463,39973.0514814815,2009-06-09,01:14:08
39.973611,116.33467,0,464,39973.0515393519,2009-06-09,01:14:13
39.973622,116.334593,0,470,39973.0515972222,2009-06-09,01:14:18
39.973568,116.334594,0,466,39973.0516550926,2009-06-09,01:14:23
39.973538,116.334616,0,461,39973.051712963,2009-06-09,01:14:28
39.973549,116.33462,0,461,39973.0517708333,2009-06-09,01:14:33
39.973563,116.334647,0,461,39973.0518287037,2009-06-09,01:14:38
39.973547,116.334657,0,456,39973.0518865741,2009-06-09,01:14:43
39.973547,116.334657,0,456,39973.0519212963,2009-06-09,01:14:46
39.973542,116.334656,0,456,39973.0519444444,2009-06-09,01:14:48
39.973539,116.334676,0,455,39973.0520023148,2009-06-09,01:14:53
39.973528,116.334726,0,456,39973.0520601852,2009-06-09,01:14:58
39.973551,116.334733,0,453,39973.0521180556,2009-06-09,01:15:03
39.973591,116.334703,0,454,39973.0521759259,2009-06-09,01:15:08
39.973579,116.33468,0,453,39973.0522337963,2009-06-09,01:15:13
39.973581,116.33434,0,432,39973.0589467593,2009-06-09,01:24:53
39.973607,116.334308,0,426,39973.0590046296,2009-06-09,01:24:58
39.973607,116.334308,0,426,39973.0590393519,2009-06-09,01:25:01
39.973606,116.334302,0,426,39973.0590625,2009-06-09,01:25:03
39.97352,116.334382,0,427,39973.0591203704,2009-06-09,01:25:08
39.97346,116.334453,0,428,39973.0591782407,2009-06-09,01:25:13
39.973451,116.334458,0,428,39973.0592361111,2009-06-09,01:25:18
39.973461,116.334457,0,430,39973.0592939815,2009-06-09,01:25:23
39.973443,116.334443,0,431,39973.0593518519,2009-06-09,01:25:28
39.973451,116.334405,0,428,39973.0594097222,2009-06-09,01:25:33
39.973428,116.33437,0,430,39973.0594675926,2009-06-09,01:25:38
39.973451,116.334377,0,432,39973.059525463,2009-06-09,01:25:43
39.9735,116.33437,0,430,39973.0595833333,2009-06-09,01:25:48
39.973534,116.334384,0,430,39973.0596412037,2009-06-09,01:25:53
39.973518,116.334414,0,432,39973.0596990741,2009-06-09,01:25:58
39.973517,116.334428,0,430,39973.0597569444,2009-06-09,01:26:03
39.973493,116.334429,0,427,39973.0598148148,2009-06-09,01:26:08
39.973492,116.334474,0,425,39973.0598726852,2009-06-09,01:26:13
39.97354,116.334483,0,424,39973.0599305556,2009-06-09,01:26:18
39.973517,116.334462,0,426,39973.0599884259,2009-06-09,01:26:23
39.973515,116.334456,0,426,39973.0600462963,2009-06-09,01:26:28
39.973515,116.334456,0,426,39973.0600810185,2009-06-09,01:26:31
39.973522,116.33446,0,426,39973.0601041667,2009-06-09,01:26:33
39.973549,116.334476,0,425,39973.060162037,2009-06-09,01:26:38
39.973597,116.334524,0,424,39973.0602199074,2009-06-09,01:26:43
39.973574,116.334544,0,425,39973.0602777778,2009-06-09,01:26:48
39.973546,116.334575,0,425,39973.0603356481,2009-06-09,01:26:53
39.973546,116.334575,0,425,39973.0603703704,2009-06-09,01:26:56
39.973545,116.33457,0,425,39973.0603935185,2009-06-09,01:26:58
39.973552,116.334598,0,423,39973.0604513889,2009-06-09,01:27:03
39.97356,116.334628,0,418,39973.0605092593,2009-06-09,01:27:08
39.97361,116.334667,0,413,39973.0605671296,2009-06-09,01:27:13
39.973642,116.334699,0,410,39973.060625,2009-06-09,01:27:18
39.973642,116.334699,0,410,39973.0606597222,2009-06-09,01:27:21
39.973644,116.334701,0,408,39973.0606828704,2009-06-09,01:27:23
39.973605,116.334751,0,406,39973.0607407407,2009-06-09,01:27:28
39.973578,116.33476,0,405,39973.0607986111,2009-06-09,01:27:33
39.973525,116.334704,0,405,39973.0608564815,2009-06-09,01:27:38
39.973517,116.334642,0,404,39973.0609143519,2009-06-09,01:27:43
39.973521,116.33467,0,402,39973.0609722222,2009-06-09,01:27:48
39.97354,116.334728,0,397,39973.0610300926,2009-06-09,01:27:53
39.973602,116.334721,0,392,39973.061087963,2009-06-09,01:27:58
39.973664,116.334754,0,389,39973.0611458333,2009-06-09,01:28:03
39.973662,116.334734,0,390,39973.0612037037,2009-06-09,01:28:08
39.973642,116.334724,0,390,39973.0612615741,2009-06-09,01:28:13
39.973625,116.334753,0,390,39973.0613194444,2009-06-09,01:28:18
39.973599,116.334795,0,389,39973.0613773148,2009-06-09,01:28:23
39.973542,116.334819,0,389,39973.0614351852,2009-06-09,01:28:28
39.973513,116.334861,0,389,39973.0614930556,2009-06-09,01:28:33
39.973483,116.334943,0,388,39973.0615509259,2009-06-09,01:28:38
39.973431,116.334979,0,386,39973.0616087963,2009-06-09,01:28:43
39.973397,116.334905,0,385,39973.0616666667,2009-06-09,01:28:48
39.973426,116.334793,0,385,39973.061724537,2009-06-09,01:28:53
39.973478,116.334758,0,382,39973.0617824074,2009-06-09,01:28:58
39.973478,116.334758,0,382,39973.0618171296,2009-06-09,01:29:01
39.97348,116.334759,0,379,39973.0618402778,2009-06-09,01:29:03
39.973463,116.334774,0,378,39973.0618981481,2009-06-09,01:29:08
39.973466,116.334755,0,379,39973.0619560185,2009-06-09,01:29:13
39.973487,116.334685,0,377,39973.0620138889,2009-06-09,01:29:18
39.973504,116.334628,0,377,39973.0620717593,2009-06-09,01:29:23
39.973501,116.334504,0,379,39973.0621296296,2009-06-09,01:29:28
39.973469,116.334462,0,379,39973.0621875,2009-06-09,01:29:33
39.97345,116.334431,0,380,39973.0622453704,2009-06-09,01:29:38
39.973471,116.334417,0,381,39973.0623032407,2009-06-09,01:29:43
39.97349,116.334479,0,383,39973.0623611111,2009-06-09,01:29:48
39.973484,116.334444,0,386,39973.0624189815,2009-06-09,01:29:53
39.973478,116.334464,0,386,39973.0624768519,2009-06-09,01:29:58
39.973471,116.334503,0,387,39973.0625347222,2009-06-09,01:30:03
39.973446,116.334471,0,388,39973.0625925926,2009-06-09,01:30:08
39.973435,116.334399,0,388,39973.062650463,2009-06-09,01:30:13
39.973427,116.334418,0,388,39973.0627083333,2009-06-09,01:30:18
39.973418,116.334418,0,389,39973.0627662037,2009-06-09,01:30:23
39.973456,116.334469,0,389,39973.0628240741,2009-06-09,01:30:28
39.973508,116.334549,0,387,39973.0628819444,2009-06-09,01:30:33
39.973513,116.334598,0,387,39973.0629398148,2009-06-09,01:30:38
39.973534,116.334628,0,391,39973.0629976852,2009-06-09,01:30:43
39.973503,116.334637,0,395,39973.0630555556,2009-06-09,01:30:48
39.973503,116.334637,0,395,39973.0630902778,2009-06-09,01:30:51
39.973504,116.334645,0,396,39973.0631134259,2009-06-09,01:30:53
39.973496,116.334663,0,396,39973.0631712963,2009-06-09,01:30:58
39.973456,116.334724,0,398,39973.0632291667,2009-06-09,01:31:03
39.973421,116.334659,0,398,39973.063287037,2009-06-09,01:31:08
39.973421,116.334659,0,398,39973.0633217593,2009-06-09,01:31:11
39.973423,116.334654,0,397,39973.0633449074,2009-06-09,01:31:13
39.973443,116.334644,0,397,39973.0634027778,2009-06-09,01:31:18
39.973458,116.33463,0,397,39973.0634606481,2009-06-09,01:31:23
39.973462,116.334619,0,398,39973.0635185185,2009-06-09,01:31:28
39.973468,116.33461,0,398,39973.0635763889,2009-06-09,01:31:33
39.973505,116.334766,0,402,39973.0636342593,2009-06-09,01:31:38
39.973512,116.33474,0,403,39973.0636921296,2009-06-09,01:31:43
39.973502,116.334727,0,403,39973.06375,2009-06-09,01:31:48
39.97345,116.334678,0,403,39973.0638078704,2009-06-09,01:31:53
39.973416,116.334614,0,403,39973.0638657407,2009-06-09,01:31:58
39.973373,116.334616,0,404,39973.0639236111,2009-06-09,01:32:03
39.973352,116.334602,0,404,39973.0639814815,2009-06-09,01:32:08
39.973385,116.334578,0,402,39973.0640393518,2009-06-09,01:32:13
39.973413,116.33452,0,400,39973.0640972222,2009-06-09,01:32:18
39.973434,116.334535,0,399,39973.0641550926,2009-06-09,01:32:23
39.97349,116.334595,0,402,39973.064212963,2009-06-09,01:32:28
39.973491,116.334579,0,401,39973.0642708333,2009-06-09,01:32:33
39.973489,116.334567,0,401,39973.0643287037,2009-06-09,01:32:38
39.973462,116.334583,0,400,39973.0643865741,2009-06-09,01:32:43
39.97348,116.334631,0,399,39973.0644444444,2009-06-09,01:32:48
39.973438,116.334633,0,399,39973.0645023148,2009-06-09,01:32:53
39.973424,116.334564,0,400,39973.0645601852,2009-06-09,01:32:58
39.973405,116.334499,0,402,39973.0646180556,2009-06-09,01:33:03
39.973424,116.334505,0,404,39973.0646759259,2009-06-09,01:33:08
39.973432,116.334536,0,405,39973.0647337963,2009-06-09,01:33:13
39.973442,116.334538,0,404,39973.0647916667,2009-06-09,01:33:18
39.973426,116.334492,0,402,39973.064849537,2009-06-09,01:33:23
39.973419,116.334547,0,402,39973.0649074074,2009-06-09,01:33:28
39.973419,116.334534,0,402,39973.0649652778,2009-06-09,01:33:33
39.973419,116.334539,0,402,39973.0650231481,2009-06-09,01:33:38
39.973425,116.334546,0,402,39973.0650810185,2009-06-09,01:33:43
39.973425,116.334546,0,402,39973.0651157407,2009-06-09,01:33:46
39.973429,116.334541,0,403,39973.0651388889,2009-06-09,01:33:48
39.97346,116.334502,0,393,39973.0651967593,2009-06-09,01:33:53
39.97346,116.334493,0,384,39973.0652546296,2009-06-09,01:33:58
39.973471,116.334519,0,384,39973.0653125,2009-06-09,01:34:03
39.973471,116.334519,0,384,39973.0653472222,2009-06-09,01:34:06
39.973473,116.334524,0,385,39973.0653703704,2009-06-09,01:34:08
39.973481,116.334514,0,384,39973.0654282407,2009-06-09,01:34:13
39.973481,116.334514,0,384,39973.065462963,2009-06-09,01:34:16
39.97348,116.334507,0,384,39973.0654861111,2009-06-09,01:34:18
39.97341,116.334186,0,278,39973.0709837963,2009-06-09,01:42:13
39.973416,116.334149,0,277,39973.0710416667,2009-06-09,01:42:18
39.973435,116.334112,0,275,39973.071099537,2009-06-09,01:42:23
39.973485,116.334151,0,272,39973.0711574074,2009-06-09,01:42:28
39.973472,116.334131,0,268,39973.0712152778,2009-06-09,01:42:33
39.973463,116.334117,0,264,39973.0712731481,2009-06-09,01:42:38
39.973443,116.334069,0,259,39973.0713310185,2009-06-09,01:42:43
39.973464,116.334086,0,263,39973.0713888889,2009-06-09,01:42:48
39.973479,116.334157,0,268,39973.0714467593,2009-06-09,01:42:53
39.973476,116.334188,0,266,39973.0715046296,2009-06-09,01:42:58
39.973485,116.334164,0,265,39973.0715625,2009-06-09,01:43:03
39.973464,116.334117,0,263,39973.0716203704,2009-06-09,01:43:08
39.973464,116.334117,0,263,39973.0716550926,2009-06-09,01:43:11
39.973468,116.334114,0,263,39973.0716782407,2009-06-09,01:43:13
39.973464,116.334144,0,257,39973.0717361111,2009-06-09,01:43:18
39.973493,116.334046,0,252,39973.0717939815,2009-06-09,01:43:23
39.973491,116.334019,0,249,39973.0718518518,2009-06-09,01:43:28
39.973453,116.334058,0,248,39973.0719097222,2009-06-09,01:43:33
39.973425,116.334081,0,249,39973.0719675926,2009-06-09,01:43:38
39.973425,116.334081,0,249,39973.0720023148,2009-06-09,01:43:41
39.973421,116.334086,0,249,39973.072025463,2009-06-09,01:43:43
39.973433,116.33406,0,250,39973.0720833333,2009-06-09,01:43:48
39.973397,116.334074,0,249,39973.0721412037,2009-06-09,01:43:53
39.973387,116.334055,0,243,39973.0721990741,2009-06-09,01:43:58
39.973387,116.334055,0,243,39973.0722337963,2009-06-09,01:44:01
39.973386,116.334057,0,243,39973.0722569444,2009-06-09,01:44:03
39.973402,116.334036,0,242,39973.0723148148,2009-06-09,01:44:08
39.973441,116.333996,0,237,39973.0723726852,2009-06-09,01:44:13
39.973452,116.334012,0,235,39973.0724305556,2009-06-09,01:44:18
39.973458,116.334003,0,235,39973.0724884259,2009-06-09,01:44:23
39.973474,116.333938,0,234,39973.0725462963,2009-06-09,01:44:28
39.973483,116.33383,0,229,39973.0726041667,2009-06-09,01:44:33
39.973471,116.333784,0,223,39973.072662037,2009-06-09,01:44:38
39.973466,116.3338,0,220,39973.0727199074,2009-06-09,01:44:43
39.973466,116.3338,0,220,39973.0727546296,2009-06-09,01:44:46
39.97347,116.333798,0,219,39973.0727777778,2009-06-09,01:44:48
39.973473,116.333821,0,220,39973.0728356481,2009-06-09,01:44:53
39.97347,116.333834,0,219,39973.0728935185,2009-06-09,01:44:58
39.973469,116.333837,0,219,39973.0729513889,2009-06-09,01:45:03
39.973469,116.333837,0,219,39973.0729861111,2009-06-09,01:45:06
39.973469,116.33384,0,219,39973.0730092593,2009-06-09,01:45:08
39.973478,116.333841,0,219,39973.0730671296,2009-06-09,01:45:13
39.973497,116.33381,0,211,39973.073125,2009-06-09,01:45:18
39.973497,116.33381,0,211,39973.0731597222,2009-06-09,01:45:21
39.973499,116.333812,0,210,39973.0731828704,2009-06-09,01:45:23
39.973499,116.333822,0,210,39973.0732407407,2009-06-09,01:45:28
39.973467,116.333825,0,207,39973.0732986111,2009-06-09,01:45:33
39.973462,116.333916,0,205,39973.0733564815,2009-06-09,01:45:38
39.973451,116.334002,0,206,39973.0734143518,2009-06-09,01:45:43
39.973453,116.334047,0,204,39973.0734722222,2009-06-09,01:45:48
39.973456,116.333992,0,201,39973.0735300926,2009-06-09,01:45:53
39.973478,116.3339,0,200,39973.073587963,2009-06-09,01:45:58
39.973501,116.33387,0,199,39973.0736458333,2009-06-09,01:46:03
39.973515,116.333854,0,199,39973.0737037037,2009-06-09,01:46:08
39.973562,116.333856,0,202,39973.0737615741,2009-06-09,01:46:13
39.973572,116.333839,0,203,39973.0738194444,2009-06-09,01:46:18
39.973578,116.33381,0,202,39973.0738773148,2009-06-09,01:46:23
39.97358,116.333772,0,202,39973.0739351852,2009-06-09,01:46:28
39.97358,116.333772,0,202,39973.0739699074,2009-06-09,01:46:31
39.973578,116.333766,0,205,39973.0739930556,2009-06-09,01:46:33
39.973569,116.333749,0,204,39973.0740509259,2009-06-09,01:46:38
39.973563,116.333719,0,205,39973.0741087963,2009-06-09,01:46:43
39.973563,116.333719,0,205,39973.0741435185,2009-06-09,01:46:46
39.973567,116.333712,0,205,39973.0741666667,2009-06-09,01:46:48
39.973589,116.333666,0,202,39973.074224537,2009-06-09,01:46:53
39.973598,116.333632,0,198,39973.0742824074,2009-06-09,01:46:58
39.973602,116.333672,0,198,39973.0743402778,2009-06-09,01:47:03
39.973576,116.33372,0,199,39973.0743981482,2009-06-09,01:47:08
39.973576,116.33372,0,199,39973.0744328704,2009-06-09,01:47:11
39.97358,116.333716,0,196,39973.0744560185,2009-06-09,01:47:13
39.973519,116.333707,0,195,39973.0745138889,2009-06-09,01:47:18
39.97346,116.333702,0,195,39973.0745717593,2009-06-09,01:47:23
39.97346,116.333702,0,195,39973.0746064815,2009-06-09,01:47:26
39.973465,116.333697,0,195,39973.0746296296,2009-06-09,01:47:28
39.97348,116.333691,0,195,39973.0746875,2009-06-09,01:47:33
39.97348,116.333691,0,195,39973.0747222222,2009-06-09,01:47:36
39.97348,116.333696,0,197,39973.0747453704,2009-06-09,01:47:38
39.973501,116.333764,0,201,39973.0748032407,2009-06-09,01:47:43
39.973501,116.333764,0,201,39973.074837963,2009-06-09,01:47:46
39.973507,116.33376,0,201,39973.0748611111,2009-06-09,01:47:48
39.973512,116.333817,0,204,39973.0749189815,2009-06-09,01:47:53
39.973455,116.33389,0,209,39973.0749768519,2009-06-09,01:47:58
39.973387,116.334005,0,216,39973.0750347222,2009-06-09,01:48:03
39.973369,116.334091,0,222,39973.0750925926,2009-06-09,01:48:08
39.973371,116.334111,0,223,39973.075150463,2009-06-09,01:48:13
39.973362,116.334117,0,221,39973.0752083333,2009-06-09,01:48:18
39.973313,116.334149,0,223,39973.0752662037,2009-06-09,01:48:23
39.973289,116.334219,0,227,39973.0753240741,2009-06-09,01:48:28
39.973258,116.334292,0,229,39973.0753819444,2009-06-09,01:48:33
39.973259,116.334337,0,230,39973.0754398148,2009-06-09,01:48:38
39.973256,116.334347,0,229,39973.0754976852,2009-06-09,01:48:43
39.97331,116.334274,0,227,39973.0755555556,2009-06-09,01:48:48
39.973361,116.334168,0,228,39973.0756134259,2009-06-09,01:48:53
39.973398,116.334125,0,233,39973.0756712963,2009-06-09,01:48:58
39.973411,116.334065,0,233,39973.0757291667,2009-06-09,01:49:03
39.973435,116.334014,0,236,39973.075787037,2009-06-09,01:49:08
39.97346,116.333902,0,235,39973.0758449074,2009-06-09,01:49:13
39.973491,116.333878,0,234,39973.0759027778,2009-06-09,01:49:18
39.973469,116.333878,0,237,39973.0759606481,2009-06-09,01:49:23
39.973452,116.333899,0,241,39973.0760185185,2009-06-09,01:49:28
39.973453,116.333918,0,242,39973.0760763889,2009-06-09,01:49:33
39.973456,116.333889,0,242,39973.0761342593,2009-06-09,01:49:38
39.973528,116.333917,0,242,39973.0761921296,2009-06-09,01:49:43
39.973555,116.333954,0,242,39973.07625,2009-06-09,01:49:48
39.97354,116.333876,0,240,39973.0763078704,2009-06-09,01:49:53
39.973618,116.333677,0,235,39973.0763657407,2009-06-09,01:49:58
39.973611,116.333594,0,232,39973.0764236111,2009-06-09,01:50:03
39.973665,116.333501,0,230,39973.0764814815,2009-06-09,01:50:08
39.973676,116.333494,0,230,39973.0765393519,2009-06-09,01:50:13
39.973599,116.333697,0,234,39973.0765972222,2009-06-09,01:50:18
39.973595,116.33372,0,235,39973.0766550926,2009-06-09,01:50:23
39.973589,116.333784,0,236,39973.076712963,2009-06-09,01:50:28
39.973575,116.333937,0,237,39973.0767708333,2009-06-09,01:50:33
39.973502,116.334278,0,241,39973.0768287037,2009-06-09,01:50:38
39.973385,116.334536,0,246,39973.0768865741,2009-06-09,01:50:43
39.973385,116.334493,0,245,39973.0769444444,2009-06-09,01:50:48
39.973309,116.334571,0,247,39973.0770023148,2009-06-09,01:50:53
39.973279,116.334567,0,247,39973.0770601852,2009-06-09,01:50:58
39.973281,116.33448,0,248,39973.0771180556,2009-06-09,01:51:03
39.973347,116.334372,0,250,39973.0771759259,2009-06-09,01:51:08
39.973347,116.334372,0,250,39973.0772106481,2009-06-09,01:51:11
39.973351,116.334371,0,251,39973.0772337963,2009-06-09,01:51:13
39.973358,116.334461,0,253,39973.0772916667,2009-06-09,01:51:18
39.9733,116.334657,0,259,39973.077349537,2009-06-09,01:51:23
39.973247,116.334876,0,260,39973.0774074074,2009-06-09,01:51:28
39.97313,116.335309,0,261,39973.0774652778,2009-06-09,01:51:33
39.973021,116.335699,0,265,39973.0775231481,2009-06-09,01:51:38
39.972958,116.335856,0,267,39973.0775810185,2009-06-09,01:51:43
39.97291,116.335963,0,272,39973.0776388889,2009-06-09,01:51:48
39.972858,116.336003,0,282,39973.0776967593,2009-06-09,01:51:53
39.972829,116.336033,0,288,39973.0777546296,2009-06-09,01:51:58
39.972833,116.336143,0,289,39973.0778125,2009-06-09,01:52:03
39.972946,116.335932,0,285,39973.0778703704,2009-06-09,01:52:08
39.973042,116.335717,0,283,39973.0779282407,2009-06-09,01:52:13
39.973039,116.335782,0,287,39973.0779861111,2009-06-09,01:52:18
39.973069,116.335719,0,288,39973.0780439815,2009-06-09,01:52:23
39.973112,116.335531,0,285,39973.0781018519,2009-06-09,01:52:28
39.973103,116.335454,0,282,39973.0781597222,2009-06-09,01:52:33
39.973092,116.33537,0,272,39973.0782175926,2009-06-09,01:52:38
39.973067,116.335376,0,264,39973.078275463,2009-06-09,01:52:43
39.97308,116.335385,0,263,39973.0783333333,2009-06-09,01:52:48
39.973098,116.335311,0,259,39973.0783912037,2009-06-09,01:52:53
39.97309,116.335329,0,254,39973.0784490741,2009-06-09,01:52:58
39.973138,116.335349,0,249,39973.0785069444,2009-06-09,01:53:03
39.973182,116.335356,0,249,39973.0785648148,2009-06-09,01:53:08
39.973178,116.335359,0,249,39973.0786226852,2009-06-09,01:53:13
39.973178,116.335359,0,249,39973.0786574074,2009-06-09,01:53:16
39.973179,116.335356,0,249,39973.0786805556,2009-06-09,01:53:18
39.973194,116.335332,0,256,39973.0787384259,2009-06-09,01:53:23
39.973246,116.335191,0,261,39973.0787962963,2009-06-09,01:53:28
39.973288,116.335099,0,259,39973.0788541667,2009-06-09,01:53:33
39.973317,116.335067,0,255,39973.078912037,2009-06-09,01:53:38
39.973273,116.334943,0,260,39973.0789699074,2009-06-09,01:53:43
39.973326,116.334838,0,255,39973.0790277778,2009-06-09,01:53:48
39.973332,116.33473,0,255,39973.0790856481,2009-06-09,01:53:53
39.973376,116.334588,0,259,39973.0791435185,2009-06-09,01:53:58
39.973436,116.334373,0,260,39973.0792013889,2009-06-09,01:54:03
39.973516,116.334197,0,261,39973.0792592593,2009-06-09,01:54:08
39.973488,116.334414,0,255,39973.0793171296,2009-06-09,01:54:13
39.973486,116.334425,0,257,39973.079375,2009-06-09,01:54:18
39.973408,116.334552,0,256,39973.0794328704,2009-06-09,01:54:23
39.973398,116.334514,0,255,39973.0794907407,2009-06-09,01:54:28
39.973407,116.334483,0,252,39973.0795486111,2009-06-09,01:54:33
39.973407,116.334438,0,248,39973.0796064815,2009-06-09,01:54:38
39.973395,116.334457,0,249,39973.0796643518,2009-06-09,01:54:43
39.973394,116.334478,0,251,39973.0797222222,2009-06-09,01:54:48
39.973405,116.334465,0,252,39973.0797800926,2009-06-09,01:54:53
39.973341,116.334454,0,249,39973.079837963,2009-06-09,01:54:58
39.973266,116.33456,0,252,39973.0798958333,2009-06-09,01:55:03
39.973327,116.334539,0,256,39973.0799537037,2009-06-09,01:55:08
39.973385,116.334347,0,252,39973.0800115741,2009-06-09,01:55:13
39.973425,116.334308,0,251,39973.0800694444,2009-06-09,01:55:18
39.973466,116.334274,0,252,39973.0801273148,2009-06-09,01:55:23
39.973469,116.334246,0,247,39973.0801851852,2009-06-09,01:55:28
39.973466,116.334299,0,240,39973.0802430556,2009-06-09,01:55:33
39.973461,116.334267,0,240,39973.0803009259,2009-06-09,01:55:38
39.973496,116.334203,0,235,39973.0803587963,2009-06-09,01:55:43
39.973532,116.333932,0,235,39973.0804166667,2009-06-09,01:55:48
39.97354,116.333863,0,232,39973.080474537,2009-06-09,01:55:53
39.973539,116.33384,0,231,39973.0805324074,2009-06-09,01:55:58
39.973424,116.334106,0,226,39973.0805902778,2009-06-09,01:56:03
39.973316,116.334281,0,219,39973.0806481481,2009-06-09,01:56:08
39.973288,116.334368,0,218,39973.0807060185,2009-06-09,01:56:13
39.973309,116.334367,0,225,39973.0807638889,2009-06-09,01:56:18
39.973232,116.33456,0,228,39973.0808217593,2009-06-09,01:56:23
39.973171,116.334695,0,232,39973.0808796296,2009-06-09,01:56:28
39.973171,116.334695,0,232,39973.0809143518,2009-06-09,01:56:31
39.973176,116.3347,0,237,39973.0809375,2009-06-09,01:56:33
39.973198,116.334729,0,239,39973.0809953704,2009-06-09,01:56:38
39.973187,116.334779,0,251,39973.0810532407,2009-06-09,01:56:43
39.973208,116.334751,0,255,39973.0811111111,2009-06-09,01:56:48
39.973212,116.334799,0,265,39973.0811689815,2009-06-09,01:56:53
39.973217,116.334866,0,271,39973.0812268518,2009-06-09,01:56:58
39.973202,116.334923,0,277,39973.0812847222,2009-06-09,01:57:03
39.973168,116.334986,0,285,39973.0813425926,2009-06-09,01:57:08
39.97312,116.335088,0,291,39973.081400463,2009-06-09,01:57:13
39.97307,116.335137,0,297,39973.0814583333,2009-06-09,01:57:18
39.973048,116.335124,0,307,39973.0815162037,2009-06-09,01:57:23
39.973043,116.335059,0,320,39973.0815740741,2009-06-09,01:57:28
39.973043,116.335059,0,320,39973.0816087963,2009-06-09,01:57:31
39.973042,116.335058,0,321,39973.0816319444,2009-06-09,01:57:33
39.973088,116.335027,0,321,39973.0816898148,2009-06-09,01:57:38
39.973091,116.335168,0,326,39973.0817476852,2009-06-09,01:57:43
39.973042,116.335363,0,330,39973.0818055556,2009-06-09,01:57:48
39.973011,116.335414,0,327,39973.0818634259,2009-06-09,01:57:53
39.97301,116.335425,0,327,39973.0819212963,2009-06-09,01:57:58
39.972998,116.335407,0,325,39973.0819791667,2009-06-09,01:58:03
39.973021,116.335367,0,313,39973.082037037,2009-06-09,01:58:08
39.973036,116.335331,0,303,39973.0820949074,2009-06-09,01:58:13
39.973047,116.335283,0,288,39973.0821527778,2009-06-09,01:58:18
39.973074,116.335232,0,275,39973.0822106482,2009-06-09,01:58:23
39.97311,116.335191,0,262,39973.0822685185,2009-06-09,01:58:28
39.973139,116.335176,0,251,39973.0823263889,2009-06-09,01:58:33
39.973127,116.335159,0,247,39973.0823842593,2009-06-09,01:58:38
39.973113,116.335157,0,245,39973.0824421296,2009-06-09,01:58:43
39.973113,116.335157,0,245,39973.0824768519,2009-06-09,01:58:46
39.973115,116.335157,0,245,39973.0825,2009-06-09,01:58:48
39.973126,116.335156,0,244,39973.0825578704,2009-06-09,01:58:53
39.97314,116.335131,0,243,39973.0826157407,2009-06-09,01:58:58
39.973131,116.335128,0,241,39973.0826736111,2009-06-09,01:59:03
39.973126,116.335174,0,236,39973.0827314815,2009-06-09,01:59:08
39.973113,116.335189,0,235,39973.0827893519,2009-06-09,01:59:13
39.973102,116.335222,0,234,39973.0828472222,2009-06-09,01:59:18
39.973102,116.335222,0,234,39973.0828819444,2009-06-09,01:59:21
39.973102,116.335227,0,232,39973.0829050926,2009-06-09,01:59:23
39.973153,116.335224,0,228,39973.082962963,2009-06-09,01:59:28
39.97317,116.33522,0,227,39973.0830208333,2009-06-09,01:59:33
39.97317,116.33522,0,227,39973.0830555556,2009-06-09,01:59:36
39.973173,116.335219,0,227,39973.0830787037,2009-06-09,01:59:38
39.973144,116.335234,0,230,39973.0831365741,2009-06-09,01:59:43
39.973115,116.335213,0,232,39973.0831944444,2009-06-09,01:59:48
39.973133,116.335115,0,231,39973.0832523148,2009-06-09,01:59:53
39.97313,116.335104,0,230,39973.0833101852,2009-06-09,01:59:58
39.973136,116.335069,0,229,39973.0833680556,2009-06-09,02:00:03
39.972923,116.335247,0,301,39973.0886921296,2009-06-09,02:07:43
39.97285,116.335225,0,300,39973.08875,2009-06-09,02:07:48
39.972824,116.335197,0,299,39973.0888078704,2009-06-09,02:07:53
39.972915,116.335135,0,300,39973.0888657407,2009-06-09,02:07:58
39.972915,116.335135,0,300,39973.088900463,2009-06-09,02:08:01
39.972919,116.335135,0,300,39973.0889236111,2009-06-09,02:08:03
39.972982,116.335079,0,303,39973.0889814815,2009-06-09,02:08:08
39.972997,116.33507,0,303,39973.0890393518,2009-06-09,02:08:13
39.973015,116.335064,0,303,39973.0890972222,2009-06-09,02:08:18
39.973025,116.335062,0,303,39973.0891550926,2009-06-09,02:08:23
39.973077,116.335078,0,301,39973.089212963,2009-06-09,02:08:28
39.973093,116.335071,0,300,39973.0892708333,2009-06-09,02:08:33
39.973093,116.335071,0,300,39973.0893055556,2009-06-09,02:08:36
39.973089,116.335071,0,300,39973.0893287037,2009-06-09,02:08:38
39.97307,116.335067,0,300,39973.0893865741,2009-06-09,02:08:43
39.97307,116.335067,0,300,39973.0894212963,2009-06-09,02:08:46
39.973072,116.335072,0,300,39973.0894444444,2009-06-09,02:08:48
39.973059,116.335122,0,300,39973.0895023148,2009-06-09,02:08:53
39.973035,116.335198,0,299,39973.0895601852,2009-06-09,02:08:58
39.973015,116.335312,0,296,39973.0896180556,2009-06-09,02:09:03
39.972955,116.335364,0,296,39973.0896759259,2009-06-09,02:09:08
39.972936,116.335465,0,292,39973.0897337963,2009-06-09,02:09:13
39.972914,116.335489,0,290,39973.0897916667,2009-06-09,02:09:18
39.972919,116.335443,0,291,39973.089849537,2009-06-09,02:09:23
39.972923,116.335429,0,291,39973.0899074074,2009-06-09,02:09:28
39.972936,116.335384,0,291,39973.0899652778,2009-06-09,02:09:33
39.972939,116.335401,0,291,39973.0900231482,2009-06-09,02:09:38
39.972917,116.33544,0,290,39973.0900810185,2009-06-09,02:09:43
39.972886,116.335385,0,292,39973.0901388889,2009-06-09,02:09:48
39.972917,116.335272,0,295,39973.0901967593,2009-06-09,02:09:53
39.972896,116.335234,0,296,39973.0902546296,2009-06-09,02:09:58
39.973053,116.334989,0,300,39973.0903125,2009-06-09,02:10:03
39.973054,116.334987,0,300,39973.0903703704,2009-06-09,02:10:08
39.973054,116.334987,0,300,39973.0904050926,2009-06-09,02:10:11
39.973062,116.334985,0,300,39973.0904282407,2009-06-09,02:10:13
39.973078,116.334999,0,303,39973.0904861111,2009-06-09,02:10:18
39.973096,116.335013,0,306,39973.0905439815,2009-06-09,02:10:23
39.973083,116.335005,0,307,39973.0906018519,2009-06-09,02:10:28
39.973019,116.335023,0,309,39973.0906597222,2009-06-09,02:10:33
39.972992,116.335026,0,314,39973.0907175926,2009-06-09,02:10:38
39.973002,116.335052,0,316,39973.090775463,2009-06-09,02:10:43
39.973012,116.335057,0,317,39973.0908333333,2009-06-09,02:10:48
39.973059,116.335003,0,317,39973.0908912037,2009-06-09,02:10:53
39.973099,116.334934,0,317,39973.0909490741,2009-06-09,02:10:58
39.97312,116.334958,0,317,39973.0910069444,2009-06-09,02:11:03
39.97314,116.334924,0,318,39973.0910648148,2009-06-09,02:11:08
39.973182,116.334815,0,318,39973.0911226852,2009-06-09,02:11:13
39.973167,116.334903,0,317,39973.0911805556,2009-06-09,02:11:18
39.973167,116.334903,0,317,39973.0912152778,2009-06-09,02:11:21
39.973174,116.334904,0,317,39973.0912384259,2009-06-09,02:11:23
39.973162,116.334879,0,319,39973.0912962963,2009-06-09,02:11:28
39.973154,116.334923,0,320,39973.0913541667,2009-06-09,02:11:33
39.973154,116.334923,0,320,39973.0913888889,2009-06-09,02:11:36
39.973151,116.33493,0,320,39973.091412037,2009-06-09,02:11:38
39.973149,116.334941,0,320,39973.0914699074,2009-06-09,02:11:43
39.973188,116.334921,0,319,39973.0915277778,2009-06-09,02:11:48
39.973212,116.334912,0,318,39973.0915856481,2009-06-09,02:11:53
39.973201,116.334935,0,313,39973.0916435185,2009-06-09,02:11:58
39.973201,116.334935,0,313,39973.0916782407,2009-06-09,02:12:01
39.973195,116.334934,0,313,39973.0917013889,2009-06-09,02:12:03
39.973204,116.334865,0,314,39973.0917592593,2009-06-09,02:12:08
39.973213,116.334813,0,315,39973.0918171296,2009-06-09,02:12:13
39.973213,116.334813,0,315,39973.0918518519,2009-06-09,02:12:16
39.973212,116.334814,0,317,39973.091875,2009-06-09,02:12:18
39.97321,116.334782,0,317,39973.0919328704,2009-06-09,02:12:23
39.973205,116.334793,0,317,39973.0919907407,2009-06-09,02:12:28
39.973206,116.334808,0,318,39973.0920486111,2009-06-09,02:12:33
39.973196,116.334799,0,320,39973.0921064815,2009-06-09,02:12:38
39.973187,116.334796,0,321,39973.0921643519,2009-06-09,02:12:43
39.973186,116.334796,0,321,39973.0922222222,2009-06-09,02:12:48
39.973186,116.334796,0,321,39973.0922569444,2009-06-09,02:12:51
39.973183,116.334788,0,321,39973.0922800926,2009-06-09,02:12:53
39.973185,116.334777,0,321,39973.092337963,2009-06-09,02:12:58
39.973187,116.334764,0,321,39973.0923958333,2009-06-09,02:13:03
39.973206,116.334712,0,322,39973.0924537037,2009-06-09,02:13:08
39.973221,116.334702,0,321,39973.0925115741,2009-06-09,02:13:13
39.97322,116.334666,0,322,39973.0925694444,2009-06-09,02:13:18
39.973213,116.334701,0,324,39973.0926273148,2009-06-09,02:13:23
39.973206,116.334721,0,324,39973.0926851852,2009-06-09,02:13:28
39.973197,116.33474,0,324,39973.0927430556,2009-06-09,02:13:33
39.97319,116.334749,0,324,39973.0928009259,2009-06-09,02:13:38
39.973191,116.334766,0,326,39973.0928587963,2009-06-09,02:13:43
39.973215,116.334788,0,327,39973.0929166667,2009-06-09,02:13:48
39.973219,116.334779,0,328,39973.092974537,2009-06-09,02:13:53
39.973242,116.33474,0,328,39973.0930324074,2009-06-09,02:13:58
39.973242,116.334713,0,328,39973.0930902778,2009-06-09,02:14:03
39.973242,116.334713,0,328,39973.093125,2009-06-09,02:14:06
39.973235,116.33471,0,328,39973.0931481481,2009-06-09,02:14:08
39.973225,116.334707,0,328,39973.0932060185,2009-06-09,02:14:13
39.973221,116.334696,0,328,39973.0932638889,2009-06-09,02:14:18
39.973221,116.334691,0,328,39973.0933217593,2009-06-09,02:14:23
39.973221,116.334691,0,328,39973.0933564815,2009-06-09,02:14:26
39.973228,116.334687,0,328,39973.0933796296,2009-06-09,02:14:28
39.973229,116.334677,0,327,39973.0934375,2009-06-09,02:14:33
39.973227,116.334658,0,325,39973.0934953704,2009-06-09,02:14:38
39.973223,116.334687,0,319,39973.0935532407,2009-06-09,02:14:43
39.973227,116.334745,0,315,39973.0936111111,2009-06-09,02:14:48
39.973249,116.334781,0,313,39973.0936689815,2009-06-09,02:14:53
39.973249,116.334781,0,313,39973.0937037037,2009-06-09,02:14:56
39.973251,116.33478,0,314,39973.0937268519,2009-06-09,02:14:58
39.973251,116.334797,0,313,39973.0937847222,2009-06-09,02:15:03
39.973254,116.334773,0,315,39973.0938425926,2009-06-09,02:15:08
39.973249,116.334771,0,315,39973.093900463,2009-06-09,02:15:13
39.97325,116.334771,0,315,39973.0939583333,2009-06-09,02:15:18
39.97325,116.334771,0,315,39973.0939930556,2009-06-09,02:15:21
39.973253,116.334767,0,315,39973.0940162037,2009-06-09,02:15:23
39.97326,116.334758,0,314,39973.0940740741,2009-06-09,02:15:28
39.973242,116.334681,0,316,39973.0941319444,2009-06-09,02:15:33
39.973225,116.334613,0,318,39973.0941898148,2009-06-09,02:15:38
39.973217,116.33456,0,318,39973.0942476852,2009-06-09,02:15:43
39.973215,116.334581,0,313,39973.0943055556,2009-06-09,02:15:48
39.973233,116.334617,0,308,39973.0943634259,2009-06-09,02:15:53
39.973227,116.334665,0,303,39973.0944212963,2009-06-09,02:15:58
39.973233,116.334697,0,298,39973.0944791667,2009-06-09,02:16:03
39.973244,116.334722,0,296,39973.094537037,2009-06-09,02:16:08
39.973256,116.334724,0,291,39973.0945949074,2009-06-09,02:16:13
39.973255,116.334735,0,290,39973.0946527778,2009-06-09,02:16:18
39.973255,116.334735,0,290,39973.0946875,2009-06-09,02:16:21
39.973258,116.334743,0,290,39973.0947106481,2009-06-09,02:16:23
39.973255,116.334753,0,290,39973.0947685185,2009-06-09,02:16:28
39.97326,116.334795,0,289,39973.0948263889,2009-06-09,02:16:33
39.973271,116.334804,0,289,39973.0948842593,2009-06-09,02:16:38
39.973278,116.334805,0,289,39973.0949421296,2009-06-09,02:16:43
39.973278,116.334805,0,289,39973.0949768518,2009-06-09,02:16:46
39.97328,116.334802,0,289,39973.095,2009-06-09,02:16:48
39.973279,116.33479,0,290,39973.0950578704,2009-06-09,02:16:53
39.973279,116.33479,0,290,39973.0950925926,2009-06-09,02:16:56
39.97328,116.334785,0,290,39973.0951157407,2009-06-09,02:16:58
39.973281,116.334771,0,290,39973.0951736111,2009-06-09,02:17:03
39.973315,116.334511,0,291,39973.0952314815,2009-06-09,02:17:08
39.973308,116.334363,0,293,39973.0952893518,2009-06-09,02:17:13
39.973302,116.334286,0,295,39973.0953472222,2009-06-09,02:17:18
39.973276,116.334301,0,294,39973.0954050926,2009-06-09,02:17:23
39.973281,116.334291,0,294,39973.095462963,2009-06-09,02:17:28
39.973281,116.334291,0,294,39973.0954976852,2009-06-09,02:17:31
39.973289,116.334297,0,293,39973.0955208333,2009-06-09,02:17:33
39.973286,116.334363,0,293,39973.0955787037,2009-06-09,02:17:38
39.973285,116.334391,0,293,39973.0956365741,2009-06-09,02:17:43
39.973279,116.334419,0,293,39973.0956944444,2009-06-09,02:17:48
39.973268,116.334477,0,297,39973.0957523148,2009-06-09,02:17:53
39.973272,116.334537,0,299,39973.0958101852,2009-06-09,02:17:58
39.973268,116.334584,0,302,39973.0958680556,2009-06-09,02:18:03
39.973266,116.334594,0,302,39973.0959259259,2009-06-09,02:18:08
39.973266,116.334594,0,302,39973.0959606481,2009-06-09,02:18:11
39.973267,116.334595,0,302,39973.0959837963,2009-06-09,02:18:13
39.973272,116.334619,0,303,39973.0960416667,2009-06-09,02:18:18
39.973256,116.334666,0,306,39973.096099537,2009-06-09,02:18:23
39.973255,116.334657,0,306,39973.0961574074,2009-06-09,02:18:28
39.973255,116.334657,0,306,39973.0961921296,2009-06-09,02:18:31
39.973256,116.334655,0,305,39973.0962152778,2009-06-09,02:18:33
39.973256,116.334806,0,306,39973.0962731481,2009-06-09,02:18:38
39.973257,116.334801,0,308,39973.0963310185,2009-06-09,02:18:43
39.973253,116.334805,0,307,39973.0963888889,2009-06-09,02:18:48
39.973253,116.334805,0,307,39973.0964236111,2009-06-09,02:18:51
39.973252,116.334809,0,307,39973.0964467593,2009-06-09,02:18:53
39.973247,116.334865,0,307,39973.0965046296,2009-06-09,02:18:58
39.973236,116.334898,0,306,39973.0965625,2009-06-09,02:19:03
39.973226,116.334868,0,306,39973.0966203704,2009-06-09,02:19:08
39.973222,116.334874,0,306,39973.0966782407,2009-06-09,02:19:13
39.973222,116.334874,0,306,39973.096712963,2009-06-09,02:19:16
39.97322,116.33488,0,306,39973.0967361111,2009-06-09,02:19:18
39.973221,116.334821,0,306,39973.0967939815,2009-06-09,02:19:23
39.973237,116.334729,0,306,39973.0968518518,2009-06-09,02:19:28
39.973241,116.334697,0,307,39973.0969097222,2009-06-09,02:19:33
39.973257,116.334654,0,308,39973.0969675926,2009-06-09,02:19:38
39.973252,116.334521,0,310,39973.097025463,2009-06-09,02:19:43
39.973251,116.33441,0,311,39973.0970833333,2009-06-09,02:19:48
39.973389,116.334126,0,230,39973.1009606481,2009-06-09,02:25:23
39.973383,116.334101,0,229,39973.1010185185,2009-06-09,02:25:28
39.973378,116.334114,0,228,39973.1010763889,2009-06-09,02:25:33
39.973372,116.334155,0,226,39973.1011342593,2009-06-09,02:25:38
39.973363,116.334147,0,226,39973.1011921296,2009-06-09,02:25:43
39.973362,116.334124,0,225,39973.10125,2009-06-09,02:25:48
39.973377,116.334144,0,217,39973.1013078704,2009-06-09,02:25:53
39.973393,116.334121,0,215,39973.1013657407,2009-06-09,02:25:58
39.9734,116.334116,0,215,39973.1014236111,2009-06-09,02:26:03
39.9734,116.334116,0,215,39973.1014583333,2009-06-09,02:26:06
39.973401,116.334113,0,215,39973.1014814815,2009-06-09,02:26:08
39.973398,116.334082,0,215,39973.1015393519,2009-06-09,02:26:13
39.973368,116.334001,0,215,39973.1015972222,2009-06-09,02:26:18
39.973317,116.334036,0,217,39973.1016550926,2009-06-09,02:26:23
39.973305,116.334002,0,216,39973.101712963,2009-06-09,02:26:28
39.973324,116.334004,0,218,39973.1017708333,2009-06-09,02:26:33
39.973373,116.334,0,219,39973.1018287037,2009-06-09,02:26:38
39.973389,116.33401,0,218,39973.1018865741,2009-06-09,02:26:43
39.973398,116.334007,0,217,39973.1019444444,2009-06-09,02:26:48
39.973402,116.334012,0,217,39973.1020023148,2009-06-09,02:26:53
39.973402,116.334012,0,217,39973.102037037,2009-06-09,02:26:56
39.973406,116.33401,0,217,39973.1020601852,2009-06-09,02:26:58
39.973402,116.334045,0,215,39973.1021180556,2009-06-09,02:27:03
39.973405,116.334092,0,213,39973.1021759259,2009-06-09,02:27:08
39.973407,116.33412,0,216,39973.1022337963,2009-06-09,02:27:13
39.97339,116.334166,0,218,39973.1022916667,2009-06-09,02:27:18
39.973378,116.334176,0,218,39973.102349537,2009-06-09,02:27:23
39.973369,116.334145,0,218,39973.1024074074,2009-06-09,02:27:28
39.973369,116.334145,0,218,39973.1024421296,2009-06-09,02:27:31
39.973367,116.334146,0,218,39973.1024652778,2009-06-09,02:27:33
39.973359,116.334109,0,217,39973.1025231481,2009-06-09,02:27:38
39.973378,116.334061,0,215,39973.1025810185,2009-06-09,02:27:43
39.973384,116.334073,0,209,39973.1026388889,2009-06-09,02:27:48
39.97338,116.334117,0,204,39973.1026967593,2009-06-09,02:27:53
39.973387,116.334145,0,203,39973.1027546296,2009-06-09,02:27:58
39.973388,116.334199,0,199,39973.1028125,2009-06-09,02:28:03
39.973385,116.334167,0,199,39973.1028703704,2009-06-09,02:28:08
39.973371,116.334194,0,197,39973.1029282407,2009-06-09,02:28:13
39.973376,116.334229,0,193,39973.1029861111,2009-06-09,02:28:18
39.973378,116.334248,0,191,39973.1030439815,2009-06-09,02:28:23
39.973372,116.334274,0,190,39973.1031018518,2009-06-09,02:28:28
39.973356,116.334269,0,191,39973.1031597222,2009-06-09,02:28:33
39.973369,116.334219,0,190,39973.1032175926,2009-06-09,02:28:38
39.973371,116.334208,0,190,39973.103275463,2009-06-09,02:28:43
39.973371,116.334208,0,190,39973.1033101852,2009-06-09,02:28:46
39.973373,116.33421,0,190,39973.1033333333,2009-06-09,02:28:48
39.973367,116.334182,0,191,39973.1033912037,2009-06-09,02:28:53
39.973362,116.334194,0,192,39973.1034490741,2009-06-09,02:28:58
39.97335,116.334186,0,193,39973.1035069444,2009-06-09,02:29:03
39.973357,116.334209,0,193,39973.1035648148,2009-06-09,02:29:08
39.973355,116.334216,0,193,39973.1036226852,2009-06-09,02:29:13
39.973355,116.334216,0,193,39973.1036574074,2009-06-09,02:29:16
39.973354,116.334222,0,193,39973.1036805556,2009-06-09,02:29:18
39.973345,116.33424,0,192,39973.1037384259,2009-06-09,02:29:23
39.97334,116.334258,0,189,39973.1037962963,2009-06-09,02:29:28
39.973328,116.334258,0,188,39973.1038541667,2009-06-09,02:29:33
39.973327,116.334277,0,187,39973.103912037,2009-06-09,02:29:38
39.973332,116.334243,0,187,39973.1039699074,2009-06-09,02:29:43
39.973364,116.334191,0,189,39973.1040277778,2009-06-09,02:29:48
39.973379,116.334223,0,190,39973.1040856481,2009-06-09,02:29:53
39.973383,116.334218,0,190,39973.1041435185,2009-06-09,02:29:58
39.973383,116.334218,0,190,39973.1041782407,2009-06-09,02:30:01
39.973384,116.334219,0,190,39973.1042013889,2009-06-09,02:30:03
39.973391,116.334255,0,190,39973.1042592593,2009-06-09,02:30:08
39.973391,116.334255,0,190,39973.1042939815,2009-06-09,02:30:11
39.973383,116.334253,0,189,39973.1043171296,2009-06-09,02:30:13
39.973376,116.334262,0,188,39973.104375,2009-06-09,02:30:18
39.973375,116.334263,0,188,39973.1044328704,2009-06-09,02:30:23
39.973371,116.334261,0,188,39973.1044907407,2009-06-09,02:30:28
39.973371,116.334261,0,188,39973.104525463,2009-06-09,02:30:31
39.97337,116.334265,0,188,39973.1045486111,2009-06-09,02:30:33
39.973371,116.334254,0,188,39973.1046064815,2009-06-09,02:30:38
39.973374,116.334243,0,188,39973.1046643518,2009-06-09,02:30:43
39.973381,116.33421,0,189,39973.1047222222,2009-06-09,02:30:48
39.973381,116.33421,0,189,39973.1047569444,2009-06-09,02:30:51
39.973378,116.334203,0,189,39973.1047800926,2009-06-09,02:30:53
39.973281,116.334469,0,358,39973.1138657407,2009-06-09,02:43:58
39.973279,116.334578,0,359,39973.1139236111,2009-06-09,02:44:03
39.973251,116.334565,0,360,39973.1139814815,2009-06-09,02:44:08
39.973241,116.33455,0,361,39973.1140393519,2009-06-09,02:44:13
39.973246,116.334496,0,362,39973.1140972222,2009-06-09,02:44:18
39.973247,116.334501,0,364,39973.1141550926,2009-06-09,02:44:23
39.973251,116.334505,0,366,39973.114212963,2009-06-09,02:44:28
39.973253,116.334498,0,367,39973.1142708333,2009-06-09,02:44:33
39.973253,116.334498,0,367,39973.1143055556,2009-06-09,02:44:36
39.973256,116.334497,0,369,39973.1143287037,2009-06-09,02:44:38
39.973259,116.334508,0,370,39973.1143865741,2009-06-09,02:44:43
39.973257,116.334508,0,372,39973.1144444444,2009-06-09,02:44:48
39.973253,116.334506,0,373,39973.1145023148,2009-06-09,02:44:53
39.973251,116.3345,0,375,39973.1145601852,2009-06-09,02:44:58
39.973251,116.3345,0,376,39973.1146180556,2009-06-09,02:45:03
39.973251,116.3345,0,376,39973.1146527778,2009-06-09,02:45:06
39.973248,116.334502,0,377,39973.1146759259,2009-06-09,02:45:08
39.973264,116.334548,0,379,39973.1147337963,2009-06-09,02:45:13
39.973282,116.33463,0,380,39973.1147916667,2009-06-09,02:45:18
39.973271,116.334594,0,381,39973.114849537,2009-06-09,02:45:23
39.973262,116.334588,0,383,39973.1149074074,2009-06-09,02:45:28
39.973261,116.334667,0,383,39973.1149652778,2009-06-09,02:45:33
39.973239,116.334626,0,384,39973.1150231481,2009-06-09,02:45:38
39.973232,116.334623,0,385,39973.1150810185,2009-06-09,02:45:43
39.973228,116.334618,0,386,39973.1151388889,2009-06-09,02:45:48
39.973227,116.334611,0,387,39973.1151967593,2009-06-09,02:45:53
39.973228,116.334608,0,389,39973.1152546296,2009-06-09,02:45:58
39.973231,116.334604,0,390,39973.1153125,2009-06-09,02:46:03
39.973231,116.334604,0,390,39973.1153472222,2009-06-09,02:46:06
39.973237,116.334601,0,391,39973.1153703704,2009-06-09,02:46:08
39.973245,116.334591,0,393,39973.1154282407,2009-06-09,02:46:13
39.973234,116.334595,0,393,39973.1154861111,2009-06-09,02:46:18
39.973234,116.334595,0,393,39973.1155208333,2009-06-09,02:46:21
39.973234,116.33459,0,395,39973.1155439815,2009-06-09,02:46:23
39.973234,116.334599,0,396,39973.1156018519,2009-06-09,02:46:28
39.97323,116.334629,0,397,39973.1156597222,2009-06-09,02:46:33
39.973225,116.334625,0,399,39973.1157175926,2009-06-09,02:46:38
39.973225,116.334625,0,399,39973.1157523148,2009-06-09,02:46:41
39.973222,116.33463,0,400,39973.115775463,2009-06-09,02:46:43
39.973228,116.334642,0,402,39973.1158333333,2009-06-09,02:46:48
39.973232,116.334651,0,403,39973.1158912037,2009-06-09,02:46:53
39.973232,116.334651,0,403,39973.1159259259,2009-06-09,02:46:56
39.97323,116.334649,0,404,39973.1159490741,2009-06-09,02:46:58
39.973232,116.334636,0,406,39973.1160069444,2009-06-09,02:47:03
39.973248,116.334552,0,407,39973.1160648148,2009-06-09,02:47:08
39.973228,116.334587,0,406,39973.1161226852,2009-06-09,02:47:13
39.973226,116.334601,0,407,39973.1161805556,2009-06-09,02:47:18
39.973226,116.334601,0,407,39973.1162152778,2009-06-09,02:47:21
39.973224,116.334607,0,408,39973.1162384259,2009-06-09,02:47:23
39.973223,116.334675,0,409,39973.1162962963,2009-06-09,02:47:28
39.973223,116.334675,0,409,39973.1163310185,2009-06-09,02:47:31
39.97322,116.334677,0,410,39973.1163541667,2009-06-09,02:47:33
39.973228,116.334668,0,412,39973.116412037,2009-06-09,02:47:38
39.973232,116.334679,0,413,39973.1164699074,2009-06-09,02:47:43
39.973232,116.334679,0,413,39973.1165046296,2009-06-09,02:47:46
39.973235,116.334684,0,414,39973.1165277778,2009-06-09,02:47:48
39.973236,116.334658,0,416,39973.1165856481,2009-06-09,02:47:53
39.973218,116.334702,0,417,39973.1166435185,2009-06-09,02:47:58
39.973224,116.334712,0,418,39973.1167013889,2009-06-09,02:48:03
39.973224,116.334722,0,419,39973.1167592593,2009-06-09,02:48:08
39.973215,116.33474,0,420,39973.1168171296,2009-06-09,02:48:13
39.973214,116.3348,0,421,39973.116875,2009-06-09,02:48:18
39.973218,116.334808,0,422,39973.1169328704,2009-06-09,02:48:23
39.973218,116.334808,0,422,39973.1169675926,2009-06-09,02:48:26
39.973221,116.334803,0,424,39973.1169907407,2009-06-09,02:48:28
39.973221,116.334818,0,425,39973.1170486111,2009-06-09,02:48:33
39.973235,116.334851,0,426,39973.1171064815,2009-06-09,02:48:38
39.973232,116.334836,0,426,39973.1171643519,2009-06-09,02:48:43
39.973231,116.334842,0,427,39973.1172222222,2009-06-09,02:48:48
39.973232,116.334837,0,428,39973.1172800926,2009-06-09,02:48:53
39.97323,116.33484,0,430,39973.117337963,2009-06-09,02:48:58
39.973226,116.334841,0,431,39973.1173958333,2009-06-09,02:49:03
39.973226,116.334841,0,431,39973.1174305556,2009-06-09,02:49:06
39.973221,116.334838,0,432,39973.1174537037,2009-06-09,02:49:08
39.973211,116.334842,0,434,39973.1175115741,2009-06-09,02:49:13
39.97321,116.334841,0,435,39973.1175694444,2009-06-09,02:49:18
39.97321,116.334841,0,435,39973.1176041667,2009-06-09,02:49:21
39.973213,116.334839,0,436,39973.1176273148,2009-06-09,02:49:23
39.973216,116.334826,0,437,39973.1176851852,2009-06-09,02:49:28
39.973216,116.334826,0,437,39973.1177199074,2009-06-09,02:49:31
39.973216,116.33482,0,438,39973.1177430556,2009-06-09,02:49:33
39.973215,116.334809,0,439,39973.1178009259,2009-06-09,02:49:38
39.973215,116.334809,0,439,39973.1178356481,2009-06-09,02:49:41
39.973212,116.334806,0,441,39973.1178587963,2009-06-09,02:49:43
39.973208,116.334797,0,441,39973.1179166667,2009-06-09,02:49:48
39.973203,116.334785,0,442,39973.117974537,2009-06-09,02:49:53
39.973203,116.334785,0,442,39973.1180092593,2009-06-09,02:49:56
39.973201,116.334784,0,443,39973.1180324074,2009-06-09,02:49:58
39.973195,116.334819,0,443,39973.1180902778,2009-06-09,02:50:03
39.973202,116.334845,0,442,39973.1181481481,2009-06-09,02:50:08
39.973217,116.334876,0,442,39973.1182060185,2009-06-09,02:50:13
39.973213,116.334903,0,442,39973.1182638889,2009-06-09,02:50:18
39.973213,116.334903,0,442,39973.1182986111,2009-06-09,02:50:21
39.973209,116.334902,0,443,39973.1183217593,2009-06-09,02:50:23
39.973205,116.334889,0,443,39973.1183796296,2009-06-09,02:50:28
39.973202,116.334872,0,444,39973.1184375,2009-06-09,02:50:33
39.973205,116.33486,0,445,39973.1184953704,2009-06-09,02:50:38
39.973231,116.334698,0,446,39973.1185532407,2009-06-09,02:50:43
39.973236,116.334624,0,447,39973.1186111111,2009-06-09,02:50:48
39.973233,116.334654,0,448,39973.1186689815,2009-06-09,02:50:53
39.973221,116.334666,0,449,39973.1187268518,2009-06-09,02:50:58
39.973221,116.334666,0,449,39973.1187615741,2009-06-09,02:51:01
39.973216,116.334667,0,449,39973.1187847222,2009-06-09,02:51:03
39.973213,116.334702,0,450,39973.1188425926,2009-06-09,02:51:08
39.973225,116.334793,0,451,39973.118900463,2009-06-09,02:51:13
39.973218,116.334784,0,452,39973.1189583333,2009-06-09,02:51:18
39.973218,116.334776,0,452,39973.1190162037,2009-06-09,02:51:23
39.973218,116.334776,0,452,39973.1190509259,2009-06-09,02:51:26
39.973225,116.334779,0,450,39973.1190740741,2009-06-09,02:51:28
39.973224,116.334795,0,451,39973.1191319444,2009-06-09,02:51:33
39.97322,116.33481,0,451,39973.1191898148,2009-06-09,02:51:38
39.973223,116.334899,0,447,39973.1192476852,2009-06-09,02:51:43
39.973203,116.334985,0,441,39973.1193055556,2009-06-09,02:51:48
39.973204,116.335007,0,437,39973.1193634259,2009-06-09,02:51:53
39.973212,116.33501,0,435,39973.1194212963,2009-06-09,02:51:58
39.973212,116.33501,0,435,39973.1194560185,2009-06-09,02:52:01
39.973209,116.335018,0,433,39973.1194791667,2009-06-09,02:52:03
39.973215,116.334974,0,433,39973.119537037,2009-06-09,02:52:08
39.973215,116.334974,0,433,39973.1195717593,2009-06-09,02:52:11
39.973218,116.334967,0,433,39973.1195949074,2009-06-09,02:52:13
39.973222,116.334913,0,431,39973.1196527778,2009-06-09,02:52:18
39.97323,116.334869,0,429,39973.1197106481,2009-06-09,02:52:23
39.973234,116.334847,0,429,39973.1197685185,2009-06-09,02:52:28
39.973223,116.334807,0,429,39973.1198263889,2009-06-09,02:52:33
39.973219,116.33477,0,429,39973.1198842593,2009-06-09,02:52:38
39.973226,116.334721,0,430,39973.1199421296,2009-06-09,02:52:43
39.973246,116.334679,0,429,39973.12,2009-06-09,02:52:48
39.973238,116.334622,0,429,39973.1200578704,2009-06-09,02:52:53
39.973225,116.334657,0,430,39973.1201157407,2009-06-09,02:52:58
39.973223,116.334656,0,429,39973.1201736111,2009-06-09,02:53:03
39.973221,116.334648,0,429,39973.1202314815,2009-06-09,02:53:08
39.973221,116.334644,0,428,39973.1202893518,2009-06-09,02:53:13
39.973225,116.334643,0,428,39973.1203472222,2009-06-09,02:53:18
39.973225,116.334643,0,428,39973.1203819444,2009-06-09,02:53:21
39.97323,116.334648,0,427,39973.1204050926,2009-06-09,02:53:23
39.973236,116.334658,0,427,39973.120462963,2009-06-09,02:53:28
39.973251,116.334686,0,426,39973.1205208333,2009-06-09,02:53:33
39.973244,116.334714,0,423,39973.1205787037,2009-06-09,02:53:38
39.973241,116.334692,0,421,39973.1206365741,2009-06-09,02:53:43
39.973241,116.334692,0,421,39973.1206712963,2009-06-09,02:53:46
39.973242,116.334689,0,420,39973.1206944444,2009-06-09,02:53:48
39.973246,116.334679,0,419,39973.1207523148,2009-06-09,02:53:53
39.97325,116.334685,0,419,39973.1208101852,2009-06-09,02:53:58
39.973251,116.334691,0,418,39973.1208680556,2009-06-09,02:54:03
39.973245,116.334699,0,417,39973.1209259259,2009-06-09,02:54:08
39.973245,116.334699,0,417,39973.1209606482,2009-06-09,02:54:11
39.973239,116.334704,0,417,39973.1209837963,2009-06-09,02:54:13
39.973234,116.334693,0,417,39973.1210416667,2009-06-09,02:54:18
39.973231,116.334688,0,416,39973.121099537,2009-06-09,02:54:23
39.97323,116.334684,0,416,39973.1211574074,2009-06-09,02:54:28
39.973231,116.334682,0,415,39973.1212152778,2009-06-09,02:54:33
39.973236,116.334681,0,414,39973.1212731482,2009-06-09,02:54:38
39.973236,116.334681,0,414,39973.1213078704,2009-06-09,02:54:41
39.973243,116.334686,0,414,39973.1213310185,2009-06-09,02:54:43
39.973277,116.334726,0,413,39973.1213888889,2009-06-09,02:54:48
39.973294,116.334725,0,411,39973.1214467593,2009-06-09,02:54:53
39.9733,116.334693,0,412,39973.1215046296,2009-06-09,02:54:58
39.973301,116.334662,0,411,39973.1215625,2009-06-09,02:55:03
39.973288,116.334591,0,412,39973.1216203704,2009-06-09,02:55:08
39.973288,116.334591,0,412,39973.1216550926,2009-06-09,02:55:11
39.973283,116.334595,0,413,39973.1216782407,2009-06-09,02:55:13
39.973273,116.334595,0,413,39973.1217361111,2009-06-09,02:55:18
39.973266,116.334599,0,413,39973.1217939815,2009-06-09,02:55:23
39.973266,116.334599,0,413,39973.1218287037,2009-06-09,02:55:26
39.973264,116.334601,0,412,39973.1218518519,2009-06-09,02:55:28
39.973268,116.334682,0,412,39973.1219097222,2009-06-09,02:55:33
39.973281,116.334747,0,414,39973.1219675926,2009-06-09,02:55:38
39.97328,116.334784,0,413,39973.122025463,2009-06-09,02:55:43
39.97327,116.334804,0,412,39973.1220833333,2009-06-09,02:55:48
39.973262,116.334788,0,412,39973.1221412037,2009-06-09,02:55:53
39.973262,116.334788,0,412,39973.1221759259,2009-06-09,02:55:56
39.973258,116.334782,0,411,39973.1221990741,2009-06-09,02:55:58
39.973252,116.334773,0,411,39973.1222569444,2009-06-09,02:56:03
39.973324,116.334439,0,371,39973.1271180556,2009-06-09,03:03:03
39.973336,116.33443,0,370,39973.1271759259,2009-06-09,03:03:08
39.973344,116.334412,0,368,39973.1272337963,2009-06-09,03:03:13
39.973364,116.334438,0,366,39973.1272916667,2009-06-09,03:03:18
39.973376,116.334445,0,365,39973.127349537,2009-06-09,03:03:23
39.973376,116.334445,0,365,39973.1273842593,2009-06-09,03:03:26
39.973384,116.334451,0,363,39973.1274074074,2009-06-09,03:03:28
39.973385,116.334544,0,360,39973.1274652778,2009-06-09,03:03:33
39.973379,116.334588,0,357,39973.1275231481,2009-06-09,03:03:38
39.973377,116.334586,0,355,39973.1275810185,2009-06-09,03:03:43
39.973377,116.334586,0,355,39973.1276157407,2009-06-09,03:03:46
39.973376,116.334589,0,353,39973.1276388889,2009-06-09,03:03:48
39.973373,116.33458,0,351,39973.1276967593,2009-06-09,03:03:53
39.973366,116.334565,0,349,39973.1277546296,2009-06-09,03:03:58
39.973354,116.334487,0,346,39973.1278125,2009-06-09,03:04:03
39.973349,116.334412,0,343,39973.1278703704,2009-06-09,03:04:08
39.973347,116.334385,0,341,39973.1279282407,2009-06-09,03:04:13
39.973358,116.334386,0,340,39973.1279861111,2009-06-09,03:04:18
39.973379,116.334419,0,338,39973.1280439815,2009-06-09,03:04:23
39.973388,116.334424,0,336,39973.1281018518,2009-06-09,03:04:28
39.973392,116.334425,0,334,39973.1281597222,2009-06-09,03:04:33
39.973392,116.334425,0,334,39973.1281944444,2009-06-09,03:04:36
39.973389,116.334422,0,332,39973.1282175926,2009-06-09,03:04:38
39.973383,116.334412,0,330,39973.128275463,2009-06-09,03:04:43
39.973376,116.334405,0,328,39973.1283333333,2009-06-09,03:04:48
39.973371,116.334401,0,327,39973.1283912037,2009-06-09,03:04:53
39.973367,116.334399,0,325,39973.1284490741,2009-06-09,03:04:58
39.973367,116.334399,0,325,39973.1284837963,2009-06-09,03:05:01
39.973363,116.334391,0,323,39973.1285069444,2009-06-09,03:05:03
39.97336,116.33438,0,321,39973.1285648148,2009-06-09,03:05:08
39.973353,116.334359,0,319,39973.1286226852,2009-06-09,03:05:13
39.973348,116.334324,0,316,39973.1286805556,2009-06-09,03:05:18
39.973365,116.334317,0,315,39973.1287384259,2009-06-09,03:05:23
39.973379,116.334324,0,313,39973.1287962963,2009-06-09,03:05:28
39.973368,116.334251,0,312,39973.1288541667,2009-06-09,03:05:33
39.973353,116.334244,0,311,39973.128912037,2009-06-09,03:05:38
39.973348,116.334269,0,308,39973.1289699074,2009-06-09,03:05:43
39.973348,116.334269,0,308,39973.1290046296,2009-06-09,03:05:46
39.973352,116.334274,0,307,39973.1290277778,2009-06-09,03:05:48
39.973365,116.334311,0,303,39973.1290856482,2009-06-09,03:05:53
39.973365,116.334293,0,295,39973.1291435185,2009-06-09,03:05:58
39.973359,116.334182,0,282,39973.1292013889,2009-06-09,03:06:03
39.973351,116.334092,0,268,39973.1292592593,2009-06-09,03:06:08
39.973371,116.334096,0,254,39973.1293171296,2009-06-09,03:06:13
39.973384,116.334092,0,252,39973.129375,2009-06-09,03:06:18
39.973389,116.334073,0,247,39973.1294328704,2009-06-09,03:06:23
39.973389,116.334073,0,247,39973.1294675926,2009-06-09,03:06:26
39.973397,116.334079,0,244,39973.1294907407,2009-06-09,03:06:28
39.973406,116.33408,0,241,39973.1295486111,2009-06-09,03:06:33
39.973413,116.334075,0,238,39973.1296064815,2009-06-09,03:06:38
39.973416,116.334073,0,235,39973.1296643519,2009-06-09,03:06:43
39.973414,116.334076,0,233,39973.1297222222,2009-06-09,03:06:48
39.973414,116.334073,0,230,39973.1297800926,2009-06-09,03:06:53
39.973414,116.334073,0,230,39973.1298148148,2009-06-09,03:06:56
39.973414,116.334065,0,228,39973.129837963,2009-06-09,03:06:58
39.973412,116.334037,0,229,39973.1298958333,2009-06-09,03:07:03
39.973399,116.333966,0,226,39973.1299537037,2009-06-09,03:07:08
39.973393,116.333877,0,222,39973.1300115741,2009-06-09,03:07:13
39.973394,116.333824,0,218,39973.1300694444,2009-06-09,03:07:18
39.973402,116.33384,0,214,39973.1301273148,2009-06-09,03:07:23
39.973399,116.333875,0,214,39973.1301851852,2009-06-09,03:07:28
39.973398,116.333872,0,213,39973.1302430556,2009-06-09,03:07:33
39.973398,116.333866,0,212,39973.1303009259,2009-06-09,03:07:38
39.9734,116.33386,0,212,39973.1303587963,2009-06-09,03:07:43
39.9734,116.33386,0,212,39973.1303935185,2009-06-09,03:07:46
39.973399,116.333865,0,211,39973.1304166667,2009-06-09,03:07:48
39.973396,116.333875,0,210,39973.130474537,2009-06-09,03:07:53
39.973395,116.333882,0,210,39973.1305324074,2009-06-09,03:07:58
39.9734,116.333886,0,209,39973.1305902778,2009-06-09,03:08:03
39.9734,116.333886,0,209,39973.130625,2009-06-09,03:08:06
39.973405,116.333887,0,208,39973.1306481481,2009-06-09,03:08:08
39.973408,116.333908,0,207,39973.1307060185,2009-06-09,03:08:13
39.973409,116.333973,0,205,39973.1307638889,2009-06-09,03:08:18
39.973423,116.334059,0,204,39973.1308217593,2009-06-09,03:08:23
39.973436,116.334078,0,207,39973.1308796296,2009-06-09,03:08:28
39.973438,116.334058,0,213,39973.1309375,2009-06-09,03:08:33
39.973439,116.334063,0,213,39973.1309953704,2009-06-09,03:08:38
39.973439,116.33407,0,213,39973.1310532407,2009-06-09,03:08:43
39.973442,116.334074,0,213,39973.1311111111,2009-06-09,03:08:48
39.973442,116.334074,0,213,39973.1311458333,2009-06-09,03:08:51
39.973442,116.334072,0,214,39973.1311689815,2009-06-09,03:08:53
39.973433,116.334048,0,215,39973.1312268519,2009-06-09,03:08:58
39.973417,116.334007,0,216,39973.1312847222,2009-06-09,03:09:03
39.973417,116.333971,0,218,39973.1313425926,2009-06-09,03:09:08
39.973413,116.33395,0,218,39973.131400463,2009-06-09,03:09:13
39.973419,116.333966,0,218,39973.1314583333,2009-06-09,03:09:18
39.973419,116.333966,0,218,39973.1314930556,2009-06-09,03:09:21
39.973417,116.33396,0,219,39973.1315162037,2009-06-09,03:09:23
39.973413,116.333914,0,220,39973.1315740741,2009-06-09,03:09:28
39.973409,116.333953,0,222,39973.1316319444,2009-06-09,03:09:33
39.973408,116.333934,0,223,39973.1316898148,2009-06-09,03:09:38
39.973406,116.333924,0,223,39973.1317476852,2009-06-09,03:09:43
39.973409,116.333911,0,224,39973.1318055556,2009-06-09,03:09:48
39.973408,116.333898,0,225,39973.1318634259,2009-06-09,03:09:53
39.9734,116.333888,0,226,39973.1319212963,2009-06-09,03:09:58
39.9734,116.333888,0,226,39973.1319560185,2009-06-09,03:10:01
39.973393,116.333883,0,227,39973.1319791667,2009-06-09,03:10:03
39.97339,116.333893,0,227,39973.132037037,2009-06-09,03:10:08
39.973391,116.333917,0,228,39973.1320949074,2009-06-09,03:10:13
39.973383,116.333942,0,228,39973.1321527778,2009-06-09,03:10:18
39.973378,116.333946,0,228,39973.1322106481,2009-06-09,03:10:23
39.973378,116.333946,0,228,39973.1322453704,2009-06-09,03:10:26
39.973373,116.33394,0,229,39973.1322685185,2009-06-09,03:10:28
39.973379,116.333929,0,230,39973.1323263889,2009-06-09,03:10:33
39.973379,116.333929,0,230,39973.1323611111,2009-06-09,03:10:36
39.973379,116.333926,0,230,39973.1323842593,2009-06-09,03:10:38
39.973384,116.333937,0,231,39973.1324421296,2009-06-09,03:10:43
39.973384,116.333937,0,231,39973.1324768519,2009-06-09,03:10:46
39.973384,116.333939,0,231,39973.1325,2009-06-09,03:10:48
39.973378,116.333895,0,230,39973.1325578704,2009-06-09,03:10:53
39.97337,116.333816,0,232,39973.1326157407,2009-06-09,03:10:58
39.973376,116.333792,0,233,39973.1326736111,2009-06-09,03:11:03
39.973389,116.333851,0,237,39973.1327314815,2009-06-09,03:11:08
39.973394,116.333866,0,238,39973.1327893519,2009-06-09,03:11:13
39.973392,116.333877,0,239,39973.1328472222,2009-06-09,03:11:18
39.97339,116.333942,0,242,39973.1329050926,2009-06-09,03:11:23
39.973389,116.334029,0,248,39973.132962963,2009-06-09,03:11:28
39.973401,116.334106,0,250,39973.1330208333,2009-06-09,03:11:33
39.973414,116.33419,0,255,39973.1330787037,2009-06-09,03:11:38
39.97343,116.334219,0,259,39973.1331365741,2009-06-09,03:11:43
39.97342,116.334242,0,260,39973.1331944444,2009-06-09,03:11:48
39.973404,116.334573,0,333,39973.1356828704,2009-06-09,03:15:23
39.973428,116.334602,0,335,39973.1357407407,2009-06-09,03:15:28
39.973428,116.334583,0,338,39973.1357986111,2009-06-09,03:15:33
39.973422,116.334574,0,341,39973.1358564815,2009-06-09,03:15:38
39.973389,116.334408,0,346,39973.1359143518,2009-06-09,03:15:43
39.973375,116.33439,0,346,39973.1359722222,2009-06-09,03:15:48
39.973365,116.334458,0,340,39973.1360300926,2009-06-09,03:15:53
39.973358,116.334506,0,336,39973.136087963,2009-06-09,03:15:58
39.973379,116.334483,0,326,39973.1361458333,2009-06-09,03:16:03
39.973382,116.33447,0,326,39973.1362037037,2009-06-09,03:16:08
39.973382,116.33447,0,326,39973.1362384259,2009-06-09,03:16:11
39.973384,116.334476,0,328,39973.1362615741,2009-06-09,03:16:13
39.97338,116.334417,0,330,39973.1363194444,2009-06-09,03:16:18
39.973373,116.33433,0,330,39973.1363773148,2009-06-09,03:16:23
39.97339,116.334332,0,329,39973.1364351852,2009-06-09,03:16:28
39.973389,116.334353,0,329,39973.1364930556,2009-06-09,03:16:33
39.973385,116.334351,0,330,39973.1365509259,2009-06-09,03:16:38
39.973382,116.334349,0,332,39973.1366087963,2009-06-09,03:16:43
39.973381,116.334353,0,333,39973.1366666667,2009-06-09,03:16:48
39.973376,116.334357,0,333,39973.136724537,2009-06-09,03:16:53
39.973376,116.334357,0,333,39973.1367592593,2009-06-09,03:16:56
39.973373,116.334354,0,334,39973.1367824074,2009-06-09,03:16:58
39.97337,116.334342,0,335,39973.1368402778,2009-06-09,03:17:03
39.973369,116.334328,0,335,39973.1368981482,2009-06-09,03:17:08
39.97337,116.334319,0,335,39973.1369560185,2009-06-09,03:17:13
39.973374,116.334321,0,335,39973.1370138889,2009-06-09,03:17:18
39.973377,116.334323,0,334,39973.1370717593,2009-06-09,03:17:23
39.973377,116.334323,0,334,39973.1371064815,2009-06-09,03:17:26
39.973375,116.334327,0,334,39973.1371296296,2009-06-09,03:17:28
39.973373,116.334338,0,334,39973.1371875,2009-06-09,03:17:33
39.973369,116.334338,0,333,39973.1372453704,2009-06-09,03:17:38
39.973371,116.334343,0,333,39973.1373032407,2009-06-09,03:17:43
39.973375,116.334342,0,332,39973.1373611111,2009-06-09,03:17:48
39.973375,116.334342,0,332,39973.1373958333,2009-06-09,03:17:51
39.973381,116.334336,0,331,39973.1374189815,2009-06-09,03:17:53
39.973389,116.334291,0,330,39973.1374768519,2009-06-09,03:17:58
39.973376,116.334239,0,327,39973.1375347222,2009-06-09,03:18:03
39.973359,116.334242,0,326,39973.1375925926,2009-06-09,03:18:08
39.973354,116.334232,0,324,39973.137650463,2009-06-09,03:18:13
39.973354,116.334232,0,323,39973.1377083333,2009-06-09,03:18:18
39.973354,116.334232,0,323,39973.1377430556,2009-06-09,03:18:21
39.973353,116.334239,0,322,39973.1377662037,2009-06-09,03:18:23
39.973348,116.334253,0,321,39973.1378240741,2009-06-09,03:18:28
39.973346,116.334266,0,319,39973.1378819444,2009-06-09,03:18:33
39.973372,116.334311,0,315,39973.1379398148,2009-06-09,03:18:38
39.97339,116.334315,0,311,39973.1379976852,2009-06-09,03:18:43
39.973418,116.334297,0,308,39973.1380555556,2009-06-09,03:18:48
39.973426,116.334308,0,306,39973.1381134259,2009-06-09,03:18:53
39.973429,116.334317,0,304,39973.1381712963,2009-06-09,03:18:58
39.973428,116.33432,0,303,39973.1382291667,2009-06-09,03:19:03
39.973427,116.333977,0,257,39973.1712731481,2009-06-09,04:06:38
39.973426,116.333967,0,256,39973.1713310185,2009-06-09,04:06:43
39.973426,116.333954,0,255,39973.1713888889,2009-06-09,04:06:48
39.973424,116.333923,0,248,39973.1714467593,2009-06-09,04:06:53
39.97342,116.333926,0,245,39973.1715046296,2009-06-09,04:06:58
39.97342,116.333928,0,243,39973.1715625,2009-06-09,04:07:03
39.97342,116.333928,0,243,39973.1715972222,2009-06-09,04:07:06
39.973418,116.333935,0,242,39973.1716203704,2009-06-09,04:07:08
39.973422,116.33395,0,238,39973.1716782407,2009-06-09,04:07:13
39.973426,116.333962,0,236,39973.1717361111,2009-06-09,04:07:18
39.973425,116.333968,0,233,39973.1717939815,2009-06-09,04:07:23
39.973422,116.333974,0,231,39973.1718518519,2009-06-09,04:07:28
39.973419,116.333967,0,229,39973.1719097222,2009-06-09,04:07:33
39.973416,116.333962,0,226,39973.1719675926,2009-06-09,04:07:38
39.973411,116.333963,0,224,39973.172025463,2009-06-09,04:07:43
39.973408,116.333962,0,222,39973.1720833333,2009-06-09,04:07:48
39.973408,116.333962,0,222,39973.1721180556,2009-06-09,04:07:51
39.97341,116.333969,0,220,39973.1721412037,2009-06-09,04:07:53
39.973412,116.33398,0,219,39973.1721990741,2009-06-09,04:07:58
39.97342,116.333989,0,218,39973.1722569444,2009-06-09,04:08:03
39.97342,116.333989,0,218,39973.1722916667,2009-06-09,04:08:06
39.973428,116.333986,0,217,39973.1723148148,2009-06-09,04:08:08
39.973428,116.334,0,216,39973.1723726852,2009-06-09,04:08:13
39.973427,116.334004,0,214,39973.1724305556,2009-06-09,04:08:18
39.973427,116.334004,0,214,39973.1724652778,2009-06-09,04:08:21
39.973424,116.334006,0,212,39973.1724884259,2009-06-09,04:08:23
39.973424,116.334017,0,211,39973.1725462963,2009-06-09,04:08:28
39.973424,116.334032,0,209,39973.1726041667,2009-06-09,04:08:33
39.973426,116.33401,0,209,39973.172662037,2009-06-09,04:08:38
39.973421,116.334011,0,209,39973.1727199074,2009-06-09,04:08:43
39.973413,116.33401,0,207,39973.1727777778,2009-06-09,04:08:48
39.973413,116.33401,0,207,39973.1728125,2009-06-09,04:08:51
39.973408,116.334002,0,206,39973.1728356481,2009-06-09,04:08:53
39.973393,116.333927,0,208,39973.1728935185,2009-06-09,04:08:58
39.973405,116.333969,0,216,39973.1729513889,2009-06-09,04:09:03
39.973409,116.334044,0,222,39973.1730092593,2009-06-09,04:09:08
39.973411,116.334051,0,222,39973.1730671296,2009-06-09,04:09:13
39.973415,116.334052,0,222,39973.173125,2009-06-09,04:09:18
39.973415,116.334052,0,222,39973.1731597222,2009-06-09,04:09:21
39.973417,116.334052,0,222,39973.1731828704,2009-06-09,04:09:23
39.973416,116.334041,0,222,39973.1732407407,2009-06-09,04:09:28
39.973424,116.333911,0,222,39973.1732986111,2009-06-09,04:09:33
39.973445,116.333883,0,222,39973.1733564815,2009-06-09,04:09:38
39.973451,116.333832,0,222,39973.1734143518,2009-06-09,04:09:43
39.973468,116.333751,0,221,39973.1734722222,2009-06-09,04:09:48
39.973465,116.333727,0,225,39973.1735300926,2009-06-09,04:09:53
39.973442,116.333795,0,228,39973.173587963,2009-06-09,04:09:58
39.973434,116.333816,0,231,39973.1736458333,2009-06-09,04:10:03
39.97343,116.333812,0,232,39973.1737037037,2009-06-09,04:10:08
39.97343,116.333812,0,232,39973.1737384259,2009-06-09,04:10:11
39.973425,116.333818,0,233,39973.1737615741,2009-06-09,04:10:13
39.973415,116.333866,0,232,39973.1738194444,2009-06-09,04:10:18
39.973413,116.333877,0,233,39973.1738773148,2009-06-09,04:10:23
39.973413,116.333882,0,233,39973.1739351852,2009-06-09,04:10:28
39.973414,116.333889,0,234,39973.1739930556,2009-06-09,04:10:33
39.973413,116.333892,0,234,39973.1740509259,2009-06-09,04:10:38
39.973411,116.333895,0,235,39973.1741087963,2009-06-09,04:10:43
39.973404,116.333898,0,235,39973.1741666667,2009-06-09,04:10:48
39.973404,116.333898,0,235,39973.1742013889,2009-06-09,04:10:51
39.973402,116.333897,0,236,39973.174224537,2009-06-09,04:10:53
39.973411,116.333867,0,237,39973.1742824074,2009-06-09,04:10:58
39.973435,116.333821,0,238,39973.1743402778,2009-06-09,04:11:03
39.973439,116.333813,0,239,39973.1743981481,2009-06-09,04:11:08
39.973439,116.333813,0,239,39973.1744328704,2009-06-09,04:11:11
39.97344,116.333819,0,240,39973.1744560185,2009-06-09,04:11:13
39.973439,116.333834,0,241,39973.1745138889,2009-06-09,04:11:18
39.973435,116.333891,0,244,39973.1745717593,2009-06-09,04:11:23
39.973428,116.333917,0,249,39973.1746296296,2009-06-09,04:11:28
39.973405,116.333925,0,250,39973.1746875,2009-06-09,04:11:33
39.973404,116.333938,0,253,39973.1747453704,2009-06-09,04:11:38
39.973404,116.333956,0,255,39973.1748032407,2009-06-09,04:11:43
39.973417,116.33398,0,258,39973.1748611111,2009-06-09,04:11:48
39.973414,116.334075,0,263,39973.1749189815,2009-06-09,04:11:53
39.973405,116.334128,0,264,39973.1749768518,2009-06-09,04:11:58
39.973399,116.334179,0,261,39973.1750347222,2009-06-09,04:12:03
39.973389,116.334098,0,258,39973.1750925926,2009-06-09,04:12:08
39.973388,116.334076,0,257,39973.175150463,2009-06-09,04:12:13
39.97339,116.334063,0,258,39973.1752083333,2009-06-09,04:12:18
39.973394,116.334062,0,259,39973.1752662037,2009-06-09,04:12:23
39.973397,116.334067,0,261,39973.1753240741,2009-06-09,04:12:28
39.973397,116.334067,0,261,39973.1753587963,2009-06-09,04:12:31
39.973403,116.334059,0,262,39973.1753819444,2009-06-09,04:12:33
39.973406,116.33405,0,264,39973.1754398148,2009-06-09,04:12:38
39.973406,116.33405,0,264,39973.175474537,2009-06-09,04:12:41
39.973407,116.334046,0,266,39973.1754976852,2009-06-09,04:12:43
39.973407,116.33398,0,268,39973.1755555556,2009-06-09,04:12:48
39.973411,116.333922,0,270,39973.1756134259,2009-06-09,04:12:53
39.973414,116.333971,0,274,39973.1756712963,2009-06-09,04:12:58
39.973425,116.334022,0,279,39973.1757291667,2009-06-09,04:13:03
39.973427,116.334052,0,282,39973.175787037,2009-06-09,04:13:08
39.973428,116.334065,0,282,39973.1758449074,2009-06-09,04:13:13
39.973428,116.334065,0,282,39973.1758796296,2009-06-09,04:13:16
39.973431,116.334066,0,284,39973.1759027778,2009-06-09,04:13:18
39.973421,116.33399,0,287,39973.1759606482,2009-06-09,04:13:23
39.973421,116.33394,0,286,39973.1760185185,2009-06-09,04:13:28
39.973426,116.333931,0,289,39973.1760763889,2009-06-09,04:13:33
39.973427,116.333944,0,292,39973.1761342593,2009-06-09,04:13:38
39.97343,116.333956,0,294,39973.1761921296,2009-06-09,04:13:43
39.973431,116.333966,0,296,39973.17625,2009-06-09,04:13:48
39.973432,116.333976,0,298,39973.1763078704,2009-06-09,04:13:53
39.973431,116.333987,0,300,39973.1763657407,2009-06-09,04:13:58
39.973427,116.333997,0,302,39973.1764236111,2009-06-09,04:14:03
39.973422,116.334002,0,304,39973.1764814815,2009-06-09,04:14:08
39.97342,116.334005,0,306,39973.1765393519,2009-06-09,04:14:13
39.97342,116.334005,0,306,39973.1765740741,2009-06-09,04:14:16
39.973427,116.333998,0,307,39973.1765972222,2009-06-09,04:14:18
39.973454,116.334002,0,302,39973.1766550926,2009-06-09,04:14:23
39.973452,116.334058,0,296,39973.176712963,2009-06-09,04:14:28
39.973452,116.334058,0,296,39973.1767476852,2009-06-09,04:14:31
39.973449,116.334058,0,295,39973.1767708333,2009-06-09,04:14:33
39.973431,116.334097,0,293,39973.1768287037,2009-06-09,04:14:38
39.97341,116.334057,0,288,39973.1768865741,2009-06-09,04:14:43
39.973392,116.333994,0,281,39973.1769444444,2009-06-09,04:14:48
39.973393,116.333976,0,281,39973.1770023148,2009-06-09,04:14:53
39.973397,116.333961,0,281,39973.1770601852,2009-06-09,04:14:58
39.973411,116.33396,0,277,39973.1771180556,2009-06-09,04:15:03
39.973419,116.333953,0,276,39973.1771759259,2009-06-09,04:15:08
39.97342,116.333945,0,275,39973.1772337963,2009-06-09,04:15:13
39.973423,116.333942,0,274,39973.1772916667,2009-06-09,04:15:18
39.973423,116.333942,0,274,39973.1773263889,2009-06-09,04:15:21
39.973421,116.333934,0,274,39973.177349537,2009-06-09,04:15:23
39.97342,116.333878,0,272,39973.1774074074,2009-06-09,04:15:28
39.973435,116.333835,0,270,39973.1774652778,2009-06-09,04:15:33
39.973454,116.333788,0,264,39973.1775231481,2009-06-09,04:15:38
39.973486,116.333723,0,259,39973.1775810185,2009-06-09,04:15:43
39.973494,116.333708,0,254,39973.1776388889,2009-06-09,04:15:48
39.973463,116.333771,0,250,39973.1776967593,2009-06-09,04:15:53
39.973442,116.333797,0,248,39973.1777546296,2009-06-09,04:15:58
39.973433,116.333867,0,245,39973.1778125,2009-06-09,04:16:03
39.973434,116.333935,0,241,39973.1778703704,2009-06-09,04:16:08
39.97344,116.333946,0,236,39973.1779282407,2009-06-09,04:16:13
39.973442,116.333939,0,237,39973.1779861111,2009-06-09,04:16:18
39.973442,116.333939,0,237,39973.1780208333,2009-06-09,04:16:21
39.973436,116.333942,0,235,39973.1780439815,2009-06-09,04:16:23
39.973432,116.333952,0,233,39973.1781018519,2009-06-09,04:16:28
39.973431,116.333962,0,231,39973.1781597222,2009-06-09,04:16:33
39.973431,116.333962,0,231,39973.1781944444,2009-06-09,04:16:36
39.973431,116.333955,0,229,39973.1782175926,2009-06-09,04:16:38
39.973423,116.333881,0,225,39973.178275463,2009-06-09,04:16:43
39.973452,116.333861,0,223,39973.1783333333,2009-06-09,04:16:48
39.973454,116.333899,0,217,39973.1783912037,2009-06-09,04:16:53
39.973454,116.333899,0,217,39973.1784259259,2009-06-09,04:16:56
39.973455,116.333907,0,215,39973.1784490741,2009-06-09,04:16:58
39.973467,116.333951,0,217,39973.1785069444,2009-06-09,04:17:03
39.973469,116.333956,0,215,39973.1785648148,2009-06-09,04:17:08
39.973469,116.333954,0,214,39973.1786226852,2009-06-09,04:17:13
39.973469,116.333954,0,214,39973.1786574074,2009-06-09,04:17:16
39.973462,116.33395,0,212,39973.1786805556,2009-06-09,04:17:18
39.973452,116.333944,0,211,39973.1787384259,2009-06-09,04:17:23
39.973442,116.333943,0,211,39973.1787962963,2009-06-09,04:17:28
39.973442,116.333943,0,211,39973.1788310185,2009-06-09,04:17:31
39.973435,116.333943,0,210,39973.1788541667,2009-06-09,04:17:33
39.973431,116.333918,0,212,39973.178912037,2009-06-09,04:17:38
39.973431,116.333873,0,219,39973.1789699074,2009-06-09,04:17:43
39.973428,116.333865,0,219,39973.1790277778,2009-06-09,04:17:48
39.973427,116.333862,0,219,39973.1790856481,2009-06-09,04:17:53
39.973425,116.333861,0,220,39973.1791435185,2009-06-09,04:17:58
39.973425,116.333861,0,220,39973.1791782407,2009-06-09,04:18:01
39.973417,116.33386,0,221,39973.1792013889,2009-06-09,04:18:03
39.973388,116.333882,0,224,39973.1792592593,2009-06-09,04:18:08
39.973362,116.333951,0,225,39973.1793171296,2009-06-09,04:18:13
39.973373,116.333986,0,227,39973.179375,2009-06-09,04:18:18
39.973412,116.333981,0,230,39973.1794328704,2009-06-09,04:18:23
39.973418,116.333977,0,232,39973.1794907407,2009-06-09,04:18:28
39.973424,116.333969,0,234,39973.1795486111,2009-06-09,04:18:33
39.973427,116.333964,0,236,39973.1796064815,2009-06-09,04:18:38
39.973429,116.333959,0,239,39973.1796643519,2009-06-09,04:18:43
39.973429,116.333959,0,239,39973.1796990741,2009-06-09,04:18:46
39.973429,116.333952,0,242,39973.1797222222,2009-06-09,04:18:48
39.973427,116.333966,0,245,39973.1797800926,2009-06-09,04:18:53
39.973434,116.334031,0,253,39973.179837963,2009-06-09,04:18:58
39.973452,116.334033,0,262,39973.1798958333,2009-06-09,04:19:03
39.97344,116.334067,0,268,39973.1799537037,2009-06-09,04:19:08
39.973437,116.334079,0,271,39973.1800115741,2009-06-09,04:19:13
39.973435,116.334089,0,275,39973.1800694444,2009-06-09,04:19:18
39.973439,116.334093,0,278,39973.1801273148,2009-06-09,04:19:23
39.973445,116.334091,0,282,39973.1801851852,2009-06-09,04:19:28
39.973445,116.334091,0,282,39973.1802199074,2009-06-09,04:19:31
39.973453,116.334092,0,285,39973.1802430556,2009-06-09,04:19:33
39.973458,116.334011,0,285,39973.1803009259,2009-06-09,04:19:38
39.973463,116.334044,0,287,39973.1803587963,2009-06-09,04:19:43
39.973457,116.334094,0,290,39973.1804166667,2009-06-09,04:19:48
39.973462,116.334099,0,293,39973.180474537,2009-06-09,04:19:53
39.973462,116.334099,0,293,39973.1805092593,2009-06-09,04:19:56
39.973468,116.334093,0,295,39973.1805324074,2009-06-09,04:19:58
39.973479,116.334061,0,297,39973.1805902778,2009-06-09,04:20:03
39.973455,116.33404,0,294,39973.1806481481,2009-06-09,04:20:08
39.973446,116.334043,0,292,39973.1807060185,2009-06-09,04:20:13
39.973446,116.334043,0,292,39973.1807407407,2009-06-09,04:20:16
39.973448,116.334048,0,294,39973.1807638889,2009-06-09,04:20:18
39.973447,116.334061,0,295,39973.1808217593,2009-06-09,04:20:23
39.973447,116.334073,0,297,39973.1808796296,2009-06-09,04:20:28
39.97345,116.334077,0,298,39973.1809375,2009-06-09,04:20:33
39.97345,116.334077,0,298,39973.1809722222,2009-06-09,04:20:36
39.973455,116.334069,0,299,39973.1809953704,2009-06-09,04:20:38
39.973453,116.334048,0,298,39973.1810532407,2009-06-09,04:20:43
39.973466,116.33399,0,294,39973.1811111111,2009-06-09,04:20:48
39.973466,116.33399,0,294,39973.1811458333,2009-06-09,04:20:51
39.973458,116.333987,0,292,39973.1811689815,2009-06-09,04:20:53
39.973454,116.333967,0,291,39973.1812268518,2009-06-09,04:20:58
39.973454,116.33396,0,291,39973.1812847222,2009-06-09,04:21:03
39.973454,116.33396,0,291,39973.1813425926,2009-06-09,04:21:08
39.973453,116.333959,0,290,39973.181400463,2009-06-09,04:21:13
39.973454,116.333959,0,290,39973.1814583333,2009-06-09,04:21:18
39.973453,116.333958,0,290,39973.1815162037,2009-06-09,04:21:23
39.973453,116.333959,0,290,39973.1815740741,2009-06-09,04:21:28
39.973453,116.333959,0,290,39973.1816319444,2009-06-09,04:21:33
39.973453,116.333959,0,290,39973.1816898148,2009-06-09,04:21:38
39.973453,116.33396,0,290,39973.1817476852,2009-06-09,04:21:43
39.973453,116.333961,0,290,39973.1818055556,2009-06-09,04:21:48
39.973453,116.333963,0,290,39973.1818634259,2009-06-09,04:21:53
39.973453,116.333963,0,290,39973.1819212963,2009-06-09,04:21:58
39.973454,116.333963,0,290,39973.1819791667,2009-06-09,04:22:03
39.973454,116.333963,0,290,39973.182037037,2009-06-09,04:22:08
39.973454,116.333964,0,290,39973.1820949074,2009-06-09,04:22:13
39.973454,116.333966,0,290,39973.1821527778,2009-06-09,04:22:18
39.973454,116.333968,0,290,39973.1822106481,2009-06-09,04:22:23
39.973454,116.33397,0,290,39973.1822685185,2009-06-09,04:22:28
39.973454,116.333971,0,290,39973.1823263889,2009-06-09,04:22:33
39.973454,116.333971,0,290,39973.1823842593,2009-06-09,04:22:38
39.973453,116.333971,0,290,39973.1824421296,2009-06-09,04:22:43
39.973452,116.333971,0,290,39973.1825,2009-06-09,04:22:48
39.973452,116.333971,0,290,39973.1825578704,2009-06-09,04:22:53
39.973452,116.33397,0,290,39973.1826157407,2009-06-09,04:22:58
39.973452,116.333971,0,290,39973.1826736111,2009-06-09,04:23:03
39.973451,116.333972,0,290,39973.1827314815,2009-06-09,04:23:08
39.97345,116.333972,0,290,39973.1827893518,2009-06-09,04:23:13
39.973449,116.333972,0,290,39973.1828472222,2009-06-09,04:23:18
39.973449,116.333972,0,290,39973.1829050926,2009-06-09,04:23:23
39.973449,116.333971,0,290,39973.182962963,2009-06-09,04:23:28
39.97345,116.33397,0,290,39973.1830208333,2009-06-09,04:23:33
39.97345,116.333969,0,290,39973.1830787037,2009-06-09,04:23:38
39.97345,116.333968,0,290,39973.1831365741,2009-06-09,04:23:43
39.97345,116.333967,0,290,39973.1831944444,2009-06-09,04:23:48
39.973449,116.333967,0,290,39973.1832523148,2009-06-09,04:23:53
39.973448,116.333966,0,289,39973.1833101852,2009-06-09,04:23:58
39.973449,116.333966,0,289,39973.1833680556,2009-06-09,04:24:03
39.973449,116.333967,0,289,39973.1834259259,2009-06-09,04:24:08
39.973448,116.333968,0,289,39973.1834837963,2009-06-09,04:24:13
39.973449,116.333968,0,289,39973.1835416667,2009-06-09,04:24:18
39.97345,116.333966,0,289,39973.183599537,2009-06-09,04:24:23
39.973448,116.333968,0,289,39973.1836574074,2009-06-09,04:24:28
39.973443,116.333969,0,289,39973.1837152778,2009-06-09,04:24:33
39.973438,116.333972,0,289,39973.1837731482,2009-06-09,04:24:38
39.973438,116.333972,0,289,39973.1838078704,2009-06-09,04:24:41
39.973434,116.33398,0,290,39973.1838310185,2009-06-09,04:24:43
39.973429,116.33399,0,290,39973.1838888889,2009-06-09,04:24:48
39.973424,116.333999,0,290,39973.1839467593,2009-06-09,04:24:53
39.973418,116.334009,0,291,39973.1840046296,2009-06-09,04:24:58
39.973413,116.334022,0,291,39973.1840625,2009-06-09,04:25:03
39.973407,116.334036,0,289,39973.1841203704,2009-06-09,04:25:08
39.973407,116.334036,0,289,39973.1841550926,2009-06-09,04:25:11
39.973415,116.334035,0,289,39973.1841782407,2009-06-09,04:25:13
39.973416,116.334049,0,289,39973.1842361111,2009-06-09,04:25:18
39.97344,116.334069,0,292,39973.1842939815,2009-06-09,04:25:23
39.973453,116.33411,0,298,39973.1843518519,2009-06-09,04:25:28
39.973449,116.3341,0,298,39973.1844097222,2009-06-09,04:25:33
39.973448,116.334106,0,298,39973.1844675926,2009-06-09,04:25:38
39.973445,116.334106,0,299,39973.184525463,2009-06-09,04:25:43
39.973441,116.3341,0,300,39973.1845833333,2009-06-09,04:25:48
39.973441,116.3341,0,300,39973.1846180556,2009-06-09,04:25:51
39.973442,116.334092,0,300,39973.1846412037,2009-06-09,04:25:53
39.973443,116.334082,0,301,39973.1846990741,2009-06-09,04:25:58
39.973442,116.334071,0,302,39973.1847569444,2009-06-09,04:26:03
39.973435,116.33407,0,304,39973.1848148148,2009-06-09,04:26:08
39.973435,116.33407,0,304,39973.184849537,2009-06-09,04:26:11
39.973427,116.334073,0,305,39973.1848726852,2009-06-09,04:26:13
39.973423,116.334048,0,306,39973.1849305556,2009-06-09,04:26:18
39.973441,116.334034,0,308,39973.1849884259,2009-06-09,04:26:23
39.973445,116.334089,0,312,39973.1850462963,2009-06-09,04:26:28
39.973452,116.334086,0,314,39973.1851041667,2009-06-09,04:26:33
39.973454,116.334082,0,315,39973.185162037,2009-06-09,04:26:38
39.973453,116.334078,0,317,39973.1852199074,2009-06-09,04:26:43
39.973453,116.334073,0,319,39973.1852777778,2009-06-09,04:26:48
39.973453,116.334073,0,319,39973.1853125,2009-06-09,04:26:51
39.973457,116.334067,0,320,39973.1853356481,2009-06-09,04:26:53
39.973457,116.334054,0,322,39973.1853935185,2009-06-09,04:26:58
39.973457,116.334039,0,323,39973.1854513889,2009-06-09,04:27:03
39.973459,116.334024,0,324,39973.1855092593,2009-06-09,04:27:08
39.973463,116.334022,0,324,39973.1855671296,2009-06-09,04:27:13
39.973468,116.334019,0,325,39973.185625,2009-06-09,04:27:18
39.973471,116.334012,0,324,39973.1856828704,2009-06-09,04:27:23
39.973475,116.334006,0,324,39973.1857407407,2009-06-09,04:27:28
39.973478,116.334002,0,323,39973.1857986111,2009-06-09,04:27:33
39.97348,116.334,0,321,39973.1858564815,2009-06-09,04:27:38
39.97348,116.334,0,321,39973.1858912037,2009-06-09,04:27:41
39.973479,116.333992,0,319,39973.1859143519,2009-06-09,04:27:43
39.97347,116.333955,0,316,39973.1859722222,2009-06-09,04:27:48
39.973466,116.333927,0,313,39973.1860300926,2009-06-09,04:27:53
39.973465,116.333896,0,310,39973.186087963,2009-06-09,04:27:58
39.973461,116.333912,0,303,39973.1861458333,2009-06-09,04:28:03
39.973483,116.333912,0,301,39973.1862037037,2009-06-09,04:28:08
39.97349,116.333891,0,298,39973.1862615741,2009-06-09,04:28:13
39.973495,116.333884,0,295,39973.1863194444,2009-06-09,04:28:18
39.973498,116.33388,0,292,39973.1863773148,2009-06-09,04:28:23
39.973498,116.33388,0,292,39973.186412037,2009-06-09,04:28:26
39.973492,116.333881,0,289,39973.1864351852,2009-06-09,04:28:28
39.973481,116.333879,0,285,39973.1864930556,2009-06-09,04:28:33
39.973472,116.333876,0,280,39973.1865509259,2009-06-09,04:28:38
39.973465,116.33394,0,272,39973.1866087963,2009-06-09,04:28:43
39.973465,116.33394,0,272,39973.1866435185,2009-06-09,04:28:46
39.973459,116.333942,0,269,39973.1866666667,2009-06-09,04:28:48
39.973459,116.333962,0,267,39973.186724537,2009-06-09,04:28:53
39.973455,116.333974,0,263,39973.1867824074,2009-06-09,04:28:58
39.973452,116.333983,0,259,39973.1868402778,2009-06-09,04:29:03
39.973452,116.333983,0,259,39973.186875,2009-06-09,04:29:06
39.973447,116.333986,0,255,39973.1868981481,2009-06-09,04:29:08
39.973446,116.333973,0,252,39973.1869560185,2009-06-09,04:29:13
39.973435,116.333959,0,246,39973.1870138889,2009-06-09,04:29:18
39.973403,116.333992,0,242,39973.1870717593,2009-06-09,04:29:23
39.973396,116.333994,0,239,39973.1871296296,2009-06-09,04:29:28
39.973396,116.333994,0,239,39973.1871643519,2009-06-09,04:29:31
39.973391,116.333986,0,236,39973.1871875,2009-06-09,04:29:33
39.973387,116.333974,0,232,39973.1872453704,2009-06-09,04:29:38
39.973386,116.333965,0,229,39973.1873032407,2009-06-09,04:29:43
39.973386,116.333965,0,229,39973.187337963,2009-06-09,04:29:46
39.973385,116.333957,0,226,39973.1873611111,2009-06-09,04:29:48
39.973408,116.333876,0,224,39973.1874189815,2009-06-09,04:29:53
39.973403,116.333831,0,223,39973.1874768519,2009-06-09,04:29:58
39.973398,116.333814,0,222,39973.1875347222,2009-06-09,04:30:03
39.973398,116.333804,0,219,39973.1875925926,2009-06-09,04:30:08
39.973397,116.333799,0,217,39973.187650463,2009-06-09,04:30:13
39.973397,116.333799,0,217,39973.1876851852,2009-06-09,04:30:16
39.973394,116.333799,0,214,39973.1877083333,2009-06-09,04:30:18
39.973384,116.333831,0,212,39973.1877662037,2009-06-09,04:30:23
39.973371,116.333954,0,209,39973.1878240741,2009-06-09,04:30:28
39.973364,116.334009,0,208,39973.1878819444,2009-06-09,04:30:33
39.973388,116.33399,0,208,39973.1879398148,2009-06-09,04:30:38
39.973382,116.333991,0,208,39973.1879976852,2009-06-09,04:30:43
39.973382,116.333991,0,208,39973.1880324074,2009-06-09,04:30:46
39.973379,116.333984,0,206,39973.1880555556,2009-06-09,04:30:48
39.973383,116.333951,0,207,39973.1881134259,2009-06-09,04:30:53
39.973384,116.33392,0,211,39973.1881712963,2009-06-09,04:30:58
39.973382,116.33394,0,216,39973.1882291667,2009-06-09,04:31:03
39.973379,116.333937,0,216,39973.188287037,2009-06-09,04:31:08
39.973379,116.333934,0,217,39973.1883449074,2009-06-09,04:31:13
39.97338,116.333933,0,218,39973.1884027778,2009-06-09,04:31:18
39.973383,116.333934,0,219,39973.1884606481,2009-06-09,04:31:23
39.973385,116.333934,0,221,39973.1885185185,2009-06-09,04:31:28
39.973385,116.333931,0,224,39973.1885763889,2009-06-09,04:31:33
39.973386,116.333928,0,227,39973.1886342593,2009-06-09,04:31:38
39.97339,116.33393,0,230,39973.1886921296,2009-06-09,04:31:43
39.97339,116.33393,0,230,39973.1887268518,2009-06-09,04:31:46
39.973393,116.333936,0,234,39973.18875,2009-06-09,04:31:48
39.973397,116.333946,0,239,39973.1888078704,2009-06-09,04:31:53
39.9734,116.333956,0,244,39973.1888657407,2009-06-09,04:31:58
39.9734,116.333956,0,244,39973.188900463,2009-06-09,04:32:01
39.973407,116.333959,0,251,39973.1889236111,2009-06-09,04:32:03
39.973416,116.333951,0,259,39973.1889814815,2009-06-09,04:32:08
39.973424,116.33392,0,261,39973.1890393518,2009-06-09,04:32:13
39.973426,116.333901,0,250,39973.1890972222,2009-06-09,04:32:18
39.973428,116.333916,0,252,39973.1891550926,2009-06-09,04:32:23
39.973418,116.33396,0,251,39973.189212963,2009-06-09,04:32:28
39.973413,116.334038,0,253,39973.1892708333,2009-06-09,04:32:33
39.973401,116.334103,0,252,39973.1893287037,2009-06-09,04:32:38
39.973403,116.334058,0,257,39973.1893865741,2009-06-09,04:32:43
39.973412,116.334018,0,260,39973.1894444444,2009-06-09,04:32:48
39.973412,116.334018,0,260,39973.1894791667,2009-06-09,04:32:51
39.973417,116.33401,0,261,39973.1895023148,2009-06-09,04:32:53
39.973425,116.334001,0,262,39973.1895601852,2009-06-09,04:32:58
39.973425,116.334001,0,262,39973.1895949074,2009-06-09,04:33:01
39.973428,116.334005,0,263,39973.1896180556,2009-06-09,04:33:03
39.973429,116.334018,0,265,39973.1896759259,2009-06-09,04:33:08
39.97343,116.334022,0,266,39973.1897337963,2009-06-09,04:33:13
39.973434,116.334026,0,267,39973.1897916667,2009-06-09,04:33:18
39.973437,116.33403,0,268,39973.189849537,2009-06-09,04:33:23
39.973434,116.334026,0,269,39973.1899074074,2009-06-09,04:33:28
39.973428,116.33402,0,269,39973.1899652778,2009-06-09,04:33:33
39.973423,116.334014,0,270,39973.1900231481,2009-06-09,04:33:38
39.973423,116.334014,0,270,39973.1900578704,2009-06-09,04:33:41
39.973415,116.334008,0,270,39973.1900810185,2009-06-09,04:33:43
39.973406,116.334017,0,270,39973.1901388889,2009-06-09,04:33:48
39.973399,116.334023,0,270,39973.1901967593,2009-06-09,04:33:53
39.973399,116.334023,0,270,39973.1902314815,2009-06-09,04:33:56
39.973394,116.33402,0,270,39973.1902546296,2009-06-09,04:33:58
39.973394,116.33401,0,270,39973.1903125,2009-06-09,04:34:03
39.973402,116.333925,0,271,39973.1903703704,2009-06-09,04:34:08
39.973413,116.333863,0,273,39973.1904282407,2009-06-09,04:34:13
39.97344,116.333886,0,278,39973.1904861111,2009-06-09,04:34:18
39.973442,116.333908,0,279,39973.1905439815,2009-06-09,04:34:23
39.973442,116.333908,0,279,39973.1905787037,2009-06-09,04:34:26
39.973445,116.33391,0,280,39973.1906018518,2009-06-09,04:34:28
39.973442,116.33392,0,280,39973.1906597222,2009-06-09,04:34:33
39.973428,116.334002,0,277,39973.1907175926,2009-06-09,04:34:38
39.97344,116.333978,0,273,39973.190775463,2009-06-09,04:34:43
39.973451,116.333942,0,269,39973.1908333333,2009-06-09,04:34:48
39.973451,116.333942,0,269,39973.1908680556,2009-06-09,04:34:51
39.973452,116.333944,0,269,39973.1908912037,2009-06-09,04:34:53
39.973441,116.333961,0,264,39973.1909490741,2009-06-09,04:34:58
39.973435,116.333976,0,262,39973.1910069444,2009-06-09,04:35:03
39.973422,116.334032,0,260,39973.1910648148,2009-06-09,04:35:08
39.973398,116.334126,0,258,39973.1911226852,2009-06-09,04:35:13
39.973407,116.334083,0,255,39973.1911805556,2009-06-09,04:35:18
39.973405,116.334089,0,253,39973.1912384259,2009-06-09,04:35:23
39.973405,116.334089,0,253,39973.1912731482,2009-06-09,04:35:26
39.973407,116.334081,0,252,39973.1912962963,2009-06-09,04:35:28
39.973409,116.33407,0,252,39973.1913541667,2009-06-09,04:35:33
39.973407,116.334063,0,251,39973.191412037,2009-06-09,04:35:38
39.973402,116.334064,0,251,39973.1914699074,2009-06-09,04:35:43
39.973402,116.334064,0,251,39973.1915046296,2009-06-09,04:35:46
39.973398,116.334068,0,250,39973.1915277778,2009-06-09,04:35:48
39.973395,116.334077,0,250,39973.1915856482,2009-06-09,04:35:53
39.973394,116.334067,0,250,39973.1916435185,2009-06-09,04:35:58
39.973413,116.333978,0,250,39973.1917013889,2009-06-09,04:36:03
39.973444,116.333898,0,255,39973.1917592593,2009-06-09,04:36:08
39.973475,116.333823,0,258,39973.1918171296,2009-06-09,04:36:13
39.973475,116.333823,0,258,39973.1918518519,2009-06-09,04:36:16
39.973481,116.33382,0,262,39973.191875,2009-06-09,04:36:18
39.97345,116.333889,0,261,39973.1919328704,2009-06-09,04:36:23
39.973422,116.333954,0,260,39973.1919907407,2009-06-09,04:36:28
39.973411,116.334037,0,260,39973.1920486111,2009-06-09,04:36:33
39.973397,116.334044,0,261,39973.1921064815,2009-06-09,04:36:38
39.973402,116.333995,0,260,39973.1921643519,2009-06-09,04:36:43
39.973397,116.333992,0,260,39973.1922222222,2009-06-09,04:36:48
39.973397,116.333992,0,260,39973.1922569444,2009-06-09,04:36:51
39.973395,116.333994,0,261,39973.1922800926,2009-06-09,04:36:53
39.973409,116.333982,0,260,39973.192337963,2009-06-09,04:36:58
39.97341,116.333977,0,261,39973.1923958333,2009-06-09,04:37:03
39.97341,116.333977,0,261,39973.1924305556,2009-06-09,04:37:06
39.973403,116.33398,0,259,39973.1924537037,2009-06-09,04:37:08
39.97339,116.334037,0,257,39973.1925115741,2009-06-09,04:37:13
39.97339,116.334096,0,256,39973.1925694444,2009-06-09,04:37:18
39.97339,116.334096,0,256,39973.1926041667,2009-06-09,04:37:21
39.973386,116.334101,0,258,39973.1926273148,2009-06-09,04:37:23
39.97338,116.334111,0,258,39973.1926851852,2009-06-09,04:37:28
39.973372,116.334119,0,258,39973.1927430556,2009-06-09,04:37:33
39.973367,116.334118,0,259,39973.1928009259,2009-06-09,04:37:38
39.973367,116.334118,0,259,39973.1928356481,2009-06-09,04:37:41
39.973366,116.334111,0,259,39973.1928587963,2009-06-09,04:37:43
39.97336,116.334136,0,252,39973.1929166667,2009-06-09,04:37:48
39.97336,116.334137,0,251,39973.192974537,2009-06-09,04:37:53
39.973363,116.334139,0,251,39973.1930324074,2009-06-09,04:37:58
39.973363,116.334138,0,251,39973.1930902778,2009-06-09,04:38:03
39.973363,116.334138,0,251,39973.1931481481,2009-06-09,04:38:08
39.973363,116.334137,0,252,39973.1932060185,2009-06-09,04:38:13
39.973362,116.334136,0,252,39973.1932638889,2009-06-09,04:38:18
39.973362,116.334137,0,252,39973.1933217593,2009-06-09,04:38:23
39.973362,116.334137,0,251,39973.1933796296,2009-06-09,04:38:28
39.973362,116.334137,0,251,39973.1934375,2009-06-09,04:38:33
39.973361,116.334137,0,251,39973.1934953704,2009-06-09,04:38:38
39.973361,116.334137,0,251,39973.1935532407,2009-06-09,04:38:43
39.973361,116.334136,0,251,39973.1936111111,2009-06-09,04:38:48
39.973361,116.334135,0,251,39973.1936689815,2009-06-09,04:38:53
39.973361,116.334135,0,251,39973.1937037037,2009-06-09,04:38:56
39.973362,116.334132,0,251,39973.1937268519,2009-06-09,04:38:58
39.973365,116.334119,0,251,39973.1937847222,2009-06-09,04:39:03
39.973369,116.3341,0,251,39973.1938425926,2009-06-09,04:39:08
39.973456,116.333831,0,246,39973.193900463,2009-06-09,04:39:13
39.973474,116.333778,0,241,39973.1939583333,2009-06-09,04:39:18
39.973498,116.333737,0,236,39973.1940162037,2009-06-09,04:39:23
39.973515,116.333721,0,237,39973.1940740741,2009-06-09,04:39:28
39.973467,116.33378,0,234,39973.1941319444,2009-06-09,04:39:33
39.973431,116.333873,0,233,39973.1941898148,2009-06-09,04:39:38
39.973418,116.333884,0,233,39973.1942476852,2009-06-09,04:39:43
39.973414,116.333885,0,233,39973.1943055556,2009-06-09,04:39:48
39.973414,116.333885,0,233,39973.1943402778,2009-06-09,04:39:51
39.973416,116.333882,0,232,39973.1943634259,2009-06-09,04:39:53
39.97343,116.333849,0,233,39973.1944212963,2009-06-09,04:39:58
39.973473,116.333767,0,232,39973.1944791667,2009-06-09,04:40:03
39.973508,116.3337,0,234,39973.194537037,2009-06-09,04:40:08
39.973488,116.333734,0,237,39973.1945949074,2009-06-09,04:40:13
39.973479,116.333756,0,237,39973.1946527778,2009-06-09,04:40:18
39.973479,116.333756,0,237,39973.1946875,2009-06-09,04:40:21
39.973477,116.333759,0,237,39973.1947106481,2009-06-09,04:40:23
39.973457,116.333795,0,238,39973.1947685185,2009-06-09,04:40:28
39.973463,116.333898,0,247,39973.1948263889,2009-06-09,04:40:33
39.973495,116.333962,0,257,39973.1948842593,2009-06-09,04:40:38
39.973481,116.334027,0,258,39973.1949421296,2009-06-09,04:40:43
39.973481,116.334016,0,258,39973.195,2009-06-09,04:40:48
39.973455,116.33403,0,251,39973.1950578704,2009-06-09,04:40:53
39.973439,116.334047,0,250,39973.1951157407,2009-06-09,04:40:58
39.973419,116.334046,0,248,39973.1951736111,2009-06-09,04:41:03
39.973436,116.333998,0,247,39973.1952314815,2009-06-09,04:41:08
39.973436,116.333998,0,247,39973.1952662037,2009-06-09,04:41:11
39.973436,116.333999,0,247,39973.1952893519,2009-06-09,04:41:13
39.973445,116.333909,0,250,39973.1953472222,2009-06-09,04:41:18
39.973456,116.33384,0,249,39973.1954050926,2009-06-09,04:41:23
39.973468,116.333762,0,246,39973.195462963,2009-06-09,04:41:28
39.97348,116.333758,0,250,39973.1955208333,2009-06-09,04:41:33
39.973447,116.33381,0,253,39973.1955787037,2009-06-09,04:41:38
39.973442,116.33386,0,257,39973.1956365741,2009-06-09,04:41:43
39.973442,116.33386,0,257,39973.1956712963,2009-06-09,04:41:46
39.973443,116.333866,0,259,39973.1956944444,2009-06-09,04:41:48
39.973443,116.333919,0,267,39973.1957523148,2009-06-09,04:41:53
39.973437,116.333983,0,270,39973.1958101852,2009-06-09,04:41:58
39.973444,116.333965,0,269,39973.1958680556,2009-06-09,04:42:03
39.973456,116.333936,0,272,39973.1959259259,2009-06-09,04:42:08
39.973456,116.333936,0,272,39973.1959606481,2009-06-09,04:42:11
39.973456,116.333928,0,274,39973.1959837963,2009-06-09,04:42:13
39.973454,116.333915,0,276,39973.1960416667,2009-06-09,04:42:18
39.973451,116.333913,0,278,39973.196099537,2009-06-09,04:42:23
39.973452,116.333917,0,280,39973.1961574074,2009-06-09,04:42:28
39.973455,116.333922,0,282,39973.1962152778,2009-06-09,04:42:33
39.973455,116.333922,0,282,39973.19625,2009-06-09,04:42:36
39.973461,116.333929,0,285,39973.1962731481,2009-06-09,04:42:38
39.973468,116.333941,0,288,39973.1963310185,2009-06-09,04:42:43
39.973461,116.334016,0,294,39973.1963888889,2009-06-09,04:42:48
39.97347,116.334082,0,302,39973.1964467593,2009-06-09,04:42:53
39.973477,116.334099,0,309,39973.1965046296,2009-06-09,04:42:58
39.973456,116.334155,0,315,39973.1965625,2009-06-09,04:43:03
39.973442,116.334156,0,317,39973.1966203704,2009-06-09,04:43:08
39.97343,116.334153,0,318,39973.1966782407,2009-06-09,04:43:13
39.973442,116.334148,0,323,39973.1967361111,2009-06-09,04:43:18
39.973442,116.334115,0,322,39973.1967939815,2009-06-09,04:43:23
39.97344,116.334142,0,325,39973.1968518518,2009-06-09,04:43:28
39.97346,116.334205,0,333,39973.1969097222,2009-06-09,04:43:33
39.973461,116.334241,0,338,39973.1969675926,2009-06-09,04:43:38
39.973453,116.334264,0,340,39973.197025463,2009-06-09,04:43:43
39.973421,116.334313,0,341,39973.1970833333,2009-06-09,04:43:48
39.973434,116.334282,0,347,39973.1971412037,2009-06-09,04:43:53
39.973432,116.334275,0,350,39973.1971990741,2009-06-09,04:43:58
39.973432,116.334275,0,350,39973.1972337963,2009-06-09,04:44:01
39.973425,116.334276,0,354,39973.1972569444,2009-06-09,04:44:03
39.973397,116.334318,0,349,39973.1973148148,2009-06-09,04:44:08
39.97341,116.334296,0,349,39973.1973726852,2009-06-09,04:44:13
39.973409,116.334331,0,350,39973.1974305556,2009-06-09,04:44:18
39.973401,116.334403,0,350,39973.1974884259,2009-06-09,04:44:23
39.973423,116.334399,0,349,39973.1975462963,2009-06-09,04:44:28
39.973456,116.334361,0,348,39973.1976041667,2009-06-09,04:44:33
39.973457,116.33436,0,350,39973.197662037,2009-06-09,04:44:38
39.973457,116.33436,0,350,39973.1976967593,2009-06-09,04:44:41
39.973459,116.334367,0,351,39973.1977199074,2009-06-09,04:44:43
39.973461,116.334358,0,353,39973.1977777778,2009-06-09,04:44:48
39.97344,116.334332,0,349,39973.1978356481,2009-06-09,04:44:53
39.973424,116.334255,0,341,39973.1978935185,2009-06-09,04:44:58
39.973435,116.334204,0,337,39973.1979513889,2009-06-09,04:45:03
39.973443,116.334181,0,336,39973.1980092593,2009-06-09,04:45:08
39.973453,116.334153,0,331,39973.1980671296,2009-06-09,04:45:13
39.973453,116.334153,0,331,39973.1981018518,2009-06-09,04:45:16
39.973447,116.33415,0,324,39973.198125,2009-06-09,04:45:18
39.97345,116.334139,0,323,39973.1981828704,2009-06-09,04:45:23
39.973448,116.334128,0,321,39973.1982407407,2009-06-09,04:45:28
39.97344,116.334131,0,320,39973.1982986111,2009-06-09,04:45:33
39.973436,116.334136,0,319,39973.1983564815,2009-06-09,04:45:38
39.973433,116.334135,0,317,39973.1984143518,2009-06-09,04:45:43
39.973427,116.334132,0,316,39973.1984722222,2009-06-09,04:45:48
39.973427,116.334132,0,316,39973.1985069444,2009-06-09,04:45:51
39.973425,116.334132,0,314,39973.1985300926,2009-06-09,04:45:53
39.973413,116.334164,0,307,39973.198587963,2009-06-09,04:45:58
39.973401,116.334176,0,301,39973.1986458333,2009-06-09,04:46:03
39.973413,116.334139,0,296,39973.1987037037,2009-06-09,04:46:08
39.973413,116.334139,0,296,39973.1987384259,2009-06-09,04:46:11
39.973408,116.334143,0,294,39973.1987615741,2009-06-09,04:46:13
39.973402,116.334154,0,291,39973.1988194444,2009-06-09,04:46:18
39.973394,116.334159,0,288,39973.1988773148,2009-06-09,04:46:23
39.973387,116.334159,0,286,39973.1989351852,2009-06-09,04:46:28
39.973386,116.334152,0,283,39973.1989930556,2009-06-09,04:46:33
39.973386,116.334152,0,283,39973.1990277778,2009-06-09,04:46:36
39.973379,116.334144,0,278,39973.1990509259,2009-06-09,04:46:38
39.973346,116.334125,0,269,39973.1991087963,2009-06-09,04:46:43
39.973339,116.334129,0,266,39973.1991666667,2009-06-09,04:46:48
39.973337,116.334125,0,264,39973.199224537,2009-06-09,04:46:53
39.973337,116.334125,0,264,39973.1992592593,2009-06-09,04:46:56
39.973335,116.334121,0,261,39973.1992824074,2009-06-09,04:46:58
39.973336,116.334112,0,259,39973.1993402778,2009-06-09,04:47:03
39.973338,116.334098,0,257,39973.1993981482,2009-06-09,04:47:08
39.973362,116.334057,0,255,39973.1994560185,2009-06-09,04:47:13
39.973387,116.334065,0,252,39973.1995138889,2009-06-09,04:47:18
39.973394,116.334065,0,251,39973.1995717593,2009-06-09,04:47:23
39.973396,116.33406,0,249,39973.1996296296,2009-06-09,04:47:28
39.973396,116.33406,0,249,39973.1996643519,2009-06-09,04:47:31
39.973389,116.334055,0,247,39973.1996875,2009-06-09,04:47:33
39.973382,116.334045,0,245,39973.1997453704,2009-06-09,04:47:38
39.973376,116.334001,0,245,39973.1998032407,2009-06-09,04:47:43
39.97338,116.333987,0,248,39973.1998611111,2009-06-09,04:47:48
39.973366,116.334004,0,247,39973.1999189815,2009-06-09,04:47:53
39.973366,116.334004,0,247,39973.1999537037,2009-06-09,04:47:56
39.973366,116.333996,0,245,39973.1999768519,2009-06-09,04:47:58
39.973368,116.333983,0,243,39973.2000347222,2009-06-09,04:48:03
39.973372,116.333973,0,240,39973.2000925926,2009-06-09,04:48:08
39.973382,116.333943,0,239,39973.200150463,2009-06-09,04:48:13
39.973395,116.333965,0,250,39973.2002083333,2009-06-09,04:48:18
39.973406,116.333969,0,249,39973.2002662037,2009-06-09,04:48:23
39.973416,116.333961,0,248,39973.2003240741,2009-06-09,04:48:28
39.97342,116.33396,0,247,39973.2003819444,2009-06-09,04:48:33
39.97342,116.33396,0,247,39973.2004166667,2009-06-09,04:48:36
39.973415,116.333966,0,247,39973.2004398148,2009-06-09,04:48:38
39.973407,116.333977,0,247,39973.2004976852,2009-06-09,04:48:43
39.973406,116.333982,0,247,39973.2005555556,2009-06-09,04:48:48
39.973404,116.333984,0,247,39973.2006134259,2009-06-09,04:48:53
39.973397,116.333991,0,248,39973.2006712963,2009-06-09,04:48:58
39.97339,116.333995,0,249,39973.2007291667,2009-06-09,04:49:03
39.97339,116.333995,0,249,39973.2007638889,2009-06-09,04:49:06
39.973383,116.333996,0,250,39973.200787037,2009-06-09,04:49:08
39.973374,116.333998,0,251,39973.2008449074,2009-06-09,04:49:13
39.973372,116.333999,0,252,39973.2009027778,2009-06-09,04:49:18
39.973372,116.333999,0,252,39973.2009375,2009-06-09,04:49:21
39.973377,116.333995,0,254,39973.2009606481,2009-06-09,04:49:23
39.973386,116.333997,0,256,39973.2010185185,2009-06-09,04:49:28
39.973393,116.334003,0,258,39973.2010763889,2009-06-09,04:49:33
39.973396,116.334006,0,260,39973.2011342593,2009-06-09,04:49:38
39.9734,116.334008,0,263,39973.2011921296,2009-06-09,04:49:43
39.9734,116.334008,0,263,39973.2012268519,2009-06-09,04:49:46
39.973402,116.334011,0,265,39973.20125,2009-06-09,04:49:48
39.973406,116.33402,0,267,39973.2013078704,2009-06-09,04:49:53
39.973406,116.33402,0,267,39973.2013425926,2009-06-09,04:49:56
39.97341,116.334027,0,270,39973.2013657407,2009-06-09,04:49:58
39.973407,116.333681,0,207,39973.2333680556,2009-06-09,05:36:03
39.973413,116.333625,0,209,39973.2334259259,2009-06-09,05:36:08
39.973412,116.333635,0,211,39973.2334837963,2009-06-09,05:36:13
39.973391,116.333656,0,212,39973.2335416667,2009-06-09,05:36:18
39.973388,116.333703,0,211,39973.233599537,2009-06-09,05:36:23
39.973388,116.333703,0,211,39973.2336342593,2009-06-09,05:36:26
39.973385,116.33371,0,210,39973.2336574074,2009-06-09,05:36:28
39.973376,116.333714,0,210,39973.2337152778,2009-06-09,05:36:33
39.973358,116.333702,0,210,39973.2337731481,2009-06-09,05:36:38
39.973337,116.333685,0,211,39973.2338310185,2009-06-09,05:36:43
39.97334,116.333727,0,210,39973.2338888889,2009-06-09,05:36:48
39.97334,116.333727,0,210,39973.2339236111,2009-06-09,05:36:51
39.973339,116.33373,0,210,39973.2339467593,2009-06-09,05:36:53
39.973341,116.33374,0,210,39973.2340046296,2009-06-09,05:36:58
39.973365,116.333711,0,212,39973.2340625,2009-06-09,05:37:03
39.973369,116.333712,0,213,39973.2341203704,2009-06-09,05:37:08
39.973372,116.333709,0,214,39973.2341782407,2009-06-09,05:37:13
39.973372,116.333702,0,214,39973.2342361111,2009-06-09,05:37:18
39.973373,116.333694,0,215,39973.2342939815,2009-06-09,05:37:23
39.973372,116.333687,0,216,39973.2343518519,2009-06-09,05:37:28
39.973375,116.333684,0,217,39973.2344097222,2009-06-09,05:37:33
39.973375,116.333684,0,217,39973.2344444444,2009-06-09,05:37:36
39.973382,116.333685,0,218,39973.2344675926,2009-06-09,05:37:38
39.973391,116.333692,0,219,39973.234525463,2009-06-09,05:37:43
39.973401,116.333699,0,221,39973.2345833333,2009-06-09,05:37:48
39.97341,116.33371,0,223,39973.2346412037,2009-06-09,05:37:53
39.973424,116.333842,0,232,39973.2346990741,2009-06-09,05:37:58
39.973412,116.33392,0,243,39973.2347569444,2009-06-09,05:38:03
39.97341,116.333982,0,249,39973.2348148148,2009-06-09,05:38:08
39.973436,116.334008,0,248,39973.2348726852,2009-06-09,05:38:13
39.973467,116.334017,0,243,39973.2349305556,2009-06-09,05:38:18
39.973468,116.334031,0,242,39973.2349884259,2009-06-09,05:38:23
39.973472,116.334039,0,243,39973.2350462963,2009-06-09,05:38:28
39.973473,116.334043,0,244,39973.2351041667,2009-06-09,05:38:33
39.973475,116.334042,0,245,39973.235162037,2009-06-09,05:38:38
39.973475,116.334042,0,245,39973.2351967593,2009-06-09,05:38:41
39.973478,116.334046,0,246,39973.2352199074,2009-06-09,05:38:43
39.973473,116.334057,0,246,39973.2352777778,2009-06-09,05:38:48
39.973467,116.334062,0,246,39973.2353356481,2009-06-09,05:38:53
39.973462,116.334061,0,245,39973.2353935185,2009-06-09,05:38:58
39.973459,116.334059,0,245,39973.2354513889,2009-06-09,05:39:03
39.973455,116.334062,0,244,39973.2355092593,2009-06-09,05:39:08
39.973447,116.334065,0,243,39973.2355671296,2009-06-09,05:39:13
39.973439,116.334066,0,242,39973.235625,2009-06-09,05:39:18
39.973432,116.334067,0,241,39973.2356828704,2009-06-09,05:39:23
39.973432,116.334072,0,240,39973.2357407407,2009-06-09,05:39:28
39.973432,116.334072,0,240,39973.235775463,2009-06-09,05:39:31
39.973438,116.33408,0,238,39973.2357986111,2009-06-09,05:39:33
39.973448,116.3341,0,233,39973.2358564815,2009-06-09,05:39:38
39.973457,116.334108,0,229,39973.2359143518,2009-06-09,05:39:43
39.973468,116.334105,0,226,39973.2359722222,2009-06-09,05:39:48
39.973514,116.334126,0,219,39973.2360300926,2009-06-09,05:39:53
39.973496,116.334132,0,209,39973.236087963,2009-06-09,05:39:58
39.973499,116.334138,0,206,39973.2361458333,2009-06-09,05:40:03
39.973503,116.334143,0,202,39973.2362037037,2009-06-09,05:40:08
39.973503,116.334143,0,202,39973.2362384259,2009-06-09,05:40:11
39.9735,116.334143,0,199,39973.2362615741,2009-06-09,05:40:13
39.97349,116.334122,0,196,39973.2363194444,2009-06-09,05:40:18
39.973457,116.334074,0,198,39973.2363773148,2009-06-09,05:40:23
39.973454,116.334038,0,198,39973.2364351852,2009-06-09,05:40:28
39.973461,116.334008,0,195,39973.2364930556,2009-06-09,05:40:33
39.973475,116.33399,0,192,39973.2365509259,2009-06-09,05:40:38
39.973475,116.33399,0,192,39973.2365856481,2009-06-09,05:40:41
39.973478,116.333988,0,188,39973.2366087963,2009-06-09,05:40:43
39.973479,116.333975,0,185,39973.2366666667,2009-06-09,05:40:48
39.97348,116.333965,0,182,39973.236724537,2009-06-09,05:40:53
39.97348,116.333965,0,182,39973.2367592593,2009-06-09,05:40:56
39.973479,116.333959,0,180,39973.2367824074,2009-06-09,05:40:58
39.973482,116.333943,0,177,39973.2368402778,2009-06-09,05:41:03
39.973504,116.333882,0,175,39973.2368981481,2009-06-09,05:41:08
39.973494,116.333783,0,177,39973.2369560185,2009-06-09,05:41:13
39.97349,116.333713,0,179,39973.2370138889,2009-06-09,05:41:18
39.973469,116.333671,0,181,39973.2370717593,2009-06-09,05:41:23
39.973469,116.333671,0,181,39973.2371064815,2009-06-09,05:41:26
39.973463,116.333669,0,183,39973.2371296296,2009-06-09,05:41:28
39.973441,116.333673,0,188,39973.2371875,2009-06-09,05:41:33
39.973439,116.333712,0,194,39973.2372453704,2009-06-09,05:41:38
39.973445,116.333729,0,195,39973.2373032407,2009-06-09,05:41:43
39.973455,116.33371,0,198,39973.2373611111,2009-06-09,05:41:48
39.973455,116.33371,0,198,39973.2373958333,2009-06-09,05:41:51
39.973456,116.333703,0,199,39973.2374189815,2009-06-09,05:41:53
39.973463,116.333694,0,199,39973.2374768518,2009-06-09,05:41:58
39.97347,116.333685,0,199,39973.2375347222,2009-06-09,05:42:03
39.973442,116.333636,0,200,39973.2375925926,2009-06-09,05:42:08
39.97342,116.333584,0,203,39973.237650463,2009-06-09,05:42:13
39.973424,116.33358,0,205,39973.2377083333,2009-06-09,05:42:18
39.973424,116.33358,0,205,39973.2377430556,2009-06-09,05:42:21
39.973429,116.333587,0,209,39973.2377662037,2009-06-09,05:42:23
39.973423,116.333627,0,216,39973.2378240741,2009-06-09,05:42:28
39.973421,116.333634,0,222,39973.2378819444,2009-06-09,05:42:33
39.973423,116.333628,0,224,39973.2379398148,2009-06-09,05:42:38
39.973426,116.333631,0,225,39973.2379976852,2009-06-09,05:42:43
39.973426,116.333631,0,225,39973.2380324074,2009-06-09,05:42:46
39.97343,116.333638,0,227,39973.2380555556,2009-06-09,05:42:48
39.973418,116.333657,0,230,39973.2381134259,2009-06-09,05:42:53
39.973381,116.333664,0,241,39973.2381712963,2009-06-09,05:42:58
39.973367,116.333686,0,245,39973.2382291667,2009-06-09,05:43:03
39.973367,116.333686,0,245,39973.2382638889,2009-06-09,05:43:06
39.973361,116.333682,0,247,39973.238287037,2009-06-09,05:43:08
39.973361,116.333673,0,250,39973.2383449074,2009-06-09,05:43:13
39.973364,116.333667,0,253,39973.2384027778,2009-06-09,05:43:18
39.973364,116.333667,0,253,39973.2384375,2009-06-09,05:43:21
39.973365,116.333673,0,255,39973.2384606482,2009-06-09,05:43:23
39.973361,116.33372,0,255,39973.2385185185,2009-06-09,05:43:28
39.973369,116.333795,0,251,39973.2385763889,2009-06-09,05:43:33
39.973369,116.333795,0,251,39973.2386111111,2009-06-09,05:43:36
39.973372,116.333798,0,254,39973.2386342593,2009-06-09,05:43:38
39.973387,116.333855,0,251,39973.2386921296,2009-06-09,05:43:43
39.973411,116.333943,0,247,39973.23875,2009-06-09,05:43:48
39.97342,116.334054,0,242,39973.2388078704,2009-06-09,05:43:53
39.973407,116.334168,0,238,39973.2388657407,2009-06-09,05:43:58
39.973387,116.33425,0,236,39973.2389236111,2009-06-09,05:44:03
39.973381,116.334296,0,237,39973.2389814815,2009-06-09,05:44:08
39.973417,116.334371,0,237,39973.2390393519,2009-06-09,05:44:13
39.973417,116.334453,0,246,39973.2390972222,2009-06-09,05:44:18
39.973436,116.334541,0,250,39973.2391550926,2009-06-09,05:44:23
39.973466,116.334617,0,252,39973.239212963,2009-06-09,05:44:28
39.973521,116.334635,0,250,39973.2392708333,2009-06-09,05:44:33
39.973508,116.334617,0,252,39973.2393287037,2009-06-09,05:44:38
39.973478,116.334599,0,257,39973.2393865741,2009-06-09,05:44:43
39.973468,116.334597,0,259,39973.2394444444,2009-06-09,05:44:48
39.97346,116.334592,0,260,39973.2395023148,2009-06-09,05:44:53
39.97346,116.334592,0,260,39973.239537037,2009-06-09,05:44:56
39.973453,116.334585,0,262,39973.2395601852,2009-06-09,05:44:58
39.973444,116.334574,0,263,39973.2396180556,2009-06-09,05:45:03
39.973422,116.334527,0,260,39973.2396759259,2009-06-09,05:45:08
39.973394,116.334461,0,259,39973.2397337963,2009-06-09,05:45:13
39.973396,116.334404,0,260,39973.2397916667,2009-06-09,05:45:18
39.973403,116.334365,0,258,39973.239849537,2009-06-09,05:45:23
39.973403,116.334347,0,258,39973.2399074074,2009-06-09,05:45:28
39.973389,116.334265,0,261,39973.2399652778,2009-06-09,05:45:33
39.97339,116.3342,0,261,39973.2400231481,2009-06-09,05:45:38
39.973392,116.334144,0,258,39973.2400810185,2009-06-09,05:45:43
39.973391,116.334128,0,258,39973.2401388889,2009-06-09,05:45:48
39.973409,116.334125,0,256,39973.2401967593,2009-06-09,05:45:53
39.97341,116.334142,0,254,39973.2402546296,2009-06-09,05:45:58
39.973421,116.334136,0,254,39973.2403125,2009-06-09,05:46:03
39.973431,116.33413,0,254,39973.2403703704,2009-06-09,05:46:08
39.973441,116.334125,0,255,39973.2404282407,2009-06-09,05:46:13
39.973451,116.334125,0,256,39973.2404861111,2009-06-09,05:46:18
39.973451,116.334125,0,256,39973.2405208333,2009-06-09,05:46:21
39.973456,116.334127,0,256,39973.2405439815,2009-06-09,05:46:23
39.973462,116.334136,0,257,39973.2406018519,2009-06-09,05:46:28
39.973464,116.334147,0,257,39973.2406597222,2009-06-09,05:46:33
39.973462,116.334153,0,258,39973.2407175926,2009-06-09,05:46:38
39.973462,116.334153,0,258,39973.2407523148,2009-06-09,05:46:41
39.973458,116.334161,0,259,39973.240775463,2009-06-09,05:46:43
39.973455,116.33417,0,261,39973.2408333333,2009-06-09,05:46:48
39.973457,116.33418,0,262,39973.2408912037,2009-06-09,05:46:53
39.973458,116.334192,0,263,39973.2409490741,2009-06-09,05:46:58
39.973452,116.334213,0,264,39973.2410069444,2009-06-09,05:47:03
39.973436,116.334227,0,269,39973.2410648148,2009-06-09,05:47:08
39.973417,116.33424,0,274,39973.2411226852,2009-06-09,05:47:13
39.9734,116.334209,0,280,39973.2411805556,2009-06-09,05:47:18
39.973396,116.334194,0,283,39973.2412384259,2009-06-09,05:47:23
39.973387,116.334031,0,288,39973.2412962963,2009-06-09,05:47:28
39.973384,116.333918,0,290,39973.2413541667,2009-06-09,05:47:33
39.973379,116.333939,0,286,39973.241412037,2009-06-09,05:47:38
39.973363,116.33395,0,281,39973.2414699074,2009-06-09,05:47:43
39.973357,116.333951,0,278,39973.2415277778,2009-06-09,05:47:48
39.973357,116.333951,0,278,39973.2415625,2009-06-09,05:47:51
39.973363,116.333957,0,278,39973.2415856481,2009-06-09,05:47:53
39.973363,116.333943,0,279,39973.2416435185,2009-06-09,05:47:58
39.973366,116.333932,0,280,39973.2417013889,2009-06-09,05:48:03
39.973376,116.33396,0,282,39973.2417592593,2009-06-09,05:48:08
39.973397,116.334039,0,280,39973.2418171296,2009-06-09,05:48:13
39.973387,116.334151,0,280,39973.241875,2009-06-09,05:48:18
39.973386,116.334197,0,275,39973.2419328704,2009-06-09,05:48:23
39.973396,116.334226,0,268,39973.2419907407,2009-06-09,05:48:28
39.973385,116.334321,0,262,39973.2420486111,2009-06-09,05:48:33
39.973398,116.334319,0,258,39973.2421064815,2009-06-09,05:48:38
39.973417,116.334343,0,251,39973.2421643519,2009-06-09,05:48:43
39.973419,116.334307,0,245,39973.2422222222,2009-06-09,05:48:48
39.973419,116.334307,0,245,39973.2422569444,2009-06-09,05:48:51
39.973422,116.334309,0,244,39973.2422800926,2009-06-09,05:48:53
39.973427,116.3343,0,243,39973.242337963,2009-06-09,05:48:58
39.973438,116.334226,0,237,39973.2423958333,2009-06-09,05:49:03
39.973434,116.334176,0,231,39973.2424537037,2009-06-09,05:49:08
39.973408,116.33417,0,229,39973.2425115741,2009-06-09,05:49:13
39.973429,116.334106,0,222,39973.2425694444,2009-06-09,05:49:18
39.973458,116.334023,0,215,39973.2426273148,2009-06-09,05:49:23
39.973457,116.333992,0,209,39973.2426851852,2009-06-09,05:49:28
39.973445,116.333929,0,207,39973.2427430556,2009-06-09,05:49:33
39.973431,116.333833,0,211,39973.2428009259,2009-06-09,05:49:38
39.973407,116.333769,0,213,39973.2428587963,2009-06-09,05:49:43
39.973393,116.333772,0,214,39973.2429166667,2009-06-09,05:49:48
39.973422,116.333736,0,214,39973.242974537,2009-06-09,05:49:53
39.973437,116.333762,0,213,39973.2430324074,2009-06-09,05:49:58
39.973458,116.333742,0,213,39973.2430902778,2009-06-09,05:50:03
39.973458,116.33373,0,211,39973.2431481481,2009-06-09,05:50:08
39.973455,116.333722,0,210,39973.2432060185,2009-06-09,05:50:13
39.973455,116.333722,0,210,39973.2432407407,2009-06-09,05:50:16
39.97345,116.333717,0,208,39973.2432638889,2009-06-09,05:50:18
39.973445,116.333703,0,209,39973.2433217593,2009-06-09,05:50:23
39.973434,116.333723,0,210,39973.2433796296,2009-06-09,05:50:28
39.973435,116.333717,0,210,39973.2434375,2009-06-09,05:50:33
39.973435,116.333717,0,210,39973.2434722222,2009-06-09,05:50:36
39.973439,116.333712,0,209,39973.2434953704,2009-06-09,05:50:38
39.973449,116.333736,0,205,39973.2435532407,2009-06-09,05:50:43
39.973443,116.33382,0,196,39973.2436111111,2009-06-09,05:50:48
39.973421,116.333859,0,189,39973.2436689815,2009-06-09,05:50:53
39.973407,116.333908,0,181,39973.2437268518,2009-06-09,05:50:58
39.973419,116.333955,0,167,39973.2437847222,2009-06-09,05:51:03
39.973442,116.333965,0,155,39973.2438425926,2009-06-09,05:51:08
39.973463,116.333992,0,142,39973.243900463,2009-06-09,05:51:13
39.973462,116.333958,0,142,39973.2439583333,2009-06-09,05:51:18
39.973464,116.333965,0,137,39973.2440162037,2009-06-09,05:51:23
39.973464,116.333972,0,133,39973.2440740741,2009-06-09,05:51:28
39.973464,116.333972,0,133,39973.2441087963,2009-06-09,05:51:31
39.973465,116.333967,0,130,39973.2441319444,2009-06-09,05:51:33
39.97349,116.333942,0,133,39973.2441898148,2009-06-09,05:51:38
39.973526,116.333938,0,136,39973.2442476852,2009-06-09,05:51:43
39.973545,116.333948,0,141,39973.2443055556,2009-06-09,05:51:48
39.973517,116.333914,0,151,39973.2443634259,2009-06-09,05:51:53
39.973461,116.333922,0,166,39973.2444212963,2009-06-09,05:51:58
39.973454,116.333902,0,171,39973.2444791667,2009-06-09,05:52:03
39.973447,116.333907,0,172,39973.244537037,2009-06-09,05:52:08
39.973441,116.333914,0,174,39973.2445949074,2009-06-09,05:52:13
39.973434,116.333917,0,176,39973.2446527778,2009-06-09,05:52:18
39.973431,116.333921,0,179,39973.2447106481,2009-06-09,05:52:23
39.973431,116.333921,0,179,39973.2447453704,2009-06-09,05:52:26
39.973431,116.333929,0,182,39973.2447685185,2009-06-09,05:52:28
39.973427,116.33394,0,185,39973.2448263889,2009-06-09,05:52:33
39.973416,116.333947,0,189,39973.2448842593,2009-06-09,05:52:38
39.973409,116.333952,0,193,39973.2449421296,2009-06-09,05:52:43
39.973409,116.333952,0,193,39973.2449768518,2009-06-09,05:52:46
39.973405,116.333954,0,197,39973.245,2009-06-09,05:52:48
39.973383,116.333965,0,199,39973.2450578704,2009-06-09,05:52:53
39.973367,116.333977,0,201,39973.2451157407,2009-06-09,05:52:58
39.973367,116.333977,0,201,39973.245150463,2009-06-09,05:53:01
39.973374,116.33398,0,203,39973.2451736111,2009-06-09,05:53:03
39.973362,116.333987,0,206,39973.2452314815,2009-06-09,05:53:08
39.973359,116.333995,0,210,39973.2452893518,2009-06-09,05:53:13
39.973365,116.333996,0,214,39973.2453472222,2009-06-09,05:53:18
39.97337,116.33399,0,217,39973.2454050926,2009-06-09,05:53:23
39.973367,116.333987,0,221,39973.245462963,2009-06-09,05:53:28
39.973361,116.333995,0,225,39973.2455208333,2009-06-09,05:53:33
39.973365,116.334002,0,226,39973.2455787037,2009-06-09,05:53:38
39.973362,116.333998,0,227,39973.2456365741,2009-06-09,05:53:43
39.973363,116.333997,0,230,39973.2456944444,2009-06-09,05:53:48
39.973363,116.333997,0,230,39973.2457291667,2009-06-09,05:53:51
39.973363,116.334001,0,233,39973.2457523148,2009-06-09,05:53:53
39.973366,116.334026,0,233,39973.2458101852,2009-06-09,05:53:58
39.973371,116.334042,0,230,39973.2458680556,2009-06-09,05:54:03
39.97338,116.334038,0,230,39973.2459259259,2009-06-09,05:54:08
39.973391,116.334054,0,231,39973.2459837963,2009-06-09,05:54:13
39.973404,116.334071,0,232,39973.2460416667,2009-06-09,05:54:18
39.973418,116.334082,0,234,39973.246099537,2009-06-09,05:54:23
39.973447,116.334125,0,232,39973.2461574074,2009-06-09,05:54:28
39.973421,116.33417,0,232,39973.2462152778,2009-06-09,05:54:33
39.973403,116.334214,0,235,39973.2462731482,2009-06-09,05:54:38
39.973403,116.334214,0,235,39973.2463078704,2009-06-09,05:54:41
39.973402,116.334217,0,236,39973.2463310185,2009-06-09,05:54:43
39.973389,116.334248,0,234,39973.2463888889,2009-06-09,05:54:48
39.973374,116.334271,0,233,39973.2464467593,2009-06-09,05:54:53
39.973381,116.334255,0,231,39973.2465046296,2009-06-09,05:54:58
39.973388,116.334265,0,229,39973.2465625,2009-06-09,05:55:03
39.973382,116.334256,0,223,39973.2466203704,2009-06-09,05:55:08
39.973381,116.334251,0,223,39973.2466782407,2009-06-09,05:55:13
39.97338,116.334248,0,222,39973.2467361111,2009-06-09,05:55:18
39.973381,116.334249,0,222,39973.2467939815,2009-06-09,05:55:23
39.973382,116.334251,0,222,39973.2468518519,2009-06-09,05:55:28
39.973383,116.334252,0,222,39973.2469097222,2009-06-09,05:55:33
39.973384,116.334252,0,222,39973.2469675926,2009-06-09,05:55:38
39.973389,116.334244,0,221,39973.247025463,2009-06-09,05:55:43
39.973389,116.334243,0,221,39973.2470833333,2009-06-09,05:55:48
39.973389,116.334243,0,221,39973.2471412037,2009-06-09,05:55:53
39.973389,116.334243,0,221,39973.2471990741,2009-06-09,05:55:58
39.973389,116.334243,0,221,39973.2472569444,2009-06-09,05:56:03
39.973389,116.334243,0,221,39973.2473148148,2009-06-09,05:56:08
39.973389,116.334244,0,221,39973.2473726852,2009-06-09,05:56:13
39.973389,116.334243,0,221,39973.2474305556,2009-06-09,05:56:18
39.973389,116.334243,0,221,39973.2474884259,2009-06-09,05:56:23
39.973389,116.334242,0,221,39973.2475462963,2009-06-09,05:56:28
39.973389,116.334241,0,221,39973.2476041667,2009-06-09,05:56:33
39.97339,116.33424,0,221,39973.247662037,2009-06-09,05:56:38
39.97339,116.334238,0,221,39973.2477199074,2009-06-09,05:56:43
39.973391,116.334238,0,221,39973.2477777778,2009-06-09,05:56:48
39.973391,116.334237,0,221,39973.2478356481,2009-06-09,05:56:53
39.973391,116.334237,0,220,39973.2478935185,2009-06-09,05:56:58
39.973391,116.334235,0,220,39973.2479513889,2009-06-09,05:57:03
39.973391,116.334234,0,220,39973.2480092593,2009-06-09,05:57:08
39.973391,116.334232,0,220,39973.2480671296,2009-06-09,05:57:13
39.973391,116.334231,0,219,39973.248125,2009-06-09,05:57:18
39.973392,116.334231,0,219,39973.2481828704,2009-06-09,05:57:23
39.973392,116.334231,0,219,39973.2482407407,2009-06-09,05:57:28
39.973393,116.334231,0,219,39973.2482986111,2009-06-09,05:57:33
39.973393,116.334231,0,219,39973.2483564815,2009-06-09,05:57:38
39.973392,116.334231,0,219,39973.2484143519,2009-06-09,05:57:43
39.973392,116.33423,0,219,39973.2484722222,2009-06-09,05:57:48
39.973391,116.334231,0,219,39973.2485300926,2009-06-09,05:57:53
39.973391,116.334231,0,219,39973.248587963,2009-06-09,05:57:58
39.973392,116.334231,0,219,39973.2486458333,2009-06-09,05:58:03
39.973395,116.334232,0,219,39973.2487037037,2009-06-09,05:58:08
39.973395,116.334232,0,219,39973.2487384259,2009-06-09,05:58:11
39.9734,116.334239,0,220,39973.2487615741,2009-06-09,05:58:13
39.973409,116.334274,0,222,39973.2488194444,2009-06-09,05:58:18
39.973407,116.334312,0,222,39973.2488773148,2009-06-09,05:58:23
39.973406,116.334319,0,223,39973.2489351852,2009-06-09,05:58:28
39.9734,116.334326,0,223,39973.2489930556,2009-06-09,05:58:33
39.973401,116.334334,0,224,39973.2490509259,2009-06-09,05:58:38
39.973405,116.334342,0,224,39973.2491087963,2009-06-09,05:58:43
39.973409,116.334343,0,225,39973.2491666667,2009-06-09,05:58:48
39.973409,116.334343,0,225,39973.2492013889,2009-06-09,05:58:51
39.973408,116.334335,0,225,39973.249224537,2009-06-09,05:58:53
39.973405,116.334319,0,225,39973.2492824074,2009-06-09,05:58:58
39.973419,116.334272,0,225,39973.2493402778,2009-06-09,05:59:03
39.973443,116.334222,0,222,39973.2493981481,2009-06-09,05:59:08
39.973452,116.3342,0,215,39973.2494560185,2009-06-09,05:59:13
39.973461,116.334174,0,212,39973.2495138889,2009-06-09,05:59:18
39.973448,116.334127,0,209,39973.2495717593,2009-06-09,05:59:23
39.973446,116.334121,0,205,39973.2496296296,2009-06-09,05:59:28
39.973446,116.334121,0,205,39973.2496643519,2009-06-09,05:59:31
39.973449,116.334116,0,204,39973.2496875,2009-06-09,05:59:33
39.973427,116.334095,0,204,39973.2497453704,2009-06-09,05:59:38
39.973419,116.334071,0,204,39973.2498032407,2009-06-09,05:59:43
39.973419,116.334058,0,204,39973.2498611111,2009-06-09,05:59:48
39.97343,116.334089,0,204,39973.2499189815,2009-06-09,05:59:53
39.973425,116.334087,0,204,39973.2499768519,2009-06-09,05:59:58
39.973423,116.334082,0,203,39973.2500347222,2009-06-09,06:00:03
39.973422,116.334075,0,202,39973.2500925926,2009-06-09,06:00:08
39.973422,116.334075,0,202,39973.2501273148,2009-06-09,06:00:11
39.973421,116.334067,0,202,39973.250150463,2009-06-09,06:00:13
39.973421,116.334056,0,201,39973.2502083333,2009-06-09,06:00:18
39.973425,116.334026,0,199,39973.2502662037,2009-06-09,06:00:23
39.973447,116.334013,0,196,39973.2503240741,2009-06-09,06:00:28
39.973474,116.334003,0,193,39973.2503819444,2009-06-09,06:00:33
39.973474,116.334003,0,193,39973.2504166667,2009-06-09,06:00:36
39.973466,116.334004,0,187,39973.2504398148,2009-06-09,06:00:38
39.973441,116.334025,0,182,39973.2504976852,2009-06-09,06:00:43
39.973441,116.334025,0,182,39973.2505324074,2009-06-09,06:00:46
39.973434,116.334024,0,181,39973.2505555556,2009-06-09,06:00:48
39.973426,116.334055,0,179,39973.2506134259,2009-06-09,06:00:53
39.973394,116.334116,0,179,39973.2506712963,2009-06-09,06:00:58
39.973386,116.334152,0,174,39973.2507291667,2009-06-09,06:01:03
39.973375,116.334161,0,168,39973.250787037,2009-06-09,06:01:08
39.97337,116.334174,0,166,39973.2508449074,2009-06-09,06:01:13
39.973371,116.334183,0,163,39973.2509027778,2009-06-09,06:01:18
39.973372,116.334184,0,161,39973.2509606481,2009-06-09,06:01:23
39.973374,116.334176,0,158,39973.2510185185,2009-06-09,06:01:28
39.973376,116.334171,0,156,39973.2510763889,2009-06-09,06:01:33
39.973377,116.334172,0,153,39973.2511342593,2009-06-09,06:01:38
39.973377,116.334172,0,153,39973.2511689815,2009-06-09,06:01:41
39.973382,116.334174,0,151,39973.2511921296,2009-06-09,06:01:43
39.973391,116.334174,0,149,39973.25125,2009-06-09,06:01:48
39.9734,116.334172,0,147,39973.2513078704,2009-06-09,06:01:53
39.9734,116.334172,0,147,39973.2513425926,2009-06-09,06:01:56
39.973408,116.334173,0,145,39973.2513657407,2009-06-09,06:01:58
39.973418,116.334175,0,143,39973.2514236111,2009-06-09,06:02:03
39.973423,116.334175,0,141,39973.2514814815,2009-06-09,06:02:08
39.973423,116.334175,0,141,39973.2515162037,2009-06-09,06:02:11
39.973424,116.334167,0,140,39973.2515393518,2009-06-09,06:02:13
39.973421,116.334157,0,138,39973.2515972222,2009-06-09,06:02:18
39.973419,116.334147,0,137,39973.2516550926,2009-06-09,06:02:23
39.97337,116.334067,0,136,39973.251712963,2009-06-09,06:02:28
39.97336,116.333976,0,134,39973.2517708333,2009-06-09,06:02:33
39.973384,116.33395,0,133,39973.2518287037,2009-06-09,06:02:38
39.973414,116.333972,0,133,39973.2518865741,2009-06-09,06:02:43
39.973418,116.333995,0,133,39973.2519444444,2009-06-09,06:02:48
39.973418,116.333995,0,133,39973.2519791667,2009-06-09,06:02:51
39.973422,116.334001,0,132,39973.2520023148,2009-06-09,06:02:53
39.973438,116.334071,0,131,39973.2520601852,2009-06-09,06:02:58
39.97344,116.334108,0,131,39973.2521180556,2009-06-09,06:03:03
39.973396,116.334141,0,134,39973.2521759259,2009-06-09,06:03:08
39.973388,116.334155,0,134,39973.2522337963,2009-06-09,06:03:13
39.973382,116.334166,0,134,39973.2522916667,2009-06-09,06:03:18
39.973381,116.334172,0,133,39973.252349537,2009-06-09,06:03:23
39.973385,116.334173,0,132,39973.2524074074,2009-06-09,06:03:28
39.973385,116.334173,0,132,39973.2524421296,2009-06-09,06:03:31
39.973393,116.334166,0,132,39973.2524652778,2009-06-09,06:03:33
39.973399,116.334141,0,132,39973.2525231481,2009-06-09,06:03:38
39.973406,116.334077,0,133,39973.2525810185,2009-06-09,06:03:43
39.97341,116.334066,0,134,39973.2526388889,2009-06-09,06:03:48
39.973419,116.334134,0,136,39973.2526967593,2009-06-09,06:03:53
39.973418,116.334143,0,136,39973.2527546296,2009-06-09,06:03:58
39.973415,116.334151,0,136,39973.2528125,2009-06-09,06:04:03
39.973411,116.334154,0,137,39973.2528703704,2009-06-09,06:04:08
39.973409,116.334153,0,137,39973.2529282407,2009-06-09,06:04:13
39.973409,116.334153,0,137,39973.252962963,2009-06-09,06:04:16
39.973409,116.334151,0,138,39973.2529861111,2009-06-09,06:04:18
39.973424,116.334142,0,140,39973.2530439815,2009-06-09,06:04:23
39.973444,116.334155,0,142,39973.2531018518,2009-06-09,06:04:28
39.973498,116.334221,0,141,39973.2531597222,2009-06-09,06:04:33
39.973489,116.33426,0,143,39973.2532175926,2009-06-09,06:04:38
39.973476,116.334279,0,146,39973.253275463,2009-06-09,06:04:43
39.973475,116.334261,0,148,39973.2533333333,2009-06-09,06:04:48
39.973464,116.33425,0,149,39973.2533912037,2009-06-09,06:04:53
39.973464,116.33425,0,149,39973.2534259259,2009-06-09,06:04:56
39.973471,116.334242,0,151,39973.2534490741,2009-06-09,06:04:58
39.973497,116.33426,0,152,39973.2535069444,2009-06-09,06:05:03
39.973545,116.334293,0,156,39973.2535648148,2009-06-09,06:05:08
39.973552,116.334282,0,158,39973.2536226852,2009-06-09,06:05:13
39.973538,116.334284,0,160,39973.2536805556,2009-06-09,06:05:18
39.973537,116.334327,0,162,39973.2537384259,2009-06-09,06:05:23
39.973531,116.334345,0,165,39973.2537962963,2009-06-09,06:05:28
39.973529,116.334341,0,167,39973.2538541667,2009-06-09,06:05:33
39.973529,116.334341,0,167,39973.2538888889,2009-06-09,06:05:36
39.973527,116.334333,0,169,39973.253912037,2009-06-09,06:05:38
39.973521,116.334321,0,170,39973.2539699074,2009-06-09,06:05:43
39.97351,116.334294,0,171,39973.2540277778,2009-06-09,06:05:48
39.973489,116.334268,0,174,39973.2540856482,2009-06-09,06:05:53
39.973457,116.334224,0,177,39973.2541435185,2009-06-09,06:05:58
39.973413,116.334142,0,180,39973.2542013889,2009-06-09,06:06:03
39.97342,116.334093,0,181,39973.2542592593,2009-06-09,06:06:08
39.97342,116.334042,0,183,39973.2543171296,2009-06-09,06:06:13
39.97341,116.334038,0,185,39973.254375,2009-06-09,06:06:18
39.973417,116.333987,0,186,39973.2544328704,2009-06-09,06:06:23
39.973406,116.333998,0,183,39973.2544907407,2009-06-09,06:06:28
39.973409,116.333996,0,184,39973.2545486111,2009-06-09,06:06:33
39.973408,116.333988,0,185,39973.2546064815,2009-06-09,06:06:38
39.973409,116.333986,0,185,39973.2546643519,2009-06-09,06:06:43
39.973409,116.333986,0,185,39973.2547222222,2009-06-09,06:06:48
39.973408,116.333992,0,185,39973.2547800926,2009-06-09,06:06:53
39.97341,116.333994,0,185,39973.254837963,2009-06-09,06:06:58
39.973416,116.333997,0,185,39973.2548958333,2009-06-09,06:07:03
39.973422,116.334001,0,184,39973.2549537037,2009-06-09,06:07:08
39.973422,116.334001,0,184,39973.2549884259,2009-06-09,06:07:11
39.97343,116.333996,0,183,39973.2550115741,2009-06-09,06:07:13
39.973423,116.33397,0,183,39973.2550694444,2009-06-09,06:07:18
39.97341,116.33391,0,184,39973.2551273148,2009-06-09,06:07:23
39.973413,116.333893,0,184,39973.2551851852,2009-06-09,06:07:28
39.973413,116.333893,0,184,39973.2552199074,2009-06-09,06:07:31
39.973419,116.333895,0,184,39973.2552430556,2009-06-09,06:07:33
39.973412,116.333883,0,183,39973.2553009259,2009-06-09,06:07:38
39.97341,116.333873,0,181,39973.2553587963,2009-06-09,06:07:43
39.973409,116.333865,0,179,39973.2554166667,2009-06-09,06:07:48
39.973409,116.333865,0,179,39973.2554513889,2009-06-09,06:07:51
39.973409,116.333867,0,178,39973.255474537,2009-06-09,06:07:53
39.973418,116.333868,0,177,39973.2555324074,2009-06-09,06:07:58
39.973454,116.333894,0,174,39973.2555902778,2009-06-09,06:08:03
39.973489,116.333934,0,170,39973.2556481481,2009-06-09,06:08:08
39.97351,116.333969,0,166,39973.2557060185,2009-06-09,06:08:13
39.973516,116.333972,0,162,39973.2557638889,2009-06-09,06:08:18
39.973508,116.33398,0,160,39973.2558217593,2009-06-09,06:08:23
39.973509,116.333988,0,158,39973.2558796296,2009-06-09,06:08:28
39.973508,116.333989,0,156,39973.2559375,2009-06-09,06:08:33
39.973506,116.33399,0,154,39973.2559953704,2009-06-09,06:08:38
39.973506,116.33399,0,154,39973.2560300926,2009-06-09,06:08:41
39.973507,116.333988,0,152,39973.2560532407,2009-06-09,06:08:43
39.973501,116.333976,0,150,39973.2561111111,2009-06-09,06:08:48
39.973482,116.333911,0,148,39973.2561689815,2009-06-09,06:08:53
39.97348,116.333946,0,149,39973.2562268519,2009-06-09,06:08:58
39.973485,116.334014,0,150,39973.2562847222,2009-06-09,06:09:03
39.973485,116.334008,0,148,39973.2563425926,2009-06-09,06:09:08
39.973482,116.334002,0,146,39973.256400463,2009-06-09,06:09:13
39.973481,116.334,0,144,39973.2564583333,2009-06-09,06:09:18
39.97348,116.333998,0,142,39973.2565162037,2009-06-09,06:09:23
39.97348,116.333998,0,142,39973.2565509259,2009-06-09,06:09:26
39.973481,116.333991,0,140,39973.2565740741,2009-06-09,06:09:28
39.97348,116.33398,0,138,39973.2566319444,2009-06-09,06:09:33
39.973481,116.333932,0,135,39973.2566898148,2009-06-09,06:09:38
39.973518,116.333931,0,137,39973.2567476852,2009-06-09,06:09:43
39.973528,116.333914,0,137,39973.2568055556,2009-06-09,06:09:48
39.973537,116.33389,0,137,39973.2568634259,2009-06-09,06:09:53
39.973548,116.333866,0,139,39973.2569212963,2009-06-09,06:09:58
39.973522,116.33386,0,143,39973.2569791667,2009-06-09,06:10:03
39.973502,116.333811,0,142,39973.257037037,2009-06-09,06:10:08
39.973484,116.33374,0,144,39973.2570949074,2009-06-09,06:10:13
39.973457,116.333716,0,141,39973.2571527778,2009-06-09,06:10:18
39.973425,116.333692,0,140,39973.2572106481,2009-06-09,06:10:23
39.973407,116.333625,0,139,39973.2572685185,2009-06-09,06:10:28
39.973402,116.333586,0,139,39973.2573263889,2009-06-09,06:10:33
39.973422,116.333638,0,138,39973.2573842593,2009-06-09,06:10:38
39.973421,116.333597,0,138,39973.2574421296,2009-06-09,06:10:43
39.973429,116.333657,0,138,39973.2575,2009-06-09,06:10:48
39.973427,116.333655,0,137,39973.2575578704,2009-06-09,06:10:53
39.973422,116.333661,0,136,39973.2576157407,2009-06-09,06:10:58
39.973418,116.333661,0,135,39973.2576736111,2009-06-09,06:11:03
39.973418,116.333665,0,134,39973.2577314815,2009-06-09,06:11:08
39.973423,116.333671,0,133,39973.2577893519,2009-06-09,06:11:13
39.973428,116.333672,0,133,39973.2578472222,2009-06-09,06:11:18
39.973428,116.33367,0,133,39973.2579050926,2009-06-09,06:11:23
39.973427,116.333673,0,132,39973.257962963,2009-06-09,06:11:28
39.973427,116.333673,0,132,39973.2579976852,2009-06-09,06:11:31
39.973425,116.333681,0,132,39973.2580208333,2009-06-09,06:11:33
39.973425,116.333694,0,132,39973.2580787037,2009-06-09,06:11:38
39.973429,116.333707,0,133,39973.2581365741,2009-06-09,06:11:43
39.973432,116.33371,0,133,39973.2581944444,2009-06-09,06:11:48
39.973434,116.333713,0,133,39973.2582523148,2009-06-09,06:11:53
39.973434,116.333713,0,133,39973.258287037,2009-06-09,06:11:56
39.973431,116.333709,0,134,39973.2583101852,2009-06-09,06:11:58
39.973426,116.3337,0,135,39973.2583680556,2009-06-09,06:12:03
39.973408,116.333611,0,136,39973.2584259259,2009-06-09,06:12:08
39.9734,116.33356,0,134,39973.2584837963,2009-06-09,06:12:13
39.973387,116.333467,0,136,39973.2585416667,2009-06-09,06:12:18
39.973396,116.333411,0,137,39973.258599537,2009-06-09,06:12:23
39.9734,116.333425,0,136,39973.2586574074,2009-06-09,06:12:28
39.973411,116.33349,0,136,39973.2587152778,2009-06-09,06:12:33
39.973411,116.333481,0,136,39973.2587731481,2009-06-09,06:12:38
39.973411,116.333481,0,136,39973.2588078704,2009-06-09,06:12:41
39.973415,116.333482,0,136,39973.2588310185,2009-06-09,06:12:43
39.973417,116.333492,0,137,39973.2588888889,2009-06-09,06:12:48
39.973417,116.333502,0,137,39973.2589467593,2009-06-09,06:12:53
39.973416,116.333512,0,138,39973.2590046296,2009-06-09,06:12:58
39.973416,116.333522,0,138,39973.2590625,2009-06-09,06:13:03
39.973431,116.333541,0,138,39973.2591203704,2009-06-09,06:13:08
39.973462,116.333621,0,137,39973.2591782407,2009-06-09,06:13:13
39.973465,116.33364,0,137,39973.2592361111,2009-06-09,06:13:18
39.973437,116.333586,0,137,39973.2592939815,2009-06-09,06:13:23
39.973438,116.333584,0,137,39973.2593518518,2009-06-09,06:13:28
39.97344,116.333587,0,137,39973.2594097222,2009-06-09,06:13:33
39.973438,116.333589,0,137,39973.2594675926,2009-06-09,06:13:38
39.973438,116.333591,0,137,39973.259525463,2009-06-09,06:13:43
39.973438,116.333593,0,137,39973.2595833333,2009-06-09,06:13:48
39.973439,116.333595,0,137,39973.2596412037,2009-06-09,06:13:53
39.973439,116.333596,0,137,39973.2596990741,2009-06-09,06:13:58
39.973439,116.333599,0,137,39973.2597569444,2009-06-09,06:14:03
39.973439,116.3336,0,137,39973.2598148148,2009-06-09,06:14:08
39.973439,116.333601,0,137,39973.2598726852,2009-06-09,06:14:13
39.973439,116.333602,0,137,39973.2599305556,2009-06-09,06:14:18
39.973439,116.333604,0,138,39973.2599884259,2009-06-09,06:14:23
39.973439,116.333609,0,138,39973.2600462963,2009-06-09,06:14:28
39.973439,116.333613,0,138,39973.2601041667,2009-06-09,06:14:33
39.973439,116.333614,0,139,39973.260162037,2009-06-09,06:14:38
39.973439,116.333616,0,139,39973.2602199074,2009-06-09,06:14:43
39.973439,116.333618,0,140,39973.2602777778,2009-06-09,06:14:48
39.973439,116.33362,0,140,39973.2603356481,2009-06-09,06:14:53
39.973437,116.333618,0,142,39973.2603935185,2009-06-09,06:14:58
39.973433,116.333614,0,143,39973.2604513889,2009-06-09,06:15:03
39.973428,116.333607,0,144,39973.2605092593,2009-06-09,06:15:08
39.973424,116.3336,0,146,39973.2605671296,2009-06-09,06:15:13
39.97342,116.333594,0,147,39973.260625,2009-06-09,06:15:18
39.973415,116.333587,0,149,39973.2606828704,2009-06-09,06:15:23
39.973411,116.333581,0,150,39973.2607407407,2009-06-09,06:15:28
39.973411,116.333581,0,150,39973.260775463,2009-06-09,06:15:31
39.973409,116.333585,0,151,39973.2607986111,2009-06-09,06:15:33
39.97341,116.333596,0,153,39973.2608564815,2009-06-09,06:15:38
39.973412,116.333611,0,155,39973.2609143518,2009-06-09,06:15:43
39.973416,116.333673,0,162,39973.2609722222,2009-06-09,06:15:48
39.97342,116.333694,0,166,39973.2610300926,2009-06-09,06:15:53
39.973424,116.333718,0,170,39973.261087963,2009-06-09,06:15:58
39.973435,116.333795,0,176,39973.2611458333,2009-06-09,06:16:03
39.973437,116.333822,0,181,39973.2612037037,2009-06-09,06:16:08
39.973437,116.333822,0,181,39973.2612384259,2009-06-09,06:16:11
39.973438,116.333817,0,184,39973.2612615741,2009-06-09,06:16:13
39.973437,116.333806,0,186,39973.2613194444,2009-06-09,06:16:18
39.973437,116.33381,0,186,39973.2613773148,2009-06-09,06:16:23
39.973437,116.33381,0,186,39973.261412037,2009-06-09,06:16:26
39.973437,116.333813,0,186,39973.2614351852,2009-06-09,06:16:28
39.973432,116.333823,0,188,39973.2614930556,2009-06-09,06:16:33
39.973432,116.333823,0,188,39973.2615277778,2009-06-09,06:16:36
39.973429,116.33382,0,188,39973.2615509259,2009-06-09,06:16:38
39.97342,116.333788,0,191,39973.2616087963,2009-06-09,06:16:43
39.973409,116.33376,0,194,39973.2616666667,2009-06-09,06:16:48
39.973407,116.333743,0,195,39973.261724537,2009-06-09,06:16:53
39.973406,116.333709,0,196,39973.2617824074,2009-06-09,06:16:58
39.973406,116.333709,0,196,39973.2618171296,2009-06-09,06:17:01
39.973407,116.333707,0,194,39973.2618402778,2009-06-09,06:17:03
39.973402,116.333716,0,194,39973.2618981482,2009-06-09,06:17:08
39.973399,116.333716,0,194,39973.2619560185,2009-06-09,06:17:13
39.973399,116.333718,0,194,39973.2620138889,2009-06-09,06:17:18
39.973401,116.333719,0,193,39973.2620717593,2009-06-09,06:17:23
39.973401,116.333719,0,193,39973.2621064815,2009-06-09,06:17:26
39.973403,116.333714,0,193,39973.2621296296,2009-06-09,06:17:28
39.973402,116.3337,0,196,39973.2621875,2009-06-09,06:17:33
39.973406,116.333716,0,196,39973.2622453704,2009-06-09,06:17:38
39.973406,116.333717,0,198,39973.2623032407,2009-06-09,06:17:43
39.973406,116.333717,0,198,39973.262337963,2009-06-09,06:17:46
39.973405,116.333721,0,198,39973.2623611111,2009-06-09,06:17:48
39.973414,116.333775,0,200,39973.2624189815,2009-06-09,06:17:53
39.973435,116.33386,0,205,39973.2624768519,2009-06-09,06:17:58
39.973461,116.333938,0,201,39973.2625347222,2009-06-09,06:18:03
39.973472,116.333998,0,199,39973.2625925926,2009-06-09,06:18:08
39.973475,116.334024,0,199,39973.262650463,2009-06-09,06:18:13
39.973475,116.334024,0,199,39973.2626851852,2009-06-09,06:18:16
39.973472,116.334022,0,201,39973.2627083333,2009-06-09,06:18:18
39.973476,116.334053,0,208,39973.2627662037,2009-06-09,06:18:23
39.973476,116.334064,0,210,39973.2628240741,2009-06-09,06:18:28
39.973475,116.334068,0,210,39973.2628819444,2009-06-09,06:18:33
39.973473,116.334072,0,211,39973.2629398148,2009-06-09,06:18:38
39.973471,116.334078,0,212,39973.2629976852,2009-06-09,06:18:43
39.973471,116.334078,0,212,39973.2630324074,2009-06-09,06:18:46
39.973471,116.334081,0,214,39973.2630555556,2009-06-09,06:18:48
39.973469,116.334072,0,216,39973.2631134259,2009-06-09,06:18:53
39.973464,116.334054,0,220,39973.2631712963,2009-06-09,06:18:58
39.973464,116.334042,0,222,39973.2632291667,2009-06-09,06:19:03
39.973464,116.334042,0,222,39973.2632638889,2009-06-09,06:19:06
39.973456,116.33405,0,225,39973.263287037,2009-06-09,06:19:08
39.973454,116.334039,0,227,39973.2633449074,2009-06-09,06:19:13
39.973454,116.334039,0,227,39973.2633796296,2009-06-09,06:19:16
39.973454,116.334043,0,230,39973.2634027778,2009-06-09,06:19:18
39.973451,116.334071,0,232,39973.2634606481,2009-06-09,06:19:23
39.973459,116.334083,0,235,39973.2635185185,2009-06-09,06:19:28
39.973465,116.334104,0,235,39973.2635763889,2009-06-09,06:19:33
39.973468,116.33414,0,241,39973.2636342593,2009-06-09,06:19:38
39.973468,116.33414,0,241,39973.2636689815,2009-06-09,06:19:41
39.973466,116.334146,0,243,39973.2636921296,2009-06-09,06:19:43
39.973467,116.334162,0,246,39973.26375,2009-06-09,06:19:48
39.973474,116.334185,0,248,39973.2638078704,2009-06-09,06:19:53
39.973476,116.334197,0,253,39973.2638657407,2009-06-09,06:19:58
39.973486,116.334232,0,257,39973.2639236111,2009-06-09,06:20:03
39.973489,116.334244,0,260,39973.2639814815,2009-06-09,06:20:08
39.973489,116.334244,0,260,39973.2640162037,2009-06-09,06:20:11
39.973483,116.334252,0,261,39973.2640393519,2009-06-09,06:20:13
39.973487,116.334274,0,264,39973.2640972222,2009-06-09,06:20:18
39.973479,116.334246,0,264,39973.2641550926,2009-06-09,06:20:23
39.97348,116.334256,0,266,39973.264212963,2009-06-09,06:20:28
39.97348,116.334266,0,267,39973.2642708333,2009-06-09,06:20:33
39.973479,116.334278,0,269,39973.2643287037,2009-06-09,06:20:38
39.973477,116.334286,0,270,39973.2643865741,2009-06-09,06:20:43
39.973476,116.33429,0,272,39973.2644444444,2009-06-09,06:20:48
39.973476,116.33429,0,272,39973.2644791667,2009-06-09,06:20:51
39.97348,116.334296,0,274,39973.2645023148,2009-06-09,06:20:53
39.973487,116.334345,0,274,39973.2645601852,2009-06-09,06:20:58
39.973503,116.334458,0,274,39973.2646180556,2009-06-09,06:21:03
39.973512,116.334506,0,276,39973.2646759259,2009-06-09,06:21:08
39.973526,116.334556,0,279,39973.2647337963,2009-06-09,06:21:13
39.973528,116.334578,0,275,39973.2647916667,2009-06-09,06:21:18
39.973529,116.334593,0,271,39973.264849537,2009-06-09,06:21:23
39.97354,116.334625,0,276,39973.2649074074,2009-06-09,06:21:28
39.973557,116.334687,0,289,39973.2649652778,2009-06-09,06:21:33
39.97356,116.334745,0,296,39973.2650231481,2009-06-09,06:21:38
39.973563,116.334778,0,299,39973.2650810185,2009-06-09,06:21:43
39.973563,116.334778,0,299,39973.2651157407,2009-06-09,06:21:46
39.973559,116.334786,0,302,39973.2651388889,2009-06-09,06:21:48
39.973556,116.334773,0,306,39973.2651967593,2009-06-09,06:21:53
39.973556,116.334773,0,306,39973.2652314815,2009-06-09,06:21:56
39.973559,116.334777,0,308,39973.2652546296,2009-06-09,06:21:58
39.973561,116.334786,0,310,39973.2653125,2009-06-09,06:22:03
39.973566,116.334813,0,312,39973.2653703704,2009-06-09,06:22:08
39.973576,116.334867,0,314,39973.2654282407,2009-06-09,06:22:13
39.97358,116.334893,0,316,39973.2654861111,2009-06-09,06:22:18
39.973576,116.33488,0,319,39973.2655439815,2009-06-09,06:22:23
39.973576,116.334886,0,321,39973.2656018519,2009-06-09,06:22:28
39.973573,116.334881,0,323,39973.2656597222,2009-06-09,06:22:33
39.973573,116.334874,0,325,39973.2657175926,2009-06-09,06:22:38
39.973573,116.334874,0,325,39973.2657523148,2009-06-09,06:22:41
39.973571,116.334881,0,327,39973.265775463,2009-06-09,06:22:43
39.973567,116.334894,0,328,39973.2658333333,2009-06-09,06:22:48
39.973564,116.334933,0,328,39973.2658912037,2009-06-09,06:22:53
39.973574,116.334994,0,324,39973.2659490741,2009-06-09,06:22:58
39.973586,116.33505,0,321,39973.2660069444,2009-06-09,06:23:03
39.97359,116.33509,0,320,39973.2660648148,2009-06-09,06:23:08
39.973605,116.335145,0,321,39973.2661226852,2009-06-09,06:23:13
39.973614,116.335207,0,326,39973.2661805556,2009-06-09,06:23:18
39.973631,116.335261,0,329,39973.2662384259,2009-06-09,06:23:23
39.973597,116.334947,0,347,39973.2685532407,2009-06-09,06:26:43
39.973577,116.334881,0,340,39973.2686111111,2009-06-09,06:26:48
39.973574,116.33484,0,332,39973.2686689815,2009-06-09,06:26:53
39.973584,116.334825,0,329,39973.2687268518,2009-06-09,06:26:58
39.973584,116.334825,0,329,39973.2687615741,2009-06-09,06:27:01
39.973591,116.334823,0,329,39973.2687847222,2009-06-09,06:27:03
39.973582,116.334751,0,334,39973.2688425926,2009-06-09,06:27:08
39.973563,116.334714,0,338,39973.268900463,2009-06-09,06:27:13
39.973555,116.33473,0,335,39973.2689583333,2009-06-09,06:27:18
39.973555,116.33473,0,335,39973.2689930556,2009-06-09,06:27:21
39.973551,116.334735,0,332,39973.2690162037,2009-06-09,06:27:23
39.973536,116.334734,0,331,39973.2690740741,2009-06-09,06:27:28
39.97353,116.334683,0,328,39973.2691319444,2009-06-09,06:27:33
39.973523,116.334649,0,327,39973.2691898148,2009-06-09,06:27:38
39.973526,116.334622,0,319,39973.2692476852,2009-06-09,06:27:43
39.973538,116.334642,0,313,39973.2693055556,2009-06-09,06:27:48
39.973544,116.334698,0,309,39973.2693634259,2009-06-09,06:27:53
39.973555,116.334712,0,309,39973.2694212963,2009-06-09,06:27:58
39.973567,116.334725,0,309,39973.2694791667,2009-06-09,06:28:03
39.973561,116.334646,0,311,39973.269537037,2009-06-09,06:28:08
39.973548,116.334571,0,312,39973.2695949074,2009-06-09,06:28:13
39.973543,116.334585,0,307,39973.2696527778,2009-06-09,06:28:18
39.973542,116.334543,0,306,39973.2697106482,2009-06-09,06:28:23
39.97354,116.334498,0,306,39973.2697685185,2009-06-09,06:28:28
39.973539,116.334521,0,308,39973.2698263889,2009-06-09,06:28:33
39.97355,116.334603,0,308,39973.2698842593,2009-06-09,06:28:38
39.97355,116.334613,0,309,39973.2699421296,2009-06-09,06:28:43
39.97355,116.334613,0,309,39973.2699768519,2009-06-09,06:28:46
39.973552,116.334614,0,309,39973.27,2009-06-09,06:28:48
39.973544,116.334574,0,307,39973.2700578704,2009-06-09,06:28:53
39.973526,116.3345,0,307,39973.2701157407,2009-06-09,06:28:58
39.973511,116.334455,0,304,39973.2701736111,2009-06-09,06:29:03
39.973511,116.334455,0,304,39973.2702083333,2009-06-09,06:29:06
39.973506,116.334454,0,303,39973.2702314815,2009-06-09,06:29:08
39.973518,116.334508,0,301,39973.2702893519,2009-06-09,06:29:13
39.973518,116.334508,0,301,39973.2703240741,2009-06-09,06:29:16
39.973526,116.334516,0,301,39973.2703472222,2009-06-09,06:29:18
39.973542,116.334519,0,301,39973.2704050926,2009-06-09,06:29:23
39.973542,116.334519,0,301,39973.2704398148,2009-06-09,06:29:26
39.973544,116.334514,0,300,39973.270462963,2009-06-09,06:29:28
39.97353,116.33446,0,296,39973.2705208333,2009-06-09,06:29:33
39.973511,116.33439,0,293,39973.2705787037,2009-06-09,06:29:38
39.973501,116.334341,0,289,39973.2706365741,2009-06-09,06:29:43
39.973501,116.334341,0,289,39973.2706712963,2009-06-09,06:29:46
39.973499,116.334345,0,287,39973.2706944444,2009-06-09,06:29:48
39.973485,116.334369,0,284,39973.2707523148,2009-06-09,06:29:53
39.973492,116.334448,0,281,39973.2708101852,2009-06-09,06:29:58
39.973491,116.334108,0,193,39973.2738773148,2009-06-09,06:34:23
39.973479,116.334069,0,196,39973.2739351852,2009-06-09,06:34:28
39.973484,116.334088,0,199,39973.2739930556,2009-06-09,06:34:33
39.973496,116.334105,0,202,39973.2740509259,2009-06-09,06:34:38
39.973495,116.334094,0,201,39973.2741087963,2009-06-09,06:34:43
39.973489,116.334104,0,198,39973.2741666667,2009-06-09,06:34:48
39.97348,116.33414,0,194,39973.274224537,2009-06-09,06:34:53
39.973473,116.334141,0,192,39973.2742824074,2009-06-09,06:34:58
39.973466,116.334137,0,191,39973.2743402778,2009-06-09,06:35:03
39.973466,116.334137,0,191,39973.274375,2009-06-09,06:35:06
39.973463,116.334133,0,190,39973.2743981481,2009-06-09,06:35:08
39.973467,116.334124,0,190,39973.2744560185,2009-06-09,06:35:13
39.973477,116.334127,0,190,39973.2745138889,2009-06-09,06:35:18
39.973488,116.334116,0,195,39973.2745717593,2009-06-09,06:35:23
39.973497,116.334107,0,197,39973.2746296296,2009-06-09,06:35:28
39.973497,116.334107,0,197,39973.2746643518,2009-06-09,06:35:31
39.973497,116.334103,0,198,39973.2746875,2009-06-09,06:35:33
39.973487,116.334077,0,200,39973.2747453704,2009-06-09,06:35:38
39.973477,116.334062,0,204,39973.2748032407,2009-06-09,06:35:43
39.973473,116.334051,0,206,39973.2748611111,2009-06-09,06:35:48
39.973486,116.334073,0,208,39973.2749189815,2009-06-09,06:35:53
39.973488,116.334062,0,211,39973.2749768518,2009-06-09,06:35:58
39.973488,116.334062,0,211,39973.2750115741,2009-06-09,06:36:01
39.97349,116.334068,0,212,39973.2750347222,2009-06-09,06:36:03
39.973495,116.334078,0,213,39973.2750925926,2009-06-09,06:36:08
39.973497,116.334088,0,214,39973.275150463,2009-06-09,06:36:13
39.973495,116.3341,0,214,39973.2752083333,2009-06-09,06:36:18
39.973495,116.334102,0,215,39973.2752662037,2009-06-09,06:36:23
39.973495,116.334096,0,215,39973.2753240741,2009-06-09,06:36:28
39.973494,116.334088,0,215,39973.2753819444,2009-06-09,06:36:33
39.973494,116.334088,0,215,39973.2754166667,2009-06-09,06:36:36
39.97349,116.33408,0,214,39973.2754398148,2009-06-09,06:36:38
39.973484,116.334068,0,214,39973.2754976852,2009-06-09,06:36:43
39.973484,116.334068,0,214,39973.2755324074,2009-06-09,06:36:46
39.973478,116.334062,0,214,39973.2755555556,2009-06-09,06:36:48
39.973463,116.334024,0,214,39973.2756134259,2009-06-09,06:36:53
39.973463,116.334024,0,214,39973.2756481481,2009-06-09,06:36:56
39.97347,116.334026,0,213,39973.2756712963,2009-06-09,06:36:58
39.973454,116.334007,0,213,39973.2757291667,2009-06-09,06:37:03
39.97345,116.333998,0,212,39973.275787037,2009-06-09,06:37:08
39.97345,116.333994,0,212,39973.2758449074,2009-06-09,06:37:13
39.97345,116.333994,0,212,39973.2758796296,2009-06-09,06:37:16
39.973454,116.333991,0,213,39973.2759027778,2009-06-09,06:37:18
39.973463,116.333994,0,213,39973.2759606481,2009-06-09,06:37:23
39.97347,116.333996,0,214,39973.2760185185,2009-06-09,06:37:28
39.973474,116.333999,0,214,39973.2760763889,2009-06-09,06:37:33
39.973471,116.334004,0,214,39973.2761342593,2009-06-09,06:37:38
39.973466,116.334007,0,213,39973.2761921296,2009-06-09,06:37:43
39.97346,116.334004,0,214,39973.27625,2009-06-09,06:37:48
39.973457,116.333997,0,214,39973.2763078704,2009-06-09,06:37:53
39.973457,116.333997,0,214,39973.2763425926,2009-06-09,06:37:56
39.973456,116.333989,0,214,39973.2763657407,2009-06-09,06:37:58
39.973458,116.333976,0,215,39973.2764236111,2009-06-09,06:38:03
39.973446,116.333938,0,220,39973.2764814815,2009-06-09,06:38:08
39.973442,116.333902,0,220,39973.2765393518,2009-06-09,06:38:13
39.973444,116.333872,0,219,39973.2765972222,2009-06-09,06:38:18
39.973444,116.333872,0,219,39973.2766319444,2009-06-09,06:38:21
39.973443,116.333864,0,219,39973.2766550926,2009-06-09,06:38:23
39.973442,116.333853,0,219,39973.276712963,2009-06-09,06:38:28
39.973439,116.333844,0,219,39973.2767708333,2009-06-09,06:38:33
39.973436,116.333834,0,217,39973.2768287037,2009-06-09,06:38:38
39.973434,116.333825,0,216,39973.2768865741,2009-06-09,06:38:43
39.973433,116.333822,0,215,39973.2769444444,2009-06-09,06:38:48
39.973433,116.333822,0,215,39973.2769791667,2009-06-09,06:38:51
39.973431,116.333826,0,213,39973.2770023148,2009-06-09,06:38:53
39.973428,116.333835,0,211,39973.2770601852,2009-06-09,06:38:58
39.973428,116.333835,0,211,39973.2770949074,2009-06-09,06:39:01
39.973426,116.333839,0,209,39973.2771180556,2009-06-09,06:39:03
39.973426,116.333848,0,207,39973.2771759259,2009-06-09,06:39:08
39.973431,116.333862,0,204,39973.2772337963,2009-06-09,06:39:13
39.973426,116.333871,0,200,39973.2772916667,2009-06-09,06:39:18
39.973426,116.333871,0,200,39973.2773263889,2009-06-09,06:39:21
39.973426,116.333877,0,198,39973.277349537,2009-06-09,06:39:23
39.973424,116.333886,0,196,39973.2774074074,2009-06-09,06:39:28
39.973423,116.333899,0,194,39973.2774652778,2009-06-09,06:39:33
39.973427,116.333938,0,193,39973.2775231482,2009-06-09,06:39:38
39.973452,116.334053,0,202,39973.2775810185,2009-06-09,06:39:43
39.973467,116.334121,0,202,39973.2776388889,2009-06-09,06:39:48
39.973474,116.334141,0,201,39973.2776967593,2009-06-09,06:39:53
39.973482,116.33414,0,203,39973.2777546296,2009-06-09,06:39:58
39.973482,116.33414,0,203,39973.2777893519,2009-06-09,06:40:01
39.973486,116.334146,0,202,39973.2778125,2009-06-09,06:40:03
39.973489,116.334155,0,201,39973.2778703704,2009-06-09,06:40:08
39.97349,116.334166,0,200,39973.2779282407,2009-06-09,06:40:13
39.973438,116.333853,0,170,39973.28875,2009-06-09,06:55:48
39.973415,116.333798,0,171,39973.2888078704,2009-06-09,06:55:53
39.973407,116.333754,0,173,39973.2888657407,2009-06-09,06:55:58
39.973393,116.333727,0,167,39973.2889236111,2009-06-09,06:56:03
39.973389,116.333718,0,164,39973.2889814815,2009-06-09,06:56:08
39.973387,116.333707,0,162,39973.2890393519,2009-06-09,06:56:13
39.973385,116.333693,0,160,39973.2890972222,2009-06-09,06:56:18
39.973385,116.333681,0,158,39973.2891550926,2009-06-09,06:56:23
39.973385,116.333671,0,156,39973.289212963,2009-06-09,06:56:28
39.973382,116.333667,0,154,39973.2892708333,2009-06-09,06:56:33
39.973379,116.333668,0,153,39973.2893287037,2009-06-09,06:56:38
39.973376,116.333665,0,151,39973.2893865741,2009-06-09,06:56:43
39.97337,116.333664,0,150,39973.2894444444,2009-06-09,06:56:48
39.973364,116.333671,0,148,39973.2895023148,2009-06-09,06:56:53
39.973364,116.333678,0,148,39973.2895601852,2009-06-09,06:56:58
39.973364,116.333678,0,148,39973.2895949074,2009-06-09,06:57:01
39.973366,116.333674,0,147,39973.2896180556,2009-06-09,06:57:03
39.973367,116.333662,0,147,39973.2896759259,2009-06-09,06:57:08
39.973373,116.333664,0,149,39973.2897337963,2009-06-09,06:57:13
39.973373,116.333664,0,149,39973.2897685185,2009-06-09,06:57:16
39.973373,116.333658,0,149,39973.2897916667,2009-06-09,06:57:18
39.97337,116.333649,0,150,39973.289849537,2009-06-09,06:57:23
39.973369,116.333642,0,151,39973.2899074074,2009-06-09,06:57:28
39.973369,116.333643,0,151,39973.2899652778,2009-06-09,06:57:33
39.973369,116.333643,0,151,39973.29,2009-06-09,06:57:36
39.973364,116.333643,0,152,39973.2900231481,2009-06-09,06:57:38
39.97336,116.333632,0,153,39973.2900810185,2009-06-09,06:57:43
39.973352,116.333619,0,155,39973.2901388889,2009-06-09,06:57:48
39.973347,116.333611,0,156,39973.2901967593,2009-06-09,06:57:53
39.973344,116.333605,0,158,39973.2902546296,2009-06-09,06:57:58
39.973345,116.333607,0,159,39973.2903125,2009-06-09,06:58:03
39.973345,116.333607,0,159,39973.2903472222,2009-06-09,06:58:06
39.973345,116.33361,0,160,39973.2903703704,2009-06-09,06:58:08
39.973348,116.333619,0,161,39973.2904282407,2009-06-09,06:58:13
39.973351,116.333633,0,162,39973.2904861111,2009-06-09,06:58:18
39.973362,116.333635,0,165,39973.2905439815,2009-06-09,06:58:23
39.973359,116.333642,0,166,39973.2906018518,2009-06-09,06:58:28
39.973354,116.333648,0,168,39973.2906597222,2009-06-09,06:58:33
39.973349,116.333653,0,169,39973.2907175926,2009-06-09,06:58:38
39.973349,116.333653,0,169,39973.2907523148,2009-06-09,06:58:41
39.973347,116.333656,0,171,39973.290775463,2009-06-09,06:58:43
39.973343,116.333667,0,172,39973.2908333333,2009-06-09,06:58:48
39.973343,116.333667,0,172,39973.2908680556,2009-06-09,06:58:51
39.973342,116.333663,0,174,39973.2908912037,2009-06-09,06:58:53
39.973347,116.333654,0,175,39973.2909490741,2009-06-09,06:58:58
39.973347,116.333654,0,175,39973.2909837963,2009-06-09,06:59:01
39.973352,116.333654,0,176,39973.2910069444,2009-06-09,06:59:03
39.973355,116.333664,0,177,39973.2910648148,2009-06-09,06:59:08
39.973361,116.333696,0,179,39973.2911226852,2009-06-09,06:59:13
39.973367,116.333712,0,182,39973.2911805556,2009-06-09,06:59:18
39.97336,116.333735,0,183,39973.2912384259,2009-06-09,06:59:23
39.97336,116.333735,0,183,39973.2912731481,2009-06-09,06:59:26
39.973353,116.333739,0,184,39973.2912962963,2009-06-09,06:59:28
39.973344,116.333746,0,185,39973.2913541667,2009-06-09,06:59:33
39.973334,116.333753,0,186,39973.291412037,2009-06-09,06:59:38
39.973324,116.333758,0,187,39973.2914699074,2009-06-09,06:59:43
39.973321,116.333753,0,187,39973.2915277778,2009-06-09,06:59:48
39.973326,116.333756,0,187,39973.2915856481,2009-06-09,06:59:53
39.973326,116.333756,0,187,39973.2916203704,2009-06-09,06:59:56
39.973329,116.333764,0,187,39973.2916435185,2009-06-09,06:59:58
39.973342,116.333751,0,189,39973.2917013889,2009-06-09,07:00:03
39.973346,116.333755,0,189,39973.2917592593,2009-06-09,07:00:08
39.97335,116.333758,0,190,39973.2918171296,2009-06-09,07:00:13
39.973352,116.333763,0,190,39973.291875,2009-06-09,07:00:18
39.973357,116.333766,0,191,39973.2919328704,2009-06-09,07:00:23
39.973357,116.333766,0,191,39973.2919675926,2009-06-09,07:00:26
39.973364,116.333761,0,192,39973.2919907407,2009-06-09,07:00:28
39.973365,116.333749,0,194,39973.2920486111,2009-06-09,07:00:33
39.973365,116.333749,0,194,39973.2920833333,2009-06-09,07:00:36
39.973369,116.333751,0,193,39973.2921064815,2009-06-09,07:00:38
39.973366,116.333741,0,194,39973.2921643518,2009-06-09,07:00:43
39.973368,116.333737,0,195,39973.2922222222,2009-06-09,07:00:48
39.973369,116.33374,0,197,39973.2922800926,2009-06-09,07:00:53
39.973368,116.333744,0,198,39973.292337963,2009-06-09,07:00:58
39.973366,116.33374,0,200,39973.2923958333,2009-06-09,07:01:03
39.973366,116.33374,0,200,39973.2924305556,2009-06-09,07:01:06
39.973367,116.333743,0,201,39973.2924537037,2009-06-09,07:01:08
39.973378,116.333758,0,202,39973.2925115741,2009-06-09,07:01:13
39.973392,116.333786,0,205,39973.2925694444,2009-06-09,07:01:18
39.973395,116.333791,0,206,39973.2926273148,2009-06-09,07:01:23
39.973403,116.333796,0,208,39973.2926851852,2009-06-09,07:01:28
39.973406,116.333799,0,209,39973.2927430556,2009-06-09,07:01:33
39.973407,116.333798,0,211,39973.2928009259,2009-06-09,07:01:38
39.973404,116.333792,0,213,39973.2928587963,2009-06-09,07:01:43
39.973404,116.333787,0,214,39973.2929166667,2009-06-09,07:01:48
39.973406,116.333788,0,216,39973.292974537,2009-06-09,07:01:53
39.973406,116.333788,0,216,39973.2930092593,2009-06-09,07:01:56
39.973407,116.333796,0,217,39973.2930324074,2009-06-09,07:01:58
39.973405,116.333817,0,220,39973.2931481482,2009-06-09,07:02:08
39.97339,116.333851,0,224,39973.2934375,2009-06-09,07:02:33
39.973409,116.333849,0,224,39973.2934953704,2009-06-09,07:02:38
39.973403,116.333862,0,225,39973.2935532407,2009-06-09,07:02:43
39.973386,116.333869,0,221,39973.2936111111,2009-06-09,07:02:48
39.97338,116.333876,0,219,39973.2936689815,2009-06-09,07:02:53
39.973381,116.333875,0,218,39973.2937268519,2009-06-09,07:02:58
39.973387,116.333873,0,217,39973.2937847222,2009-06-09,07:03:03
39.973388,116.333869,0,217,39973.2938425926,2009-06-09,07:03:08
39.97339,116.333864,0,217,39973.293900463,2009-06-09,07:03:13
39.97339,116.333864,0,217,39973.2939351852,2009-06-09,07:03:16
39.973398,116.333861,0,216,39973.2939583333,2009-06-09,07:03:18
39.973407,116.333861,0,216,39973.2940162037,2009-06-09,07:03:23
39.973411,116.333873,0,215,39973.2940740741,2009-06-09,07:03:28
39.973426,116.333921,0,212,39973.2941319444,2009-06-09,07:03:33
39.973429,116.333926,0,210,39973.2941898148,2009-06-09,07:03:38
39.973431,116.333924,0,209,39973.2942476852,2009-06-09,07:03:43
39.973431,116.333924,0,209,39973.2942824074,2009-06-09,07:03:46
39.973438,116.333924,0,208,39973.2943055556,2009-06-09,07:03:48
39.973446,116.333933,0,207,39973.2943634259,2009-06-09,07:03:53
39.973452,116.333944,0,206,39973.2944212963,2009-06-09,07:03:58
39.973452,116.333946,0,206,39973.2944791667,2009-06-09,07:04:03
39.973449,116.333949,0,205,39973.294537037,2009-06-09,07:04:08
39.973449,116.333949,0,205,39973.2945717593,2009-06-09,07:04:11
39.973445,116.333944,0,204,39973.2945949074,2009-06-09,07:04:13
39.973442,116.333932,0,203,39973.2946527778,2009-06-09,07:04:18
39.973439,116.333918,0,203,39973.2947106481,2009-06-09,07:04:23
39.973435,116.333858,0,202,39973.2947685185,2009-06-09,07:04:28
39.97343,116.333839,0,201,39973.2948263889,2009-06-09,07:04:33
39.973437,116.333892,0,200,39973.2948842593,2009-06-09,07:04:38
39.973447,116.33393,0,201,39973.2949421296,2009-06-09,07:04:43
39.973429,116.333977,0,201,39973.295,2009-06-09,07:04:48
39.973419,116.33394,0,202,39973.2950578704,2009-06-09,07:04:53
39.973414,116.333931,0,202,39973.2951157407,2009-06-09,07:04:58
39.973408,116.333848,0,201,39973.2951736111,2009-06-09,07:05:03
39.973398,116.333842,0,201,39973.2952314815,2009-06-09,07:05:08
39.973389,116.333901,0,199,39973.2952893519,2009-06-09,07:05:13
39.973384,116.33391,0,199,39973.2953472222,2009-06-09,07:05:18
39.973416,116.333953,0,199,39973.2954050926,2009-06-09,07:05:23
39.97338,116.333987,0,199,39973.295462963,2009-06-09,07:05:28
39.973358,116.334001,0,198,39973.2955208333,2009-06-09,07:05:33
39.973382,116.334032,0,198,39973.2955787037,2009-06-09,07:05:38
39.973372,116.333995,0,198,39973.2956365741,2009-06-09,07:05:43
39.973366,116.333983,0,197,39973.2956944444,2009-06-09,07:05:48
39.973365,116.33397,0,197,39973.2957523148,2009-06-09,07:05:53
39.97334,116.333947,0,196,39973.2958101852,2009-06-09,07:05:58
39.973333,116.33393,0,196,39973.2958680556,2009-06-09,07:06:03
39.973373,116.333927,0,195,39973.2959259259,2009-06-09,07:06:08
39.973363,116.333931,0,194,39973.2959837963,2009-06-09,07:06:13
39.973363,116.333918,0,194,39973.2960416667,2009-06-09,07:06:18
39.973365,116.333915,0,194,39973.296099537,2009-06-09,07:06:23
39.973365,116.333915,0,194,39973.2961342593,2009-06-09,07:06:26
39.973367,116.333922,0,193,39973.2961574074,2009-06-09,07:06:28
39.973374,116.333945,0,193,39973.2962152778,2009-06-09,07:06:33
39.973329,116.333973,0,193,39973.2962731481,2009-06-09,07:06:38
39.973306,116.333935,0,193,39973.2963310185,2009-06-09,07:06:43
39.973297,116.33393,0,192,39973.2963888889,2009-06-09,07:06:48
39.973323,116.333923,0,191,39973.2964467593,2009-06-09,07:06:53
39.973322,116.33392,0,191,39973.2965046296,2009-06-09,07:06:58
39.973322,116.33392,0,191,39973.2965393519,2009-06-09,07:07:01
39.973328,116.333916,0,190,39973.2965625,2009-06-09,07:07:03
39.973356,116.333922,0,190,39973.2966203704,2009-06-09,07:07:08
39.973395,116.333934,0,189,39973.2966782407,2009-06-09,07:07:13
39.973422,116.333939,0,188,39973.2967361111,2009-06-09,07:07:18
39.973419,116.333951,0,188,39973.2967939815,2009-06-09,07:07:23
39.973425,116.333949,0,187,39973.2968518519,2009-06-09,07:07:28
39.973425,116.333949,0,187,39973.2968865741,2009-06-09,07:07:31
39.973423,116.333941,0,187,39973.2969097222,2009-06-09,07:07:33
39.973414,116.333866,0,187,39973.2969675926,2009-06-09,07:07:38
39.973407,116.333781,0,187,39973.297025463,2009-06-09,07:07:43
39.973393,116.333796,0,187,39973.2970833333,2009-06-09,07:07:48
39.973373,116.333819,0,186,39973.2971412037,2009-06-09,07:07:53
39.973381,116.333804,0,186,39973.2971990741,2009-06-09,07:07:58
39.973373,116.333816,0,186,39973.2972569444,2009-06-09,07:08:03
39.973368,116.333815,0,186,39973.2973148148,2009-06-09,07:08:08
39.973362,116.333809,0,185,39973.2973726852,2009-06-09,07:08:13
39.973362,116.333809,0,185,39973.2974074074,2009-06-09,07:08:16
39.973358,116.333806,0,185,39973.2974305556,2009-06-09,07:08:18
39.973354,116.333817,0,185,39973.2974884259,2009-06-09,07:08:23
39.973371,116.333875,0,185,39973.2975462963,2009-06-09,07:08:28
39.973368,116.333921,0,185,39973.2976041667,2009-06-09,07:08:33
39.973361,116.33398,0,185,39973.297662037,2009-06-09,07:08:38
39.973385,116.333991,0,185,39973.2977199074,2009-06-09,07:08:43
39.973414,116.333943,0,185,39973.2977777778,2009-06-09,07:08:48
39.973414,116.333943,0,185,39973.2978125,2009-06-09,07:08:51
39.973421,116.333939,0,185,39973.2978356481,2009-06-09,07:08:53
39.973425,116.333928,0,185,39973.2978935185,2009-06-09,07:08:58
39.97343,116.333916,0,184,39973.2979513889,2009-06-09,07:09:03
39.973443,116.333877,0,184,39973.2980092593,2009-06-09,07:09:08
39.97347,116.333819,0,184,39973.2980671296,2009-06-09,07:09:13
39.973462,116.333752,0,183,39973.298125,2009-06-09,07:09:18
39.97344,116.333746,0,183,39973.2981828704,2009-06-09,07:09:23
39.97342,116.333741,0,183,39973.2982986111,2009-06-09,07:09:33
39.973428,116.333735,0,183,39973.2983564815,2009-06-09,07:09:38
39.973435,116.333735,0,182,39973.2984143518,2009-06-09,07:09:43
39.973435,116.333735,0,182,39973.2984490741,2009-06-09,07:09:46
39.973438,116.333739,0,182,39973.2984722222,2009-06-09,07:09:48
39.973438,116.333753,0,182,39973.2985300926,2009-06-09,07:09:53
39.973416,116.333814,0,183,39973.298587963,2009-06-09,07:09:58
39.973375,116.333882,0,183,39973.2986458333,2009-06-09,07:10:03
39.973356,116.333938,0,184,39973.2987037037,2009-06-09,07:10:08
39.973342,116.33401,0,184,39973.2988194444,2009-06-09,07:10:18
39.973348,116.334027,0,184,39973.2988773148,2009-06-09,07:10:23
39.973283,116.334038,0,184,39973.2989351852,2009-06-09,07:10:28
39.973256,116.334008,0,184,39973.2989930556,2009-06-09,07:10:33
39.973261,116.333997,0,183,39973.2990509259,2009-06-09,07:10:38
39.973268,116.333959,0,183,39973.2991087963,2009-06-09,07:10:43
39.973267,116.333956,0,183,39973.2991666667,2009-06-09,07:10:48
39.973267,116.333956,0,183,39973.2992013889,2009-06-09,07:10:51
39.973266,116.333964,0,182,39973.299224537,2009-06-09,07:10:53
39.973262,116.333973,0,182,39973.2992824074,2009-06-09,07:10:58
39.973293,116.333931,0,181,39973.2995717593,2009-06-09,07:11:23
39.973294,116.333957,0,180,39973.2996296296,2009-06-09,07:11:28
39.973298,116.333975,0,180,39973.2996875,2009-06-09,07:11:33
39.973298,116.333975,0,180,39973.2997222222,2009-06-09,07:11:36
39.973302,116.333974,0,180,39973.2997453704,2009-06-09,07:11:38
39.97327,116.334044,0,180,39973.2999189815,2009-06-09,07:11:53
39.973293,116.334044,0,181,39973.2999768518,2009-06-09,07:11:58
39.973295,116.334119,0,181,39973.3000347222,2009-06-09,07:12:03
39.973286,116.334119,0,182,39973.3000925926,2009-06-09,07:12:08
39.973286,116.334119,0,182,39973.3001273148,2009-06-09,07:12:11
39.973278,116.334117,0,182,39973.300150463,2009-06-09,07:12:13
39.973241,116.334088,0,182,39973.3003240741,2009-06-09,07:12:28
39.973241,116.334088,0,182,39973.3003587963,2009-06-09,07:12:31
39.973236,116.334081,0,181,39973.3003819444,2009-06-09,07:12:33
39.973265,116.334021,0,180,39973.3006134259,2009-06-09,07:12:53
39.973276,116.334018,0,180,39973.3007291667,2009-06-09,07:13:03
39.973318,116.334002,0,180,39973.3013657407,2009-06-09,07:13:58
39.973304,116.333992,0,180,39973.3018865741,2009-06-09,07:14:43
39.973317,116.333973,0,180,39973.3019444444,2009-06-09,07:14:48
39.973397,116.33384,0,180,39973.3020023148,2009-06-09,07:14:53
39.9734,116.333842,0,180,39973.3020601852,2009-06-09,07:14:58
39.973401,116.333848,0,180,39973.3021180556,2009-06-09,07:15:03
39.973401,116.333848,0,180,39973.3021527778,2009-06-09,07:15:06
39.973405,116.333853,0,180,39973.3021759259,2009-06-09,07:15:08
39.973412,116.333862,0,180,39973.3022337963,2009-06-09,07:15:13
39.973433,116.333836,0,180,39973.3022916667,2009-06-09,07:15:18
39.973481,116.333792,0,180,39973.302349537,2009-06-09,07:15:23
39.97348,116.33373,0,180,39973.3024074074,2009-06-09,07:15:28
39.973397,116.333991,0,189,39973.3068634259,2009-06-09,07:21:53
39.973379,116.334069,0,189,39973.3069212963,2009-06-09,07:21:58
39.973375,116.334135,0,189,39973.3069791667,2009-06-09,07:22:03
39.973365,116.334197,0,189,39973.307037037,2009-06-09,07:22:08
39.973366,116.334225,0,189,39973.3070949074,2009-06-09,07:22:13
39.973378,116.334142,0,189,39973.3071527778,2009-06-09,07:22:18
39.973378,116.334142,0,189,39973.3071875,2009-06-09,07:22:21
39.973379,116.334134,0,189,39973.3072106481,2009-06-09,07:22:23
39.973392,116.334042,0,189,39973.3072685185,2009-06-09,07:22:28
39.973399,116.33398,0,189,39973.3073263889,2009-06-09,07:22:33
39.973411,116.333975,0,189,39973.3073842593,2009-06-09,07:22:38
39.973421,116.333962,0,188,39973.3074421296,2009-06-09,07:22:43
39.973421,116.333962,0,188,39973.3074768518,2009-06-09,07:22:46
39.973424,116.333959,0,189,39973.3075,2009-06-09,07:22:48
39.97343,116.333938,0,189,39973.3075578704,2009-06-09,07:22:53
39.97343,116.333906,0,189,39973.3076157407,2009-06-09,07:22:58
39.973426,116.333906,0,189,39973.3076736111,2009-06-09,07:23:03
39.973426,116.333906,0,189,39973.3077083333,2009-06-09,07:23:06
39.973423,116.33391,0,189,39973.3077314815,2009-06-09,07:23:08
39.973421,116.333901,0,189,39973.3077893518,2009-06-09,07:23:13
39.973422,116.333888,0,189,39973.3078472222,2009-06-09,07:23:18
39.973423,116.333877,0,189,39973.3079050926,2009-06-09,07:23:23
39.973423,116.333877,0,189,39973.3079398148,2009-06-09,07:23:26
39.973424,116.333869,0,189,39973.307962963,2009-06-09,07:23:28
39.973423,116.333845,0,189,39973.3080208333,2009-06-09,07:23:33
39.973411,116.333804,0,190,39973.3080787037,2009-06-09,07:23:38
39.973405,116.333763,0,190,39973.3081365741,2009-06-09,07:23:43
39.973396,116.333775,0,190,39973.3081944444,2009-06-09,07:23:48
39.9734,116.333781,0,190,39973.3082523148,2009-06-09,07:23:53
39.9734,116.333781,0,190,39973.308287037,2009-06-09,07:23:56
39.973401,116.333773,0,190,39973.3083101852,2009-06-09,07:23:58
39.973421,116.333843,0,191,39973.3083680556,2009-06-09,07:24:03
39.973415,116.333885,0,191,39973.3084259259,2009-06-09,07:24:08
39.973417,116.333909,0,192,39973.3084837963,2009-06-09,07:24:13
39.973407,116.333952,0,192,39973.3085416667,2009-06-09,07:24:18
39.973393,116.333871,0,192,39973.308599537,2009-06-09,07:24:23
39.973393,116.333871,0,192,39973.3086342593,2009-06-09,07:24:26
39.973389,116.333871,0,193,39973.3086574074,2009-06-09,07:24:28
39.973391,116.33391,0,193,39973.3087152778,2009-06-09,07:24:33
39.973391,116.333913,0,193,39973.3087731482,2009-06-09,07:24:38
39.97339,116.333908,0,193,39973.3088310185,2009-06-09,07:24:43
39.973392,116.3339,0,193,39973.3088888889,2009-06-09,07:24:48
39.973398,116.333894,0,193,39973.3089467593,2009-06-09,07:24:53
39.973402,116.333887,0,194,39973.3090046296,2009-06-09,07:24:58
39.973407,116.33389,0,194,39973.3090625,2009-06-09,07:25:03
39.973407,116.33389,0,194,39973.3090972222,2009-06-09,07:25:06
39.973411,116.333891,0,194,39973.3091203704,2009-06-09,07:25:08
39.97341,116.333872,0,194,39973.3091782407,2009-06-09,07:25:13
39.973412,116.333865,0,194,39973.3092361111,2009-06-09,07:25:18
39.973412,116.333865,0,194,39973.3092708333,2009-06-09,07:25:21
39.973417,116.33386,0,195,39973.3092939815,2009-06-09,07:25:23
39.97343,116.333834,0,194,39973.3093518519,2009-06-09,07:25:28
39.973439,116.333781,0,194,39973.3094097222,2009-06-09,07:25:33
39.973445,116.333772,0,195,39973.3094675926,2009-06-09,07:25:38
39.973445,116.333772,0,195,39973.3095023148,2009-06-09,07:25:41
39.97345,116.333768,0,195,39973.309525463,2009-06-09,07:25:43
39.973443,116.333797,0,195,39973.3095833333,2009-06-09,07:25:48
39.973443,116.333797,0,195,39973.3096180556,2009-06-09,07:25:51
39.973435,116.333799,0,195,39973.3096412037,2009-06-09,07:25:53
39.973422,116.333797,0,196,39973.3096990741,2009-06-09,07:25:58
39.973426,116.333809,0,196,39973.3097569444,2009-06-09,07:26:03
39.973436,116.33379,0,196,39973.3098148148,2009-06-09,07:26:08
39.973438,116.333793,0,195,39973.3098726852,2009-06-09,07:26:13
39.973438,116.333793,0,195,39973.3099074074,2009-06-09,07:26:16
39.973435,116.333786,0,196,39973.3099305556,2009-06-09,07:26:18
39.973413,116.333815,0,196,39973.3099884259,2009-06-09,07:26:23
39.973382,116.333873,0,196,39973.3100462963,2009-06-09,07:26:28
39.973388,116.333919,0,196,39973.3101041667,2009-06-09,07:26:33
39.973409,116.333944,0,195,39973.310162037,2009-06-09,07:26:38
39.973416,116.333933,0,195,39973.3102199074,2009-06-09,07:26:43
39.973409,116.33391,0,195,39973.3102777778,2009-06-09,07:26:48
39.973404,116.333906,0,195,39973.3103356481,2009-06-09,07:26:53
39.973401,116.33391,0,195,39973.3103935185,2009-06-09,07:26:58
39.973401,116.33391,0,195,39973.3104282407,2009-06-09,07:27:01
39.973401,116.333918,0,195,39973.3104513889,2009-06-09,07:27:03
39.973408,116.333953,0,195,39973.3105092593,2009-06-09,07:27:08
39.973424,116.333972,0,195,39973.3105671296,2009-06-09,07:27:13
39.973421,116.333955,0,195,39973.310625,2009-06-09,07:27:18
39.973421,116.333958,0,195,39973.3106828704,2009-06-09,07:27:23
39.973418,116.333955,0,195,39973.3107407407,2009-06-09,07:27:28
39.973417,116.333955,0,195,39973.3107986111,2009-06-09,07:27:33
39.973417,116.333956,0,195,39973.3108564815,2009-06-09,07:27:38
39.973417,116.333958,0,195,39973.3109143519,2009-06-09,07:27:43
39.973417,116.333959,0,195,39973.3109722222,2009-06-09,07:27:48
39.973416,116.333958,0,195,39973.3110300926,2009-06-09,07:27:53
39.973416,116.333958,0,195,39973.3110648148,2009-06-09,07:27:56
39.973415,116.333962,0,195,39973.311087963,2009-06-09,07:27:58
39.973411,116.333971,0,195,39973.3111458333,2009-06-09,07:28:03
39.973402,116.334,0,195,39973.3112037037,2009-06-09,07:28:08
39.973404,116.334039,0,192,39973.3112615741,2009-06-09,07:28:13
39.973406,116.334029,0,188,39973.3113194444,2009-06-09,07:28:18
39.973406,116.334029,0,188,39973.3113541667,2009-06-09,07:28:21
39.973414,116.334028,0,185,39973.3113773148,2009-06-09,07:28:23
39.973411,116.334043,0,183,39973.3114351852,2009-06-09,07:28:28
39.973405,116.334063,0,179,39973.3114930556,2009-06-09,07:28:33
39.973399,116.334055,0,176,39973.3115509259,2009-06-09,07:28:38
39.9734,116.334058,0,173,39973.3116087963,2009-06-09,07:28:43
39.9734,116.334058,0,173,39973.3116435185,2009-06-09,07:28:46
39.973397,116.334055,0,172,39973.3116666667,2009-06-09,07:28:48
39.973393,116.333958,0,168,39973.311724537,2009-06-09,07:28:53
39.973391,116.333871,0,163,39973.3117824074,2009-06-09,07:28:58
39.973386,116.333834,0,160,39973.3118402778,2009-06-09,07:29:03
39.973378,116.333784,0,159,39973.3118981481,2009-06-09,07:29:08
39.973366,116.333761,0,158,39973.3119560185,2009-06-09,07:29:13
39.973361,116.333752,0,158,39973.3120138889,2009-06-09,07:29:18
39.973369,116.333723,0,157,39973.3120717593,2009-06-09,07:29:23
39.973363,116.333796,0,158,39973.3121296296,2009-06-09,07:29:28
39.973359,116.333858,0,158,39973.3121875,2009-06-09,07:29:33
39.973359,116.334043,0,159,39973.3122453704,2009-06-09,07:29:38
39.973346,116.334174,0,160,39973.3123032407,2009-06-09,07:29:43
39.97335,116.334203,0,160,39973.3123611111,2009-06-09,07:29:48
39.973334,116.334391,0,161,39973.3124189815,2009-06-09,07:29:53
39.973341,116.334371,0,161,39973.3124768519,2009-06-09,07:29:58
39.97333,116.33439,0,161,39973.3125347222,2009-06-09,07:30:03
39.973321,116.334381,0,161,39973.3125925926,2009-06-09,07:30:08
39.973312,116.334412,0,162,39973.312650463,2009-06-09,07:30:13
39.973321,116.334371,0,162,39973.3127083333,2009-06-09,07:30:18
39.973324,116.334283,0,162,39973.3127662037,2009-06-09,07:30:23
39.973341,116.334186,0,161,39973.3128240741,2009-06-09,07:30:28
39.973347,116.333999,0,160,39973.3128819444,2009-06-09,07:30:33
39.973393,116.334285,0,250,39973.3409490741,2009-06-09,08:10:58
39.973386,116.334357,0,248,39973.3410069444,2009-06-09,08:11:03
39.973386,116.334357,0,248,39973.3410416667,2009-06-09,08:11:06
39.973378,116.334358,0,247,39973.3410648148,2009-06-09,08:11:08
39.973382,116.334294,0,243,39973.3411226852,2009-06-09,08:11:13
39.973381,116.334302,0,242,39973.3411805556,2009-06-09,08:11:18
39.97338,116.334301,0,241,39973.3412384259,2009-06-09,08:11:23
39.973377,116.334297,0,240,39973.3412962963,2009-06-09,08:11:28
39.973377,116.334297,0,240,39973.3413310185,2009-06-09,08:11:31
39.973369,116.334289,0,240,39973.3413541667,2009-06-09,08:11:33
39.973356,116.334236,0,238,39973.341412037,2009-06-09,08:11:38
39.973368,116.33417,0,238,39973.3414699074,2009-06-09,08:11:43
39.973377,116.334129,0,237,39973.3415277778,2009-06-09,08:11:48
39.973382,116.334069,0,235,39973.3415856481,2009-06-09,08:11:53
39.973373,116.334131,0,228,39973.3416435185,2009-06-09,08:11:58
39.973372,116.334135,0,227,39973.3417013889,2009-06-09,08:12:03
39.973368,116.334127,0,226,39973.3417592593,2009-06-09,08:12:08
39.973363,116.33412,0,225,39973.3418171296,2009-06-09,08:12:13
39.973363,116.334114,0,225,39973.341875,2009-06-09,08:12:18
39.973363,116.334114,0,225,39973.3419097222,2009-06-09,08:12:21
39.973368,116.334114,0,224,39973.3419328704,2009-06-09,08:12:23
39.973374,116.334124,0,224,39973.3419907407,2009-06-09,08:12:28
39.973392,116.334173,0,222,39973.3422800926,2009-06-09,08:12:53
39.973392,116.334173,0,222,39973.3423148148,2009-06-09,08:12:56
39.973394,116.334167,0,222,39973.342337963,2009-06-09,08:12:58
39.973404,116.334158,0,222,39973.3424537037,2009-06-09,08:13:08
39.973413,116.334166,0,223,39973.3428009259,2009-06-09,08:13:38
39.973397,116.334233,0,222,39973.3428587963,2009-06-09,08:13:43
39.973373,116.334328,0,223,39973.3429166667,2009-06-09,08:13:48
39.973354,116.334429,0,223,39973.342974537,2009-06-09,08:13:53
39.973368,116.334401,0,223,39973.3430324074,2009-06-09,08:13:58
39.973359,116.334369,0,224,39973.3430902778,2009-06-09,08:14:03
39.973321,116.33435,0,225,39973.3431481481,2009-06-09,08:14:08
39.97332,116.33431,0,225,39973.3432060185,2009-06-09,08:14:13
39.973315,116.334298,0,225,39973.3432638889,2009-06-09,08:14:18
39.973318,116.334288,0,226,39973.3433217593,2009-06-09,08:14:23
39.973322,116.334273,0,226,39973.3433796296,2009-06-09,08:14:28
39.97334,116.33422,0,227,39973.3434375,2009-06-09,08:14:33
39.973362,116.334181,0,229,39973.3434953704,2009-06-09,08:14:38
39.973377,116.334143,0,232,39973.3435532407,2009-06-09,08:14:43
39.973396,116.334064,0,234,39973.3436111111,2009-06-09,08:14:48
39.973401,116.333976,0,239,39973.3436689815,2009-06-09,08:14:53
39.973388,116.333904,0,241,39973.3437268519,2009-06-09,08:14:58
39.973399,116.333863,0,243,39973.3437847222,2009-06-09,08:15:03
39.973386,116.333878,0,245,39973.3438425926,2009-06-09,08:15:08
39.973385,116.333859,0,246,39973.343900463,2009-06-09,08:15:13
39.973385,116.333844,0,248,39973.3439583333,2009-06-09,08:15:18
39.973357,116.334102,0,249,39973.3442476852,2009-06-09,08:15:43
39.973352,116.33417,0,248,39973.3443055556,2009-06-09,08:15:48
39.973342,116.33431,0,246,39973.3443634259,2009-06-09,08:15:53
39.97334,116.334381,0,245,39973.3444212963,2009-06-09,08:15:58
39.973333,116.334418,0,244,39973.3444791667,2009-06-09,08:16:03
39.973327,116.334486,0,243,39973.344537037,2009-06-09,08:16:08
39.973333,116.334514,0,243,39973.3445949074,2009-06-09,08:16:13
39.973333,116.334538,0,243,39973.3446527778,2009-06-09,08:16:18
39.973346,116.334491,0,244,39973.3447106481,2009-06-09,08:16:23
39.973366,116.334442,0,244,39973.3447685185,2009-06-09,08:16:28
39.973374,116.334359,0,245,39973.3448263889,2009-06-09,08:16:33
39.973378,116.334287,0,248,39973.3448842593,2009-06-09,08:16:38
39.973388,116.334286,0,249,39973.3449421296,2009-06-09,08:16:43
39.973379,116.334272,0,249,39973.345,2009-06-09,08:16:48
39.973356,116.334327,0,246,39973.3450578704,2009-06-09,08:16:53
39.973353,116.334324,0,246,39973.3451157407,2009-06-09,08:16:58
39.973353,116.334324,0,246,39973.345150463,2009-06-09,08:17:01
39.973352,116.334331,0,245,39973.3451736111,2009-06-09,08:17:03
39.97335,116.334345,0,245,39973.3452314815,2009-06-09,08:17:08
39.973349,116.334367,0,244,39973.3452893518,2009-06-09,08:17:13
39.973328,116.334459,0,243,39973.3453472222,2009-06-09,08:17:18
39.973334,116.33445,0,247,39973.3454050926,2009-06-09,08:17:23
39.973333,116.33443,0,250,39973.345462963,2009-06-09,08:17:28
39.97334,116.334425,0,251,39973.3455208333,2009-06-09,08:17:33
39.973343,116.334429,0,250,39973.3455787037,2009-06-09,08:17:38
39.973343,116.334429,0,250,39973.3456134259,2009-06-09,08:17:41
39.973344,116.334428,0,250,39973.3456365741,2009-06-09,08:17:43
39.973343,116.334418,0,251,39973.3456944444,2009-06-09,08:17:48
39.97334,116.334402,0,252,39973.3457523148,2009-06-09,08:17:53
39.973339,116.334313,0,260,39973.3458101852,2009-06-09,08:17:58
39.97333,116.334201,0,275,39973.3458680556,2009-06-09,08:18:03
39.973336,116.334135,0,290,39973.3459259259,2009-06-09,08:18:08
39.97334,116.334112,0,297,39973.3459837963,2009-06-09,08:18:13
39.973332,116.334099,0,302,39973.3460416667,2009-06-09,08:18:18
39.97332,116.334145,0,308,39973.346099537,2009-06-09,08:18:23
39.973321,116.334157,0,311,39973.3461574074,2009-06-09,08:18:28
39.973377,116.334379,0,312,39973.3462152778,2009-06-09,08:18:33
39.973345,116.334627,0,311,39973.3462731481,2009-06-09,08:18:38
39.973303,116.334772,0,312,39973.3463310185,2009-06-09,08:18:43
39.973279,116.334843,0,315,39973.3463888889,2009-06-09,08:18:48
39.973263,116.334891,0,317,39973.3464467593,2009-06-09,08:18:53
39.973242,116.334902,0,320,39973.3465046296,2009-06-09,08:18:58
39.973232,116.334959,0,322,39973.3465625,2009-06-09,08:19:03
39.973241,116.334944,0,326,39973.3466203704,2009-06-09,08:19:08
39.973228,116.334977,0,328,39973.3466782407,2009-06-09,08:19:13
39.973228,116.334977,0,328,39973.346712963,2009-06-09,08:19:16
39.973224,116.334981,0,330,39973.3467361111,2009-06-09,08:19:18
39.97324,116.334995,0,333,39973.3467939815,2009-06-09,08:19:23
39.973275,116.335023,0,336,39973.3468518518,2009-06-09,08:19:28
39.973288,116.334998,0,340,39973.3469097222,2009-06-09,08:19:33
39.973295,116.334921,0,345,39973.3469675926,2009-06-09,08:19:38
39.973222,116.334302,0,358,39973.347025463,2009-06-09,08:19:43
39.973279,116.334335,0,362,39973.3470833333,2009-06-09,08:19:48
39.973294,116.334435,0,363,39973.3471412037,2009-06-09,08:19:53
39.973307,116.33449,0,365,39973.3471990741,2009-06-09,08:19:58
39.973307,116.33449,0,365,39973.3472337963,2009-06-09,08:20:01
39.973303,116.334497,0,368,39973.3472569444,2009-06-09,08:20:03
39.973294,116.334494,0,371,39973.3473148148,2009-06-09,08:20:08
39.973281,116.334543,0,375,39973.3476041667,2009-06-09,08:20:33
39.973279,116.334557,0,375,39973.347662037,2009-06-09,08:20:38
39.973282,116.334685,0,373,39973.3477199074,2009-06-09,08:20:43
39.973279,116.33473,0,372,39973.3477777778,2009-06-09,08:20:48
39.973272,116.334774,0,372,39973.3478356482,2009-06-09,08:20:53
39.973258,116.334875,0,371,39973.3478935185,2009-06-09,08:20:58
39.973286,116.334962,0,370,39973.3479513889,2009-06-09,08:21:03
39.973289,116.335004,0,370,39973.3480092593,2009-06-09,08:21:08
39.973275,116.335021,0,369,39973.3480671296,2009-06-09,08:21:13
39.973271,116.33502,0,369,39973.348125,2009-06-09,08:21:18
39.973271,116.33502,0,369,39973.3481597222,2009-06-09,08:21:21
39.973269,116.335023,0,368,39973.3481828704,2009-06-09,08:21:23
39.973267,116.335037,0,367,39973.3482407407,2009-06-09,08:21:28
39.973269,116.335052,0,366,39973.3482986111,2009-06-09,08:21:33
39.973258,116.335039,0,365,39973.3483564815,2009-06-09,08:21:38
39.973263,116.335027,0,365,39973.3484143519,2009-06-09,08:21:43
39.97329,116.334961,0,365,39973.3484722222,2009-06-09,08:21:48
39.97333,116.334888,0,365,39973.3485300926,2009-06-09,08:21:53
39.973308,116.334863,0,365,39973.348587963,2009-06-09,08:21:58
39.973271,116.334717,0,364,39973.3486458333,2009-06-09,08:22:03
39.973218,116.33448,0,364,39973.3487037037,2009-06-09,08:22:08
39.973191,116.334568,0,363,39973.3487615741,2009-06-09,08:22:13
39.973194,116.334665,0,362,39973.3488194444,2009-06-09,08:22:18
39.973194,116.334665,0,362,39973.3488541667,2009-06-09,08:22:21
39.973199,116.334669,0,361,39973.3488773148,2009-06-09,08:22:23
39.973201,116.334777,0,361,39973.3489351852,2009-06-09,08:22:28
39.973216,116.334758,0,361,39973.3489930556,2009-06-09,08:22:33
39.973232,116.334662,0,361,39973.3490509259,2009-06-09,08:22:38
39.97324,116.33466,0,360,39973.3491087963,2009-06-09,08:22:43
39.973243,116.334659,0,360,39973.3491666667,2009-06-09,08:22:48
39.973243,116.334659,0,360,39973.3492013889,2009-06-09,08:22:51
39.973249,116.334656,0,359,39973.349224537,2009-06-09,08:22:53
39.973259,116.334652,0,358,39973.3492824074,2009-06-09,08:22:58
39.973272,116.334662,0,358,39973.3493402778,2009-06-09,08:23:03
39.973284,116.334561,0,358,39973.3493981481,2009-06-09,08:23:08
39.973282,116.334477,0,359,39973.3494560185,2009-06-09,08:23:13
39.973303,116.334512,0,359,39973.3495138889,2009-06-09,08:23:18
39.973321,116.334522,0,359,39973.3495717593,2009-06-09,08:23:23
39.973325,116.334514,0,358,39973.3496296296,2009-06-09,08:23:28
39.973325,116.334514,0,358,39973.3496643519,2009-06-09,08:23:31
39.973323,116.334511,0,357,39973.3496875,2009-06-09,08:23:33
39.973312,116.334514,0,356,39973.3497453704,2009-06-09,08:23:38
39.973276,116.334658,0,356,39973.3498032407,2009-06-09,08:23:43
39.973227,116.334772,0,355,39973.3498611111,2009-06-09,08:23:48
39.973205,116.334849,0,355,39973.3499189815,2009-06-09,08:23:53
39.973178,116.33493,0,354,39973.3499768519,2009-06-09,08:23:58
39.973171,116.334917,0,354,39973.3500347222,2009-06-09,08:24:03
39.973184,116.334891,0,354,39973.3500925926,2009-06-09,08:24:08
39.973184,116.334891,0,354,39973.3501273148,2009-06-09,08:24:11
39.973185,116.334887,0,353,39973.350150463,2009-06-09,08:24:13
39.973192,116.334878,0,353,39973.3502083333,2009-06-09,08:24:18
39.973235,116.334879,0,354,39973.3502662037,2009-06-09,08:24:23
39.973235,116.334879,0,354,39973.3503009259,2009-06-09,08:24:26
39.973242,116.334878,0,355,39973.3503240741,2009-06-09,08:24:28
39.973268,116.334858,0,355,39973.3503819444,2009-06-09,08:24:33
39.973306,116.334857,0,356,39973.3504398148,2009-06-09,08:24:38
39.973337,116.334835,0,356,39973.3504976852,2009-06-09,08:24:43
39.97333,116.334815,0,356,39973.3505555556,2009-06-09,08:24:48
39.97333,116.334815,0,356,39973.3505902778,2009-06-09,08:24:51
39.973329,116.334807,0,356,39973.3506134259,2009-06-09,08:24:53
39.973322,116.334796,0,355,39973.3506712963,2009-06-09,08:24:58
39.973281,116.334721,0,356,39973.3507291667,2009-06-09,08:25:03
39.973232,116.334801,0,355,39973.350787037,2009-06-09,08:25:08
39.973229,116.334904,0,355,39973.3508449074,2009-06-09,08:25:13
39.973229,116.334904,0,355,39973.3508796296,2009-06-09,08:25:16
39.97323,116.334899,0,355,39973.3509027778,2009-06-09,08:25:18
39.97323,116.334883,0,355,39973.3509606481,2009-06-09,08:25:23
39.973235,116.334862,0,356,39973.3510185185,2009-06-09,08:25:28
39.973236,116.33485,0,355,39973.3510763889,2009-06-09,08:25:33
39.973236,116.33485,0,355,39973.3511111111,2009-06-09,08:25:36
39.97324,116.334854,0,355,39973.3511342593,2009-06-09,08:25:38
39.973251,116.334898,0,355,39973.3511921296,2009-06-09,08:25:43
39.973273,116.334919,0,356,39973.35125,2009-06-09,08:25:48
39.973273,116.334919,0,356,39973.3512847222,2009-06-09,08:25:51
39.973266,116.334918,0,356,39973.3513078704,2009-06-09,08:25:53
39.973268,116.334906,0,355,39973.3513657407,2009-06-09,08:25:58
39.973257,116.33492,0,356,39973.3514236111,2009-06-09,08:26:03
39.973248,116.334896,0,356,39973.3514814815,2009-06-09,08:26:08
39.973232,116.334869,0,356,39973.3515393519,2009-06-09,08:26:13
39.973226,116.33483,0,357,39973.3515972222,2009-06-09,08:26:18
39.973243,116.334845,0,357,39973.3516550926,2009-06-09,08:26:23
39.973252,116.334831,0,358,39973.351712963,2009-06-09,08:26:28
39.973268,116.33481,0,359,39973.3517708333,2009-06-09,08:26:33
39.973269,116.334804,0,359,39973.3518287037,2009-06-09,08:26:38
39.973269,116.334804,0,359,39973.3518634259,2009-06-09,08:26:41
39.973269,116.334803,0,358,39973.3518865741,2009-06-09,08:26:43
39.973273,116.334812,0,358,39973.3519444444,2009-06-09,08:26:48
39.973273,116.334824,0,358,39973.3520023148,2009-06-09,08:26:53
39.973275,116.334836,0,358,39973.3520601852,2009-06-09,08:26:58
39.973254,116.33491,0,358,39973.3521180556,2009-06-09,08:27:03
39.973243,116.334933,0,359,39973.3521759259,2009-06-09,08:27:08
39.973245,116.334934,0,360,39973.3522337963,2009-06-09,08:27:13
39.973242,116.33493,0,360,39973.3522916667,2009-06-09,08:27:18
39.973237,116.334927,0,360,39973.352349537,2009-06-09,08:27:23
39.973234,116.334921,0,360,39973.3524074074,2009-06-09,08:27:28
39.973234,116.334921,0,360,39973.3524421296,2009-06-09,08:27:31
39.973234,116.334913,0,359,39973.3524652778,2009-06-09,08:27:33
39.973236,116.334898,0,359,39973.3525231481,2009-06-09,08:27:38
39.973239,116.334884,0,359,39973.3525810185,2009-06-09,08:27:43
39.973241,116.334872,0,359,39973.3526388889,2009-06-09,08:27:48
39.973232,116.334837,0,360,39973.3526967593,2009-06-09,08:27:53
39.973199,116.334888,0,360,39973.3527546296,2009-06-09,08:27:58
39.973183,116.334961,0,360,39973.3528125,2009-06-09,08:28:03
39.973183,116.334961,0,360,39973.3528472222,2009-06-09,08:28:06
39.973177,116.334969,0,360,39973.3528703704,2009-06-09,08:28:08
39.973181,116.334981,0,360,39973.3529282407,2009-06-09,08:28:13
39.973185,116.334989,0,360,39973.3529861111,2009-06-09,08:28:18
39.973186,116.334993,0,360,39973.3530439815,2009-06-09,08:28:23
39.973185,116.334999,0,360,39973.3531018518,2009-06-09,08:28:28
39.973182,116.335007,0,360,39973.3531597222,2009-06-09,08:28:33
39.973181,116.335015,0,360,39973.3532175926,2009-06-09,08:28:38
39.973181,116.335015,0,360,39973.3532523148,2009-06-09,08:28:41
39.973179,116.335023,0,360,39973.353275463,2009-06-09,08:28:43
39.973176,116.335032,0,360,39973.3533333333,2009-06-09,08:28:48
39.973162,116.335102,0,360,39973.3533912037,2009-06-09,08:28:53
39.973177,116.335171,0,361,39973.3534490741,2009-06-09,08:28:58
39.973201,116.335177,0,361,39973.3535069444,2009-06-09,08:29:03
39.973201,116.335177,0,361,39973.3535416667,2009-06-09,08:29:06
39.973209,116.335172,0,361,39973.3535648148,2009-06-09,08:29:08
39.973218,116.335167,0,361,39973.3536226852,2009-06-09,08:29:13
39.973218,116.33516,0,362,39973.3536805556,2009-06-09,08:29:18
39.973218,116.33516,0,362,39973.3537152778,2009-06-09,08:29:21
39.973224,116.335165,0,362,39973.3537384259,2009-06-09,08:29:23
39.973227,116.335129,0,362,39973.3537962963,2009-06-09,08:29:28
39.973233,116.335,0,363,39973.3538541667,2009-06-09,08:29:33
39.973239,116.335056,0,363,39973.353912037,2009-06-09,08:29:38
39.973224,116.33512,0,363,39973.3539699074,2009-06-09,08:29:43
39.973218,116.335111,0,363,39973.3540277778,2009-06-09,08:29:48
39.973187,116.335171,0,363,39973.3540856481,2009-06-09,08:29:53
39.973142,116.33533,0,363,39973.3541435185,2009-06-09,08:29:58
39.973133,116.335491,0,363,39973.3542013889,2009-06-09,08:30:03
39.973133,116.335606,0,363,39973.3542592593,2009-06-09,08:30:08
39.973128,116.335724,0,362,39973.3543171296,2009-06-09,08:30:13
39.973112,116.335721,0,363,39973.354375,2009-06-09,08:30:18
39.973109,116.335727,0,363,39973.3544328704,2009-06-09,08:30:23
39.97311,116.335729,0,363,39973.3544907407,2009-06-09,08:30:28
39.973105,116.335729,0,363,39973.3545486111,2009-06-09,08:30:33
39.973105,116.335729,0,363,39973.3545833333,2009-06-09,08:30:36
39.973106,116.335722,0,363,39973.3546064815,2009-06-09,08:30:38
39.973112,116.335711,0,363,39973.3546643518,2009-06-09,08:30:43
39.973114,116.335698,0,363,39973.3547222222,2009-06-09,08:30:48
39.973111,116.335683,0,363,39973.3547800926,2009-06-09,08:30:53
39.973111,116.335683,0,363,39973.3548148148,2009-06-09,08:30:56
39.973112,116.335677,0,363,39973.354837963,2009-06-09,08:30:58
39.973117,116.335666,0,363,39973.3548958333,2009-06-09,08:31:03
39.97316,116.33562,0,364,39973.3549537037,2009-06-09,08:31:08
39.973183,116.335641,0,364,39973.3550115741,2009-06-09,08:31:13
39.973159,116.335741,0,364,39973.3550694444,2009-06-09,08:31:18
39.973151,116.335769,0,364,39973.3551273148,2009-06-09,08:31:23
39.97314,116.33586,0,364,39973.3551851852,2009-06-09,08:31:28
39.973134,116.335887,0,364,39973.3552430556,2009-06-09,08:31:33
39.973126,116.335896,0,364,39973.3553009259,2009-06-09,08:31:38
39.973088,116.335934,0,365,39973.3553587963,2009-06-09,08:31:43
39.973095,116.335883,0,365,39973.3554166667,2009-06-09,08:31:48
39.973092,116.335883,0,366,39973.355474537,2009-06-09,08:31:53
39.973092,116.335883,0,366,39973.3555092593,2009-06-09,08:31:56
39.973096,116.335877,0,366,39973.3555324074,2009-06-09,08:31:58
39.973102,116.335865,0,366,39973.3555902778,2009-06-09,08:32:03
39.973118,116.335839,0,366,39973.3556481482,2009-06-09,08:32:08
39.973148,116.335817,0,367,39973.3557060185,2009-06-09,08:32:13
39.973186,116.335831,0,367,39973.3557638889,2009-06-09,08:32:18
39.973198,116.335766,0,368,39973.3558217593,2009-06-09,08:32:23
39.973191,116.335742,0,368,39973.3558796296,2009-06-09,08:32:28
39.973179,116.335729,0,369,39973.3559375,2009-06-09,08:32:33
39.973161,116.335777,0,369,39973.3559953704,2009-06-09,08:32:38
39.973141,116.335833,0,368,39973.3560532407,2009-06-09,08:32:43
39.973143,116.33583,0,368,39973.3561111111,2009-06-09,08:32:48
39.973145,116.335836,0,368,39973.3561689815,2009-06-09,08:32:53
39.973145,116.335838,0,369,39973.3562268519,2009-06-09,08:32:58
39.973145,116.335838,0,369,39973.3562615741,2009-06-09,08:33:01
39.973144,116.335843,0,369,39973.3562847222,2009-06-09,08:33:03
39.973148,116.335855,0,369,39973.3563425926,2009-06-09,08:33:08
39.973154,116.335956,0,369,39973.356400463,2009-06-09,08:33:13
39.973141,116.33604,0,369,39973.3564583333,2009-06-09,08:33:18
39.973132,116.336087,0,369,39973.3565162037,2009-06-09,08:33:23
39.973121,116.336091,0,369,39973.3565740741,2009-06-09,08:33:28
39.973117,116.336102,0,369,39973.3566319444,2009-06-09,08:33:33
39.973148,116.336096,0,370,39973.3566898148,2009-06-09,08:33:38
39.973153,116.336117,0,370,39973.3567476852,2009-06-09,08:33:43
39.973161,116.336121,0,370,39973.3568055556,2009-06-09,08:33:48
39.973161,116.336121,0,370,39973.3568402778,2009-06-09,08:33:51
39.973169,116.336113,0,370,39973.3568634259,2009-06-09,08:33:53
39.973177,116.336103,0,371,39973.3569212963,2009-06-09,08:33:58
39.973179,116.336093,0,371,39973.3569791667,2009-06-09,08:34:03
39.973173,116.336085,0,371,39973.357037037,2009-06-09,08:34:08
39.973173,116.336085,0,371,39973.3570717593,2009-06-09,08:34:11
39.973169,116.336077,0,371,39973.3570949074,2009-06-09,08:34:13
39.973165,116.336067,0,371,39973.3571527778,2009-06-09,08:34:18
39.973165,116.336054,0,371,39973.3572106481,2009-06-09,08:34:23
39.973163,116.33604,0,371,39973.3572685185,2009-06-09,08:34:28
39.973149,116.33602,0,372,39973.3573263889,2009-06-09,08:34:33
39.973145,116.336018,0,372,39973.3573842593,2009-06-09,08:34:38
39.973144,116.336014,0,372,39973.3574421296,2009-06-09,08:34:43
39.973146,116.336012,0,372,39973.3575,2009-06-09,08:34:48
39.97315,116.336013,0,372,39973.3575578704,2009-06-09,08:34:53
39.97315,116.336013,0,372,39973.3575925926,2009-06-09,08:34:56
39.973152,116.336011,0,372,39973.3576157407,2009-06-09,08:34:58
39.973156,116.335998,0,373,39973.3576736111,2009-06-09,08:35:03
39.973159,116.335987,0,373,39973.3577314815,2009-06-09,08:35:08
39.973159,116.335987,0,373,39973.3577662037,2009-06-09,08:35:11
39.973159,116.335983,0,373,39973.3577893519,2009-06-09,08:35:13
39.973162,116.335994,0,373,39973.3578472222,2009-06-09,08:35:18
39.97317,116.336047,0,373,39973.3579050926,2009-06-09,08:35:23
39.973147,116.336214,0,371,39973.357962963,2009-06-09,08:35:28
39.973121,116.336371,0,369,39973.3580208333,2009-06-09,08:35:33
39.973108,116.336407,0,370,39973.3580787037,2009-06-09,08:35:38
39.9731,116.336424,0,371,39973.3581365741,2009-06-09,08:35:43
39.973097,116.336443,0,372,39973.3581944444,2009-06-09,08:35:48
39.973087,116.336474,0,372,39973.3582523148,2009-06-09,08:35:53
39.973078,116.336471,0,373,39973.3583101852,2009-06-09,08:35:58
39.973077,116.336469,0,373,39973.3583680556,2009-06-09,08:36:03
39.973077,116.336469,0,373,39973.3584027778,2009-06-09,08:36:06
39.973074,116.336471,0,374,39973.3584259259,2009-06-09,08:36:08
39.97307,116.336461,0,374,39973.3584837963,2009-06-09,08:36:13
39.973073,116.336444,0,374,39973.3585416667,2009-06-09,08:36:18
39.97308,116.336393,0,374,39973.358599537,2009-06-09,08:36:23
39.973083,116.336381,0,375,39973.3586574074,2009-06-09,08:36:28
39.973083,116.336381,0,375,39973.3586921296,2009-06-09,08:36:31
39.973089,116.336374,0,375,39973.3587152778,2009-06-09,08:36:33
39.973091,116.336359,0,375,39973.3587731481,2009-06-09,08:36:38
39.973102,116.336341,0,376,39973.3588310185,2009-06-09,08:36:43
39.97309,116.336527,0,373,39973.3588888889,2009-06-09,08:36:48
39.973092,116.336542,0,373,39973.3589467593,2009-06-09,08:36:53
39.973111,116.3366,0,373,39973.3590046296,2009-06-09,08:36:58
39.973123,116.336597,0,373,39973.3590625,2009-06-09,08:37:03
39.973129,116.336596,0,373,39973.3591203704,2009-06-09,08:37:08
39.973131,116.336603,0,374,39973.3591782407,2009-06-09,08:37:13
39.973133,116.336605,0,374,39973.3592361111,2009-06-09,08:37:18
39.973134,116.336609,0,374,39973.3592939815,2009-06-09,08:37:23
39.973133,116.336612,0,374,39973.3593518519,2009-06-09,08:37:28
39.973132,116.336617,0,374,39973.3594097222,2009-06-09,08:37:33
39.973129,116.336621,0,375,39973.3594675926,2009-06-09,08:37:38
39.973129,116.336621,0,375,39973.3595023148,2009-06-09,08:37:41
39.973121,116.336623,0,375,39973.359525463,2009-06-09,08:37:43
39.97311,116.336631,0,375,39973.3595833333,2009-06-09,08:37:48
39.973076,116.336766,0,374,39973.3596412037,2009-06-09,08:37:53
39.973068,116.336803,0,374,39973.3596990741,2009-06-09,08:37:58
39.973063,116.336819,0,374,39973.3597569444,2009-06-09,08:38:03
39.973056,116.336858,0,375,39973.3598148148,2009-06-09,08:38:08
39.973052,116.336876,0,375,39973.3598726852,2009-06-09,08:38:13
39.97304,116.336897,0,376,39973.3599305556,2009-06-09,08:38:18
39.973024,116.336929,0,376,39973.3599884259,2009-06-09,08:38:23
39.973018,116.336939,0,376,39973.3600462963,2009-06-09,08:38:28
39.973018,116.336939,0,376,39973.3600810185,2009-06-09,08:38:31
39.973017,116.336947,0,376,39973.3601041667,2009-06-09,08:38:33
39.973017,116.336959,0,376,39973.360162037,2009-06-09,08:38:38
39.973016,116.336969,0,375,39973.3602199074,2009-06-09,08:38:43
39.973016,116.336978,0,375,39973.3602777778,2009-06-09,08:38:48
39.973016,116.336988,0,375,39973.3603356481,2009-06-09,08:38:53
39.973017,116.336995,0,375,39973.3603935185,2009-06-09,08:38:58
39.973017,116.336995,0,375,39973.3604282407,2009-06-09,08:39:01
39.973022,116.336997,0,375,39973.3604513889,2009-06-09,08:39:03
39.973043,116.336967,0,375,39973.3605092593,2009-06-09,08:39:08
39.97305,116.337028,0,374,39973.3605671296,2009-06-09,08:39:13
39.973037,116.337069,0,373,39973.360625,2009-06-09,08:39:18
39.973039,116.337064,0,373,39973.3606828704,2009-06-09,08:39:23
39.973039,116.337062,0,373,39973.3607407407,2009-06-09,08:39:28
39.973039,116.337062,0,373,39973.360775463,2009-06-09,08:39:31
39.973038,116.337067,0,372,39973.3607986111,2009-06-09,08:39:33
39.973038,116.337076,0,372,39973.3608564815,2009-06-09,08:39:38
39.973045,116.33711,0,372,39973.3609143518,2009-06-09,08:39:43
39.973042,116.337106,0,372,39973.3609722222,2009-06-09,08:39:48
39.97304,116.337112,0,372,39973.3610300926,2009-06-09,08:39:53
39.973038,116.337111,0,372,39973.361087963,2009-06-09,08:39:58
39.973037,116.337109,0,372,39973.3611458333,2009-06-09,08:40:03
39.973037,116.337109,0,372,39973.3611805556,2009-06-09,08:40:06
39.973041,116.337115,0,372,39973.3612037037,2009-06-09,08:40:08
39.973039,116.337164,0,371,39973.3612615741,2009-06-09,08:40:13
39.973024,116.337281,0,369,39973.3613194444,2009-06-09,08:40:18
39.973023,116.337392,0,368,39973.3613773148,2009-06-09,08:40:23
39.973025,116.3374,0,367,39973.3614351852,2009-06-09,08:40:28
39.973029,116.337403,0,367,39973.3614930556,2009-06-09,08:40:33
39.97303,116.337405,0,366,39973.3615509259,2009-06-09,08:40:38
39.973032,116.337406,0,366,39973.3616087963,2009-06-09,08:40:43
39.973032,116.337406,0,366,39973.3616435185,2009-06-09,08:40:46
39.973031,116.337405,0,366,39973.3616666667,2009-06-09,08:40:48
39.973032,116.337396,0,365,39973.361724537,2009-06-09,08:40:53
39.973031,116.337395,0,365,39973.3617824074,2009-06-09,08:40:58
39.973029,116.337396,0,364,39973.3618402778,2009-06-09,08:41:03
39.973029,116.337397,0,364,39973.3618981481,2009-06-09,08:41:08
39.973029,116.337392,0,364,39973.3619560185,2009-06-09,08:41:13
39.973029,116.337387,0,363,39973.3620138889,2009-06-09,08:41:18
39.973029,116.337387,0,363,39973.3620486111,2009-06-09,08:41:21
39.973027,116.337391,0,362,39973.3620717593,2009-06-09,08:41:23
39.973024,116.337435,0,362,39973.3621296296,2009-06-09,08:41:28
39.973001,116.337511,0,362,39973.3621875,2009-06-09,08:41:33
39.972994,116.337531,0,362,39973.3622453704,2009-06-09,08:41:38
39.972992,116.337546,0,362,39973.3623032407,2009-06-09,08:41:43
39.972992,116.337546,0,362,39973.362337963,2009-06-09,08:41:46
39.972996,116.337549,0,362,39973.3623611111,2009-06-09,08:41:48
39.973018,116.337566,0,361,39973.3624189815,2009-06-09,08:41:53
39.973034,116.33758,0,361,39973.3624768518,2009-06-09,08:41:58
39.973034,116.337558,0,361,39973.3625347222,2009-06-09,08:42:03
39.973034,116.337558,0,361,39973.3625694444,2009-06-09,08:42:06
39.973033,116.337557,0,361,39973.3625925926,2009-06-09,08:42:08
39.973024,116.337557,0,360,39973.362650463,2009-06-09,08:42:13
39.97302,116.337557,0,360,39973.3627083333,2009-06-09,08:42:18
39.973016,116.33756,0,360,39973.3627662037,2009-06-09,08:42:23
39.973014,116.337562,0,359,39973.3628240741,2009-06-09,08:42:28
39.973014,116.337562,0,359,39973.3628587963,2009-06-09,08:42:31
39.973011,116.337565,0,359,39973.3628819444,2009-06-09,08:42:33
39.973009,116.337574,0,358,39973.3629398148,2009-06-09,08:42:38
39.973013,116.337583,0,358,39973.3629976852,2009-06-09,08:42:43
39.973018,116.337589,0,357,39973.3630555556,2009-06-09,08:42:48
39.973022,116.337592,0,356,39973.3631134259,2009-06-09,08:42:53
39.973022,116.337592,0,356,39973.3631481482,2009-06-09,08:42:56
39.973025,116.3376,0,356,39973.3631712963,2009-06-09,08:42:58
39.973017,116.337625,0,355,39973.3632291667,2009-06-09,08:43:03
39.972979,116.337707,0,354,39973.363287037,2009-06-09,08:43:08
39.97297,116.337819,0,352,39973.3633449074,2009-06-09,08:43:13
39.972959,116.337902,0,351,39973.3634027778,2009-06-09,08:43:18
39.972953,116.337941,0,351,39973.3634606482,2009-06-09,08:43:23
39.972944,116.338021,0,350,39973.3635185185,2009-06-09,08:43:28
39.97295,116.338046,0,350,39973.3635763889,2009-06-09,08:43:33
39.972963,116.338098,0,350,39973.3636342593,2009-06-09,08:43:38
39.972962,116.338145,0,350,39973.3636921296,2009-06-09,08:43:43
39.972968,116.338159,0,349,39973.36375,2009-06-09,08:43:48
39.972979,116.338269,0,348,39973.3638078704,2009-06-09,08:43:53
39.972974,116.338411,0,347,39973.3638657407,2009-06-09,08:43:58
39.972943,116.33857,0,346,39973.3639236111,2009-06-09,08:44:03
39.972918,116.338642,0,346,39973.3639814815,2009-06-09,08:44:08
39.972893,116.338749,0,345,39973.3640393519,2009-06-09,08:44:13
39.972874,116.338914,0,345,39973.3640972222,2009-06-09,08:44:18
39.972854,116.339093,0,344,39973.3641550926,2009-06-09,08:44:23
39.972828,116.339273,0,342,39973.364212963,2009-06-09,08:44:28
39.97281,116.339363,0,342,39973.3642708333,2009-06-09,08:44:33
39.972832,116.33928,0,343,39973.3643287037,2009-06-09,08:44:38
39.972841,116.339308,0,343,39973.3643865741,2009-06-09,08:44:43
39.972844,116.339324,0,342,39973.3644444444,2009-06-09,08:44:48
39.97283,116.339455,0,341,39973.3645023148,2009-06-09,08:44:53
39.972823,116.339636,0,338,39973.3645601852,2009-06-09,08:44:58
39.972806,116.339808,0,335,39973.3646180556,2009-06-09,08:45:03
39.972787,116.339947,0,333,39973.3646759259,2009-06-09,08:45:08
39.972777,116.340079,0,330,39973.3647337963,2009-06-09,08:45:13
39.972763,116.340147,0,329,39973.3647916667,2009-06-09,08:45:18
39.972746,116.34018,0,329,39973.364849537,2009-06-09,08:45:23
39.972735,116.340229,0,330,39973.3649074074,2009-06-09,08:45:28
39.972726,116.340331,0,330,39973.3649652778,2009-06-09,08:45:33
39.972719,116.340423,0,328,39973.3650231481,2009-06-09,08:45:38
39.972715,116.34052,0,326,39973.3650810185,2009-06-09,08:45:43
39.97271,116.34068,0,323,39973.3651388889,2009-06-09,08:45:48
39.972691,116.340842,0,320,39973.3651967593,2009-06-09,08:45:53
39.972703,116.341001,0,317,39973.3652546296,2009-06-09,08:45:58
39.9727,116.341155,0,314,39973.3653125,2009-06-09,08:46:03
39.97268,116.341324,0,310,39973.3653703704,2009-06-09,08:46:08
39.972675,116.34144,0,307,39973.3654282407,2009-06-09,08:46:13
39.972675,116.34144,0,307,39973.365462963,2009-06-09,08:46:16
39.972673,116.341433,0,306,39973.3654861111,2009-06-09,08:46:18
39.972673,116.341421,0,306,39973.3655439815,2009-06-09,08:46:23
39.972676,116.341417,0,305,39973.3656018519,2009-06-09,08:46:28
39.972679,116.341414,0,304,39973.3656597222,2009-06-09,08:46:33
39.972681,116.341417,0,303,39973.3657175926,2009-06-09,08:46:38
39.972685,116.341419,0,302,39973.365775463,2009-06-09,08:46:43
39.972689,116.341424,0,301,39973.3658333333,2009-06-09,08:46:48
39.972692,116.34143,0,300,39973.3658912037,2009-06-09,08:46:53
39.972694,116.341438,0,298,39973.3659490741,2009-06-09,08:46:58
39.972694,116.341438,0,298,39973.3659837963,2009-06-09,08:47:01
39.972697,116.341446,0,297,39973.3660069444,2009-06-09,08:47:03
39.9727,116.34146,0,296,39973.3660648148,2009-06-09,08:47:08
39.972706,116.341472,0,295,39973.3661226852,2009-06-09,08:47:13
39.972706,116.341472,0,295,39973.3661574074,2009-06-09,08:47:16
39.972706,116.34148,0,294,39973.3661805556,2009-06-09,08:47:18
39.972707,116.341489,0,292,39973.3662384259,2009-06-09,08:47:23
39.972708,116.341499,0,291,39973.3662962963,2009-06-09,08:47:28
39.972708,116.341499,0,291,39973.3663310185,2009-06-09,08:47:31
39.97271,116.341505,0,290,39973.3663541667,2009-06-09,08:47:33
39.972719,116.341511,0,288,39973.366412037,2009-06-09,08:47:38
39.972727,116.341511,0,287,39973.3664699074,2009-06-09,08:47:43
39.972735,116.341512,0,286,39973.3665277778,2009-06-09,08:47:48
39.972742,116.341509,0,284,39973.3665856481,2009-06-09,08:47:53
39.972744,116.341512,0,283,39973.3666435185,2009-06-09,08:47:58
39.972745,116.341517,0,282,39973.3667013889,2009-06-09,08:48:03
39.972745,116.341517,0,282,39973.3667361111,2009-06-09,08:48:06
39.972748,116.341516,0,280,39973.3667592593,2009-06-09,08:48:08
39.972752,116.341507,0,279,39973.3668171296,2009-06-09,08:48:13
39.972756,116.341491,0,278,39973.366875,2009-06-09,08:48:18
39.972791,116.341347,0,275,39973.3669328704,2009-06-09,08:48:23
39.972834,116.341179,0,273,39973.3669907407,2009-06-09,08:48:28
39.972849,116.34112,0,272,39973.3670486111,2009-06-09,08:48:33
39.972832,116.341128,0,272,39973.3671064815,2009-06-09,08:48:38
39.972834,116.341112,0,271,39973.3671643519,2009-06-09,08:48:43
39.972846,116.341006,0,270,39973.3672222222,2009-06-09,08:48:48
39.972869,116.340872,0,270,39973.3672800926,2009-06-09,08:48:53
39.972907,116.340743,0,269,39973.367337963,2009-06-09,08:48:58
39.972935,116.340619,0,269,39973.3673958333,2009-06-09,08:49:03
39.972964,116.340536,0,270,39973.3674537037,2009-06-09,08:49:08
39.973111,116.340285,0,276,39973.369537037,2009-06-09,08:52:08
39.973142,116.340213,0,277,39973.3695949074,2009-06-09,08:52:13
39.973322,116.339871,0,289,39973.3714467593,2009-06-09,08:54:53
39.973334,116.339866,0,290,39973.3715046296,2009-06-09,08:54:58
39.973364,116.33983,0,293,39973.3715625,2009-06-09,08:55:03
39.973445,116.339746,0,296,39973.3716203704,2009-06-09,08:55:08
39.973488,116.339711,0,299,39973.3716782407,2009-06-09,08:55:13
39.973495,116.339735,0,302,39973.3717361111,2009-06-09,08:55:18
39.973505,116.339752,0,305,39973.3717939815,2009-06-09,08:55:23
39.973488,116.339774,0,308,39973.3718518519,2009-06-09,08:55:28
39.973472,116.339789,0,309,39973.3719097222,2009-06-09,08:55:33
39.973472,116.339788,0,310,39973.3719675926,2009-06-09,08:55:38
39.973472,116.339788,0,310,39973.3720023148,2009-06-09,08:55:41
39.973478,116.339793,0,310,39973.372025463,2009-06-09,08:55:43
39.97252,116.33322,0,-457,39973.4096412037,2009-06-09,09:49:53
39.975911,116.336265,0,2049,39973.4096990741,2009-06-09,09:49:58
39.975463,116.335833,0,1682,39973.4097569444,2009-06-09,09:50:03
39.974398,116.334867,0,886,39973.4098148148,2009-06-09,09:50:08
39.974094,116.334529,0,662,39973.4098726852,2009-06-09,09:50:13
39.973741,116.334194,0,427,39973.4099305556,2009-06-09,09:50:18
39.973659,116.334122,0,388,39973.4099884259,2009-06-09,09:50:23
39.973779,116.334252,0,472,39973.4100462963,2009-06-09,09:50:28
39.973813,116.334293,0,492,39973.4101041667,2009-06-09,09:50:33
39.973813,116.334304,0,492,39973.410162037,2009-06-09,09:50:38
39.973816,116.334308,0,492,39973.4102199074,2009-06-09,09:50:43
39.973819,116.334309,0,492,39973.4102777778,2009-06-09,09:50:48
39.973821,116.334312,0,492,39973.4103356482,2009-06-09,09:50:53
39.973813,116.334313,0,492,39973.4103935185,2009-06-09,09:50:58
39.973813,116.334313,0,492,39973.4104282407,2009-06-09,09:51:01
39.973813,116.33432,0,491,39973.4104513889,2009-06-09,09:51:03
39.973743,116.33416,0,398,39973.4105092593,2009-06-09,09:51:08
39.973741,116.334153,0,383,39973.4105671296,2009-06-09,09:51:13
39.973741,116.334153,0,383,39973.4106018519,2009-06-09,09:51:16
39.973749,116.334153,0,380,39973.410625,2009-06-09,09:51:18
39.973747,116.334133,0,378,39973.4106828704,2009-06-09,09:51:23
39.973751,116.334125,0,378,39973.4107407407,2009-06-09,09:51:28
39.973755,116.33412,0,378,39973.4107986111,2009-06-09,09:51:33
39.973755,116.33412,0,378,39973.4108333333,2009-06-09,09:51:36
39.97375,116.334117,0,378,39973.4108564815,2009-06-09,09:51:38
39.97374,116.334113,0,378,39973.4109143519,2009-06-09,09:51:43
39.973721,116.334108,0,377,39973.4109722222,2009-06-09,09:51:48
39.973721,116.334108,0,377,39973.4110069444,2009-06-09,09:51:51
39.973724,116.334108,0,377,39973.4110300926,2009-06-09,09:51:53
39.973714,116.334093,0,377,39973.411087963,2009-06-09,09:51:58
39.973709,116.334084,0,377,39973.4111458333,2009-06-09,09:52:03
39.973703,116.334082,0,377,39973.4112037037,2009-06-09,09:52:08
39.973703,116.334082,0,377,39973.4112384259,2009-06-09,09:52:11
39.973698,116.334083,0,377,39973.4112615741,2009-06-09,09:52:13
39.973674,116.334042,0,376,39973.4113194444,2009-06-09,09:52:18
39.973668,116.334053,0,376,39973.4113773148,2009-06-09,09:52:23
39.973663,116.334046,0,376,39973.4114351852,2009-06-09,09:52:28
39.973663,116.334046,0,376,39973.4114699074,2009-06-09,09:52:31
39.973655,116.334047,0,376,39973.4114930556,2009-06-09,09:52:33
39.973651,116.334057,0,376,39973.4115509259,2009-06-09,09:52:38
39.973645,116.334064,0,376,39973.4116087963,2009-06-09,09:52:43
39.973645,116.334064,0,376,39973.4116435185,2009-06-09,09:52:46
39.973637,116.334071,0,376,39973.4116666667,2009-06-09,09:52:48
39.973633,116.334107,0,374,39973.411724537,2009-06-09,09:52:53
39.973636,116.334151,0,374,39973.4117824074,2009-06-09,09:52:58
39.973636,116.334151,0,374,39973.4118171296,2009-06-09,09:53:01
39.973637,116.334158,0,374,39973.4118402778,2009-06-09,09:53:03
39.973622,116.334203,0,372,39973.4118981481,2009-06-09,09:53:08
39.973582,116.334191,0,372,39973.4119560185,2009-06-09,09:53:13
39.973566,116.33421,0,373,39973.4120138889,2009-06-09,09:53:18
39.973548,116.334237,0,374,39973.4120717593,2009-06-09,09:53:23
39.973529,116.334248,0,374,39973.4121296296,2009-06-09,09:53:28
39.973508,116.334265,0,374,39973.4121875,2009-06-09,09:53:33
39.973341,116.333993,0,272,39973.4324189815,2009-06-09,10:22:41
39.973339,116.333991,0,272,39973.4324421296,2009-06-09,10:22:43
39.973347,116.334021,0,273,39973.4325,2009-06-09,10:22:48
39.973347,116.334041,0,272,39973.4325578704,2009-06-09,10:22:53
39.973347,116.334041,0,272,39973.4325925926,2009-06-09,10:22:56
39.973344,116.334036,0,272,39973.4326157407,2009-06-09,10:22:58
39.973343,116.334024,0,272,39973.4326736111,2009-06-09,10:23:03
39.973382,116.334039,0,272,39973.4327314815,2009-06-09,10:23:08
39.973395,116.334036,0,272,39973.4327893518,2009-06-09,10:23:13
39.973395,116.334036,0,272,39973.4328240741,2009-06-09,10:23:16
39.973399,116.334033,0,272,39973.4328472222,2009-06-09,10:23:18
39.973411,116.334081,0,272,39973.4329050926,2009-06-09,10:23:23
39.973402,116.334109,0,272,39973.432962963,2009-06-09,10:23:28
39.973408,116.334141,0,272,39973.4330208333,2009-06-09,10:23:33
39.973434,116.334156,0,272,39973.4330787037,2009-06-09,10:23:38
39.973434,116.334156,0,272,39973.4331134259,2009-06-09,10:23:41
39.973441,116.334158,0,273,39973.4331365741,2009-06-09,10:23:43
39.97345,116.3342,0,273,39973.4331944444,2009-06-09,10:23:48
39.973418,116.334228,0,273,39973.4332523148,2009-06-09,10:23:53
39.9734,116.334228,0,273,39973.4333101852,2009-06-09,10:23:58
39.973383,116.334225,0,273,39973.4333680556,2009-06-09,10:24:03
39.973356,116.334221,0,273,39973.4334259259,2009-06-09,10:24:08
39.973339,116.334217,0,274,39973.4334837963,2009-06-09,10:24:13
39.973294,116.334183,0,274,39973.4335416667,2009-06-09,10:24:18
39.973276,116.334126,0,275,39973.433599537,2009-06-09,10:24:23
39.973293,116.33406,0,276,39973.4336574074,2009-06-09,10:24:28
39.973299,116.334016,0,277,39973.4337152778,2009-06-09,10:24:33
39.9733,116.333986,0,278,39973.4337731482,2009-06-09,10:24:38
39.97333,116.333983,0,279,39973.4338310185,2009-06-09,10:24:43
39.973372,116.333933,0,279,39973.4338888889,2009-06-09,10:24:48
39.973379,116.333874,0,280,39973.4339467593,2009-06-09,10:24:53
39.973385,116.333899,0,279,39973.4340046296,2009-06-09,10:24:58
39.973408,116.334251,0,273,39973.4340625,2009-06-09,10:25:03
39.973404,116.334312,0,272,39973.4341203704,2009-06-09,10:25:08
39.973422,116.334346,0,272,39973.4341782407,2009-06-09,10:25:13
39.973439,116.334387,0,272,39973.4342361111,2009-06-09,10:25:18
39.973438,116.334192,0,275,39973.4342939815,2009-06-09,10:25:23
39.97343,116.334126,0,276,39973.4343518519,2009-06-09,10:25:28
39.97341,116.334116,0,275,39973.4344097222,2009-06-09,10:25:33
39.973395,116.334152,0,276,39973.4344675926,2009-06-09,10:25:38
39.973394,116.334185,0,277,39973.434525463,2009-06-09,10:25:43
39.973394,116.334185,0,277,39973.4345601852,2009-06-09,10:25:46
39.973388,116.334192,0,276,39973.4345833333,2009-06-09,10:25:48
39.973375,116.334204,0,276,39973.4346412037,2009-06-09,10:25:53
39.973379,116.334234,0,275,39973.4346990741,2009-06-09,10:25:58
39.973392,116.334252,0,275,39973.4347569444,2009-06-09,10:26:03
39.973411,116.334256,0,275,39973.4348148148,2009-06-09,10:26:08
39.973425,116.334245,0,275,39973.4348726852,2009-06-09,10:26:13
39.97343,116.334243,0,276,39973.4349305556,2009-06-09,10:26:18
39.973426,116.334235,0,276,39973.4349884259,2009-06-09,10:26:23
39.973421,116.334231,0,276,39973.4350462963,2009-06-09,10:26:28
39.97342,116.334233,0,276,39973.4351041667,2009-06-09,10:26:33
39.97342,116.334233,0,276,39973.4351388889,2009-06-09,10:26:36
39.973413,116.334237,0,276,39973.435162037,2009-06-09,10:26:38
39.973403,116.334269,0,274,39973.4352199074,2009-06-09,10:26:43
39.973403,116.334289,0,273,39973.4352777778,2009-06-09,10:26:48
39.973441,116.334282,0,272,39973.4353356481,2009-06-09,10:26:53
39.97347,116.334295,0,270,39973.4353935185,2009-06-09,10:26:58
39.973482,116.334303,0,270,39973.4354513889,2009-06-09,10:27:03
39.97349,116.334304,0,270,39973.4355092593,2009-06-09,10:27:08
39.973491,116.334305,0,270,39973.4355671296,2009-06-09,10:27:13
39.973491,116.334304,0,270,39973.435625,2009-06-09,10:27:18
39.973491,116.334304,0,270,39973.4356597222,2009-06-09,10:27:21
39.97349,116.334297,0,270,39973.4356828704,2009-06-09,10:27:23
39.973481,116.33426,0,272,39973.4357407407,2009-06-09,10:27:28
39.973473,116.334225,0,274,39973.4357986111,2009-06-09,10:27:33
39.973475,116.334214,0,275,39973.4358564815,2009-06-09,10:27:38
39.973481,116.334225,0,275,39973.4359143519,2009-06-09,10:27:43
39.973481,116.334225,0,275,39973.4359490741,2009-06-09,10:27:46
39.973474,116.334232,0,275,39973.4359722222,2009-06-09,10:27:48
39.973452,116.334203,0,274,39973.4360300926,2009-06-09,10:27:53
39.973454,116.334197,0,274,39973.436087963,2009-06-09,10:27:58
39.973451,116.334199,0,274,39973.4361458333,2009-06-09,10:28:03
39.973451,116.334199,0,274,39973.4361805556,2009-06-09,10:28:06
39.973448,116.334193,0,274,39973.4362037037,2009-06-09,10:28:08
39.973425,116.334205,0,271,39973.4362615741,2009-06-09,10:28:13
39.973386,116.334218,0,269,39973.4363194444,2009-06-09,10:28:18
39.973378,116.334281,0,269,39973.4363773148,2009-06-09,10:28:23
39.973394,116.334258,0,269,39973.4364351852,2009-06-09,10:28:28
39.97341,116.334251,0,268,39973.4364930556,2009-06-09,10:28:33
39.973419,116.334228,0,265,39973.4365509259,2009-06-09,10:28:38
39.973417,116.334191,0,266,39973.4366087963,2009-06-09,10:28:43
39.973417,116.334191,0,266,39973.4366435185,2009-06-09,10:28:46
39.973416,116.334187,0,269,39973.4366666667,2009-06-09,10:28:48
39.973422,116.334172,0,271,39973.436724537,2009-06-09,10:28:53
39.973437,116.334157,0,273,39973.4367824074,2009-06-09,10:28:58
39.973409,116.334159,0,268,39973.4368402778,2009-06-09,10:29:03
39.973386,116.334173,0,265,39973.4368981481,2009-06-09,10:29:08
39.973386,116.334173,0,265,39973.4369328704,2009-06-09,10:29:11
39.973387,116.334179,0,265,39973.4369560185,2009-06-09,10:29:13
39.973361,116.334196,0,262,39973.4370138889,2009-06-09,10:29:18
39.973351,116.33418,0,259,39973.4370717593,2009-06-09,10:29:23
39.973362,116.33418,0,258,39973.4371296296,2009-06-09,10:29:28
39.97338,116.334233,0,259,39973.4371875,2009-06-09,10:29:33
39.973394,116.334257,0,260,39973.4372453704,2009-06-09,10:29:38
39.973406,116.334254,0,265,39973.4373032407,2009-06-09,10:29:43
39.973406,116.334254,0,265,39973.437337963,2009-06-09,10:29:46
39.973404,116.334246,0,271,39973.4373611111,2009-06-09,10:29:48
39.973388,116.334297,0,272,39973.4374189815,2009-06-09,10:29:53
39.97341,116.334303,0,268,39973.4374768519,2009-06-09,10:29:58
39.973413,116.334272,0,267,39973.4375347222,2009-06-09,10:30:03
39.973425,116.334305,0,267,39973.4375925926,2009-06-09,10:30:08
39.973422,116.334323,0,267,39973.437650463,2009-06-09,10:30:13
39.97341,116.334347,0,266,39973.4377083333,2009-06-09,10:30:18
39.973414,116.334328,0,264,39973.4377662037,2009-06-09,10:30:23
39.973414,116.334328,0,264,39973.4378009259,2009-06-09,10:30:26
39.973416,116.334332,0,264,39973.4378240741,2009-06-09,10:30:28
39.973427,116.33431,0,264,39973.4378819444,2009-06-09,10:30:33
39.973435,116.334334,0,265,39973.4379398148,2009-06-09,10:30:38
39.973452,116.334359,0,266,39973.4379976852,2009-06-09,10:30:43
39.97343,116.334311,0,264,39973.4380555556,2009-06-09,10:30:48
39.973404,116.334272,0,262,39973.4381134259,2009-06-09,10:30:53
39.973407,116.33426,0,261,39973.4381712963,2009-06-09,10:30:58
39.973407,116.334251,0,261,39973.4382291667,2009-06-09,10:31:03
39.973403,116.334254,0,261,39973.438287037,2009-06-09,10:31:08
39.973403,116.334254,0,261,39973.4383217593,2009-06-09,10:31:11
39.973402,116.33426,0,261,39973.4383449074,2009-06-09,10:31:13
39.973394,116.334191,0,262,39973.4384027778,2009-06-09,10:31:18
39.973395,116.33418,0,262,39973.4384606481,2009-06-09,10:31:23
39.97339,116.33417,0,261,39973.4385185185,2009-06-09,10:31:28
39.97339,116.33417,0,261,39973.4385532407,2009-06-09,10:31:31
39.973393,116.334164,0,261,39973.4385763889,2009-06-09,10:31:33
39.973383,116.334143,0,262,39973.4386342593,2009-06-09,10:31:38
39.973362,116.334128,0,268,39973.4386921296,2009-06-09,10:31:43
39.973362,116.334128,0,268,39973.4387268518,2009-06-09,10:31:46
39.973362,116.334126,0,269,39973.43875,2009-06-09,10:31:48
39.973365,116.334172,0,273,39973.4388078704,2009-06-09,10:31:53
39.973388,116.334202,0,273,39973.4388657407,2009-06-09,10:31:58
39.973377,116.334204,0,272,39973.4389236111,2009-06-09,10:32:03
39.973377,116.334204,0,272,39973.4389583333,2009-06-09,10:32:06
39.973379,116.334196,0,272,39973.4389814815,2009-06-09,10:32:08
39.97338,116.334182,0,272,39973.4390393518,2009-06-09,10:32:13
39.973381,116.334182,0,272,39973.4390972222,2009-06-09,10:32:18
39.973381,116.334182,0,272,39973.4391319444,2009-06-09,10:32:21
39.973387,116.334178,0,272,39973.4391550926,2009-06-09,10:32:23
39.973377,116.334172,0,272,39973.439212963,2009-06-09,10:32:28
39.973364,116.334171,0,272,39973.4392708333,2009-06-09,10:32:33
39.973359,116.334171,0,272,39973.4393287037,2009-06-09,10:32:38
39.973359,116.334171,0,272,39973.4393634259,2009-06-09,10:32:41
39.973364,116.334178,0,272,39973.4393865741,2009-06-09,10:32:43
39.973383,116.334179,0,272,39973.4394444444,2009-06-09,10:32:48
39.973394,116.334167,0,272,39973.4395023148,2009-06-09,10:32:53
39.97343,116.334179,0,272,39973.4395601852,2009-06-09,10:32:58
39.973419,116.334201,0,272,39973.4396180556,2009-06-09,10:33:03
39.973412,116.33422,0,272,39973.4396759259,2009-06-09,10:33:08
39.973336,116.334038,0,272,39973.4404861111,2009-06-09,10:34:18
39.973334,116.33391,0,272,39973.4405439815,2009-06-09,10:34:23
39.973356,116.333979,0,272,39973.4406018518,2009-06-09,10:34:28
39.97335,116.334146,0,272,39973.4406597222,2009-06-09,10:34:33
39.973381,116.334225,0,271,39973.4407175926,2009-06-09,10:34:38
39.973396,116.334258,0,271,39973.440775463,2009-06-09,10:34:43
39.973408,116.334268,0,271,39973.4408333333,2009-06-09,10:34:48
39.973413,116.334252,0,271,39973.4408912037,2009-06-09,10:34:53
39.973416,116.334213,0,271,39973.4409490741,2009-06-09,10:34:58
39.973437,116.334161,0,271,39973.4410069444,2009-06-09,10:35:03
39.973459,116.334115,0,271,39973.4410648148,2009-06-09,10:35:08
39.973296,116.331806,0,272,39973.442974537,2009-06-09,10:37:53
39.97353,116.331303,0,273,39973.4430324074,2009-06-09,10:37:58
39.973551,116.331178,0,273,39973.4430902778,2009-06-09,10:38:03
39.973612,116.33119,0,273,39973.4431481481,2009-06-09,10:38:08
39.97366,116.331251,0,273,39973.4432060185,2009-06-09,10:38:13
39.973741,116.331348,0,273,39973.4432638889,2009-06-09,10:38:18
39.973813,116.331531,0,273,39973.4433217593,2009-06-09,10:38:23
39.973938,116.331717,0,274,39973.4433796296,2009-06-09,10:38:28
39.973954,116.331839,0,274,39973.4434375,2009-06-09,10:38:33
39.974002,116.332271,0,276,39973.4434953704,2009-06-09,10:38:38
39.97407,116.33241,0,275,39973.4435532407,2009-06-09,10:38:43
39.97407,116.332608,0,275,39973.4436111111,2009-06-09,10:38:48
39.974117,116.33259,0,277,39973.4436689815,2009-06-09,10:38:53
39.974157,116.332675,0,277,39973.4437268519,2009-06-09,10:38:58
39.974227,116.332779,0,277,39973.4437847222,2009-06-09,10:39:03
39.974254,116.332817,0,276,39973.4438425926,2009-06-09,10:39:08
39.97424,116.332837,0,274,39973.443900463,2009-06-09,10:39:13
39.97424,116.332837,0,274,39973.4439351852,2009-06-09,10:39:16
39.974242,116.332836,0,273,39973.4439583333,2009-06-09,10:39:18
39.974279,116.332849,0,272,39973.4440162037,2009-06-09,10:39:23
39.974287,116.332869,0,272,39973.4440740741,2009-06-09,10:39:28
39.974259,116.332898,0,271,39973.4441319444,2009-06-09,10:39:33
39.974248,116.332926,0,270,39973.4441898148,2009-06-09,10:39:38
39.974239,116.332944,0,269,39973.4442476852,2009-06-09,10:39:43
39.974227,116.332935,0,269,39973.4443055556,2009-06-09,10:39:48
39.974216,116.332945,0,269,39973.4443634259,2009-06-09,10:39:53
39.974219,116.333003,0,268,39973.4444212963,2009-06-09,10:39:58
39.97423,116.333007,0,268,39973.4444791667,2009-06-09,10:40:03
39.974309,116.333183,0,268,39973.444537037,2009-06-09,10:40:08
39.974291,116.333214,0,267,39973.4445949074,2009-06-09,10:40:13
39.974291,116.333214,0,267,39973.4446296296,2009-06-09,10:40:16
39.974285,116.333213,0,267,39973.4446527778,2009-06-09,10:40:18
39.974318,116.333189,0,267,39973.4447106481,2009-06-09,10:40:23
39.974413,116.333249,0,266,39973.4447685185,2009-06-09,10:40:28
39.974434,116.333236,0,265,39973.4448263889,2009-06-09,10:40:33
39.974447,116.3332,0,265,39973.4448842593,2009-06-09,10:40:38
39.974422,116.333127,0,264,39973.4449421296,2009-06-09,10:40:43
39.974426,116.333084,0,264,39973.445,2009-06-09,10:40:48
39.974446,116.33307,0,264,39973.4450578704,2009-06-09,10:40:53
39.974474,116.333056,0,264,39973.4451157407,2009-06-09,10:40:58
39.974513,116.333048,0,264,39973.4451736111,2009-06-09,10:41:03
39.9746,116.333073,0,264,39973.4452314815,2009-06-09,10:41:08
39.974657,116.333108,0,264,39973.4452893519,2009-06-09,10:41:13
39.974694,116.33317,0,264,39973.4453472222,2009-06-09,10:41:18
39.974741,116.33324,0,264,39973.4454050926,2009-06-09,10:41:23
39.97514,116.333733,0,263,39973.445462963,2009-06-09,10:41:28
39.975208,116.33376,0,263,39973.4455208333,2009-06-09,10:41:33
39.975219,116.333763,0,263,39973.4455787037,2009-06-09,10:41:38
39.975207,116.333741,0,263,39973.4456365741,2009-06-09,10:41:43
39.975171,116.333718,0,264,39973.4456944444,2009-06-09,10:41:48
39.969561,116.301123,0,196,39973.4608564815,2009-06-09,11:03:38
39.969732,116.301142,0,287,39973.4609143519,2009-06-09,11:03:43
39.969901,116.301116,0,343,39973.4609722222,2009-06-09,11:03:48
39.969947,116.301134,0,353,39973.4610300926,2009-06-09,11:03:53
39.969884,116.301143,0,320,39973.461087963,2009-06-09,11:03:58
39.969744,116.301077,0,285,39973.4611458333,2009-06-09,11:04:03
39.969731,116.301051,0,273,39973.4612037037,2009-06-09,11:04:08
39.969731,116.301051,0,273,39973.4612384259,2009-06-09,11:04:11
39.969726,116.301056,0,266,39973.4612615741,2009-06-09,11:04:13
39.969728,116.301077,0,267,39973.4613194444,2009-06-09,11:04:18
39.969732,116.301077,0,267,39973.4613773148,2009-06-09,11:04:23
39.969728,116.301079,0,267,39973.4614351852,2009-06-09,11:04:28
39.969723,116.301076,0,267,39973.4614930556,2009-06-09,11:04:33
39.969723,116.301076,0,267,39973.4615277778,2009-06-09,11:04:36
39.969716,116.301076,0,266,39973.4615509259,2009-06-09,11:04:38
39.969692,116.301067,0,255,39973.4616087963,2009-06-09,11:04:43
39.96969,116.301076,0,252,39973.4616666667,2009-06-09,11:04:48
39.969688,116.301077,0,252,39973.461724537,2009-06-09,11:04:53
39.969687,116.301082,0,252,39973.4617824074,2009-06-09,11:04:58
39.969684,116.301085,0,252,39973.4618402778,2009-06-09,11:05:03
39.969684,116.301085,0,252,39973.461875,2009-06-09,11:05:06
39.969679,116.301085,0,251,39973.4618981481,2009-06-09,11:05:08
39.969637,116.301055,0,239,39973.4619560185,2009-06-09,11:05:13
39.969645,116.301038,0,230,39973.4620138889,2009-06-09,11:05:18
39.969648,116.301053,0,222,39973.4620717593,2009-06-09,11:05:23
39.969647,116.301064,0,214,39973.4621296296,2009-06-09,11:05:28
39.96963,116.30103,0,207,39973.4621875,2009-06-09,11:05:33
39.969633,116.301014,0,205,39973.4622453704,2009-06-09,11:05:38
39.969642,116.301013,0,203,39973.4623032407,2009-06-09,11:05:43
39.969642,116.301013,0,203,39973.462337963,2009-06-09,11:05:46
39.969635,116.301016,0,202,39973.4623611111,2009-06-09,11:05:48
39.969642,116.301045,0,201,39973.4624189815,2009-06-09,11:05:53
39.969642,116.301045,0,201,39973.4624537037,2009-06-09,11:05:56
39.969649,116.301044,0,202,39973.4624768518,2009-06-09,11:05:58
39.969661,116.301075,0,200,39973.4625347222,2009-06-09,11:06:03
39.969658,116.30111,0,195,39973.4625925926,2009-06-09,11:06:08
39.969657,116.301157,0,187,39973.462650463,2009-06-09,11:06:13
39.96964,116.301164,0,185,39973.4627083333,2009-06-09,11:06:18
39.969623,116.301182,0,182,39973.4627662037,2009-06-09,11:06:23
39.969623,116.301202,0,181,39973.4628240741,2009-06-09,11:06:28
39.969601,116.301209,0,177,39973.4628819444,2009-06-09,11:06:33
39.969588,116.301204,0,175,39973.4629398148,2009-06-09,11:06:38
39.969588,116.301204,0,175,39973.462974537,2009-06-09,11:06:41
39.969585,116.301199,0,174,39973.4629976852,2009-06-09,11:06:43
39.969587,116.301188,0,171,39973.4630555556,2009-06-09,11:06:48
39.969588,116.301178,0,165,39973.4631134259,2009-06-09,11:06:53
39.969606,116.301197,0,164,39973.4631712963,2009-06-09,11:06:58
39.969611,116.301215,0,163,39973.4632291667,2009-06-09,11:07:03
39.969601,116.301218,0,164,39973.463287037,2009-06-09,11:07:08
39.969571,116.301207,0,163,39973.4633449074,2009-06-09,11:07:13
39.969571,116.301207,0,163,39973.4633796296,2009-06-09,11:07:16
39.969564,116.3012,0,162,39973.4634027778,2009-06-09,11:07:18
39.969571,116.301179,0,160,39973.4634606481,2009-06-09,11:07:23
39.969574,116.301165,0,156,39973.4635185185,2009-06-09,11:07:28
39.96956,116.301152,0,156,39973.4635763889,2009-06-09,11:07:33
39.969584,116.301152,0,150,39973.4636342593,2009-06-09,11:07:38
39.969606,116.301177,0,152,39973.4636921296,2009-06-09,11:07:43
39.969606,116.301177,0,152,39973.4637268518,2009-06-09,11:07:46
39.969609,116.301182,0,151,39973.46375,2009-06-09,11:07:48
39.969595,116.301174,0,148,39973.4638078704,2009-06-09,11:07:53
39.969603,116.30116,0,147,39973.4638657407,2009-06-09,11:07:58
39.969622,116.30112,0,145,39973.4639236111,2009-06-09,11:08:03
39.969622,116.30112,0,145,39973.4639583333,2009-06-09,11:08:06
39.969626,116.30112,0,144,39973.4639814815,2009-06-09,11:08:08
39.969629,116.301148,0,144,39973.4640393518,2009-06-09,11:08:13
39.969622,116.301198,0,141,39973.4640972222,2009-06-09,11:08:18
39.969612,116.30121,0,140,39973.4641550926,2009-06-09,11:08:23
39.969604,116.301203,0,141,39973.464212963,2009-06-09,11:08:28
39.969608,116.301201,0,141,39973.4642708333,2009-06-09,11:08:33
39.969613,116.301201,0,143,39973.4643287037,2009-06-09,11:08:38
39.969611,116.301204,0,143,39973.4643865741,2009-06-09,11:08:43
39.969615,116.301202,0,143,39973.4644444444,2009-06-09,11:08:48
39.969614,116.301202,0,143,39973.4645023148,2009-06-09,11:08:53
39.969614,116.301202,0,143,39973.4645601852,2009-06-09,11:08:58
39.969614,116.301202,0,143,39973.4645949074,2009-06-09,11:09:01
39.969614,116.301208,0,143,39973.4646180556,2009-06-09,11:09:03
39.969604,116.301238,0,145,39973.4646759259,2009-06-09,11:09:08
39.969601,116.301279,0,139,39973.4647337963,2009-06-09,11:09:13
39.969613,116.301294,0,135,39973.4647916667,2009-06-09,11:09:18
39.969603,116.301277,0,135,39973.464849537,2009-06-09,11:09:23
39.969608,116.301259,0,134,39973.4649074074,2009-06-09,11:09:28
39.969614,116.301266,0,133,39973.4649652778,2009-06-09,11:09:33
39.969614,116.301266,0,133,39973.465,2009-06-09,11:09:36
39.969619,116.301271,0,133,39973.4650231482,2009-06-09,11:09:38
39.96964,116.301283,0,132,39973.4650810185,2009-06-09,11:09:43
39.96964,116.301283,0,132,39973.4651157407,2009-06-09,11:09:46
39.969633,116.301278,0,133,39973.4651388889,2009-06-09,11:09:48
39.969625,116.301264,0,132,39973.4651967593,2009-06-09,11:09:53
39.969651,116.301263,0,130,39973.4652546296,2009-06-09,11:09:58
39.969665,116.301299,0,129,39973.4653125,2009-06-09,11:10:03
39.969661,116.301358,0,128,39973.4653703704,2009-06-09,11:10:08
39.969661,116.301383,0,126,39973.4654282407,2009-06-09,11:10:13
39.96963,116.301373,0,124,39973.4654861111,2009-06-09,11:10:18
39.969631,116.301356,0,123,39973.4655439815,2009-06-09,11:10:23
39.969651,116.301378,0,120,39973.4656018519,2009-06-09,11:10:28
39.969676,116.301396,0,120,39973.4656597222,2009-06-09,11:10:33
39.969701,116.301433,0,120,39973.4657175926,2009-06-09,11:10:38
39.969708,116.301474,0,119,39973.465775463,2009-06-09,11:10:43
39.969719,116.30151,0,119,39973.4658333333,2009-06-09,11:10:48
39.969726,116.301531,0,118,39973.4658912037,2009-06-09,11:10:53
39.969735,116.301577,0,117,39973.4659490741,2009-06-09,11:10:58
39.969734,116.301605,0,117,39973.4660069444,2009-06-09,11:11:03
39.969734,116.301605,0,117,39973.4660416667,2009-06-09,11:11:06
39.96973,116.30161,0,117,39973.4660648148,2009-06-09,11:11:08
39.969691,116.301628,0,118,39973.4661226852,2009-06-09,11:11:13
39.969644,116.301651,0,115,39973.4661805556,2009-06-09,11:11:18
39.96962,116.301645,0,114,39973.4662384259,2009-06-09,11:11:23
39.969594,116.301678,0,113,39973.4662962963,2009-06-09,11:11:28
39.96957,116.301742,0,115,39973.4663541667,2009-06-09,11:11:33
39.969545,116.301784,0,119,39973.466412037,2009-06-09,11:11:38
39.969474,116.301866,0,120,39973.4664699074,2009-06-09,11:11:43
39.969422,116.301895,0,121,39973.4665277778,2009-06-09,11:11:48
39.969354,116.301938,0,123,39973.4665856481,2009-06-09,11:11:53
39.969313,116.301959,0,123,39973.4666435185,2009-06-09,11:11:58
39.96927,116.301971,0,128,39973.4667013889,2009-06-09,11:12:03
39.969238,116.301946,0,132,39973.4667592593,2009-06-09,11:12:08
39.969229,116.301913,0,136,39973.4668171296,2009-06-09,11:12:13
39.969248,116.30185,0,135,39973.466875,2009-06-09,11:12:18
39.9693,116.301716,0,135,39973.4669328704,2009-06-09,11:12:23
39.969393,116.301551,0,134,39973.4669907407,2009-06-09,11:12:28
39.969412,116.301443,0,131,39973.4670486111,2009-06-09,11:12:33
39.969414,116.301373,0,130,39973.4671064815,2009-06-09,11:12:38
39.969378,116.30133,0,127,39973.4671643519,2009-06-09,11:12:43
39.969351,116.30135,0,127,39973.4672222222,2009-06-09,11:12:48
39.969362,116.301351,0,128,39973.4672800926,2009-06-09,11:12:53
39.969368,116.30135,0,128,39973.467337963,2009-06-09,11:12:58
39.969369,116.301354,0,128,39973.4673958333,2009-06-09,11:13:03
39.969368,116.301357,0,128,39973.4674537037,2009-06-09,11:13:08
39.969364,116.301363,0,129,39973.4675115741,2009-06-09,11:13:13
39.969362,116.301364,0,129,39973.4675694444,2009-06-09,11:13:18
39.969361,116.301366,0,129,39973.4676273148,2009-06-09,11:13:23
39.969359,116.301364,0,128,39973.4676851852,2009-06-09,11:13:28
39.969355,116.301362,0,128,39973.4677430556,2009-06-09,11:13:33
39.969351,116.301362,0,128,39973.4678009259,2009-06-09,11:13:38
39.969352,116.301364,0,128,39973.4678587963,2009-06-09,11:13:43
39.969354,116.301361,0,128,39973.4679166667,2009-06-09,11:13:48
39.969356,116.30136,0,129,39973.467974537,2009-06-09,11:13:53
39.969359,116.301353,0,129,39973.4680324074,2009-06-09,11:13:58
39.969354,116.301354,0,129,39973.4680902778,2009-06-09,11:14:03
39.969351,116.301357,0,129,39973.4681481481,2009-06-09,11:14:08
39.969351,116.301357,0,129,39973.4682060185,2009-06-09,11:14:13
39.969357,116.301354,0,129,39973.4682638889,2009-06-09,11:14:18
39.969354,116.301357,0,129,39973.4683217593,2009-06-09,11:14:23
39.969353,116.301358,0,129,39973.4683796296,2009-06-09,11:14:28
39.969353,116.301358,0,129,39973.4684375,2009-06-09,11:14:33
39.969353,116.301359,0,129,39973.4684953704,2009-06-09,11:14:38
39.969352,116.301359,0,129,39973.4685532407,2009-06-09,11:14:43
39.969351,116.30136,0,129,39973.4686111111,2009-06-09,11:14:48
39.969349,116.30136,0,130,39973.4686689815,2009-06-09,11:14:53
39.969348,116.30136,0,130,39973.4687268519,2009-06-09,11:14:58
39.969348,116.30136,0,130,39973.4687847222,2009-06-09,11:15:03
39.969348,116.30136,0,130,39973.4688425926,2009-06-09,11:15:08
39.969349,116.30136,0,130,39973.468900463,2009-06-09,11:15:13
39.969347,116.301359,0,129,39973.4689583333,2009-06-09,11:15:18
39.969347,116.301359,0,129,39973.4689930556,2009-06-09,11:15:21
39.969341,116.301357,0,128,39973.4690162037,2009-06-09,11:15:23
39.969328,116.301309,0,129,39973.4690740741,2009-06-09,11:15:28
39.96936,116.301246,0,132,39973.4691319444,2009-06-09,11:15:33
39.969352,116.301181,0,134,39973.4691898148,2009-06-09,11:15:38
39.969364,116.301137,0,134,39973.4692476852,2009-06-09,11:15:43
39.969356,116.301136,0,131,39973.4693055556,2009-06-09,11:15:48
39.969356,116.301133,0,131,39973.4693634259,2009-06-09,11:15:53
39.969356,116.301133,0,131,39973.4693981481,2009-06-09,11:15:56
39.96936,116.301134,0,131,39973.4694212963,2009-06-09,11:15:58
39.969364,116.301143,0,130,39973.4694791667,2009-06-09,11:16:03
39.969362,116.301167,0,130,39973.469537037,2009-06-09,11:16:08
39.969366,116.30121,0,132,39973.4695949074,2009-06-09,11:16:13
39.969375,116.301216,0,131,39973.4696527778,2009-06-09,11:16:18
39.96937,116.301215,0,132,39973.4697106481,2009-06-09,11:16:23
39.969366,116.301209,0,132,39973.4697685185,2009-06-09,11:16:28
39.969366,116.301209,0,132,39973.4698032407,2009-06-09,11:16:31
39.969366,116.301212,0,131,39973.4698263889,2009-06-09,11:16:33
39.969366,116.301223,0,131,39973.4698842593,2009-06-09,11:16:38
39.969366,116.301223,0,131,39973.4699189815,2009-06-09,11:16:41
39.969369,116.301226,0,131,39973.4699421296,2009-06-09,11:16:43
39.969379,116.301229,0,131,39973.47,2009-06-09,11:16:48
39.96939,116.301229,0,131,39973.4700578704,2009-06-09,11:16:53
39.96939,116.301229,0,131,39973.4700925926,2009-06-09,11:16:56
39.969396,116.301227,0,131,39973.4701157407,2009-06-09,11:16:58
39.969405,116.301228,0,131,39973.4701736111,2009-06-09,11:17:03
39.969411,116.301229,0,131,39973.4702314815,2009-06-09,11:17:08
39.969414,116.301226,0,132,39973.4702893518,2009-06-09,11:17:13
39.969414,116.301226,0,132,39973.4703240741,2009-06-09,11:17:16
39.969412,116.301233,0,133,39973.4703472222,2009-06-09,11:17:18
39.969394,116.30124,0,134,39973.4704050926,2009-06-09,11:17:23
39.969393,116.301233,0,134,39973.470462963,2009-06-09,11:17:28
39.969398,116.30123,0,135,39973.4705208333,2009-06-09,11:17:33
39.969402,116.301231,0,137,39973.4705787037,2009-06-09,11:17:38
39.969403,116.301229,0,138,39973.4706365741,2009-06-09,11:17:43
39.969406,116.301224,0,139,39973.4706944444,2009-06-09,11:17:48
39.96941,116.301216,0,141,39973.4707523148,2009-06-09,11:17:53
39.969413,116.301217,0,142,39973.4708101852,2009-06-09,11:17:58
39.969413,116.301218,0,143,39973.4708680556,2009-06-09,11:18:03
39.969411,116.301217,0,143,39973.4709259259,2009-06-09,11:18:08
39.96941,116.301216,0,143,39973.4709837963,2009-06-09,11:18:13
39.96941,116.301216,0,143,39973.4710416667,2009-06-09,11:18:18
39.96941,116.301216,0,143,39973.471099537,2009-06-09,11:18:23
39.96941,116.301216,0,143,39973.4711574074,2009-06-09,11:18:28
39.96941,116.301215,0,143,39973.4712152778,2009-06-09,11:18:33
39.96941,116.301215,0,143,39973.4712731481,2009-06-09,11:18:38
39.96941,116.301214,0,143,39973.4713310185,2009-06-09,11:18:43
39.96941,116.301214,0,143,39973.4713888889,2009-06-09,11:18:48
39.969482,116.300928,0,137,39973.4841782407,2009-06-09,11:37:13
39.969484,116.300868,0,137,39973.4842361111,2009-06-09,11:37:18
39.969464,116.300783,0,134,39973.4842939815,2009-06-09,11:37:23
39.969451,116.300709,0,130,39973.4843518519,2009-06-09,11:37:28
39.969465,116.300638,0,127,39973.4844097222,2009-06-09,11:37:33
39.96951,116.300558,0,126,39973.4844675926,2009-06-09,11:37:38
39.969559,116.30054,0,129,39973.484525463,2009-06-09,11:37:43
39.969606,116.300504,0,130,39973.4845833333,2009-06-09,11:37:48
39.969647,116.300481,0,132,39973.4846412037,2009-06-09,11:37:53
39.969719,116.30045,0,134,39973.4846990741,2009-06-09,11:37:58
39.969759,116.300413,0,137,39973.4847569444,2009-06-09,11:38:03
39.969834,116.300379,0,141,39973.4848148148,2009-06-09,11:38:08
39.969875,116.300381,0,144,39973.4848726852,2009-06-09,11:38:13
39.969929,116.300404,0,147,39973.4849305556,2009-06-09,11:38:18
39.970005,116.300435,0,150,39973.4849884259,2009-06-09,11:38:23
39.970053,116.300437,0,151,39973.4850462963,2009-06-09,11:38:28
39.970089,116.30046,0,156,39973.4851041667,2009-06-09,11:38:33
39.970127,116.300496,0,161,39973.485162037,2009-06-09,11:38:38
39.970175,116.300485,0,168,39973.4852199074,2009-06-09,11:38:43
39.970225,116.300507,0,174,39973.4852777778,2009-06-09,11:38:48
39.97028,116.300488,0,180,39973.4853356481,2009-06-09,11:38:53
39.970337,116.300454,0,186,39973.4853935185,2009-06-09,11:38:58
39.970449,116.300391,0,194,39973.4854513889,2009-06-09,11:39:03
39.970502,116.300365,0,202,39973.4855092593,2009-06-09,11:39:08
39.970575,116.30034,0,206,39973.4855671296,2009-06-09,11:39:13
39.970612,116.300329,0,220,39973.485625,2009-06-09,11:39:18
39.970639,116.300346,0,227,39973.4856828704,2009-06-09,11:39:23
39.970639,116.300343,0,229,39973.4857407407,2009-06-09,11:39:28
39.970642,116.300345,0,230,39973.4857986111,2009-06-09,11:39:33
39.970642,116.300345,0,230,39973.4858333333,2009-06-09,11:39:36
39.970639,116.30034,0,231,39973.4858564815,2009-06-09,11:39:38
39.970661,116.300327,0,232,39973.4859143518,2009-06-09,11:39:43
39.970671,116.300316,0,233,39973.4859722222,2009-06-09,11:39:48
39.97067,116.300348,0,241,39973.4860300926,2009-06-09,11:39:53
39.97067,116.300348,0,241,39973.4860648148,2009-06-09,11:39:56
39.970674,116.300346,0,241,39973.486087963,2009-06-09,11:39:58
39.970678,116.30036,0,242,39973.4861458333,2009-06-09,11:40:03
39.970699,116.30036,0,248,39973.4862037037,2009-06-09,11:40:08
39.9707,116.30035,0,249,39973.4862615741,2009-06-09,11:40:13
39.9707,116.30035,0,249,39973.4862962963,2009-06-09,11:40:16
39.970706,116.300345,0,249,39973.4863194444,2009-06-09,11:40:18
39.970684,116.300338,0,252,39973.4863773148,2009-06-09,11:40:23
39.970684,116.300338,0,252,39973.486412037,2009-06-09,11:40:26
39.970683,116.300338,0,255,39973.4864351852,2009-06-09,11:40:28
39.970664,116.300333,0,255,39973.4864930556,2009-06-09,11:40:33
39.970664,116.300333,0,255,39973.4865277778,2009-06-09,11:40:36
39.970664,116.300329,0,255,39973.4865509259,2009-06-09,11:40:38
39.970677,116.300431,0,255,39973.4866087963,2009-06-09,11:40:43
39.970597,116.300495,0,249,39973.4866666667,2009-06-09,11:40:48
39.970527,116.300541,0,246,39973.486724537,2009-06-09,11:40:53
39.970484,116.300481,0,239,39973.4867824074,2009-06-09,11:40:58
39.97049,116.300471,0,235,39973.4868402778,2009-06-09,11:41:03
39.97048,116.300446,0,235,39973.4868981481,2009-06-09,11:41:08
39.970475,116.300436,0,236,39973.4869560185,2009-06-09,11:41:13
39.970471,116.300433,0,236,39973.4870138889,2009-06-09,11:41:18
39.970472,116.300433,0,236,39973.4870717593,2009-06-09,11:41:23
39.970469,116.300433,0,235,39973.4871296296,2009-06-09,11:41:28
39.970466,116.300437,0,235,39973.4871875,2009-06-09,11:41:33
39.970466,116.300437,0,235,39973.4872222222,2009-06-09,11:41:36
39.970466,116.300431,0,235,39973.4872453704,2009-06-09,11:41:38
39.970471,116.300419,0,236,39973.4873032407,2009-06-09,11:41:43
39.970457,116.300408,0,235,39973.4873611111,2009-06-09,11:41:48
39.970391,116.300436,0,232,39973.4874189815,2009-06-09,11:41:53
39.970397,116.300463,0,231,39973.4874768518,2009-06-09,11:41:58
39.970397,116.300463,0,231,39973.4875115741,2009-06-09,11:42:01
39.970392,116.300471,0,231,39973.4875347222,2009-06-09,11:42:03
39.970368,116.300475,0,232,39973.4875925926,2009-06-09,11:42:08
39.970278,116.300466,0,232,39973.487650463,2009-06-09,11:42:13
39.970173,116.300498,0,232,39973.4877083333,2009-06-09,11:42:18
39.970122,116.300536,0,230,39973.4877662037,2009-06-09,11:42:23
39.97002,116.300693,0,229,39973.4878240741,2009-06-09,11:42:28
39.969935,116.300805,0,228,39973.4878819444,2009-06-09,11:42:33
39.969931,116.30082,0,228,39973.4879398148,2009-06-09,11:42:38
39.969925,116.300797,0,228,39973.4879976852,2009-06-09,11:42:43
39.969897,116.300771,0,228,39973.4880555556,2009-06-09,11:42:48
39.969868,116.300774,0,228,39973.4881134259,2009-06-09,11:42:53
39.969736,116.300723,0,226,39973.4881712963,2009-06-09,11:42:58
39.969447,116.300659,0,224,39973.4882291667,2009-06-09,11:43:03
39.969151,116.300593,0,221,39973.488287037,2009-06-09,11:43:08
39.968872,116.300519,0,218,39973.4883449074,2009-06-09,11:43:13
39.968481,116.300573,0,216,39973.4884027778,2009-06-09,11:43:18
39.967949,116.300691,0,213,39973.4884606482,2009-06-09,11:43:23
39.967161,116.300816,0,210,39973.4885185185,2009-06-09,11:43:28
39.966689,116.300832,0,208,39973.4885763889,2009-06-09,11:43:33
39.966321,116.300897,0,205,39973.4886342593,2009-06-09,11:43:38
39.966082,116.300913,0,203,39973.4886921296,2009-06-09,11:43:43
39.965804,116.300894,0,200,39973.48875,2009-06-09,11:43:48
39.965524,116.3009,0,198,39973.4888078704,2009-06-09,11:43:53
39.965407,116.300949,0,196,39973.4888657407,2009-06-09,11:43:58
39.965348,116.300999,0,194,39973.4889236111,2009-06-09,11:44:03
39.965356,116.301024,0,191,39973.4889814815,2009-06-09,11:44:08
39.96544,116.300946,0,191,39973.4890393519,2009-06-09,11:44:13
39.965459,116.300821,0,196,39973.4890972222,2009-06-09,11:44:18
39.965379,116.300698,0,200,39973.4891550926,2009-06-09,11:44:23
39.965177,116.300732,0,204,39973.489212963,2009-06-09,11:44:28
39.964765,116.300896,0,208,39973.4892708333,2009-06-09,11:44:33
39.964421,116.301024,0,211,39973.4893287037,2009-06-09,11:44:38
39.963916,116.301162,0,214,39973.4893865741,2009-06-09,11:44:43
39.963437,116.301406,0,215,39973.4894444444,2009-06-09,11:44:48
39.963122,116.301452,0,217,39973.4895023148,2009-06-09,11:44:53
39.962743,116.301508,0,218,39973.4895601852,2009-06-09,11:44:58
39.96228,116.301617,0,218,39973.4896180556,2009-06-09,11:45:03
39.961741,116.301723,0,212,39973.4896759259,2009-06-09,11:45:08
39.961372,116.301762,0,211,39973.4897337963,2009-06-09,11:45:13
39.961064,116.301815,0,208,39973.4897916667,2009-06-09,11:45:18
39.96089,116.302088,0,203,39973.489849537,2009-06-09,11:45:23
39.960919,116.302519,0,203,39973.4899074074,2009-06-09,11:45:28
39.961056,116.303071,0,204,39973.4899652778,2009-06-09,11:45:33
39.961326,116.303652,0,205,39973.4900231481,2009-06-09,11:45:38
39.961531,116.304138,0,204,39973.4900810185,2009-06-09,11:45:43
39.961647,116.304493,0,206,39973.4901388889,2009-06-09,11:45:48
39.961589,116.304635,0,209,39973.4901967593,2009-06-09,11:45:53
39.961564,116.304625,0,210,39973.4902546296,2009-06-09,11:45:58
39.961564,116.304625,0,210,39973.4902893519,2009-06-09,11:46:01
39.961566,116.304631,0,210,39973.4903125,2009-06-09,11:46:03
39.961616,116.304744,0,208,39973.4903703704,2009-06-09,11:46:08
39.961755,116.305197,0,206,39973.4904282407,2009-06-09,11:46:13
39.961972,116.305783,0,202,39973.4904861111,2009-06-09,11:46:18
39.962172,116.306327,0,199,39973.4905439815,2009-06-09,11:46:23
39.962266,116.306683,0,195,39973.4906018519,2009-06-09,11:46:28
39.962354,116.306747,0,199,39973.4906597222,2009-06-09,11:46:33
39.96237,116.306747,0,205,39973.4907175926,2009-06-09,11:46:38
39.96237,116.306747,0,205,39973.4907523148,2009-06-09,11:46:41
39.962374,116.30675,0,206,39973.490775463,2009-06-09,11:46:43
39.962437,116.306866,0,208,39973.4908333333,2009-06-09,11:46:48
39.962581,116.307109,0,210,39973.4908912037,2009-06-09,11:46:53
39.962747,116.307525,0,210,39973.4909490741,2009-06-09,11:46:58
39.962973,116.308066,0,211,39973.4910069444,2009-06-09,11:47:03
39.963157,116.308538,0,208,39973.4910648148,2009-06-09,11:47:08
39.963337,116.309024,0,205,39973.4911226852,2009-06-09,11:47:13
39.963533,116.309582,0,204,39973.4911805556,2009-06-09,11:47:18
39.963749,116.310136,0,203,39973.4912384259,2009-06-09,11:47:23
39.963949,116.31077,0,200,39973.4912962963,2009-06-09,11:47:28
39.964171,116.311409,0,195,39973.4913541667,2009-06-09,11:47:33
39.964411,116.312064,0,192,39973.491412037,2009-06-09,11:47:38
39.964625,116.312714,0,189,39973.4914699074,2009-06-09,11:47:43
39.964794,116.313264,0,185,39973.4915277778,2009-06-09,11:47:48
39.964954,116.313725,0,180,39973.4915856481,2009-06-09,11:47:53
39.965038,116.313996,0,176,39973.4916435185,2009-06-09,11:47:58
39.9651,116.314187,0,172,39973.4917013889,2009-06-09,11:48:03
39.965159,116.314373,0,170,39973.4917592593,2009-06-09,11:48:08
39.965235,116.314658,0,167,39973.4918171296,2009-06-09,11:48:13
39.965343,116.314899,0,167,39973.491875,2009-06-09,11:48:18
39.965231,116.315134,0,161,39973.4919328704,2009-06-09,11:48:23
39.964949,116.31526,0,161,39973.4919907407,2009-06-09,11:48:28
39.964626,116.315384,0,159,39973.4920486111,2009-06-09,11:48:33
39.964415,116.315499,0,158,39973.4921064815,2009-06-09,11:48:38
39.964387,116.315528,0,157,39973.4921643519,2009-06-09,11:48:43
39.964485,116.315472,0,159,39973.4922222222,2009-06-09,11:48:48
39.964499,116.315468,0,160,39973.4922800926,2009-06-09,11:48:53
39.964446,116.315493,0,162,39973.492337963,2009-06-09,11:48:58
39.964195,116.315555,0,161,39973.4923958333,2009-06-09,11:49:03
39.963525,116.315868,0,161,39973.4924537037,2009-06-09,11:49:08
39.96284,116.316065,0,161,39973.4925115741,2009-06-09,11:49:13
39.962222,116.316199,0,160,39973.4925694444,2009-06-09,11:49:18
39.961533,116.316302,0,160,39973.4926273148,2009-06-09,11:49:23
39.960825,116.316373,0,164,39973.4926851852,2009-06-09,11:49:28
39.960158,116.316498,0,163,39973.4927430556,2009-06-09,11:49:33
39.959642,116.31656,0,167,39973.4928009259,2009-06-09,11:49:38
39.959414,116.316531,0,164,39973.4928587963,2009-06-09,11:49:43
39.959434,116.316547,0,162,39973.4929166667,2009-06-09,11:49:48
39.95944,116.316538,0,164,39973.492974537,2009-06-09,11:49:53
39.959343,116.316561,0,165,39973.4930324074,2009-06-09,11:49:58
39.95905,116.316558,0,159,39973.4930902778,2009-06-09,11:50:03
39.958624,116.316586,0,147,39973.4931481481,2009-06-09,11:50:08
39.958188,116.316671,0,134,39973.4932060185,2009-06-09,11:50:13
39.957634,116.316772,0,123,39973.4932638889,2009-06-09,11:50:18
39.957137,116.316829,0,121,39973.4933217593,2009-06-09,11:50:23
39.956705,116.316936,0,116,39973.4933796296,2009-06-09,11:50:28
39.956312,116.316996,0,114,39973.4934375,2009-06-09,11:50:33
39.95604,116.317017,0,110,39973.4934953704,2009-06-09,11:50:38
39.956005,116.316961,0,112,39973.4935532407,2009-06-09,11:50:43
39.955997,116.316941,0,114,39973.4936111111,2009-06-09,11:50:48
39.955994,116.316933,0,114,39973.4936689815,2009-06-09,11:50:53
39.955994,116.316933,0,114,39973.4937037037,2009-06-09,11:50:56
39.955991,116.316936,0,114,39973.4937268518,2009-06-09,11:50:58
39.955987,116.316924,0,114,39973.4937847222,2009-06-09,11:51:03
39.955984,116.316914,0,114,39973.4938425926,2009-06-09,11:51:08
39.955982,116.316909,0,114,39973.493900463,2009-06-09,11:51:13
39.955975,116.31691,0,114,39973.4939583333,2009-06-09,11:51:18
39.95597,116.316911,0,115,39973.4940162037,2009-06-09,11:51:23
39.95597,116.316911,0,115,39973.4940509259,2009-06-09,11:51:26
39.955967,116.316918,0,115,39973.4940740741,2009-06-09,11:51:28
39.955955,116.316931,0,115,39973.4941319444,2009-06-09,11:51:33
39.955822,116.316976,0,111,39973.4941898148,2009-06-09,11:51:38
39.955588,116.317004,0,103,39973.4942476852,2009-06-09,11:51:43
39.955292,116.316994,0,93,39973.4943055556,2009-06-09,11:51:48
39.954859,116.316965,0,88,39973.4943634259,2009-06-09,11:51:53
39.95428,116.317054,0,81,39973.4944212963,2009-06-09,11:51:58
39.953776,116.317161,0,77,39973.4944791667,2009-06-09,11:52:03
39.953302,116.317244,0,73,39973.494537037,2009-06-09,11:52:08
39.952904,116.317231,0,72,39973.4945949074,2009-06-09,11:52:13
39.952419,116.317315,0,69,39973.4946527778,2009-06-09,11:52:18
39.952098,116.31742,0,67,39973.4947106481,2009-06-09,11:52:23
39.952109,116.317448,0,67,39973.4947685185,2009-06-09,11:52:28
39.952108,116.31746,0,66,39973.4948263889,2009-06-09,11:52:33
39.952105,116.31747,0,66,39973.4948842593,2009-06-09,11:52:38
39.952085,116.317452,0,67,39973.4949421296,2009-06-09,11:52:43
39.952051,116.31745,0,68,39973.495,2009-06-09,11:52:48
39.952037,116.317427,0,71,39973.4950578704,2009-06-09,11:52:53
39.952018,116.317424,0,73,39973.4951157407,2009-06-09,11:52:58
39.952001,116.317436,0,75,39973.4951736111,2009-06-09,11:53:03
39.951971,116.317423,0,78,39973.4952314815,2009-06-09,11:53:08
39.951958,116.31741,0,80,39973.4952893518,2009-06-09,11:53:13
39.951937,116.317409,0,83,39973.4953472222,2009-06-09,11:53:18
39.951911,116.317407,0,85,39973.4954050926,2009-06-09,11:53:23
39.951889,116.317397,0,87,39973.495462963,2009-06-09,11:53:28
39.951864,116.317402,0,88,39973.4955208333,2009-06-09,11:53:33
39.951829,116.317414,0,90,39973.4955787037,2009-06-09,11:53:38
39.951796,116.317424,0,92,39973.4956365741,2009-06-09,11:53:43
39.951758,116.317435,0,94,39973.4956944444,2009-06-09,11:53:48
39.951734,116.317442,0,96,39973.4957523148,2009-06-09,11:53:53
39.951707,116.317455,0,98,39973.4958101852,2009-06-09,11:53:58
39.951585,116.317501,0,104,39973.4958680556,2009-06-09,11:54:03
39.951486,116.31752,0,109,39973.4959259259,2009-06-09,11:54:08
39.951423,116.317539,0,112,39973.4959837963,2009-06-09,11:54:13
39.951342,116.317544,0,118,39973.4960416667,2009-06-09,11:54:18
39.951244,116.317532,0,121,39973.496099537,2009-06-09,11:54:23
39.951165,116.317462,0,124,39973.4961574074,2009-06-09,11:54:28
39.951096,116.317387,0,126,39973.4962152778,2009-06-09,11:54:33
39.951028,116.31731,0,129,39973.4962731482,2009-06-09,11:54:38
39.950963,116.317283,0,133,39973.4963310185,2009-06-09,11:54:43
39.950938,116.317274,0,137,39973.4963888889,2009-06-09,11:54:48
39.950925,116.317245,0,142,39973.4964467593,2009-06-09,11:54:53
39.950905,116.317181,0,147,39973.4965046296,2009-06-09,11:54:58
39.950893,116.317111,0,150,39973.4965625,2009-06-09,11:55:03
39.950874,116.317037,0,152,39973.4966203704,2009-06-09,11:55:08
39.950868,116.316977,0,154,39973.4966782407,2009-06-09,11:55:13
39.950864,116.316943,0,156,39973.4967361111,2009-06-09,11:55:18
39.95087,116.31689,0,158,39973.4967939815,2009-06-09,11:55:23
39.950885,116.316806,0,159,39973.4968518519,2009-06-09,11:55:28
39.950883,116.316727,0,162,39973.4969097222,2009-06-09,11:55:33
39.95087,116.316662,0,164,39973.4969675926,2009-06-09,11:55:38
39.950857,116.316607,0,167,39973.497025463,2009-06-09,11:55:43
39.950853,116.316531,0,170,39973.4970833333,2009-06-09,11:55:48
39.950836,116.316479,0,171,39973.4971412037,2009-06-09,11:55:53
39.950832,116.3164,0,171,39973.4971990741,2009-06-09,11:55:58
39.95083,116.316334,0,175,39973.4972569444,2009-06-09,11:56:03
39.950831,116.316278,0,180,39973.4973148148,2009-06-09,11:56:08
39.950821,116.316209,0,180,39973.4973726852,2009-06-09,11:56:13
39.950817,116.31613,0,180,39973.4974305556,2009-06-09,11:56:18
39.950809,116.316064,0,180,39973.4974884259,2009-06-09,11:56:23
39.950803,116.315968,0,179,39973.4975462963,2009-06-09,11:56:28
39.950792,116.315893,0,182,39973.4976041667,2009-06-09,11:56:33
39.950781,116.315843,0,180,39973.497662037,2009-06-09,11:56:38
39.950754,116.315799,0,184,39973.4977199074,2009-06-09,11:56:43
39.950729,116.315759,0,188,39973.4977777778,2009-06-09,11:56:48
39.950689,116.315713,0,197,39973.4978356481,2009-06-09,11:56:53
39.950673,116.315674,0,202,39973.4978935185,2009-06-09,11:56:58
39.950634,116.315675,0,204,39973.4979513889,2009-06-09,11:57:03
39.950607,116.315654,0,207,39973.4980092593,2009-06-09,11:57:08
39.950574,116.315618,0,211,39973.4980671296,2009-06-09,11:57:13
39.950573,116.315565,0,214,39973.498125,2009-06-09,11:57:18
39.950557,116.315474,0,213,39973.4981828704,2009-06-09,11:57:23
39.950531,116.315389,0,215,39973.4982407407,2009-06-09,11:57:28
39.950478,116.315292,0,213,39973.4982986111,2009-06-09,11:57:33
39.950479,116.315229,0,214,39973.4983564815,2009-06-09,11:57:38
39.950485,116.315166,0,216,39973.4984143519,2009-06-09,11:57:43
39.95044,116.315104,0,216,39973.4984722222,2009-06-09,11:57:48
39.950414,116.315058,0,218,39973.4985300926,2009-06-09,11:57:53
39.950427,116.314983,0,218,39973.498587963,2009-06-09,11:57:58
39.950438,116.314916,0,220,39973.4986458333,2009-06-09,11:58:03
39.950447,116.314888,0,223,39973.4987037037,2009-06-09,11:58:08
39.950453,116.314872,0,224,39973.4987615741,2009-06-09,11:58:13
39.950463,116.314851,0,225,39973.4988194444,2009-06-09,11:58:18
39.95048,116.314805,0,226,39973.4988773148,2009-06-09,11:58:23
39.950506,116.314774,0,226,39973.4989351852,2009-06-09,11:58:28
39.950527,116.31472,0,227,39973.4989930556,2009-06-09,11:58:33
39.950523,116.314717,0,227,39973.4990509259,2009-06-09,11:58:38
39.950523,116.314717,0,227,39973.4990856481,2009-06-09,11:58:41
39.950528,116.314713,0,228,39973.4991087963,2009-06-09,11:58:43
39.950526,116.314696,0,228,39973.4991666667,2009-06-09,11:58:48
39.950525,116.314619,0,228,39973.499224537,2009-06-09,11:58:53
39.950525,116.314619,0,228,39973.4992592593,2009-06-09,11:58:56
39.950519,116.314616,0,228,39973.4992824074,2009-06-09,11:58:58
39.950535,116.314604,0,228,39973.4993402778,2009-06-09,11:59:03
39.950525,116.314609,0,228,39973.4993981481,2009-06-09,11:59:08
39.950525,116.314621,0,228,39973.4994560185,2009-06-09,11:59:13
39.950518,116.314613,0,229,39973.4995138889,2009-06-09,11:59:18
39.950518,116.314613,0,229,39973.4995486111,2009-06-09,11:59:21
39.950514,116.314618,0,229,39973.4995717593,2009-06-09,11:59:23
39.950511,116.314609,0,229,39973.4996296296,2009-06-09,11:59:28
39.950503,116.314599,0,229,39973.4996875,2009-06-09,11:59:33
39.95049,116.314579,0,229,39973.4997453704,2009-06-09,11:59:38
39.950491,116.314547,0,229,39973.4998032407,2009-06-09,11:59:43
39.950491,116.314536,0,229,39973.4998611111,2009-06-09,11:59:48
39.950489,116.314532,0,229,39973.4999189815,2009-06-09,11:59:53
39.950489,116.314532,0,229,39973.4999537037,2009-06-09,11:59:56
39.950497,116.314531,0,229,39973.4999768519,2009-06-09,11:59:58
39.950501,116.314517,0,229,39973.5000347222,2009-06-09,12:00:03
39.950506,116.314506,0,229,39973.5000925926,2009-06-09,12:00:08
39.950506,116.314506,0,229,39973.5001273148,2009-06-09,12:00:11
39.950514,116.314513,0,229,39973.500150463,2009-06-09,12:00:13
39.950484,116.314536,0,229,39973.5002083333,2009-06-09,12:00:18
39.950484,116.314536,0,229,39973.5002430556,2009-06-09,12:00:21
39.950482,116.31454,0,229,39973.5002662037,2009-06-09,12:00:23
39.950499,116.314523,0,229,39973.5003240741,2009-06-09,12:00:28
39.950497,116.314537,0,229,39973.5003819444,2009-06-09,12:00:33
39.95048,116.314561,0,228,39973.5004398148,2009-06-09,12:00:38
39.95051,116.314553,0,228,39973.5004976852,2009-06-09,12:00:43
39.95053,116.314527,0,228,39973.5005555556,2009-06-09,12:00:48
39.950482,116.314542,0,228,39973.5006134259,2009-06-09,12:00:53
39.950471,116.31451,0,227,39973.5006712963,2009-06-09,12:00:58
39.950468,116.31449,0,227,39973.5007291667,2009-06-09,12:01:03
39.950468,116.31449,0,227,39973.5007638889,2009-06-09,12:01:06
39.95046,116.314488,0,227,39973.500787037,2009-06-09,12:01:08
39.95046,116.31451,0,227,39973.5008449074,2009-06-09,12:01:13
39.95046,116.314552,0,227,39973.5009027778,2009-06-09,12:01:18
39.950462,116.314563,0,227,39973.5009606481,2009-06-09,12:01:23
39.950485,116.314597,0,226,39973.5010185185,2009-06-09,12:01:28
39.950483,116.314646,0,226,39973.5010763889,2009-06-09,12:01:33
39.950486,116.314699,0,225,39973.5011342593,2009-06-09,12:01:38
39.950455,116.31462,0,225,39973.5011921296,2009-06-09,12:01:43
39.950452,116.314586,0,222,39973.50125,2009-06-09,12:01:48
39.950418,116.314533,0,218,39973.5013078704,2009-06-09,12:01:53
39.950395,116.31447,0,213,39973.5013657407,2009-06-09,12:01:58
39.950371,116.314457,0,210,39973.5014236111,2009-06-09,12:02:03
39.95036,116.31453,0,197,39973.5014814815,2009-06-09,12:02:08
39.950336,116.314478,0,193,39973.5015393518,2009-06-09,12:02:13
39.950314,116.314443,0,191,39973.5015972222,2009-06-09,12:02:18
39.95028,116.314413,0,190,39973.5016550926,2009-06-09,12:02:23
39.950254,116.31439,0,188,39973.501712963,2009-06-09,12:02:28
39.950217,116.314371,0,186,39973.5017708333,2009-06-09,12:02:33
39.950134,116.314392,0,184,39973.5018287037,2009-06-09,12:02:38
39.950111,116.314446,0,186,39973.5018865741,2009-06-09,12:02:43
39.950136,116.31442,0,187,39973.5019444444,2009-06-09,12:02:48
39.950138,116.314409,0,190,39973.5020023148,2009-06-09,12:02:53
39.95013,116.314361,0,190,39973.5020601852,2009-06-09,12:02:58
39.95012,116.314392,0,190,39973.5021180556,2009-06-09,12:03:03
39.95014,116.314437,0,192,39973.5021759259,2009-06-09,12:03:08
39.950143,116.314465,0,192,39973.5022337963,2009-06-09,12:03:13
39.950136,116.314499,0,189,39973.5022916667,2009-06-09,12:03:18
39.950179,116.314489,0,188,39973.502349537,2009-06-09,12:03:23
39.950248,116.314519,0,190,39973.5024074074,2009-06-09,12:03:28
39.950343,116.314508,0,194,39973.5024652778,2009-06-09,12:03:33
39.950384,116.314537,0,201,39973.5025231481,2009-06-09,12:03:38
39.95039,116.314549,0,203,39973.5025810185,2009-06-09,12:03:43
39.950393,116.314559,0,199,39973.5026388889,2009-06-09,12:03:48
39.95038,116.314606,0,195,39973.5026967593,2009-06-09,12:03:53
39.950386,116.314661,0,193,39973.5027546296,2009-06-09,12:03:58
39.950372,116.314781,0,182,39973.5028125,2009-06-09,12:04:03
39.950372,116.314858,0,176,39973.5028703704,2009-06-09,12:04:08
39.950371,116.314933,0,172,39973.5029282407,2009-06-09,12:04:13
39.950367,116.315001,0,168,39973.5029861111,2009-06-09,12:04:18
39.950373,116.315047,0,165,39973.5030439815,2009-06-09,12:04:23
39.950432,116.31476,0,238,39973.525150463,2009-06-09,12:36:13
39.950428,116.314698,0,243,39973.5252083333,2009-06-09,12:36:18
39.950389,116.314676,0,248,39973.5252662037,2009-06-09,12:36:23
39.950418,116.314583,0,254,39973.5253240741,2009-06-09,12:36:28
39.950262,116.314674,0,262,39973.5253819444,2009-06-09,12:36:33
39.950201,116.314738,0,269,39973.5254398148,2009-06-09,12:36:38
39.950178,116.314732,0,272,39973.5254976852,2009-06-09,12:36:43
39.950141,116.314711,0,274,39973.5255555556,2009-06-09,12:36:48
39.950103,116.314643,0,277,39973.5256134259,2009-06-09,12:36:53
39.950094,116.314642,0,280,39973.5256712963,2009-06-09,12:36:58
39.95013,116.314654,0,283,39973.5257291667,2009-06-09,12:37:03
39.95013,116.314654,0,283,39973.5257638889,2009-06-09,12:37:06
39.950125,116.314652,0,283,39973.525787037,2009-06-09,12:37:08
39.950115,116.314649,0,284,39973.5258449074,2009-06-09,12:37:13
39.950106,116.314645,0,284,39973.5259027778,2009-06-09,12:37:18
39.950119,116.314637,0,285,39973.5259606481,2009-06-09,12:37:23
39.950119,116.314623,0,286,39973.5260185185,2009-06-09,12:37:28
39.95012,116.314612,0,286,39973.5260763889,2009-06-09,12:37:33
39.950126,116.314614,0,286,39973.5261342593,2009-06-09,12:37:38
39.950128,116.31462,0,286,39973.5261921296,2009-06-09,12:37:43
39.950128,116.31462,0,286,39973.5262268518,2009-06-09,12:37:46
39.950128,116.314617,0,286,39973.52625,2009-06-09,12:37:48
39.949997,116.314525,0,292,39973.5263078704,2009-06-09,12:37:53
39.949993,116.314548,0,299,39973.5263657407,2009-06-09,12:37:58
39.950001,116.314634,0,309,39973.5264236111,2009-06-09,12:38:03
39.949992,116.314819,0,320,39973.5264814815,2009-06-09,12:38:08
39.949987,116.314863,0,321,39973.5265393518,2009-06-09,12:38:13
39.949976,116.314852,0,319,39973.5265972222,2009-06-09,12:38:18
39.94998,116.314877,0,318,39973.5266550926,2009-06-09,12:38:23
39.949958,116.314902,0,317,39973.526712963,2009-06-09,12:38:28
39.949961,116.314891,0,319,39973.5267708333,2009-06-09,12:38:33
39.949906,116.314921,0,318,39973.5268287037,2009-06-09,12:38:38
39.949867,116.314919,0,311,39973.5268865741,2009-06-09,12:38:43
39.949858,116.314864,0,301,39973.5269444444,2009-06-09,12:38:48
39.949843,116.314825,0,291,39973.5270023148,2009-06-09,12:38:53
39.949803,116.314814,0,287,39973.5270601852,2009-06-09,12:38:58
39.949797,116.31473,0,271,39973.5271180556,2009-06-09,12:39:03
39.9498,116.314689,0,256,39973.5271759259,2009-06-09,12:39:08
39.949778,116.31467,0,245,39973.5272337963,2009-06-09,12:39:13
39.949747,116.314676,0,231,39973.5272916667,2009-06-09,12:39:18
39.94972,116.314665,0,223,39973.527349537,2009-06-09,12:39:23
39.949684,116.314667,0,221,39973.5274074074,2009-06-09,12:39:28
39.949654,116.314671,0,217,39973.5274652778,2009-06-09,12:39:33
39.949624,116.314677,0,215,39973.5275231482,2009-06-09,12:39:38
39.949595,116.314698,0,211,39973.5275810185,2009-06-09,12:39:43
39.949546,116.314742,0,207,39973.5276388889,2009-06-09,12:39:48
39.949506,116.314779,0,203,39973.5276967593,2009-06-09,12:39:53
39.949465,116.314807,0,200,39973.5277546296,2009-06-09,12:39:58
39.949441,116.3148,0,196,39973.5278125,2009-06-09,12:40:03
39.949434,116.314783,0,194,39973.5278703704,2009-06-09,12:40:08
39.949414,116.314764,0,192,39973.5279282407,2009-06-09,12:40:13
39.949382,116.314752,0,192,39973.5279861111,2009-06-09,12:40:18
39.949348,116.314735,0,190,39973.5280439815,2009-06-09,12:40:23
39.949325,116.314707,0,189,39973.5281018519,2009-06-09,12:40:28
39.949284,116.314698,0,188,39973.5281597222,2009-06-09,12:40:33
39.94924,116.314716,0,187,39973.5282175926,2009-06-09,12:40:38
39.949205,116.314743,0,186,39973.528275463,2009-06-09,12:40:43
39.94917,116.31473,0,186,39973.5283333333,2009-06-09,12:40:48
39.949139,116.314769,0,186,39973.5283912037,2009-06-09,12:40:53
39.94912,116.314784,0,187,39973.5284490741,2009-06-09,12:40:58
39.949101,116.314795,0,187,39973.5285069444,2009-06-09,12:41:03
39.949123,116.314771,0,187,39973.5285648148,2009-06-09,12:41:08
39.94911,116.314768,0,187,39973.5286226852,2009-06-09,12:41:13
39.949112,116.314732,0,187,39973.5286805556,2009-06-09,12:41:18
39.949092,116.314756,0,188,39973.5287384259,2009-06-09,12:41:23
39.949077,116.314773,0,189,39973.5287962963,2009-06-09,12:41:28
39.949083,116.31474,0,191,39973.5288541667,2009-06-09,12:41:33
39.949087,116.314718,0,191,39973.528912037,2009-06-09,12:41:38
39.949053,116.314723,0,191,39973.5289699074,2009-06-09,12:41:43
39.949022,116.314759,0,190,39973.5290277778,2009-06-09,12:41:48
39.948977,116.31478,0,190,39973.5290856481,2009-06-09,12:41:53
39.948959,116.314713,0,183,39973.5291435185,2009-06-09,12:41:58
39.948943,116.314698,0,179,39973.5292013889,2009-06-09,12:42:03
39.948918,116.314666,0,171,39973.5292592593,2009-06-09,12:42:08
39.948873,116.314676,0,169,39973.5293171296,2009-06-09,12:42:13
39.948858,116.314652,0,165,39973.529375,2009-06-09,12:42:18
39.94884,116.314646,0,161,39973.5294328704,2009-06-09,12:42:23
39.948831,116.314647,0,158,39973.5294907407,2009-06-09,12:42:28
39.948826,116.314618,0,151,39973.5295486111,2009-06-09,12:42:33
39.948788,116.314629,0,150,39973.5296064815,2009-06-09,12:42:38
39.948766,116.314626,0,151,39973.5296643519,2009-06-09,12:42:43
39.948709,116.314657,0,151,39973.5297222222,2009-06-09,12:42:48
39.948686,116.314656,0,151,39973.5297800926,2009-06-09,12:42:53
39.948668,116.314668,0,152,39973.529837963,2009-06-09,12:42:58
39.948658,116.314674,0,151,39973.5298958333,2009-06-09,12:43:03
39.948622,116.314679,0,153,39973.5299537037,2009-06-09,12:43:08
39.948598,116.314676,0,156,39973.5300115741,2009-06-09,12:43:13
39.948576,116.314684,0,158,39973.5300694444,2009-06-09,12:43:18
39.948555,116.314702,0,162,39973.5301273148,2009-06-09,12:43:23
39.948493,116.314747,0,166,39973.5301851852,2009-06-09,12:43:28
39.948463,116.314759,0,166,39973.5302430556,2009-06-09,12:43:33
39.948442,116.314756,0,169,39973.5303009259,2009-06-09,12:43:38
39.948394,116.314789,0,170,39973.5303587963,2009-06-09,12:43:43
39.948363,116.314804,0,171,39973.5304166667,2009-06-09,12:43:48
39.948338,116.314796,0,172,39973.530474537,2009-06-09,12:43:53
39.94832,116.314783,0,174,39973.5305324074,2009-06-09,12:43:58
39.948284,116.314779,0,175,39973.5305902778,2009-06-09,12:44:03
39.948244,116.314756,0,174,39973.5306481481,2009-06-09,12:44:08
39.948237,116.314706,0,172,39973.5307060185,2009-06-09,12:44:13
39.948238,116.314651,0,170,39973.5307638889,2009-06-09,12:44:18
39.948233,116.314628,0,166,39973.5308217593,2009-06-09,12:44:23
39.948215,116.314597,0,165,39973.5308796296,2009-06-09,12:44:28
39.948209,116.314561,0,165,39973.5309375,2009-06-09,12:44:33
39.948208,116.3145,0,161,39973.5309953704,2009-06-09,12:44:38
39.948205,116.314457,0,157,39973.5310532407,2009-06-09,12:44:43
39.948195,116.314422,0,155,39973.5311111111,2009-06-09,12:44:48
39.94819,116.314382,0,154,39973.5311689815,2009-06-09,12:44:53
39.94817,116.314373,0,157,39973.5312268519,2009-06-09,12:44:58
39.948162,116.314333,0,158,39973.5312847222,2009-06-09,12:45:03
39.948156,116.314302,0,160,39973.5313425926,2009-06-09,12:45:08
39.94816,116.314262,0,160,39973.531400463,2009-06-09,12:45:13
39.948164,116.314202,0,160,39973.5314583333,2009-06-09,12:45:18
39.948152,116.314179,0,160,39973.5315162037,2009-06-09,12:45:23
39.948142,116.314151,0,160,39973.5315740741,2009-06-09,12:45:28
39.948138,116.314115,0,160,39973.5316319444,2009-06-09,12:45:33
39.948123,116.314093,0,162,39973.5316898148,2009-06-09,12:45:38
39.948124,116.314071,0,163,39973.5317476852,2009-06-09,12:45:43
39.948124,116.314015,0,161,39973.5318055556,2009-06-09,12:45:48
39.948121,116.313969,0,162,39973.5318634259,2009-06-09,12:45:53
39.948112,116.313938,0,162,39973.5319212963,2009-06-09,12:45:58
39.948121,116.313875,0,160,39973.5319791667,2009-06-09,12:46:03
39.948112,116.31386,0,160,39973.532037037,2009-06-09,12:46:08
39.948106,116.313845,0,162,39973.5320949074,2009-06-09,12:46:13
39.94813,116.313777,0,164,39973.5321527778,2009-06-09,12:46:18
39.948094,116.313767,0,167,39973.5322106481,2009-06-09,12:46:23
39.948099,116.313723,0,165,39973.5322685185,2009-06-09,12:46:28
39.94809,116.31369,0,164,39973.5323263889,2009-06-09,12:46:33
39.948114,116.313666,0,164,39973.5323842593,2009-06-09,12:46:38
39.948115,116.313632,0,164,39973.5324421296,2009-06-09,12:46:43
39.948116,116.313587,0,162,39973.5325,2009-06-09,12:46:48
39.948095,116.313547,0,162,39973.5325578704,2009-06-09,12:46:53
39.948094,116.313515,0,162,39973.5326157407,2009-06-09,12:46:58
39.948113,116.313434,0,159,39973.5326736111,2009-06-09,12:47:03
39.948068,116.313407,0,160,39973.5327314815,2009-06-09,12:47:08
39.948059,116.313371,0,160,39973.5327893518,2009-06-09,12:47:13
39.948079,116.313304,0,158,39973.5328472222,2009-06-09,12:47:18
39.948068,116.313262,0,158,39973.5329050926,2009-06-09,12:47:23
39.948066,116.313216,0,161,39973.532962963,2009-06-09,12:47:28
39.948082,116.313189,0,162,39973.5330208333,2009-06-09,12:47:33
39.94809,116.313159,0,163,39973.5330787037,2009-06-09,12:47:38
39.9481,116.31313,0,164,39973.5331365741,2009-06-09,12:47:43
39.948128,116.313139,0,167,39973.5331944444,2009-06-09,12:47:48
39.948154,116.313156,0,169,39973.5332523148,2009-06-09,12:47:53
39.948192,116.313171,0,173,39973.5333101852,2009-06-09,12:47:58
39.948184,116.313164,0,174,39973.5333680556,2009-06-09,12:48:03
39.948184,116.313164,0,174,39973.5334027778,2009-06-09,12:48:06
39.948182,116.313163,0,175,39973.5334259259,2009-06-09,12:48:08
39.94816,116.313165,0,176,39973.5334837963,2009-06-09,12:48:13
39.948061,116.313224,0,178,39973.5335416667,2009-06-09,12:48:18
39.948066,116.313195,0,181,39973.533599537,2009-06-09,12:48:23
39.948104,116.313106,0,178,39973.5336574074,2009-06-09,12:48:28
39.948114,116.313079,0,176,39973.5337152778,2009-06-09,12:48:33
39.948108,116.313042,0,168,39973.5337731481,2009-06-09,12:48:38
39.948112,116.313008,0,163,39973.5338310185,2009-06-09,12:48:43
39.948084,116.31296,0,163,39973.5338888889,2009-06-09,12:48:48
39.948035,116.312946,0,165,39973.5339467593,2009-06-09,12:48:53
39.947974,116.312925,0,159,39973.5340046296,2009-06-09,12:48:58
39.947916,116.312956,0,159,39973.5340625,2009-06-09,12:49:03
39.947884,116.31298,0,159,39973.5341203704,2009-06-09,12:49:08
39.947895,116.313003,0,161,39973.5341782407,2009-06-09,12:49:13
39.947863,116.313022,0,163,39973.5342361111,2009-06-09,12:49:18
39.947868,116.313018,0,162,39973.5342939815,2009-06-09,12:49:23
39.947868,116.313018,0,162,39973.5343287037,2009-06-09,12:49:26
39.94787,116.313013,0,162,39973.5343518518,2009-06-09,12:49:28
39.947872,116.313003,0,162,39973.5344097222,2009-06-09,12:49:33
39.947871,116.312999,0,162,39973.5344675926,2009-06-09,12:49:38
39.947871,116.312999,0,162,39973.5345023148,2009-06-09,12:49:41
39.947865,116.312993,0,162,39973.534525463,2009-06-09,12:49:43
39.947843,116.312969,0,162,39973.5345833333,2009-06-09,12:49:48
39.947842,116.31298,0,161,39973.5346412037,2009-06-09,12:49:53
39.947842,116.31298,0,161,39973.5346759259,2009-06-09,12:49:56
39.94785,116.312972,0,161,39973.5346990741,2009-06-09,12:49:58
39.947827,116.312962,0,162,39973.5347569444,2009-06-09,12:50:03
39.947803,116.312943,0,162,39973.5348148148,2009-06-09,12:50:08
39.947797,116.312941,0,162,39973.5348726852,2009-06-09,12:50:13
39.947797,116.312941,0,162,39973.5349074074,2009-06-09,12:50:16
39.947798,116.312937,0,162,39973.5349305556,2009-06-09,12:50:18
39.947807,116.312944,0,162,39973.5349884259,2009-06-09,12:50:23
39.947807,116.312944,0,162,39973.5350231482,2009-06-09,12:50:26
39.947799,116.312943,0,162,39973.5350462963,2009-06-09,12:50:28
39.9478,116.312925,0,160,39973.5351041667,2009-06-09,12:50:33
39.947791,116.312869,0,156,39973.535162037,2009-06-09,12:50:38
39.947785,116.31285,0,157,39973.5352199074,2009-06-09,12:50:43
39.94778,116.312853,0,157,39973.5352777778,2009-06-09,12:50:48
39.947776,116.312859,0,157,39973.5353356482,2009-06-09,12:50:53
39.947776,116.312859,0,157,39973.5353703704,2009-06-09,12:50:56
39.947775,116.312861,0,157,39973.5353935185,2009-06-09,12:50:58
39.947784,116.312859,0,157,39973.5354513889,2009-06-09,12:51:03
39.947787,116.312857,0,157,39973.5355092593,2009-06-09,12:51:08
39.947786,116.312863,0,158,39973.5355671296,2009-06-09,12:51:13
39.947786,116.312863,0,158,39973.5356018519,2009-06-09,12:51:16
39.947786,116.312867,0,158,39973.535625,2009-06-09,12:51:18
39.947814,116.312927,0,153,39973.5356828704,2009-06-09,12:51:23
39.947849,116.313017,0,160,39973.5357407407,2009-06-09,12:51:28
39.947837,116.313051,0,156,39973.5357986111,2009-06-09,12:51:33
39.94784,116.313067,0,154,39973.5358564815,2009-06-09,12:51:38
39.947819,116.313065,0,150,39973.5359143519,2009-06-09,12:51:43
39.947817,116.313099,0,141,39973.5359722222,2009-06-09,12:51:48
39.9478,116.313147,0,134,39973.5360300926,2009-06-09,12:51:53
39.947764,116.313197,0,133,39973.536087963,2009-06-09,12:51:58
39.947756,116.313244,0,137,39973.5361458333,2009-06-09,12:52:03
39.947743,116.313315,0,145,39973.5362037037,2009-06-09,12:52:08
39.947767,116.313362,0,147,39973.5362615741,2009-06-09,12:52:13
39.947779,116.313386,0,148,39973.5363194444,2009-06-09,12:52:18
39.94778,116.313426,0,152,39973.5363773148,2009-06-09,12:52:23
39.947774,116.313477,0,156,39973.5364351852,2009-06-09,12:52:28
39.947775,116.313529,0,165,39973.5364930556,2009-06-09,12:52:33
39.947802,116.313622,0,166,39973.5365509259,2009-06-09,12:52:38
39.947821,116.313689,0,170,39973.5366087963,2009-06-09,12:52:43
39.947843,116.313703,0,174,39973.5366666667,2009-06-09,12:52:48
39.947809,116.313806,0,188,39973.536724537,2009-06-09,12:52:53
39.947815,116.313862,0,196,39973.5367824074,2009-06-09,12:52:58
39.947829,116.313883,0,202,39973.5368402778,2009-06-09,12:53:03
39.947829,116.313883,0,202,39973.536875,2009-06-09,12:53:06
39.947826,116.313889,0,207,39973.5368981481,2009-06-09,12:53:08
39.947838,116.313895,0,212,39973.5369560185,2009-06-09,12:53:13
39.947901,116.313885,0,215,39973.5370138889,2009-06-09,12:53:18
39.947964,116.313884,0,216,39973.5370717593,2009-06-09,12:53:23
39.948039,116.31396,0,218,39973.5371296296,2009-06-09,12:53:28
39.948039,116.313996,0,219,39973.5371875,2009-06-09,12:53:33
39.948078,116.314005,0,222,39973.5372453704,2009-06-09,12:53:38
39.948095,116.314021,0,223,39973.5373032407,2009-06-09,12:53:43
39.948098,116.314092,0,224,39973.5373611111,2009-06-09,12:53:48
39.948106,116.31414,0,224,39973.5374189815,2009-06-09,12:53:53
39.948117,116.314175,0,224,39973.5374768519,2009-06-09,12:53:58
39.948115,116.314238,0,224,39973.5375347222,2009-06-09,12:54:03
39.94812,116.31426,0,224,39973.5375925926,2009-06-09,12:54:08
39.948155,116.314414,0,226,39973.537650463,2009-06-09,12:54:13
39.948168,116.314483,0,226,39973.5377083333,2009-06-09,12:54:18
39.948177,116.314572,0,225,39973.5377662037,2009-06-09,12:54:23
39.948192,116.314652,0,223,39973.5378240741,2009-06-09,12:54:28
39.948201,116.314735,0,223,39973.5378819444,2009-06-09,12:54:33
39.948208,116.314807,0,220,39973.5379398148,2009-06-09,12:54:38
39.948212,116.314849,0,215,39973.5379976852,2009-06-09,12:54:43
39.948221,116.314901,0,206,39973.5380555556,2009-06-09,12:54:48
39.948217,116.314986,0,203,39973.5381134259,2009-06-09,12:54:53
39.948232,116.315056,0,200,39973.5381712963,2009-06-09,12:54:58
39.94823,116.315107,0,197,39973.5382291667,2009-06-09,12:55:03
39.948229,116.315163,0,192,39973.538287037,2009-06-09,12:55:08
39.948246,116.315226,0,186,39973.5383449074,2009-06-09,12:55:13
39.948216,116.315341,0,183,39973.5384027778,2009-06-09,12:55:18
39.948215,116.31536,0,172,39973.5384606481,2009-06-09,12:55:23
39.948224,116.315402,0,166,39973.5385185185,2009-06-09,12:55:28
39.948239,116.315477,0,168,39973.5385763889,2009-06-09,12:55:33
39.948242,116.315549,0,171,39973.5386342593,2009-06-09,12:55:38
39.948242,116.315604,0,169,39973.5386921296,2009-06-09,12:55:43
39.948263,116.315671,0,169,39973.53875,2009-06-09,12:55:48
39.948255,116.315736,0,172,39973.5388078704,2009-06-09,12:55:53
39.948276,116.315782,0,175,39973.5388657407,2009-06-09,12:55:58
39.948269,116.315817,0,169,39973.5389236111,2009-06-09,12:56:03
39.948254,116.315869,0,166,39973.5389814815,2009-06-09,12:56:08
39.948267,116.315919,0,165,39973.5390393519,2009-06-09,12:56:13
39.948293,116.315985,0,166,39973.5390972222,2009-06-09,12:56:18
39.948299,116.316068,0,162,39973.5391550926,2009-06-09,12:56:23
39.948318,116.316073,0,160,39973.539212963,2009-06-09,12:56:28
39.948328,116.316086,0,163,39973.5392708333,2009-06-09,12:56:33
39.94831,116.316107,0,167,39973.5393287037,2009-06-09,12:56:38
39.948311,116.316165,0,171,39973.5393865741,2009-06-09,12:56:43
39.948333,116.316194,0,175,39973.5394444444,2009-06-09,12:56:48
39.948304,116.316307,0,184,39973.5395023148,2009-06-09,12:56:53
39.948317,116.316349,0,189,39973.5395601852,2009-06-09,12:56:58
39.94834,116.316389,0,193,39973.5396180556,2009-06-09,12:57:03
39.94837,116.316508,0,199,39973.5396759259,2009-06-09,12:57:08
39.948394,116.316527,0,201,39973.5397337963,2009-06-09,12:57:13
39.948422,116.316602,0,200,39973.5397916667,2009-06-09,12:57:18
39.948448,116.316623,0,198,39973.539849537,2009-06-09,12:57:23
39.948502,116.316715,0,199,39973.5399074074,2009-06-09,12:57:28
39.948557,116.316811,0,197,39973.5399652778,2009-06-09,12:57:33
39.948535,116.316892,0,194,39973.5400231481,2009-06-09,12:57:38
39.948519,116.316907,0,195,39973.5400810185,2009-06-09,12:57:43
39.94849,116.316979,0,197,39973.5401388889,2009-06-09,12:57:48
39.948477,116.317064,0,197,39973.5401967593,2009-06-09,12:57:53
39.948488,116.317087,0,197,39973.5402546296,2009-06-09,12:57:58
39.948451,116.317138,0,199,39973.5403125,2009-06-09,12:58:03
39.948389,116.31723,0,201,39973.5403703704,2009-06-09,12:58:08
39.94833,116.317229,0,202,39973.5404282407,2009-06-09,12:58:13
39.948263,116.317309,0,206,39973.5404861111,2009-06-09,12:58:18
39.948197,116.317284,0,213,39973.5405439815,2009-06-09,12:58:23
39.948182,116.317372,0,224,39973.5406018518,2009-06-09,12:58:28
39.94818,116.317418,0,231,39973.5406597222,2009-06-09,12:58:33
39.948185,116.317461,0,234,39973.5407175926,2009-06-09,12:58:38
39.948192,116.317487,0,235,39973.540775463,2009-06-09,12:58:43
39.948188,116.317507,0,235,39973.5408333333,2009-06-09,12:58:48
39.948171,116.317523,0,234,39973.5408912037,2009-06-09,12:58:53
39.948171,116.317523,0,234,39973.5409259259,2009-06-09,12:58:56
39.948172,116.317517,0,233,39973.5409490741,2009-06-09,12:58:58
39.94822,116.317525,0,237,39973.5410069444,2009-06-09,12:59:03
39.948181,116.317491,0,239,39973.5410648148,2009-06-09,12:59:08
39.948176,116.317501,0,239,39973.5411226852,2009-06-09,12:59:13
39.948181,116.317545,0,238,39973.5411805556,2009-06-09,12:59:18
39.948178,116.317564,0,236,39973.5412384259,2009-06-09,12:59:23
39.948181,116.317564,0,236,39973.5412962963,2009-06-09,12:59:28
39.948183,116.31756,0,236,39973.5413541667,2009-06-09,12:59:33
39.948183,116.31756,0,236,39973.5413888889,2009-06-09,12:59:36
39.948182,116.317565,0,236,39973.541412037,2009-06-09,12:59:38
39.948167,116.317532,0,237,39973.5414699074,2009-06-09,12:59:43
39.94817,116.317556,0,237,39973.5415277778,2009-06-09,12:59:48
39.94817,116.317556,0,237,39973.5415625,2009-06-09,12:59:51
39.948167,116.317562,0,237,39973.5415856481,2009-06-09,12:59:53
39.948163,116.317553,0,238,39973.5416435185,2009-06-09,12:59:58
39.948162,116.317549,0,237,39973.5417013889,2009-06-09,13:00:03
39.948162,116.317549,0,237,39973.5417361111,2009-06-09,13:00:06
39.948159,116.317541,0,236,39973.5417592593,2009-06-09,13:00:08
39.948166,116.317529,0,236,39973.5418171296,2009-06-09,13:00:13
39.948157,116.317528,0,237,39973.541875,2009-06-09,13:00:18
39.948143,116.317511,0,237,39973.5419328704,2009-06-09,13:00:23
39.94815,116.317533,0,237,39973.5419907407,2009-06-09,13:00:28
39.94816,116.317573,0,234,39973.5420486111,2009-06-09,13:00:33
39.94816,116.317573,0,234,39973.5420833333,2009-06-09,13:00:36
39.94816,116.317572,0,233,39973.5421064815,2009-06-09,13:00:38
39.948159,116.317557,0,234,39973.5421643518,2009-06-09,13:00:43
39.948156,116.317571,0,233,39973.5422222222,2009-06-09,13:00:48
39.94816,116.317577,0,233,39973.5422800926,2009-06-09,13:00:53
39.94816,116.317577,0,233,39973.5423148148,2009-06-09,13:00:56
39.948162,116.31757,0,232,39973.542337963,2009-06-09,13:00:58
39.948161,116.317558,0,231,39973.5423958333,2009-06-09,13:01:03
39.948157,116.317545,0,229,39973.5424537037,2009-06-09,13:01:08
39.948159,116.317547,0,229,39973.5425115741,2009-06-09,13:01:13
39.94816,116.317544,0,228,39973.5425694444,2009-06-09,13:01:18
39.94816,116.317544,0,228,39973.5426041667,2009-06-09,13:01:21
39.948165,116.317545,0,227,39973.5426273148,2009-06-09,13:01:23
39.948193,116.317552,0,219,39973.5426851852,2009-06-09,13:01:28
39.948225,116.317552,0,210,39973.5427430556,2009-06-09,13:01:33
39.948248,116.317549,0,203,39973.5428009259,2009-06-09,13:01:38
39.948267,116.317528,0,200,39973.5428587963,2009-06-09,13:01:43
39.948295,116.31753,0,198,39973.5429166667,2009-06-09,13:01:48
39.948312,116.31751,0,194,39973.542974537,2009-06-09,13:01:53
39.948349,116.317468,0,192,39973.5430324074,2009-06-09,13:01:58
39.948353,116.317463,0,191,39973.5430902778,2009-06-09,13:02:03
39.948353,116.317463,0,191,39973.543125,2009-06-09,13:02:06
39.948353,116.317463,0,191,39973.5431481482,2009-06-09,13:02:08
39.948366,116.317424,0,195,39973.5432060185,2009-06-09,13:02:13
39.948366,116.317424,0,195,39973.5432407407,2009-06-09,13:02:16
39.948373,116.317416,0,198,39973.5432638889,2009-06-09,13:02:18
39.948391,116.317396,0,198,39973.5433217593,2009-06-09,13:02:23
39.948419,116.317382,0,192,39973.5433796296,2009-06-09,13:02:28
39.948483,116.317364,0,193,39973.5434375,2009-06-09,13:02:33
39.948513,116.317354,0,194,39973.5434953704,2009-06-09,13:02:38
39.948503,116.317341,0,193,39973.5435532407,2009-06-09,13:02:43
39.948504,116.317297,0,193,39973.5436111111,2009-06-09,13:02:48
39.948495,116.317277,0,192,39973.5436689815,2009-06-09,13:02:53
39.948486,116.317253,0,192,39973.5437268519,2009-06-09,13:02:58
39.948491,116.317166,0,191,39973.5437847222,2009-06-09,13:03:03
39.948511,116.317083,0,190,39973.5438425926,2009-06-09,13:03:08
39.948513,116.317065,0,190,39973.543900463,2009-06-09,13:03:13
39.948513,116.317051,0,189,39973.5439583333,2009-06-09,13:03:18
39.948511,116.317028,0,189,39973.5440162037,2009-06-09,13:03:23
39.948494,116.316955,0,189,39973.5440740741,2009-06-09,13:03:28
39.948503,116.316907,0,188,39973.5441319444,2009-06-09,13:03:33
39.948509,116.316883,0,188,39973.5441898148,2009-06-09,13:03:38
39.948507,116.31679,0,188,39973.5442476852,2009-06-09,13:03:43
39.948524,116.316698,0,188,39973.5443055556,2009-06-09,13:03:48
39.94854,116.316615,0,188,39973.5443634259,2009-06-09,13:03:53
39.948539,116.316567,0,188,39973.5444212963,2009-06-09,13:03:58
39.948463,116.316624,0,193,39973.5444791667,2009-06-09,13:04:03
39.948453,116.316649,0,200,39973.544537037,2009-06-09,13:04:08
39.948453,116.316649,0,200,39973.5445717593,2009-06-09,13:04:11
39.948454,116.316641,0,200,39973.5445949074,2009-06-09,13:04:13
39.94844,116.316599,0,203,39973.5446527778,2009-06-09,13:04:18
39.948431,116.316529,0,206,39973.5447106481,2009-06-09,13:04:23
39.948453,116.316371,0,207,39973.5447685185,2009-06-09,13:04:28
39.948445,116.316305,0,209,39973.5448263889,2009-06-09,13:04:33
39.948453,116.316231,0,211,39973.5448842593,2009-06-09,13:04:38
39.948474,116.316129,0,214,39973.5449421296,2009-06-09,13:04:43
39.948471,116.316102,0,220,39973.545,2009-06-09,13:04:48
39.948451,116.316051,0,223,39973.5450578704,2009-06-09,13:04:53
39.948429,116.316015,0,228,39973.5451157407,2009-06-09,13:04:58
39.948414,116.315975,0,233,39973.5451736111,2009-06-09,13:05:03
39.948404,116.315987,0,235,39973.5452314815,2009-06-09,13:05:08
39.948384,116.315987,0,233,39973.5452893519,2009-06-09,13:05:13
39.948395,116.315959,0,234,39973.5453472222,2009-06-09,13:05:18
39.948417,116.315928,0,240,39973.5454050926,2009-06-09,13:05:23
39.948368,116.315915,0,244,39973.545462963,2009-06-09,13:05:28
39.948348,116.315872,0,246,39973.5455208333,2009-06-09,13:05:33
39.948351,116.315814,0,249,39973.5455787037,2009-06-09,13:05:38
39.948341,116.315785,0,251,39973.5456365741,2009-06-09,13:05:43
39.948305,116.31574,0,252,39973.5456944444,2009-06-09,13:05:48
39.948299,116.315706,0,250,39973.5457523148,2009-06-09,13:05:53
39.948273,116.315673,0,249,39973.5458101852,2009-06-09,13:05:58
39.948276,116.315623,0,246,39973.5458680556,2009-06-09,13:06:03
39.948272,116.315594,0,243,39973.5459259259,2009-06-09,13:06:08
39.948285,116.315535,0,240,39973.5459837963,2009-06-09,13:06:13
39.948275,116.315477,0,238,39973.5460416667,2009-06-09,13:06:18
39.948241,116.315452,0,236,39973.546099537,2009-06-09,13:06:23
39.948214,116.31547,0,234,39973.5461574074,2009-06-09,13:06:28
39.948182,116.315487,0,233,39973.5462152778,2009-06-09,13:06:33
39.948141,116.31549,0,230,39973.5462731481,2009-06-09,13:06:38
39.948128,116.315519,0,226,39973.5463310185,2009-06-09,13:06:43
39.948116,116.315463,0,222,39973.5463888889,2009-06-09,13:06:48
39.948083,116.315437,0,221,39973.5464467593,2009-06-09,13:06:53
39.948279,116.315665,0,186,39973.5583101852,2009-06-09,13:23:58
39.948273,116.315704,0,187,39973.5583680556,2009-06-09,13:24:03
39.948259,116.315731,0,187,39973.5584259259,2009-06-09,13:24:08
39.948251,116.315728,0,186,39973.5584837963,2009-06-09,13:24:13
39.948257,116.315733,0,186,39973.5585416667,2009-06-09,13:24:18
39.948257,116.315733,0,186,39973.5585763889,2009-06-09,13:24:21
39.948263,116.31574,0,187,39973.558599537,2009-06-09,13:24:23
39.948257,116.315753,0,188,39973.5586574074,2009-06-09,13:24:28
39.948251,116.31578,0,188,39973.5587152778,2009-06-09,13:24:33
39.948248,116.315833,0,189,39973.5587731482,2009-06-09,13:24:38
39.948251,116.315893,0,190,39973.5588310185,2009-06-09,13:24:43
39.948267,116.315926,0,189,39973.5588888889,2009-06-09,13:24:48
39.948349,116.316125,0,191,39973.5589467593,2009-06-09,13:24:53
39.948369,116.316213,0,194,39973.5590046296,2009-06-09,13:24:58
39.948374,116.316271,0,197,39973.5590625,2009-06-09,13:25:03
39.948377,116.316307,0,198,39973.5591203704,2009-06-09,13:25:08
39.948368,116.316333,0,199,39973.5591782407,2009-06-09,13:25:13
39.948336,116.316391,0,200,39973.5592361111,2009-06-09,13:25:18
39.94834,116.316418,0,203,39973.5592939815,2009-06-09,13:25:23
39.948292,116.316521,0,204,39973.5593518519,2009-06-09,13:25:28
39.948296,116.316543,0,206,39973.5594097222,2009-06-09,13:25:33
39.948313,116.316552,0,206,39973.5594675926,2009-06-09,13:25:38
39.948346,116.316579,0,208,39973.559525463,2009-06-09,13:25:43
39.948408,116.31671,0,210,39973.5595833333,2009-06-09,13:25:48
39.948439,116.316741,0,211,39973.5596412037,2009-06-09,13:25:53
39.948455,116.31674,0,212,39973.5596990741,2009-06-09,13:25:58
39.948469,116.316729,0,215,39973.5597569444,2009-06-09,13:26:03
39.948473,116.316755,0,219,39973.5598148148,2009-06-09,13:26:08
39.948466,116.316766,0,219,39973.5598726852,2009-06-09,13:26:13
39.948517,116.316887,0,222,39973.5599305556,2009-06-09,13:26:18
39.94853,116.317033,0,221,39973.5599884259,2009-06-09,13:26:23
39.948518,116.3171,0,221,39973.5600462963,2009-06-09,13:26:28
39.948501,116.317144,0,225,39973.5601041667,2009-06-09,13:26:33
39.948501,116.317144,0,225,39973.5601388889,2009-06-09,13:26:36
39.948508,116.317141,0,228,39973.560162037,2009-06-09,13:26:38
39.948508,116.317157,0,229,39973.5602199074,2009-06-09,13:26:43
39.948532,116.317189,0,230,39973.5602777778,2009-06-09,13:26:48
39.948505,116.317275,0,225,39973.5603356481,2009-06-09,13:26:53
39.948481,116.317273,0,225,39973.5603935185,2009-06-09,13:26:58
39.94845,116.317278,0,226,39973.5604513889,2009-06-09,13:27:03
39.948389,116.317241,0,231,39973.5605092593,2009-06-09,13:27:08
39.948355,116.317233,0,231,39973.5605671296,2009-06-09,13:27:13
39.948315,116.317226,0,232,39973.560625,2009-06-09,13:27:18
39.948274,116.317229,0,234,39973.5606828704,2009-06-09,13:27:23
39.94824,116.317216,0,236,39973.5607407407,2009-06-09,13:27:28
39.948197,116.317227,0,239,39973.5607986111,2009-06-09,13:27:33
39.948163,116.31725,0,239,39973.5608564815,2009-06-09,13:27:38
39.948128,116.317249,0,243,39973.5609143519,2009-06-09,13:27:43
39.948109,116.31723,0,228,39973.5609722222,2009-06-09,13:27:48
39.948086,116.31724,0,220,39973.5610300926,2009-06-09,13:27:53
39.948037,116.317245,0,212,39973.561087963,2009-06-09,13:27:58
39.948018,116.317247,0,209,39973.5611458333,2009-06-09,13:28:03
39.947994,116.317256,0,212,39973.5612037037,2009-06-09,13:28:08
39.948011,116.317287,0,219,39973.5612615741,2009-06-09,13:28:13
39.948167,116.317646,0,258,39973.5613194444,2009-06-09,13:28:18
39.948176,116.31768,0,259,39973.5613773148,2009-06-09,13:28:23
39.948206,116.317675,0,255,39973.5614351852,2009-06-09,13:28:28
39.94823,116.317674,0,249,39973.5614930556,2009-06-09,13:28:33
39.948237,116.317708,0,250,39973.5615509259,2009-06-09,13:28:38
39.948237,116.317708,0,250,39973.5615856481,2009-06-09,13:28:41
39.948235,116.317716,0,250,39973.5616087963,2009-06-09,13:28:43
39.948255,116.317699,0,248,39973.5616666667,2009-06-09,13:28:48
39.948273,116.317671,0,244,39973.561724537,2009-06-09,13:28:53
39.948285,116.317662,0,238,39973.5617824074,2009-06-09,13:28:58
39.948307,116.317678,0,232,39973.5618402778,2009-06-09,13:29:03
39.948327,116.317699,0,227,39973.5618981481,2009-06-09,13:29:08
39.948349,116.317728,0,223,39973.5619560185,2009-06-09,13:29:13
39.948358,116.317768,0,222,39973.5620138889,2009-06-09,13:29:18
39.948366,116.317806,0,220,39973.5620717593,2009-06-09,13:29:23
39.948363,116.317822,0,222,39973.5621296296,2009-06-09,13:29:28
39.948386,116.31784,0,223,39973.5621875,2009-06-09,13:29:33
39.948427,116.317826,0,224,39973.5622453704,2009-06-09,13:29:38
39.948459,116.317829,0,223,39973.5623032407,2009-06-09,13:29:43
39.948496,116.317846,0,221,39973.5623611111,2009-06-09,13:29:48
39.94852,116.317849,0,222,39973.5624189815,2009-06-09,13:29:53
39.948549,116.31784,0,226,39973.5624768519,2009-06-09,13:29:58
39.948595,116.317846,0,227,39973.5625347222,2009-06-09,13:30:03
39.94861,116.317864,0,234,39973.5625925926,2009-06-09,13:30:08
39.948656,116.317839,0,233,39973.562650463,2009-06-09,13:30:13
39.948685,116.317819,0,228,39973.5627083333,2009-06-09,13:30:18
39.94872,116.317832,0,223,39973.5627662037,2009-06-09,13:30:23
39.948723,116.317875,0,229,39973.5628240741,2009-06-09,13:30:28
39.948756,116.317883,0,231,39973.5628819444,2009-06-09,13:30:33
39.948803,116.317849,0,232,39973.5629398148,2009-06-09,13:30:38
39.948842,116.317832,0,232,39973.5629976852,2009-06-09,13:30:43
39.948874,116.317841,0,233,39973.5630555556,2009-06-09,13:30:48
39.948903,116.317848,0,232,39973.5631134259,2009-06-09,13:30:53
39.948932,116.317864,0,233,39973.5631712963,2009-06-09,13:30:58
39.948961,116.317853,0,234,39973.5632291667,2009-06-09,13:31:03
39.949011,116.317845,0,230,39973.563287037,2009-06-09,13:31:08
39.949061,116.317846,0,229,39973.5633449074,2009-06-09,13:31:13
39.949098,116.317835,0,225,39973.5634027778,2009-06-09,13:31:18
39.949157,116.317822,0,220,39973.5634606481,2009-06-09,13:31:23
39.949199,116.317825,0,215,39973.5635185185,2009-06-09,13:31:28
39.949225,116.317825,0,211,39973.5635763889,2009-06-09,13:31:33
39.949244,116.317825,0,208,39973.5636342593,2009-06-09,13:31:38
39.949223,116.317882,0,214,39973.5636921296,2009-06-09,13:31:43
39.949269,116.31786,0,212,39973.56375,2009-06-09,13:31:48
39.949314,116.317814,0,209,39973.5638078704,2009-06-09,13:31:53
39.949343,116.317796,0,210,39973.5638657407,2009-06-09,13:31:58
39.949368,116.317787,0,212,39973.5639236111,2009-06-09,13:32:03
39.949389,116.31779,0,221,39973.5639814815,2009-06-09,13:32:08
39.949409,116.317785,0,222,39973.5640393518,2009-06-09,13:32:13
39.94943,116.317774,0,221,39973.5640972222,2009-06-09,13:32:18
39.949457,116.317781,0,220,39973.5641550926,2009-06-09,13:32:23
39.949482,116.317795,0,221,39973.564212963,2009-06-09,13:32:28
39.949491,116.317799,0,221,39973.5642708333,2009-06-09,13:32:33
39.949521,116.317811,0,222,39973.5643287037,2009-06-09,13:32:38
39.949551,116.317807,0,219,39973.5643865741,2009-06-09,13:32:43
39.94957,116.317803,0,218,39973.5644444444,2009-06-09,13:32:48
39.949618,116.317751,0,217,39973.5645023148,2009-06-09,13:32:53
39.949657,116.317725,0,215,39973.5645601852,2009-06-09,13:32:58
39.949696,116.317703,0,217,39973.5646180556,2009-06-09,13:33:03
39.949707,116.317669,0,225,39973.5646759259,2009-06-09,13:33:08
39.949747,116.317701,0,227,39973.5647337963,2009-06-09,13:33:13
39.949762,116.317708,0,228,39973.5647916667,2009-06-09,13:33:18
39.94979,116.317711,0,229,39973.564849537,2009-06-09,13:33:23
39.949842,116.317731,0,227,39973.5649074074,2009-06-09,13:33:28
39.949878,116.317727,0,224,39973.5649652778,2009-06-09,13:33:33
39.949934,116.317691,0,214,39973.5650231481,2009-06-09,13:33:38
39.949955,116.317698,0,211,39973.5650810185,2009-06-09,13:33:43
39.94998,116.317697,0,208,39973.5651388889,2009-06-09,13:33:48
39.94998,116.317697,0,208,39973.5651736111,2009-06-09,13:33:51
39.949988,116.317689,0,204,39973.5651967593,2009-06-09,13:33:53
39.950021,116.317682,0,202,39973.5652546296,2009-06-09,13:33:58
39.950055,116.317667,0,199,39973.5653125,2009-06-09,13:34:03
39.95009,116.317661,0,195,39973.5653703704,2009-06-09,13:34:08
39.950118,116.317658,0,190,39973.5654282407,2009-06-09,13:34:13
39.95014,116.317659,0,189,39973.5654861111,2009-06-09,13:34:18
39.950163,116.317652,0,187,39973.5655439815,2009-06-09,13:34:23
39.950193,116.317654,0,186,39973.5656018518,2009-06-09,13:34:28
39.950214,116.317659,0,184,39973.5656597222,2009-06-09,13:34:33
39.950231,116.317653,0,183,39973.5657175926,2009-06-09,13:34:38
39.950278,116.317622,0,177,39973.565775463,2009-06-09,13:34:43
39.9503,116.317599,0,178,39973.5658333333,2009-06-09,13:34:48
39.950321,116.317575,0,179,39973.5658912037,2009-06-09,13:34:53
39.950325,116.317502,0,189,39973.5659490741,2009-06-09,13:34:58
39.950339,116.317492,0,193,39973.5660069444,2009-06-09,13:35:03
39.950357,116.317466,0,196,39973.5660648148,2009-06-09,13:35:08
39.950399,116.317439,0,202,39973.5661226852,2009-06-09,13:35:13
39.950422,116.317434,0,204,39973.5661805556,2009-06-09,13:35:18
39.950454,116.317439,0,206,39973.5662384259,2009-06-09,13:35:23
39.9505,116.317457,0,212,39973.5662962963,2009-06-09,13:35:28
39.950516,116.317456,0,215,39973.5663541667,2009-06-09,13:35:33
39.950556,116.317475,0,213,39973.566412037,2009-06-09,13:35:38
39.950569,116.317498,0,215,39973.5664699074,2009-06-09,13:35:43
39.950659,116.317479,0,207,39973.5665277778,2009-06-09,13:35:48
39.950672,116.317571,0,198,39973.5665856482,2009-06-09,13:35:53
39.950698,116.3176,0,192,39973.5666435185,2009-06-09,13:35:58
39.950723,116.317626,0,187,39973.5667013889,2009-06-09,13:36:03
39.950789,116.317567,0,180,39973.5667592593,2009-06-09,13:36:08
39.950819,116.317569,0,174,39973.5668171296,2009-06-09,13:36:13
39.950845,116.317561,0,169,39973.566875,2009-06-09,13:36:18
39.950871,116.317556,0,167,39973.5669328704,2009-06-09,13:36:23
39.950889,116.317578,0,164,39973.5669907407,2009-06-09,13:36:28
39.950925,116.317574,0,164,39973.5670486111,2009-06-09,13:36:33
39.950944,116.317567,0,163,39973.5671064815,2009-06-09,13:36:38
39.950973,116.317547,0,163,39973.5671643519,2009-06-09,13:36:43
39.95101,116.31754,0,163,39973.5672222222,2009-06-09,13:36:48
39.951049,116.317534,0,162,39973.5672800926,2009-06-09,13:36:53
39.951065,116.317546,0,162,39973.567337963,2009-06-09,13:36:58
39.951095,116.317538,0,163,39973.5673958333,2009-06-09,13:37:03
39.951114,116.317514,0,163,39973.5674537037,2009-06-09,13:37:08
39.951144,116.317511,0,163,39973.5675115741,2009-06-09,13:37:13
39.951172,116.317499,0,164,39973.5675694444,2009-06-09,13:37:18
39.951139,116.317549,0,170,39973.5676273148,2009-06-09,13:37:23
39.951169,116.317523,0,173,39973.5676851852,2009-06-09,13:37:28
39.951211,116.317501,0,181,39973.5677430556,2009-06-09,13:37:33
39.951212,116.317442,0,185,39973.5678009259,2009-06-09,13:37:38
39.951235,116.317402,0,188,39973.5678587963,2009-06-09,13:37:43
39.951225,116.317444,0,194,39973.5679166667,2009-06-09,13:37:48
39.951325,116.317289,0,193,39973.567974537,2009-06-09,13:37:53
39.951367,116.317232,0,187,39973.5680324074,2009-06-09,13:37:58
39.951381,116.317213,0,187,39973.5680902778,2009-06-09,13:38:03
39.951394,116.317194,0,188,39973.5681481481,2009-06-09,13:38:08
39.951404,116.317169,0,189,39973.5682060185,2009-06-09,13:38:13
39.951419,116.317134,0,193,39973.5682638889,2009-06-09,13:38:18
39.951447,116.317124,0,197,39973.5683217593,2009-06-09,13:38:23
39.951475,116.317126,0,201,39973.5683796296,2009-06-09,13:38:28
39.951517,116.317131,0,205,39973.5684375,2009-06-09,13:38:33
39.951545,116.317119,0,207,39973.5684953704,2009-06-09,13:38:38
39.951588,116.317151,0,210,39973.5685532407,2009-06-09,13:38:43
39.951597,116.317154,0,211,39973.5686111111,2009-06-09,13:38:48
39.951632,116.317188,0,213,39973.5686689815,2009-06-09,13:38:53
39.951645,116.317187,0,214,39973.5687268519,2009-06-09,13:38:58
39.951749,116.317365,0,214,39973.5687847222,2009-06-09,13:39:03
39.951801,116.317398,0,214,39973.5688425926,2009-06-09,13:39:08
39.951857,116.317426,0,213,39973.568900463,2009-06-09,13:39:13
39.951898,116.317426,0,212,39973.5689583333,2009-06-09,13:39:18
39.951933,116.317427,0,211,39973.5690162037,2009-06-09,13:39:23
39.951963,116.317436,0,209,39973.5690740741,2009-06-09,13:39:28
39.952,116.317421,0,209,39973.5691319444,2009-06-09,13:39:33
39.952013,116.317408,0,211,39973.5691898148,2009-06-09,13:39:38
39.952061,116.317412,0,213,39973.5692476852,2009-06-09,13:39:43
39.9521,116.317394,0,216,39973.5693055556,2009-06-09,13:39:48
39.952143,116.31742,0,211,39973.5693634259,2009-06-09,13:39:53
39.952176,116.317426,0,203,39973.5694212963,2009-06-09,13:39:58
39.952192,116.317399,0,203,39973.5694791667,2009-06-09,13:40:03
39.952213,116.317416,0,199,39973.569537037,2009-06-09,13:40:08
39.952227,116.317435,0,195,39973.5695949074,2009-06-09,13:40:13
39.952239,116.317429,0,194,39973.5696527778,2009-06-09,13:40:18
39.952236,116.317467,0,196,39973.5697106481,2009-06-09,13:40:23
39.952217,116.317511,0,196,39973.5697685185,2009-06-09,13:40:28
39.952192,116.317583,0,198,39973.5698263889,2009-06-09,13:40:33
39.95221,116.317589,0,197,39973.5698842593,2009-06-09,13:40:38
39.952241,116.317568,0,204,39973.5699421296,2009-06-09,13:40:43
39.952299,116.317532,0,214,39973.57,2009-06-09,13:40:48
39.952335,116.317536,0,217,39973.5700578704,2009-06-09,13:40:53
39.95237,116.31757,0,221,39973.5701157407,2009-06-09,13:40:58
39.952413,116.317571,0,223,39973.5701736111,2009-06-09,13:41:03
39.952421,116.317595,0,224,39973.5702314815,2009-06-09,13:41:08
39.952451,116.317611,0,230,39973.5702893519,2009-06-09,13:41:13
39.95249,116.317603,0,231,39973.5703472222,2009-06-09,13:41:18
39.95253,116.317592,0,232,39973.5704050926,2009-06-09,13:41:23
39.952554,116.317611,0,237,39973.570462963,2009-06-09,13:41:28
39.952537,116.317621,0,244,39973.5705208333,2009-06-09,13:41:33
39.952566,116.317635,0,246,39973.5705787037,2009-06-09,13:41:38
39.952566,116.31762,0,248,39973.5706365741,2009-06-09,13:41:43
39.952643,116.317535,0,249,39973.5706944444,2009-06-09,13:41:48
39.9527,116.317439,0,244,39973.5707523148,2009-06-09,13:41:53
39.952773,116.317407,0,247,39973.5708101852,2009-06-09,13:41:58
39.952834,116.317348,0,243,39973.5708680556,2009-06-09,13:42:03
39.952853,116.317325,0,236,39973.5709259259,2009-06-09,13:42:08
39.952953,116.317307,0,226,39973.5709837963,2009-06-09,13:42:13
39.952984,116.317313,0,218,39973.5710416667,2009-06-09,13:42:18
39.953032,116.317275,0,212,39973.571099537,2009-06-09,13:42:23
39.953087,116.317249,0,205,39973.5711574074,2009-06-09,13:42:28
39.953138,116.317235,0,198,39973.5712152778,2009-06-09,13:42:33
39.953169,116.31723,0,191,39973.5712731481,2009-06-09,13:42:38
39.953202,116.317228,0,190,39973.5713310185,2009-06-09,13:42:43
39.953243,116.317208,0,188,39973.5713888889,2009-06-09,13:42:48
39.953277,116.317221,0,181,39973.5714467593,2009-06-09,13:42:53
39.95331,116.317226,0,178,39973.5715046296,2009-06-09,13:42:58
39.953327,116.317215,0,177,39973.5715625,2009-06-09,13:43:03
39.953341,116.317229,0,182,39973.5716203704,2009-06-09,13:43:08
39.953363,116.317248,0,183,39973.5716782407,2009-06-09,13:43:13
39.953387,116.317231,0,189,39973.5717361111,2009-06-09,13:43:18
39.953408,116.317256,0,192,39973.5717939815,2009-06-09,13:43:23
39.953435,116.317261,0,192,39973.5718518518,2009-06-09,13:43:28
39.953441,116.317292,0,192,39973.5719097222,2009-06-09,13:43:33
39.953489,116.317242,0,191,39973.5719675926,2009-06-09,13:43:38
39.953564,116.317192,0,190,39973.572025463,2009-06-09,13:43:43
39.953609,116.317192,0,192,39973.5720833333,2009-06-09,13:43:48
39.953616,116.31721,0,196,39973.5721412037,2009-06-09,13:43:53
39.953622,116.317235,0,195,39973.5721990741,2009-06-09,13:43:58
39.953656,116.317248,0,192,39973.5722569444,2009-06-09,13:44:03
39.953798,116.317116,0,192,39973.5723148148,2009-06-09,13:44:08
39.953834,116.31711,0,194,39973.5723726852,2009-06-09,13:44:13
39.953865,116.317112,0,195,39973.5724305556,2009-06-09,13:44:18
39.953884,116.317127,0,200,39973.5724884259,2009-06-09,13:44:23
39.953908,116.317138,0,205,39973.5725462963,2009-06-09,13:44:28
39.953933,116.317159,0,208,39973.5726041667,2009-06-09,13:44:33
39.953948,116.317174,0,209,39973.572662037,2009-06-09,13:44:38
39.953992,116.31719,0,207,39973.5727199074,2009-06-09,13:44:43
39.954035,116.317211,0,206,39973.5727777778,2009-06-09,13:44:48
39.954056,116.31721,0,206,39973.5728356481,2009-06-09,13:44:53
39.954095,116.317183,0,206,39973.5728935185,2009-06-09,13:44:58
39.95415,116.317196,0,206,39973.5729513889,2009-06-09,13:45:03
39.9542,116.317168,0,207,39973.5730092593,2009-06-09,13:45:08
39.954234,116.317159,0,209,39973.5730671296,2009-06-09,13:45:13
39.954263,116.317155,0,210,39973.573125,2009-06-09,13:45:18
39.954303,116.317155,0,209,39973.5731828704,2009-06-09,13:45:23
39.954328,116.317166,0,206,39973.5732407407,2009-06-09,13:45:28
39.954341,116.317176,0,204,39973.5732986111,2009-06-09,13:45:33
39.954374,116.317195,0,202,39973.5733564815,2009-06-09,13:45:38
39.954414,116.317179,0,203,39973.5734143518,2009-06-09,13:45:43
39.954479,116.317131,0,200,39973.5734722222,2009-06-09,13:45:48
39.954516,116.317124,0,201,39973.5735300926,2009-06-09,13:45:53
39.954531,116.317128,0,201,39973.573587963,2009-06-09,13:45:58
39.954544,116.317108,0,201,39973.5736458333,2009-06-09,13:46:03
39.954579,116.317117,0,201,39973.5737037037,2009-06-09,13:46:08
39.954603,116.317112,0,197,39973.5737615741,2009-06-09,13:46:13
39.954627,116.317114,0,197,39973.5738194444,2009-06-09,13:46:18
39.954666,116.31707,0,185,39973.5738773148,2009-06-09,13:46:23
39.954738,116.317004,0,175,39973.5739351852,2009-06-09,13:46:28
39.954796,116.316962,0,169,39973.5739930556,2009-06-09,13:46:33
39.954824,116.316951,0,170,39973.5740509259,2009-06-09,13:46:38
39.954866,116.316916,0,167,39973.5741087963,2009-06-09,13:46:43
39.954882,116.316928,0,167,39973.5741666667,2009-06-09,13:46:48
39.954915,116.31695,0,167,39973.574224537,2009-06-09,13:46:53
39.954929,116.316952,0,167,39973.5742824074,2009-06-09,13:46:58
39.954955,116.316941,0,168,39973.5743402778,2009-06-09,13:47:03
39.95498,116.316951,0,170,39973.5743981482,2009-06-09,13:47:08
39.955005,116.316964,0,164,39973.5744560185,2009-06-09,13:47:13
39.95502,116.316984,0,160,39973.5745138889,2009-06-09,13:47:18
39.955047,116.31697,0,162,39973.5745717593,2009-06-09,13:47:23
39.955075,116.316956,0,159,39973.5746296296,2009-06-09,13:47:28
39.9551,116.316949,0,154,39973.5746875,2009-06-09,13:47:33
39.955123,116.316935,0,161,39973.5747453704,2009-06-09,13:47:38
39.955198,116.316898,0,162,39973.5748032407,2009-06-09,13:47:43
39.955248,116.316882,0,160,39973.5748611111,2009-06-09,13:47:48
39.955276,116.316894,0,158,39973.5749189815,2009-06-09,13:47:53
39.955303,116.31692,0,156,39973.5749768519,2009-06-09,13:47:58
39.955332,116.316904,0,150,39973.5750347222,2009-06-09,13:48:03
39.955369,116.316857,0,146,39973.5750925926,2009-06-09,13:48:08
39.955369,116.316857,0,146,39973.5751273148,2009-06-09,13:48:11
39.95537,116.31685,0,143,39973.575150463,2009-06-09,13:48:13
39.955355,116.31684,0,139,39973.5752083333,2009-06-09,13:48:18
39.955365,116.316829,0,139,39973.5752662037,2009-06-09,13:48:23
39.955354,116.316844,0,140,39973.5753240741,2009-06-09,13:48:28
39.955369,116.316866,0,145,39973.5753819444,2009-06-09,13:48:33
39.955372,116.316867,0,145,39973.5754398148,2009-06-09,13:48:38
39.955374,116.316867,0,145,39973.5754976852,2009-06-09,13:48:43
39.955375,116.316867,0,145,39973.5755555556,2009-06-09,13:48:48
39.955374,116.316872,0,145,39973.5756134259,2009-06-09,13:48:53
39.955374,116.316872,0,145,39973.5756481481,2009-06-09,13:48:56
39.955378,116.316869,0,146,39973.5756712963,2009-06-09,13:48:58
39.955387,116.316844,0,149,39973.5757291667,2009-06-09,13:49:03
39.955412,116.316851,0,149,39973.575787037,2009-06-09,13:49:08
39.95541,116.316859,0,152,39973.5758449074,2009-06-09,13:49:13
39.955413,116.316853,0,153,39973.5759027778,2009-06-09,13:49:18
39.955413,116.316853,0,153,39973.5759375,2009-06-09,13:49:21
39.955413,116.316855,0,153,39973.5759606481,2009-06-09,13:49:23
39.955431,116.316832,0,155,39973.5760185185,2009-06-09,13:49:28
39.955449,116.316818,0,158,39973.5760763889,2009-06-09,13:49:33
39.955467,116.31682,0,160,39973.5761342593,2009-06-09,13:49:38
39.955507,116.316827,0,162,39973.5761921296,2009-06-09,13:49:43
39.955542,116.316826,0,162,39973.57625,2009-06-09,13:49:48
39.955548,116.316806,0,165,39973.5763078704,2009-06-09,13:49:53
39.955557,116.31679,0,170,39973.5763657407,2009-06-09,13:49:58
39.955576,116.31678,0,174,39973.5764236111,2009-06-09,13:50:03
39.95561,116.316744,0,177,39973.5764814815,2009-06-09,13:50:08
39.955634,116.316715,0,186,39973.5765393519,2009-06-09,13:50:13
39.955638,116.316705,0,192,39973.5765972222,2009-06-09,13:50:18
39.955647,116.31666,0,196,39973.5766550926,2009-06-09,13:50:23
39.955626,116.316611,0,201,39973.576712963,2009-06-09,13:50:28
39.955612,116.31655,0,210,39973.5767708333,2009-06-09,13:50:33
39.955592,116.316513,0,214,39973.5768287037,2009-06-09,13:50:38
39.95559,116.316498,0,221,39973.5768865741,2009-06-09,13:50:43
39.955591,116.316488,0,227,39973.5769444444,2009-06-09,13:50:48
39.955682,116.316346,0,220,39973.5770023148,2009-06-09,13:50:53
39.955725,116.316299,0,218,39973.5770601852,2009-06-09,13:50:58
39.955853,116.316299,0,218,39973.5771180556,2009-06-09,13:51:03
39.955886,116.316249,0,219,39973.5771759259,2009-06-09,13:51:08
39.955899,116.316207,0,219,39973.5772337963,2009-06-09,13:51:13
39.955944,116.316174,0,222,39973.5772916667,2009-06-09,13:51:18
39.955927,116.316144,0,220,39973.577349537,2009-06-09,13:51:23
39.955912,116.316101,0,223,39973.5774074074,2009-06-09,13:51:28
39.955889,116.316055,0,224,39973.5774652778,2009-06-09,13:51:33
39.955912,116.315964,0,227,39973.5775231481,2009-06-09,13:51:38
39.955908,116.315909,0,233,39973.5775810185,2009-06-09,13:51:43
39.955867,116.315953,0,237,39973.5776388889,2009-06-09,13:51:48
39.955837,116.315955,0,236,39973.5776967593,2009-06-09,13:51:53
39.955877,116.315987,0,232,39973.5777546296,2009-06-09,13:51:58
39.955864,116.316015,0,224,39973.5778125,2009-06-09,13:52:03
39.955854,116.316048,0,217,39973.5778703704,2009-06-09,13:52:08
39.955849,116.316088,0,213,39973.5779282407,2009-06-09,13:52:13
39.955832,116.316132,0,208,39973.5779861111,2009-06-09,13:52:18
39.955834,116.316171,0,202,39973.5780439815,2009-06-09,13:52:23
39.955828,116.316214,0,198,39973.5781018519,2009-06-09,13:52:28
39.955839,116.316265,0,192,39973.5781597222,2009-06-09,13:52:33
39.955845,116.316302,0,188,39973.5782175926,2009-06-09,13:52:38
39.955849,116.316333,0,187,39973.578275463,2009-06-09,13:52:43
39.955861,116.316379,0,186,39973.5783333333,2009-06-09,13:52:48
39.955882,116.316424,0,183,39973.5783912037,2009-06-09,13:52:53
39.955872,116.316463,0,181,39973.5784490741,2009-06-09,13:52:58
39.95588,116.316492,0,180,39973.5785069444,2009-06-09,13:53:03
39.955907,116.31652,0,179,39973.5785648148,2009-06-09,13:53:08
39.955916,116.316536,0,181,39973.5786226852,2009-06-09,13:53:13
39.95595,116.316468,0,186,39973.5786805556,2009-06-09,13:53:18
39.956014,116.316386,0,192,39973.5787384259,2009-06-09,13:53:23
39.956047,116.316395,0,197,39973.5787962963,2009-06-09,13:53:28
39.956056,116.316436,0,201,39973.5788541667,2009-06-09,13:53:33
39.956079,116.316456,0,203,39973.578912037,2009-06-09,13:53:38
39.956104,116.316451,0,206,39973.5789699074,2009-06-09,13:53:43
39.956159,116.316424,0,212,39973.5790277778,2009-06-09,13:53:48
39.956171,116.316484,0,217,39973.5790856481,2009-06-09,13:53:53
39.9562,116.316529,0,222,39973.5791435185,2009-06-09,13:53:58
39.956227,116.316571,0,224,39973.5792013889,2009-06-09,13:54:03
39.956218,116.316669,0,228,39973.5792592593,2009-06-09,13:54:08
39.956233,116.316705,0,230,39973.5793171296,2009-06-09,13:54:13
39.956278,116.31671,0,233,39973.579375,2009-06-09,13:54:18
39.956313,116.316741,0,236,39973.5794328704,2009-06-09,13:54:23
39.956356,116.316728,0,240,39973.5794907407,2009-06-09,13:54:28
39.956434,116.316683,0,246,39973.5795486111,2009-06-09,13:54:33
39.956486,116.316649,0,253,39973.5796064815,2009-06-09,13:54:38
39.956522,116.316651,0,259,39973.5796643518,2009-06-09,13:54:43
39.956532,116.316676,0,261,39973.5797222222,2009-06-09,13:54:48
39.956586,116.316666,0,264,39973.5797800926,2009-06-09,13:54:53
39.956636,116.316681,0,267,39973.579837963,2009-06-09,13:54:58
39.956693,116.316666,0,269,39973.5798958333,2009-06-09,13:55:03
39.956699,116.316683,0,270,39973.5799537037,2009-06-09,13:55:08
39.956705,116.316671,0,272,39973.5800115741,2009-06-09,13:55:13
39.956705,116.316671,0,272,39973.5800462963,2009-06-09,13:55:16
39.9567,116.316663,0,275,39973.5800694444,2009-06-09,13:55:18
39.956682,116.316679,0,273,39973.5801273148,2009-06-09,13:55:23
39.956682,116.316679,0,273,39973.580162037,2009-06-09,13:55:26
39.956679,116.316673,0,274,39973.5801851852,2009-06-09,13:55:28
39.956661,116.316691,0,274,39973.5802430556,2009-06-09,13:55:33
39.956616,116.316781,0,274,39973.5803009259,2009-06-09,13:55:38
39.956577,116.316837,0,274,39973.5803587963,2009-06-09,13:55:43
39.956505,116.316918,0,275,39973.5804166667,2009-06-09,13:55:48
39.956421,116.316953,0,275,39973.580474537,2009-06-09,13:55:53
39.95641,116.31699,0,275,39973.5805324074,2009-06-09,13:55:58
39.956398,116.317045,0,276,39973.5805902778,2009-06-09,13:56:03
39.956367,116.31709,0,276,39973.5806481481,2009-06-09,13:56:08
39.956345,116.317141,0,276,39973.5807060185,2009-06-09,13:56:13
39.956346,116.317154,0,276,39973.5807638889,2009-06-09,13:56:18
39.956367,116.31711,0,276,39973.5808217593,2009-06-09,13:56:23
39.956396,116.317056,0,277,39973.5808796296,2009-06-09,13:56:28
39.956396,116.317056,0,277,39973.5809143518,2009-06-09,13:56:31
39.956402,116.31705,0,277,39973.5809375,2009-06-09,13:56:33
39.956526,116.316985,0,280,39973.5809953704,2009-06-09,13:56:38
39.956656,116.316873,0,282,39973.5810532407,2009-06-09,13:56:43
39.956709,116.316845,0,282,39973.5811111111,2009-06-09,13:56:48
39.956643,116.316811,0,282,39973.5811689815,2009-06-09,13:56:53
39.956512,116.31682,0,283,39973.5812268518,2009-06-09,13:56:58
39.956487,116.316786,0,284,39973.5812847222,2009-06-09,13:57:03
39.956462,116.316759,0,284,39973.5813425926,2009-06-09,13:57:08
39.956435,116.316746,0,283,39973.581400463,2009-06-09,13:57:13
39.956395,116.316765,0,283,39973.5814583333,2009-06-09,13:57:18
39.956334,116.316796,0,281,39973.5815162037,2009-06-09,13:57:23
39.956278,116.316822,0,280,39973.5815740741,2009-06-09,13:57:28
39.956257,116.316828,0,280,39973.5816319444,2009-06-09,13:57:33
39.956206,116.316836,0,280,39973.5816898148,2009-06-09,13:57:38
39.956146,116.316874,0,281,39973.5817476852,2009-06-09,13:57:43
39.956106,116.316891,0,282,39973.5818055556,2009-06-09,13:57:48
39.956038,116.31692,0,284,39973.5818634259,2009-06-09,13:57:53
39.956016,116.316901,0,288,39973.5819212963,2009-06-09,13:57:58
39.956017,116.31687,0,292,39973.5819791667,2009-06-09,13:58:03
39.955962,116.316874,0,288,39973.582037037,2009-06-09,13:58:08
39.955896,116.316864,0,285,39973.5820949074,2009-06-09,13:58:13
39.955813,116.316899,0,283,39973.5821527778,2009-06-09,13:58:18
39.955763,116.316872,0,280,39973.5822106482,2009-06-09,13:58:23
39.955738,116.316839,0,282,39973.5822685185,2009-06-09,13:58:28
39.955769,116.316789,0,282,39973.5823263889,2009-06-09,13:58:33
39.955765,116.316777,0,278,39973.5823842593,2009-06-09,13:58:38
39.955786,116.316729,0,270,39973.5824421296,2009-06-09,13:58:43
39.955791,116.316668,0,266,39973.5825,2009-06-09,13:58:48
39.955791,116.316581,0,257,39973.5825578704,2009-06-09,13:58:53
39.955838,116.316491,0,250,39973.5826157407,2009-06-09,13:58:58
39.955839,116.316432,0,244,39973.5826736111,2009-06-09,13:59:03
39.955839,116.316368,0,241,39973.5827314815,2009-06-09,13:59:08
39.955892,116.316223,0,235,39973.5827893519,2009-06-09,13:59:13
39.955887,116.316141,0,234,39973.5828472222,2009-06-09,13:59:18
39.955877,116.316066,0,232,39973.5829050926,2009-06-09,13:59:23
39.95587,116.316022,0,232,39973.582962963,2009-06-09,13:59:28
39.955893,116.315995,0,226,39973.5830208333,2009-06-09,13:59:33
39.955892,116.315976,0,222,39973.5830787037,2009-06-09,13:59:38
39.95588,116.315965,0,221,39973.5831365741,2009-06-09,13:59:43
39.955864,116.315941,0,219,39973.5831944444,2009-06-09,13:59:48
39.955853,116.315919,0,219,39973.5832523148,2009-06-09,13:59:53
39.955879,116.315874,0,217,39973.5833101852,2009-06-09,13:59:58
39.955852,116.315866,0,214,39973.5833680556,2009-06-09,14:00:03
39.955772,116.315837,0,212,39973.5834259259,2009-06-09,14:00:08
39.955748,116.315794,0,210,39973.5834837963,2009-06-09,14:00:13
39.955699,116.315687,0,208,39973.5835416667,2009-06-09,14:00:18
39.955692,116.315614,0,205,39973.583599537,2009-06-09,14:00:23
39.955684,116.315542,0,201,39973.5836574074,2009-06-09,14:00:28
39.955666,116.315469,0,201,39973.5837152778,2009-06-09,14:00:33
39.955656,116.315419,0,200,39973.5837731481,2009-06-09,14:00:38
39.955658,116.315355,0,198,39973.5838310185,2009-06-09,14:00:43
39.955651,116.315287,0,197,39973.5838888889,2009-06-09,14:00:48
39.955627,116.315226,0,196,39973.5839467593,2009-06-09,14:00:53
39.955629,116.315189,0,196,39973.5840046296,2009-06-09,14:00:58
39.955615,116.315157,0,197,39973.5840625,2009-06-09,14:01:03
39.955614,116.315132,0,198,39973.5841203704,2009-06-09,14:01:08
39.955605,116.315096,0,201,39973.5841782407,2009-06-09,14:01:13
39.955628,116.315051,0,212,39973.5842361111,2009-06-09,14:01:18
39.955643,116.314988,0,219,39973.5842939815,2009-06-09,14:01:23
39.955649,116.314939,0,229,39973.5843518519,2009-06-09,14:01:28
39.955638,116.314905,0,234,39973.5844097222,2009-06-09,14:01:33
39.955653,116.31487,0,241,39973.5844675926,2009-06-09,14:01:38
39.955675,116.314751,0,240,39973.584525463,2009-06-09,14:01:43
39.955676,116.314679,0,243,39973.5845833333,2009-06-09,14:01:48
39.955673,116.314344,0,257,39973.5865740741,2009-06-09,14:04:40
39.955676,116.314296,0,253,39973.5866319444,2009-06-09,14:04:45
39.955694,116.314234,0,249,39973.5866898148,2009-06-09,14:04:50
39.955698,116.314201,0,247,39973.5867476852,2009-06-09,14:04:55
39.955718,116.314133,0,243,39973.5868055556,2009-06-09,14:05:00
39.955712,116.314109,0,243,39973.5868634259,2009-06-09,14:05:05
39.95572,116.31407,0,239,39973.5869212963,2009-06-09,14:05:10
39.955732,116.314049,0,236,39973.5869791667,2009-06-09,14:05:15
39.955728,116.314039,0,231,39973.587037037,2009-06-09,14:05:20
39.955736,116.313985,0,225,39973.5870949074,2009-06-09,14:05:25
39.955738,116.313948,0,222,39973.5871527778,2009-06-09,14:05:30
39.955722,116.313939,0,221,39973.5872106481,2009-06-09,14:05:35
39.955701,116.313923,0,221,39973.5872685185,2009-06-09,14:05:40
39.955688,116.313911,0,221,39973.5873263889,2009-06-09,14:05:45
39.955663,116.313928,0,219,39973.5873842593,2009-06-09,14:05:50
39.955663,116.313928,0,219,39973.5874189815,2009-06-09,14:05:53
39.95567,116.313933,0,217,39973.5874421296,2009-06-09,14:05:55
39.955688,116.313948,0,218,39973.5875,2009-06-09,14:06:00
39.955688,116.313948,0,218,39973.5875347222,2009-06-09,14:06:03
39.955692,116.313954,0,218,39973.5875578704,2009-06-09,14:06:05
39.955702,116.313941,0,217,39973.5876157407,2009-06-09,14:06:10
39.955695,116.313908,0,214,39973.5876736111,2009-06-09,14:06:15
39.955698,116.313873,0,212,39973.5877314815,2009-06-09,14:06:20
39.955694,116.313828,0,209,39973.5877893518,2009-06-09,14:06:25
39.955707,116.313749,0,202,39973.5878472222,2009-06-09,14:06:30
39.955724,116.313721,0,196,39973.5879050926,2009-06-09,14:06:35
39.955717,116.313678,0,192,39973.587962963,2009-06-09,14:06:40
39.955723,116.313622,0,186,39973.5880208333,2009-06-09,14:06:45
39.955716,116.313561,0,183,39973.5880787037,2009-06-09,14:06:50
39.95572,116.313526,0,181,39973.5881365741,2009-06-09,14:06:55
39.95571,116.313489,0,179,39973.5881944444,2009-06-09,14:07:00
39.955678,116.313439,0,177,39973.5882523148,2009-06-09,14:07:05
39.955673,116.31338,0,176,39973.5883101852,2009-06-09,14:07:10
39.955684,116.313339,0,176,39973.5883680556,2009-06-09,14:07:15
39.955712,116.313283,0,176,39973.5884259259,2009-06-09,14:07:20
39.955706,116.313242,0,175,39973.5884837963,2009-06-09,14:07:25
39.955697,116.313219,0,176,39973.5885416667,2009-06-09,14:07:30
39.955728,116.313192,0,173,39973.588599537,2009-06-09,14:07:35
39.955721,116.313122,0,170,39973.5886574074,2009-06-09,14:07:40
39.955731,116.313087,0,167,39973.5887152778,2009-06-09,14:07:45
39.955719,116.313032,0,166,39973.5887731481,2009-06-09,14:07:50
39.95572,116.312975,0,165,39973.5888310185,2009-06-09,14:07:55
39.955734,116.312937,0,163,39973.5888888889,2009-06-09,14:08:00
39.955733,116.312896,0,161,39973.5889467593,2009-06-09,14:08:05
39.955723,116.312855,0,159,39973.5890046296,2009-06-09,14:08:10
39.955715,116.312811,0,158,39973.5890625,2009-06-09,14:08:15
39.955705,116.312735,0,157,39973.5891203704,2009-06-09,14:08:20
39.9557,116.312675,0,159,39973.5891782407,2009-06-09,14:08:25
39.955683,116.312612,0,156,39973.5892361111,2009-06-09,14:08:30
39.955683,116.312612,0,156,39973.5892708333,2009-06-09,14:08:33
39.955676,116.312608,0,156,39973.5892939815,2009-06-09,14:08:35
39.955684,116.312638,0,157,39973.5893518519,2009-06-09,14:08:40
39.955676,116.312645,0,156,39973.5894097222,2009-06-09,14:08:45
39.955676,116.312645,0,156,39973.5894444444,2009-06-09,14:08:48
39.955684,116.312644,0,156,39973.5894675926,2009-06-09,14:08:50
39.955695,116.312597,0,158,39973.589525463,2009-06-09,14:08:55
39.955711,116.312554,0,157,39973.5895833333,2009-06-09,14:09:00
39.955726,116.312501,0,156,39973.5896412037,2009-06-09,14:09:05
39.955737,116.312497,0,156,39973.5896990741,2009-06-09,14:09:10
39.955728,116.312465,0,155,39973.5897569444,2009-06-09,14:09:15
39.955736,116.312421,0,157,39973.5898148148,2009-06-09,14:09:20
39.95574,116.312381,0,157,39973.5898726852,2009-06-09,14:09:25
39.955737,116.312322,0,156,39973.5899305556,2009-06-09,14:09:30
39.955726,116.312271,0,159,39973.5899884259,2009-06-09,14:09:35
39.955721,116.312216,0,161,39973.5900462963,2009-06-09,14:09:40
39.95575,116.312175,0,164,39973.5901041667,2009-06-09,14:09:45
39.955752,116.31213,0,166,39973.590162037,2009-06-09,14:09:50
39.955739,116.312068,0,167,39973.5902199074,2009-06-09,14:09:55
39.955724,116.312032,0,168,39973.5902777778,2009-06-09,14:10:00
39.955733,116.311987,0,166,39973.5903356481,2009-06-09,14:10:05
39.955722,116.31195,0,167,39973.5903935185,2009-06-09,14:10:10
39.955796,116.311812,0,170,39973.5945023148,2009-06-09,14:16:05
39.95582,116.311431,0,158,39973.5945601852,2009-06-09,14:16:10
39.955825,116.311077,0,156,39973.5946180556,2009-06-09,14:16:15
39.955913,116.310467,0,143,39973.5946759259,2009-06-09,14:16:20
39.9559,116.30991,0,134,39973.5947337963,2009-06-09,14:16:25
39.95583,116.309343,0,125,39973.5947916667,2009-06-09,14:16:30
39.955797,116.30878,0,119,39973.594849537,2009-06-09,14:16:35
39.95579,116.308252,0,112,39973.5949074074,2009-06-09,14:16:40
39.955825,116.307639,0,103,39973.5949652778,2009-06-09,14:16:45
39.955829,116.30714,0,95,39973.5950231481,2009-06-09,14:16:50
39.955833,116.306648,0,90,39973.5950810185,2009-06-09,14:16:55
39.955858,116.306065,0,79,39973.5951388889,2009-06-09,14:17:00
39.95588,116.305561,0,70,39973.5951967593,2009-06-09,14:17:05
39.955872,116.305116,0,63,39973.5952546296,2009-06-09,14:17:10
39.955789,116.304744,0,55,39973.5953125,2009-06-09,14:17:15
39.955768,116.304528,0,49,39973.5953703704,2009-06-09,14:17:20
39.955737,116.304426,0,44,39973.5954282407,2009-06-09,14:17:25
39.955703,116.304378,0,43,39973.5954861111,2009-06-09,14:17:30
39.955697,116.304367,0,42,39973.5955439815,2009-06-09,14:17:35
39.955724,116.304345,0,40,39973.5956018518,2009-06-09,14:17:40
39.955754,116.304093,0,47,39973.5956597222,2009-06-09,14:17:45
39.955787,116.303763,0,59,39973.5957175926,2009-06-09,14:17:50
39.955786,116.303511,0,63,39973.595775463,2009-06-09,14:17:55
39.955998,116.303394,0,61,39973.5958333333,2009-06-09,14:18:00
39.956278,116.30326,0,63,39973.5958912037,2009-06-09,14:18:05
39.956638,116.303199,0,66,39973.5959490741,2009-06-09,14:18:10
39.957034,116.303204,0,70,39973.5960069444,2009-06-09,14:18:15
39.957407,116.303218,0,77,39973.5960648148,2009-06-09,14:18:20
39.957824,116.30311,0,89,39973.5961226852,2009-06-09,14:18:25
39.958287,116.302885,0,105,39973.5961805556,2009-06-09,14:18:30
39.958901,116.302756,0,126,39973.5962384259,2009-06-09,14:18:35
39.959626,116.302561,0,141,39973.5962962963,2009-06-09,14:18:40
39.96021,116.30247,0,147,39973.5963541667,2009-06-09,14:18:45
39.960758,116.30235,0,150,39973.596412037,2009-06-09,14:18:50
39.961323,116.302197,0,158,39973.5964699074,2009-06-09,14:18:55
39.961795,116.302132,0,161,39973.5965277778,2009-06-09,14:19:00
39.962207,116.302071,0,170,39973.5965856481,2009-06-09,14:19:05
39.962587,116.301997,0,185,39973.5966435185,2009-06-09,14:19:10
39.962933,116.301993,0,216,39973.5967013889,2009-06-09,14:19:15
39.96332,116.301945,0,213,39973.5967592593,2009-06-09,14:19:20
39.963807,116.301976,0,243,39973.5968171296,2009-06-09,14:19:25
39.964199,116.301879,0,213,39973.596875,2009-06-09,14:19:30
39.964527,116.301684,0,173,39973.5969328704,2009-06-09,14:19:35
39.964817,116.301578,0,152,39973.5969907407,2009-06-09,14:19:40
39.965107,116.301532,0,154,39973.5970486111,2009-06-09,14:19:45
39.965341,116.301423,0,168,39973.5971064815,2009-06-09,14:19:50
39.96552,116.301321,0,183,39973.5971643519,2009-06-09,14:19:55
39.965709,116.301326,0,172,39973.5972222222,2009-06-09,14:20:00
39.965972,116.301352,0,159,39973.5972800926,2009-06-09,14:20:05
39.966323,116.301328,0,156,39973.597337963,2009-06-09,14:20:10
39.966486,116.301293,0,161,39973.5973958333,2009-06-09,14:20:15
39.966475,116.301276,0,158,39973.5974537037,2009-06-09,14:20:20
39.966473,116.301276,0,159,39973.5975115741,2009-06-09,14:20:25
39.966473,116.301276,0,159,39973.5975462963,2009-06-09,14:20:28
39.96647,116.301276,0,159,39973.5975694444,2009-06-09,14:20:30
39.966492,116.301264,0,159,39973.5976273148,2009-06-09,14:20:35
39.966646,116.301226,0,162,39973.5976851852,2009-06-09,14:20:40
39.966916,116.30121,0,162,39973.5977430556,2009-06-09,14:20:45
39.96722,116.301224,0,167,39973.5978009259,2009-06-09,14:20:50
39.967486,116.301238,0,198,39973.5978587963,2009-06-09,14:20:55
39.967736,116.301215,0,209,39973.5979166667,2009-06-09,14:21:00
39.96798,116.30121,0,221,39973.597974537,2009-06-09,14:21:05
39.968266,116.301176,0,237,39973.5980324074,2009-06-09,14:21:10
39.96844,116.301071,0,247,39973.5980902778,2009-06-09,14:21:15
39.968482,116.301139,0,236,39973.5981481481,2009-06-09,14:21:20
39.968498,116.301148,0,234,39973.5982060185,2009-06-09,14:21:25
39.968505,116.301148,0,235,39973.5982638889,2009-06-09,14:21:30
39.968509,116.301147,0,237,39973.5983217593,2009-06-09,14:21:35
39.968509,116.301147,0,237,39973.5983564815,2009-06-09,14:21:38
39.968511,116.301147,0,237,39973.5983796296,2009-06-09,14:21:40
39.968643,116.301129,0,235,39973.5984375,2009-06-09,14:21:45
39.969005,116.301411,0,263,39973.5984953704,2009-06-09,14:21:50
39.969285,116.301612,0,283,39973.5985532407,2009-06-09,14:21:55
39.969587,116.301747,0,302,39973.5986111111,2009-06-09,14:22:00
39.96978,116.301465,0,315,39973.5986689815,2009-06-09,14:22:05
39.969685,116.300865,0,328,39973.5987268519,2009-06-09,14:22:10
39.969814,116.300526,0,333,39973.5987847222,2009-06-09,14:22:15
39.969818,116.300159,0,326,39973.5988425926,2009-06-09,14:22:20
39.969818,116.300159,0,326,39973.5988773148,2009-06-09,14:22:23
39.969826,116.300154,0,329,39973.598900463,2009-06-09,14:22:25
39.969815,116.300157,0,331,39973.5989583333,2009-06-09,14:22:30
39.969791,116.300183,0,328,39973.5990162037,2009-06-09,14:22:35
39.969661,116.299985,0,286,39973.5990740741,2009-06-09,14:22:40
39.969619,116.299986,0,274,39973.5991319444,2009-06-09,14:22:45
39.969585,116.300016,0,258,39973.5991898148,2009-06-09,14:22:50
39.969575,116.300043,0,244,39973.5992476852,2009-06-09,14:22:55
39.969522,116.300088,0,236,39973.5993055556,2009-06-09,14:23:00
39.969487,116.300148,0,229,39973.5993634259,2009-06-09,14:23:05
39.969453,116.300185,0,223,39973.5994212963,2009-06-09,14:23:10
39.969418,116.300214,0,223,39973.5994791667,2009-06-09,14:23:15
39.969375,116.30025,0,220,39973.599537037,2009-06-09,14:23:20
39.969377,116.300302,0,209,39973.5995949074,2009-06-09,14:23:25
39.969382,116.300376,0,210,39973.5996527778,2009-06-09,14:23:30
39.969379,116.30044,0,212,39973.5997106481,2009-06-09,14:23:35
39.969407,116.300519,0,206,39973.5997685185,2009-06-09,14:23:40
39.969433,116.300623,0,199,39973.5998263889,2009-06-09,14:23:45
39.969428,116.300699,0,193,39973.5998842593,2009-06-09,14:23:50
39.969447,116.300704,0,190,39973.5999421296,2009-06-09,14:23:55
39.969446,116.300727,0,186,39973.6,2009-06-09,14:24:00
39.96946,116.300792,0,176,39973.6000578704,2009-06-09,14:24:05
39.96947,116.300886,0,164,39973.6001157407,2009-06-09,14:24:10
39.969483,116.300955,0,158,39973.6001736111,2009-06-09,14:24:15
39.969477,116.301036,0,151,39973.6002314815,2009-06-09,14:24:20
39.969495,116.301093,0,141,39973.6002893519,2009-06-09,14:24:25
39.96951,116.301154,0,135,39973.6003472222,2009-06-09,14:24:30
39.969515,116.301224,0,126,39973.6004050926,2009-06-09,14:24:35
39.969537,116.301295,0,125,39973.600462963,2009-06-09,14:24:40
39.969558,116.301373,0,124,39973.6005208333,2009-06-09,14:24:45
39.969574,116.301461,0,119,39973.6005787037,2009-06-09,14:24:50
39.969611,116.301539,0,122,39973.6006365741,2009-06-09,14:24:55
39.969701,116.301578,0,127,39973.6006944444,2009-06-09,14:25:00
39.96975,116.301619,0,134,39973.6007523148,2009-06-09,14:25:05
39.969755,116.301693,0,135,39973.6008101852,2009-06-09,14:25:10
39.969769,116.30175,0,137,39973.6008680556,2009-06-09,14:25:15
39.969809,116.301804,0,137,39973.6009259259,2009-06-09,14:25:20
39.969821,116.301867,0,136,39973.6009837963,2009-06-09,14:25:25
39.96985,116.301868,0,130,39973.6010416667,2009-06-09,14:25:30
39.969885,116.301881,0,113,39973.601099537,2009-06-09,14:25:35
39.969908,116.301875,0,105,39973.6011574074,2009-06-09,14:25:40
39.969943,116.301876,0,96,39973.6012152778,2009-06-09,14:25:45
39.970012,116.301875,0,78,39973.6012731481,2009-06-09,14:25:50
39.970067,116.301915,0,73,39973.6013310185,2009-06-09,14:25:55
39.970093,116.301945,0,54,39973.6013888889,2009-06-09,14:26:00
39.970135,116.30198,0,49,39973.6014467593,2009-06-09,14:26:05
39.970179,116.301955,0,47,39973.6015046296,2009-06-09,14:26:10
39.970274,116.301989,0,44,39973.6015625,2009-06-09,14:26:15
39.970326,116.302073,0,42,39973.6016203704,2009-06-09,14:26:20
39.970407,116.302121,0,39,39973.6016782407,2009-06-09,14:26:25
39.97043,116.302254,0,37,39973.6017361111,2009-06-09,14:26:30
39.970496,116.302496,0,42,39973.6017939815,2009-06-09,14:26:35
39.970507,116.302631,0,44,39973.6018518518,2009-06-09,14:26:40
39.970511,116.302649,0,43,39973.6019097222,2009-06-09,14:26:45
39.97053,116.302674,0,40,39973.6019675926,2009-06-09,14:26:50
39.970542,116.30272,0,36,39973.602025463,2009-06-09,14:26:55
39.970556,116.302764,0,33,39973.6020833333,2009-06-09,14:27:00
39.970633,116.302757,0,33,39973.6021412037,2009-06-09,14:27:05
39.97076,116.302732,0,33,39973.6021990741,2009-06-09,14:27:10
39.97081,116.302681,0,27,39973.6022569444,2009-06-09,14:27:15
39.97085,116.30262,0,25,39973.6023148148,2009-06-09,14:27:20
39.970837,116.302567,0,21,39973.6023726852,2009-06-09,14:27:25
39.970804,116.302663,0,22,39973.6024305556,2009-06-09,14:27:30
39.970777,116.302706,0,26,39973.6024884259,2009-06-09,14:27:35
39.970762,116.302685,0,25,39973.6025462963,2009-06-09,14:27:40
39.970759,116.302715,0,29,39973.6026041667,2009-06-09,14:27:45
39.970772,116.302733,0,33,39973.602662037,2009-06-09,14:27:50
39.970771,116.302855,0,33,39973.6027199074,2009-06-09,14:27:55
39.970765,116.302928,0,36,39973.6027777778,2009-06-09,14:28:00
39.970761,116.302949,0,39,39973.6028356481,2009-06-09,14:28:05
39.970788,116.302964,0,44,39973.6028935185,2009-06-09,14:28:10
39.970874,116.303022,0,54,39973.6029513889,2009-06-09,14:28:15
39.971103,116.303171,0,59,39973.6030092593,2009-06-09,14:28:20
39.971221,116.303258,0,62,39973.6030671296,2009-06-09,14:28:25
39.971285,116.303349,0,62,39973.603125,2009-06-09,14:28:30
39.971268,116.303521,0,65,39973.6031828704,2009-06-09,14:28:35
39.971334,116.303626,0,65,39973.6032407407,2009-06-09,14:28:40
39.97137,116.303719,0,63,39973.6032986111,2009-06-09,14:28:45
39.971406,116.303793,0,63,39973.6033564815,2009-06-09,14:28:50
39.971428,116.30384,0,63,39973.6034143518,2009-06-09,14:28:55
39.971484,116.303894,0,60,39973.6034722222,2009-06-09,14:29:00
39.971477,116.304007,0,69,39973.6035300926,2009-06-09,14:29:05
39.971433,116.304163,0,85,39973.603587963,2009-06-09,14:29:10
39.971399,116.304256,0,86,39973.6036458333,2009-06-09,14:29:15
39.971424,116.304301,0,80,39973.6037037037,2009-06-09,14:29:20
39.97148,116.30434,0,81,39973.6037615741,2009-06-09,14:29:25
39.971554,116.304349,0,82,39973.6038194444,2009-06-09,14:29:30
39.971658,116.304394,0,84,39973.6038773148,2009-06-09,14:29:35
39.971709,116.304448,0,85,39973.6039351852,2009-06-09,14:29:40
39.971729,116.304534,0,83,39973.6039930556,2009-06-09,14:29:45
39.9717,116.304623,0,88,39973.6040509259,2009-06-09,14:29:50
39.971696,116.304665,0,89,39973.6041087963,2009-06-09,14:29:55
39.971699,116.304664,0,89,39973.6041666667,2009-06-09,14:30:00
39.971699,116.304664,0,89,39973.6042013889,2009-06-09,14:30:03
39.9717,116.304663,0,89,39973.604224537,2009-06-09,14:30:05
