# Supplementary material for: Research on differential privacy protection method based on user tendency
Source: PLoS One. 2023 Oct 26;18(10):e0288823. doi: 10.1371/journal.pone.0288823 (PMC10602288; doi:10.1371/journal.pone.0288823)
Supplement: S2 Data — (ZIP) [file pone.0288823.s002.zip › Data 5-2/022/Trajectory/20090609232837.plt]

Geolife trajectory
WGS 84
Altitude is in Feet
Reserved 3
0,2,255,My Track,0,0,2,8421376
0
39.970449,116.300267,0,208,39973.9782060185,2009-06-09,23:28:37
39.970391,116.300299,0,238,39973.9782638889,2009-06-09,23:28:42
39.970642,116.300312,0,320,39973.9875810185,2009-06-09,23:42:07
39.970717,116.300289,0,332,39973.9876388889,2009-06-09,23:42:12
39.970827,116.300275,0,347,39973.9876967593,2009-06-09,23:42:17
39.970896,116.300233,0,351,39973.9877546296,2009-06-09,23:42:22
39.970928,116.300161,0,360,39973.9878125,2009-06-09,23:42:27
39.970994,116.300085,0,362,39973.9878703704,2009-06-09,23:42:32
39.971031,116.300099,0,360,39973.9879282407,2009-06-09,23:42:37
39.971091,116.300121,0,359,39973.9879861111,2009-06-09,23:42:42
39.971132,116.300095,0,361,39973.9880439815,2009-06-09,23:42:47
39.971177,116.300055,0,357,39973.9881018519,2009-06-09,23:42:52
39.971234,116.300117,0,353,39973.9881597222,2009-06-09,23:42:57
39.97129,116.300129,0,351,39973.9882175926,2009-06-09,23:43:02
39.971361,116.300133,0,349,39973.988275463,2009-06-09,23:43:07
39.971423,116.30011,0,345,39973.9883333333,2009-06-09,23:43:12
39.971484,116.300093,0,345,39973.9883912037,2009-06-09,23:43:17
39.971533,116.300093,0,345,39973.9884490741,2009-06-09,23:43:22
39.971586,116.300085,0,344,39973.9885069444,2009-06-09,23:43:27
39.971636,116.300057,0,340,39973.9885648148,2009-06-09,23:43:32
39.971702,116.300077,0,337,39973.9886226852,2009-06-09,23:43:37
39.97179,116.300118,0,331,39973.9886805556,2009-06-09,23:43:42
39.971844,116.300156,0,328,39973.9887384259,2009-06-09,23:43:47
39.97191,116.300188,0,323,39973.9887962963,2009-06-09,23:43:52
39.97197,116.300223,0,319,39973.9888541667,2009-06-09,23:43:57
39.972022,116.300222,0,314,39973.988912037,2009-06-09,23:44:02
39.972109,116.300236,0,308,39973.9889699074,2009-06-09,23:44:07
39.97218,116.300259,0,303,39973.9890277778,2009-06-09,23:44:12
39.972241,116.300265,0,297,39973.9890856481,2009-06-09,23:44:17
39.972325,116.300287,0,293,39973.9891435185,2009-06-09,23:44:22
39.97241,116.300293,0,283,39973.9892013889,2009-06-09,23:44:27
39.972477,116.300311,0,273,39973.9892592593,2009-06-09,23:44:32
39.97255,116.300446,0,243,39973.9893171296,2009-06-09,23:44:37
39.972614,116.300432,0,220,39973.989375,2009-06-09,23:44:42
39.972692,116.300433,0,213,39973.9894328704,2009-06-09,23:44:47
39.972742,116.300419,0,206,39973.9894907407,2009-06-09,23:44:52
39.972775,116.300386,0,203,39973.9895486111,2009-06-09,23:44:57
39.972838,116.30034,0,200,39973.9896064815,2009-06-09,23:45:02
39.972898,116.300303,0,201,39973.9896643519,2009-06-09,23:45:07
39.972962,116.300281,0,200,39973.9897222222,2009-06-09,23:45:12
39.973035,116.300248,0,199,39973.9897800926,2009-06-09,23:45:17
39.973104,116.300191,0,203,39973.989837963,2009-06-09,23:45:22
39.973172,116.300171,0,206,39973.9898958333,2009-06-09,23:45:27
39.97322,116.300095,0,216,39973.9899537037,2009-06-09,23:45:32
39.973271,116.300027,0,225,39973.9900115741,2009-06-09,23:45:37
39.973317,116.299953,0,240,39973.9900694444,2009-06-09,23:45:42
39.973383,116.299914,0,252,39973.9901273148,2009-06-09,23:45:47
39.973443,116.299901,0,257,39973.9901851852,2009-06-09,23:45:52
39.973502,116.299902,0,265,39973.9902430556,2009-06-09,23:45:57
39.973561,116.299894,0,271,39973.9903009259,2009-06-09,23:46:02
39.973642,116.299921,0,275,39973.9903587963,2009-06-09,23:46:07
39.973693,116.299942,0,274,39973.9904166667,2009-06-09,23:46:12
39.97373,116.299972,0,280,39973.990474537,2009-06-09,23:46:17
39.973754,116.299986,0,282,39973.9905324074,2009-06-09,23:46:22
39.97378,116.299988,0,285,39973.9905902778,2009-06-09,23:46:27
39.973798,116.299988,0,286,39973.9906481481,2009-06-09,23:46:32
39.973805,116.299999,0,286,39973.9907060185,2009-06-09,23:46:37
39.973808,116.300014,0,286,39973.9907638889,2009-06-09,23:46:42
39.97381,116.30003,0,286,39973.9908217593,2009-06-09,23:46:47
39.974923,116.333565,0,212,39973.9985185185,2009-06-09,23:57:52
39.975047,116.333977,0,82,39973.9985763889,2009-06-09,23:57:57
39.97504,116.333845,0,79,39973.9986342593,2009-06-09,23:58:02
39.974912,116.333607,0,109,39973.9986921296,2009-06-09,23:58:07
39.974858,116.33348,0,129,39973.99875,2009-06-09,23:58:12
39.97483,116.333407,0,138,39973.9988078704,2009-06-09,23:58:17
39.974823,116.333329,0,134,39973.9988657407,2009-06-09,23:58:22
39.974778,116.333269,0,138,39973.9989236111,2009-06-09,23:58:27
39.974798,116.333149,0,134,39973.9989814815,2009-06-09,23:58:32
39.974817,116.333047,0,134,39973.9990393519,2009-06-09,23:58:37
39.974833,116.332963,0,131,39973.9990972222,2009-06-09,23:58:42
39.974833,116.332888,0,129,39973.9991550926,2009-06-09,23:58:47
39.974834,116.332824,0,126,39973.999212963,2009-06-09,23:58:52
39.97481,116.332727,0,125,39973.9992708333,2009-06-09,23:58:57
39.974821,116.332642,0,126,39973.9993287037,2009-06-09,23:59:02
39.974844,116.332555,0,128,39973.9993865741,2009-06-09,23:59:07
39.974826,116.332478,0,126,39973.9994444444,2009-06-09,23:59:12
39.974829,116.33239,0,128,39973.9995023148,2009-06-09,23:59:17
39.97482,116.33232,0,125,39973.9995601852,2009-06-09,23:59:22
39.974815,116.332259,0,124,39973.9996180556,2009-06-09,23:59:27
39.974801,116.33218,0,127,39973.9996759259,2009-06-09,23:59:32
39.974797,116.33211,0,123,39973.9997337963,2009-06-09,23:59:37
39.974767,116.332056,0,126,39973.9997916667,2009-06-09,23:59:42
39.974712,116.332064,0,129,39973.999849537,2009-06-09,23:59:47
39.974665,116.332056,0,129,39973.9999074074,2009-06-09,23:59:52
39.974596,116.33208,0,131,39973.9999652778,2009-06-09,23:59:57
39.974521,116.332104,0,133,39974.0000231481,2009-06-10,00:00:02
39.974472,116.332077,0,136,39974.0000810185,2009-06-10,00:00:07
39.974405,116.332096,0,139,39974.0001388889,2009-06-10,00:00:12
39.974323,116.332042,0,146,39974.0001967593,2009-06-10,00:00:17
39.974229,116.33202,0,154,39974.0002546296,2009-06-10,00:00:22
39.97418,116.332042,0,153,39974.0003125,2009-06-10,00:00:27
39.974141,116.332049,0,144,39974.0003703704,2009-06-10,00:00:32
39.974092,116.332068,0,140,39974.0004282407,2009-06-10,00:00:37
39.974054,116.332078,0,132,39974.0004861111,2009-06-10,00:00:42
39.974048,116.332123,0,125,39974.0005439815,2009-06-10,00:00:47
39.97402,116.332163,0,119,39974.0006018518,2009-06-10,00:00:52
39.973981,116.332205,0,115,39974.0006597222,2009-06-10,00:00:57
39.973922,116.332284,0,113,39974.0007175926,2009-06-10,00:01:02
39.973897,116.332324,0,109,39974.000775463,2009-06-10,00:01:07
39.973839,116.332406,0,107,39974.0008333333,2009-06-10,00:01:12
39.973794,116.33248,0,103,39974.0008912037,2009-06-10,00:01:17
39.973733,116.332538,0,100,39974.0009490741,2009-06-10,00:01:22
39.973655,116.332531,0,98,39974.0010069444,2009-06-10,00:01:27
39.973616,116.332558,0,94,39974.0010648148,2009-06-10,00:01:32
39.973545,116.332612,0,93,39974.0011226852,2009-06-10,00:01:37
39.973518,116.332622,0,89,39974.0011805556,2009-06-10,00:01:42
39.973514,116.33263,0,89,39974.0012384259,2009-06-10,00:01:47
39.973514,116.33263,0,89,39974.0012731481,2009-06-10,00:01:50
39.973518,116.332638,0,87,39974.0012962963,2009-06-10,00:01:52
39.973525,116.332651,0,87,39974.0013541667,2009-06-10,00:01:57
39.973415,116.333974,0,137,39974.0047685185,2009-06-10,00:06:52
39.973376,116.334035,0,156,39974.0048263889,2009-06-10,00:06:57
39.973391,116.33415,0,166,39974.0048842593,2009-06-10,00:07:02
39.973414,116.334057,0,150,39974.0049421296,2009-06-10,00:07:07
39.973418,116.334043,0,152,39974.005,2009-06-10,00:07:12
39.973418,116.334043,0,152,39974.0050347222,2009-06-10,00:07:15
39.973417,116.334049,0,152,39974.0050578704,2009-06-10,00:07:17
39.973432,116.334068,0,155,39974.0051157407,2009-06-10,00:07:22
39.97344,116.334041,0,157,39974.0051736111,2009-06-10,00:07:27
39.973424,116.334074,0,160,39974.0052314815,2009-06-10,00:07:32
39.973432,116.334034,0,155,39974.0052893519,2009-06-10,00:07:37
39.973454,116.333932,0,146,39974.0053472222,2009-06-10,00:07:42
39.97345,116.33383,0,142,39974.0054050926,2009-06-10,00:07:47
39.973403,116.333831,0,140,39974.005462963,2009-06-10,00:07:52
39.973385,116.33381,0,138,39974.0055208333,2009-06-10,00:07:57
39.973379,116.333913,0,140,39974.0055787037,2009-06-10,00:08:02
39.97342,116.333897,0,140,39974.0056365741,2009-06-10,00:08:07
39.973412,116.333881,0,140,39974.0056944444,2009-06-10,00:08:12
39.973386,116.333939,0,140,39974.0057523148,2009-06-10,00:08:17
39.973358,116.33393,0,140,39974.0058101852,2009-06-10,00:08:22
39.97336,116.333984,0,137,39974.0058680556,2009-06-10,00:08:27
39.973394,116.334078,0,136,39974.0059259259,2009-06-10,00:08:32
39.973438,116.334084,0,136,39974.0059837963,2009-06-10,00:08:37
39.973429,116.334113,0,138,39974.0060416667,2009-06-10,00:08:42
39.973441,116.334153,0,139,39974.006099537,2009-06-10,00:08:47
39.973439,116.334123,0,139,39974.0061574074,2009-06-10,00:08:52
39.973389,116.334108,0,139,39974.0062152778,2009-06-10,00:08:57
39.973323,116.334164,0,140,39974.0062731481,2009-06-10,00:09:02
39.973355,116.334162,0,140,39974.0063310185,2009-06-10,00:09:07
39.973374,116.33413,0,143,39974.0063888889,2009-06-10,00:09:12
39.973384,116.33416,0,145,39974.0064467593,2009-06-10,00:09:17
39.973394,116.334156,0,144,39974.0065046296,2009-06-10,00:09:22
39.973399,116.334167,0,144,39974.0065625,2009-06-10,00:09:27
39.973399,116.334167,0,144,39974.0065972222,2009-06-10,00:09:30
39.973407,116.334175,0,144,39974.0066203704,2009-06-10,00:09:32
39.9734,116.334194,0,143,39974.0066782407,2009-06-10,00:09:37
39.973403,116.334174,0,141,39974.0067361111,2009-06-10,00:09:42
39.973403,116.334174,0,141,39974.0067708333,2009-06-10,00:09:45
39.973408,116.334182,0,142,39974.0067939815,2009-06-10,00:09:47
39.973408,116.334191,0,141,39974.0068518519,2009-06-10,00:09:52
39.973409,116.334202,0,141,39974.0069097222,2009-06-10,00:09:57
39.973413,116.334215,0,141,39974.0069675926,2009-06-10,00:10:02
39.973417,116.334219,0,141,39974.007025463,2009-06-10,00:10:07
39.973416,116.334224,0,141,39974.0070833333,2009-06-10,00:10:12
39.973416,116.334224,0,141,39974.0071180556,2009-06-10,00:10:15
39.973413,116.334231,0,141,39974.0071412037,2009-06-10,00:10:17
39.973404,116.334234,0,140,39974.0071990741,2009-06-10,00:10:22
39.973392,116.334233,0,140,39974.0072569444,2009-06-10,00:10:27
39.973386,116.334234,0,140,39974.0073148148,2009-06-10,00:10:32
39.973387,116.334235,0,140,39974.0073726852,2009-06-10,00:10:37
39.973387,116.334235,0,140,39974.0074074074,2009-06-10,00:10:40
39.973388,116.334237,0,140,39974.0074305556,2009-06-10,00:10:42
39.973392,116.334247,0,139,39974.0074884259,2009-06-10,00:10:47
39.973389,116.334207,0,137,39974.0075462963,2009-06-10,00:10:52
39.973416,116.334108,0,135,39974.0076041667,2009-06-10,00:10:57
39.973465,116.334084,0,135,39974.007662037,2009-06-10,00:11:02
39.973469,116.334061,0,134,39974.0077199074,2009-06-10,00:11:07
39.973455,116.334046,0,134,39974.0077777778,2009-06-10,00:11:12
39.973453,116.33401,0,134,39974.0078356481,2009-06-10,00:11:17
39.973433,116.334008,0,133,39974.0078935185,2009-06-10,00:11:22
39.973423,116.33401,0,133,39974.0079513889,2009-06-10,00:11:27
39.973419,116.33402,0,133,39974.0080092593,2009-06-10,00:11:32
39.973317,116.334345,0,95,39974.0102662037,2009-06-10,00:14:47
39.973314,116.334358,0,94,39974.0103240741,2009-06-10,00:14:52
39.97331,116.334365,0,94,39974.0103819444,2009-06-10,00:14:57
39.973312,116.334361,0,94,39974.0104398148,2009-06-10,00:15:02
39.973312,116.334361,0,94,39974.010474537,2009-06-10,00:15:05
39.973315,116.334355,0,94,39974.0104976852,2009-06-10,00:15:07
39.973312,116.334343,0,94,39974.0105555556,2009-06-10,00:15:12
39.973312,116.334343,0,94,39974.0105902778,2009-06-10,00:15:15
39.973306,116.334335,0,94,39974.0106134259,2009-06-10,00:15:17
39.973317,116.334313,0,94,39974.0106712963,2009-06-10,00:15:22
39.97335,116.334247,0,96,39974.0107291667,2009-06-10,00:15:27
39.973341,116.334228,0,98,39974.010787037,2009-06-10,00:15:32
39.973338,116.334221,0,98,39974.0108449074,2009-06-10,00:15:37
39.973334,116.334227,0,98,39974.0109027778,2009-06-10,00:15:42
39.973332,116.33423,0,97,39974.0109606481,2009-06-10,00:15:47
39.973327,116.334235,0,97,39974.0110185185,2009-06-10,00:15:52
39.973322,116.334241,0,97,39974.0110763889,2009-06-10,00:15:57
39.973322,116.334241,0,97,39974.0111111111,2009-06-10,00:16:00
39.973317,116.334239,0,97,39974.0111342593,2009-06-10,00:16:02
39.973297,116.334227,0,94,39974.0111921296,2009-06-10,00:16:07
39.973295,116.334213,0,94,39974.01125,2009-06-10,00:16:12
39.973292,116.334215,0,94,39974.0113078704,2009-06-10,00:16:17
39.973292,116.334215,0,94,39974.0113425926,2009-06-10,00:16:20
39.973284,116.334214,0,92,39974.0113657407,2009-06-10,00:16:22
39.973272,116.334212,0,90,39974.0114236111,2009-06-10,00:16:27
39.97327,116.334221,0,90,39974.0114814815,2009-06-10,00:16:32
39.973269,116.334232,0,90,39974.0115393519,2009-06-10,00:16:37
39.973269,116.334232,0,90,39974.0115740741,2009-06-10,00:16:40
39.973271,116.33424,0,90,39974.0115972222,2009-06-10,00:16:42
39.973269,116.334254,0,90,39974.0116550926,2009-06-10,00:16:47
39.973267,116.334267,0,90,39974.011712963,2009-06-10,00:16:52
39.973268,116.334273,0,90,39974.0117708333,2009-06-10,00:16:57
39.973266,116.334279,0,90,39974.0118287037,2009-06-10,00:17:02
39.973265,116.334283,0,90,39974.0118865741,2009-06-10,00:17:07
39.973268,116.33428,0,89,39974.0119444444,2009-06-10,00:17:12
39.973268,116.33428,0,89,39974.0119791667,2009-06-10,00:17:15
39.973269,116.334272,0,89,39974.0120023148,2009-06-10,00:17:17
39.97326,116.334259,0,89,39974.0120601852,2009-06-10,00:17:22
39.973268,116.334237,0,88,39974.0121180556,2009-06-10,00:17:27
39.973275,116.334211,0,87,39974.0121759259,2009-06-10,00:17:32
39.973283,116.334221,0,86,39974.0122337963,2009-06-10,00:17:37
39.973283,116.33423,0,85,39974.0122916667,2009-06-10,00:17:42
39.973268,116.334265,0,82,39974.012349537,2009-06-10,00:17:47
39.973257,116.334278,0,78,39974.0124074074,2009-06-10,00:17:52
39.973247,116.33426,0,76,39974.0124652778,2009-06-10,00:17:57
39.973245,116.334264,0,76,39974.0125231481,2009-06-10,00:18:02
39.973245,116.334264,0,76,39974.0125578704,2009-06-10,00:18:05
39.973244,116.334268,0,75,39974.0125810185,2009-06-10,00:18:07
39.973336,116.333957,0,74,39974.0164583333,2009-06-10,00:23:42
39.973332,116.333924,0,71,39974.0165162037,2009-06-10,00:23:47
39.973315,116.333952,0,70,39974.0165740741,2009-06-10,00:23:52
39.973296,116.333988,0,69,39974.0166319444,2009-06-10,00:23:57
39.973271,116.333975,0,69,39974.0166898148,2009-06-10,00:24:02
39.973296,116.333964,0,69,39974.0167476852,2009-06-10,00:24:07
39.973301,116.333952,0,69,39974.0168055556,2009-06-10,00:24:12
39.973296,116.333935,0,68,39974.0168634259,2009-06-10,00:24:17
39.973288,116.333924,0,65,39974.0169212963,2009-06-10,00:24:22
39.973303,116.333938,0,64,39974.0169791667,2009-06-10,00:24:27
39.973303,116.333938,0,64,39974.0170138889,2009-06-10,00:24:30
39.973305,116.333942,0,64,39974.017037037,2009-06-10,00:24:32
39.973301,116.333956,0,64,39974.0170949074,2009-06-10,00:24:37
39.973294,116.333956,0,64,39974.0171527778,2009-06-10,00:24:42
39.97329,116.333963,0,64,39974.0172106481,2009-06-10,00:24:47
39.973296,116.333963,0,64,39974.0172685185,2009-06-10,00:24:52
39.973296,116.333963,0,64,39974.0173032407,2009-06-10,00:24:55
39.973297,116.333971,0,64,39974.0173263889,2009-06-10,00:24:57
39.973288,116.334141,0,70,39974.0173842593,2009-06-10,00:25:02
39.973284,116.33421,0,71,39974.0174421296,2009-06-10,00:25:07
39.973282,116.334252,0,72,39974.0175,2009-06-10,00:25:12
39.973286,116.334219,0,74,39974.0175578704,2009-06-10,00:25:17
39.973304,116.33409,0,74,39974.0176157407,2009-06-10,00:25:22
39.973307,116.334047,0,75,39974.0176736111,2009-06-10,00:25:27
39.973307,116.334047,0,75,39974.0177083333,2009-06-10,00:25:30
39.9733,116.334051,0,77,39974.0177314815,2009-06-10,00:25:32
39.973305,116.334039,0,78,39974.0177893518,2009-06-10,00:25:37
39.973287,116.334092,0,80,39974.0178472222,2009-06-10,00:25:42
39.973269,116.33414,0,78,39974.0179050926,2009-06-10,00:25:47
39.973257,116.334168,0,80,39974.017962963,2009-06-10,00:25:52
39.973241,116.334194,0,81,39974.0180208333,2009-06-10,00:25:57
39.973226,116.33419,0,83,39974.0180787037,2009-06-10,00:26:02
39.973243,116.334108,0,82,39974.0181365741,2009-06-10,00:26:07
39.973304,116.33403,0,84,39974.0181944444,2009-06-10,00:26:12
39.973325,116.333973,0,84,39974.0182523148,2009-06-10,00:26:17
39.973327,116.33395,0,83,39974.0183101852,2009-06-10,00:26:22
39.973327,116.33395,0,83,39974.0183449074,2009-06-10,00:26:25
39.973322,116.333954,0,83,39974.0183680556,2009-06-10,00:26:27
39.973317,116.333969,0,83,39974.0184259259,2009-06-10,00:26:32
39.973324,116.334003,0,85,39974.0184837963,2009-06-10,00:26:37
39.973329,116.333991,0,85,39974.0185416667,2009-06-10,00:26:42
39.973329,116.333991,0,85,39974.0185763889,2009-06-10,00:26:45
39.973329,116.333997,0,85,39974.018599537,2009-06-10,00:26:47
39.973341,116.334129,0,85,39974.0186574074,2009-06-10,00:26:52
39.973365,116.334178,0,85,39974.0187152778,2009-06-10,00:26:57
39.973377,116.334192,0,85,39974.0187731481,2009-06-10,00:27:02
39.973393,116.334263,0,86,39974.0188310185,2009-06-10,00:27:07
39.973417,116.334254,0,84,39974.0188888889,2009-06-10,00:27:12
39.973404,116.334259,0,84,39974.0189467593,2009-06-10,00:27:17
39.973401,116.334248,0,84,39974.0190046296,2009-06-10,00:27:22
39.973395,116.334257,0,84,39974.0190625,2009-06-10,00:27:27
39.9734,116.334318,0,82,39974.0191203704,2009-06-10,00:27:32
39.9734,116.334318,0,82,39974.0191550926,2009-06-10,00:27:35
39.973393,116.334319,0,82,39974.0191782407,2009-06-10,00:27:37
39.973395,116.334304,0,82,39974.0192361111,2009-06-10,00:27:42
39.973374,116.334225,0,81,39974.0192939815,2009-06-10,00:27:47
39.973347,116.334133,0,81,39974.0193518519,2009-06-10,00:27:52
39.973336,116.334087,0,82,39974.0194097222,2009-06-10,00:27:57
39.973334,116.334118,0,84,39974.0194675926,2009-06-10,00:28:02
39.973334,116.334091,0,85,39974.019525463,2009-06-10,00:28:07
39.973334,116.334091,0,85,39974.0195601852,2009-06-10,00:28:10
39.973338,116.334089,0,85,39974.0195833333,2009-06-10,00:28:12
39.973348,116.334081,0,84,39974.0196412037,2009-06-10,00:28:17
39.973346,116.334075,0,84,39974.0196990741,2009-06-10,00:28:22
39.973351,116.334073,0,84,39974.0197569444,2009-06-10,00:28:27
39.973358,116.334079,0,85,39974.0198148148,2009-06-10,00:28:32
39.973359,116.334083,0,85,39974.0198726852,2009-06-10,00:28:37
39.973359,116.334088,0,85,39974.0199305556,2009-06-10,00:28:42
39.973364,116.334096,0,85,39974.0199884259,2009-06-10,00:28:47
39.973361,116.334103,0,85,39974.0200462963,2009-06-10,00:28:52
39.973361,116.334103,0,85,39974.0200810185,2009-06-10,00:28:55
39.973361,116.334104,0,85,39974.0201041667,2009-06-10,00:28:57
39.973354,116.334137,0,86,39974.020162037,2009-06-10,00:29:02
39.973339,116.334171,0,89,39974.0202199074,2009-06-10,00:29:07
39.973339,116.334171,0,89,39974.0202546296,2009-06-10,00:29:10
39.973333,116.334176,0,89,39974.0202777778,2009-06-10,00:29:12
39.973324,116.334186,0,90,39974.0203356481,2009-06-10,00:29:17
39.973311,116.334169,0,90,39974.0203935185,2009-06-10,00:29:22
39.973353,116.333826,0,128,39974.0251157407,2009-06-10,00:36:10
39.973355,116.333821,0,128,39974.0251388889,2009-06-10,00:36:12
39.973356,116.333783,0,128,39974.0251967593,2009-06-10,00:36:17
39.973359,116.333719,0,126,39974.0252546296,2009-06-10,00:36:22
39.97338,116.333748,0,127,39974.0253125,2009-06-10,00:36:27
39.973381,116.333743,0,127,39974.0253703704,2009-06-10,00:36:32
39.973384,116.333736,0,127,39974.0254282407,2009-06-10,00:36:37
39.973384,116.333736,0,127,39974.025462963,2009-06-10,00:36:40
39.973384,116.333744,0,127,39974.0254861111,2009-06-10,00:36:42
39.973376,116.333755,0,128,39974.0255439815,2009-06-10,00:36:47
39.973363,116.333798,0,131,39974.0256018518,2009-06-10,00:36:52
39.973353,116.333775,0,133,39974.0256597222,2009-06-10,00:36:57
39.973353,116.333775,0,133,39974.0256944444,2009-06-10,00:37:00
39.973349,116.333781,0,133,39974.0257175926,2009-06-10,00:37:02
39.973348,116.333793,0,133,39974.025775463,2009-06-10,00:37:07
39.973348,116.333802,0,133,39974.0258333333,2009-06-10,00:37:12
39.973348,116.333802,0,133,39974.0258680556,2009-06-10,00:37:15
39.973349,116.333809,0,133,39974.0258912037,2009-06-10,00:37:17
39.973348,116.333822,0,133,39974.0259490741,2009-06-10,00:37:22
39.973354,116.333841,0,133,39974.0260069444,2009-06-10,00:37:27
39.973357,116.333902,0,134,39974.0260648148,2009-06-10,00:37:32
39.973338,116.333903,0,134,39974.0261226852,2009-06-10,00:37:37
39.973315,116.333877,0,134,39974.0261805556,2009-06-10,00:37:42
39.973329,116.333858,0,137,39974.0262384259,2009-06-10,00:37:47
39.973327,116.333895,0,139,39974.0262962963,2009-06-10,00:37:52
39.973345,116.333906,0,140,39974.0263541667,2009-06-10,00:37:57
39.973354,116.333895,0,140,39974.026412037,2009-06-10,00:38:02
39.973354,116.333895,0,140,39974.0264467593,2009-06-10,00:38:05
39.97335,116.333895,0,141,39974.0264699074,2009-06-10,00:38:07
39.973362,116.333931,0,141,39974.0265277778,2009-06-10,00:38:12
39.973335,116.333981,0,142,39974.0265856481,2009-06-10,00:38:17
39.973321,116.334019,0,141,39974.0266435185,2009-06-10,00:38:22
39.973315,116.334056,0,141,39974.0267013889,2009-06-10,00:38:27
39.973308,116.334077,0,139,39974.0267592593,2009-06-10,00:38:32
39.973307,116.33406,0,135,39974.0268171296,2009-06-10,00:38:37
39.973318,116.334009,0,132,39974.026875,2009-06-10,00:38:42
39.973327,116.333933,0,129,39974.0269328704,2009-06-10,00:38:47
39.973326,116.333929,0,127,39974.0269907407,2009-06-10,00:38:52
39.973326,116.333929,0,127,39974.027025463,2009-06-10,00:38:55
39.973333,116.333933,0,129,39974.0270486111,2009-06-10,00:38:57
39.973329,116.333952,0,137,39974.0271064815,2009-06-10,00:39:02
39.97332,116.334007,0,141,39974.0271643519,2009-06-10,00:39:07
39.97331,116.334007,0,141,39974.0272222222,2009-06-10,00:39:12
39.973304,116.33392,0,140,39974.0272800926,2009-06-10,00:39:17
39.973308,116.333908,0,140,39974.027337963,2009-06-10,00:39:22
39.973308,116.333908,0,140,39974.0273726852,2009-06-10,00:39:25
39.973313,116.3339,0,140,39974.0273958333,2009-06-10,00:39:27
39.973319,116.33389,0,140,39974.0274537037,2009-06-10,00:39:32
39.973324,116.333883,0,141,39974.0275115741,2009-06-10,00:39:37
39.973324,116.333883,0,141,39974.0275462963,2009-06-10,00:39:40
39.973327,116.333887,0,141,39974.0275694444,2009-06-10,00:39:42
39.973325,116.333917,0,141,39974.0276273148,2009-06-10,00:39:47
39.973316,116.333955,0,141,39974.0276851852,2009-06-10,00:39:52
39.973311,116.333965,0,142,39974.0277430556,2009-06-10,00:39:57
39.973308,116.333964,0,142,39974.0278009259,2009-06-10,00:40:02
39.973308,116.333964,0,142,39974.0278356481,2009-06-10,00:40:05
39.973308,116.333956,0,141,39974.0278587963,2009-06-10,00:40:07
39.973312,116.333986,0,143,39974.0279166667,2009-06-10,00:40:12
39.973332,116.334023,0,147,39974.027974537,2009-06-10,00:40:17
39.973342,116.334035,0,148,39974.0280324074,2009-06-10,00:40:22
39.973356,116.334046,0,149,39974.0280902778,2009-06-10,00:40:27
39.973367,116.33404,0,149,39974.0281481481,2009-06-10,00:40:32
39.973368,116.33403,0,149,39974.0282060185,2009-06-10,00:40:37
39.973371,116.33402,0,149,39974.0282638889,2009-06-10,00:40:42
39.973372,116.334008,0,149,39974.0283217593,2009-06-10,00:40:47
39.973385,116.333964,0,150,39974.0283796296,2009-06-10,00:40:52
39.973385,116.333882,0,153,39974.0284375,2009-06-10,00:40:57
39.973405,116.333889,0,161,39974.0284953704,2009-06-10,00:41:02
39.97342,116.33389,0,164,39974.0285532407,2009-06-10,00:41:07
39.97342,116.33389,0,164,39974.028587963,2009-06-10,00:41:10
39.973428,116.333884,0,164,39974.0286111111,2009-06-10,00:41:12
39.973423,116.333864,0,164,39974.0286689815,2009-06-10,00:41:17
39.973418,116.333845,0,166,39974.0287268519,2009-06-10,00:41:22
39.973418,116.333845,0,166,39974.0287615741,2009-06-10,00:41:25
39.973417,116.333838,0,167,39974.0287847222,2009-06-10,00:41:27
39.97342,116.333828,0,167,39974.0288425926,2009-06-10,00:41:32
39.97342,116.333828,0,167,39974.0288773148,2009-06-10,00:41:35
39.973414,116.333823,0,167,39974.028900463,2009-06-10,00:41:37
39.973405,116.333793,0,168,39974.0289583333,2009-06-10,00:41:42
39.973422,116.333756,0,169,39974.0290162037,2009-06-10,00:41:47
39.973418,116.333772,0,169,39974.0290740741,2009-06-10,00:41:52
39.973418,116.333772,0,169,39974.0291087963,2009-06-10,00:41:55
39.973415,116.333766,0,169,39974.0291319444,2009-06-10,00:41:57
39.973411,116.33375,0,169,39974.0291898148,2009-06-10,00:42:02
39.973413,116.33376,0,169,39974.0292476852,2009-06-10,00:42:07
39.973396,116.333729,0,169,39974.0293055556,2009-06-10,00:42:12
39.973386,116.333746,0,170,39974.0293634259,2009-06-10,00:42:17
39.973382,116.333752,0,170,39974.0294212963,2009-06-10,00:42:22
39.973382,116.333752,0,170,39974.0294560185,2009-06-10,00:42:25
39.973384,116.333751,0,170,39974.0294791667,2009-06-10,00:42:27
39.973408,116.333635,0,169,39974.029537037,2009-06-10,00:42:32
39.973448,116.333573,0,169,39974.0295949074,2009-06-10,00:42:37
39.973451,116.333535,0,170,39974.0296527778,2009-06-10,00:42:42
39.973453,116.333591,0,172,39974.0297106481,2009-06-10,00:42:47
39.973457,116.333619,0,173,39974.0297685185,2009-06-10,00:42:52
39.973457,116.333626,0,175,39974.0298263889,2009-06-10,00:42:57
39.973457,116.333626,0,175,39974.0298611111,2009-06-10,00:43:00
39.973455,116.333634,0,175,39974.0298842593,2009-06-10,00:43:02
39.973408,116.333727,0,175,39974.0299421296,2009-06-10,00:43:07
39.973349,116.333833,0,175,39974.03,2009-06-10,00:43:12
39.973331,116.333847,0,174,39974.0300578704,2009-06-10,00:43:17
39.973359,116.33382,0,175,39974.0301157407,2009-06-10,00:43:22
39.973365,116.33383,0,175,39974.0301736111,2009-06-10,00:43:27
39.97337,116.333837,0,175,39974.0302314815,2009-06-10,00:43:32
39.973367,116.333833,0,175,39974.0302893519,2009-06-10,00:43:37
39.973375,116.333826,0,184,39974.0303472222,2009-06-10,00:43:42
39.973375,116.333826,0,184,39974.0303819444,2009-06-10,00:43:45
39.973378,116.333818,0,185,39974.0304050926,2009-06-10,00:43:47
39.973376,116.333804,0,187,39974.030462963,2009-06-10,00:43:52
39.973376,116.333804,0,187,39974.0304976852,2009-06-10,00:43:55
39.973376,116.333799,0,188,39974.0305208333,2009-06-10,00:43:57
39.973372,116.333764,0,192,39974.0305787037,2009-06-10,00:44:02
39.973378,116.333755,0,194,39974.0306365741,2009-06-10,00:44:07
39.973385,116.333749,0,194,39974.0306944444,2009-06-10,00:44:12
39.973385,116.333749,0,194,39974.0307291667,2009-06-10,00:44:15
39.973388,116.333749,0,195,39974.0307523148,2009-06-10,00:44:17
39.97339,116.333768,0,196,39974.0308101852,2009-06-10,00:44:22
39.973422,116.333834,0,198,39974.0308680556,2009-06-10,00:44:27
39.973428,116.333859,0,199,39974.0309259259,2009-06-10,00:44:32
39.973419,116.333836,0,200,39974.0309837963,2009-06-10,00:44:37
39.973414,116.333833,0,201,39974.0310416667,2009-06-10,00:44:42
39.973415,116.333825,0,202,39974.031099537,2009-06-10,00:44:47
39.973415,116.333825,0,202,39974.0311342593,2009-06-10,00:44:50
39.973419,116.333824,0,202,39974.0311574074,2009-06-10,00:44:52
39.973388,116.333945,0,202,39974.0312152778,2009-06-10,00:44:57
39.973468,116.334256,0,278,39974.0403587963,2009-06-10,00:58:07
39.97349,116.334289,0,279,39974.0404166667,2009-06-10,00:58:12
39.973531,116.334331,0,280,39974.040474537,2009-06-10,00:58:17
39.97354,116.334359,0,280,39974.0405324074,2009-06-10,00:58:22
39.97353,116.334381,0,284,39974.0405902778,2009-06-10,00:58:27
39.973482,116.334367,0,288,39974.0406481481,2009-06-10,00:58:32
39.97342,116.334302,0,290,39974.0407060185,2009-06-10,00:58:37
39.973368,116.334217,0,292,39974.0407638889,2009-06-10,00:58:42
39.973363,116.334154,0,294,39974.0408217593,2009-06-10,00:58:47
39.973343,116.33414,0,293,39974.0408796296,2009-06-10,00:58:52
39.973368,116.334159,0,288,39974.0409375,2009-06-10,00:58:57
39.973406,116.334204,0,285,39974.0409953704,2009-06-10,00:59:02
39.973395,116.334212,0,284,39974.0410532407,2009-06-10,00:59:07
39.97339,116.334179,0,283,39974.0411111111,2009-06-10,00:59:12
39.973387,116.334209,0,281,39974.0411689815,2009-06-10,00:59:17
39.973407,116.334227,0,281,39974.0412268518,2009-06-10,00:59:22
39.9734,116.334211,0,282,39974.0412847222,2009-06-10,00:59:27
39.973414,116.334216,0,283,39974.0413425926,2009-06-10,00:59:32
39.973431,116.334204,0,284,39974.041400463,2009-06-10,00:59:37
39.973429,116.334182,0,285,39974.0414583333,2009-06-10,00:59:42
39.97343,116.334132,0,286,39974.0415162037,2009-06-10,00:59:47
39.973404,116.334078,0,287,39974.0415740741,2009-06-10,00:59:52
39.973344,116.334074,0,287,39974.0416319444,2009-06-10,00:59:57
39.973363,116.334109,0,288,39974.0416898148,2009-06-10,01:00:02
39.973385,116.334138,0,288,39974.0417476852,2009-06-10,01:00:07
39.973392,116.334143,0,288,39974.0418055556,2009-06-10,01:00:12
39.973392,116.334145,0,288,39974.0418634259,2009-06-10,01:00:17
39.973392,116.334145,0,288,39974.0418981481,2009-06-10,01:00:20
39.973388,116.334152,0,288,39974.0419212963,2009-06-10,01:00:22
39.973372,116.334161,0,290,39974.0419791667,2009-06-10,01:00:27
39.973372,116.334161,0,290,39974.0420138889,2009-06-10,01:00:30
39.973373,116.334162,0,291,39974.042037037,2009-06-10,01:00:32
39.973402,116.334154,0,291,39974.0420949074,2009-06-10,01:00:37
39.973457,116.334133,0,287,39974.0421527778,2009-06-10,01:00:42
39.973493,116.334132,0,285,39974.0422106481,2009-06-10,01:00:47
39.973508,116.334118,0,286,39974.0422685185,2009-06-10,01:00:52
39.973507,116.334089,0,286,39974.0423263889,2009-06-10,01:00:57
39.973468,116.334064,0,286,39974.0423842593,2009-06-10,01:01:02
39.973434,116.334064,0,286,39974.0424421296,2009-06-10,01:01:07
39.973411,116.334058,0,285,39974.0425,2009-06-10,01:01:12
39.973355,116.334059,0,285,39974.0425578704,2009-06-10,01:01:17
39.97333,116.334094,0,289,39974.0426157407,2009-06-10,01:01:22
39.973388,116.334175,0,295,39974.0426736111,2009-06-10,01:01:27
39.973371,116.334198,0,298,39974.0427314815,2009-06-10,01:01:32
39.973346,116.334216,0,299,39974.0427893519,2009-06-10,01:01:37
39.973358,116.334274,0,299,39974.0428472222,2009-06-10,01:01:42
39.973367,116.334343,0,301,39974.0429050926,2009-06-10,01:01:47
39.973408,116.334389,0,300,39974.042962963,2009-06-10,01:01:52
39.973436,116.334371,0,299,39974.0430208333,2009-06-10,01:01:57
39.973437,116.334375,0,299,39974.0430787037,2009-06-10,01:02:02
39.973439,116.334377,0,299,39974.0431365741,2009-06-10,01:02:07
39.973444,116.334381,0,300,39974.0431944444,2009-06-10,01:02:12
39.973439,116.33438,0,300,39974.0432523148,2009-06-10,01:02:17
39.973439,116.33438,0,300,39974.043287037,2009-06-10,01:02:20
39.973435,116.334379,0,300,39974.0433101852,2009-06-10,01:02:22
39.973371,116.334395,0,301,39974.0433680556,2009-06-10,01:02:27
39.973347,116.334387,0,301,39974.0434259259,2009-06-10,01:02:32
39.97332,116.334385,0,302,39974.0434837963,2009-06-10,01:02:37
39.973296,116.334303,0,303,39974.0435416667,2009-06-10,01:02:42
39.973299,116.334233,0,303,39974.043599537,2009-06-10,01:02:47
39.973294,116.334276,0,304,39974.0436574074,2009-06-10,01:02:52
39.973294,116.334276,0,304,39974.0436921296,2009-06-10,01:02:55
39.973296,116.334273,0,304,39974.0437152778,2009-06-10,01:02:57
39.973382,116.334271,0,304,39974.0437731481,2009-06-10,01:03:02
39.973515,116.334309,0,304,39974.0438310185,2009-06-10,01:03:07
39.973597,116.334301,0,306,39974.0438888889,2009-06-10,01:03:12
39.973579,116.334296,0,309,39974.0439467593,2009-06-10,01:03:17
39.973566,116.334296,0,311,39974.0440046296,2009-06-10,01:03:22
39.973555,116.334312,0,316,39974.0440625,2009-06-10,01:03:27
39.973565,116.334315,0,318,39974.0441203704,2009-06-10,01:03:32
39.97357,116.334317,0,318,39974.0441782407,2009-06-10,01:03:37
39.97357,116.334317,0,318,39974.044212963,2009-06-10,01:03:40
39.973566,116.334315,0,319,39974.0442361111,2009-06-10,01:03:42
39.973465,116.334294,0,318,39974.0442939815,2009-06-10,01:03:47
39.973331,116.334289,0,316,39974.0443518519,2009-06-10,01:03:52
39.973282,116.334261,0,317,39974.0444097222,2009-06-10,01:03:57
39.973252,116.33424,0,318,39974.0444675926,2009-06-10,01:04:02
39.973301,116.334252,0,318,39974.044525463,2009-06-10,01:04:07
39.973405,116.334322,0,317,39974.0445833333,2009-06-10,01:04:12
39.973473,116.334351,0,317,39974.0446412037,2009-06-10,01:04:17
39.973523,116.334383,0,317,39974.0446990741,2009-06-10,01:04:22
39.973524,116.334359,0,317,39974.0447569444,2009-06-10,01:04:27
39.973547,116.334308,0,318,39974.0448148148,2009-06-10,01:04:32
39.973512,116.334263,0,319,39974.0448726852,2009-06-10,01:04:37
39.973447,116.334307,0,318,39974.0449305556,2009-06-10,01:04:42
39.973428,116.334349,0,318,39974.0449884259,2009-06-10,01:04:47
39.973423,116.334376,0,318,39974.0450462963,2009-06-10,01:04:52
39.973423,116.334376,0,318,39974.0450810185,2009-06-10,01:04:55
39.973418,116.334382,0,318,39974.0451041667,2009-06-10,01:04:57
39.973423,116.334336,0,318,39974.045162037,2009-06-10,01:05:02
39.973433,116.334255,0,318,39974.0452199074,2009-06-10,01:05:07
39.973445,116.334244,0,318,39974.0452777778,2009-06-10,01:05:12
39.973486,116.334249,0,317,39974.0453356481,2009-06-10,01:05:17
39.97355,116.334266,0,315,39974.0453935185,2009-06-10,01:05:22
39.973565,116.33428,0,314,39974.0454513889,2009-06-10,01:05:27
39.973561,116.334277,0,314,39974.0455092593,2009-06-10,01:05:32
39.973561,116.334277,0,314,39974.0455439815,2009-06-10,01:05:35
39.973554,116.334269,0,314,39974.0455671296,2009-06-10,01:05:37
39.973498,116.334259,0,313,39974.045625,2009-06-10,01:05:42
39.973429,116.334241,0,311,39974.0456828704,2009-06-10,01:05:47
39.973375,116.334254,0,311,39974.0457407407,2009-06-10,01:05:52
39.973399,116.334279,0,312,39974.0457986111,2009-06-10,01:05:57
39.973399,116.334279,0,312,39974.0458333333,2009-06-10,01:06:00
39.973407,116.334279,0,313,39974.0458564815,2009-06-10,01:06:02
39.973444,116.334252,0,313,39974.0459143519,2009-06-10,01:06:07
39.973508,116.334211,0,312,39974.0459722222,2009-06-10,01:06:12
39.97345,116.334184,0,312,39974.0460300926,2009-06-10,01:06:17
39.973445,116.334187,0,312,39974.046087963,2009-06-10,01:06:22
39.973445,116.334187,0,312,39974.0461226852,2009-06-10,01:06:25
39.973439,116.334184,0,311,39974.0461458333,2009-06-10,01:06:27
39.97344,116.334195,0,311,39974.0462037037,2009-06-10,01:06:32
39.973461,116.334219,0,312,39974.0462615741,2009-06-10,01:06:37
39.973497,116.33428,0,316,39974.0463194444,2009-06-10,01:06:42
39.973519,116.334342,0,318,39974.0463773148,2009-06-10,01:06:47
39.973552,116.334356,0,320,39974.0464351852,2009-06-10,01:06:52
39.973578,116.334364,0,321,39974.0464930556,2009-06-10,01:06:57
39.973605,116.334366,0,322,39974.0465509259,2009-06-10,01:07:02
39.973604,116.334353,0,324,39974.0466087963,2009-06-10,01:07:07
39.973592,116.334338,0,325,39974.0466666667,2009-06-10,01:07:12
39.973543,116.334297,0,327,39974.046724537,2009-06-10,01:07:17
39.973488,116.334276,0,329,39974.0467824074,2009-06-10,01:07:22
39.973437,116.334253,0,330,39974.0468402778,2009-06-10,01:07:27
39.973402,116.334286,0,330,39974.0468981481,2009-06-10,01:07:32
39.973402,116.334286,0,330,39974.0469328704,2009-06-10,01:07:35
39.973395,116.334284,0,330,39974.0469560185,2009-06-10,01:07:37
39.973432,116.334285,0,330,39974.0470138889,2009-06-10,01:07:42
39.973493,116.334301,0,329,39974.0470717593,2009-06-10,01:07:47
39.973543,116.334288,0,327,39974.0471296296,2009-06-10,01:07:52
39.973558,116.334259,0,327,39974.0471875,2009-06-10,01:07:57
39.973558,116.334251,0,327,39974.0472453704,2009-06-10,01:08:02
39.973559,116.334249,0,326,39974.0473032407,2009-06-10,01:08:07
39.973558,116.334249,0,326,39974.0473611111,2009-06-10,01:08:12
39.973551,116.334251,0,326,39974.0474189815,2009-06-10,01:08:17
39.973551,116.334251,0,326,39974.0474537037,2009-06-10,01:08:20
39.973543,116.334247,0,326,39974.0474768518,2009-06-10,01:08:22
39.973582,116.334257,0,326,39974.0475347222,2009-06-10,01:08:27
39.973553,116.334271,0,323,39974.0475925926,2009-06-10,01:08:32
39.973531,116.334273,0,322,39974.047650463,2009-06-10,01:08:37
39.97349,116.334245,0,321,39974.0477083333,2009-06-10,01:08:42
39.973526,116.334284,0,321,39974.0477662037,2009-06-10,01:08:47
39.973546,116.334375,0,324,39974.0478240741,2009-06-10,01:08:52
39.973531,116.334405,0,326,39974.0478819444,2009-06-10,01:08:57
39.973525,116.334416,0,328,39974.0479398148,2009-06-10,01:09:02
39.973538,116.334378,0,331,39974.0479976852,2009-06-10,01:09:07
39.97357,116.334397,0,336,39974.0480555556,2009-06-10,01:09:12
39.97357,116.334397,0,336,39974.0480902778,2009-06-10,01:09:15
39.973568,116.334397,0,337,39974.0481134259,2009-06-10,01:09:17
39.973565,116.334388,0,337,39974.0481712963,2009-06-10,01:09:22
39.973552,116.334362,0,338,39974.0482291667,2009-06-10,01:09:27
39.973523,116.334304,0,340,39974.048287037,2009-06-10,01:09:32
39.973459,116.334269,0,342,39974.0483449074,2009-06-10,01:09:37
39.973402,116.334242,0,344,39974.0484027778,2009-06-10,01:09:42
39.97339,116.334205,0,347,39974.0484606481,2009-06-10,01:09:47
39.973387,116.334156,0,350,39974.0485185185,2009-06-10,01:09:52
39.973462,116.334126,0,351,39974.0485763889,2009-06-10,01:09:57
39.973509,116.334088,0,352,39974.0486342593,2009-06-10,01:10:02
39.973601,116.33411,0,354,39974.0486921296,2009-06-10,01:10:07
39.973612,116.334116,0,357,39974.04875,2009-06-10,01:10:12
39.973612,116.334116,0,357,39974.0487847222,2009-06-10,01:10:15
39.97361,116.334113,0,357,39974.0488078704,2009-06-10,01:10:17
39.973515,116.33406,0,357,39974.0488657407,2009-06-10,01:10:22
39.973474,116.334046,0,357,39974.0489236111,2009-06-10,01:10:27
39.973462,116.334051,0,357,39974.0489814815,2009-06-10,01:10:32
39.973463,116.334027,0,357,39974.0490393518,2009-06-10,01:10:37
39.973463,116.334027,0,357,39974.0490740741,2009-06-10,01:10:40
39.973467,116.33402,0,357,39974.0490972222,2009-06-10,01:10:42
39.973488,116.334033,0,357,39974.0491550926,2009-06-10,01:10:47
39.973532,116.334035,0,357,39974.049212963,2009-06-10,01:10:52
39.97354,116.334,0,357,39974.0492708333,2009-06-10,01:10:57
39.973572,116.334008,0,357,39974.0493287037,2009-06-10,01:11:02
39.973573,116.333999,0,357,39974.0493865741,2009-06-10,01:11:07
39.973571,116.333975,0,357,39974.0494444444,2009-06-10,01:11:12
39.973516,116.33389,0,357,39974.0495023148,2009-06-10,01:11:17
39.973478,116.333841,0,357,39974.0495601852,2009-06-10,01:11:22
39.973454,116.333806,0,358,39974.0496180556,2009-06-10,01:11:27
39.973463,116.333815,0,358,39974.0496759259,2009-06-10,01:11:32
39.973463,116.333815,0,358,39974.0497106481,2009-06-10,01:11:35
39.973462,116.333819,0,358,39974.0497337963,2009-06-10,01:11:37
39.973466,116.333837,0,359,39974.0497916667,2009-06-10,01:11:42
39.973506,116.333913,0,359,39974.049849537,2009-06-10,01:11:47
39.973506,116.333912,0,359,39974.0499074074,2009-06-10,01:11:52
39.973506,116.333912,0,359,39974.0499421296,2009-06-10,01:11:55
39.973507,116.333912,0,359,39974.0499652778,2009-06-10,01:11:57
39.973533,116.334254,0,361,39974.0532638889,2009-06-10,01:16:42
39.973577,116.3343,0,360,39974.0533217593,2009-06-10,01:16:47
39.973586,116.334303,0,360,39974.0533796296,2009-06-10,01:16:52
39.973572,116.334256,0,361,39974.0534375,2009-06-10,01:16:57
39.973537,116.334175,0,361,39974.0534953704,2009-06-10,01:17:02
39.973538,116.334109,0,359,39974.0535532407,2009-06-10,01:17:07
39.97355,116.334056,0,358,39974.0536111111,2009-06-10,01:17:12
39.973501,116.334058,0,359,39974.0536689815,2009-06-10,01:17:17
39.973501,116.334058,0,359,39974.0537037037,2009-06-10,01:17:20
39.973504,116.334052,0,360,39974.0537268519,2009-06-10,01:17:22
39.973514,116.334027,0,359,39974.0537847222,2009-06-10,01:17:27
39.97354,116.334038,0,359,39974.0538425926,2009-06-10,01:17:32
39.973564,116.334159,0,359,39974.053900463,2009-06-10,01:17:37
39.973555,116.334321,0,359,39974.0539583333,2009-06-10,01:17:42
39.973548,116.334392,0,360,39974.0540162037,2009-06-10,01:17:47
39.973527,116.334454,0,361,39974.0540740741,2009-06-10,01:17:52
39.973527,116.334454,0,361,39974.0541087963,2009-06-10,01:17:55
39.973524,116.334454,0,360,39974.0541319444,2009-06-10,01:17:57
39.973524,116.334463,0,360,39974.0541898148,2009-06-10,01:18:02
39.973524,116.334463,0,360,39974.054224537,2009-06-10,01:18:05
39.97352,116.334467,0,360,39974.0542476852,2009-06-10,01:18:07
39.973488,116.334485,0,361,39974.0543055556,2009-06-10,01:18:12
39.973443,116.334467,0,362,39974.0543634259,2009-06-10,01:18:17
39.973432,116.334453,0,362,39974.0544212963,2009-06-10,01:18:22
39.973421,116.334443,0,363,39974.0544791667,2009-06-10,01:18:27
39.973422,116.334425,0,363,39974.054537037,2009-06-10,01:18:32
39.97343,116.334443,0,363,39974.0545949074,2009-06-10,01:18:37
39.97343,116.334443,0,363,39974.0546296296,2009-06-10,01:18:40
39.973431,116.334442,0,362,39974.0546527778,2009-06-10,01:18:42
39.973403,116.334384,0,363,39974.0547106481,2009-06-10,01:18:47
39.973412,116.334362,0,361,39974.0547685185,2009-06-10,01:18:52
39.973431,116.334342,0,359,39974.0548263889,2009-06-10,01:18:57
39.973456,116.33442,0,355,39974.0548842593,2009-06-10,01:19:02
39.973482,116.334438,0,353,39974.0549421296,2009-06-10,01:19:07
39.97352,116.334453,0,353,39974.055,2009-06-10,01:19:12
39.973568,116.334513,0,352,39974.0550578704,2009-06-10,01:19:17
39.973581,116.334512,0,350,39974.0551157407,2009-06-10,01:19:22
39.973582,116.334504,0,350,39974.0551736111,2009-06-10,01:19:27
39.973582,116.334504,0,350,39974.0552083333,2009-06-10,01:19:30
39.97358,116.334509,0,350,39974.0552314815,2009-06-10,01:19:32
39.97357,116.334519,0,350,39974.0552893518,2009-06-10,01:19:37
39.973548,116.334498,0,350,39974.0553472222,2009-06-10,01:19:42
39.973548,116.334498,0,350,39974.0553819444,2009-06-10,01:19:45
39.973541,116.334491,0,350,39974.0554050926,2009-06-10,01:19:47
39.973533,116.334473,0,350,39974.055462963,2009-06-10,01:19:52
39.973518,116.334461,0,349,39974.0555208333,2009-06-10,01:19:57
39.973502,116.334492,0,348,39974.0555787037,2009-06-10,01:20:02
39.973501,116.334482,0,348,39974.0556365741,2009-06-10,01:20:07
39.973501,116.334482,0,348,39974.0556712963,2009-06-10,01:20:10
39.973501,116.334475,0,349,39974.0556944444,2009-06-10,01:20:12
39.973493,116.33446,0,349,39974.0557523148,2009-06-10,01:20:17
39.973455,116.334438,0,350,39974.0558101852,2009-06-10,01:20:22
39.973451,116.334392,0,350,39974.0558680556,2009-06-10,01:20:27
39.973413,116.33429,0,350,39974.0559259259,2009-06-10,01:20:32
39.973421,116.334261,0,350,39974.0559837963,2009-06-10,01:20:37
39.973418,116.334289,0,349,39974.0560416667,2009-06-10,01:20:42
39.973447,116.334307,0,349,39974.056099537,2009-06-10,01:20:47
39.973462,116.334315,0,349,39974.0561574074,2009-06-10,01:20:52
39.973465,116.334329,0,349,39974.0562152778,2009-06-10,01:20:57
39.973468,116.33434,0,349,39974.0562731481,2009-06-10,01:21:02
39.973456,116.334303,0,348,39974.0563310185,2009-06-10,01:21:07
39.973591,116.334604,0,317,39974.0651273148,2009-06-10,01:33:47
39.973596,116.334624,0,315,39974.0651851852,2009-06-10,01:33:52
39.973593,116.334662,0,314,39974.0652430556,2009-06-10,01:33:57
39.973599,116.334716,0,314,39974.0653009259,2009-06-10,01:34:02
39.973581,116.334785,0,313,39974.0653587963,2009-06-10,01:34:07
39.97355,116.334858,0,313,39974.0654166667,2009-06-10,01:34:12
39.973557,116.334916,0,313,39974.065474537,2009-06-10,01:34:17
39.973569,116.334952,0,313,39974.0655324074,2009-06-10,01:34:22
39.973602,116.334926,0,313,39974.0655902778,2009-06-10,01:34:27
39.973636,116.334928,0,314,39974.0656481481,2009-06-10,01:34:32
39.973664,116.33496,0,314,39974.0657060185,2009-06-10,01:34:37
39.973671,116.334976,0,314,39974.0657638889,2009-06-10,01:34:42
39.973646,116.334966,0,314,39974.0658217593,2009-06-10,01:34:47
39.973635,116.334925,0,313,39974.0658796296,2009-06-10,01:34:52
39.973638,116.334859,0,314,39974.0659375,2009-06-10,01:34:57
39.973602,116.334848,0,314,39974.0659953704,2009-06-10,01:35:02
39.973567,116.334854,0,313,39974.0660532407,2009-06-10,01:35:07
39.973525,116.334801,0,312,39974.0661111111,2009-06-10,01:35:12
39.973515,116.334712,0,312,39974.0661689815,2009-06-10,01:35:17
39.973502,116.334641,0,313,39974.0662268519,2009-06-10,01:35:22
39.973471,116.334613,0,313,39974.0662847222,2009-06-10,01:35:27
39.97345,116.334605,0,314,39974.0663425926,2009-06-10,01:35:32
39.973443,116.334632,0,315,39974.066400463,2009-06-10,01:35:37
39.973453,116.334642,0,315,39974.0664583333,2009-06-10,01:35:42
39.973454,116.334641,0,315,39974.0665162037,2009-06-10,01:35:47
39.973449,116.334635,0,315,39974.0665740741,2009-06-10,01:35:52
39.973449,116.334635,0,315,39974.0666087963,2009-06-10,01:35:55
39.973449,116.334637,0,315,39974.0666319444,2009-06-10,01:35:57
39.973399,116.334699,0,315,39974.0666898148,2009-06-10,01:36:02
39.973407,116.334649,0,316,39974.0667476852,2009-06-10,01:36:07
39.973405,116.33458,0,317,39974.0668055556,2009-06-10,01:36:12
39.973409,116.334519,0,317,39974.0668634259,2009-06-10,01:36:17
39.973369,116.334463,0,317,39974.0669212963,2009-06-10,01:36:22
39.973374,116.334436,0,316,39974.0669791667,2009-06-10,01:36:27
39.973381,116.334393,0,315,39974.067037037,2009-06-10,01:36:32
39.973394,116.334363,0,314,39974.0670949074,2009-06-10,01:36:37
39.973401,116.334351,0,314,39974.0671527778,2009-06-10,01:36:42
39.973422,116.334374,0,314,39974.0672106481,2009-06-10,01:36:47
39.973459,116.334484,0,316,39974.0672685185,2009-06-10,01:36:52
39.973457,116.334529,0,317,39974.0673263889,2009-06-10,01:36:57
39.973464,116.334531,0,317,39974.0673842593,2009-06-10,01:37:02
39.973466,116.334533,0,317,39974.0674421296,2009-06-10,01:37:07
39.973466,116.334533,0,317,39974.0674768519,2009-06-10,01:37:10
39.973471,116.334537,0,317,39974.0675,2009-06-10,01:37:12
39.97349,116.334584,0,318,39974.0675578704,2009-06-10,01:37:17
39.973493,116.33465,0,319,39974.0676157407,2009-06-10,01:37:22
39.973503,116.334668,0,319,39974.0676736111,2009-06-10,01:37:27
39.973524,116.334695,0,321,39974.0677314815,2009-06-10,01:37:32
39.973525,116.334679,0,322,39974.0677893519,2009-06-10,01:37:37
39.973513,116.334672,0,324,39974.0678472222,2009-06-10,01:37:42
39.973523,116.334681,0,324,39974.0679050926,2009-06-10,01:37:47
39.973533,116.334672,0,324,39974.067962963,2009-06-10,01:37:52
39.973533,116.334647,0,325,39974.0680208333,2009-06-10,01:37:57
39.973505,116.334599,0,325,39974.0680787037,2009-06-10,01:38:02
39.973492,116.334594,0,325,39974.0681365741,2009-06-10,01:38:07
39.973492,116.334594,0,325,39974.0681712963,2009-06-10,01:38:10
39.973487,116.334598,0,325,39974.0681944444,2009-06-10,01:38:12
39.973468,116.334622,0,326,39974.0682523148,2009-06-10,01:38:17
39.973452,116.334618,0,326,39974.0683101852,2009-06-10,01:38:22
39.973473,116.334583,0,326,39974.0683680556,2009-06-10,01:38:27
39.973494,116.334533,0,327,39974.0684259259,2009-06-10,01:38:32
39.973469,116.334508,0,327,39974.0684837963,2009-06-10,01:38:37
39.973462,116.334478,0,327,39974.0685416667,2009-06-10,01:38:42
39.973398,116.334459,0,326,39974.068599537,2009-06-10,01:38:47
39.973353,116.334481,0,323,39974.0686574074,2009-06-10,01:38:52
39.973353,116.334481,0,323,39974.0686921296,2009-06-10,01:38:55
39.973352,116.334475,0,323,39974.0687152778,2009-06-10,01:38:57
39.973385,116.33452,0,324,39974.0687731481,2009-06-10,01:39:02
39.973407,116.334531,0,325,39974.0688310185,2009-06-10,01:39:07
39.973415,116.334509,0,326,39974.0688888889,2009-06-10,01:39:12
39.973422,116.334513,0,327,39974.0689467593,2009-06-10,01:39:17
39.973422,116.334513,0,327,39974.0689814815,2009-06-10,01:39:20
39.97342,116.334515,0,327,39974.0690046296,2009-06-10,01:39:22
39.973388,116.334558,0,327,39974.0690625,2009-06-10,01:39:27
39.973364,116.334562,0,328,39974.0691203704,2009-06-10,01:39:32
39.97337,116.334544,0,329,39974.0691782407,2009-06-10,01:39:37
39.973375,116.334551,0,329,39974.0692361111,2009-06-10,01:39:42
39.973375,116.334551,0,329,39974.0692708333,2009-06-10,01:39:45
39.973382,116.334558,0,328,39974.0692939815,2009-06-10,01:39:47
39.973396,116.334558,0,328,39974.0693518519,2009-06-10,01:39:52
39.973428,116.334523,0,328,39974.0694097222,2009-06-10,01:39:57
39.973434,116.334524,0,328,39974.0694675926,2009-06-10,01:40:02
39.973434,116.334524,0,328,39974.0695023148,2009-06-10,01:40:05
39.973431,116.334526,0,328,39974.069525463,2009-06-10,01:40:07
39.973411,116.334575,0,330,39974.0695833333,2009-06-10,01:40:12
39.973405,116.334564,0,331,39974.0696412037,2009-06-10,01:40:17
39.973404,116.33451,0,334,39974.0696990741,2009-06-10,01:40:22
39.97337,116.334461,0,336,39974.0697569444,2009-06-10,01:40:27
39.973381,116.33446,0,338,39974.0698148148,2009-06-10,01:40:32
39.973417,116.334459,0,340,39974.0698726852,2009-06-10,01:40:37
39.973463,116.334463,0,341,39974.0699305556,2009-06-10,01:40:42
39.973471,116.334458,0,341,39974.0699884259,2009-06-10,01:40:47
39.973478,116.334452,0,341,39974.0700462963,2009-06-10,01:40:52
39.973478,116.334452,0,341,39974.0700810185,2009-06-10,01:40:55
39.973486,116.334446,0,341,39974.0701041667,2009-06-10,01:40:57
39.973501,116.334477,0,342,39974.070162037,2009-06-10,01:41:02
39.973501,116.334477,0,342,39974.0701967593,2009-06-10,01:41:05
39.973494,116.334476,0,342,39974.0702199074,2009-06-10,01:41:07
39.973443,116.33449,0,342,39974.0702777778,2009-06-10,01:41:12
39.973421,116.334503,0,342,39974.0703356481,2009-06-10,01:41:17
39.973421,116.334503,0,342,39974.0703703704,2009-06-10,01:41:20
39.973423,116.334505,0,343,39974.0703935185,2009-06-10,01:41:22
39.973464,116.33448,0,343,39974.0704513889,2009-06-10,01:41:27
39.973513,116.334407,0,344,39974.0705092593,2009-06-10,01:41:32
39.973576,116.334379,0,342,39974.0705671296,2009-06-10,01:41:37
39.973605,116.334244,0,342,39974.070625,2009-06-10,01:41:42
39.973658,116.334139,0,343,39974.0706828704,2009-06-10,01:41:47
39.973682,116.334058,0,343,39974.0707407407,2009-06-10,01:41:52
39.973663,116.333979,0,343,39974.0707986111,2009-06-10,01:41:57
39.973623,116.333917,0,343,39974.0708564815,2009-06-10,01:42:02
39.973578,116.333899,0,344,39974.0709143518,2009-06-10,01:42:07
39.973462,116.334097,0,345,39974.0709722222,2009-06-10,01:42:12
39.973491,116.334262,0,346,39974.0710300926,2009-06-10,01:42:17
39.973491,116.334262,0,346,39974.0710648148,2009-06-10,01:42:20
39.973488,116.33427,0,346,39974.071087963,2009-06-10,01:42:22
39.973484,116.334259,0,346,39974.0711458333,2009-06-10,01:42:27
39.973497,116.334255,0,346,39974.0712037037,2009-06-10,01:42:32
39.973465,116.334482,0,346,39974.0712615741,2009-06-10,01:42:37
39.973438,116.334744,0,346,39974.0713194444,2009-06-10,01:42:42
39.973491,116.334773,0,347,39974.0713773148,2009-06-10,01:42:47
39.973607,116.334701,0,347,39974.0714351852,2009-06-10,01:42:52
39.973669,116.33471,0,347,39974.0714930556,2009-06-10,01:42:57
39.973533,116.33474,0,347,39974.0715509259,2009-06-10,01:43:02
39.973506,116.334769,0,347,39974.0716087963,2009-06-10,01:43:07
39.973479,116.334805,0,348,39974.0716666667,2009-06-10,01:43:12
39.973468,116.334806,0,348,39974.071724537,2009-06-10,01:43:17
39.973493,116.334721,0,348,39974.0717824074,2009-06-10,01:43:22
39.973463,116.334687,0,348,39974.0718402778,2009-06-10,01:43:27
39.973468,116.33476,0,348,39974.0718981481,2009-06-10,01:43:32
39.973468,116.334781,0,347,39974.0719560185,2009-06-10,01:43:37
39.973467,116.334795,0,347,39974.0720138889,2009-06-10,01:43:42
39.973461,116.334848,0,347,39974.0720717593,2009-06-10,01:43:47
39.973461,116.334844,0,347,39974.0721296296,2009-06-10,01:43:52
39.973461,116.334844,0,347,39974.0721643518,2009-06-10,01:43:55
39.973463,116.334844,0,347,39974.0721875,2009-06-10,01:43:57
39.973461,116.334859,0,347,39974.0722453704,2009-06-10,01:44:02
39.973491,116.334824,0,347,39974.0723032407,2009-06-10,01:44:07
39.973459,116.334854,0,347,39974.0723611111,2009-06-10,01:44:12
39.973455,116.33491,0,347,39974.0724189815,2009-06-10,01:44:17
39.973495,116.334836,0,347,39974.0724768518,2009-06-10,01:44:22
39.973538,116.334567,0,347,39974.0725347222,2009-06-10,01:44:27
39.973535,116.334491,0,347,39974.0725925926,2009-06-10,01:44:32
39.97352,116.334455,0,348,39974.072650463,2009-06-10,01:44:37
39.973526,116.334421,0,347,39974.0727083333,2009-06-10,01:44:42
39.973544,116.334426,0,346,39974.0727662037,2009-06-10,01:44:47
39.973535,116.334441,0,347,39974.0728240741,2009-06-10,01:44:52
39.973485,116.334429,0,347,39974.0728819444,2009-06-10,01:44:57
39.973461,116.334413,0,347,39974.0729398148,2009-06-10,01:45:02
39.97345,116.334426,0,347,39974.0729976852,2009-06-10,01:45:07
39.973456,116.33445,0,348,39974.0730555556,2009-06-10,01:45:12
39.97345,116.33444,0,348,39974.0731134259,2009-06-10,01:45:17
39.973455,116.33443,0,347,39974.0731712963,2009-06-10,01:45:22
39.973465,116.334433,0,348,39974.0732291667,2009-06-10,01:45:27
39.973465,116.334447,0,349,39974.073287037,2009-06-10,01:45:32
39.973465,116.334443,0,349,39974.0733449074,2009-06-10,01:45:37
39.973465,116.334443,0,349,39974.0733796296,2009-06-10,01:45:40
39.973459,116.334448,0,349,39974.0734027778,2009-06-10,01:45:42
39.973451,116.334457,0,349,39974.0734606481,2009-06-10,01:45:47
39.973451,116.334457,0,349,39974.0734953704,2009-06-10,01:45:50
39.973443,116.334449,0,349,39974.0735185185,2009-06-10,01:45:52
39.97343,116.334422,0,350,39974.0735763889,2009-06-10,01:45:57
39.973432,116.334317,0,350,39974.0736342593,2009-06-10,01:46:02
39.973448,116.334225,0,348,39974.0736921296,2009-06-10,01:46:07
39.973456,116.334174,0,347,39974.07375,2009-06-10,01:46:12
39.973468,116.334172,0,347,39974.0738078704,2009-06-10,01:46:17
39.973485,116.334195,0,347,39974.0738657407,2009-06-10,01:46:22
39.973476,116.334187,0,348,39974.0739236111,2009-06-10,01:46:27
39.973479,116.334176,0,348,39974.0739814815,2009-06-10,01:46:32
39.973485,116.334186,0,348,39974.0740393519,2009-06-10,01:46:37
39.973482,116.334156,0,348,39974.0740972222,2009-06-10,01:46:42
39.973476,116.33409,0,349,39974.0741550926,2009-06-10,01:46:47
39.973515,116.334003,0,346,39974.074212963,2009-06-10,01:46:52
39.973532,116.333968,0,345,39974.0742708333,2009-06-10,01:46:57
39.973529,116.333909,0,344,39974.0743287037,2009-06-10,01:47:02
39.973579,116.333838,0,341,39974.0743865741,2009-06-10,01:47:07
39.973627,116.333804,0,339,39974.0744444444,2009-06-10,01:47:12
39.97367,116.333757,0,337,39974.0745023148,2009-06-10,01:47:17
39.973647,116.333874,0,336,39974.0745601852,2009-06-10,01:47:22
39.973639,116.333905,0,334,39974.0746180556,2009-06-10,01:47:27
39.973597,116.334008,0,332,39974.0746759259,2009-06-10,01:47:32
39.973574,116.33404,0,332,39974.0747337963,2009-06-10,01:47:37
39.973572,116.333991,0,332,39974.0747916667,2009-06-10,01:47:42
39.973628,116.333856,0,329,39974.074849537,2009-06-10,01:47:47
39.973572,116.334034,0,327,39974.0749074074,2009-06-10,01:47:52
39.973569,116.334023,0,324,39974.0749652778,2009-06-10,01:47:57
39.973581,116.333971,0,324,39974.0750231481,2009-06-10,01:48:02
39.973624,116.333853,0,323,39974.0750810185,2009-06-10,01:48:07
39.973672,116.333808,0,321,39974.0751388889,2009-06-10,01:48:12
39.973723,116.333717,0,318,39974.0751967593,2009-06-10,01:48:17
39.973694,116.333771,0,318,39974.0752546296,2009-06-10,01:48:22
39.973694,116.333771,0,318,39974.0752893519,2009-06-10,01:48:25
39.973691,116.333771,0,319,39974.0753125,2009-06-10,01:48:27
39.97374,116.333629,0,315,39974.0753703704,2009-06-10,01:48:32
39.973785,116.333521,0,310,39974.0754282407,2009-06-10,01:48:37
39.973796,116.333421,0,306,39974.0754861111,2009-06-10,01:48:42
39.97385,116.333267,0,302,39974.0755439815,2009-06-10,01:48:47
39.973901,116.333079,0,300,39974.0756018519,2009-06-10,01:48:52
39.973701,116.33364,0,299,39974.0756597222,2009-06-10,01:48:57
39.973699,116.333689,0,300,39974.0757175926,2009-06-10,01:49:02
39.973691,116.334218,0,299,39974.075775463,2009-06-10,01:49:07
39.973547,116.33444,0,296,39974.0758333333,2009-06-10,01:49:12
39.973407,116.33469,0,295,39974.0758912037,2009-06-10,01:49:17
39.9734,116.334674,0,297,39974.0759490741,2009-06-10,01:49:22
39.97342,116.334616,0,298,39974.0760069444,2009-06-10,01:49:27
39.97342,116.334616,0,298,39974.0760416667,2009-06-10,01:49:30
39.973417,116.334608,0,298,39974.0760648148,2009-06-10,01:49:32
39.973418,116.334579,0,299,39974.0761226852,2009-06-10,01:49:37
39.973402,116.334654,0,301,39974.0761805556,2009-06-10,01:49:42
39.973409,116.334681,0,303,39974.0762384259,2009-06-10,01:49:47
39.973483,116.334499,0,307,39974.0762962963,2009-06-10,01:49:52
39.973531,116.334344,0,311,39974.0763541667,2009-06-10,01:49:57
39.973545,116.334035,0,270,39974.0827777778,2009-06-10,01:59:12
39.973604,116.333992,0,268,39974.0828356481,2009-06-10,01:59:17
39.973598,116.333913,0,268,39974.0828935185,2009-06-10,01:59:22
39.973596,116.333951,0,270,39974.0829513889,2009-06-10,01:59:27
39.973589,116.333996,0,271,39974.0830092593,2009-06-10,01:59:32
39.973588,116.334026,0,272,39974.0830671296,2009-06-10,01:59:37
39.973588,116.334026,0,272,39974.0831018519,2009-06-10,01:59:40
39.973594,116.334027,0,271,39974.083125,2009-06-10,01:59:42
39.973585,116.333971,0,270,39974.0831828704,2009-06-10,01:59:47
39.973598,116.333903,0,268,39974.0832407407,2009-06-10,01:59:52
39.973624,116.333827,0,267,39974.0832986111,2009-06-10,01:59:57
39.973641,116.333853,0,265,39974.0833564815,2009-06-10,02:00:02
39.973649,116.333893,0,262,39974.0834143519,2009-06-10,02:00:07
39.973649,116.333893,0,262,39974.0834490741,2009-06-10,02:00:10
39.973648,116.333895,0,260,39974.0834722222,2009-06-10,02:00:12
39.973628,116.333908,0,259,39974.0835300926,2009-06-10,02:00:17
39.973648,116.333921,0,252,39974.083587963,2009-06-10,02:00:22
39.973643,116.333909,0,252,39974.0836458333,2009-06-10,02:00:27
39.973659,116.333858,0,251,39974.0837037037,2009-06-10,02:00:32
39.973643,116.333815,0,250,39974.0837615741,2009-06-10,02:00:37
39.973604,116.333844,0,247,39974.0838194444,2009-06-10,02:00:42
39.973598,116.333884,0,246,39974.0838773148,2009-06-10,02:00:47
39.9736,116.33389,0,246,39974.0839351852,2009-06-10,02:00:52
39.9736,116.33389,0,246,39974.0839699074,2009-06-10,02:00:55
39.973603,116.333885,0,245,39974.0839930556,2009-06-10,02:00:57
39.973629,116.333852,0,242,39974.0840509259,2009-06-10,02:01:02
39.973611,116.333783,0,240,39974.0841087963,2009-06-10,02:01:07
39.973604,116.333808,0,244,39974.0841666667,2009-06-10,02:01:12
39.973595,116.333858,0,248,39974.084224537,2009-06-10,02:01:17
39.973572,116.333907,0,251,39974.0842824074,2009-06-10,02:01:22
39.973578,116.333912,0,251,39974.0843402778,2009-06-10,02:01:27
39.973577,116.33392,0,250,39974.0843981481,2009-06-10,02:01:32
39.973577,116.33392,0,250,39974.0844328704,2009-06-10,02:01:35
39.973573,116.333927,0,250,39974.0844560185,2009-06-10,02:01:37
39.973571,116.333981,0,250,39974.0845138889,2009-06-10,02:01:42
39.973569,116.334007,0,250,39974.0845717593,2009-06-10,02:01:47
39.973552,116.334059,0,250,39974.0846296296,2009-06-10,02:01:52
39.973556,116.334045,0,252,39974.0846875,2009-06-10,02:01:57
39.973583,116.334039,0,252,39974.0847453704,2009-06-10,02:02:02
39.97359,116.334029,0,252,39974.0848032407,2009-06-10,02:02:07
39.9736,116.333983,0,252,39974.0848611111,2009-06-10,02:02:12
39.973566,116.334037,0,253,39974.0849189815,2009-06-10,02:02:17
39.97348,116.334154,0,251,39974.0849768519,2009-06-10,02:02:22
39.973436,116.33421,0,249,39974.0850347222,2009-06-10,02:02:27
39.973379,116.334236,0,248,39974.0850925926,2009-06-10,02:02:32
39.973354,116.334216,0,248,39974.085150463,2009-06-10,02:02:37
39.973369,116.334185,0,247,39974.0852083333,2009-06-10,02:02:42
39.973406,116.334147,0,247,39974.0852662037,2009-06-10,02:02:47
39.973438,116.334133,0,246,39974.0853240741,2009-06-10,02:02:52
39.973561,116.334073,0,242,39974.0853819444,2009-06-10,02:02:57
39.973592,116.334122,0,241,39974.0854398148,2009-06-10,02:03:02
39.97366,116.334127,0,237,39974.0854976852,2009-06-10,02:03:07
39.973673,116.334115,0,235,39974.0855555556,2009-06-10,02:03:12
39.973703,116.334063,0,234,39974.0856134259,2009-06-10,02:03:17
39.973695,116.334108,0,233,39974.0856712963,2009-06-10,02:03:22
39.973635,116.334099,0,233,39974.0857291667,2009-06-10,02:03:27
39.973635,116.334099,0,233,39974.0857638889,2009-06-10,02:03:30
39.973628,116.334092,0,233,39974.085787037,2009-06-10,02:03:32
39.973612,116.334061,0,233,39974.0858449074,2009-06-10,02:03:37
39.973545,116.333996,0,233,39974.0859027778,2009-06-10,02:03:42
39.973458,116.334041,0,233,39974.0859606481,2009-06-10,02:03:47
39.97336,116.334111,0,234,39974.0860185185,2009-06-10,02:03:52
39.973291,116.334135,0,234,39974.0860763889,2009-06-10,02:03:57
39.973361,116.334041,0,236,39974.0861342593,2009-06-10,02:04:02
39.97342,116.333973,0,238,39974.0861921296,2009-06-10,02:04:07
39.973424,116.333962,0,238,39974.08625,2009-06-10,02:04:12
39.97344,116.333943,0,239,39974.0863078704,2009-06-10,02:04:17
39.973469,116.333907,0,239,39974.0863657407,2009-06-10,02:04:22
39.973481,116.333933,0,237,39974.0864236111,2009-06-10,02:04:27
39.973493,116.333926,0,232,39974.0864814815,2009-06-10,02:04:32
39.973506,116.333895,0,230,39974.0865393518,2009-06-10,02:04:37
39.973517,116.333859,0,230,39974.0865972222,2009-06-10,02:04:42
39.973526,116.333856,0,230,39974.0866550926,2009-06-10,02:04:47
39.973668,116.333844,0,228,39974.086712963,2009-06-10,02:04:52
39.973805,116.333851,0,226,39974.0867708333,2009-06-10,02:04:57
39.973901,116.33385,0,226,39974.0868287037,2009-06-10,02:05:02
39.973954,116.333874,0,225,39974.0868865741,2009-06-10,02:05:07
39.973867,116.33389,0,221,39974.0869444444,2009-06-10,02:05:12
39.973789,116.333909,0,216,39974.0870023148,2009-06-10,02:05:17
39.973794,116.333932,0,215,39974.0870601852,2009-06-10,02:05:22
39.973798,116.333958,0,215,39974.0871180556,2009-06-10,02:05:27
39.973812,116.333957,0,216,39974.0871759259,2009-06-10,02:05:32
39.973805,116.333976,0,217,39974.0872337963,2009-06-10,02:05:37
39.973805,116.333976,0,217,39974.0872685185,2009-06-10,02:05:40
39.9738,116.33398,0,217,39974.0872916667,2009-06-10,02:05:42
39.973799,116.333991,0,217,39974.087349537,2009-06-10,02:05:47
39.973799,116.334085,0,222,39974.0874074074,2009-06-10,02:05:52
39.973823,116.334103,0,227,39974.0874652778,2009-06-10,02:05:57
39.973848,116.334108,0,230,39974.0875231481,2009-06-10,02:06:02
39.973862,116.334076,0,235,39974.0875810185,2009-06-10,02:06:07
39.973862,116.334076,0,235,39974.0876388889,2009-06-10,02:06:12
39.973862,116.334076,0,235,39974.0876736111,2009-06-10,02:06:15
39.973865,116.334073,0,235,39974.0876967593,2009-06-10,02:06:17
39.973883,116.334068,0,235,39974.0877546296,2009-06-10,02:06:22
39.97395,116.334028,0,234,39974.0878125,2009-06-10,02:06:27
39.973904,116.334132,0,234,39974.0878703704,2009-06-10,02:06:32
39.97388,116.334174,0,234,39974.0879282407,2009-06-10,02:06:37
39.97388,116.334174,0,234,39974.087962963,2009-06-10,02:06:40
39.973876,116.334172,0,234,39974.0879861111,2009-06-10,02:06:42
39.97383,116.334185,0,234,39974.0880439815,2009-06-10,02:06:47
39.973689,116.334265,0,234,39974.0881018518,2009-06-10,02:06:52
39.973637,116.334272,0,234,39974.0881597222,2009-06-10,02:06:57
39.973663,116.33426,0,234,39974.0882175926,2009-06-10,02:07:02
39.973644,116.334274,0,232,39974.088275463,2009-06-10,02:07:07
39.973623,116.334307,0,229,39974.0883333333,2009-06-10,02:07:12
39.973583,116.334363,0,229,39974.0883912037,2009-06-10,02:07:17
39.973582,116.334352,0,229,39974.0884490741,2009-06-10,02:07:22
39.973579,116.334294,0,230,39974.0885069444,2009-06-10,02:07:27
39.973598,116.33421,0,230,39974.0885648148,2009-06-10,02:07:32
39.973627,116.334152,0,231,39974.0886226852,2009-06-10,02:07:37
39.973605,116.33413,0,230,39974.0886805556,2009-06-10,02:07:42
39.97355,116.334096,0,231,39974.0887384259,2009-06-10,02:07:47
39.973519,116.334098,0,231,39974.0887962963,2009-06-10,02:07:52
39.973504,116.334086,0,231,39974.0888541667,2009-06-10,02:07:57
39.973504,116.334086,0,231,39974.0888888889,2009-06-10,02:08:00
39.973504,116.334093,0,231,39974.088912037,2009-06-10,02:08:02
39.973485,116.334237,0,230,39974.0889699074,2009-06-10,02:08:07
39.973441,116.334314,0,229,39974.0890277778,2009-06-10,02:08:12
39.973443,116.334353,0,229,39974.0890856481,2009-06-10,02:08:17
39.973381,116.334406,0,228,39974.0891435185,2009-06-10,02:08:22
39.973273,116.334436,0,228,39974.0892013889,2009-06-10,02:08:27
39.973161,116.33451,0,228,39974.0892592593,2009-06-10,02:08:32
39.973138,116.33459,0,229,39974.0893171296,2009-06-10,02:08:37
39.973164,116.334624,0,227,39974.089375,2009-06-10,02:08:42
39.973199,116.334631,0,227,39974.0894328704,2009-06-10,02:08:47
39.973204,116.334623,0,227,39974.0894907407,2009-06-10,02:08:52
39.973204,116.334623,0,227,39974.089525463,2009-06-10,02:08:55
39.973202,116.334621,0,227,39974.0895486111,2009-06-10,02:08:57
39.973186,116.334629,0,228,39974.0896064815,2009-06-10,02:09:02
39.973124,116.33466,0,228,39974.0896643519,2009-06-10,02:09:07
39.973095,116.334635,0,228,39974.0897222222,2009-06-10,02:09:12
39.973074,116.334635,0,229,39974.0897800926,2009-06-10,02:09:17
39.973029,116.334631,0,229,39974.089837963,2009-06-10,02:09:22
39.973016,116.334606,0,230,39974.0898958333,2009-06-10,02:09:27
39.973006,116.334585,0,230,39974.0899537037,2009-06-10,02:09:32
39.973001,116.334569,0,230,39974.0900115741,2009-06-10,02:09:37
39.972997,116.33452,0,231,39974.0900694444,2009-06-10,02:09:42
39.97305,116.334475,0,231,39974.0901273148,2009-06-10,02:09:47
39.973113,116.334481,0,231,39974.0901851852,2009-06-10,02:09:52
39.973109,116.334551,0,231,39974.0902430556,2009-06-10,02:09:57
39.973114,116.334569,0,230,39974.0903009259,2009-06-10,02:10:02
39.973114,116.334588,0,230,39974.0903587963,2009-06-10,02:10:07
39.973123,116.334595,0,231,39974.0904166667,2009-06-10,02:10:12
39.973152,116.334594,0,231,39974.090474537,2009-06-10,02:10:17
39.973173,116.334593,0,232,39974.0905324074,2009-06-10,02:10:22
39.97318,116.334582,0,233,39974.0905902778,2009-06-10,02:10:27
39.973195,116.334576,0,234,39974.0906481481,2009-06-10,02:10:32
39.973217,116.33458,0,235,39974.0907060185,2009-06-10,02:10:37
39.973226,116.334521,0,237,39974.0907638889,2009-06-10,02:10:42
39.973262,116.334474,0,240,39974.0908217593,2009-06-10,02:10:47
39.973252,116.33443,0,242,39974.0908796296,2009-06-10,02:10:52
39.97324,116.334434,0,246,39974.0909375,2009-06-10,02:10:57
39.973281,116.334386,0,247,39974.0909953704,2009-06-10,02:11:02
39.973362,116.334335,0,249,39974.0910532407,2009-06-10,02:11:07
39.973506,116.334064,0,250,39974.0935416667,2009-06-10,02:14:42
39.973532,116.334054,0,250,39974.093599537,2009-06-10,02:14:47
39.973558,116.334046,0,250,39974.0936574074,2009-06-10,02:14:52
39.973558,116.334046,0,250,39974.0936921296,2009-06-10,02:14:55
39.97356,116.334048,0,250,39974.0937152778,2009-06-10,02:14:57
39.973544,116.33407,0,250,39974.0937731481,2009-06-10,02:15:02
39.973549,116.334078,0,250,39974.0938310185,2009-06-10,02:15:07
39.973549,116.334078,0,250,39974.0938657407,2009-06-10,02:15:10
39.973552,116.334084,0,250,39974.0938888889,2009-06-10,02:15:12
39.97354,116.334094,0,250,39974.0939467593,2009-06-10,02:15:17
39.973519,116.334127,0,250,39974.0940046296,2009-06-10,02:15:22
39.973489,116.334176,0,251,39974.0940625,2009-06-10,02:15:27
39.973489,116.334176,0,251,39974.0940972222,2009-06-10,02:15:30
39.97349,116.334176,0,251,39974.0941203704,2009-06-10,02:15:32
39.973508,116.334171,0,251,39974.0941782407,2009-06-10,02:15:37
39.973508,116.334171,0,251,39974.094212963,2009-06-10,02:15:40
39.973512,116.334178,0,251,39974.0942361111,2009-06-10,02:15:42
39.973452,116.334236,0,252,39974.0942939815,2009-06-10,02:15:47
39.973371,116.334296,0,252,39974.0943518518,2009-06-10,02:15:52
39.973377,116.334276,0,252,39974.0944097222,2009-06-10,02:15:57
39.973367,116.334258,0,253,39974.0944675926,2009-06-10,02:16:02
39.973367,116.334258,0,253,39974.0945023148,2009-06-10,02:16:05
39.973361,116.334252,0,253,39974.094525463,2009-06-10,02:16:07
39.973374,116.334199,0,252,39974.0945833333,2009-06-10,02:16:12
39.973399,116.334198,0,251,39974.0946412037,2009-06-10,02:16:17
39.97344,116.33418,0,251,39974.0946990741,2009-06-10,02:16:22
39.973465,116.334148,0,251,39974.0947569444,2009-06-10,02:16:27
39.973465,116.334148,0,251,39974.0947916667,2009-06-10,02:16:30
39.973462,116.33415,0,251,39974.0948148148,2009-06-10,02:16:32
39.97346,116.334125,0,251,39974.0948726852,2009-06-10,02:16:37
39.973459,116.334087,0,251,39974.0949305556,2009-06-10,02:16:42
39.973395,116.334033,0,251,39974.0949884259,2009-06-10,02:16:47
39.973357,116.333975,0,251,39974.0950462963,2009-06-10,02:16:52
39.973329,116.333948,0,251,39974.0951041667,2009-06-10,02:16:57
39.973317,116.333935,0,251,39974.095162037,2009-06-10,02:17:02
39.973352,116.333919,0,250,39974.0952199074,2009-06-10,02:17:07
39.973419,116.333949,0,250,39974.0952777778,2009-06-10,02:17:12
39.973437,116.334022,0,248,39974.0953356481,2009-06-10,02:17:17
39.973455,116.334056,0,247,39974.0953935185,2009-06-10,02:17:22
39.973469,116.33408,0,247,39974.0954513889,2009-06-10,02:17:27
39.973473,116.334091,0,247,39974.0955092593,2009-06-10,02:17:32
39.973453,116.334085,0,247,39974.0955671296,2009-06-10,02:17:37
39.973454,116.334073,0,247,39974.095625,2009-06-10,02:17:42
39.973483,116.334021,0,248,39974.0956828704,2009-06-10,02:17:47
39.973525,116.334024,0,248,39974.0957407407,2009-06-10,02:17:52
39.973557,116.334067,0,246,39974.0957986111,2009-06-10,02:17:57
39.973561,116.334073,0,245,39974.0958564815,2009-06-10,02:18:02
39.973561,116.334073,0,245,39974.0958912037,2009-06-10,02:18:05
39.973559,116.334078,0,244,39974.0959143518,2009-06-10,02:18:07
39.973532,116.334089,0,243,39974.0959722222,2009-06-10,02:18:12
39.973362,116.334243,0,239,39974.0993865741,2009-06-10,02:23:07
39.973304,116.33433,0,249,39974.0994444444,2009-06-10,02:23:12
39.973322,116.33436,0,252,39974.0995023148,2009-06-10,02:23:17
39.973356,116.334333,0,254,39974.0995601852,2009-06-10,02:23:22
39.973414,116.334227,0,257,39974.0996180556,2009-06-10,02:23:27
39.973442,116.334175,0,263,39974.0996759259,2009-06-10,02:23:32
39.973451,116.33419,0,266,39974.0997337963,2009-06-10,02:23:37
39.973469,116.334177,0,266,39974.0997916667,2009-06-10,02:23:42
39.973494,116.33416,0,263,39974.099849537,2009-06-10,02:23:47
39.973461,116.334221,0,263,39974.0999074074,2009-06-10,02:23:52
39.973428,116.334276,0,262,39974.0999652778,2009-06-10,02:23:57
39.973422,116.334301,0,258,39974.1000231481,2009-06-10,02:24:02
39.97342,116.334312,0,256,39974.1000810185,2009-06-10,02:24:07
39.973404,116.33429,0,253,39974.1001388889,2009-06-10,02:24:12
39.973404,116.33429,0,253,39974.1001736111,2009-06-10,02:24:15
39.973403,116.33429,0,253,39974.1001967593,2009-06-10,02:24:17
39.97341,116.334264,0,253,39974.1002546296,2009-06-10,02:24:22
39.973419,116.334261,0,253,39974.1003125,2009-06-10,02:24:27
39.973423,116.334265,0,253,39974.1003703704,2009-06-10,02:24:32
39.973423,116.334265,0,253,39974.1004050926,2009-06-10,02:24:35
39.97343,116.334262,0,254,39974.1004282407,2009-06-10,02:24:37
39.973453,116.33422,0,251,39974.1004861111,2009-06-10,02:24:42
39.97345,116.334242,0,251,39974.1005439815,2009-06-10,02:24:47
39.973415,116.33427,0,253,39974.1006018519,2009-06-10,02:24:52
39.973403,116.334266,0,251,39974.1006597222,2009-06-10,02:24:57
39.973393,116.334271,0,251,39974.1007175926,2009-06-10,02:25:02
39.973387,116.33424,0,250,39974.100775463,2009-06-10,02:25:07
39.973393,116.33422,0,249,39974.1008333333,2009-06-10,02:25:12
39.973393,116.33422,0,249,39974.1008680556,2009-06-10,02:25:15
39.97339,116.334216,0,250,39974.1008912037,2009-06-10,02:25:17
39.973377,116.334176,0,253,39974.1009490741,2009-06-10,02:25:22
39.973377,116.334176,0,253,39974.1009837963,2009-06-10,02:25:25
39.973375,116.334173,0,253,39974.1010069444,2009-06-10,02:25:27
39.973411,116.334125,0,254,39974.1010648148,2009-06-10,02:25:32
39.973471,116.334081,0,256,39974.1011226852,2009-06-10,02:25:37
39.973532,116.334037,0,256,39974.1011805556,2009-06-10,02:25:42
39.97355,116.33401,0,257,39974.1012384259,2009-06-10,02:25:47
39.973539,116.334069,0,257,39974.1012962963,2009-06-10,02:25:52
39.973532,116.334098,0,256,39974.1013541667,2009-06-10,02:25:57
39.973515,116.334132,0,256,39974.101412037,2009-06-10,02:26:02
39.973468,116.334196,0,256,39974.1014699074,2009-06-10,02:26:07
39.973441,116.334195,0,256,39974.1015277778,2009-06-10,02:26:12
39.973443,116.334191,0,255,39974.1015856481,2009-06-10,02:26:17
39.973443,116.334191,0,255,39974.1016203704,2009-06-10,02:26:20
39.973438,116.334195,0,255,39974.1016435185,2009-06-10,02:26:22
39.973417,116.33423,0,257,39974.1017013889,2009-06-10,02:26:27
39.973412,116.334278,0,257,39974.1017592593,2009-06-10,02:26:32
39.9734,116.334381,0,255,39974.1018171296,2009-06-10,02:26:37
39.9734,116.334395,0,254,39974.101875,2009-06-10,02:26:42
39.973437,116.334398,0,254,39974.1019328704,2009-06-10,02:26:47
39.973449,116.334291,0,254,39974.1019907407,2009-06-10,02:26:52
39.973447,116.334248,0,255,39974.1020486111,2009-06-10,02:26:57
39.97342,116.334253,0,254,39974.1021064815,2009-06-10,02:27:02
39.973399,116.33421,0,252,39974.1021643518,2009-06-10,02:27:07
39.973373,116.334169,0,253,39974.1022222222,2009-06-10,02:27:12
39.973386,116.334142,0,254,39974.1022800926,2009-06-10,02:27:17
39.973397,116.334168,0,254,39974.102337963,2009-06-10,02:27:22
39.973427,116.334234,0,253,39974.1023958333,2009-06-10,02:27:27
39.973415,116.334296,0,256,39974.1024537037,2009-06-10,02:27:32
39.973404,116.334294,0,257,39974.1025115741,2009-06-10,02:27:37
39.973393,116.334295,0,258,39974.1025694444,2009-06-10,02:27:42
39.973395,116.334224,0,258,39974.1026273148,2009-06-10,02:27:47
39.973411,116.334166,0,257,39974.1026851852,2009-06-10,02:27:52
39.973402,116.334109,0,258,39974.1027430556,2009-06-10,02:27:57
39.973368,116.3341,0,258,39974.1028009259,2009-06-10,02:28:02
39.973349,116.334125,0,258,39974.1028587963,2009-06-10,02:28:07
39.97334,116.334119,0,257,39974.1029166667,2009-06-10,02:28:12
39.973337,116.334129,0,257,39974.102974537,2009-06-10,02:28:17
39.973333,116.33413,0,257,39974.1030324074,2009-06-10,02:28:22
39.973336,116.334127,0,257,39974.1030902778,2009-06-10,02:28:27
39.973263,116.334415,0,317,39974.107662037,2009-06-10,02:35:02
39.973251,116.334467,0,319,39974.1077199074,2009-06-10,02:35:07
39.97327,116.334561,0,321,39974.1077777778,2009-06-10,02:35:12
39.97339,116.334454,0,326,39974.1078356481,2009-06-10,02:35:17
39.973401,116.334423,0,325,39974.1078935185,2009-06-10,02:35:22
39.973377,116.334462,0,325,39974.1079513889,2009-06-10,02:35:27
39.97334,116.334465,0,328,39974.1080092593,2009-06-10,02:35:32
39.973314,116.334476,0,331,39974.1080671296,2009-06-10,02:35:37
39.973313,116.33457,0,333,39974.108125,2009-06-10,02:35:42
39.973296,116.334639,0,336,39974.1081828704,2009-06-10,02:35:47
39.973261,116.334582,0,338,39974.1082407407,2009-06-10,02:35:52
39.973261,116.334582,0,338,39974.108275463,2009-06-10,02:35:55
39.973257,116.334588,0,339,39974.1082986111,2009-06-10,02:35:57
39.97326,116.334608,0,336,39974.1083564815,2009-06-10,02:36:02
39.973269,116.334567,0,335,39974.1084143519,2009-06-10,02:36:07
39.973263,116.334558,0,335,39974.1084722222,2009-06-10,02:36:12
39.973263,116.334558,0,335,39974.1085069444,2009-06-10,02:36:15
39.973257,116.334554,0,335,39974.1085300926,2009-06-10,02:36:17
39.973271,116.334548,0,334,39974.108587963,2009-06-10,02:36:22
39.973302,116.334511,0,332,39974.1086458333,2009-06-10,02:36:27
39.973307,116.334528,0,330,39974.1087037037,2009-06-10,02:36:32
39.973294,116.334622,0,328,39974.1087615741,2009-06-10,02:36:37
39.973294,116.334622,0,328,39974.1087962963,2009-06-10,02:36:40
39.973301,116.334627,0,325,39974.1088194444,2009-06-10,02:36:42
39.973302,116.334618,0,325,39974.1088773148,2009-06-10,02:36:47
39.973302,116.334618,0,325,39974.108912037,2009-06-10,02:36:50
39.973308,116.334621,0,325,39974.1089351852,2009-06-10,02:36:52
39.973307,116.334659,0,330,39974.1089930556,2009-06-10,02:36:57
39.973307,116.334659,0,330,39974.1090277778,2009-06-10,02:37:00
39.973309,116.334666,0,333,39974.1090509259,2009-06-10,02:37:02
39.973306,116.334721,0,332,39974.1091087963,2009-06-10,02:37:07
39.97325,116.334771,0,339,39974.1091666667,2009-06-10,02:37:12
39.973235,116.334709,0,342,39974.109224537,2009-06-10,02:37:17
39.973214,116.334678,0,344,39974.1092824074,2009-06-10,02:37:22
39.973284,116.334702,0,345,39974.1093402778,2009-06-10,02:37:27
39.97334,116.334707,0,345,39974.1093981481,2009-06-10,02:37:32
39.973351,116.334709,0,346,39974.1094560185,2009-06-10,02:37:37
39.973351,116.334709,0,346,39974.1094907407,2009-06-10,02:37:40
39.973354,116.334707,0,346,39974.1095138889,2009-06-10,02:37:42
39.973353,116.334641,0,348,39974.1095717593,2009-06-10,02:37:47
39.973383,116.334536,0,348,39974.1096296296,2009-06-10,02:37:52
39.973364,116.334522,0,347,39974.1096875,2009-06-10,02:37:57
39.973321,116.334548,0,347,39974.1097453704,2009-06-10,02:38:02
39.973275,116.334525,0,347,39974.1098032407,2009-06-10,02:38:07
39.973244,116.334524,0,347,39974.1098611111,2009-06-10,02:38:12
39.973241,116.33454,0,347,39974.1099189815,2009-06-10,02:38:17
39.973258,116.334556,0,348,39974.1099768518,2009-06-10,02:38:22
39.973273,116.334563,0,348,39974.1100347222,2009-06-10,02:38:27
39.973273,116.334563,0,348,39974.1100694444,2009-06-10,02:38:30
39.973275,116.334563,0,348,39974.1100925926,2009-06-10,02:38:32
39.973302,116.334545,0,349,39974.110150463,2009-06-10,02:38:37
39.97334,116.334491,0,351,39974.1102083333,2009-06-10,02:38:42
39.97336,116.334467,0,353,39974.1102662037,2009-06-10,02:38:47
39.973355,116.334447,0,355,39974.1103240741,2009-06-10,02:38:52
39.973339,116.334399,0,358,39974.1103819444,2009-06-10,02:38:57
39.973318,116.334365,0,358,39974.1104398148,2009-06-10,02:39:02
39.973314,116.334354,0,358,39974.1104976852,2009-06-10,02:39:07
39.973267,116.334449,0,358,39974.1105555556,2009-06-10,02:39:12
39.97329,116.33445,0,358,39974.1106134259,2009-06-10,02:39:17
39.97329,116.33445,0,358,39974.1106481481,2009-06-10,02:39:20
39.973294,116.334442,0,357,39974.1106712963,2009-06-10,02:39:22
39.973347,116.334491,0,357,39974.1107291667,2009-06-10,02:39:27
39.973395,116.334543,0,357,39974.110787037,2009-06-10,02:39:32
39.973439,116.334541,0,359,39974.1108449074,2009-06-10,02:39:37
39.973446,116.334515,0,359,39974.1109027778,2009-06-10,02:39:42
39.97343,116.334534,0,360,39974.1109606481,2009-06-10,02:39:47
39.97343,116.334534,0,360,39974.1109953704,2009-06-10,02:39:50
39.973434,116.334535,0,360,39974.1110185185,2009-06-10,02:39:52
39.973427,116.334567,0,360,39974.1110763889,2009-06-10,02:39:57
39.973387,116.334605,0,359,39974.1111342593,2009-06-10,02:40:02
39.973408,116.334551,0,359,39974.1111921296,2009-06-10,02:40:07
39.973398,116.334545,0,359,39974.11125,2009-06-10,02:40:12
39.973473,116.334521,0,358,39974.1113078704,2009-06-10,02:40:17
39.9735,116.334488,0,359,39974.1113657407,2009-06-10,02:40:22
39.973488,116.33447,0,360,39974.1114236111,2009-06-10,02:40:27
39.973473,116.334495,0,361,39974.1114814815,2009-06-10,02:40:32
39.973464,116.334502,0,361,39974.1115393518,2009-06-10,02:40:37
39.97342,116.334525,0,361,39974.1115972222,2009-06-10,02:40:42
39.973448,116.334486,0,360,39974.1116550926,2009-06-10,02:40:47
39.973454,116.334467,0,360,39974.111712963,2009-06-10,02:40:52
39.97354,116.334486,0,361,39974.1117708333,2009-06-10,02:40:57
39.973531,116.334486,0,361,39974.1118287037,2009-06-10,02:41:02
39.973531,116.334486,0,361,39974.1118634259,2009-06-10,02:41:05
39.973529,116.334486,0,361,39974.1118865741,2009-06-10,02:41:07
39.973475,116.334507,0,361,39974.1119444444,2009-06-10,02:41:12
39.973424,116.334553,0,363,39974.1120023148,2009-06-10,02:41:17
39.973379,116.334591,0,368,39974.1120601852,2009-06-10,02:41:22
39.973322,116.334783,0,380,39974.1121180556,2009-06-10,02:41:27
39.973551,116.334687,0,371,39974.1144328704,2009-06-10,02:44:47
39.973579,116.334675,0,371,39974.1144907407,2009-06-10,02:44:52
39.973614,116.334724,0,373,39974.1145486111,2009-06-10,02:44:57
39.973595,116.334714,0,377,39974.1146064815,2009-06-10,02:45:02
39.973568,116.334717,0,377,39974.1146643519,2009-06-10,02:45:07
39.973536,116.334697,0,378,39974.1147222222,2009-06-10,02:45:12
39.97349,116.334598,0,380,39974.1147800926,2009-06-10,02:45:17
39.973445,116.334523,0,379,39974.114837963,2009-06-10,02:45:22
39.973446,116.334502,0,380,39974.1148958333,2009-06-10,02:45:27
39.973445,116.334537,0,378,39974.1149537037,2009-06-10,02:45:32
39.973447,116.3346,0,376,39974.1150115741,2009-06-10,02:45:37
39.973499,116.334628,0,374,39974.1150694444,2009-06-10,02:45:42
39.973506,116.33464,0,374,39974.1151273148,2009-06-10,02:45:47
39.973507,116.334641,0,374,39974.1151851852,2009-06-10,02:45:52
39.973506,116.334634,0,374,39974.1152430556,2009-06-10,02:45:57
39.973506,116.334634,0,374,39974.1152777778,2009-06-10,02:46:00
39.973503,116.334631,0,374,39974.1153009259,2009-06-10,02:46:02
39.973517,116.334629,0,374,39974.1153587963,2009-06-10,02:46:07
39.973566,116.334618,0,373,39974.1154166667,2009-06-10,02:46:12
39.973569,116.334598,0,376,39974.115474537,2009-06-10,02:46:17
39.973481,116.334677,0,382,39974.1155324074,2009-06-10,02:46:22
39.973389,116.334737,0,389,39974.1155902778,2009-06-10,02:46:27
39.973349,116.334719,0,394,39974.1156481481,2009-06-10,02:46:32
39.973336,116.334728,0,399,39974.1157060185,2009-06-10,02:46:37
39.973336,116.334728,0,399,39974.1157407407,2009-06-10,02:46:40
39.973341,116.334729,0,399,39974.1157638889,2009-06-10,02:46:42
39.973332,116.334658,0,401,39974.1158217593,2009-06-10,02:46:47
39.973318,116.334624,0,403,39974.1158796296,2009-06-10,02:46:52
39.973278,116.334592,0,404,39974.1159375,2009-06-10,02:46:57
39.97326,116.334595,0,406,39974.1159953704,2009-06-10,02:47:02
39.973279,116.334623,0,408,39974.1160532407,2009-06-10,02:47:07
39.973279,116.334623,0,408,39974.116087963,2009-06-10,02:47:10
39.973279,116.33462,0,409,39974.1161111111,2009-06-10,02:47:12
39.973255,116.334657,0,411,39974.1161689815,2009-06-10,02:47:17
39.973255,116.334657,0,411,39974.1162037037,2009-06-10,02:47:20
39.973251,116.33466,0,411,39974.1162268519,2009-06-10,02:47:22
39.973236,116.334678,0,412,39974.1162847222,2009-06-10,02:47:27
39.973273,116.334751,0,410,39974.1163425926,2009-06-10,02:47:32
39.973295,116.334775,0,408,39974.116400463,2009-06-10,02:47:37
39.973335,116.334787,0,405,39974.1164583333,2009-06-10,02:47:42
39.97338,116.334753,0,402,39974.1165162037,2009-06-10,02:47:47
39.97339,116.334741,0,401,39974.1165740741,2009-06-10,02:47:52
39.973393,116.334744,0,401,39974.1166319444,2009-06-10,02:47:57
39.973389,116.33474,0,401,39974.1166898148,2009-06-10,02:48:02
39.973389,116.33474,0,401,39974.116724537,2009-06-10,02:48:05
39.973389,116.334732,0,401,39974.1167476852,2009-06-10,02:48:07
39.973386,116.334745,0,401,39974.1168055556,2009-06-10,02:48:12
39.973386,116.334745,0,401,39974.1168402778,2009-06-10,02:48:15
39.97339,116.33475,0,401,39974.1168634259,2009-06-10,02:48:17
39.973404,116.334734,0,399,39974.1169212963,2009-06-10,02:48:22
39.973418,116.334727,0,399,39974.1169791667,2009-06-10,02:48:27
39.97343,116.334678,0,397,39974.117037037,2009-06-10,02:48:32
39.97337,116.334592,0,394,39974.1170949074,2009-06-10,02:48:37
39.973332,116.334537,0,388,39974.1171527778,2009-06-10,02:48:42
39.973332,116.334537,0,388,39974.1171875,2009-06-10,02:48:45
39.973331,116.334531,0,385,39974.1172106481,2009-06-10,02:48:47
39.973334,116.3345,0,385,39974.1172685185,2009-06-10,02:48:52
39.973334,116.3345,0,385,39974.1173032407,2009-06-10,02:48:55
39.973328,116.334503,0,385,39974.1173263889,2009-06-10,02:48:57
39.973329,116.334526,0,388,39974.1173842593,2009-06-10,02:49:02
39.97332,116.3345,0,389,39974.1174421296,2009-06-10,02:49:07
39.973314,116.334471,0,387,39974.1175,2009-06-10,02:49:12
39.973316,116.334489,0,385,39974.1175578704,2009-06-10,02:49:17
39.973342,116.334555,0,384,39974.1176157407,2009-06-10,02:49:22
39.973357,116.334581,0,382,39974.1176736111,2009-06-10,02:49:27
39.973371,116.334649,0,381,39974.1177314815,2009-06-10,02:49:32
39.973397,116.334703,0,378,39974.1177893518,2009-06-10,02:49:37
39.973404,116.334759,0,371,39974.1178472222,2009-06-10,02:49:42
39.973392,116.334735,0,365,39974.1179050926,2009-06-10,02:49:47
39.973351,116.334683,0,362,39974.117962963,2009-06-10,02:49:52
39.973321,116.334662,0,367,39974.1180208333,2009-06-10,02:49:57
39.9733,116.334679,0,369,39974.1180787037,2009-06-10,02:50:02
39.9733,116.334679,0,369,39974.1181134259,2009-06-10,02:50:05
39.973295,116.334671,0,372,39974.1181365741,2009-06-10,02:50:07
39.973309,116.334607,0,369,39974.1181944444,2009-06-10,02:50:12
39.973329,116.334622,0,370,39974.1182523148,2009-06-10,02:50:17
39.973337,116.334596,0,375,39974.1183101852,2009-06-10,02:50:22
39.973348,116.334538,0,376,39974.1183680556,2009-06-10,02:50:27
39.973347,116.334507,0,374,39974.1184259259,2009-06-10,02:50:32
39.973349,116.334492,0,372,39974.1184837963,2009-06-10,02:50:37
39.973356,116.334423,0,374,39974.1185416667,2009-06-10,02:50:42
39.973371,116.334387,0,375,39974.118599537,2009-06-10,02:50:47
39.973357,116.334364,0,374,39974.1186574074,2009-06-10,02:50:52
39.973349,116.334353,0,369,39974.1187152778,2009-06-10,02:50:57
39.973339,116.334403,0,369,39974.1187731481,2009-06-10,02:51:02
39.97333,116.334367,0,373,39974.1188310185,2009-06-10,02:51:07
39.973324,116.334326,0,372,39974.1188888889,2009-06-10,02:51:12
39.973353,116.334325,0,368,39974.1189467593,2009-06-10,02:51:17
39.973358,116.334397,0,362,39974.1190046296,2009-06-10,02:51:22
39.973388,116.334512,0,357,39974.1190625,2009-06-10,02:51:27
39.973415,116.33457,0,354,39974.1191203704,2009-06-10,02:51:32
39.973431,116.334521,0,349,39974.1191782407,2009-06-10,02:51:37
39.973438,116.334448,0,345,39974.1192361111,2009-06-10,02:51:42
39.973447,116.334415,0,338,39974.1192939815,2009-06-10,02:51:47
39.973447,116.3344,0,335,39974.1193518518,2009-06-10,02:51:52
39.973451,116.33439,0,330,39974.1194097222,2009-06-10,02:51:57
39.973451,116.33439,0,330,39974.1194444444,2009-06-10,02:52:00
39.973456,116.33439,0,325,39974.1194675926,2009-06-10,02:52:02
39.973433,116.334378,0,324,39974.119525463,2009-06-10,02:52:07
39.973422,116.334348,0,322,39974.1195833333,2009-06-10,02:52:12
39.973392,116.334367,0,321,39974.1196412037,2009-06-10,02:52:17
39.973368,116.33437,0,321,39974.1196990741,2009-06-10,02:52:22
39.973368,116.33437,0,321,39974.1197337963,2009-06-10,02:52:25
39.973369,116.334378,0,321,39974.1197569444,2009-06-10,02:52:27
39.973391,116.334389,0,319,39974.1198148148,2009-06-10,02:52:32
39.973409,116.334409,0,318,39974.1198726852,2009-06-10,02:52:37
39.973412,116.334455,0,321,39974.1199305556,2009-06-10,02:52:42
39.973416,116.334464,0,321,39974.1199884259,2009-06-10,02:52:47
39.973416,116.334464,0,321,39974.1200231481,2009-06-10,02:52:50
39.973412,116.334469,0,321,39974.1200462963,2009-06-10,02:52:52
39.973409,116.334412,0,321,39974.1201041667,2009-06-10,02:52:57
39.973397,116.334284,0,321,39974.120162037,2009-06-10,02:53:02
39.973396,116.334252,0,320,39974.1202199074,2009-06-10,02:53:07
39.973423,116.334208,0,315,39974.1202777778,2009-06-10,02:53:12
39.973461,116.334127,0,310,39974.1203356481,2009-06-10,02:53:17
39.973481,116.334007,0,308,39974.1203935185,2009-06-10,02:53:22
39.973454,116.334007,0,310,39974.1204513889,2009-06-10,02:53:27
39.973416,116.333967,0,312,39974.1205092593,2009-06-10,02:53:32
39.973405,116.333965,0,313,39974.1205671296,2009-06-10,02:53:37
39.973421,116.33403,0,312,39974.120625,2009-06-10,02:53:42
39.973391,116.334059,0,313,39974.1206828704,2009-06-10,02:53:47
39.973374,116.334161,0,317,39974.1207407407,2009-06-10,02:53:52
39.973329,116.334233,0,319,39974.1207986111,2009-06-10,02:53:57
39.973329,116.33425,0,319,39974.1208564815,2009-06-10,02:54:02
39.973377,116.334177,0,315,39974.1209143519,2009-06-10,02:54:07
39.973482,116.334286,0,307,39974.1209722222,2009-06-10,02:54:12
39.973533,116.334304,0,299,39974.1210300926,2009-06-10,02:54:17
39.973528,116.334378,0,298,39974.121087963,2009-06-10,02:54:22
39.973381,116.334091,0,282,39974.1232291667,2009-06-10,02:57:27
39.973337,116.334062,0,287,39974.123287037,2009-06-10,02:57:32
39.973332,116.33411,0,290,39974.1233449074,2009-06-10,02:57:37
39.973366,116.334144,0,288,39974.1234027778,2009-06-10,02:57:42
39.973396,116.334167,0,285,39974.1234606481,2009-06-10,02:57:47
39.973434,116.334242,0,279,39974.1235185185,2009-06-10,02:57:52
39.973478,116.334333,0,272,39974.1235763889,2009-06-10,02:57:57
39.973516,116.334378,0,264,39974.1236342593,2009-06-10,02:58:02
39.973541,116.334414,0,261,39974.1236921296,2009-06-10,02:58:07
39.973531,116.334388,0,259,39974.12375,2009-06-10,02:58:12
39.973531,116.334388,0,259,39974.1237847222,2009-06-10,02:58:15
39.973532,116.334388,0,259,39974.1238078704,2009-06-10,02:58:17
39.973508,116.334269,0,260,39974.1238657407,2009-06-10,02:58:22
39.973469,116.334201,0,268,39974.1239236111,2009-06-10,02:58:27
39.973433,116.334133,0,274,39974.1239814815,2009-06-10,02:58:32
39.97338,116.334112,0,274,39974.1240393519,2009-06-10,02:58:37
39.97338,116.334112,0,274,39974.1240740741,2009-06-10,02:58:40
39.973374,116.334106,0,270,39974.1240972222,2009-06-10,02:58:42
39.973379,116.334061,0,269,39974.1241550926,2009-06-10,02:58:47
39.973379,116.334061,0,269,39974.1241898148,2009-06-10,02:58:50
39.973384,116.334064,0,269,39974.124212963,2009-06-10,02:58:52
39.973402,116.334076,0,268,39974.1242708333,2009-06-10,02:58:57
39.973403,116.334127,0,262,39974.1243287037,2009-06-10,02:59:02
39.973402,116.334167,0,256,39974.1243865741,2009-06-10,02:59:07
39.973406,116.334197,0,251,39974.1244444444,2009-06-10,02:59:12
39.973424,116.334213,0,251,39974.1245023148,2009-06-10,02:59:17
39.973435,116.33428,0,253,39974.1245601852,2009-06-10,02:59:22
39.973437,116.334268,0,253,39974.1246180556,2009-06-10,02:59:27
39.973437,116.334216,0,250,39974.1246759259,2009-06-10,02:59:32
39.973408,116.334188,0,247,39974.1247337963,2009-06-10,02:59:37
39.973404,116.334099,0,251,39974.1247916667,2009-06-10,02:59:42
39.973409,116.33405,0,252,39974.124849537,2009-06-10,02:59:47
39.973418,116.334091,0,252,39974.1249074074,2009-06-10,02:59:52
39.973421,116.334168,0,248,39974.1249652778,2009-06-10,02:59:57
39.973405,116.334212,0,246,39974.1250231481,2009-06-10,03:00:02
39.973405,116.334212,0,246,39974.1250578704,2009-06-10,03:00:05
39.973405,116.334212,0,247,39974.1250810185,2009-06-10,03:00:07
39.973403,116.334155,0,246,39974.1251388889,2009-06-10,03:00:12
39.973406,116.334075,0,249,39974.1251967593,2009-06-10,03:00:17
39.973403,116.334062,0,251,39974.1252546296,2009-06-10,03:00:22
39.973406,116.334094,0,249,39974.1253125,2009-06-10,03:00:27
39.973358,116.334406,0,316,39974.1334722222,2009-06-10,03:12:12
39.973366,116.334475,0,319,39974.1335300926,2009-06-10,03:12:17
39.973381,116.334548,0,318,39974.133587963,2009-06-10,03:12:22
39.973363,116.334548,0,321,39974.1336458333,2009-06-10,03:12:27
39.973364,116.334507,0,320,39974.1337037037,2009-06-10,03:12:32
39.973361,116.334446,0,320,39974.1337615741,2009-06-10,03:12:37
39.973365,116.334435,0,320,39974.1338194444,2009-06-10,03:12:42
39.973371,116.334357,0,316,39974.1338773148,2009-06-10,03:12:47
39.973371,116.334357,0,316,39974.133912037,2009-06-10,03:12:50
39.973373,116.334351,0,313,39974.1339351852,2009-06-10,03:12:52
39.973376,116.334376,0,311,39974.1339930556,2009-06-10,03:12:57
39.973384,116.3344,0,310,39974.1340509259,2009-06-10,03:13:02
39.973379,116.334453,0,309,39974.1341087963,2009-06-10,03:13:07
39.973373,116.334471,0,309,39974.1341666667,2009-06-10,03:13:12
39.973373,116.334471,0,309,39974.1342013889,2009-06-10,03:13:15
39.973369,116.334465,0,310,39974.134224537,2009-06-10,03:13:17
39.973361,116.334413,0,313,39974.1342824074,2009-06-10,03:13:22
39.973344,116.334348,0,314,39974.1343402778,2009-06-10,03:13:27
39.973343,116.334338,0,315,39974.1343981481,2009-06-10,03:13:32
39.973339,116.334328,0,315,39974.1344560185,2009-06-10,03:13:37
39.973334,116.334319,0,314,39974.1345138889,2009-06-10,03:13:42
39.973335,116.334305,0,314,39974.1345717593,2009-06-10,03:13:47
39.973336,116.334301,0,314,39974.1346296296,2009-06-10,03:13:52
39.973336,116.334301,0,314,39974.1346643518,2009-06-10,03:13:55
39.973332,116.334296,0,314,39974.1346875,2009-06-10,03:13:57
39.97333,116.334307,0,314,39974.1347453704,2009-06-10,03:14:02
39.973329,116.33432,0,314,39974.1348032407,2009-06-10,03:14:07
39.973331,116.334324,0,314,39974.1348611111,2009-06-10,03:14:12
39.973331,116.334324,0,314,39974.1348958333,2009-06-10,03:14:15
39.973332,116.334321,0,314,39974.1349189815,2009-06-10,03:14:17
39.973332,116.33431,0,314,39974.1349768518,2009-06-10,03:14:22
39.973334,116.334299,0,314,39974.1350347222,2009-06-10,03:14:27
39.973327,116.33429,0,315,39974.1350925926,2009-06-10,03:14:32
39.973338,116.33429,0,313,39974.135150463,2009-06-10,03:14:37
39.973354,116.33426,0,314,39974.1352083333,2009-06-10,03:14:42
39.973346,116.334242,0,315,39974.1352662037,2009-06-10,03:14:47
39.973341,116.334271,0,315,39974.1353240741,2009-06-10,03:14:52
39.97335,116.334366,0,314,39974.1353819444,2009-06-10,03:14:57
39.973352,116.334381,0,314,39974.1354398148,2009-06-10,03:15:02
39.973378,116.33441,0,313,39974.1354976852,2009-06-10,03:15:07
39.973387,116.334421,0,311,39974.1355555556,2009-06-10,03:15:12
39.973376,116.334357,0,309,39974.1356134259,2009-06-10,03:15:17
39.973375,116.334342,0,307,39974.1356712963,2009-06-10,03:15:22
39.973339,116.33429,0,305,39974.1357291667,2009-06-10,03:15:27
39.973308,116.334263,0,304,39974.135787037,2009-06-10,03:15:32
39.973301,116.334271,0,303,39974.1358449074,2009-06-10,03:15:37
39.973301,116.334271,0,303,39974.1358796296,2009-06-10,03:15:40
39.973303,116.334267,0,302,39974.1359027778,2009-06-10,03:15:42
39.973329,116.334333,0,305,39974.1359606481,2009-06-10,03:15:47
39.97338,116.334445,0,306,39974.1360185185,2009-06-10,03:15:52
39.973389,116.334481,0,309,39974.1360763889,2009-06-10,03:15:57
39.973398,116.334478,0,311,39974.1361342593,2009-06-10,03:16:02
39.973398,116.334478,0,311,39974.1361689815,2009-06-10,03:16:05
39.973403,116.334474,0,311,39974.1361921296,2009-06-10,03:16:07
39.973387,116.334371,0,312,39974.13625,2009-06-10,03:16:12
39.97337,116.334336,0,309,39974.1363078704,2009-06-10,03:16:17
39.97337,116.334336,0,309,39974.1363425926,2009-06-10,03:16:20
39.973366,116.334343,0,308,39974.1363657407,2009-06-10,03:16:22
39.973367,116.334376,0,307,39974.1364236111,2009-06-10,03:16:27
39.973357,116.334421,0,305,39974.1364814815,2009-06-10,03:16:32
39.973368,116.334417,0,303,39974.1365393519,2009-06-10,03:16:37
39.973354,116.334319,0,302,39974.1365972222,2009-06-10,03:16:42
39.973346,116.334225,0,301,39974.1366550926,2009-06-10,03:16:47
39.973347,116.334194,0,301,39974.136712963,2009-06-10,03:16:52
39.973347,116.334194,0,301,39974.1367476852,2009-06-10,03:16:55
39.973352,116.334195,0,303,39974.1367708333,2009-06-10,03:16:57
39.973362,116.334184,0,302,39974.1368287037,2009-06-10,03:17:02
39.973365,116.334175,0,301,39974.1368865741,2009-06-10,03:17:07
39.973376,116.334183,0,301,39974.1369444444,2009-06-10,03:17:12
39.973373,116.334202,0,301,39974.1370023148,2009-06-10,03:17:17
39.973348,116.334282,0,301,39974.1370601852,2009-06-10,03:17:22
39.973358,116.334294,0,300,39974.1371180556,2009-06-10,03:17:27
39.973356,116.334305,0,300,39974.1371759259,2009-06-10,03:17:32
39.973355,116.334292,0,300,39974.1372337963,2009-06-10,03:17:37
39.973344,116.334212,0,302,39974.1372916667,2009-06-10,03:17:42
39.973348,116.334158,0,304,39974.137349537,2009-06-10,03:17:47
39.97336,116.334195,0,307,39974.1374074074,2009-06-10,03:17:52
39.973343,116.334158,0,310,39974.1374652778,2009-06-10,03:17:57
39.973346,116.33418,0,309,39974.1375231481,2009-06-10,03:18:02
39.973364,116.334239,0,308,39974.1375810185,2009-06-10,03:18:07
39.973376,116.334238,0,307,39974.1376388889,2009-06-10,03:18:12
39.973378,116.334177,0,304,39974.1376967593,2009-06-10,03:18:17
39.973376,116.334183,0,304,39974.1377546296,2009-06-10,03:18:22
39.973376,116.334183,0,304,39974.1377893519,2009-06-10,03:18:25
39.973373,116.334183,0,304,39974.1378125,2009-06-10,03:18:27
39.973345,116.334175,0,304,39974.1378703704,2009-06-10,03:18:32
39.973327,116.334136,0,302,39974.1379282407,2009-06-10,03:18:37
39.973325,116.33408,0,301,39974.1379861111,2009-06-10,03:18:42
39.973325,116.334093,0,303,39974.1380439815,2009-06-10,03:18:47
39.973335,116.334132,0,305,39974.1381018519,2009-06-10,03:18:52
39.973335,116.334132,0,305,39974.1381365741,2009-06-10,03:18:55
39.973338,116.334136,0,305,39974.1381597222,2009-06-10,03:18:57
39.97334,116.334156,0,305,39974.1382175926,2009-06-10,03:19:02
39.973342,116.334165,0,305,39974.138275463,2009-06-10,03:19:07
39.973359,116.334293,0,308,39974.1383333333,2009-06-10,03:19:12
39.973371,116.334329,0,310,39974.1383912037,2009-06-10,03:19:17
39.973348,116.334171,0,305,39974.1384490741,2009-06-10,03:19:22
39.973332,116.334118,0,302,39974.1385069444,2009-06-10,03:19:27
39.973327,116.33405,0,294,39974.1385648148,2009-06-10,03:19:32
39.973333,116.334035,0,291,39974.1386226852,2009-06-10,03:19:37
39.97332,116.334003,0,291,39974.1386805556,2009-06-10,03:19:42
39.973327,116.334084,0,291,39974.1387384259,2009-06-10,03:19:47
39.973329,116.334156,0,293,39974.1387962963,2009-06-10,03:19:52
39.973353,116.334281,0,297,39974.1388541667,2009-06-10,03:19:57
39.973376,116.334329,0,299,39974.138912037,2009-06-10,03:20:02
39.973376,116.334295,0,300,39974.1389699074,2009-06-10,03:20:07
39.973391,116.334226,0,301,39974.1390277778,2009-06-10,03:20:12
39.973387,116.334181,0,302,39974.1390856481,2009-06-10,03:20:17
39.973384,116.334171,0,301,39974.1391435185,2009-06-10,03:20:22
39.973384,116.334171,0,301,39974.1391782407,2009-06-10,03:20:25
39.973384,116.334178,0,301,39974.1392013889,2009-06-10,03:20:27
39.973371,116.334249,0,298,39974.1392592593,2009-06-10,03:20:32
39.973352,116.334247,0,296,39974.1393171296,2009-06-10,03:20:37
39.97336,116.334274,0,296,39974.139375,2009-06-10,03:20:42
39.973362,116.334304,0,295,39974.1394328704,2009-06-10,03:20:47
39.973361,116.334267,0,295,39974.1394907407,2009-06-10,03:20:52
39.97336,116.334234,0,297,39974.1395486111,2009-06-10,03:20:57
39.973353,116.334174,0,293,39974.1396064815,2009-06-10,03:21:02
39.973374,116.334151,0,292,39974.1396643519,2009-06-10,03:21:07
39.973378,116.334197,0,291,39974.1397222222,2009-06-10,03:21:12
39.973379,116.334236,0,291,39974.1397800926,2009-06-10,03:21:17
39.973383,116.334245,0,291,39974.139837963,2009-06-10,03:21:22
39.973386,116.334254,0,291,39974.1398958333,2009-06-10,03:21:27
39.973376,116.334245,0,289,39974.1399537037,2009-06-10,03:21:32
39.973384,116.334262,0,288,39974.1400115741,2009-06-10,03:21:37
39.973385,116.33427,0,287,39974.1400694444,2009-06-10,03:21:42
39.973387,116.334269,0,287,39974.1401273148,2009-06-10,03:21:47
39.97339,116.334262,0,287,39974.1401851852,2009-06-10,03:21:52
39.973387,116.334268,0,287,39974.1402430556,2009-06-10,03:21:57
39.973387,116.334268,0,287,39974.1402777778,2009-06-10,03:22:00
39.973386,116.334271,0,287,39974.1403009259,2009-06-10,03:22:02
39.973362,116.334114,0,286,39974.1403587963,2009-06-10,03:22:07
39.973352,116.334071,0,284,39974.1404166667,2009-06-10,03:22:12
39.973371,116.334086,0,281,39974.140474537,2009-06-10,03:22:17
39.973371,116.334086,0,281,39974.1405092593,2009-06-10,03:22:20
39.973373,116.334087,0,281,39974.1405324074,2009-06-10,03:22:22
39.973367,116.334136,0,278,39974.1405902778,2009-06-10,03:22:27
39.973367,116.334136,0,278,39974.140625,2009-06-10,03:22:30
39.973366,116.334144,0,278,39974.1406481481,2009-06-10,03:22:32
39.973392,116.334166,0,278,39974.1407060185,2009-06-10,03:22:37
39.973388,116.334173,0,279,39974.1407638889,2009-06-10,03:22:42
39.973388,116.334173,0,279,39974.1407986111,2009-06-10,03:22:45
39.973391,116.334176,0,279,39974.1408217593,2009-06-10,03:22:47
39.973389,116.334247,0,277,39974.1408796296,2009-06-10,03:22:52
39.973357,116.33428,0,276,39974.1409375,2009-06-10,03:22:57
39.973319,116.334299,0,274,39974.1409953704,2009-06-10,03:23:02
39.973301,116.334283,0,273,39974.1410532407,2009-06-10,03:23:07
39.973328,116.334267,0,272,39974.1411111111,2009-06-10,03:23:12
39.973342,116.334221,0,272,39974.1411689815,2009-06-10,03:23:17
39.973372,116.334179,0,270,39974.1412268518,2009-06-10,03:23:22
39.973369,116.33419,0,269,39974.1412847222,2009-06-10,03:23:27
39.973364,116.334217,0,269,39974.1413425926,2009-06-10,03:23:32
39.973345,116.334178,0,268,39974.141400463,2009-06-10,03:23:37
39.973331,116.334164,0,267,39974.1414583333,2009-06-10,03:23:42
39.973331,116.334164,0,267,39974.1414930556,2009-06-10,03:23:45
39.973329,116.334166,0,267,39974.1415162037,2009-06-10,03:23:47
39.973326,116.334152,0,267,39974.1415740741,2009-06-10,03:23:52
39.973348,116.334158,0,268,39974.1416319444,2009-06-10,03:23:57
39.973343,116.334135,0,267,39974.1416898148,2009-06-10,03:24:02
39.973344,116.334128,0,267,39974.1417476852,2009-06-10,03:24:07
39.973347,116.334121,0,267,39974.1418055556,2009-06-10,03:24:12
39.973369,116.333775,0,220,39974.1491550926,2009-06-10,03:34:47
39.973367,116.333765,0,220,39974.149212963,2009-06-10,03:34:52
39.973383,116.333788,0,217,39974.1492708333,2009-06-10,03:34:57
39.97339,116.333825,0,218,39974.1493287037,2009-06-10,03:35:02
39.973374,116.333885,0,220,39974.1493865741,2009-06-10,03:35:07
39.973365,116.333951,0,222,39974.1494444444,2009-06-10,03:35:12
39.973357,116.333949,0,222,39974.1495023148,2009-06-10,03:35:17
39.973357,116.333949,0,222,39974.149537037,2009-06-10,03:35:20
39.97336,116.333941,0,222,39974.1495601852,2009-06-10,03:35:22
39.973363,116.333931,0,222,39974.1496180556,2009-06-10,03:35:27
39.973396,116.333939,0,224,39974.1496759259,2009-06-10,03:35:32
39.973421,116.333894,0,222,39974.1497337963,2009-06-10,03:35:37
39.973419,116.33386,0,221,39974.1497916667,2009-06-10,03:35:42
39.973386,116.333867,0,221,39974.149849537,2009-06-10,03:35:47
39.973339,116.333869,0,220,39974.1499074074,2009-06-10,03:35:52
39.97332,116.333829,0,220,39974.1499652778,2009-06-10,03:35:57
39.973318,116.333805,0,223,39974.1500231481,2009-06-10,03:36:02
39.973318,116.333756,0,226,39974.1500810185,2009-06-10,03:36:07
39.973318,116.333756,0,226,39974.1501157407,2009-06-10,03:36:10
39.973326,116.33376,0,226,39974.1501388889,2009-06-10,03:36:12
39.973348,116.333787,0,225,39974.1501967593,2009-06-10,03:36:17
39.973382,116.333806,0,224,39974.1502546296,2009-06-10,03:36:22
39.973367,116.333819,0,224,39974.1503125,2009-06-10,03:36:27
39.973353,116.333859,0,224,39974.1503703704,2009-06-10,03:36:32
39.973358,116.33389,0,224,39974.1504282407,2009-06-10,03:36:37
39.973358,116.33389,0,224,39974.150462963,2009-06-10,03:36:40
39.973363,116.333886,0,225,39974.1504861111,2009-06-10,03:36:42
39.973383,116.333886,0,222,39974.1505439815,2009-06-10,03:36:47
39.973372,116.333886,0,222,39974.1506018518,2009-06-10,03:36:52
39.973372,116.333886,0,222,39974.1506365741,2009-06-10,03:36:55
39.973377,116.333885,0,222,39974.1506597222,2009-06-10,03:36:57
39.973379,116.333876,0,222,39974.1507175926,2009-06-10,03:37:02
39.973377,116.333855,0,222,39974.150775463,2009-06-10,03:37:07
39.973388,116.33386,0,222,39974.1508333333,2009-06-10,03:37:12
39.973394,116.33386,0,221,39974.1508912037,2009-06-10,03:37:17
39.973391,116.333857,0,221,39974.1509490741,2009-06-10,03:37:22
39.973391,116.333857,0,221,39974.1509837963,2009-06-10,03:37:25
39.973389,116.333861,0,221,39974.1510069444,2009-06-10,03:37:27
39.97337,116.333824,0,219,39974.1510648148,2009-06-10,03:37:32
39.973374,116.333771,0,220,39974.1511226852,2009-06-10,03:37:37
39.973371,116.333751,0,219,39974.1511805556,2009-06-10,03:37:42
39.973349,116.333787,0,219,39974.1512384259,2009-06-10,03:37:47
39.973336,116.333841,0,220,39974.1512962963,2009-06-10,03:37:52
39.973356,116.333864,0,220,39974.1513541667,2009-06-10,03:37:57
39.973366,116.333842,0,218,39974.151412037,2009-06-10,03:38:02
39.97337,116.333823,0,217,39974.1514699074,2009-06-10,03:38:07
39.973355,116.333784,0,216,39974.1515277778,2009-06-10,03:38:12
39.973362,116.33381,0,215,39974.1515856481,2009-06-10,03:38:17
39.9734,116.333795,0,215,39974.1516435185,2009-06-10,03:38:22
39.973359,116.33378,0,215,39974.1517013889,2009-06-10,03:38:27
39.973336,116.333736,0,213,39974.1517592593,2009-06-10,03:38:32
39.973336,116.333736,0,213,39974.1517939815,2009-06-10,03:38:35
39.97334,116.333733,0,214,39974.1518171296,2009-06-10,03:38:37
39.973347,116.333744,0,214,39974.151875,2009-06-10,03:38:42
39.973347,116.333744,0,214,39974.1519097222,2009-06-10,03:38:45
39.973351,116.333749,0,214,39974.1519328704,2009-06-10,03:38:47
39.973365,116.333744,0,215,39974.1519907407,2009-06-10,03:38:52
39.973387,116.333785,0,216,39974.1520486111,2009-06-10,03:38:57
39.973399,116.333773,0,216,39974.1521064815,2009-06-10,03:39:02
39.973416,116.333741,0,218,39974.1521643519,2009-06-10,03:39:07
39.973414,116.333824,0,219,39974.1522222222,2009-06-10,03:39:12
39.973412,116.333856,0,218,39974.1522800926,2009-06-10,03:39:17
39.973395,116.333848,0,218,39974.152337963,2009-06-10,03:39:22
39.973395,116.333848,0,218,39974.1523726852,2009-06-10,03:39:25
39.973389,116.333843,0,218,39974.1523958333,2009-06-10,03:39:27
39.973382,116.333822,0,219,39974.1524537037,2009-06-10,03:39:32
39.973368,116.333851,0,217,39974.1525115741,2009-06-10,03:39:37
39.973393,116.333807,0,216,39974.1525694444,2009-06-10,03:39:42
39.973415,116.333768,0,214,39974.1526273148,2009-06-10,03:39:47
39.97338,116.333675,0,212,39974.1526851852,2009-06-10,03:39:52
39.97331,116.33362,0,215,39974.1527430556,2009-06-10,03:39:57
39.973335,116.333644,0,218,39974.1528009259,2009-06-10,03:40:02
39.973335,116.333732,0,221,39974.1528587963,2009-06-10,03:40:07
39.973309,116.333741,0,222,39974.1529166667,2009-06-10,03:40:12
39.97331,116.333804,0,223,39974.152974537,2009-06-10,03:40:17
39.973325,116.333797,0,222,39974.1530324074,2009-06-10,03:40:22
39.973325,116.333797,0,222,39974.1530671296,2009-06-10,03:40:25
39.97333,116.333793,0,223,39974.1530902778,2009-06-10,03:40:27
39.973318,116.333789,0,225,39974.1531481481,2009-06-10,03:40:32
39.973315,116.333759,0,226,39974.1532060185,2009-06-10,03:40:37
39.973329,116.333754,0,226,39974.1532638889,2009-06-10,03:40:42
39.973314,116.333776,0,224,39974.1533217593,2009-06-10,03:40:47
39.973291,116.333781,0,222,39974.1533796296,2009-06-10,03:40:52
39.973286,116.33377,0,222,39974.1534375,2009-06-10,03:40:57
39.973286,116.33377,0,222,39974.1534722222,2009-06-10,03:41:00
39.973281,116.333767,0,222,39974.1534953704,2009-06-10,03:41:02
39.973336,116.333783,0,222,39974.1535532407,2009-06-10,03:41:07
39.973364,116.3338,0,223,39974.1536111111,2009-06-10,03:41:12
39.973371,116.333787,0,223,39974.1536689815,2009-06-10,03:41:17
39.973368,116.333774,0,223,39974.1537268519,2009-06-10,03:41:22
39.973387,116.333729,0,223,39974.1537847222,2009-06-10,03:41:27
39.973378,116.333748,0,223,39974.1538425926,2009-06-10,03:41:32
39.973332,116.333803,0,223,39974.153900463,2009-06-10,03:41:37
39.973347,116.33375,0,224,39974.1539583333,2009-06-10,03:41:42
39.973349,116.333724,0,224,39974.1540162037,2009-06-10,03:41:47
39.973349,116.333724,0,224,39974.1540509259,2009-06-10,03:41:50
39.973346,116.333729,0,224,39974.1540740741,2009-06-10,03:41:52
39.973337,116.333698,0,223,39974.1541319444,2009-06-10,03:41:57
39.973351,116.333611,0,225,39974.1541898148,2009-06-10,03:42:02
39.973344,116.333552,0,225,39974.1542476852,2009-06-10,03:42:07
39.973344,116.333552,0,225,39974.1542824074,2009-06-10,03:42:10
39.973342,116.333554,0,225,39974.1543055556,2009-06-10,03:42:12
39.973342,116.333568,0,225,39974.1543634259,2009-06-10,03:42:17
39.973348,116.333904,0,226,39974.1544212963,2009-06-10,03:42:22
39.973367,116.333914,0,226,39974.1544791667,2009-06-10,03:42:27
39.973374,116.333963,0,227,39974.154537037,2009-06-10,03:42:32
39.973373,116.333975,0,229,39974.1545949074,2009-06-10,03:42:37
39.973358,116.333966,0,229,39974.1546527778,2009-06-10,03:42:42
39.973342,116.333976,0,228,39974.1547106481,2009-06-10,03:42:47
39.973349,116.333937,0,228,39974.1547685185,2009-06-10,03:42:52
39.973352,116.333867,0,227,39974.1548263889,2009-06-10,03:42:57
39.973338,116.333861,0,227,39974.1548842593,2009-06-10,03:43:02
39.973338,116.333861,0,227,39974.1549189815,2009-06-10,03:43:05
39.973331,116.333861,0,227,39974.1549421296,2009-06-10,03:43:07
39.973321,116.333858,0,227,39974.155,2009-06-10,03:43:12
39.973318,116.333814,0,227,39974.1550578704,2009-06-10,03:43:17
39.973324,116.333717,0,226,39974.1551157407,2009-06-10,03:43:22
39.973318,116.333643,0,225,39974.1551736111,2009-06-10,03:43:27
39.973319,116.333661,0,224,39974.1552314815,2009-06-10,03:43:32
39.973331,116.333693,0,223,39974.1552893519,2009-06-10,03:43:37
39.973333,116.33368,0,223,39974.1553472222,2009-06-10,03:43:42
39.973338,116.333672,0,223,39974.1554050926,2009-06-10,03:43:47
39.973338,116.333672,0,223,39974.1554398148,2009-06-10,03:43:50
39.973339,116.333672,0,223,39974.155462963,2009-06-10,03:43:52
39.973338,116.333697,0,223,39974.1555208333,2009-06-10,03:43:57
39.97331,116.333801,0,222,39974.1555787037,2009-06-10,03:44:02
39.973332,116.333838,0,223,39974.1556365741,2009-06-10,03:44:07
39.973352,116.333846,0,223,39974.1556944444,2009-06-10,03:44:12
39.973346,116.333788,0,222,39974.1557523148,2009-06-10,03:44:17
39.97334,116.333729,0,222,39974.1558101852,2009-06-10,03:44:22
39.973337,116.3337,0,224,39974.1558680556,2009-06-10,03:44:27
39.973331,116.333654,0,230,39974.1559259259,2009-06-10,03:44:32
39.973321,116.333674,0,236,39974.1559837963,2009-06-10,03:44:37
39.973323,116.333717,0,239,39974.1560416667,2009-06-10,03:44:42
39.973337,116.333777,0,239,39974.156099537,2009-06-10,03:44:47
39.973339,116.333788,0,239,39974.1561574074,2009-06-10,03:44:52
39.973336,116.333826,0,242,39974.1562152778,2009-06-10,03:44:57
39.973366,116.333854,0,246,39974.1562731481,2009-06-10,03:45:02
39.973355,116.333832,0,252,39974.1563310185,2009-06-10,03:45:07
39.973362,116.333803,0,253,39974.1563888889,2009-06-10,03:45:12
39.973362,116.333803,0,253,39974.1564236111,2009-06-10,03:45:15
39.973365,116.333806,0,254,39974.1564467593,2009-06-10,03:45:17
39.973364,116.333844,0,254,39974.1565046296,2009-06-10,03:45:22
39.973386,116.333905,0,257,39974.1565625,2009-06-10,03:45:27
39.973389,116.333917,0,257,39974.1566203704,2009-06-10,03:45:32
39.973406,116.333921,0,259,39974.1566782407,2009-06-10,03:45:37
39.973401,116.333883,0,263,39974.1567361111,2009-06-10,03:45:42
39.973399,116.333846,0,267,39974.1567939815,2009-06-10,03:45:47
39.973391,116.333835,0,267,39974.1568518518,2009-06-10,03:45:52
39.973391,116.333829,0,267,39974.1569097222,2009-06-10,03:45:57
39.973391,116.333829,0,267,39974.1569444444,2009-06-10,03:46:00
39.973397,116.333829,0,267,39974.1569675926,2009-06-10,03:46:02
39.973384,116.333911,0,268,39974.157025463,2009-06-10,03:46:07
39.973367,116.334016,0,272,39974.1570833333,2009-06-10,03:46:12
39.973382,116.334031,0,276,39974.1571412037,2009-06-10,03:46:17
39.973371,116.334036,0,276,39974.1571990741,2009-06-10,03:46:22
39.973357,116.334064,0,276,39974.1572569444,2009-06-10,03:46:27
39.973345,116.334054,0,276,39974.1573148148,2009-06-10,03:46:32
39.973341,116.334073,0,276,39974.1573726852,2009-06-10,03:46:37
39.973377,116.334091,0,276,39974.1574305556,2009-06-10,03:46:42
39.973366,116.334129,0,276,39974.1574884259,2009-06-10,03:46:47
39.973356,116.334181,0,277,39974.1575462963,2009-06-10,03:46:52
39.973501,116.333888,0,310,39974.1742476852,2009-06-10,04:10:55
39.973503,116.333884,0,310,39974.1742708333,2009-06-10,04:10:57
39.973511,116.333859,0,309,39974.1743287037,2009-06-10,04:11:02
39.973519,116.333795,0,303,39974.1743865741,2009-06-10,04:11:07
39.973489,116.333814,0,301,39974.1744444444,2009-06-10,04:11:12
39.973485,116.333825,0,300,39974.1745023148,2009-06-10,04:11:17
39.973466,116.333849,0,297,39974.1745601852,2009-06-10,04:11:22
39.973452,116.333829,0,294,39974.1746180556,2009-06-10,04:11:27
39.973452,116.333829,0,294,39974.1746527778,2009-06-10,04:11:30
39.973452,116.333824,0,294,39974.1746759259,2009-06-10,04:11:32
39.973453,116.333813,0,293,39974.1747337963,2009-06-10,04:11:37
39.973453,116.333819,0,293,39974.1747916667,2009-06-10,04:11:42
39.973453,116.333819,0,293,39974.1748263889,2009-06-10,04:11:45
39.973459,116.333823,0,293,39974.174849537,2009-06-10,04:11:47
39.973456,116.333966,0,293,39974.1749074074,2009-06-10,04:11:52
39.973448,116.334007,0,294,39974.1749652778,2009-06-10,04:11:57
39.973443,116.333962,0,291,39974.1750231481,2009-06-10,04:12:02
39.973436,116.333931,0,286,39974.1750810185,2009-06-10,04:12:07
39.973458,116.3339,0,283,39974.1751388889,2009-06-10,04:12:12
39.973443,116.333882,0,280,39974.1751967593,2009-06-10,04:12:17
39.97344,116.33386,0,277,39974.1752546296,2009-06-10,04:12:22
39.97344,116.33386,0,277,39974.1752893519,2009-06-10,04:12:25
39.97344,116.333864,0,277,39974.1753125,2009-06-10,04:12:27
39.973445,116.333873,0,277,39974.1753703704,2009-06-10,04:12:32
39.973443,116.333881,0,277,39974.1754282407,2009-06-10,04:12:37
39.97344,116.333873,0,277,39974.1754861111,2009-06-10,04:12:42
39.97344,116.333879,0,277,39974.1755439815,2009-06-10,04:12:47
39.973438,116.333885,0,277,39974.1756018519,2009-06-10,04:12:52
39.973438,116.333885,0,277,39974.1756365741,2009-06-10,04:12:55
39.97344,116.333879,0,277,39974.1756597222,2009-06-10,04:12:57
39.973473,116.333883,0,276,39974.1757175926,2009-06-10,04:13:02
39.973477,116.333892,0,276,39974.175775463,2009-06-10,04:13:07
39.973477,116.333903,0,276,39974.1758333333,2009-06-10,04:13:12
39.973474,116.333908,0,276,39974.1758912037,2009-06-10,04:13:17
39.973474,116.333908,0,276,39974.1759259259,2009-06-10,04:13:20
39.973474,116.33391,0,276,39974.1759490741,2009-06-10,04:13:22
39.973482,116.333882,0,273,39974.1760069444,2009-06-10,04:13:27
39.973467,116.333871,0,271,39974.1760648148,2009-06-10,04:13:32
39.973466,116.33388,0,270,39974.1761226852,2009-06-10,04:13:37
39.973463,116.333897,0,270,39974.1761805556,2009-06-10,04:13:42
39.973469,116.333943,0,271,39974.1762384259,2009-06-10,04:13:47
39.973489,116.333939,0,273,39974.1762962963,2009-06-10,04:13:52
39.973489,116.333939,0,273,39974.1763310185,2009-06-10,04:13:55
39.973493,116.333931,0,274,39974.1763541667,2009-06-10,04:13:57
39.973491,116.33392,0,274,39974.176412037,2009-06-10,04:14:02
39.973484,116.333919,0,274,39974.1764699074,2009-06-10,04:14:07
39.973484,116.333919,0,274,39974.1765046296,2009-06-10,04:14:10
39.973482,116.333917,0,274,39974.1765277778,2009-06-10,04:14:12
39.973477,116.333928,0,274,39974.1765856481,2009-06-10,04:14:17
39.973466,116.333979,0,276,39974.1766435185,2009-06-10,04:14:22
39.973451,116.334079,0,281,39974.1767013889,2009-06-10,04:14:27
39.973451,116.334079,0,281,39974.1767361111,2009-06-10,04:14:30
39.973447,116.334086,0,283,39974.1767592593,2009-06-10,04:14:32
39.973435,116.334117,0,283,39974.1768171296,2009-06-10,04:14:37
39.973426,116.334128,0,283,39974.176875,2009-06-10,04:14:42
39.973454,116.33409,0,285,39974.1769328704,2009-06-10,04:14:47
39.973477,116.334044,0,285,39974.1769907407,2009-06-10,04:14:52
39.973488,116.334008,0,283,39974.1770486111,2009-06-10,04:14:57
39.973484,116.334033,0,279,39974.1771064815,2009-06-10,04:15:02
39.97348,116.334113,0,278,39974.1771643519,2009-06-10,04:15:07
39.973463,116.334105,0,276,39974.1772222222,2009-06-10,04:15:12
39.973455,116.334085,0,273,39974.1772800926,2009-06-10,04:15:17
39.973455,116.334085,0,273,39974.1773148148,2009-06-10,04:15:20
39.973457,116.334081,0,273,39974.177337963,2009-06-10,04:15:22
39.973463,116.334044,0,272,39974.1773958333,2009-06-10,04:15:27
39.973461,116.334049,0,272,39974.1774537037,2009-06-10,04:15:32
39.973461,116.334051,0,272,39974.1775115741,2009-06-10,04:15:37
39.973461,116.334051,0,272,39974.1775462963,2009-06-10,04:15:40
39.973458,116.334048,0,272,39974.1775694444,2009-06-10,04:15:42
39.973461,116.334059,0,272,39974.1776273148,2009-06-10,04:15:47
39.973474,116.334086,0,273,39974.1776851852,2009-06-10,04:15:52
39.973464,116.334112,0,271,39974.1777430556,2009-06-10,04:15:57
39.973444,116.334126,0,271,39974.1778009259,2009-06-10,04:16:02
39.973432,116.334127,0,272,39974.1778587963,2009-06-10,04:16:07
39.973433,116.334071,0,271,39974.1779166667,2009-06-10,04:16:12
39.973439,116.333999,0,268,39974.177974537,2009-06-10,04:16:17
39.97346,116.333957,0,266,39974.1780324074,2009-06-10,04:16:22
39.973471,116.334015,0,264,39974.1780902778,2009-06-10,04:16:27
39.973432,116.334011,0,263,39974.1781481481,2009-06-10,04:16:32
39.973439,116.334033,0,263,39974.1782060185,2009-06-10,04:16:37
39.973445,116.333942,0,265,39974.1782638889,2009-06-10,04:16:42
39.973433,116.333963,0,262,39974.1783217593,2009-06-10,04:16:47
39.973442,116.334027,0,260,39974.1783796296,2009-06-10,04:16:52
39.973456,116.334079,0,262,39974.1784375,2009-06-10,04:16:57
39.97345,116.334061,0,264,39974.1784953704,2009-06-10,04:17:02
39.973467,116.334101,0,264,39974.1785532407,2009-06-10,04:17:07
39.973467,116.334101,0,264,39974.178587963,2009-06-10,04:17:10
39.97347,116.334105,0,264,39974.1786111111,2009-06-10,04:17:12
39.97347,116.334096,0,260,39974.1786689815,2009-06-10,04:17:17
39.973453,116.334124,0,261,39974.1787268519,2009-06-10,04:17:22
39.973448,116.334109,0,263,39974.1787847222,2009-06-10,04:17:27
39.973448,116.334109,0,263,39974.1788194444,2009-06-10,04:17:30
39.973446,116.334105,0,267,39974.1788425926,2009-06-10,04:17:32
39.973428,116.334154,0,267,39974.178900463,2009-06-10,04:17:37
39.973428,116.334154,0,267,39974.1789351852,2009-06-10,04:17:40
39.973434,116.334152,0,265,39974.1789583333,2009-06-10,04:17:42
39.973428,116.334225,0,267,39974.1790162037,2009-06-10,04:17:47
39.973428,116.334312,0,267,39974.1790740741,2009-06-10,04:17:52
39.97341,116.334392,0,265,39974.1791319444,2009-06-10,04:17:57
39.973412,116.334301,0,264,39974.1791898148,2009-06-10,04:18:02
39.973419,116.334248,0,264,39974.1792476852,2009-06-10,04:18:07
39.973396,116.334207,0,263,39974.1793055556,2009-06-10,04:18:12
39.973401,116.334134,0,264,39974.1793634259,2009-06-10,04:18:17
39.973418,116.334094,0,266,39974.1794212963,2009-06-10,04:18:22
39.973424,116.334153,0,265,39974.1794791667,2009-06-10,04:18:27
39.973447,116.334118,0,268,39974.179537037,2009-06-10,04:18:32
39.973443,116.334156,0,267,39974.1795949074,2009-06-10,04:18:37
39.973435,116.334174,0,266,39974.1796527778,2009-06-10,04:18:42
39.973435,116.334174,0,266,39974.1796875,2009-06-10,04:18:45
39.97344,116.33417,0,266,39974.1797106481,2009-06-10,04:18:47
39.973442,116.334108,0,262,39974.1797685185,2009-06-10,04:18:52
39.973445,116.334068,0,261,39974.1798263889,2009-06-10,04:18:57
39.973453,116.334024,0,258,39974.1798842593,2009-06-10,04:19:02
39.973456,116.334023,0,256,39974.1799421296,2009-06-10,04:19:07
39.973455,116.334018,0,255,39974.18,2009-06-10,04:19:12
39.973455,116.334018,0,255,39974.1800347222,2009-06-10,04:19:15
39.973455,116.334021,0,255,39974.1800578704,2009-06-10,04:19:17
39.973445,116.334046,0,252,39974.1801157407,2009-06-10,04:19:22
39.973445,116.334046,0,252,39974.180150463,2009-06-10,04:19:25
39.973445,116.334046,0,248,39974.1801736111,2009-06-10,04:19:27
39.973441,116.334079,0,247,39974.1802314815,2009-06-10,04:19:32
39.973446,116.334089,0,244,39974.1802893518,2009-06-10,04:19:37
39.973455,116.334211,0,246,39974.1803472222,2009-06-10,04:19:42
39.973455,116.334179,0,246,39974.1804050926,2009-06-10,04:19:47
39.973453,116.33417,0,245,39974.180462963,2009-06-10,04:19:52
39.973441,116.334147,0,247,39974.1805208333,2009-06-10,04:19:57
39.973441,116.334147,0,247,39974.1805555556,2009-06-10,04:20:00
39.973437,116.334151,0,247,39974.1805787037,2009-06-10,04:20:02
39.973433,116.334115,0,250,39974.1806365741,2009-06-10,04:20:07
39.973433,116.334114,0,250,39974.1806944444,2009-06-10,04:20:12
39.97343,116.334106,0,250,39974.1807523148,2009-06-10,04:20:17
39.97343,116.334106,0,250,39974.180787037,2009-06-10,04:20:20
39.973433,116.334111,0,251,39974.1808101852,2009-06-10,04:20:22
39.973449,116.334032,0,251,39974.1808680556,2009-06-10,04:20:27
39.973449,116.334032,0,251,39974.1809027778,2009-06-10,04:20:30
39.973445,116.334025,0,249,39974.1809259259,2009-06-10,04:20:32
39.973452,116.334015,0,249,39974.1809837963,2009-06-10,04:20:37
39.973447,116.334038,0,248,39974.1810416667,2009-06-10,04:20:42
39.973446,116.334059,0,248,39974.181099537,2009-06-10,04:20:47
39.973443,116.334059,0,248,39974.1811574074,2009-06-10,04:20:52
39.97344,116.334059,0,246,39974.1812152778,2009-06-10,04:20:57
39.973434,116.334054,0,246,39974.1812731481,2009-06-10,04:21:02
39.973433,116.334059,0,246,39974.1813310185,2009-06-10,04:21:07
39.973433,116.334056,0,246,39974.1813888889,2009-06-10,04:21:12
39.973433,116.334056,0,246,39974.1814236111,2009-06-10,04:21:15
39.973433,116.334055,0,247,39974.1814467593,2009-06-10,04:21:17
39.973432,116.334069,0,247,39974.1815046296,2009-06-10,04:21:22
39.973419,116.334153,0,247,39974.1815625,2009-06-10,04:21:27
39.973419,116.334153,0,247,39974.1815972222,2009-06-10,04:21:30
39.973414,116.334161,0,247,39974.1816203704,2009-06-10,04:21:32
39.973403,116.334071,0,249,39974.1816782407,2009-06-10,04:21:37
39.97339,116.334041,0,250,39974.1817361111,2009-06-10,04:21:42
39.973389,116.334013,0,249,39974.1817939815,2009-06-10,04:21:47
39.973391,116.334001,0,249,39974.1818518518,2009-06-10,04:21:52
39.973408,116.334014,0,246,39974.1819097222,2009-06-10,04:21:57
39.973413,116.334035,0,245,39974.1819675926,2009-06-10,04:22:02
39.973414,116.33401,0,247,39974.182025463,2009-06-10,04:22:07
39.973414,116.33401,0,247,39974.1820601852,2009-06-10,04:22:10
39.973411,116.334006,0,247,39974.1820833333,2009-06-10,04:22:12
39.973423,116.333982,0,248,39974.1821412037,2009-06-10,04:22:17
39.973426,116.33395,0,246,39974.1821990741,2009-06-10,04:22:22
39.973426,116.33395,0,246,39974.1822337963,2009-06-10,04:22:25
39.973425,116.333946,0,247,39974.1822569444,2009-06-10,04:22:27
39.973437,116.333909,0,247,39974.1823148148,2009-06-10,04:22:32
39.973441,116.333908,0,247,39974.1823726852,2009-06-10,04:22:37
39.973441,116.333908,0,247,39974.1824074074,2009-06-10,04:22:40
39.973438,116.333916,0,246,39974.1824305556,2009-06-10,04:22:42
39.973438,116.33395,0,248,39974.1824884259,2009-06-10,04:22:47
39.973438,116.33395,0,248,39974.1825231481,2009-06-10,04:22:50
39.973437,116.333949,0,248,39974.1825462963,2009-06-10,04:22:52
39.973423,116.333967,0,248,39974.1826041667,2009-06-10,04:22:57
39.973408,116.333952,0,249,39974.182662037,2009-06-10,04:23:02
39.973408,116.333952,0,249,39974.1826967593,2009-06-10,04:23:05
39.973406,116.333952,0,249,39974.1827199074,2009-06-10,04:23:07
39.973398,116.33403,0,249,39974.1827777778,2009-06-10,04:23:12
39.973403,116.334093,0,248,39974.1828356481,2009-06-10,04:23:17
39.973409,116.334131,0,247,39974.1828935185,2009-06-10,04:23:22
39.973409,116.334131,0,247,39974.1829282407,2009-06-10,04:23:25
39.973403,116.334139,0,244,39974.1829513889,2009-06-10,04:23:27
39.973378,116.334168,0,242,39974.1830092593,2009-06-10,04:23:32
39.973357,116.334226,0,241,39974.1830671296,2009-06-10,04:23:37
39.973342,116.334267,0,239,39974.183125,2009-06-10,04:23:42
39.973342,116.334267,0,239,39974.1831597222,2009-06-10,04:23:45
39.973348,116.334265,0,240,39974.1831828704,2009-06-10,04:23:47
39.97338,116.334296,0,241,39974.1832407407,2009-06-10,04:23:52
39.973392,116.334257,0,241,39974.1832986111,2009-06-10,04:23:57
39.973399,116.334128,0,244,39974.1833564815,2009-06-10,04:24:02
39.973389,116.334098,0,248,39974.1834143519,2009-06-10,04:24:07
39.973413,116.334052,0,252,39974.1834722222,2009-06-10,04:24:12
39.973423,116.334022,0,253,39974.1835300926,2009-06-10,04:24:17
39.973422,116.334033,0,253,39974.183587963,2009-06-10,04:24:22
39.973419,116.334054,0,253,39974.1836458333,2009-06-10,04:24:27
39.973419,116.334072,0,253,39974.1837037037,2009-06-10,04:24:32
39.973419,116.334072,0,253,39974.1837384259,2009-06-10,04:24:35
39.973423,116.334064,0,253,39974.1837615741,2009-06-10,04:24:37
39.973441,116.334026,0,254,39974.1838194444,2009-06-10,04:24:42
39.973442,116.33406,0,253,39974.1838773148,2009-06-10,04:24:47
39.973438,116.334085,0,252,39974.1839351852,2009-06-10,04:24:52
39.973437,116.334086,0,253,39974.1839930556,2009-06-10,04:24:57
39.973439,116.334094,0,253,39974.1840509259,2009-06-10,04:25:02
39.973446,116.334099,0,253,39974.1841087963,2009-06-10,04:25:07
39.973449,116.334095,0,253,39974.1841666667,2009-06-10,04:25:12
39.973449,116.334095,0,253,39974.1842013889,2009-06-10,04:25:15
39.973454,116.33409,0,253,39974.184224537,2009-06-10,04:25:17
39.973434,116.334134,0,253,39974.1842824074,2009-06-10,04:25:22
39.973373,116.334246,0,254,39974.1843402778,2009-06-10,04:25:27
39.973382,116.334228,0,256,39974.1843981481,2009-06-10,04:25:32
39.97341,116.334231,0,256,39974.1844560185,2009-06-10,04:25:37
39.973409,116.334224,0,256,39974.1845138889,2009-06-10,04:25:42
39.973409,116.334224,0,256,39974.1845486111,2009-06-10,04:25:45
39.973407,116.33423,0,254,39974.1845717593,2009-06-10,04:25:47
39.973398,116.334245,0,254,39974.1846296296,2009-06-10,04:25:52
39.973419,116.334206,0,254,39974.1846875,2009-06-10,04:25:57
39.973436,116.334141,0,255,39974.1847453704,2009-06-10,04:26:02
39.973453,116.334024,0,258,39974.1848032407,2009-06-10,04:26:07
39.973411,116.33407,0,259,39974.1848611111,2009-06-10,04:26:12
39.973394,116.334106,0,260,39974.1849189815,2009-06-10,04:26:17
39.973394,116.334143,0,258,39974.1849768519,2009-06-10,04:26:22
39.973394,116.334143,0,258,39974.1850115741,2009-06-10,04:26:25
39.973401,116.334136,0,258,39974.1850347222,2009-06-10,04:26:27
39.973409,116.334064,0,260,39974.1850925926,2009-06-10,04:26:32
39.973441,116.333966,0,264,39974.185150463,2009-06-10,04:26:37
39.973487,116.33384,0,269,39974.1852083333,2009-06-10,04:26:42
39.973476,116.333744,0,270,39974.1852662037,2009-06-10,04:26:47
39.973458,116.333725,0,267,39974.1853240741,2009-06-10,04:26:52
39.973443,116.333719,0,265,39974.1853819444,2009-06-10,04:26:57
39.973436,116.333779,0,264,39974.1854398148,2009-06-10,04:27:02
39.973441,116.333867,0,267,39974.1854976852,2009-06-10,04:27:07
39.973471,116.333957,0,271,39974.1855555556,2009-06-10,04:27:12
39.973485,116.334019,0,274,39974.1856134259,2009-06-10,04:27:17
39.973515,116.333957,0,275,39974.1856712963,2009-06-10,04:27:22
39.973515,116.333962,0,275,39974.1857291667,2009-06-10,04:27:27
39.973515,116.333962,0,275,39974.1857638889,2009-06-10,04:27:30
39.973513,116.333969,0,275,39974.185787037,2009-06-10,04:27:32
39.973518,116.333955,0,276,39974.1858449074,2009-06-10,04:27:37
39.973544,116.333914,0,275,39974.1859027778,2009-06-10,04:27:42
39.973539,116.333892,0,275,39974.1859606481,2009-06-10,04:27:47
39.973533,116.333816,0,275,39974.1860185185,2009-06-10,04:27:52
39.973559,116.333655,0,271,39974.1860763889,2009-06-10,04:27:57
39.973606,116.333601,0,272,39974.1861342593,2009-06-10,04:28:02
39.973601,116.333667,0,273,39974.1861921296,2009-06-10,04:28:07
39.973596,116.333697,0,272,39974.18625,2009-06-10,04:28:12
39.97358,116.333849,0,272,39974.1863078704,2009-06-10,04:28:17
39.973553,116.333939,0,269,39974.1863657407,2009-06-10,04:28:22
39.97353,116.333953,0,271,39974.1864236111,2009-06-10,04:28:27
39.973553,116.333762,0,269,39974.1864814815,2009-06-10,04:28:32
39.973551,116.333687,0,265,39974.1865393519,2009-06-10,04:28:37
39.973551,116.333674,0,261,39974.1865972222,2009-06-10,04:28:42
39.973563,116.333665,0,257,39974.1866550926,2009-06-10,04:28:47
39.973584,116.333593,0,255,39974.186712963,2009-06-10,04:28:52
39.973576,116.333606,0,253,39974.1867708333,2009-06-10,04:28:57
39.973571,116.333586,0,251,39974.1868287037,2009-06-10,04:29:02
39.973606,116.333543,0,250,39974.1868865741,2009-06-10,04:29:07
39.973585,116.333708,0,252,39974.1869444444,2009-06-10,04:29:12
39.973555,116.333779,0,253,39974.1870023148,2009-06-10,04:29:17
39.973543,116.333796,0,254,39974.1870601852,2009-06-10,04:29:22
39.973535,116.333809,0,256,39974.1871180556,2009-06-10,04:29:27
39.973548,116.333807,0,256,39974.1871759259,2009-06-10,04:29:32
39.973544,116.333841,0,258,39974.1872337963,2009-06-10,04:29:37
39.97354,116.33385,0,257,39974.1872916667,2009-06-10,04:29:42
39.973491,116.3339,0,257,39974.187349537,2009-06-10,04:29:47
39.973491,116.3339,0,257,39974.1873842593,2009-06-10,04:29:50
39.973485,116.333905,0,255,39974.1874074074,2009-06-10,04:29:52
39.973474,116.33395,0,254,39974.1874652778,2009-06-10,04:29:57
39.973459,116.333945,0,250,39974.1875231481,2009-06-10,04:30:02
39.973465,116.333936,0,250,39974.1875810185,2009-06-10,04:30:07
39.973473,116.333919,0,248,39974.1876388889,2009-06-10,04:30:12
39.973477,116.333903,0,248,39974.1876967593,2009-06-10,04:30:17
39.973477,116.333903,0,248,39974.1877314815,2009-06-10,04:30:20
39.973482,116.333902,0,248,39974.1877546296,2009-06-10,04:30:22
39.973491,116.333893,0,248,39974.1878125,2009-06-10,04:30:27
39.973498,116.33385,0,248,39974.1878703704,2009-06-10,04:30:32
39.973525,116.333799,0,247,39974.1879282407,2009-06-10,04:30:37
39.973567,116.333752,0,244,39974.1879861111,2009-06-10,04:30:42
39.973588,116.333717,0,243,39974.1880439815,2009-06-10,04:30:47
39.973586,116.3338,0,241,39974.1881018518,2009-06-10,04:30:52
39.973552,116.333918,0,239,39974.1881597222,2009-06-10,04:30:57
39.97356,116.333867,0,237,39974.1882175926,2009-06-10,04:31:02
39.973592,116.333783,0,238,39974.188275463,2009-06-10,04:31:07
39.973606,116.333732,0,238,39974.1883333333,2009-06-10,04:31:12
39.973606,116.333732,0,238,39974.1883680556,2009-06-10,04:31:15
39.973602,116.333735,0,237,39974.1883912037,2009-06-10,04:31:17
39.973587,116.333784,0,236,39974.1884490741,2009-06-10,04:31:22
39.973501,116.333978,0,235,39974.1885069444,2009-06-10,04:31:27
39.973463,116.334105,0,230,39974.1885648148,2009-06-10,04:31:32
39.973429,116.334181,0,226,39974.1886226852,2009-06-10,04:31:37
39.973441,116.334192,0,222,39974.1886805556,2009-06-10,04:31:42
39.973459,116.334159,0,221,39974.1887384259,2009-06-10,04:31:47
39.973472,116.334143,0,219,39974.1887962963,2009-06-10,04:31:52
39.973479,116.33408,0,216,39974.1888541667,2009-06-10,04:31:57
39.973476,116.33405,0,215,39974.188912037,2009-06-10,04:32:02
39.973478,116.334003,0,213,39974.1889699074,2009-06-10,04:32:07
39.973484,116.333936,0,210,39974.1890277778,2009-06-10,04:32:12
39.97349,116.333864,0,210,39974.1890856481,2009-06-10,04:32:17
39.97349,116.333864,0,210,39974.1891203704,2009-06-10,04:32:20
39.973492,116.333865,0,210,39974.1891435185,2009-06-10,04:32:22
39.973473,116.333829,0,212,39974.1892013889,2009-06-10,04:32:27
39.973473,116.333772,0,213,39974.1892592593,2009-06-10,04:32:32
39.973441,116.333748,0,214,39974.1893171296,2009-06-10,04:32:37
39.973379,116.333758,0,214,39974.189375,2009-06-10,04:32:42
39.973379,116.333758,0,214,39974.1894097222,2009-06-10,04:32:45
39.973382,116.333761,0,211,39974.1894328704,2009-06-10,04:32:47
39.973405,116.333775,0,209,39974.1894907407,2009-06-10,04:32:52
39.973424,116.333849,0,210,39974.1895486111,2009-06-10,04:32:57
39.973453,116.333992,0,214,39974.1896064815,2009-06-10,04:33:02
39.973448,116.334024,0,212,39974.1896643518,2009-06-10,04:33:07
39.973436,116.334021,0,210,39974.1897222222,2009-06-10,04:33:12
39.973422,116.334,0,211,39974.1897800926,2009-06-10,04:33:17
39.973418,116.333933,0,211,39974.189837963,2009-06-10,04:33:22
39.973395,116.333901,0,209,39974.1898958333,2009-06-10,04:33:27
39.973393,116.333887,0,210,39974.1899537037,2009-06-10,04:33:32
39.973388,116.33391,0,210,39974.1900115741,2009-06-10,04:33:37
39.973385,116.333959,0,209,39974.1900694444,2009-06-10,04:33:42
39.973375,116.334071,0,209,39974.1901273148,2009-06-10,04:33:47
39.973386,116.334055,0,210,39974.1901851852,2009-06-10,04:33:52
39.973386,116.334055,0,210,39974.1902199074,2009-06-10,04:33:55
39.97339,116.334057,0,209,39974.1902430556,2009-06-10,04:33:57
39.973414,116.334025,0,210,39974.1903009259,2009-06-10,04:34:02
39.973417,116.334012,0,210,39974.1903587963,2009-06-10,04:34:07
39.97343,116.333947,0,212,39974.1904166667,2009-06-10,04:34:12
39.973408,116.334018,0,213,39974.190474537,2009-06-10,04:34:17
39.973394,116.334047,0,214,39974.1905324074,2009-06-10,04:34:22
39.97337,116.334052,0,214,39974.1905902778,2009-06-10,04:34:27
39.97335,116.334064,0,210,39974.1906481481,2009-06-10,04:34:32
39.973345,116.334083,0,208,39974.1907060185,2009-06-10,04:34:37
39.97337,116.334084,0,208,39974.1907638889,2009-06-10,04:34:42
39.973406,116.334071,0,211,39974.1908217593,2009-06-10,04:34:47
39.973397,116.334079,0,212,39974.1908796296,2009-06-10,04:34:52
39.973397,116.334079,0,212,39974.1909143519,2009-06-10,04:34:55
39.973478,116.333779,0,210,39974.1997916667,2009-06-10,04:47:42
39.973509,116.333682,0,210,39974.199849537,2009-06-10,04:47:47
39.973527,116.33362,0,214,39974.1999074074,2009-06-10,04:47:52
39.973537,116.333567,0,217,39974.1999652778,2009-06-10,04:47:57
39.973551,116.333601,0,216,39974.2000231481,2009-06-10,04:48:02
39.97355,116.333623,0,215,39974.2000810185,2009-06-10,04:48:07
39.973532,116.333588,0,216,39974.2001388889,2009-06-10,04:48:12
39.973532,116.333588,0,216,39974.2001736111,2009-06-10,04:48:15
39.97353,116.333581,0,217,39974.2001967593,2009-06-10,04:48:17
39.97358,116.33353,0,218,39974.2002546296,2009-06-10,04:48:22
39.973601,116.333529,0,219,39974.2003125,2009-06-10,04:48:27
39.973592,116.333499,0,220,39974.2003703704,2009-06-10,04:48:32
39.973598,116.333478,0,219,39974.2004282407,2009-06-10,04:48:37
39.973583,116.333503,0,221,39974.2004861111,2009-06-10,04:48:42
39.973566,116.333539,0,222,39974.2005439815,2009-06-10,04:48:47
39.973544,116.333543,0,223,39974.2006018519,2009-06-10,04:48:52
39.97354,116.333545,0,223,39974.2006597222,2009-06-10,04:48:57
39.97354,116.333545,0,223,39974.2006944444,2009-06-10,04:49:00
39.973539,116.333542,0,222,39974.2007175926,2009-06-10,04:49:02
39.973545,116.333518,0,221,39974.200775463,2009-06-10,04:49:07
39.973527,116.333602,0,219,39974.2008333333,2009-06-10,04:49:12
39.973504,116.333686,0,219,39974.2008912037,2009-06-10,04:49:17
39.973485,116.333837,0,215,39974.2009490741,2009-06-10,04:49:22
39.973459,116.33401,0,217,39974.2010069444,2009-06-10,04:49:27
39.973472,116.334041,0,217,39974.2010648148,2009-06-10,04:49:32
39.97345,116.334098,0,215,39974.2011226852,2009-06-10,04:49:37
39.973443,116.334085,0,219,39974.2011805556,2009-06-10,04:49:42
39.973427,116.334096,0,222,39974.2012384259,2009-06-10,04:49:47
39.973432,116.334074,0,220,39974.2012962963,2009-06-10,04:49:52
39.973436,116.334034,0,220,39974.2013541667,2009-06-10,04:49:57
39.973426,116.334051,0,220,39974.201412037,2009-06-10,04:50:02
39.973414,116.334082,0,218,39974.2014699074,2009-06-10,04:50:07
39.973414,116.334055,0,218,39974.2015277778,2009-06-10,04:50:12
39.973416,116.33403,0,219,39974.2015856481,2009-06-10,04:50:17
39.973423,116.334023,0,219,39974.2016435185,2009-06-10,04:50:22
39.973427,116.334025,0,219,39974.2017013889,2009-06-10,04:50:27
39.973427,116.334028,0,219,39974.2017592593,2009-06-10,04:50:32
39.973427,116.334028,0,219,39974.2017939815,2009-06-10,04:50:35
39.973428,116.334033,0,219,39974.2018171296,2009-06-10,04:50:37
39.973433,116.334024,0,219,39974.201875,2009-06-10,04:50:42
39.973463,116.334009,0,220,39974.2019328704,2009-06-10,04:50:47
39.973491,116.333934,0,219,39974.2019907407,2009-06-10,04:50:52
39.973499,116.333923,0,221,39974.2020486111,2009-06-10,04:50:57
39.973499,116.333923,0,221,39974.2020833333,2009-06-10,04:51:00
39.973503,116.333922,0,221,39974.2021064815,2009-06-10,04:51:02
39.973483,116.333997,0,220,39974.2021643519,2009-06-10,04:51:07
39.973476,116.334007,0,221,39974.2022222222,2009-06-10,04:51:12
39.973475,116.334,0,221,39974.2022800926,2009-06-10,04:51:17
39.973469,116.334002,0,221,39974.202337963,2009-06-10,04:51:22
39.973469,116.334002,0,221,39974.2023726852,2009-06-10,04:51:25
39.973464,116.334002,0,221,39974.2023958333,2009-06-10,04:51:27
39.973483,116.333959,0,218,39974.2024537037,2009-06-10,04:51:32
39.973488,116.333947,0,214,39974.2025115741,2009-06-10,04:51:37
39.973477,116.333952,0,213,39974.2025694444,2009-06-10,04:51:42
39.973486,116.333913,0,211,39974.2026273148,2009-06-10,04:51:47
39.973486,116.333854,0,209,39974.2026851852,2009-06-10,04:51:52
39.973499,116.33382,0,208,39974.2027430556,2009-06-10,04:51:57
39.97353,116.333785,0,205,39974.2028009259,2009-06-10,04:52:02
39.973501,116.333759,0,203,39974.2028587963,2009-06-10,04:52:07
39.973501,116.333759,0,203,39974.2028935185,2009-06-10,04:52:10
39.973496,116.333759,0,204,39974.2029166667,2009-06-10,04:52:12
39.973504,116.333744,0,203,39974.202974537,2009-06-10,04:52:17
39.973502,116.333716,0,204,39974.2030324074,2009-06-10,04:52:22
39.973496,116.333805,0,207,39974.2030902778,2009-06-10,04:52:27
39.973485,116.333871,0,207,39974.2031481481,2009-06-10,04:52:32
39.973475,116.333881,0,208,39974.2032060185,2009-06-10,04:52:37
39.973417,116.333925,0,211,39974.2032638889,2009-06-10,04:52:42
39.973352,116.333953,0,213,39974.2033217593,2009-06-10,04:52:47
39.973319,116.333989,0,213,39974.2033796296,2009-06-10,04:52:52
39.973297,116.334055,0,212,39974.2034375,2009-06-10,04:52:57
39.973331,116.33409,0,212,39974.2034953704,2009-06-10,04:53:02
39.97332,116.3341,0,210,39974.2035532407,2009-06-10,04:53:07
39.973347,116.334117,0,207,39974.2036111111,2009-06-10,04:53:12
39.973357,116.334129,0,207,39974.2036689815,2009-06-10,04:53:17
39.973393,116.33411,0,208,39974.2037268518,2009-06-10,04:53:22
39.973405,116.334107,0,209,39974.2037847222,2009-06-10,04:53:27
39.973398,116.334113,0,209,39974.2038425926,2009-06-10,04:53:32
39.973398,116.334113,0,209,39974.2038773148,2009-06-10,04:53:35
39.973393,116.334121,0,209,39974.203900463,2009-06-10,04:53:37
39.973395,116.33413,0,212,39974.2039583333,2009-06-10,04:53:42
39.973396,116.334113,0,212,39974.2040162037,2009-06-10,04:53:47
39.973401,116.334085,0,212,39974.2040740741,2009-06-10,04:53:52
39.973399,116.334081,0,212,39974.2041319444,2009-06-10,04:53:57
39.973401,116.334083,0,212,39974.2041898148,2009-06-10,04:54:02
39.9734,116.334082,0,212,39974.2042476852,2009-06-10,04:54:07
39.9734,116.334082,0,212,39974.2042824074,2009-06-10,04:54:10
39.973395,116.33408,0,212,39974.2043055556,2009-06-10,04:54:12
39.973385,116.334086,0,212,39974.2043634259,2009-06-10,04:54:17
39.973378,116.334081,0,212,39974.2044212963,2009-06-10,04:54:22
39.97338,116.33408,0,212,39974.2044791667,2009-06-10,04:54:27
39.97338,116.334082,0,213,39974.204537037,2009-06-10,04:54:32
39.973379,116.334082,0,213,39974.2045949074,2009-06-10,04:54:37
39.973377,116.334079,0,213,39974.2046527778,2009-06-10,04:54:42
39.973377,116.334079,0,213,39974.2046875,2009-06-10,04:54:45
39.973375,116.334078,0,213,39974.2047106481,2009-06-10,04:54:47
39.973407,116.334086,0,214,39974.2047685185,2009-06-10,04:54:52
39.973407,116.334129,0,216,39974.2048263889,2009-06-10,04:54:57
39.973407,116.334134,0,216,39974.2048842593,2009-06-10,04:55:02
39.973408,116.334138,0,216,39974.2049421296,2009-06-10,04:55:07
39.97341,116.334138,0,216,39974.205,2009-06-10,04:55:12
39.973413,116.334135,0,216,39974.2050578704,2009-06-10,04:55:17
39.973413,116.334135,0,216,39974.2050925926,2009-06-10,04:55:20
39.973408,116.334139,0,216,39974.2051157407,2009-06-10,04:55:22
39.973398,116.334119,0,216,39974.2051736111,2009-06-10,04:55:27
39.973402,116.334105,0,216,39974.2052314815,2009-06-10,04:55:32
39.973401,116.334092,0,216,39974.2052893518,2009-06-10,04:55:37
39.973401,116.334092,0,216,39974.2053240741,2009-06-10,04:55:40
39.9734,116.334094,0,216,39974.2053472222,2009-06-10,04:55:42
39.973411,116.334109,0,218,39974.2054050926,2009-06-10,04:55:47
39.973413,116.334117,0,219,39974.205462963,2009-06-10,04:55:52
39.97341,116.334113,0,219,39974.2055208333,2009-06-10,04:55:57
39.973409,116.334109,0,219,39974.2055787037,2009-06-10,04:56:02
39.973409,116.334109,0,219,39974.2056134259,2009-06-10,04:56:05
39.973412,116.334113,0,220,39974.2056365741,2009-06-10,04:56:07
39.973429,116.334099,0,220,39974.2056944444,2009-06-10,04:56:12
39.973434,116.334086,0,221,39974.2057523148,2009-06-10,04:56:17
39.973461,116.334059,0,223,39974.2058101852,2009-06-10,04:56:22
39.973482,116.334088,0,223,39974.2058680556,2009-06-10,04:56:27
39.973485,116.334109,0,223,39974.2059259259,2009-06-10,04:56:32
39.973476,116.334121,0,224,39974.2059837963,2009-06-10,04:56:37
39.973472,116.334125,0,224,39974.2060416667,2009-06-10,04:56:42
39.973472,116.334125,0,224,39974.2060763889,2009-06-10,04:56:45
39.973464,116.334131,0,224,39974.206099537,2009-06-10,04:56:47
39.973454,116.334123,0,224,39974.2061574074,2009-06-10,04:56:52
39.973439,116.334062,0,224,39974.2062152778,2009-06-10,04:56:57
39.973424,116.333997,0,224,39974.2062731481,2009-06-10,04:57:02
39.973405,116.333928,0,227,39974.2063310185,2009-06-10,04:57:07
39.973426,116.333923,0,229,39974.2063888889,2009-06-10,04:57:12
39.973427,116.333933,0,231,39974.2064467593,2009-06-10,04:57:17
39.973431,116.334018,0,231,39974.2065046296,2009-06-10,04:57:22
39.973433,116.334026,0,230,39974.2065625,2009-06-10,04:57:27
39.973433,116.334026,0,230,39974.2065972222,2009-06-10,04:57:30
39.97343,116.334029,0,230,39974.2066203704,2009-06-10,04:57:32
39.973406,116.334056,0,231,39974.2066782407,2009-06-10,04:57:37
39.973435,116.334056,0,234,39974.2067361111,2009-06-10,04:57:42
39.973435,116.334056,0,234,39974.2067708333,2009-06-10,04:57:45
39.973434,116.334062,0,234,39974.2067939815,2009-06-10,04:57:47
39.97345,116.334089,0,232,39974.2068518519,2009-06-10,04:57:52
39.973446,116.334151,0,232,39974.2069097222,2009-06-10,04:57:57
39.973423,116.33418,0,233,39974.2069675926,2009-06-10,04:58:02
39.973367,116.334199,0,234,39974.207025463,2009-06-10,04:58:07
39.973338,116.334204,0,236,39974.2070833333,2009-06-10,04:58:12
39.97332,116.334197,0,236,39974.2071412037,2009-06-10,04:58:17
39.973321,116.334178,0,235,39974.2071990741,2009-06-10,04:58:22
39.973321,116.334178,0,235,39974.2072337963,2009-06-10,04:58:25
39.973322,116.334182,0,236,39974.2072569444,2009-06-10,04:58:27
39.973355,116.334153,0,236,39974.2073148148,2009-06-10,04:58:32
39.97336,116.334114,0,236,39974.2073726852,2009-06-10,04:58:37
39.97335,116.334126,0,236,39974.2074305556,2009-06-10,04:58:42
39.973367,116.334129,0,235,39974.2074884259,2009-06-10,04:58:47
39.973376,116.334133,0,234,39974.2075462963,2009-06-10,04:58:52
39.973383,116.334122,0,234,39974.2076041667,2009-06-10,04:58:57
39.97339,116.334113,0,234,39974.207662037,2009-06-10,04:59:02
39.97339,116.334113,0,234,39974.2076967593,2009-06-10,04:59:05
39.973397,116.334119,0,234,39974.2077199074,2009-06-10,04:59:07
39.973402,116.334131,0,234,39974.2077777778,2009-06-10,04:59:12
39.973414,116.334189,0,234,39974.2078356481,2009-06-10,04:59:17
39.973414,116.334203,0,234,39974.2078935185,2009-06-10,04:59:22
39.973433,116.334226,0,234,39974.2079513889,2009-06-10,04:59:27
39.973437,116.334229,0,234,39974.2080092593,2009-06-10,04:59:32
39.973437,116.334229,0,234,39974.2080439815,2009-06-10,04:59:35
39.973445,116.334231,0,234,39974.2080671296,2009-06-10,04:59:37
39.973442,116.33422,0,234,39974.208125,2009-06-10,04:59:42
39.973422,116.334203,0,235,39974.2081828704,2009-06-10,04:59:47
39.973395,116.334188,0,235,39974.2082407407,2009-06-10,04:59:52
39.973386,116.334199,0,234,39974.2082986111,2009-06-10,04:59:57
39.973386,116.334199,0,234,39974.2083333333,2009-06-10,05:00:00
39.973384,116.334196,0,234,39974.2083564815,2009-06-10,05:00:02
39.973345,116.334187,0,234,39974.2084143519,2009-06-10,05:00:07
39.97337,116.334172,0,236,39974.2084722222,2009-06-10,05:00:12
39.973365,116.334179,0,236,39974.2085300926,2009-06-10,05:00:17
39.973365,116.334179,0,236,39974.2085648148,2009-06-10,05:00:20
39.973363,116.334187,0,236,39974.208587963,2009-06-10,05:00:22
39.973397,116.334182,0,236,39974.2086458333,2009-06-10,05:00:27
39.973431,116.334136,0,237,39974.2087037037,2009-06-10,05:00:32
39.973434,116.334107,0,239,39974.2087615741,2009-06-10,05:00:37
39.973422,116.334081,0,240,39974.2088194444,2009-06-10,05:00:42
39.973438,116.334108,0,240,39974.2088773148,2009-06-10,05:00:47
39.973444,116.334103,0,240,39974.2089351852,2009-06-10,05:00:52
39.973451,116.334102,0,240,39974.2089930556,2009-06-10,05:00:57
39.973451,116.334102,0,240,39974.2090277778,2009-06-10,05:01:00
39.97345,116.334107,0,240,39974.2090509259,2009-06-10,05:01:02
39.97346,116.334099,0,240,39974.2091087963,2009-06-10,05:01:07
39.973467,116.334065,0,242,39974.2091666667,2009-06-10,05:01:12
39.973479,116.33402,0,245,39974.209224537,2009-06-10,05:01:17
39.973479,116.33402,0,245,39974.2092592593,2009-06-10,05:01:20
39.973477,116.334023,0,246,39974.2092824074,2009-06-10,05:01:22
39.973452,116.33404,0,246,39974.2093402778,2009-06-10,05:01:27
39.973427,116.334058,0,246,39974.2093981481,2009-06-10,05:01:32
39.973375,116.334088,0,246,39974.2094560185,2009-06-10,05:01:37
39.973326,116.334155,0,247,39974.2095138889,2009-06-10,05:01:42
39.973332,116.334165,0,248,39974.2095717593,2009-06-10,05:01:47
39.973332,116.334172,0,249,39974.2096296296,2009-06-10,05:01:52
39.973338,116.334172,0,249,39974.2096875,2009-06-10,05:01:57
39.97334,116.334177,0,249,39974.2097453704,2009-06-10,05:02:02
39.973346,116.334185,0,248,39974.2098032407,2009-06-10,05:02:07
39.973346,116.334185,0,248,39974.209837963,2009-06-10,05:02:10
39.973352,116.334181,0,248,39974.2098611111,2009-06-10,05:02:12
39.973363,116.334133,0,245,39974.2099189815,2009-06-10,05:02:17
39.973372,116.334131,0,245,39974.2099768519,2009-06-10,05:02:22
39.973383,116.334126,0,245,39974.2100347222,2009-06-10,05:02:27
39.973398,116.334126,0,245,39974.2100925926,2009-06-10,05:02:32
39.973398,116.334112,0,245,39974.210150463,2009-06-10,05:02:37
39.973401,116.334071,0,244,39974.2102083333,2009-06-10,05:02:42
39.973395,116.334014,0,240,39974.2102662037,2009-06-10,05:02:47
39.973413,116.333933,0,237,39974.2103240741,2009-06-10,05:02:52
39.973423,116.333858,0,233,39974.2103819444,2009-06-10,05:02:57
39.973437,116.333837,0,230,39974.2104398148,2009-06-10,05:03:02
39.973366,116.334162,0,232,39974.2124652778,2009-06-10,05:05:57
39.973339,116.334213,0,232,39974.2125231481,2009-06-10,05:06:02
39.973355,116.334258,0,232,39974.2125810185,2009-06-10,05:06:07
39.973367,116.334281,0,234,39974.2126388889,2009-06-10,05:06:12
39.973385,116.334258,0,234,39974.2126967593,2009-06-10,05:06:17
39.973365,116.334225,0,236,39974.2127546296,2009-06-10,05:06:22
39.973366,116.334196,0,237,39974.2128125,2009-06-10,05:06:27
39.973366,116.334196,0,237,39974.2128472222,2009-06-10,05:06:30
39.973368,116.334193,0,237,39974.2128703704,2009-06-10,05:06:32
39.973372,116.334162,0,237,39974.2129282407,2009-06-10,05:06:37
39.973375,116.334097,0,238,39974.2129861111,2009-06-10,05:06:42
39.973369,116.334059,0,238,39974.2130439815,2009-06-10,05:06:47
39.973383,116.334001,0,237,39974.2131018518,2009-06-10,05:06:52
39.973389,116.333991,0,238,39974.2131597222,2009-06-10,05:06:57
39.973383,116.333979,0,237,39974.2132175926,2009-06-10,05:07:02
39.973389,116.333913,0,238,39974.213275463,2009-06-10,05:07:07
39.973408,116.333855,0,239,39974.2133333333,2009-06-10,05:07:12
39.973425,116.333834,0,241,39974.2133912037,2009-06-10,05:07:17
39.973456,116.333796,0,241,39974.2134490741,2009-06-10,05:07:22
39.97343,116.333773,0,242,39974.2135069444,2009-06-10,05:07:27
39.973403,116.333783,0,243,39974.2135648148,2009-06-10,05:07:32
39.973389,116.333803,0,243,39974.2136226852,2009-06-10,05:07:37
39.973389,116.333803,0,243,39974.2136574074,2009-06-10,05:07:40
39.973386,116.333811,0,243,39974.2136805556,2009-06-10,05:07:42
39.973365,116.333906,0,244,39974.2137384259,2009-06-10,05:07:47
39.973353,116.333985,0,245,39974.2137962963,2009-06-10,05:07:52
39.973331,116.334062,0,246,39974.2138541667,2009-06-10,05:07:57
39.973334,116.334133,0,246,39974.213912037,2009-06-10,05:08:02
39.973366,116.334196,0,246,39974.2139699074,2009-06-10,05:08:07
39.973395,116.33422,0,248,39974.2140277778,2009-06-10,05:08:12
39.973395,116.33422,0,248,39974.2140625,2009-06-10,05:08:15
39.973387,116.334214,0,251,39974.2140856481,2009-06-10,05:08:17
39.973367,116.33423,0,251,39974.2141435185,2009-06-10,05:08:22
39.973363,116.334246,0,251,39974.2142013889,2009-06-10,05:08:27
39.973357,116.334256,0,250,39974.2142592593,2009-06-10,05:08:32
39.97338,116.334186,0,250,39974.2143171296,2009-06-10,05:08:37
39.973385,116.334221,0,248,39974.214375,2009-06-10,05:08:42
39.973347,116.334306,0,247,39974.2144328704,2009-06-10,05:08:47
39.973347,116.334306,0,247,39974.2144675926,2009-06-10,05:08:50
39.973342,116.334312,0,247,39974.2144907407,2009-06-10,05:08:52
39.973323,116.334332,0,247,39974.2145486111,2009-06-10,05:08:57
39.973312,116.334357,0,248,39974.2146064815,2009-06-10,05:09:02
39.97332,116.334391,0,249,39974.2146643519,2009-06-10,05:09:07
39.973302,116.334409,0,249,39974.2147222222,2009-06-10,05:09:12
39.97326,116.33444,0,246,39974.2147800926,2009-06-10,05:09:17
39.973245,116.334409,0,246,39974.214837963,2009-06-10,05:09:22
39.973245,116.334409,0,246,39974.2148726852,2009-06-10,05:09:25
39.973242,116.334406,0,246,39974.2148958333,2009-06-10,05:09:27
39.973291,116.334339,0,249,39974.2149537037,2009-06-10,05:09:32
39.973338,116.334206,0,248,39974.2150115741,2009-06-10,05:09:37
39.973327,116.334179,0,247,39974.2150694444,2009-06-10,05:09:42
39.973359,116.334154,0,247,39974.2151273148,2009-06-10,05:09:47
39.973377,116.334111,0,246,39974.2151851852,2009-06-10,05:09:52
39.973395,116.33407,0,246,39974.2152430556,2009-06-10,05:09:57
39.973403,116.334015,0,246,39974.2153009259,2009-06-10,05:10:02
39.973392,116.334018,0,247,39974.2153587963,2009-06-10,05:10:07
39.973399,116.334005,0,249,39974.2154166667,2009-06-10,05:10:12
39.973423,116.33397,0,250,39974.215474537,2009-06-10,05:10:17
39.973457,116.333931,0,251,39974.2155324074,2009-06-10,05:10:22
39.973497,116.333888,0,251,39974.2155902778,2009-06-10,05:10:27
39.973531,116.333782,0,251,39974.2156481481,2009-06-10,05:10:32
39.97357,116.333666,0,253,39974.2157060185,2009-06-10,05:10:37
39.973594,116.333541,0,252,39974.2157638889,2009-06-10,05:10:42
39.973611,116.333453,0,250,39974.2158217593,2009-06-10,05:10:47
39.973609,116.333408,0,250,39974.2158796296,2009-06-10,05:10:52
39.973609,116.333408,0,250,39974.2159143519,2009-06-10,05:10:55
39.97361,116.333416,0,253,39974.2159375,2009-06-10,05:10:57
39.973602,116.333429,0,259,39974.2159953704,2009-06-10,05:11:02
39.973643,116.333341,0,264,39974.2160532407,2009-06-10,05:11:07
39.973672,116.333265,0,266,39974.2161111111,2009-06-10,05:11:12
39.973666,116.333221,0,266,39974.2161689815,2009-06-10,05:11:17
39.973651,116.333187,0,266,39974.2162268519,2009-06-10,05:11:22
39.973596,116.33329,0,267,39974.2162847222,2009-06-10,05:11:27
39.97361,116.333298,0,267,39974.2163425926,2009-06-10,05:11:32
39.973589,116.333332,0,265,39974.216400463,2009-06-10,05:11:37
39.973568,116.333334,0,265,39974.2164583333,2009-06-10,05:11:42
39.973548,116.33338,0,264,39974.2165162037,2009-06-10,05:11:47
39.973541,116.333387,0,264,39974.2165740741,2009-06-10,05:11:52
39.973541,116.333387,0,264,39974.2166087963,2009-06-10,05:11:55
39.973544,116.333386,0,264,39974.2166319444,2009-06-10,05:11:57
39.973553,116.33338,0,264,39974.2166898148,2009-06-10,05:12:02
39.973561,116.333343,0,263,39974.2167476852,2009-06-10,05:12:07
39.973585,116.333247,0,263,39974.2168055556,2009-06-10,05:12:12
39.973624,116.333101,0,262,39974.2168634259,2009-06-10,05:12:17
39.973687,116.332892,0,263,39974.2169212963,2009-06-10,05:12:22
39.973745,116.332766,0,264,39974.2169791667,2009-06-10,05:12:27
39.973796,116.332652,0,265,39974.217037037,2009-06-10,05:12:32
39.973813,116.332545,0,266,39974.2170949074,2009-06-10,05:12:37
39.973817,116.332451,0,268,39974.2171527778,2009-06-10,05:12:42
39.973836,116.332386,0,269,39974.2172106481,2009-06-10,05:12:47
39.973824,116.332411,0,270,39974.2172685185,2009-06-10,05:12:52
39.973651,116.333111,0,270,39974.2173263889,2009-06-10,05:12:57
39.973615,116.333259,0,269,39974.2173842593,2009-06-10,05:13:02
39.973612,116.333255,0,269,39974.2174421296,2009-06-10,05:13:07
39.973612,116.333255,0,269,39974.2174768519,2009-06-10,05:13:10
39.973609,116.33326,0,269,39974.2175,2009-06-10,05:13:12
39.973614,116.333282,0,268,39974.2175578704,2009-06-10,05:13:17
39.973622,116.333328,0,264,39974.2176157407,2009-06-10,05:13:22
39.973597,116.333322,0,260,39974.2176736111,2009-06-10,05:13:27
39.973568,116.333282,0,258,39974.2177314815,2009-06-10,05:13:32
39.973569,116.333362,0,254,39974.2177893519,2009-06-10,05:13:37
39.973555,116.333508,0,249,39974.2178472222,2009-06-10,05:13:42
39.97356,116.333522,0,250,39974.2179050926,2009-06-10,05:13:47
39.973511,116.333634,0,251,39974.217962963,2009-06-10,05:13:52
39.973499,116.333716,0,251,39974.2180208333,2009-06-10,05:13:57
39.973488,116.333808,0,252,39974.2180787037,2009-06-10,05:14:02
39.973473,116.333836,0,253,39974.2181365741,2009-06-10,05:14:07
39.973507,116.333738,0,250,39974.2181944444,2009-06-10,05:14:12
39.973493,116.333713,0,247,39974.2182523148,2009-06-10,05:14:17
39.973409,116.333964,0,248,39974.2183101852,2009-06-10,05:14:22
39.973367,116.334113,0,251,39974.2183680556,2009-06-10,05:14:27
39.973367,116.334113,0,251,39974.2184027778,2009-06-10,05:14:30
39.973363,116.334118,0,250,39974.2184259259,2009-06-10,05:14:32
39.973351,116.33416,0,249,39974.2184837963,2009-06-10,05:14:37
39.973345,116.334246,0,248,39974.2185416667,2009-06-10,05:14:42
39.973326,116.334343,0,249,39974.218599537,2009-06-10,05:14:47
39.973437,116.334213,0,264,39974.2210300926,2009-06-10,05:18:17
39.973517,116.334036,0,264,39974.221087963,2009-06-10,05:18:22
39.973605,116.333847,0,265,39974.2211458333,2009-06-10,05:18:27
39.973689,116.333685,0,265,39974.2212037037,2009-06-10,05:18:32
39.973639,116.333633,0,268,39974.2212615741,2009-06-10,05:18:37
39.973553,116.33368,0,271,39974.2213194444,2009-06-10,05:18:42
39.973497,116.333857,0,272,39974.2213773148,2009-06-10,05:18:47
39.973453,116.333927,0,272,39974.2214351852,2009-06-10,05:18:52
39.973406,116.333989,0,271,39974.2214930556,2009-06-10,05:18:57
39.973361,116.333953,0,270,39974.2215509259,2009-06-10,05:19:02
39.973381,116.333905,0,270,39974.2216087963,2009-06-10,05:19:07
39.973379,116.333891,0,274,39974.2216666667,2009-06-10,05:19:12
39.973356,116.334004,0,278,39974.221724537,2009-06-10,05:19:17
39.973348,116.334026,0,279,39974.2217824074,2009-06-10,05:19:22
39.97335,116.334026,0,279,39974.2218402778,2009-06-10,05:19:27
39.97335,116.334026,0,279,39974.221875,2009-06-10,05:19:30
39.973352,116.334033,0,279,39974.2218981481,2009-06-10,05:19:32
39.97335,116.334065,0,278,39974.2219560185,2009-06-10,05:19:37
39.973381,116.334079,0,276,39974.2220138889,2009-06-10,05:19:42
39.973364,116.334186,0,276,39974.2220717593,2009-06-10,05:19:47
39.973368,116.334301,0,276,39974.2221296296,2009-06-10,05:19:52
39.973359,116.334343,0,277,39974.2221875,2009-06-10,05:19:57
39.973381,116.334337,0,278,39974.2222453704,2009-06-10,05:20:02
39.973386,116.334293,0,276,39974.2223032407,2009-06-10,05:20:07
39.973386,116.334293,0,276,39974.222337963,2009-06-10,05:20:10
39.97339,116.334295,0,276,39974.2223611111,2009-06-10,05:20:12
39.973378,116.334328,0,276,39974.2224189815,2009-06-10,05:20:17
39.973344,116.334328,0,275,39974.2224768519,2009-06-10,05:20:22
39.973337,116.334323,0,274,39974.2225347222,2009-06-10,05:20:27
39.973337,116.334323,0,274,39974.2225694444,2009-06-10,05:20:30
39.973329,116.334328,0,274,39974.2225925926,2009-06-10,05:20:32
39.973306,116.33431,0,275,39974.222650463,2009-06-10,05:20:37
39.973321,116.334239,0,273,39974.2227083333,2009-06-10,05:20:42
39.973331,116.334225,0,271,39974.2227662037,2009-06-10,05:20:47
39.973331,116.334225,0,271,39974.2228009259,2009-06-10,05:20:50
39.973331,116.334221,0,271,39974.2228240741,2009-06-10,05:20:52
39.973332,116.334251,0,271,39974.2228819444,2009-06-10,05:20:57
39.973337,116.334242,0,271,39974.2229398148,2009-06-10,05:21:02
39.973375,116.334189,0,268,39974.2229976852,2009-06-10,05:21:07
39.973412,116.334162,0,265,39974.2230555556,2009-06-10,05:21:12
39.973458,116.334153,0,264,39974.2231134259,2009-06-10,05:21:17
39.973495,116.334131,0,263,39974.2231712963,2009-06-10,05:21:22
39.973519,116.334115,0,265,39974.2232291667,2009-06-10,05:21:27
39.973587,116.334108,0,267,39974.223287037,2009-06-10,05:21:32
39.973624,116.334083,0,268,39974.2233449074,2009-06-10,05:21:37
39.973639,116.33407,0,269,39974.2234027778,2009-06-10,05:21:42
39.973626,116.334165,0,269,39974.2234606481,2009-06-10,05:21:47
39.97361,116.334272,0,270,39974.2235185185,2009-06-10,05:21:52
39.973579,116.33429,0,270,39974.2235763889,2009-06-10,05:21:57
39.97357,116.334298,0,271,39974.2236342593,2009-06-10,05:22:02
39.97357,116.334298,0,271,39974.2236689815,2009-06-10,05:22:05
39.973563,116.334301,0,271,39974.2236921296,2009-06-10,05:22:07
39.973551,116.334305,0,271,39974.22375,2009-06-10,05:22:12
39.973551,116.334305,0,271,39974.2237847222,2009-06-10,05:22:15
39.973545,116.3343,0,272,39974.2238078704,2009-06-10,05:22:17
39.97352,116.33429,0,272,39974.2238657407,2009-06-10,05:22:22
39.97351,116.334291,0,272,39974.2239236111,2009-06-10,05:22:27
39.973507,116.334309,0,274,39974.2239814815,2009-06-10,05:22:32
39.973482,116.334342,0,275,39974.2240393519,2009-06-10,05:22:37
39.973471,116.33431,0,276,39974.2240972222,2009-06-10,05:22:42
39.973463,116.334325,0,278,39974.2241550926,2009-06-10,05:22:47
39.973463,116.334325,0,278,39974.2241898148,2009-06-10,05:22:50
39.973459,116.33433,0,277,39974.224212963,2009-06-10,05:22:52
39.973438,116.33432,0,278,39974.2242708333,2009-06-10,05:22:57
39.973413,116.334332,0,278,39974.2243287037,2009-06-10,05:23:02
39.973391,116.334389,0,279,39974.2243865741,2009-06-10,05:23:07
39.973386,116.334451,0,280,39974.2244444444,2009-06-10,05:23:12
39.973372,116.334531,0,282,39974.2245023148,2009-06-10,05:23:17
39.973354,116.33461,0,283,39974.2245601852,2009-06-10,05:23:22
39.973322,116.334645,0,285,39974.2246180556,2009-06-10,05:23:27
39.973292,116.334712,0,288,39974.2246759259,2009-06-10,05:23:32
39.973278,116.334711,0,291,39974.2247337963,2009-06-10,05:23:37
39.973278,116.334711,0,291,39974.2247685185,2009-06-10,05:23:40
39.973273,116.334718,0,291,39974.2247916667,2009-06-10,05:23:42
39.973271,116.334728,0,291,39974.224849537,2009-06-10,05:23:47
39.973279,116.334707,0,292,39974.2249074074,2009-06-10,05:23:52
39.97328,116.334652,0,296,39974.2249652778,2009-06-10,05:23:57
39.973294,116.334596,0,299,39974.2250231481,2009-06-10,05:24:02
39.973288,116.334564,0,306,39974.2250810185,2009-06-10,05:24:07
39.973304,116.334452,0,310,39974.2251388889,2009-06-10,05:24:12
39.973322,116.334388,0,311,39974.2251967593,2009-06-10,05:24:17
39.973345,116.334336,0,311,39974.2252546296,2009-06-10,05:24:22
39.97336,116.334392,0,311,39974.2253125,2009-06-10,05:24:27
39.973386,116.33435,0,311,39974.2253703704,2009-06-10,05:24:32
39.973408,116.334363,0,310,39974.2254282407,2009-06-10,05:24:37
39.973429,116.334377,0,310,39974.2254861111,2009-06-10,05:24:42
39.973429,116.334366,0,309,39974.2255439815,2009-06-10,05:24:47
39.973439,116.334365,0,309,39974.2256018519,2009-06-10,05:24:52
39.973439,116.334365,0,309,39974.2256365741,2009-06-10,05:24:55
39.973442,116.334361,0,309,39974.2256597222,2009-06-10,05:24:57
39.973436,116.334349,0,310,39974.2257175926,2009-06-10,05:25:02
39.973436,116.334349,0,310,39974.2257523148,2009-06-10,05:25:05
39.973429,116.334354,0,310,39974.225775463,2009-06-10,05:25:07
39.973414,116.334286,0,310,39974.2258333333,2009-06-10,05:25:12
39.973394,116.334224,0,310,39974.2258912037,2009-06-10,05:25:17
39.973384,116.334188,0,311,39974.2259490741,2009-06-10,05:25:22
39.973393,116.33421,0,313,39974.2260069444,2009-06-10,05:25:27
39.973393,116.33421,0,313,39974.2260416667,2009-06-10,05:25:30
39.97339,116.334207,0,318,39974.2260648148,2009-06-10,05:25:32
39.973416,116.334238,0,324,39974.2261226852,2009-06-10,05:25:37
39.973431,116.334217,0,328,39974.2261805556,2009-06-10,05:25:42
39.973431,116.334217,0,328,39974.2262152778,2009-06-10,05:25:45
39.973434,116.334222,0,331,39974.2262384259,2009-06-10,05:25:47
39.973435,116.33421,0,331,39974.2262962963,2009-06-10,05:25:52
39.973437,116.334226,0,332,39974.2263541667,2009-06-10,05:25:57
39.973437,116.334226,0,332,39974.2263888889,2009-06-10,05:26:00
39.973438,116.33422,0,332,39974.226412037,2009-06-10,05:26:02
39.973446,116.334229,0,332,39974.2264699074,2009-06-10,05:26:07
39.973449,116.334235,0,332,39974.2265277778,2009-06-10,05:26:12
39.973453,116.334229,0,333,39974.2265856481,2009-06-10,05:26:17
39.973453,116.334229,0,333,39974.2266203704,2009-06-10,05:26:20
39.973446,116.334225,0,333,39974.2266435185,2009-06-10,05:26:22
39.973432,116.334209,0,333,39974.2267013889,2009-06-10,05:26:27
39.973433,116.334203,0,333,39974.2267592593,2009-06-10,05:26:32
39.973432,116.3342,0,333,39974.2268171296,2009-06-10,05:26:37
39.973432,116.3342,0,333,39974.2268518518,2009-06-10,05:26:40
39.973427,116.334206,0,333,39974.226875,2009-06-10,05:26:42
39.973408,116.334257,0,333,39974.2269328704,2009-06-10,05:26:47
39.973389,116.33437,0,334,39974.2269907407,2009-06-10,05:26:52
39.973378,116.334442,0,335,39974.2270486111,2009-06-10,05:26:57
39.973357,116.334552,0,338,39974.2271064815,2009-06-10,05:27:02
39.973362,116.334653,0,341,39974.2271643518,2009-06-10,05:27:07
39.973506,116.334948,0,379,39974.2304050926,2009-06-10,05:31:47
39.973494,116.335013,0,379,39974.230462963,2009-06-10,05:31:52
39.973493,116.335038,0,376,39974.2305208333,2009-06-10,05:31:57
39.973542,116.335061,0,373,39974.2305787037,2009-06-10,05:32:02
39.973568,116.33508,0,375,39974.2306365741,2009-06-10,05:32:07
39.97355,116.335054,0,378,39974.2306944444,2009-06-10,05:32:12
39.97354,116.335059,0,379,39974.2307523148,2009-06-10,05:32:17
39.97354,116.335059,0,379,39974.230787037,2009-06-10,05:32:20
39.973532,116.335054,0,379,39974.2308101852,2009-06-10,05:32:22
39.973524,116.335037,0,380,39974.2308680556,2009-06-10,05:32:27
39.973545,116.335028,0,382,39974.2309259259,2009-06-10,05:32:32
39.973545,116.335035,0,382,39974.2309837963,2009-06-10,05:32:37
39.973546,116.33503,0,382,39974.2310416667,2009-06-10,05:32:42
39.973546,116.33503,0,382,39974.2310763889,2009-06-10,05:32:45
39.973542,116.335032,0,382,39974.231099537,2009-06-10,05:32:47
39.973542,116.335042,0,382,39974.2311574074,2009-06-10,05:32:52
39.973542,116.335042,0,382,39974.2311921296,2009-06-10,05:32:55
39.973539,116.335046,0,384,39974.2312152778,2009-06-10,05:32:57
39.973523,116.335058,0,386,39974.2312731481,2009-06-10,05:33:02
39.973523,116.335046,0,386,39974.2313310185,2009-06-10,05:33:07
39.973523,116.335046,0,386,39974.2313657407,2009-06-10,05:33:10
39.973522,116.335045,0,386,39974.2313888889,2009-06-10,05:33:12
39.973517,116.335018,0,386,39974.2314467593,2009-06-10,05:33:17
39.973507,116.334978,0,388,39974.2315046296,2009-06-10,05:33:22
39.973525,116.335005,0,389,39974.2315625,2009-06-10,05:33:27
39.973497,116.334946,0,374,39974.2316203704,2009-06-10,05:33:32
39.973504,116.334943,0,374,39974.2316782407,2009-06-10,05:33:37
39.973504,116.334943,0,374,39974.231712963,2009-06-10,05:33:40
39.97351,116.33494,0,373,39974.2317361111,2009-06-10,05:33:42
39.973479,116.334865,0,376,39974.2317939815,2009-06-10,05:33:47
39.973482,116.334798,0,375,39974.2318518519,2009-06-10,05:33:52
39.973505,116.334738,0,376,39974.2319097222,2009-06-10,05:33:57
39.973507,116.334721,0,376,39974.2319675926,2009-06-10,05:34:02
39.973539,116.334638,0,376,39974.232025463,2009-06-10,05:34:07
39.973565,116.33456,0,376,39974.2320833333,2009-06-10,05:34:12
39.973587,116.33449,0,375,39974.2321412037,2009-06-10,05:34:17
39.973609,116.334469,0,374,39974.2321990741,2009-06-10,05:34:22
39.973664,116.334484,0,371,39974.2322569444,2009-06-10,05:34:27
39.973721,116.334477,0,369,39974.2323148148,2009-06-10,05:34:32
39.973777,116.334421,0,366,39974.2323726852,2009-06-10,05:34:37
39.973787,116.334432,0,366,39974.2324305556,2009-06-10,05:34:42
39.973785,116.334374,0,367,39974.2324884259,2009-06-10,05:34:47
39.973763,116.334323,0,358,39974.2325462963,2009-06-10,05:34:52
39.97371,116.334322,0,349,39974.2326041667,2009-06-10,05:34:57
39.973743,116.334301,0,347,39974.232662037,2009-06-10,05:35:02
39.97373,116.334384,0,347,39974.2327199074,2009-06-10,05:35:07
39.973735,116.334407,0,347,39974.2327777778,2009-06-10,05:35:12
39.973735,116.334416,0,347,39974.2328356481,2009-06-10,05:35:17
39.973702,116.334551,0,349,39974.2328935185,2009-06-10,05:35:22
39.973659,116.334706,0,349,39974.2329513889,2009-06-10,05:35:27
39.973613,116.334793,0,351,39974.2330092593,2009-06-10,05:35:32
39.973593,116.33484,0,352,39974.2330671296,2009-06-10,05:35:37
39.973554,116.334901,0,344,39974.233125,2009-06-10,05:35:42
39.973576,116.334871,0,344,39974.2331828704,2009-06-10,05:35:47
39.973541,116.334888,0,336,39974.2332407407,2009-06-10,05:35:52
39.973555,116.3349,0,337,39974.2332986111,2009-06-10,05:35:57
39.973555,116.3349,0,337,39974.2333333333,2009-06-10,05:36:00
39.973556,116.334901,0,337,39974.2333564815,2009-06-10,05:36:02
39.973495,116.334916,0,331,39974.2334143519,2009-06-10,05:36:07
39.973483,116.334923,0,333,39974.2334722222,2009-06-10,05:36:12
39.97344,116.334939,0,328,39974.2335300926,2009-06-10,05:36:17
39.973376,116.334997,0,312,39974.233587963,2009-06-10,05:36:22
39.973347,116.334984,0,292,39974.2336458333,2009-06-10,05:36:27
39.973297,116.335017,0,281,39974.2337037037,2009-06-10,05:36:32
39.973277,116.334999,0,280,39974.2337615741,2009-06-10,05:36:37
39.973257,116.335022,0,280,39974.2338194444,2009-06-10,05:36:42
39.973224,116.335061,0,280,39974.2338773148,2009-06-10,05:36:47
39.973227,116.335076,0,279,39974.2339351852,2009-06-10,05:36:52
39.973227,116.335076,0,279,39974.2339699074,2009-06-10,05:36:55
39.973226,116.335077,0,277,39974.2339930556,2009-06-10,05:36:57
39.9732,116.335094,0,277,39974.2340509259,2009-06-10,05:37:02
39.973248,116.334504,0,279,39974.2341087963,2009-06-10,05:37:07
39.973278,116.33437,0,278,39974.2341666667,2009-06-10,05:37:12
39.9733,116.334309,0,276,39974.234224537,2009-06-10,05:37:17
39.973319,116.334269,0,272,39974.2342824074,2009-06-10,05:37:22
39.973353,116.33412,0,271,39974.2343402778,2009-06-10,05:37:27
39.973377,116.334033,0,268,39974.2343981481,2009-06-10,05:37:32
39.973388,116.333977,0,267,39974.2344560185,2009-06-10,05:37:37
39.973419,116.333892,0,263,39974.2345138889,2009-06-10,05:37:42
39.973443,116.333784,0,259,39974.2345717593,2009-06-10,05:37:47
39.973456,116.333719,0,248,39974.2346296296,2009-06-10,05:37:52
39.973446,116.333667,0,242,39974.2346875,2009-06-10,05:37:57
39.973459,116.333608,0,234,39974.2347453704,2009-06-10,05:38:02
39.973471,116.333582,0,227,39974.2348032407,2009-06-10,05:38:07
39.973477,116.333534,0,223,39974.2348611111,2009-06-10,05:38:12
39.973472,116.333521,0,222,39974.2349189815,2009-06-10,05:38:17
39.973472,116.333469,0,220,39974.2349768518,2009-06-10,05:38:22
39.973477,116.333438,0,216,39974.2350347222,2009-06-10,05:38:27
39.973472,116.33345,0,215,39974.2350925926,2009-06-10,05:38:32
39.973431,116.333487,0,212,39974.235150463,2009-06-10,05:38:37
39.973439,116.333511,0,209,39974.2352083333,2009-06-10,05:38:42
39.973449,116.333509,0,209,39974.2352662037,2009-06-10,05:38:47
39.973455,116.333514,0,209,39974.2353240741,2009-06-10,05:38:52
39.973455,116.333514,0,209,39974.2353587963,2009-06-10,05:38:55
39.973456,116.333516,0,209,39974.2353819444,2009-06-10,05:38:57
39.973457,116.333505,0,209,39974.2354398148,2009-06-10,05:39:02
39.97347,116.333534,0,212,39974.2354976852,2009-06-10,05:39:07
39.973464,116.333613,0,215,39974.2355555556,2009-06-10,05:39:12
39.973449,116.333676,0,218,39974.2356134259,2009-06-10,05:39:17
39.973453,116.333696,0,218,39974.2356712963,2009-06-10,05:39:22
39.973455,116.333772,0,221,39974.2357291667,2009-06-10,05:39:27
39.973454,116.333879,0,223,39974.235787037,2009-06-10,05:39:32
39.973441,116.334007,0,217,39974.2358449074,2009-06-10,05:39:37
39.97342,116.334046,0,215,39974.2359027778,2009-06-10,05:39:42
39.973412,116.334065,0,211,39974.2359606481,2009-06-10,05:39:47
39.973399,116.334158,0,205,39974.2360185185,2009-06-10,05:39:52
39.973407,116.334166,0,198,39974.2360763889,2009-06-10,05:39:57
39.973414,116.334169,0,190,39974.2361342593,2009-06-10,05:40:02
39.973414,116.334169,0,190,39974.2361689815,2009-06-10,05:40:05
39.973419,116.334177,0,189,39974.2361921296,2009-06-10,05:40:07
39.973407,116.334201,0,187,39974.23625,2009-06-10,05:40:12
39.973392,116.334184,0,187,39974.2363078704,2009-06-10,05:40:17
39.9734,116.334135,0,182,39974.2363657407,2009-06-10,05:40:22
39.973412,116.334074,0,180,39974.2364236111,2009-06-10,05:40:27
39.973432,116.334002,0,176,39974.2364814815,2009-06-10,05:40:32
39.973456,116.33393,0,175,39974.2365393518,2009-06-10,05:40:37
39.973498,116.333942,0,174,39974.2365972222,2009-06-10,05:40:42
39.973505,116.333955,0,172,39974.2366550926,2009-06-10,05:40:47
39.973497,116.333956,0,172,39974.236712963,2009-06-10,05:40:52
39.973489,116.333953,0,172,39974.2367708333,2009-06-10,05:40:57
39.973489,116.333953,0,172,39974.2368055556,2009-06-10,05:41:00
39.973485,116.333945,0,172,39974.2368287037,2009-06-10,05:41:02
39.973467,116.333902,0,177,39974.2368865741,2009-06-10,05:41:07
39.973473,116.333926,0,176,39974.2369444444,2009-06-10,05:41:12
39.973475,116.333936,0,176,39974.2370023148,2009-06-10,05:41:17
39.973475,116.333936,0,176,39974.237037037,2009-06-10,05:41:20
39.973473,116.333932,0,176,39974.2370601852,2009-06-10,05:41:22
39.973484,116.333882,0,176,39974.2371180556,2009-06-10,05:41:27
39.973521,116.333815,0,174,39974.2371759259,2009-06-10,05:41:32
39.973532,116.333682,0,176,39974.2372337963,2009-06-10,05:41:37
39.973529,116.333633,0,178,39974.2372916667,2009-06-10,05:41:42
39.973492,116.333596,0,179,39974.237349537,2009-06-10,05:41:47
39.973472,116.333487,0,181,39974.2374074074,2009-06-10,05:41:52
39.973471,116.333359,0,183,39974.2374652778,2009-06-10,05:41:57
39.973462,116.333292,0,185,39974.2375231481,2009-06-10,05:42:02
39.973477,116.333322,0,186,39974.2375810185,2009-06-10,05:42:07
39.97349,116.333232,0,189,39974.2376388889,2009-06-10,05:42:12
39.973498,116.333246,0,194,39974.2376967593,2009-06-10,05:42:17
39.973505,116.333258,0,197,39974.2377546296,2009-06-10,05:42:22
39.973475,116.333276,0,196,39974.2378125,2009-06-10,05:42:27
39.973472,116.333335,0,195,39974.2378703704,2009-06-10,05:42:32
39.973472,116.333335,0,195,39974.2379050926,2009-06-10,05:42:35
39.973476,116.333341,0,194,39974.2379282407,2009-06-10,05:42:37
39.973514,116.333504,0,195,39974.2379861111,2009-06-10,05:42:42
39.973526,116.333624,0,193,39974.2380439815,2009-06-10,05:42:47
39.973514,116.333744,0,192,39974.2381018519,2009-06-10,05:42:52
39.973518,116.333812,0,190,39974.2381597222,2009-06-10,05:42:57
39.973509,116.333909,0,192,39974.2382175926,2009-06-10,05:43:02
39.973516,116.333953,0,195,39974.238275463,2009-06-10,05:43:07
39.973542,116.333942,0,194,39974.2383333333,2009-06-10,05:43:12
39.973537,116.3339,0,193,39974.2383912037,2009-06-10,05:43:17
39.973537,116.3339,0,193,39974.2384259259,2009-06-10,05:43:20
39.97353,116.3339,0,193,39974.2384490741,2009-06-10,05:43:22
39.973531,116.333935,0,189,39974.2385069444,2009-06-10,05:43:27
39.973534,116.333894,0,187,39974.2385648148,2009-06-10,05:43:32
39.973525,116.333945,0,186,39974.2386226852,2009-06-10,05:43:37
39.973508,116.334018,0,186,39974.2386805556,2009-06-10,05:43:42
39.973518,116.334005,0,184,39974.2387384259,2009-06-10,05:43:47
39.973518,116.334005,0,184,39974.2387731481,2009-06-10,05:43:50
39.973517,116.333998,0,185,39974.2387962963,2009-06-10,05:43:52
39.973493,116.333965,0,188,39974.2388541667,2009-06-10,05:43:57
39.973507,116.333845,0,193,39974.238912037,2009-06-10,05:44:02
39.973495,116.333904,0,193,39974.2389699074,2009-06-10,05:44:07
39.973485,116.33393,0,193,39974.2390277778,2009-06-10,05:44:12
39.973485,116.33393,0,193,39974.2390625,2009-06-10,05:44:15
39.973484,116.333926,0,194,39974.2390856481,2009-06-10,05:44:17
39.97347,116.333845,0,194,39974.2391435185,2009-06-10,05:44:22
39.973427,116.333669,0,196,39974.2392013889,2009-06-10,05:44:27
39.973388,116.333496,0,198,39974.2392592593,2009-06-10,05:44:32
39.973383,116.333394,0,198,39974.2393171296,2009-06-10,05:44:37
39.973379,116.333349,0,196,39974.239375,2009-06-10,05:44:42
39.973414,116.333474,0,197,39974.2394328704,2009-06-10,05:44:47
39.973445,116.333597,0,200,39974.2394907407,2009-06-10,05:44:52
39.973461,116.333657,0,201,39974.2395486111,2009-06-10,05:44:57
39.973466,116.333724,0,200,39974.2396064815,2009-06-10,05:45:02
39.973467,116.333893,0,196,39974.2396643519,2009-06-10,05:45:07
39.973374,116.334211,0,288,39974.2508912037,2009-06-10,06:01:17
39.9734,116.334271,0,288,39974.2509490741,2009-06-10,06:01:22
39.973407,116.334312,0,288,39974.2510069444,2009-06-10,06:01:27
39.97343,116.334398,0,288,39974.2510648148,2009-06-10,06:01:32
39.973461,116.334476,0,288,39974.2511226852,2009-06-10,06:01:37
39.97349,116.33457,0,289,39974.2511805556,2009-06-10,06:01:42
39.973487,116.334594,0,289,39974.2512384259,2009-06-10,06:01:47
39.973497,116.334602,0,289,39974.2512962963,2009-06-10,06:01:52
39.973497,116.334602,0,289,39974.2513310185,2009-06-10,06:01:55
39.973498,116.334609,0,289,39974.2513541667,2009-06-10,06:01:57
39.973511,116.334605,0,289,39974.251412037,2009-06-10,06:02:02
39.973504,116.334559,0,288,39974.2514699074,2009-06-10,06:02:07
39.973508,116.334569,0,288,39974.2515277778,2009-06-10,06:02:12
39.973507,116.334603,0,288,39974.2515856481,2009-06-10,06:02:17
39.973511,116.334632,0,289,39974.2516435185,2009-06-10,06:02:22
39.973531,116.334715,0,289,39974.2517013889,2009-06-10,06:02:27
39.973501,116.334658,0,289,39974.2517592593,2009-06-10,06:02:32
39.97348,116.334579,0,289,39974.2518171296,2009-06-10,06:02:37
39.973477,116.334491,0,290,39974.251875,2009-06-10,06:02:42
39.973479,116.334488,0,290,39974.2519328704,2009-06-10,06:02:47
39.973479,116.334488,0,290,39974.2519675926,2009-06-10,06:02:50
39.973481,116.334486,0,290,39974.2519907407,2009-06-10,06:02:52
39.973488,116.334526,0,290,39974.2520486111,2009-06-10,06:02:57
39.973488,116.334526,0,290,39974.2520833333,2009-06-10,06:03:00
39.973487,116.334531,0,289,39974.2521064815,2009-06-10,06:03:02
39.973488,116.334545,0,289,39974.2521643518,2009-06-10,06:03:07
39.973509,116.334648,0,288,39974.2522222222,2009-06-10,06:03:12
39.973536,116.334736,0,289,39974.2522800926,2009-06-10,06:03:17
39.973552,116.334799,0,289,39974.252337963,2009-06-10,06:03:22
39.973547,116.334744,0,290,39974.2523958333,2009-06-10,06:03:27
39.973528,116.334679,0,290,39974.2524537037,2009-06-10,06:03:32
39.973486,116.334519,0,291,39974.2525115741,2009-06-10,06:03:37
39.973438,116.334332,0,293,39974.2525694444,2009-06-10,06:03:42
39.973424,116.334322,0,297,39974.2526273148,2009-06-10,06:03:47
39.973439,116.33434,0,301,39974.2526851852,2009-06-10,06:03:52
39.973471,116.334348,0,305,39974.2527430556,2009-06-10,06:03:57
39.973497,116.334413,0,304,39974.2528009259,2009-06-10,06:04:02
39.973528,116.334543,0,299,39974.2528587963,2009-06-10,06:04:07
39.973538,116.33465,0,294,39974.2529166667,2009-06-10,06:04:12
39.973537,116.334744,0,288,39974.252974537,2009-06-10,06:04:17
39.973542,116.334825,0,285,39974.2530324074,2009-06-10,06:04:22
39.973543,116.334859,0,284,39974.2530902778,2009-06-10,06:04:27
39.973552,116.334873,0,285,39974.2531481481,2009-06-10,06:04:32
39.973552,116.334843,0,288,39974.2532060185,2009-06-10,06:04:37
39.973581,116.334865,0,293,39974.2532638889,2009-06-10,06:04:42
39.973586,116.334911,0,295,39974.2533217593,2009-06-10,06:04:47
39.973587,116.334925,0,295,39974.2533796296,2009-06-10,06:04:52
39.973573,116.334845,0,297,39974.2534375,2009-06-10,06:04:57
39.973582,116.334818,0,298,39974.2534953704,2009-06-10,06:05:02
39.973582,116.334827,0,298,39974.2535532407,2009-06-10,06:05:07
39.97358,116.334834,0,298,39974.2536111111,2009-06-10,06:05:12
39.973578,116.334833,0,298,39974.2536689815,2009-06-10,06:05:17
39.973578,116.334833,0,298,39974.2537037037,2009-06-10,06:05:20
39.973575,116.334838,0,298,39974.2537268519,2009-06-10,06:05:22
39.973579,116.334877,0,298,39974.2537847222,2009-06-10,06:05:27
39.973566,116.334853,0,299,39974.2538425926,2009-06-10,06:05:32
39.973554,116.334802,0,301,39974.253900463,2009-06-10,06:05:37
39.97354,116.33472,0,302,39974.2539583333,2009-06-10,06:05:42
39.973533,116.334704,0,302,39974.2540162037,2009-06-10,06:05:47
39.973521,116.334598,0,298,39974.2540740741,2009-06-10,06:05:52
39.973522,116.334622,0,296,39974.2541319444,2009-06-10,06:05:57
39.973512,116.334527,0,287,39974.2541898148,2009-06-10,06:06:02
39.973497,116.334387,0,281,39974.2542476852,2009-06-10,06:06:07
39.97348,116.334341,0,279,39974.2543055556,2009-06-10,06:06:12
39.973464,116.334284,0,279,39974.2543634259,2009-06-10,06:06:17
39.973461,116.334215,0,281,39974.2544212963,2009-06-10,06:06:22
39.973438,116.334177,0,281,39974.2544791667,2009-06-10,06:06:27
39.973425,116.33412,0,277,39974.254537037,2009-06-10,06:06:32
39.973442,116.334143,0,273,39974.2545949074,2009-06-10,06:06:37
39.973455,116.334205,0,272,39974.2546527778,2009-06-10,06:06:42
39.973459,116.334215,0,271,39974.2547106481,2009-06-10,06:06:47
39.973453,116.334232,0,274,39974.2547685185,2009-06-10,06:06:52
39.973451,116.334254,0,274,39974.2548263889,2009-06-10,06:06:57
39.973451,116.334254,0,274,39974.2548611111,2009-06-10,06:07:00
39.973457,116.33426,0,274,39974.2548842593,2009-06-10,06:07:02
39.973468,116.334297,0,271,39974.2549421296,2009-06-10,06:07:07
39.973475,116.334284,0,267,39974.255,2009-06-10,06:07:12
39.973458,116.334275,0,266,39974.2550578704,2009-06-10,06:07:17
39.973456,116.334201,0,261,39974.2551157407,2009-06-10,06:07:22
39.973464,116.334102,0,257,39974.2551736111,2009-06-10,06:07:27
39.973461,116.334082,0,252,39974.2552314815,2009-06-10,06:07:32
39.973463,116.33404,0,248,39974.2552893519,2009-06-10,06:07:37
39.973455,116.334013,0,246,39974.2553472222,2009-06-10,06:07:42
39.973444,116.334015,0,244,39974.2554050926,2009-06-10,06:07:47
39.973444,116.334042,0,242,39974.255462963,2009-06-10,06:07:52
39.973452,116.334047,0,241,39974.2555208333,2009-06-10,06:07:57
39.973452,116.334047,0,241,39974.2555555556,2009-06-10,06:08:00
39.973458,116.334045,0,241,39974.2555787037,2009-06-10,06:08:02
39.973457,116.334033,0,236,39974.2556365741,2009-06-10,06:08:07
39.973457,116.33403,0,236,39974.2556944444,2009-06-10,06:08:12
39.973457,116.33403,0,236,39974.2557291667,2009-06-10,06:08:15
39.973458,116.334028,0,236,39974.2557523148,2009-06-10,06:08:17
39.97345,116.334015,0,234,39974.2558101852,2009-06-10,06:08:22
39.973444,116.333976,0,232,39974.2558680556,2009-06-10,06:08:27
39.973448,116.333964,0,232,39974.2559259259,2009-06-10,06:08:32
39.973464,116.333942,0,232,39974.2559837963,2009-06-10,06:08:37
39.973478,116.333956,0,231,39974.2560416667,2009-06-10,06:08:42
39.973488,116.333973,0,228,39974.256099537,2009-06-10,06:08:47
39.9735,116.33404,0,225,39974.2561574074,2009-06-10,06:08:52
39.973515,116.334026,0,224,39974.2562152778,2009-06-10,06:08:57
39.973532,116.333967,0,223,39974.2562731481,2009-06-10,06:09:02
39.97353,116.333939,0,222,39974.2563310185,2009-06-10,06:09:07
39.973525,116.333902,0,222,39974.2563888889,2009-06-10,06:09:12
39.973515,116.333918,0,219,39974.2564467593,2009-06-10,06:09:17
39.973521,116.333918,0,219,39974.2565046296,2009-06-10,06:09:22
39.973527,116.333917,0,219,39974.2565625,2009-06-10,06:09:27
39.973525,116.333921,0,217,39974.2566203704,2009-06-10,06:09:32
39.973525,116.333921,0,217,39974.2566550926,2009-06-10,06:09:35
39.973526,116.333921,0,217,39974.2566782407,2009-06-10,06:09:37
39.973526,116.333958,0,213,39974.2567361111,2009-06-10,06:09:42
39.973522,116.333975,0,213,39974.2567939815,2009-06-10,06:09:47
39.973523,116.333981,0,213,39974.2568518519,2009-06-10,06:09:52
39.973522,116.333985,0,213,39974.2569097222,2009-06-10,06:09:57
39.973522,116.333985,0,213,39974.2569444444,2009-06-10,06:10:00
39.973524,116.333986,0,213,39974.2569675926,2009-06-10,06:10:02
39.973526,116.334068,0,216,39974.257025463,2009-06-10,06:10:07
39.97355,116.334169,0,218,39974.2570833333,2009-06-10,06:10:12
39.973552,116.334139,0,222,39974.2571412037,2009-06-10,06:10:17
39.973552,116.334139,0,222,39974.2571759259,2009-06-10,06:10:20
39.973555,116.334133,0,224,39974.2571990741,2009-06-10,06:10:22
39.973539,116.334119,0,225,39974.2572569444,2009-06-10,06:10:27
39.973552,116.33414,0,225,39974.2573148148,2009-06-10,06:10:32
39.973549,116.334173,0,223,39974.2573726852,2009-06-10,06:10:37
39.973551,116.334186,0,223,39974.2574305556,2009-06-10,06:10:42
39.973544,116.334171,0,222,39974.2574884259,2009-06-10,06:10:47
39.973562,116.334118,0,221,39974.2575462963,2009-06-10,06:10:52
39.973514,116.334105,0,221,39974.2576041667,2009-06-10,06:10:57
39.973505,116.334096,0,221,39974.257662037,2009-06-10,06:11:02
39.973505,116.334096,0,221,39974.2576967593,2009-06-10,06:11:05
39.973509,116.334101,0,221,39974.2577199074,2009-06-10,06:11:07
39.973509,116.33409,0,221,39974.2577777778,2009-06-10,06:11:12
39.973514,116.334008,0,223,39974.2578356481,2009-06-10,06:11:17
39.973506,116.333911,0,226,39974.2578935185,2009-06-10,06:11:22
39.97351,116.33385,0,228,39974.2579513889,2009-06-10,06:11:27
39.973498,116.333854,0,229,39974.2580092593,2009-06-10,06:11:32
39.973499,116.333902,0,227,39974.2580671296,2009-06-10,06:11:37
39.973485,116.333872,0,225,39974.258125,2009-06-10,06:11:42
39.973469,116.333891,0,222,39974.2581828704,2009-06-10,06:11:47
39.973469,116.333891,0,222,39974.2582175926,2009-06-10,06:11:50
39.973467,116.333892,0,221,39974.2582407407,2009-06-10,06:11:52
39.97345,116.333887,0,222,39974.2582986111,2009-06-10,06:11:57
39.97344,116.333874,0,221,39974.2583564815,2009-06-10,06:12:02
39.973453,116.333849,0,220,39974.2584143518,2009-06-10,06:12:07
39.973486,116.333861,0,215,39974.2584722222,2009-06-10,06:12:12
39.973513,116.333894,0,210,39974.2585300926,2009-06-10,06:12:17
39.973511,116.333952,0,210,39974.258587963,2009-06-10,06:12:22
39.973491,116.333975,0,213,39974.2586458333,2009-06-10,06:12:27
39.973491,116.333975,0,213,39974.2586805556,2009-06-10,06:12:30
39.973485,116.333974,0,214,39974.2587037037,2009-06-10,06:12:32
39.973472,116.334015,0,218,39974.2587615741,2009-06-10,06:12:37
39.973472,116.334068,0,222,39974.2588194444,2009-06-10,06:12:42
39.97349,116.334057,0,224,39974.2588773148,2009-06-10,06:12:47
39.973507,116.334043,0,226,39974.2589351852,2009-06-10,06:12:52
39.973504,116.334016,0,228,39974.2589930556,2009-06-10,06:12:57
39.973519,116.333951,0,227,39974.2590509259,2009-06-10,06:13:02
39.973517,116.333965,0,223,39974.2591087963,2009-06-10,06:13:07
39.97353,116.334002,0,222,39974.2591666667,2009-06-10,06:13:12
39.973509,116.334022,0,222,39974.259224537,2009-06-10,06:13:17
39.973509,116.333996,0,220,39974.2592824074,2009-06-10,06:13:22
39.973501,116.333946,0,219,39974.2593402778,2009-06-10,06:13:27
39.973506,116.333926,0,218,39974.2593981481,2009-06-10,06:13:32
39.97351,116.333876,0,219,39974.2594560185,2009-06-10,06:13:37
39.973492,116.333834,0,217,39974.2595138889,2009-06-10,06:13:42
39.973476,116.333776,0,214,39974.2595717593,2009-06-10,06:13:47
39.973466,116.3337,0,216,39974.2596296296,2009-06-10,06:13:52
39.973466,116.3337,0,216,39974.2596643518,2009-06-10,06:13:55
39.973467,116.333701,0,218,39974.2596875,2009-06-10,06:13:57
39.973502,116.333736,0,219,39974.2597453704,2009-06-10,06:14:02
39.973507,116.333754,0,217,39974.2598032407,2009-06-10,06:14:07
39.973494,116.333732,0,212,39974.2598611111,2009-06-10,06:14:12
39.973477,116.333756,0,209,39974.2599189815,2009-06-10,06:14:17
39.973467,116.333759,0,210,39974.2599768518,2009-06-10,06:14:22
39.973467,116.333759,0,210,39974.2600115741,2009-06-10,06:14:25
39.973463,116.333753,0,210,39974.2600347222,2009-06-10,06:14:27
39.973466,116.333744,0,210,39974.2600925926,2009-06-10,06:14:32
39.973483,116.333791,0,211,39974.260150463,2009-06-10,06:14:37
39.973517,116.333836,0,212,39974.2602083333,2009-06-10,06:14:42
39.973554,116.334028,0,213,39974.2602662037,2009-06-10,06:14:47
39.973532,116.334111,0,213,39974.2603240741,2009-06-10,06:14:52
39.973533,116.334131,0,214,39974.2603819444,2009-06-10,06:14:57
39.973531,116.3342,0,217,39974.2604398148,2009-06-10,06:15:02
39.973539,116.33427,0,218,39974.2604976852,2009-06-10,06:15:07
39.973548,116.334239,0,219,39974.2605555556,2009-06-10,06:15:12
39.973526,116.334209,0,222,39974.2606134259,2009-06-10,06:15:17
39.97352,116.334182,0,225,39974.2606712963,2009-06-10,06:15:22
39.973515,116.334161,0,227,39974.2607291667,2009-06-10,06:15:27
39.973522,116.334129,0,229,39974.260787037,2009-06-10,06:15:32
39.973528,116.334119,0,229,39974.2608449074,2009-06-10,06:15:37
39.973526,116.334138,0,230,39974.2609027778,2009-06-10,06:15:42
39.973516,116.334151,0,231,39974.2609606481,2009-06-10,06:15:47
39.973512,116.334152,0,231,39974.2610185185,2009-06-10,06:15:52
39.973512,116.334152,0,231,39974.2610532407,2009-06-10,06:15:55
39.973504,116.334148,0,231,39974.2610763889,2009-06-10,06:15:57
39.973492,116.33415,0,230,39974.2611342593,2009-06-10,06:16:02
39.973516,116.334229,0,230,39974.2611921296,2009-06-10,06:16:07
39.973519,116.334241,0,230,39974.26125,2009-06-10,06:16:12
39.97352,116.334227,0,229,39974.2613078704,2009-06-10,06:16:17
39.973541,116.334098,0,230,39974.2613657407,2009-06-10,06:16:22
39.973525,116.334036,0,231,39974.2614236111,2009-06-10,06:16:27
39.973502,116.334102,0,230,39974.2614814815,2009-06-10,06:16:32
39.973477,116.334102,0,228,39974.2615393519,2009-06-10,06:16:37
39.973445,116.334088,0,227,39974.2615972222,2009-06-10,06:16:42
39.973449,116.334082,0,227,39974.2616550926,2009-06-10,06:16:47
39.973449,116.334082,0,227,39974.2616898148,2009-06-10,06:16:50
39.973456,116.334077,0,227,39974.261712963,2009-06-10,06:16:52
39.973501,116.334153,0,230,39974.2617708333,2009-06-10,06:16:57
39.97351,116.334184,0,234,39974.2618287037,2009-06-10,06:17:02
39.973492,116.334241,0,232,39974.2618865741,2009-06-10,06:17:07
39.973492,116.33426,0,231,39974.2619444444,2009-06-10,06:17:12
39.973474,116.334302,0,235,39974.2620023148,2009-06-10,06:17:17
39.973487,116.334276,0,235,39974.2620601852,2009-06-10,06:17:22
39.973465,116.334212,0,236,39974.2621180556,2009-06-10,06:17:27
39.973438,116.334184,0,235,39974.2621759259,2009-06-10,06:17:32
39.973438,116.334152,0,234,39974.2622337963,2009-06-10,06:17:37
39.973455,116.334139,0,235,39974.2622916667,2009-06-10,06:17:42
39.97349,116.334167,0,240,39974.262349537,2009-06-10,06:17:47
39.973516,116.334149,0,244,39974.2624074074,2009-06-10,06:17:52
39.973503,116.334105,0,244,39974.2624652778,2009-06-10,06:17:57
39.973481,116.334145,0,243,39974.2625231481,2009-06-10,06:18:02
39.973482,116.334147,0,243,39974.2625810185,2009-06-10,06:18:07
39.973482,116.334147,0,243,39974.2626157407,2009-06-10,06:18:10
39.973478,116.334141,0,243,39974.2626388889,2009-06-10,06:18:12
39.973471,116.334109,0,245,39974.2626967593,2009-06-10,06:18:17
39.973485,116.334083,0,246,39974.2627546296,2009-06-10,06:18:22
39.973496,116.334058,0,244,39974.2628125,2009-06-10,06:18:27
39.973496,116.334058,0,244,39974.2628472222,2009-06-10,06:18:30
39.973501,116.334056,0,243,39974.2628703704,2009-06-10,06:18:32
39.973441,116.334169,0,244,39974.2629282407,2009-06-10,06:18:37
39.97336,116.334315,0,245,39974.2629861111,2009-06-10,06:18:42
39.97336,116.334315,0,245,39974.2630208333,2009-06-10,06:18:45
39.973354,116.33431,0,247,39974.2630439815,2009-06-10,06:18:47
39.973365,116.334283,0,252,39974.2631018519,2009-06-10,06:18:52
39.973365,116.334283,0,252,39974.2631365741,2009-06-10,06:18:55
39.973369,116.334286,0,253,39974.2631597222,2009-06-10,06:18:57
39.973382,116.334319,0,254,39974.2632175926,2009-06-10,06:19:02
39.973407,116.3343,0,257,39974.263275463,2009-06-10,06:19:07
39.973434,116.334293,0,259,39974.2633333333,2009-06-10,06:19:12
39.973426,116.334241,0,262,39974.2633912037,2009-06-10,06:19:17
39.973423,116.334221,0,262,39974.2634490741,2009-06-10,06:19:22
39.973401,116.334155,0,261,39974.2635069444,2009-06-10,06:19:27
39.973427,116.33404,0,261,39974.2635648148,2009-06-10,06:19:32
39.973422,116.33397,0,257,39974.2636226852,2009-06-10,06:19:37
39.97346,116.334278,0,251,39974.2703935185,2009-06-10,06:29:22
39.973427,116.334331,0,253,39974.2704513889,2009-06-10,06:29:27
39.973443,116.334337,0,256,39974.2705092593,2009-06-10,06:29:32
39.973465,116.334379,0,259,39974.2705671296,2009-06-10,06:29:37
39.973454,116.334508,0,265,39974.270625,2009-06-10,06:29:42
39.973454,116.334508,0,265,39974.2706597222,2009-06-10,06:29:45
39.973456,116.334504,0,271,39974.2706828704,2009-06-10,06:29:47
39.973474,116.334393,0,274,39974.2707407407,2009-06-10,06:29:52
39.97347,116.334366,0,274,39974.2707986111,2009-06-10,06:29:57
39.97347,116.334366,0,274,39974.2708333333,2009-06-10,06:30:00
39.973466,116.334358,0,274,39974.2708564815,2009-06-10,06:30:02
39.97346,116.334255,0,274,39974.2709143519,2009-06-10,06:30:07
39.97346,116.33415,0,275,39974.2709722222,2009-06-10,06:30:12
39.973453,116.334128,0,272,39974.2710300926,2009-06-10,06:30:17
39.97341,116.334175,0,268,39974.271087963,2009-06-10,06:30:22
39.973404,116.334097,0,266,39974.2711458333,2009-06-10,06:30:27
39.973427,116.333967,0,264,39974.2712037037,2009-06-10,06:30:32
39.973433,116.333858,0,262,39974.2712615741,2009-06-10,06:30:37
39.973464,116.333824,0,260,39974.2713194444,2009-06-10,06:30:42
39.973507,116.33378,0,257,39974.2713773148,2009-06-10,06:30:47
39.973532,116.333785,0,252,39974.2714351852,2009-06-10,06:30:52
39.973509,116.333817,0,252,39974.2714930556,2009-06-10,06:30:57
39.97348,116.33389,0,253,39974.2715509259,2009-06-10,06:31:02
39.973449,116.333897,0,253,39974.2716087963,2009-06-10,06:31:07
39.973426,116.333919,0,254,39974.2716666667,2009-06-10,06:31:12
39.973409,116.333861,0,255,39974.271724537,2009-06-10,06:31:17
39.973425,116.333846,0,255,39974.2717824074,2009-06-10,06:31:22
39.973424,116.333836,0,255,39974.2718402778,2009-06-10,06:31:27
39.973429,116.333887,0,257,39974.2718981481,2009-06-10,06:31:32
39.973446,116.333931,0,259,39974.2719560185,2009-06-10,06:31:37
39.973488,116.334057,0,260,39974.2720138889,2009-06-10,06:31:42
39.973488,116.334023,0,263,39974.2720717593,2009-06-10,06:31:47
39.973501,116.334006,0,264,39974.2721296296,2009-06-10,06:31:52
39.973508,116.334037,0,267,39974.2721875,2009-06-10,06:31:57
39.973513,116.334119,0,269,39974.2722453704,2009-06-10,06:32:02
39.973517,116.334231,0,273,39974.2723032407,2009-06-10,06:32:07
39.973485,116.33424,0,276,39974.2723611111,2009-06-10,06:32:12
39.973469,116.334238,0,277,39974.2724189815,2009-06-10,06:32:17
39.973469,116.334238,0,277,39974.2724537037,2009-06-10,06:32:20
39.97347,116.334238,0,277,39974.2724768519,2009-06-10,06:32:22
39.973522,116.334202,0,276,39974.2725347222,2009-06-10,06:32:27
39.973569,116.334135,0,276,39974.2725925926,2009-06-10,06:32:32
39.973568,116.33414,0,276,39974.272650463,2009-06-10,06:32:37
39.973568,116.33414,0,276,39974.2726851852,2009-06-10,06:32:40
39.973568,116.334146,0,276,39974.2727083333,2009-06-10,06:32:42
39.973529,116.334099,0,276,39974.2727662037,2009-06-10,06:32:47
39.973502,116.333968,0,277,39974.2728240741,2009-06-10,06:32:52
39.973462,116.333856,0,278,39974.2728819444,2009-06-10,06:32:57
39.973467,116.333789,0,279,39974.2729398148,2009-06-10,06:33:02
39.973511,116.333745,0,277,39974.2729976852,2009-06-10,06:33:07
39.973511,116.333697,0,276,39974.2730555556,2009-06-10,06:33:12
39.973531,116.333645,0,272,39974.2731134259,2009-06-10,06:33:17
39.973537,116.333726,0,269,39974.2731712963,2009-06-10,06:33:22
39.973553,116.333762,0,268,39974.2732291667,2009-06-10,06:33:27
39.973553,116.333762,0,268,39974.2732638889,2009-06-10,06:33:30
39.97356,116.333757,0,268,39974.273287037,2009-06-10,06:33:32
39.973545,116.333784,0,265,39974.2733449074,2009-06-10,06:33:37
39.973535,116.333805,0,261,39974.2734027778,2009-06-10,06:33:42
39.97352,116.333833,0,258,39974.2734606481,2009-06-10,06:33:47
39.9735,116.333897,0,258,39974.2735185185,2009-06-10,06:33:52
39.973501,116.333946,0,259,39974.2735763889,2009-06-10,06:33:57
39.973547,116.333896,0,255,39974.2736342593,2009-06-10,06:34:02
39.973553,116.333856,0,252,39974.2736921296,2009-06-10,06:34:07
39.973553,116.333856,0,252,39974.2737268518,2009-06-10,06:34:10
39.973553,116.333853,0,251,39974.27375,2009-06-10,06:34:12
39.97354,116.333872,0,251,39974.2738078704,2009-06-10,06:34:17
39.973524,116.333909,0,249,39974.2738657407,2009-06-10,06:34:22
39.9735,116.333915,0,249,39974.2739236111,2009-06-10,06:34:27
39.973465,116.333894,0,248,39974.2739814815,2009-06-10,06:34:32
39.973419,116.333913,0,248,39974.2740393518,2009-06-10,06:34:37
39.973438,116.333842,0,249,39974.2740972222,2009-06-10,06:34:42
39.973449,116.333856,0,252,39974.2741550926,2009-06-10,06:34:47
39.973468,116.333876,0,257,39974.274212963,2009-06-10,06:34:52
39.973491,116.333876,0,260,39974.2742708333,2009-06-10,06:34:57
39.973496,116.333885,0,259,39974.2743287037,2009-06-10,06:35:02
39.973467,116.33397,0,259,39974.2743865741,2009-06-10,06:35:07
39.973459,116.334059,0,260,39974.2744444444,2009-06-10,06:35:12
39.973468,116.33411,0,259,39974.2745023148,2009-06-10,06:35:17
39.973499,116.334024,0,259,39974.2745601852,2009-06-10,06:35:22
39.973512,116.333971,0,259,39974.2746180556,2009-06-10,06:35:27
39.973514,116.333966,0,259,39974.2746759259,2009-06-10,06:35:32
39.973514,116.333966,0,259,39974.2747106481,2009-06-10,06:35:35
39.973517,116.333958,0,259,39974.2747337963,2009-06-10,06:35:37
39.973516,116.333949,0,260,39974.2747916667,2009-06-10,06:35:42
39.973484,116.333924,0,262,39974.274849537,2009-06-10,06:35:47
39.973482,116.333864,0,263,39974.2749074074,2009-06-10,06:35:52
39.973486,116.333858,0,263,39974.2749652778,2009-06-10,06:35:57
39.973486,116.333858,0,263,39974.275,2009-06-10,06:36:00
39.973487,116.333854,0,263,39974.2750231481,2009-06-10,06:36:02
39.973516,116.333752,0,260,39974.2750810185,2009-06-10,06:36:07
39.973559,116.333604,0,257,39974.2751388889,2009-06-10,06:36:12
39.973591,116.333484,0,255,39974.2751967593,2009-06-10,06:36:17
39.973624,116.333376,0,252,39974.2752546296,2009-06-10,06:36:22
39.973639,116.333295,0,249,39974.2753125,2009-06-10,06:36:27
39.973656,116.333174,0,246,39974.2753703704,2009-06-10,06:36:32
39.97364,116.333091,0,246,39974.2754282407,2009-06-10,06:36:37
39.973623,116.333029,0,246,39974.2754861111,2009-06-10,06:36:42
39.973635,116.332967,0,246,39974.2755439815,2009-06-10,06:36:47
39.973625,116.333001,0,245,39974.2756018518,2009-06-10,06:36:52
39.97361,116.333017,0,245,39974.2756597222,2009-06-10,06:36:57
39.973593,116.333133,0,245,39974.2757175926,2009-06-10,06:37:02
39.973597,116.333176,0,245,39974.275775463,2009-06-10,06:37:07
39.973596,116.333225,0,245,39974.2758333333,2009-06-10,06:37:12
39.97361,116.333236,0,247,39974.2758912037,2009-06-10,06:37:17
39.973613,116.333221,0,248,39974.2759490741,2009-06-10,06:37:22
39.973602,116.333319,0,249,39974.2760069444,2009-06-10,06:37:27
39.973578,116.333379,0,248,39974.2760648148,2009-06-10,06:37:32
39.973553,116.333472,0,248,39974.2761226852,2009-06-10,06:37:37
39.973553,116.333472,0,248,39974.2761574074,2009-06-10,06:37:40
39.973558,116.333467,0,248,39974.2761805556,2009-06-10,06:37:42
39.973571,116.333417,0,250,39974.2762384259,2009-06-10,06:37:47
39.973571,116.333357,0,251,39974.2762962963,2009-06-10,06:37:52
39.973583,116.333278,0,250,39974.2763541667,2009-06-10,06:37:57
39.973608,116.333153,0,252,39974.276412037,2009-06-10,06:38:02
39.973611,116.333164,0,253,39974.2764699074,2009-06-10,06:38:07
39.973575,116.333335,0,251,39974.2765277778,2009-06-10,06:38:12
39.973579,116.333384,0,250,39974.2765856481,2009-06-10,06:38:17
39.97357,116.333424,0,250,39974.2766435185,2009-06-10,06:38:22
39.973583,116.333405,0,249,39974.2767013889,2009-06-10,06:38:27
39.973531,116.333597,0,246,39974.2767592593,2009-06-10,06:38:32
39.973489,116.333698,0,243,39974.2768171296,2009-06-10,06:38:37
39.973454,116.333688,0,242,39974.276875,2009-06-10,06:38:42
39.973451,116.333671,0,242,39974.2769328704,2009-06-10,06:38:47
39.973474,116.33366,0,239,39974.2769907407,2009-06-10,06:38:52
39.973474,116.333696,0,237,39974.2770486111,2009-06-10,06:38:57
39.973464,116.333744,0,234,39974.2771064815,2009-06-10,06:39:02
39.973465,116.333769,0,234,39974.2771643519,2009-06-10,06:39:07
39.973468,116.333832,0,232,39974.2772222222,2009-06-10,06:39:12
39.97346,116.333886,0,228,39974.2772800926,2009-06-10,06:39:17
39.973453,116.333956,0,226,39974.277337963,2009-06-10,06:39:22
39.973469,116.33394,0,225,39974.2773958333,2009-06-10,06:39:27
39.973453,116.333915,0,226,39974.2774537037,2009-06-10,06:39:32
39.973436,116.333931,0,227,39974.2775115741,2009-06-10,06:39:37
39.973407,116.333998,0,229,39974.2775694444,2009-06-10,06:39:42
39.973407,116.333998,0,229,39974.2776041667,2009-06-10,06:39:45
39.973404,116.333997,0,229,39974.2776273148,2009-06-10,06:39:47
39.973403,116.334057,0,230,39974.2776851852,2009-06-10,06:39:52
39.973423,116.334146,0,231,39974.2777430556,2009-06-10,06:39:57
39.973436,116.334286,0,231,39974.2778009259,2009-06-10,06:40:02
39.973417,116.334412,0,231,39974.2778587963,2009-06-10,06:40:07
39.973434,116.334397,0,231,39974.2779166667,2009-06-10,06:40:12
39.973471,116.334253,0,233,39974.277974537,2009-06-10,06:40:17
39.973469,116.334244,0,233,39974.2780324074,2009-06-10,06:40:22
39.973457,116.334251,0,234,39974.2780902778,2009-06-10,06:40:27
39.973437,116.334289,0,236,39974.2781481481,2009-06-10,06:40:32
39.973439,116.334337,0,238,39974.2782060185,2009-06-10,06:40:37
39.973439,116.334346,0,239,39974.2782638889,2009-06-10,06:40:42
39.973443,116.334303,0,244,39974.2783217593,2009-06-10,06:40:47
39.973426,116.334267,0,248,39974.2783796296,2009-06-10,06:40:52
39.973443,116.334159,0,253,39974.2784375,2009-06-10,06:40:57
39.973467,116.334085,0,257,39974.2784953704,2009-06-10,06:41:02
39.973481,116.334082,0,258,39974.2785532407,2009-06-10,06:41:07
39.973486,116.334142,0,257,39974.2786111111,2009-06-10,06:41:12
39.973495,116.33422,0,256,39974.2786689815,2009-06-10,06:41:17
39.973497,116.334214,0,256,39974.2787268519,2009-06-10,06:41:22
39.973502,116.334209,0,256,39974.2787847222,2009-06-10,06:41:27
39.973502,116.334209,0,256,39974.2788194444,2009-06-10,06:41:30
39.9735,116.334213,0,256,39974.2788425926,2009-06-10,06:41:32
39.973496,116.334204,0,256,39974.278900463,2009-06-10,06:41:37
39.973504,116.334121,0,259,39974.2789583333,2009-06-10,06:41:42
39.97349,116.334071,0,262,39974.2790162037,2009-06-10,06:41:47
39.973438,116.333823,0,217,39974.2867708333,2009-06-10,06:52:57
39.973447,116.333675,0,216,39974.2868287037,2009-06-10,06:53:02
39.973464,116.333644,0,214,39974.2868865741,2009-06-10,06:53:07
39.97346,116.333612,0,213,39974.2869444444,2009-06-10,06:53:12
39.97347,116.333583,0,211,39974.2870023148,2009-06-10,06:53:17
39.97347,116.333583,0,211,39974.287037037,2009-06-10,06:53:20
39.973474,116.333578,0,210,39974.2870601852,2009-06-10,06:53:22
39.973475,116.33353,0,208,39974.2871180556,2009-06-10,06:53:27
39.973493,116.33346,0,207,39974.2871759259,2009-06-10,06:53:32
39.973493,116.33346,0,207,39974.2872106481,2009-06-10,06:53:35
39.97349,116.333461,0,205,39974.2872337963,2009-06-10,06:53:37
39.973474,116.333487,0,202,39974.2872916667,2009-06-10,06:53:42
39.973444,116.333519,0,201,39974.287349537,2009-06-10,06:53:47
39.973436,116.333571,0,200,39974.2874074074,2009-06-10,06:53:52
39.973449,116.333622,0,198,39974.2874652778,2009-06-10,06:53:57
39.973441,116.333668,0,197,39974.2875231481,2009-06-10,06:54:02
39.973434,116.333705,0,195,39974.2875810185,2009-06-10,06:54:07
39.973415,116.333744,0,193,39974.2876388889,2009-06-10,06:54:12
39.973417,116.333759,0,193,39974.2876967593,2009-06-10,06:54:17
39.973417,116.333759,0,193,39974.2877314815,2009-06-10,06:54:20
39.97342,116.333758,0,193,39974.2877546296,2009-06-10,06:54:22
39.973424,116.333749,0,193,39974.2878125,2009-06-10,06:54:27
39.973413,116.333762,0,191,39974.2878703704,2009-06-10,06:54:32
39.973413,116.333762,0,191,39974.2879050926,2009-06-10,06:54:35
39.973414,116.333759,0,190,39974.2879282407,2009-06-10,06:54:37
39.973399,116.333859,0,188,39974.2879861111,2009-06-10,06:54:42
39.973383,116.333938,0,186,39974.2880439815,2009-06-10,06:54:47
39.973389,116.333943,0,184,39974.2881018519,2009-06-10,06:54:52
39.973389,116.333945,0,184,39974.2881597222,2009-06-10,06:54:57
39.97339,116.333937,0,184,39974.2882175926,2009-06-10,06:55:02
39.973394,116.333945,0,184,39974.288275463,2009-06-10,06:55:07
39.973394,116.333945,0,184,39974.2883101852,2009-06-10,06:55:10
39.973396,116.333941,0,184,39974.2883333333,2009-06-10,06:55:12
39.973403,116.33391,0,183,39974.2883912037,2009-06-10,06:55:17
39.973406,116.333911,0,183,39974.2884490741,2009-06-10,06:55:22
39.973406,116.333911,0,183,39974.2884837963,2009-06-10,06:55:25
39.973406,116.333919,0,183,39974.2885069444,2009-06-10,06:55:27
39.973407,116.333901,0,183,39974.2885648148,2009-06-10,06:55:32
39.973407,116.333887,0,182,39974.2886226852,2009-06-10,06:55:37
39.9734,116.333835,0,181,39974.2886805556,2009-06-10,06:55:42
39.973408,116.333742,0,178,39974.2887384259,2009-06-10,06:55:47
39.973419,116.333754,0,176,39974.2887962963,2009-06-10,06:55:52
39.973433,116.333755,0,173,39974.2888541667,2009-06-10,06:55:57
39.973433,116.333804,0,170,39974.288912037,2009-06-10,06:56:02
39.973433,116.333804,0,170,39974.2889467593,2009-06-10,06:56:05
39.973436,116.333796,0,170,39974.2889699074,2009-06-10,06:56:07
39.973408,116.333807,0,168,39974.2890277778,2009-06-10,06:56:12
39.973407,116.333804,0,168,39974.2890856481,2009-06-10,06:56:17
39.973407,116.333803,0,168,39974.2891435185,2009-06-10,06:56:22
39.973407,116.333803,0,168,39974.2891782407,2009-06-10,06:56:25
39.973402,116.333802,0,167,39974.2892013889,2009-06-10,06:56:27
39.973396,116.333779,0,164,39974.2892592593,2009-06-10,06:56:32
39.973401,116.333796,0,162,39974.2893171296,2009-06-10,06:56:37
39.973395,116.333839,0,163,39974.289375,2009-06-10,06:56:42
39.973391,116.333863,0,163,39974.2894328704,2009-06-10,06:56:47
39.973397,116.333869,0,163,39974.2894907407,2009-06-10,06:56:52
39.9734,116.333871,0,163,39974.2895486111,2009-06-10,06:56:57
39.9734,116.333871,0,163,39974.2895833333,2009-06-10,06:57:00
39.973398,116.333868,0,163,39974.2896064815,2009-06-10,06:57:02
39.973398,116.333854,0,163,39974.2896643518,2009-06-10,06:57:07
39.973414,116.333739,0,162,39974.2897222222,2009-06-10,06:57:12
39.973406,116.333726,0,160,39974.2897800926,2009-06-10,06:57:17
39.973388,116.33369,0,158,39974.289837963,2009-06-10,06:57:22
39.973386,116.333719,0,156,39974.2898958333,2009-06-10,06:57:27
39.97339,116.333714,0,156,39974.2899537037,2009-06-10,06:57:32
39.97339,116.333714,0,156,39974.2899884259,2009-06-10,06:57:35
39.973392,116.333709,0,156,39974.2900115741,2009-06-10,06:57:37
39.973395,116.333741,0,156,39974.2900694444,2009-06-10,06:57:42
39.973394,116.333728,0,156,39974.2901273148,2009-06-10,06:57:47
39.973395,116.333695,0,157,39974.2901851852,2009-06-10,06:57:52
39.973379,116.333691,0,157,39974.2902430556,2009-06-10,06:57:57
39.97337,116.33366,0,156,39974.2903009259,2009-06-10,06:58:02
39.97337,116.333609,0,155,39974.2903587963,2009-06-10,06:58:07
39.973393,116.333583,0,152,39974.2904166667,2009-06-10,06:58:12
39.973413,116.333615,0,151,39974.290474537,2009-06-10,06:58:17
39.973414,116.333598,0,150,39974.2905324074,2009-06-10,06:58:22
39.973423,116.333589,0,150,39974.2905902778,2009-06-10,06:58:27
39.973423,116.333659,0,149,39974.2906481481,2009-06-10,06:58:32
39.973415,116.333703,0,148,39974.2907060185,2009-06-10,06:58:37
39.97341,116.333701,0,147,39974.2907638889,2009-06-10,06:58:42
39.973408,116.333703,0,147,39974.2908217593,2009-06-10,06:58:47
39.973409,116.333699,0,147,39974.2908796296,2009-06-10,06:58:52
39.973406,116.333702,0,147,39974.2909375,2009-06-10,06:58:57
39.973406,116.333702,0,147,39974.2909722222,2009-06-10,06:59:00
39.973408,116.333698,0,148,39974.2909953704,2009-06-10,06:59:02
39.97341,116.33371,0,148,39974.2910532407,2009-06-10,06:59:07
39.97341,116.33371,0,148,39974.291087963,2009-06-10,06:59:10
39.973412,116.333715,0,149,39974.2911111111,2009-06-10,06:59:12
39.973417,116.333698,0,149,39974.2911689815,2009-06-10,06:59:17
39.973393,116.333659,0,149,39974.2912268518,2009-06-10,06:59:22
39.973387,116.333641,0,148,39974.2912847222,2009-06-10,06:59:27
39.973387,116.333641,0,148,39974.2913194444,2009-06-10,06:59:30
39.973389,116.333645,0,148,39974.2913425926,2009-06-10,06:59:32
39.973376,116.333609,0,147,39974.291400463,2009-06-10,06:59:37
39.973398,116.333599,0,147,39974.2914583333,2009-06-10,06:59:42
39.973425,116.333631,0,147,39974.2915162037,2009-06-10,06:59:47
39.973426,116.333643,0,147,39974.2915740741,2009-06-10,06:59:52
39.973426,116.333643,0,147,39974.2916087963,2009-06-10,06:59:55
39.973424,116.333648,0,147,39974.2916319444,2009-06-10,06:59:57
39.97341,116.333687,0,147,39974.2916898148,2009-06-10,07:00:02
39.973398,116.333752,0,148,39974.2917476852,2009-06-10,07:00:07
39.973398,116.333752,0,148,39974.2917824074,2009-06-10,07:00:10
39.973399,116.333745,0,148,39974.2918055556,2009-06-10,07:00:12
39.973395,116.333726,0,149,39974.2918634259,2009-06-10,07:00:17
39.973391,116.333701,0,149,39974.2919212963,2009-06-10,07:00:22
39.973398,116.333688,0,149,39974.2919791667,2009-06-10,07:00:27
39.973386,116.333709,0,149,39974.292037037,2009-06-10,07:00:32
39.97339,116.333697,0,149,39974.2920949074,2009-06-10,07:00:37
39.97339,116.333742,0,149,39974.2921527778,2009-06-10,07:00:42
39.973408,116.333855,0,149,39974.2922106481,2009-06-10,07:00:47
39.973406,116.333868,0,149,39974.2922685185,2009-06-10,07:00:52
39.973418,116.333848,0,150,39974.2923263889,2009-06-10,07:00:57
39.973419,116.333858,0,150,39974.2923842593,2009-06-10,07:01:02
39.973419,116.333869,0,150,39974.2924421296,2009-06-10,07:01:07
39.973418,116.333863,0,150,39974.2925,2009-06-10,07:01:12
39.973418,116.333863,0,150,39974.2925347222,2009-06-10,07:01:15
39.973417,116.333855,0,150,39974.2925578704,2009-06-10,07:01:17
39.973382,116.333861,0,150,39974.2926157407,2009-06-10,07:01:22
39.973382,116.333861,0,150,39974.292650463,2009-06-10,07:01:25
39.973376,116.333861,0,150,39974.2926736111,2009-06-10,07:01:27
39.973373,116.33385,0,150,39974.2927314815,2009-06-10,07:01:32
39.973379,116.33385,0,150,39974.2927893519,2009-06-10,07:01:37
39.973379,116.33385,0,150,39974.2928240741,2009-06-10,07:01:40
39.973382,116.333858,0,150,39974.2928472222,2009-06-10,07:01:42
39.973373,116.333885,0,151,39974.2929050926,2009-06-10,07:01:47
39.973359,116.333928,0,151,39974.292962963,2009-06-10,07:01:52
39.973359,116.333928,0,151,39974.2929976852,2009-06-10,07:01:55
39.973356,116.333934,0,151,39974.2930208333,2009-06-10,07:01:57
39.973333,116.333943,0,152,39974.2930787037,2009-06-10,07:02:02
39.973339,116.33391,0,152,39974.2931365741,2009-06-10,07:02:07
39.973373,116.333825,0,153,39974.2931944444,2009-06-10,07:02:12
39.973404,116.333894,0,153,39974.2932523148,2009-06-10,07:02:17
39.973408,116.333874,0,153,39974.2933101852,2009-06-10,07:02:22
39.973408,116.333874,0,153,39974.2933449074,2009-06-10,07:02:25
39.973414,116.333868,0,153,39974.2933680556,2009-06-10,07:02:27
39.973396,116.333792,0,153,39974.2934259259,2009-06-10,07:02:32
39.973354,116.333768,0,154,39974.2934837963,2009-06-10,07:02:37
39.973347,116.333732,0,154,39974.2935416667,2009-06-10,07:02:42
39.973382,116.333629,0,154,39974.293599537,2009-06-10,07:02:47
39.973387,116.333563,0,154,39974.2936574074,2009-06-10,07:02:52
39.973438,116.333556,0,154,39974.2937152778,2009-06-10,07:02:57
39.973453,116.333519,0,154,39974.2937731481,2009-06-10,07:03:02
39.973456,116.333502,0,154,39974.2938310185,2009-06-10,07:03:07
39.973456,116.333502,0,154,39974.2938657407,2009-06-10,07:03:10
39.973452,116.333506,0,155,39974.2938888889,2009-06-10,07:03:12
39.973456,116.333539,0,154,39974.2939467593,2009-06-10,07:03:17
39.973447,116.333596,0,155,39974.2940046296,2009-06-10,07:03:22
39.97345,116.333621,0,155,39974.2940625,2009-06-10,07:03:27
39.973443,116.333637,0,155,39974.2941203704,2009-06-10,07:03:32
39.97344,116.333646,0,155,39974.2941782407,2009-06-10,07:03:37
39.973433,116.333658,0,155,39974.2942361111,2009-06-10,07:03:42
39.973434,116.333677,0,155,39974.2942939815,2009-06-10,07:03:47
39.97343,116.333773,0,156,39974.2943518519,2009-06-10,07:03:52
39.973444,116.333849,0,156,39974.2944097222,2009-06-10,07:03:57
39.973444,116.333849,0,156,39974.2944444444,2009-06-10,07:04:00
39.973441,116.333842,0,156,39974.2944675926,2009-06-10,07:04:02
39.973422,116.333919,0,156,39974.294525463,2009-06-10,07:04:07
39.973432,116.33396,0,156,39974.2945833333,2009-06-10,07:04:12
39.973405,116.333981,0,156,39974.2946412037,2009-06-10,07:04:17
39.973405,116.333981,0,156,39974.2946759259,2009-06-10,07:04:20
39.973411,116.333989,0,156,39974.2946990741,2009-06-10,07:04:22
39.973418,116.333969,0,156,39974.2947569444,2009-06-10,07:04:27
39.973446,116.333946,0,156,39974.2948148148,2009-06-10,07:04:32
39.973469,116.333598,0,160,39974.2970138889,2009-06-10,07:07:42
39.973449,116.333562,0,160,39974.2970717593,2009-06-10,07:07:47
39.973411,116.333518,0,160,39974.2971296296,2009-06-10,07:07:52
39.973376,116.333479,0,160,39974.2971875,2009-06-10,07:07:57
39.973403,116.333399,0,159,39974.2972453704,2009-06-10,07:08:02
39.973436,116.333334,0,159,39974.2973032407,2009-06-10,07:08:07
39.973414,116.333319,0,159,39974.2973611111,2009-06-10,07:08:12
39.973421,116.333378,0,158,39974.2974189815,2009-06-10,07:08:17
39.973378,116.333411,0,158,39974.2974768518,2009-06-10,07:08:22
39.973322,116.333478,0,158,39974.2975347222,2009-06-10,07:08:27
39.973316,116.333556,0,157,39974.2975925926,2009-06-10,07:08:32
39.973312,116.333583,0,157,39974.297650463,2009-06-10,07:08:37
39.973313,116.333592,0,157,39974.2977083333,2009-06-10,07:08:42
39.973339,116.333664,0,157,39974.2977662037,2009-06-10,07:08:47
39.97337,116.333733,0,157,39974.2978240741,2009-06-10,07:08:52
39.973375,116.333712,0,157,39974.2978819444,2009-06-10,07:08:57
39.973375,116.333712,0,157,39974.2979166667,2009-06-10,07:09:00
39.973375,116.333718,0,157,39974.2979398148,2009-06-10,07:09:02
39.973418,116.333696,0,157,39974.2979976852,2009-06-10,07:09:07
39.973406,116.333705,0,157,39974.2980555556,2009-06-10,07:09:12
39.973406,116.333705,0,157,39974.2980902778,2009-06-10,07:09:15
39.973401,116.333697,0,158,39974.2981134259,2009-06-10,07:09:17
39.973417,116.33373,0,158,39974.2981712963,2009-06-10,07:09:22
39.973435,116.333736,0,158,39974.2982291667,2009-06-10,07:09:27
39.973427,116.333705,0,157,39974.298287037,2009-06-10,07:09:32
39.973427,116.333705,0,157,39974.2983217593,2009-06-10,07:09:35
39.973428,116.333711,0,157,39974.2983449074,2009-06-10,07:09:37
39.973401,116.333747,0,157,39974.2984027778,2009-06-10,07:09:42
39.973331,116.333806,0,158,39974.2984606481,2009-06-10,07:09:47
39.973315,116.333915,0,158,39974.2985185185,2009-06-10,07:09:52
39.973311,116.333815,0,158,39974.2985763889,2009-06-10,07:09:57
39.97331,116.333725,0,157,39974.2986342593,2009-06-10,07:10:02
39.973296,116.333731,0,157,39974.2986921296,2009-06-10,07:10:07
39.973296,116.333747,0,157,39974.29875,2009-06-10,07:10:12
39.97331,116.333758,0,157,39974.2988657407,2009-06-10,07:10:22
39.973349,116.333787,0,157,39974.2989236111,2009-06-10,07:10:27
39.97332,116.333834,0,158,39974.2989814815,2009-06-10,07:10:32
39.973327,116.33391,0,158,39974.2990393518,2009-06-10,07:10:37
39.973357,116.333989,0,158,39974.2990972222,2009-06-10,07:10:42
39.973355,116.334033,0,158,39974.2991550926,2009-06-10,07:10:47
39.973351,116.334111,0,158,39974.299212963,2009-06-10,07:10:52
39.973367,116.334085,0,158,39974.2992708333,2009-06-10,07:10:57
39.973414,116.33376,0,158,39974.3019907407,2009-06-10,07:14:52
39.973416,116.333737,0,158,39974.3020486111,2009-06-10,07:14:57
39.973418,116.333745,0,158,39974.3021064815,2009-06-10,07:15:02
39.973417,116.333747,0,158,39974.3021643519,2009-06-10,07:15:07
39.973417,116.333747,0,158,39974.3021990741,2009-06-10,07:15:10
39.97341,116.333742,0,158,39974.3022222222,2009-06-10,07:15:12
39.973399,116.333718,0,157,39974.3022800926,2009-06-10,07:15:17
39.973405,116.333662,0,158,39974.302337963,2009-06-10,07:15:22
39.973421,116.333623,0,158,39974.3023958333,2009-06-10,07:15:27
39.973436,116.333683,0,158,39974.3024537037,2009-06-10,07:15:32
39.973436,116.333683,0,158,39974.3024884259,2009-06-10,07:15:35
39.973439,116.333685,0,158,39974.3025115741,2009-06-10,07:15:37
39.973431,116.333721,0,158,39974.3025694444,2009-06-10,07:15:42
39.973437,116.333746,0,158,39974.3026273148,2009-06-10,07:15:47
39.973431,116.333766,0,158,39974.3026851852,2009-06-10,07:15:52
39.973402,116.333782,0,158,39974.3027430556,2009-06-10,07:15:57
39.973421,116.333752,0,159,39974.3028009259,2009-06-10,07:16:02
39.973422,116.333751,0,159,39974.3028587963,2009-06-10,07:16:07
39.973422,116.333751,0,159,39974.3028935185,2009-06-10,07:16:10
39.973424,116.333757,0,159,39974.3029166667,2009-06-10,07:16:12
39.973422,116.33379,0,159,39974.302974537,2009-06-10,07:16:17
39.973404,116.333888,0,159,39974.3030324074,2009-06-10,07:16:22
39.973407,116.333957,0,159,39974.3030902778,2009-06-10,07:16:27
39.973415,116.333891,0,160,39974.3031481481,2009-06-10,07:16:32
39.973414,116.333845,0,160,39974.3032060185,2009-06-10,07:16:37
39.97339,116.333793,0,160,39974.3032638889,2009-06-10,07:16:42
39.973369,116.333835,0,160,39974.3033217593,2009-06-10,07:16:47
39.973368,116.333812,0,160,39974.3033796296,2009-06-10,07:16:52
39.973357,116.333839,0,160,39974.3034375,2009-06-10,07:16:57
39.973357,116.333839,0,160,39974.3034722222,2009-06-10,07:17:00
39.973349,116.333837,0,160,39974.3034953704,2009-06-10,07:17:02
39.973351,116.333855,0,160,39974.3035532407,2009-06-10,07:17:07
39.97337,116.333833,0,160,39974.3036111111,2009-06-10,07:17:12
39.973368,116.333837,0,160,39974.3036689815,2009-06-10,07:17:17
39.973363,116.333843,0,160,39974.3037268519,2009-06-10,07:17:22
39.973361,116.333846,0,160,39974.3037847222,2009-06-10,07:17:27
39.973361,116.333846,0,160,39974.3038194444,2009-06-10,07:17:30
39.973364,116.333846,0,160,39974.3038425926,2009-06-10,07:17:32
39.973357,116.333858,0,160,39974.303900463,2009-06-10,07:17:37
39.973345,116.333959,0,161,39974.3039583333,2009-06-10,07:17:42
39.973345,116.333972,0,161,39974.3040162037,2009-06-10,07:17:47
39.973343,116.334031,0,162,39974.3040740741,2009-06-10,07:17:52
39.97335,116.334017,0,162,39974.3041319444,2009-06-10,07:17:57
39.973363,116.333996,0,162,39974.3041898148,2009-06-10,07:18:02
39.973374,116.333978,0,161,39974.3042476852,2009-06-10,07:18:07
39.973382,116.333952,0,161,39974.3043055556,2009-06-10,07:18:12
39.973387,116.333896,0,161,39974.3043634259,2009-06-10,07:18:17
39.973389,116.333855,0,161,39974.3044212963,2009-06-10,07:18:22
39.973389,116.333826,0,161,39974.3044791667,2009-06-10,07:18:27
39.973389,116.333826,0,161,39974.3045138889,2009-06-10,07:18:30
39.973385,116.333819,0,161,39974.304537037,2009-06-10,07:18:32
39.973363,116.333856,0,161,39974.3045949074,2009-06-10,07:18:37
39.973354,116.333903,0,161,39974.3046527778,2009-06-10,07:18:42
39.973376,116.333901,0,161,39974.3047106481,2009-06-10,07:18:47
39.973371,116.333928,0,161,39974.3047685185,2009-06-10,07:18:52
39.973338,116.334256,0,206,39974.3211458333,2009-06-10,07:42:27
39.97333,116.33442,0,204,39974.3212037037,2009-06-10,07:42:32
39.973316,116.334726,0,201,39974.3212615741,2009-06-10,07:42:37
39.973304,116.33493,0,201,39974.3213194444,2009-06-10,07:42:42
39.973277,116.335008,0,198,39974.3213773148,2009-06-10,07:42:47
39.973268,116.334994,0,197,39974.3214351852,2009-06-10,07:42:52
39.973283,116.334986,0,197,39974.3214930556,2009-06-10,07:42:57
39.973303,116.334957,0,198,39974.3215509259,2009-06-10,07:43:02
39.973327,116.334961,0,201,39974.3216087963,2009-06-10,07:43:07
39.973333,116.33497,0,202,39974.3216666667,2009-06-10,07:43:12
39.973333,116.33497,0,202,39974.3217013889,2009-06-10,07:43:15
39.973335,116.334965,0,202,39974.321724537,2009-06-10,07:43:17
39.973335,116.33495,0,203,39974.3217824074,2009-06-10,07:43:22
39.973319,116.334905,0,206,39974.3218402778,2009-06-10,07:43:27
39.973303,116.334897,0,210,39974.3218981481,2009-06-10,07:43:32
39.973306,116.33484,0,208,39974.3219560185,2009-06-10,07:43:37
39.973304,116.334531,0,201,39974.3220138889,2009-06-10,07:43:42
39.973305,116.334467,0,201,39974.3220717593,2009-06-10,07:43:47
39.973315,116.334482,0,202,39974.3221296296,2009-06-10,07:43:52
39.973338,116.33449,0,203,39974.3221875,2009-06-10,07:43:57
39.973343,116.334425,0,203,39974.3222453704,2009-06-10,07:44:02
39.973346,116.334357,0,203,39974.3223032407,2009-06-10,07:44:07
39.973356,116.334323,0,203,39974.3223611111,2009-06-10,07:44:12
39.973363,116.334287,0,205,39974.3224189815,2009-06-10,07:44:17
39.973366,116.334233,0,205,39974.3224768518,2009-06-10,07:44:22
39.973345,116.334297,0,201,39974.3225347222,2009-06-10,07:44:27
39.97335,116.334376,0,200,39974.3225925926,2009-06-10,07:44:32
39.973353,116.334413,0,201,39974.322650463,2009-06-10,07:44:37
39.97335,116.334436,0,201,39974.3227083333,2009-06-10,07:44:42
39.973338,116.334444,0,200,39974.3227662037,2009-06-10,07:44:47
39.973338,116.334444,0,200,39974.3228009259,2009-06-10,07:44:50
39.973339,116.334449,0,199,39974.3228240741,2009-06-10,07:44:52
39.973353,116.334461,0,196,39974.3228819444,2009-06-10,07:44:57
39.973372,116.334421,0,191,39974.3229398148,2009-06-10,07:45:02
39.97337,116.334403,0,189,39974.3229976852,2009-06-10,07:45:07
39.97337,116.334403,0,189,39974.3230324074,2009-06-10,07:45:10
39.973374,116.334398,0,189,39974.3230555556,2009-06-10,07:45:12
39.973381,116.334387,0,189,39974.3231134259,2009-06-10,07:45:17
39.973384,116.334322,0,188,39974.3231712963,2009-06-10,07:45:22
39.973382,116.334237,0,188,39974.3232291667,2009-06-10,07:45:27
39.973401,116.334065,0,182,39974.323287037,2009-06-10,07:45:32
39.973409,116.333973,0,178,39974.3233449074,2009-06-10,07:45:37
39.973396,116.333969,0,177,39974.3234027778,2009-06-10,07:45:42
39.973403,116.333982,0,176,39974.3234606481,2009-06-10,07:45:47
39.973389,116.333984,0,176,39974.3235185185,2009-06-10,07:45:52
39.973389,116.333984,0,176,39974.3235532407,2009-06-10,07:45:55
39.973388,116.333982,0,176,39974.3235763889,2009-06-10,07:45:57
39.973382,116.333991,0,176,39974.3236342593,2009-06-10,07:46:02
39.973404,116.334055,0,175,39974.3236921296,2009-06-10,07:46:07
39.973414,116.33406,0,175,39974.32375,2009-06-10,07:46:12
39.973414,116.33406,0,175,39974.3237847222,2009-06-10,07:46:15
39.973415,116.334062,0,175,39974.3238078704,2009-06-10,07:46:17
39.973417,116.3341,0,172,39974.3238657407,2009-06-10,07:46:22
39.973419,116.334085,0,169,39974.3239236111,2009-06-10,07:46:27
39.973396,116.334134,0,167,39974.3239814815,2009-06-10,07:46:32
39.973375,116.334234,0,161,39974.3240393519,2009-06-10,07:46:37
39.973345,116.334357,0,158,39974.3240972222,2009-06-10,07:46:42
39.973335,116.334381,0,155,39974.3241550926,2009-06-10,07:46:47
39.973335,116.334366,0,153,39974.324212963,2009-06-10,07:46:52
39.973354,116.334331,0,150,39974.3242708333,2009-06-10,07:46:57
39.973392,116.33431,0,149,39974.3243287037,2009-06-10,07:47:02
39.973397,116.334307,0,147,39974.3243865741,2009-06-10,07:47:07
39.973397,116.334307,0,147,39974.3244212963,2009-06-10,07:47:10
39.973391,116.334309,0,145,39974.3244444444,2009-06-10,07:47:12
39.973391,116.334322,0,145,39974.3245023148,2009-06-10,07:47:17
39.973387,116.334312,0,142,39974.3245601852,2009-06-10,07:47:22
39.973364,116.334299,0,143,39974.3246180556,2009-06-10,07:47:27
39.973366,116.33426,0,142,39974.3246759259,2009-06-10,07:47:32
39.973366,116.33426,0,142,39974.3247106481,2009-06-10,07:47:35
39.973371,116.334255,0,142,39974.3247337963,2009-06-10,07:47:37
39.973364,116.334299,0,142,39974.3247916667,2009-06-10,07:47:42
39.973364,116.334299,0,142,39974.3248263889,2009-06-10,07:47:45
39.973363,116.334306,0,142,39974.324849537,2009-06-10,07:47:47
39.973338,116.334348,0,141,39974.3249074074,2009-06-10,07:47:52
39.973348,116.33436,0,138,39974.3249652778,2009-06-10,07:47:57
39.973346,116.334372,0,137,39974.3250231481,2009-06-10,07:48:02
39.973304,116.334438,0,139,39974.3250810185,2009-06-10,07:48:07
39.973298,116.334445,0,139,39974.3251388889,2009-06-10,07:48:12
39.973305,116.334438,0,137,39974.3251967593,2009-06-10,07:48:17
39.973305,116.334438,0,137,39974.3252314815,2009-06-10,07:48:20
39.973313,116.334445,0,137,39974.3252546296,2009-06-10,07:48:22
39.973322,116.334444,0,137,39974.3253125,2009-06-10,07:48:27
39.973322,116.334444,0,137,39974.3253472222,2009-06-10,07:48:30
39.973323,116.334445,0,137,39974.3253703704,2009-06-10,07:48:32
39.973314,116.334443,0,137,39974.3254282407,2009-06-10,07:48:37
39.973311,116.334444,0,137,39974.3254861111,2009-06-10,07:48:42
39.973311,116.334444,0,137,39974.3255208333,2009-06-10,07:48:45
39.973311,116.334441,0,137,39974.3255439815,2009-06-10,07:48:47
39.973332,116.334353,0,135,39974.3256018519,2009-06-10,07:48:52
39.973355,116.33431,0,134,39974.3256597222,2009-06-10,07:48:57
39.973387,116.334256,0,133,39974.3257175926,2009-06-10,07:49:02
39.973381,116.334233,0,137,39974.325775463,2009-06-10,07:49:07
39.973332,116.334286,0,139,39974.3258333333,2009-06-10,07:49:12
39.97333,116.334308,0,138,39974.3258912037,2009-06-10,07:49:17
39.973366,116.334331,0,133,39974.3259490741,2009-06-10,07:49:22
39.973384,116.334318,0,131,39974.3260069444,2009-06-10,07:49:27
39.973384,116.334318,0,131,39974.3260416667,2009-06-10,07:49:30
39.973387,116.334319,0,131,39974.3260648148,2009-06-10,07:49:32
39.973378,116.334342,0,131,39974.3261226852,2009-06-10,07:49:37
39.973379,116.334322,0,130,39974.3261805556,2009-06-10,07:49:42
39.973379,116.334322,0,130,39974.3262152778,2009-06-10,07:49:45
39.973377,116.334315,0,130,39974.3262384259,2009-06-10,07:49:47
39.973353,116.334308,0,128,39974.3262962963,2009-06-10,07:49:52
39.973311,116.334379,0,129,39974.3263541667,2009-06-10,07:49:57
39.973304,116.334439,0,133,39974.326412037,2009-06-10,07:50:02
39.973324,116.334451,0,136,39974.3264699074,2009-06-10,07:50:07
39.973351,116.334345,0,139,39974.3265277778,2009-06-10,07:50:12
39.973351,116.33435,0,142,39974.3265856481,2009-06-10,07:50:17
39.973352,116.334352,0,142,39974.3266435185,2009-06-10,07:50:22
39.973358,116.334353,0,143,39974.3267013889,2009-06-10,07:50:27
39.973358,116.334353,0,143,39974.3267361111,2009-06-10,07:50:30
39.973353,116.334349,0,143,39974.3267592593,2009-06-10,07:50:32
39.973356,116.33427,0,144,39974.3268171296,2009-06-10,07:50:37
39.97339,116.334191,0,146,39974.326875,2009-06-10,07:50:42
39.973396,116.334117,0,148,39974.3269328704,2009-06-10,07:50:47
39.973364,116.33411,0,149,39974.3269907407,2009-06-10,07:50:52
39.973377,116.334095,0,148,39974.3270486111,2009-06-10,07:50:57
39.973358,116.334102,0,149,39974.3271064815,2009-06-10,07:51:02
39.973351,116.334046,0,148,39974.3271643519,2009-06-10,07:51:07
39.973327,116.334034,0,147,39974.3272222222,2009-06-10,07:51:12
39.973337,116.333962,0,145,39974.3272800926,2009-06-10,07:51:17
39.973353,116.333895,0,144,39974.327337963,2009-06-10,07:51:22
39.973351,116.333819,0,147,39974.3273958333,2009-06-10,07:51:27
39.973289,116.333902,0,149,39974.3274537037,2009-06-10,07:51:32
39.973274,116.333859,0,150,39974.3275115741,2009-06-10,07:51:37
39.973244,116.333803,0,154,39974.3275694444,2009-06-10,07:51:42
39.973246,116.333695,0,158,39974.3276273148,2009-06-10,07:51:47
39.973295,116.333678,0,161,39974.3276851852,2009-06-10,07:51:52
39.973308,116.33375,0,165,39974.3277430556,2009-06-10,07:51:57
39.973297,116.333823,0,167,39974.3278009259,2009-06-10,07:52:02
39.97327,116.333978,0,168,39974.3278587963,2009-06-10,07:52:07
39.973268,116.334066,0,166,39974.3279166667,2009-06-10,07:52:12
39.973306,116.334018,0,166,39974.327974537,2009-06-10,07:52:17
39.973335,116.333924,0,165,39974.3280324074,2009-06-10,07:52:22
39.973297,116.334104,0,161,39974.3280902778,2009-06-10,07:52:27
39.973303,116.334127,0,160,39974.3281481481,2009-06-10,07:52:32
39.973313,116.334134,0,162,39974.3282060185,2009-06-10,07:52:37
39.973313,116.334134,0,162,39974.3282407407,2009-06-10,07:52:40
39.973311,116.334133,0,164,39974.3282638889,2009-06-10,07:52:42
39.973313,116.334117,0,164,39974.3283217593,2009-06-10,07:52:47
39.973313,116.334117,0,164,39974.3283564815,2009-06-10,07:52:50
39.973318,116.334119,0,164,39974.3283796296,2009-06-10,07:52:52
39.973359,116.334147,0,167,39974.3284375,2009-06-10,07:52:57
39.973337,116.334141,0,169,39974.3284953704,2009-06-10,07:53:02
39.973325,116.334139,0,169,39974.3285532407,2009-06-10,07:53:07
39.973322,116.334127,0,168,39974.3286111111,2009-06-10,07:53:12
39.973309,116.334145,0,168,39974.3286689815,2009-06-10,07:53:17
39.973302,116.334144,0,168,39974.3287268518,2009-06-10,07:53:22
39.973302,116.334144,0,168,39974.3287615741,2009-06-10,07:53:25
39.973302,116.334139,0,168,39974.3287847222,2009-06-10,07:53:27
39.973355,116.334057,0,172,39974.3288425926,2009-06-10,07:53:32
39.973383,116.334026,0,172,39974.328900463,2009-06-10,07:53:37
39.973381,116.334008,0,174,39974.3289583333,2009-06-10,07:53:42
39.973389,116.334049,0,175,39974.3290162037,2009-06-10,07:53:47
39.973376,116.334041,0,177,39974.3290740741,2009-06-10,07:53:52
39.973377,116.334016,0,179,39974.3291319444,2009-06-10,07:53:57
39.9734,116.334035,0,181,39974.3291898148,2009-06-10,07:54:02
39.973422,116.334039,0,183,39974.3292476852,2009-06-10,07:54:07
39.973424,116.334064,0,185,39974.3293055556,2009-06-10,07:54:12
39.973415,116.334158,0,186,39974.3293634259,2009-06-10,07:54:17
39.97338,116.334242,0,186,39974.3294212963,2009-06-10,07:54:22
39.973392,116.334218,0,184,39974.3294791667,2009-06-10,07:54:27
39.973392,116.334208,0,180,39974.329537037,2009-06-10,07:54:32
39.973406,116.334228,0,180,39974.3295949074,2009-06-10,07:54:37
39.973406,116.334228,0,180,39974.3296296296,2009-06-10,07:54:40
39.973404,116.334222,0,181,39974.3296527778,2009-06-10,07:54:42
39.973388,116.334221,0,183,39974.3297106481,2009-06-10,07:54:47
39.9734,116.334172,0,183,39974.3297685185,2009-06-10,07:54:52
39.973437,116.334127,0,183,39974.3298263889,2009-06-10,07:54:57
39.973449,116.334147,0,181,39974.3298842593,2009-06-10,07:55:02
39.973427,116.334161,0,181,39974.3299421296,2009-06-10,07:55:07
39.973396,116.334112,0,179,39974.33,2009-06-10,07:55:12
39.973379,116.334145,0,178,39974.3300578704,2009-06-10,07:55:17
39.973394,116.334097,0,180,39974.3301157407,2009-06-10,07:55:22
39.973399,116.334064,0,181,39974.3301736111,2009-06-10,07:55:27
39.973408,116.333991,0,180,39974.3302314815,2009-06-10,07:55:32
39.973422,116.333867,0,182,39974.3302893518,2009-06-10,07:55:37
39.97343,116.333814,0,184,39974.3303472222,2009-06-10,07:55:42
39.973443,116.333778,0,185,39974.3304050926,2009-06-10,07:55:47
39.973438,116.333714,0,187,39974.330462963,2009-06-10,07:55:52
39.973422,116.333766,0,186,39974.3305208333,2009-06-10,07:55:57
39.973422,116.333766,0,186,39974.3305555556,2009-06-10,07:56:00
39.973419,116.33377,0,188,39974.3305787037,2009-06-10,07:56:02
39.973416,116.333783,0,189,39974.3306365741,2009-06-10,07:56:07
39.973411,116.333795,0,190,39974.3306944444,2009-06-10,07:56:12
39.973409,116.333834,0,190,39974.3307523148,2009-06-10,07:56:17
39.973399,116.33382,0,189,39974.3308101852,2009-06-10,07:56:22
39.97342,116.333815,0,189,39974.3308680556,2009-06-10,07:56:27
39.973427,116.333848,0,190,39974.3309259259,2009-06-10,07:56:32
39.973429,116.333867,0,191,39974.3309837963,2009-06-10,07:56:37
39.973428,116.333873,0,191,39974.3310416667,2009-06-10,07:56:42
39.973428,116.333881,0,191,39974.331099537,2009-06-10,07:56:47
39.973432,116.333876,0,192,39974.3311574074,2009-06-10,07:56:52
39.973432,116.333876,0,192,39974.3311921296,2009-06-10,07:56:55
39.973429,116.333871,0,192,39974.3312152778,2009-06-10,07:56:57
39.973438,116.333884,0,192,39974.3312731481,2009-06-10,07:57:02
39.973448,116.333902,0,191,39974.3313310185,2009-06-10,07:57:07
39.973469,116.333954,0,192,39974.3313888889,2009-06-10,07:57:12
39.973466,116.334012,0,192,39974.3314467593,2009-06-10,07:57:17
39.973476,116.334066,0,193,39974.3315046296,2009-06-10,07:57:22
39.973456,116.334145,0,193,39974.3315625,2009-06-10,07:57:27
39.973474,116.334205,0,195,39974.3316203704,2009-06-10,07:57:32
39.973493,116.334276,0,193,39974.3316782407,2009-06-10,07:57:37
39.973506,116.334273,0,190,39974.3317361111,2009-06-10,07:57:42
39.973506,116.334273,0,190,39974.3317708333,2009-06-10,07:57:45
39.973507,116.33427,0,186,39974.3317939815,2009-06-10,07:57:47
39.973507,116.334237,0,185,39974.3318518519,2009-06-10,07:57:52
39.973491,116.334235,0,185,39974.3319097222,2009-06-10,07:57:57
39.973469,116.334215,0,188,39974.3319675926,2009-06-10,07:58:02
39.973469,116.334215,0,188,39974.3320023148,2009-06-10,07:58:05
39.973474,116.334219,0,189,39974.332025463,2009-06-10,07:58:07
39.973488,116.334228,0,191,39974.3320833333,2009-06-10,07:58:12
39.973497,116.334229,0,191,39974.3321412037,2009-06-10,07:58:17
39.973479,116.334213,0,193,39974.3321990741,2009-06-10,07:58:22
39.973463,116.334192,0,193,39974.3322569444,2009-06-10,07:58:27
39.973429,116.334176,0,195,39974.3323148148,2009-06-10,07:58:32
39.973416,116.334138,0,195,39974.3323726852,2009-06-10,07:58:37
39.973397,116.334125,0,199,39974.3324305556,2009-06-10,07:58:42
39.973384,116.334122,0,204,39974.3324884259,2009-06-10,07:58:47
39.973392,116.334037,0,206,39974.3325462963,2009-06-10,07:58:52
39.973396,116.334013,0,209,39974.3326041667,2009-06-10,07:58:57
39.973394,116.334003,0,210,39974.332662037,2009-06-10,07:59:02
39.973404,116.33401,0,211,39974.3327199074,2009-06-10,07:59:07
39.973408,116.334011,0,211,39974.3327777778,2009-06-10,07:59:12
39.973408,116.334011,0,211,39974.3328125,2009-06-10,07:59:15
39.973401,116.33401,0,211,39974.3328356481,2009-06-10,07:59:17
39.97339,116.334015,0,211,39974.3328935185,2009-06-10,07:59:22
39.973383,116.334004,0,212,39974.3329513889,2009-06-10,07:59:27
39.973376,116.334002,0,212,39974.3330092593,2009-06-10,07:59:32
39.97338,116.334002,0,212,39974.3330671296,2009-06-10,07:59:37
39.97338,116.334002,0,212,39974.3331018519,2009-06-10,07:59:40
39.973388,116.333995,0,212,39974.333125,2009-06-10,07:59:42
39.973387,116.333949,0,213,39974.3331828704,2009-06-10,07:59:47
39.973399,116.333955,0,213,39974.3332407407,2009-06-10,07:59:52
39.973404,116.333942,0,213,39974.3332986111,2009-06-10,07:59:57
39.973404,116.333972,0,212,39974.3333564815,2009-06-10,08:00:02
39.973362,116.334009,0,212,39974.3334143519,2009-06-10,08:00:07
39.97333,116.33406,0,213,39974.3334722222,2009-06-10,08:00:12
39.973328,116.334101,0,214,39974.3335300926,2009-06-10,08:00:17
39.973354,116.334081,0,215,39974.333587963,2009-06-10,08:00:22
39.973342,116.334036,0,212,39974.3336458333,2009-06-10,08:00:27
39.973359,116.334038,0,212,39974.3337037037,2009-06-10,08:00:32
39.973374,116.334011,0,213,39974.3337615741,2009-06-10,08:00:37
39.973371,116.334049,0,213,39974.3338194444,2009-06-10,08:00:42
39.973378,116.33406,0,213,39974.3338773148,2009-06-10,08:00:47
39.973378,116.33406,0,213,39974.333912037,2009-06-10,08:00:50
39.973374,116.334065,0,213,39974.3339351852,2009-06-10,08:00:52
39.973365,116.334047,0,214,39974.3339930556,2009-06-10,08:00:57
39.973344,116.333991,0,214,39974.3340509259,2009-06-10,08:01:02
39.973324,116.334059,0,215,39974.3341087963,2009-06-10,08:01:07
39.973316,116.334205,0,215,39974.3341666667,2009-06-10,08:01:12
39.973318,116.334206,0,216,39974.334224537,2009-06-10,08:01:17
39.973318,116.334206,0,216,39974.3342592593,2009-06-10,08:01:20
39.973323,116.334207,0,216,39974.3342824074,2009-06-10,08:01:22
39.973322,116.334217,0,216,39974.3343402778,2009-06-10,08:01:27
39.973303,116.334316,0,218,39974.3343981481,2009-06-10,08:01:32
39.973301,116.334452,0,221,39974.3344560185,2009-06-10,08:01:37
39.973315,116.334527,0,222,39974.3345138889,2009-06-10,08:01:42
39.973323,116.334498,0,222,39974.3345717593,2009-06-10,08:01:47
39.973323,116.334498,0,222,39974.3346064815,2009-06-10,08:01:50
39.973331,116.334502,0,222,39974.3346296296,2009-06-10,08:01:52
39.973352,116.334523,0,222,39974.3346875,2009-06-10,08:01:57
39.973379,116.334612,0,222,39974.3347453704,2009-06-10,08:02:02
39.973441,116.33475,0,222,39974.3348032407,2009-06-10,08:02:07
39.973484,116.334844,0,222,39974.3348611111,2009-06-10,08:02:12
39.973481,116.334808,0,222,39974.3349189815,2009-06-10,08:02:17
39.973436,116.334714,0,223,39974.3349768519,2009-06-10,08:02:22
39.973398,116.334623,0,225,39974.3350347222,2009-06-10,08:02:27
39.973373,116.334535,0,226,39974.3350925926,2009-06-10,08:02:32
39.973385,116.334473,0,227,39974.335150463,2009-06-10,08:02:37
39.973355,116.334332,0,228,39974.3352083333,2009-06-10,08:02:42
39.973353,116.334322,0,229,39974.3352662037,2009-06-10,08:02:47
39.973353,116.334322,0,229,39974.3353009259,2009-06-10,08:02:50
39.973359,116.334323,0,229,39974.3353240741,2009-06-10,08:02:52
39.973382,116.334232,0,231,39974.3353819444,2009-06-10,08:02:57
39.9734,116.334179,0,232,39974.3354398148,2009-06-10,08:03:02
39.973422,116.334089,0,236,39974.3354976852,2009-06-10,08:03:07
39.9734,116.334084,0,234,39974.3355555556,2009-06-10,08:03:12
39.973363,116.334115,0,230,39974.3356134259,2009-06-10,08:03:17
39.97335,116.334192,0,229,39974.3356712963,2009-06-10,08:03:22
39.973343,116.334302,0,228,39974.3357291667,2009-06-10,08:03:27
39.973329,116.334264,0,221,39974.335787037,2009-06-10,08:03:32
39.973327,116.334217,0,219,39974.3358449074,2009-06-10,08:03:37
39.973338,116.334209,0,218,39974.3359027778,2009-06-10,08:03:42
39.973338,116.334209,0,218,39974.3359375,2009-06-10,08:03:45
39.973336,116.334201,0,218,39974.3359606481,2009-06-10,08:03:47
39.973342,116.334179,0,218,39974.3360185185,2009-06-10,08:03:52
39.973391,116.334028,0,218,39974.3360763889,2009-06-10,08:03:57
39.973411,116.333921,0,218,39974.3361342593,2009-06-10,08:04:02
39.973413,116.333793,0,216,39974.3361921296,2009-06-10,08:04:07
39.973395,116.333832,0,214,39974.33625,2009-06-10,08:04:12
39.973394,116.33383,0,214,39974.3363078704,2009-06-10,08:04:17
39.973396,116.333832,0,214,39974.3363657407,2009-06-10,08:04:22
39.973397,116.333833,0,213,39974.3364236111,2009-06-10,08:04:27
39.973398,116.333835,0,213,39974.3364814815,2009-06-10,08:04:32
39.973398,116.333835,0,213,39974.3365162037,2009-06-10,08:04:35
39.973405,116.333837,0,213,39974.3365393518,2009-06-10,08:04:37
39.973414,116.333828,0,213,39974.3365972222,2009-06-10,08:04:42
39.973423,116.333832,0,211,39974.3366550926,2009-06-10,08:04:47
39.973453,116.333855,0,209,39974.336712963,2009-06-10,08:04:52
39.97345,116.333816,0,206,39974.3367708333,2009-06-10,08:04:57
39.97345,116.333816,0,206,39974.3368055556,2009-06-10,08:05:00
39.97345,116.333819,0,206,39974.3368287037,2009-06-10,08:05:02
39.973442,116.333752,0,204,39974.3368865741,2009-06-10,08:05:07
39.973428,116.33383,0,202,39974.3369444444,2009-06-10,08:05:12
39.973409,116.333897,0,202,39974.3370023148,2009-06-10,08:05:17
39.973411,116.333849,0,200,39974.3370601852,2009-06-10,08:05:22
39.973413,116.333849,0,200,39974.3371180556,2009-06-10,08:05:27
39.973418,116.333846,0,200,39974.3371759259,2009-06-10,08:05:32
39.973421,116.333846,0,200,39974.3372337963,2009-06-10,08:05:37
39.973421,116.333846,0,200,39974.3372685185,2009-06-10,08:05:40
39.973426,116.333852,0,200,39974.3372916667,2009-06-10,08:05:42
39.973424,116.333862,0,200,39974.337349537,2009-06-10,08:05:47
39.973424,116.333862,0,200,39974.3373842593,2009-06-10,08:05:50
39.973424,116.33387,0,200,39974.3374074074,2009-06-10,08:05:52
39.973431,116.333879,0,201,39974.3374652778,2009-06-10,08:05:57
39.973433,116.333951,0,201,39974.3375231481,2009-06-10,08:06:02
39.973443,116.333959,0,201,39974.3375810185,2009-06-10,08:06:07
39.973422,116.333913,0,200,39974.3376388889,2009-06-10,08:06:12
39.973406,116.333893,0,199,39974.3376967593,2009-06-10,08:06:17
39.973406,116.333893,0,199,39974.3377314815,2009-06-10,08:06:20
39.973403,116.333888,0,199,39974.3377546296,2009-06-10,08:06:22
39.973386,116.333924,0,199,39974.3378125,2009-06-10,08:06:27
39.973388,116.333967,0,198,39974.3378703704,2009-06-10,08:06:32
39.973391,116.334025,0,198,39974.3379282407,2009-06-10,08:06:37
39.973379,116.334013,0,200,39974.3379861111,2009-06-10,08:06:42
39.973379,116.334013,0,200,39974.3380208333,2009-06-10,08:06:45
39.973376,116.334011,0,200,39974.3380439815,2009-06-10,08:06:47
39.973385,116.334003,0,203,39974.3381018518,2009-06-10,08:06:52
39.973396,116.333992,0,206,39974.3381597222,2009-06-10,08:06:57
39.973394,116.333946,0,206,39974.3382175926,2009-06-10,08:07:02
39.973402,116.333865,0,206,39974.338275463,2009-06-10,08:07:07
39.973407,116.333854,0,206,39974.3383333333,2009-06-10,08:07:12
39.973416,116.333777,0,206,39974.3383912037,2009-06-10,08:07:17
39.973419,116.333668,0,207,39974.3384490741,2009-06-10,08:07:22
39.973417,116.33353,0,207,39974.3385069444,2009-06-10,08:07:27
39.973427,116.333493,0,207,39974.3385648148,2009-06-10,08:07:32
39.973434,116.333445,0,207,39974.3386226852,2009-06-10,08:07:37
39.973429,116.333552,0,206,39974.3386805556,2009-06-10,08:07:42
39.973419,116.333641,0,205,39974.3387384259,2009-06-10,08:07:47
39.973392,116.333743,0,204,39974.3387962963,2009-06-10,08:07:52
39.973386,116.333867,0,204,39974.3388541667,2009-06-10,08:07:57
39.973387,116.334001,0,203,39974.338912037,2009-06-10,08:08:02
39.973382,116.334026,0,203,39974.3389699074,2009-06-10,08:08:07
39.973392,116.334032,0,204,39974.3390277778,2009-06-10,08:08:12
39.973393,116.334099,0,204,39974.3390856481,2009-06-10,08:08:17
39.9734,116.334126,0,205,39974.3391435185,2009-06-10,08:08:22
39.97341,116.334208,0,205,39974.3392013889,2009-06-10,08:08:27
39.973429,116.33425,0,206,39974.3392592593,2009-06-10,08:08:32
39.973452,116.334292,0,206,39974.3393171296,2009-06-10,08:08:37
39.973416,116.334213,0,207,39974.339375,2009-06-10,08:08:42
39.97341,116.334117,0,207,39974.3394328704,2009-06-10,08:08:47
39.97341,116.334117,0,207,39974.3394675926,2009-06-10,08:08:50
39.973412,116.334113,0,208,39974.3394907407,2009-06-10,08:08:52
39.973426,116.334049,0,208,39974.3395486111,2009-06-10,08:08:57
39.973422,116.333974,0,209,39974.3396064815,2009-06-10,08:09:02
39.973396,116.333908,0,210,39974.3396643519,2009-06-10,08:09:07
39.973381,116.333913,0,210,39974.3397222222,2009-06-10,08:09:12
39.973389,116.333888,0,210,39974.3397800926,2009-06-10,08:09:17
39.973407,116.333927,0,210,39974.339837963,2009-06-10,08:09:22
39.973405,116.333952,0,210,39974.3398958333,2009-06-10,08:09:27
39.973414,116.333953,0,210,39974.3399537037,2009-06-10,08:09:32
39.973416,116.333944,0,210,39974.3400115741,2009-06-10,08:09:37
39.973416,116.333944,0,210,39974.3400462963,2009-06-10,08:09:40
39.973414,116.333941,0,210,39974.3400694444,2009-06-10,08:09:42
39.973411,116.333929,0,210,39974.3401273148,2009-06-10,08:09:47
39.973421,116.333929,0,210,39974.3401851852,2009-06-10,08:09:52
39.973427,116.333901,0,211,39974.3402430556,2009-06-10,08:09:57
39.973404,116.333952,0,209,39974.3403009259,2009-06-10,08:10:02
39.973416,116.333958,0,209,39974.3403587963,2009-06-10,08:10:07
39.973436,116.333915,0,210,39974.3404166667,2009-06-10,08:10:12
39.973457,116.333845,0,211,39974.340474537,2009-06-10,08:10:17
39.973453,116.333783,0,211,39974.3405324074,2009-06-10,08:10:22
39.973453,116.333783,0,211,39974.3405671296,2009-06-10,08:10:25
39.973457,116.333781,0,211,39974.3405902778,2009-06-10,08:10:27
39.973457,116.333824,0,210,39974.3406481481,2009-06-10,08:10:32
39.973467,116.333824,0,210,39974.3407060185,2009-06-10,08:10:37
39.973464,116.333871,0,209,39974.3407638889,2009-06-10,08:10:42
39.973466,116.333912,0,210,39974.3408217593,2009-06-10,08:10:47
39.973466,116.333916,0,210,39974.3408796296,2009-06-10,08:10:52
39.973466,116.333916,0,210,39974.3409143519,2009-06-10,08:10:55
39.973469,116.333917,0,211,39974.3409375,2009-06-10,08:10:57
39.973478,116.33389,0,211,39974.3409953704,2009-06-10,08:11:02
39.973474,116.333874,0,211,39974.3410532407,2009-06-10,08:11:07
39.973474,116.333884,0,210,39974.3411111111,2009-06-10,08:11:12
39.973474,116.333884,0,210,39974.3411458333,2009-06-10,08:11:15
39.973473,116.333881,0,210,39974.3411689815,2009-06-10,08:11:17
39.973478,116.33384,0,210,39974.3412268519,2009-06-10,08:11:22
39.97348,116.333835,0,210,39974.3412847222,2009-06-10,08:11:27
39.973482,116.333832,0,210,39974.3413425926,2009-06-10,08:11:32
39.973486,116.333831,0,210,39974.341400463,2009-06-10,08:11:37
39.973488,116.333829,0,211,39974.3414583333,2009-06-10,08:11:42
39.973488,116.333829,0,211,39974.3414930556,2009-06-10,08:11:45
39.973484,116.333827,0,211,39974.3415162037,2009-06-10,08:11:47
39.973495,116.333734,0,212,39974.3415740741,2009-06-10,08:11:52
39.973499,116.333629,0,212,39974.3416319444,2009-06-10,08:11:57
39.973479,116.333525,0,212,39974.3416898148,2009-06-10,08:12:02
39.973475,116.333554,0,212,39974.3417476852,2009-06-10,08:12:07
39.973508,116.333542,0,212,39974.3418055556,2009-06-10,08:12:12
39.97351,116.3336,0,211,39974.3418634259,2009-06-10,08:12:17
39.973488,116.333631,0,210,39974.3419212963,2009-06-10,08:12:22
39.973467,116.333647,0,210,39974.3419791667,2009-06-10,08:12:27
39.973438,116.333743,0,210,39974.342037037,2009-06-10,08:12:32
39.973427,116.333828,0,210,39974.3420949074,2009-06-10,08:12:37
39.973453,116.333836,0,209,39974.3421527778,2009-06-10,08:12:42
39.97347,116.333878,0,209,39974.3422106481,2009-06-10,08:12:47
39.973478,116.333576,0,215,39974.3454513889,2009-06-10,08:17:27
39.973504,116.333476,0,216,39974.3455092593,2009-06-10,08:17:32
39.973528,116.33341,0,217,39974.3455671296,2009-06-10,08:17:37
39.973518,116.333401,0,217,39974.345625,2009-06-10,08:17:42
39.97352,116.33339,0,217,39974.3456828704,2009-06-10,08:17:47
39.97352,116.33339,0,217,39974.3457175926,2009-06-10,08:17:50
39.97352,116.333391,0,217,39974.3457407407,2009-06-10,08:17:52
39.973516,116.333358,0,217,39974.3457986111,2009-06-10,08:17:57
39.973516,116.333358,0,217,39974.3458333333,2009-06-10,08:18:00
39.973515,116.333362,0,217,39974.3458564815,2009-06-10,08:18:02
39.973511,116.333352,0,217,39974.3459143518,2009-06-10,08:18:07
39.973511,116.333352,0,217,39974.3459490741,2009-06-10,08:18:10
39.973514,116.333345,0,217,39974.3459722222,2009-06-10,08:18:12
39.97353,116.333383,0,216,39974.3460300926,2009-06-10,08:18:17
39.973506,116.333427,0,216,39974.346087963,2009-06-10,08:18:22
39.973487,116.333443,0,215,39974.3461458333,2009-06-10,08:18:27
39.973491,116.333529,0,214,39974.3462037037,2009-06-10,08:18:32
39.973495,116.333551,0,214,39974.3462615741,2009-06-10,08:18:37
39.973491,116.333561,0,213,39974.3463194444,2009-06-10,08:18:42
39.973491,116.333574,0,213,39974.3463773148,2009-06-10,08:18:47
39.973491,116.333574,0,213,39974.346412037,2009-06-10,08:18:50
39.973491,116.333576,0,213,39974.3464351852,2009-06-10,08:18:52
39.973491,116.333598,0,213,39974.3464930556,2009-06-10,08:18:57
39.973472,116.333568,0,213,39974.3465509259,2009-06-10,08:19:02
39.973458,116.333558,0,213,39974.3466087963,2009-06-10,08:19:07
39.973452,116.333532,0,213,39974.3466666667,2009-06-10,08:19:12
39.973446,116.333467,0,213,39974.346724537,2009-06-10,08:19:17
39.973453,116.333456,0,214,39974.3467824074,2009-06-10,08:19:22
39.973453,116.333456,0,214,39974.3468171296,2009-06-10,08:19:25
39.973457,116.333448,0,214,39974.3468402778,2009-06-10,08:19:27
39.973457,116.333461,0,214,39974.3468981481,2009-06-10,08:19:32
39.97346,116.333471,0,214,39974.3469560185,2009-06-10,08:19:37
39.973451,116.333475,0,214,39974.3470138889,2009-06-10,08:19:42
39.973443,116.333464,0,214,39974.3470717593,2009-06-10,08:19:47
39.973448,116.333459,0,214,39974.3471296296,2009-06-10,08:19:52
39.973448,116.333459,0,214,39974.3471643519,2009-06-10,08:19:55
39.973454,116.333458,0,214,39974.3471875,2009-06-10,08:19:57
39.973463,116.333465,0,214,39974.3472453704,2009-06-10,08:20:02
39.973463,116.333465,0,214,39974.3472800926,2009-06-10,08:20:05
39.973468,116.333467,0,214,39974.3473032407,2009-06-10,08:20:07
39.973436,116.333254,0,215,39974.3473611111,2009-06-10,08:20:12
39.97341,116.333251,0,214,39974.3474189815,2009-06-10,08:20:17
39.973406,116.333232,0,214,39974.3474768519,2009-06-10,08:20:22
39.97339,116.333237,0,214,39974.3475347222,2009-06-10,08:20:27
39.973388,116.333262,0,214,39974.3475925926,2009-06-10,08:20:32
39.973384,116.333269,0,214,39974.347650463,2009-06-10,08:20:37
39.973384,116.333269,0,214,39974.3476851852,2009-06-10,08:20:40
39.973388,116.333271,0,214,39974.3477083333,2009-06-10,08:20:42
39.973383,116.333247,0,214,39974.3477662037,2009-06-10,08:20:47
39.97338,116.333215,0,213,39974.3478240741,2009-06-10,08:20:52
39.97338,116.333215,0,213,39974.3478587963,2009-06-10,08:20:55
39.973377,116.333213,0,213,39974.3478819444,2009-06-10,08:20:57
39.973368,116.333194,0,213,39974.3479398148,2009-06-10,08:21:02
39.97335,116.33319,0,213,39974.3479976852,2009-06-10,08:21:07
39.973344,116.333194,0,213,39974.3480555556,2009-06-10,08:21:12
39.973344,116.333194,0,213,39974.3480902778,2009-06-10,08:21:15
39.973346,116.333199,0,212,39974.3481134259,2009-06-10,08:21:17
39.97335,116.333187,0,213,39974.3481712963,2009-06-10,08:21:22
39.973357,116.333175,0,212,39974.3482291667,2009-06-10,08:21:27
39.973369,116.333167,0,212,39974.348287037,2009-06-10,08:21:32
39.973368,116.333212,0,212,39974.3483449074,2009-06-10,08:21:37
39.973334,116.33328,0,211,39974.3484027778,2009-06-10,08:21:42
39.973322,116.333315,0,210,39974.3484606481,2009-06-10,08:21:47
39.973323,116.333308,0,210,39974.3485185185,2009-06-10,08:21:52
39.973323,116.333308,0,210,39974.3485532407,2009-06-10,08:21:55
39.973328,116.333302,0,210,39974.3485763889,2009-06-10,08:21:57
39.973318,116.3333,0,210,39974.3486342593,2009-06-10,08:22:02
39.973327,116.333344,0,210,39974.3486921296,2009-06-10,08:22:07
39.973324,116.333353,0,210,39974.34875,2009-06-10,08:22:12
39.973328,116.333357,0,210,39974.3488078704,2009-06-10,08:22:17
39.973328,116.333357,0,210,39974.3488425926,2009-06-10,08:22:20
39.973331,116.333353,0,210,39974.3488657407,2009-06-10,08:22:22
39.973338,116.333334,0,210,39974.3489236111,2009-06-10,08:22:27
39.973361,116.333344,0,210,39974.3489814815,2009-06-10,08:22:32
39.973385,116.333313,0,210,39974.3490393519,2009-06-10,08:22:37
39.973435,116.333239,0,210,39974.3490972222,2009-06-10,08:22:42
39.973446,116.333248,0,210,39974.3491550926,2009-06-10,08:22:47
39.973448,116.333171,0,210,39974.349212963,2009-06-10,08:22:52
39.973462,116.333164,0,211,39974.3492708333,2009-06-10,08:22:57
39.973446,116.33326,0,210,39974.3493287037,2009-06-10,08:23:02
39.973426,116.333272,0,209,39974.3493865741,2009-06-10,08:23:07
39.973405,116.333311,0,209,39974.3494444444,2009-06-10,08:23:12
39.973397,116.333362,0,209,39974.3495023148,2009-06-10,08:23:17
39.973404,116.333603,0,208,39974.3495601852,2009-06-10,08:23:22
39.973406,116.333747,0,208,39974.3496180556,2009-06-10,08:23:27
39.973492,116.333432,0,214,39974.3519907407,2009-06-10,08:26:52
39.973506,116.333409,0,213,39974.3520486111,2009-06-10,08:26:57
39.973487,116.333352,0,214,39974.3521064815,2009-06-10,08:27:02
39.973456,116.333472,0,213,39974.3521643518,2009-06-10,08:27:07
39.973437,116.333649,0,211,39974.3522222222,2009-06-10,08:27:12
39.973436,116.333672,0,211,39974.3522800926,2009-06-10,08:27:17
39.973437,116.333694,0,211,39974.352337963,2009-06-10,08:27:22
39.973436,116.333669,0,211,39974.3523958333,2009-06-10,08:27:27
39.973438,116.333646,0,212,39974.3524537037,2009-06-10,08:27:32
39.973422,116.333634,0,212,39974.3525115741,2009-06-10,08:27:37
39.97341,116.333658,0,212,39974.3525694444,2009-06-10,08:27:42
39.973398,116.33367,0,212,39974.3526273148,2009-06-10,08:27:47
39.973429,116.333711,0,212,39974.3526851852,2009-06-10,08:27:52
39.973429,116.333711,0,212,39974.3527199074,2009-06-10,08:27:55
39.973433,116.333718,0,212,39974.3527430556,2009-06-10,08:27:57
39.973441,116.333707,0,212,39974.3528009259,2009-06-10,08:28:02
39.973463,116.333638,0,213,39974.3528587963,2009-06-10,08:28:07
39.97347,116.333651,0,213,39974.3529166667,2009-06-10,08:28:12
39.97347,116.333651,0,213,39974.3529513889,2009-06-10,08:28:15
39.973471,116.333649,0,213,39974.352974537,2009-06-10,08:28:17
39.973445,116.333671,0,213,39974.3530324074,2009-06-10,08:28:22
39.973445,116.333671,0,213,39974.3530671296,2009-06-10,08:28:25
39.973445,116.333676,0,213,39974.3530902778,2009-06-10,08:28:27
39.973444,116.333643,0,213,39974.3531481481,2009-06-10,08:28:32
39.973445,116.333618,0,213,39974.3532060185,2009-06-10,08:28:37
39.973444,116.333534,0,213,39974.3532638889,2009-06-10,08:28:42
39.973446,116.33348,0,213,39974.3533217593,2009-06-10,08:28:47
39.973439,116.333508,0,213,39974.3533796296,2009-06-10,08:28:52
39.973442,116.333511,0,213,39974.3534375,2009-06-10,08:28:57
39.973442,116.333511,0,213,39974.3534722222,2009-06-10,08:29:00
39.973443,116.333509,0,213,39974.3534953704,2009-06-10,08:29:02
39.973434,116.333531,0,213,39974.3535532407,2009-06-10,08:29:07
39.973434,116.333531,0,213,39974.353587963,2009-06-10,08:29:10
39.973434,116.333524,0,213,39974.3536111111,2009-06-10,08:29:12
39.973423,116.333446,0,213,39974.3536689815,2009-06-10,08:29:17
39.973402,116.333517,0,212,39974.3537268518,2009-06-10,08:29:22
39.973415,116.333644,0,211,39974.3537847222,2009-06-10,08:29:27
39.973431,116.333645,0,211,39974.3538425926,2009-06-10,08:29:32
39.973423,116.333581,0,211,39974.353900463,2009-06-10,08:29:37
39.973429,116.333561,0,210,39974.3539583333,2009-06-10,08:29:42
39.973459,116.333569,0,210,39974.3540162037,2009-06-10,08:29:47
39.973477,116.333591,0,210,39974.3540740741,2009-06-10,08:29:52
39.973482,116.333557,0,210,39974.3541319444,2009-06-10,08:29:57
39.973449,116.333598,0,210,39974.3541898148,2009-06-10,08:30:02
39.973466,116.333598,0,210,39974.3542476852,2009-06-10,08:30:07
39.973466,116.333598,0,210,39974.3542824074,2009-06-10,08:30:10
39.973472,116.333597,0,210,39974.3543055556,2009-06-10,08:30:12
39.973479,116.333472,0,211,39974.3543634259,2009-06-10,08:30:17
39.973501,116.333304,0,211,39974.3544212963,2009-06-10,08:30:22
39.973504,116.333325,0,212,39974.3544791667,2009-06-10,08:30:27
39.973479,116.333401,0,211,39974.354537037,2009-06-10,08:30:32
39.973475,116.33339,0,211,39974.3545949074,2009-06-10,08:30:37
39.973479,116.333435,0,211,39974.3546527778,2009-06-10,08:30:42
39.973475,116.333506,0,211,39974.3547106481,2009-06-10,08:30:47
39.973463,116.333572,0,210,39974.3547685185,2009-06-10,08:30:52
39.973467,116.33362,0,210,39974.3548263889,2009-06-10,08:30:57
39.973476,116.333621,0,210,39974.3548842593,2009-06-10,08:31:02
39.973476,116.333621,0,210,39974.3549189815,2009-06-10,08:31:05
39.973474,116.333626,0,210,39974.3549421296,2009-06-10,08:31:07
39.973449,116.333642,0,210,39974.355,2009-06-10,08:31:12
39.973439,116.333751,0,210,39974.3550578704,2009-06-10,08:31:17
39.973445,116.333885,0,210,39974.3551157407,2009-06-10,08:31:22
39.97344,116.334022,0,209,39974.3551736111,2009-06-10,08:31:27
39.973449,116.334065,0,209,39974.3552314815,2009-06-10,08:31:32
39.973429,116.334121,0,208,39974.3552893519,2009-06-10,08:31:37
39.973416,116.334187,0,208,39974.3553472222,2009-06-10,08:31:42
39.973422,116.334106,0,209,39974.3554050926,2009-06-10,08:31:47
39.973418,116.33409,0,209,39974.355462963,2009-06-10,08:31:52
39.973432,116.334066,0,210,39974.3555208333,2009-06-10,08:31:57
39.97344,116.334033,0,210,39974.3555787037,2009-06-10,08:32:02
39.973453,116.333901,0,211,39974.3556365741,2009-06-10,08:32:07
39.973458,116.333889,0,211,39974.3556944444,2009-06-10,08:32:12
39.973471,116.333714,0,212,39974.3557523148,2009-06-10,08:32:17
39.973478,116.333664,0,213,39974.3558101852,2009-06-10,08:32:22
39.973465,116.33373,0,214,39974.3558680556,2009-06-10,08:32:27
39.973438,116.333795,0,213,39974.3559259259,2009-06-10,08:32:32
39.973426,116.333776,0,214,39974.3559837963,2009-06-10,08:32:37
39.973426,116.333846,0,213,39974.3560416667,2009-06-10,08:32:42
39.973435,116.333831,0,213,39974.356099537,2009-06-10,08:32:47
39.973442,116.333906,0,213,39974.3561574074,2009-06-10,08:32:52
39.973435,116.334006,0,212,39974.3562152778,2009-06-10,08:32:57
39.97342,116.333982,0,211,39974.3562731481,2009-06-10,08:33:02
39.973417,116.333958,0,211,39974.3563310185,2009-06-10,08:33:07
39.97343,116.333874,0,212,39974.3563888889,2009-06-10,08:33:12
39.97344,116.333778,0,212,39974.3564467593,2009-06-10,08:33:17
39.973434,116.333756,0,213,39974.3565046296,2009-06-10,08:33:22
39.973439,116.333776,0,212,39974.3565625,2009-06-10,08:33:27
39.973452,116.333746,0,213,39974.3566203704,2009-06-10,08:33:32
39.973452,116.33367,0,213,39974.3566782407,2009-06-10,08:33:37
39.973441,116.333599,0,214,39974.3567361111,2009-06-10,08:33:42
39.973449,116.333502,0,214,39974.3567939815,2009-06-10,08:33:47
39.973471,116.333512,0,214,39974.3568518519,2009-06-10,08:33:52
39.973481,116.333433,0,214,39974.3569097222,2009-06-10,08:33:57
39.973475,116.333329,0,215,39974.3569675926,2009-06-10,08:34:02
39.973469,116.333231,0,215,39974.357025463,2009-06-10,08:34:07
39.973465,116.333171,0,215,39974.3570833333,2009-06-10,08:34:12
39.973475,116.333126,0,215,39974.3571412037,2009-06-10,08:34:17
39.973477,116.333088,0,214,39974.3571990741,2009-06-10,08:34:22
39.973488,116.333085,0,214,39974.3572569444,2009-06-10,08:34:27
39.973486,116.333213,0,214,39974.3573148148,2009-06-10,08:34:32
39.973478,116.333311,0,213,39974.3573726852,2009-06-10,08:34:37
39.97348,116.333339,0,213,39974.3574305556,2009-06-10,08:34:42
39.973477,116.333374,0,214,39974.3574884259,2009-06-10,08:34:47
39.973481,116.333366,0,214,39974.3575462963,2009-06-10,08:34:52
39.973481,116.333366,0,214,39974.3575810185,2009-06-10,08:34:55
39.973486,116.333367,0,214,39974.3576041667,2009-06-10,08:34:57
39.973475,116.333473,0,214,39974.357662037,2009-06-10,08:35:02
39.973461,116.333603,0,214,39974.3577199074,2009-06-10,08:35:07
39.973462,116.333577,0,215,39974.3577777778,2009-06-10,08:35:12
39.973473,116.333469,0,216,39974.3578356481,2009-06-10,08:35:17
39.973473,116.333469,0,216,39974.3578703704,2009-06-10,08:35:20
39.973475,116.333472,0,216,39974.3578935185,2009-06-10,08:35:22
39.973475,116.333463,0,216,39974.3579513889,2009-06-10,08:35:27
39.973477,116.33345,0,216,39974.3580092593,2009-06-10,08:35:32
39.973485,116.333444,0,216,39974.3580671296,2009-06-10,08:35:37
39.973485,116.333444,0,216,39974.3581018519,2009-06-10,08:35:40
39.973493,116.333441,0,216,39974.358125,2009-06-10,08:35:42
39.973509,116.333409,0,214,39974.3581828704,2009-06-10,08:35:47
39.973524,116.333388,0,214,39974.3582407407,2009-06-10,08:35:52
39.97353,116.333354,0,214,39974.3582986111,2009-06-10,08:35:57
39.973509,116.333343,0,213,39974.3583564815,2009-06-10,08:36:02
39.973507,116.333334,0,213,39974.3584143519,2009-06-10,08:36:07
39.973479,116.333384,0,213,39974.3584722222,2009-06-10,08:36:12
39.973496,116.333278,0,213,39974.3585300926,2009-06-10,08:36:17
39.973508,116.333126,0,214,39974.358587963,2009-06-10,08:36:22
39.973517,116.332971,0,215,39974.3586458333,2009-06-10,08:36:27
39.973505,116.332912,0,215,39974.3587037037,2009-06-10,08:36:32
39.973489,116.332793,0,215,39974.3587615741,2009-06-10,08:36:37
39.973487,116.332822,0,216,39974.3588194444,2009-06-10,08:36:42
39.97349,116.332877,0,216,39974.3588773148,2009-06-10,08:36:47
39.973486,116.332808,0,217,39974.3589351852,2009-06-10,08:36:52
39.973469,116.332779,0,217,39974.3589930556,2009-06-10,08:36:57
39.973462,116.332829,0,216,39974.3590509259,2009-06-10,08:37:02
39.973466,116.332945,0,215,39974.3591087963,2009-06-10,08:37:07
39.973466,116.332945,0,215,39974.3591435185,2009-06-10,08:37:10
39.973466,116.332943,0,215,39974.3591666667,2009-06-10,08:37:12
39.97348,116.332983,0,215,39974.359224537,2009-06-10,08:37:17
39.973481,116.333007,0,215,39974.3592824074,2009-06-10,08:37:22
39.973481,116.333007,0,215,39974.3593171296,2009-06-10,08:37:25
39.973488,116.333001,0,215,39974.3593402778,2009-06-10,08:37:27
39.973501,116.332976,0,215,39974.3593981481,2009-06-10,08:37:32
39.97351,116.332932,0,215,39974.3594560185,2009-06-10,08:37:37
39.973497,116.332821,0,215,39974.3595138889,2009-06-10,08:37:42
39.97348,116.332753,0,215,39974.3595717593,2009-06-10,08:37:47
39.973483,116.332714,0,214,39974.3596296296,2009-06-10,08:37:52
39.973493,116.332757,0,214,39974.3596875,2009-06-10,08:37:57
39.973488,116.33282,0,213,39974.3597453704,2009-06-10,08:38:02
39.973476,116.332901,0,213,39974.3598032407,2009-06-10,08:38:07
39.973482,116.332911,0,213,39974.3598611111,2009-06-10,08:38:12
39.973483,116.332914,0,213,39974.3599189815,2009-06-10,08:38:17
39.973483,116.332914,0,213,39974.3599537037,2009-06-10,08:38:20
39.973485,116.332909,0,213,39974.3599768518,2009-06-10,08:38:22
39.973472,116.332962,0,213,39974.3600347222,2009-06-10,08:38:27
39.973458,116.333181,0,212,39974.3600925926,2009-06-10,08:38:32
39.97345,116.333327,0,211,39974.360150463,2009-06-10,08:38:37
39.973458,116.333401,0,210,39974.3602083333,2009-06-10,08:38:42
39.973469,116.333364,0,211,39974.3602662037,2009-06-10,08:38:47
39.973465,116.333225,0,211,39974.3603240741,2009-06-10,08:38:52
39.973465,116.333114,0,212,39974.3603819444,2009-06-10,08:38:57
39.973457,116.33295,0,213,39974.3604398148,2009-06-10,08:39:02
39.973477,116.332977,0,212,39974.3604976852,2009-06-10,08:39:07
39.973477,116.332977,0,212,39974.3605324074,2009-06-10,08:39:10
39.973474,116.33297,0,212,39974.3605555556,2009-06-10,08:39:12
39.973477,116.333009,0,212,39974.3606134259,2009-06-10,08:39:17
39.973487,116.333081,0,211,39974.3606712963,2009-06-10,08:39:22
39.973498,116.3331,0,211,39974.3607291667,2009-06-10,08:39:27
39.973499,116.333222,0,211,39974.360787037,2009-06-10,08:39:32
39.973494,116.333364,0,210,39974.3608449074,2009-06-10,08:39:37
39.973498,116.333578,0,209,39974.3609027778,2009-06-10,08:39:42
39.973494,116.33365,0,209,39974.3609606481,2009-06-10,08:39:47
39.973459,116.333532,0,209,39974.3610185185,2009-06-10,08:39:52
39.973474,116.333294,0,210,39974.3610763889,2009-06-10,08:39:57
39.973499,116.333034,0,210,39974.3611342593,2009-06-10,08:40:02
39.973498,116.332859,0,210,39974.3611921296,2009-06-10,08:40:07
39.973501,116.332723,0,211,39974.36125,2009-06-10,08:40:12
39.973509,116.332741,0,211,39974.3613078704,2009-06-10,08:40:17
39.973529,116.332589,0,211,39974.3613657407,2009-06-10,08:40:22
39.973571,116.3323,0,213,39974.3614236111,2009-06-10,08:40:27
39.973588,116.332232,0,213,39974.3614814815,2009-06-10,08:40:32
39.973607,116.332202,0,214,39974.3615393518,2009-06-10,08:40:37
39.973616,116.332241,0,214,39974.3615972222,2009-06-10,08:40:42
39.973594,116.332256,0,213,39974.3616550926,2009-06-10,08:40:47
39.973595,116.332227,0,211,39974.361712963,2009-06-10,08:40:52
39.973577,116.332146,0,211,39974.3617708333,2009-06-10,08:40:57
39.973573,116.332045,0,214,39974.3618287037,2009-06-10,08:41:02
39.973573,116.331957,0,217,39974.3618865741,2009-06-10,08:41:07
39.973576,116.331898,0,217,39974.3619444444,2009-06-10,08:41:12
39.973588,116.331838,0,217,39974.3620023148,2009-06-10,08:41:17
39.973589,116.331767,0,217,39974.3620601852,2009-06-10,08:41:22
39.973592,116.331763,0,217,39974.3621180556,2009-06-10,08:41:27
39.973592,116.331763,0,217,39974.3621527778,2009-06-10,08:41:30
39.9736,116.331766,0,217,39974.3621759259,2009-06-10,08:41:32
39.973608,116.331811,0,217,39974.3622337963,2009-06-10,08:41:37
39.973619,116.331962,0,216,39974.3622916667,2009-06-10,08:41:42
39.973605,116.332097,0,215,39974.362349537,2009-06-10,08:41:47
39.973598,116.332131,0,213,39974.3624074074,2009-06-10,08:41:52
39.973583,116.332144,0,213,39974.3624652778,2009-06-10,08:41:57
39.973583,116.332144,0,213,39974.3625,2009-06-10,08:42:00
39.973586,116.332139,0,214,39974.3625231481,2009-06-10,08:42:02
39.973568,116.332312,0,215,39974.3625810185,2009-06-10,08:42:07
39.97357,116.332264,0,216,39974.3626388889,2009-06-10,08:42:12
39.973544,116.33226,0,217,39974.3626967593,2009-06-10,08:42:17
39.97354,116.332297,0,217,39974.3627546296,2009-06-10,08:42:22
39.973541,116.332384,0,218,39974.3628125,2009-06-10,08:42:27
39.973553,116.332433,0,219,39974.3628703704,2009-06-10,08:42:32
39.973547,116.332537,0,220,39974.3629282407,2009-06-10,08:42:37
39.97354,116.332696,0,220,39974.3629861111,2009-06-10,08:42:42
39.973508,116.332901,0,221,39974.3630439815,2009-06-10,08:42:47
39.973508,116.332901,0,221,39974.3630787037,2009-06-10,08:42:50
39.973504,116.3329,0,221,39974.3631018519,2009-06-10,08:42:52
39.973492,116.332882,0,222,39974.3631597222,2009-06-10,08:42:57
39.973492,116.332882,0,222,39974.3631944444,2009-06-10,08:43:00
39.973491,116.332877,0,222,39974.3632175926,2009-06-10,08:43:02
39.973475,116.333012,0,222,39974.3634490741,2009-06-10,08:43:22
39.974642,116.34433,0,1056,39974.3679050926,2009-06-10,08:49:47
39.973474,116.333501,0,70,39974.4337037037,2009-06-10,10:24:32
39.973462,116.333803,0,164,39974.4337615741,2009-06-10,10:24:37
39.973445,116.333791,0,180,39974.4338194444,2009-06-10,10:24:42
39.973449,116.333767,0,176,39974.4338773148,2009-06-10,10:24:47
39.973449,116.333713,0,163,39974.4339351852,2009-06-10,10:24:52
39.973414,116.333663,0,146,39974.4339930556,2009-06-10,10:24:57
39.973386,116.333539,0,106,39974.4340509259,2009-06-10,10:25:02
39.973373,116.33354,0,88,39974.4341087963,2009-06-10,10:25:07
39.97338,116.333526,0,76,39974.4341666667,2009-06-10,10:25:12
39.973403,116.333512,0,60,39974.434224537,2009-06-10,10:25:17
39.973409,116.33359,0,86,39974.4342824074,2009-06-10,10:25:22
39.973409,116.33359,0,86,39974.4343171296,2009-06-10,10:25:25
39.97341,116.333597,0,87,39974.4343402778,2009-06-10,10:25:27
39.973403,116.333579,0,94,39974.4343981481,2009-06-10,10:25:32
39.97338,116.333583,0,118,39974.4344560185,2009-06-10,10:25:37
39.973359,116.333729,0,165,39974.4345138889,2009-06-10,10:25:42
39.973369,116.333908,0,193,39974.4345717593,2009-06-10,10:25:47
39.973378,116.333933,0,196,39974.4346296296,2009-06-10,10:25:52
39.973389,116.33395,0,195,39974.4346875,2009-06-10,10:25:57
39.973389,116.33395,0,195,39974.4347222222,2009-06-10,10:26:00
39.973385,116.333951,0,189,39974.4347453704,2009-06-10,10:26:02
39.973377,116.333964,0,194,39974.4348032407,2009-06-10,10:26:07
39.973364,116.334035,0,206,39974.4348611111,2009-06-10,10:26:12
39.973363,116.334052,0,208,39974.4349189815,2009-06-10,10:26:17
39.973364,116.334047,0,209,39974.4349768519,2009-06-10,10:26:22
39.973365,116.334049,0,209,39974.4350347222,2009-06-10,10:26:27
39.97337,116.334054,0,209,39974.4350925926,2009-06-10,10:26:32
39.97337,116.334054,0,209,39974.4351273148,2009-06-10,10:26:35
39.973374,116.334057,0,210,39974.435150463,2009-06-10,10:26:37
39.973443,116.334043,0,235,39974.4352083333,2009-06-10,10:26:42
39.973463,116.334152,0,250,39974.4352662037,2009-06-10,10:26:47
39.973458,116.334182,0,254,39974.4353240741,2009-06-10,10:26:52
39.973435,116.334179,0,255,39974.4353819444,2009-06-10,10:26:57
39.973406,116.334261,0,286,39974.4354398148,2009-06-10,10:27:02
39.973406,116.334261,0,286,39974.435474537,2009-06-10,10:27:05
39.973407,116.334254,0,286,39974.4354976852,2009-06-10,10:27:07
39.973416,116.334266,0,285,39974.4355555556,2009-06-10,10:27:12
39.973421,116.334265,0,285,39974.4356134259,2009-06-10,10:27:17
39.973427,116.334264,0,285,39974.4356712963,2009-06-10,10:27:22
39.973427,116.334264,0,285,39974.4357060185,2009-06-10,10:27:25
39.97342,116.334268,0,285,39974.4357291667,2009-06-10,10:27:27
39.973418,116.334279,0,284,39974.435787037,2009-06-10,10:27:32
39.973397,116.334317,0,269,39974.4358449074,2009-06-10,10:27:37
39.973352,116.334276,0,262,39974.4359027778,2009-06-10,10:27:42
39.973317,116.334237,0,252,39974.4359606481,2009-06-10,10:27:47
39.9733,116.33423,0,252,39974.4360185185,2009-06-10,10:27:52
39.973289,116.334223,0,252,39974.4360763889,2009-06-10,10:27:57
39.973283,116.334209,0,251,39974.4361342593,2009-06-10,10:28:02
39.973283,116.334209,0,251,39974.4361689815,2009-06-10,10:28:05
39.973278,116.334207,0,251,39974.4361921296,2009-06-10,10:28:07
39.973288,116.334221,0,251,39974.43625,2009-06-10,10:28:12
39.97331,116.334252,0,251,39974.4363078704,2009-06-10,10:28:17
39.973363,116.334339,0,251,39974.4363657407,2009-06-10,10:28:22
39.973374,116.334303,0,251,39974.4364236111,2009-06-10,10:28:27
39.973386,116.334262,0,251,39974.4364814815,2009-06-10,10:28:32
39.97335,116.334235,0,251,39974.4365393519,2009-06-10,10:28:37
39.973365,116.334293,0,250,39974.4365972222,2009-06-10,10:28:42
39.973362,116.334309,0,250,39974.4366550926,2009-06-10,10:28:47
39.973367,116.334318,0,250,39974.436712963,2009-06-10,10:28:52
39.973367,116.334318,0,250,39974.4367476852,2009-06-10,10:28:55
39.973368,116.33431,0,250,39974.4367708333,2009-06-10,10:28:57
39.973323,116.334194,0,251,39974.4368287037,2009-06-10,10:29:02
39.973363,116.334211,0,251,39974.4368865741,2009-06-10,10:29:07
39.973376,116.334186,0,251,39974.4369444444,2009-06-10,10:29:12
39.973399,116.334162,0,251,39974.4370023148,2009-06-10,10:29:17
39.973411,116.334147,0,251,39974.4370601852,2009-06-10,10:29:22
39.973411,116.334147,0,251,39974.4370949074,2009-06-10,10:29:25
39.97341,116.334147,0,251,39974.4371180556,2009-06-10,10:29:27
39.973392,116.334114,0,251,39974.4371759259,2009-06-10,10:29:32
39.97338,116.334039,0,251,39974.4372337963,2009-06-10,10:29:37
39.973386,116.333986,0,252,39974.4372916667,2009-06-10,10:29:42
39.973411,116.333923,0,252,39974.437349537,2009-06-10,10:29:47
39.973425,116.333884,0,252,39974.4374074074,2009-06-10,10:29:52
39.973427,116.334145,0,254,39974.4398958333,2009-06-10,10:33:27
39.973431,116.334238,0,256,39974.4399537037,2009-06-10,10:33:32
39.973447,116.334297,0,257,39974.4400115741,2009-06-10,10:33:37
39.973466,116.334326,0,259,39974.4400694444,2009-06-10,10:33:42
39.97348,116.334322,0,259,39974.4401273148,2009-06-10,10:33:47
39.973463,116.33423,0,260,39974.4401851852,2009-06-10,10:33:52
39.973433,116.334177,0,260,39974.4402430556,2009-06-10,10:33:57
39.973421,116.334166,0,258,39974.4403009259,2009-06-10,10:34:02
39.973403,116.334176,0,258,39974.4403587963,2009-06-10,10:34:07
39.973382,116.334195,0,256,39974.4404166667,2009-06-10,10:34:12
39.973384,116.334172,0,256,39974.440474537,2009-06-10,10:34:17
39.973384,116.334172,0,256,39974.4405092593,2009-06-10,10:34:20
39.973386,116.334176,0,256,39974.4405324074,2009-06-10,10:34:22
39.97341,116.334259,0,256,39974.4405902778,2009-06-10,10:34:27
39.97341,116.334259,0,256,39974.440625,2009-06-10,10:34:30
39.973414,116.334265,0,256,39974.4406481481,2009-06-10,10:34:32
39.973418,116.334278,0,256,39974.4407060185,2009-06-10,10:34:37
39.973424,116.334288,0,256,39974.4407638889,2009-06-10,10:34:42
39.97345,116.334302,0,258,39974.4408217593,2009-06-10,10:34:47
39.973464,116.334349,0,261,39974.4408796296,2009-06-10,10:34:52
39.97349,116.334365,0,263,39974.4409375,2009-06-10,10:34:57
39.973506,116.334353,0,266,39974.4409953704,2009-06-10,10:35:02
39.973509,116.334367,0,267,39974.4410532407,2009-06-10,10:35:07
39.973509,116.334369,0,267,39974.4411111111,2009-06-10,10:35:12
39.973509,116.334369,0,267,39974.4411458333,2009-06-10,10:35:15
39.97351,116.334368,0,267,39974.4411689815,2009-06-10,10:35:17
39.973483,116.334333,0,267,39974.4412268519,2009-06-10,10:35:22
39.973462,116.334281,0,269,39974.4412847222,2009-06-10,10:35:27
39.973462,116.334281,0,269,39974.4413194444,2009-06-10,10:35:30
39.97346,116.334275,0,269,39974.4413425926,2009-06-10,10:35:32
39.973446,116.334282,0,270,39974.441400463,2009-06-10,10:35:37
39.973429,116.334273,0,270,39974.4414583333,2009-06-10,10:35:42
39.973391,116.33422,0,270,39974.4415162037,2009-06-10,10:35:47
39.973386,116.334193,0,269,39974.4415740741,2009-06-10,10:35:52
39.973405,116.334166,0,268,39974.4416319444,2009-06-10,10:35:57
39.973397,116.334146,0,268,39974.4416898148,2009-06-10,10:36:02
39.973397,116.334146,0,268,39974.441724537,2009-06-10,10:36:05
39.973397,116.334149,0,268,39974.4417476852,2009-06-10,10:36:07
39.973388,116.334106,0,268,39974.4418055556,2009-06-10,10:36:12
39.973381,116.334063,0,268,39974.4418634259,2009-06-10,10:36:17
39.97334,116.33402,0,267,39974.4419212963,2009-06-10,10:36:22
39.973347,116.333988,0,268,39974.4419791667,2009-06-10,10:36:27
39.973347,116.333988,0,268,39974.4420138889,2009-06-10,10:36:30
39.973349,116.333985,0,268,39974.442037037,2009-06-10,10:36:32
39.973331,116.333931,0,267,39974.4420949074,2009-06-10,10:36:37
39.973332,116.333919,0,266,39974.4421527778,2009-06-10,10:36:42
39.973339,116.333935,0,266,39974.4422106481,2009-06-10,10:36:47
39.973339,116.333932,0,266,39974.4422685185,2009-06-10,10:36:52
39.973334,116.333929,0,266,39974.4423263889,2009-06-10,10:36:57
39.973332,116.333933,0,266,39974.4423842593,2009-06-10,10:37:02
39.973332,116.333933,0,266,39974.4424189815,2009-06-10,10:37:05
39.973336,116.333931,0,266,39974.4424421296,2009-06-10,10:37:07
39.973338,116.33394,0,266,39974.4425,2009-06-10,10:37:12
39.973342,116.333948,0,266,39974.4425578704,2009-06-10,10:37:17
39.973339,116.333949,0,266,39974.4426157407,2009-06-10,10:37:22
39.973339,116.333946,0,266,39974.4426736111,2009-06-10,10:37:27
39.973339,116.333946,0,266,39974.4427083333,2009-06-10,10:37:30
39.973339,116.333947,0,266,39974.4427314815,2009-06-10,10:37:32
39.973342,116.333958,0,266,39974.4427893519,2009-06-10,10:37:37
39.973344,116.333975,0,266,39974.4428472222,2009-06-10,10:37:42
39.973365,116.334077,0,268,39974.4429050926,2009-06-10,10:37:47
39.973398,116.334167,0,273,39974.442962963,2009-06-10,10:37:52
39.973394,116.334223,0,277,39974.4430208333,2009-06-10,10:37:57
39.973375,116.334267,0,280,39974.4430787037,2009-06-10,10:38:02
39.973389,116.334336,0,283,39974.4431365741,2009-06-10,10:38:07
39.973296,116.334044,0,294,39974.4513541667,2009-06-10,10:49:57
39.973304,116.334002,0,295,39974.451412037,2009-06-10,10:50:02
39.973319,116.333984,0,295,39974.4514699074,2009-06-10,10:50:07
39.973319,116.333984,0,295,39974.4515046296,2009-06-10,10:50:10
39.973319,116.333991,0,295,39974.4515277778,2009-06-10,10:50:12
39.973325,116.334053,0,294,39974.4515856481,2009-06-10,10:50:17
39.973332,116.334173,0,294,39974.4516435185,2009-06-10,10:50:22
39.973311,116.334202,0,294,39974.4517013889,2009-06-10,10:50:27
39.97328,116.334203,0,294,39974.4517592593,2009-06-10,10:50:32
39.973254,116.334169,0,295,39974.4518171296,2009-06-10,10:50:37
39.973258,116.334137,0,295,39974.451875,2009-06-10,10:50:42
39.973272,116.334144,0,296,39974.4519328704,2009-06-10,10:50:47
39.9733,116.334196,0,295,39974.4519907407,2009-06-10,10:50:52
39.973306,116.334218,0,294,39974.4520486111,2009-06-10,10:50:57
39.973286,116.334213,0,293,39974.4521064815,2009-06-10,10:51:02
39.973277,116.334217,0,292,39974.4521643519,2009-06-10,10:51:07
39.973278,116.334157,0,292,39974.4522222222,2009-06-10,10:51:12
39.973303,116.334151,0,292,39974.4522800926,2009-06-10,10:51:17
39.973317,116.334163,0,292,39974.452337963,2009-06-10,10:51:22
39.97332,116.33416,0,292,39974.4523958333,2009-06-10,10:51:27
39.973322,116.334156,0,292,39974.4524537037,2009-06-10,10:51:32
39.973322,116.334151,0,292,39974.4525115741,2009-06-10,10:51:37
39.973322,116.334151,0,292,39974.4525462963,2009-06-10,10:51:40
39.973321,116.334151,0,292,39974.4525694444,2009-06-10,10:51:42
39.973334,116.33415,0,292,39974.4526273148,2009-06-10,10:51:47
39.973352,116.334138,0,292,39974.4526851852,2009-06-10,10:51:52
39.973337,116.334098,0,292,39974.4527430556,2009-06-10,10:51:57
39.973338,116.334081,0,289,39974.4528009259,2009-06-10,10:52:02
39.973318,116.334054,0,289,39974.4528587963,2009-06-10,10:52:07
39.973311,116.334049,0,289,39974.4529166667,2009-06-10,10:52:12
39.973311,116.334049,0,289,39974.4529513889,2009-06-10,10:52:15
39.973314,116.334049,0,289,39974.452974537,2009-06-10,10:52:17
39.973326,116.334068,0,290,39974.4530324074,2009-06-10,10:52:22
39.973329,116.334176,0,291,39974.4530902778,2009-06-10,10:52:27
39.973327,116.334228,0,290,39974.4531481481,2009-06-10,10:52:32
39.973315,116.334237,0,290,39974.4532060185,2009-06-10,10:52:37
39.973315,116.334237,0,290,39974.4532407407,2009-06-10,10:52:40
39.973311,116.334238,0,290,39974.4532638889,2009-06-10,10:52:42
39.973295,116.334217,0,289,39974.4533217593,2009-06-10,10:52:47
39.973271,116.334213,0,288,39974.4533796296,2009-06-10,10:52:52
39.973337,116.334301,0,283,39974.4534375,2009-06-10,10:52:57
39.973367,116.334329,0,280,39974.4534953704,2009-06-10,10:53:02
39.973365,116.334301,0,278,39974.4535532407,2009-06-10,10:53:07
39.973363,116.334283,0,275,39974.4536111111,2009-06-10,10:53:12
39.973369,116.334269,0,274,39974.4536689815,2009-06-10,10:53:17
39.973369,116.334269,0,274,39974.4537037037,2009-06-10,10:53:20
39.973375,116.334267,0,274,39974.4537268518,2009-06-10,10:53:22
39.973391,116.334283,0,273,39974.4537847222,2009-06-10,10:53:27
39.973391,116.334283,0,273,39974.4538194444,2009-06-10,10:53:30
39.973396,116.334287,0,274,39974.4538425926,2009-06-10,10:53:32
39.973389,116.334298,0,274,39974.453900463,2009-06-10,10:53:37
39.973379,116.334284,0,273,39974.4539583333,2009-06-10,10:53:42
39.973377,116.334282,0,274,39974.4540162037,2009-06-10,10:53:47
39.973372,116.334286,0,269,39974.4540740741,2009-06-10,10:53:52
39.97337,116.334286,0,269,39974.4541319444,2009-06-10,10:53:57
39.97337,116.334286,0,269,39974.4541666667,2009-06-10,10:54:00
39.973369,116.334294,0,269,39974.4541898148,2009-06-10,10:54:02
39.973376,116.33434,0,267,39974.4542476852,2009-06-10,10:54:07
39.973372,116.334351,0,267,39974.4543055556,2009-06-10,10:54:12
39.973372,116.334351,0,267,39974.4543402778,2009-06-10,10:54:15
39.973374,116.334352,0,264,39974.4543634259,2009-06-10,10:54:17
39.973342,116.33434,0,265,39974.4544212963,2009-06-10,10:54:22
39.973342,116.33434,0,265,39974.4544560185,2009-06-10,10:54:25
39.973345,116.334337,0,264,39974.4544791667,2009-06-10,10:54:27
39.973361,116.334302,0,263,39974.454537037,2009-06-10,10:54:32
39.973362,116.334264,0,263,39974.4545949074,2009-06-10,10:54:37
39.973367,116.334245,0,263,39974.4546527778,2009-06-10,10:54:42
39.973367,116.334245,0,263,39974.4546875,2009-06-10,10:54:45
39.973372,116.334238,0,263,39974.4547106481,2009-06-10,10:54:47
39.973385,116.334189,0,263,39974.4547685185,2009-06-10,10:54:52
39.973382,116.33411,0,263,39974.4548263889,2009-06-10,10:54:57
39.973376,116.334062,0,263,39974.4548842593,2009-06-10,10:55:02
39.973419,116.333987,0,263,39974.4549421296,2009-06-10,10:55:07
39.973463,116.333972,0,263,39974.455,2009-06-10,10:55:12
39.97347,116.334018,0,262,39974.4550578704,2009-06-10,10:55:17
39.973434,116.33407,0,261,39974.4551157407,2009-06-10,10:55:22
39.97336,116.334144,0,261,39974.4551736111,2009-06-10,10:55:27
39.973358,116.334126,0,261,39974.4552314815,2009-06-10,10:55:32
39.973364,116.334138,0,262,39974.4552893518,2009-06-10,10:55:37
39.973386,116.334104,0,261,39974.4553472222,2009-06-10,10:55:42
39.973425,116.334046,0,260,39974.4554050926,2009-06-10,10:55:47
39.973425,116.334046,0,260,39974.4554398148,2009-06-10,10:55:50
39.973425,116.334054,0,260,39974.455462963,2009-06-10,10:55:52
39.97342,116.334032,0,259,39974.4555208333,2009-06-10,10:55:57
39.973421,116.333993,0,259,39974.4555787037,2009-06-10,10:56:02
39.973431,116.334019,0,258,39974.4556365741,2009-06-10,10:56:07
39.973432,116.334021,0,258,39974.4556944444,2009-06-10,10:56:12
39.973432,116.334021,0,258,39974.4557291667,2009-06-10,10:56:15
39.973429,116.33402,0,258,39974.4557523148,2009-06-10,10:56:17
39.973448,116.334061,0,256,39974.4558101852,2009-06-10,10:56:22
39.973468,116.334107,0,256,39974.4558680556,2009-06-10,10:56:27
39.973479,116.334099,0,256,39974.4559259259,2009-06-10,10:56:32
39.973473,116.334072,0,257,39974.4559837963,2009-06-10,10:56:37
39.973442,116.334064,0,256,39974.4560416667,2009-06-10,10:56:42
39.973442,116.334064,0,256,39974.4560763889,2009-06-10,10:56:45
39.973442,116.334061,0,256,39974.456099537,2009-06-10,10:56:47
39.973448,116.334038,0,255,39974.4561574074,2009-06-10,10:56:52
39.97343,116.334029,0,256,39974.4562152778,2009-06-10,10:56:57
39.97343,116.334029,0,256,39974.45625,2009-06-10,10:57:00
39.973422,116.334031,0,256,39974.4562731481,2009-06-10,10:57:02
39.973421,116.334102,0,258,39974.4563310185,2009-06-10,10:57:07
39.973418,116.334108,0,258,39974.4563888889,2009-06-10,10:57:12
39.973418,116.334108,0,258,39974.4564236111,2009-06-10,10:57:15
39.973416,116.334112,0,258,39974.4564467593,2009-06-10,10:57:17
39.973394,116.33415,0,256,39974.4565046296,2009-06-10,10:57:22
39.97339,116.334231,0,255,39974.4565625,2009-06-10,10:57:27
39.973374,116.334272,0,255,39974.4566203704,2009-06-10,10:57:32
39.973378,116.334279,0,257,39974.4566782407,2009-06-10,10:57:37
39.973374,116.334277,0,257,39974.4567361111,2009-06-10,10:57:42
39.973376,116.334279,0,257,39974.4567939815,2009-06-10,10:57:47
39.973376,116.334279,0,257,39974.4568287037,2009-06-10,10:57:50
39.973372,116.334271,0,257,39974.4568518519,2009-06-10,10:57:52
39.97336,116.334245,0,256,39974.4569097222,2009-06-10,10:57:57
39.973344,116.334229,0,255,39974.4569675926,2009-06-10,10:58:02
39.973336,116.334218,0,256,39974.457025463,2009-06-10,10:58:07
39.973357,116.334201,0,256,39974.4570833333,2009-06-10,10:58:12
39.973364,116.334195,0,256,39974.4571412037,2009-06-10,10:58:17
39.973364,116.334195,0,256,39974.4571759259,2009-06-10,10:58:20
39.973365,116.334192,0,256,39974.4571990741,2009-06-10,10:58:22
39.973355,116.334146,0,254,39974.4572569444,2009-06-10,10:58:27
39.97334,116.334113,0,249,39974.4573148148,2009-06-10,10:58:32
39.97334,116.334113,0,249,39974.457349537,2009-06-10,10:58:35
39.973338,116.334107,0,249,39974.4573726852,2009-06-10,10:58:37
39.973366,116.334102,0,250,39974.4574305556,2009-06-10,10:58:42
39.973383,116.334143,0,250,39974.4574884259,2009-06-10,10:58:47
39.973386,116.334151,0,250,39974.4575462963,2009-06-10,10:58:52
39.973386,116.334151,0,250,39974.4575810185,2009-06-10,10:58:55
39.973391,116.334146,0,251,39974.4576041667,2009-06-10,10:58:57
39.973393,116.334161,0,251,39974.457662037,2009-06-10,10:59:02
39.973374,116.334169,0,250,39974.4577199074,2009-06-10,10:59:07
39.97337,116.334178,0,252,39974.4577777778,2009-06-10,10:59:12
39.973353,116.334223,0,256,39974.4578356481,2009-06-10,10:59:17
39.97331,116.334263,0,257,39974.4578935185,2009-06-10,10:59:22
39.973283,116.334279,0,260,39974.4579513889,2009-06-10,10:59:27
39.973286,116.334295,0,258,39974.4580092593,2009-06-10,10:59:32
39.973295,116.3343,0,258,39974.4580671296,2009-06-10,10:59:37
39.973295,116.3343,0,258,39974.4581018519,2009-06-10,10:59:40
39.973291,116.334299,0,258,39974.458125,2009-06-10,10:59:42
39.973307,116.334288,0,259,39974.4581828704,2009-06-10,10:59:47
39.973338,116.334324,0,259,39974.4582407407,2009-06-10,10:59:52
39.973342,116.334309,0,260,39974.4582986111,2009-06-10,10:59:57
39.973331,116.334264,0,259,39974.4583564815,2009-06-10,11:00:02
39.97333,116.334235,0,257,39974.4584143519,2009-06-10,11:00:07
39.973338,116.334214,0,256,39974.4584722222,2009-06-10,11:00:12
39.973345,116.334202,0,256,39974.4585300926,2009-06-10,11:00:17
39.973345,116.334174,0,256,39974.458587963,2009-06-10,11:00:22
39.973345,116.334174,0,256,39974.4586226852,2009-06-10,11:00:25
39.973337,116.334181,0,255,39974.4586458333,2009-06-10,11:00:27
39.973319,116.334205,0,257,39974.4587037037,2009-06-10,11:00:32
39.973331,116.334221,0,259,39974.4587615741,2009-06-10,11:00:37
39.973325,116.334222,0,259,39974.4588194444,2009-06-10,11:00:42
39.973322,116.334223,0,259,39974.4588773148,2009-06-10,11:00:47
39.973327,116.334221,0,259,39974.4589351852,2009-06-10,11:00:52
39.973327,116.334221,0,259,39974.4589699074,2009-06-10,11:00:55
39.973332,116.334216,0,259,39974.4589930556,2009-06-10,11:00:57
39.973316,116.334197,0,258,39974.4590509259,2009-06-10,11:01:02
39.973294,116.334183,0,258,39974.4591087963,2009-06-10,11:01:07
39.973274,116.33424,0,259,39974.4591666667,2009-06-10,11:01:12
39.973256,116.334294,0,259,39974.459224537,2009-06-10,11:01:17
39.973247,116.334326,0,259,39974.4592824074,2009-06-10,11:01:22
39.973239,116.334336,0,259,39974.4593402778,2009-06-10,11:01:27
39.973263,116.334309,0,259,39974.4593981481,2009-06-10,11:01:32
39.973263,116.334309,0,259,39974.4594328704,2009-06-10,11:01:35
39.973268,116.334309,0,259,39974.4594560185,2009-06-10,11:01:37
39.973318,116.334222,0,259,39974.4595138889,2009-06-10,11:01:42
39.973347,116.334164,0,258,39974.4595717593,2009-06-10,11:01:47
39.973359,116.334103,0,258,39974.4596296296,2009-06-10,11:01:52
39.973476,116.334008,0,258,39974.4596875,2009-06-10,11:01:57
39.973476,116.333983,0,258,39974.4597453704,2009-06-10,11:02:02
39.973438,116.333948,0,258,39974.4598032407,2009-06-10,11:02:07
39.97345,116.333901,0,258,39974.4598611111,2009-06-10,11:02:12
39.973495,116.333865,0,258,39974.4599189815,2009-06-10,11:02:17
39.973446,116.333845,0,258,39974.4599768519,2009-06-10,11:02:22
39.973446,116.333845,0,258,39974.4600115741,2009-06-10,11:02:25
39.973448,116.333849,0,258,39974.4600347222,2009-06-10,11:02:27
39.973464,116.33384,0,258,39974.4600925926,2009-06-10,11:02:32
39.973464,116.333831,0,258,39974.460150463,2009-06-10,11:02:37
39.973466,116.333845,0,258,39974.4602083333,2009-06-10,11:02:42
39.9735,116.333831,0,258,39974.4602662037,2009-06-10,11:02:47
39.973535,116.333786,0,258,39974.4603240741,2009-06-10,11:02:52
39.973511,116.333777,0,258,39974.4603819444,2009-06-10,11:02:57
39.973526,116.333754,0,258,39974.4604398148,2009-06-10,11:03:02
39.973526,116.333754,0,258,39974.460474537,2009-06-10,11:03:05
39.973529,116.333747,0,257,39974.4604976852,2009-06-10,11:03:07
39.97351,116.333761,0,257,39974.4605555556,2009-06-10,11:03:12
39.973476,116.333757,0,256,39974.4606134259,2009-06-10,11:03:17
39.973479,116.333761,0,256,39974.4606712963,2009-06-10,11:03:22
39.973485,116.333761,0,256,39974.4607291667,2009-06-10,11:03:27
39.973485,116.333761,0,256,39974.4607638889,2009-06-10,11:03:30
39.973483,116.333765,0,256,39974.460787037,2009-06-10,11:03:32
39.97347,116.333775,0,256,39974.4608449074,2009-06-10,11:03:37
39.973463,116.333799,0,255,39974.4609027778,2009-06-10,11:03:42
39.973466,116.333808,0,253,39974.4609606481,2009-06-10,11:03:47
39.973491,116.333853,0,252,39974.4610185185,2009-06-10,11:03:52
39.973474,116.333907,0,251,39974.4610763889,2009-06-10,11:03:57
39.973429,116.333964,0,250,39974.4611342593,2009-06-10,11:04:02
39.973404,116.334018,0,249,39974.4611921296,2009-06-10,11:04:07
39.973373,116.334045,0,248,39974.46125,2009-06-10,11:04:12
39.973366,116.334079,0,247,39974.4613078704,2009-06-10,11:04:17
39.973345,116.334343,0,242,39974.4636805556,2009-06-10,11:07:42
39.97331,116.334428,0,239,39974.4637384259,2009-06-10,11:07:47
39.973304,116.334494,0,236,39974.4637962963,2009-06-10,11:07:52
39.97332,116.334439,0,233,39974.4638541667,2009-06-10,11:07:57
39.973342,116.334337,0,231,39974.463912037,2009-06-10,11:08:02
39.97338,116.33423,0,228,39974.4639699074,2009-06-10,11:08:07
39.973424,116.334158,0,224,39974.4640277778,2009-06-10,11:08:12
39.973442,116.334074,0,222,39974.4640856481,2009-06-10,11:08:17
39.973458,116.334071,0,222,39974.4641435185,2009-06-10,11:08:22
39.973452,116.334005,0,221,39974.4642013889,2009-06-10,11:08:27
39.973442,116.333976,0,221,39974.4642592593,2009-06-10,11:08:32
39.973442,116.333976,0,221,39974.4642939815,2009-06-10,11:08:35
39.973436,116.333971,0,221,39974.4643171296,2009-06-10,11:08:37
39.973426,116.333946,0,221,39974.464375,2009-06-10,11:08:42
39.973426,116.333946,0,221,39974.4644097222,2009-06-10,11:08:45
39.97343,116.333944,0,221,39974.4644328704,2009-06-10,11:08:47
39.9734,116.333944,0,222,39974.4644907407,2009-06-10,11:08:52
39.973373,116.333938,0,223,39974.4645486111,2009-06-10,11:08:57
39.973386,116.333819,0,222,39974.4646064815,2009-06-10,11:09:02
39.973403,116.333765,0,221,39974.4646643519,2009-06-10,11:09:07
39.973417,116.333791,0,220,39974.4647222222,2009-06-10,11:09:12
39.973427,116.333819,0,219,39974.4647800926,2009-06-10,11:09:17
39.973404,116.333806,0,217,39974.464837963,2009-06-10,11:09:22
39.973404,116.333806,0,217,39974.4648726852,2009-06-10,11:09:25
39.973406,116.333805,0,217,39974.4648958333,2009-06-10,11:09:27
39.973355,116.333916,0,218,39974.4649537037,2009-06-10,11:09:32
39.973359,116.334012,0,219,39974.4650115741,2009-06-10,11:09:37
39.973359,116.334012,0,219,39974.4650462963,2009-06-10,11:09:40
39.973351,116.33402,0,219,39974.4650694444,2009-06-10,11:09:42
39.973325,116.334016,0,221,39974.4651273148,2009-06-10,11:09:47
39.973338,116.333973,0,222,39974.4651851852,2009-06-10,11:09:52
39.973366,116.333982,0,224,39974.4652430556,2009-06-10,11:09:57
39.973395,116.333972,0,225,39974.4653009259,2009-06-10,11:10:02
39.973444,116.33402,0,226,39974.4653587963,2009-06-10,11:10:07
39.973449,116.334081,0,224,39974.4654166667,2009-06-10,11:10:12
39.973443,116.334029,0,222,39974.465474537,2009-06-10,11:10:17
39.973458,116.334025,0,223,39974.4655324074,2009-06-10,11:10:22
39.973466,116.333984,0,224,39974.4655902778,2009-06-10,11:10:27
39.973463,116.334019,0,223,39974.4656481481,2009-06-10,11:10:32
39.973468,116.334005,0,224,39974.4657060185,2009-06-10,11:10:37
39.973346,116.334092,0,225,39974.4657638889,2009-06-10,11:10:42
39.973298,116.334115,0,226,39974.4658217593,2009-06-10,11:10:47
39.973244,116.334125,0,226,39974.4658796296,2009-06-10,11:10:52
39.973224,116.334169,0,225,39974.4659375,2009-06-10,11:10:57
39.973235,116.334145,0,224,39974.4659953704,2009-06-10,11:11:02
39.973263,116.334102,0,224,39974.4660532407,2009-06-10,11:11:07
39.97328,116.334092,0,224,39974.4661111111,2009-06-10,11:11:12
39.973355,116.334133,0,224,39974.4661689815,2009-06-10,11:11:17
39.973414,116.334103,0,224,39974.4662268519,2009-06-10,11:11:22
39.973506,116.334033,0,224,39974.4662847222,2009-06-10,11:11:27
39.973539,116.333988,0,224,39974.4663425926,2009-06-10,11:11:32
39.973489,116.33399,0,225,39974.466400463,2009-06-10,11:11:37
39.97351,116.333987,0,225,39974.4664583333,2009-06-10,11:11:42
39.973576,116.333928,0,226,39974.4665162037,2009-06-10,11:11:47
39.97356,116.333912,0,226,39974.4665740741,2009-06-10,11:11:52
39.973559,116.33387,0,226,39974.4666319444,2009-06-10,11:11:57
39.973542,116.333797,0,226,39974.4666898148,2009-06-10,11:12:02
39.973502,116.333712,0,225,39974.4667476852,2009-06-10,11:12:07
39.97348,116.333683,0,225,39974.4668055556,2009-06-10,11:12:12
39.973459,116.333762,0,224,39974.4668634259,2009-06-10,11:12:17
39.973395,116.333838,0,224,39974.4669212963,2009-06-10,11:12:22
39.973383,116.33386,0,224,39974.4669791667,2009-06-10,11:12:27
39.973363,116.3339,0,223,39974.467037037,2009-06-10,11:12:32
39.973347,116.333918,0,223,39974.4670949074,2009-06-10,11:12:37
39.973357,116.33395,0,223,39974.4671527778,2009-06-10,11:12:42
39.973317,116.334003,0,223,39974.4672106481,2009-06-10,11:12:47
39.973337,116.333996,0,223,39974.4672685185,2009-06-10,11:12:52
39.973348,116.333989,0,223,39974.4673263889,2009-06-10,11:12:57
39.973363,116.333965,0,223,39974.4673842593,2009-06-10,11:13:02
39.973359,116.333909,0,223,39974.4674421296,2009-06-10,11:13:07
39.973362,116.333893,0,223,39974.4675,2009-06-10,11:13:12
39.973362,116.333893,0,223,39974.4675347222,2009-06-10,11:13:15
39.973363,116.333888,0,223,39974.4675578704,2009-06-10,11:13:17
39.973343,116.333852,0,223,39974.4676157407,2009-06-10,11:13:22
39.973321,116.333818,0,223,39974.4676736111,2009-06-10,11:13:27
39.973315,116.3339,0,223,39974.4677314815,2009-06-10,11:13:32
39.973321,116.333935,0,223,39974.4677893519,2009-06-10,11:13:37
39.973351,116.334077,0,223,39974.4678472222,2009-06-10,11:13:42
39.973367,116.334022,0,223,39974.4679050926,2009-06-10,11:13:47
39.97333,116.334026,0,223,39974.467962963,2009-06-10,11:13:52
39.97334,116.33397,0,223,39974.4680208333,2009-06-10,11:13:57
39.973323,116.334008,0,223,39974.4680787037,2009-06-10,11:14:02
39.973292,116.33406,0,223,39974.4681365741,2009-06-10,11:14:07
39.973278,116.334171,0,223,39974.4681944444,2009-06-10,11:14:12
39.973239,116.334247,0,223,39974.4682523148,2009-06-10,11:14:17
39.973242,116.334228,0,222,39974.4683101852,2009-06-10,11:14:22
39.973302,116.334163,0,222,39974.4683680556,2009-06-10,11:14:27
39.973329,116.334129,0,223,39974.4684259259,2009-06-10,11:14:32
39.973306,116.334155,0,223,39974.4684837963,2009-06-10,11:14:37
39.973279,116.334023,0,223,39974.4685416667,2009-06-10,11:14:42
39.97331,116.333891,0,223,39974.468599537,2009-06-10,11:14:47
39.973308,116.333829,0,223,39974.4686574074,2009-06-10,11:14:52
39.973229,116.333818,0,224,39974.4687152778,2009-06-10,11:14:57
39.973222,116.333838,0,224,39974.4687731481,2009-06-10,11:15:02
39.973287,116.333968,0,224,39974.4688310185,2009-06-10,11:15:07
39.973314,116.333999,0,224,39974.4688888889,2009-06-10,11:15:12
39.973333,116.334069,0,224,39974.4689467593,2009-06-10,11:15:17
39.973325,116.334127,0,224,39974.4690046296,2009-06-10,11:15:22
39.973303,116.334212,0,223,39974.4690625,2009-06-10,11:15:27
39.973319,116.334148,0,223,39974.4691203704,2009-06-10,11:15:32
39.973342,116.334127,0,223,39974.4691782407,2009-06-10,11:15:37
39.973342,116.334127,0,223,39974.469212963,2009-06-10,11:15:40
39.973348,116.334129,0,223,39974.4692361111,2009-06-10,11:15:42
39.973366,116.33413,0,223,39974.4692939815,2009-06-10,11:15:47
39.973398,116.334118,0,223,39974.4693518518,2009-06-10,11:15:52
39.973411,116.334112,0,223,39974.4694097222,2009-06-10,11:15:57
39.973442,116.333966,0,223,39974.4694675926,2009-06-10,11:16:02
39.973429,116.33382,0,223,39974.469525463,2009-06-10,11:16:07
39.973382,116.334107,0,223,39974.4718402778,2009-06-10,11:19:27
39.973336,116.334179,0,223,39974.4718981481,2009-06-10,11:19:32
39.973307,116.334231,0,223,39974.4719560185,2009-06-10,11:19:37
39.973341,116.334238,0,223,39974.4720138889,2009-06-10,11:19:42
39.973341,116.334238,0,223,39974.4720486111,2009-06-10,11:19:45
39.973349,116.334238,0,223,39974.4720717593,2009-06-10,11:19:47
39.973348,116.334226,0,223,39974.4721296296,2009-06-10,11:19:52
39.973385,116.334121,0,223,39974.4721875,2009-06-10,11:19:57
39.973416,116.334084,0,223,39974.4722453704,2009-06-10,11:20:02
39.973445,116.333964,0,223,39974.4723032407,2009-06-10,11:20:07
39.973422,116.333913,0,223,39974.4723611111,2009-06-10,11:20:12
39.973396,116.333936,0,223,39974.4724189815,2009-06-10,11:20:17
39.973355,116.334017,0,222,39974.4724768519,2009-06-10,11:20:22
39.973298,116.334107,0,222,39974.4725347222,2009-06-10,11:20:27
39.973321,116.334101,0,222,39974.4725925926,2009-06-10,11:20:32
39.973402,116.334145,0,223,39974.472650463,2009-06-10,11:20:37
39.973451,116.334158,0,223,39974.4727083333,2009-06-10,11:20:42
39.97346,116.334153,0,222,39974.4727662037,2009-06-10,11:20:47
39.973457,116.334123,0,221,39974.4728240741,2009-06-10,11:20:52
39.973429,116.334089,0,222,39974.4728819444,2009-06-10,11:20:57
39.973471,116.334094,0,222,39974.4729398148,2009-06-10,11:21:02
39.973596,116.33408,0,222,39974.4729976852,2009-06-10,11:21:07
39.973676,116.334077,0,223,39974.4730555556,2009-06-10,11:21:12
39.973694,116.333987,0,224,39974.4731134259,2009-06-10,11:21:17
39.9737,116.33395,0,224,39974.4731712963,2009-06-10,11:21:22
39.9737,116.33395,0,224,39974.4732060185,2009-06-10,11:21:25
39.973693,116.33395,0,225,39974.4732291667,2009-06-10,11:21:27
39.973666,116.333963,0,225,39974.473287037,2009-06-10,11:21:32
39.973667,116.333972,0,225,39974.4733449074,2009-06-10,11:21:37
39.973645,116.333973,0,225,39974.4734027778,2009-06-10,11:21:42
39.973589,116.333993,0,224,39974.4734606481,2009-06-10,11:21:47
39.973589,116.333993,0,224,39974.4734953704,2009-06-10,11:21:50
39.973589,116.333998,0,224,39974.4735185185,2009-06-10,11:21:52
39.973587,116.333973,0,224,39974.4735763889,2009-06-10,11:21:57
39.973603,116.333975,0,223,39974.4736342593,2009-06-10,11:22:02
39.973601,116.33399,0,223,39974.4736921296,2009-06-10,11:22:07
39.973555,116.333999,0,223,39974.47375,2009-06-10,11:22:12
39.973557,116.334033,0,223,39974.4738078704,2009-06-10,11:22:17
39.973564,116.334045,0,223,39974.4738657407,2009-06-10,11:22:22
39.97357,116.334054,0,223,39974.4739236111,2009-06-10,11:22:27
39.973554,116.334063,0,223,39974.4739814815,2009-06-10,11:22:32
39.973534,116.334067,0,223,39974.4740393519,2009-06-10,11:22:37
39.97353,116.334005,0,223,39974.4740972222,2009-06-10,11:22:42
39.973526,116.333984,0,223,39974.4741550926,2009-06-10,11:22:47
39.973492,116.333936,0,223,39974.474212963,2009-06-10,11:22:52
39.973457,116.33391,0,223,39974.4742708333,2009-06-10,11:22:57
39.973428,116.333946,0,223,39974.4743287037,2009-06-10,11:23:02
39.973443,116.334043,0,225,39974.4743865741,2009-06-10,11:23:07
39.973445,116.333972,0,226,39974.4744444444,2009-06-10,11:23:12
39.973404,116.33393,0,225,39974.4745023148,2009-06-10,11:23:17
39.973407,116.333895,0,225,39974.4745601852,2009-06-10,11:23:22
39.973402,116.333929,0,223,39974.4746180556,2009-06-10,11:23:27
39.973424,116.33398,0,224,39974.4746759259,2009-06-10,11:23:32
39.973376,116.334133,0,224,39974.4747337963,2009-06-10,11:23:37
39.973348,116.334205,0,224,39974.4747916667,2009-06-10,11:23:42
39.973333,116.334263,0,224,39974.474849537,2009-06-10,11:23:47
39.973312,116.33428,0,223,39974.4749074074,2009-06-10,11:23:52
39.973319,116.334245,0,223,39974.4749652778,2009-06-10,11:23:57
39.973328,116.334205,0,223,39974.4750231481,2009-06-10,11:24:02
39.973407,116.334085,0,223,39974.4750810185,2009-06-10,11:24:07
39.973502,116.333952,0,223,39974.4751388889,2009-06-10,11:24:12
39.973478,116.334242,0,206,39974.4779166667,2009-06-10,11:28:12
39.973443,116.334314,0,200,39974.477974537,2009-06-10,11:28:17
39.973382,116.334356,0,198,39974.4780324074,2009-06-10,11:28:22
39.973385,116.33436,0,198,39974.4780902778,2009-06-10,11:28:27
39.973385,116.33436,0,198,39974.478125,2009-06-10,11:28:30
39.973389,116.334358,0,198,39974.4781481481,2009-06-10,11:28:32
39.973387,116.334347,0,198,39974.4782060185,2009-06-10,11:28:37
39.973455,116.334235,0,199,39974.4782638889,2009-06-10,11:28:42
39.973505,116.33417,0,199,39974.4783217593,2009-06-10,11:28:47
39.973548,116.334123,0,199,39974.4783796296,2009-06-10,11:28:52
39.973627,116.334087,0,200,39974.4784375,2009-06-10,11:28:57
39.973637,116.334062,0,200,39974.4784953704,2009-06-10,11:29:02
39.973642,116.33402,0,200,39974.4785532407,2009-06-10,11:29:07
39.973647,116.333967,0,200,39974.4786111111,2009-06-10,11:29:12
39.973662,116.333946,0,200,39974.4786689815,2009-06-10,11:29:17
39.973676,116.333948,0,199,39974.4787268518,2009-06-10,11:29:22
39.973691,116.333949,0,198,39974.4787847222,2009-06-10,11:29:27
39.9737,116.334012,0,192,39974.4788425926,2009-06-10,11:29:32
39.973728,116.334034,0,184,39974.478900463,2009-06-10,11:29:37
39.973794,116.334123,0,181,39974.4789583333,2009-06-10,11:29:42
39.973826,116.334235,0,178,39974.4790162037,2009-06-10,11:29:47
39.973751,116.334178,0,175,39974.4790740741,2009-06-10,11:29:52
39.973739,116.334106,0,175,39974.4791319444,2009-06-10,11:29:57
39.973696,116.334046,0,173,39974.4791898148,2009-06-10,11:30:02
39.973629,116.334025,0,174,39974.4792476852,2009-06-10,11:30:07
39.973556,116.334031,0,174,39974.4793055556,2009-06-10,11:30:12
39.973541,116.334012,0,174,39974.4793634259,2009-06-10,11:30:17
39.973541,116.334012,0,174,39974.4793981481,2009-06-10,11:30:20
39.973549,116.33401,0,174,39974.4794212963,2009-06-10,11:30:22
39.973531,116.334018,0,175,39974.4794791667,2009-06-10,11:30:27
39.973473,116.333992,0,178,39974.479537037,2009-06-10,11:30:32
39.973461,116.333967,0,181,39974.4795949074,2009-06-10,11:30:37
39.97344,116.33397,0,181,39974.4796527778,2009-06-10,11:30:42
39.973414,116.333929,0,182,39974.4797106481,2009-06-10,11:30:47
39.973365,116.333908,0,182,39974.4797685185,2009-06-10,11:30:52
39.973363,116.333869,0,181,39974.4798263889,2009-06-10,11:30:57
39.973344,116.333867,0,181,39974.4798842593,2009-06-10,11:31:02
39.973343,116.333826,0,181,39974.4799421296,2009-06-10,11:31:07
39.973351,116.333789,0,181,39974.48,2009-06-10,11:31:12
39.97336,116.333791,0,177,39974.4800578704,2009-06-10,11:31:17
39.973338,116.333792,0,176,39974.4801157407,2009-06-10,11:31:22
39.973327,116.333779,0,175,39974.4801736111,2009-06-10,11:31:27
39.973282,116.333796,0,174,39974.4802314815,2009-06-10,11:31:32
39.973248,116.333827,0,174,39974.4802893519,2009-06-10,11:31:37
39.973256,116.333838,0,173,39974.4803472222,2009-06-10,11:31:42
39.973273,116.333837,0,173,39974.4804050926,2009-06-10,11:31:47
39.973324,116.333797,0,173,39974.480462963,2009-06-10,11:31:52
39.973324,116.333797,0,173,39974.4804976852,2009-06-10,11:31:55
39.973325,116.333792,0,174,39974.4805208333,2009-06-10,11:31:57
39.973306,116.333798,0,173,39974.4805787037,2009-06-10,11:32:02
39.973295,116.333809,0,170,39974.4806365741,2009-06-10,11:32:07
39.973285,116.333823,0,168,39974.4806944444,2009-06-10,11:32:12
39.973447,116.333826,0,156,39974.483587963,2009-06-10,11:36:22
39.97358,116.333868,0,160,39974.4836458333,2009-06-10,11:36:27
39.973611,116.333831,0,164,39974.4837037037,2009-06-10,11:36:32
39.973618,116.333775,0,164,39974.4837615741,2009-06-10,11:36:37
39.973645,116.333784,0,161,39974.4838194444,2009-06-10,11:36:42
39.973586,116.33382,0,158,39974.4838773148,2009-06-10,11:36:47
39.97355,116.333807,0,157,39974.4839351852,2009-06-10,11:36:52
39.973519,116.333746,0,155,39974.4839930556,2009-06-10,11:36:57
39.973555,116.33362,0,154,39974.4840509259,2009-06-10,11:37:02
39.973568,116.33355,0,154,39974.4841087963,2009-06-10,11:37:07
39.973528,116.333626,0,155,39974.4841666667,2009-06-10,11:37:12
39.9735,116.333657,0,158,39974.484224537,2009-06-10,11:37:17
39.973469,116.333648,0,159,39974.4842824074,2009-06-10,11:37:22
39.973443,116.33364,0,161,39974.4843402778,2009-06-10,11:37:27
39.973439,116.333629,0,161,39974.4843981481,2009-06-10,11:37:32
39.973422,116.333673,0,161,39974.4844560185,2009-06-10,11:37:37
39.973402,116.333786,0,160,39974.4845138889,2009-06-10,11:37:42
39.973378,116.333889,0,158,39974.4845717593,2009-06-10,11:37:47
39.973436,116.333834,0,157,39974.4846296296,2009-06-10,11:37:52
39.973418,116.333864,0,155,39974.4846875,2009-06-10,11:37:57
39.973411,116.333824,0,157,39974.4847453704,2009-06-10,11:38:02
39.973374,116.33384,0,157,39974.4848032407,2009-06-10,11:38:07
39.973341,116.333835,0,155,39974.4848611111,2009-06-10,11:38:12
39.973321,116.333816,0,149,39974.4849189815,2009-06-10,11:38:17
39.973294,116.333821,0,143,39974.4849768518,2009-06-10,11:38:22
39.973235,116.33385,0,139,39974.4850347222,2009-06-10,11:38:27
39.973215,116.333862,0,135,39974.4850925926,2009-06-10,11:38:32
39.973248,116.333714,0,131,39974.485150463,2009-06-10,11:38:37
39.973296,116.333786,0,132,39974.4852083333,2009-06-10,11:38:42
39.973374,116.333763,0,133,39974.4852662037,2009-06-10,11:38:47
39.973446,116.33373,0,133,39974.4853240741,2009-06-10,11:38:52
39.973427,116.33373,0,132,39974.4853819444,2009-06-10,11:38:57
39.973401,116.333706,0,130,39974.4854398148,2009-06-10,11:39:02
39.973358,116.333772,0,126,39974.4854976852,2009-06-10,11:39:07
39.973364,116.333778,0,125,39974.4855555556,2009-06-10,11:39:12
39.973364,116.333778,0,125,39974.4855902778,2009-06-10,11:39:15
39.973364,116.333785,0,125,39974.4856134259,2009-06-10,11:39:17
39.973301,116.333806,0,124,39974.4856712963,2009-06-10,11:39:22
39.973198,116.333818,0,123,39974.4857291667,2009-06-10,11:39:27
39.973192,116.333789,0,123,39974.485787037,2009-06-10,11:39:32
39.973186,116.333774,0,124,39974.4858449074,2009-06-10,11:39:37
39.973186,116.333774,0,124,39974.4858796296,2009-06-10,11:39:40
39.97318,116.333766,0,124,39974.4859027778,2009-06-10,11:39:42
39.973161,116.333773,0,124,39974.4859606481,2009-06-10,11:39:47
39.973152,116.333775,0,124,39974.4860185185,2009-06-10,11:39:52
39.973152,116.333775,0,124,39974.4860532407,2009-06-10,11:39:55
39.973144,116.333768,0,124,39974.4860763889,2009-06-10,11:39:57
39.973039,116.333825,0,125,39974.4861342593,2009-06-10,11:40:02
39.973007,116.333801,0,125,39974.4861921296,2009-06-10,11:40:07
39.973075,116.333742,0,125,39974.48625,2009-06-10,11:40:12
39.973111,116.333655,0,125,39974.4863078704,2009-06-10,11:40:17
39.973044,116.333596,0,125,39974.4863657407,2009-06-10,11:40:22
39.973072,116.333567,0,126,39974.4864236111,2009-06-10,11:40:27
39.973026,116.333601,0,126,39974.4864814815,2009-06-10,11:40:32
39.973067,116.333666,0,126,39974.4865393518,2009-06-10,11:40:37
39.973085,116.333653,0,126,39974.4865972222,2009-06-10,11:40:42
39.973044,116.333612,0,126,39974.4866550926,2009-06-10,11:40:47
39.973049,116.333557,0,127,39974.486712963,2009-06-10,11:40:52
39.973001,116.333593,0,126,39974.4867708333,2009-06-10,11:40:57
39.972983,116.333587,0,127,39974.4868287037,2009-06-10,11:41:02
39.972996,116.333631,0,126,39974.4868865741,2009-06-10,11:41:07
39.973028,116.333646,0,126,39974.4869444444,2009-06-10,11:41:12
39.973115,116.33379,0,130,39974.4870023148,2009-06-10,11:41:17
39.973229,116.333834,0,134,39974.4870601852,2009-06-10,11:41:22
39.973315,116.333932,0,139,39974.4871180556,2009-06-10,11:41:27
39.97333,116.333992,0,142,39974.4871759259,2009-06-10,11:41:32
39.973332,116.333963,0,145,39974.4872337963,2009-06-10,11:41:37
39.973342,116.333959,0,146,39974.4872916667,2009-06-10,11:41:42
39.973367,116.333872,0,151,39974.487349537,2009-06-10,11:41:47
39.973353,116.333838,0,152,39974.4874074074,2009-06-10,11:41:52
39.973323,116.333819,0,155,39974.4874652778,2009-06-10,11:41:57
39.973303,116.333793,0,157,39974.4875231481,2009-06-10,11:42:02
39.973308,116.333705,0,158,39974.4875810185,2009-06-10,11:42:07
39.973327,116.333679,0,157,39974.4876388889,2009-06-10,11:42:12
39.973386,116.333714,0,157,39974.4876967593,2009-06-10,11:42:17
39.973391,116.333755,0,156,39974.4877546296,2009-06-10,11:42:22
39.973388,116.333782,0,157,39974.4878125,2009-06-10,11:42:27
39.973343,116.333845,0,158,39974.4878703704,2009-06-10,11:42:32
39.973237,116.33389,0,158,39974.4879282407,2009-06-10,11:42:37
39.973324,116.333971,0,159,39974.4879861111,2009-06-10,11:42:42
39.973344,116.334031,0,158,39974.4880439815,2009-06-10,11:42:47
39.973532,116.334139,0,157,39974.4881018519,2009-06-10,11:42:52
39.973543,116.334187,0,155,39974.4881597222,2009-06-10,11:42:57
39.973644,116.33424,0,154,39974.4882175926,2009-06-10,11:43:02
39.973658,116.334292,0,153,39974.488275463,2009-06-10,11:43:07
39.97365,116.334277,0,154,39974.4883333333,2009-06-10,11:43:12
39.973585,116.334182,0,155,39974.4883912037,2009-06-10,11:43:17
39.973587,116.334093,0,158,39974.4884490741,2009-06-10,11:43:22
39.973431,116.334006,0,164,39974.4885069444,2009-06-10,11:43:27
39.973371,116.33388,0,174,39974.4885648148,2009-06-10,11:43:32
39.97316,116.333911,0,171,39974.4886226852,2009-06-10,11:43:37
39.973219,116.333881,0,173,39974.4886805556,2009-06-10,11:43:42
39.973283,116.333863,0,174,39974.4887384259,2009-06-10,11:43:47
39.973091,116.33387,0,170,39974.4887962963,2009-06-10,11:43:52
39.973075,116.333839,0,170,39974.4888541667,2009-06-10,11:43:57
39.973029,116.333781,0,170,39974.488912037,2009-06-10,11:44:02
39.973099,116.333736,0,170,39974.4889699074,2009-06-10,11:44:07
39.973284,116.333721,0,169,39974.4890277778,2009-06-10,11:44:12
39.973319,116.33376,0,167,39974.4890856481,2009-06-10,11:44:17
39.973439,116.333894,0,161,39974.4891435185,2009-06-10,11:44:22
39.97349,116.333973,0,154,39974.4892013889,2009-06-10,11:44:27
39.973476,116.33405,0,145,39974.4892592593,2009-06-10,11:44:32
39.973506,116.334048,0,140,39974.4893171296,2009-06-10,11:44:37
39.973577,116.333992,0,134,39974.489375,2009-06-10,11:44:42
39.973626,116.334018,0,118,39974.4894328704,2009-06-10,11:44:47
39.973709,116.334099,0,94,39974.4894907407,2009-06-10,11:44:52
39.973831,116.334202,0,83,39974.4895486111,2009-06-10,11:44:57
39.973944,116.33424,0,85,39974.4896064815,2009-06-10,11:45:02
39.974022,116.334269,0,90,39974.4896643519,2009-06-10,11:45:07
39.974097,116.334267,0,96,39974.4897222222,2009-06-10,11:45:12
39.974136,116.33425,0,102,39974.4897800926,2009-06-10,11:45:17
39.974241,116.334224,0,107,39974.489837963,2009-06-10,11:45:22
39.974402,116.334275,0,106,39974.4898958333,2009-06-10,11:45:27
39.974416,116.334289,0,108,39974.4899537037,2009-06-10,11:45:32
39.974301,116.334309,0,106,39974.4900115741,2009-06-10,11:45:37
39.974232,116.334346,0,106,39974.4900694444,2009-06-10,11:45:42
39.974201,116.334354,0,107,39974.4901273148,2009-06-10,11:45:47
39.974136,116.334316,0,109,39974.4901851852,2009-06-10,11:45:52
39.973926,116.334309,0,109,39974.4902430556,2009-06-10,11:45:57
39.973721,116.334262,0,109,39974.4903009259,2009-06-10,11:46:02
39.973657,116.334202,0,110,39974.4903587963,2009-06-10,11:46:07
39.973745,116.334078,0,111,39974.4904166667,2009-06-10,11:46:12
39.973799,116.334034,0,111,39974.490474537,2009-06-10,11:46:17
39.973893,116.333965,0,111,39974.4905324074,2009-06-10,11:46:22
39.974011,116.333955,0,111,39974.4905902778,2009-06-10,11:46:27
39.974046,116.334016,0,111,39974.4906481481,2009-06-10,11:46:32
39.973478,116.334036,0,111,39974.4907060185,2009-06-10,11:46:37
39.973025,116.33401,0,111,39974.4907638889,2009-06-10,11:46:42
39.972989,116.334018,0,111,39974.4908217593,2009-06-10,11:46:47
39.972916,116.333999,0,112,39974.4908796296,2009-06-10,11:46:52
39.973015,116.333956,0,112,39974.4909375,2009-06-10,11:46:57
39.973035,116.333954,0,111,39974.4909953704,2009-06-10,11:47:02
39.973092,116.33398,0,111,39974.4910532407,2009-06-10,11:47:07
39.97299,116.333949,0,111,39974.4911111111,2009-06-10,11:47:12
39.972824,116.333908,0,112,39974.4911689815,2009-06-10,11:47:17
39.972782,116.333899,0,111,39974.4912268519,2009-06-10,11:47:22
39.972686,116.333836,0,111,39974.4912847222,2009-06-10,11:47:27
39.972873,116.333884,0,110,39974.4913425926,2009-06-10,11:47:32
39.972864,116.333884,0,109,39974.491400463,2009-06-10,11:47:37
39.972854,116.333907,0,108,39974.4914583333,2009-06-10,11:47:42
39.972864,116.333944,0,108,39974.4915162037,2009-06-10,11:47:47
39.97364,116.334062,0,107,39974.4915740741,2009-06-10,11:47:52
39.973664,116.333947,0,110,39974.4916319444,2009-06-10,11:47:57
39.973633,116.333923,0,111,39974.4916898148,2009-06-10,11:48:02
39.973679,116.333818,0,111,39974.4917476852,2009-06-10,11:48:07
39.973604,116.333754,0,111,39974.4918055556,2009-06-10,11:48:12
39.973619,116.333824,0,111,39974.4918634259,2009-06-10,11:48:17
39.973695,116.333846,0,110,39974.4919212963,2009-06-10,11:48:22
39.973649,116.333775,0,110,39974.4919791667,2009-06-10,11:48:27
39.973629,116.333786,0,110,39974.492037037,2009-06-10,11:48:32
39.973609,116.33378,0,110,39974.4920949074,2009-06-10,11:48:37
39.973569,116.333769,0,111,39974.4921527778,2009-06-10,11:48:42
39.973613,116.33381,0,111,39974.4922106481,2009-06-10,11:48:47
39.973751,116.333836,0,110,39974.4922685185,2009-06-10,11:48:52
39.973689,116.333758,0,110,39974.4923263889,2009-06-10,11:48:57
39.973617,116.333721,0,110,39974.4923842593,2009-06-10,11:49:02
39.973525,116.33368,0,111,39974.4924421296,2009-06-10,11:49:07
39.973394,116.333633,0,111,39974.4925,2009-06-10,11:49:12
39.973334,116.333598,0,111,39974.4925578704,2009-06-10,11:49:17
39.973287,116.333536,0,110,39974.4926157407,2009-06-10,11:49:22
39.97326,116.333545,0,110,39974.4926736111,2009-06-10,11:49:27
39.973272,116.333583,0,109,39974.4927314815,2009-06-10,11:49:32
39.97344,116.333696,0,108,39974.4927893518,2009-06-10,11:49:37
39.973563,116.333783,0,106,39974.4928472222,2009-06-10,11:49:42
39.973653,116.333731,0,108,39974.4929050926,2009-06-10,11:49:47
39.973689,116.333693,0,110,39974.492962963,2009-06-10,11:49:52
39.973707,116.333692,0,110,39974.4930208333,2009-06-10,11:49:57
39.973627,116.333661,0,111,39974.4930787037,2009-06-10,11:50:02
39.973518,116.333648,0,112,39974.4931365741,2009-06-10,11:50:07
39.973475,116.333656,0,112,39974.4931944444,2009-06-10,11:50:12
39.973463,116.333657,0,112,39974.4932523148,2009-06-10,11:50:17
39.973466,116.333672,0,112,39974.4933101852,2009-06-10,11:50:22
39.973466,116.333672,0,112,39974.4933449074,2009-06-10,11:50:25
39.973471,116.33368,0,112,39974.4933680556,2009-06-10,11:50:27
39.973518,116.333737,0,112,39974.4934259259,2009-06-10,11:50:32
39.973618,116.333777,0,112,39974.4934837963,2009-06-10,11:50:37
39.973729,116.33373,0,113,39974.4935416667,2009-06-10,11:50:42
39.973788,116.333725,0,114,39974.493599537,2009-06-10,11:50:47
39.973794,116.333706,0,115,39974.4936574074,2009-06-10,11:50:52
39.973785,116.333703,0,116,39974.4937152778,2009-06-10,11:50:57
39.97377,116.333695,0,116,39974.4937731481,2009-06-10,11:51:02
39.97377,116.333695,0,116,39974.4938078704,2009-06-10,11:51:05
39.973768,116.333697,0,116,39974.4938310185,2009-06-10,11:51:07
39.97371,116.333677,0,116,39974.4938888889,2009-06-10,11:51:12
39.973669,116.333703,0,115,39974.4939467593,2009-06-10,11:51:17
39.973668,116.333691,0,115,39974.4940046296,2009-06-10,11:51:22
39.973665,116.333676,0,115,39974.4940625,2009-06-10,11:51:27
39.97369,116.333635,0,115,39974.4941203704,2009-06-10,11:51:32
39.973829,116.333634,0,115,39974.4941782407,2009-06-10,11:51:37
39.973948,116.333684,0,115,39974.4942361111,2009-06-10,11:51:42
39.973785,116.333626,0,115,39974.4942939815,2009-06-10,11:51:47
39.973707,116.333648,0,113,39974.4943518518,2009-06-10,11:51:52
39.973686,116.333664,0,112,39974.4944097222,2009-06-10,11:51:57
39.973686,116.333664,0,112,39974.4944444444,2009-06-10,11:52:00
39.973687,116.333668,0,112,39974.4944675926,2009-06-10,11:52:02
39.973661,116.333666,0,112,39974.494525463,2009-06-10,11:52:07
39.9737,116.333614,0,112,39974.4945833333,2009-06-10,11:52:12
39.973695,116.333564,0,112,39974.4946412037,2009-06-10,11:52:17
39.973702,116.333564,0,112,39974.4946990741,2009-06-10,11:52:22
39.973702,116.333564,0,112,39974.4947337963,2009-06-10,11:52:25
39.973697,116.333563,0,112,39974.4947569444,2009-06-10,11:52:27
39.973657,116.333555,0,112,39974.4948148148,2009-06-10,11:52:32
39.973639,116.333525,0,112,39974.4948726852,2009-06-10,11:52:37
39.973651,116.333516,0,112,39974.4949305556,2009-06-10,11:52:42
39.973538,116.333488,0,111,39974.4949884259,2009-06-10,11:52:47
39.973533,116.333519,0,111,39974.4950462963,2009-06-10,11:52:52
39.973524,116.333574,0,111,39974.4951041667,2009-06-10,11:52:57
39.973533,116.333659,0,110,39974.495162037,2009-06-10,11:53:02
39.973635,116.333689,0,109,39974.4952199074,2009-06-10,11:53:07
39.973706,116.333701,0,109,39974.4952777778,2009-06-10,11:53:12
39.973706,116.333701,0,109,39974.4953125,2009-06-10,11:53:15
39.973702,116.333699,0,110,39974.4953356481,2009-06-10,11:53:17
39.97369,116.333692,0,110,39974.4953935185,2009-06-10,11:53:22
39.973663,116.333637,0,111,39974.4954513889,2009-06-10,11:53:27
39.973558,116.333637,0,110,39974.4955092593,2009-06-10,11:53:32
39.973586,116.33355,0,111,39974.4955671296,2009-06-10,11:53:37
39.973544,116.333515,0,111,39974.495625,2009-06-10,11:53:42
39.973503,116.333508,0,112,39974.4956828704,2009-06-10,11:53:47
39.973586,116.333483,0,112,39974.4957407407,2009-06-10,11:53:52
39.973736,116.333568,0,111,39974.4957986111,2009-06-10,11:53:57
39.973804,116.33365,0,110,39974.4958564815,2009-06-10,11:54:02
39.973938,116.333718,0,109,39974.4959143519,2009-06-10,11:54:07
39.973958,116.333685,0,109,39974.4959722222,2009-06-10,11:54:12
39.974036,116.333685,0,109,39974.4960300926,2009-06-10,11:54:17
39.973943,116.333664,0,109,39974.496087963,2009-06-10,11:54:22
39.973851,116.333679,0,109,39974.4961458333,2009-06-10,11:54:27
39.97377,116.333622,0,109,39974.4962037037,2009-06-10,11:54:32
39.973755,116.333623,0,109,39974.4962615741,2009-06-10,11:54:37
39.973734,116.333645,0,109,39974.4963194444,2009-06-10,11:54:42
39.973754,116.333665,0,109,39974.4963773148,2009-06-10,11:54:47
39.973884,116.333644,0,109,39974.4964351852,2009-06-10,11:54:52
39.973899,116.333647,0,109,39974.4964930556,2009-06-10,11:54:57
39.973839,116.333648,0,109,39974.4965509259,2009-06-10,11:55:02
39.973754,116.3336,0,109,39974.4966087963,2009-06-10,11:55:07
39.973767,116.333646,0,108,39974.4966666667,2009-06-10,11:55:12
39.973767,116.333712,0,108,39974.496724537,2009-06-10,11:55:17
39.973639,116.333693,0,107,39974.4967824074,2009-06-10,11:55:22
39.973611,116.333682,0,106,39974.4968402778,2009-06-10,11:55:27
39.973472,116.333649,0,106,39974.4968981481,2009-06-10,11:55:32
39.973692,116.33377,0,109,39974.4997916667,2009-06-10,11:59:42
39.973751,116.333829,0,109,39974.499849537,2009-06-10,11:59:47
39.973768,116.333836,0,109,39974.4999074074,2009-06-10,11:59:52
39.973719,116.333801,0,110,39974.4999652778,2009-06-10,11:59:57
39.973694,116.333742,0,111,39974.5000231481,2009-06-10,12:00:02
39.973615,116.3337,0,112,39974.5000810185,2009-06-10,12:00:07
39.973569,116.333666,0,112,39974.5001388889,2009-06-10,12:00:12
39.973433,116.333577,0,114,39974.5001967593,2009-06-10,12:00:17
39.973422,116.333564,0,114,39974.5002546296,2009-06-10,12:00:22
39.973377,116.333557,0,114,39974.5003125,2009-06-10,12:00:27
39.973493,116.333663,0,113,39974.5003703704,2009-06-10,12:00:32
39.973504,116.333696,0,113,39974.5004282407,2009-06-10,12:00:37
39.973502,116.333705,0,113,39974.5004861111,2009-06-10,12:00:42
39.973588,116.333755,0,113,39974.5005439815,2009-06-10,12:00:47
39.973617,116.333799,0,113,39974.5006018518,2009-06-10,12:00:52
39.973553,116.333763,0,113,39974.5006597222,2009-06-10,12:00:57
39.973529,116.333736,0,114,39974.5007175926,2009-06-10,12:01:02
39.973488,116.333698,0,113,39974.500775463,2009-06-10,12:01:07
39.973469,116.333636,0,114,39974.5008333333,2009-06-10,12:01:12
39.973439,116.333568,0,114,39974.5008912037,2009-06-10,12:01:17
39.973296,116.333516,0,114,39974.5009490741,2009-06-10,12:01:22
39.973289,116.333578,0,112,39974.5010069444,2009-06-10,12:01:27
39.973311,116.333623,0,110,39974.5010648148,2009-06-10,12:01:32
39.973359,116.333644,0,112,39974.5011226852,2009-06-10,12:01:37
39.973426,116.333627,0,114,39974.5011805556,2009-06-10,12:01:42
39.973489,116.33361,0,115,39974.5012384259,2009-06-10,12:01:47
39.973457,116.333585,0,117,39974.5012962963,2009-06-10,12:01:52
39.973459,116.333599,0,117,39974.5013541667,2009-06-10,12:01:57
39.973496,116.333612,0,117,39974.501412037,2009-06-10,12:02:02
39.973625,116.333706,0,116,39974.5014699074,2009-06-10,12:02:07
39.973656,116.333737,0,115,39974.5015277778,2009-06-10,12:02:12
39.973718,116.333781,0,114,39974.5015856481,2009-06-10,12:02:17
39.973734,116.333829,0,114,39974.5016435185,2009-06-10,12:02:22
39.973786,116.333847,0,114,39974.5017013889,2009-06-10,12:02:27
39.97383,116.333871,0,113,39974.5017592593,2009-06-10,12:02:32
39.973825,116.333887,0,113,39974.5018171296,2009-06-10,12:02:37
39.973661,116.333864,0,113,39974.501875,2009-06-10,12:02:42
39.973661,116.333864,0,113,39974.5019097222,2009-06-10,12:02:45
39.973658,116.333869,0,112,39974.5019328704,2009-06-10,12:02:47
39.973659,116.333882,0,112,39974.5019907407,2009-06-10,12:02:52
39.973705,116.33393,0,112,39974.5020486111,2009-06-10,12:02:57
39.973682,116.333943,0,112,39974.5021064815,2009-06-10,12:03:02
39.973608,116.333899,0,112,39974.5021643518,2009-06-10,12:03:07
39.973642,116.333898,0,112,39974.5022222222,2009-06-10,12:03:12
39.973537,116.333797,0,113,39974.5022800926,2009-06-10,12:03:17
39.973446,116.333766,0,113,39974.502337963,2009-06-10,12:03:22
39.973413,116.333729,0,113,39974.5023958333,2009-06-10,12:03:27
39.973373,116.333672,0,114,39974.5024537037,2009-06-10,12:03:32
39.973319,116.333616,0,115,39974.5025115741,2009-06-10,12:03:37
39.973351,116.333625,0,115,39974.5025694444,2009-06-10,12:03:42
39.973491,116.33374,0,114,39974.5026273148,2009-06-10,12:03:47
39.973349,116.333444,0,111,39974.5113078704,2009-06-10,12:16:17
39.973322,116.333407,0,111,39974.5113657407,2009-06-10,12:16:22
39.973319,116.333386,0,111,39974.5114236111,2009-06-10,12:16:27
39.973346,116.333306,0,111,39974.5114814815,2009-06-10,12:16:32
39.973352,116.333285,0,111,39974.5115393519,2009-06-10,12:16:37
39.973365,116.333353,0,110,39974.5115972222,2009-06-10,12:16:42
39.973433,116.33347,0,109,39974.5116550926,2009-06-10,12:16:47
39.973495,116.333536,0,108,39974.511712963,2009-06-10,12:16:52
39.973526,116.333561,0,108,39974.5117708333,2009-06-10,12:16:57
39.973538,116.333593,0,107,39974.5118287037,2009-06-10,12:17:02
39.973534,116.333613,0,107,39974.5118865741,2009-06-10,12:17:07
39.973525,116.333614,0,108,39974.5119444444,2009-06-10,12:17:12
39.973506,116.333614,0,108,39974.5120023148,2009-06-10,12:17:17
39.973506,116.333614,0,108,39974.512037037,2009-06-10,12:17:20
39.97351,116.333611,0,108,39974.5120601852,2009-06-10,12:17:22
39.973539,116.333576,0,108,39974.5121180556,2009-06-10,12:17:27
39.973529,116.333586,0,108,39974.5121759259,2009-06-10,12:17:32
39.973487,116.333635,0,108,39974.5122337963,2009-06-10,12:17:37
39.973512,116.333619,0,108,39974.5122916667,2009-06-10,12:17:42
39.973534,116.333629,0,108,39974.512349537,2009-06-10,12:17:47
39.973555,116.333612,0,108,39974.5124074074,2009-06-10,12:17:52
39.973552,116.333617,0,108,39974.5124652778,2009-06-10,12:17:57
39.973552,116.333617,0,108,39974.5125,2009-06-10,12:18:00
39.973551,116.33361,0,108,39974.5125231481,2009-06-10,12:18:02
39.973551,116.333592,0,108,39974.5125810185,2009-06-10,12:18:07
39.973552,116.333595,0,108,39974.5126388889,2009-06-10,12:18:12
39.973552,116.333595,0,108,39974.5126736111,2009-06-10,12:18:15
39.973557,116.333601,0,109,39974.5126967593,2009-06-10,12:18:17
39.973535,116.333588,0,109,39974.5127546296,2009-06-10,12:18:22
39.973535,116.333588,0,109,39974.5127893519,2009-06-10,12:18:25
39.973532,116.333591,0,109,39974.5128125,2009-06-10,12:18:27
39.973517,116.333579,0,109,39974.5128703704,2009-06-10,12:18:32
39.973508,116.333566,0,109,39974.5129282407,2009-06-10,12:18:37
39.973516,116.333584,0,109,39974.5129861111,2009-06-10,12:18:42
39.973526,116.333624,0,108,39974.5130439815,2009-06-10,12:18:47
39.973498,116.333685,0,108,39974.5131018519,2009-06-10,12:18:52
39.973502,116.333694,0,108,39974.5131597222,2009-06-10,12:18:57
39.973531,116.333648,0,108,39974.5132175926,2009-06-10,12:19:02
39.973541,116.333617,0,108,39974.513275463,2009-06-10,12:19:07
39.97354,116.333602,0,108,39974.5133333333,2009-06-10,12:19:12
39.973539,116.333591,0,108,39974.5133912037,2009-06-10,12:19:17
39.973532,116.333577,0,108,39974.5134490741,2009-06-10,12:19:22
39.973546,116.333656,0,107,39974.5135069444,2009-06-10,12:19:27
39.973564,116.333703,0,107,39974.5135648148,2009-06-10,12:19:32
39.973541,116.333768,0,107,39974.5136226852,2009-06-10,12:19:37
39.973541,116.333768,0,107,39974.5136574074,2009-06-10,12:19:40
39.973544,116.333766,0,107,39974.5136805556,2009-06-10,12:19:42
39.973569,116.333705,0,108,39974.5137384259,2009-06-10,12:19:47
39.973602,116.333652,0,108,39974.5137962963,2009-06-10,12:19:52
39.973602,116.333652,0,108,39974.5138310185,2009-06-10,12:19:55
39.97361,116.333645,0,109,39974.5138541667,2009-06-10,12:19:57
39.973609,116.333635,0,109,39974.513912037,2009-06-10,12:20:02
39.973601,116.333637,0,109,39974.5139699074,2009-06-10,12:20:07
39.973594,116.333645,0,109,39974.5140277778,2009-06-10,12:20:12
39.973598,116.333644,0,109,39974.5140856481,2009-06-10,12:20:17
39.973599,116.333645,0,109,39974.5141435185,2009-06-10,12:20:22
39.973599,116.333645,0,109,39974.5141782407,2009-06-10,12:20:25
39.973598,116.33365,0,109,39974.5142013889,2009-06-10,12:20:27
39.973594,116.33366,0,109,39974.5142592593,2009-06-10,12:20:32
39.973598,116.333668,0,109,39974.5143171296,2009-06-10,12:20:37
39.973595,116.333663,0,109,39974.514375,2009-06-10,12:20:42
39.973595,116.33366,0,109,39974.5144328704,2009-06-10,12:20:47
39.973595,116.33366,0,109,39974.5144675926,2009-06-10,12:20:50
39.973595,116.333656,0,109,39974.5144907407,2009-06-10,12:20:52
39.973535,116.333656,0,110,39974.5145486111,2009-06-10,12:20:57
39.973517,116.333642,0,110,39974.5146064815,2009-06-10,12:21:02
39.973527,116.333617,0,110,39974.5146643519,2009-06-10,12:21:07
39.973525,116.333608,0,110,39974.5147222222,2009-06-10,12:21:12
39.973527,116.333602,0,110,39974.5147800926,2009-06-10,12:21:17
39.973527,116.333602,0,110,39974.5148148148,2009-06-10,12:21:20
39.973528,116.333601,0,110,39974.514837963,2009-06-10,12:21:22
39.973514,116.333742,0,110,39974.5148958333,2009-06-10,12:21:27
39.973521,116.333758,0,109,39974.5149537037,2009-06-10,12:21:32
39.973531,116.333741,0,109,39974.5150115741,2009-06-10,12:21:37
39.973499,116.333717,0,110,39974.5150694444,2009-06-10,12:21:42
39.973483,116.333671,0,110,39974.5151273148,2009-06-10,12:21:47
39.973503,116.333619,0,110,39974.5151851852,2009-06-10,12:21:52
39.973539,116.333608,0,111,39974.5152430556,2009-06-10,12:21:57
39.973539,116.333608,0,111,39974.5152777778,2009-06-10,12:22:00
39.973533,116.3336,0,111,39974.5153009259,2009-06-10,12:22:02
39.973524,116.333605,0,111,39974.5153587963,2009-06-10,12:22:07
39.973545,116.333618,0,111,39974.5154166667,2009-06-10,12:22:12
39.973604,116.333656,0,111,39974.515474537,2009-06-10,12:22:17
39.973612,116.333709,0,110,39974.5155324074,2009-06-10,12:22:22
39.973566,116.333665,0,111,39974.5155902778,2009-06-10,12:22:27
39.973548,116.333621,0,111,39974.5156481481,2009-06-10,12:22:32
39.973534,116.333618,0,111,39974.5157060185,2009-06-10,12:22:37
39.973501,116.333627,0,111,39974.5157638889,2009-06-10,12:22:42
39.973498,116.333645,0,111,39974.5158217593,2009-06-10,12:22:47
39.973488,116.333652,0,111,39974.5158796296,2009-06-10,12:22:52
39.973486,116.333661,0,111,39974.5159375,2009-06-10,12:22:57
39.973486,116.333661,0,111,39974.5159722222,2009-06-10,12:23:00
39.973493,116.333663,0,111,39974.5159953704,2009-06-10,12:23:02
39.973488,116.333642,0,111,39974.5160532407,2009-06-10,12:23:07
39.973499,116.333597,0,111,39974.5161111111,2009-06-10,12:23:12
39.973439,116.333553,0,111,39974.5161689815,2009-06-10,12:23:17
39.973406,116.333557,0,110,39974.5162268518,2009-06-10,12:23:22
39.973376,116.333587,0,110,39974.5162847222,2009-06-10,12:23:27
39.973338,116.333582,0,110,39974.5163425926,2009-06-10,12:23:32
39.973359,116.333552,0,110,39974.516400463,2009-06-10,12:23:37
39.973412,116.333497,0,111,39974.5164583333,2009-06-10,12:23:42
39.97341,116.333488,0,111,39974.5165162037,2009-06-10,12:23:47
39.973417,116.333529,0,111,39974.5165740741,2009-06-10,12:23:52
39.973399,116.333501,0,111,39974.5166319444,2009-06-10,12:23:57
39.973401,116.333528,0,111,39974.5166898148,2009-06-10,12:24:02
39.973428,116.333553,0,110,39974.5167476852,2009-06-10,12:24:07
39.973403,116.333498,0,111,39974.5168055556,2009-06-10,12:24:12
39.973429,116.333571,0,110,39974.5168634259,2009-06-10,12:24:17
39.973453,116.333605,0,110,39974.5169212963,2009-06-10,12:24:22
39.973455,116.333676,0,110,39974.5169791667,2009-06-10,12:24:27
39.973479,116.333653,0,110,39974.517037037,2009-06-10,12:24:32
39.973472,116.333626,0,110,39974.5170949074,2009-06-10,12:24:37
39.973445,116.333591,0,110,39974.5171527778,2009-06-10,12:24:42
39.973375,116.333579,0,110,39974.5172106481,2009-06-10,12:24:47
39.973337,116.333555,0,111,39974.5172685185,2009-06-10,12:24:52
39.973322,116.333535,0,111,39974.5173263889,2009-06-10,12:24:57
39.973312,116.333521,0,111,39974.5173842593,2009-06-10,12:25:02
39.973312,116.333521,0,111,39974.5174189815,2009-06-10,12:25:05
39.973314,116.333518,0,111,39974.5174421296,2009-06-10,12:25:07
39.973362,116.333585,0,110,39974.5175,2009-06-10,12:25:12
39.973382,116.33358,0,110,39974.5175578704,2009-06-10,12:25:17
39.973386,116.333571,0,110,39974.5176157407,2009-06-10,12:25:22
39.973386,116.333571,0,110,39974.517650463,2009-06-10,12:25:25
39.973383,116.333563,0,110,39974.5176736111,2009-06-10,12:25:27
39.973369,116.333532,0,110,39974.5177314815,2009-06-10,12:25:32
39.973362,116.333522,0,110,39974.5177893518,2009-06-10,12:25:37
39.973362,116.333522,0,110,39974.5178240741,2009-06-10,12:25:40
39.973361,116.333515,0,110,39974.5178472222,2009-06-10,12:25:42
39.973352,116.333511,0,110,39974.5179050926,2009-06-10,12:25:47
39.973298,116.333486,0,110,39974.517962963,2009-06-10,12:25:52
39.973319,116.333486,0,110,39974.5180208333,2009-06-10,12:25:57
39.973316,116.333468,0,110,39974.5180787037,2009-06-10,12:26:02
39.97332,116.333465,0,110,39974.5181365741,2009-06-10,12:26:07
39.97332,116.333465,0,110,39974.5181712963,2009-06-10,12:26:10
39.973321,116.333461,0,110,39974.5181944444,2009-06-10,12:26:12
39.973297,116.333401,0,110,39974.5182523148,2009-06-10,12:26:17
39.9733,116.333347,0,110,39974.5183101852,2009-06-10,12:26:22
39.973303,116.333329,0,110,39974.5183680556,2009-06-10,12:26:27
39.973302,116.333301,0,110,39974.5184259259,2009-06-10,12:26:32
39.973299,116.333289,0,110,39974.5184837963,2009-06-10,12:26:37
39.973299,116.333289,0,110,39974.5185185185,2009-06-10,12:26:40
39.973298,116.333289,0,110,39974.5185416667,2009-06-10,12:26:42
39.973288,116.333304,0,110,39974.518599537,2009-06-10,12:26:47
39.973268,116.333306,0,110,39974.5186574074,2009-06-10,12:26:52
39.973267,116.333316,0,110,39974.5187152778,2009-06-10,12:26:57
39.973288,116.33329,0,110,39974.5187731481,2009-06-10,12:27:02
39.97338,116.33346,0,109,39974.5188310185,2009-06-10,12:27:07
39.97341,116.333503,0,109,39974.5188888889,2009-06-10,12:27:12
39.973413,116.333534,0,109,39974.5189467593,2009-06-10,12:27:17
39.973435,116.333582,0,109,39974.5190046296,2009-06-10,12:27:22
39.973452,116.333595,0,109,39974.5190625,2009-06-10,12:27:27
39.973494,116.333584,0,110,39974.5191203704,2009-06-10,12:27:32
39.973506,116.333601,0,109,39974.5191782407,2009-06-10,12:27:37
39.973481,116.333591,0,110,39974.5192361111,2009-06-10,12:27:42
39.973471,116.333572,0,110,39974.5192939815,2009-06-10,12:27:47
39.973483,116.333547,0,110,39974.5193518519,2009-06-10,12:27:52
39.973465,116.333524,0,109,39974.5194097222,2009-06-10,12:27:57
39.973464,116.333463,0,109,39974.5194675926,2009-06-10,12:28:02
39.973461,116.333479,0,109,39974.519525463,2009-06-10,12:28:07
39.973484,116.333556,0,109,39974.5195833333,2009-06-10,12:28:12
39.97347,116.333586,0,108,39974.5196412037,2009-06-10,12:28:17
39.97347,116.333586,0,108,39974.5196759259,2009-06-10,12:28:20
39.973465,116.333583,0,108,39974.5196990741,2009-06-10,12:28:22
39.973483,116.333561,0,108,39974.5197569444,2009-06-10,12:28:27
39.973458,116.333582,0,107,39974.5198148148,2009-06-10,12:28:32
39.973401,116.333603,0,107,39974.5198726852,2009-06-10,12:28:37
39.973424,116.33354,0,107,39974.5199305556,2009-06-10,12:28:42
39.973453,116.333551,0,107,39974.5199884259,2009-06-10,12:28:47
39.973527,116.333599,0,107,39974.5200462963,2009-06-10,12:28:52
39.973537,116.333602,0,107,39974.5201041667,2009-06-10,12:28:57
39.973766,116.33349,0,106,39974.5225347222,2009-06-10,12:32:27
39.973797,116.333445,0,106,39974.5225925926,2009-06-10,12:32:32
39.973851,116.333428,0,106,39974.522650463,2009-06-10,12:32:37
39.97387,116.333426,0,106,39974.5227083333,2009-06-10,12:32:42
39.973882,116.333387,0,107,39974.5227662037,2009-06-10,12:32:47
39.973904,116.333292,0,108,39974.5228240741,2009-06-10,12:32:52
39.973904,116.333292,0,108,39974.5228587963,2009-06-10,12:32:55
39.973906,116.333286,0,108,39974.5228819444,2009-06-10,12:32:57
39.973941,116.333221,0,109,39974.5229398148,2009-06-10,12:33:02
39.973974,116.333144,0,110,39974.5229976852,2009-06-10,12:33:07
39.974004,116.333069,0,111,39974.5230555556,2009-06-10,12:33:12
39.97403,116.333065,0,112,39974.5231134259,2009-06-10,12:33:17
39.974056,116.333039,0,113,39974.5231712963,2009-06-10,12:33:22
39.974043,116.333075,0,113,39974.5232291667,2009-06-10,12:33:27
39.974036,116.333133,0,112,39974.523287037,2009-06-10,12:33:32
39.97402,116.333214,0,111,39974.5233449074,2009-06-10,12:33:37
39.973967,116.33332,0,110,39974.5234027778,2009-06-10,12:33:42
39.973941,116.33336,0,110,39974.5234606481,2009-06-10,12:33:47
39.97392,116.333382,0,110,39974.5235185185,2009-06-10,12:33:52
39.97392,116.333382,0,110,39974.5235532407,2009-06-10,12:33:55
39.973914,116.33338,0,110,39974.5235763889,2009-06-10,12:33:57
39.973902,116.333365,0,110,39974.5236342593,2009-06-10,12:34:02
39.973914,116.333313,0,110,39974.5236921296,2009-06-10,12:34:07
39.973876,116.333396,0,110,39974.52375,2009-06-10,12:34:12
39.973824,116.333463,0,110,39974.5238078704,2009-06-10,12:34:17
39.973713,116.33357,0,110,39974.5238657407,2009-06-10,12:34:22
39.973664,116.333612,0,111,39974.5239236111,2009-06-10,12:34:27
39.973636,116.333602,0,111,39974.5239814815,2009-06-10,12:34:32
39.973656,116.33362,0,111,39974.5240393518,2009-06-10,12:34:37
39.973658,116.33362,0,111,39974.5240972222,2009-06-10,12:34:42
39.973658,116.33362,0,111,39974.5241319444,2009-06-10,12:34:45
39.973653,116.333621,0,112,39974.5241550926,2009-06-10,12:34:47
39.973644,116.333614,0,112,39974.524212963,2009-06-10,12:34:52
39.973639,116.333623,0,112,39974.5242708333,2009-06-10,12:34:57
39.973639,116.333623,0,112,39974.5243055556,2009-06-10,12:35:00
39.973634,116.333621,0,112,39974.5243287037,2009-06-10,12:35:02
39.973642,116.333529,0,112,39974.5243865741,2009-06-10,12:35:07
39.973583,116.333458,0,112,39974.5244444444,2009-06-10,12:35:12
39.973513,116.333479,0,111,39974.5245023148,2009-06-10,12:35:17
39.973507,116.333425,0,111,39974.5245601852,2009-06-10,12:35:22
39.973518,116.333333,0,111,39974.5246180556,2009-06-10,12:35:27
39.973505,116.333349,0,111,39974.5246759259,2009-06-10,12:35:32
39.973493,116.333363,0,110,39974.5247337963,2009-06-10,12:35:37
39.973494,116.333335,0,110,39974.5247916667,2009-06-10,12:35:42
39.973529,116.333299,0,109,39974.524849537,2009-06-10,12:35:47
39.973551,116.333305,0,109,39974.5249074074,2009-06-10,12:35:52
39.973567,116.33333,0,109,39974.5249652778,2009-06-10,12:35:57
39.973558,116.333339,0,109,39974.5250231481,2009-06-10,12:36:02
39.973572,116.333339,0,109,39974.5250810185,2009-06-10,12:36:07
39.973643,116.333318,0,108,39974.5251388889,2009-06-10,12:36:12
39.973674,116.333252,0,109,39974.5251967593,2009-06-10,12:36:17
39.973684,116.33323,0,109,39974.5252546296,2009-06-10,12:36:22
39.973681,116.333197,0,110,39974.5253125,2009-06-10,12:36:27
39.97369,116.33316,0,111,39974.5253703704,2009-06-10,12:36:32
39.973759,116.333157,0,112,39974.5254282407,2009-06-10,12:36:37
39.973812,116.333143,0,113,39974.5254861111,2009-06-10,12:36:42
39.973833,116.333141,0,113,39974.5255439815,2009-06-10,12:36:47
39.973833,116.333162,0,112,39974.5256018518,2009-06-10,12:36:52
39.973791,116.333127,0,111,39974.5256597222,2009-06-10,12:36:57
39.973731,116.333108,0,112,39974.5257175926,2009-06-10,12:37:02
39.973699,116.333056,0,113,39974.525775463,2009-06-10,12:37:07
39.973628,116.333105,0,112,39974.5258333333,2009-06-10,12:37:12
39.973553,116.333269,0,110,39974.5258912037,2009-06-10,12:37:17
39.973513,116.333277,0,110,39974.5259490741,2009-06-10,12:37:22
39.973433,116.333282,0,111,39974.5260069444,2009-06-10,12:37:27
39.973326,116.333358,0,112,39974.5260648148,2009-06-10,12:37:32
39.973273,116.333323,0,113,39974.5261226852,2009-06-10,12:37:37
39.97323,116.333426,0,112,39974.5261805556,2009-06-10,12:37:42
39.973432,116.333327,0,112,39974.5262384259,2009-06-10,12:37:47
39.973547,116.333188,0,112,39974.5262962963,2009-06-10,12:37:52
39.973459,116.333299,0,113,39974.5263541667,2009-06-10,12:37:57
39.973398,116.333371,0,114,39974.526412037,2009-06-10,12:38:02
39.973327,116.333475,0,114,39974.5264699074,2009-06-10,12:38:07
39.9733,116.333544,0,114,39974.5265277778,2009-06-10,12:38:12
39.973275,116.333605,0,113,39974.5265856481,2009-06-10,12:38:17
39.973263,116.333652,0,113,39974.5266435185,2009-06-10,12:38:22
39.973248,116.333689,0,114,39974.5267013889,2009-06-10,12:38:27
39.973252,116.333703,0,114,39974.5267592593,2009-06-10,12:38:32
39.973235,116.333688,0,113,39974.5268171296,2009-06-10,12:38:37
39.973292,116.333635,0,113,39974.526875,2009-06-10,12:38:42
39.97331,116.333622,0,113,39974.5269328704,2009-06-10,12:38:47
39.97331,116.333622,0,113,39974.5269675926,2009-06-10,12:38:50
39.973309,116.333623,0,113,39974.5269907407,2009-06-10,12:38:52
39.973309,116.333584,0,113,39974.5270486111,2009-06-10,12:38:57
39.973317,116.333562,0,112,39974.5271064815,2009-06-10,12:39:02
39.973294,116.333571,0,112,39974.5271643519,2009-06-10,12:39:07
39.973243,116.333555,0,113,39974.5272222222,2009-06-10,12:39:12
39.973222,116.333541,0,114,39974.5272800926,2009-06-10,12:39:17
39.973216,116.333565,0,114,39974.527337963,2009-06-10,12:39:22
39.973203,116.333647,0,114,39974.5273958333,2009-06-10,12:39:27
39.973145,116.333762,0,114,39974.5274537037,2009-06-10,12:39:32
39.973132,116.333844,0,114,39974.5275115741,2009-06-10,12:39:37
39.973125,116.333931,0,115,39974.5275694444,2009-06-10,12:39:42
39.973111,116.33397,0,114,39974.5276273148,2009-06-10,12:39:47
39.973101,116.333941,0,114,39974.5276851852,2009-06-10,12:39:52
39.973107,116.333915,0,114,39974.5277430556,2009-06-10,12:39:57
39.973141,116.333854,0,115,39974.5278009259,2009-06-10,12:40:02
39.973119,116.333911,0,114,39974.5278587963,2009-06-10,12:40:07
39.973098,116.333885,0,114,39974.5279166667,2009-06-10,12:40:12
39.973126,116.33376,0,114,39974.527974537,2009-06-10,12:40:17
39.973122,116.33377,0,113,39974.5280324074,2009-06-10,12:40:22
39.973144,116.33373,0,113,39974.5280902778,2009-06-10,12:40:27
39.973137,116.333745,0,113,39974.5281481481,2009-06-10,12:40:32
39.973147,116.333725,0,113,39974.5282060185,2009-06-10,12:40:37
39.973173,116.33369,0,113,39974.5282638889,2009-06-10,12:40:42
39.973269,116.333473,0,112,39974.5283217593,2009-06-10,12:40:47
39.973399,116.333334,0,112,39974.5283796296,2009-06-10,12:40:52
39.973499,116.333233,0,112,39974.5284375,2009-06-10,12:40:57
39.973501,116.333243,0,112,39974.5284953704,2009-06-10,12:41:02
39.97349,116.333242,0,112,39974.5285532407,2009-06-10,12:41:07
39.973435,116.333367,0,112,39974.5286111111,2009-06-10,12:41:12
39.973418,116.333474,0,112,39974.5286689815,2009-06-10,12:41:17
39.973418,116.333474,0,112,39974.5287037037,2009-06-10,12:41:20
39.973416,116.333475,0,111,39974.5287268519,2009-06-10,12:41:22
39.973422,116.333552,0,111,39974.5287847222,2009-06-10,12:41:27
39.973414,116.333626,0,111,39974.5288425926,2009-06-10,12:41:32
39.973384,116.333663,0,111,39974.528900463,2009-06-10,12:41:37
39.973359,116.333724,0,112,39974.5289583333,2009-06-10,12:41:42
39.973301,116.333754,0,114,39974.5290162037,2009-06-10,12:41:47
39.973275,116.333771,0,115,39974.5290740741,2009-06-10,12:41:52
39.973246,116.333789,0,116,39974.5291319444,2009-06-10,12:41:57
39.97321,116.333771,0,117,39974.5291898148,2009-06-10,12:42:02
39.973189,116.333761,0,117,39974.5292476852,2009-06-10,12:42:07
39.973184,116.33377,0,117,39974.5293055556,2009-06-10,12:42:12
39.973172,116.333793,0,118,39974.5293634259,2009-06-10,12:42:17
39.973172,116.33378,0,118,39974.5294212963,2009-06-10,12:42:22
39.973161,116.333758,0,119,39974.5294791667,2009-06-10,12:42:27
39.973209,116.333702,0,118,39974.529537037,2009-06-10,12:42:32
39.973267,116.33361,0,117,39974.5295949074,2009-06-10,12:42:37
39.973271,116.333643,0,117,39974.5296527778,2009-06-10,12:42:42
39.973269,116.333695,0,116,39974.5297106481,2009-06-10,12:42:47
39.973256,116.333743,0,116,39974.5297685185,2009-06-10,12:42:52
39.973231,116.333724,0,116,39974.5298263889,2009-06-10,12:42:57
39.973244,116.333681,0,116,39974.5298842593,2009-06-10,12:43:02
39.973207,116.333707,0,116,39974.5299421296,2009-06-10,12:43:07
39.973145,116.333806,0,116,39974.53,2009-06-10,12:43:12
39.973102,116.333899,0,116,39974.5300578704,2009-06-10,12:43:17
39.973048,116.333992,0,117,39974.5301157407,2009-06-10,12:43:22
39.973053,116.333982,0,117,39974.5301736111,2009-06-10,12:43:27
39.973066,116.333993,0,117,39974.5302314815,2009-06-10,12:43:32
39.973245,116.333916,0,118,39974.5302893519,2009-06-10,12:43:37
39.973171,116.333968,0,120,39974.5303472222,2009-06-10,12:43:42
39.973162,116.333968,0,120,39974.5304050926,2009-06-10,12:43:47
39.973107,116.333967,0,121,39974.530462963,2009-06-10,12:43:52
39.973088,116.333896,0,120,39974.5305208333,2009-06-10,12:43:57
39.973114,116.333821,0,119,39974.5305787037,2009-06-10,12:44:02
39.973125,116.333811,0,119,39974.5306365741,2009-06-10,12:44:07
39.973086,116.333857,0,120,39974.5306944444,2009-06-10,12:44:12
39.973048,116.333888,0,121,39974.5307523148,2009-06-10,12:44:17
39.973039,116.333888,0,121,39974.5308101852,2009-06-10,12:44:22
39.97292,116.333975,0,122,39974.5308680556,2009-06-10,12:44:27
39.972655,116.334317,0,123,39974.5309259259,2009-06-10,12:44:32
39.972514,116.334481,0,123,39974.5309837963,2009-06-10,12:44:37
39.972318,116.334604,0,124,39974.5310416667,2009-06-10,12:44:42
39.972204,116.334593,0,124,39974.531099537,2009-06-10,12:44:47
39.972039,116.334618,0,124,39974.5311574074,2009-06-10,12:44:52
39.97216,116.33446,0,124,39974.5312152778,2009-06-10,12:44:57
39.972285,116.334347,0,122,39974.5312731481,2009-06-10,12:45:02
39.972197,116.334377,0,122,39974.5313310185,2009-06-10,12:45:07
39.971936,116.334563,0,123,39974.5313888889,2009-06-10,12:45:12
39.971826,116.334684,0,122,39974.5314467593,2009-06-10,12:45:17
39.971727,116.334695,0,122,39974.5315046296,2009-06-10,12:45:22
39.971625,116.334759,0,121,39974.5315625,2009-06-10,12:45:27
39.971418,116.334866,0,121,39974.5316203704,2009-06-10,12:45:32
39.971213,116.334977,0,121,39974.5316782407,2009-06-10,12:45:37
39.971103,116.334976,0,121,39974.5317361111,2009-06-10,12:45:42
39.970864,116.335031,0,121,39974.5317939815,2009-06-10,12:45:47
39.970793,116.335038,0,120,39974.5318518518,2009-06-10,12:45:52
39.970703,116.335111,0,120,39974.5319097222,2009-06-10,12:45:57
39.970893,116.335046,0,119,39974.5319675926,2009-06-10,12:46:02
39.972722,116.333924,0,121,39974.532025463,2009-06-10,12:46:07
39.973246,116.333577,0,121,39974.5320833333,2009-06-10,12:46:12
39.973443,116.333617,0,121,39974.5321412037,2009-06-10,12:46:17
39.973448,116.333597,0,122,39974.5321990741,2009-06-10,12:46:22
39.973524,116.333571,0,123,39974.5322569444,2009-06-10,12:46:27
39.973652,116.33337,0,134,39974.5343981481,2009-06-10,12:49:32
39.973701,116.333223,0,134,39974.5344560185,2009-06-10,12:49:37
39.973651,116.333321,0,136,39974.5345138889,2009-06-10,12:49:42
39.973567,116.333537,0,138,39974.5345717593,2009-06-10,12:49:47
39.973562,116.333592,0,137,39974.5346296296,2009-06-10,12:49:52
39.973573,116.333652,0,137,39974.5346875,2009-06-10,12:49:57
39.973565,116.333669,0,141,39974.5347453704,2009-06-10,12:50:02
39.973557,116.33373,0,141,39974.5348032407,2009-06-10,12:50:07
39.973543,116.333795,0,141,39974.5348611111,2009-06-10,12:50:12
39.973519,116.333828,0,141,39974.5349189815,2009-06-10,12:50:17
39.97349,116.333872,0,141,39974.5349768519,2009-06-10,12:50:22
39.973466,116.333903,0,141,39974.5350347222,2009-06-10,12:50:27
39.973461,116.333921,0,140,39974.5350925926,2009-06-10,12:50:32
39.973478,116.333871,0,142,39974.535150463,2009-06-10,12:50:37
39.973484,116.333814,0,143,39974.5352083333,2009-06-10,12:50:42
39.973526,116.333707,0,144,39974.5352662037,2009-06-10,12:50:47
39.973581,116.333582,0,146,39974.5353240741,2009-06-10,12:50:52
39.973581,116.333582,0,146,39974.5353587963,2009-06-10,12:50:55
39.97358,116.333575,0,147,39974.5353819444,2009-06-10,12:50:57
39.973558,116.333572,0,149,39974.5354398148,2009-06-10,12:51:02
39.973414,116.333688,0,152,39974.5354976852,2009-06-10,12:51:07
39.973375,116.333671,0,152,39974.5355555556,2009-06-10,12:51:12
39.973402,116.333674,0,153,39974.5356134259,2009-06-10,12:51:17
39.973388,116.333733,0,154,39974.5356712963,2009-06-10,12:51:22
39.973411,116.333779,0,156,39974.5357291667,2009-06-10,12:51:27
39.973384,116.333861,0,158,39974.535787037,2009-06-10,12:51:32
39.973347,116.333931,0,161,39974.5358449074,2009-06-10,12:51:37
39.973302,116.33398,0,164,39974.5359027778,2009-06-10,12:51:42
39.973252,116.334052,0,164,39974.5359606481,2009-06-10,12:51:47
39.973237,116.334052,0,167,39974.5360185185,2009-06-10,12:51:52
39.973221,116.334022,0,170,39974.5360763889,2009-06-10,12:51:57
39.97326,116.333954,0,170,39974.5361342593,2009-06-10,12:52:02
39.973287,116.333961,0,171,39974.5361921296,2009-06-10,12:52:07
39.973409,116.333826,0,175,39974.53625,2009-06-10,12:52:12
39.973566,116.333583,0,176,39974.5363078704,2009-06-10,12:52:17
39.973619,116.333531,0,177,39974.5363657407,2009-06-10,12:52:22
39.973507,116.333765,0,177,39974.5364236111,2009-06-10,12:52:27
39.973495,116.333882,0,179,39974.5364814815,2009-06-10,12:52:32
39.973515,116.333953,0,182,39974.5365393519,2009-06-10,12:52:37
39.973546,116.333963,0,184,39974.5365972222,2009-06-10,12:52:42
39.97357,116.334025,0,188,39974.5366550926,2009-06-10,12:52:47
39.973551,116.334075,0,193,39974.536712963,2009-06-10,12:52:52
39.973496,116.334126,0,199,39974.5367708333,2009-06-10,12:52:57
39.973473,116.334148,0,207,39974.5368287037,2009-06-10,12:53:02
39.973513,116.334067,0,217,39974.5368865741,2009-06-10,12:53:07
39.973584,116.333964,0,220,39974.5369444444,2009-06-10,12:53:12
39.973642,116.333912,0,222,39974.5370023148,2009-06-10,12:53:17
39.973699,116.333838,0,230,39974.5370601852,2009-06-10,12:53:22
39.973727,116.333761,0,233,39974.5371180556,2009-06-10,12:53:27
39.973718,116.333701,0,231,39974.5371759259,2009-06-10,12:53:32
39.973652,116.333704,0,229,39974.5372337963,2009-06-10,12:53:37
39.973681,116.333687,0,229,39974.5372916667,2009-06-10,12:53:42
39.973698,116.333712,0,234,39974.537349537,2009-06-10,12:53:47
39.973681,116.333743,0,235,39974.5374074074,2009-06-10,12:53:52
39.973638,116.333791,0,232,39974.5374652778,2009-06-10,12:53:57
39.973609,116.333853,0,237,39974.5375231481,2009-06-10,12:54:02
39.97359,116.33389,0,233,39974.5375810185,2009-06-10,12:54:07
39.973612,116.333846,0,232,39974.5376388889,2009-06-10,12:54:12
39.97363,116.333849,0,235,39974.5376967593,2009-06-10,12:54:17
39.973612,116.333871,0,233,39974.5377546296,2009-06-10,12:54:22
39.973595,116.333828,0,232,39974.5378125,2009-06-10,12:54:27
39.973542,116.333781,0,227,39974.5378703704,2009-06-10,12:54:32
39.973492,116.333779,0,230,39974.5379282407,2009-06-10,12:54:37
39.973487,116.33373,0,230,39974.5379861111,2009-06-10,12:54:42
39.973477,116.333718,0,232,39974.5380439815,2009-06-10,12:54:47
39.973464,116.333716,0,230,39974.5381018519,2009-06-10,12:54:52
39.97346,116.333821,0,233,39974.5381597222,2009-06-10,12:54:57
39.973442,116.333881,0,236,39974.5382175926,2009-06-10,12:55:02
39.973418,116.333933,0,233,39974.538275463,2009-06-10,12:55:07
39.973408,116.334006,0,229,39974.5383333333,2009-06-10,12:55:12
39.973447,116.333989,0,226,39974.5383912037,2009-06-10,12:55:17
39.973465,116.333995,0,239,39974.5384490741,2009-06-10,12:55:22
39.973454,116.334029,0,241,39974.5385069444,2009-06-10,12:55:27
39.973437,116.334039,0,250,39974.5385648148,2009-06-10,12:55:32
39.973468,116.333959,0,253,39974.5386226852,2009-06-10,12:55:37
39.973502,116.333897,0,254,39974.5386805556,2009-06-10,12:55:42
39.97352,116.333851,0,252,39974.5387384259,2009-06-10,12:55:47
39.97349,116.333907,0,258,39974.5387962963,2009-06-10,12:55:52
39.973526,116.333902,0,263,39974.5388541667,2009-06-10,12:55:57
39.97358,116.333845,0,259,39974.538912037,2009-06-10,12:56:02
39.973619,116.333938,0,257,39974.5389699074,2009-06-10,12:56:07
39.973654,116.333929,0,261,39974.5390277778,2009-06-10,12:56:12
39.973703,116.333954,0,263,39974.5390856481,2009-06-10,12:56:17
39.97368,116.334066,0,270,39974.5391435185,2009-06-10,12:56:22
39.973687,116.33412,0,270,39974.5392013889,2009-06-10,12:56:27
39.9737,116.33411,0,268,39974.5392592593,2009-06-10,12:56:32
39.973755,116.334042,0,262,39974.5393171296,2009-06-10,12:56:37
39.973818,116.333937,0,260,39974.539375,2009-06-10,12:56:42
39.973795,116.333898,0,268,39974.5394328704,2009-06-10,12:56:47
39.973692,116.333904,0,271,39974.5394907407,2009-06-10,12:56:52
39.97363,116.333942,0,273,39974.5395486111,2009-06-10,12:56:57
39.973643,116.334027,0,275,39974.5396064815,2009-06-10,12:57:02
39.973689,116.334017,0,268,39974.5396643518,2009-06-10,12:57:07
39.973729,116.33403,0,264,39974.5397222222,2009-06-10,12:57:12
39.973747,116.334086,0,270,39974.5397800926,2009-06-10,12:57:17
39.973771,116.334133,0,282,39974.539837963,2009-06-10,12:57:22
39.973783,116.334154,0,285,39974.5398958333,2009-06-10,12:57:27
39.973801,116.334175,0,288,39974.5399537037,2009-06-10,12:57:32
39.973821,116.334127,0,287,39974.5400115741,2009-06-10,12:57:37
39.973822,116.334056,0,289,39974.5400694444,2009-06-10,12:57:42
39.973793,116.334058,0,295,39974.5401273148,2009-06-10,12:57:47
39.973793,116.334058,0,295,39974.540162037,2009-06-10,12:57:50
39.973794,116.334055,0,294,39974.5401851852,2009-06-10,12:57:52
39.973823,116.333983,0,295,39974.5402430556,2009-06-10,12:57:57
39.973851,116.333886,0,296,39974.5403009259,2009-06-10,12:58:02
39.973864,116.333825,0,295,39974.5403587963,2009-06-10,12:58:07
39.973841,116.333873,0,296,39974.5404166667,2009-06-10,12:58:12
39.973742,116.334004,0,301,39974.540474537,2009-06-10,12:58:17
39.973603,116.334293,0,306,39974.5405324074,2009-06-10,12:58:22
39.973523,116.334476,0,305,39974.5405902778,2009-06-10,12:58:27
39.973578,116.334498,0,308,39974.5406481481,2009-06-10,12:58:32
39.97362,116.334536,0,314,39974.5407060185,2009-06-10,12:58:37
39.97364,116.33461,0,319,39974.5407638889,2009-06-10,12:58:42
39.973604,116.334655,0,326,39974.5408217593,2009-06-10,12:58:47
39.973552,116.334701,0,328,39974.5408796296,2009-06-10,12:58:52
39.973552,116.334686,0,334,39974.5409375,2009-06-10,12:58:57
39.973548,116.334702,0,339,39974.5409953704,2009-06-10,12:59:02
39.97358,116.334622,0,334,39974.5410532407,2009-06-10,12:59:07
39.973581,116.334572,0,337,39974.5411111111,2009-06-10,12:59:12
39.973661,116.334476,0,335,39974.5411689815,2009-06-10,12:59:17
39.973673,116.334452,0,334,39974.5412268518,2009-06-10,12:59:22
39.973677,116.334508,0,331,39974.5412847222,2009-06-10,12:59:27
39.973649,116.334526,0,335,39974.5413425926,2009-06-10,12:59:32
39.973649,116.334526,0,335,39974.5413773148,2009-06-10,12:59:35
39.973641,116.334534,0,339,39974.541400463,2009-06-10,12:59:37
39.973605,116.334604,0,339,39974.5414583333,2009-06-10,12:59:42
39.973557,116.33468,0,339,39974.5415162037,2009-06-10,12:59:47
39.973525,116.334763,0,339,39974.5415740741,2009-06-10,12:59:52
39.973659,116.334713,0,340,39974.5416319444,2009-06-10,12:59:57
39.973714,116.33474,0,340,39974.5416898148,2009-06-10,13:00:02
39.973602,116.334968,0,338,39974.5417476852,2009-06-10,13:00:07
39.973489,116.335153,0,339,39974.5418055556,2009-06-10,13:00:12
39.97339,116.335243,0,341,39974.5418634259,2009-06-10,13:00:17
39.973343,116.335211,0,345,39974.5419212963,2009-06-10,13:00:22
39.973206,116.335173,0,352,39974.5419791667,2009-06-10,13:00:27
39.972503,116.335648,0,355,39974.542037037,2009-06-10,13:00:32
39.97271,116.335502,0,357,39974.5420949074,2009-06-10,13:00:37
39.973322,116.335048,0,359,39974.5421527778,2009-06-10,13:00:42
39.973421,116.334901,0,362,39974.5422106481,2009-06-10,13:00:47
39.973535,116.334757,0,362,39974.5422685185,2009-06-10,13:00:52
39.973581,116.334639,0,364,39974.5423263889,2009-06-10,13:00:57
39.973563,116.334629,0,364,39974.5423842593,2009-06-10,13:01:02
39.97358,116.33467,0,363,39974.5424421296,2009-06-10,13:01:07
39.973595,116.334675,0,370,39974.5425,2009-06-10,13:01:12
39.973576,116.334678,0,372,39974.5425578704,2009-06-10,13:01:17
39.973552,116.334687,0,376,39974.5426157407,2009-06-10,13:01:22
39.973545,116.334661,0,378,39974.5426736111,2009-06-10,13:01:27
39.973522,116.334678,0,378,39974.5427314815,2009-06-10,13:01:32
39.973474,116.334707,0,377,39974.5427893519,2009-06-10,13:01:37
39.973488,116.334677,0,376,39974.5428472222,2009-06-10,13:01:42
39.973436,116.334615,0,375,39974.5429050926,2009-06-10,13:01:47
39.973445,116.334529,0,374,39974.542962963,2009-06-10,13:01:52
39.973462,116.33448,0,372,39974.5430208333,2009-06-10,13:01:57
39.973452,116.334468,0,371,39974.5430787037,2009-06-10,13:02:02
39.973464,116.334376,0,372,39974.5431365741,2009-06-10,13:02:07
39.973401,116.334483,0,370,39974.5431944444,2009-06-10,13:02:12
39.973333,116.334547,0,371,39974.5432523148,2009-06-10,13:02:17
39.97331,116.334507,0,371,39974.5433101852,2009-06-10,13:02:22
39.973209,116.334631,0,368,39974.5433680556,2009-06-10,13:02:27
39.97316,116.334692,0,365,39974.5434259259,2009-06-10,13:02:32
39.973113,116.334699,0,367,39974.5434837963,2009-06-10,13:02:37
39.973053,116.334659,0,369,39974.5435416667,2009-06-10,13:02:42
39.972931,116.334736,0,369,39974.543599537,2009-06-10,13:02:47
39.972961,116.334721,0,369,39974.5436574074,2009-06-10,13:02:52
39.972867,116.334721,0,369,39974.5437152778,2009-06-10,13:02:57
39.972736,116.334655,0,370,39974.5437731481,2009-06-10,13:03:02
39.972778,116.334448,0,370,39974.5438310185,2009-06-10,13:03:07
39.97233,116.334521,0,371,39974.5438888889,2009-06-10,13:03:12
39.971803,116.33472,0,371,39974.5439467593,2009-06-10,13:03:17
39.971819,116.33467,0,368,39974.5440046296,2009-06-10,13:03:22
39.971704,116.334726,0,367,39974.5440625,2009-06-10,13:03:27
39.971776,116.334779,0,365,39974.5441203704,2009-06-10,13:03:32
39.973623,116.334023,0,364,39974.5441782407,2009-06-10,13:03:37
39.973668,116.334061,0,363,39974.5442361111,2009-06-10,13:03:42
39.973671,116.334318,0,362,39974.5442939815,2009-06-10,13:03:47
39.97362,116.334376,0,361,39974.5443518519,2009-06-10,13:03:52
39.973622,116.33432,0,362,39974.5444097222,2009-06-10,13:03:57
39.973623,116.33428,0,363,39974.5444675926,2009-06-10,13:04:02
39.973587,116.334312,0,365,39974.544525463,2009-06-10,13:04:07
39.973526,116.334388,0,367,39974.5445833333,2009-06-10,13:04:12
39.973558,116.334332,0,369,39974.5446412037,2009-06-10,13:04:17
39.973572,116.334234,0,370,39974.5446990741,2009-06-10,13:04:22
39.973585,116.334191,0,371,39974.5447569444,2009-06-10,13:04:27
39.973567,116.334237,0,372,39974.5448148148,2009-06-10,13:04:32
39.973523,116.3343,0,371,39974.5448726852,2009-06-10,13:04:37
39.973463,116.334473,0,370,39974.5449305556,2009-06-10,13:04:42
39.973431,116.334556,0,369,39974.5449884259,2009-06-10,13:04:47
39.973392,116.334635,0,366,39974.5450462963,2009-06-10,13:04:52
39.973437,116.334632,0,365,39974.5451041667,2009-06-10,13:04:57
39.973467,116.334685,0,363,39974.545162037,2009-06-10,13:05:02
39.973305,116.334718,0,364,39974.5452199074,2009-06-10,13:05:07
39.973201,116.334647,0,365,39974.5452777778,2009-06-10,13:05:12
39.973168,116.334572,0,365,39974.5453356481,2009-06-10,13:05:17
39.973132,116.334532,0,366,39974.5453935185,2009-06-10,13:05:22
39.973211,116.334378,0,368,39974.5454513889,2009-06-10,13:05:27
39.973302,116.334228,0,371,39974.5455092593,2009-06-10,13:05:32
39.973379,116.334238,0,369,39974.5455671296,2009-06-10,13:05:37
39.973343,116.334338,0,368,39974.545625,2009-06-10,13:05:42
39.973443,116.334223,0,371,39974.5456828704,2009-06-10,13:05:47
39.973493,116.334132,0,373,39974.5457407407,2009-06-10,13:05:52
39.973538,116.334054,0,371,39974.5457986111,2009-06-10,13:05:57
39.973562,116.334,0,370,39974.5458564815,2009-06-10,13:06:02
39.973588,116.334011,0,370,39974.5459143519,2009-06-10,13:06:07
39.973602,116.334011,0,374,39974.5459722222,2009-06-10,13:06:12
39.973608,116.334018,0,377,39974.5460300926,2009-06-10,13:06:17
39.973612,116.33401,0,379,39974.546087963,2009-06-10,13:06:22
39.973612,116.33401,0,379,39974.5461226852,2009-06-10,13:06:25
39.973608,116.334011,0,379,39974.5461458333,2009-06-10,13:06:27
39.973582,116.334038,0,379,39974.5462037037,2009-06-10,13:06:32
39.973487,116.334122,0,375,39974.5462615741,2009-06-10,13:06:37
39.973392,116.334211,0,375,39974.5463194444,2009-06-10,13:06:42
39.973293,116.334393,0,376,39974.5463773148,2009-06-10,13:06:47
39.973261,116.334505,0,378,39974.5464351852,2009-06-10,13:06:52
39.973262,116.3346,0,376,39974.5464930556,2009-06-10,13:06:57
39.973267,116.334655,0,375,39974.5465509259,2009-06-10,13:07:02
39.973273,116.334692,0,373,39974.5466087963,2009-06-10,13:07:07
39.97329,116.334624,0,372,39974.5466666667,2009-06-10,13:07:12
39.973283,116.334599,0,371,39974.546724537,2009-06-10,13:07:17
39.973301,116.33454,0,370,39974.5467824074,2009-06-10,13:07:22
39.973345,116.334456,0,370,39974.5468402778,2009-06-10,13:07:27
39.973447,116.334302,0,370,39974.5468981481,2009-06-10,13:07:32
39.973503,116.334238,0,368,39974.5469560185,2009-06-10,13:07:37
39.973487,116.334187,0,366,39974.5470138889,2009-06-10,13:07:42
39.973488,116.334138,0,363,39974.5470717593,2009-06-10,13:07:47
39.973499,116.334118,0,361,39974.5471296296,2009-06-10,13:07:52
39.973485,116.334188,0,361,39974.5471875,2009-06-10,13:07:57
39.973454,116.334274,0,362,39974.5472453704,2009-06-10,13:08:02
39.973452,116.33432,0,361,39974.5473032407,2009-06-10,13:08:07
39.973376,116.334426,0,360,39974.5473611111,2009-06-10,13:08:12
39.973316,116.334511,0,360,39974.5474189815,2009-06-10,13:08:17
39.97335,116.334469,0,360,39974.5474768518,2009-06-10,13:08:22
39.973383,116.334391,0,360,39974.5475347222,2009-06-10,13:08:27
39.973292,116.334475,0,358,39974.5475925926,2009-06-10,13:08:32
39.973288,116.334454,0,358,39974.547650463,2009-06-10,13:08:37
39.973227,116.334437,0,354,39974.5477083333,2009-06-10,13:08:42
39.973156,116.33442,0,354,39974.5477662037,2009-06-10,13:08:47
39.973134,116.334337,0,355,39974.5478240741,2009-06-10,13:08:52
39.973089,116.334346,0,353,39974.5478819444,2009-06-10,13:08:57
39.973065,116.334325,0,356,39974.5479398148,2009-06-10,13:09:02
39.973202,116.33432,0,356,39974.5479976852,2009-06-10,13:09:07
39.973564,116.334179,0,354,39974.5480555556,2009-06-10,13:09:12
39.973624,116.334229,0,352,39974.5481134259,2009-06-10,13:09:17
39.973591,116.334285,0,352,39974.5481712963,2009-06-10,13:09:22
39.973572,116.334319,0,347,39974.5482291667,2009-06-10,13:09:27
39.973619,116.334265,0,346,39974.548287037,2009-06-10,13:09:32
39.973673,116.334234,0,347,39974.5483449074,2009-06-10,13:09:37
39.973748,116.334204,0,346,39974.5484027778,2009-06-10,13:09:42
39.973871,116.334109,0,345,39974.5484606481,2009-06-10,13:09:47
39.973926,116.333981,0,346,39974.5485185185,2009-06-10,13:09:52
39.973876,116.334025,0,345,39974.5485763889,2009-06-10,13:09:57
39.974063,116.333957,0,339,39974.5486342593,2009-06-10,13:10:02
39.974532,116.333738,0,332,39974.5486921296,2009-06-10,13:10:07
39.974764,116.33369,0,330,39974.54875,2009-06-10,13:10:12
39.974536,116.333973,0,329,39974.5488078704,2009-06-10,13:10:17
39.973614,116.334439,0,330,39974.5488657407,2009-06-10,13:10:22
39.973551,116.334521,0,327,39974.5489236111,2009-06-10,13:10:27
39.973576,116.33452,0,322,39974.5489814815,2009-06-10,13:10:32
39.97367,116.334405,0,320,39974.5490393518,2009-06-10,13:10:37
39.97379,116.334244,0,317,39974.5490972222,2009-06-10,13:10:42
39.973862,116.334133,0,316,39974.5491550926,2009-06-10,13:10:47
39.97379,116.334083,0,313,39974.549212963,2009-06-10,13:10:52
39.973663,116.334041,0,302,39974.5492708333,2009-06-10,13:10:57
39.973564,116.333913,0,293,39974.5493287037,2009-06-10,13:11:02
39.973495,116.33383,0,285,39974.5493865741,2009-06-10,13:11:07
39.973473,116.333854,0,276,39974.5494444444,2009-06-10,13:11:12
39.973415,116.334012,0,271,39974.5495023148,2009-06-10,13:11:17
39.97339,116.334125,0,271,39974.5495601852,2009-06-10,13:11:22
39.973326,116.334226,0,271,39974.5496180556,2009-06-10,13:11:27
39.973326,116.334226,0,271,39974.5496527778,2009-06-10,13:11:30
39.973319,116.334229,0,273,39974.5496759259,2009-06-10,13:11:32
39.973336,116.334195,0,272,39974.5497337963,2009-06-10,13:11:37
39.973438,116.334015,0,265,39974.5497916667,2009-06-10,13:11:42
39.973516,116.333909,0,259,39974.549849537,2009-06-10,13:11:47
39.973525,116.333935,0,259,39974.5499074074,2009-06-10,13:11:52
39.973576,116.333865,0,262,39974.5499652778,2009-06-10,13:11:57
39.973672,116.333803,0,260,39974.5500231481,2009-06-10,13:12:02
39.973591,116.333966,0,257,39974.5500810185,2009-06-10,13:12:07
39.973613,116.333955,0,259,39974.5501388889,2009-06-10,13:12:12
39.973603,116.334015,0,258,39974.5501967593,2009-06-10,13:12:17
39.973558,116.33408,0,262,39974.5502546296,2009-06-10,13:12:22
39.973446,116.334212,0,270,39974.5503125,2009-06-10,13:12:27
39.973388,116.334244,0,269,39974.5503703704,2009-06-10,13:12:32
39.973372,116.334208,0,263,39974.5504282407,2009-06-10,13:12:37
39.973341,116.334247,0,266,39974.5504861111,2009-06-10,13:12:42
39.973406,116.334158,0,268,39974.5505439815,2009-06-10,13:12:47
39.973537,116.333964,0,266,39974.5506018519,2009-06-10,13:12:52
39.97352,116.333986,0,270,39974.5506597222,2009-06-10,13:12:57
39.973562,116.333858,0,273,39974.5507175926,2009-06-10,13:13:02
39.973475,116.334035,0,271,39974.550775463,2009-06-10,13:13:07
39.973324,116.334359,0,267,39974.5508333333,2009-06-10,13:13:12
39.973328,116.334432,0,261,39974.5508912037,2009-06-10,13:13:17
39.9734,116.334394,0,259,39974.5509490741,2009-06-10,13:13:22
39.973485,116.334318,0,257,39974.5510069444,2009-06-10,13:13:27
39.973551,116.334265,0,258,39974.5510648148,2009-06-10,13:13:32
39.973551,116.334295,0,270,39974.5511226852,2009-06-10,13:13:37
39.973551,116.334295,0,270,39974.5511574074,2009-06-10,13:13:40
39.973547,116.334293,0,284,39974.5511805556,2009-06-10,13:13:42
39.973611,116.334222,0,296,39974.5512384259,2009-06-10,13:13:47
39.973761,116.334023,0,301,39974.5512962963,2009-06-10,13:13:52
39.973565,116.33429,0,303,39974.5513541667,2009-06-10,13:13:57
39.973565,116.33429,0,303,39974.5513888889,2009-06-10,13:14:00
39.97356,116.334292,0,306,39974.551412037,2009-06-10,13:14:02
39.973558,116.334283,0,315,39974.5514699074,2009-06-10,13:14:07
39.973547,116.334272,0,322,39974.5515277778,2009-06-10,13:14:12
39.973422,116.334368,0,327,39974.5515856481,2009-06-10,13:14:17
39.973342,116.334388,0,335,39974.5516435185,2009-06-10,13:14:22
39.97319,116.334461,0,342,39974.5517013889,2009-06-10,13:14:27
39.973042,116.334637,0,346,39974.5517592593,2009-06-10,13:14:32
39.973048,116.334761,0,348,39974.5518171296,2009-06-10,13:14:37
39.973194,116.334829,0,351,39974.551875,2009-06-10,13:14:42
39.973256,116.334827,0,353,39974.5519328704,2009-06-10,13:14:47
39.973256,116.334827,0,353,39974.5519675926,2009-06-10,13:14:50
39.973256,116.334826,0,354,39974.5519907407,2009-06-10,13:14:52
39.97333,116.33462,0,355,39974.5520486111,2009-06-10,13:14:57
39.973393,116.334414,0,356,39974.5521064815,2009-06-10,13:15:02
39.973394,116.334304,0,356,39974.5521643519,2009-06-10,13:15:07
39.973464,116.334203,0,356,39974.5522222222,2009-06-10,13:15:12
39.97353,116.334197,0,354,39974.5522800926,2009-06-10,13:15:17
39.973495,116.334345,0,352,39974.552337963,2009-06-10,13:15:22
39.973432,116.334481,0,350,39974.5523958333,2009-06-10,13:15:27
39.9734,116.334485,0,350,39974.5524537037,2009-06-10,13:15:32
39.973415,116.334398,0,353,39974.5525115741,2009-06-10,13:15:37
39.973526,116.334158,0,360,39974.5525694444,2009-06-10,13:15:42
39.973597,116.334059,0,365,39974.5526273148,2009-06-10,13:15:47
39.973607,116.334036,0,367,39974.5526851852,2009-06-10,13:15:52
39.973491,116.334102,0,367,39974.5527430556,2009-06-10,13:15:57
39.973369,116.334204,0,366,39974.5528009259,2009-06-10,13:16:02
39.973265,116.334276,0,364,39974.5528587963,2009-06-10,13:16:07
39.973079,116.334464,0,363,39974.5529166667,2009-06-10,13:16:12
39.97294,116.334632,0,365,39974.552974537,2009-06-10,13:16:17
39.972969,116.33456,0,369,39974.5530324074,2009-06-10,13:16:22
39.973056,116.334334,0,372,39974.5530902778,2009-06-10,13:16:27
39.973068,116.33427,0,378,39974.5531481481,2009-06-10,13:16:32
39.973062,116.334217,0,384,39974.5532060185,2009-06-10,13:16:37
39.973174,116.334119,0,387,39974.5532638889,2009-06-10,13:16:42
39.973302,116.334031,0,389,39974.5533217593,2009-06-10,13:16:47
39.973387,116.334017,0,387,39974.5533796296,2009-06-10,13:16:52
39.973349,116.334124,0,384,39974.5534375,2009-06-10,13:16:57
39.973239,116.334273,0,380,39974.5534953704,2009-06-10,13:17:02
39.973218,116.334343,0,379,39974.5535532407,2009-06-10,13:17:07
39.973199,116.334396,0,380,39974.5536111111,2009-06-10,13:17:12
39.973192,116.334414,0,380,39974.5536689815,2009-06-10,13:17:17
39.973287,116.334407,0,377,39974.5537268519,2009-06-10,13:17:22
39.973369,116.334393,0,374,39974.5537847222,2009-06-10,13:17:27
39.973443,116.334334,0,370,39974.5538425926,2009-06-10,13:17:32
39.973512,116.334226,0,365,39974.553900463,2009-06-10,13:17:37
39.973568,116.334131,0,361,39974.5539583333,2009-06-10,13:17:42
39.973612,116.334131,0,361,39974.5540162037,2009-06-10,13:17:47
39.973554,116.334217,0,362,39974.5540740741,2009-06-10,13:17:52
39.973544,116.334246,0,364,39974.5541319444,2009-06-10,13:17:57
39.973492,116.334322,0,360,39974.5541898148,2009-06-10,13:18:02
39.973479,116.334307,0,355,39974.5542476852,2009-06-10,13:18:07
39.973457,116.334353,0,354,39974.5543055556,2009-06-10,13:18:12
39.973498,116.334314,0,355,39974.5543634259,2009-06-10,13:18:17
39.973483,116.334349,0,352,39974.5544212963,2009-06-10,13:18:22
39.973456,116.334408,0,352,39974.5544791667,2009-06-10,13:18:27
39.973592,116.334279,0,348,39974.554537037,2009-06-10,13:18:32
39.973753,116.33413,0,349,39974.5545949074,2009-06-10,13:18:37
39.97399,116.333995,0,347,39974.5546527778,2009-06-10,13:18:42
39.973987,116.333972,0,347,39974.5547106481,2009-06-10,13:18:47
39.973924,116.334077,0,347,39974.5547685185,2009-06-10,13:18:52
39.973862,116.334135,0,345,39974.5548263889,2009-06-10,13:18:57
39.973725,116.334265,0,341,39974.5548842593,2009-06-10,13:19:02
39.973634,116.334273,0,334,39974.5549421296,2009-06-10,13:19:07
39.973601,116.334251,0,328,39974.555,2009-06-10,13:19:12
39.973617,116.334218,0,325,39974.5550578704,2009-06-10,13:19:17
39.973627,116.334215,0,324,39974.5551157407,2009-06-10,13:19:22
39.973614,116.334223,0,323,39974.5551736111,2009-06-10,13:19:27
39.97357,116.334184,0,322,39974.5552314815,2009-06-10,13:19:32
39.973643,116.334053,0,324,39974.5552893518,2009-06-10,13:19:37
39.973663,116.333981,0,323,39974.5553472222,2009-06-10,13:19:42
39.973625,116.333998,0,324,39974.5554050926,2009-06-10,13:19:47
39.973549,116.334052,0,326,39974.555462963,2009-06-10,13:19:52
39.973618,116.333922,0,324,39974.5555208333,2009-06-10,13:19:57
39.973663,116.333775,0,318,39974.5555787037,2009-06-10,13:20:02
39.973558,116.333853,0,313,39974.5556365741,2009-06-10,13:20:07
39.973487,116.333883,0,306,39974.5556944444,2009-06-10,13:20:12
39.973428,116.333954,0,299,39974.5557523148,2009-06-10,13:20:17
39.973355,116.334075,0,299,39974.5558101852,2009-06-10,13:20:22
39.973335,116.334149,0,301,39974.5558680556,2009-06-10,13:20:27
39.973409,116.334068,0,300,39974.5559259259,2009-06-10,13:20:32
39.973447,116.334022,0,299,39974.5559837963,2009-06-10,13:20:37
39.973506,116.333977,0,299,39974.5560416667,2009-06-10,13:20:42
39.973537,116.333954,0,298,39974.556099537,2009-06-10,13:20:47
39.973562,116.333948,0,298,39974.5561574074,2009-06-10,13:20:52
39.973529,116.333997,0,295,39974.5562152778,2009-06-10,13:20:57
39.973438,116.334068,0,291,39974.5562731481,2009-06-10,13:21:02
39.973353,116.334131,0,291,39974.5563310185,2009-06-10,13:21:07
39.97334,116.334185,0,292,39974.5563888889,2009-06-10,13:21:12
39.973394,116.334193,0,295,39974.5564467593,2009-06-10,13:21:17
39.973405,116.334232,0,294,39974.5565046296,2009-06-10,13:21:22
39.973417,116.334219,0,294,39974.5565625,2009-06-10,13:21:27
39.973548,116.334063,0,296,39974.5566203704,2009-06-10,13:21:32
39.97362,116.333906,0,297,39974.5566782407,2009-06-10,13:21:37
39.9737,116.333781,0,295,39974.5567361111,2009-06-10,13:21:42
39.97362,116.333836,0,292,39974.5567939815,2009-06-10,13:21:47
39.973599,116.333807,0,295,39974.5568518518,2009-06-10,13:21:52
39.973473,116.333837,0,298,39974.5569097222,2009-06-10,13:21:57
39.973394,116.333852,0,300,39974.5569675926,2009-06-10,13:22:02
39.973218,116.334029,0,301,39974.557025463,2009-06-10,13:22:07
39.97317,116.334049,0,299,39974.5570833333,2009-06-10,13:22:12
39.973112,116.334102,0,298,39974.5571412037,2009-06-10,13:22:17
39.973152,116.334099,0,295,39974.5571990741,2009-06-10,13:22:22
39.973164,116.334039,0,294,39974.5572569444,2009-06-10,13:22:27
39.973096,116.334049,0,295,39974.5573148148,2009-06-10,13:22:32
39.973093,116.334067,0,296,39974.5573726852,2009-06-10,13:22:37
39.973139,116.334036,0,296,39974.5574305556,2009-06-10,13:22:42
39.973218,116.333995,0,295,39974.5574884259,2009-06-10,13:22:47
39.973369,116.333926,0,295,39974.5575462963,2009-06-10,13:22:52
39.973455,116.333886,0,295,39974.5576041667,2009-06-10,13:22:57
39.973455,116.333886,0,295,39974.5576388889,2009-06-10,13:23:00
39.973456,116.333887,0,295,39974.557662037,2009-06-10,13:23:02
39.973612,116.333897,0,295,39974.5577199074,2009-06-10,13:23:07
39.97369,116.333848,0,296,39974.5577777778,2009-06-10,13:23:12
39.973678,116.333903,0,296,39974.5578356481,2009-06-10,13:23:17
39.973708,116.333947,0,296,39974.5578935185,2009-06-10,13:23:22
39.973716,116.333928,0,293,39974.5579513889,2009-06-10,13:23:27
39.973731,116.333942,0,290,39974.5580092593,2009-06-10,13:23:32
39.973755,116.333923,0,290,39974.5580671296,2009-06-10,13:23:37
39.973737,116.333901,0,291,39974.558125,2009-06-10,13:23:42
39.973758,116.333931,0,289,39974.5581828704,2009-06-10,13:23:47
39.973801,116.333908,0,289,39974.5582407407,2009-06-10,13:23:52
39.973832,116.33392,0,295,39974.5582986111,2009-06-10,13:23:57
39.973855,116.33391,0,305,39974.5583564815,2009-06-10,13:24:02
39.973866,116.333788,0,309,39974.5584143519,2009-06-10,13:24:07
39.973814,116.333774,0,310,39974.5584722222,2009-06-10,13:24:12
39.973733,116.333752,0,309,39974.5585300926,2009-06-10,13:24:17
39.973666,116.333721,0,310,39974.558587963,2009-06-10,13:24:22
39.973662,116.333755,0,310,39974.5586458333,2009-06-10,13:24:27
39.973659,116.333769,0,309,39974.5587037037,2009-06-10,13:24:32
39.973652,116.33378,0,309,39974.5587615741,2009-06-10,13:24:37
39.973643,116.333815,0,310,39974.5588194444,2009-06-10,13:24:42
39.97366,116.333869,0,309,39974.5588773148,2009-06-10,13:24:47
39.973696,116.333846,0,306,39974.5589351852,2009-06-10,13:24:52
39.973711,116.333825,0,309,39974.5589930556,2009-06-10,13:24:57
39.973758,116.333814,0,308,39974.5590509259,2009-06-10,13:25:02
39.973746,116.333914,0,301,39974.5591087963,2009-06-10,13:25:07
39.973745,116.333954,0,295,39974.5591666667,2009-06-10,13:25:12
39.973731,116.333986,0,287,39974.559224537,2009-06-10,13:25:17
39.97366,116.3341,0,277,39974.5592824074,2009-06-10,13:25:22
39.973676,116.334099,0,269,39974.5593402778,2009-06-10,13:25:27
39.973702,116.334081,0,265,39974.5593981481,2009-06-10,13:25:32
39.973724,116.334076,0,270,39974.5594560185,2009-06-10,13:25:37
39.973748,116.334032,0,274,39974.5595138889,2009-06-10,13:25:42
39.973748,116.334032,0,274,39974.5595486111,2009-06-10,13:25:45
39.973749,116.334026,0,276,39974.5595717593,2009-06-10,13:25:47
39.973746,116.334048,0,276,39974.5596296296,2009-06-10,13:25:52
39.973755,116.334044,0,276,39974.5596875,2009-06-10,13:25:57
39.973763,116.334001,0,278,39974.5597453704,2009-06-10,13:26:02
39.973774,116.333947,0,278,39974.5598032407,2009-06-10,13:26:07
39.973821,116.333955,0,275,39974.5598611111,2009-06-10,13:26:12
39.973851,116.333966,0,273,39974.5599189815,2009-06-10,13:26:17
39.973904,116.33396,0,272,39974.5599768519,2009-06-10,13:26:22
39.973923,116.333983,0,270,39974.5600347222,2009-06-10,13:26:27
39.973918,116.334018,0,269,39974.5600925926,2009-06-10,13:26:32
39.973897,116.334041,0,270,39974.560150463,2009-06-10,13:26:37
39.973829,116.333919,0,276,39974.5602083333,2009-06-10,13:26:42
39.973891,116.3339,0,279,39974.5602662037,2009-06-10,13:26:47
39.973983,116.333906,0,281,39974.5603240741,2009-06-10,13:26:52
39.973986,116.333866,0,286,39974.5603819444,2009-06-10,13:26:57
39.974004,116.333812,0,286,39974.5604398148,2009-06-10,13:27:02
39.973958,116.333816,0,284,39974.5604976852,2009-06-10,13:27:07
39.973945,116.333788,0,281,39974.5605555556,2009-06-10,13:27:12
39.973943,116.333735,0,280,39974.5606134259,2009-06-10,13:27:17
39.973928,116.333783,0,279,39974.5606712963,2009-06-10,13:27:22
39.97391,116.333803,0,279,39974.5607291667,2009-06-10,13:27:27
39.973874,116.33383,0,279,39974.560787037,2009-06-10,13:27:32
39.973804,116.333889,0,280,39974.5608449074,2009-06-10,13:27:37
39.973821,116.333866,0,280,39974.5609027778,2009-06-10,13:27:42
39.973868,116.333824,0,282,39974.5609606481,2009-06-10,13:27:47
39.973895,116.333812,0,282,39974.5610185185,2009-06-10,13:27:52
39.973895,116.333812,0,282,39974.5610532407,2009-06-10,13:27:55
39.973896,116.333807,0,280,39974.5610763889,2009-06-10,13:27:57
39.973925,116.333803,0,278,39974.5611342593,2009-06-10,13:28:02
39.973932,116.333775,0,276,39974.5611921296,2009-06-10,13:28:07
39.973991,116.333739,0,274,39974.56125,2009-06-10,13:28:12
39.974027,116.333827,0,270,39974.5613078704,2009-06-10,13:28:17
39.974064,116.33389,0,267,39974.5613657407,2009-06-10,13:28:22
39.974095,116.333885,0,264,39974.5614236111,2009-06-10,13:28:27
39.974107,116.333833,0,266,39974.5614814815,2009-06-10,13:28:32
39.974051,116.333832,0,268,39974.5615393519,2009-06-10,13:28:37
39.974092,116.333845,0,270,39974.5615972222,2009-06-10,13:28:42
39.974156,116.333828,0,276,39974.5616550926,2009-06-10,13:28:47
39.974192,116.333806,0,280,39974.561712963,2009-06-10,13:28:52
39.97421,116.333833,0,283,39974.5617708333,2009-06-10,13:28:57
39.974172,116.333922,0,283,39974.5618287037,2009-06-10,13:29:02
39.974181,116.333896,0,285,39974.5618865741,2009-06-10,13:29:07
39.974181,116.333896,0,285,39974.5619212963,2009-06-10,13:29:10
39.974186,116.333891,0,285,39974.5619444444,2009-06-10,13:29:12
39.97412,116.333857,0,277,39974.5620023148,2009-06-10,13:29:17
39.974011,116.333831,0,268,39974.5620601852,2009-06-10,13:29:22
39.973935,116.333802,0,260,39974.5621180556,2009-06-10,13:29:27
39.973932,116.333759,0,254,39974.5621759259,2009-06-10,13:29:32
39.973938,116.333736,0,257,39974.5622337963,2009-06-10,13:29:37
39.973912,116.333744,0,257,39974.5622916667,2009-06-10,13:29:42
39.973896,116.333738,0,254,39974.562349537,2009-06-10,13:29:47
39.973912,116.333755,0,252,39974.5624074074,2009-06-10,13:29:52
39.973884,116.333728,0,251,39974.5624652778,2009-06-10,13:29:57
39.973935,116.333725,0,250,39974.5625231481,2009-06-10,13:30:02
39.974015,116.333749,0,250,39974.5625810185,2009-06-10,13:30:07
39.973965,116.333774,0,253,39974.5626388889,2009-06-10,13:30:12
39.973884,116.333789,0,257,39974.5626967593,2009-06-10,13:30:17
39.973884,116.333789,0,257,39974.5627314815,2009-06-10,13:30:20
39.973879,116.333792,0,261,39974.5627546296,2009-06-10,13:30:22
39.974134,116.333718,0,263,39974.5628125,2009-06-10,13:30:27
39.974146,116.333718,0,262,39974.5628703704,2009-06-10,13:30:32
39.974158,116.333785,0,265,39974.5629282407,2009-06-10,13:30:37
39.974193,116.333735,0,265,39974.5629861111,2009-06-10,13:30:42
39.9742,116.333726,0,263,39974.5630439815,2009-06-10,13:30:47
39.974157,116.333754,0,264,39974.5631018518,2009-06-10,13:30:52
39.974127,116.333818,0,260,39974.5631597222,2009-06-10,13:30:57
39.974097,116.333892,0,258,39974.5632175926,2009-06-10,13:31:02
39.974056,116.333981,0,254,39974.563275463,2009-06-10,13:31:07
39.974062,116.333923,0,254,39974.5633333333,2009-06-10,13:31:12
39.974113,116.333802,0,259,39974.5633912037,2009-06-10,13:31:17
39.974122,116.33373,0,261,39974.5634490741,2009-06-10,13:31:22
39.974094,116.333746,0,254,39974.5635069444,2009-06-10,13:31:27
39.974065,116.33381,0,252,39974.5635648148,2009-06-10,13:31:32
39.974023,116.33387,0,252,39974.5636226852,2009-06-10,13:31:37
39.973984,116.333877,0,253,39974.5636805556,2009-06-10,13:31:42
39.973921,116.333947,0,256,39974.5637384259,2009-06-10,13:31:47
39.973974,116.333915,0,256,39974.5637962963,2009-06-10,13:31:52
39.974006,116.333803,0,263,39974.5638541667,2009-06-10,13:31:57
39.974023,116.333791,0,266,39974.563912037,2009-06-10,13:32:02
39.974022,116.333821,0,266,39974.5639699074,2009-06-10,13:32:07
39.974077,116.333778,0,267,39974.5640277778,2009-06-10,13:32:12
39.974098,116.333737,0,269,39974.5640856481,2009-06-10,13:32:17
39.9741,116.333716,0,267,39974.5641435185,2009-06-10,13:32:22
39.974053,116.333728,0,266,39974.5642013889,2009-06-10,13:32:27
39.974001,116.333738,0,268,39974.5642592593,2009-06-10,13:32:32
39.973952,116.333777,0,266,39974.5643171296,2009-06-10,13:32:37
39.973942,116.333756,0,267,39974.564375,2009-06-10,13:32:42
39.973895,116.333795,0,269,39974.5644328704,2009-06-10,13:32:47
39.973917,116.33379,0,267,39974.5644907407,2009-06-10,13:32:52
39.973916,116.333778,0,266,39974.5645486111,2009-06-10,13:32:57
39.973859,116.333821,0,261,39974.5646064815,2009-06-10,13:33:02
39.973887,116.333836,0,256,39974.5646643518,2009-06-10,13:33:07
39.973958,116.333832,0,251,39974.5647222222,2009-06-10,13:33:12
39.974043,116.333706,0,254,39974.5647800926,2009-06-10,13:33:17
39.974089,116.333682,0,250,39974.564837963,2009-06-10,13:33:22
39.974123,116.333634,0,246,39974.5648958333,2009-06-10,13:33:27
39.974188,116.333555,0,246,39974.5649537037,2009-06-10,13:33:32
39.974203,116.333546,0,246,39974.5650115741,2009-06-10,13:33:37
39.974201,116.333522,0,244,39974.5650694444,2009-06-10,13:33:42
39.974235,116.333526,0,247,39974.5651273148,2009-06-10,13:33:47
39.974234,116.333593,0,246,39974.5651851852,2009-06-10,13:33:52
39.97421,116.333629,0,247,39974.5652430556,2009-06-10,13:33:57
39.974159,116.333651,0,250,39974.5653009259,2009-06-10,13:34:02
39.974082,116.333732,0,250,39974.5653587963,2009-06-10,13:34:07
39.974044,116.333766,0,254,39974.5654166667,2009-06-10,13:34:12
39.973974,116.333834,0,257,39974.565474537,2009-06-10,13:34:17
39.973924,116.333907,0,260,39974.5655324074,2009-06-10,13:34:22
39.973923,116.333926,0,264,39974.5655902778,2009-06-10,13:34:27
39.97398,116.333906,0,264,39974.5656481481,2009-06-10,13:34:32
39.974029,116.333919,0,264,39974.5657060185,2009-06-10,13:34:37
39.974045,116.333902,0,265,39974.5657638889,2009-06-10,13:34:42
39.974089,116.333869,0,267,39974.5658217593,2009-06-10,13:34:47
39.974092,116.333887,0,267,39974.5658796296,2009-06-10,13:34:52
39.97408,116.333881,0,260,39974.5659375,2009-06-10,13:34:57
39.974038,116.333926,0,258,39974.5659953704,2009-06-10,13:35:02
39.974,116.333953,0,258,39974.5660532407,2009-06-10,13:35:07
39.974012,116.333997,0,257,39974.5661111111,2009-06-10,13:35:12
39.974004,116.334007,0,259,39974.5661689815,2009-06-10,13:35:17
39.973978,116.334037,0,259,39974.5662268519,2009-06-10,13:35:22
39.973931,116.334068,0,259,39974.5662847222,2009-06-10,13:35:27
39.973938,116.334021,0,263,39974.5663425926,2009-06-10,13:35:32
39.974,116.333944,0,269,39974.566400463,2009-06-10,13:35:37
39.97403,116.333879,0,275,39974.5664583333,2009-06-10,13:35:42
39.973995,116.333862,0,276,39974.5665162037,2009-06-10,13:35:47
39.973899,116.333898,0,273,39974.5665740741,2009-06-10,13:35:52
39.973843,116.333938,0,269,39974.5666319444,2009-06-10,13:35:57
39.973805,116.333921,0,266,39974.5666898148,2009-06-10,13:36:02
39.973809,116.333909,0,266,39974.5667476852,2009-06-10,13:36:07
39.973786,116.333945,0,268,39974.5668055556,2009-06-10,13:36:12
39.973871,116.333886,0,270,39974.5668634259,2009-06-10,13:36:17
39.973875,116.333862,0,273,39974.5669212963,2009-06-10,13:36:22
39.973987,116.333791,0,272,39974.5669791667,2009-06-10,13:36:27
39.973961,116.333829,0,270,39974.567037037,2009-06-10,13:36:32
39.973922,116.333859,0,271,39974.5670949074,2009-06-10,13:36:37
39.973899,116.33389,0,270,39974.5671527778,2009-06-10,13:36:42
39.973958,116.33395,0,266,39974.5672106481,2009-06-10,13:36:47
39.973997,116.333944,0,266,39974.5672685185,2009-06-10,13:36:52
39.974045,116.333937,0,266,39974.5673263889,2009-06-10,13:36:57
39.97405,116.334007,0,265,39974.5673842593,2009-06-10,13:37:02
39.974024,116.334066,0,265,39974.5674421296,2009-06-10,13:37:07
39.973999,116.334097,0,266,39974.5675,2009-06-10,13:37:12
39.974154,116.33381,0,265,39974.5675578704,2009-06-10,13:37:17
39.974176,116.333765,0,265,39974.5676157407,2009-06-10,13:37:22
39.973969,116.333637,0,252,39974.5717824074,2009-06-10,13:43:22
39.973938,116.333594,0,248,39974.5718402778,2009-06-10,13:43:27
39.973941,116.333564,0,244,39974.5718981481,2009-06-10,13:43:32
39.973937,116.333626,0,240,39974.5719560185,2009-06-10,13:43:37
39.973964,116.333689,0,233,39974.5720138889,2009-06-10,13:43:42
39.974028,116.33367,0,226,39974.5720717593,2009-06-10,13:43:47
39.974045,116.333644,0,223,39974.5721296296,2009-06-10,13:43:52
39.974035,116.333646,0,223,39974.5721875,2009-06-10,13:43:57
39.974027,116.333589,0,218,39974.5722453704,2009-06-10,13:44:02
39.974021,116.333572,0,213,39974.5723032407,2009-06-10,13:44:07
39.974093,116.333508,0,213,39974.5723611111,2009-06-10,13:44:12
39.974198,116.33341,0,216,39974.5724189815,2009-06-10,13:44:17
39.974149,116.333449,0,212,39974.5724768518,2009-06-10,13:44:22
39.97405,116.333618,0,210,39974.5725347222,2009-06-10,13:44:27
39.973936,116.333729,0,208,39974.5725925926,2009-06-10,13:44:32
39.973833,116.333867,0,205,39974.572650463,2009-06-10,13:44:37
39.973766,116.33395,0,207,39974.5727083333,2009-06-10,13:44:42
39.973781,116.333899,0,210,39974.5727662037,2009-06-10,13:44:47
39.973826,116.33379,0,215,39974.5728240741,2009-06-10,13:44:52
39.973923,116.333689,0,216,39974.5728819444,2009-06-10,13:44:57
39.974049,116.333571,0,216,39974.5729398148,2009-06-10,13:45:02
39.974065,116.333575,0,216,39974.5729976852,2009-06-10,13:45:07
39.974204,116.333315,0,209,39974.5730555556,2009-06-10,13:45:12
39.974144,116.333366,0,208,39974.5731134259,2009-06-10,13:45:17
39.974146,116.333314,0,207,39974.5731712963,2009-06-10,13:45:22
39.974118,116.333322,0,205,39974.5732291667,2009-06-10,13:45:27
39.974107,116.333365,0,198,39974.573287037,2009-06-10,13:45:32
39.974124,116.33341,0,190,39974.5733449074,2009-06-10,13:45:37
39.974081,116.333454,0,184,39974.5734027778,2009-06-10,13:45:42
39.974012,116.333534,0,180,39974.5734606481,2009-06-10,13:45:47
39.973946,116.333553,0,173,39974.5735185185,2009-06-10,13:45:52
39.973979,116.33339,0,174,39974.5735763889,2009-06-10,13:45:57
39.974029,116.333266,0,174,39974.5736342593,2009-06-10,13:46:02
39.974032,116.333225,0,172,39974.5736921296,2009-06-10,13:46:07
39.973969,116.333286,0,172,39974.57375,2009-06-10,13:46:12
39.973898,116.33336,0,172,39974.5738078704,2009-06-10,13:46:17
39.97386,116.333357,0,174,39974.5738657407,2009-06-10,13:46:22
39.973703,116.333451,0,186,39974.5739236111,2009-06-10,13:46:27
39.97371,116.333482,0,191,39974.5739814815,2009-06-10,13:46:32
39.973593,116.333584,0,197,39974.5740393519,2009-06-10,13:46:37
39.973501,116.333663,0,200,39974.5740972222,2009-06-10,13:46:42
39.973493,116.333677,0,200,39974.5741550926,2009-06-10,13:46:47
39.973487,116.333679,0,200,39974.574212963,2009-06-10,13:46:52
39.973487,116.333679,0,200,39974.5742476852,2009-06-10,13:46:55
39.973495,116.33368,0,200,39974.5742708333,2009-06-10,13:46:57
39.973448,116.333645,0,197,39974.5743287037,2009-06-10,13:47:02
39.973457,116.333597,0,195,39974.5743865741,2009-06-10,13:47:07
39.973474,116.333527,0,192,39974.5744444444,2009-06-10,13:47:12
39.973489,116.333457,0,188,39974.5745023148,2009-06-10,13:47:17
39.973438,116.333447,0,184,39974.5745601852,2009-06-10,13:47:22
39.973417,116.333443,0,178,39974.5746180556,2009-06-10,13:47:27
39.973403,116.333461,0,175,39974.5746759259,2009-06-10,13:47:32
39.973412,116.333444,0,173,39974.5747337963,2009-06-10,13:47:37
39.973458,116.333479,0,174,39974.5747916667,2009-06-10,13:47:42
39.973494,116.333479,0,170,39974.574849537,2009-06-10,13:47:47
39.973544,116.33338,0,168,39974.5749074074,2009-06-10,13:47:52
39.973656,116.333335,0,170,39974.5749652778,2009-06-10,13:47:57
39.97377,116.333269,0,170,39974.5750231481,2009-06-10,13:48:02
39.973944,116.333234,0,169,39974.5750810185,2009-06-10,13:48:07
39.974021,116.333208,0,168,39974.5751388889,2009-06-10,13:48:12
39.974021,116.333221,0,168,39974.5751967593,2009-06-10,13:48:17
39.974013,116.333219,0,168,39974.5752546296,2009-06-10,13:48:22
39.974013,116.333219,0,168,39974.5752893519,2009-06-10,13:48:25
39.974013,116.333224,0,169,39974.5753125,2009-06-10,13:48:27
39.974021,116.33327,0,168,39974.5753703704,2009-06-10,13:48:32
39.97377,116.333408,0,170,39974.5754282407,2009-06-10,13:48:37
39.973798,116.333369,0,166,39974.5754861111,2009-06-10,13:48:42
39.973797,116.333366,0,166,39974.5755439815,2009-06-10,13:48:47
39.973797,116.333366,0,166,39974.5755787037,2009-06-10,13:48:50
39.973791,116.333359,0,166,39974.5756018519,2009-06-10,13:48:52
39.97368,116.333324,0,168,39974.5756597222,2009-06-10,13:48:57
39.973627,116.333366,0,169,39974.5757175926,2009-06-10,13:49:02
39.973538,116.333346,0,172,39974.575775463,2009-06-10,13:49:07
39.973377,116.3332,0,152,39974.5780902778,2009-06-10,13:52:27
39.973204,116.333382,0,153,39974.5781481481,2009-06-10,13:52:32
39.973187,116.33346,0,153,39974.5782060185,2009-06-10,13:52:37
39.973254,116.333334,0,153,39974.5782638889,2009-06-10,13:52:42
39.973386,116.333267,0,153,39974.5783217593,2009-06-10,13:52:47
39.973527,116.333306,0,155,39974.5783796296,2009-06-10,13:52:52
39.973607,116.333299,0,155,39974.5784375,2009-06-10,13:52:57
39.973605,116.333277,0,153,39974.5784953704,2009-06-10,13:53:02
39.973649,116.333272,0,152,39974.5785532407,2009-06-10,13:53:07
39.973693,116.333321,0,154,39974.5786111111,2009-06-10,13:53:12
39.973635,116.3334,0,151,39974.5786689815,2009-06-10,13:53:17
39.973589,116.333445,0,153,39974.5787268518,2009-06-10,13:53:22
39.973661,116.333394,0,154,39974.5787847222,2009-06-10,13:53:27
39.973731,116.333397,0,152,39974.5788425926,2009-06-10,13:53:32
39.973807,116.333356,0,151,39974.578900463,2009-06-10,13:53:37
39.973781,116.333387,0,154,39974.5789583333,2009-06-10,13:53:42
39.973627,116.333485,0,161,39974.5790162037,2009-06-10,13:53:47
39.973624,116.333474,0,162,39974.5790740741,2009-06-10,13:53:52
39.973616,116.333473,0,162,39974.5791319444,2009-06-10,13:53:57
39.973616,116.333473,0,162,39974.5791666667,2009-06-10,13:54:00
39.973611,116.333469,0,162,39974.5791898148,2009-06-10,13:54:02
39.973563,116.333517,0,163,39974.5792476852,2009-06-10,13:54:07
39.973545,116.333528,0,166,39974.5793055556,2009-06-10,13:54:12
39.973534,116.333505,0,168,39974.5793634259,2009-06-10,13:54:17
39.973525,116.333495,0,167,39974.5794212963,2009-06-10,13:54:22
39.973512,116.333481,0,167,39974.5794791667,2009-06-10,13:54:27
39.973501,116.333452,0,166,39974.579537037,2009-06-10,13:54:32
39.973482,116.333449,0,165,39974.5795949074,2009-06-10,13:54:37
39.97348,116.33342,0,168,39974.5796527778,2009-06-10,13:54:42
39.973472,116.333408,0,169,39974.5797106481,2009-06-10,13:54:47
39.973472,116.333408,0,169,39974.5797453704,2009-06-10,13:54:50
39.973476,116.333414,0,169,39974.5797685185,2009-06-10,13:54:52
39.973443,116.333539,0,169,39974.5798263889,2009-06-10,13:54:57
39.973414,116.333553,0,170,39974.5798842593,2009-06-10,13:55:02
39.973423,116.333546,0,170,39974.5799421296,2009-06-10,13:55:07
39.973432,116.333523,0,170,39974.58,2009-06-10,13:55:12
39.973455,116.333518,0,172,39974.5800578704,2009-06-10,13:55:17
39.973466,116.333544,0,172,39974.5801157407,2009-06-10,13:55:22
39.973469,116.333546,0,170,39974.5801736111,2009-06-10,13:55:27
39.973474,116.333547,0,170,39974.5802314815,2009-06-10,13:55:32
39.973474,116.333547,0,170,39974.5802662037,2009-06-10,13:55:35
39.973474,116.333546,0,170,39974.5802893518,2009-06-10,13:55:37
39.973471,116.333564,0,170,39974.5803472222,2009-06-10,13:55:42
39.973478,116.333543,0,169,39974.5804050926,2009-06-10,13:55:47
39.97348,116.333526,0,170,39974.580462963,2009-06-10,13:55:52
39.973513,116.333505,0,172,39974.5805208333,2009-06-10,13:55:57
39.973525,116.333492,0,173,39974.5805787037,2009-06-10,13:56:02
39.973525,116.333492,0,173,39974.5806134259,2009-06-10,13:56:05
39.973522,116.333497,0,176,39974.5806365741,2009-06-10,13:56:07
39.973495,116.333538,0,177,39974.5806944444,2009-06-10,13:56:12
39.973487,116.333556,0,177,39974.5807523148,2009-06-10,13:56:17
39.973487,116.333556,0,177,39974.580787037,2009-06-10,13:56:20
39.973488,116.333552,0,177,39974.5808101852,2009-06-10,13:56:22
39.973491,116.333576,0,179,39974.5808680556,2009-06-10,13:56:27
39.973499,116.33354,0,178,39974.5809259259,2009-06-10,13:56:32
39.973499,116.33354,0,178,39974.5809606481,2009-06-10,13:56:35
39.973507,116.333545,0,179,39974.5809837963,2009-06-10,13:56:37
39.973513,116.333554,0,179,39974.5810416667,2009-06-10,13:56:42
39.973489,116.33357,0,180,39974.581099537,2009-06-10,13:56:47
39.973485,116.333561,0,180,39974.5811574074,2009-06-10,13:56:52
39.973474,116.33367,0,182,39974.5812152778,2009-06-10,13:56:57
39.973481,116.333716,0,185,39974.5812731481,2009-06-10,13:57:02
39.973467,116.333739,0,190,39974.5813310185,2009-06-10,13:57:07
39.973472,116.333729,0,193,39974.5813888889,2009-06-10,13:57:12
39.973505,116.333757,0,195,39974.5814467593,2009-06-10,13:57:17
39.973518,116.333772,0,198,39974.5815046296,2009-06-10,13:57:22
39.973495,116.333771,0,203,39974.5815625,2009-06-10,13:57:27
39.973465,116.333787,0,205,39974.5816203704,2009-06-10,13:57:32
39.973465,116.333787,0,205,39974.5816550926,2009-06-10,13:57:35
39.973473,116.333787,0,207,39974.5816782407,2009-06-10,13:57:37
39.973475,116.333799,0,207,39974.5817361111,2009-06-10,13:57:42
39.973479,116.3338,0,208,39974.5817939815,2009-06-10,13:57:47
39.973483,116.333803,0,208,39974.5818518519,2009-06-10,13:57:52
39.973483,116.333803,0,208,39974.5818865741,2009-06-10,13:57:55
39.973488,116.333796,0,208,39974.5819097222,2009-06-10,13:57:57
39.973504,116.333824,0,208,39974.5819675926,2009-06-10,13:58:02
39.973529,116.333862,0,209,39974.582025463,2009-06-10,13:58:07
39.973582,116.333843,0,211,39974.5820833333,2009-06-10,13:58:12
39.973582,116.333867,0,214,39974.5821412037,2009-06-10,13:58:17
39.973409,116.333679,0,208,39974.5846875,2009-06-10,14:01:57
39.973373,116.33359,0,208,39974.5847453704,2009-06-10,14:02:02
39.973353,116.333606,0,207,39974.5848032407,2009-06-10,14:02:07
39.973368,116.333635,0,207,39974.5848611111,2009-06-10,14:02:12
39.973387,116.333703,0,207,39974.5849189815,2009-06-10,14:02:17
39.973418,116.333691,0,207,39974.5849768519,2009-06-10,14:02:22
39.97343,116.333732,0,207,39974.5850347222,2009-06-10,14:02:27
39.973417,116.33377,0,206,39974.5850925926,2009-06-10,14:02:32
39.973398,116.333787,0,206,39974.585150463,2009-06-10,14:02:37
39.973406,116.33375,0,207,39974.5852083333,2009-06-10,14:02:42
39.973407,116.333705,0,207,39974.5852662037,2009-06-10,14:02:47
39.973413,116.333722,0,207,39974.5853240741,2009-06-10,14:02:52
39.973399,116.333792,0,207,39974.5853819444,2009-06-10,14:02:57
39.973399,116.333792,0,207,39974.5854166667,2009-06-10,14:03:00
39.973399,116.333798,0,207,39974.5854398148,2009-06-10,14:03:02
39.973414,116.333921,0,207,39974.5854976852,2009-06-10,14:03:07
39.973441,116.333975,0,207,39974.5855555556,2009-06-10,14:03:12
39.973468,116.333983,0,208,39974.5856134259,2009-06-10,14:03:17
39.973506,116.33393,0,208,39974.5856712963,2009-06-10,14:03:22
39.973496,116.333954,0,209,39974.5857291667,2009-06-10,14:03:27
39.973483,116.333967,0,210,39974.585787037,2009-06-10,14:03:32
39.973482,116.334009,0,210,39974.5858449074,2009-06-10,14:03:37
39.97348,116.333996,0,210,39974.5859027778,2009-06-10,14:03:42
39.97347,116.333895,0,210,39974.5859606481,2009-06-10,14:03:47
39.973466,116.333774,0,211,39974.5860185185,2009-06-10,14:03:52
39.973471,116.333623,0,211,39974.5860763889,2009-06-10,14:03:57
39.973481,116.333591,0,211,39974.5861342593,2009-06-10,14:04:02
39.973498,116.333592,0,211,39974.5861921296,2009-06-10,14:04:07
39.973498,116.333592,0,211,39974.5862268518,2009-06-10,14:04:10
39.9735,116.333591,0,211,39974.58625,2009-06-10,14:04:12
39.973516,116.3336,0,212,39974.5863078704,2009-06-10,14:04:17
39.97348,116.333629,0,212,39974.5863657407,2009-06-10,14:04:22
39.973448,116.333645,0,212,39974.5864236111,2009-06-10,14:04:27
39.97345,116.333696,0,212,39974.5864814815,2009-06-10,14:04:32
39.973451,116.333688,0,212,39974.5865393518,2009-06-10,14:04:37
39.973451,116.333688,0,212,39974.5865740741,2009-06-10,14:04:40
39.973457,116.333692,0,212,39974.5865972222,2009-06-10,14:04:42
39.973473,116.333715,0,213,39974.5866550926,2009-06-10,14:04:47
39.973473,116.333715,0,213,39974.5866898148,2009-06-10,14:04:50
39.97348,116.333721,0,213,39974.586712963,2009-06-10,14:04:52
39.973476,116.333732,0,213,39974.5867708333,2009-06-10,14:04:57
39.973476,116.333732,0,213,39974.5868055556,2009-06-10,14:05:00
39.973483,116.333729,0,213,39974.5868287037,2009-06-10,14:05:02
39.973491,116.333716,0,214,39974.5868865741,2009-06-10,14:05:07
39.973491,116.333716,0,214,39974.5869212963,2009-06-10,14:05:10
39.973499,116.333715,0,214,39974.5869444444,2009-06-10,14:05:12
39.973545,116.333776,0,215,39974.5870023148,2009-06-10,14:05:17
39.973586,116.333809,0,215,39974.5870601852,2009-06-10,14:05:22
39.973566,116.333902,0,214,39974.5871180556,2009-06-10,14:05:27
39.973525,116.333895,0,215,39974.5871759259,2009-06-10,14:05:32
39.97348,116.333909,0,215,39974.5872337963,2009-06-10,14:05:37
39.973459,116.333916,0,215,39974.5872916667,2009-06-10,14:05:42
39.973442,116.333897,0,215,39974.587349537,2009-06-10,14:05:47
39.97346,116.333936,0,214,39974.5874074074,2009-06-10,14:05:52
39.973477,116.333913,0,215,39974.5874652778,2009-06-10,14:05:57
39.973477,116.333913,0,215,39974.5875,2009-06-10,14:06:00
39.973485,116.333921,0,215,39974.5875231481,2009-06-10,14:06:02
39.973491,116.334008,0,215,39974.5875810185,2009-06-10,14:06:07
39.973494,116.334031,0,215,39974.5876388889,2009-06-10,14:06:12
39.973461,116.334036,0,216,39974.5876967593,2009-06-10,14:06:17
39.97344,116.333986,0,217,39974.5877546296,2009-06-10,14:06:22
39.973442,116.333956,0,217,39974.5878125,2009-06-10,14:06:27
39.973442,116.333956,0,217,39974.5878472222,2009-06-10,14:06:30
39.973438,116.333955,0,217,39974.5878703704,2009-06-10,14:06:32
39.973427,116.333932,0,217,39974.5879282407,2009-06-10,14:06:37
39.973399,116.333873,0,217,39974.5879861111,2009-06-10,14:06:42
39.973392,116.333822,0,217,39974.5880439815,2009-06-10,14:06:47
39.973402,116.333858,0,217,39974.5881018518,2009-06-10,14:06:52
39.973738,116.332083,0,225,39974.5904166667,2009-06-10,14:10:12
39.973653,116.331772,0,227,39974.590474537,2009-06-10,14:10:17
39.973699,116.331643,0,228,39974.5905324074,2009-06-10,14:10:22
39.97397,116.331008,0,229,39974.5905902778,2009-06-10,14:10:27
39.97388,116.330913,0,231,39974.5906481481,2009-06-10,14:10:32
39.973853,116.3309,0,232,39974.5907060185,2009-06-10,14:10:37
39.973863,116.330872,0,233,39974.5907638889,2009-06-10,14:10:42
39.973896,116.330885,0,233,39974.5908217593,2009-06-10,14:10:47
39.973885,116.330848,0,234,39974.5908796296,2009-06-10,14:10:52
39.973955,116.330899,0,234,39974.5909375,2009-06-10,14:10:57
39.973993,116.330917,0,234,39974.5909953704,2009-06-10,14:11:02
39.974052,116.33101,0,234,39974.5910532407,2009-06-10,14:11:07
39.974045,116.331074,0,234,39974.5911111111,2009-06-10,14:11:12
39.974191,116.331243,0,234,39974.5911689815,2009-06-10,14:11:17
39.974424,116.331439,0,233,39974.5912268519,2009-06-10,14:11:22
39.974523,116.331542,0,230,39974.5912847222,2009-06-10,14:11:27
39.97457,116.331496,0,227,39974.5913425926,2009-06-10,14:11:32
39.974398,116.331903,0,234,39974.591400463,2009-06-10,14:11:37
39.974456,116.331994,0,233,39974.5914583333,2009-06-10,14:11:42
39.974456,116.331994,0,233,39974.5914930556,2009-06-10,14:11:45
39.974456,116.331986,0,234,39974.5915162037,2009-06-10,14:11:47
39.974444,116.331949,0,232,39974.5915740741,2009-06-10,14:11:52
39.9744,116.331886,0,230,39974.5916319444,2009-06-10,14:11:57
39.974376,116.331776,0,236,39974.5916898148,2009-06-10,14:12:02
39.974408,116.331758,0,228,39974.5917476852,2009-06-10,14:12:07
39.974438,116.331762,0,226,39974.5918055556,2009-06-10,14:12:12
39.974465,116.331753,0,228,39974.5918634259,2009-06-10,14:12:17
39.9745,116.331762,0,230,39974.5919212963,2009-06-10,14:12:22
39.97455,116.331735,0,230,39974.5919791667,2009-06-10,14:12:27
39.974619,116.331708,0,218,39974.592037037,2009-06-10,14:12:32
39.974675,116.331692,0,212,39974.5920949074,2009-06-10,14:12:37
39.974737,116.331706,0,208,39974.5921527778,2009-06-10,14:12:42
39.974816,116.331863,0,221,39974.5922106481,2009-06-10,14:12:47
39.974885,116.332083,0,207,39974.5922685185,2009-06-10,14:12:52
39.974905,116.332177,0,200,39974.5923263889,2009-06-10,14:12:57
39.974922,116.332259,0,193,39974.5923842593,2009-06-10,14:13:02
39.974928,116.332323,0,188,39974.5924421296,2009-06-10,14:13:07
39.974944,116.332373,0,190,39974.5925,2009-06-10,14:13:12
39.974943,116.332431,0,195,39974.5925578704,2009-06-10,14:13:17
39.97495,116.332506,0,188,39974.5926157407,2009-06-10,14:13:22
39.974937,116.332574,0,183,39974.5926736111,2009-06-10,14:13:27
39.974919,116.33263,0,177,39974.5927314815,2009-06-10,14:13:32
39.974931,116.332687,0,172,39974.5927893519,2009-06-10,14:13:37
39.974927,116.332733,0,167,39974.5928472222,2009-06-10,14:13:42
39.974906,116.332808,0,163,39974.5929050926,2009-06-10,14:13:47
39.974873,116.332883,0,158,39974.592962963,2009-06-10,14:13:52
39.974888,116.332937,0,158,39974.5930208333,2009-06-10,14:13:57
39.974901,116.332999,0,158,39974.5930787037,2009-06-10,14:14:02
39.974878,116.333059,0,158,39974.5931365741,2009-06-10,14:14:07
39.974885,116.333121,0,156,39974.5931944444,2009-06-10,14:14:12
39.974895,116.333174,0,154,39974.5932523148,2009-06-10,14:14:17
39.974893,116.333226,0,152,39974.5933101852,2009-06-10,14:14:22
39.974908,116.333274,0,149,39974.5933680556,2009-06-10,14:14:27
39.974903,116.333336,0,149,39974.5934259259,2009-06-10,14:14:32
39.974863,116.33341,0,143,39974.5934837963,2009-06-10,14:14:37
39.974874,116.333464,0,138,39974.5935416667,2009-06-10,14:14:42
39.97488,116.333528,0,135,39974.593599537,2009-06-10,14:14:47
39.974878,116.333584,0,136,39974.5936574074,2009-06-10,14:14:52
39.974888,116.333632,0,138,39974.5937152778,2009-06-10,14:14:57
39.974872,116.333692,0,138,39974.5937731481,2009-06-10,14:15:02
39.974874,116.333743,0,137,39974.5938310185,2009-06-10,14:15:07
39.974883,116.333789,0,135,39974.5938888889,2009-06-10,14:15:12
39.974884,116.333807,0,134,39974.5939467593,2009-06-10,14:15:17
39.974884,116.333807,0,134,39974.5939814815,2009-06-10,14:15:20
39.974881,116.3338,0,134,39974.5940046296,2009-06-10,14:15:22
39.974858,116.333775,0,133,39974.5940625,2009-06-10,14:15:27
39.974837,116.333771,0,131,39974.5941203704,2009-06-10,14:15:32
39.974811,116.333753,0,130,39974.5941782407,2009-06-10,14:15:37
39.97479,116.333712,0,129,39974.5942361111,2009-06-10,14:15:42
39.974776,116.333661,0,128,39974.5942939815,2009-06-10,14:15:47
39.974775,116.333628,0,127,39974.5943518518,2009-06-10,14:15:52
39.974777,116.333618,0,127,39974.5944097222,2009-06-10,14:15:57
39.97477,116.333583,0,128,39974.5944675926,2009-06-10,14:16:02
39.974754,116.333543,0,128,39974.594525463,2009-06-10,14:16:07
39.974711,116.333519,0,128,39974.5945833333,2009-06-10,14:16:12
39.974642,116.333525,0,128,39974.5946412037,2009-06-10,14:16:17
39.974531,116.333577,0,129,39974.5946990741,2009-06-10,14:16:22
39.974351,116.333661,0,129,39974.5947569444,2009-06-10,14:16:27
39.974239,116.333714,0,130,39974.5948148148,2009-06-10,14:16:32
39.974175,116.333799,0,130,39974.5948726852,2009-06-10,14:16:37
39.974141,116.333889,0,130,39974.5949305556,2009-06-10,14:16:42
39.974128,116.333935,0,130,39974.5949884259,2009-06-10,14:16:47
39.974185,116.33397,0,131,39974.5950462963,2009-06-10,14:16:52
39.973877,116.299396,0,-82,39974.6048842593,2009-06-10,14:31:02
39.97367,116.299696,0,134,39974.6049421296,2009-06-10,14:31:07
39.973604,116.299716,0,128,39974.605,2009-06-10,14:31:12
39.973531,116.299824,0,123,39974.6050578704,2009-06-10,14:31:17
39.973528,116.300058,0,180,39974.6051157407,2009-06-10,14:31:22
39.973582,116.30026,0,202,39974.6051736111,2009-06-10,14:31:27
39.973644,116.300372,0,199,39974.6052314815,2009-06-10,14:31:32
39.973642,116.300371,0,198,39974.6052893519,2009-06-10,14:31:37
39.973644,116.300373,0,198,39974.6053472222,2009-06-10,14:31:42
39.973648,116.300373,0,198,39974.6054050926,2009-06-10,14:31:47
39.973424,116.300463,0,173,39974.6082407407,2009-06-10,14:35:52
39.973373,116.300466,0,171,39974.6082986111,2009-06-10,14:35:57
39.973317,116.300467,0,170,39974.6083564815,2009-06-10,14:36:02
39.97327,116.300468,0,171,39974.6084143519,2009-06-10,14:36:07
39.973219,116.300466,0,171,39974.6084722222,2009-06-10,14:36:12
39.973175,116.300479,0,171,39974.6085300926,2009-06-10,14:36:17
39.973116,116.300475,0,173,39974.608587963,2009-06-10,14:36:22
39.973072,116.30049,0,174,39974.6086458333,2009-06-10,14:36:27
39.972995,116.300488,0,174,39974.6087037037,2009-06-10,14:36:32
39.97294,116.300473,0,177,39974.6087615741,2009-06-10,14:36:37
39.972873,116.300468,0,182,39974.6088194444,2009-06-10,14:36:42
39.972823,116.30044,0,185,39974.6088773148,2009-06-10,14:36:47
39.972757,116.300477,0,185,39974.6089351852,2009-06-10,14:36:52
39.9727,116.300508,0,183,39974.6089930556,2009-06-10,14:36:57
39.972667,116.300507,0,182,39974.6090509259,2009-06-10,14:37:02
39.972624,116.300536,0,180,39974.6091087963,2009-06-10,14:37:07
39.972557,116.30052,0,178,39974.6091666667,2009-06-10,14:37:12
39.972499,116.300526,0,175,39974.609224537,2009-06-10,14:37:17
39.97243,116.300548,0,174,39974.6092824074,2009-06-10,14:37:22
39.972361,116.300564,0,175,39974.6093402778,2009-06-10,14:37:27
39.97228,116.300583,0,176,39974.6093981481,2009-06-10,14:37:32
39.972235,116.300589,0,177,39974.6094560185,2009-06-10,14:37:37
39.97219,116.300604,0,178,39974.6095138889,2009-06-10,14:37:42
39.972123,116.300641,0,180,39974.6095717593,2009-06-10,14:37:47
39.972073,116.300633,0,181,39974.6096296296,2009-06-10,14:37:52
39.972002,116.300642,0,187,39974.6096875,2009-06-10,14:37:57
39.97194,116.300673,0,188,39974.6097453704,2009-06-10,14:38:02
39.971882,116.300652,0,190,39974.6098032407,2009-06-10,14:38:07
39.971812,116.300658,0,196,39974.6098611111,2009-06-10,14:38:12
39.971769,116.300631,0,199,39974.6099189815,2009-06-10,14:38:17
39.971712,116.300697,0,198,39974.6099768518,2009-06-10,14:38:22
39.971692,116.300725,0,198,39974.6100347222,2009-06-10,14:38:27
39.971682,116.300755,0,200,39974.6100925926,2009-06-10,14:38:32
39.97167,116.300782,0,197,39974.610150463,2009-06-10,14:38:37
39.971556,116.30076,0,200,39974.6102083333,2009-06-10,14:38:42
39.97148,116.300732,0,201,39974.6102662037,2009-06-10,14:38:47
39.971411,116.300677,0,209,39974.6103240741,2009-06-10,14:38:52
39.971339,116.300636,0,218,39974.6103819444,2009-06-10,14:38:57
39.971247,116.300614,0,231,39974.6104398148,2009-06-10,14:39:02
39.971188,116.300595,0,239,39974.6104976852,2009-06-10,14:39:07
39.971156,116.300648,0,232,39974.6105555556,2009-06-10,14:39:12
39.971122,116.30072,0,224,39974.6106134259,2009-06-10,14:39:17
39.971081,116.300767,0,218,39974.6106712963,2009-06-10,14:39:22
39.971023,116.300769,0,219,39974.6107291667,2009-06-10,14:39:27
39.970954,116.300783,0,219,39974.610787037,2009-06-10,14:39:32
39.970894,116.300774,0,218,39974.6108449074,2009-06-10,14:39:37
39.970831,116.300787,0,221,39974.6109027778,2009-06-10,14:39:42
39.970776,116.300768,0,220,39974.6109606481,2009-06-10,14:39:47
39.9707,116.30078,0,219,39974.6110185185,2009-06-10,14:39:52
39.970634,116.300791,0,215,39974.6110763889,2009-06-10,14:39:57
39.970582,116.300785,0,215,39974.6111342593,2009-06-10,14:40:02
39.970521,116.30079,0,216,39974.6111921296,2009-06-10,14:40:07
39.970464,116.300811,0,210,39974.61125,2009-06-10,14:40:12
39.970411,116.300833,0,207,39974.6113078704,2009-06-10,14:40:17
39.970373,116.300848,0,208,39974.6113657407,2009-06-10,14:40:22
39.970312,116.300863,0,212,39974.6114236111,2009-06-10,14:40:27
39.970266,116.300894,0,206,39974.6114814815,2009-06-10,14:40:32
39.970203,116.300857,0,211,39974.6115393518,2009-06-10,14:40:37
39.970146,116.300867,0,207,39974.6115972222,2009-06-10,14:40:42
39.970092,116.300853,0,208,39974.6116550926,2009-06-10,14:40:47
39.970055,116.300898,0,202,39974.611712963,2009-06-10,14:40:52
39.970005,116.30088,0,200,39974.6117708333,2009-06-10,14:40:57
39.969939,116.300874,0,200,39974.6118287037,2009-06-10,14:41:02
39.969888,116.300885,0,194,39974.6118865741,2009-06-10,14:41:07
39.969826,116.300876,0,192,39974.6119444444,2009-06-10,14:41:12
39.969771,116.300856,0,191,39974.6120023148,2009-06-10,14:41:17
39.969705,116.300898,0,195,39974.6120601852,2009-06-10,14:41:22
39.969658,116.30091,0,194,39974.6121180556,2009-06-10,14:41:27
39.969606,116.30091,0,195,39974.6121759259,2009-06-10,14:41:32
39.969555,116.300898,0,197,39974.6122337963,2009-06-10,14:41:37
39.969496,116.300918,0,199,39974.6122916667,2009-06-10,14:41:42
39.969474,116.300979,0,187,39974.612349537,2009-06-10,14:41:47
39.969444,116.301018,0,170,39974.6124074074,2009-06-10,14:41:52
39.969434,116.301042,0,165,39974.6124652778,2009-06-10,14:41:57
39.969416,116.30109,0,162,39974.6125231481,2009-06-10,14:42:02
39.96939,116.301091,0,158,39974.6125810185,2009-06-10,14:42:07
39.969388,116.301072,0,155,39974.6126388889,2009-06-10,14:42:12
39.969401,116.301084,0,155,39974.6126967593,2009-06-10,14:42:17
39.969432,116.301147,0,151,39974.6127546296,2009-06-10,14:42:22
39.969466,116.301179,0,148,39974.6128125,2009-06-10,14:42:27
39.969493,116.301196,0,148,39974.6128703704,2009-06-10,14:42:32
39.969516,116.30122,0,149,39974.6129282407,2009-06-10,14:42:37
39.96955,116.301287,0,152,39974.6129861111,2009-06-10,14:42:42
39.969567,116.301357,0,150,39974.6130439815,2009-06-10,14:42:47
39.969589,116.301414,0,148,39974.6131018519,2009-06-10,14:42:52
39.969639,116.301429,0,148,39974.6131597222,2009-06-10,14:42:57
39.969643,116.301495,0,147,39974.6132175926,2009-06-10,14:43:02
39.96965,116.30156,0,147,39974.613275463,2009-06-10,14:43:07
39.969675,116.301607,0,144,39974.6133333333,2009-06-10,14:43:12
39.969701,116.301657,0,140,39974.6133912037,2009-06-10,14:43:17
39.969693,116.301734,0,141,39974.6134490741,2009-06-10,14:43:22
39.969672,116.301786,0,142,39974.6135069444,2009-06-10,14:43:27
39.969681,116.301819,0,143,39974.6135648148,2009-06-10,14:43:32
39.969709,116.301838,0,141,39974.6136226852,2009-06-10,14:43:37
39.969723,116.301842,0,144,39974.6136805556,2009-06-10,14:43:42
39.969785,116.301879,0,143,39974.6137384259,2009-06-10,14:43:47
39.969829,116.301924,0,141,39974.6137962963,2009-06-10,14:43:52
39.969863,116.301965,0,140,39974.6138541667,2009-06-10,14:43:57
39.969895,116.301997,0,139,39974.613912037,2009-06-10,14:44:02
39.969943,116.302028,0,137,39974.6139699074,2009-06-10,14:44:07
39.97,116.302076,0,138,39974.6140277778,2009-06-10,14:44:12
39.970045,116.302128,0,133,39974.6140856481,2009-06-10,14:44:17
39.97009,116.302174,0,130,39974.6141435185,2009-06-10,14:44:22
39.97014,116.302201,0,124,39974.6142013889,2009-06-10,14:44:27
39.97019,116.302237,0,117,39974.6142592593,2009-06-10,14:44:32
39.970238,116.302298,0,111,39974.6143171296,2009-06-10,14:44:37
39.970283,116.302338,0,106,39974.614375,2009-06-10,14:44:42
39.970328,116.302356,0,104,39974.6144328704,2009-06-10,14:44:47
39.970384,116.302395,0,102,39974.6144907407,2009-06-10,14:44:52
39.970437,116.302425,0,98,39974.6145486111,2009-06-10,14:44:57
39.970481,116.302464,0,95,39974.6146064815,2009-06-10,14:45:02
39.970523,116.302485,0,96,39974.6146643519,2009-06-10,14:45:07
39.970529,116.302512,0,95,39974.6147222222,2009-06-10,14:45:12
39.970531,116.302531,0,95,39974.6147800926,2009-06-10,14:45:17
39.970537,116.30255,0,90,39974.614837963,2009-06-10,14:45:22
39.970552,116.302572,0,85,39974.6148958333,2009-06-10,14:45:27
39.97058,116.302604,0,80,39974.6149537037,2009-06-10,14:45:32
39.970611,116.302628,0,76,39974.6150115741,2009-06-10,14:45:37
39.970622,116.302626,0,70,39974.6151273148,2009-06-10,14:45:47
39.968848,116.301811,0,947,39974.6162268519,2009-06-10,14:47:22
39.969976,116.301112,0,162,39974.6162847222,2009-06-10,14:47:27
39.970046,116.301122,0,133,39974.6163425926,2009-06-10,14:47:32
39.970144,116.301215,0,136,39974.616400463,2009-06-10,14:47:37
39.970071,116.302412,0,137,39974.6164583333,2009-06-10,14:47:42
39.970959,116.302735,0,188,39974.6165162037,2009-06-10,14:47:47
39.970938,116.302861,0,190,39974.6165740741,2009-06-10,14:47:52
39.970808,116.302889,0,177,39974.6166319444,2009-06-10,14:47:57
39.970754,116.302937,0,169,39974.6166898148,2009-06-10,14:48:02
39.970662,116.303061,0,171,39974.6167476852,2009-06-10,14:48:07
39.970665,116.303037,0,171,39974.6168055556,2009-06-10,14:48:12
39.970689,116.303039,0,171,39974.6168634259,2009-06-10,14:48:17
39.970706,116.303007,0,178,39974.6169212963,2009-06-10,14:48:22
39.970712,116.302997,0,195,39974.6169791667,2009-06-10,14:48:27
39.970724,116.303006,0,202,39974.617037037,2009-06-10,14:48:32
39.970744,116.30303,0,209,39974.6170949074,2009-06-10,14:48:37
39.970748,116.303175,0,214,39974.6171527778,2009-06-10,14:48:42
39.970757,116.303273,0,214,39974.6172106481,2009-06-10,14:48:47
39.97077,116.303361,0,218,39974.6172685185,2009-06-10,14:48:52
39.970767,116.303438,0,221,39974.6173263889,2009-06-10,14:48:57
39.97076,116.30352,0,226,39974.6173842593,2009-06-10,14:49:02
39.970783,116.303546,0,234,39974.6174421296,2009-06-10,14:49:07
39.9708,116.303537,0,238,39974.6175,2009-06-10,14:49:12
39.9708,116.303531,0,239,39974.6175578704,2009-06-10,14:49:17
39.9708,116.303531,0,239,39974.6175925926,2009-06-10,14:49:20
39.970803,116.303531,0,241,39974.6176157407,2009-06-10,14:49:22
39.970932,116.303469,0,240,39974.6176736111,2009-06-10,14:49:27
39.971073,116.303467,0,241,39974.6177314815,2009-06-10,14:49:32
[truncated: 1,720 more chars]
