# Supplementary material for: Research on differential privacy protection method based on user tendency
Source: PLoS One. 2023 Oct 26;18(10):e0288823. doi: 10.1371/journal.pone.0288823 (PMC10602288; doi:10.1371/journal.pone.0288823)
Supplement: S2 Data — (ZIP) [file pone.0288823.s002.zip › Data 5-2/022/Trajectory/20090610232737.plt]

Geolife trajectory
WGS 84
Altitude is in Feet
Reserved 3
0,2,255,My Track,0,0,2,8421376
0
39.970138,116.30186,0,97,39974.9775115741,2009-06-10,23:27:37
39.97011,116.301762,0,76,39974.9775694444,2009-06-10,23:27:42
39.969927,116.301732,0,116,39974.9776273148,2009-06-10,23:27:47
39.969919,116.301663,0,113,39974.9776851852,2009-06-10,23:27:52
39.969836,116.301611,0,125,39974.9777430556,2009-06-10,23:27:57
39.969764,116.301586,0,131,39974.9778009259,2009-06-10,23:28:02
39.969723,116.301568,0,136,39974.9778587963,2009-06-10,23:28:07
39.969677,116.301548,0,137,39974.9779166667,2009-06-10,23:28:12
39.969614,116.301545,0,139,39974.977974537,2009-06-10,23:28:17
39.969584,116.301519,0,139,39974.9780324074,2009-06-10,23:28:22
39.969566,116.301476,0,139,39974.9780902778,2009-06-10,23:28:27
39.969556,116.301405,0,133,39974.9781481481,2009-06-10,23:28:32
39.969552,116.30132,0,129,39974.9782060185,2009-06-10,23:28:37
39.969539,116.301243,0,128,39974.9782638889,2009-06-10,23:28:42
39.969537,116.301174,0,130,39974.9783217593,2009-06-10,23:28:47
39.969538,116.301097,0,132,39974.9783796296,2009-06-10,23:28:52
39.969525,116.301025,0,132,39974.9784375,2009-06-10,23:28:57
39.969535,116.300949,0,138,39974.9784953704,2009-06-10,23:29:02
39.969605,116.300928,0,138,39974.9785532407,2009-06-10,23:29:07
39.969654,116.300929,0,138,39974.9786111111,2009-06-10,23:29:12
39.969701,116.300932,0,139,39974.9786689815,2009-06-10,23:29:17
39.969737,116.300912,0,142,39974.9787268518,2009-06-10,23:29:22
39.969796,116.300915,0,141,39974.9787847222,2009-06-10,23:29:27
39.969862,116.300918,0,140,39974.9788425926,2009-06-10,23:29:32
39.969903,116.300912,0,144,39974.978900463,2009-06-10,23:29:37
39.969953,116.300903,0,142,39974.9789583333,2009-06-10,23:29:42
39.970047,116.300907,0,138,39974.9790162037,2009-06-10,23:29:47
39.970115,116.300912,0,138,39974.9790740741,2009-06-10,23:29:52
39.970152,116.300928,0,139,39974.9791319444,2009-06-10,23:29:57
39.970198,116.300887,0,140,39974.9791898148,2009-06-10,23:30:02
39.970235,116.300894,0,141,39974.9792476852,2009-06-10,23:30:07
39.970277,116.300878,0,148,39974.9793055556,2009-06-10,23:30:12
39.970324,116.300901,0,150,39974.9793634259,2009-06-10,23:30:17
39.970393,116.300857,0,152,39974.9794212963,2009-06-10,23:30:22
39.970453,116.300796,0,164,39974.9794791667,2009-06-10,23:30:27
39.970488,116.300796,0,163,39974.979537037,2009-06-10,23:30:32
39.970537,116.300789,0,161,39974.9795949074,2009-06-10,23:30:37
39.970593,116.300817,0,161,39974.9796527778,2009-06-10,23:30:42
39.970658,116.300802,0,161,39974.9797106481,2009-06-10,23:30:47
39.970724,116.300796,0,156,39974.9797685185,2009-06-10,23:30:52
39.970781,116.300843,0,151,39974.9798263889,2009-06-10,23:30:57
39.970826,116.30093,0,146,39974.9798842593,2009-06-10,23:31:02
39.970864,116.300939,0,139,39974.9799421296,2009-06-10,23:31:07
39.970905,116.30097,0,135,39974.98,2009-06-10,23:31:12
39.970931,116.30095,0,131,39974.9800578704,2009-06-10,23:31:17
39.970949,116.300932,0,129,39974.9801157407,2009-06-10,23:31:22
39.971095,116.300873,0,126,39974.9801736111,2009-06-10,23:31:27
39.971107,116.30086,0,124,39974.9802314815,2009-06-10,23:31:32
39.971167,116.30082,0,123,39974.9802893519,2009-06-10,23:31:37
39.971186,116.300842,0,123,39974.9803472222,2009-06-10,23:31:42
39.971296,116.300809,0,125,39974.9804050926,2009-06-10,23:31:47
39.971394,116.300789,0,128,39974.980462963,2009-06-10,23:31:52
39.971458,116.300778,0,128,39974.9805208333,2009-06-10,23:31:57
39.971479,116.300765,0,124,39974.9805787037,2009-06-10,23:32:02
39.971558,116.300782,0,120,39974.9806365741,2009-06-10,23:32:07
39.971597,116.300764,0,113,39974.9806944444,2009-06-10,23:32:12
39.97167,116.300776,0,107,39974.9807523148,2009-06-10,23:32:17
39.971751,116.300779,0,102,39974.9808101852,2009-06-10,23:32:22
39.971809,116.300796,0,96,39974.9808680556,2009-06-10,23:32:27
39.971867,116.300784,0,98,39974.9809259259,2009-06-10,23:32:32
39.97191,116.30077,0,99,39974.9809837963,2009-06-10,23:32:37
39.971972,116.300765,0,105,39974.9810416667,2009-06-10,23:32:42
39.97203,116.300757,0,114,39974.981099537,2009-06-10,23:32:47
39.972091,116.300735,0,118,39974.9811574074,2009-06-10,23:32:52
39.972131,116.30072,0,126,39974.9812152778,2009-06-10,23:32:57
39.972173,116.300698,0,137,39974.9812731481,2009-06-10,23:33:02
39.972224,116.300718,0,133,39974.9813310185,2009-06-10,23:33:07
39.972299,116.300682,0,132,39974.9813888889,2009-06-10,23:33:12
39.97236,116.30065,0,131,39974.9814467593,2009-06-10,23:33:17
39.972411,116.300635,0,130,39974.9815046296,2009-06-10,23:33:22
39.972457,116.300601,0,140,39974.9815625,2009-06-10,23:33:27
39.9725,116.300586,0,154,39974.9816203704,2009-06-10,23:33:32
39.972577,116.300557,0,156,39974.9816782407,2009-06-10,23:33:37
39.972653,116.300559,0,150,39974.9817361111,2009-06-10,23:33:42
39.972716,116.300522,0,161,39974.9817939815,2009-06-10,23:33:47
39.972769,116.300507,0,155,39974.9818518519,2009-06-10,23:33:52
39.972827,116.300496,0,157,39974.9819097222,2009-06-10,23:33:57
39.972871,116.300503,0,152,39974.9819675926,2009-06-10,23:34:02
39.972931,116.300487,0,153,39974.982025463,2009-06-10,23:34:07
39.972983,116.300497,0,153,39974.9820833333,2009-06-10,23:34:12
39.973038,116.300488,0,153,39974.9821412037,2009-06-10,23:34:17
39.973098,116.300498,0,146,39974.9821990741,2009-06-10,23:34:22
39.973134,116.300494,0,145,39974.9822569444,2009-06-10,23:34:27
39.973177,116.300503,0,150,39974.9823148148,2009-06-10,23:34:32
39.973257,116.300492,0,149,39974.9823726852,2009-06-10,23:34:37
39.973315,116.300484,0,146,39974.9824305556,2009-06-10,23:34:42
39.973368,116.300504,0,139,39974.9824884259,2009-06-10,23:34:47
39.973431,116.300524,0,137,39974.9825462963,2009-06-10,23:34:52
39.973491,116.300519,0,138,39974.9826041667,2009-06-10,23:34:57
39.973558,116.300502,0,139,39974.982662037,2009-06-10,23:35:02
39.973619,116.300482,0,138,39974.9827199074,2009-06-10,23:35:07
39.973665,116.300471,0,139,39974.9827777778,2009-06-10,23:35:12
39.973731,116.300458,0,137,39974.9828356481,2009-06-10,23:35:17
39.97378,116.300487,0,139,39974.9828935185,2009-06-10,23:35:22
39.973813,116.300514,0,146,39974.9829513889,2009-06-10,23:35:27
39.973802,116.300542,0,149,39974.9830092593,2009-06-10,23:35:32
39.973813,116.30054,0,151,39974.9830671296,2009-06-10,23:35:37
39.973817,116.300471,0,154,39974.983125,2009-06-10,23:35:42
39.973815,116.300446,0,156,39974.9831828704,2009-06-10,23:35:47
39.973814,116.300445,0,157,39974.9832407407,2009-06-10,23:35:52
39.973814,116.300444,0,157,39974.9832986111,2009-06-10,23:35:57
39.973815,116.300444,0,157,39974.9833564815,2009-06-10,23:36:02
39.973818,116.300442,0,157,39974.9834143519,2009-06-10,23:36:07
39.97382,116.300441,0,157,39974.9834722222,2009-06-10,23:36:12
39.973822,116.300441,0,157,39974.9835300926,2009-06-10,23:36:17
39.973822,116.300441,0,157,39974.9835648148,2009-06-10,23:36:20
39.973818,116.300442,0,157,39974.983587963,2009-06-10,23:36:22
39.973805,116.300445,0,157,39974.9836458333,2009-06-10,23:36:27
39.974846,116.333387,0,282,39974.9916898148,2009-06-10,23:48:02
39.974928,116.333614,0,231,39974.9917476852,2009-06-10,23:48:07
39.974912,116.333675,0,210,39974.9918055556,2009-06-10,23:48:12
39.974873,116.333672,0,219,39974.9918634259,2009-06-10,23:48:17
39.974833,116.333604,0,221,39974.9919212963,2009-06-10,23:48:22
39.974806,116.333554,0,216,39974.9919791667,2009-06-10,23:48:27
39.974776,116.33349,0,216,39974.992037037,2009-06-10,23:48:32
39.974758,116.333405,0,215,39974.9920949074,2009-06-10,23:48:37
39.974746,116.333305,0,209,39974.9921527778,2009-06-10,23:48:42
39.974742,116.333227,0,205,39974.9922106481,2009-06-10,23:48:47
39.974727,116.333205,0,199,39974.9922685185,2009-06-10,23:48:52
39.974751,116.333146,0,189,39974.9923263889,2009-06-10,23:48:57
39.974715,116.333067,0,187,39974.9923842593,2009-06-10,23:49:02
39.974705,116.332998,0,187,39974.9924421296,2009-06-10,23:49:07
39.974697,116.332957,0,187,39974.9925,2009-06-10,23:49:12
39.974685,116.332882,0,185,39974.9925578704,2009-06-10,23:49:17
39.974678,116.332808,0,180,39974.9926157407,2009-06-10,23:49:22
39.974751,116.332703,0,178,39974.9926736111,2009-06-10,23:49:27
39.974785,116.332595,0,174,39974.9927314815,2009-06-10,23:49:32
39.974791,116.332506,0,170,39974.9927893518,2009-06-10,23:49:37
39.974819,116.332424,0,167,39974.9928472222,2009-06-10,23:49:42
39.974819,116.332343,0,164,39974.9929050926,2009-06-10,23:49:47
39.974812,116.332273,0,165,39974.992962963,2009-06-10,23:49:52
39.974811,116.332209,0,165,39974.9930208333,2009-06-10,23:49:57
39.974803,116.332137,0,166,39974.9930787037,2009-06-10,23:50:02
39.974739,116.332083,0,156,39974.9931365741,2009-06-10,23:50:07
39.974692,116.332061,0,156,39974.9931944444,2009-06-10,23:50:12
39.974616,116.332064,0,160,39974.9932523148,2009-06-10,23:50:17
39.97457,116.33208,0,164,39974.9933101852,2009-06-10,23:50:22
39.974561,116.332025,0,165,39974.9933680556,2009-06-10,23:50:27
39.974542,116.331961,0,164,39974.9934259259,2009-06-10,23:50:32
39.97451,116.33194,0,163,39974.9934837963,2009-06-10,23:50:37
39.974502,116.331949,0,160,39974.9935416667,2009-06-10,23:50:42
39.974509,116.331957,0,158,39974.993599537,2009-06-10,23:50:47
39.974509,116.331957,0,158,39974.9936342593,2009-06-10,23:50:50
39.974507,116.331956,0,157,39974.9936574074,2009-06-10,23:50:52
39.974479,116.331926,0,154,39974.9937152778,2009-06-10,23:50:57
39.974423,116.331923,0,151,39974.9937731481,2009-06-10,23:51:02
39.974407,116.331897,0,148,39974.9938310185,2009-06-10,23:51:07
39.97438,116.331915,0,148,39974.9938888889,2009-06-10,23:51:12
39.974383,116.331911,0,147,39974.9939467593,2009-06-10,23:51:17
39.974384,116.331911,0,146,39974.9940046296,2009-06-10,23:51:22
39.974384,116.331911,0,146,39974.9940393518,2009-06-10,23:51:25
39.974387,116.33191,0,145,39974.9940625,2009-06-10,23:51:27
39.97436,116.331866,0,145,39974.9941203704,2009-06-10,23:51:32
39.974353,116.331832,0,145,39974.9941782407,2009-06-10,23:51:37
39.97428,116.33176,0,146,39974.9942361111,2009-06-10,23:51:42
39.974226,116.331737,0,146,39974.9942939815,2009-06-10,23:51:47
39.974199,116.331662,0,146,39974.9943518518,2009-06-10,23:51:52
39.974134,116.331598,0,146,39974.9944097222,2009-06-10,23:51:57
39.974149,116.331627,0,152,39974.9944675926,2009-06-10,23:52:02
39.974127,116.331626,0,154,39974.994525463,2009-06-10,23:52:07
39.974127,116.331626,0,154,39974.9945601852,2009-06-10,23:52:10
39.974131,116.331626,0,156,39974.9945833333,2009-06-10,23:52:12
39.974146,116.33163,0,159,39974.9946412037,2009-06-10,23:52:17
39.97413,116.331629,0,162,39974.9946990741,2009-06-10,23:52:22
39.97413,116.331629,0,162,39974.9947337963,2009-06-10,23:52:25
39.974123,116.33163,0,162,39974.9947569444,2009-06-10,23:52:27
39.974114,116.331634,0,162,39974.9948148148,2009-06-10,23:52:32
39.973257,116.334664,0,336,39974.9973032407,2009-06-10,23:56:07
39.972981,116.335411,0,435,39974.9973611111,2009-06-10,23:56:12
39.972999,116.335296,0,426,39974.9974189815,2009-06-10,23:56:17
39.973168,116.333874,0,410,39974.9975347222,2009-06-10,23:56:27
39.973335,116.333958,0,402,39974.9975925926,2009-06-10,23:56:32
39.97333,116.333992,0,395,39974.997650463,2009-06-10,23:56:37
39.973338,116.333995,0,394,39974.9977083333,2009-06-10,23:56:42
39.973345,116.333999,0,393,39974.9977662037,2009-06-10,23:56:47
39.973353,116.334,0,392,39974.9978240741,2009-06-10,23:56:52
39.973353,116.334,0,392,39974.9978587963,2009-06-10,23:56:55
39.973358,116.334001,0,389,39974.9978819444,2009-06-10,23:56:57
39.973368,116.334017,0,375,39974.9979398148,2009-06-10,23:57:02
39.973372,116.334038,0,361,39974.9979976852,2009-06-10,23:57:07
39.97339,116.334097,0,344,39974.9980555556,2009-06-10,23:57:12
39.973391,116.334144,0,332,39974.9981134259,2009-06-10,23:57:17
39.973401,116.334144,0,327,39974.9981712963,2009-06-10,23:57:22
39.973408,116.334198,0,304,39974.9982291667,2009-06-10,23:57:27
39.973399,116.334227,0,287,39974.998287037,2009-06-10,23:57:32
39.973401,116.334225,0,281,39974.9983449074,2009-06-10,23:57:37
39.973408,116.334221,0,278,39974.9984027778,2009-06-10,23:57:42
39.973415,116.334217,0,276,39974.9984606481,2009-06-10,23:57:47
39.973418,116.334216,0,274,39974.9985185185,2009-06-10,23:57:52
39.973419,116.334215,0,273,39974.9985763889,2009-06-10,23:57:57
39.973424,116.334213,0,273,39974.9986342593,2009-06-10,23:58:02
39.973422,116.334213,0,272,39974.9986921296,2009-06-10,23:58:07
39.973422,116.334213,0,272,39974.99875,2009-06-10,23:58:12
39.973425,116.334214,0,271,39974.9988078704,2009-06-10,23:58:17
39.97343,116.334212,0,270,39974.9988657407,2009-06-10,23:58:22
39.97343,116.334213,0,270,39974.9989236111,2009-06-10,23:58:27
39.973428,116.334215,0,270,39974.9989814815,2009-06-10,23:58:32
39.973433,116.334217,0,269,39974.9990393519,2009-06-10,23:58:37
39.973439,116.334217,0,268,39974.9990972222,2009-06-10,23:58:42
39.973441,116.334218,0,267,39974.9991550926,2009-06-10,23:58:47
39.973445,116.33422,0,266,39974.999212963,2009-06-10,23:58:52
39.973449,116.334222,0,265,39974.9992708333,2009-06-10,23:58:57
39.973454,116.334223,0,263,39974.9993287037,2009-06-10,23:59:02
39.97345,116.334228,0,262,39974.9993865741,2009-06-10,23:59:07
39.97345,116.334228,0,262,39974.9994212963,2009-06-10,23:59:10
39.973446,116.334232,0,262,39974.9994444444,2009-06-10,23:59:12
39.973436,116.334291,0,257,39974.9995023148,2009-06-10,23:59:17
39.973428,116.334367,0,252,39974.9995601852,2009-06-10,23:59:22
39.973411,116.334418,0,245,39974.9996180556,2009-06-10,23:59:27
39.973411,116.334418,0,245,39974.9996527778,2009-06-10,23:59:30
39.973405,116.334422,0,233,39974.9996759259,2009-06-10,23:59:32
39.97341,116.334449,0,224,39974.9997337963,2009-06-10,23:59:37
39.973353,116.334168,0,120,39975.0109606481,2009-06-11,00:15:47
39.973364,116.334045,0,119,39975.0110185185,2009-06-11,00:15:52
39.973377,116.333952,0,119,39975.0110763889,2009-06-11,00:15:57
39.973377,116.333952,0,119,39975.0111111111,2009-06-11,00:16:00
39.97338,116.333952,0,119,39975.0111342593,2009-06-11,00:16:02
39.973357,116.333985,0,120,39975.0111921296,2009-06-11,00:16:07
39.973352,116.333986,0,120,39975.01125,2009-06-11,00:16:12
39.973349,116.333985,0,120,39975.0113078704,2009-06-11,00:16:17
39.973345,116.333987,0,120,39975.0113657407,2009-06-11,00:16:22
39.973345,116.333987,0,120,39975.0114236111,2009-06-11,00:16:27
39.973346,116.333988,0,120,39975.0114814815,2009-06-11,00:16:32
39.973348,116.333989,0,120,39975.0115393519,2009-06-11,00:16:37
39.973355,116.333988,0,120,39975.0115972222,2009-06-11,00:16:42
39.973355,116.333988,0,120,39975.0116319444,2009-06-11,00:16:45
39.973356,116.33399,0,121,39975.0116550926,2009-06-11,00:16:47
39.973322,116.334059,0,125,39975.011712963,2009-06-11,00:16:52
39.973299,116.334092,0,127,39975.0117708333,2009-06-11,00:16:57
39.973316,116.334098,0,129,39975.0118287037,2009-06-11,00:17:02
39.973314,116.334099,0,129,39975.0118865741,2009-06-11,00:17:07
39.973312,116.334099,0,130,39975.0119444444,2009-06-11,00:17:12
39.973318,116.334099,0,130,39975.0120023148,2009-06-11,00:17:17
39.973324,116.334101,0,130,39975.0120601852,2009-06-11,00:17:22
39.973331,116.3341,0,131,39975.0121180556,2009-06-11,00:17:27
39.973327,116.334102,0,131,39975.0121759259,2009-06-11,00:17:32
39.973323,116.334104,0,131,39975.0122337963,2009-06-11,00:17:37
39.973323,116.334104,0,131,39975.0122916667,2009-06-11,00:17:42
39.973323,116.334106,0,131,39975.012349537,2009-06-11,00:17:47
39.97333,116.334105,0,131,39975.0124074074,2009-06-11,00:17:52
39.973331,116.334106,0,131,39975.0124652778,2009-06-11,00:17:57
39.973329,116.334106,0,131,39975.0125231481,2009-06-11,00:18:02
39.973326,116.334106,0,131,39975.0125810185,2009-06-11,00:18:07
39.973327,116.334105,0,130,39975.0126388889,2009-06-11,00:18:12
39.973331,116.334102,0,130,39975.0126967593,2009-06-11,00:18:17
39.973333,116.334101,0,130,39975.0127546296,2009-06-11,00:18:22
39.973336,116.3341,0,130,39975.0128125,2009-06-11,00:18:27
39.97334,116.334099,0,130,39975.0128703704,2009-06-11,00:18:32
39.973338,116.334099,0,131,39975.0129282407,2009-06-11,00:18:37
39.973337,116.3341,0,131,39975.0129861111,2009-06-11,00:18:42
39.973339,116.334098,0,131,39975.0130439815,2009-06-11,00:18:47
39.973341,116.334097,0,131,39975.0131018519,2009-06-11,00:18:52
39.97334,116.334095,0,131,39975.0131597222,2009-06-11,00:18:57
39.97334,116.334094,0,131,39975.0132175926,2009-06-11,00:19:02
39.973348,116.334091,0,131,39975.013275463,2009-06-11,00:19:07
39.973347,116.334091,0,131,39975.0133333333,2009-06-11,00:19:12
39.973347,116.334091,0,131,39975.0133680556,2009-06-11,00:19:15
39.973348,116.334089,0,131,39975.0133912037,2009-06-11,00:19:17
39.973358,116.334083,0,132,39975.0134490741,2009-06-11,00:19:22
39.973368,116.334078,0,132,39975.0135069444,2009-06-11,00:19:27
39.973369,116.334075,0,131,39975.0135648148,2009-06-11,00:19:32
39.973371,116.334074,0,132,39975.0136226852,2009-06-11,00:19:37
39.973378,116.334069,0,132,39975.0136805556,2009-06-11,00:19:42
39.973375,116.33407,0,131,39975.0137384259,2009-06-11,00:19:47
39.973371,116.334072,0,131,39975.0137962963,2009-06-11,00:19:52
39.973368,116.334072,0,130,39975.0138541667,2009-06-11,00:19:57
39.973364,116.334072,0,130,39975.013912037,2009-06-11,00:20:02
39.973364,116.334072,0,130,39975.0139467593,2009-06-11,00:20:05
39.973358,116.334074,0,130,39975.0139699074,2009-06-11,00:20:07
39.973349,116.334075,0,130,39975.0140277778,2009-06-11,00:20:12
39.97335,116.334073,0,131,39975.0140856481,2009-06-11,00:20:17
39.973352,116.334073,0,131,39975.0141435185,2009-06-11,00:20:22
39.973351,116.334074,0,131,39975.0142013889,2009-06-11,00:20:27
39.973347,116.334076,0,131,39975.0142592593,2009-06-11,00:20:32
39.973347,116.334073,0,131,39975.0143171296,2009-06-11,00:20:37
39.973353,116.334069,0,131,39975.014375,2009-06-11,00:20:42
39.973356,116.334067,0,131,39975.0144328704,2009-06-11,00:20:47
39.973353,116.334064,0,131,39975.0144907407,2009-06-11,00:20:52
39.973355,116.33406,0,131,39975.0145486111,2009-06-11,00:20:57
39.973356,116.334058,0,130,39975.0146064815,2009-06-11,00:21:02
39.973355,116.334057,0,130,39975.0146643519,2009-06-11,00:21:07
39.97335,116.33406,0,130,39975.0147222222,2009-06-11,00:21:12
39.973343,116.334062,0,130,39975.0147800926,2009-06-11,00:21:17
39.973335,116.334065,0,130,39975.014837963,2009-06-11,00:21:22
39.97333,116.334069,0,130,39975.0148958333,2009-06-11,00:21:27
39.973333,116.334071,0,131,39975.0149537037,2009-06-11,00:21:32
39.973335,116.334071,0,131,39975.0150115741,2009-06-11,00:21:37
39.973335,116.334071,0,131,39975.0150462963,2009-06-11,00:21:40
39.973337,116.334072,0,132,39975.0150694444,2009-06-11,00:21:42
39.973346,116.33407,0,133,39975.0151273148,2009-06-11,00:21:47
39.973353,116.334067,0,133,39975.0151851852,2009-06-11,00:21:52
39.973359,116.334064,0,135,39975.0152430556,2009-06-11,00:21:57
39.973367,116.334058,0,135,39975.0153009259,2009-06-11,00:22:02
39.973367,116.334058,0,135,39975.0153356481,2009-06-11,00:22:05
39.973375,116.334053,0,135,39975.0153587963,2009-06-11,00:22:07
39.97341,116.334027,0,134,39975.0154166667,2009-06-11,00:22:12
39.973416,116.334025,0,133,39975.015474537,2009-06-11,00:22:17
39.973421,116.334023,0,132,39975.0155324074,2009-06-11,00:22:22
39.973427,116.334021,0,132,39975.0155902778,2009-06-11,00:22:27
39.973429,116.334019,0,132,39975.0156481481,2009-06-11,00:22:32
39.973435,116.334017,0,131,39975.0157060185,2009-06-11,00:22:37
39.973438,116.334016,0,131,39975.0157638889,2009-06-11,00:22:42
39.973436,116.334014,0,131,39975.0158217593,2009-06-11,00:22:47
39.973439,116.334011,0,131,39975.0158796296,2009-06-11,00:22:52
39.973439,116.334011,0,131,39975.0159143518,2009-06-11,00:22:55
39.973435,116.334011,0,131,39975.0159375,2009-06-11,00:22:57
39.973412,116.334043,0,133,39975.0159953704,2009-06-11,00:23:02
39.973389,116.334047,0,134,39975.0160532407,2009-06-11,00:23:07
39.97339,116.334047,0,135,39975.0161111111,2009-06-11,00:23:12
39.973388,116.334051,0,135,39975.0161689815,2009-06-11,00:23:17
39.973386,116.334054,0,135,39975.0162268518,2009-06-11,00:23:22
39.973382,116.334057,0,135,39975.0162847222,2009-06-11,00:23:27
39.973381,116.33406,0,135,39975.0163425926,2009-06-11,00:23:32
39.973375,116.334063,0,136,39975.016400463,2009-06-11,00:23:37
39.973375,116.334066,0,136,39975.0164583333,2009-06-11,00:23:42
39.973376,116.334066,0,136,39975.0165162037,2009-06-11,00:23:47
39.973376,116.334066,0,136,39975.0165509259,2009-06-11,00:23:50
39.97338,116.334067,0,137,39975.0165740741,2009-06-11,00:23:52
39.973389,116.334066,0,137,39975.0166319444,2009-06-11,00:23:57
39.973382,116.334086,0,140,39975.0166898148,2009-06-11,00:24:02
39.973384,116.334129,0,141,39975.0167476852,2009-06-11,00:24:07
39.973384,116.334129,0,141,39975.0167824074,2009-06-11,00:24:10
39.973388,116.334121,0,143,39975.0168055556,2009-06-11,00:24:12
39.97339,116.334132,0,148,39975.0168634259,2009-06-11,00:24:17
39.973395,116.334117,0,151,39975.0169212963,2009-06-11,00:24:22
39.973393,116.334106,0,152,39975.0169791667,2009-06-11,00:24:27
39.973394,116.334105,0,152,39975.017037037,2009-06-11,00:24:32
39.973386,116.334106,0,152,39975.0170949074,2009-06-11,00:24:37
39.973389,116.334107,0,153,39975.0171527778,2009-06-11,00:24:42
39.973389,116.334107,0,153,39975.0171875,2009-06-11,00:24:45
39.973394,116.334108,0,153,39975.0172106481,2009-06-11,00:24:47
39.973404,116.334108,0,154,39975.0172685185,2009-06-11,00:24:52
39.973412,116.334109,0,155,39975.0173263889,2009-06-11,00:24:57
39.973412,116.334109,0,155,39975.0173611111,2009-06-11,00:25:00
39.973411,116.334111,0,156,39975.0173842593,2009-06-11,00:25:02
39.973441,116.334107,0,158,39975.0174421296,2009-06-11,00:25:07
39.973441,116.334107,0,158,39975.0174768518,2009-06-11,00:25:10
39.973434,116.334109,0,158,39975.0175,2009-06-11,00:25:12
39.973423,116.334115,0,158,39975.0175578704,2009-06-11,00:25:17
39.973423,116.334115,0,158,39975.0175925926,2009-06-11,00:25:20
39.973416,116.33412,0,159,39975.0176157407,2009-06-11,00:25:22
39.973385,116.334175,0,160,39975.0176736111,2009-06-11,00:25:27
39.973356,116.334282,0,160,39975.0177314815,2009-06-11,00:25:32
39.973357,116.334284,0,160,39975.0177893518,2009-06-11,00:25:37
39.973361,116.334285,0,160,39975.0178472222,2009-06-11,00:25:42
39.973362,116.334286,0,160,39975.0179050926,2009-06-11,00:25:47
39.97336,116.334286,0,160,39975.017962963,2009-06-11,00:25:52
39.973354,116.334288,0,161,39975.0180208333,2009-06-11,00:25:57
39.97335,116.334288,0,161,39975.0180787037,2009-06-11,00:26:02
39.973357,116.334286,0,161,39975.0181365741,2009-06-11,00:26:07
39.973357,116.334286,0,161,39975.0181712963,2009-06-11,00:26:10
39.973354,116.334287,0,161,39975.0181944444,2009-06-11,00:26:12
39.973345,116.334289,0,161,39975.0182523148,2009-06-11,00:26:17
39.973344,116.334289,0,160,39975.0183101852,2009-06-11,00:26:22
39.973349,116.334289,0,161,39975.0183680556,2009-06-11,00:26:27
39.973357,116.334287,0,161,39975.0184259259,2009-06-11,00:26:32
39.973357,116.334287,0,161,39975.0184606481,2009-06-11,00:26:35
39.973359,116.334285,0,162,39975.0184837963,2009-06-11,00:26:37
39.973349,116.334284,0,162,39975.0185416667,2009-06-11,00:26:42
39.973342,116.334286,0,162,39975.018599537,2009-06-11,00:26:47
39.973343,116.334285,0,163,39975.0186574074,2009-06-11,00:26:52
39.973343,116.334284,0,162,39975.0187152778,2009-06-11,00:26:57
39.973343,116.334284,0,162,39975.01875,2009-06-11,00:27:00
39.973344,116.334284,0,163,39975.0187731481,2009-06-11,00:27:02
39.973354,116.334283,0,163,39975.0188310185,2009-06-11,00:27:07
39.9734,116.334265,0,163,39975.0188888889,2009-06-11,00:27:12
39.973412,116.334272,0,165,39975.0189467593,2009-06-11,00:27:17
39.97341,116.334272,0,165,39975.0190046296,2009-06-11,00:27:22
39.973409,116.334274,0,166,39975.0190625,2009-06-11,00:27:27
39.973414,116.334274,0,166,39975.0191203704,2009-06-11,00:27:32
39.973416,116.334277,0,166,39975.0191782407,2009-06-11,00:27:37
39.973415,116.33428,0,166,39975.0192361111,2009-06-11,00:27:42
39.973412,116.334284,0,166,39975.0192939815,2009-06-11,00:27:47
39.973412,116.334284,0,166,39975.0193287037,2009-06-11,00:27:50
39.973405,116.334286,0,167,39975.0193518519,2009-06-11,00:27:52
39.973394,116.33429,0,167,39975.0194097222,2009-06-11,00:27:57
39.973414,116.334318,0,174,39975.0194675926,2009-06-11,00:28:02
39.97341,116.334319,0,174,39975.019525463,2009-06-11,00:28:07
39.973405,116.33432,0,174,39975.0195833333,2009-06-11,00:28:12
39.973403,116.334322,0,174,39975.0196412037,2009-06-11,00:28:17
39.973399,116.334323,0,174,39975.0196990741,2009-06-11,00:28:22
39.973407,116.334321,0,174,39975.0197569444,2009-06-11,00:28:27
39.973411,116.334321,0,174,39975.0198148148,2009-06-11,00:28:32
39.973411,116.334321,0,174,39975.019849537,2009-06-11,00:28:35
39.973414,116.334321,0,174,39975.0198726852,2009-06-11,00:28:37
39.973425,116.33432,0,174,39975.0199305556,2009-06-11,00:28:42
39.973431,116.33432,0,175,39975.0199884259,2009-06-11,00:28:47
39.973435,116.334319,0,177,39975.0200462963,2009-06-11,00:28:52
39.973433,116.33432,0,178,39975.0201041667,2009-06-11,00:28:57
39.973437,116.334318,0,179,39975.020162037,2009-06-11,00:29:02
39.97343,116.334319,0,179,39975.0202199074,2009-06-11,00:29:07
39.97343,116.334319,0,179,39975.0202546296,2009-06-11,00:29:10
39.973432,116.334318,0,179,39975.0202777778,2009-06-11,00:29:12
39.973453,116.334299,0,182,39975.0203356481,2009-06-11,00:29:17
39.973483,116.334276,0,188,39975.0203935185,2009-06-11,00:29:22
39.973483,116.334276,0,188,39975.0204282407,2009-06-11,00:29:25
39.973491,116.334274,0,189,39975.0204513889,2009-06-11,00:29:27
39.973523,116.334271,0,191,39975.0205092593,2009-06-11,00:29:32
39.973551,116.334247,0,192,39975.0205671296,2009-06-11,00:29:37
39.973542,116.334249,0,192,39975.020625,2009-06-11,00:29:42
39.973541,116.334248,0,192,39975.0206828704,2009-06-11,00:29:47
39.973549,116.334247,0,192,39975.0207407407,2009-06-11,00:29:52
39.973557,116.334243,0,192,39975.0207986111,2009-06-11,00:29:57
39.973556,116.334244,0,192,39975.0208564815,2009-06-11,00:30:02
39.973556,116.334244,0,192,39975.0208912037,2009-06-11,00:30:05
39.97355,116.334245,0,192,39975.0209143519,2009-06-11,00:30:07
39.973567,116.334245,0,192,39975.0209722222,2009-06-11,00:30:12
39.973594,116.334261,0,193,39975.0210300926,2009-06-11,00:30:17
39.973594,116.334261,0,193,39975.0210648148,2009-06-11,00:30:20
39.97359,116.334257,0,194,39975.021087963,2009-06-11,00:30:22
39.973566,116.334246,0,195,39975.0211458333,2009-06-11,00:30:27
39.973572,116.334223,0,196,39975.0212037037,2009-06-11,00:30:32
39.973584,116.33424,0,195,39975.0212615741,2009-06-11,00:30:37
39.973584,116.33426,0,195,39975.0213194444,2009-06-11,00:30:42
39.973572,116.334265,0,195,39975.0213773148,2009-06-11,00:30:47
39.97357,116.334263,0,196,39975.0214351852,2009-06-11,00:30:52
39.973571,116.33426,0,196,39975.0214930556,2009-06-11,00:30:57
39.973566,116.334259,0,196,39975.0215509259,2009-06-11,00:31:02
39.973559,116.334256,0,196,39975.0216087963,2009-06-11,00:31:07
39.973554,116.334253,0,196,39975.0216666667,2009-06-11,00:31:12
39.973552,116.334247,0,196,39975.021724537,2009-06-11,00:31:17
39.973552,116.334239,0,195,39975.0217824074,2009-06-11,00:31:22
39.973551,116.334238,0,195,39975.0218402778,2009-06-11,00:31:27
39.973548,116.334236,0,195,39975.0218981481,2009-06-11,00:31:32
39.973546,116.334235,0,195,39975.0219560185,2009-06-11,00:31:37
39.97355,116.334232,0,195,39975.0220138889,2009-06-11,00:31:42
39.973557,116.334228,0,195,39975.0220717593,2009-06-11,00:31:47
39.97356,116.334226,0,194,39975.0221296296,2009-06-11,00:31:52
39.973563,116.334223,0,194,39975.0221875,2009-06-11,00:31:57
39.973563,116.334223,0,194,39975.0222222222,2009-06-11,00:32:00
39.973555,116.334225,0,194,39975.0222453704,2009-06-11,00:32:02
39.973542,116.334226,0,193,39975.0223032407,2009-06-11,00:32:07
39.973538,116.334224,0,193,39975.0223611111,2009-06-11,00:32:12
39.973543,116.33422,0,193,39975.0224189815,2009-06-11,00:32:17
39.973543,116.33422,0,193,39975.0224537037,2009-06-11,00:32:20
39.973352,116.334,0,181,39975.0269907407,2009-06-11,00:38:52
39.973325,116.333987,0,183,39975.0270486111,2009-06-11,00:38:57
39.973346,116.33404,0,187,39975.0271064815,2009-06-11,00:39:02
39.973345,116.334039,0,187,39975.0271643519,2009-06-11,00:39:07
39.973346,116.334039,0,187,39975.0272222222,2009-06-11,00:39:12
39.973346,116.334039,0,187,39975.0272569444,2009-06-11,00:39:15
39.973348,116.334043,0,187,39975.0272800926,2009-06-11,00:39:17
39.973361,116.334051,0,189,39975.027337963,2009-06-11,00:39:22
39.973368,116.334063,0,193,39975.0273958333,2009-06-11,00:39:27
39.973362,116.334065,0,193,39975.0274537037,2009-06-11,00:39:32
39.973357,116.334064,0,193,39975.0275115741,2009-06-11,00:39:37
39.973357,116.334062,0,193,39975.0275694444,2009-06-11,00:39:42
39.973355,116.334064,0,193,39975.0276273148,2009-06-11,00:39:47
39.973352,116.334064,0,193,39975.0276851852,2009-06-11,00:39:52
39.973348,116.334067,0,193,39975.0277430556,2009-06-11,00:39:57
39.973342,116.334069,0,193,39975.0278009259,2009-06-11,00:40:02
39.973338,116.33407,0,193,39975.0278587963,2009-06-11,00:40:07
39.973333,116.33407,0,193,39975.0279166667,2009-06-11,00:40:12
39.973334,116.334068,0,193,39975.027974537,2009-06-11,00:40:17
39.973335,116.334065,0,193,39975.0280324074,2009-06-11,00:40:22
39.973336,116.334062,0,193,39975.0280902778,2009-06-11,00:40:27
39.97334,116.334058,0,193,39975.0281481481,2009-06-11,00:40:32
39.973343,116.334055,0,193,39975.0282060185,2009-06-11,00:40:37
39.973347,116.334054,0,193,39975.0282638889,2009-06-11,00:40:42
39.973348,116.334054,0,193,39975.0283217593,2009-06-11,00:40:47
39.973344,116.334055,0,193,39975.0283796296,2009-06-11,00:40:52
39.973342,116.334057,0,193,39975.0284375,2009-06-11,00:40:57
39.973338,116.334058,0,193,39975.0284953704,2009-06-11,00:41:02
39.973338,116.334059,0,193,39975.0285532407,2009-06-11,00:41:07
39.973333,116.33406,0,193,39975.0286111111,2009-06-11,00:41:12
39.973326,116.334061,0,193,39975.0286689815,2009-06-11,00:41:17
39.973322,116.334061,0,193,39975.0287268519,2009-06-11,00:41:22
39.973321,116.334062,0,193,39975.0287847222,2009-06-11,00:41:27
39.973321,116.334062,0,193,39975.0288194444,2009-06-11,00:41:30
39.973315,116.334065,0,193,39975.0288425926,2009-06-11,00:41:32
39.973332,116.334089,0,195,39975.028900463,2009-06-11,00:41:37
39.973381,116.334073,0,201,39975.0289583333,2009-06-11,00:41:42
39.973386,116.334077,0,202,39975.0290162037,2009-06-11,00:41:47
39.973392,116.334076,0,202,39975.0290740741,2009-06-11,00:41:52
39.973392,116.334076,0,202,39975.0291087963,2009-06-11,00:41:55
39.973397,116.334074,0,202,39975.0291319444,2009-06-11,00:41:57
39.973406,116.334072,0,201,39975.0291898148,2009-06-11,00:42:02
39.97341,116.334071,0,200,39975.0292476852,2009-06-11,00:42:07
39.973408,116.334071,0,200,39975.0293055556,2009-06-11,00:42:12
39.973409,116.33407,0,201,39975.0293634259,2009-06-11,00:42:17
39.973405,116.334072,0,201,39975.0294212963,2009-06-11,00:42:22
39.973411,116.334071,0,201,39975.0294791667,2009-06-11,00:42:27
39.973417,116.33407,0,202,39975.029537037,2009-06-11,00:42:32
39.973416,116.33407,0,202,39975.0295949074,2009-06-11,00:42:37
39.973419,116.334069,0,202,39975.0296527778,2009-06-11,00:42:42
39.973418,116.334069,0,202,39975.0297106481,2009-06-11,00:42:47
39.973414,116.334069,0,202,39975.0297685185,2009-06-11,00:42:52
39.973415,116.334067,0,202,39975.0298263889,2009-06-11,00:42:57
39.973415,116.334067,0,202,39975.0298611111,2009-06-11,00:43:00
39.973417,116.334066,0,202,39975.0298842593,2009-06-11,00:43:02
39.973427,116.334068,0,202,39975.0299421296,2009-06-11,00:43:07
39.973422,116.334058,0,203,39975.03,2009-06-11,00:43:12
39.973407,116.334089,0,203,39975.0300578704,2009-06-11,00:43:17
39.973402,116.334092,0,203,39975.0301157407,2009-06-11,00:43:22
39.973397,116.334095,0,203,39975.0301736111,2009-06-11,00:43:27
39.973395,116.334097,0,203,39975.0302314815,2009-06-11,00:43:32
39.973395,116.334097,0,203,39975.0302662037,2009-06-11,00:43:35
39.973391,116.334099,0,203,39975.0302893519,2009-06-11,00:43:37
39.97338,116.334105,0,203,39975.0303472222,2009-06-11,00:43:42
39.973364,116.334091,0,207,39975.0304050926,2009-06-11,00:43:47
39.973362,116.334091,0,207,39975.030462963,2009-06-11,00:43:52
39.973364,116.33409,0,207,39975.0305208333,2009-06-11,00:43:57
39.973364,116.33409,0,207,39975.0305555556,2009-06-11,00:44:00
39.973359,116.334092,0,207,39975.0305787037,2009-06-11,00:44:02
39.973371,116.334099,0,209,39975.0306365741,2009-06-11,00:44:07
39.973402,116.334045,0,210,39975.0306944444,2009-06-11,00:44:12
39.973433,116.334036,0,211,39975.0307523148,2009-06-11,00:44:17
39.973446,116.334053,0,210,39975.0308101852,2009-06-11,00:44:22
39.973443,116.334111,0,212,39975.0308680556,2009-06-11,00:44:27
39.973423,116.334057,0,211,39975.0309259259,2009-06-11,00:44:32
39.973427,116.334053,0,211,39975.0309837963,2009-06-11,00:44:37
39.973428,116.334052,0,210,39975.0310416667,2009-06-11,00:44:42
39.973421,116.334053,0,210,39975.031099537,2009-06-11,00:44:47
39.973421,116.334053,0,210,39975.0311342593,2009-06-11,00:44:50
39.973415,116.334053,0,210,39975.0311574074,2009-06-11,00:44:52
39.973405,116.334056,0,210,39975.0312152778,2009-06-11,00:44:57
39.973405,116.334056,0,210,39975.0312731481,2009-06-11,00:45:02
39.973409,116.334055,0,210,39975.0313310185,2009-06-11,00:45:07
39.973408,116.334056,0,210,39975.0313888889,2009-06-11,00:45:12
39.973405,116.334056,0,210,39975.0314467593,2009-06-11,00:45:17
39.973404,116.334055,0,210,39975.0315046296,2009-06-11,00:45:22
39.973399,116.334057,0,210,39975.0315625,2009-06-11,00:45:27
39.973392,116.334062,0,210,39975.0316203704,2009-06-11,00:45:32
39.973387,116.334063,0,210,39975.0316782407,2009-06-11,00:45:37
39.97339,116.334061,0,210,39975.0317361111,2009-06-11,00:45:42
39.973394,116.334061,0,209,39975.0317939815,2009-06-11,00:45:47
39.973549,116.333783,0,189,39975.0461458333,2009-06-11,01:06:27
39.97357,116.333735,0,190,39975.0462037037,2009-06-11,01:06:32
39.973531,116.33372,0,189,39975.0462615741,2009-06-11,01:06:37
39.973538,116.333732,0,189,39975.0463194444,2009-06-11,01:06:42
39.973541,116.333733,0,188,39975.0463773148,2009-06-11,01:06:47
39.973541,116.333733,0,188,39975.046412037,2009-06-11,01:06:50
39.973541,116.333734,0,188,39975.0464351852,2009-06-11,01:06:52
39.973516,116.333757,0,188,39975.0464930556,2009-06-11,01:06:57
39.973488,116.333788,0,188,39975.0465509259,2009-06-11,01:07:02
39.973485,116.333801,0,188,39975.0466087963,2009-06-11,01:07:07
39.973498,116.333781,0,188,39975.0466666667,2009-06-11,01:07:12
39.973496,116.333773,0,190,39975.046724537,2009-06-11,01:07:17
39.973501,116.333774,0,190,39975.0467824074,2009-06-11,01:07:22
39.973496,116.333774,0,190,39975.0468402778,2009-06-11,01:07:27
39.97349,116.333774,0,190,39975.0468981481,2009-06-11,01:07:32
39.973488,116.333774,0,190,39975.0469560185,2009-06-11,01:07:37
39.973488,116.333774,0,190,39975.0469907407,2009-06-11,01:07:40
39.97349,116.333772,0,190,39975.0470138889,2009-06-11,01:07:42
39.97349,116.333759,0,190,39975.0470717593,2009-06-11,01:07:47
39.973507,116.333757,0,190,39975.0471296296,2009-06-11,01:07:52
39.973532,116.33377,0,190,39975.0471875,2009-06-11,01:07:57
39.973457,116.333763,0,190,39975.0472453704,2009-06-11,01:08:02
39.973359,116.333717,0,191,39975.0473032407,2009-06-11,01:08:07
39.973258,116.333684,0,192,39975.0473611111,2009-06-11,01:08:12
39.973285,116.333655,0,192,39975.0474189815,2009-06-11,01:08:17
39.973373,116.333624,0,191,39975.0474768518,2009-06-11,01:08:22
39.973397,116.333596,0,191,39975.0475347222,2009-06-11,01:08:27
39.973431,116.333592,0,191,39975.0475925926,2009-06-11,01:08:32
39.97346,116.33362,0,192,39975.047650463,2009-06-11,01:08:37
39.973457,116.33362,0,192,39975.0477083333,2009-06-11,01:08:42
39.973457,116.33362,0,192,39975.0477430556,2009-06-11,01:08:45
39.973458,116.333619,0,193,39975.0477662037,2009-06-11,01:08:47
39.973389,116.333633,0,193,39975.0478240741,2009-06-11,01:08:52
39.973359,116.333622,0,193,39975.0478819444,2009-06-11,01:08:57
39.973359,116.333622,0,193,39975.0479166667,2009-06-11,01:09:00
39.973364,116.333622,0,193,39975.0479398148,2009-06-11,01:09:02
39.973373,116.333621,0,193,39975.0479976852,2009-06-11,01:09:07
39.973384,116.333622,0,193,39975.0480555556,2009-06-11,01:09:12
39.973396,116.333624,0,193,39975.0481134259,2009-06-11,01:09:17
39.973419,116.333663,0,199,39975.0481712963,2009-06-11,01:09:22
39.973433,116.333713,0,209,39975.0482291667,2009-06-11,01:09:27
39.973455,116.333713,0,213,39975.048287037,2009-06-11,01:09:32
39.973495,116.333697,0,217,39975.0483449074,2009-06-11,01:09:37
39.973468,116.333697,0,222,39975.0484027778,2009-06-11,01:09:42
39.973435,116.333738,0,227,39975.0484606481,2009-06-11,01:09:47
39.97342,116.333745,0,229,39975.0485185185,2009-06-11,01:09:52
39.973412,116.333746,0,229,39975.0485763889,2009-06-11,01:09:57
39.973406,116.333746,0,230,39975.0486342593,2009-06-11,01:10:02
39.973398,116.333746,0,230,39975.0486921296,2009-06-11,01:10:07
39.973393,116.333747,0,230,39975.04875,2009-06-11,01:10:12
39.973389,116.333746,0,230,39975.0488078704,2009-06-11,01:10:17
39.973386,116.333746,0,229,39975.0488657407,2009-06-11,01:10:22
39.973386,116.333746,0,229,39975.048900463,2009-06-11,01:10:25
39.973381,116.333748,0,229,39975.0489236111,2009-06-11,01:10:27
39.973444,116.333692,0,228,39975.0489814815,2009-06-11,01:10:32
39.973497,116.333689,0,228,39975.0490393518,2009-06-11,01:10:37
39.973507,116.333706,0,230,39975.0490972222,2009-06-11,01:10:42
39.973507,116.333706,0,230,39975.0491319444,2009-06-11,01:10:45
39.97351,116.333702,0,230,39975.0491550926,2009-06-11,01:10:47
39.973468,116.333716,0,231,39975.049212963,2009-06-11,01:10:52
39.973434,116.333771,0,233,39975.0492708333,2009-06-11,01:10:57
39.973384,116.333785,0,234,39975.0493287037,2009-06-11,01:11:02
39.973408,116.333743,0,233,39975.0493865741,2009-06-11,01:11:07
39.973414,116.333741,0,233,39975.0494444444,2009-06-11,01:11:12
39.973414,116.333741,0,233,39975.0495023148,2009-06-11,01:11:17
39.973407,116.333743,0,233,39975.0495601852,2009-06-11,01:11:22
39.973403,116.333745,0,233,39975.0496180556,2009-06-11,01:11:27
39.973403,116.333745,0,233,39975.0496527778,2009-06-11,01:11:30
39.973402,116.333747,0,233,39975.0496759259,2009-06-11,01:11:32
39.973419,116.333764,0,235,39975.0497337963,2009-06-11,01:11:37
39.973409,116.333795,0,236,39975.0497916667,2009-06-11,01:11:42
39.973405,116.333795,0,237,39975.049849537,2009-06-11,01:11:47
39.973406,116.333794,0,237,39975.0499074074,2009-06-11,01:11:52
39.973406,116.333794,0,237,39975.0499421296,2009-06-11,01:11:55
39.973414,116.333792,0,237,39975.0499652778,2009-06-11,01:11:57
39.973424,116.33379,0,237,39975.0500231481,2009-06-11,01:12:02
39.973536,116.33381,0,236,39975.0500810185,2009-06-11,01:12:07
39.973515,116.333877,0,239,39975.0501388889,2009-06-11,01:12:12
39.973499,116.3339,0,241,39975.0501967593,2009-06-11,01:12:17
39.973503,116.333899,0,241,39975.0502546296,2009-06-11,01:12:22
39.973501,116.3339,0,241,39975.0503125,2009-06-11,01:12:27
39.973495,116.333899,0,241,39975.0503703704,2009-06-11,01:12:32
39.97349,116.333899,0,241,39975.0504282407,2009-06-11,01:12:37
39.97349,116.333899,0,241,39975.050462963,2009-06-11,01:12:40
39.973493,116.333899,0,241,39975.0504861111,2009-06-11,01:12:42
39.973502,116.333897,0,241,39975.0505439815,2009-06-11,01:12:47
39.97353,116.333959,0,243,39975.0506018519,2009-06-11,01:12:52
39.973562,116.33399,0,248,39975.0506597222,2009-06-11,01:12:57
39.973571,116.333986,0,249,39975.0507175926,2009-06-11,01:13:02
39.973579,116.333985,0,249,39975.050775463,2009-06-11,01:13:07
39.973587,116.333984,0,249,39975.0508333333,2009-06-11,01:13:12
39.973587,116.333984,0,249,39975.0508680556,2009-06-11,01:13:15
39.97358,116.333987,0,248,39975.0508912037,2009-06-11,01:13:17
39.97357,116.333989,0,248,39975.0509490741,2009-06-11,01:13:22
39.973566,116.333989,0,249,39975.0510069444,2009-06-11,01:13:27
39.973566,116.333989,0,249,39975.0510416667,2009-06-11,01:13:30
39.973561,116.333991,0,249,39975.0510648148,2009-06-11,01:13:32
39.973552,116.333993,0,249,39975.0511226852,2009-06-11,01:13:37
39.973494,116.334077,0,252,39975.0511805556,2009-06-11,01:13:42
39.973503,116.334151,0,254,39975.0512384259,2009-06-11,01:13:47
39.973498,116.334152,0,253,39975.0512962963,2009-06-11,01:13:52
39.973497,116.334151,0,253,39975.0513541667,2009-06-11,01:13:57
39.973497,116.334151,0,253,39975.0513888889,2009-06-11,01:14:00
39.973495,116.33415,0,253,39975.051412037,2009-06-11,01:14:02
39.973486,116.334159,0,255,39975.0514699074,2009-06-11,01:14:07
39.973502,116.3342,0,258,39975.0515277778,2009-06-11,01:14:12
39.973497,116.3342,0,258,39975.0515856481,2009-06-11,01:14:17
39.973497,116.3342,0,258,39975.0516203704,2009-06-11,01:14:20
39.973494,116.334198,0,259,39975.0516435185,2009-06-11,01:14:22
39.973512,116.334209,0,258,39975.0517013889,2009-06-11,01:14:27
39.973504,116.334205,0,259,39975.0517592593,2009-06-11,01:14:32
39.973504,116.334205,0,259,39975.0517939815,2009-06-11,01:14:35
39.973496,116.334205,0,259,39975.0518171296,2009-06-11,01:14:37
39.973501,116.334162,0,257,39975.051875,2009-06-11,01:14:42
39.973515,116.334152,0,257,39975.0519328704,2009-06-11,01:14:47
39.973508,116.334153,0,257,39975.0519907407,2009-06-11,01:14:52
39.973512,116.334152,0,257,39975.0520486111,2009-06-11,01:14:57
39.973515,116.334151,0,256,39975.0521064815,2009-06-11,01:15:02
39.973511,116.334152,0,256,39975.0521643519,2009-06-11,01:15:07
39.973511,116.334152,0,256,39975.0521990741,2009-06-11,01:15:10
39.973504,116.334153,0,256,39975.0522222222,2009-06-11,01:15:12
39.973509,116.334144,0,256,39975.0522800926,2009-06-11,01:15:17
39.973507,116.334143,0,256,39975.052337963,2009-06-11,01:15:22
39.973501,116.334143,0,256,39975.0523958333,2009-06-11,01:15:27
39.973503,116.334139,0,256,39975.0524537037,2009-06-11,01:15:32
39.973509,116.334135,0,256,39975.0525115741,2009-06-11,01:15:37
39.973509,116.334135,0,256,39975.0525462963,2009-06-11,01:15:40
39.97351,116.334132,0,256,39975.0525694444,2009-06-11,01:15:42
39.973473,116.334113,0,257,39975.0526273148,2009-06-11,01:15:47
39.973447,116.334101,0,257,39975.0526851852,2009-06-11,01:15:52
39.97343,116.334089,0,259,39975.0527430556,2009-06-11,01:15:57
39.973431,116.334086,0,259,39975.0528009259,2009-06-11,01:16:02
39.973431,116.334086,0,259,39975.0528356481,2009-06-11,01:16:05
39.973428,116.334085,0,258,39975.0528587963,2009-06-11,01:16:07
39.973391,116.33408,0,259,39975.0529166667,2009-06-11,01:16:12
39.973337,116.334007,0,262,39975.052974537,2009-06-11,01:16:17
39.973332,116.333982,0,263,39975.0530324074,2009-06-11,01:16:22
39.973343,116.333979,0,263,39975.0530902778,2009-06-11,01:16:27
39.973402,116.333992,0,262,39975.0531481481,2009-06-11,01:16:32
39.973396,116.334016,0,261,39975.0532060185,2009-06-11,01:16:37
39.973388,116.334021,0,261,39975.0532638889,2009-06-11,01:16:42
39.973388,116.334021,0,261,39975.0532986111,2009-06-11,01:16:45
39.973382,116.334025,0,261,39975.0533217593,2009-06-11,01:16:47
39.973397,116.334025,0,260,39975.0533796296,2009-06-11,01:16:52
39.973506,116.334138,0,257,39975.0534375,2009-06-11,01:16:57
39.973549,116.334243,0,256,39975.0534953704,2009-06-11,01:17:02
39.973546,116.334249,0,256,39975.0535532407,2009-06-11,01:17:07
39.973541,116.33425,0,256,39975.0536111111,2009-06-11,01:17:12
39.973541,116.33425,0,256,39975.0536458333,2009-06-11,01:17:15
39.973541,116.33425,0,256,39975.0536689815,2009-06-11,01:17:17
39.973558,116.334391,0,258,39975.0537268519,2009-06-11,01:17:22
39.973563,116.33445,0,260,39975.0537847222,2009-06-11,01:17:27
39.973561,116.334454,0,260,39975.0538425926,2009-06-11,01:17:32
39.973561,116.334454,0,260,39975.053900463,2009-06-11,01:17:37
39.973561,116.334454,0,260,39975.0539583333,2009-06-11,01:17:42
39.973562,116.334453,0,261,39975.0540162037,2009-06-11,01:17:47
39.973562,116.334451,0,261,39975.0540740741,2009-06-11,01:17:52
39.973556,116.33445,0,261,39975.0541319444,2009-06-11,01:17:57
39.973555,116.334447,0,261,39975.0541898148,2009-06-11,01:18:02
39.973555,116.334447,0,261,39975.054224537,2009-06-11,01:18:05
39.973558,116.334442,0,261,39975.0542476852,2009-06-11,01:18:07
39.973595,116.334378,0,262,39975.0543055556,2009-06-11,01:18:12
39.973583,116.33434,0,263,39975.0543634259,2009-06-11,01:18:17
39.973505,116.334356,0,268,39975.0544212963,2009-06-11,01:18:22
39.973435,116.334339,0,274,39975.0544791667,2009-06-11,01:18:27
39.973415,116.334324,0,277,39975.054537037,2009-06-11,01:18:32
39.973413,116.334326,0,277,39975.0545949074,2009-06-11,01:18:37
39.973413,116.334326,0,277,39975.0546296296,2009-06-11,01:18:40
39.973405,116.334329,0,278,39975.0546527778,2009-06-11,01:18:42
39.973425,116.334335,0,279,39975.0547106481,2009-06-11,01:18:47
39.97342,116.334331,0,285,39975.0547685185,2009-06-11,01:18:52
39.973422,116.334329,0,286,39975.0548263889,2009-06-11,01:18:57
39.973429,116.334325,0,286,39975.0548842593,2009-06-11,01:19:02
39.973436,116.334321,0,285,39975.0549421296,2009-06-11,01:19:07
39.97344,116.334318,0,285,39975.055,2009-06-11,01:19:12
39.973447,116.334316,0,285,39975.0550578704,2009-06-11,01:19:17
39.973444,116.334315,0,284,39975.0551157407,2009-06-11,01:19:22
39.973448,116.334315,0,284,39975.0551736111,2009-06-11,01:19:27
39.973446,116.334315,0,284,39975.0552314815,2009-06-11,01:19:32
39.973447,116.334315,0,284,39975.0552893518,2009-06-11,01:19:37
39.973453,116.334315,0,285,39975.0553472222,2009-06-11,01:19:42
39.973453,116.334315,0,285,39975.0553819444,2009-06-11,01:19:45
39.973458,116.334314,0,285,39975.0554050926,2009-06-11,01:19:47
39.97346,116.334236,0,286,39975.055462963,2009-06-11,01:19:52
39.973471,116.334234,0,287,39975.0555208333,2009-06-11,01:19:57
39.973471,116.334234,0,287,39975.0555555556,2009-06-11,01:20:00
39.973472,116.334232,0,287,39975.0555787037,2009-06-11,01:20:02
39.973463,116.334233,0,287,39975.0556365741,2009-06-11,01:20:07
39.973462,116.334234,0,287,39975.0556944444,2009-06-11,01:20:12
39.97346,116.334233,0,288,39975.0557523148,2009-06-11,01:20:17
39.973462,116.334234,0,288,39975.0558101852,2009-06-11,01:20:22
39.973458,116.334239,0,288,39975.0558680556,2009-06-11,01:20:27
39.973461,116.33424,0,288,39975.0559259259,2009-06-11,01:20:32
39.973469,116.334238,0,288,39975.0559837963,2009-06-11,01:20:37
39.973475,116.334236,0,289,39975.0560416667,2009-06-11,01:20:42
39.973475,116.334236,0,289,39975.0560763889,2009-06-11,01:20:45
39.973482,116.334232,0,289,39975.056099537,2009-06-11,01:20:47
39.973517,116.334273,0,287,39975.0561574074,2009-06-11,01:20:52
39.973544,116.334322,0,286,39975.0562152778,2009-06-11,01:20:57
39.973547,116.33432,0,286,39975.0562731481,2009-06-11,01:21:02
39.973543,116.334319,0,287,39975.0563310185,2009-06-11,01:21:07
39.973543,116.334319,0,287,39975.0563657407,2009-06-11,01:21:10
39.973547,116.33432,0,287,39975.0563888889,2009-06-11,01:21:12
39.973498,116.334331,0,287,39975.0564467593,2009-06-11,01:21:17
39.973506,116.334367,0,287,39975.0565046296,2009-06-11,01:21:22
39.973506,116.334367,0,287,39975.0565393518,2009-06-11,01:21:25
39.973512,116.334366,0,287,39975.0565625,2009-06-11,01:21:27
39.973524,116.334355,0,288,39975.0566203704,2009-06-11,01:21:32
39.973525,116.334355,0,289,39975.0566782407,2009-06-11,01:21:37
39.973524,116.334355,0,289,39975.0567361111,2009-06-11,01:21:42
39.973527,116.334353,0,289,39975.0567939815,2009-06-11,01:21:47
39.973527,116.334353,0,289,39975.0568287037,2009-06-11,01:21:50
39.97352,116.334353,0,289,39975.0568518518,2009-06-11,01:21:52
39.973479,116.334268,0,289,39975.0569097222,2009-06-11,01:21:57
39.973468,116.334199,0,290,39975.0569675926,2009-06-11,01:22:02
39.973469,116.334199,0,290,39975.057025463,2009-06-11,01:22:07
39.973469,116.334199,0,290,39975.0570601852,2009-06-11,01:22:10
39.973464,116.334201,0,290,39975.0570833333,2009-06-11,01:22:12
39.973454,116.334198,0,293,39975.0571412037,2009-06-11,01:22:17
39.97345,116.334212,0,294,39975.0571990741,2009-06-11,01:22:22
39.973441,116.334214,0,294,39975.0572569444,2009-06-11,01:22:27
39.973434,116.334215,0,294,39975.0573148148,2009-06-11,01:22:32
39.973432,116.334214,0,294,39975.0573726852,2009-06-11,01:22:37
39.973434,116.334213,0,294,39975.0574305556,2009-06-11,01:22:42
39.973434,116.334213,0,294,39975.0574652778,2009-06-11,01:22:45
39.973436,116.334211,0,294,39975.0574884259,2009-06-11,01:22:47
39.973387,116.334218,0,294,39975.0575462963,2009-06-11,01:22:52
39.973388,116.33425,0,294,39975.0576041667,2009-06-11,01:22:57
39.973388,116.33425,0,294,39975.0576388889,2009-06-11,01:23:00
39.973385,116.334257,0,294,39975.057662037,2009-06-11,01:23:02
39.973393,116.334322,0,293,39975.0577199074,2009-06-11,01:23:07
39.973394,116.334344,0,291,39975.0577777778,2009-06-11,01:23:12
39.973383,116.334372,0,288,39975.0578356481,2009-06-11,01:23:17
39.973398,116.334381,0,288,39975.0578935185,2009-06-11,01:23:22
39.973394,116.334397,0,288,39975.0579513889,2009-06-11,01:23:27
39.973388,116.334401,0,288,39975.0580092593,2009-06-11,01:23:32
39.973388,116.334401,0,288,39975.0580439815,2009-06-11,01:23:35
39.97339,116.334404,0,288,39975.0580671296,2009-06-11,01:23:37
39.97338,116.334418,0,288,39975.058125,2009-06-11,01:23:42
39.973394,116.334357,0,286,39975.0581828704,2009-06-11,01:23:47
39.973391,116.33432,0,287,39975.0582407407,2009-06-11,01:23:52
39.973385,116.334336,0,286,39975.0582986111,2009-06-11,01:23:57
39.973401,116.334394,0,285,39975.0583564815,2009-06-11,01:24:02
39.973402,116.334392,0,285,39975.0584143519,2009-06-11,01:24:07
39.973403,116.334388,0,286,39975.0584722222,2009-06-11,01:24:12
39.973403,116.334388,0,286,39975.0585069444,2009-06-11,01:24:15
39.973401,116.334388,0,286,39975.0585300926,2009-06-11,01:24:17
39.973368,116.334399,0,287,39975.058587963,2009-06-11,01:24:22
39.973311,116.334393,0,290,39975.0586458333,2009-06-11,01:24:27
39.973306,116.334392,0,290,39975.0587037037,2009-06-11,01:24:32
39.973309,116.334389,0,291,39975.0587615741,2009-06-11,01:24:37
39.973317,116.334386,0,291,39975.0588194444,2009-06-11,01:24:42
39.973318,116.334384,0,291,39975.0588773148,2009-06-11,01:24:47
39.973316,116.334381,0,291,39975.0589351852,2009-06-11,01:24:52
39.973316,116.334381,0,291,39975.0589699074,2009-06-11,01:24:55
39.973319,116.334378,0,291,39975.0589930556,2009-06-11,01:24:57
39.973311,116.334344,0,290,39975.0590509259,2009-06-11,01:25:02
39.973337,116.334306,0,289,39975.0591087963,2009-06-11,01:25:07
39.973345,116.334273,0,288,39975.0591666667,2009-06-11,01:25:12
39.973361,116.334259,0,285,39975.059224537,2009-06-11,01:25:17
39.973364,116.334247,0,283,39975.0592824074,2009-06-11,01:25:22
39.973364,116.334247,0,283,39975.0593171296,2009-06-11,01:25:25
39.973368,116.334246,0,282,39975.0593402778,2009-06-11,01:25:27
39.973387,116.334223,0,279,39975.0593981481,2009-06-11,01:25:32
39.973372,116.33422,0,280,39975.0594560185,2009-06-11,01:25:37
39.973372,116.33422,0,280,39975.0594907407,2009-06-11,01:25:40
39.973369,116.33422,0,280,39975.0595138889,2009-06-11,01:25:42
39.973335,116.334223,0,281,39975.0595717593,2009-06-11,01:25:47
39.973322,116.334219,0,281,39975.0596296296,2009-06-11,01:25:52
39.97331,116.33422,0,281,39975.0596875,2009-06-11,01:25:57
39.973297,116.334221,0,281,39975.0597453704,2009-06-11,01:26:02
39.973285,116.334223,0,281,39975.0598032407,2009-06-11,01:26:07
39.973276,116.334224,0,281,39975.0598611111,2009-06-11,01:26:12
39.973276,116.334224,0,281,39975.0598958333,2009-06-11,01:26:15
39.973276,116.334222,0,281,39975.0599189815,2009-06-11,01:26:17
39.973336,116.334214,0,282,39975.0599768519,2009-06-11,01:26:22
39.97335,116.334231,0,283,39975.0600347222,2009-06-11,01:26:27
39.973377,116.334233,0,279,39975.0600925926,2009-06-11,01:26:32
39.973337,116.334228,0,275,39975.060150463,2009-06-11,01:26:37
39.973424,116.334558,0,285,39975.0646064815,2009-06-11,01:33:02
39.973431,116.33457,0,284,39975.0646643518,2009-06-11,01:33:07
39.973449,116.334568,0,283,39975.0647222222,2009-06-11,01:33:12
39.973457,116.33461,0,283,39975.0647800926,2009-06-11,01:33:17
39.97346,116.33461,0,284,39975.064837963,2009-06-11,01:33:22
39.973463,116.334607,0,284,39975.0648958333,2009-06-11,01:33:27
39.973468,116.334603,0,285,39975.0649537037,2009-06-11,01:33:32
39.973468,116.334601,0,284,39975.0650115741,2009-06-11,01:33:37
39.973476,116.334598,0,284,39975.0650694444,2009-06-11,01:33:42
39.973474,116.334599,0,283,39975.0651273148,2009-06-11,01:33:47
39.973471,116.334599,0,283,39975.0651851852,2009-06-11,01:33:52
39.973471,116.334599,0,283,39975.0652199074,2009-06-11,01:33:55
39.973463,116.3346,0,284,39975.0652430556,2009-06-11,01:33:57
39.973439,116.334625,0,285,39975.0653009259,2009-06-11,01:34:02
39.973405,116.3346,0,286,39975.0653587963,2009-06-11,01:34:07
39.973396,116.334467,0,289,39975.0654166667,2009-06-11,01:34:12
39.973439,116.334359,0,290,39975.065474537,2009-06-11,01:34:17
39.973461,116.334352,0,290,39975.0655324074,2009-06-11,01:34:22
39.973463,116.334351,0,290,39975.0655902778,2009-06-11,01:34:27
39.973455,116.334352,0,290,39975.0656481481,2009-06-11,01:34:32
39.973449,116.334351,0,290,39975.0657060185,2009-06-11,01:34:37
39.973449,116.334351,0,290,39975.0657407407,2009-06-11,01:34:40
39.973452,116.334348,0,290,39975.0657638889,2009-06-11,01:34:42
39.973425,116.334322,0,287,39975.0658217593,2009-06-11,01:34:47
39.973441,116.334331,0,286,39975.0658796296,2009-06-11,01:34:52
39.97343,116.334333,0,286,39975.0659375,2009-06-11,01:34:57
39.973418,116.334335,0,286,39975.0659953704,2009-06-11,01:35:02
39.973414,116.334336,0,286,39975.0660532407,2009-06-11,01:35:07
39.973414,116.334336,0,286,39975.066087963,2009-06-11,01:35:10
39.973421,116.334333,0,286,39975.0661111111,2009-06-11,01:35:12
39.973484,116.334224,0,279,39975.0661689815,2009-06-11,01:35:17
39.973482,116.334115,0,269,39975.0662268519,2009-06-11,01:35:22
39.973485,116.334106,0,267,39975.0662847222,2009-06-11,01:35:27
39.973479,116.334106,0,267,39975.0663425926,2009-06-11,01:35:32
39.973477,116.334105,0,266,39975.066400463,2009-06-11,01:35:37
39.973477,116.334105,0,266,39975.0664351852,2009-06-11,01:35:40
39.973484,116.3341,0,266,39975.0664583333,2009-06-11,01:35:42
39.973493,116.334095,0,266,39975.0665162037,2009-06-11,01:35:47
39.973493,116.334095,0,266,39975.0665509259,2009-06-11,01:35:50
39.973497,116.334092,0,266,39975.0665740741,2009-06-11,01:35:52
39.973537,116.334068,0,263,39975.0666319444,2009-06-11,01:35:57
39.973596,116.333848,0,258,39975.0666898148,2009-06-11,01:36:02
39.973613,116.333702,0,257,39975.0667476852,2009-06-11,01:36:07
39.973599,116.333598,0,260,39975.0668055556,2009-06-11,01:36:12
39.973597,116.333537,0,262,39975.0668634259,2009-06-11,01:36:17
39.973617,116.333502,0,261,39975.0669212963,2009-06-11,01:36:22
39.973613,116.333471,0,260,39975.0669791667,2009-06-11,01:36:27
39.973613,116.333471,0,260,39975.0670138889,2009-06-11,01:36:30
39.97362,116.333469,0,260,39975.067037037,2009-06-11,01:36:32
39.973677,116.333455,0,255,39975.0670949074,2009-06-11,01:36:37
39.973637,116.333364,0,254,39975.0671527778,2009-06-11,01:36:42
39.973619,116.333357,0,257,39975.0672106481,2009-06-11,01:36:47
39.97363,116.333318,0,257,39975.0672685185,2009-06-11,01:36:52
39.973601,116.333313,0,251,39975.0673263889,2009-06-11,01:36:57
39.973594,116.333296,0,246,39975.0673842593,2009-06-11,01:37:02
39.973622,116.333319,0,247,39975.0674421296,2009-06-11,01:37:07
39.973583,116.333336,0,248,39975.0675,2009-06-11,01:37:12
39.973581,116.333306,0,248,39975.0675578704,2009-06-11,01:37:17
39.973571,116.333305,0,248,39975.0676157407,2009-06-11,01:37:22
39.973568,116.333304,0,248,39975.0676736111,2009-06-11,01:37:27
39.973568,116.333304,0,248,39975.0677083333,2009-06-11,01:37:30
39.973568,116.333301,0,248,39975.0677314815,2009-06-11,01:37:32
39.973594,116.33315,0,248,39975.0677893519,2009-06-11,01:37:37
39.973591,116.333113,0,250,39975.0678472222,2009-06-11,01:37:42
39.973615,116.333156,0,255,39975.0679050926,2009-06-11,01:37:47
39.973678,116.333229,0,258,39975.067962963,2009-06-11,01:37:52
39.97368,116.333402,0,264,39975.0680208333,2009-06-11,01:37:57
39.97368,116.333402,0,264,39975.0680555556,2009-06-11,01:38:00
39.973684,116.333403,0,264,39975.0680787037,2009-06-11,01:38:02
39.973741,116.333349,0,262,39975.0681365741,2009-06-11,01:38:07
39.973774,116.333369,0,264,39975.0681944444,2009-06-11,01:38:12
39.973736,116.333444,0,271,39975.0682523148,2009-06-11,01:38:17
39.973742,116.333443,0,271,39975.0683101852,2009-06-11,01:38:22
39.973744,116.333442,0,272,39975.0683680556,2009-06-11,01:38:27
39.973744,116.333442,0,272,39975.0684027778,2009-06-11,01:38:30
39.973741,116.333439,0,272,39975.0684259259,2009-06-11,01:38:32
39.97378,116.333319,0,275,39975.0684837963,2009-06-11,01:38:37
39.973805,116.333166,0,274,39975.0685416667,2009-06-11,01:38:42
39.973768,116.333128,0,282,39975.068599537,2009-06-11,01:38:47
39.973832,116.332995,0,280,39975.0686574074,2009-06-11,01:38:52
39.973882,116.332808,0,281,39975.0687152778,2009-06-11,01:38:57
39.973894,116.332708,0,281,39975.0687731481,2009-06-11,01:39:02
39.973873,116.332721,0,279,39975.0688310185,2009-06-11,01:39:07
39.97387,116.332692,0,276,39975.0688888889,2009-06-11,01:39:12
39.973866,116.332651,0,273,39975.0689467593,2009-06-11,01:39:17
39.973792,116.332691,0,273,39975.0690046296,2009-06-11,01:39:22
39.97376,116.333053,0,274,39975.0690625,2009-06-11,01:39:27
39.97381,116.33306,0,278,39975.0691203704,2009-06-11,01:39:32
39.973792,116.333122,0,284,39975.0691782407,2009-06-11,01:39:37
39.97373,116.333287,0,294,39975.0692361111,2009-06-11,01:39:42
39.973652,116.333445,0,271,39975.0721875,2009-06-11,01:43:57
39.973686,116.333711,0,271,39975.0722453704,2009-06-11,01:44:02
39.973707,116.333825,0,270,39975.0723032407,2009-06-11,01:44:07
39.973635,116.333911,0,271,39975.0723611111,2009-06-11,01:44:12
39.973545,116.33407,0,269,39975.0724189815,2009-06-11,01:44:17
39.973531,116.334138,0,268,39975.0724768518,2009-06-11,01:44:22
39.973467,116.334227,0,271,39975.0725347222,2009-06-11,01:44:27
39.97346,116.334256,0,272,39975.0725925926,2009-06-11,01:44:32
39.973423,116.334298,0,273,39975.072650463,2009-06-11,01:44:37
39.973414,116.334286,0,273,39975.0727083333,2009-06-11,01:44:42
39.973371,116.334403,0,273,39975.0727662037,2009-06-11,01:44:47
39.973307,116.334429,0,273,39975.0728240741,2009-06-11,01:44:52
39.973245,116.334459,0,273,39975.0728819444,2009-06-11,01:44:57
39.973252,116.334475,0,274,39975.0729398148,2009-06-11,01:45:02
39.973312,116.334484,0,274,39975.0729976852,2009-06-11,01:45:07
39.973334,116.334514,0,275,39975.0730555556,2009-06-11,01:45:12
39.973457,116.334456,0,277,39975.0731134259,2009-06-11,01:45:17
39.973562,116.334328,0,282,39975.0731712963,2009-06-11,01:45:22
39.973581,116.334242,0,291,39975.0732291667,2009-06-11,01:45:27
39.97361,116.334151,0,294,39975.073287037,2009-06-11,01:45:32
39.973559,116.334265,0,295,39975.0733449074,2009-06-11,01:45:37
39.973435,116.334548,0,297,39975.0734027778,2009-06-11,01:45:42
39.973411,116.334638,0,298,39975.0734606481,2009-06-11,01:45:47
39.973395,116.334667,0,300,39975.0735185185,2009-06-11,01:45:52
39.973377,116.334607,0,298,39975.0735763889,2009-06-11,01:45:57
39.973406,116.334579,0,296,39975.0736342593,2009-06-11,01:46:02
39.973391,116.334544,0,297,39975.0736921296,2009-06-11,01:46:07
39.973392,116.334506,0,296,39975.07375,2009-06-11,01:46:12
39.973357,116.334511,0,296,39975.0738078704,2009-06-11,01:46:17
39.973273,116.33452,0,299,39975.0738657407,2009-06-11,01:46:22
39.973223,116.334541,0,300,39975.0739236111,2009-06-11,01:46:27
39.973196,116.334586,0,301,39975.0739814815,2009-06-11,01:46:32
39.973213,116.334603,0,302,39975.0741550926,2009-06-11,01:46:47
39.973249,116.334595,0,301,39975.074212963,2009-06-11,01:46:52
39.973299,116.334603,0,300,39975.0742708333,2009-06-11,01:46:57
39.97331,116.334598,0,300,39975.0743287037,2009-06-11,01:47:02
39.973346,116.334579,0,300,39975.0743865741,2009-06-11,01:47:07
39.973411,116.334546,0,300,39975.0744444444,2009-06-11,01:47:12
39.973435,116.334541,0,300,39975.0745023148,2009-06-11,01:47:17
39.973452,116.334535,0,301,39975.0745601852,2009-06-11,01:47:22
39.973416,116.334507,0,300,39975.0746180556,2009-06-11,01:47:27
39.973436,116.334459,0,298,39975.0746759259,2009-06-11,01:47:32
39.973421,116.334449,0,297,39975.0747337963,2009-06-11,01:47:37
39.973353,116.334553,0,296,39975.0747916667,2009-06-11,01:47:42
39.973268,116.334793,0,299,39975.074849537,2009-06-11,01:47:47
39.9732,116.334928,0,302,39975.0749074074,2009-06-11,01:47:52
39.973136,116.335068,0,304,39975.0749652778,2009-06-11,01:47:57
39.973112,116.335167,0,302,39975.0750231481,2009-06-11,01:48:02
39.972974,116.335264,0,300,39975.0750810185,2009-06-11,01:48:07
39.972825,116.335358,0,297,39975.0751388889,2009-06-11,01:48:12
39.972804,116.335385,0,295,39975.0751967593,2009-06-11,01:48:17
39.972861,116.3354,0,292,39975.0752546296,2009-06-11,01:48:22
39.97282,116.335427,0,295,39975.0753125,2009-06-11,01:48:27
39.972819,116.335383,0,300,39975.0753703704,2009-06-11,01:48:32
39.97282,116.33535,0,301,39975.0754282407,2009-06-11,01:48:37
39.972883,116.335317,0,303,39975.0754861111,2009-06-11,01:48:42
39.972926,116.3353,0,305,39975.0755439815,2009-06-11,01:48:47
39.972977,116.335305,0,305,39975.0756018519,2009-06-11,01:48:52
39.972989,116.335308,0,305,39975.0756597222,2009-06-11,01:48:57
39.972989,116.335308,0,305,39975.0756944444,2009-06-11,01:49:00
39.972995,116.335309,0,303,39975.0757175926,2009-06-11,01:49:02
39.972987,116.335341,0,299,39975.075775463,2009-06-11,01:49:07
39.972976,116.335381,0,297,39975.0758333333,2009-06-11,01:49:12
39.972949,116.335425,0,294,39975.0758912037,2009-06-11,01:49:17
39.972868,116.335455,0,295,39975.0759490741,2009-06-11,01:49:22
39.972829,116.335445,0,294,39975.0760069444,2009-06-11,01:49:27
39.972816,116.33542,0,292,39975.0760648148,2009-06-11,01:49:32
39.972816,116.33542,0,292,39975.076099537,2009-06-11,01:49:35
39.972824,116.335414,0,288,39975.0761226852,2009-06-11,01:49:37
39.972834,116.335436,0,284,39975.0761805556,2009-06-11,01:49:42
39.972864,116.335545,0,278,39975.0762384259,2009-06-11,01:49:47
39.972881,116.335675,0,277,39975.0762962963,2009-06-11,01:49:52
39.972881,116.335675,0,277,39975.0763310185,2009-06-11,01:49:55
39.972873,116.335667,0,279,39975.0763541667,2009-06-11,01:49:57
39.972841,116.335707,0,275,39975.076412037,2009-06-11,01:50:02
39.972791,116.335874,0,268,39975.0764699074,2009-06-11,01:50:07
39.972736,116.336029,0,262,39975.0765277778,2009-06-11,01:50:12
39.972716,116.336158,0,262,39975.0765856481,2009-06-11,01:50:17
39.972781,116.335891,0,267,39975.0766435185,2009-06-11,01:50:22
39.972947,116.335435,0,266,39975.0767013889,2009-06-11,01:50:27
39.972927,116.335511,0,265,39975.0767592593,2009-06-11,01:50:32
39.972938,116.335449,0,264,39975.0768171296,2009-06-11,01:50:37
39.972938,116.335449,0,264,39975.0768518519,2009-06-11,01:50:40
39.972936,116.33545,0,264,39975.076875,2009-06-11,01:50:42
39.972916,116.335543,0,263,39975.0769328704,2009-06-11,01:50:47
39.972895,116.335599,0,262,39975.0769907407,2009-06-11,01:50:52
39.972845,116.335743,0,260,39975.0770486111,2009-06-11,01:50:57
39.972752,116.335943,0,260,39975.0771064815,2009-06-11,01:51:02
39.972663,116.336121,0,259,39975.0771643519,2009-06-11,01:51:07
39.972691,116.335922,0,262,39975.0772222222,2009-06-11,01:51:12
39.972683,116.335958,0,262,39975.0772800926,2009-06-11,01:51:17
39.973091,116.335032,0,252,39975.077337963,2009-06-11,01:51:22
39.973227,116.334827,0,247,39975.0773958333,2009-06-11,01:51:27
39.973271,116.334698,0,243,39975.0774537037,2009-06-11,01:51:32
39.973327,116.334544,0,244,39975.0775115741,2009-06-11,01:51:37
39.97336,116.334363,0,251,39975.0775694444,2009-06-11,01:51:42
39.973301,116.334688,0,223,39975.0843981481,2009-06-11,02:01:32
39.973264,116.334729,0,225,39975.0844560185,2009-06-11,02:01:37
39.973269,116.334759,0,224,39975.0845138889,2009-06-11,02:01:42
39.973246,116.334804,0,222,39975.0845717593,2009-06-11,02:01:47
39.973222,116.334813,0,220,39975.0846296296,2009-06-11,02:01:52
39.973236,116.334829,0,207,39975.0846875,2009-06-11,02:01:57
39.973234,116.334842,0,196,39975.0847453704,2009-06-11,02:02:02
39.973224,116.334873,0,192,39975.0848032407,2009-06-11,02:02:07
39.973196,116.334883,0,188,39975.0848611111,2009-06-11,02:02:12
39.973138,116.334877,0,185,39975.0849189815,2009-06-11,02:02:17
39.973198,116.334792,0,183,39975.0849768519,2009-06-11,02:02:22
39.97326,116.334707,0,183,39975.0850347222,2009-06-11,02:02:27
39.973239,116.334639,0,183,39975.0850925926,2009-06-11,02:02:32
39.973005,116.335715,0,447,39975.0853240741,2009-06-11,02:02:52
39.972658,116.335981,0,282,39975.0853819444,2009-06-11,02:02:57
39.972439,116.336021,0,201,39975.0854398148,2009-06-11,02:03:02
39.972758,116.335289,0,212,39975.0854976852,2009-06-11,02:03:07
39.973056,116.334879,0,216,39975.0855555556,2009-06-11,02:03:12
39.973115,116.334805,0,217,39975.0856134259,2009-06-11,02:03:17
39.97312,116.334771,0,218,39975.0856712963,2009-06-11,02:03:22
39.973061,116.334843,0,222,39975.0857291667,2009-06-11,02:03:27
39.972941,116.335098,0,239,39975.085787037,2009-06-11,02:03:32
39.972906,116.335163,0,241,39975.0858449074,2009-06-11,02:03:37
39.972956,116.335113,0,241,39975.0859027778,2009-06-11,02:03:42
39.973056,116.334996,0,242,39975.0859606481,2009-06-11,02:03:47
39.973077,116.334914,0,247,39975.0860185185,2009-06-11,02:03:52
39.973074,116.334899,0,251,39975.0860763889,2009-06-11,02:03:57
39.973039,116.334911,0,251,39975.0861342593,2009-06-11,02:04:02
39.973036,116.334911,0,251,39975.0861921296,2009-06-11,02:04:07
39.973036,116.334911,0,251,39975.0862268518,2009-06-11,02:04:10
39.973041,116.334907,0,251,39975.08625,2009-06-11,02:04:12
39.973017,116.33484,0,252,39975.0863078704,2009-06-11,02:04:17
39.973014,116.334802,0,252,39975.0863657407,2009-06-11,02:04:22
39.973007,116.334739,0,252,39975.0864236111,2009-06-11,02:04:27
39.973004,116.33473,0,253,39975.0864814815,2009-06-11,02:04:32
39.972967,116.334662,0,252,39975.0865393518,2009-06-11,02:04:37
39.972971,116.334686,0,248,39975.0865972222,2009-06-11,02:04:42
39.972992,116.334727,0,246,39975.0866550926,2009-06-11,02:04:47
39.973006,116.334771,0,239,39975.086712963,2009-06-11,02:04:52
39.973007,116.33476,0,238,39975.0867708333,2009-06-11,02:04:57
39.972979,116.334731,0,239,39975.0868287037,2009-06-11,02:05:02
39.973029,116.334778,0,238,39975.0868865741,2009-06-11,02:05:07
39.973091,116.334812,0,237,39975.0869444444,2009-06-11,02:05:12
39.973121,116.334845,0,237,39975.0870023148,2009-06-11,02:05:17
39.973115,116.334874,0,238,39975.0870601852,2009-06-11,02:05:22
39.973114,116.334874,0,238,39975.0871180556,2009-06-11,02:05:27
39.973114,116.334874,0,238,39975.0871527778,2009-06-11,02:05:30
39.973112,116.334873,0,238,39975.0871759259,2009-06-11,02:05:32
39.973097,116.334869,0,238,39975.0872337963,2009-06-11,02:05:37
39.973103,116.334834,0,239,39975.0872916667,2009-06-11,02:05:42
39.973103,116.334834,0,239,39975.0873263889,2009-06-11,02:05:45
39.97311,116.334831,0,239,39975.087349537,2009-06-11,02:05:47
39.973138,116.334795,0,240,39975.0874074074,2009-06-11,02:05:52
39.973112,116.334762,0,242,39975.0874652778,2009-06-11,02:05:57
39.973104,116.334755,0,242,39975.0875231481,2009-06-11,02:06:02
39.973096,116.334757,0,242,39975.0875810185,2009-06-11,02:06:07
39.973093,116.334758,0,242,39975.0876388889,2009-06-11,02:06:12
39.973093,116.334758,0,242,39975.0876967593,2009-06-11,02:06:17
39.973094,116.334757,0,242,39975.0877546296,2009-06-11,02:06:22
39.97309,116.334758,0,242,39975.0878125,2009-06-11,02:06:27
39.973084,116.334761,0,242,39975.0878703704,2009-06-11,02:06:32
39.973084,116.334761,0,242,39975.0879050926,2009-06-11,02:06:35
39.97308,116.334764,0,242,39975.0879282407,2009-06-11,02:06:37
39.97307,116.334767,0,242,39975.0879861111,2009-06-11,02:06:42
39.973062,116.334769,0,242,39975.0880439815,2009-06-11,02:06:47
39.973062,116.334769,0,242,39975.0880787037,2009-06-11,02:06:50
39.973065,116.334768,0,242,39975.0881018518,2009-06-11,02:06:52
39.973074,116.334767,0,242,39975.0881597222,2009-06-11,02:06:57
39.973079,116.334777,0,242,39975.0882175926,2009-06-11,02:07:02
39.973056,116.334823,0,245,39975.088275463,2009-06-11,02:07:07
39.973052,116.334824,0,247,39975.0883333333,2009-06-11,02:07:12
39.973051,116.334824,0,247,39975.0883912037,2009-06-11,02:07:17
39.973051,116.334824,0,247,39975.0884259259,2009-06-11,02:07:20
39.973047,116.334825,0,247,39975.0884490741,2009-06-11,02:07:22
39.973049,116.334834,0,249,39975.0885069444,2009-06-11,02:07:27
39.973072,116.33487,0,253,39975.0885648148,2009-06-11,02:07:32
39.973088,116.334869,0,258,39975.0886226852,2009-06-11,02:07:37
39.973088,116.334869,0,258,39975.0886574074,2009-06-11,02:07:40
39.973089,116.334865,0,260,39975.0886805556,2009-06-11,02:07:42
39.973089,116.334804,0,263,39975.0887384259,2009-06-11,02:07:47
39.973091,116.334678,0,264,39975.0887962963,2009-06-11,02:07:52
39.973071,116.334627,0,262,39975.0888541667,2009-06-11,02:07:57
39.973039,116.334564,0,263,39975.088912037,2009-06-11,02:08:02
39.973058,116.334546,0,262,39975.0889699074,2009-06-11,02:08:07
39.973079,116.334531,0,260,39975.0890277778,2009-06-11,02:08:12
39.973123,116.33454,0,258,39975.0890856481,2009-06-11,02:08:17
39.973142,116.334511,0,256,39975.0891435185,2009-06-11,02:08:22
39.973147,116.334482,0,256,39975.0892013889,2009-06-11,02:08:27
39.973147,116.334482,0,256,39975.0892361111,2009-06-11,02:08:30
39.973148,116.33448,0,256,39975.0892592593,2009-06-11,02:08:32
39.97319,116.33447,0,255,39975.0893171296,2009-06-11,02:08:37
39.97322,116.334495,0,247,39975.089375,2009-06-11,02:08:42
39.973221,116.334493,0,246,39975.0894328704,2009-06-11,02:08:47
39.973221,116.334493,0,246,39975.0894675926,2009-06-11,02:08:50
39.973229,116.334489,0,244,39975.0894907407,2009-06-11,02:08:52
39.973263,116.334436,0,242,39975.0895486111,2009-06-11,02:08:57
39.973277,116.334364,0,241,39975.0896064815,2009-06-11,02:09:02
39.973284,116.334362,0,241,39975.0896643519,2009-06-11,02:09:07
39.973284,116.334362,0,241,39975.0896990741,2009-06-11,02:09:10
39.973292,116.33436,0,243,39975.0897222222,2009-06-11,02:09:12
39.973313,116.334357,0,250,39975.0897800926,2009-06-11,02:09:17
39.973315,116.334328,0,252,39975.089837963,2009-06-11,02:09:22
39.973318,116.334323,0,253,39975.0898958333,2009-06-11,02:09:27
39.973322,116.334318,0,254,39975.0899537037,2009-06-11,02:09:32
39.973328,116.334316,0,254,39975.0900115741,2009-06-11,02:09:37
39.973325,116.334316,0,254,39975.0900694444,2009-06-11,02:09:42
39.973322,116.334317,0,254,39975.0901273148,2009-06-11,02:09:47
39.973315,116.33432,0,254,39975.0901851852,2009-06-11,02:09:52
39.973311,116.334321,0,254,39975.0902430556,2009-06-11,02:09:57
39.973313,116.334319,0,254,39975.0903009259,2009-06-11,02:10:02
39.973315,116.334318,0,254,39975.0903587963,2009-06-11,02:10:07
39.973315,116.334317,0,255,39975.0904166667,2009-06-11,02:10:12
39.973316,116.334316,0,255,39975.090474537,2009-06-11,02:10:17
39.973314,116.334315,0,255,39975.0905324074,2009-06-11,02:10:22
39.973315,116.334314,0,255,39975.0905902778,2009-06-11,02:10:27
39.973315,116.334313,0,255,39975.0906481481,2009-06-11,02:10:32
39.973309,116.334313,0,256,39975.0907060185,2009-06-11,02:10:37
39.973311,116.334311,0,256,39975.0907638889,2009-06-11,02:10:42
39.973314,116.334309,0,256,39975.0908217593,2009-06-11,02:10:47
39.973311,116.334308,0,256,39975.0908796296,2009-06-11,02:10:52
39.973309,116.334307,0,256,39975.0909375,2009-06-11,02:10:57
39.973306,116.334306,0,255,39975.0909953704,2009-06-11,02:11:02
39.973306,116.334306,0,255,39975.0910300926,2009-06-11,02:11:05
39.973303,116.334306,0,255,39975.0910532407,2009-06-11,02:11:07
39.973309,116.334293,0,254,39975.0911111111,2009-06-11,02:11:12
39.973286,116.33424,0,253,39975.0911689815,2009-06-11,02:11:17
39.973283,116.334239,0,253,39975.0912268519,2009-06-11,02:11:22
39.973275,116.33424,0,253,39975.0912847222,2009-06-11,02:11:27
39.97327,116.33424,0,253,39975.0913425926,2009-06-11,02:11:32
39.973269,116.334239,0,253,39975.091400463,2009-06-11,02:11:37
39.973269,116.334238,0,253,39975.0914583333,2009-06-11,02:11:42
39.973267,116.334237,0,253,39975.0915162037,2009-06-11,02:11:47
39.973267,116.334237,0,253,39975.0915509259,2009-06-11,02:11:50
39.973269,116.334234,0,253,39975.0915740741,2009-06-11,02:11:52
39.973279,116.334228,0,253,39975.0916319444,2009-06-11,02:11:57
39.973287,116.334224,0,252,39975.0916898148,2009-06-11,02:12:02
39.973286,116.334224,0,253,39975.0917476852,2009-06-11,02:12:07
39.97329,116.33422,0,253,39975.0918055556,2009-06-11,02:12:12
39.973285,116.334217,0,254,39975.0918634259,2009-06-11,02:12:17
39.973285,116.334217,0,254,39975.0918981481,2009-06-11,02:12:20
39.973281,116.334213,0,254,39975.0919212963,2009-06-11,02:12:22
39.973271,116.334214,0,254,39975.0919791667,2009-06-11,02:12:27
39.973453,116.334457,0,290,39975.1288425926,2009-06-11,03:05:32
39.973476,116.334464,0,289,39975.128900463,2009-06-11,03:05:37
39.973529,116.334486,0,286,39975.1289583333,2009-06-11,03:05:42
39.973585,116.334546,0,281,39975.1290162037,2009-06-11,03:05:47
39.973597,116.334593,0,276,39975.1290740741,2009-06-11,03:05:52
39.97361,116.334626,0,269,39975.1291319444,2009-06-11,03:05:57
39.973608,116.334684,0,265,39975.1291898148,2009-06-11,03:06:02
39.973612,116.334708,0,260,39975.1292476852,2009-06-11,03:06:07
39.97365,116.334692,0,253,39975.1293055556,2009-06-11,03:06:12
39.973659,116.334688,0,250,39975.1293634259,2009-06-11,03:06:17
39.97368,116.334682,0,250,39975.1294212963,2009-06-11,03:06:22
39.973684,116.334693,0,250,39975.1294791667,2009-06-11,03:06:27
39.973684,116.334693,0,250,39975.1295138889,2009-06-11,03:06:30
39.973686,116.334691,0,249,39975.129537037,2009-06-11,03:06:32
39.973687,116.334681,0,248,39975.1295949074,2009-06-11,03:06:37
39.973651,116.334638,0,248,39975.1296527778,2009-06-11,03:06:42
39.973618,116.334562,0,251,39975.1297106481,2009-06-11,03:06:47
39.97361,116.334538,0,255,39975.1297685185,2009-06-11,03:06:52
39.973604,116.334494,0,257,39975.1298263889,2009-06-11,03:06:57
39.973574,116.334457,0,255,39975.1298842593,2009-06-11,03:07:02
39.973534,116.334472,0,253,39975.1299421296,2009-06-11,03:07:07
39.973515,116.334474,0,251,39975.13,2009-06-11,03:07:12
39.973506,116.334477,0,251,39975.1300578704,2009-06-11,03:07:17
39.973499,116.334466,0,251,39975.1301157407,2009-06-11,03:07:22
39.973489,116.334402,0,249,39975.1301736111,2009-06-11,03:07:27
39.973489,116.334402,0,249,39975.1302083333,2009-06-11,03:07:30
39.973483,116.334398,0,249,39975.1302314815,2009-06-11,03:07:32
39.973479,116.334384,0,249,39975.1302893519,2009-06-11,03:07:37
39.973474,116.334372,0,249,39975.1303472222,2009-06-11,03:07:42
39.973467,116.334358,0,249,39975.1304050926,2009-06-11,03:07:47
39.97345,116.33425,0,249,39975.130462963,2009-06-11,03:07:52
39.973439,116.33413,0,248,39975.1305208333,2009-06-11,03:07:57
39.973395,116.33415,0,248,39975.1305787037,2009-06-11,03:08:02
39.973349,116.334128,0,245,39975.1306365741,2009-06-11,03:08:07
39.973334,116.33414,0,242,39975.1306944444,2009-06-11,03:08:12
39.973331,116.334164,0,242,39975.1307523148,2009-06-11,03:08:17
39.973329,116.334167,0,242,39975.1308101852,2009-06-11,03:08:22
39.973329,116.334167,0,242,39975.1308449074,2009-06-11,03:08:25
39.973328,116.334174,0,241,39975.1308680556,2009-06-11,03:08:27
39.973325,116.334185,0,241,39975.1309259259,2009-06-11,03:08:32
39.973334,116.334201,0,239,39975.1309837963,2009-06-11,03:08:37
39.973355,116.334178,0,235,39975.1310416667,2009-06-11,03:08:42
39.973341,116.334112,0,235,39975.131099537,2009-06-11,03:08:47
39.973351,116.334106,0,235,39975.1311574074,2009-06-11,03:08:52
39.973356,116.334059,0,235,39975.1312152778,2009-06-11,03:08:57
39.973389,116.33406,0,233,39975.1312731481,2009-06-11,03:09:02
39.973374,116.334077,0,231,39975.1313310185,2009-06-11,03:09:07
39.973375,116.334104,0,230,39975.1313888889,2009-06-11,03:09:12
39.973396,116.33412,0,229,39975.1314467593,2009-06-11,03:09:17
39.973405,116.334123,0,228,39975.1315046296,2009-06-11,03:09:22
39.973407,116.334145,0,226,39975.1315625,2009-06-11,03:09:27
39.973406,116.334167,0,225,39975.1316203704,2009-06-11,03:09:32
39.973405,116.334165,0,225,39975.1316782407,2009-06-11,03:09:37
39.973405,116.334165,0,225,39975.131712963,2009-06-11,03:09:40
39.973404,116.334159,0,224,39975.1317361111,2009-06-11,03:09:42
39.973383,116.334057,0,223,39975.1317939815,2009-06-11,03:09:47
39.973365,116.333966,0,222,39975.1318518519,2009-06-11,03:09:52
39.973331,116.33391,0,222,39975.1319097222,2009-06-11,03:09:57
39.97336,116.333893,0,221,39975.1319675926,2009-06-11,03:10:02
39.973375,116.333939,0,221,39975.132025463,2009-06-11,03:10:07
39.973376,116.333929,0,220,39975.1320833333,2009-06-11,03:10:12
39.973391,116.333878,0,221,39975.1321412037,2009-06-11,03:10:17
39.973405,116.333824,0,223,39975.1321990741,2009-06-11,03:10:22
39.973384,116.333763,0,223,39975.1322569444,2009-06-11,03:10:27
39.973339,116.333592,0,224,39975.1323148148,2009-06-11,03:10:32
39.973295,116.333507,0,224,39975.1323726852,2009-06-11,03:10:37
39.973286,116.333502,0,225,39975.1324305556,2009-06-11,03:10:42
39.973295,116.33351,0,226,39975.1324884259,2009-06-11,03:10:47
39.973295,116.33351,0,226,39975.1325231481,2009-06-11,03:10:50
39.973296,116.333508,0,226,39975.1325462963,2009-06-11,03:10:52
39.973309,116.333527,0,226,39975.1326041667,2009-06-11,03:10:57
39.97332,116.333534,0,224,39975.132662037,2009-06-11,03:11:02
39.973328,116.333532,0,224,39975.1327199074,2009-06-11,03:11:07
39.973328,116.333532,0,224,39975.1327546296,2009-06-11,03:11:10
39.973332,116.333539,0,223,39975.1327777778,2009-06-11,03:11:12
39.973342,116.333689,0,221,39975.1328356481,2009-06-11,03:11:17
39.973369,116.333954,0,221,39975.1328935185,2009-06-11,03:11:22
39.973363,116.334031,0,219,39975.1329513889,2009-06-11,03:11:27
39.97337,116.334082,0,219,39975.1330092593,2009-06-11,03:11:32
39.973379,116.334177,0,220,39975.1330671296,2009-06-11,03:11:37
39.973387,116.3342,0,224,39975.133125,2009-06-11,03:11:42
39.973393,116.334195,0,224,39975.1331828704,2009-06-11,03:11:47
39.973393,116.334195,0,224,39975.1332175926,2009-06-11,03:11:50
39.973398,116.334192,0,224,39975.1332407407,2009-06-11,03:11:52
39.973406,116.33414,0,227,39975.1332986111,2009-06-11,03:11:57
39.973392,116.334114,0,226,39975.1333564815,2009-06-11,03:12:02
39.973396,116.334109,0,227,39975.1334143518,2009-06-11,03:12:07
39.973398,116.334106,0,227,39975.1334722222,2009-06-11,03:12:12
39.9734,116.334111,0,227,39975.1335300926,2009-06-11,03:12:17
39.9734,116.334111,0,227,39975.1335648148,2009-06-11,03:12:20
39.973397,116.334112,0,227,39975.133587963,2009-06-11,03:12:22
39.973394,116.334131,0,228,39975.1336458333,2009-06-11,03:12:27
39.973393,116.334139,0,228,39975.1337037037,2009-06-11,03:12:32
39.973387,116.334137,0,229,39975.1337615741,2009-06-11,03:12:37
39.973387,116.334137,0,229,39975.1337962963,2009-06-11,03:12:40
39.973383,116.334132,0,229,39975.1338194444,2009-06-11,03:12:42
39.973366,116.334092,0,234,39975.1338773148,2009-06-11,03:12:47
39.973375,116.333972,0,236,39975.1339351852,2009-06-11,03:12:52
39.973395,116.333952,0,240,39975.1339930556,2009-06-11,03:12:57
39.973382,116.333919,0,240,39975.1340509259,2009-06-11,03:13:02
39.973407,116.333827,0,239,39975.1341087963,2009-06-11,03:13:07
39.973388,116.333841,0,243,39975.1341666667,2009-06-11,03:13:12
39.973392,116.333916,0,248,39975.134224537,2009-06-11,03:13:17
39.973388,116.333943,0,248,39975.1342824074,2009-06-11,03:13:22
39.973395,116.334062,0,250,39975.1343402778,2009-06-11,03:13:27
39.973389,116.334114,0,255,39975.1343981481,2009-06-11,03:13:32
39.973381,116.334104,0,260,39975.1344560185,2009-06-11,03:13:37
39.973382,116.334117,0,261,39975.1345138889,2009-06-11,03:13:42
39.973386,116.334127,0,262,39975.1345717593,2009-06-11,03:13:47
39.973386,116.334127,0,262,39975.1346064815,2009-06-11,03:13:50
39.973388,116.334125,0,263,39975.1346296296,2009-06-11,03:13:52
39.973389,116.334116,0,264,39975.1346875,2009-06-11,03:13:57
39.973389,116.334104,0,265,39975.1347453704,2009-06-11,03:14:02
39.973392,116.333997,0,267,39975.1348032407,2009-06-11,03:14:07
39.973389,116.333982,0,271,39975.1348611111,2009-06-11,03:14:12
39.973381,116.334037,0,273,39975.1349189815,2009-06-11,03:14:17
39.973356,116.334085,0,273,39975.1349768518,2009-06-11,03:14:22
39.973346,116.33409,0,274,39975.1350347222,2009-06-11,03:14:27
39.97335,116.33411,0,274,39975.1350925926,2009-06-11,03:14:32
39.973379,116.334182,0,273,39975.135150463,2009-06-11,03:14:37
39.973409,116.334175,0,271,39975.1352083333,2009-06-11,03:14:42
39.973402,116.334164,0,272,39975.1352662037,2009-06-11,03:14:47
39.973385,116.334167,0,273,39975.1353240741,2009-06-11,03:14:52
39.973388,116.334168,0,274,39975.1353819444,2009-06-11,03:14:57
39.973388,116.334168,0,274,39975.1354166667,2009-06-11,03:15:00
39.973396,116.334163,0,275,39975.1354398148,2009-06-11,03:15:02
39.973392,116.334144,0,276,39975.1354976852,2009-06-11,03:15:07
39.973392,116.334144,0,276,39975.1355324074,2009-06-11,03:15:10
39.973391,116.334142,0,278,39975.1355555556,2009-06-11,03:15:12
39.973395,116.334133,0,279,39975.1356134259,2009-06-11,03:15:17
39.973399,116.334121,0,280,39975.1356712963,2009-06-11,03:15:22
39.973391,116.334129,0,276,39975.1357291667,2009-06-11,03:15:27
39.973391,116.334129,0,276,39975.1357638889,2009-06-11,03:15:30
39.973386,116.334137,0,273,39975.135787037,2009-06-11,03:15:32
39.973384,116.334128,0,274,39975.1358449074,2009-06-11,03:15:37
39.973381,116.334127,0,274,39975.1359027778,2009-06-11,03:15:42
39.973381,116.334124,0,275,39975.1359606481,2009-06-11,03:15:47
39.973381,116.334124,0,275,39975.1359953704,2009-06-11,03:15:50
39.973387,116.33413,0,275,39975.1360185185,2009-06-11,03:15:52
39.973396,116.33414,0,275,39975.1360763889,2009-06-11,03:15:57
39.973396,116.33414,0,275,39975.1361111111,2009-06-11,03:16:00
39.973401,116.33414,0,275,39975.1361342593,2009-06-11,03:16:02
39.973423,116.334089,0,276,39975.1361921296,2009-06-11,03:16:07
39.973419,116.334028,0,275,39975.13625,2009-06-11,03:16:12
39.973418,116.334018,0,278,39975.1363078704,2009-06-11,03:16:17
39.97342,116.334004,0,278,39975.1363657407,2009-06-11,03:16:22
39.97342,116.334004,0,278,39975.136400463,2009-06-11,03:16:25
39.973421,116.334003,0,278,39975.1364236111,2009-06-11,03:16:27
39.97342,116.334016,0,278,39975.1364814815,2009-06-11,03:16:32
39.973425,116.334121,0,268,39975.1365393519,2009-06-11,03:16:37
39.973417,116.334139,0,263,39975.1365972222,2009-06-11,03:16:42
39.973403,116.334144,0,257,39975.1366550926,2009-06-11,03:16:47
39.973406,116.334175,0,254,39975.136712963,2009-06-11,03:16:52
39.973438,116.334189,0,252,39975.1367708333,2009-06-11,03:16:57
39.973438,116.334167,0,251,39975.1368287037,2009-06-11,03:17:02
39.97343,116.334047,0,248,39975.1368865741,2009-06-11,03:17:07
39.973379,116.333986,0,249,39975.1369444444,2009-06-11,03:17:12
39.97336,116.333875,0,249,39975.1370023148,2009-06-11,03:17:17
39.973341,116.333848,0,249,39975.1370601852,2009-06-11,03:17:22
39.973322,116.333864,0,248,39975.1371180556,2009-06-11,03:17:27
39.973322,116.333864,0,248,39975.1371527778,2009-06-11,03:17:30
39.973322,116.333869,0,247,39975.1371759259,2009-06-11,03:17:32
39.973345,116.333902,0,247,39975.1372337963,2009-06-11,03:17:37
39.973354,116.333946,0,246,39975.1372916667,2009-06-11,03:17:42
39.973393,116.333966,0,244,39975.137349537,2009-06-11,03:17:47
39.97343,116.333988,0,243,39975.1374074074,2009-06-11,03:17:52
39.973428,116.333893,0,241,39975.1374652778,2009-06-11,03:17:57
39.973432,116.333883,0,241,39975.1375231481,2009-06-11,03:18:02
39.97342,116.333915,0,241,39975.1375810185,2009-06-11,03:18:07
39.973389,116.333949,0,240,39975.1376388889,2009-06-11,03:18:12
39.973365,116.333946,0,238,39975.1376967593,2009-06-11,03:18:17
39.973379,116.333996,0,234,39975.1377546296,2009-06-11,03:18:22
39.973379,116.333996,0,234,39975.1377893519,2009-06-11,03:18:25
39.973375,116.333988,0,230,39975.1378125,2009-06-11,03:18:27
39.973362,116.333984,0,228,39975.1378703704,2009-06-11,03:18:32
39.973364,116.334041,0,219,39975.1379282407,2009-06-11,03:18:37
39.973364,116.334052,0,216,39975.1379861111,2009-06-11,03:18:42
39.973365,116.334097,0,214,39975.1380439815,2009-06-11,03:18:47
39.973375,116.334103,0,211,39975.1381018519,2009-06-11,03:18:52
39.973366,116.334097,0,209,39975.1381597222,2009-06-11,03:18:57
39.973367,116.334101,0,208,39975.1382175926,2009-06-11,03:19:02
39.973367,116.334101,0,208,39975.1382523148,2009-06-11,03:19:05
39.973375,116.334097,0,207,39975.138275463,2009-06-11,03:19:07
39.973383,116.33406,0,206,39975.1383333333,2009-06-11,03:19:12
39.973376,116.333967,0,204,39975.1383912037,2009-06-11,03:19:17
39.973367,116.333932,0,202,39975.1384490741,2009-06-11,03:19:22
39.973365,116.333841,0,200,39975.1385069444,2009-06-11,03:19:27
39.973358,116.333777,0,199,39975.1385648148,2009-06-11,03:19:32
39.973331,116.333746,0,196,39975.1386226852,2009-06-11,03:19:37
39.973336,116.333776,0,194,39975.1386805556,2009-06-11,03:19:42
39.973335,116.333782,0,193,39975.1387384259,2009-06-11,03:19:47
39.973335,116.333782,0,193,39975.1387731481,2009-06-11,03:19:50
39.973338,116.33379,0,192,39975.1387962963,2009-06-11,03:19:52
39.973348,116.333787,0,190,39975.1388541667,2009-06-11,03:19:57
39.973355,116.333787,0,189,39975.138912037,2009-06-11,03:20:02
39.973355,116.333787,0,189,39975.1389467593,2009-06-11,03:20:05
39.97336,116.333786,0,188,39975.1389699074,2009-06-11,03:20:07
39.973366,116.333812,0,185,39975.1390277778,2009-06-11,03:20:12
39.973372,116.333895,0,182,39975.1390856481,2009-06-11,03:20:17
39.973373,116.333904,0,180,39975.1391435185,2009-06-11,03:20:22
39.973353,116.333836,0,178,39975.1392013889,2009-06-11,03:20:27
39.973353,116.333837,0,176,39975.1392592593,2009-06-11,03:20:32
39.973353,116.333837,0,176,39975.1392939815,2009-06-11,03:20:35
39.97336,116.333831,0,175,39975.1393171296,2009-06-11,03:20:37
39.973368,116.333778,0,173,39975.139375,2009-06-11,03:20:42
39.973363,116.333722,0,171,39975.1394328704,2009-06-11,03:20:47
39.973342,116.33366,0,170,39975.1394907407,2009-06-11,03:20:52
39.973324,116.333686,0,164,39975.1395486111,2009-06-11,03:20:57
39.973324,116.333686,0,164,39975.1395833333,2009-06-11,03:21:00
39.97332,116.333688,0,162,39975.1396064815,2009-06-11,03:21:02
39.973313,116.333664,0,160,39975.1396643519,2009-06-11,03:21:07
39.973332,116.333593,0,156,39975.1397222222,2009-06-11,03:21:12
39.973331,116.333496,0,153,39975.1397800926,2009-06-11,03:21:17
39.973309,116.333366,0,150,39975.139837963,2009-06-11,03:21:22
39.973301,116.333309,0,148,39975.1398958333,2009-06-11,03:21:27
39.973335,116.333244,0,146,39975.1399537037,2009-06-11,03:21:32
39.973346,116.33327,0,143,39975.1400115741,2009-06-11,03:21:37
39.973356,116.333315,0,141,39975.1400694444,2009-06-11,03:21:42
39.973341,116.333371,0,140,39975.1401273148,2009-06-11,03:21:47
39.973346,116.333472,0,143,39975.1401851852,2009-06-11,03:21:52
39.973364,116.333618,0,144,39975.1402430556,2009-06-11,03:21:57
39.97339,116.333691,0,149,39975.1403009259,2009-06-11,03:22:02
39.973406,116.333735,0,147,39975.1403587963,2009-06-11,03:22:07
39.973392,116.333772,0,146,39975.1404166667,2009-06-11,03:22:12
39.973384,116.333785,0,147,39975.140474537,2009-06-11,03:22:17
39.973384,116.333785,0,147,39975.1405092593,2009-06-11,03:22:20
39.973377,116.333788,0,146,39975.1405324074,2009-06-11,03:22:22
39.97336,116.333868,0,148,39975.1405902778,2009-06-11,03:22:27
39.973345,116.333979,0,155,39975.1406481481,2009-06-11,03:22:32
39.973366,116.333925,0,160,39975.1407060185,2009-06-11,03:22:37
39.973362,116.333949,0,164,39975.1407638889,2009-06-11,03:22:42
39.973362,116.333949,0,164,39975.1407986111,2009-06-11,03:22:45
39.973361,116.333947,0,163,39975.1408217593,2009-06-11,03:22:47
39.973357,116.333876,0,167,39975.1408796296,2009-06-11,03:22:52
39.973344,116.333853,0,177,39975.1409375,2009-06-11,03:22:57
39.973355,116.333908,0,190,39975.1409953704,2009-06-11,03:23:02
39.973371,116.333924,0,198,39975.1410532407,2009-06-11,03:23:07
39.973399,116.333916,0,208,39975.1411111111,2009-06-11,03:23:12
39.973424,116.333946,0,218,39975.1411689815,2009-06-11,03:23:17
39.973431,116.333985,0,223,39975.1412268518,2009-06-11,03:23:22
39.973431,116.333985,0,223,39975.1412615741,2009-06-11,03:23:25
39.973433,116.333991,0,225,39975.1412847222,2009-06-11,03:23:27
39.973415,116.334035,0,227,39975.1413425926,2009-06-11,03:23:32
39.973381,116.334094,0,231,39975.141400463,2009-06-11,03:23:37
39.973357,116.334178,0,235,39975.1414583333,2009-06-11,03:23:42
39.973343,116.334143,0,235,39975.1415162037,2009-06-11,03:23:47
39.973318,116.334168,0,241,39975.1415740741,2009-06-11,03:23:52
39.973336,116.334171,0,239,39975.1416319444,2009-06-11,03:23:57
39.973361,116.334174,0,234,39975.1416898148,2009-06-11,03:24:02
39.973366,116.334167,0,232,39975.1417476852,2009-06-11,03:24:07
39.973366,116.334167,0,232,39975.1417824074,2009-06-11,03:24:10
39.973369,116.334171,0,232,39975.1418055556,2009-06-11,03:24:12
39.973367,116.334183,0,234,39975.1418634259,2009-06-11,03:24:17
39.973367,116.33419,0,235,39975.1419212963,2009-06-11,03:24:22
39.973367,116.33419,0,235,39975.1419560185,2009-06-11,03:24:25
39.973369,116.334187,0,236,39975.1419791667,2009-06-11,03:24:27
39.97338,116.33409,0,234,39975.142037037,2009-06-11,03:24:32
39.973376,116.333989,0,234,39975.1420949074,2009-06-11,03:24:37
39.973372,116.333962,0,236,39975.1421527778,2009-06-11,03:24:42
39.973379,116.33395,0,238,39975.1422106481,2009-06-11,03:24:47
39.973408,116.334034,0,240,39975.1422685185,2009-06-11,03:24:52
39.973417,116.334059,0,242,39975.1423263889,2009-06-11,03:24:57
39.973417,116.334059,0,242,39975.1423611111,2009-06-11,03:25:00
39.973414,116.334055,0,243,39975.1423842593,2009-06-11,03:25:02
39.973399,116.33407,0,243,39975.1424421296,2009-06-11,03:25:07
39.973379,116.334075,0,244,39975.1425,2009-06-11,03:25:12
39.973342,116.33408,0,247,39975.1425578704,2009-06-11,03:25:17
39.973342,116.33408,0,247,39975.1425925926,2009-06-11,03:25:20
39.973339,116.334082,0,249,39975.1426157407,2009-06-11,03:25:22
39.97333,116.334087,0,250,39975.1426736111,2009-06-11,03:25:27
39.973355,116.334135,0,249,39975.1427314815,2009-06-11,03:25:32
39.973386,116.334231,0,249,39975.1427893518,2009-06-11,03:25:37
39.973368,116.334194,0,249,39975.1428472222,2009-06-11,03:25:42
39.973352,116.334151,0,245,39975.1429050926,2009-06-11,03:25:47
39.973346,116.334151,0,246,39975.142962963,2009-06-11,03:25:52
39.97334,116.334152,0,246,39975.1430208333,2009-06-11,03:25:57
39.973338,116.334158,0,247,39975.1430787037,2009-06-11,03:26:02
39.973338,116.334158,0,247,39975.1431134259,2009-06-11,03:26:05
39.973343,116.334165,0,247,39975.1431365741,2009-06-11,03:26:07
39.973351,116.334176,0,249,39975.1431944444,2009-06-11,03:26:12
39.973354,116.334188,0,250,39975.1432523148,2009-06-11,03:26:17
39.973354,116.334188,0,250,39975.143287037,2009-06-11,03:26:20
39.97336,116.334188,0,252,39975.1433101852,2009-06-11,03:26:22
39.97336,116.334179,0,258,39975.1433680556,2009-06-11,03:26:27
39.973391,116.334225,0,262,39975.1434259259,2009-06-11,03:26:32
39.973387,116.334262,0,263,39975.1434837963,2009-06-11,03:26:37
39.973387,116.334262,0,263,39975.1435185185,2009-06-11,03:26:40
39.97338,116.334264,0,265,39975.1435416667,2009-06-11,03:26:42
39.973338,116.334248,0,268,39975.143599537,2009-06-11,03:26:47
39.973333,116.334216,0,271,39975.1436574074,2009-06-11,03:26:52
39.973327,116.334206,0,273,39975.1437152778,2009-06-11,03:26:57
39.973343,116.334181,0,274,39975.1437731481,2009-06-11,03:27:02
39.973368,116.334151,0,275,39975.1438310185,2009-06-11,03:27:07
39.973368,116.334151,0,275,39975.1438657407,2009-06-11,03:27:10
39.97337,116.334152,0,276,39975.1438888889,2009-06-11,03:27:12
39.973351,116.334168,0,277,39975.1439467593,2009-06-11,03:27:17
39.973349,116.33417,0,280,39975.1440046296,2009-06-11,03:27:22
39.973344,116.334176,0,282,39975.1440625,2009-06-11,03:27:27
39.973341,116.334175,0,284,39975.1441203704,2009-06-11,03:27:32
39.973347,116.334167,0,286,39975.1441782407,2009-06-11,03:27:37
39.973348,116.334165,0,288,39975.1442361111,2009-06-11,03:27:42
39.973348,116.334165,0,288,39975.1442708333,2009-06-11,03:27:45
39.973348,116.334167,0,290,39975.1442939815,2009-06-11,03:27:47
39.973349,116.334186,0,290,39975.1443518519,2009-06-11,03:27:52
39.973336,116.334236,0,278,39975.1444097222,2009-06-11,03:27:57
39.973325,116.33423,0,266,39975.1444675926,2009-06-11,03:28:02
39.973338,116.334257,0,258,39975.144525463,2009-06-11,03:28:07
39.973331,116.33427,0,250,39975.1445833333,2009-06-11,03:28:12
39.973326,116.334285,0,250,39975.1446412037,2009-06-11,03:28:17
39.973316,116.334294,0,249,39975.1446990741,2009-06-11,03:28:22
39.973306,116.334274,0,248,39975.1447569444,2009-06-11,03:28:27
39.97331,116.334185,0,243,39975.1448148148,2009-06-11,03:28:32
39.973297,116.334153,0,239,39975.1448726852,2009-06-11,03:28:37
39.973305,116.334068,0,229,39975.1449305556,2009-06-11,03:28:42
39.973317,116.333939,0,223,39975.1449884259,2009-06-11,03:28:47
39.973325,116.333819,0,217,39975.1450462963,2009-06-11,03:28:52
39.973305,116.333796,0,211,39975.1451041667,2009-06-11,03:28:57
39.973297,116.333866,0,206,39975.145162037,2009-06-11,03:29:02
39.973311,116.3339,0,204,39975.1452199074,2009-06-11,03:29:07
39.973334,116.333944,0,201,39975.1452777778,2009-06-11,03:29:12
39.973337,116.333968,0,199,39975.1453356481,2009-06-11,03:29:17
39.973336,116.333976,0,198,39975.1453935185,2009-06-11,03:29:22
39.973336,116.333976,0,198,39975.1454282407,2009-06-11,03:29:25
39.973339,116.333978,0,197,39975.1454513889,2009-06-11,03:29:27
39.973329,116.333974,0,195,39975.1455092593,2009-06-11,03:29:32
39.973347,116.33395,0,194,39975.1455671296,2009-06-11,03:29:37
39.973385,116.333958,0,199,39975.145625,2009-06-11,03:29:42
39.973388,116.333954,0,199,39975.1456828704,2009-06-11,03:29:47
39.973388,116.333954,0,199,39975.1457175926,2009-06-11,03:29:50
39.973396,116.333951,0,199,39975.1457407407,2009-06-11,03:29:52
39.973408,116.333917,0,194,39975.1457986111,2009-06-11,03:29:57
39.97341,116.333888,0,191,39975.1458564815,2009-06-11,03:30:02
39.973411,116.333874,0,191,39975.1459143519,2009-06-11,03:30:07
39.973411,116.333884,0,190,39975.1459722222,2009-06-11,03:30:12
39.973406,116.333893,0,189,39975.1460300926,2009-06-11,03:30:17
39.973406,116.333893,0,189,39975.1460648148,2009-06-11,03:30:20
39.9734,116.333901,0,189,39975.146087963,2009-06-11,03:30:22
39.973396,116.333912,0,188,39975.1461458333,2009-06-11,03:30:27
39.973396,116.333927,0,188,39975.1462037037,2009-06-11,03:30:32
39.973403,116.333936,0,188,39975.1462615741,2009-06-11,03:30:37
39.973407,116.333934,0,188,39975.1463194444,2009-06-11,03:30:42
39.973407,116.333934,0,188,39975.1463541667,2009-06-11,03:30:45
39.973405,116.333932,0,189,39975.1463773148,2009-06-11,03:30:47
39.973394,116.333872,0,193,39975.1464351852,2009-06-11,03:30:52
39.9734,116.333871,0,193,39975.1464930556,2009-06-11,03:30:57
39.973399,116.333866,0,194,39975.1465509259,2009-06-11,03:31:02
39.973399,116.333866,0,194,39975.1465856481,2009-06-11,03:31:05
39.973397,116.33386,0,195,39975.1466087963,2009-06-11,03:31:07
39.973397,116.333848,0,196,39975.1466666667,2009-06-11,03:31:12
39.973396,116.333841,0,197,39975.146724537,2009-06-11,03:31:17
39.973397,116.333836,0,198,39975.1467824074,2009-06-11,03:31:22
39.973396,116.333838,0,200,39975.1468402778,2009-06-11,03:31:27
39.973391,116.333833,0,203,39975.1468981481,2009-06-11,03:31:32
39.973388,116.33383,0,205,39975.1469560185,2009-06-11,03:31:37
39.973388,116.333825,0,207,39975.1470138889,2009-06-11,03:31:42
39.973388,116.333825,0,207,39975.1470486111,2009-06-11,03:31:45
39.973386,116.33382,0,210,39975.1470717593,2009-06-11,03:31:47
39.973383,116.333809,0,212,39975.1471296296,2009-06-11,03:31:52
39.973392,116.333773,0,214,39975.1471875,2009-06-11,03:31:57
39.973392,116.333773,0,214,39975.1472222222,2009-06-11,03:32:00
39.973396,116.333769,0,215,39975.1472453704,2009-06-11,03:32:02
39.973381,116.333749,0,218,39975.1473032407,2009-06-11,03:32:07
39.973344,116.333736,0,221,39975.1473611111,2009-06-11,03:32:12
39.973349,116.333694,0,223,39975.1474189815,2009-06-11,03:32:17
39.973349,116.333694,0,223,39975.1474537037,2009-06-11,03:32:20
39.973357,116.333694,0,224,39975.1474768519,2009-06-11,03:32:22
39.973348,116.333673,0,227,39975.1475347222,2009-06-11,03:32:27
39.973344,116.333672,0,229,39975.1475925926,2009-06-11,03:32:32
39.973344,116.333672,0,229,39975.1476273148,2009-06-11,03:32:35
39.973346,116.333678,0,229,39975.147650463,2009-06-11,03:32:37
39.973359,116.33369,0,228,39975.1477083333,2009-06-11,03:32:42
39.973372,116.333751,0,230,39975.1477662037,2009-06-11,03:32:47
39.973384,116.333868,0,241,39975.1478240741,2009-06-11,03:32:52
39.973409,116.333999,0,249,39975.1478819444,2009-06-11,03:32:57
39.973425,116.334086,0,252,39975.1479398148,2009-06-11,03:33:02
39.973408,116.334129,0,254,39975.1479976852,2009-06-11,03:33:07
39.973392,116.334131,0,256,39975.1480555556,2009-06-11,03:33:12
39.973405,116.334108,0,257,39975.1481134259,2009-06-11,03:33:17
39.973431,116.334066,0,257,39975.1481712963,2009-06-11,03:33:22
39.97343,116.33407,0,259,39975.1482291667,2009-06-11,03:33:27
39.973423,116.334071,0,262,39975.148287037,2009-06-11,03:33:32
39.973423,116.334071,0,262,39975.1483217593,2009-06-11,03:33:35
39.973415,116.334066,0,264,39975.1483449074,2009-06-11,03:33:37
39.973405,116.334058,0,266,39975.1484027778,2009-06-11,03:33:42
39.973402,116.334047,0,268,39975.1484606481,2009-06-11,03:33:47
39.973402,116.334032,0,269,39975.1485185185,2009-06-11,03:33:52
39.973415,116.334035,0,275,39975.1485763889,2009-06-11,03:33:57
39.973443,116.334012,0,277,39975.1486342593,2009-06-11,03:34:02
39.973473,116.33404,0,276,39975.1486921296,2009-06-11,03:34:07
39.973473,116.33404,0,276,39975.1487268518,2009-06-11,03:34:10
39.973477,116.334041,0,278,39975.14875,2009-06-11,03:34:12
39.973474,116.334076,0,282,39975.1488078704,2009-06-11,03:34:17
39.97347,116.334113,0,283,39975.1488657407,2009-06-11,03:34:22
39.973469,116.334134,0,281,39975.1489236111,2009-06-11,03:34:27
39.973449,116.334161,0,284,39975.1489814815,2009-06-11,03:34:32
39.973443,116.334152,0,283,39975.1490393518,2009-06-11,03:34:37
39.973443,116.334152,0,283,39975.1490740741,2009-06-11,03:34:40
39.973435,116.334153,0,285,39975.1490972222,2009-06-11,03:34:42
39.973421,116.334218,0,288,39975.1491550926,2009-06-11,03:34:47
39.973403,116.33428,0,291,39975.149212963,2009-06-11,03:34:52
39.973403,116.33428,0,291,39975.1492476852,2009-06-11,03:34:55
39.97341,116.334276,0,288,39975.1492708333,2009-06-11,03:34:57
39.973427,116.334221,0,284,39975.1493287037,2009-06-11,03:35:02
39.97343,116.33421,0,285,39975.1493865741,2009-06-11,03:35:07
39.973429,116.334194,0,286,39975.1494444444,2009-06-11,03:35:12
39.973425,116.334179,0,286,39975.1495023148,2009-06-11,03:35:17
39.973413,116.334157,0,283,39975.1495601852,2009-06-11,03:35:22
39.973408,116.334105,0,276,39975.1496180556,2009-06-11,03:35:27
39.973417,116.334085,0,274,39975.1496759259,2009-06-11,03:35:32
39.973438,116.334078,0,276,39975.1497337963,2009-06-11,03:35:37
39.973429,116.334076,0,273,39975.1497916667,2009-06-11,03:35:42
39.97343,116.33408,0,272,39975.149849537,2009-06-11,03:35:47
39.973432,116.334075,0,270,39975.1499074074,2009-06-11,03:35:52
39.973433,116.334074,0,270,39975.1499652778,2009-06-11,03:35:57
39.973433,116.334075,0,270,39975.1500231481,2009-06-11,03:36:02
39.973433,116.334074,0,270,39975.1500810185,2009-06-11,03:36:07
39.973433,116.334073,0,270,39975.1501388889,2009-06-11,03:36:12
39.973432,116.334071,0,270,39975.1501967593,2009-06-11,03:36:17
39.973431,116.334072,0,270,39975.1502546296,2009-06-11,03:36:22
39.973431,116.334071,0,269,39975.1503125,2009-06-11,03:36:27
39.973431,116.33407,0,269,39975.1503703704,2009-06-11,03:36:32
39.973431,116.334069,0,269,39975.1504282407,2009-06-11,03:36:37
39.973431,116.334066,0,269,39975.1504861111,2009-06-11,03:36:42
39.973431,116.334064,0,269,39975.1505439815,2009-06-11,03:36:47
39.973431,116.334063,0,269,39975.1506018518,2009-06-11,03:36:52
39.973431,116.334063,0,269,39975.1506597222,2009-06-11,03:36:57
39.97343,116.334062,0,269,39975.1507175926,2009-06-11,03:37:02
39.97343,116.33406,0,269,39975.150775463,2009-06-11,03:37:07
39.973431,116.334058,0,269,39975.1508333333,2009-06-11,03:37:12
39.973431,116.334057,0,268,39975.1508912037,2009-06-11,03:37:17
39.973431,116.334056,0,268,39975.1509490741,2009-06-11,03:37:22
39.973431,116.334054,0,268,39975.1510069444,2009-06-11,03:37:27
39.97343,116.334053,0,268,39975.1510648148,2009-06-11,03:37:32
39.97343,116.334053,0,268,39975.1511226852,2009-06-11,03:37:37
39.973429,116.334054,0,268,39975.1511805556,2009-06-11,03:37:42
39.973429,116.334055,0,268,39975.1512384259,2009-06-11,03:37:47
39.973428,116.334051,0,268,39975.1512962963,2009-06-11,03:37:52
39.973428,116.334047,0,268,39975.1513541667,2009-06-11,03:37:57
39.973428,116.334044,0,268,39975.151412037,2009-06-11,03:38:02
39.973427,116.334044,0,268,39975.1514699074,2009-06-11,03:38:07
39.973428,116.334042,0,268,39975.1515277778,2009-06-11,03:38:12
39.973427,116.33404,0,268,39975.1515856481,2009-06-11,03:38:17
39.973427,116.334037,0,268,39975.1516435185,2009-06-11,03:38:22
39.973427,116.334035,0,268,39975.1517013889,2009-06-11,03:38:27
39.973426,116.334034,0,268,39975.1517592593,2009-06-11,03:38:32
39.973426,116.334033,0,268,39975.1518171296,2009-06-11,03:38:37
39.973425,116.334033,0,268,39975.151875,2009-06-11,03:38:42
39.973425,116.334032,0,268,39975.1519328704,2009-06-11,03:38:47
39.973425,116.33403,0,268,39975.1519907407,2009-06-11,03:38:52
39.973426,116.334027,0,268,39975.1520486111,2009-06-11,03:38:57
39.973426,116.334023,0,268,39975.1521064815,2009-06-11,03:39:02
39.973427,116.334018,0,268,39975.1521643519,2009-06-11,03:39:07
39.973427,116.334018,0,268,39975.1521990741,2009-06-11,03:39:10
39.973427,116.334011,0,269,39975.1522222222,2009-06-11,03:39:12
39.973427,116.333996,0,269,39975.1522800926,2009-06-11,03:39:17
39.973427,116.333981,0,269,39975.152337963,2009-06-11,03:39:22
39.973425,116.333972,0,269,39975.1523958333,2009-06-11,03:39:27
39.973421,116.333969,0,269,39975.1524537037,2009-06-11,03:39:32
39.973421,116.333969,0,269,39975.1524884259,2009-06-11,03:39:35
39.973413,116.333965,0,269,39975.1525115741,2009-06-11,03:39:37
39.973406,116.333951,0,269,39975.1525694444,2009-06-11,03:39:42
39.973417,116.333879,0,267,39975.1526273148,2009-06-11,03:39:47
39.973417,116.333913,0,278,39975.1526851852,2009-06-11,03:39:52
39.973419,116.333973,0,278,39975.1527430556,2009-06-11,03:39:57
39.973424,116.333981,0,278,39975.1528009259,2009-06-11,03:40:02
39.973428,116.333986,0,277,39975.1528587963,2009-06-11,03:40:07
39.973429,116.333986,0,277,39975.1529166667,2009-06-11,03:40:12
39.973427,116.333989,0,277,39975.152974537,2009-06-11,03:40:17
39.973427,116.333989,0,277,39975.1530092593,2009-06-11,03:40:20
39.973422,116.333996,0,278,39975.1530324074,2009-06-11,03:40:22
39.973415,116.334008,0,278,39975.1530902778,2009-06-11,03:40:27
39.973409,116.334007,0,278,39975.1531481481,2009-06-11,03:40:32
39.973409,116.334007,0,278,39975.1531828704,2009-06-11,03:40:35
39.973404,116.33401,0,277,39975.1532060185,2009-06-11,03:40:37
39.9734,116.334025,0,276,39975.1532638889,2009-06-11,03:40:42
39.973391,116.334026,0,276,39975.1533217593,2009-06-11,03:40:47
39.973365,116.334061,0,276,39975.1533796296,2009-06-11,03:40:52
39.973362,116.334101,0,277,39975.1534375,2009-06-11,03:40:57
39.973355,116.334091,0,277,39975.1534953704,2009-06-11,03:41:02
39.973354,116.334011,0,276,39975.1535532407,2009-06-11,03:41:07
39.973349,116.333953,0,274,39975.1536111111,2009-06-11,03:41:12
39.973336,116.333912,0,271,39975.1536689815,2009-06-11,03:41:17
39.973349,116.333888,0,268,39975.1537268519,2009-06-11,03:41:22
39.97335,116.333911,0,267,39975.1537847222,2009-06-11,03:41:27
39.97335,116.333911,0,267,39975.1538194444,2009-06-11,03:41:30
39.973351,116.333913,0,266,39975.1538425926,2009-06-11,03:41:32
39.973357,116.333903,0,265,39975.153900463,2009-06-11,03:41:37
39.973363,116.333897,0,264,39975.1539583333,2009-06-11,03:41:42
39.973363,116.333897,0,264,39975.1539930556,2009-06-11,03:41:45
39.973367,116.333902,0,263,39975.1540162037,2009-06-11,03:41:47
39.973368,116.333911,0,262,39975.1540740741,2009-06-11,03:41:52
39.973362,116.333921,0,261,39975.1541319444,2009-06-11,03:41:57
39.973362,116.333921,0,261,39975.1541666667,2009-06-11,03:42:00
39.973355,116.333926,0,260,39975.1541898148,2009-06-11,03:42:02
39.973346,116.333937,0,259,39975.1542476852,2009-06-11,03:42:07
39.973344,116.333917,0,258,39975.1543055556,2009-06-11,03:42:12
39.973344,116.333927,0,257,39975.1543634259,2009-06-11,03:42:17
39.973345,116.333937,0,256,39975.1544212963,2009-06-11,03:42:22
39.97335,116.333931,0,255,39975.1544791667,2009-06-11,03:42:27
39.97335,116.333931,0,255,39975.1545138889,2009-06-11,03:42:30
39.973357,116.333926,0,255,39975.154537037,2009-06-11,03:42:32
39.973398,116.333973,0,249,39975.1545949074,2009-06-11,03:42:37
39.973412,116.334025,0,237,39975.1546527778,2009-06-11,03:42:42
39.973409,116.334071,0,237,39975.1547106481,2009-06-11,03:42:47
39.973409,116.334084,0,236,39975.1547685185,2009-06-11,03:42:52
39.973409,116.334084,0,236,39975.1548032407,2009-06-11,03:42:55
39.973401,116.334089,0,234,39975.1548263889,2009-06-11,03:42:57
39.973391,116.334066,0,233,39975.1548842593,2009-06-11,03:43:02
39.973387,116.334062,0,231,39975.1549421296,2009-06-11,03:43:07
39.973387,116.334062,0,231,39975.1549768519,2009-06-11,03:43:10
39.973382,116.334059,0,230,39975.155,2009-06-11,03:43:12
39.973379,116.334046,0,229,39975.1550578704,2009-06-11,03:43:17
39.97339,116.334043,0,227,39975.1551157407,2009-06-11,03:43:22
39.97339,116.334043,0,227,39975.155150463,2009-06-11,03:43:25
39.973396,116.334051,0,226,39975.1551736111,2009-06-11,03:43:27
39.973392,116.334137,0,228,39975.1552314815,2009-06-11,03:43:32
39.9734,116.334173,0,230,39975.1552893519,2009-06-11,03:43:37
39.973381,116.334167,0,228,39975.1553472222,2009-06-11,03:43:42
39.973376,116.334157,0,227,39975.1554050926,2009-06-11,03:43:47
39.973376,116.334157,0,227,39975.1554398148,2009-06-11,03:43:50
39.973372,116.334165,0,226,39975.155462963,2009-06-11,03:43:52
39.973388,116.3342,0,226,39975.1555208333,2009-06-11,03:43:57
39.973406,116.334269,0,227,39975.1555787037,2009-06-11,03:44:02
39.973409,116.334231,0,225,39975.1556365741,2009-06-11,03:44:07
39.973409,116.334234,0,225,39975.1556944444,2009-06-11,03:44:12
39.973409,116.334234,0,225,39975.1557291667,2009-06-11,03:44:15
39.973403,116.334242,0,224,39975.1557523148,2009-06-11,03:44:17
39.973398,116.334255,0,223,39975.1558101852,2009-06-11,03:44:22
39.973399,116.334259,0,223,39975.1558680556,2009-06-11,03:44:27
39.973399,116.334259,0,223,39975.1559027778,2009-06-11,03:44:30
39.973407,116.334252,0,222,39975.1559259259,2009-06-11,03:44:32
39.973413,116.334158,0,220,39975.1559837963,2009-06-11,03:44:37
39.973393,116.334073,0,218,39975.1560416667,2009-06-11,03:44:42
39.973355,116.333995,0,217,39975.156099537,2009-06-11,03:44:47
39.973342,116.334006,0,218,39975.1561574074,2009-06-11,03:44:52
39.973386,116.334055,0,217,39975.1562152778,2009-06-11,03:44:57
39.973387,116.334179,0,214,39975.1562731481,2009-06-11,03:45:02
39.973389,116.33419,0,213,39975.1563310185,2009-06-11,03:45:07
39.973369,116.334204,0,211,39975.1563888889,2009-06-11,03:45:12
39.973343,116.334215,0,211,39975.1564467593,2009-06-11,03:45:17
39.973351,116.334149,0,209,39975.1565046296,2009-06-11,03:45:22
39.973351,116.334149,0,209,39975.1565393518,2009-06-11,03:45:25
39.973354,116.334148,0,208,39975.1565625,2009-06-11,03:45:27
39.973374,116.334114,0,207,39975.1566203704,2009-06-11,03:45:32
39.97337,116.334157,0,208,39975.1566782407,2009-06-11,03:45:37
39.97337,116.334157,0,208,39975.156712963,2009-06-11,03:45:40
39.973371,116.334163,0,208,39975.1567361111,2009-06-11,03:45:42
39.973348,116.33418,0,210,39975.1567939815,2009-06-11,03:45:47
39.973308,116.334275,0,208,39975.1568518518,2009-06-11,03:45:52
39.973322,116.334237,0,210,39975.1569097222,2009-06-11,03:45:57
39.973334,116.334205,0,210,39975.1569675926,2009-06-11,03:46:02
39.973333,116.334273,0,211,39975.157025463,2009-06-11,03:46:07
39.973338,116.334282,0,213,39975.1570833333,2009-06-11,03:46:12
39.973379,116.334103,0,213,39975.1571412037,2009-06-11,03:46:17
39.973385,116.334091,0,213,39975.1571990741,2009-06-11,03:46:22
39.973374,116.333972,0,214,39975.1572569444,2009-06-11,03:46:27
39.973375,116.33384,0,217,39975.1573148148,2009-06-11,03:46:32
39.973385,116.333784,0,220,39975.1573726852,2009-06-11,03:46:37
39.973396,116.333701,0,221,39975.1574305556,2009-06-11,03:46:42
39.973406,116.333629,0,224,39975.1574884259,2009-06-11,03:46:47
39.973409,116.333576,0,226,39975.1575462963,2009-06-11,03:46:52
39.973413,116.33361,0,229,39975.1576041667,2009-06-11,03:46:57
39.973417,116.333621,0,228,39975.157662037,2009-06-11,03:47:02
39.973413,116.333708,0,228,39975.1577199074,2009-06-11,03:47:07
39.973407,116.333729,0,230,39975.1577777778,2009-06-11,03:47:12
39.973407,116.333729,0,230,39975.1578125,2009-06-11,03:47:15
39.973407,116.333736,0,230,39975.1578356481,2009-06-11,03:47:17
39.97339,116.333849,0,232,39975.1578935185,2009-06-11,03:47:22
39.973367,116.333978,0,235,39975.1579513889,2009-06-11,03:47:27
39.973369,116.334058,0,238,39975.1580092593,2009-06-11,03:47:32
39.973406,116.334005,0,241,39975.1580671296,2009-06-11,03:47:37
39.973398,116.333953,0,245,39975.158125,2009-06-11,03:47:42
39.973406,116.333921,0,245,39975.1581828704,2009-06-11,03:47:47
39.973406,116.333921,0,245,39975.1582175926,2009-06-11,03:47:50
39.973409,116.333915,0,246,39975.1582407407,2009-06-11,03:47:52
39.97341,116.333906,0,247,39975.1582986111,2009-06-11,03:47:57
39.973411,116.333898,0,248,39975.1583564815,2009-06-11,03:48:02
39.973409,116.3339,0,248,39975.1584143518,2009-06-11,03:48:07
39.973409,116.3339,0,248,39975.1584490741,2009-06-11,03:48:10
39.973406,116.333893,0,249,39975.1584722222,2009-06-11,03:48:12
39.973423,116.333756,0,249,39975.1585300926,2009-06-11,03:48:17
39.973436,116.33379,0,255,39975.158587963,2009-06-11,03:48:22
39.973436,116.33379,0,255,39975.1586226852,2009-06-11,03:48:25
39.973431,116.333786,0,265,39975.1586458333,2009-06-11,03:48:27
39.97342,116.333785,0,266,39975.1587037037,2009-06-11,03:48:32
39.973399,116.333753,0,260,39975.1587615741,2009-06-11,03:48:37
39.973399,116.333659,0,256,39975.1588194444,2009-06-11,03:48:42
39.97338,116.333595,0,256,39975.1588773148,2009-06-11,03:48:47
39.973354,116.333613,0,262,39975.1589351852,2009-06-11,03:48:52
39.973374,116.333652,0,264,39975.1589930556,2009-06-11,03:48:57
39.973379,116.333662,0,265,39975.1590509259,2009-06-11,03:49:02
39.973393,116.333692,0,272,39975.1591087963,2009-06-11,03:49:07
39.973396,116.333716,0,275,39975.1591666667,2009-06-11,03:49:12
39.973403,116.333729,0,276,39975.159224537,2009-06-11,03:49:17
39.973433,116.333871,0,278,39975.1592824074,2009-06-11,03:49:22
39.973433,116.333945,0,283,39975.1593402778,2009-06-11,03:49:27
39.973424,116.333877,0,289,39975.1593981481,2009-06-11,03:49:32
39.973411,116.333876,0,295,39975.1594560185,2009-06-11,03:49:37
39.973411,116.33389,0,297,39975.1595138889,2009-06-11,03:49:42
39.973416,116.333902,0,299,39975.1595717593,2009-06-11,03:49:47
39.973423,116.333907,0,301,39975.1596296296,2009-06-11,03:49:52
39.973429,116.333907,0,303,39975.1596875,2009-06-11,03:49:57
39.973431,116.333907,0,306,39975.1597453704,2009-06-11,03:50:02
39.973431,116.333907,0,306,39975.1597800926,2009-06-11,03:50:05
39.973424,116.333905,0,310,39975.1598032407,2009-06-11,03:50:07
39.973391,116.333854,0,319,39975.1598611111,2009-06-11,03:50:12
39.973382,116.333853,0,322,39975.1599189815,2009-06-11,03:50:17
39.973372,116.333838,0,325,39975.1599768519,2009-06-11,03:50:22
39.973356,116.333783,0,332,39975.1600347222,2009-06-11,03:50:27
39.973355,116.333748,0,333,39975.1600925926,2009-06-11,03:50:32
39.973385,116.333728,0,336,39975.160150463,2009-06-11,03:50:37
39.97343,116.333676,0,340,39975.1602083333,2009-06-11,03:50:42
39.973456,116.333695,0,342,39975.1602662037,2009-06-11,03:50:47
39.973464,116.33374,0,347,39975.1603240741,2009-06-11,03:50:52
39.973465,116.333757,0,350,39975.1603819444,2009-06-11,03:50:57
39.973462,116.333758,0,353,39975.1604398148,2009-06-11,03:51:02
39.973463,116.333762,0,355,39975.1604976852,2009-06-11,03:51:07
39.973463,116.333762,0,355,39975.1605324074,2009-06-11,03:51:10
39.97346,116.333763,0,358,39975.1605555556,2009-06-11,03:51:12
39.973436,116.333769,0,360,39975.1606134259,2009-06-11,03:51:17
39.973428,116.333737,0,362,39975.1606712963,2009-06-11,03:51:22
39.973406,116.333741,0,363,39975.1607291667,2009-06-11,03:51:27
39.973407,116.333768,0,365,39975.160787037,2009-06-11,03:51:32
39.973415,116.333793,0,368,39975.1608449074,2009-06-11,03:51:37
39.973428,116.333809,0,372,39975.1609027778,2009-06-11,03:51:42
39.973423,116.33382,0,376,39975.1609606481,2009-06-11,03:51:47
39.973423,116.33382,0,376,39975.1609953704,2009-06-11,03:51:50
39.973416,116.33382,0,378,39975.1610185185,2009-06-11,03:51:52
39.973416,116.333809,0,381,39975.1610763889,2009-06-11,03:51:57
39.973428,116.333816,0,382,39975.1611342593,2009-06-11,03:52:02
39.973418,116.333871,0,381,39975.1611921296,2009-06-11,03:52:07
39.973421,116.333874,0,382,39975.16125,2009-06-11,03:52:12
39.97342,116.333881,0,385,39975.1613078704,2009-06-11,03:52:17
39.973421,116.333887,0,387,39975.1613657407,2009-06-11,03:52:22
39.973421,116.333887,0,387,39975.161400463,2009-06-11,03:52:25
39.973423,116.333881,0,389,39975.1614236111,2009-06-11,03:52:27
39.973423,116.333868,0,391,39975.1614814815,2009-06-11,03:52:32
39.973437,116.33377,0,388,39975.1615393519,2009-06-11,03:52:37
39.973429,116.333732,0,385,39975.1615972222,2009-06-11,03:52:42
39.973407,116.333805,0,388,39975.1616550926,2009-06-11,03:52:47
39.973407,116.333805,0,388,39975.1616898148,2009-06-11,03:52:50
39.973409,116.333797,0,390,39975.161712963,2009-06-11,03:52:52
39.973409,116.333784,0,392,39975.1617708333,2009-06-11,03:52:57
39.973411,116.333773,0,394,39975.1618287037,2009-06-11,03:53:02
39.973415,116.333764,0,396,39975.1618865741,2009-06-11,03:53:07
39.973424,116.333755,0,398,39975.1619444444,2009-06-11,03:53:12
39.973485,116.333658,0,391,39975.1620023148,2009-06-11,03:53:17
39.973523,116.333593,0,391,39975.1620601852,2009-06-11,03:53:22
39.973516,116.33357,0,386,39975.1621180556,2009-06-11,03:53:27
39.973503,116.333604,0,378,39975.1621759259,2009-06-11,03:53:32
39.973503,116.333604,0,378,39975.1622106481,2009-06-11,03:53:35
39.973503,116.333597,0,377,39975.1622337963,2009-06-11,03:53:37
39.973501,116.333582,0,378,39975.1622916667,2009-06-11,03:53:42
39.973499,116.333569,0,379,39975.162349537,2009-06-11,03:53:47
39.9735,116.333566,0,380,39975.1624074074,2009-06-11,03:53:52
39.9735,116.333566,0,380,39975.1624421296,2009-06-11,03:53:55
39.973503,116.333572,0,381,39975.1624652778,2009-06-11,03:53:57
39.973457,116.333697,0,374,39975.1625231481,2009-06-11,03:54:02
39.973441,116.33381,0,366,39975.1625810185,2009-06-11,03:54:07
39.973442,116.333862,0,364,39975.1626388889,2009-06-11,03:54:12
39.973447,116.333891,0,361,39975.1626967593,2009-06-11,03:54:17
39.973447,116.333891,0,361,39975.1627314815,2009-06-11,03:54:20
39.973453,116.333897,0,360,39975.1627546296,2009-06-11,03:54:22
39.973475,116.333852,0,359,39975.1628125,2009-06-11,03:54:27
39.973501,116.333851,0,358,39975.1628703704,2009-06-11,03:54:32
39.973502,116.33388,0,356,39975.1629282407,2009-06-11,03:54:37
39.973505,116.333894,0,356,39975.1629861111,2009-06-11,03:54:42
39.973504,116.333905,0,356,39975.1630439815,2009-06-11,03:54:47
39.973504,116.333905,0,356,39975.1630787037,2009-06-11,03:54:50
39.9735,116.333913,0,356,39975.1631018519,2009-06-11,03:54:52
39.973477,116.333787,0,354,39975.1631597222,2009-06-11,03:54:57
39.973496,116.333613,0,351,39975.1632175926,2009-06-11,03:55:02
39.973497,116.333649,0,351,39975.163275463,2009-06-11,03:55:07
39.973497,116.333649,0,351,39975.1633101852,2009-06-11,03:55:10
39.973498,116.333656,0,350,39975.1633333333,2009-06-11,03:55:12
39.9735,116.333643,0,349,39975.1633912037,2009-06-11,03:55:17
39.9735,116.333643,0,349,39975.1634259259,2009-06-11,03:55:20
39.973503,116.333636,0,348,39975.1634490741,2009-06-11,03:55:22
39.9735,116.333647,0,347,39975.1635069444,2009-06-11,03:55:27
39.973469,116.333649,0,345,39975.1635648148,2009-06-11,03:55:32
39.97346,116.333663,0,343,39975.1636226852,2009-06-11,03:55:37
39.97345,116.333661,0,342,39975.1636805556,2009-06-11,03:55:42
39.973441,116.33366,0,341,39975.1637384259,2009-06-11,03:55:47
39.973425,116.333792,0,336,39975.1637962963,2009-06-11,03:55:52
39.973426,116.333865,0,332,39975.1638541667,2009-06-11,03:55:57
39.973426,116.333865,0,332,39975.1638888889,2009-06-11,03:56:00
39.973425,116.333869,0,329,39975.163912037,2009-06-11,03:56:02
39.973436,116.333878,0,327,39975.1639699074,2009-06-11,03:56:07
39.973466,116.333896,0,324,39975.1640277778,2009-06-11,03:56:12
39.973468,116.333874,0,321,39975.1640856481,2009-06-11,03:56:17
39.973468,116.333879,0,319,39975.1641435185,2009-06-11,03:56:22
39.973468,116.333881,0,317,39975.1642013889,2009-06-11,03:56:27
39.973468,116.333881,0,317,39975.1642361111,2009-06-11,03:56:30
39.973466,116.333884,0,315,39975.1642592593,2009-06-11,03:56:32
39.973476,116.333822,0,313,39975.1643171296,2009-06-11,03:56:37
39.973517,116.3337,0,309,39975.164375,2009-06-11,03:56:42
39.973535,116.333698,0,307,39975.1644328704,2009-06-11,03:56:47
39.973527,116.333643,0,304,39975.1644907407,2009-06-11,03:56:52
39.973512,116.333614,0,302,39975.1645486111,2009-06-11,03:56:57
39.973518,116.333547,0,301,39975.1646064815,2009-06-11,03:57:02
39.973501,116.333504,0,298,39975.1646643518,2009-06-11,03:57:07
39.973496,116.333412,0,296,39975.1647222222,2009-06-11,03:57:12
39.97345,116.333501,0,292,39975.1647800926,2009-06-11,03:57:17
39.973431,116.333591,0,288,39975.164837963,2009-06-11,03:57:22
39.973421,116.333659,0,285,39975.1648958333,2009-06-11,03:57:27
39.973405,116.333816,0,283,39975.1649537037,2009-06-11,03:57:32
39.973396,116.333981,0,280,39975.1650115741,2009-06-11,03:57:37
39.973406,116.334012,0,278,39975.1650694444,2009-06-11,03:57:42
39.973418,116.334107,0,276,39975.1651273148,2009-06-11,03:57:47
39.973413,116.334151,0,274,39975.1651851852,2009-06-11,03:57:52
39.973407,116.334221,0,272,39975.1652430556,2009-06-11,03:57:57
39.973431,116.334216,0,269,39975.1653009259,2009-06-11,03:58:02
39.973432,116.334184,0,267,39975.1653587963,2009-06-11,03:58:07
39.973426,116.334063,0,264,39975.1654166667,2009-06-11,03:58:12
39.973442,116.333958,0,262,39975.165474537,2009-06-11,03:58:17
39.973442,116.333958,0,262,39975.1655092593,2009-06-11,03:58:20
39.973449,116.333954,0,260,39975.1655324074,2009-06-11,03:58:22
39.973459,116.333979,0,259,39975.1655902778,2009-06-11,03:58:27
39.973458,116.334099,0,256,39975.1656481481,2009-06-11,03:58:32
39.973455,116.334057,0,255,39975.1657060185,2009-06-11,03:58:37
39.973452,116.334047,0,256,39975.1657638889,2009-06-11,03:58:42
39.973453,116.334057,0,254,39975.1658217593,2009-06-11,03:58:47
39.973453,116.334063,0,253,39975.1658796296,2009-06-11,03:58:52
39.97345,116.33406,0,251,39975.1659375,2009-06-11,03:58:57
39.97345,116.33406,0,251,39975.1659722222,2009-06-11,03:59:00
39.973443,116.334056,0,250,39975.1659953704,2009-06-11,03:59:02
39.973435,116.334152,0,251,39975.1660532407,2009-06-11,03:59:07
39.973435,116.33415,0,250,39975.1661111111,2009-06-11,03:59:12
39.973432,116.334151,0,249,39975.1661689815,2009-06-11,03:59:17
39.973432,116.334151,0,249,39975.1662037037,2009-06-11,03:59:20
39.973425,116.334153,0,249,39975.1662268518,2009-06-11,03:59:22
39.973431,116.334093,0,248,39975.1662847222,2009-06-11,03:59:27
39.973438,116.334041,0,250,39975.1663425926,2009-06-11,03:59:32
39.973466,116.333908,0,251,39975.166400463,2009-06-11,03:59:37
39.973462,116.333924,0,251,39975.1664583333,2009-06-11,03:59:42
39.973481,116.333847,0,251,39975.1665162037,2009-06-11,03:59:47
39.97352,116.333852,0,249,39975.1665740741,2009-06-11,03:59:52
39.973532,116.333842,0,248,39975.1666319444,2009-06-11,03:59:57
39.973532,116.333842,0,248,39975.1666666667,2009-06-11,04:00:00
39.97354,116.333834,0,248,39975.1666898148,2009-06-11,04:00:02
39.973542,116.333776,0,247,39975.1667476852,2009-06-11,04:00:07
39.97354,116.333745,0,247,39975.1668055556,2009-06-11,04:00:12
39.973528,116.333662,0,246,39975.1668634259,2009-06-11,04:00:17
39.973511,116.33351,0,245,39975.1669212963,2009-06-11,04:00:22
39.973519,116.333527,0,244,39975.1669791667,2009-06-11,04:00:27
39.973519,116.333645,0,246,39975.167037037,2009-06-11,04:00:32
39.973509,116.333706,0,246,39975.1670949074,2009-06-11,04:00:37
39.973483,116.33369,0,246,39975.1671527778,2009-06-11,04:00:42
39.973443,116.333671,0,247,39975.1672106481,2009-06-11,04:00:47
39.973431,116.333688,0,247,39975.1672685185,2009-06-11,04:00:52
39.973414,116.333793,0,249,39975.1673263889,2009-06-11,04:00:57
39.97341,116.333798,0,249,39975.1673842593,2009-06-11,04:01:02
39.97341,116.333798,0,249,39975.1674189815,2009-06-11,04:01:05
39.97341,116.333798,0,249,39975.1674421296,2009-06-11,04:01:07
39.973454,116.333832,0,252,39975.1675,2009-06-11,04:01:12
39.973475,116.333656,0,256,39975.1675578704,2009-06-11,04:01:17
39.973464,116.333567,0,259,39975.1676157407,2009-06-11,04:01:22
39.973447,116.333541,0,262,39975.1676736111,2009-06-11,04:01:27
39.973457,116.333517,0,264,39975.1677314815,2009-06-11,04:01:32
39.973464,116.333507,0,265,39975.1677893519,2009-06-11,04:01:37
39.973464,116.333495,0,265,39975.1678472222,2009-06-11,04:01:42
39.973464,116.333495,0,265,39975.1678819444,2009-06-11,04:01:45
39.973463,116.333495,0,266,39975.1679050926,2009-06-11,04:01:47
39.97348,116.333664,0,264,39975.167962963,2009-06-11,04:01:52
39.97348,116.333664,0,264,39975.1679976852,2009-06-11,04:01:55
39.973485,116.333661,0,259,39975.1680208333,2009-06-11,04:01:57
39.973485,116.333777,0,256,39975.1680787037,2009-06-11,04:02:02
39.973505,116.333781,0,254,39975.1681365741,2009-06-11,04:02:07
39.973509,116.333798,0,254,39975.1681944444,2009-06-11,04:02:12
39.973505,116.3338,0,254,39975.1682523148,2009-06-11,04:02:17
39.973505,116.3338,0,254,39975.168287037,2009-06-11,04:02:20
39.973501,116.333802,0,254,39975.1683101852,2009-06-11,04:02:22
39.973491,116.333823,0,254,39975.1683680556,2009-06-11,04:02:27
39.973507,116.333767,0,252,39975.1684259259,2009-06-11,04:02:32
39.973514,116.333768,0,252,39975.1684837963,2009-06-11,04:02:37
39.973514,116.333768,0,252,39975.1685185185,2009-06-11,04:02:40
39.97352,116.333776,0,252,39975.1685416667,2009-06-11,04:02:42
39.973518,116.333849,0,250,39975.168599537,2009-06-11,04:02:47
39.973534,116.333528,0,312,39975.1727662037,2009-06-11,04:08:47
39.973559,116.333498,0,315,39975.1728240741,2009-06-11,04:08:52
39.973547,116.333573,0,317,39975.1728819444,2009-06-11,04:08:57
39.973539,116.333635,0,318,39975.1729398148,2009-06-11,04:09:02
39.973539,116.333624,0,320,39975.1729976852,2009-06-11,04:09:07
39.973547,116.333551,0,322,39975.1730555556,2009-06-11,04:09:12
39.973535,116.333486,0,323,39975.1731134259,2009-06-11,04:09:17
39.97349,116.333438,0,324,39975.1731712963,2009-06-11,04:09:22
39.973381,116.333708,0,324,39975.1732291667,2009-06-11,04:09:27
39.973388,116.333735,0,323,39975.173287037,2009-06-11,04:09:32
39.973392,116.333749,0,325,39975.1733449074,2009-06-11,04:09:37
39.973385,116.333886,0,326,39975.1734027778,2009-06-11,04:09:42
39.973354,116.334077,0,327,39975.1734606481,2009-06-11,04:09:47
39.973353,116.334033,0,330,39975.1735185185,2009-06-11,04:09:52
39.973351,116.33401,0,333,39975.1735763889,2009-06-11,04:09:57
39.97335,116.334015,0,334,39975.1736342593,2009-06-11,04:10:02
39.97335,116.334015,0,334,39975.1736689815,2009-06-11,04:10:05
39.973351,116.334013,0,336,39975.1736921296,2009-06-11,04:10:07
39.973359,116.333998,0,336,39975.17375,2009-06-11,04:10:12
39.973391,116.333928,0,338,39975.1738078704,2009-06-11,04:10:17
39.973423,116.333932,0,341,39975.1738657407,2009-06-11,04:10:22
39.973426,116.334036,0,343,39975.1739236111,2009-06-11,04:10:27
39.97343,116.334047,0,345,39975.1739814815,2009-06-11,04:10:32
39.973432,116.334036,0,348,39975.1740393518,2009-06-11,04:10:37
39.973442,116.333946,0,346,39975.1740972222,2009-06-11,04:10:42
39.973446,116.333919,0,343,39975.1741550926,2009-06-11,04:10:47
39.973482,116.333799,0,337,39975.174212963,2009-06-11,04:10:52
39.973497,116.333743,0,334,39975.1742708333,2009-06-11,04:10:57
39.973505,116.33376,0,331,39975.1743287037,2009-06-11,04:11:02
39.973515,116.333742,0,329,39975.1743865741,2009-06-11,04:11:07
39.973515,116.333742,0,329,39975.1744212963,2009-06-11,04:11:10
39.973508,116.333746,0,326,39975.1744444444,2009-06-11,04:11:12
39.973512,116.333714,0,322,39975.1745023148,2009-06-11,04:11:17
39.97353,116.333596,0,321,39975.1745601852,2009-06-11,04:11:22
39.973532,116.333528,0,315,39975.1746180556,2009-06-11,04:11:27
39.973543,116.333573,0,312,39975.1746759259,2009-06-11,04:11:32
39.973572,116.333542,0,310,39975.1747337963,2009-06-11,04:11:37
39.973577,116.33352,0,304,39975.1747916667,2009-06-11,04:11:42
39.973579,116.333494,0,301,39975.174849537,2009-06-11,04:11:47
39.973564,116.333489,0,299,39975.1749074074,2009-06-11,04:11:52
39.973564,116.333489,0,299,39975.1749421296,2009-06-11,04:11:55
39.97356,116.333483,0,298,39975.1749652778,2009-06-11,04:11:57
39.973546,116.33351,0,297,39975.1750231481,2009-06-11,04:12:02
39.973531,116.333492,0,294,39975.1750810185,2009-06-11,04:12:07
39.973518,116.333542,0,292,39975.1751388889,2009-06-11,04:12:12
39.973506,116.333706,0,289,39975.1751967593,2009-06-11,04:12:17
39.973479,116.333851,0,291,39975.1752546296,2009-06-11,04:12:22
39.973432,116.333891,0,292,39975.1753125,2009-06-11,04:12:27
39.973432,116.333823,0,294,39975.1753703704,2009-06-11,04:12:32
39.973411,116.333801,0,296,39975.1754282407,2009-06-11,04:12:37
39.973408,116.333801,0,296,39975.1754861111,2009-06-11,04:12:42
39.973411,116.3338,0,296,39975.1755439815,2009-06-11,04:12:47
39.973415,116.333801,0,296,39975.1756018519,2009-06-11,04:12:52
39.973419,116.333801,0,296,39975.1756597222,2009-06-11,04:12:57
39.973417,116.333804,0,297,39975.1757175926,2009-06-11,04:13:02
39.973417,116.333804,0,297,39975.1757523148,2009-06-11,04:13:05
39.973412,116.333807,0,297,39975.175775463,2009-06-11,04:13:07
39.973403,116.333809,0,297,39975.1758333333,2009-06-11,04:13:12
39.9734,116.333808,0,297,39975.1758912037,2009-06-11,04:13:17
39.973401,116.333806,0,297,39975.1759490741,2009-06-11,04:13:22
39.973403,116.333808,0,297,39975.1760069444,2009-06-11,04:13:27
39.973402,116.333811,0,297,39975.1760648148,2009-06-11,04:13:32
39.973396,116.333813,0,297,39975.1761226852,2009-06-11,04:13:37
39.973396,116.333813,0,297,39975.1761805556,2009-06-11,04:13:42
39.973396,116.333813,0,297,39975.1762152778,2009-06-11,04:13:45
39.973402,116.333812,0,297,39975.1762384259,2009-06-11,04:13:47
39.973413,116.333806,0,297,39975.1762962963,2009-06-11,04:13:52
39.973423,116.333801,0,296,39975.1763541667,2009-06-11,04:13:57
39.973421,116.333799,0,296,39975.176412037,2009-06-11,04:14:02
39.973421,116.333797,0,295,39975.1764699074,2009-06-11,04:14:07
39.973424,116.333797,0,295,39975.1765277778,2009-06-11,04:14:12
39.973424,116.333797,0,295,39975.1765856481,2009-06-11,04:14:17
39.973429,116.333798,0,295,39975.1766435185,2009-06-11,04:14:22
39.973436,116.333797,0,295,39975.1767013889,2009-06-11,04:14:27
39.97344,116.333796,0,294,39975.1767592593,2009-06-11,04:14:32
39.973444,116.333795,0,293,39975.1768171296,2009-06-11,04:14:37
39.973449,116.333797,0,292,39975.176875,2009-06-11,04:14:42
39.973453,116.333797,0,290,39975.1769328704,2009-06-11,04:14:47
39.973458,116.333796,0,288,39975.1769907407,2009-06-11,04:14:52
39.973459,116.333797,0,286,39975.1770486111,2009-06-11,04:14:57
39.973454,116.333799,0,285,39975.1771064815,2009-06-11,04:15:02
39.973456,116.333796,0,285,39975.1771643519,2009-06-11,04:15:07
39.97346,116.333793,0,284,39975.1772222222,2009-06-11,04:15:12
39.973465,116.333793,0,284,39975.1772800926,2009-06-11,04:15:17
39.973586,116.333562,0,259,39975.1797106481,2009-06-11,04:18:47
39.97363,116.333453,0,262,39975.1797685185,2009-06-11,04:18:52
39.973567,116.333571,0,257,39975.1798263889,2009-06-11,04:18:57
39.973535,116.333592,0,257,39975.1798842593,2009-06-11,04:19:02
39.9735,116.33366,0,256,39975.1799421296,2009-06-11,04:19:07
39.973501,116.333668,0,256,39975.18,2009-06-11,04:19:12
39.973503,116.33367,0,256,39975.1800578704,2009-06-11,04:19:17
39.9735,116.333672,0,256,39975.1801157407,2009-06-11,04:19:22
39.973498,116.333673,0,256,39975.1801736111,2009-06-11,04:19:27
39.973491,116.333676,0,256,39975.1802314815,2009-06-11,04:19:32
39.973485,116.333678,0,256,39975.1802893518,2009-06-11,04:19:37
39.973486,116.333679,0,257,39975.1803472222,2009-06-11,04:19:42
39.973487,116.333679,0,257,39975.1804050926,2009-06-11,04:19:47
39.973489,116.333681,0,257,39975.180462963,2009-06-11,04:19:52
39.973489,116.33368,0,258,39975.1805208333,2009-06-11,04:19:57
39.973487,116.33368,0,258,39975.1805787037,2009-06-11,04:20:02
39.973486,116.333681,0,258,39975.1806365741,2009-06-11,04:20:07
39.973484,116.333682,0,258,39975.1806944444,2009-06-11,04:20:12
39.973482,116.333684,0,258,39975.1807523148,2009-06-11,04:20:17
39.973482,116.333684,0,258,39975.180787037,2009-06-11,04:20:20
39.973479,116.333686,0,258,39975.1808101852,2009-06-11,04:20:22
39.97347,116.333692,0,258,39975.1808680556,2009-06-11,04:20:27
39.973461,116.333696,0,258,39975.1809259259,2009-06-11,04:20:32
39.973455,116.333699,0,258,39975.1809837963,2009-06-11,04:20:37
39.973458,116.3337,0,259,39975.1810416667,2009-06-11,04:20:42
39.973466,116.3337,0,258,39975.181099537,2009-06-11,04:20:47
39.973474,116.333696,0,258,39975.1811574074,2009-06-11,04:20:52
39.973472,116.333695,0,258,39975.1812152778,2009-06-11,04:20:57
39.973471,116.333695,0,258,39975.1812731481,2009-06-11,04:21:02
39.973475,116.333694,0,258,39975.1813310185,2009-06-11,04:21:07
39.973475,116.333694,0,258,39975.1813657407,2009-06-11,04:21:10
39.973478,116.333697,0,258,39975.1813888889,2009-06-11,04:21:12
39.973463,116.333719,0,257,39975.1814467593,2009-06-11,04:21:17
39.973465,116.333704,0,253,39975.1815046296,2009-06-11,04:21:22
39.973473,116.333781,0,254,39975.1815625,2009-06-11,04:21:27
39.973473,116.333781,0,254,39975.1815972222,2009-06-11,04:21:30
39.973468,116.333782,0,254,39975.1816203704,2009-06-11,04:21:32
39.973488,116.333766,0,250,39975.1816782407,2009-06-11,04:21:37
39.973489,116.333775,0,249,39975.1817361111,2009-06-11,04:21:42
39.973444,116.333849,0,248,39975.1817939815,2009-06-11,04:21:47
39.973396,116.333985,0,247,39975.1818518518,2009-06-11,04:21:52
39.973397,116.334004,0,246,39975.1819097222,2009-06-11,04:21:57
39.97338,116.334029,0,242,39975.1819675926,2009-06-11,04:22:02
39.973414,116.333998,0,239,39975.182025463,2009-06-11,04:22:07
39.973419,116.33401,0,238,39975.1820833333,2009-06-11,04:22:12
39.973412,116.33401,0,238,39975.1821412037,2009-06-11,04:22:17
39.973412,116.33401,0,238,39975.1821759259,2009-06-11,04:22:20
39.973406,116.33401,0,238,39975.1821990741,2009-06-11,04:22:22
39.973452,116.333912,0,237,39975.1822569444,2009-06-11,04:22:27
39.973483,116.333641,0,234,39975.1823148148,2009-06-11,04:22:32
39.973669,116.333388,0,220,39975.1856712963,2009-06-11,04:27:22
39.973673,116.333374,0,219,39975.1857291667,2009-06-11,04:27:27
39.973675,116.333385,0,214,39975.185787037,2009-06-11,04:27:32
39.973654,116.333455,0,212,39975.1858449074,2009-06-11,04:27:37
39.97366,116.333454,0,212,39975.1859027778,2009-06-11,04:27:42
39.973667,116.333451,0,212,39975.1859606481,2009-06-11,04:27:47
39.973662,116.33345,0,213,39975.1860185185,2009-06-11,04:27:52
39.973662,116.333451,0,212,39975.1860763889,2009-06-11,04:27:57
39.973662,116.333451,0,212,39975.1861342593,2009-06-11,04:28:02
39.973656,116.333451,0,212,39975.1861921296,2009-06-11,04:28:07
39.973658,116.333451,0,213,39975.18625,2009-06-11,04:28:12
39.973665,116.333451,0,213,39975.1863078704,2009-06-11,04:28:17
39.973665,116.333451,0,213,39975.1863425926,2009-06-11,04:28:20
39.973658,116.333454,0,213,39975.1863657407,2009-06-11,04:28:22
39.973648,116.333456,0,213,39975.1864236111,2009-06-11,04:28:27
39.973642,116.333455,0,213,39975.1864814815,2009-06-11,04:28:32
39.973644,116.333453,0,213,39975.1865393519,2009-06-11,04:28:37
39.973651,116.333451,0,213,39975.1865972222,2009-06-11,04:28:42
39.973657,116.333449,0,213,39975.1866550926,2009-06-11,04:28:47
39.973661,116.333448,0,213,39975.186712963,2009-06-11,04:28:52
39.973661,116.333448,0,213,39975.1867476852,2009-06-11,04:28:55
39.973662,116.333445,0,214,39975.1867708333,2009-06-11,04:28:57
39.973651,116.333444,0,214,39975.1868287037,2009-06-11,04:29:02
39.973651,116.333444,0,214,39975.1868634259,2009-06-11,04:29:05
39.973644,116.33344,0,214,39975.1868865741,2009-06-11,04:29:07
39.973685,116.333269,0,217,39975.1869444444,2009-06-11,04:29:12
39.973694,116.333197,0,219,39975.1870023148,2009-06-11,04:29:17
39.973734,116.333175,0,222,39975.1870601852,2009-06-11,04:29:22
39.973722,116.333241,0,222,39975.1871180556,2009-06-11,04:29:27
39.973721,116.333239,0,223,39975.1871759259,2009-06-11,04:29:32
39.973723,116.333241,0,223,39975.1872337963,2009-06-11,04:29:37
39.973723,116.333241,0,223,39975.1872685185,2009-06-11,04:29:40
39.973718,116.333239,0,224,39975.1872916667,2009-06-11,04:29:42
39.973679,116.333234,0,226,39975.187349537,2009-06-11,04:29:47
39.97365,116.333259,0,226,39975.1874074074,2009-06-11,04:29:52
39.97364,116.333266,0,226,39975.1874652778,2009-06-11,04:29:57
39.97364,116.333266,0,226,39975.1875,2009-06-11,04:30:00
39.973642,116.333265,0,226,39975.1875231481,2009-06-11,04:30:02
39.973692,116.333346,0,230,39975.1875810185,2009-06-11,04:30:07
39.973707,116.333368,0,231,39975.1876388889,2009-06-11,04:30:12
39.973706,116.333371,0,231,39975.1876967593,2009-06-11,04:30:17
39.973701,116.333373,0,232,39975.1877546296,2009-06-11,04:30:22
39.973701,116.333373,0,232,39975.1878125,2009-06-11,04:30:27
39.973707,116.33337,0,232,39975.1878703704,2009-06-11,04:30:32
39.973714,116.333369,0,232,39975.1879282407,2009-06-11,04:30:37
39.973716,116.333371,0,232,39975.1879861111,2009-06-11,04:30:42
39.973716,116.333371,0,232,39975.1880208333,2009-06-11,04:30:45
39.973719,116.333371,0,232,39975.1880439815,2009-06-11,04:30:47
39.973728,116.333371,0,233,39975.1881018518,2009-06-11,04:30:52
39.973728,116.333371,0,233,39975.1881365741,2009-06-11,04:30:55
39.973729,116.333372,0,234,39975.1881597222,2009-06-11,04:30:57
39.973718,116.333401,0,235,39975.1882175926,2009-06-11,04:31:02
39.973711,116.333536,0,235,39975.188275463,2009-06-11,04:31:07
39.973708,116.33359,0,237,39975.1883333333,2009-06-11,04:31:12
39.973702,116.333592,0,237,39975.1883912037,2009-06-11,04:31:17
39.973702,116.333592,0,237,39975.1884259259,2009-06-11,04:31:20
39.973696,116.333594,0,237,39975.1884490741,2009-06-11,04:31:22
39.973661,116.333703,0,238,39975.1885069444,2009-06-11,04:31:27
39.973661,116.3338,0,241,39975.1885648148,2009-06-11,04:31:32
39.973662,116.333843,0,242,39975.1886226852,2009-06-11,04:31:37
39.973657,116.333846,0,242,39975.1886805556,2009-06-11,04:31:42
39.973663,116.333848,0,242,39975.1887384259,2009-06-11,04:31:47
39.973663,116.333853,0,242,39975.1887962963,2009-06-11,04:31:52
39.973656,116.333857,0,243,39975.1888541667,2009-06-11,04:31:57
39.973659,116.33386,0,243,39975.188912037,2009-06-11,04:32:02
39.973656,116.333862,0,243,39975.1889699074,2009-06-11,04:32:07
39.973423,116.333686,0,133,39975.199212963,2009-06-11,04:46:52
39.973419,116.333688,0,133,39975.1992708333,2009-06-11,04:46:57
39.973427,116.333687,0,133,39975.1993287037,2009-06-11,04:47:02
39.97342,116.333689,0,133,39975.1993865741,2009-06-11,04:47:07
39.97342,116.333689,0,133,39975.1994212963,2009-06-11,04:47:10
39.973419,116.333689,0,133,39975.1994444444,2009-06-11,04:47:12
39.973429,116.333686,0,132,39975.1995023148,2009-06-11,04:47:17
39.973431,116.333685,0,132,39975.1995601852,2009-06-11,04:47:22
39.97343,116.333685,0,131,39975.1996180556,2009-06-11,04:47:27
39.973427,116.333685,0,131,39975.1996759259,2009-06-11,04:47:32
39.973424,116.333684,0,131,39975.1997337963,2009-06-11,04:47:37
39.973418,116.333685,0,131,39975.1997916667,2009-06-11,04:47:42
39.97341,116.333688,0,130,39975.199849537,2009-06-11,04:47:47
39.973409,116.333689,0,130,39975.1999074074,2009-06-11,04:47:52
39.973412,116.33369,0,130,39975.1999652778,2009-06-11,04:47:57
39.973417,116.333692,0,130,39975.2000231481,2009-06-11,04:48:02
39.973417,116.333692,0,130,39975.2000578704,2009-06-11,04:48:05
39.973413,116.333695,0,131,39975.2000810185,2009-06-11,04:48:07
39.973404,116.3337,0,131,39975.2001388889,2009-06-11,04:48:12
39.973393,116.333711,0,131,39975.2001967593,2009-06-11,04:48:17
39.97336,116.333763,0,135,39975.2002546296,2009-06-11,04:48:22
39.973359,116.333765,0,135,39975.2003125,2009-06-11,04:48:27
39.973358,116.333768,0,136,39975.2003703704,2009-06-11,04:48:32
39.97335,116.333772,0,136,39975.2004282407,2009-06-11,04:48:37
39.973349,116.333772,0,136,39975.2004861111,2009-06-11,04:48:42
39.973345,116.333774,0,136,39975.2005439815,2009-06-11,04:48:47
39.973343,116.333778,0,136,39975.2006018519,2009-06-11,04:48:52
39.973343,116.333778,0,136,39975.2006365741,2009-06-11,04:48:55
39.973347,116.333779,0,136,39975.2006597222,2009-06-11,04:48:57
39.973397,116.333791,0,133,39975.2007175926,2009-06-11,04:49:02
39.973434,116.333743,0,131,39975.200775463,2009-06-11,04:49:07
39.973388,116.33379,0,132,39975.2008333333,2009-06-11,04:49:12
39.973388,116.33379,0,132,39975.2008680556,2009-06-11,04:49:15
39.973384,116.333792,0,132,39975.2008912037,2009-06-11,04:49:17
39.973395,116.333789,0,132,39975.2009490741,2009-06-11,04:49:22
39.973399,116.333789,0,131,39975.2010069444,2009-06-11,04:49:27
39.973404,116.33379,0,129,39975.2010648148,2009-06-11,04:49:32
39.97341,116.33379,0,126,39975.2011226852,2009-06-11,04:49:37
39.97341,116.33379,0,126,39975.2011574074,2009-06-11,04:49:40
39.973412,116.33379,0,124,39975.2011805556,2009-06-11,04:49:42
39.973422,116.333789,0,123,39975.2012384259,2009-06-11,04:49:47
39.973431,116.333789,0,124,39975.2012962963,2009-06-11,04:49:52
39.973449,116.333793,0,124,39975.2013541667,2009-06-11,04:49:57
39.973455,116.333791,0,125,39975.201412037,2009-06-11,04:50:02
39.973455,116.333791,0,125,39975.2014467593,2009-06-11,04:50:05
39.97346,116.33379,0,127,39975.2014699074,2009-06-11,04:50:07
39.973471,116.333786,0,128,39975.2015277778,2009-06-11,04:50:12
39.973478,116.333784,0,129,39975.2015856481,2009-06-11,04:50:17
39.973478,116.333784,0,129,39975.2016203704,2009-06-11,04:50:20
39.973471,116.333785,0,129,39975.2016435185,2009-06-11,04:50:22
39.973458,116.333786,0,129,39975.2017013889,2009-06-11,04:50:27
39.973453,116.333787,0,129,39975.2017592593,2009-06-11,04:50:32
39.973447,116.333789,0,129,39975.2018171296,2009-06-11,04:50:37
39.973447,116.333791,0,129,39975.201875,2009-06-11,04:50:42
39.973454,116.33379,0,130,39975.2019328704,2009-06-11,04:50:47
39.973454,116.33379,0,130,39975.2019675926,2009-06-11,04:50:50
39.97346,116.333787,0,128,39975.2019907407,2009-06-11,04:50:52
39.973473,116.333786,0,125,39975.2020486111,2009-06-11,04:50:57
39.973478,116.333785,0,125,39975.2021064815,2009-06-11,04:51:02
39.973473,116.333787,0,124,39975.2021643519,2009-06-11,04:51:07
39.97348,116.333787,0,124,39975.2022222222,2009-06-11,04:51:12
39.973481,116.333788,0,123,39975.2022800926,2009-06-11,04:51:17
39.973479,116.333789,0,123,39975.202337963,2009-06-11,04:51:22
39.973479,116.333789,0,123,39975.2023726852,2009-06-11,04:51:25
39.973472,116.333792,0,123,39975.2023958333,2009-06-11,04:51:27
39.973449,116.333788,0,124,39975.2024537037,2009-06-11,04:51:32
39.973422,116.333789,0,128,39975.2025115741,2009-06-11,04:51:37
39.973413,116.33379,0,128,39975.2025694444,2009-06-11,04:51:42
39.973409,116.333791,0,128,39975.2026273148,2009-06-11,04:51:47
39.973407,116.333792,0,128,39975.2026851852,2009-06-11,04:51:52
39.973404,116.333793,0,129,39975.2027430556,2009-06-11,04:51:57
39.973401,116.333795,0,129,39975.2028009259,2009-06-11,04:52:02
39.973397,116.333796,0,130,39975.2028587963,2009-06-11,04:52:07
39.973403,116.333795,0,130,39975.2029166667,2009-06-11,04:52:12
39.973408,116.333795,0,130,39975.202974537,2009-06-11,04:52:17
39.973408,116.333796,0,131,39975.2030324074,2009-06-11,04:52:22
39.973411,116.333794,0,131,39975.2030902778,2009-06-11,04:52:27
39.973411,116.333791,0,131,39975.2031481481,2009-06-11,04:52:32
39.973415,116.333787,0,130,39975.2032060185,2009-06-11,04:52:37
39.973416,116.333785,0,131,39975.2032638889,2009-06-11,04:52:42
39.973418,116.333785,0,131,39975.2033217593,2009-06-11,04:52:47
39.973413,116.333786,0,131,39975.2033796296,2009-06-11,04:52:52
39.973405,116.333787,0,131,39975.2034375,2009-06-11,04:52:57
39.973402,116.333789,0,131,39975.2034953704,2009-06-11,04:53:02
39.973407,116.333789,0,132,39975.2035532407,2009-06-11,04:53:07
39.973408,116.333791,0,132,39975.2036111111,2009-06-11,04:53:12
39.973408,116.333791,0,132,39975.2036458333,2009-06-11,04:53:15
39.973407,116.333794,0,133,39975.2036689815,2009-06-11,04:53:17
39.973387,116.333825,0,133,39975.2037268518,2009-06-11,04:53:22
39.973344,116.333916,0,135,39975.2037847222,2009-06-11,04:53:27
39.973344,116.333916,0,135,39975.2038194444,2009-06-11,04:53:30
39.973349,116.333922,0,138,39975.2038425926,2009-06-11,04:53:32
39.97336,116.333936,0,139,39975.203900463,2009-06-11,04:53:37
39.973357,116.333936,0,139,39975.2039583333,2009-06-11,04:53:42
39.973363,116.333934,0,139,39975.2040162037,2009-06-11,04:53:47
39.973363,116.333934,0,139,39975.2040509259,2009-06-11,04:53:50
39.973371,116.333932,0,139,39975.2040740741,2009-06-11,04:53:52
39.973391,116.333853,0,145,39975.2041319444,2009-06-11,04:53:57
39.973389,116.333772,0,147,39975.2041898148,2009-06-11,04:54:02
39.9734,116.333753,0,147,39975.2042476852,2009-06-11,04:54:07
39.973389,116.33378,0,148,39975.2043055556,2009-06-11,04:54:12
39.973393,116.333779,0,148,39975.2043634259,2009-06-11,04:54:17
39.9734,116.333777,0,148,39975.2044212963,2009-06-11,04:54:22
39.973408,116.333774,0,148,39975.2044791667,2009-06-11,04:54:27
39.973416,116.333771,0,148,39975.204537037,2009-06-11,04:54:32
39.973412,116.333772,0,149,39975.2045949074,2009-06-11,04:54:37
39.973412,116.333775,0,149,39975.2046527778,2009-06-11,04:54:42
39.973412,116.333777,0,149,39975.2047106481,2009-06-11,04:54:47
39.973412,116.333777,0,150,39975.2047685185,2009-06-11,04:54:52
39.973411,116.333779,0,150,39975.2048263889,2009-06-11,04:54:57
39.973418,116.333778,0,150,39975.2048842593,2009-06-11,04:55:02
39.973418,116.333778,0,150,39975.2049189815,2009-06-11,04:55:05
39.973418,116.333779,0,150,39975.2049421296,2009-06-11,04:55:07
39.973409,116.333783,0,150,39975.205,2009-06-11,04:55:12
39.973418,116.333782,0,150,39975.2050578704,2009-06-11,04:55:17
39.973447,116.33376,0,152,39975.2051157407,2009-06-11,04:55:22
39.973447,116.33376,0,152,39975.205150463,2009-06-11,04:55:25
39.97345,116.333757,0,152,39975.2051736111,2009-06-11,04:55:27
39.973433,116.33375,0,154,39975.2052314815,2009-06-11,04:55:32
39.973433,116.33375,0,154,39975.2052662037,2009-06-11,04:55:35
39.973432,116.333746,0,155,39975.2052893518,2009-06-11,04:55:37
39.97339,116.333747,0,157,39975.2053472222,2009-06-11,04:55:42
39.973403,116.333704,0,154,39975.2054050926,2009-06-11,04:55:47
39.973408,116.333712,0,153,39975.205462963,2009-06-11,04:55:52
39.973408,116.333712,0,153,39975.2054976852,2009-06-11,04:55:55
39.973413,116.333712,0,153,39975.2055208333,2009-06-11,04:55:57
39.973423,116.333709,0,153,39975.2055787037,2009-06-11,04:56:02
39.973438,116.33368,0,150,39975.2056365741,2009-06-11,04:56:07
39.97341,116.333704,0,157,39975.2056944444,2009-06-11,04:56:12
39.973402,116.333733,0,163,39975.2057523148,2009-06-11,04:56:17
39.973414,116.33374,0,168,39975.2058101852,2009-06-11,04:56:22
39.973505,116.333753,0,179,39975.2058680556,2009-06-11,04:56:27
39.973534,116.33379,0,187,39975.2059259259,2009-06-11,04:56:32
39.973542,116.333788,0,189,39975.2059837963,2009-06-11,04:56:37
39.97355,116.333787,0,191,39975.2060416667,2009-06-11,04:56:42
39.973552,116.333785,0,192,39975.206099537,2009-06-11,04:56:47
39.973548,116.333787,0,192,39975.2061574074,2009-06-11,04:56:52
39.973541,116.33379,0,191,39975.2062152778,2009-06-11,04:56:57
39.973539,116.333791,0,191,39975.2062731481,2009-06-11,04:57:02
39.973537,116.333792,0,191,39975.2063310185,2009-06-11,04:57:07
39.973537,116.333792,0,191,39975.2063657407,2009-06-11,04:57:10
39.97353,116.333795,0,191,39975.2063888889,2009-06-11,04:57:12
39.973489,116.333827,0,186,39975.2064467593,2009-06-11,04:57:17
39.973421,116.33386,0,183,39975.2065046296,2009-06-11,04:57:22
39.973392,116.333914,0,181,39975.2065625,2009-06-11,04:57:27
39.973392,116.333914,0,181,39975.2065972222,2009-06-11,04:57:30
39.973387,116.333916,0,181,39975.2066203704,2009-06-11,04:57:32
39.973319,116.333981,0,178,39975.2066782407,2009-06-11,04:57:37
39.973321,116.333963,0,172,39975.2067361111,2009-06-11,04:57:42
39.973321,116.33397,0,171,39975.2067939815,2009-06-11,04:57:47
39.973321,116.33397,0,171,39975.2068287037,2009-06-11,04:57:50
39.973314,116.333972,0,171,39975.2068518519,2009-06-11,04:57:52
39.973304,116.333957,0,168,39975.2069097222,2009-06-11,04:57:57
39.973325,116.333908,0,165,39975.2069675926,2009-06-11,04:58:02
39.973325,116.333908,0,165,39975.2070023148,2009-06-11,04:58:05
39.973326,116.333905,0,165,39975.207025463,2009-06-11,04:58:07
39.973325,116.333887,0,163,39975.2070833333,2009-06-11,04:58:12
39.973309,116.333912,0,162,39975.2071412037,2009-06-11,04:58:17
39.973301,116.333923,0,162,39975.2071990741,2009-06-11,04:58:22
39.973295,116.333907,0,161,39975.2072569444,2009-06-11,04:58:27
39.973286,116.333903,0,160,39975.2073148148,2009-06-11,04:58:32
39.973264,116.333891,0,157,39975.2073726852,2009-06-11,04:58:37
39.973304,116.333832,0,153,39975.2074305556,2009-06-11,04:58:42
39.973326,116.333812,0,154,39975.2074884259,2009-06-11,04:58:47
39.973326,116.333812,0,154,39975.2075231481,2009-06-11,04:58:50
39.973319,116.333813,0,154,39975.2075462963,2009-06-11,04:58:52
39.973299,116.333774,0,155,39975.2076041667,2009-06-11,04:58:57
39.97324,116.33378,0,155,39975.207662037,2009-06-11,04:59:02
39.973174,116.333843,0,154,39975.2077199074,2009-06-11,04:59:07
39.973174,116.333843,0,154,39975.2077546296,2009-06-11,04:59:10
39.973173,116.333835,0,153,39975.2077777778,2009-06-11,04:59:12
39.97318,116.333795,0,155,39975.2078356481,2009-06-11,04:59:17
39.973175,116.333794,0,155,39975.2078935185,2009-06-11,04:59:22
39.973174,116.333793,0,155,39975.2079513889,2009-06-11,04:59:27
39.973176,116.333793,0,155,39975.2080092593,2009-06-11,04:59:32
39.973179,116.333792,0,154,39975.2080671296,2009-06-11,04:59:37
39.973185,116.33379,0,154,39975.208125,2009-06-11,04:59:42
39.973188,116.333789,0,154,39975.2081828704,2009-06-11,04:59:47
39.973185,116.33379,0,154,39975.2082407407,2009-06-11,04:59:52
39.973185,116.33379,0,154,39975.208275463,2009-06-11,04:59:55
39.973184,116.333791,0,153,39975.2082986111,2009-06-11,04:59:57
39.973177,116.3338,0,154,39975.2083564815,2009-06-11,05:00:02
39.973181,116.333849,0,154,39975.2084143519,2009-06-11,05:00:07
39.973214,116.333854,0,157,39975.2084722222,2009-06-11,05:00:12
39.973214,116.333854,0,157,39975.2085069444,2009-06-11,05:00:15
39.97322,116.333854,0,158,39975.2085300926,2009-06-11,05:00:17
39.973275,116.333814,0,160,39975.208587963,2009-06-11,05:00:22
39.9733,116.333772,0,163,39975.2086458333,2009-06-11,05:00:27
39.9733,116.333772,0,163,39975.2086805556,2009-06-11,05:00:30
39.973304,116.333772,0,165,39975.2087037037,2009-06-11,05:00:32
39.973295,116.333774,0,167,39975.2087615741,2009-06-11,05:00:37
39.973287,116.333775,0,167,39975.2088194444,2009-06-11,05:00:42
39.973288,116.333772,0,168,39975.2088773148,2009-06-11,05:00:47
39.973295,116.333769,0,168,39975.2089351852,2009-06-11,05:00:52
39.973303,116.333767,0,167,39975.2089930556,2009-06-11,05:00:57
39.973305,116.333769,0,167,39975.2090509259,2009-06-11,05:01:02
39.973312,116.333769,0,168,39975.2091087963,2009-06-11,05:01:07
39.973311,116.333771,0,168,39975.2091666667,2009-06-11,05:01:12
39.973305,116.333772,0,169,39975.209224537,2009-06-11,05:01:17
39.973312,116.333767,0,169,39975.2092824074,2009-06-11,05:01:22
39.973317,116.333763,0,169,39975.2093402778,2009-06-11,05:01:27
39.973324,116.333762,0,169,39975.2093981481,2009-06-11,05:01:32
39.973324,116.333762,0,169,39975.2094328704,2009-06-11,05:01:35
39.973395,116.334028,0,250,39975.2165740741,2009-06-11,05:11:52
39.973359,116.334161,0,248,39975.2166319444,2009-06-11,05:11:57
39.973352,116.334171,0,248,39975.2166898148,2009-06-11,05:12:02
39.973352,116.334178,0,248,39975.2167476852,2009-06-11,05:12:07
39.973353,116.334183,0,248,39975.2168055556,2009-06-11,05:12:12
39.97335,116.334189,0,248,39975.2168634259,2009-06-11,05:12:17
39.97335,116.334189,0,248,39975.2168981481,2009-06-11,05:12:20
39.973352,116.334191,0,249,39975.2169212963,2009-06-11,05:12:22
39.97335,116.334229,0,250,39975.2169791667,2009-06-11,05:12:27
39.973348,116.334218,0,251,39975.217037037,2009-06-11,05:12:32
39.973333,116.334265,0,259,39975.2170949074,2009-06-11,05:12:37
39.973333,116.334274,0,259,39975.2171527778,2009-06-11,05:12:42
39.97332,116.33431,0,263,39975.2172106481,2009-06-11,05:12:47
39.973323,116.33431,0,264,39975.2172685185,2009-06-11,05:12:52
39.973325,116.334306,0,264,39975.2173263889,2009-06-11,05:12:57
39.973325,116.334306,0,264,39975.2173611111,2009-06-11,05:13:00
39.973329,116.334301,0,265,39975.2173842593,2009-06-11,05:13:02
39.973338,116.334297,0,265,39975.2174421296,2009-06-11,05:13:07
39.973364,116.334154,0,261,39975.2175,2009-06-11,05:13:12
39.973349,116.334133,0,264,39975.2175578704,2009-06-11,05:13:17
39.973366,116.334148,0,261,39975.2176157407,2009-06-11,05:13:22
39.97335,116.334186,0,257,39975.2176736111,2009-06-11,05:13:27
39.973352,116.334185,0,256,39975.2177314815,2009-06-11,05:13:32
39.973356,116.334182,0,256,39975.2177893519,2009-06-11,05:13:37
39.973359,116.33418,0,256,39975.2178472222,2009-06-11,05:13:42
39.97336,116.334179,0,255,39975.2179050926,2009-06-11,05:13:47
39.973367,116.334176,0,255,39975.217962963,2009-06-11,05:13:52
39.973375,116.334173,0,255,39975.2180208333,2009-06-11,05:13:57
39.973379,116.334172,0,255,39975.2180787037,2009-06-11,05:14:02
39.973379,116.334172,0,255,39975.2181134259,2009-06-11,05:14:05
39.973382,116.334174,0,254,39975.2181365741,2009-06-11,05:14:07
39.973369,116.334179,0,252,39975.2181944444,2009-06-11,05:14:12
39.973337,116.334198,0,244,39975.2182523148,2009-06-11,05:14:17
39.973328,116.334206,0,237,39975.2183101852,2009-06-11,05:14:22
39.973322,116.334214,0,236,39975.2183680556,2009-06-11,05:14:27
39.973328,116.334211,0,236,39975.2184259259,2009-06-11,05:14:32
39.973335,116.334208,0,236,39975.2184837963,2009-06-11,05:14:37
39.973337,116.334206,0,235,39975.2185416667,2009-06-11,05:14:42
39.973344,116.334203,0,235,39975.218599537,2009-06-11,05:14:47
39.973341,116.334203,0,234,39975.2186574074,2009-06-11,05:14:52
39.973333,116.334204,0,233,39975.2187152778,2009-06-11,05:14:57
39.97333,116.334204,0,233,39975.2187731481,2009-06-11,05:15:02
39.973331,116.334203,0,233,39975.2188310185,2009-06-11,05:15:07
39.973327,116.334204,0,233,39975.2188888889,2009-06-11,05:15:12
39.973324,116.334205,0,233,39975.2189467593,2009-06-11,05:15:17
39.973326,116.334203,0,233,39975.2190046296,2009-06-11,05:15:22
39.973321,116.334203,0,232,39975.2190625,2009-06-11,05:15:27
39.973321,116.334203,0,232,39975.2190972222,2009-06-11,05:15:30
39.973323,116.334203,0,232,39975.2191203704,2009-06-11,05:15:32
39.973335,116.3342,0,232,39975.2191782407,2009-06-11,05:15:37
39.973339,116.334152,0,232,39975.2192361111,2009-06-11,05:15:42
39.973336,116.33415,0,231,39975.2192939815,2009-06-11,05:15:47
39.973336,116.33415,0,231,39975.2193287037,2009-06-11,05:15:50
39.973334,116.334148,0,231,39975.2193518518,2009-06-11,05:15:52
39.973292,116.334211,0,228,39975.2194097222,2009-06-11,05:15:57
39.973263,116.334228,0,226,39975.2194675926,2009-06-11,05:16:02
39.973257,116.334232,0,226,39975.219525463,2009-06-11,05:16:07
39.973258,116.334237,0,226,39975.2195833333,2009-06-11,05:16:12
39.973265,116.334238,0,227,39975.2196412037,2009-06-11,05:16:17
39.973273,116.334237,0,228,39975.2196990741,2009-06-11,05:16:22
39.97327,116.334242,0,229,39975.2197569444,2009-06-11,05:16:27
39.973271,116.334247,0,230,39975.2198148148,2009-06-11,05:16:32
39.973266,116.334252,0,230,39975.2198726852,2009-06-11,05:16:37
39.973266,116.334252,0,230,39975.2199305556,2009-06-11,05:16:42
39.973273,116.334251,0,230,39975.2199884259,2009-06-11,05:16:47
39.973275,116.334252,0,230,39975.2200462963,2009-06-11,05:16:52
39.973275,116.334254,0,230,39975.2201041667,2009-06-11,05:16:57
39.973281,116.334253,0,230,39975.220162037,2009-06-11,05:17:02
39.973281,116.334253,0,230,39975.2201967593,2009-06-11,05:17:05
39.973286,116.334254,0,230,39975.2202199074,2009-06-11,05:17:07
39.973296,116.334252,0,231,39975.2202777778,2009-06-11,05:17:12
39.973302,116.334249,0,232,39975.2203356481,2009-06-11,05:17:17
39.973302,116.334249,0,232,39975.2203703704,2009-06-11,05:17:20
39.973307,116.334248,0,232,39975.2203935185,2009-06-11,05:17:22
39.97333,116.334216,0,229,39975.2204513889,2009-06-11,05:17:27
39.973407,116.334093,0,223,39975.2205092593,2009-06-11,05:17:32
39.973426,116.33404,0,221,39975.2205671296,2009-06-11,05:17:37
39.973441,116.334033,0,218,39975.220625,2009-06-11,05:17:42
39.973446,116.334032,0,217,39975.2206828704,2009-06-11,05:17:47
39.973446,116.334032,0,217,39975.2207175926,2009-06-11,05:17:50
39.973453,116.33403,0,217,39975.2207407407,2009-06-11,05:17:52
39.973462,116.334031,0,218,39975.2207986111,2009-06-11,05:17:57
39.973458,116.334035,0,218,39975.2208564815,2009-06-11,05:18:02
39.973458,116.334035,0,218,39975.2208912037,2009-06-11,05:18:05
39.97346,116.334035,0,218,39975.2209143518,2009-06-11,05:18:07
39.973467,116.334016,0,219,39975.2209722222,2009-06-11,05:18:12
39.973456,116.334001,0,211,39975.2210300926,2009-06-11,05:18:17
39.973454,116.334002,0,211,39975.221087963,2009-06-11,05:18:22
39.973458,116.334001,0,211,39975.2211458333,2009-06-11,05:18:27
39.973462,116.333999,0,211,39975.2212037037,2009-06-11,05:18:32
39.973467,116.333997,0,210,39975.2212615741,2009-06-11,05:18:37
39.973467,116.333997,0,210,39975.2212962963,2009-06-11,05:18:40
39.973462,116.333996,0,210,39975.2213194444,2009-06-11,05:18:42
39.973471,116.333995,0,210,39975.2213773148,2009-06-11,05:18:47
39.973471,116.333995,0,210,39975.221412037,2009-06-11,05:18:50
39.973479,116.333994,0,209,39975.2214351852,2009-06-11,05:18:52
39.973491,116.333994,0,210,39975.2214930556,2009-06-11,05:18:57
39.973491,116.333993,0,210,39975.2215509259,2009-06-11,05:19:02
39.973496,116.333991,0,211,39975.2216087963,2009-06-11,05:19:07
39.973499,116.333988,0,212,39975.2216666667,2009-06-11,05:19:12
39.973496,116.333987,0,212,39975.221724537,2009-06-11,05:19:17
39.973494,116.333985,0,212,39975.2217824074,2009-06-11,05:19:22
39.973494,116.333985,0,212,39975.2218171296,2009-06-11,05:19:25
39.973487,116.333985,0,212,39975.2218402778,2009-06-11,05:19:27
39.973481,116.333957,0,212,39975.2218981481,2009-06-11,05:19:32
39.973489,116.333948,0,212,39975.2219560185,2009-06-11,05:19:37
39.973489,116.333948,0,212,39975.2219907407,2009-06-11,05:19:40
39.973486,116.333949,0,212,39975.2220138889,2009-06-11,05:19:42
39.973486,116.334026,0,212,39975.2220717593,2009-06-11,05:19:47
39.973471,116.334095,0,214,39975.2221296296,2009-06-11,05:19:52
39.973448,116.334098,0,219,39975.2221875,2009-06-11,05:19:57
39.973443,116.334091,0,221,39975.2222453704,2009-06-11,05:20:02
39.973443,116.334091,0,221,39975.2222800926,2009-06-11,05:20:05
39.973443,116.334092,0,222,39975.2223032407,2009-06-11,05:20:07
39.973473,116.334114,0,221,39975.2223611111,2009-06-11,05:20:12
39.973491,116.3341,0,222,39975.2224189815,2009-06-11,05:20:17
39.973494,116.334101,0,223,39975.2224768519,2009-06-11,05:20:22
39.973491,116.334101,0,223,39975.2225347222,2009-06-11,05:20:27
39.973491,116.334101,0,222,39975.2225925926,2009-06-11,05:20:32
39.973493,116.334102,0,222,39975.222650463,2009-06-11,05:20:37
39.973497,116.334102,0,222,39975.2227083333,2009-06-11,05:20:42
39.973497,116.334102,0,222,39975.2227430556,2009-06-11,05:20:45
39.973492,116.334103,0,222,39975.2227662037,2009-06-11,05:20:47
39.973444,116.334149,0,223,39975.2228240741,2009-06-11,05:20:52
39.973419,116.334186,0,222,39975.2228819444,2009-06-11,05:20:57
39.973406,116.334211,0,220,39975.2229398148,2009-06-11,05:21:02
39.973396,116.334213,0,220,39975.2229976852,2009-06-11,05:21:07
39.973395,116.334212,0,220,39975.2230555556,2009-06-11,05:21:12
39.973387,116.334212,0,220,39975.2231134259,2009-06-11,05:21:17
39.973387,116.334212,0,220,39975.2231481481,2009-06-11,05:21:20
39.973391,116.334209,0,220,39975.2231712963,2009-06-11,05:21:22
39.973418,116.334165,0,216,39975.2232291667,2009-06-11,05:21:27
39.973396,116.334129,0,216,39975.223287037,2009-06-11,05:21:32
39.973396,116.334129,0,216,39975.2233217593,2009-06-11,05:21:35
39.9734,116.334127,0,215,39975.2233449074,2009-06-11,05:21:37
39.973417,116.334069,0,213,39975.2234027778,2009-06-11,05:21:42
39.973414,116.334056,0,213,39975.2234606481,2009-06-11,05:21:47
39.973414,116.334056,0,213,39975.2234953704,2009-06-11,05:21:50
39.973409,116.334049,0,214,39975.2235185185,2009-06-11,05:21:52
39.973415,116.334064,0,214,39975.2235763889,2009-06-11,05:21:57
39.973417,116.334061,0,214,39975.2236342593,2009-06-11,05:22:02
39.973413,116.33406,0,213,39975.2236921296,2009-06-11,05:22:07
39.973413,116.334058,0,213,39975.22375,2009-06-11,05:22:12
39.973375,116.333775,0,239,39975.2423842593,2009-06-11,05:49:02
39.973372,116.3337,0,242,39975.2424421296,2009-06-11,05:49:07
39.973376,116.333682,0,242,39975.2425,2009-06-11,05:49:12
39.973379,116.333678,0,242,39975.2425578704,2009-06-11,05:49:17
39.973379,116.333678,0,242,39975.2425925926,2009-06-11,05:49:20
39.973386,116.333677,0,241,39975.2426157407,2009-06-11,05:49:22
39.973396,116.333674,0,241,39975.2426736111,2009-06-11,05:49:27
39.973396,116.333674,0,241,39975.2427083333,2009-06-11,05:49:30
39.973404,116.333674,0,240,39975.2427314815,2009-06-11,05:49:32
39.973415,116.333673,0,239,39975.2427893518,2009-06-11,05:49:37
39.973415,116.333673,0,239,39975.2428240741,2009-06-11,05:49:40
39.973423,116.333674,0,238,39975.2428472222,2009-06-11,05:49:42
39.973432,116.333675,0,236,39975.2429050926,2009-06-11,05:49:47
39.973442,116.333678,0,232,39975.242962963,2009-06-11,05:49:52
39.97344,116.333738,0,239,39975.2430208333,2009-06-11,05:49:57
39.973438,116.333754,0,238,39975.2430787037,2009-06-11,05:50:02
39.973438,116.333757,0,237,39975.2431365741,2009-06-11,05:50:07
39.973439,116.333759,0,237,39975.2431944444,2009-06-11,05:50:12
39.973443,116.33376,0,237,39975.2432523148,2009-06-11,05:50:17
39.973443,116.33376,0,237,39975.243287037,2009-06-11,05:50:20
39.973449,116.333759,0,237,39975.2433101852,2009-06-11,05:50:22
39.973458,116.333759,0,237,39975.2433680556,2009-06-11,05:50:27
39.973467,116.333759,0,237,39975.2434259259,2009-06-11,05:50:32
39.973467,116.333759,0,237,39975.2434606481,2009-06-11,05:50:35
39.973474,116.333759,0,236,39975.2434837963,2009-06-11,05:50:37
39.973483,116.33376,0,236,39975.2435416667,2009-06-11,05:50:42
39.973486,116.33376,0,235,39975.243599537,2009-06-11,05:50:47
39.973491,116.33376,0,235,39975.2436574074,2009-06-11,05:50:52
39.973498,116.333762,0,235,39975.2437152778,2009-06-11,05:50:57
39.973501,116.333764,0,235,39975.2437731481,2009-06-11,05:51:02
39.973497,116.333765,0,236,39975.2438310185,2009-06-11,05:51:07
39.973489,116.333769,0,235,39975.2438888889,2009-06-11,05:51:12
39.973491,116.333772,0,235,39975.2439467593,2009-06-11,05:51:17
39.973488,116.333776,0,235,39975.2440046296,2009-06-11,05:51:22
39.973485,116.333779,0,235,39975.2440625,2009-06-11,05:51:27
39.973483,116.333783,0,236,39975.2441203704,2009-06-11,05:51:32
39.973483,116.333785,0,236,39975.2441782407,2009-06-11,05:51:37
39.973483,116.333786,0,236,39975.2442361111,2009-06-11,05:51:42
39.973485,116.333785,0,236,39975.2442939815,2009-06-11,05:51:47
39.973491,116.333786,0,235,39975.2443518518,2009-06-11,05:51:52
39.973494,116.333789,0,235,39975.2444097222,2009-06-11,05:51:57
39.973499,116.333793,0,235,39975.2444675926,2009-06-11,05:52:02
39.973499,116.333793,0,235,39975.2445023148,2009-06-11,05:52:05
39.9735,116.333796,0,235,39975.244525463,2009-06-11,05:52:07
39.973503,116.333805,0,235,39975.2445833333,2009-06-11,05:52:12
39.9735,116.333814,0,235,39975.2446412037,2009-06-11,05:52:17
39.973494,116.333816,0,236,39975.2446990741,2009-06-11,05:52:22
39.973492,116.333815,0,236,39975.2447569444,2009-06-11,05:52:27
39.973492,116.333813,0,236,39975.2448148148,2009-06-11,05:52:32
39.973489,116.333811,0,236,39975.2448726852,2009-06-11,05:52:37
39.973491,116.33381,0,236,39975.2449305556,2009-06-11,05:52:42
39.973487,116.333809,0,236,39975.2449884259,2009-06-11,05:52:47
39.973485,116.33381,0,236,39975.2450462963,2009-06-11,05:52:52
39.973484,116.33381,0,236,39975.2451041667,2009-06-11,05:52:57
39.973483,116.333812,0,236,39975.245162037,2009-06-11,05:53:02
39.973483,116.333812,0,236,39975.2451967593,2009-06-11,05:53:05
39.973475,116.333815,0,236,39975.2452199074,2009-06-11,05:53:07
39.973466,116.333818,0,236,39975.2452777778,2009-06-11,05:53:12
39.973461,116.333819,0,237,39975.2453356481,2009-06-11,05:53:17
39.973465,116.333819,0,237,39975.2453935185,2009-06-11,05:53:22
39.973462,116.33382,0,237,39975.2454513889,2009-06-11,05:53:27
39.973455,116.333822,0,237,39975.2455092593,2009-06-11,05:53:32
39.973449,116.333825,0,237,39975.2455671296,2009-06-11,05:53:37
39.973444,116.333829,0,237,39975.245625,2009-06-11,05:53:42
39.973444,116.333829,0,237,39975.2456597222,2009-06-11,05:53:45
39.973437,116.333833,0,237,39975.2456828704,2009-06-11,05:53:47
39.973428,116.333837,0,238,39975.2457407407,2009-06-11,05:53:52
39.973424,116.33384,0,238,39975.2457986111,2009-06-11,05:53:57
39.973423,116.333841,0,238,39975.2458564815,2009-06-11,05:54:02
39.973421,116.333842,0,238,39975.2459143519,2009-06-11,05:54:07
39.973423,116.333844,0,238,39975.2459722222,2009-06-11,05:54:12
39.973427,116.333845,0,238,39975.2460300926,2009-06-11,05:54:17
39.973434,116.333845,0,238,39975.246087963,2009-06-11,05:54:22
39.973434,116.333845,0,238,39975.2461226852,2009-06-11,05:54:25
39.973433,116.333846,0,238,39975.2461458333,2009-06-11,05:54:27
39.973424,116.333849,0,238,39975.2462037037,2009-06-11,05:54:32
39.973422,116.333851,0,238,39975.2462615741,2009-06-11,05:54:37
39.973422,116.333854,0,238,39975.2463194444,2009-06-11,05:54:42
39.973425,116.333856,0,238,39975.2463773148,2009-06-11,05:54:47
39.973425,116.333858,0,238,39975.2464351852,2009-06-11,05:54:52
39.973419,116.333861,0,238,39975.2464930556,2009-06-11,05:54:57
39.973417,116.333863,0,239,39975.2465509259,2009-06-11,05:55:02
39.973419,116.333863,0,239,39975.2466087963,2009-06-11,05:55:07
39.973419,116.333863,0,239,39975.2466435185,2009-06-11,05:55:10
39.973414,116.333862,0,239,39975.2466666667,2009-06-11,05:55:12
39.973405,116.33386,0,239,39975.246724537,2009-06-11,05:55:17
39.973403,116.333858,0,239,39975.2467824074,2009-06-11,05:55:22
39.973401,116.333858,0,239,39975.2468402778,2009-06-11,05:55:27
39.973401,116.333858,0,239,39975.246875,2009-06-11,05:55:30
39.973394,116.333858,0,238,39975.2468981481,2009-06-11,05:55:32
39.973384,116.333857,0,238,39975.2469560185,2009-06-11,05:55:37
39.973377,116.333856,0,238,39975.2470138889,2009-06-11,05:55:42
39.973371,116.333856,0,238,39975.2470717593,2009-06-11,05:55:47
39.973367,116.333857,0,238,39975.2471296296,2009-06-11,05:55:52
39.973363,116.33386,0,238,39975.2471875,2009-06-11,05:55:57
39.973363,116.33386,0,238,39975.2472222222,2009-06-11,05:56:00
39.97336,116.333865,0,238,39975.2472453704,2009-06-11,05:56:02
39.973388,116.333894,0,240,39975.2473032407,2009-06-11,05:56:07
39.973386,116.333895,0,240,39975.2473611111,2009-06-11,05:56:12
39.973386,116.333895,0,240,39975.2473958333,2009-06-11,05:56:15
39.973392,116.333895,0,240,39975.2474189815,2009-06-11,05:56:17
39.97338,116.333904,0,241,39975.2474768519,2009-06-11,05:56:22
39.973357,116.333856,0,242,39975.2475347222,2009-06-11,05:56:27
39.973354,116.333855,0,242,39975.2475925926,2009-06-11,05:56:32
39.973351,116.333851,0,242,39975.247650463,2009-06-11,05:56:37
39.97335,116.333847,0,242,39975.2477083333,2009-06-11,05:56:42
39.97335,116.333847,0,242,39975.2477662037,2009-06-11,05:56:47
39.973347,116.333851,0,242,39975.2478240741,2009-06-11,05:56:52
39.973349,116.333853,0,242,39975.2478819444,2009-06-11,05:56:57
39.973355,116.333858,0,242,39975.2479398148,2009-06-11,05:57:02
39.97336,116.333862,0,242,39975.2479976852,2009-06-11,05:57:07
39.973356,116.333867,0,242,39975.2480555556,2009-06-11,05:57:12
39.973355,116.333874,0,242,39975.2481134259,2009-06-11,05:57:17
39.973356,116.333879,0,243,39975.2481712963,2009-06-11,05:57:22
39.973354,116.333883,0,243,39975.2482291667,2009-06-11,05:57:27
39.973354,116.333883,0,243,39975.2482638889,2009-06-11,05:57:30
39.973346,116.333889,0,243,39975.248287037,2009-06-11,05:57:32
39.973329,116.333893,0,243,39975.2483449074,2009-06-11,05:57:37
39.973329,116.333893,0,243,39975.2483796296,2009-06-11,05:57:40
39.973322,116.333897,0,243,39975.2484027778,2009-06-11,05:57:42
39.973347,116.333967,0,243,39975.2484606481,2009-06-11,05:57:47
39.973347,116.333967,0,243,39975.2484953704,2009-06-11,05:57:50
39.973351,116.333971,0,243,39975.2485185185,2009-06-11,05:57:52
39.973376,116.334031,0,243,39975.2485763889,2009-06-11,05:57:57
39.973376,116.334031,0,243,39975.2486111111,2009-06-11,05:58:00
39.973378,116.334035,0,244,39975.2486342593,2009-06-11,05:58:02
39.97338,116.334075,0,244,39975.2486921296,2009-06-11,05:58:07
39.973381,116.334078,0,244,39975.24875,2009-06-11,05:58:12
39.973381,116.334079,0,244,39975.2488078704,2009-06-11,05:58:17
39.973381,116.33408,0,244,39975.2488657407,2009-06-11,05:58:22
39.973381,116.33408,0,244,39975.248900463,2009-06-11,05:58:25
39.973382,116.334083,0,244,39975.2489236111,2009-06-11,05:58:27
39.973388,116.334112,0,244,39975.2489814815,2009-06-11,05:58:32
39.973389,116.334115,0,244,39975.2490393519,2009-06-11,05:58:37
39.973387,116.334119,0,244,39975.2490972222,2009-06-11,05:58:42
39.973385,116.33412,0,244,39975.2491550926,2009-06-11,05:58:47
39.973383,116.334121,0,244,39975.249212963,2009-06-11,05:58:52
39.973384,116.33412,0,244,39975.2492708333,2009-06-11,05:58:57
39.973386,116.334119,0,244,39975.2493287037,2009-06-11,05:59:02
39.973387,116.334118,0,244,39975.2493865741,2009-06-11,05:59:07
39.973384,116.334118,0,244,39975.2494444444,2009-06-11,05:59:12
39.973384,116.334116,0,244,39975.2495023148,2009-06-11,05:59:17
39.973381,116.334116,0,244,39975.2495601852,2009-06-11,05:59:22
39.973383,116.334115,0,244,39975.2496180556,2009-06-11,05:59:27
39.973388,116.334116,0,244,39975.2496759259,2009-06-11,05:59:32
39.973394,116.334116,0,243,39975.2497337963,2009-06-11,05:59:37
39.973396,116.334118,0,243,39975.2497916667,2009-06-11,05:59:42
39.973399,116.334119,0,242,39975.249849537,2009-06-11,05:59:47
39.973401,116.334122,0,242,39975.2499074074,2009-06-11,05:59:52
39.973403,116.334124,0,242,39975.2499652778,2009-06-11,05:59:57
39.973404,116.334126,0,242,39975.2500231481,2009-06-11,06:00:02
39.973405,116.334129,0,242,39975.2500810185,2009-06-11,06:00:07
39.973406,116.334134,0,242,39975.2501388889,2009-06-11,06:00:12
39.973406,116.334141,0,242,39975.2501967593,2009-06-11,06:00:17
39.973408,116.334146,0,242,39975.2502546296,2009-06-11,06:00:22
39.973409,116.334147,0,242,39975.2503125,2009-06-11,06:00:27
39.97341,116.334149,0,242,39975.2503703704,2009-06-11,06:00:32
39.97341,116.334149,0,242,39975.2504282407,2009-06-11,06:00:37
39.973409,116.33415,0,242,39975.2504861111,2009-06-11,06:00:42
39.973409,116.334153,0,242,39975.2505439815,2009-06-11,06:00:47
39.973408,116.334158,0,242,39975.2506018518,2009-06-11,06:00:52
39.973404,116.334163,0,242,39975.2506597222,2009-06-11,06:00:57
39.9734,116.334166,0,242,39975.2507175926,2009-06-11,06:01:02
39.973402,116.334168,0,242,39975.250775463,2009-06-11,06:01:07
39.973398,116.334171,0,242,39975.2508333333,2009-06-11,06:01:12
39.973396,116.334172,0,242,39975.2508912037,2009-06-11,06:01:17
39.973397,116.334174,0,242,39975.2509490741,2009-06-11,06:01:22
39.973399,116.334177,0,242,39975.2510069444,2009-06-11,06:01:27
39.973397,116.33418,0,242,39975.2510648148,2009-06-11,06:01:32
39.973395,116.334181,0,242,39975.2511226852,2009-06-11,06:01:37
39.973394,116.334182,0,242,39975.2511805556,2009-06-11,06:01:42
39.973396,116.334183,0,242,39975.2512384259,2009-06-11,06:01:47
39.973396,116.334186,0,242,39975.2512962963,2009-06-11,06:01:52
39.973392,116.334189,0,242,39975.2513541667,2009-06-11,06:01:57
39.973389,116.334189,0,242,39975.251412037,2009-06-11,06:02:02
39.973386,116.334191,0,242,39975.2514699074,2009-06-11,06:02:07
39.973386,116.334193,0,242,39975.2515277778,2009-06-11,06:02:12
39.973392,116.334193,0,242,39975.2515856481,2009-06-11,06:02:17
39.973395,116.334193,0,242,39975.2516435185,2009-06-11,06:02:22
39.973397,116.334193,0,242,39975.2517013889,2009-06-11,06:02:27
39.973399,116.334194,0,242,39975.2517592593,2009-06-11,06:02:32
39.973401,116.334194,0,242,39975.2518171296,2009-06-11,06:02:37
39.973404,116.334194,0,242,39975.251875,2009-06-11,06:02:42
39.973407,116.334192,0,242,39975.2519328704,2009-06-11,06:02:47
39.973409,116.334192,0,242,39975.2519907407,2009-06-11,06:02:52
39.973413,116.334192,0,242,39975.2520486111,2009-06-11,06:02:57
39.973417,116.334191,0,242,39975.2521064815,2009-06-11,06:03:02
39.973419,116.33419,0,241,39975.2521643518,2009-06-11,06:03:07
39.973421,116.334189,0,241,39975.2522222222,2009-06-11,06:03:12
39.973426,116.334186,0,241,39975.2522800926,2009-06-11,06:03:17
39.973429,116.334184,0,241,39975.252337963,2009-06-11,06:03:22
39.973431,116.334182,0,241,39975.2523958333,2009-06-11,06:03:27
39.973432,116.334182,0,241,39975.2524537037,2009-06-11,06:03:32
39.973433,116.334183,0,241,39975.2525115741,2009-06-11,06:03:37
39.973433,116.334184,0,241,39975.2525694444,2009-06-11,06:03:42
39.973435,116.334182,0,241,39975.2526273148,2009-06-11,06:03:47
39.973439,116.334179,0,241,39975.2526851852,2009-06-11,06:03:52
39.973441,116.334176,0,241,39975.2527430556,2009-06-11,06:03:57
39.973443,116.334174,0,241,39975.2528009259,2009-06-11,06:04:02
39.973445,116.334174,0,241,39975.2528587963,2009-06-11,06:04:07
39.973444,116.334172,0,241,39975.2529166667,2009-06-11,06:04:12
39.973444,116.334171,0,241,39975.252974537,2009-06-11,06:04:17
39.973446,116.33417,0,241,39975.2530324074,2009-06-11,06:04:22
39.973445,116.334169,0,241,39975.2530902778,2009-06-11,06:04:27
39.973445,116.33417,0,241,39975.2531481481,2009-06-11,06:04:32
39.973445,116.334173,0,241,39975.2532060185,2009-06-11,06:04:37
39.973443,116.334175,0,242,39975.2532638889,2009-06-11,06:04:42
39.973448,116.334175,0,242,39975.2533217593,2009-06-11,06:04:47
39.973452,116.334176,0,242,39975.2533796296,2009-06-11,06:04:52
39.973455,116.334177,0,242,39975.2534375,2009-06-11,06:04:57
39.973456,116.334178,0,243,39975.2534953704,2009-06-11,06:05:02
39.973456,116.334177,0,243,39975.2535532407,2009-06-11,06:05:07
39.973461,116.334175,0,242,39975.2536111111,2009-06-11,06:05:12
39.97346,116.334176,0,242,39975.2536689815,2009-06-11,06:05:17
39.973465,116.334175,0,242,39975.2537268519,2009-06-11,06:05:22
39.973466,116.334174,0,242,39975.2537847222,2009-06-11,06:05:27
39.973466,116.334173,0,242,39975.2538425926,2009-06-11,06:05:32
39.973462,116.334173,0,243,39975.253900463,2009-06-11,06:05:37
39.973458,116.334174,0,243,39975.2539583333,2009-06-11,06:05:42
39.973456,116.334174,0,243,39975.2540162037,2009-06-11,06:05:47
39.973457,116.334175,0,243,39975.2540740741,2009-06-11,06:05:52
39.973454,116.334179,0,243,39975.2541319444,2009-06-11,06:05:57
39.973453,116.334181,0,243,39975.2541898148,2009-06-11,06:06:02
39.97345,116.334184,0,243,39975.2542476852,2009-06-11,06:06:07
39.973451,116.334182,0,243,39975.2543055556,2009-06-11,06:06:12
39.973451,116.334183,0,243,39975.2543634259,2009-06-11,06:06:17
39.973451,116.334181,0,243,39975.2544212963,2009-06-11,06:06:22
39.973452,116.33418,0,243,39975.2544791667,2009-06-11,06:06:27
39.973456,116.33418,0,243,39975.254537037,2009-06-11,06:06:32
39.973462,116.334178,0,243,39975.2545949074,2009-06-11,06:06:37
39.973468,116.334175,0,242,39975.2546527778,2009-06-11,06:06:42
39.973471,116.334173,0,242,39975.2547106481,2009-06-11,06:06:47
39.973472,116.33417,0,242,39975.2547685185,2009-06-11,06:06:52
39.973471,116.33417,0,242,39975.2548263889,2009-06-11,06:06:57
39.973471,116.33417,0,242,39975.2548842593,2009-06-11,06:07:02
39.973465,116.334174,0,242,39975.2549421296,2009-06-11,06:07:07
39.973471,116.334175,0,242,39975.255,2009-06-11,06:07:12
39.973473,116.334176,0,242,39975.2550578704,2009-06-11,06:07:17
39.973466,116.334182,0,242,39975.2551157407,2009-06-11,06:07:22
39.973467,116.334184,0,242,39975.2551736111,2009-06-11,06:07:27
39.973459,116.334188,0,242,39975.2552314815,2009-06-11,06:07:32
39.973457,116.33419,0,242,39975.2552893519,2009-06-11,06:07:37
39.973462,116.334191,0,242,39975.2553472222,2009-06-11,06:07:42
39.973469,116.334191,0,242,39975.2554050926,2009-06-11,06:07:47
39.973465,116.334192,0,242,39975.255462963,2009-06-11,06:07:52
39.973467,116.334192,0,242,39975.2555208333,2009-06-11,06:07:57
39.973468,116.334194,0,242,39975.2555787037,2009-06-11,06:08:02
39.97347,116.334193,0,242,39975.2556365741,2009-06-11,06:08:07
39.973464,116.334196,0,242,39975.2556944444,2009-06-11,06:08:12
39.973461,116.334199,0,242,39975.2557523148,2009-06-11,06:08:17
39.973453,116.334204,0,242,39975.2558101852,2009-06-11,06:08:22
39.973453,116.334204,0,242,39975.2558449074,2009-06-11,06:08:25
39.973451,116.334207,0,242,39975.2558680556,2009-06-11,06:08:27
39.973509,116.334298,0,243,39975.2559259259,2009-06-11,06:08:32
39.973517,116.334298,0,243,39975.2559837963,2009-06-11,06:08:37
39.97352,116.3343,0,243,39975.2560416667,2009-06-11,06:08:42
39.973522,116.334303,0,242,39975.256099537,2009-06-11,06:08:47
39.973518,116.334306,0,242,39975.2561574074,2009-06-11,06:08:52
39.973511,116.334309,0,243,39975.2562152778,2009-06-11,06:08:57
39.973506,116.334312,0,243,39975.2562731481,2009-06-11,06:09:02
39.973505,116.334313,0,243,39975.2563310185,2009-06-11,06:09:07
39.973505,116.334312,0,243,39975.2563888889,2009-06-11,06:09:12
39.973504,116.334311,0,243,39975.2564467593,2009-06-11,06:09:17
39.973498,116.334313,0,243,39975.2565046296,2009-06-11,06:09:22
39.973494,116.334313,0,243,39975.2565625,2009-06-11,06:09:27
39.973492,116.334313,0,243,39975.2566203704,2009-06-11,06:09:32
39.973493,116.334314,0,243,39975.2566782407,2009-06-11,06:09:37
39.973493,116.334314,0,243,39975.2567361111,2009-06-11,06:09:42
39.973488,116.334311,0,243,39975.2567939815,2009-06-11,06:09:47
39.973484,116.334312,0,243,39975.2568518519,2009-06-11,06:09:52
39.973479,116.334313,0,244,39975.2569097222,2009-06-11,06:09:57
39.973477,116.334313,0,244,39975.2569675926,2009-06-11,06:10:02
39.973476,116.334313,0,243,39975.257025463,2009-06-11,06:10:07
39.973478,116.334315,0,243,39975.2570833333,2009-06-11,06:10:12
39.973479,116.334315,0,243,39975.2571412037,2009-06-11,06:10:17
39.97348,116.334315,0,243,39975.2571990741,2009-06-11,06:10:22
39.973476,116.334314,0,244,39975.2572569444,2009-06-11,06:10:27
39.97347,116.334315,0,244,39975.2573148148,2009-06-11,06:10:32
39.973472,116.334314,0,244,39975.2573726852,2009-06-11,06:10:37
39.973476,116.334311,0,244,39975.2574305556,2009-06-11,06:10:42
39.973477,116.334309,0,244,39975.2574884259,2009-06-11,06:10:47
39.973482,116.334306,0,244,39975.2575462963,2009-06-11,06:10:52
39.973483,116.334305,0,244,39975.2576041667,2009-06-11,06:10:57
39.973482,116.334307,0,244,39975.257662037,2009-06-11,06:11:02
39.97348,116.334309,0,244,39975.2577199074,2009-06-11,06:11:07
39.97348,116.334311,0,244,39975.2577777778,2009-06-11,06:11:12
39.973485,116.334312,0,244,39975.2578356481,2009-06-11,06:11:17
39.973492,116.334314,0,244,39975.2578935185,2009-06-11,06:11:22
39.973499,116.334316,0,244,39975.2579513889,2009-06-11,06:11:27
39.973501,116.334317,0,245,39975.2580092593,2009-06-11,06:11:32
39.973501,116.334317,0,245,39975.2580439815,2009-06-11,06:11:35
39.973495,116.334315,0,245,39975.2580671296,2009-06-11,06:11:37
39.973486,116.334314,0,245,39975.258125,2009-06-11,06:11:42
39.973475,116.334315,0,245,39975.2581828704,2009-06-11,06:11:47
39.973465,116.334315,0,245,39975.2582407407,2009-06-11,06:11:52
39.973461,116.334314,0,246,39975.2582986111,2009-06-11,06:11:57
39.973458,116.334315,0,246,39975.2583564815,2009-06-11,06:12:02
39.973459,116.334315,0,246,39975.2584143518,2009-06-11,06:12:07
39.97346,116.334314,0,246,39975.2584722222,2009-06-11,06:12:12
39.973461,116.334313,0,246,39975.2585300926,2009-06-11,06:12:17
39.973458,116.334311,0,246,39975.258587963,2009-06-11,06:12:22
39.973455,116.334311,0,246,39975.2586458333,2009-06-11,06:12:27
39.973456,116.334313,0,247,39975.2587037037,2009-06-11,06:12:32
39.973461,116.334312,0,247,39975.2587615741,2009-06-11,06:12:37
39.973466,116.334311,0,246,39975.2588194444,2009-06-11,06:12:42
39.97347,116.334309,0,246,39975.2588773148,2009-06-11,06:12:47
39.973466,116.334311,0,246,39975.2589351852,2009-06-11,06:12:52
39.973466,116.334311,0,246,39975.2589699074,2009-06-11,06:12:55
39.973463,116.334314,0,246,39975.2589930556,2009-06-11,06:12:57
39.973462,116.334336,0,248,39975.2590509259,2009-06-11,06:13:02
39.973476,116.334425,0,249,39975.2591087963,2009-06-11,06:13:07
39.97348,116.33442,0,249,39975.2591666667,2009-06-11,06:13:12
39.973476,116.334418,0,249,39975.259224537,2009-06-11,06:13:17
39.973477,116.334419,0,249,39975.2592824074,2009-06-11,06:13:22
39.973479,116.334416,0,249,39975.2593402778,2009-06-11,06:13:27
39.973479,116.334416,0,249,39975.259375,2009-06-11,06:13:30
39.973481,116.33441,0,249,39975.2593981481,2009-06-11,06:13:32
39.973425,116.3342,0,250,39975.2594560185,2009-06-11,06:13:37
39.973418,116.334077,0,252,39975.2595138889,2009-06-11,06:13:42
39.973424,116.334142,0,251,39975.2595717593,2009-06-11,06:13:47
39.973419,116.334145,0,251,39975.2596296296,2009-06-11,06:13:52
39.973417,116.334148,0,251,39975.2596875,2009-06-11,06:13:57
39.973413,116.33415,0,251,39975.2597453704,2009-06-11,06:14:02
39.973413,116.33415,0,251,39975.2597800926,2009-06-11,06:14:05
39.973419,116.334153,0,251,39975.2598032407,2009-06-11,06:14:07
39.973425,116.334243,0,251,39975.2598611111,2009-06-11,06:14:12
39.97343,116.334242,0,251,39975.2599189815,2009-06-11,06:14:17
39.973437,116.33424,0,251,39975.2599768518,2009-06-11,06:14:22
39.973441,116.33424,0,251,39975.2600347222,2009-06-11,06:14:27
39.973441,116.33424,0,251,39975.2600694444,2009-06-11,06:14:30
39.973444,116.334242,0,251,39975.2600925926,2009-06-11,06:14:32
39.973529,116.334409,0,253,39975.260150463,2009-06-11,06:14:37
39.973546,116.334446,0,255,39975.2602083333,2009-06-11,06:14:42
39.973537,116.334449,0,255,39975.2602662037,2009-06-11,06:14:47
39.97353,116.334449,0,255,39975.2603240741,2009-06-11,06:14:52
39.97353,116.334449,0,255,39975.2603587963,2009-06-11,06:14:55
39.973538,116.334446,0,255,39975.2603819444,2009-06-11,06:14:57
39.973542,116.334419,0,255,39975.2604398148,2009-06-11,06:15:02
39.973556,116.334415,0,254,39975.2604976852,2009-06-11,06:15:07
39.973586,116.334425,0,250,39975.2605555556,2009-06-11,06:15:12
39.973598,116.334474,0,248,39975.2606134259,2009-06-11,06:15:17
39.973598,116.334474,0,248,39975.2606481481,2009-06-11,06:15:20
39.973603,116.334476,0,247,39975.2606712963,2009-06-11,06:15:22
39.973591,116.334518,0,247,39975.2607291667,2009-06-11,06:15:27
39.973587,116.334574,0,245,39975.260787037,2009-06-11,06:15:32
39.97359,116.334621,0,244,39975.2608449074,2009-06-11,06:15:37
39.973585,116.334663,0,246,39975.2609027778,2009-06-11,06:15:42
39.973581,116.334682,0,246,39975.2609606481,2009-06-11,06:15:47
39.973581,116.334685,0,246,39975.2610185185,2009-06-11,06:15:52
39.973578,116.334688,0,246,39975.2610763889,2009-06-11,06:15:57
39.973572,116.334691,0,246,39975.2611342593,2009-06-11,06:16:02
39.973572,116.334691,0,246,39975.2611689815,2009-06-11,06:16:05
39.973577,116.334692,0,246,39975.2611921296,2009-06-11,06:16:07
39.973586,116.334691,0,246,39975.26125,2009-06-11,06:16:12
39.973593,116.33469,0,246,39975.2613078704,2009-06-11,06:16:17
39.9736,116.334689,0,247,39975.2613657407,2009-06-11,06:16:22
39.973603,116.334685,0,247,39975.2614236111,2009-06-11,06:16:27
39.973596,116.334681,0,247,39975.2614814815,2009-06-11,06:16:32
39.973596,116.334677,0,247,39975.2615393519,2009-06-11,06:16:37
39.973603,116.334673,0,247,39975.2615972222,2009-06-11,06:16:42
39.973603,116.334673,0,247,39975.2616319444,2009-06-11,06:16:45
39.973606,116.334671,0,247,39975.2616550926,2009-06-11,06:16:47
39.973631,116.334671,0,244,39975.261712963,2009-06-11,06:16:52
39.973652,116.334623,0,238,39975.2617708333,2009-06-11,06:16:57
39.973643,116.334565,0,240,39975.2618287037,2009-06-11,06:17:02
39.973646,116.334564,0,240,39975.2618865741,2009-06-11,06:17:07
39.973652,116.33456,0,240,39975.2619444444,2009-06-11,06:17:12
39.973649,116.334559,0,240,39975.2620023148,2009-06-11,06:17:17
39.97365,116.334557,0,240,39975.2620601852,2009-06-11,06:17:22
39.97365,116.334557,0,240,39975.2620949074,2009-06-11,06:17:25
39.973653,116.334557,0,240,39975.2621180556,2009-06-11,06:17:27
39.973589,116.33458,0,241,39975.2621759259,2009-06-11,06:17:32
39.973588,116.334478,0,238,39975.2622337963,2009-06-11,06:17:37
39.973617,116.334436,0,238,39975.2622916667,2009-06-11,06:17:42
39.973606,116.334392,0,237,39975.2624074074,2009-06-11,06:17:52
39.973535,116.334403,0,237,39975.2624652778,2009-06-11,06:17:57
39.973586,116.334275,0,235,39975.2625231481,2009-06-11,06:18:02
39.973693,116.334065,0,234,39975.2625810185,2009-06-11,06:18:07
39.973825,116.333682,0,232,39975.2626388889,2009-06-11,06:18:12
39.97389,116.332934,0,230,39975.2626967593,2009-06-11,06:18:17
39.973887,116.332596,0,226,39975.2627546296,2009-06-11,06:18:22
39.973869,116.33244,0,223,39975.2628125,2009-06-11,06:18:27
39.973876,116.332354,0,220,39975.2628703704,2009-06-11,06:18:32
39.973924,116.332288,0,220,39975.2629282407,2009-06-11,06:18:37
39.974001,116.332175,0,218,39975.2629861111,2009-06-11,06:18:42
39.974029,116.332141,0,216,39975.2630439815,2009-06-11,06:18:47
39.973958,116.332218,0,214,39975.2631018519,2009-06-11,06:18:52
39.973908,116.332257,0,212,39975.2631597222,2009-06-11,06:18:57
39.973892,116.33237,0,206,39975.2632175926,2009-06-11,06:19:02
39.973755,116.332907,0,198,39975.263275463,2009-06-11,06:19:07
39.973756,116.332846,0,194,39975.2633333333,2009-06-11,06:19:12
39.973664,116.333123,0,190,39975.2633912037,2009-06-11,06:19:17
39.973578,116.333431,0,188,39975.2634490741,2009-06-11,06:19:22
39.973542,116.333591,0,187,39975.2635069444,2009-06-11,06:19:27
39.973486,116.333731,0,185,39975.2635648148,2009-06-11,06:19:32
39.973456,116.333712,0,182,39975.2636226852,2009-06-11,06:19:37
39.973456,116.333712,0,182,39975.2636574074,2009-06-11,06:19:40
39.973459,116.333714,0,175,39975.2636805556,2009-06-11,06:19:42
39.973479,116.33376,0,175,39975.2637384259,2009-06-11,06:19:47
39.973537,116.334049,0,176,39975.2679050926,2009-06-11,06:25:47
39.973535,116.334125,0,175,39975.267962963,2009-06-11,06:25:52
39.973546,116.334118,0,174,39975.2680208333,2009-06-11,06:25:57
39.973554,116.334112,0,174,39975.2680787037,2009-06-11,06:26:02
39.973554,116.334112,0,174,39975.2681134259,2009-06-11,06:26:05
39.973551,116.33411,0,174,39975.2681365741,2009-06-11,06:26:07
39.973541,116.33411,0,174,39975.2681944444,2009-06-11,06:26:12
39.973531,116.334105,0,174,39975.2682523148,2009-06-11,06:26:17
39.973519,116.333969,0,174,39975.2683101852,2009-06-11,06:26:22
39.973513,116.333969,0,174,39975.2683680556,2009-06-11,06:26:27
39.973505,116.33397,0,174,39975.2684259259,2009-06-11,06:26:32
39.973503,116.333967,0,174,39975.2684837963,2009-06-11,06:26:37
39.973505,116.333965,0,174,39975.2685416667,2009-06-11,06:26:42
39.973501,116.333965,0,174,39975.268599537,2009-06-11,06:26:47
39.973507,116.333959,0,174,39975.2686574074,2009-06-11,06:26:52
39.973511,116.333956,0,174,39975.2687152778,2009-06-11,06:26:57
39.973506,116.333958,0,174,39975.2687731481,2009-06-11,06:27:02
39.973502,116.33396,0,174,39975.2688310185,2009-06-11,06:27:07
39.973502,116.33396,0,174,39975.2688657407,2009-06-11,06:27:10
39.973509,116.333959,0,174,39975.2688888889,2009-06-11,06:27:12
39.97351,116.334086,0,169,39975.2689467593,2009-06-11,06:27:17
39.97351,116.334086,0,169,39975.2689814815,2009-06-11,06:27:20
39.973507,116.334087,0,169,39975.2690046296,2009-06-11,06:27:22
39.97352,116.33407,0,169,39975.2690625,2009-06-11,06:27:27
39.973537,116.334009,0,169,39975.2691203704,2009-06-11,06:27:32
39.97354,116.333938,0,169,39975.2691782407,2009-06-11,06:27:37
39.973549,116.3339,0,169,39975.2692361111,2009-06-11,06:27:42
39.973549,116.3339,0,169,39975.2692708333,2009-06-11,06:27:45
39.973557,116.333892,0,169,39975.2692939815,2009-06-11,06:27:47
39.973537,116.333802,0,169,39975.2693518519,2009-06-11,06:27:52
39.973503,116.333758,0,169,39975.2694097222,2009-06-11,06:27:57
39.973504,116.333755,0,169,39975.2694675926,2009-06-11,06:28:02
39.973504,116.333756,0,169,39975.269525463,2009-06-11,06:28:07
39.973505,116.333756,0,168,39975.2695833333,2009-06-11,06:28:12
39.973508,116.333753,0,168,39975.2696412037,2009-06-11,06:28:17
39.973507,116.333752,0,168,39975.2696990741,2009-06-11,06:28:22
39.9735,116.333754,0,168,39975.2697569444,2009-06-11,06:28:27
39.973496,116.333755,0,168,39975.2698148148,2009-06-11,06:28:32
39.973496,116.333755,0,168,39975.269849537,2009-06-11,06:28:35
39.973488,116.333757,0,168,39975.2698726852,2009-06-11,06:28:37
39.973453,116.333875,0,168,39975.2699305556,2009-06-11,06:28:42
39.973448,116.333915,0,168,39975.2699884259,2009-06-11,06:28:47
39.973457,116.333913,0,168,39975.2700462963,2009-06-11,06:28:52
39.973463,116.333908,0,168,39975.2701041667,2009-06-11,06:28:57
39.973465,116.333907,0,168,39975.270162037,2009-06-11,06:29:02
39.973468,116.333907,0,168,39975.2702199074,2009-06-11,06:29:07
39.973468,116.333907,0,168,39975.2702546296,2009-06-11,06:29:10
39.973471,116.333908,0,169,39975.2702777778,2009-06-11,06:29:12
39.973459,116.333901,0,168,39975.2703356481,2009-06-11,06:29:17
39.973459,116.333901,0,168,39975.2703703704,2009-06-11,06:29:20
39.973461,116.3339,0,169,39975.2703935185,2009-06-11,06:29:22
39.973449,116.333837,0,169,39975.2704513889,2009-06-11,06:29:27
39.973434,116.33385,0,168,39975.2705092593,2009-06-11,06:29:32
39.973425,116.333906,0,168,39975.2705671296,2009-06-11,06:29:37
39.973425,116.333906,0,168,39975.2706018519,2009-06-11,06:29:40
39.973426,116.333904,0,168,39975.270625,2009-06-11,06:29:42
39.973438,116.333892,0,168,39975.2706828704,2009-06-11,06:29:47
39.973428,116.333884,0,169,39975.2707407407,2009-06-11,06:29:52
39.973428,116.333884,0,169,39975.270775463,2009-06-11,06:29:55
39.973435,116.333883,0,170,39975.2707986111,2009-06-11,06:29:57
39.973495,116.333817,0,170,39975.2708564815,2009-06-11,06:30:02
39.973509,116.333824,0,172,39975.2709143519,2009-06-11,06:30:07
39.973484,116.333874,0,174,39975.2709722222,2009-06-11,06:30:12
39.973484,116.333874,0,174,39975.2710069444,2009-06-11,06:30:15
39.97349,116.333879,0,174,39975.2710300926,2009-06-11,06:30:17
39.973496,116.333859,0,175,39975.271087963,2009-06-11,06:30:22
39.973512,116.333766,0,178,39975.2711458333,2009-06-11,06:30:27
39.973517,116.333765,0,179,39975.2712037037,2009-06-11,06:30:32
39.973515,116.333767,0,180,39975.2712615741,2009-06-11,06:30:37
39.973508,116.33377,0,180,39975.2713194444,2009-06-11,06:30:42
39.973502,116.333769,0,182,39975.2713773148,2009-06-11,06:30:47
39.973495,116.333768,0,182,39975.2714351852,2009-06-11,06:30:52
39.973494,116.333766,0,182,39975.2714930556,2009-06-11,06:30:57
39.973492,116.333764,0,182,39975.2715509259,2009-06-11,06:31:02
39.973487,116.333763,0,182,39975.2716087963,2009-06-11,06:31:07
39.97348,116.333762,0,181,39975.2716666667,2009-06-11,06:31:12
39.973474,116.333759,0,181,39975.271724537,2009-06-11,06:31:17
39.973474,116.333759,0,181,39975.2717592593,2009-06-11,06:31:20
39.973471,116.333757,0,181,39975.2717824074,2009-06-11,06:31:22
39.973477,116.333724,0,181,39975.2718402778,2009-06-11,06:31:27
39.97348,116.33369,0,182,39975.2718981481,2009-06-11,06:31:32
39.973479,116.333678,0,182,39975.2719560185,2009-06-11,06:31:37
39.973456,116.33366,0,183,39975.2720138889,2009-06-11,06:31:42
39.973529,116.333899,0,200,39975.2751967593,2009-06-11,06:36:17
39.973512,116.334016,0,200,39975.2752546296,2009-06-11,06:36:22
39.973515,116.334004,0,200,39975.2753125,2009-06-11,06:36:27
39.973509,116.333999,0,200,39975.2753703704,2009-06-11,06:36:32
39.973502,116.333998,0,200,39975.2754282407,2009-06-11,06:36:37
39.973502,116.333998,0,200,39975.275462963,2009-06-11,06:36:40
39.973494,116.333996,0,201,39975.2754861111,2009-06-11,06:36:42
39.973455,116.333897,0,202,39975.2755439815,2009-06-11,06:36:47
39.973454,116.333864,0,203,39975.2756018518,2009-06-11,06:36:52
39.973455,116.333884,0,203,39975.2756597222,2009-06-11,06:36:57
39.973455,116.333884,0,203,39975.2756944444,2009-06-11,06:37:00
39.973459,116.333888,0,203,39975.2757175926,2009-06-11,06:37:02
39.973473,116.333934,0,203,39975.275775463,2009-06-11,06:37:07
39.973475,116.333947,0,203,39975.2758333333,2009-06-11,06:37:12
39.973526,116.334045,0,202,39975.2758912037,2009-06-11,06:37:17
39.973568,116.334118,0,203,39975.2759490741,2009-06-11,06:37:22
39.973568,116.334118,0,203,39975.2759837963,2009-06-11,06:37:25
39.973567,116.334121,0,203,39975.2760069444,2009-06-11,06:37:27
39.973552,116.334133,0,203,39975.2760648148,2009-06-11,06:37:32
39.973561,116.334147,0,203,39975.2761226852,2009-06-11,06:37:37
39.973561,116.334147,0,203,39975.2761574074,2009-06-11,06:37:40
39.973562,116.334146,0,203,39975.2761805556,2009-06-11,06:37:42
39.973552,116.334149,0,203,39975.2762384259,2009-06-11,06:37:47
39.973545,116.334151,0,203,39975.2762962963,2009-06-11,06:37:52
39.973542,116.334152,0,203,39975.2763541667,2009-06-11,06:37:57
39.973542,116.334152,0,203,39975.2763888889,2009-06-11,06:38:00
39.973545,116.334151,0,203,39975.276412037,2009-06-11,06:38:02
39.973551,116.334136,0,202,39975.2764699074,2009-06-11,06:38:07
39.97357,116.334109,0,203,39975.2765277778,2009-06-11,06:38:12
39.973579,116.334106,0,203,39975.2765856481,2009-06-11,06:38:17
39.973585,116.334104,0,203,39975.2766435185,2009-06-11,06:38:22
39.973592,116.334103,0,203,39975.2767013889,2009-06-11,06:38:27
39.973599,116.334102,0,203,39975.2767592593,2009-06-11,06:38:32
39.9736,116.334101,0,203,39975.2768171296,2009-06-11,06:38:37
39.973602,116.334101,0,203,39975.276875,2009-06-11,06:38:42
39.973604,116.334098,0,203,39975.2769328704,2009-06-11,06:38:47
39.9736,116.334098,0,204,39975.2769907407,2009-06-11,06:38:52
39.973597,116.334097,0,204,39975.2770486111,2009-06-11,06:38:57
39.973601,116.334094,0,204,39975.2771064815,2009-06-11,06:39:02
39.973604,116.334092,0,204,39975.2771643519,2009-06-11,06:39:07
39.973597,116.334092,0,204,39975.2772222222,2009-06-11,06:39:12
39.973597,116.334092,0,204,39975.2772569444,2009-06-11,06:39:15
39.973595,116.334091,0,204,39975.2772800926,2009-06-11,06:39:17
39.973605,116.334088,0,204,39975.277337963,2009-06-11,06:39:22
39.973612,116.334086,0,205,39975.2773958333,2009-06-11,06:39:27
39.973611,116.334087,0,205,39975.2774537037,2009-06-11,06:39:32
39.973611,116.334087,0,205,39975.2774884259,2009-06-11,06:39:35
39.973612,116.33409,0,206,39975.2775115741,2009-06-11,06:39:37
39.973603,116.3341,0,207,39975.2775694444,2009-06-11,06:39:42
39.973597,116.334145,0,210,39975.2776273148,2009-06-11,06:39:47
39.973607,116.334165,0,212,39975.2776851852,2009-06-11,06:39:52
39.973603,116.334167,0,212,39975.2777430556,2009-06-11,06:39:57
39.973601,116.334167,0,212,39975.2778009259,2009-06-11,06:40:02
39.973596,116.334168,0,212,39975.2778587963,2009-06-11,06:40:07
39.973597,116.334168,0,212,39975.2779166667,2009-06-11,06:40:12
39.973597,116.334168,0,212,39975.2779513889,2009-06-11,06:40:15
39.973589,116.334169,0,212,39975.277974537,2009-06-11,06:40:17
39.973566,116.334159,0,217,39975.2780324074,2009-06-11,06:40:22
39.973551,116.334259,0,221,39975.2780902778,2009-06-11,06:40:27
39.973541,116.33428,0,224,39975.2781481481,2009-06-11,06:40:32
39.973547,116.334308,0,226,39975.2782060185,2009-06-11,06:40:37
39.973547,116.334308,0,226,39975.2782407407,2009-06-11,06:40:40
39.973552,116.334308,0,226,39975.2782638889,2009-06-11,06:40:42
39.97357,116.334328,0,229,39975.2783217593,2009-06-11,06:40:47
39.973584,116.334312,0,229,39975.2783796296,2009-06-11,06:40:52
39.973593,116.334306,0,230,39975.2784375,2009-06-11,06:40:57
39.973591,116.334297,0,230,39975.2784953704,2009-06-11,06:41:02
39.973591,116.334297,0,230,39975.2785300926,2009-06-11,06:41:05
39.973783,116.334513,0,235,39975.2824884259,2009-06-11,06:46:47
39.973819,116.334496,0,230,39975.2825462963,2009-06-11,06:46:52
39.973832,116.334521,0,232,39975.2826041667,2009-06-11,06:46:57
39.973807,116.334543,0,229,39975.282662037,2009-06-11,06:47:02
39.973801,116.33454,0,229,39975.2827199074,2009-06-11,06:47:07
39.973795,116.334538,0,229,39975.2827777778,2009-06-11,06:47:12
39.973796,116.334535,0,229,39975.2828356481,2009-06-11,06:47:17
39.973796,116.334535,0,229,39975.2828703704,2009-06-11,06:47:20
39.973794,116.334533,0,229,39975.2828935185,2009-06-11,06:47:22
39.973781,116.334422,0,227,39975.2829513889,2009-06-11,06:47:27
39.973785,116.334419,0,227,39975.2830092593,2009-06-11,06:47:32
39.973785,116.334419,0,227,39975.2830439815,2009-06-11,06:47:35
39.973778,116.334418,0,226,39975.2830671296,2009-06-11,06:47:37
39.973758,116.334358,0,223,39975.283125,2009-06-11,06:47:42
39.973669,116.334123,0,212,39975.2831828704,2009-06-11,06:47:47
39.973641,116.33407,0,206,39975.2832407407,2009-06-11,06:47:52
39.973631,116.334047,0,205,39975.2832986111,2009-06-11,06:47:57
39.973631,116.334047,0,205,39975.2833333333,2009-06-11,06:48:00
39.973627,116.334045,0,205,39975.2833564815,2009-06-11,06:48:02
39.973611,116.334026,0,206,39975.2834143518,2009-06-11,06:48:07
39.973635,116.333996,0,207,39975.2834722222,2009-06-11,06:48:12
39.973632,116.333966,0,207,39975.2835300926,2009-06-11,06:48:17
39.973641,116.333847,0,204,39975.283587963,2009-06-11,06:48:22
39.973619,116.333803,0,202,39975.2836458333,2009-06-11,06:48:27
39.973585,116.333805,0,199,39975.2837037037,2009-06-11,06:48:32
39.973585,116.333805,0,199,39975.2837384259,2009-06-11,06:48:35
39.973577,116.3338,0,198,39975.2837615741,2009-06-11,06:48:37
39.973559,116.33379,0,197,39975.2838194444,2009-06-11,06:48:42
39.973541,116.333727,0,193,39975.2838773148,2009-06-11,06:48:47
39.97354,116.333705,0,192,39975.2839351852,2009-06-11,06:48:52
39.973525,116.333699,0,192,39975.2839930556,2009-06-11,06:48:57
39.973481,116.333703,0,192,39975.2840509259,2009-06-11,06:49:02
39.97347,116.333695,0,193,39975.2841087963,2009-06-11,06:49:07
39.97347,116.333695,0,193,39975.2841435185,2009-06-11,06:49:10
39.973465,116.333687,0,195,39975.2841666667,2009-06-11,06:49:12
39.973462,116.333675,0,196,39975.284224537,2009-06-11,06:49:17
39.973455,116.333675,0,195,39975.2842824074,2009-06-11,06:49:22
39.973448,116.333678,0,195,39975.2843402778,2009-06-11,06:49:27
39.973441,116.333682,0,195,39975.2843981481,2009-06-11,06:49:32
39.973441,116.333682,0,195,39975.2844328704,2009-06-11,06:49:35
39.973442,116.333681,0,195,39975.2844560185,2009-06-11,06:49:37
39.97346,116.33368,0,194,39975.2845138889,2009-06-11,06:49:42
39.973478,116.333676,0,194,39975.2845717593,2009-06-11,06:49:47
39.973478,116.333676,0,194,39975.2846064815,2009-06-11,06:49:50
39.973478,116.333678,0,194,39975.2846296296,2009-06-11,06:49:52
39.973514,116.333647,0,193,39975.2846875,2009-06-11,06:49:57
39.973522,116.333653,0,191,39975.2847453704,2009-06-11,06:50:02
39.973525,116.333659,0,188,39975.2848032407,2009-06-11,06:50:07
39.973525,116.333658,0,188,39975.2848611111,2009-06-11,06:50:12
39.973525,116.333658,0,188,39975.2848958333,2009-06-11,06:50:15
39.973525,116.333658,0,188,39975.2849189815,2009-06-11,06:50:17
39.973535,116.333657,0,188,39975.2849768519,2009-06-11,06:50:22
39.973565,116.333725,0,186,39975.2850347222,2009-06-11,06:50:27
39.973557,116.333741,0,186,39975.2850925926,2009-06-11,06:50:32
39.973555,116.333738,0,185,39975.285150463,2009-06-11,06:50:37
39.973555,116.333738,0,185,39975.2851851852,2009-06-11,06:50:40
39.97355,116.333738,0,185,39975.2852083333,2009-06-11,06:50:42
39.973532,116.333753,0,183,39975.2852662037,2009-06-11,06:50:47
39.973514,116.333698,0,182,39975.2853240741,2009-06-11,06:50:52
39.973507,116.333691,0,180,39975.2853819444,2009-06-11,06:50:57
39.973507,116.333691,0,180,39975.2854166667,2009-06-11,06:51:00
39.973506,116.333693,0,180,39975.2854398148,2009-06-11,06:51:02
39.973515,116.333693,0,180,39975.2854976852,2009-06-11,06:51:07
39.973525,116.333691,0,180,39975.2855555556,2009-06-11,06:51:12
39.973527,116.333691,0,180,39975.2856134259,2009-06-11,06:51:17
39.973528,116.333691,0,180,39975.2856712963,2009-06-11,06:51:22
39.973528,116.333691,0,180,39975.2857060185,2009-06-11,06:51:25
39.973531,116.33369,0,180,39975.2857291667,2009-06-11,06:51:27
39.973572,116.333657,0,181,39975.285787037,2009-06-11,06:51:32
39.973598,116.333645,0,181,39975.2858449074,2009-06-11,06:51:37
39.973607,116.333641,0,181,39975.2859027778,2009-06-11,06:51:42
39.973604,116.333608,0,179,39975.2859606481,2009-06-11,06:51:47
39.973582,116.333557,0,181,39975.2860185185,2009-06-11,06:51:52
39.973566,116.333556,0,180,39975.2860763889,2009-06-11,06:51:57
39.97357,116.333558,0,178,39975.2861342593,2009-06-11,06:52:02
39.973572,116.333558,0,178,39975.2861921296,2009-06-11,06:52:07
39.97357,116.333559,0,178,39975.28625,2009-06-11,06:52:12
39.973562,116.33356,0,178,39975.2863078704,2009-06-11,06:52:17
39.973558,116.333561,0,178,39975.2863657407,2009-06-11,06:52:22
39.973558,116.333563,0,178,39975.2864236111,2009-06-11,06:52:27
39.973444,116.333632,0,182,39975.2948726852,2009-06-11,07:04:37
39.973362,116.334031,0,182,39975.2949305556,2009-06-11,07:04:42
39.973364,116.333982,0,182,39975.2949884259,2009-06-11,07:04:47
39.973399,116.333925,0,182,39975.2950462963,2009-06-11,07:04:52
39.973398,116.333923,0,182,39975.2951041667,2009-06-11,07:04:57
39.973398,116.333923,0,182,39975.2951388889,2009-06-11,07:05:00
39.973397,116.333924,0,182,39975.295162037,2009-06-11,07:05:02
39.973382,116.333921,0,182,39975.2952199074,2009-06-11,07:05:07
39.973382,116.333921,0,182,39975.2952546296,2009-06-11,07:05:10
39.973379,116.33392,0,182,39975.2952777778,2009-06-11,07:05:12
39.973393,116.33392,0,182,39975.2953356481,2009-06-11,07:05:17
39.973388,116.333937,0,182,39975.2953935185,2009-06-11,07:05:22
39.973386,116.333933,0,182,39975.2954513889,2009-06-11,07:05:27
39.973386,116.333932,0,182,39975.2955092593,2009-06-11,07:05:32
39.973378,116.333934,0,182,39975.2955671296,2009-06-11,07:05:37
39.973378,116.333934,0,182,39975.2956018519,2009-06-11,07:05:40
39.973378,116.333934,0,182,39975.295625,2009-06-11,07:05:42
39.973396,116.333896,0,182,39975.2956828704,2009-06-11,07:05:47
39.973431,116.333814,0,182,39975.2957407407,2009-06-11,07:05:52
39.973456,116.333842,0,181,39975.2957986111,2009-06-11,07:05:57
39.973457,116.333841,0,181,39975.2958564815,2009-06-11,07:06:02
39.973457,116.333841,0,181,39975.2958912037,2009-06-11,07:06:05
39.973449,116.333841,0,181,39975.2959143519,2009-06-11,07:06:07
39.973465,116.333825,0,181,39975.2959722222,2009-06-11,07:06:12
39.97351,116.3337,0,181,39975.2960300926,2009-06-11,07:06:17
39.973554,116.333752,0,181,39975.296087963,2009-06-11,07:06:22
39.973475,116.333757,0,181,39975.2961458333,2009-06-11,07:06:27
39.973438,116.333741,0,181,39975.2962037037,2009-06-11,07:06:32
39.973416,116.333752,0,181,39975.2962615741,2009-06-11,07:06:37
39.973369,116.333766,0,181,39975.2963194444,2009-06-11,07:06:42
39.9734,116.333861,0,180,39975.2963773148,2009-06-11,07:06:47
39.973409,116.333892,0,180,39975.2964351852,2009-06-11,07:06:52
39.973406,116.333893,0,180,39975.2964930556,2009-06-11,07:06:57
39.973399,116.333892,0,180,39975.2965509259,2009-06-11,07:07:02
39.973399,116.333892,0,180,39975.2965856481,2009-06-11,07:07:05
39.9734,116.333889,0,180,39975.2966087963,2009-06-11,07:07:07
39.973411,116.333886,0,180,39975.2966666667,2009-06-11,07:07:12
39.973415,116.333886,0,180,39975.296724537,2009-06-11,07:07:17
39.973415,116.333886,0,180,39975.2967824074,2009-06-11,07:07:22
39.973413,116.333885,0,180,39975.2968402778,2009-06-11,07:07:27
39.973412,116.333887,0,180,39975.2968981481,2009-06-11,07:07:32
39.973412,116.333887,0,180,39975.2969328704,2009-06-11,07:07:35
39.97341,116.333885,0,180,39975.2969560185,2009-06-11,07:07:37
39.973401,116.333886,0,180,39975.2970138889,2009-06-11,07:07:42
39.973401,116.333886,0,180,39975.2970486111,2009-06-11,07:07:45
39.973401,116.333886,0,180,39975.2970717593,2009-06-11,07:07:47
39.973391,116.333888,0,180,39975.2971296296,2009-06-11,07:07:52
39.973421,116.333922,0,180,39975.2971875,2009-06-11,07:07:57
39.973416,116.333904,0,180,39975.2972453704,2009-06-11,07:08:02
39.973412,116.333838,0,180,39975.2973032407,2009-06-11,07:08:07
39.973421,116.333789,0,180,39975.2973611111,2009-06-11,07:08:12
39.973407,116.333755,0,180,39975.2974189815,2009-06-11,07:08:17
39.973422,116.333715,0,180,39975.2974768518,2009-06-11,07:08:22
39.973459,116.333644,0,180,39975.2975347222,2009-06-11,07:08:27
39.973439,116.333677,0,180,39975.2975925926,2009-06-11,07:08:32
39.973435,116.333691,0,180,39975.297650463,2009-06-11,07:08:37
39.973435,116.333691,0,180,39975.2976851852,2009-06-11,07:08:40
39.97344,116.333686,0,180,39975.2977083333,2009-06-11,07:08:42
39.97344,116.333698,0,180,39975.2977662037,2009-06-11,07:08:47
39.97344,116.333698,0,180,39975.2978009259,2009-06-11,07:08:50
39.973445,116.333697,0,179,39975.2978240741,2009-06-11,07:08:52
39.973442,116.33373,0,179,39975.2978819444,2009-06-11,07:08:57
39.973442,116.33373,0,179,39975.2979166667,2009-06-11,07:09:00
39.973439,116.333726,0,179,39975.2979398148,2009-06-11,07:09:02
39.973462,116.333742,0,180,39975.2979976852,2009-06-11,07:09:07
39.973458,116.333706,0,181,39975.2981134259,2009-06-11,07:09:17
39.97345,116.333728,0,181,39975.2981712963,2009-06-11,07:09:22
39.973469,116.333717,0,181,39975.2982291667,2009-06-11,07:09:27
39.973473,116.333635,0,181,39975.298287037,2009-06-11,07:09:32
39.973478,116.333625,0,181,39975.2983449074,2009-06-11,07:09:37
39.973478,116.333625,0,181,39975.2983796296,2009-06-11,07:09:40
39.973485,116.333626,0,181,39975.2984027778,2009-06-11,07:09:42
39.973483,116.333644,0,181,39975.2984606481,2009-06-11,07:09:47
39.973474,116.333647,0,181,39975.2985185185,2009-06-11,07:09:52
39.973463,116.33373,0,181,39975.2985763889,2009-06-11,07:09:57
39.973458,116.333743,0,181,39975.2986342593,2009-06-11,07:10:02
39.973458,116.333743,0,181,39975.2986689815,2009-06-11,07:10:05
39.973462,116.333741,0,181,39975.2986921296,2009-06-11,07:10:07
39.973482,116.333732,0,181,39975.2988078704,2009-06-11,07:10:17
39.973482,116.333732,0,181,39975.2988425926,2009-06-11,07:10:20
39.97348,116.333729,0,181,39975.2988657407,2009-06-11,07:10:22
39.973469,116.333723,0,181,39975.2989236111,2009-06-11,07:10:27
39.973458,116.333726,0,181,39975.2989814815,2009-06-11,07:10:32
39.973458,116.333726,0,181,39975.2990162037,2009-06-11,07:10:35
39.973459,116.333719,0,181,39975.2990393518,2009-06-11,07:10:37
39.973471,116.33371,0,181,39975.2990972222,2009-06-11,07:10:42
39.973476,116.333693,0,181,39975.2991550926,2009-06-11,07:10:47
39.973476,116.333693,0,181,39975.2991898148,2009-06-11,07:10:50
39.973472,116.333695,0,181,39975.299212963,2009-06-11,07:10:52
39.973463,116.333718,0,181,39975.2992708333,2009-06-11,07:10:57
39.973397,116.333776,0,181,39975.2993287037,2009-06-11,07:11:02
39.973386,116.333746,0,182,39975.2993865741,2009-06-11,07:11:07
39.973385,116.333746,0,182,39975.2994444444,2009-06-11,07:11:12
39.973385,116.333746,0,182,39975.2994791667,2009-06-11,07:11:15
39.973388,116.333745,0,181,39975.2995023148,2009-06-11,07:11:17
39.973386,116.333666,0,181,39975.2995601852,2009-06-11,07:11:22
39.973427,116.333621,0,181,39975.2996180556,2009-06-11,07:11:27
39.973435,116.333622,0,181,39975.2996759259,2009-06-11,07:11:32
39.973435,116.333622,0,181,39975.2997106481,2009-06-11,07:11:35
39.973439,116.333621,0,181,39975.2997337963,2009-06-11,07:11:37
39.973466,116.333612,0,181,39975.299849537,2009-06-11,07:11:47
39.973459,116.33364,0,180,39975.2999074074,2009-06-11,07:11:52
39.973431,116.333654,0,180,39975.2999652778,2009-06-11,07:11:57
39.973394,116.333617,0,181,39975.3000231481,2009-06-11,07:12:02
39.973399,116.333537,0,181,39975.3000810185,2009-06-11,07:12:07
39.973396,116.333519,0,181,39975.3001388889,2009-06-11,07:12:12
39.973411,116.333515,0,181,39975.3001967593,2009-06-11,07:12:17
39.973409,116.333495,0,181,39975.3002546296,2009-06-11,07:12:22
39.973409,116.333507,0,181,39975.3003125,2009-06-11,07:12:27
39.973393,116.333537,0,181,39975.3003703704,2009-06-11,07:12:32
39.973399,116.333541,0,181,39975.3004282407,2009-06-11,07:12:37
39.973406,116.333545,0,181,39975.3004861111,2009-06-11,07:12:42
39.973406,116.333545,0,181,39975.3005208333,2009-06-11,07:12:45
39.973409,116.333543,0,181,39975.3005439815,2009-06-11,07:12:47
39.973414,116.333574,0,181,39975.3006018519,2009-06-11,07:12:52
39.973397,116.333604,0,181,39975.3006597222,2009-06-11,07:12:57
39.973406,116.333638,0,182,39975.3007175926,2009-06-11,07:13:02
39.973414,116.333794,0,182,39975.300775463,2009-06-11,07:13:07
39.973421,116.333925,0,183,39975.3008333333,2009-06-11,07:13:12
39.973452,116.333948,0,183,39975.3008912037,2009-06-11,07:13:17
39.973467,116.333937,0,183,39975.3009490741,2009-06-11,07:13:22
39.973467,116.333937,0,183,39975.3009837963,2009-06-11,07:13:25
39.973464,116.333939,0,183,39975.3010069444,2009-06-11,07:13:27
39.973444,116.334175,0,184,39975.3010648148,2009-06-11,07:13:32
39.973457,116.334055,0,184,39975.3011226852,2009-06-11,07:13:37
39.973465,116.333929,0,184,39975.3011805556,2009-06-11,07:13:42
39.973472,116.333913,0,184,39975.3012384259,2009-06-11,07:13:47
39.973472,116.333913,0,184,39975.3012731481,2009-06-11,07:13:50
39.973479,116.333906,0,184,39975.3012962963,2009-06-11,07:13:52
39.973469,116.333805,0,183,39975.3013541667,2009-06-11,07:13:57
39.973448,116.333813,0,183,39975.301412037,2009-06-11,07:14:02
39.973432,116.333794,0,183,39975.3014699074,2009-06-11,07:14:07
39.973432,116.333794,0,183,39975.3015046296,2009-06-11,07:14:10
39.973426,116.333796,0,183,39975.3015277778,2009-06-11,07:14:12
39.973429,116.333842,0,183,39975.3015856481,2009-06-11,07:14:17
39.973425,116.333843,0,183,39975.3016435185,2009-06-11,07:14:22
39.973425,116.333843,0,183,39975.3016782407,2009-06-11,07:14:25
39.973427,116.333843,0,183,39975.3017013889,2009-06-11,07:14:27
39.973427,116.33382,0,183,39975.3017592593,2009-06-11,07:14:32
39.973463,116.333723,0,183,39975.3018171296,2009-06-11,07:14:37
39.973467,116.333675,0,183,39975.301875,2009-06-11,07:14:42
39.973457,116.33371,0,182,39975.3019328704,2009-06-11,07:14:47
39.973457,116.33371,0,182,39975.3019675926,2009-06-11,07:14:50
39.973459,116.333708,0,182,39975.3019907407,2009-06-11,07:14:52
39.97345,116.333732,0,182,39975.3020486111,2009-06-11,07:14:57
39.973449,116.333732,0,182,39975.3021064815,2009-06-11,07:15:02
39.973449,116.333732,0,182,39975.3021412037,2009-06-11,07:15:05
39.973452,116.333729,0,182,39975.3021643519,2009-06-11,07:15:07
39.973461,116.333725,0,182,39975.3022222222,2009-06-11,07:15:12
39.973466,116.333722,0,182,39975.3022800926,2009-06-11,07:15:17
39.973466,116.333722,0,182,39975.3023148148,2009-06-11,07:15:20
39.973467,116.333723,0,182,39975.302337963,2009-06-11,07:15:22
39.973461,116.333734,0,182,39975.3023958333,2009-06-11,07:15:27
39.973453,116.333721,0,182,39975.3024537037,2009-06-11,07:15:32
39.973458,116.333719,0,182,39975.3025115741,2009-06-11,07:15:37
39.973456,116.33372,0,182,39975.3025694444,2009-06-11,07:15:42
39.97346,116.333717,0,182,39975.3026273148,2009-06-11,07:15:47
39.973465,116.333714,0,182,39975.3026851852,2009-06-11,07:15:52
39.973466,116.333713,0,182,39975.3027430556,2009-06-11,07:15:57
39.97346,116.333714,0,182,39975.3028009259,2009-06-11,07:16:02
39.97346,116.333714,0,182,39975.3028356481,2009-06-11,07:16:05
39.973453,116.333717,0,182,39975.3028587963,2009-06-11,07:16:07
39.97345,116.333728,0,182,39975.3029166667,2009-06-11,07:16:12
39.97345,116.333728,0,182,39975.3029513889,2009-06-11,07:16:15
39.97345,116.33373,0,182,39975.302974537,2009-06-11,07:16:17
39.973437,116.333752,0,182,39975.3030324074,2009-06-11,07:16:22
39.973311,116.334049,0,178,39975.3084722222,2009-06-11,07:24:12
39.9733,116.334061,0,178,39975.3085300926,2009-06-11,07:24:17
39.973328,116.334162,0,177,39975.308587963,2009-06-11,07:24:22
39.973316,116.334172,0,177,39975.3086458333,2009-06-11,07:24:27
39.97331,116.334042,0,175,39975.3087037037,2009-06-11,07:24:32
39.973326,116.334041,0,176,39975.3087615741,2009-06-11,07:24:37
39.973325,116.334043,0,176,39975.3088194444,2009-06-11,07:24:42
39.973321,116.334045,0,176,39975.3088773148,2009-06-11,07:24:47
39.97332,116.334044,0,176,39975.3089351852,2009-06-11,07:24:52
39.973323,116.334045,0,176,39975.3089930556,2009-06-11,07:24:57
39.973316,116.33405,0,176,39975.3090509259,2009-06-11,07:25:02
39.973314,116.334051,0,176,39975.3091087963,2009-06-11,07:25:07
39.97331,116.334053,0,176,39975.3091666667,2009-06-11,07:25:12
39.973308,116.334054,0,176,39975.309224537,2009-06-11,07:25:17
39.973309,116.334055,0,176,39975.3092824074,2009-06-11,07:25:22
39.973308,116.334055,0,176,39975.3093402778,2009-06-11,07:25:27
39.973309,116.334055,0,176,39975.3093981481,2009-06-11,07:25:32
39.973309,116.334055,0,176,39975.3094328704,2009-06-11,07:25:35
39.973311,116.334052,0,175,39975.3094560185,2009-06-11,07:25:37
39.973333,116.334024,0,175,39975.3095138889,2009-06-11,07:25:42
39.973343,116.333974,0,174,39975.3095717593,2009-06-11,07:25:47
39.973388,116.333761,0,172,39975.3096296296,2009-06-11,07:25:52
39.973381,116.333791,0,171,39975.3096875,2009-06-11,07:25:57
39.973383,116.333792,0,171,39975.3097453704,2009-06-11,07:26:02
39.973388,116.333789,0,171,39975.3098032407,2009-06-11,07:26:07
39.973388,116.333789,0,171,39975.309837963,2009-06-11,07:26:10
39.973394,116.333789,0,171,39975.3098611111,2009-06-11,07:26:12
39.973375,116.333797,0,170,39975.3099189815,2009-06-11,07:26:17
39.973385,116.33379,0,167,39975.3099768519,2009-06-11,07:26:22
39.973388,116.333787,0,167,39975.3100347222,2009-06-11,07:26:27
39.973389,116.333786,0,167,39975.3100925926,2009-06-11,07:26:32
39.973389,116.333786,0,166,39975.310150463,2009-06-11,07:26:37
39.973389,116.333786,0,166,39975.3101851852,2009-06-11,07:26:40
39.973389,116.333789,0,166,39975.3102083333,2009-06-11,07:26:42
39.97338,116.333795,0,166,39975.3102662037,2009-06-11,07:26:47
39.973371,116.3338,0,166,39975.3103240741,2009-06-11,07:26:52
39.973375,116.333784,0,164,39975.3103819444,2009-06-11,07:26:57
39.973371,116.333811,0,164,39975.3104398148,2009-06-11,07:27:02
39.973371,116.333824,0,164,39975.3104976852,2009-06-11,07:27:07
39.97337,116.333826,0,164,39975.3105555556,2009-06-11,07:27:12
39.973371,116.333833,0,165,39975.3106134259,2009-06-11,07:27:17
39.97337,116.333837,0,164,39975.3106712963,2009-06-11,07:27:22
39.97337,116.333837,0,164,39975.3107060185,2009-06-11,07:27:25
39.973374,116.333838,0,164,39975.3107291667,2009-06-11,07:27:27
39.973373,116.333888,0,162,39975.310787037,2009-06-11,07:27:32
39.973368,116.333891,0,162,39975.3108449074,2009-06-11,07:27:37
39.973364,116.333892,0,162,39975.3109027778,2009-06-11,07:27:42
39.973364,116.333892,0,162,39975.3109606481,2009-06-11,07:27:47
39.973364,116.333892,0,162,39975.3109953704,2009-06-11,07:27:50
39.973366,116.333894,0,162,39975.3110185185,2009-06-11,07:27:52
39.973359,116.333908,0,163,39975.3110763889,2009-06-11,07:27:57
39.973353,116.333956,0,165,39975.3111342593,2009-06-11,07:28:02
39.973353,116.333956,0,165,39975.3111689815,2009-06-11,07:28:05
39.973345,116.333962,0,165,39975.3111921296,2009-06-11,07:28:07
39.973347,116.333977,0,163,39975.31125,2009-06-11,07:28:12
39.973347,116.333977,0,163,39975.3112847222,2009-06-11,07:28:15
39.973341,116.333984,0,164,39975.3113078704,2009-06-11,07:28:17
39.973346,116.334018,0,165,39975.3113657407,2009-06-11,07:28:22
39.973354,116.334043,0,166,39975.3114236111,2009-06-11,07:28:27
39.973355,116.334061,0,166,39975.3114814815,2009-06-11,07:28:32
39.973351,116.334102,0,167,39975.3115393519,2009-06-11,07:28:37
39.973348,116.334104,0,167,39975.3115972222,2009-06-11,07:28:42
39.973353,116.334101,0,167,39975.3116550926,2009-06-11,07:28:47
39.973351,116.334101,0,167,39975.311712963,2009-06-11,07:28:52
39.973348,116.334101,0,167,39975.3117708333,2009-06-11,07:28:57
39.973348,116.334102,0,167,39975.3118287037,2009-06-11,07:29:02
39.973352,116.334101,0,167,39975.3118865741,2009-06-11,07:29:07
39.973357,116.3341,0,166,39975.3119444444,2009-06-11,07:29:12
39.973358,116.334101,0,166,39975.3120023148,2009-06-11,07:29:17
39.973355,116.334102,0,166,39975.3120601852,2009-06-11,07:29:22
39.973351,116.334103,0,166,39975.3121180556,2009-06-11,07:29:27
39.97335,116.334104,0,166,39975.3121759259,2009-06-11,07:29:32
39.973352,116.334103,0,166,39975.3122337963,2009-06-11,07:29:37
39.973356,116.334101,0,166,39975.3122916667,2009-06-11,07:29:42
39.973359,116.334098,0,166,39975.312349537,2009-06-11,07:29:47
39.973363,116.334096,0,166,39975.3124074074,2009-06-11,07:29:52
39.973365,116.334095,0,166,39975.3124652778,2009-06-11,07:29:57
39.97337,116.334093,0,166,39975.3125231481,2009-06-11,07:30:02
39.973373,116.334093,0,166,39975.3125810185,2009-06-11,07:30:07
39.973373,116.334092,0,166,39975.3126388889,2009-06-11,07:30:12
39.973379,116.334087,0,166,39975.3126967593,2009-06-11,07:30:17
39.973384,116.334083,0,166,39975.3127546296,2009-06-11,07:30:22
39.973387,116.334079,0,166,39975.3128125,2009-06-11,07:30:27
39.973387,116.334079,0,166,39975.3128472222,2009-06-11,07:30:30
39.97339,116.334076,0,166,39975.3128703704,2009-06-11,07:30:32
39.973396,116.334067,0,166,39975.3129282407,2009-06-11,07:30:37
39.973404,116.334058,0,166,39975.3129861111,2009-06-11,07:30:42
39.973409,116.334052,0,166,39975.3130439815,2009-06-11,07:30:47
39.973411,116.334048,0,166,39975.3131018518,2009-06-11,07:30:52
39.973411,116.334048,0,166,39975.3131365741,2009-06-11,07:30:55
39.97341,116.334047,0,166,39975.3131597222,2009-06-11,07:30:57
39.973437,116.333953,0,166,39975.3132175926,2009-06-11,07:31:02
39.973447,116.33392,0,166,39975.313275463,2009-06-11,07:31:07
39.973453,116.333917,0,166,39975.3133333333,2009-06-11,07:31:12
39.973458,116.333913,0,166,39975.3133912037,2009-06-11,07:31:17
39.973462,116.333909,0,166,39975.3134490741,2009-06-11,07:31:22
39.973468,116.333905,0,166,39975.3135069444,2009-06-11,07:31:27
39.973468,116.333903,0,166,39975.3135648148,2009-06-11,07:31:32
39.973469,116.333901,0,166,39975.3136226852,2009-06-11,07:31:37
39.973471,116.3339,0,166,39975.3136805556,2009-06-11,07:31:42
39.973469,116.3339,0,166,39975.3137384259,2009-06-11,07:31:47
39.973465,116.3339,0,166,39975.3137962963,2009-06-11,07:31:52
39.97346,116.333905,0,166,39975.3138541667,2009-06-11,07:31:57
39.97346,116.333905,0,166,39975.313912037,2009-06-11,07:32:02
39.973459,116.333911,0,166,39975.3139699074,2009-06-11,07:32:07
39.973459,116.333911,0,166,39975.3140046296,2009-06-11,07:32:10
39.973451,116.333913,0,165,39975.3140277778,2009-06-11,07:32:12
39.973446,116.333926,0,165,39975.3140856481,2009-06-11,07:32:17
39.973446,116.333926,0,165,39975.3141203704,2009-06-11,07:32:20
39.973439,116.333922,0,164,39975.3141435185,2009-06-11,07:32:22
39.973439,116.333931,0,164,39975.3142013889,2009-06-11,07:32:27
39.973436,116.333935,0,163,39975.3142592593,2009-06-11,07:32:32
39.973432,116.333937,0,163,39975.3143171296,2009-06-11,07:32:37
39.973432,116.333937,0,163,39975.3143518518,2009-06-11,07:32:40
39.973428,116.33394,0,163,39975.314375,2009-06-11,07:32:42
39.973419,116.333967,0,161,39975.3144328704,2009-06-11,07:32:47
39.973426,116.33399,0,161,39975.3144907407,2009-06-11,07:32:52
39.97342,116.334011,0,162,39975.3145486111,2009-06-11,07:32:57
39.973418,116.334014,0,161,39975.3146064815,2009-06-11,07:33:02
39.973413,116.334016,0,161,39975.3146643518,2009-06-11,07:33:07
39.973415,116.334017,0,162,39975.3147222222,2009-06-11,07:33:12
39.973415,116.334017,0,162,39975.3147569444,2009-06-11,07:33:15
39.973423,116.334016,0,162,39975.3147800926,2009-06-11,07:33:17
39.973431,116.334035,0,162,39975.314837963,2009-06-11,07:33:22
39.973431,116.334035,0,162,39975.3148726852,2009-06-11,07:33:25
39.973427,116.334034,0,161,39975.3148958333,2009-06-11,07:33:27
39.973414,116.334054,0,162,39975.3149537037,2009-06-11,07:33:32
39.97342,116.33408,0,163,39975.3150115741,2009-06-11,07:33:37
39.97342,116.33408,0,163,39975.3150462963,2009-06-11,07:33:40
39.973427,116.334075,0,164,39975.3150694444,2009-06-11,07:33:42
39.973436,116.334073,0,165,39975.3151273148,2009-06-11,07:33:47
39.973446,116.334042,0,161,39975.3151851852,2009-06-11,07:33:52
39.973446,116.334041,0,161,39975.3152430556,2009-06-11,07:33:57
39.973444,116.334039,0,160,39975.3153009259,2009-06-11,07:34:02
39.973441,116.334038,0,160,39975.3153587963,2009-06-11,07:34:07
39.973441,116.334038,0,160,39975.3153935185,2009-06-11,07:34:10
39.973437,116.334039,0,160,39975.3154166667,2009-06-11,07:34:12
39.973435,116.334054,0,157,39975.315474537,2009-06-11,07:34:17
39.973425,116.334072,0,158,39975.3155324074,2009-06-11,07:34:22
39.973421,116.334076,0,158,39975.3155902778,2009-06-11,07:34:27
39.973415,116.334074,0,157,39975.3156481481,2009-06-11,07:34:32
39.973415,116.334074,0,157,39975.3156828704,2009-06-11,07:34:35
39.973423,116.334068,0,157,39975.3157060185,2009-06-11,07:34:37
39.973433,116.334061,0,156,39975.3157638889,2009-06-11,07:34:42
39.973443,116.334056,0,156,39975.3158217593,2009-06-11,07:34:47
39.973456,116.333964,0,156,39975.3158796296,2009-06-11,07:34:52
39.973464,116.333831,0,156,39975.3159375,2009-06-11,07:34:57
39.973452,116.333716,0,155,39975.3159953704,2009-06-11,07:35:02
39.97347,116.333645,0,157,39975.3160532407,2009-06-11,07:35:07
39.973491,116.333607,0,160,39975.3161111111,2009-06-11,07:35:12
39.973502,116.333513,0,161,39975.3161689815,2009-06-11,07:35:17
39.9735,116.333487,0,164,39975.3162268519,2009-06-11,07:35:22
39.973485,116.333484,0,164,39975.3162847222,2009-06-11,07:35:27
39.97346,116.333441,0,167,39975.3163425926,2009-06-11,07:35:32
39.973445,116.333366,0,165,39975.316400463,2009-06-11,07:35:37
39.973428,116.33337,0,163,39975.3164583333,2009-06-11,07:35:42
39.973439,116.333491,0,161,39975.3165162037,2009-06-11,07:35:47
39.973425,116.333597,0,157,39975.3165740741,2009-06-11,07:35:52
39.973452,116.333674,0,157,39975.3166319444,2009-06-11,07:35:57
39.973461,116.3337,0,156,39975.3166898148,2009-06-11,07:36:02
39.973461,116.333702,0,156,39975.3167476852,2009-06-11,07:36:07
39.973456,116.333708,0,156,39975.3168055556,2009-06-11,07:36:12
39.973457,116.333712,0,157,39975.3168634259,2009-06-11,07:36:17
39.973457,116.333712,0,157,39975.3168981481,2009-06-11,07:36:20
39.973457,116.333717,0,157,39975.3169212963,2009-06-11,07:36:22
39.973471,116.33385,0,157,39975.3169791667,2009-06-11,07:36:27
39.973487,116.333901,0,157,39975.317037037,2009-06-11,07:36:32
39.973479,116.333587,0,127,39975.3194675926,2009-06-11,07:40:02
39.973464,116.333548,0,128,39975.319525463,2009-06-11,07:40:07
39.973463,116.333548,0,128,39975.3195833333,2009-06-11,07:40:12
39.97347,116.333545,0,129,39975.3196412037,2009-06-11,07:40:17
39.97347,116.333545,0,129,39975.3196759259,2009-06-11,07:40:20
39.973476,116.333545,0,129,39975.3196990741,2009-06-11,07:40:22
39.973482,116.333555,0,127,39975.3197569444,2009-06-11,07:40:27
39.973482,116.333555,0,127,39975.3197916667,2009-06-11,07:40:30
39.973484,116.333554,0,127,39975.3198148148,2009-06-11,07:40:32
39.973475,116.333572,0,126,39975.3198726852,2009-06-11,07:40:37
39.973477,116.333582,0,125,39975.3199305556,2009-06-11,07:40:42
39.97348,116.33358,0,125,39975.3199884259,2009-06-11,07:40:47
39.97348,116.333582,0,124,39975.3200462963,2009-06-11,07:40:52
39.97348,116.333582,0,124,39975.3200810185,2009-06-11,07:40:55
39.973484,116.333583,0,124,39975.3201041667,2009-06-11,07:40:57
39.973484,116.333599,0,123,39975.320162037,2009-06-11,07:41:02
39.973492,116.333601,0,122,39975.3202199074,2009-06-11,07:41:07
39.9735,116.333603,0,121,39975.3202777778,2009-06-11,07:41:12
39.973498,116.333604,0,120,39975.3203356481,2009-06-11,07:41:17
39.973498,116.333605,0,120,39975.3203935185,2009-06-11,07:41:22
39.973496,116.333605,0,120,39975.3204513889,2009-06-11,07:41:27
39.973496,116.333605,0,120,39975.3204861111,2009-06-11,07:41:30
39.973492,116.333609,0,119,39975.3205092593,2009-06-11,07:41:32
39.973481,116.333612,0,119,39975.3205671296,2009-06-11,07:41:37
39.97348,116.333614,0,119,39975.320625,2009-06-11,07:41:42
39.973483,116.333614,0,119,39975.3206828704,2009-06-11,07:41:47
39.97348,116.333613,0,119,39975.3207407407,2009-06-11,07:41:52
39.973473,116.333614,0,119,39975.3207986111,2009-06-11,07:41:57
39.973466,116.333615,0,119,39975.3208564815,2009-06-11,07:42:02
39.973464,116.333615,0,119,39975.3209143518,2009-06-11,07:42:07
39.973458,116.333614,0,118,39975.3209722222,2009-06-11,07:42:12
39.973458,116.333614,0,118,39975.3210069444,2009-06-11,07:42:15
39.973454,116.333614,0,118,39975.3210300926,2009-06-11,07:42:17
39.973443,116.333617,0,118,39975.321087963,2009-06-11,07:42:22
39.973439,116.333616,0,119,39975.3211458333,2009-06-11,07:42:27
39.973441,116.333613,0,119,39975.3212037037,2009-06-11,07:42:32
39.973445,116.333608,0,120,39975.3212615741,2009-06-11,07:42:37
39.973449,116.333602,0,120,39975.3213194444,2009-06-11,07:42:42
39.973452,116.333596,0,120,39975.3213773148,2009-06-11,07:42:47
39.973452,116.333596,0,120,39975.321412037,2009-06-11,07:42:50
39.973457,116.333591,0,120,39975.3214351852,2009-06-11,07:42:52
39.973448,116.333542,0,121,39975.3214930556,2009-06-11,07:42:57
39.973442,116.333505,0,123,39975.3215509259,2009-06-11,07:43:02
39.973445,116.333503,0,123,39975.3216087963,2009-06-11,07:43:07
39.973448,116.333502,0,123,39975.3216666667,2009-06-11,07:43:12
39.973453,116.3335,0,124,39975.321724537,2009-06-11,07:43:17
39.973455,116.3335,0,124,39975.3217824074,2009-06-11,07:43:22
39.973452,116.333501,0,125,39975.3218402778,2009-06-11,07:43:27
39.973452,116.333501,0,125,39975.321875,2009-06-11,07:43:30
39.973459,116.333499,0,124,39975.3218981481,2009-06-11,07:43:32
39.973469,116.333495,0,124,39975.3219560185,2009-06-11,07:43:37
39.973472,116.333493,0,125,39975.3220138889,2009-06-11,07:43:42
39.97348,116.333491,0,125,39975.3220717593,2009-06-11,07:43:47
39.973488,116.333489,0,124,39975.3221296296,2009-06-11,07:43:52
39.97348,116.333154,0,204,39975.3460300926,2009-06-11,08:18:17
39.973529,116.333098,0,204,39975.346087963,2009-06-11,08:18:22
39.973523,116.333112,0,202,39975.3461458333,2009-06-11,08:18:27
39.973522,116.333123,0,202,39975.3462037037,2009-06-11,08:18:32
39.973528,116.33305,0,202,39975.3462615741,2009-06-11,08:18:37
39.973519,116.333072,0,202,39975.3463194444,2009-06-11,08:18:42
39.97351,116.333115,0,201,39975.3463773148,2009-06-11,08:18:47
39.97351,116.333149,0,201,39975.3464351852,2009-06-11,08:18:52
39.973496,116.333154,0,201,39975.3464930556,2009-06-11,08:18:57
39.973506,116.333182,0,201,39975.3465509259,2009-06-11,08:19:02
39.973507,116.33324,0,202,39975.3466666667,2009-06-11,08:19:12
39.973494,116.333277,0,202,39975.346724537,2009-06-11,08:19:17
39.973494,116.333277,0,202,39975.3467592593,2009-06-11,08:19:20
39.973486,116.33328,0,202,39975.3467824074,2009-06-11,08:19:22
39.973465,116.333298,0,201,39975.3468402778,2009-06-11,08:19:27
39.973466,116.333314,0,201,39975.3468981481,2009-06-11,08:19:32
39.973466,116.333314,0,201,39975.3469328704,2009-06-11,08:19:35
39.973465,116.333314,0,202,39975.3469560185,2009-06-11,08:19:37
39.973461,116.333395,0,201,39975.3470138889,2009-06-11,08:19:42
39.973455,116.333422,0,201,39975.3470717593,2009-06-11,08:19:47
39.973463,116.333441,0,201,39975.3471296296,2009-06-11,08:19:52
39.973455,116.33348,0,201,39975.3471875,2009-06-11,08:19:57
39.97346,116.333439,0,201,39975.3472453704,2009-06-11,08:20:02
39.973473,116.333416,0,201,39975.3473032407,2009-06-11,08:20:07
39.973493,116.333441,0,200,39975.3473611111,2009-06-11,08:20:12
39.973503,116.333581,0,197,39975.3474189815,2009-06-11,08:20:17
39.973488,116.333547,0,196,39975.3474768519,2009-06-11,08:20:22
39.973474,116.333541,0,195,39975.3475347222,2009-06-11,08:20:27
39.973469,116.333528,0,195,39975.3475925926,2009-06-11,08:20:32
39.973458,116.333521,0,195,39975.347650463,2009-06-11,08:20:37
39.973458,116.333521,0,195,39975.3476851852,2009-06-11,08:20:40
39.97345,116.333523,0,195,39975.3477083333,2009-06-11,08:20:42
39.973439,116.333567,0,195,39975.3477662037,2009-06-11,08:20:47
39.973467,116.333477,0,195,39975.3478240741,2009-06-11,08:20:52
39.973482,116.333514,0,195,39975.3479398148,2009-06-11,08:21:02
39.973491,116.333503,0,195,39975.3479976852,2009-06-11,08:21:07
39.973489,116.333482,0,196,39975.3480555556,2009-06-11,08:21:12
39.973494,116.333471,0,196,39975.3481134259,2009-06-11,08:21:17
39.973494,116.333471,0,196,39975.3481481481,2009-06-11,08:21:20
39.973499,116.333466,0,196,39975.3481712963,2009-06-11,08:21:22
39.973499,116.333477,0,196,39975.3482291667,2009-06-11,08:21:27
39.973499,116.333477,0,196,39975.3482638889,2009-06-11,08:21:30
39.973494,116.333473,0,196,39975.348287037,2009-06-11,08:21:32
39.973479,116.333462,0,196,39975.3483449074,2009-06-11,08:21:37
39.973479,116.333462,0,196,39975.3483796296,2009-06-11,08:21:40
39.973479,116.333463,0,196,39975.3484027778,2009-06-11,08:21:42
39.973477,116.333447,0,196,39975.3484606481,2009-06-11,08:21:47
39.973466,116.333585,0,195,39975.3485185185,2009-06-11,08:21:52
39.973462,116.333525,0,196,39975.3485763889,2009-06-11,08:21:57
39.973459,116.333504,0,196,39975.3486342593,2009-06-11,08:22:02
39.973437,116.333511,0,196,39975.3486921296,2009-06-11,08:22:07
39.973434,116.333483,0,196,39975.34875,2009-06-11,08:22:12
39.973443,116.333452,0,196,39975.3488078704,2009-06-11,08:22:17
39.973475,116.333344,0,197,39975.3488657407,2009-06-11,08:22:22
39.97351,116.333304,0,197,39975.3489236111,2009-06-11,08:22:27
39.973552,116.333297,0,196,39975.3489814815,2009-06-11,08:22:32
39.973563,116.333379,0,196,39975.3490393519,2009-06-11,08:22:37
39.973538,116.333289,0,196,39975.3491550926,2009-06-11,08:22:47
39.973533,116.333293,0,196,39975.349212963,2009-06-11,08:22:52
39.973533,116.333293,0,196,39975.3492476852,2009-06-11,08:22:55
39.973538,116.333294,0,196,39975.3492708333,2009-06-11,08:22:57
39.973543,116.333306,0,196,39975.3493865741,2009-06-11,08:23:07
39.973522,116.33333,0,196,39975.3494444444,2009-06-11,08:23:12
39.97349,116.333286,0,196,39975.3495023148,2009-06-11,08:23:17
39.97349,116.333286,0,196,39975.349537037,2009-06-11,08:23:20
39.973482,116.333288,0,196,39975.3495601852,2009-06-11,08:23:22
39.973482,116.333309,0,196,39975.3496180556,2009-06-11,08:23:27
39.973482,116.333309,0,196,39975.3496527778,2009-06-11,08:23:30
39.973479,116.33331,0,196,39975.3496759259,2009-06-11,08:23:32
39.97347,116.333313,0,196,39975.3497337963,2009-06-11,08:23:37
39.97347,116.333313,0,196,39975.3497685185,2009-06-11,08:23:40
39.973469,116.333313,0,196,39975.3497916667,2009-06-11,08:23:42
39.973499,116.333294,0,197,39975.349849537,2009-06-11,08:23:47
39.973505,116.333278,0,197,39975.3499074074,2009-06-11,08:23:52
39.973493,116.333251,0,198,39975.3499652778,2009-06-11,08:23:57
39.973492,116.333254,0,198,39975.3500231481,2009-06-11,08:24:02
39.973492,116.333254,0,198,39975.3500578704,2009-06-11,08:24:05
39.973498,116.333251,0,198,39975.3500810185,2009-06-11,08:24:07
39.973509,116.333187,0,198,39975.3501388889,2009-06-11,08:24:12
39.973518,116.333144,0,198,39975.3501967593,2009-06-11,08:24:17
39.9735,116.33318,0,196,39975.3503125,2009-06-11,08:24:27
39.9735,116.33318,0,196,39975.3503472222,2009-06-11,08:24:30
39.973496,116.333183,0,195,39975.3503703704,2009-06-11,08:24:32
39.973479,116.333205,0,195,39975.3504282407,2009-06-11,08:24:37
39.973479,116.333205,0,195,39975.350462963,2009-06-11,08:24:40
39.973484,116.333208,0,195,39975.3504861111,2009-06-11,08:24:42
39.973481,116.33323,0,195,39975.3505439815,2009-06-11,08:24:47
39.973482,116.333222,0,196,39975.3506018519,2009-06-11,08:24:52
39.973482,116.333222,0,196,39975.3506365741,2009-06-11,08:24:55
39.973476,116.333225,0,196,39975.3506597222,2009-06-11,08:24:57
39.973448,116.333259,0,196,39975.3507175926,2009-06-11,08:25:02
39.973436,116.333259,0,196,39975.350775463,2009-06-11,08:25:07
39.973436,116.333259,0,196,39975.3508101852,2009-06-11,08:25:10
39.973437,116.333259,0,196,39975.3508333333,2009-06-11,08:25:12
39.973448,116.333256,0,196,39975.3508912037,2009-06-11,08:25:17
39.973481,116.333265,0,196,39975.3509490741,2009-06-11,08:25:22
39.973503,116.333243,0,196,39975.3510069444,2009-06-11,08:25:27
39.973534,116.33323,0,196,39975.3510648148,2009-06-11,08:25:32
39.973538,116.33316,0,198,39975.3511226852,2009-06-11,08:25:37
39.973538,116.333059,0,200,39975.3511805556,2009-06-11,08:25:42
39.973543,116.332911,0,205,39975.3512384259,2009-06-11,08:25:47
39.973557,116.332834,0,208,39975.3512962963,2009-06-11,08:25:52
39.973565,116.332771,0,210,39975.3513541667,2009-06-11,08:25:57
39.973534,116.332674,0,212,39975.351412037,2009-06-11,08:26:02
39.973522,116.332645,0,212,39975.3514699074,2009-06-11,08:26:07
39.973522,116.332645,0,212,39975.3515046296,2009-06-11,08:26:10
39.973525,116.33264,0,212,39975.3515277778,2009-06-11,08:26:12
39.973532,116.332611,0,213,39975.3515856481,2009-06-11,08:26:17
39.973532,116.332611,0,213,39975.3516203704,2009-06-11,08:26:20
39.973531,116.33261,0,213,39975.3516435185,2009-06-11,08:26:22
39.973538,116.332632,0,212,39975.3517013889,2009-06-11,08:26:27
39.973538,116.332632,0,212,39975.3517361111,2009-06-11,08:26:30
39.973543,116.332632,0,211,39975.3517592593,2009-06-11,08:26:32
39.973542,116.332644,0,210,39975.3518171296,2009-06-11,08:26:37
39.973571,116.33272,0,209,39975.351875,2009-06-11,08:26:42
39.973585,116.332811,0,206,39975.3519328704,2009-06-11,08:26:47
39.973569,116.33284,0,203,39975.3519907407,2009-06-11,08:26:52
39.973557,116.332825,0,201,39975.3521064815,2009-06-11,08:27:02
39.973532,116.332715,0,202,39975.3521643518,2009-06-11,08:27:07
39.973532,116.332715,0,202,39975.3521990741,2009-06-11,08:27:10
39.973529,116.332717,0,202,39975.3522222222,2009-06-11,08:27:12
39.97352,116.332883,0,199,39975.3522800926,2009-06-11,08:27:17
39.973541,116.332989,0,198,39975.352337963,2009-06-11,08:27:22
39.973526,116.333084,0,196,39975.3523958333,2009-06-11,08:27:27
39.973516,116.33309,0,196,39975.3524537037,2009-06-11,08:27:32
39.973516,116.333087,0,197,39975.3525115741,2009-06-11,08:27:37
39.973516,116.333087,0,197,39975.3525462963,2009-06-11,08:27:40
39.973521,116.333095,0,197,39975.3525694444,2009-06-11,08:27:42
39.973516,116.333074,0,197,39975.3526273148,2009-06-11,08:27:47
39.973514,116.333028,0,198,39975.3526851852,2009-06-11,08:27:52
39.973514,116.333028,0,198,39975.3527199074,2009-06-11,08:27:55
39.973513,116.333025,0,198,39975.3527430556,2009-06-11,08:27:57
39.973525,116.332991,0,198,39975.3528009259,2009-06-11,08:28:02
39.973543,116.332967,0,198,39975.3528587963,2009-06-11,08:28:07
39.973543,116.332967,0,198,39975.3528935185,2009-06-11,08:28:10
39.973547,116.332969,0,198,39975.3529166667,2009-06-11,08:28:12
39.973549,116.332998,0,198,39975.352974537,2009-06-11,08:28:17
39.97354,116.333006,0,197,39975.3530324074,2009-06-11,08:28:22
39.97354,116.333006,0,197,39975.3530671296,2009-06-11,08:28:25
39.973542,116.332999,0,197,39975.3530902778,2009-06-11,08:28:27
39.973555,116.332999,0,197,39975.3531481481,2009-06-11,08:28:32
39.973568,116.332958,0,198,39975.3532060185,2009-06-11,08:28:37
39.973566,116.332987,0,198,39975.3532638889,2009-06-11,08:28:42
39.973551,116.333003,0,198,39975.3533217593,2009-06-11,08:28:47
39.9735,116.333068,0,198,39975.3533796296,2009-06-11,08:28:52
39.973474,116.333099,0,198,39975.3534375,2009-06-11,08:28:57
39.97346,116.333118,0,198,39975.3534953704,2009-06-11,08:29:02
39.973451,116.333172,0,198,39975.3535532407,2009-06-11,08:29:07
39.973451,116.333172,0,198,39975.353587963,2009-06-11,08:29:10
39.973456,116.333176,0,198,39975.3536111111,2009-06-11,08:29:12
39.973449,116.333205,0,198,39975.3536689815,2009-06-11,08:29:17
39.973459,116.333217,0,198,39975.3537268518,2009-06-11,08:29:22
39.973448,116.333308,0,198,39975.3537847222,2009-06-11,08:29:27
39.973451,116.333408,0,198,39975.3538425926,2009-06-11,08:29:32
39.973443,116.333461,0,198,39975.353900463,2009-06-11,08:29:37
39.973439,116.333474,0,198,39975.3539583333,2009-06-11,08:29:42
39.973448,116.333487,0,198,39975.3540162037,2009-06-11,08:29:47
39.973448,116.333487,0,198,39975.3540509259,2009-06-11,08:29:50
39.973446,116.33349,0,197,39975.3540740741,2009-06-11,08:29:52
39.973462,116.33344,0,198,39975.3541319444,2009-06-11,08:29:57
39.973475,116.333473,0,198,39975.3541898148,2009-06-11,08:30:02
39.973494,116.333504,0,197,39975.3543055556,2009-06-11,08:30:12
39.973494,116.333504,0,197,39975.3543402778,2009-06-11,08:30:15
39.973496,116.333504,0,197,39975.3543634259,2009-06-11,08:30:17
39.9735,116.333487,0,197,39975.3544212963,2009-06-11,08:30:22
39.973502,116.333509,0,197,39975.3544791667,2009-06-11,08:30:27
39.973508,116.333523,0,196,39975.354537037,2009-06-11,08:30:32
39.973521,116.333487,0,197,39975.3545949074,2009-06-11,08:30:37
39.97353,116.333333,0,198,39975.3546527778,2009-06-11,08:30:42
39.97352,116.333218,0,199,39975.3547106481,2009-06-11,08:30:47
39.97352,116.333218,0,199,39975.3547453704,2009-06-11,08:30:50
39.973528,116.333223,0,198,39975.3547685185,2009-06-11,08:30:52
39.97354,116.333269,0,197,39975.3548263889,2009-06-11,08:30:57
39.97354,116.333269,0,197,39975.3548611111,2009-06-11,08:31:00
39.973548,116.333263,0,196,39975.3548842593,2009-06-11,08:31:02
39.973555,116.333283,0,194,39975.3550578704,2009-06-11,08:31:17
39.973545,116.333338,0,193,39975.3551157407,2009-06-11,08:31:22
39.973545,116.333338,0,193,39975.355150463,2009-06-11,08:31:25
39.973543,116.333341,0,192,39975.3551736111,2009-06-11,08:31:27
39.97355,116.33344,0,191,39975.3552314815,2009-06-11,08:31:32
39.973559,116.33344,0,190,39975.3552893519,2009-06-11,08:31:37
39.973559,116.33344,0,190,39975.3553240741,2009-06-11,08:31:40
39.973559,116.333436,0,190,39975.3553472222,2009-06-11,08:31:42
39.973524,116.333448,0,191,39975.3554050926,2009-06-11,08:31:47
39.973498,116.333443,0,191,39975.355462963,2009-06-11,08:31:52
39.973496,116.333443,0,191,39975.3555208333,2009-06-11,08:31:57
39.973496,116.333443,0,191,39975.3555555556,2009-06-11,08:32:00
39.973491,116.333448,0,191,39975.3555787037,2009-06-11,08:32:02
39.973481,116.333441,0,191,39975.3556365741,2009-06-11,08:32:07
39.973481,116.333441,0,191,39975.3556712963,2009-06-11,08:32:10
39.973474,116.333447,0,191,39975.3556944444,2009-06-11,08:32:12
39.973467,116.333463,0,191,39975.3557523148,2009-06-11,08:32:17
39.973467,116.333463,0,191,39975.355787037,2009-06-11,08:32:20
39.973459,116.333465,0,191,39975.3558101852,2009-06-11,08:32:22
39.973444,116.333524,0,190,39975.3558680556,2009-06-11,08:32:27
39.973438,116.333543,0,189,39975.3559259259,2009-06-11,08:32:32
39.97344,116.33357,0,189,39975.3559837963,2009-06-11,08:32:37
39.97344,116.333573,0,189,39975.3560416667,2009-06-11,08:32:42
39.97344,116.333573,0,189,39975.3560763889,2009-06-11,08:32:45
39.97344,116.333575,0,189,39975.356099537,2009-06-11,08:32:47
39.973439,116.333584,0,189,39975.3561574074,2009-06-11,08:32:52
39.973437,116.333624,0,189,39975.3562152778,2009-06-11,08:32:57
39.973437,116.333624,0,189,39975.35625,2009-06-11,08:33:00
39.973439,116.333631,0,190,39975.3562731481,2009-06-11,08:33:02
39.973445,116.333644,0,190,39975.3563310185,2009-06-11,08:33:07
39.973457,116.333742,0,191,39975.3563888889,2009-06-11,08:33:12
39.973463,116.333799,0,191,39975.3564467593,2009-06-11,08:33:17
39.973463,116.333799,0,191,39975.3564814815,2009-06-11,08:33:20
39.973464,116.333806,0,191,39975.3565046296,2009-06-11,08:33:22
39.973466,116.333819,0,191,39975.3565625,2009-06-11,08:33:27
39.973465,116.333851,0,191,39975.3566203704,2009-06-11,08:33:32
39.973463,116.333865,0,191,39975.3566782407,2009-06-11,08:33:37
39.973452,116.33393,0,190,39975.3567361111,2009-06-11,08:33:42
39.973435,116.333936,0,190,39975.3567939815,2009-06-11,08:33:47
39.973431,116.333952,0,190,39975.3568518519,2009-06-11,08:33:52
39.973431,116.333952,0,190,39975.3568865741,2009-06-11,08:33:55
39.973432,116.333957,0,190,39975.3569097222,2009-06-11,08:33:57
39.973436,116.333978,0,191,39975.3569675926,2009-06-11,08:34:02
39.973429,116.333986,0,191,39975.357025463,2009-06-11,08:34:07
39.973429,116.333986,0,191,39975.3570601852,2009-06-11,08:34:10
39.973421,116.33398,0,191,39975.3570833333,2009-06-11,08:34:12
39.973423,116.333913,0,193,39975.3571412037,2009-06-11,08:34:17
39.973432,116.333873,0,193,39975.3571990741,2009-06-11,08:34:22
39.973444,116.33377,0,194,39975.3572569444,2009-06-11,08:34:27
39.97345,116.33353,0,200,39975.3573148148,2009-06-11,08:34:32
39.973454,116.333516,0,200,39975.3573726852,2009-06-11,08:34:37
39.973456,116.333504,0,201,39975.3574305556,2009-06-11,08:34:42
39.973457,116.333453,0,201,39975.3574884259,2009-06-11,08:34:47
39.973476,116.333436,0,201,39975.3575462963,2009-06-11,08:34:52
39.973491,116.333426,0,201,39975.3576041667,2009-06-11,08:34:57
39.973482,116.333393,0,202,39975.357662037,2009-06-11,08:35:02
39.973485,116.333316,0,203,39975.3577199074,2009-06-11,08:35:07
39.973512,116.333164,0,206,39975.3577777778,2009-06-11,08:35:12
39.973512,116.333164,0,206,39975.3578125,2009-06-11,08:35:15
39.97352,116.333171,0,206,39975.3578356481,2009-06-11,08:35:17
39.973543,116.333097,0,210,39975.3578935185,2009-06-11,08:35:22
39.973565,116.333019,0,212,39975.3579513889,2009-06-11,08:35:27
39.973533,116.332996,0,212,39975.3580092593,2009-06-11,08:35:32
39.973532,116.333019,0,209,39975.3580671296,2009-06-11,08:35:37
39.973541,116.333014,0,206,39975.358125,2009-06-11,08:35:42
39.973541,116.333014,0,206,39975.3581597222,2009-06-11,08:35:45
39.973544,116.333016,0,204,39975.3581828704,2009-06-11,08:35:47
39.973547,116.33304,0,202,39975.3582986111,2009-06-11,08:35:57
39.973541,116.333043,0,202,39975.3583564815,2009-06-11,08:36:02
39.973541,116.333051,0,201,39975.3584143519,2009-06-11,08:36:07
39.973534,116.333055,0,201,39975.3584722222,2009-06-11,08:36:12
39.973534,116.333055,0,201,39975.3585069444,2009-06-11,08:36:15
39.973538,116.333054,0,201,39975.3585300926,2009-06-11,08:36:17
39.973533,116.33307,0,201,39975.358587963,2009-06-11,08:36:22
39.973533,116.33307,0,201,39975.3586226852,2009-06-11,08:36:25
39.973534,116.333075,0,202,39975.3586458333,2009-06-11,08:36:27
39.973516,116.3331,0,201,39975.3587037037,2009-06-11,08:36:32
39.973504,116.333116,0,200,39975.3587615741,2009-06-11,08:36:37
39.973504,116.333116,0,200,39975.3587962963,2009-06-11,08:36:40
39.973508,116.333124,0,199,39975.3588194444,2009-06-11,08:36:42
39.973506,116.333141,0,199,39975.3588773148,2009-06-11,08:36:47
39.973497,116.333133,0,199,39975.3589351852,2009-06-11,08:36:52
39.973497,116.333133,0,199,39975.3589699074,2009-06-11,08:36:55
39.97349,116.333131,0,200,39975.3589930556,2009-06-11,08:36:57
39.973492,116.333119,0,201,39975.3590509259,2009-06-11,08:37:02
39.973488,116.333119,0,201,39975.3591087963,2009-06-11,08:37:07
39.973488,116.333119,0,201,39975.3591435185,2009-06-11,08:37:10
39.973483,116.333127,0,201,39975.3591666667,2009-06-11,08:37:12
39.97349,116.333139,0,200,39975.359224537,2009-06-11,08:37:17
39.97349,116.333139,0,200,39975.3592592593,2009-06-11,08:37:20
39.973497,116.333139,0,199,39975.3592824074,2009-06-11,08:37:22
39.973465,116.33319,0,199,39975.3593402778,2009-06-11,08:37:27
39.97344,116.333207,0,199,39975.3593981481,2009-06-11,08:37:32
39.973422,116.333229,0,199,39975.3594560185,2009-06-11,08:37:37
39.973447,116.333204,0,199,39975.3595138889,2009-06-11,08:37:42
39.973464,116.333181,0,200,39975.3595717593,2009-06-11,08:37:47
39.973497,116.333184,0,200,39975.3596296296,2009-06-11,08:37:52
39.973536,116.333187,0,201,39975.3597453704,2009-06-11,08:38:02
39.97354,116.333186,0,201,39975.3598032407,2009-06-11,08:38:07
39.97354,116.333181,0,200,39975.3598611111,2009-06-11,08:38:12
39.97354,116.333181,0,200,39975.3598958333,2009-06-11,08:38:15
39.97354,116.333182,0,200,39975.3599189815,2009-06-11,08:38:17
39.973534,116.333194,0,200,39975.3600347222,2009-06-11,08:38:27
39.973534,116.333194,0,200,39975.3600694444,2009-06-11,08:38:30
39.973539,116.333191,0,200,39975.3600925926,2009-06-11,08:38:32
39.973534,116.333176,0,203,39975.360150463,2009-06-11,08:38:37
39.973532,116.333163,0,204,39975.3602083333,2009-06-11,08:38:42
39.973534,116.333161,0,204,39975.3602662037,2009-06-11,08:38:47
39.973534,116.333161,0,204,39975.3603009259,2009-06-11,08:38:50
39.973542,116.333163,0,204,39975.3603240741,2009-06-11,08:38:52
39.973561,116.333181,0,205,39975.3603819444,2009-06-11,08:38:57
39.973605,116.333235,0,202,39975.3605555556,2009-06-11,08:39:12
39.973605,116.333235,0,202,39975.3605902778,2009-06-11,08:39:15
39.973609,116.333229,0,203,39975.3606134259,2009-06-11,08:39:17
39.97359,116.333189,0,204,39975.3606712963,2009-06-11,08:39:22
39.97354,116.333114,0,208,39975.3607291667,2009-06-11,08:39:27
39.973429,116.333004,0,212,39975.3608449074,2009-06-11,08:39:37
39.973433,116.332955,0,211,39975.3609027778,2009-06-11,08:39:42
39.973468,116.332983,0,209,39975.3609606481,2009-06-11,08:39:47
39.973468,116.332983,0,209,39975.3609953704,2009-06-11,08:39:50
39.973468,116.332982,0,209,39975.3610185185,2009-06-11,08:39:52
39.973483,116.33299,0,210,39975.3610763889,2009-06-11,08:39:57
39.973508,116.333041,0,214,39975.3611342593,2009-06-11,08:40:02
39.973524,116.33306,0,219,39975.3611921296,2009-06-11,08:40:07
39.973536,116.333083,0,229,39975.36125,2009-06-11,08:40:12
39.973563,116.333099,0,233,39975.3614236111,2009-06-11,08:40:27
39.97356,116.333122,0,233,39975.3614814815,2009-06-11,08:40:32
39.973569,116.333125,0,233,39975.3615393518,2009-06-11,08:40:37
39.973546,116.333136,0,234,39975.3615972222,2009-06-11,08:40:42
39.973515,116.333171,0,238,39975.3616550926,2009-06-11,08:40:47
39.973515,116.333171,0,238,39975.3616898148,2009-06-11,08:40:50
39.973516,116.333173,0,238,39975.361712963,2009-06-11,08:40:52
39.973505,116.333176,0,238,39975.3617708333,2009-06-11,08:40:57
39.973464,116.333163,0,239,39975.3618287037,2009-06-11,08:41:02
39.973343,116.333007,0,224,39975.3636226852,2009-06-11,08:43:37
39.973293,116.333,0,222,39975.3637384259,2009-06-11,08:43:47
39.973293,116.333,0,222,39975.3637731481,2009-06-11,08:43:50
39.973291,116.333,0,222,39975.3637962963,2009-06-11,08:43:52
39.97331,116.333025,0,221,39975.3638541667,2009-06-11,08:43:57
39.973346,116.333081,0,220,39975.3639699074,2009-06-11,08:44:07
39.973354,116.333112,0,219,39975.3640277778,2009-06-11,08:44:12
39.973354,116.333112,0,219,39975.3640625,2009-06-11,08:44:15
39.973359,116.33311,0,219,39975.3640856481,2009-06-11,08:44:17
39.973358,116.333099,0,218,39975.3641435185,2009-06-11,08:44:22
39.973358,116.333099,0,218,39975.3641782407,2009-06-11,08:44:25
39.973366,116.333095,0,218,39975.3642013889,2009-06-11,08:44:27
39.973382,116.333078,0,217,39975.3642592593,2009-06-11,08:44:32
39.973442,116.333165,0,215,39975.3643171296,2009-06-11,08:44:37
39.973416,116.333255,0,214,39975.3646643519,2009-06-11,08:45:07
39.973434,116.333263,0,213,39975.3647800926,2009-06-11,08:45:17
39.973441,116.333391,0,213,39975.3648958333,2009-06-11,08:45:27
39.973439,116.333392,0,213,39975.3649537037,2009-06-11,08:45:32
39.973439,116.333392,0,213,39975.3651041667,2009-06-11,08:45:45
39.973446,116.333393,0,213,39975.3651273148,2009-06-11,08:45:47
39.973457,116.333391,0,213,39975.3651851852,2009-06-11,08:45:52
39.973456,116.333407,0,214,39975.3653587963,2009-06-11,08:46:07
39.973456,116.333407,0,214,39975.3653935185,2009-06-11,08:46:10
39.973451,116.333415,0,213,39975.3654166667,2009-06-11,08:46:12
39.973441,116.333432,0,214,39975.365474537,2009-06-11,08:46:17
39.973444,116.333443,0,213,39975.3655324074,2009-06-11,08:46:22
39.973453,116.33345,0,213,39975.3655902778,2009-06-11,08:46:27
39.973459,116.333459,0,213,39975.3656481481,2009-06-11,08:46:32
39.973434,116.333541,0,214,39975.3657060185,2009-06-11,08:46:37
39.973419,116.333592,0,214,39975.3657638889,2009-06-11,08:46:42
39.973401,116.333602,0,214,39975.3658796296,2009-06-11,08:46:52
39.973401,116.333602,0,214,39975.3659143519,2009-06-11,08:46:55
39.973396,116.333607,0,214,39975.3659375,2009-06-11,08:46:57
39.973416,116.333619,0,214,39975.3659953704,2009-06-11,08:47:02
39.973482,116.333642,0,214,39975.3660532407,2009-06-11,08:47:07
39.97349,116.333677,0,213,39975.3661689815,2009-06-11,08:47:17
39.973496,116.333667,0,213,39975.3662847222,2009-06-11,08:47:27
39.973496,116.333667,0,213,39975.3663194444,2009-06-11,08:47:30
39.97349,116.333667,0,213,39975.3663425926,2009-06-11,08:47:32
39.973475,116.333679,0,213,39975.366400463,2009-06-11,08:47:37
39.973482,116.333669,0,212,39975.3664583333,2009-06-11,08:47:42
39.973498,116.333669,0,212,39975.3665162037,2009-06-11,08:47:47
39.97353,116.333672,0,210,39975.3666319444,2009-06-11,08:47:57
39.973573,116.333665,0,209,39975.3666898148,2009-06-11,08:48:02
39.973559,116.333675,0,207,39975.367037037,2009-06-11,08:48:32
39.973523,116.333627,0,206,39975.3676736111,2009-06-11,08:49:27
39.973453,116.333609,0,203,39975.3698726852,2009-06-11,08:52:37
39.973391,116.333836,0,203,39975.3704513889,2009-06-11,08:53:27
39.973073,116.332994,0,-39,39975.405462963,2009-06-11,09:43:52
39.972895,116.332719,0,-129,39975.4055208333,2009-06-11,09:43:57
39.973014,116.33294,0,-63,39975.4055787037,2009-06-11,09:44:02
39.973168,116.333318,0,40,39975.4056365741,2009-06-11,09:44:07
39.973177,116.333356,0,48,39975.4056944444,2009-06-11,09:44:12
39.9732,116.333584,0,65,39975.4057523148,2009-06-11,09:44:17
39.973312,116.333795,0,132,39975.4058101852,2009-06-11,09:44:22
39.973312,116.333795,0,132,39975.4058449074,2009-06-11,09:44:25
39.973304,116.333796,0,152,39975.4058680556,2009-06-11,09:44:27
39.973282,116.333788,0,162,39975.4059259259,2009-06-11,09:44:32
39.973334,116.333857,0,173,39975.4059837963,2009-06-11,09:44:37
39.973334,116.333857,0,173,39975.4060185185,2009-06-11,09:44:40
39.973331,116.333857,0,173,39975.4060416667,2009-06-11,09:44:42
39.973319,116.33386,0,173,39975.406099537,2009-06-11,09:44:47
39.973312,116.33386,0,173,39975.4061574074,2009-06-11,09:44:52
39.973305,116.33386,0,173,39975.4062152778,2009-06-11,09:44:57
39.973305,116.33386,0,173,39975.40625,2009-06-11,09:45:00
39.973309,116.333867,0,174,39975.4062731481,2009-06-11,09:45:02
39.973321,116.333911,0,178,39975.4063310185,2009-06-11,09:45:07
39.973316,116.333924,0,180,39975.4063888889,2009-06-11,09:45:12
39.973355,116.333935,0,181,39975.4064467593,2009-06-11,09:45:17
39.973394,116.333958,0,183,39975.4065046296,2009-06-11,09:45:22
39.973405,116.333959,0,183,39975.4065625,2009-06-11,09:45:27
39.973408,116.333958,0,184,39975.4066203704,2009-06-11,09:45:32
39.973415,116.333956,0,184,39975.4066782407,2009-06-11,09:45:37
39.973413,116.333955,0,184,39975.4067361111,2009-06-11,09:45:42
39.97341,116.333954,0,184,39975.4067939815,2009-06-11,09:45:47
39.97341,116.333953,0,184,39975.4068518518,2009-06-11,09:45:52
39.97341,116.333953,0,184,39975.4068865741,2009-06-11,09:45:55
39.973407,116.333953,0,184,39975.4069097222,2009-06-11,09:45:57
39.973396,116.333954,0,184,39975.4069675926,2009-06-11,09:46:02
39.973396,116.333954,0,184,39975.4070023148,2009-06-11,09:46:05
39.973389,116.333953,0,184,39975.407025463,2009-06-11,09:46:07
39.973377,116.333957,0,185,39975.4070833333,2009-06-11,09:46:12
39.973355,116.333943,0,185,39975.4071412037,2009-06-11,09:46:17
39.973341,116.333906,0,185,39975.4071990741,2009-06-11,09:46:22
39.973341,116.333906,0,185,39975.4072337963,2009-06-11,09:46:25
39.97334,116.333905,0,185,39975.4072569444,2009-06-11,09:46:27
39.973333,116.333923,0,185,39975.4073148148,2009-06-11,09:46:32
39.973324,116.333925,0,185,39975.4073726852,2009-06-11,09:46:37
39.97333,116.333936,0,185,39975.4074305556,2009-06-11,09:46:42
39.97333,116.333936,0,185,39975.4074652778,2009-06-11,09:46:45
39.973332,116.333935,0,186,39975.4074884259,2009-06-11,09:46:47
39.973315,116.33392,0,186,39975.4075462963,2009-06-11,09:46:52
39.973327,116.333884,0,187,39975.4076041667,2009-06-11,09:46:57
39.973343,116.333866,0,188,39975.407662037,2009-06-11,09:47:02
39.973354,116.333854,0,188,39975.4077199074,2009-06-11,09:47:07
39.973393,116.333838,0,188,39975.4077777778,2009-06-11,09:47:12
39.973379,116.333767,0,189,39975.4078356481,2009-06-11,09:47:17
39.973376,116.333765,0,189,39975.4078935185,2009-06-11,09:47:22
39.973376,116.333765,0,189,39975.4079282407,2009-06-11,09:47:25
39.973378,116.333762,0,189,39975.4079513889,2009-06-11,09:47:27
39.97341,116.333793,0,189,39975.4080092593,2009-06-11,09:47:32
39.973387,116.333842,0,189,39975.4080671296,2009-06-11,09:47:37
39.973375,116.333863,0,189,39975.408125,2009-06-11,09:47:42
39.973344,116.333912,0,189,39975.4081828704,2009-06-11,09:47:47
39.973298,116.333927,0,189,39975.4082407407,2009-06-11,09:47:52
39.973254,116.333935,0,190,39975.4082986111,2009-06-11,09:47:57
39.973256,116.333937,0,190,39975.4083564815,2009-06-11,09:48:02
39.973256,116.333937,0,190,39975.4085648148,2009-06-11,09:48:20
39.973263,116.333941,0,190,39975.408587963,2009-06-11,09:48:22
39.973274,116.33396,0,190,39975.4086458333,2009-06-11,09:48:27
39.973296,116.333981,0,191,39975.4087037037,2009-06-11,09:48:32
39.973296,116.333981,0,191,39975.4087384259,2009-06-11,09:48:35
39.973303,116.333986,0,191,39975.4087615741,2009-06-11,09:48:37
39.973321,116.333991,0,191,39975.4088194444,2009-06-11,09:48:42
39.973338,116.333993,0,191,39975.4088773148,2009-06-11,09:48:47
39.973398,116.333983,0,192,39975.4089351852,2009-06-11,09:48:52
39.973381,116.33388,0,194,39975.4089930556,2009-06-11,09:48:57
39.973358,116.333799,0,195,39975.4090509259,2009-06-11,09:49:02
39.973373,116.333742,0,197,39975.4091087963,2009-06-11,09:49:07
39.973368,116.333745,0,197,39975.4091666667,2009-06-11,09:49:12
39.973368,116.333745,0,197,39975.4092013889,2009-06-11,09:49:15
39.973371,116.333753,0,197,39975.409224537,2009-06-11,09:49:17
39.973367,116.333774,0,197,39975.4092824074,2009-06-11,09:49:22
39.97336,116.333797,0,197,39975.4093402778,2009-06-11,09:49:27
39.973357,116.333921,0,197,39975.4093981481,2009-06-11,09:49:32
39.973348,116.333966,0,197,39975.4094560185,2009-06-11,09:49:37
39.973351,116.333988,0,197,39975.4095138889,2009-06-11,09:49:42
39.973344,116.333999,0,197,39975.4095717593,2009-06-11,09:49:47
39.973343,116.334,0,198,39975.4096296296,2009-06-11,09:49:52
39.973345,116.334001,0,198,39975.4096875,2009-06-11,09:49:57
39.973345,116.334001,0,198,39975.4097222222,2009-06-11,09:50:00
39.973342,116.333996,0,198,39975.4097453704,2009-06-11,09:50:02
39.973333,116.333997,0,198,39975.4098032407,2009-06-11,09:50:07
39.973322,116.333998,0,197,39975.4098611111,2009-06-11,09:50:12
39.973315,116.333999,0,197,39975.4099189815,2009-06-11,09:50:17
39.973315,116.333999,0,197,39975.4099537037,2009-06-11,09:50:20
39.973307,116.334,0,197,39975.4099768519,2009-06-11,09:50:22
39.973309,116.333988,0,197,39975.4100347222,2009-06-11,09:50:27
39.973298,116.33399,0,197,39975.4100925926,2009-06-11,09:50:32
39.973289,116.333974,0,197,39975.410150463,2009-06-11,09:50:37
39.973294,116.333975,0,197,39975.4102083333,2009-06-11,09:50:42
39.973294,116.333975,0,197,39975.4102430556,2009-06-11,09:50:45
39.973294,116.333974,0,197,39975.4102662037,2009-06-11,09:50:47
39.973306,116.333965,0,197,39975.4103240741,2009-06-11,09:50:52
39.973306,116.333965,0,197,39975.4103587963,2009-06-11,09:50:55
39.973313,116.333964,0,197,39975.4103819444,2009-06-11,09:50:57
39.973332,116.333921,0,197,39975.4104398148,2009-06-11,09:51:02
39.973332,116.333908,0,197,39975.4104976852,2009-06-11,09:51:07
39.973332,116.333923,0,197,39975.4105555556,2009-06-11,09:51:12
39.973318,116.333922,0,197,39975.4106134259,2009-06-11,09:51:17
39.97334,116.333952,0,197,39975.4106712963,2009-06-11,09:51:22
39.97334,116.333952,0,197,39975.4107060185,2009-06-11,09:51:25
39.973343,116.333958,0,197,39975.4107291667,2009-06-11,09:51:27
39.973316,116.33395,0,197,39975.410787037,2009-06-11,09:51:32
39.973298,116.333925,0,197,39975.4108449074,2009-06-11,09:51:37
39.973306,116.333942,0,197,39975.4109027778,2009-06-11,09:51:42
39.973297,116.333964,0,197,39975.4109606481,2009-06-11,09:51:47
39.973301,116.333957,0,197,39975.4110185185,2009-06-11,09:51:52
39.973301,116.333958,0,197,39975.4110763889,2009-06-11,09:51:57
39.973301,116.333958,0,197,39975.4111111111,2009-06-11,09:52:00
39.973306,116.333956,0,197,39975.4111342593,2009-06-11,09:52:02
39.973325,116.333971,0,197,39975.4111921296,2009-06-11,09:52:07
39.973323,116.333981,0,197,39975.41125,2009-06-11,09:52:12
39.973323,116.333981,0,197,39975.4112847222,2009-06-11,09:52:15
39.973328,116.333977,0,197,39975.4113078704,2009-06-11,09:52:17
39.973362,116.33392,0,197,39975.4113657407,2009-06-11,09:52:22
39.973384,116.333848,0,197,39975.4114236111,2009-06-11,09:52:27
39.973392,116.33383,0,197,39975.4114814815,2009-06-11,09:52:32
39.973382,116.333811,0,197,39975.4115393519,2009-06-11,09:52:37
39.973383,116.333831,0,196,39975.4115972222,2009-06-11,09:52:42
39.973383,116.333831,0,196,39975.4116319444,2009-06-11,09:52:45
39.973384,116.333832,0,196,39975.4116550926,2009-06-11,09:52:47
39.973377,116.333856,0,196,39975.411712963,2009-06-11,09:52:52
39.973354,116.333879,0,196,39975.4117708333,2009-06-11,09:52:57
39.973308,116.333861,0,196,39975.4118287037,2009-06-11,09:53:02
39.973271,116.33382,0,196,39975.4118865741,2009-06-11,09:53:07
39.973413,116.334077,0,204,39975.4234027778,2009-06-11,10:09:42
39.973464,116.334102,0,204,39975.4234606481,2009-06-11,10:09:47
39.973493,116.334122,0,206,39975.4235185185,2009-06-11,10:09:52
39.973528,116.334124,0,207,39975.4235763889,2009-06-11,10:09:57
39.97347,116.334047,0,207,39975.4236342593,2009-06-11,10:10:02
39.973469,116.334036,0,207,39975.4236921296,2009-06-11,10:10:07
39.973469,116.334036,0,207,39975.4237268518,2009-06-11,10:10:10
39.973468,116.334033,0,208,39975.42375,2009-06-11,10:10:12
39.973459,116.334036,0,208,39975.4238078704,2009-06-11,10:10:17
39.97343,116.334004,0,209,39975.4238657407,2009-06-11,10:10:22
39.973387,116.333941,0,210,39975.4239236111,2009-06-11,10:10:27
39.973353,116.333905,0,211,39975.4239814815,2009-06-11,10:10:32
39.973335,116.333935,0,211,39975.4240393518,2009-06-11,10:10:37
39.973332,116.333938,0,211,39975.4240972222,2009-06-11,10:10:42
39.973334,116.333935,0,211,39975.4241550926,2009-06-11,10:10:47
39.973334,116.333935,0,211,39975.4241898148,2009-06-11,10:10:50
39.973329,116.333936,0,211,39975.424212963,2009-06-11,10:10:52
39.973307,116.333957,0,211,39975.4242708333,2009-06-11,10:10:57
39.973317,116.333993,0,212,39975.4243287037,2009-06-11,10:11:02
39.973317,116.333993,0,212,39975.4243634259,2009-06-11,10:11:05
39.97332,116.33399,0,212,39975.4243865741,2009-06-11,10:11:07
39.973327,116.333976,0,213,39975.4244444444,2009-06-11,10:11:12
39.973334,116.333938,0,213,39975.4245023148,2009-06-11,10:11:17
39.973346,116.333924,0,213,39975.4245601852,2009-06-11,10:11:22
39.973353,116.333915,0,213,39975.4246180556,2009-06-11,10:11:27
39.973345,116.333928,0,213,39975.4246759259,2009-06-11,10:11:32
39.973333,116.333968,0,212,39975.4247337963,2009-06-11,10:11:37
39.973323,116.334018,0,212,39975.4247916667,2009-06-11,10:11:42
39.973323,116.334018,0,212,39975.4248263889,2009-06-11,10:11:45
39.97332,116.334021,0,212,39975.424849537,2009-06-11,10:11:47
39.97333,116.334021,0,212,39975.4249074074,2009-06-11,10:11:52
39.973333,116.334021,0,211,39975.4249652778,2009-06-11,10:11:57
39.973332,116.334022,0,212,39975.4250231481,2009-06-11,10:12:02
39.973332,116.334022,0,212,39975.4250578704,2009-06-11,10:12:05
39.973333,116.334023,0,212,39975.4250810185,2009-06-11,10:12:07
39.973361,116.333994,0,214,39975.4251388889,2009-06-11,10:12:12
39.973357,116.334014,0,217,39975.4251967593,2009-06-11,10:12:17
39.973357,116.334014,0,217,39975.4252314815,2009-06-11,10:12:20
39.973357,116.334015,0,217,39975.4252546296,2009-06-11,10:12:22
39.973336,116.334045,0,216,39975.4253125,2009-06-11,10:12:27
39.973344,116.334139,0,219,39975.4253703704,2009-06-11,10:12:32
39.97334,116.334141,0,219,39975.4254282407,2009-06-11,10:12:37
39.973337,116.334142,0,219,39975.4254861111,2009-06-11,10:12:42
39.973333,116.334143,0,219,39975.4255439815,2009-06-11,10:12:47
39.973333,116.334143,0,219,39975.4255787037,2009-06-11,10:12:50
39.973339,116.334141,0,219,39975.4256018519,2009-06-11,10:12:52
39.973357,116.334094,0,219,39975.4256597222,2009-06-11,10:12:57
39.973345,116.334056,0,219,39975.4257175926,2009-06-11,10:13:02
39.973352,116.334045,0,219,39975.425775463,2009-06-11,10:13:07
39.973362,116.334045,0,218,39975.4258333333,2009-06-11,10:13:12
39.973402,116.334209,0,220,39975.4258912037,2009-06-11,10:13:17
39.973369,116.334249,0,216,39975.4259490741,2009-06-11,10:13:22
39.973368,116.33425,0,216,39975.4260069444,2009-06-11,10:13:27
39.973368,116.33425,0,216,39975.4260416667,2009-06-11,10:13:30
39.973365,116.334249,0,216,39975.4260648148,2009-06-11,10:13:32
39.973354,116.334245,0,214,39975.4261226852,2009-06-11,10:13:37
39.973344,116.33424,0,214,39975.4261805556,2009-06-11,10:13:42
39.973344,116.334217,0,213,39975.4262384259,2009-06-11,10:13:47
39.973344,116.334217,0,213,39975.4262731481,2009-06-11,10:13:50
39.973341,116.334215,0,212,39975.4262962963,2009-06-11,10:13:52
39.973349,116.334206,0,212,39975.4263541667,2009-06-11,10:13:57
39.973349,116.33419,0,212,39975.426412037,2009-06-11,10:14:02
39.973349,116.33419,0,212,39975.4264467593,2009-06-11,10:14:05
39.973354,116.334186,0,212,39975.4264699074,2009-06-11,10:14:07
39.973365,116.334184,0,212,39975.4265277778,2009-06-11,10:14:12
39.973408,116.334143,0,213,39975.4265856481,2009-06-11,10:14:17
39.973392,116.334135,0,213,39975.4266435185,2009-06-11,10:14:22
39.973353,116.334191,0,209,39975.4267013889,2009-06-11,10:14:27
39.973339,116.334199,0,204,39975.4267592593,2009-06-11,10:14:32
39.97334,116.334196,0,203,39975.4268171296,2009-06-11,10:14:37
39.97334,116.334196,0,203,39975.4268518519,2009-06-11,10:14:40
39.973346,116.334195,0,203,39975.426875,2009-06-11,10:14:42
39.973354,116.334209,0,203,39975.4269328704,2009-06-11,10:14:47
39.973372,116.334213,0,203,39975.4269907407,2009-06-11,10:14:52
39.973372,116.334213,0,203,39975.427025463,2009-06-11,10:14:55
39.973379,116.334211,0,202,39975.4270486111,2009-06-11,10:14:57
39.973404,116.334173,0,202,39975.4271064815,2009-06-11,10:15:02
39.973414,116.33417,0,203,39975.4271643519,2009-06-11,10:15:07
39.973424,116.334169,0,203,39975.4272222222,2009-06-11,10:15:12
39.973434,116.334165,0,203,39975.4272800926,2009-06-11,10:15:17
39.973491,116.334121,0,210,39975.427337963,2009-06-11,10:15:22
39.973452,116.334057,0,209,39975.4273958333,2009-06-11,10:15:27
39.973392,116.334078,0,203,39975.4274537037,2009-06-11,10:15:32
39.973351,116.334071,0,202,39975.4275115741,2009-06-11,10:15:37
39.973356,116.334083,0,202,39975.4275694444,2009-06-11,10:15:42
39.973376,116.334075,0,201,39975.4276273148,2009-06-11,10:15:47
39.973378,116.334005,0,199,39975.4276851852,2009-06-11,10:15:52
39.973397,116.333986,0,198,39975.4277430556,2009-06-11,10:15:57
39.973411,116.333931,0,198,39975.4278009259,2009-06-11,10:16:02
39.973417,116.333917,0,198,39975.4278587963,2009-06-11,10:16:07
39.973421,116.333915,0,197,39975.4279166667,2009-06-11,10:16:12
39.973423,116.333914,0,197,39975.427974537,2009-06-11,10:16:17
39.973424,116.333912,0,197,39975.4280324074,2009-06-11,10:16:22
39.973422,116.333911,0,197,39975.4280902778,2009-06-11,10:16:27
39.973427,116.333909,0,197,39975.4281481481,2009-06-11,10:16:32
39.973428,116.333909,0,196,39975.4282060185,2009-06-11,10:16:37
39.973428,116.33391,0,196,39975.4282638889,2009-06-11,10:16:42
39.973428,116.33391,0,196,39975.4282986111,2009-06-11,10:16:45
39.973429,116.33391,0,197,39975.4283217593,2009-06-11,10:16:47
39.973418,116.333907,0,196,39975.4283796296,2009-06-11,10:16:52
39.97342,116.333907,0,196,39975.4284375,2009-06-11,10:16:57
39.97342,116.333907,0,196,39975.4284953704,2009-06-11,10:17:02
39.973415,116.333908,0,196,39975.4285532407,2009-06-11,10:17:07
39.97341,116.33391,0,196,39975.4286111111,2009-06-11,10:17:12
39.97341,116.33391,0,196,39975.4286458333,2009-06-11,10:17:15
39.973405,116.333911,0,196,39975.4286689815,2009-06-11,10:17:17
39.973414,116.333911,0,196,39975.4287268519,2009-06-11,10:17:22
39.973421,116.333909,0,196,39975.4287847222,2009-06-11,10:17:27
39.973424,116.333908,0,196,39975.4288425926,2009-06-11,10:17:32
39.973427,116.333906,0,196,39975.428900463,2009-06-11,10:17:37
39.973427,116.333906,0,196,39975.4289351852,2009-06-11,10:17:40
39.973434,116.333902,0,196,39975.4289583333,2009-06-11,10:17:42
39.973433,116.33392,0,198,39975.4290162037,2009-06-11,10:17:47
39.97341,116.333914,0,198,39975.4290740741,2009-06-11,10:17:52
39.97341,116.333912,0,198,39975.4291319444,2009-06-11,10:17:57
39.973412,116.333911,0,198,39975.4291898148,2009-06-11,10:18:02
39.973412,116.333911,0,198,39975.4292476852,2009-06-11,10:18:07
39.973417,116.333908,0,198,39975.4293055556,2009-06-11,10:18:12
39.973417,116.333908,0,198,39975.4293402778,2009-06-11,10:18:15
39.973419,116.333906,0,198,39975.4293634259,2009-06-11,10:18:17
39.973413,116.333895,0,197,39975.4294212963,2009-06-11,10:18:22
39.973392,116.333892,0,195,39975.4294791667,2009-06-11,10:18:27
39.973388,116.333894,0,195,39975.429537037,2009-06-11,10:18:32
39.973383,116.333895,0,195,39975.4295949074,2009-06-11,10:18:37
39.973383,116.333895,0,195,39975.4296296296,2009-06-11,10:18:40
39.973382,116.333896,0,195,39975.4296527778,2009-06-11,10:18:42
39.973391,116.333886,0,195,39975.4297106481,2009-06-11,10:18:47
39.973398,116.333886,0,195,39975.4297685185,2009-06-11,10:18:52
39.973398,116.333886,0,195,39975.4298032407,2009-06-11,10:18:55
39.973404,116.333887,0,195,39975.4298263889,2009-06-11,10:18:57
39.973436,116.333897,0,197,39975.4298842593,2009-06-11,10:19:02
39.973465,116.333864,0,197,39975.4299421296,2009-06-11,10:19:07
39.973487,116.33389,0,203,39975.43,2009-06-11,10:19:12
39.973487,116.33389,0,203,39975.4300347222,2009-06-11,10:19:15
39.973495,116.333883,0,212,39975.4300578704,2009-06-11,10:19:17
39.973495,116.333894,0,215,39975.4301157407,2009-06-11,10:19:22
39.973492,116.333893,0,215,39975.4301736111,2009-06-11,10:19:27
39.973492,116.333894,0,215,39975.4302314815,2009-06-11,10:19:32
39.973492,116.333894,0,215,39975.4302662037,2009-06-11,10:19:35
39.973484,116.333896,0,215,39975.4302893518,2009-06-11,10:19:37
39.973452,116.333944,0,214,39975.4303472222,2009-06-11,10:19:42
39.973464,116.333955,0,214,39975.4304050926,2009-06-11,10:19:47
39.973464,116.333955,0,214,39975.4304398148,2009-06-11,10:19:50
39.973465,116.333956,0,214,39975.430462963,2009-06-11,10:19:52
39.973454,116.333959,0,214,39975.4305208333,2009-06-11,10:19:57
39.973451,116.33396,0,214,39975.4305787037,2009-06-11,10:20:02
39.973451,116.33396,0,214,39975.4306134259,2009-06-11,10:20:05
39.973456,116.333957,0,214,39975.4306365741,2009-06-11,10:20:07
39.97344,116.333977,0,216,39975.4306944444,2009-06-11,10:20:12
39.973442,116.333991,0,217,39975.4307523148,2009-06-11,10:20:17
39.973456,116.334006,0,218,39975.4308101852,2009-06-11,10:20:22
39.973463,116.333988,0,219,39975.4308680556,2009-06-11,10:20:27
39.973465,116.333986,0,219,39975.4309259259,2009-06-11,10:20:32
39.973465,116.333986,0,219,39975.4309606481,2009-06-11,10:20:35
39.973463,116.333982,0,219,39975.4309837963,2009-06-11,10:20:37
39.973453,116.333974,0,219,39975.4310416667,2009-06-11,10:20:42
39.973443,116.333974,0,219,39975.431099537,2009-06-11,10:20:47
39.973416,116.333898,0,220,39975.4311574074,2009-06-11,10:20:52
39.973414,116.333882,0,218,39975.4312152778,2009-06-11,10:20:57
39.973427,116.33387,0,217,39975.4312731481,2009-06-11,10:21:02
39.973449,116.333866,0,214,39975.4313310185,2009-06-11,10:21:07
39.973433,116.333905,0,215,39975.4313888889,2009-06-11,10:21:12
39.973429,116.333896,0,216,39975.4314467593,2009-06-11,10:21:17
39.97341,116.333902,0,214,39975.4315046296,2009-06-11,10:21:22
39.973404,116.333877,0,213,39975.4315625,2009-06-11,10:21:27
39.973404,116.333877,0,213,39975.4315972222,2009-06-11,10:21:30
39.9734,116.333885,0,212,39975.4316203704,2009-06-11,10:21:32
39.973409,116.333893,0,211,39975.4316782407,2009-06-11,10:21:37
39.973421,116.333906,0,211,39975.4317361111,2009-06-11,10:21:42
39.973438,116.333958,0,213,39975.4317939815,2009-06-11,10:21:47
39.973434,116.334,0,219,39975.4318518518,2009-06-11,10:21:52
39.973457,116.333981,0,223,39975.4319097222,2009-06-11,10:21:57
39.973478,116.333996,0,228,39975.4319675926,2009-06-11,10:22:02
39.973485,116.334085,0,233,39975.432025463,2009-06-11,10:22:07
39.973481,116.334112,0,233,39975.4320833333,2009-06-11,10:22:12
39.973486,116.334113,0,234,39975.4321412037,2009-06-11,10:22:17
39.973489,116.334113,0,236,39975.4321990741,2009-06-11,10:22:22
39.973496,116.334111,0,238,39975.4322569444,2009-06-11,10:22:27
39.973492,116.334111,0,235,39975.4323148148,2009-06-11,10:22:32
39.973499,116.334109,0,236,39975.4323726852,2009-06-11,10:22:37
39.973506,116.334108,0,237,39975.4324305556,2009-06-11,10:22:42
39.973506,116.334108,0,237,39975.4324652778,2009-06-11,10:22:45
39.97351,116.334108,0,238,39975.4324884259,2009-06-11,10:22:47
39.973505,116.334056,0,240,39975.4325462963,2009-06-11,10:22:52
39.973467,116.334001,0,240,39975.4326041667,2009-06-11,10:22:57
39.973495,116.334004,0,236,39975.432662037,2009-06-11,10:23:02
39.973544,116.334043,0,235,39975.4327199074,2009-06-11,10:23:07
39.973499,116.33406,0,233,39975.4327777778,2009-06-11,10:23:12
39.973474,116.334035,0,232,39975.4328356481,2009-06-11,10:23:17
39.973472,116.334035,0,231,39975.4328935185,2009-06-11,10:23:22
39.973473,116.334036,0,231,39975.4329513889,2009-06-11,10:23:27
39.973471,116.334037,0,231,39975.4330092593,2009-06-11,10:23:32
39.973471,116.334038,0,231,39975.4330671296,2009-06-11,10:23:37
39.973464,116.334043,0,231,39975.433125,2009-06-11,10:23:42
39.973463,116.334046,0,231,39975.4331828704,2009-06-11,10:23:47
39.973464,116.334046,0,231,39975.4332407407,2009-06-11,10:23:52
39.973464,116.334046,0,231,39975.433275463,2009-06-11,10:23:55
39.973466,116.334046,0,232,39975.4332986111,2009-06-11,10:23:57
39.973479,116.334037,0,234,39975.4333564815,2009-06-11,10:24:02
39.973481,116.334004,0,230,39975.4334143519,2009-06-11,10:24:07
39.973482,116.333974,0,231,39975.4334722222,2009-06-11,10:24:12
39.973482,116.333974,0,231,39975.4335069444,2009-06-11,10:24:15
39.973474,116.333974,0,230,39975.4335300926,2009-06-11,10:24:17
39.973483,116.333971,0,228,39975.433587963,2009-06-11,10:24:22
39.973469,116.333984,0,226,39975.4336458333,2009-06-11,10:24:27
39.97346,116.333971,0,225,39975.4337037037,2009-06-11,10:24:32
39.973455,116.333972,0,225,39975.4337615741,2009-06-11,10:24:37
39.973448,116.333974,0,225,39975.4338194444,2009-06-11,10:24:42
39.973448,116.333974,0,225,39975.4338541667,2009-06-11,10:24:45
39.973453,116.33397,0,225,39975.4338773148,2009-06-11,10:24:47
39.973452,116.333936,0,223,39975.4339351852,2009-06-11,10:24:52
39.973456,116.333942,0,222,39975.4339930556,2009-06-11,10:24:57
39.973464,116.33394,0,222,39975.4340509259,2009-06-11,10:25:02
39.973468,116.33394,0,222,39975.4341087963,2009-06-11,10:25:07
39.973461,116.33394,0,222,39975.4341666667,2009-06-11,10:25:12
39.973455,116.333942,0,222,39975.434224537,2009-06-11,10:25:17
39.973453,116.333943,0,222,39975.4342824074,2009-06-11,10:25:22
39.973453,116.333943,0,222,39975.4343171296,2009-06-11,10:25:25
39.97346,116.333942,0,222,39975.4343402778,2009-06-11,10:25:27
39.973465,116.333959,0,224,39975.4343981481,2009-06-11,10:25:32
39.973476,116.333981,0,226,39975.4344560185,2009-06-11,10:25:37
39.973486,116.33398,0,227,39975.4345138889,2009-06-11,10:25:42
39.973482,116.333983,0,229,39975.4345717593,2009-06-11,10:25:47
39.973482,116.333983,0,231,39975.4346296296,2009-06-11,10:25:52
39.973487,116.333982,0,232,39975.4346875,2009-06-11,10:25:57
39.97349,116.333982,0,232,39975.4347453704,2009-06-11,10:26:02
39.973486,116.333984,0,232,39975.4348032407,2009-06-11,10:26:07
39.973486,116.333985,0,232,39975.4348611111,2009-06-11,10:26:12
39.973489,116.333985,0,232,39975.4349189815,2009-06-11,10:26:17
39.973495,116.333985,0,232,39975.4349768519,2009-06-11,10:26:22
39.973498,116.333984,0,232,39975.4350347222,2009-06-11,10:26:27
39.973498,116.333984,0,232,39975.4350694444,2009-06-11,10:26:30
39.973494,116.333985,0,233,39975.4350925926,2009-06-11,10:26:32
39.973491,116.333999,0,233,39975.435150463,2009-06-11,10:26:37
39.973496,116.334021,0,234,39975.4352083333,2009-06-11,10:26:42
39.973486,116.334024,0,235,39975.4352662037,2009-06-11,10:26:47
39.973478,116.334026,0,235,39975.4353240741,2009-06-11,10:26:52
39.973474,116.334032,0,237,39975.4353819444,2009-06-11,10:26:57
39.97341,116.334355,0,251,39975.4414583333,2009-06-11,10:35:42
39.973409,116.33438,0,254,39975.4415162037,2009-06-11,10:35:47
39.973409,116.33438,0,254,39975.4415509259,2009-06-11,10:35:50
39.973405,116.334382,0,255,39975.4415740741,2009-06-11,10:35:52
39.973401,116.334402,0,256,39975.4416319444,2009-06-11,10:35:57
39.973399,116.334401,0,256,39975.4416898148,2009-06-11,10:36:02
39.973397,116.334402,0,258,39975.4417476852,2009-06-11,10:36:07
39.973399,116.334399,0,258,39975.4418055556,2009-06-11,10:36:12
39.973399,116.334399,0,258,39975.4418402778,2009-06-11,10:36:15
39.973401,116.334397,0,258,39975.4418634259,2009-06-11,10:36:17
39.97341,116.334384,0,257,39975.4419212963,2009-06-11,10:36:22
39.973415,116.334382,0,257,39975.4419791667,2009-06-11,10:36:27
39.973421,116.334381,0,256,39975.442037037,2009-06-11,10:36:32
39.973422,116.33438,0,256,39975.4420949074,2009-06-11,10:36:37
39.973417,116.334379,0,255,39975.4421527778,2009-06-11,10:36:42
39.973418,116.334377,0,255,39975.4422106481,2009-06-11,10:36:47
39.973418,116.334377,0,255,39975.4422453704,2009-06-11,10:36:50
39.973417,116.334373,0,255,39975.4422685185,2009-06-11,10:36:52
39.973409,116.334341,0,255,39975.4423263889,2009-06-11,10:36:57
39.973418,116.334333,0,256,39975.4423842593,2009-06-11,10:37:02
39.973422,116.334333,0,256,39975.4424421296,2009-06-11,10:37:07
39.973422,116.334333,0,256,39975.4424768519,2009-06-11,10:37:10
39.973422,116.334334,0,256,39975.4425,2009-06-11,10:37:12
39.973422,116.334347,0,256,39975.4425578704,2009-06-11,10:37:17
39.973423,116.334346,0,255,39975.4426157407,2009-06-11,10:37:22
39.973423,116.334344,0,255,39975.4426736111,2009-06-11,10:37:27
39.973419,116.334346,0,254,39975.4427314815,2009-06-11,10:37:32
39.973418,116.334348,0,254,39975.4427893519,2009-06-11,10:37:37
39.973414,116.334349,0,255,39975.4428472222,2009-06-11,10:37:42
39.973412,116.33435,0,255,39975.4429050926,2009-06-11,10:37:47
39.973412,116.334349,0,254,39975.442962963,2009-06-11,10:37:52
39.973413,116.334348,0,254,39975.4430208333,2009-06-11,10:37:57
39.973418,116.334347,0,254,39975.4430787037,2009-06-11,10:38:02
39.973416,116.334347,0,254,39975.4431365741,2009-06-11,10:38:07
39.973416,116.334346,0,254,39975.4431944444,2009-06-11,10:38:12
39.973414,116.334344,0,254,39975.4432523148,2009-06-11,10:38:17
39.973418,116.334343,0,255,39975.4433101852,2009-06-11,10:38:22
39.97342,116.334343,0,254,39975.4433680556,2009-06-11,10:38:27
39.973422,116.334341,0,254,39975.4434259259,2009-06-11,10:38:32
39.973422,116.334341,0,254,39975.4434837963,2009-06-11,10:38:37
39.973422,116.334341,0,254,39975.4435185185,2009-06-11,10:38:40
39.973415,116.334343,0,254,39975.4435416667,2009-06-11,10:38:42
39.973406,116.334345,0,254,39975.443599537,2009-06-11,10:38:47
39.973401,116.334346,0,254,39975.4436574074,2009-06-11,10:38:52
39.973401,116.334346,0,254,39975.4436921296,2009-06-11,10:38:55
39.9734,116.334346,0,254,39975.4437152778,2009-06-11,10:38:57
39.973412,116.334338,0,253,39975.4437731481,2009-06-11,10:39:02
39.973409,116.33434,0,253,39975.4438310185,2009-06-11,10:39:07
39.973403,116.334344,0,253,39975.4438888889,2009-06-11,10:39:12
39.973395,116.334347,0,253,39975.4439467593,2009-06-11,10:39:17
39.973399,116.334345,0,253,39975.4440046296,2009-06-11,10:39:22
39.9734,116.334345,0,252,39975.4440625,2009-06-11,10:39:27
39.973408,116.334342,0,252,39975.4441203704,2009-06-11,10:39:32
39.973408,116.334342,0,252,39975.4441550926,2009-06-11,10:39:35
39.973402,116.334345,0,252,39975.4441782407,2009-06-11,10:39:37
39.973393,116.334346,0,252,39975.4442361111,2009-06-11,10:39:42
39.973391,116.334345,0,252,39975.4442939815,2009-06-11,10:39:47
39.973391,116.334353,0,251,39975.4443518519,2009-06-11,10:39:52
39.973389,116.334353,0,251,39975.4444097222,2009-06-11,10:39:57
39.973388,116.334352,0,251,39975.4444675926,2009-06-11,10:40:02
39.973392,116.334352,0,251,39975.444525463,2009-06-11,10:40:07
39.97339,116.334353,0,251,39975.4445833333,2009-06-11,10:40:12
39.973394,116.334352,0,251,39975.4446412037,2009-06-11,10:40:17
39.973393,116.334351,0,250,39975.4446990741,2009-06-11,10:40:22
39.973393,116.334351,0,250,39975.4447337963,2009-06-11,10:40:25
39.973394,116.334351,0,250,39975.4447569444,2009-06-11,10:40:27
39.973406,116.334346,0,250,39975.4448148148,2009-06-11,10:40:32
39.97341,116.334351,0,250,39975.4448726852,2009-06-11,10:40:37
39.97341,116.334352,0,249,39975.4449305556,2009-06-11,10:40:42
39.97341,116.334352,0,249,39975.4449652778,2009-06-11,10:40:45
39.973411,116.334346,0,248,39975.4449884259,2009-06-11,10:40:47
39.973408,116.33433,0,247,39975.4450462963,2009-06-11,10:40:52
39.973391,116.334315,0,244,39975.4451041667,2009-06-11,10:40:57
39.973391,116.334314,0,244,39975.445162037,2009-06-11,10:41:02
39.973385,116.33432,0,242,39975.4452199074,2009-06-11,10:41:07
39.973385,116.33432,0,242,39975.4452546296,2009-06-11,10:41:10
39.973391,116.334325,0,238,39975.4452777778,2009-06-11,10:41:12
39.973403,116.334318,0,237,39975.4453356481,2009-06-11,10:41:17
39.973403,116.334318,0,237,39975.4453703704,2009-06-11,10:41:20
39.973411,116.334317,0,237,39975.4453935185,2009-06-11,10:41:22
39.973422,116.334314,0,237,39975.4454513889,2009-06-11,10:41:27
39.973422,116.334314,0,237,39975.4454861111,2009-06-11,10:41:30
39.973429,116.33431,0,238,39975.4455092593,2009-06-11,10:41:32
39.973457,116.334238,0,237,39975.4455671296,2009-06-11,10:41:37
39.973458,116.334185,0,234,39975.445625,2009-06-11,10:41:42
39.973463,116.334163,0,234,39975.4456828704,2009-06-11,10:41:47
39.973434,116.334178,0,233,39975.4457407407,2009-06-11,10:41:52
39.973445,116.334175,0,232,39975.4457986111,2009-06-11,10:41:57
39.973445,116.334175,0,232,39975.4458333333,2009-06-11,10:42:00
39.973453,116.334174,0,232,39975.4458564815,2009-06-11,10:42:02
39.973443,116.334182,0,230,39975.4459143518,2009-06-11,10:42:07
39.973448,116.334177,0,228,39975.4459722222,2009-06-11,10:42:12
39.973448,116.334177,0,228,39975.4460069444,2009-06-11,10:42:15
39.973447,116.334176,0,224,39975.4460300926,2009-06-11,10:42:17
39.973444,116.334159,0,224,39975.446087963,2009-06-11,10:42:22
39.973433,116.334135,0,224,39975.4461458333,2009-06-11,10:42:27
39.97344,116.334119,0,218,39975.4462037037,2009-06-11,10:42:32
39.97344,116.334111,0,217,39975.4462615741,2009-06-11,10:42:37
39.973446,116.334109,0,217,39975.4463194444,2009-06-11,10:42:42
39.973452,116.334106,0,217,39975.4463773148,2009-06-11,10:42:47
39.973452,116.334106,0,217,39975.446412037,2009-06-11,10:42:50
39.973452,116.334101,0,216,39975.4464351852,2009-06-11,10:42:52
39.973432,116.334068,0,216,39975.4464930556,2009-06-11,10:42:57
39.973432,116.334067,0,216,39975.4465509259,2009-06-11,10:43:02
39.973432,116.334067,0,216,39975.4465856481,2009-06-11,10:43:05
39.97344,116.334064,0,215,39975.4466087963,2009-06-11,10:43:07
39.973451,116.334062,0,215,39975.4466666667,2009-06-11,10:43:12
39.973451,116.334062,0,215,39975.4467013889,2009-06-11,10:43:15
39.973451,116.334062,0,215,39975.446724537,2009-06-11,10:43:17
39.973428,116.334153,0,216,39975.4467824074,2009-06-11,10:43:22
39.973398,116.334223,0,219,39975.4468402778,2009-06-11,10:43:27
39.973408,116.334254,0,221,39975.4468981481,2009-06-11,10:43:32
39.973408,116.334254,0,221,39975.4469328704,2009-06-11,10:43:35
39.973409,116.334254,0,221,39975.4469560185,2009-06-11,10:43:37
39.973417,116.334239,0,221,39975.4470138889,2009-06-11,10:43:42
39.973417,116.334239,0,221,39975.4470486111,2009-06-11,10:43:45
39.973418,116.33424,0,221,39975.4470717593,2009-06-11,10:43:47
39.973413,116.334218,0,221,39975.4471296296,2009-06-11,10:43:52
39.9734,116.33423,0,220,39975.4471875,2009-06-11,10:43:57
39.9734,116.33423,0,220,39975.4472222222,2009-06-11,10:44:00
39.973395,116.334229,0,220,39975.4472453704,2009-06-11,10:44:02
39.973386,116.334223,0,220,39975.4473032407,2009-06-11,10:44:07
39.973386,116.334223,0,220,39975.447337963,2009-06-11,10:44:10
39.973384,116.33422,0,220,39975.4473611111,2009-06-11,10:44:12
39.973394,116.334215,0,219,39975.4474189815,2009-06-11,10:44:17
39.973394,116.334215,0,219,39975.4474537037,2009-06-11,10:44:20
39.973401,116.334209,0,219,39975.4474768518,2009-06-11,10:44:22
39.97343,116.334155,0,219,39975.4475347222,2009-06-11,10:44:27
39.973451,116.334108,0,217,39975.4475925926,2009-06-11,10:44:32
39.973475,116.333835,0,189,39975.4511805556,2009-06-11,10:49:42
39.97346,116.333756,0,188,39975.4512384259,2009-06-11,10:49:47
39.973465,116.333752,0,187,39975.4512962963,2009-06-11,10:49:52
39.973465,116.333752,0,187,39975.4513541667,2009-06-11,10:49:57
39.973459,116.333756,0,187,39975.451412037,2009-06-11,10:50:02
39.973456,116.33376,0,187,39975.4514699074,2009-06-11,10:50:07
39.973449,116.333761,0,187,39975.4515277778,2009-06-11,10:50:12
39.973449,116.333761,0,187,39975.4515625,2009-06-11,10:50:15
39.973446,116.333762,0,187,39975.4515856481,2009-06-11,10:50:17
39.973425,116.333748,0,187,39975.4516435185,2009-06-11,10:50:22
39.97341,116.333755,0,189,39975.4517013889,2009-06-11,10:50:27
39.973412,116.333761,0,188,39975.4517592593,2009-06-11,10:50:32
39.973404,116.333767,0,188,39975.4518171296,2009-06-11,10:50:37
39.973396,116.333774,0,189,39975.451875,2009-06-11,10:50:42
39.973396,116.333774,0,189,39975.4519097222,2009-06-11,10:50:45
39.973398,116.333781,0,188,39975.4519328704,2009-06-11,10:50:47
39.973391,116.333796,0,186,39975.4519907407,2009-06-11,10:50:52
39.973388,116.333801,0,186,39975.4520486111,2009-06-11,10:50:57
39.973388,116.333801,0,186,39975.4520833333,2009-06-11,10:51:00
39.973382,116.333805,0,186,39975.4521064815,2009-06-11,10:51:02
39.973383,116.333861,0,193,39975.4521643519,2009-06-11,10:51:07
39.973411,116.33394,0,196,39975.4522222222,2009-06-11,10:51:12
39.973413,116.333942,0,196,39975.4522800926,2009-06-11,10:51:17
39.973415,116.333941,0,196,39975.452337963,2009-06-11,10:51:22
39.973413,116.333941,0,196,39975.4523958333,2009-06-11,10:51:27
39.973413,116.333941,0,196,39975.4524305556,2009-06-11,10:51:30
39.973415,116.33394,0,196,39975.4524537037,2009-06-11,10:51:32
39.973428,116.33394,0,195,39975.4525115741,2009-06-11,10:51:37
39.973443,116.333927,0,194,39975.4525694444,2009-06-11,10:51:42
39.973429,116.333915,0,194,39975.4526273148,2009-06-11,10:51:47
39.973433,116.333959,0,193,39975.4526851852,2009-06-11,10:51:52
39.973433,116.333959,0,193,39975.4527199074,2009-06-11,10:51:55
39.973432,116.33396,0,192,39975.4527430556,2009-06-11,10:51:57
39.973426,116.334072,0,194,39975.4528009259,2009-06-11,10:52:02
39.97342,116.334166,0,198,39975.4528587963,2009-06-11,10:52:07
39.973436,116.334197,0,198,39975.4529166667,2009-06-11,10:52:12
39.973433,116.334195,0,199,39975.452974537,2009-06-11,10:52:17
39.973433,116.334195,0,199,39975.4530092593,2009-06-11,10:52:20
39.973438,116.334194,0,199,39975.4530324074,2009-06-11,10:52:22
39.973427,116.334189,0,200,39975.4530902778,2009-06-11,10:52:27
39.973418,116.334194,0,200,39975.4531481481,2009-06-11,10:52:32
39.973419,116.33419,0,201,39975.4532060185,2009-06-11,10:52:37
39.973419,116.33419,0,201,39975.4532407407,2009-06-11,10:52:40
39.973416,116.334189,0,201,39975.4532638889,2009-06-11,10:52:42
39.973416,116.334173,0,200,39975.4533217593,2009-06-11,10:52:47
39.973416,116.334172,0,200,39975.4533796296,2009-06-11,10:52:52
39.973417,116.334167,0,200,39975.4534375,2009-06-11,10:52:57
39.973415,116.334164,0,200,39975.4534953704,2009-06-11,10:53:02
39.973411,116.334161,0,200,39975.4535532407,2009-06-11,10:53:07
39.973405,116.334158,0,199,39975.4536111111,2009-06-11,10:53:12
39.973399,116.334153,0,199,39975.4536689815,2009-06-11,10:53:17
39.973395,116.33415,0,199,39975.4537268518,2009-06-11,10:53:22
39.973398,116.334147,0,199,39975.4537847222,2009-06-11,10:53:27
39.973398,116.334143,0,200,39975.4538425926,2009-06-11,10:53:32
39.973396,116.334141,0,200,39975.453900463,2009-06-11,10:53:37
39.973395,116.334139,0,200,39975.4539583333,2009-06-11,10:53:42
39.973396,116.334136,0,200,39975.4540162037,2009-06-11,10:53:47
39.97339,116.334136,0,200,39975.4540740741,2009-06-11,10:53:52
39.973383,116.334138,0,200,39975.4541319444,2009-06-11,10:53:57
39.973378,116.334141,0,200,39975.4541898148,2009-06-11,10:54:02
39.973379,116.334141,0,200,39975.4542476852,2009-06-11,10:54:07
39.973377,116.334141,0,200,39975.4543055556,2009-06-11,10:54:12
39.973378,116.33414,0,200,39975.4543634259,2009-06-11,10:54:17
39.973381,116.334137,0,200,39975.4544212963,2009-06-11,10:54:22
39.973381,116.334137,0,200,39975.4544560185,2009-06-11,10:54:25
39.973375,116.334136,0,200,39975.4544791667,2009-06-11,10:54:27
39.973376,116.334118,0,200,39975.454537037,2009-06-11,10:54:32
39.973379,116.334118,0,200,39975.4545949074,2009-06-11,10:54:37
39.973379,116.334118,0,200,39975.4546296296,2009-06-11,10:54:40
39.973386,116.334119,0,200,39975.4546527778,2009-06-11,10:54:42
39.973404,116.33422,0,203,39975.4547106481,2009-06-11,10:54:47
39.973407,116.334221,0,203,39975.4547685185,2009-06-11,10:54:52
39.973403,116.334221,0,203,39975.4548263889,2009-06-11,10:54:57
39.973403,116.334221,0,203,39975.4548842593,2009-06-11,10:55:02
39.973403,116.334221,0,203,39975.4549189815,2009-06-11,10:55:05
39.973399,116.334224,0,202,39975.4549421296,2009-06-11,10:55:07
39.973397,116.334316,0,203,39975.455,2009-06-11,10:55:12
39.973388,116.334371,0,208,39975.4550578704,2009-06-11,10:55:17
39.97339,116.334364,0,208,39975.4551157407,2009-06-11,10:55:22
39.97339,116.334364,0,208,39975.4551736111,2009-06-11,10:55:27
39.97339,116.334364,0,208,39975.4552083333,2009-06-11,10:55:30
39.973393,116.334362,0,208,39975.4552314815,2009-06-11,10:55:32
39.973383,116.334347,0,208,39975.4552893518,2009-06-11,10:55:37
39.973384,116.334343,0,208,39975.4553472222,2009-06-11,10:55:42
39.973386,116.334338,0,208,39975.4554050926,2009-06-11,10:55:47
39.973384,116.334331,0,208,39975.455462963,2009-06-11,10:55:52
39.973384,116.334331,0,208,39975.4554976852,2009-06-11,10:55:55
39.973381,116.334326,0,208,39975.4555208333,2009-06-11,10:55:57
39.973358,116.333877,0,204,39975.4555787037,2009-06-11,10:56:02
39.973371,116.333787,0,204,39975.4556365741,2009-06-11,10:56:07
39.973541,116.333823,0,219,39975.4697569444,2009-06-11,11:16:27
39.973633,116.333688,0,219,39975.4698148148,2009-06-11,11:16:32
39.973616,116.333714,0,219,39975.4698726852,2009-06-11,11:16:37
39.973625,116.333696,0,219,39975.4699305556,2009-06-11,11:16:42
39.973625,116.333696,0,219,39975.4699652778,2009-06-11,11:16:45
39.973628,116.333691,0,219,39975.4699884259,2009-06-11,11:16:47
39.973705,116.333516,0,218,39975.4700462963,2009-06-11,11:16:52
39.973754,116.333365,0,218,39975.4701041667,2009-06-11,11:16:57
39.973779,116.33331,0,217,39975.470162037,2009-06-11,11:17:02
39.973765,116.333266,0,217,39975.4702199074,2009-06-11,11:17:07
39.973779,116.333142,0,218,39975.4702777778,2009-06-11,11:17:12
39.973821,116.333148,0,218,39975.4703356481,2009-06-11,11:17:17
39.973793,116.333208,0,218,39975.4703935185,2009-06-11,11:17:22
39.973778,116.333226,0,218,39975.4704513889,2009-06-11,11:17:27
39.973856,116.333191,0,217,39975.4706828704,2009-06-11,11:17:47
39.973929,116.333059,0,217,39975.4707407407,2009-06-11,11:17:52
39.974001,116.332911,0,217,39975.4707986111,2009-06-11,11:17:57
39.973983,116.332898,0,217,39975.4708564815,2009-06-11,11:18:02
39.973939,116.332898,0,217,39975.4709143518,2009-06-11,11:18:07
39.973924,116.332857,0,217,39975.4709722222,2009-06-11,11:18:12
39.973896,116.332777,0,217,39975.4710300926,2009-06-11,11:18:17
39.973935,116.33263,0,217,39975.471087963,2009-06-11,11:18:22
39.973953,116.332488,0,217,39975.4711458333,2009-06-11,11:18:27
39.974004,116.3324,0,217,39975.4712037037,2009-06-11,11:18:32
39.974029,116.332367,0,217,39975.4712615741,2009-06-11,11:18:37
39.974021,116.332336,0,217,39975.4713194444,2009-06-11,11:18:42
39.974047,116.332287,0,217,39975.4713773148,2009-06-11,11:18:47
39.974099,116.332222,0,217,39975.4716087963,2009-06-11,11:19:07
39.974092,116.332233,0,217,39975.4721296296,2009-06-11,11:19:52
39.973903,116.332668,0,217,39975.4721875,2009-06-11,11:19:57
39.973814,116.332763,0,218,39975.4722453704,2009-06-11,11:20:02
39.973728,116.332839,0,219,39975.4723032407,2009-06-11,11:20:07
39.97366,116.33296,0,219,39975.4723611111,2009-06-11,11:20:12
39.97365,116.333104,0,218,39975.4724189815,2009-06-11,11:20:17
39.973632,116.333239,0,218,39975.4724768519,2009-06-11,11:20:22
39.973594,116.333364,0,217,39975.4725347222,2009-06-11,11:20:27
39.973634,116.333371,0,217,39975.4725925926,2009-06-11,11:20:32
39.973678,116.333372,0,217,39975.472650463,2009-06-11,11:20:37
39.973678,116.333372,0,217,39975.4726851852,2009-06-11,11:20:40
39.973671,116.333369,0,217,39975.4727083333,2009-06-11,11:20:42
39.973662,116.333378,0,217,39975.4727662037,2009-06-11,11:20:47
39.973551,116.333624,0,218,39975.4728240741,2009-06-11,11:20:52
39.973492,116.33397,0,218,39975.4728819444,2009-06-11,11:20:57
39.973462,116.334166,0,218,39975.4729398148,2009-06-11,11:21:02
39.973493,116.334073,0,219,39975.4729976852,2009-06-11,11:21:07
39.973565,116.333912,0,220,39975.4730555556,2009-06-11,11:21:12
39.973595,116.333886,0,221,39975.4731134259,2009-06-11,11:21:17
39.973602,116.333829,0,221,39975.4731712963,2009-06-11,11:21:22
39.973573,116.333758,0,222,39975.4732291667,2009-06-11,11:21:27
39.973564,116.333776,0,222,39975.473287037,2009-06-11,11:21:32
39.973583,116.333797,0,222,39975.4733449074,2009-06-11,11:21:37
39.973583,116.333797,0,222,39975.4733796296,2009-06-11,11:21:40
39.973588,116.333794,0,221,39975.4734027778,2009-06-11,11:21:42
39.973624,116.333655,0,222,39975.4734606481,2009-06-11,11:21:47
39.97362,116.333639,0,223,39975.4735185185,2009-06-11,11:21:52
39.973595,116.333686,0,224,39975.4735763889,2009-06-11,11:21:57
39.973538,116.333793,0,223,39975.4736342593,2009-06-11,11:22:02
39.973461,116.333879,0,222,39975.4736921296,2009-06-11,11:22:07
39.973424,116.333906,0,221,39975.47375,2009-06-11,11:22:12
39.973435,116.333964,0,219,39975.4738078704,2009-06-11,11:22:17
39.973421,116.334055,0,218,39975.4738657407,2009-06-11,11:22:22
39.973417,116.334036,0,217,39975.4739236111,2009-06-11,11:22:27
39.973458,116.333968,0,218,39975.4739814815,2009-06-11,11:22:32
39.973502,116.333902,0,221,39975.4740393519,2009-06-11,11:22:37
39.973531,116.333912,0,221,39975.4740972222,2009-06-11,11:22:42
39.973522,116.333914,0,221,39975.4741550926,2009-06-11,11:22:47
39.973491,116.333942,0,222,39975.474212963,2009-06-11,11:22:52
39.973508,116.333955,0,220,39975.4742708333,2009-06-11,11:22:57
39.973534,116.333966,0,219,39975.4743287037,2009-06-11,11:23:02
39.973518,116.334007,0,218,39975.4743865741,2009-06-11,11:23:07
39.973518,116.334007,0,218,39975.4744212963,2009-06-11,11:23:10
39.973526,116.334006,0,219,39975.4744444444,2009-06-11,11:23:12
39.973533,116.334016,0,220,39975.4745023148,2009-06-11,11:23:17
39.973547,116.334047,0,226,39975.4745601852,2009-06-11,11:23:22
39.973575,116.334068,0,233,39975.4746180556,2009-06-11,11:23:27
39.973575,116.334068,0,233,39975.4746527778,2009-06-11,11:23:30
39.973583,116.334065,0,237,39975.4746759259,2009-06-11,11:23:32
39.973586,116.334025,0,237,39975.4747337963,2009-06-11,11:23:37
39.973599,116.334015,0,239,39975.4747916667,2009-06-11,11:23:42
39.9736,116.334016,0,239,39975.474849537,2009-06-11,11:23:47
39.9736,116.334016,0,239,39975.4748842593,2009-06-11,11:23:50
39.973604,116.334016,0,239,39975.4749074074,2009-06-11,11:23:52
39.973617,116.334024,0,241,39975.4749652778,2009-06-11,11:23:57
39.973657,116.334018,0,246,39975.4750231481,2009-06-11,11:24:02
39.973648,116.334036,0,252,39975.4750810185,2009-06-11,11:24:07
39.973663,116.334014,0,252,39975.4751388889,2009-06-11,11:24:12
39.973657,116.33392,0,249,39975.4751967593,2009-06-11,11:24:17
39.973657,116.33392,0,249,39975.4752314815,2009-06-11,11:24:20
39.973655,116.333918,0,249,39975.4752546296,2009-06-11,11:24:22
39.973628,116.333932,0,247,39975.4753125,2009-06-11,11:24:27
39.973637,116.333883,0,245,39975.4753703704,2009-06-11,11:24:32
39.973637,116.333883,0,245,39975.4754050926,2009-06-11,11:24:35
39.973631,116.333885,0,245,39975.4754282407,2009-06-11,11:24:37
39.973616,116.333881,0,244,39975.4754861111,2009-06-11,11:24:42
39.97355,116.333823,0,243,39975.4755439815,2009-06-11,11:24:47
39.973526,116.333914,0,244,39975.4756018519,2009-06-11,11:24:52
39.973519,116.334063,0,246,39975.4756597222,2009-06-11,11:24:57
39.973545,116.334137,0,247,39975.4757175926,2009-06-11,11:25:02
39.973544,116.334137,0,247,39975.475775463,2009-06-11,11:25:07
39.973549,116.334134,0,247,39975.4758333333,2009-06-11,11:25:12
39.973555,116.334131,0,247,39975.4758912037,2009-06-11,11:25:17
39.973557,116.334132,0,247,39975.4759490741,2009-06-11,11:25:22
39.973564,116.334137,0,247,39975.4760069444,2009-06-11,11:25:27
39.973569,116.334138,0,248,39975.4760648148,2009-06-11,11:25:32
39.97357,116.334144,0,248,39975.4761226852,2009-06-11,11:25:37
39.97357,116.334144,0,248,39975.4761574074,2009-06-11,11:25:40
39.973562,116.334152,0,249,39975.4761805556,2009-06-11,11:25:42
39.973524,116.334331,0,252,39975.4762384259,2009-06-11,11:25:47
39.973516,116.33434,0,252,39975.4762962963,2009-06-11,11:25:52
39.973509,116.334346,0,252,39975.4763541667,2009-06-11,11:25:57
39.97351,116.334349,0,253,39975.476412037,2009-06-11,11:26:02
39.97351,116.33435,0,253,39975.4764699074,2009-06-11,11:26:07
39.97351,116.33435,0,253,39975.4765046296,2009-06-11,11:26:10
39.973514,116.334348,0,253,39975.4765277778,2009-06-11,11:26:12
39.973524,116.334343,0,252,39975.4765856481,2009-06-11,11:26:17
39.97353,116.33434,0,252,39975.4766435185,2009-06-11,11:26:22
39.97353,116.33434,0,252,39975.4766782407,2009-06-11,11:26:25
39.973538,116.334335,0,252,39975.4767013889,2009-06-11,11:26:27
39.973548,116.334327,0,252,39975.4767592593,2009-06-11,11:26:32
39.973534,116.33424,0,250,39975.4768171296,2009-06-11,11:26:37
39.973533,116.334238,0,250,39975.476875,2009-06-11,11:26:42
39.973533,116.334238,0,250,39975.4769097222,2009-06-11,11:26:45
39.973528,116.334238,0,250,39975.4769328704,2009-06-11,11:26:47
39.973474,116.334281,0,251,39975.4769907407,2009-06-11,11:26:52
39.973448,116.33426,0,257,39975.4770486111,2009-06-11,11:26:57
39.973506,116.334052,0,266,39975.4771064815,2009-06-11,11:27:02
39.973596,116.333863,0,267,39975.4771643518,2009-06-11,11:27:07
39.973632,116.333856,0,264,39975.4772222222,2009-06-11,11:27:12
39.973605,116.334021,0,262,39975.4772800926,2009-06-11,11:27:17
39.973647,116.333938,0,261,39975.477337963,2009-06-11,11:27:22
39.973633,116.333992,0,261,39975.4773958333,2009-06-11,11:27:27
39.973613,116.334133,0,264,39975.4774537037,2009-06-11,11:27:32
39.973635,116.334156,0,261,39975.4775115741,2009-06-11,11:27:37
39.973632,116.334188,0,261,39975.4775694444,2009-06-11,11:27:42
39.973621,116.334158,0,265,39975.4776273148,2009-06-11,11:27:47
39.973609,116.334234,0,271,39975.4776851852,2009-06-11,11:27:52
39.973609,116.334234,0,271,39975.4777199074,2009-06-11,11:27:55
39.973616,116.334233,0,272,39975.4777430556,2009-06-11,11:27:57
39.973693,116.334234,0,280,39975.4778009259,2009-06-11,11:28:02
39.973727,116.33428,0,285,39975.4778587963,2009-06-11,11:28:07
39.973699,116.334356,0,287,39975.4779166667,2009-06-11,11:28:12
39.973686,116.334379,0,287,39975.477974537,2009-06-11,11:28:17
39.973686,116.334379,0,287,39975.4780092593,2009-06-11,11:28:20
39.973683,116.33438,0,287,39975.4780324074,2009-06-11,11:28:22
39.973708,116.334334,0,283,39975.4780902778,2009-06-11,11:28:27
39.973697,116.334254,0,281,39975.4781481481,2009-06-11,11:28:32
39.973682,116.334151,0,283,39975.4782060185,2009-06-11,11:28:37
39.973682,116.334151,0,283,39975.4782407407,2009-06-11,11:28:40
39.973686,116.334148,0,283,39975.4782638889,2009-06-11,11:28:42
39.973705,116.334136,0,283,39975.4783217593,2009-06-11,11:28:47
39.973753,116.33403,0,284,39975.4783796296,2009-06-11,11:28:52
39.973769,116.333959,0,282,39975.4784375,2009-06-11,11:28:57
39.973786,116.33397,0,279,39975.4784953704,2009-06-11,11:29:02
39.97375,116.333981,0,274,39975.4785532407,2009-06-11,11:29:07
39.973747,116.333981,0,274,39975.4786111111,2009-06-11,11:29:12
39.973747,116.333981,0,274,39975.4786458333,2009-06-11,11:29:15
39.97374,116.333985,0,273,39975.4786689815,2009-06-11,11:29:17
39.973775,116.334011,0,274,39975.4787268518,2009-06-11,11:29:22
39.973782,116.334011,0,274,39975.4787847222,2009-06-11,11:29:27
39.973782,116.334011,0,274,39975.4788194444,2009-06-11,11:29:30
39.97379,116.334011,0,274,39975.4788425926,2009-06-11,11:29:32
39.97387,116.334007,0,274,39975.478900463,2009-06-11,11:29:37
39.974017,116.334006,0,274,39975.4789583333,2009-06-11,11:29:42
39.974067,116.334066,0,274,39975.4790162037,2009-06-11,11:29:47
39.97413,116.334096,0,274,39975.4790740741,2009-06-11,11:29:52
39.974069,116.33413,0,275,39975.4791319444,2009-06-11,11:29:57
39.974022,116.33414,0,275,39975.4791898148,2009-06-11,11:30:02
39.974024,116.334138,0,275,39975.4792476852,2009-06-11,11:30:07
39.974024,116.334138,0,275,39975.4792824074,2009-06-11,11:30:10
39.97403,116.334137,0,275,39975.4793055556,2009-06-11,11:30:12
39.974035,116.334125,0,276,39975.4793634259,2009-06-11,11:30:17
39.973937,116.334151,0,275,39975.4794212963,2009-06-11,11:30:22
39.973851,116.334132,0,276,39975.4794791667,2009-06-11,11:30:27
39.973849,116.334155,0,277,39975.479537037,2009-06-11,11:30:32
39.973888,116.334151,0,277,39975.4795949074,2009-06-11,11:30:37
39.973873,116.334092,0,279,39975.4796527778,2009-06-11,11:30:42
39.973753,116.334075,0,278,39975.4797106481,2009-06-11,11:30:47
39.973687,116.334075,0,279,39975.4797685185,2009-06-11,11:30:52
39.973656,116.334074,0,279,39975.4798263889,2009-06-11,11:30:57
39.973592,116.334026,0,279,39975.4798842593,2009-06-11,11:31:02
39.973585,116.334,0,279,39975.4799421296,2009-06-11,11:31:07
39.973546,116.333974,0,279,39975.48,2009-06-11,11:31:12
39.973577,116.334012,0,279,39975.4800578704,2009-06-11,11:31:17
39.973605,116.334059,0,280,39975.4801157407,2009-06-11,11:31:22
39.973623,116.334075,0,279,39975.4801736111,2009-06-11,11:31:27
39.973617,116.334079,0,279,39975.4802314815,2009-06-11,11:31:32
39.973617,116.334079,0,279,39975.4802662037,2009-06-11,11:31:35
39.973616,116.334079,0,279,39975.4802893519,2009-06-11,11:31:37
39.97366,116.334121,0,274,39975.4803472222,2009-06-11,11:31:42
39.973698,116.334133,0,271,39975.4804050926,2009-06-11,11:31:47
39.973686,116.334142,0,271,39975.480462963,2009-06-11,11:31:52
39.973684,116.334141,0,271,39975.4805208333,2009-06-11,11:31:57
39.973684,116.334141,0,271,39975.4805555556,2009-06-11,11:32:00
39.973677,116.334142,0,271,39975.4805787037,2009-06-11,11:32:02
39.97366,116.334149,0,271,39975.4806365741,2009-06-11,11:32:07
39.973632,116.334162,0,272,39975.4806944444,2009-06-11,11:32:12
39.973578,116.334165,0,271,39975.4807523148,2009-06-11,11:32:17
39.973578,116.334192,0,269,39975.4808101852,2009-06-11,11:32:22
39.973595,116.334161,0,268,39975.4808680556,2009-06-11,11:32:27
39.973594,116.334159,0,268,39975.4809259259,2009-06-11,11:32:32
39.973595,116.334158,0,268,39975.4809837963,2009-06-11,11:32:37
39.973587,116.33416,0,268,39975.4810416667,2009-06-11,11:32:42
39.973588,116.334157,0,268,39975.481099537,2009-06-11,11:32:47
39.973595,116.334155,0,268,39975.4811574074,2009-06-11,11:32:52
39.973595,116.334155,0,268,39975.4811921296,2009-06-11,11:32:55
39.973594,116.334156,0,268,39975.4812152778,2009-06-11,11:32:57
39.973585,116.33416,0,268,39975.4812731481,2009-06-11,11:33:02
39.973604,116.334183,0,269,39975.4813310185,2009-06-11,11:33:07
39.973614,116.334182,0,269,39975.4813888889,2009-06-11,11:33:12
39.973631,116.3342,0,267,39975.4814467593,2009-06-11,11:33:17
39.973659,116.334236,0,269,39975.4815046296,2009-06-11,11:33:22
39.973677,116.334233,0,276,39975.4815625,2009-06-11,11:33:27
39.973677,116.334233,0,276,39975.4815972222,2009-06-11,11:33:30
39.973685,116.33423,0,277,39975.4816203704,2009-06-11,11:33:32
39.973718,116.334199,0,279,39975.4816782407,2009-06-11,11:33:37
39.97373,116.334188,0,277,39975.4817361111,2009-06-11,11:33:42
39.973757,116.334189,0,276,39975.4817939815,2009-06-11,11:33:47
39.973739,116.334132,0,278,39975.4818518519,2009-06-11,11:33:52
39.97365,116.334108,0,274,39975.4819097222,2009-06-11,11:33:57
39.973558,116.334076,0,273,39975.4819675926,2009-06-11,11:34:02
39.973519,116.334059,0,272,39975.482025463,2009-06-11,11:34:07
39.973545,116.334053,0,270,39975.4820833333,2009-06-11,11:34:12
39.973556,116.334065,0,270,39975.4821412037,2009-06-11,11:34:17
39.973605,116.334078,0,273,39975.4821990741,2009-06-11,11:34:22
39.97361,116.334077,0,273,39975.4822569444,2009-06-11,11:34:27
39.973605,116.334076,0,274,39975.4823148148,2009-06-11,11:34:32
39.973597,116.334078,0,273,39975.4823726852,2009-06-11,11:34:37
39.973589,116.33408,0,273,39975.4824305556,2009-06-11,11:34:42
39.973583,116.334081,0,273,39975.4824884259,2009-06-11,11:34:47
39.973577,116.334083,0,273,39975.4825462963,2009-06-11,11:34:52
39.973577,116.334083,0,273,39975.4825810185,2009-06-11,11:34:55
39.973579,116.334085,0,273,39975.4826041667,2009-06-11,11:34:57
39.973654,116.334099,0,279,39975.482662037,2009-06-11,11:35:02
39.973681,116.334145,0,284,39975.4827199074,2009-06-11,11:35:07
39.973692,116.334143,0,285,39975.4827777778,2009-06-11,11:35:12
39.973701,116.33414,0,285,39975.4828356481,2009-06-11,11:35:17
39.973705,116.334163,0,284,39975.4828935185,2009-06-11,11:35:22
39.973705,116.334165,0,285,39975.4829513889,2009-06-11,11:35:27
39.973705,116.334165,0,285,39975.4829861111,2009-06-11,11:35:30
39.973705,116.334165,0,284,39975.4830092593,2009-06-11,11:35:32
39.973714,116.334171,0,282,39975.4830671296,2009-06-11,11:35:37
39.973734,116.334175,0,274,39975.483125,2009-06-11,11:35:42
39.973713,116.334145,0,272,39975.4831828704,2009-06-11,11:35:47
39.973696,116.33413,0,274,39975.4832407407,2009-06-11,11:35:52
39.973696,116.33413,0,274,39975.483275463,2009-06-11,11:35:55
39.973688,116.334129,0,274,39975.4832986111,2009-06-11,11:35:57
39.973653,116.334109,0,272,39975.4833564815,2009-06-11,11:36:02
39.973609,116.334089,0,270,39975.4834143519,2009-06-11,11:36:07
39.973633,116.334108,0,268,39975.4834722222,2009-06-11,11:36:12
39.973622,116.334115,0,264,39975.4835300926,2009-06-11,11:36:17
39.97362,116.334116,0,263,39975.483587963,2009-06-11,11:36:22
39.97362,116.334116,0,263,39975.4836226852,2009-06-11,11:36:25
39.973627,116.334113,0,263,39975.4836458333,2009-06-11,11:36:27
39.973704,116.334054,0,262,39975.4837037037,2009-06-11,11:36:32
39.973762,116.334034,0,261,39975.4837615741,2009-06-11,11:36:37
39.97378,116.334072,0,259,39975.4838194444,2009-06-11,11:36:42
39.973807,116.334064,0,256,39975.4838773148,2009-06-11,11:36:47
39.973845,116.33406,0,256,39975.4839351852,2009-06-11,11:36:52
39.973835,116.334072,0,255,39975.4839930556,2009-06-11,11:36:57
39.973817,116.334079,0,255,39975.4840509259,2009-06-11,11:37:02
39.973792,116.334073,0,254,39975.4841087963,2009-06-11,11:37:07
39.973729,116.33406,0,247,39975.4841666667,2009-06-11,11:37:12
39.973703,116.334063,0,246,39975.484224537,2009-06-11,11:37:17
39.973714,116.334082,0,246,39975.4842824074,2009-06-11,11:37:22
39.973761,116.334137,0,247,39975.4843402778,2009-06-11,11:37:27
39.973761,116.334137,0,247,39975.484375,2009-06-11,11:37:30
39.973757,116.334142,0,247,39975.4843981481,2009-06-11,11:37:32
39.973748,116.334143,0,247,39975.4844560185,2009-06-11,11:37:37
39.973748,116.334143,0,247,39975.4844907407,2009-06-11,11:37:40
39.973743,116.334144,0,247,39975.4845138889,2009-06-11,11:37:42
39.973721,116.334154,0,247,39975.4845717593,2009-06-11,11:37:47
39.973606,116.334152,0,247,39975.4846296296,2009-06-11,11:37:52
39.9735,116.334154,0,247,39975.4846875,2009-06-11,11:37:57
39.973475,116.334112,0,248,39975.4847453704,2009-06-11,11:38:02
39.973466,116.334107,0,249,39975.4848032407,2009-06-11,11:38:07
39.973538,116.334133,0,250,39975.4848611111,2009-06-11,11:38:12
39.973569,116.334128,0,250,39975.4849189815,2009-06-11,11:38:17
39.973787,116.333925,0,251,39975.4849768518,2009-06-11,11:38:22
39.973618,116.333892,0,251,39975.4850347222,2009-06-11,11:38:27
39.973487,116.333901,0,251,39975.4850925926,2009-06-11,11:38:32
39.973343,116.33392,0,251,39975.485150463,2009-06-11,11:38:37
39.973275,116.333937,0,251,39975.4852083333,2009-06-11,11:38:42
39.973299,116.334016,0,251,39975.4852662037,2009-06-11,11:38:47
39.973449,116.333974,0,251,39975.4853240741,2009-06-11,11:38:52
39.973574,116.333927,0,252,39975.4853819444,2009-06-11,11:38:57
39.973586,116.333923,0,252,39975.4854398148,2009-06-11,11:39:02
39.973521,116.334004,0,252,39975.4854976852,2009-06-11,11:39:07
39.973592,116.334052,0,251,39975.4855555556,2009-06-11,11:39:12
39.973557,116.334047,0,251,39975.4856134259,2009-06-11,11:39:17
39.973519,116.334055,0,251,39975.4856712963,2009-06-11,11:39:22
39.97341,116.33406,0,251,39975.4857291667,2009-06-11,11:39:27
39.973315,116.334077,0,251,39975.485787037,2009-06-11,11:39:32
39.973358,116.33406,0,251,39975.4858449074,2009-06-11,11:39:37
39.973364,116.334034,0,251,39975.4859027778,2009-06-11,11:39:42
39.973406,116.334007,0,251,39975.4859606481,2009-06-11,11:39:47
39.97343,116.333998,0,251,39975.4860185185,2009-06-11,11:39:52
39.973471,116.333987,0,251,39975.4860763889,2009-06-11,11:39:57
39.973503,116.334014,0,250,39975.4861342593,2009-06-11,11:40:02
39.973558,116.334048,0,249,39975.4861921296,2009-06-11,11:40:07
39.973662,116.33399,0,249,39975.48625,2009-06-11,11:40:12
39.973688,116.334047,0,245,39975.4863078704,2009-06-11,11:40:17
39.973719,116.33402,0,246,39975.4863657407,2009-06-11,11:40:22
39.973805,116.33405,0,243,39975.4864236111,2009-06-11,11:40:27
39.973819,116.33411,0,240,39975.4864814815,2009-06-11,11:40:32
39.973879,116.334131,0,243,39975.4865393518,2009-06-11,11:40:37
39.973694,116.334083,0,243,39975.4865972222,2009-06-11,11:40:42
39.973602,116.334071,0,244,39975.4866550926,2009-06-11,11:40:47
39.973611,116.334102,0,243,39975.486712963,2009-06-11,11:40:52
39.973632,116.334135,0,244,39975.4867708333,2009-06-11,11:40:57
39.973691,116.334129,0,245,39975.4868287037,2009-06-11,11:41:02
39.973691,116.334129,0,245,39975.4868634259,2009-06-11,11:41:05
39.973692,116.334132,0,245,39975.4868865741,2009-06-11,11:41:07
39.973624,116.33413,0,245,39975.4869444444,2009-06-11,11:41:12
39.973498,116.334172,0,245,39975.4870023148,2009-06-11,11:41:17
39.97346,116.33419,0,246,39975.4870601852,2009-06-11,11:41:22
39.973435,116.334234,0,246,39975.4871180556,2009-06-11,11:41:27
39.973477,116.334242,0,247,39975.4871759259,2009-06-11,11:41:32
39.973501,116.334246,0,247,39975.4872337963,2009-06-11,11:41:37
39.973544,116.334262,0,247,39975.4872916667,2009-06-11,11:41:42
39.973527,116.334221,0,248,39975.487349537,2009-06-11,11:41:47
39.973573,116.334097,0,251,39975.4874074074,2009-06-11,11:41:52
39.973567,116.334071,0,254,39975.4874652778,2009-06-11,11:41:57
39.9736,116.334077,0,254,39975.4875231481,2009-06-11,11:42:02
39.973551,116.334082,0,254,39975.4875810185,2009-06-11,11:42:07
39.973466,116.334132,0,253,39975.4876388889,2009-06-11,11:42:12
39.973382,116.334156,0,252,39975.4876967593,2009-06-11,11:42:17
39.973412,116.334036,0,254,39975.4877546296,2009-06-11,11:42:22
39.973469,116.333986,0,255,39975.4878125,2009-06-11,11:42:27
39.973489,116.333986,0,255,39975.4878703704,2009-06-11,11:42:32
39.973517,116.333985,0,254,39975.4879282407,2009-06-11,11:42:37
39.973586,116.334003,0,255,39975.4879861111,2009-06-11,11:42:42
39.973666,116.334017,0,255,39975.4880439815,2009-06-11,11:42:47
39.973447,116.333904,0,254,39975.4911689815,2009-06-11,11:47:17
39.973412,116.333895,0,254,39975.4912268519,2009-06-11,11:47:22
39.973418,116.33387,0,253,39975.4912847222,2009-06-11,11:47:27
39.973322,116.333924,0,253,39975.4913425926,2009-06-11,11:47:32
39.973436,116.333928,0,253,39975.491400463,2009-06-11,11:47:37
39.973478,116.333927,0,253,39975.4914583333,2009-06-11,11:47:42
39.973609,116.333987,0,253,39975.4915162037,2009-06-11,11:47:47
39.973684,116.334024,0,252,39975.4915740741,2009-06-11,11:47:52
39.973694,116.333978,0,252,39975.4916319444,2009-06-11,11:47:57
39.973597,116.333857,0,252,39975.4916898148,2009-06-11,11:48:02
39.973663,116.333886,0,251,39975.4917476852,2009-06-11,11:48:07
39.973682,116.333846,0,251,39975.4918055556,2009-06-11,11:48:12
39.973664,116.333776,0,251,39975.4918634259,2009-06-11,11:48:17
39.973721,116.333723,0,251,39975.4919212963,2009-06-11,11:48:22
39.973862,116.333639,0,252,39975.4919791667,2009-06-11,11:48:27
39.973819,116.333601,0,252,39975.492037037,2009-06-11,11:48:32
39.973841,116.333697,0,252,39975.4920949074,2009-06-11,11:48:37
39.973838,116.333694,0,252,39975.4921527778,2009-06-11,11:48:42
39.973838,116.333694,0,252,39975.4921875,2009-06-11,11:48:45
39.973837,116.333696,0,252,39975.4922106481,2009-06-11,11:48:47
39.973698,116.333829,0,252,39975.4922685185,2009-06-11,11:48:52
39.97362,116.333808,0,253,39975.4923263889,2009-06-11,11:48:57
39.973615,116.333791,0,254,39975.4923842593,2009-06-11,11:49:02
39.973615,116.333791,0,254,39975.4924189815,2009-06-11,11:49:05
39.973615,116.333792,0,254,39975.4924421296,2009-06-11,11:49:07
39.973608,116.333818,0,254,39975.4925,2009-06-11,11:49:12
39.973675,116.333831,0,253,39975.4925578704,2009-06-11,11:49:17
39.973729,116.333863,0,253,39975.4926157407,2009-06-11,11:49:22
39.973622,116.333877,0,254,39975.4926736111,2009-06-11,11:49:27
39.973561,116.333896,0,254,39975.4927314815,2009-06-11,11:49:32
39.973546,116.333917,0,254,39975.4927893518,2009-06-11,11:49:37
39.973501,116.333914,0,254,39975.4928472222,2009-06-11,11:49:42
39.973542,116.333926,0,254,39975.4929050926,2009-06-11,11:49:47
39.973586,116.333915,0,254,39975.492962963,2009-06-11,11:49:52
39.973574,116.333847,0,254,39975.4930208333,2009-06-11,11:49:57
39.973439,116.333747,0,254,39975.4930787037,2009-06-11,11:50:02
39.973243,116.33374,0,255,39975.4931365741,2009-06-11,11:50:07
39.973287,116.333805,0,254,39975.4931944444,2009-06-11,11:50:12
39.973308,116.333787,0,253,39975.4932523148,2009-06-11,11:50:17
39.973374,116.333808,0,253,39975.4933101852,2009-06-11,11:50:22
39.973443,116.333832,0,253,39975.4933680556,2009-06-11,11:50:27
39.973432,116.33385,0,253,39975.4934259259,2009-06-11,11:50:32
39.973508,116.333904,0,253,39975.4934837963,2009-06-11,11:50:37
39.973571,116.333883,0,253,39975.4935416667,2009-06-11,11:50:42
39.973653,116.333921,0,252,39975.493599537,2009-06-11,11:50:47
39.9736,116.333931,0,253,39975.4936574074,2009-06-11,11:50:52
39.973562,116.333901,0,253,39975.4937152778,2009-06-11,11:50:57
39.973556,116.333912,0,252,39975.4937731481,2009-06-11,11:51:02
39.973479,116.333933,0,252,39975.4938310185,2009-06-11,11:51:07
39.973454,116.333894,0,252,39975.4938888889,2009-06-11,11:51:12
39.973435,116.33387,0,253,39975.4939467593,2009-06-11,11:51:17
39.973465,116.333868,0,253,39975.4940046296,2009-06-11,11:51:22
39.973469,116.333886,0,253,39975.4940625,2009-06-11,11:51:27
39.973493,116.333891,0,253,39975.4941203704,2009-06-11,11:51:32
39.973502,116.333857,0,253,39975.4941782407,2009-06-11,11:51:37
39.973533,116.333891,0,254,39975.4942361111,2009-06-11,11:51:42
39.973468,116.333972,0,254,39975.4942939815,2009-06-11,11:51:47
39.973468,116.333972,0,254,39975.4943287037,2009-06-11,11:51:50
39.973464,116.33398,0,254,39975.4943518518,2009-06-11,11:51:52
39.973485,116.333962,0,254,39975.4944097222,2009-06-11,11:51:57
39.973457,116.33397,0,254,39975.4944675926,2009-06-11,11:52:02
39.973487,116.334038,0,253,39975.494525463,2009-06-11,11:52:07
39.973581,116.334085,0,253,39975.4945833333,2009-06-11,11:52:12
39.973577,116.334095,0,253,39975.4946412037,2009-06-11,11:52:17
39.973492,116.334096,0,254,39975.4946990741,2009-06-11,11:52:22
39.973252,116.334059,0,254,39975.4947569444,2009-06-11,11:52:27
39.973213,116.334007,0,254,39975.4948148148,2009-06-11,11:52:32
39.973136,116.333971,0,254,39975.4948726852,2009-06-11,11:52:37
39.973195,116.334044,0,255,39975.4949305556,2009-06-11,11:52:42
39.97314,116.334035,0,255,39975.4949884259,2009-06-11,11:52:47
39.973122,116.333943,0,256,39975.4950462963,2009-06-11,11:52:52
39.973142,116.333957,0,257,39975.4951041667,2009-06-11,11:52:57
39.973211,116.333997,0,258,39975.495162037,2009-06-11,11:53:02
39.97317,116.33397,0,258,39975.4952199074,2009-06-11,11:53:07
39.973201,116.333975,0,258,39975.4952777778,2009-06-11,11:53:12
39.97326,116.333993,0,257,39975.4953356481,2009-06-11,11:53:17
39.973168,116.333949,0,257,39975.4953935185,2009-06-11,11:53:22
39.973094,116.333911,0,257,39975.4954513889,2009-06-11,11:53:27
39.973083,116.333939,0,256,39975.4955092593,2009-06-11,11:53:32
39.973151,116.333985,0,255,39975.4955671296,2009-06-11,11:53:37
39.973197,116.334017,0,255,39975.495625,2009-06-11,11:53:42
39.973345,116.334053,0,255,39975.4956828704,2009-06-11,11:53:47
39.973372,116.334057,0,254,39975.4957407407,2009-06-11,11:53:52
39.973388,116.334044,0,255,39975.4957986111,2009-06-11,11:53:57
39.973381,116.334078,0,254,39975.4958564815,2009-06-11,11:54:02
39.973395,116.334111,0,253,39975.4959143519,2009-06-11,11:54:07
39.973395,116.334111,0,253,39975.4959490741,2009-06-11,11:54:10
39.9734,116.33411,0,252,39975.4959722222,2009-06-11,11:54:12
39.97336,116.334098,0,253,39975.4960300926,2009-06-11,11:54:17
39.973253,116.334028,0,254,39975.496087963,2009-06-11,11:54:22
39.973248,116.333959,0,254,39975.4961458333,2009-06-11,11:54:27
39.973248,116.333959,0,254,39975.4961805556,2009-06-11,11:54:30
39.973242,116.333961,0,254,39975.4962037037,2009-06-11,11:54:32
39.973258,116.333972,0,254,39975.4962615741,2009-06-11,11:54:37
39.973276,116.333967,0,254,39975.4963194444,2009-06-11,11:54:42
39.973386,116.334059,0,254,39975.4963773148,2009-06-11,11:54:47
39.973499,116.334144,0,254,39975.4964351852,2009-06-11,11:54:52
39.973487,116.334187,0,253,39975.4964930556,2009-06-11,11:54:57
39.973437,116.334209,0,254,39975.4965509259,2009-06-11,11:55:02
39.973431,116.334176,0,255,39975.4966087963,2009-06-11,11:55:07
39.973375,116.334098,0,257,39975.4966666667,2009-06-11,11:55:12
39.973321,116.334077,0,258,39975.496724537,2009-06-11,11:55:17
39.973229,116.334021,0,259,39975.4967824074,2009-06-11,11:55:22
39.973249,116.333956,0,260,39975.4968402778,2009-06-11,11:55:27
39.973316,116.333963,0,260,39975.4968981481,2009-06-11,11:55:32
39.973342,116.334006,0,259,39975.4969560185,2009-06-11,11:55:37
39.973376,116.334023,0,259,39975.4970138889,2009-06-11,11:55:42
39.97343,116.334097,0,258,39975.4970717593,2009-06-11,11:55:47
39.973387,116.334104,0,258,39975.4971296296,2009-06-11,11:55:52
39.973318,116.334071,0,258,39975.4971875,2009-06-11,11:55:57
39.973304,116.334079,0,258,39975.4972453704,2009-06-11,11:56:02
39.973335,116.334082,0,257,39975.4973032407,2009-06-11,11:56:07
39.973262,116.333982,0,258,39975.4973611111,2009-06-11,11:56:12
39.973214,116.333935,0,258,39975.4974189815,2009-06-11,11:56:17
39.973134,116.333899,0,257,39975.4974768519,2009-06-11,11:56:22
39.973281,116.334014,0,251,39975.5030324074,2009-06-11,12:04:22
39.973364,116.334148,0,250,39975.5030902778,2009-06-11,12:04:27
39.973379,116.334158,0,249,39975.5031481481,2009-06-11,12:04:32
39.97337,116.334184,0,249,39975.5032060185,2009-06-11,12:04:37
39.973356,116.334151,0,250,39975.5032638889,2009-06-11,12:04:42
39.973382,116.334086,0,251,39975.5033217593,2009-06-11,12:04:47
39.973372,116.334061,0,252,39975.5033796296,2009-06-11,12:04:52
39.973372,116.334061,0,252,39975.5034143519,2009-06-11,12:04:55
39.973367,116.334061,0,252,39975.5034375,2009-06-11,12:04:57
39.973358,116.334055,0,252,39975.5034953704,2009-06-11,12:05:02
39.973239,116.33407,0,252,39975.5035532407,2009-06-11,12:05:07
39.973244,116.33402,0,252,39975.5036111111,2009-06-11,12:05:12
39.973273,116.334007,0,252,39975.5036689815,2009-06-11,12:05:17
39.973273,116.334007,0,252,39975.5037037037,2009-06-11,12:05:20
39.973271,116.334007,0,252,39975.5037268519,2009-06-11,12:05:22
39.973284,116.333988,0,252,39975.5037847222,2009-06-11,12:05:27
39.973277,116.333989,0,252,39975.5038425926,2009-06-11,12:05:32
39.973277,116.333989,0,252,39975.5038773148,2009-06-11,12:05:35
39.97327,116.333989,0,252,39975.503900463,2009-06-11,12:05:37
39.973238,116.334,0,252,39975.5039583333,2009-06-11,12:05:42
39.973234,116.334016,0,252,39975.5040162037,2009-06-11,12:05:47
39.973234,116.334016,0,252,39975.5040509259,2009-06-11,12:05:50
39.973232,116.334016,0,252,39975.5040740741,2009-06-11,12:05:52
39.973276,116.33401,0,252,39975.5041319444,2009-06-11,12:05:57
39.9733,116.333997,0,251,39975.5041898148,2009-06-11,12:06:02
39.97332,116.333994,0,251,39975.5042476852,2009-06-11,12:06:07
39.973325,116.333986,0,251,39975.5043055556,2009-06-11,12:06:12
39.973332,116.33398,0,251,39975.5043634259,2009-06-11,12:06:17
39.973334,116.333978,0,250,39975.5044212963,2009-06-11,12:06:22
39.973334,116.333979,0,250,39975.5044791667,2009-06-11,12:06:27
39.973339,116.333984,0,250,39975.504537037,2009-06-11,12:06:32
39.973337,116.333985,0,250,39975.5045949074,2009-06-11,12:06:37
39.973335,116.333978,0,250,39975.5046527778,2009-06-11,12:06:42
39.973335,116.333978,0,250,39975.5046875,2009-06-11,12:06:45
39.973331,116.333977,0,250,39975.5047106481,2009-06-11,12:06:47
39.973334,116.333947,0,250,39975.5047685185,2009-06-11,12:06:52
39.973334,116.333947,0,250,39975.5048032407,2009-06-11,12:06:55
39.973335,116.333944,0,250,39975.5048263889,2009-06-11,12:06:57
39.973345,116.33394,0,250,39975.5048842593,2009-06-11,12:07:02
39.973346,116.333942,0,250,39975.5049421296,2009-06-11,12:07:07
39.973345,116.333943,0,250,39975.505,2009-06-11,12:07:12
39.973344,116.333945,0,250,39975.5050578704,2009-06-11,12:07:17
39.973349,116.333944,0,249,39975.5051157407,2009-06-11,12:07:22
39.973349,116.333944,0,249,39975.505150463,2009-06-11,12:07:25
39.973349,116.333944,0,249,39975.5051736111,2009-06-11,12:07:27
39.973346,116.333956,0,249,39975.5052314815,2009-06-11,12:07:32
39.973341,116.33396,0,249,39975.5052893519,2009-06-11,12:07:37
39.973341,116.33396,0,249,39975.5053240741,2009-06-11,12:07:40
39.973346,116.333959,0,249,39975.5053472222,2009-06-11,12:07:42
39.973346,116.333997,0,249,39975.5054050926,2009-06-11,12:07:47
39.973346,116.333997,0,249,39975.5054398148,2009-06-11,12:07:50
39.973348,116.334003,0,249,39975.505462963,2009-06-11,12:07:52
39.973397,116.334068,0,248,39975.5055208333,2009-06-11,12:07:57
39.973441,116.334189,0,246,39975.5055787037,2009-06-11,12:08:02
39.973515,116.334265,0,243,39975.5056365741,2009-06-11,12:08:07
39.973571,116.334345,0,240,39975.5056944444,2009-06-11,12:08:12
39.973593,116.334374,0,240,39975.5057523148,2009-06-11,12:08:17
39.973646,116.334339,0,243,39975.5058101852,2009-06-11,12:08:22
39.973668,116.334326,0,244,39975.5058680556,2009-06-11,12:08:27
39.973674,116.3343,0,246,39975.5059259259,2009-06-11,12:08:32
39.973665,116.334307,0,248,39975.5059837963,2009-06-11,12:08:37
39.973647,116.334299,0,249,39975.5060416667,2009-06-11,12:08:42
39.973624,116.334328,0,248,39975.506099537,2009-06-11,12:08:47
39.973619,116.33434,0,246,39975.5061574074,2009-06-11,12:08:52
39.97363,116.334344,0,246,39975.5062152778,2009-06-11,12:08:57
39.973618,116.334376,0,245,39975.5062731481,2009-06-11,12:09:02
39.973643,116.334392,0,244,39975.5063310185,2009-06-11,12:09:07
39.973654,116.334389,0,244,39975.5063888889,2009-06-11,12:09:12
39.973689,116.33436,0,247,39975.5064467593,2009-06-11,12:09:17
39.973732,116.334311,0,251,39975.5065046296,2009-06-11,12:09:22
39.973717,116.33423,0,256,39975.5065625,2009-06-11,12:09:27
39.973626,116.334166,0,260,39975.5066203704,2009-06-11,12:09:32
39.973497,116.334101,0,264,39975.5066782407,2009-06-11,12:09:37
39.973479,116.334127,0,263,39975.5067361111,2009-06-11,12:09:42
39.973461,116.334175,0,263,39975.5067939815,2009-06-11,12:09:47
39.973454,116.334196,0,263,39975.5068518519,2009-06-11,12:09:52
39.97354,116.334246,0,263,39975.5069097222,2009-06-11,12:09:57
39.973528,116.334249,0,263,39975.5069675926,2009-06-11,12:10:02
39.973499,116.334239,0,263,39975.507025463,2009-06-11,12:10:07
39.973461,116.334198,0,263,39975.5070833333,2009-06-11,12:10:12
39.973437,116.334176,0,263,39975.5071412037,2009-06-11,12:10:17
39.973398,116.334191,0,263,39975.5071990741,2009-06-11,12:10:22
39.973375,116.334197,0,263,39975.5072569444,2009-06-11,12:10:27
39.973333,116.334167,0,263,39975.5073148148,2009-06-11,12:10:32
39.973387,116.334241,0,262,39975.5073726852,2009-06-11,12:10:37
39.973445,116.334291,0,261,39975.5074305556,2009-06-11,12:10:42
39.973455,116.334279,0,261,39975.5074884259,2009-06-11,12:10:47
39.973488,116.334253,0,261,39975.5075462963,2009-06-11,12:10:52
39.973522,116.334332,0,260,39975.5076041667,2009-06-11,12:10:57
39.973472,116.334413,0,259,39975.507662037,2009-06-11,12:11:02
39.973412,116.334414,0,259,39975.5077199074,2009-06-11,12:11:07
39.97338,116.334418,0,259,39975.5077777778,2009-06-11,12:11:12
39.973347,116.334403,0,259,39975.5078356481,2009-06-11,12:11:17
39.973405,116.334361,0,258,39975.5078935185,2009-06-11,12:11:22
39.973407,116.33436,0,258,39975.5079513889,2009-06-11,12:11:27
39.973407,116.33436,0,258,39975.5079861111,2009-06-11,12:11:30
39.973404,116.33436,0,258,39975.5080092593,2009-06-11,12:11:32
39.973425,116.334312,0,259,39975.5080671296,2009-06-11,12:11:37
39.973441,116.334285,0,259,39975.508125,2009-06-11,12:11:42
39.973441,116.334285,0,259,39975.5081597222,2009-06-11,12:11:45
39.973449,116.334289,0,259,39975.5081828704,2009-06-11,12:11:47
39.973421,116.334267,0,259,39975.5082407407,2009-06-11,12:11:52
39.973416,116.334262,0,259,39975.5082986111,2009-06-11,12:11:57
39.973421,116.334258,0,259,39975.5083564815,2009-06-11,12:12:02
39.973423,116.334257,0,259,39975.5084143518,2009-06-11,12:12:07
39.973423,116.334257,0,259,39975.5084490741,2009-06-11,12:12:10
39.973418,116.334257,0,259,39975.5084722222,2009-06-11,12:12:12
39.973408,116.334254,0,259,39975.5085300926,2009-06-11,12:12:17
39.973403,116.334192,0,258,39975.508587963,2009-06-11,12:12:22
39.973388,116.33421,0,257,39975.5086458333,2009-06-11,12:12:27
39.973299,116.334166,0,257,39975.5087037037,2009-06-11,12:12:32
39.973361,116.334202,0,256,39975.5088773148,2009-06-11,12:12:47
39.973488,116.334042,0,256,39975.5089351852,2009-06-11,12:12:52
39.973599,116.333958,0,256,39975.5089930556,2009-06-11,12:12:57
39.97361,116.333955,0,256,39975.5090509259,2009-06-11,12:13:02
39.973732,116.333914,0,255,39975.5091087963,2009-06-11,12:13:07
39.973761,116.333878,0,255,39975.5091666667,2009-06-11,12:13:12
39.973766,116.333841,0,255,39975.509224537,2009-06-11,12:13:17
39.973766,116.333841,0,255,39975.5092592593,2009-06-11,12:13:20
39.973769,116.333839,0,255,39975.5092824074,2009-06-11,12:13:22
39.97378,116.333811,0,255,39975.5093402778,2009-06-11,12:13:27
39.973779,116.33373,0,255,39975.5093981481,2009-06-11,12:13:32
39.973779,116.33373,0,255,39975.5094328704,2009-06-11,12:13:35
39.973774,116.333729,0,255,39975.5094560185,2009-06-11,12:13:37
39.973744,116.333731,0,255,39975.5095138889,2009-06-11,12:13:42
39.973715,116.333743,0,255,39975.5095717593,2009-06-11,12:13:47
39.973658,116.333883,0,255,39975.5096296296,2009-06-11,12:13:52
39.973618,116.333948,0,255,39975.5096875,2009-06-11,12:13:57
39.973641,116.333956,0,255,39975.5097453704,2009-06-11,12:14:02
39.973732,116.333922,0,255,39975.5098032407,2009-06-11,12:14:07
39.973737,116.333893,0,255,39975.5098611111,2009-06-11,12:14:12
39.973747,116.333887,0,255,39975.5099189815,2009-06-11,12:14:17
39.973747,116.333887,0,255,39975.5099537037,2009-06-11,12:14:20
39.973742,116.333886,0,255,39975.5099768518,2009-06-11,12:14:22
39.973722,116.333869,0,255,39975.5100347222,2009-06-11,12:14:27
39.973722,116.333869,0,255,39975.5100694444,2009-06-11,12:14:30
39.973717,116.333874,0,255,39975.5100925926,2009-06-11,12:14:32
39.973699,116.333913,0,255,39975.510150463,2009-06-11,12:14:37
39.973699,116.333913,0,255,39975.5101851852,2009-06-11,12:14:40
39.973706,116.333917,0,255,39975.5102083333,2009-06-11,12:14:42
39.973719,116.334003,0,256,39975.5102662037,2009-06-11,12:14:47
39.973735,116.334008,0,256,39975.5103240741,2009-06-11,12:14:52
39.973729,116.333994,0,256,39975.5103819444,2009-06-11,12:14:57
39.973729,116.333994,0,256,39975.5104166667,2009-06-11,12:15:00
39.973732,116.333995,0,257,39975.5104398148,2009-06-11,12:15:02
39.973673,116.334072,0,257,39975.5104976852,2009-06-11,12:15:07
39.973687,116.33411,0,256,39975.5105555556,2009-06-11,12:15:12
39.973687,116.33411,0,256,39975.5105902778,2009-06-11,12:15:15
39.973694,116.334111,0,257,39975.5106134259,2009-06-11,12:15:17
39.973715,116.334194,0,256,39975.5106712963,2009-06-11,12:15:22
39.973816,116.334251,0,254,39975.5107291667,2009-06-11,12:15:27
39.973569,116.334308,0,255,39975.5129861111,2009-06-11,12:18:42
39.973541,116.334348,0,255,39975.5130439815,2009-06-11,12:18:47
39.973541,116.334348,0,255,39975.5130787037,2009-06-11,12:18:50
39.973543,116.334343,0,255,39975.5131018519,2009-06-11,12:18:52
39.973549,116.334316,0,256,39975.5131597222,2009-06-11,12:18:57
39.973547,116.334334,0,255,39975.5132175926,2009-06-11,12:19:02
39.973548,116.334344,0,255,39975.513275463,2009-06-11,12:19:07
39.973548,116.334344,0,255,39975.5133101852,2009-06-11,12:19:10
39.973556,116.334343,0,255,39975.5133333333,2009-06-11,12:19:12
39.973613,116.334329,0,255,39975.5133912037,2009-06-11,12:19:17
39.973639,116.334343,0,255,39975.5134490741,2009-06-11,12:19:22
39.973703,116.334346,0,255,39975.5135069444,2009-06-11,12:19:27
39.973714,116.334318,0,255,39975.5135648148,2009-06-11,12:19:32
39.973717,116.334338,0,255,39975.5136226852,2009-06-11,12:19:37
39.973717,116.334338,0,255,39975.5136574074,2009-06-11,12:19:40
39.973721,116.334337,0,255,39975.5136805556,2009-06-11,12:19:42
39.97373,116.334354,0,255,39975.5137384259,2009-06-11,12:19:47
39.97373,116.334355,0,255,39975.5137962963,2009-06-11,12:19:52
39.97373,116.334355,0,255,39975.5138310185,2009-06-11,12:19:55
39.973735,116.334355,0,255,39975.5138541667,2009-06-11,12:19:57
39.973727,116.334369,0,255,39975.513912037,2009-06-11,12:20:02
39.973716,116.334371,0,255,39975.5139699074,2009-06-11,12:20:07
39.973716,116.334371,0,255,39975.5140046296,2009-06-11,12:20:10
39.97371,116.334373,0,255,39975.5140277778,2009-06-11,12:20:12
39.973681,116.334395,0,255,39975.5140856481,2009-06-11,12:20:17
39.973617,116.33429,0,256,39975.5141435185,2009-06-11,12:20:22
39.973609,116.33427,0,256,39975.5142013889,2009-06-11,12:20:27
39.973665,116.334275,0,256,39975.5142592593,2009-06-11,12:20:32
39.973693,116.334301,0,255,39975.5143171296,2009-06-11,12:20:37
39.973703,116.334312,0,254,39975.514375,2009-06-11,12:20:42
39.973717,116.334343,0,253,39975.5144328704,2009-06-11,12:20:47
39.973771,116.334336,0,252,39975.5144907407,2009-06-11,12:20:52
39.973794,116.334303,0,252,39975.5145486111,2009-06-11,12:20:57
39.973789,116.334346,0,252,39975.5146064815,2009-06-11,12:21:02
39.973767,116.334449,0,251,39975.5146643519,2009-06-11,12:21:07
39.973689,116.334457,0,251,39975.5147222222,2009-06-11,12:21:12
39.973662,116.334487,0,251,39975.5147800926,2009-06-11,12:21:17
39.973642,116.334481,0,251,39975.514837963,2009-06-11,12:21:22
39.973592,116.334474,0,251,39975.5148958333,2009-06-11,12:21:27
39.973582,116.334499,0,251,39975.5149537037,2009-06-11,12:21:32
39.973571,116.334515,0,251,39975.5150115741,2009-06-11,12:21:37
39.973573,116.33452,0,251,39975.5150694444,2009-06-11,12:21:42
39.973566,116.334522,0,251,39975.5151273148,2009-06-11,12:21:47
39.973566,116.334519,0,251,39975.5151851852,2009-06-11,12:21:52
39.973566,116.334519,0,251,39975.5152199074,2009-06-11,12:21:55
39.973463,116.334254,0,253,39975.5194675926,2009-06-11,12:28:02
39.973453,116.334172,0,253,39975.519525463,2009-06-11,12:28:07
39.973399,116.334116,0,253,39975.5195833333,2009-06-11,12:28:12
39.973359,116.334093,0,254,39975.5196412037,2009-06-11,12:28:17
39.973328,116.334081,0,253,39975.5196990741,2009-06-11,12:28:22
39.973328,116.334081,0,253,39975.5197337963,2009-06-11,12:28:25
39.973321,116.334081,0,253,39975.5197569444,2009-06-11,12:28:27
39.973271,116.334063,0,254,39975.5198148148,2009-06-11,12:28:32
39.973267,116.334076,0,254,39975.5198726852,2009-06-11,12:28:37
39.973196,116.33402,0,253,39975.5199305556,2009-06-11,12:28:42
39.973229,116.333967,0,253,39975.5199884259,2009-06-11,12:28:47
39.973271,116.333871,0,253,39975.5200462963,2009-06-11,12:28:52
39.973266,116.333872,0,252,39975.5201041667,2009-06-11,12:28:57
39.97326,116.333873,0,252,39975.520162037,2009-06-11,12:29:02
39.97326,116.333873,0,252,39975.5201967593,2009-06-11,12:29:05
39.973268,116.333877,0,252,39975.5202199074,2009-06-11,12:29:07
39.973282,116.333895,0,252,39975.5202777778,2009-06-11,12:29:12
39.973293,116.333895,0,252,39975.5203356481,2009-06-11,12:29:17
39.973342,116.333937,0,253,39975.5203935185,2009-06-11,12:29:22
39.973368,116.333926,0,253,39975.5204513889,2009-06-11,12:29:27
39.973396,116.333942,0,253,39975.5205092593,2009-06-11,12:29:32
39.973438,116.333931,0,253,39975.5205671296,2009-06-11,12:29:37
39.973484,116.333914,0,252,39975.520625,2009-06-11,12:29:42
39.973524,116.333917,0,252,39975.5206828704,2009-06-11,12:29:47
39.973565,116.333978,0,251,39975.5207407407,2009-06-11,12:29:52
39.973575,116.333923,0,251,39975.5207986111,2009-06-11,12:29:57
39.973631,116.333832,0,250,39975.5208564815,2009-06-11,12:30:02
39.973667,116.33378,0,250,39975.5209143519,2009-06-11,12:30:07
39.973629,116.333756,0,251,39975.5209722222,2009-06-11,12:30:12
39.973629,116.333756,0,251,39975.5210069444,2009-06-11,12:30:15
39.973625,116.333758,0,251,39975.5210300926,2009-06-11,12:30:17
39.973558,116.333739,0,250,39975.521087963,2009-06-11,12:30:22
39.97354,116.333765,0,250,39975.5211458333,2009-06-11,12:30:27
39.97354,116.333765,0,250,39975.5211805556,2009-06-11,12:30:30
39.973538,116.333766,0,250,39975.5212037037,2009-06-11,12:30:32
39.973537,116.333779,0,250,39975.5212615741,2009-06-11,12:30:37
39.973532,116.333785,0,250,39975.5213194444,2009-06-11,12:30:42
39.973534,116.333785,0,250,39975.5213773148,2009-06-11,12:30:47
39.973534,116.333785,0,250,39975.521412037,2009-06-11,12:30:50
39.973541,116.333782,0,250,39975.5214351852,2009-06-11,12:30:52
39.973511,116.333786,0,250,39975.5214930556,2009-06-11,12:30:57
39.973523,116.333799,0,250,39975.5215509259,2009-06-11,12:31:02
39.973535,116.333813,0,250,39975.5216087963,2009-06-11,12:31:07
39.973527,116.333824,0,250,39975.5216666667,2009-06-11,12:31:12
39.973504,116.333821,0,249,39975.521724537,2009-06-11,12:31:17
39.973504,116.333821,0,249,39975.5217592593,2009-06-11,12:31:20
39.973512,116.333818,0,249,39975.5217824074,2009-06-11,12:31:22
39.973522,116.333815,0,249,39975.5218402778,2009-06-11,12:31:27
39.973534,116.333802,0,249,39975.5218981481,2009-06-11,12:31:32
39.973536,116.333801,0,250,39975.5219560185,2009-06-11,12:31:37
39.973544,116.333806,0,250,39975.5220138889,2009-06-11,12:31:42
39.973544,116.333806,0,250,39975.5220486111,2009-06-11,12:31:45
39.973552,116.333805,0,249,39975.5220717593,2009-06-11,12:31:47
39.973613,116.333782,0,250,39975.5221296296,2009-06-11,12:31:52
39.973661,116.333799,0,250,39975.5221875,2009-06-11,12:31:57
39.973696,116.333788,0,249,39975.5222453704,2009-06-11,12:32:02
39.973732,116.333777,0,249,39975.5223032407,2009-06-11,12:32:07
39.973751,116.333671,0,249,39975.5223611111,2009-06-11,12:32:12
39.973663,116.333788,0,249,39975.5224189815,2009-06-11,12:32:17
39.973617,116.333853,0,249,39975.5224768519,2009-06-11,12:32:22
39.973596,116.333863,0,249,39975.5225347222,2009-06-11,12:32:27
39.973549,116.333908,0,249,39975.5225925926,2009-06-11,12:32:32
39.973603,116.333837,0,249,39975.522650463,2009-06-11,12:32:37
39.973676,116.333732,0,249,39975.5227083333,2009-06-11,12:32:42
39.973676,116.333732,0,249,39975.5227430556,2009-06-11,12:32:45
39.973668,116.333732,0,249,39975.5227662037,2009-06-11,12:32:47
39.97361,116.333796,0,250,39975.5228240741,2009-06-11,12:32:52
39.97359,116.333788,0,249,39975.5228819444,2009-06-11,12:32:57
39.973549,116.33383,0,249,39975.5229398148,2009-06-11,12:33:02
39.973478,116.333975,0,249,39975.5229976852,2009-06-11,12:33:07
39.973473,116.333996,0,249,39975.5230555556,2009-06-11,12:33:12
39.973473,116.333996,0,249,39975.5230902778,2009-06-11,12:33:15
39.973478,116.333996,0,249,39975.5231134259,2009-06-11,12:33:17
39.973484,116.334009,0,249,39975.5231712963,2009-06-11,12:33:22
39.973474,116.334038,0,248,39975.5232291667,2009-06-11,12:33:27
39.973479,116.334037,0,247,39975.523287037,2009-06-11,12:33:32
39.973479,116.334037,0,247,39975.5233217593,2009-06-11,12:33:35
39.973473,116.33404,0,247,39975.5233449074,2009-06-11,12:33:37
39.973462,116.334044,0,247,39975.5234027778,2009-06-11,12:33:42
39.973454,116.334047,0,247,39975.5234606481,2009-06-11,12:33:47
39.973454,116.334047,0,247,39975.5234953704,2009-06-11,12:33:50
39.973458,116.334045,0,247,39975.5235185185,2009-06-11,12:33:52
39.973447,116.334048,0,247,39975.5235763889,2009-06-11,12:33:57
39.973437,116.33405,0,247,39975.5236342593,2009-06-11,12:34:02
39.973437,116.33405,0,247,39975.5236689815,2009-06-11,12:34:05
39.973432,116.334049,0,247,39975.5236921296,2009-06-11,12:34:07
39.973422,116.33405,0,247,39975.52375,2009-06-11,12:34:12
39.973422,116.33405,0,247,39975.5237847222,2009-06-11,12:34:15
39.973415,116.334051,0,247,39975.5238078704,2009-06-11,12:34:17
39.973405,116.334053,0,247,39975.5238657407,2009-06-11,12:34:22
39.973378,116.33406,0,247,39975.5239236111,2009-06-11,12:34:27
39.973343,116.334098,0,248,39975.5239814815,2009-06-11,12:34:32
39.973389,116.334008,0,248,39975.5240393518,2009-06-11,12:34:37
39.973477,116.333873,0,247,39975.5240972222,2009-06-11,12:34:42
39.973468,116.333867,0,247,39975.5241550926,2009-06-11,12:34:47
39.973415,116.333871,0,247,39975.524212963,2009-06-11,12:34:52
39.973381,116.333852,0,247,39975.5242708333,2009-06-11,12:34:57
39.973359,116.333846,0,247,39975.5243287037,2009-06-11,12:35:02
39.973389,116.333864,0,247,39975.5243865741,2009-06-11,12:35:07
39.973389,116.333864,0,247,39975.5244212963,2009-06-11,12:35:10
39.973394,116.333861,0,247,39975.5244444444,2009-06-11,12:35:12
39.97367,116.333689,0,247,39975.5245601852,2009-06-11,12:35:22
39.973707,116.333627,0,246,39975.5246180556,2009-06-11,12:35:27
39.973651,116.333641,0,247,39975.5246759259,2009-06-11,12:35:32
39.973587,116.333625,0,247,39975.5247337963,2009-06-11,12:35:37
39.973587,116.333625,0,247,39975.5247685185,2009-06-11,12:35:40
39.973579,116.333625,0,247,39975.5247916667,2009-06-11,12:35:42
39.973558,116.333623,0,247,39975.524849537,2009-06-11,12:35:47
39.973511,116.333548,0,247,39975.5249074074,2009-06-11,12:35:52
39.973464,116.333452,0,247,39975.5249652778,2009-06-11,12:35:57
39.973363,116.333293,0,247,39975.5250231481,2009-06-11,12:36:02
39.973322,116.333214,0,247,39975.5250810185,2009-06-11,12:36:07
39.973315,116.333143,0,247,39975.5251388889,2009-06-11,12:36:12
39.973322,116.333116,0,247,39975.5251967593,2009-06-11,12:36:17
39.973337,116.333124,0,247,39975.5252546296,2009-06-11,12:36:22
39.973337,116.333124,0,247,39975.5252893518,2009-06-11,12:36:25
39.973344,116.333124,0,246,39975.5253125,2009-06-11,12:36:27
39.973346,116.33315,0,246,39975.5253703704,2009-06-11,12:36:32
39.973382,116.333201,0,246,39975.5254282407,2009-06-11,12:36:37
39.973381,116.333188,0,246,39975.5254861111,2009-06-11,12:36:42
39.973381,116.333188,0,246,39975.5255208333,2009-06-11,12:36:45
39.973375,116.333191,0,246,39975.5255439815,2009-06-11,12:36:47
39.973362,116.333269,0,246,39975.5256018518,2009-06-11,12:36:52
39.973364,116.333306,0,247,39975.5256597222,2009-06-11,12:36:57
39.973376,116.333315,0,247,39975.5257175926,2009-06-11,12:37:02
39.973409,116.333277,0,247,39975.525775463,2009-06-11,12:37:07
39.973427,116.333275,0,247,39975.5258333333,2009-06-11,12:37:12
39.973502,116.33327,0,247,39975.5258912037,2009-06-11,12:37:17
39.973569,116.333245,0,246,39975.5259490741,2009-06-11,12:37:22
39.973642,116.33321,0,245,39975.5260069444,2009-06-11,12:37:27
39.973706,116.33319,0,244,39975.5260648148,2009-06-11,12:37:32
39.973716,116.333155,0,243,39975.5261226852,2009-06-11,12:37:37
39.973773,116.333142,0,243,39975.5261805556,2009-06-11,12:37:42
39.973773,116.333058,0,243,39975.5262384259,2009-06-11,12:37:47
39.973791,116.333013,0,242,39975.5262962963,2009-06-11,12:37:52
39.973844,116.333106,0,242,39975.5263541667,2009-06-11,12:37:57
39.973852,116.333203,0,241,39975.526412037,2009-06-11,12:38:02
39.973852,116.333203,0,241,39975.5264467593,2009-06-11,12:38:05
39.973847,116.333208,0,241,39975.5264699074,2009-06-11,12:38:07
39.973846,116.333226,0,241,39975.5265277778,2009-06-11,12:38:12
39.973846,116.333226,0,241,39975.5265625,2009-06-11,12:38:15
39.97384,116.333229,0,241,39975.5265856481,2009-06-11,12:38:17
39.97385,116.333232,0,241,39975.5266435185,2009-06-11,12:38:22
39.97385,116.333232,0,241,39975.5266782407,2009-06-11,12:38:25
39.973853,116.333233,0,241,39975.5267013889,2009-06-11,12:38:27
39.973834,116.333302,0,241,39975.5267592593,2009-06-11,12:38:32
39.973853,116.333374,0,240,39975.5268171296,2009-06-11,12:38:37
39.97391,116.333322,0,241,39975.526875,2009-06-11,12:38:42
39.973938,116.333247,0,241,39975.5269328704,2009-06-11,12:38:47
39.97387,116.333289,0,241,39975.5269907407,2009-06-11,12:38:52
39.973733,116.333428,0,241,39975.5270486111,2009-06-11,12:38:57
39.973613,116.333552,0,242,39975.5271064815,2009-06-11,12:39:02
39.973513,116.333613,0,242,39975.5271643519,2009-06-11,12:39:07
39.973452,116.333614,0,242,39975.5272222222,2009-06-11,12:39:12
39.973473,116.333561,0,244,39975.5272800926,2009-06-11,12:39:17
39.973368,116.333708,0,245,39975.527337963,2009-06-11,12:39:22
39.972922,116.33421,0,244,39975.5273958333,2009-06-11,12:39:27
39.972483,116.334678,0,243,39975.5274537037,2009-06-11,12:39:32
39.972373,116.33476,0,242,39975.5275115741,2009-06-11,12:39:37
39.972157,116.334974,0,243,39975.5275694444,2009-06-11,12:39:42
39.97205,116.334996,0,245,39975.5276273148,2009-06-11,12:39:47
39.971872,116.335131,0,246,39975.5276851852,2009-06-11,12:39:52
39.971663,116.335288,0,246,39975.5277430556,2009-06-11,12:39:57
39.971354,116.335514,0,247,39975.5278009259,2009-06-11,12:40:02
39.970849,116.335934,0,247,39975.5278587963,2009-06-11,12:40:07
39.971802,116.334885,0,249,39975.5305208333,2009-06-11,12:43:57
39.97237,116.334526,0,251,39975.5305787037,2009-06-11,12:44:02
39.973306,116.334061,0,252,39975.5306365741,2009-06-11,12:44:07
39.973537,116.333983,0,253,39975.5306944444,2009-06-11,12:44:12
39.973612,116.333947,0,253,39975.5307523148,2009-06-11,12:44:17
39.973679,116.333795,0,253,39975.5308101852,2009-06-11,12:44:22
39.973662,116.333708,0,253,39975.5308680556,2009-06-11,12:44:27
39.973707,116.333675,0,251,39975.5309259259,2009-06-11,12:44:32
39.973736,116.333653,0,248,39975.5309837963,2009-06-11,12:44:37
39.973674,116.333678,0,245,39975.5310416667,2009-06-11,12:44:42
39.973624,116.33373,0,244,39975.531099537,2009-06-11,12:44:47
39.973589,116.333736,0,242,39975.5311574074,2009-06-11,12:44:52
39.9736,116.333701,0,239,39975.5312152778,2009-06-11,12:44:57
39.973631,116.333684,0,237,39975.5312731481,2009-06-11,12:45:02
39.973665,116.333634,0,236,39975.5313310185,2009-06-11,12:45:07
39.973554,116.333723,0,237,39975.5313888889,2009-06-11,12:45:12
39.973389,116.333911,0,239,39975.5314467593,2009-06-11,12:45:17
39.973283,116.334028,0,240,39975.5315046296,2009-06-11,12:45:22
39.973171,116.334113,0,241,39975.5315625,2009-06-11,12:45:27
39.973041,116.334231,0,242,39975.5316203704,2009-06-11,12:45:32
39.972915,116.33435,0,243,39975.5316782407,2009-06-11,12:45:37
39.973436,116.333975,0,242,39975.5317361111,2009-06-11,12:45:42
39.973766,116.333693,0,243,39975.5317939815,2009-06-11,12:45:47
39.974223,116.333315,0,244,39975.5318518518,2009-06-11,12:45:52
39.974208,116.333234,0,245,39975.5319097222,2009-06-11,12:45:57
39.973368,116.333632,0,245,39975.5319675926,2009-06-11,12:46:02
39.973281,116.333687,0,242,39975.532025463,2009-06-11,12:46:07
39.973223,116.333702,0,240,39975.5320833333,2009-06-11,12:46:12
39.973206,116.333786,0,235,39975.5321412037,2009-06-11,12:46:17
39.973194,116.333872,0,230,39975.5321990741,2009-06-11,12:46:22
39.973227,116.333967,0,229,39975.5322569444,2009-06-11,12:46:27
39.973296,116.334009,0,229,39975.5323148148,2009-06-11,12:46:32
39.973327,116.33399,0,229,39975.5323726852,2009-06-11,12:46:37
39.973388,116.333967,0,234,39975.5324305556,2009-06-11,12:46:42
39.973411,116.333962,0,238,39975.5324884259,2009-06-11,12:46:47
39.973467,116.33392,0,244,39975.5325462963,2009-06-11,12:46:52
39.973542,116.333855,0,248,39975.5326041667,2009-06-11,12:46:57
39.973605,116.333825,0,251,39975.532662037,2009-06-11,12:47:02
39.973646,116.333726,0,252,39975.5327199074,2009-06-11,12:47:07
39.973671,116.333737,0,254,39975.5327777778,2009-06-11,12:47:12
39.973675,116.333655,0,258,39975.5328356481,2009-06-11,12:47:17
39.973631,116.333602,0,263,39975.5328935185,2009-06-11,12:47:22
39.973563,116.333599,0,265,39975.5329513889,2009-06-11,12:47:27
39.973507,116.333601,0,268,39975.5330092593,2009-06-11,12:47:32
39.973464,116.333649,0,268,39975.5330671296,2009-06-11,12:47:37
39.973519,116.333671,0,267,39975.533125,2009-06-11,12:47:42
39.973626,116.333738,0,266,39975.5331828704,2009-06-11,12:47:47
39.973713,116.333821,0,264,39975.5332407407,2009-06-11,12:47:52
39.973746,116.33386,0,264,39975.5332986111,2009-06-11,12:47:57
39.97382,116.333933,0,267,39975.5333564815,2009-06-11,12:48:02
39.973858,116.333917,0,270,39975.5334143518,2009-06-11,12:48:07
39.973911,116.333907,0,273,39975.5334722222,2009-06-11,12:48:12
39.973911,116.333907,0,273,39975.5335069444,2009-06-11,12:48:15
39.973905,116.333906,0,281,39975.5335300926,2009-06-11,12:48:17
39.973881,116.333832,0,286,39975.533587963,2009-06-11,12:48:22
39.973874,116.33374,0,290,39975.5336458333,2009-06-11,12:48:27
39.973869,116.33361,0,289,39975.5337037037,2009-06-11,12:48:32
39.973894,116.333511,0,290,39975.5337615741,2009-06-11,12:48:37
39.973912,116.333519,0,292,39975.5338194444,2009-06-11,12:48:42
39.973912,116.333519,0,292,39975.5338541667,2009-06-11,12:48:45
39.973917,116.333525,0,294,39975.5338773148,2009-06-11,12:48:47
39.973917,116.333554,0,295,39975.5339351852,2009-06-11,12:48:52
39.973884,116.333589,0,294,39975.5339930556,2009-06-11,12:48:57
39.973796,116.333747,0,296,39975.5340509259,2009-06-11,12:49:02
39.973714,116.33384,0,295,39975.5341087963,2009-06-11,12:49:07
39.973673,116.333893,0,293,39975.5341666667,2009-06-11,12:49:12
39.97365,116.33402,0,295,39975.534224537,2009-06-11,12:49:17
39.973633,116.334067,0,298,39975.5342824074,2009-06-11,12:49:22
39.973638,116.334076,0,303,39975.5343402778,2009-06-11,12:49:27
39.97365,116.334067,0,306,39975.5343981481,2009-06-11,12:49:32
39.973683,116.334023,0,309,39975.5344560185,2009-06-11,12:49:37
39.973707,116.333961,0,308,39975.5345138889,2009-06-11,12:49:42
39.973786,116.333819,0,307,39975.5345717593,2009-06-11,12:49:47
39.973816,116.333724,0,307,39975.5346296296,2009-06-11,12:49:52
39.973816,116.333724,0,307,39975.5346643519,2009-06-11,12:49:55
39.973811,116.333716,0,306,39975.5346875,2009-06-11,12:49:57
39.973797,116.333746,0,305,39975.5347453704,2009-06-11,12:50:02
39.973763,116.333716,0,304,39975.5348032407,2009-06-11,12:50:07
39.973751,116.333719,0,302,39975.5348611111,2009-06-11,12:50:12
39.973578,116.333927,0,301,39975.5349189815,2009-06-11,12:50:17
39.973563,116.333959,0,301,39975.5349768519,2009-06-11,12:50:22
39.973557,116.333934,0,301,39975.5350347222,2009-06-11,12:50:27
39.973507,116.333978,0,300,39975.5350925926,2009-06-11,12:50:32
39.973484,116.334006,0,300,39975.535150463,2009-06-11,12:50:37
39.973442,116.33404,0,300,39975.5352083333,2009-06-11,12:50:42
39.973399,116.334093,0,300,39975.5352662037,2009-06-11,12:50:47
39.973461,116.334001,0,299,39975.5353240741,2009-06-11,12:50:52
39.973433,116.333999,0,300,39975.5353819444,2009-06-11,12:50:57
39.973421,116.333946,0,302,39975.5354398148,2009-06-11,12:51:02
39.973451,116.333866,0,304,39975.5354976852,2009-06-11,12:51:07
39.973404,116.333744,0,303,39975.5355555556,2009-06-11,12:51:12
39.973332,116.33374,0,302,39975.5356134259,2009-06-11,12:51:17
39.973214,116.333896,0,301,39975.5356712963,2009-06-11,12:51:22
39.97315,116.33396,0,301,39975.5357291667,2009-06-11,12:51:27
39.973135,116.333935,0,300,39975.535787037,2009-06-11,12:51:32
39.972855,116.334158,0,299,39975.5358449074,2009-06-11,12:51:37
39.972504,116.334401,0,300,39975.5359027778,2009-06-11,12:51:42
39.972193,116.334638,0,300,39975.5359606481,2009-06-11,12:51:47
39.972108,116.334657,0,302,39975.5360185185,2009-06-11,12:51:52
39.972117,116.334598,0,303,39975.5360763889,2009-06-11,12:51:57
39.973408,116.333987,0,303,39975.5361342593,2009-06-11,12:52:02
39.973875,116.333782,0,304,39975.5361921296,2009-06-11,12:52:07
39.973984,116.333675,0,307,39975.53625,2009-06-11,12:52:12
39.974022,116.333662,0,309,39975.5363078704,2009-06-11,12:52:17
39.974037,116.33363,0,309,39975.5363657407,2009-06-11,12:52:22
39.974031,116.333586,0,309,39975.5364236111,2009-06-11,12:52:27
39.974037,116.333527,0,309,39975.5364814815,2009-06-11,12:52:32
39.974049,116.33347,0,308,39975.5365393519,2009-06-11,12:52:37
39.973935,116.33349,0,310,39975.5365972222,2009-06-11,12:52:42
39.973927,116.333627,0,310,39975.5366550926,2009-06-11,12:52:47
39.97389,116.333697,0,313,39975.536712963,2009-06-11,12:52:52
39.973808,116.333699,0,313,39975.5367708333,2009-06-11,12:52:57
39.973782,116.33374,0,315,39975.5368287037,2009-06-11,12:53:02
39.973786,116.333793,0,316,39975.5368865741,2009-06-11,12:53:07
39.973745,116.333891,0,314,39975.5369444444,2009-06-11,12:53:12
39.973678,116.334047,0,315,39975.5370023148,2009-06-11,12:53:17
39.973632,116.334124,0,318,39975.5370601852,2009-06-11,12:53:22
39.973642,116.334085,0,319,39975.5371180556,2009-06-11,12:53:27
39.973648,116.33403,0,319,39975.5371759259,2009-06-11,12:53:32
39.973642,116.334029,0,320,39975.5372337963,2009-06-11,12:53:37
39.973642,116.334029,0,320,39975.5372685185,2009-06-11,12:53:40
39.973635,116.334028,0,320,39975.5372916667,2009-06-11,12:53:42
39.973584,116.334022,0,322,39975.537349537,2009-06-11,12:53:47
39.973519,116.334005,0,327,39975.5374074074,2009-06-11,12:53:52
39.973484,116.334087,0,328,39975.5374652778,2009-06-11,12:53:57
39.973471,116.334038,0,319,39975.5375231481,2009-06-11,12:54:02
39.973463,116.334008,0,315,39975.5375810185,2009-06-11,12:54:07
39.973441,116.33401,0,315,39975.5376388889,2009-06-11,12:54:12
39.973428,116.333983,0,315,39975.5376967593,2009-06-11,12:54:17
39.97346,116.334016,0,315,39975.5377546296,2009-06-11,12:54:22
39.973461,116.334069,0,318,39975.5378125,2009-06-11,12:54:27
39.973511,116.334002,0,318,39975.5378703704,2009-06-11,12:54:32
39.97355,116.333946,0,317,39975.5379282407,2009-06-11,12:54:37
39.973569,116.334021,0,318,39975.5379861111,2009-06-11,12:54:42
39.973557,116.334011,0,317,39975.5380439815,2009-06-11,12:54:47
39.973564,116.333963,0,318,39975.5381018519,2009-06-11,12:54:52
39.973461,116.333873,0,313,39975.5381597222,2009-06-11,12:54:57
39.973447,116.333816,0,311,39975.5382175926,2009-06-11,12:55:02
39.973562,116.33379,0,282,39975.538275463,2009-06-11,12:55:07
39.973678,116.333787,0,279,39975.5383333333,2009-06-11,12:55:12
39.973719,116.3338,0,285,39975.5383912037,2009-06-11,12:55:17
39.973668,116.333788,0,293,39975.5384490741,2009-06-11,12:55:22
39.973628,116.3338,0,294,39975.5385069444,2009-06-11,12:55:27
39.973573,116.333838,0,293,39975.5385648148,2009-06-11,12:55:32
39.973524,116.333944,0,299,39975.5386226852,2009-06-11,12:55:37
39.973452,116.334051,0,302,39975.5386805556,2009-06-11,12:55:42
39.973439,116.334035,0,302,39975.5387384259,2009-06-11,12:55:47
39.97348,116.333954,0,297,39975.5387962963,2009-06-11,12:55:52
39.973537,116.333913,0,277,39975.5388541667,2009-06-11,12:55:57
39.973539,116.33389,0,246,39975.538912037,2009-06-11,12:56:02
39.973508,116.333849,0,226,39975.5389699074,2009-06-11,12:56:07
39.973508,116.333821,0,218,39975.5390277778,2009-06-11,12:56:12
39.973546,116.333792,0,216,39975.5390856481,2009-06-11,12:56:17
39.973514,116.333726,0,211,39975.5391435185,2009-06-11,12:56:22
39.973447,116.333694,0,205,39975.5392013889,2009-06-11,12:56:27
39.973371,116.333715,0,203,39975.5392592593,2009-06-11,12:56:32
39.973291,116.333708,0,200,39975.5393171296,2009-06-11,12:56:37
39.973283,116.333744,0,201,39975.539375,2009-06-11,12:56:42
39.973315,116.333791,0,201,39975.5394328704,2009-06-11,12:56:47
39.97334,116.333781,0,205,39975.5394907407,2009-06-11,12:56:52
39.973389,116.333769,0,207,39975.5395486111,2009-06-11,12:56:57
39.973429,116.333786,0,207,39975.5396064815,2009-06-11,12:57:02
39.973482,116.333813,0,207,39975.5396643518,2009-06-11,12:57:07
39.973488,116.333731,0,205,39975.5397222222,2009-06-11,12:57:12
39.973488,116.333667,0,204,39975.5397800926,2009-06-11,12:57:17
39.973419,116.333616,0,208,39975.539837963,2009-06-11,12:57:22
39.973333,116.333544,0,203,39975.5398958333,2009-06-11,12:57:27
39.973307,116.333646,0,200,39975.5399537037,2009-06-11,12:57:32
39.973312,116.333757,0,199,39975.5400115741,2009-06-11,12:57:37
39.973367,116.33382,0,199,39975.5400694444,2009-06-11,12:57:42
39.973441,116.333871,0,195,39975.5401273148,2009-06-11,12:57:47
39.973472,116.333918,0,194,39975.5401851852,2009-06-11,12:57:52
39.973501,116.333956,0,194,39975.5402430556,2009-06-11,12:57:57
39.973499,116.333937,0,194,39975.5403009259,2009-06-11,12:58:02
39.973538,116.333916,0,195,39975.5403587963,2009-06-11,12:58:07
39.973565,116.333889,0,202,39975.5404166667,2009-06-11,12:58:12
39.97359,116.333783,0,206,39975.540474537,2009-06-11,12:58:17
39.973564,116.333683,0,204,39975.5405324074,2009-06-11,12:58:22
39.973558,116.333577,0,201,39975.5405902778,2009-06-11,12:58:27
39.973573,116.333486,0,192,39975.5406481481,2009-06-11,12:58:32
39.973561,116.333435,0,185,39975.5407060185,2009-06-11,12:58:37
39.973564,116.333498,0,183,39975.5407638889,2009-06-11,12:58:42
39.973547,116.333574,0,183,39975.5408217593,2009-06-11,12:58:47
39.973514,116.333517,0,179,39975.5408796296,2009-06-11,12:58:52
39.973511,116.333497,0,172,39975.5409375,2009-06-11,12:58:57
39.973511,116.333497,0,172,39975.5409722222,2009-06-11,12:59:00
39.973512,116.333494,0,166,39975.5409953704,2009-06-11,12:59:02
39.973542,116.333512,0,160,39975.5410532407,2009-06-11,12:59:07
39.973579,116.333517,0,156,39975.5411111111,2009-06-11,12:59:12
39.973595,116.333501,0,144,39975.5411689815,2009-06-11,12:59:17
39.973591,116.333488,0,140,39975.5412268518,2009-06-11,12:59:22
39.973576,116.33349,0,135,39975.5412847222,2009-06-11,12:59:27
39.973579,116.333478,0,135,39975.5413425926,2009-06-11,12:59:32
39.973571,116.333492,0,136,39975.541400463,2009-06-11,12:59:37
39.973627,116.33339,0,135,39975.5414583333,2009-06-11,12:59:42
39.973678,116.333334,0,138,39975.5415162037,2009-06-11,12:59:47
39.973694,116.333304,0,139,39975.5415740741,2009-06-11,12:59:52
39.973668,116.333284,0,136,39975.5416319444,2009-06-11,12:59:57
39.973604,116.333318,0,131,39975.5416898148,2009-06-11,13:00:02
39.973535,116.333431,0,126,39975.5417476852,2009-06-11,13:00:07
39.973465,116.333536,0,121,39975.5418055556,2009-06-11,13:00:12
39.973425,116.333567,0,114,39975.5418634259,2009-06-11,13:00:17
39.973285,116.333782,0,114,39975.5419212963,2009-06-11,13:00:22
39.973221,116.333855,0,114,39975.5419791667,2009-06-11,13:00:27
39.973212,116.333797,0,117,39975.542037037,2009-06-11,13:00:32
39.973261,116.333698,0,119,39975.5420949074,2009-06-11,13:00:37
39.973298,116.333668,0,121,39975.5421527778,2009-06-11,13:00:42
39.973386,116.33352,0,120,39975.5422106481,2009-06-11,13:00:47
39.973486,116.33331,0,112,39975.5422685185,2009-06-11,13:00:52
39.973571,116.333145,0,107,39975.5423263889,2009-06-11,13:00:57
39.973583,116.333178,0,102,39975.5423842593,2009-06-11,13:01:02
39.973606,116.333125,0,95,39975.5424421296,2009-06-11,13:01:07
39.973532,116.333206,0,95,39975.5425,2009-06-11,13:01:12
39.973399,116.333426,0,93,39975.5425578704,2009-06-11,13:01:17
39.973377,116.333442,0,92,39975.5426157407,2009-06-11,13:01:22
39.97336,116.333536,0,92,39975.5426736111,2009-06-11,13:01:27
39.973336,116.333545,0,93,39975.5427314815,2009-06-11,13:01:32
39.973303,116.333591,0,94,39975.5427893519,2009-06-11,13:01:37
39.973297,116.33343,0,100,39975.5428472222,2009-06-11,13:01:42
39.973337,116.333322,0,102,39975.5429050926,2009-06-11,13:01:47
39.973404,116.333235,0,101,39975.542962963,2009-06-11,13:01:52
39.973509,116.333137,0,98,39975.5430208333,2009-06-11,13:01:57
39.973521,116.333025,0,99,39975.5430787037,2009-06-11,13:02:02
39.973617,116.332923,0,99,39975.5431365741,2009-06-11,13:02:07
39.973431,116.333199,0,98,39975.5431944444,2009-06-11,13:02:12
39.973336,116.33333,0,99,39975.5432523148,2009-06-11,13:02:17
39.973326,116.333364,0,98,39975.5433101852,2009-06-11,13:02:22
39.973201,116.333529,0,99,39975.5433680556,2009-06-11,13:02:27
39.973194,116.333518,0,100,39975.5434259259,2009-06-11,13:02:32
39.973164,116.333514,0,102,39975.5434837963,2009-06-11,13:02:37
39.973103,116.333552,0,106,39975.5435416667,2009-06-11,13:02:42
39.973032,116.333526,0,110,39975.543599537,2009-06-11,13:02:47
39.97303,116.33344,0,112,39975.5436574074,2009-06-11,13:02:52
39.973036,116.33334,0,115,39975.5437152778,2009-06-11,13:02:57
39.973193,116.333199,0,117,39975.5437731481,2009-06-11,13:03:02
39.973039,116.333277,0,118,39975.5438310185,2009-06-11,13:03:07
39.972778,116.333484,0,117,39975.5438888889,2009-06-11,13:03:12
39.972473,116.333708,0,115,39975.5439467593,2009-06-11,13:03:17
39.972385,116.333777,0,116,39975.5440046296,2009-06-11,13:03:22
39.97251,116.333703,0,115,39975.5440625,2009-06-11,13:03:27
39.972519,116.333739,0,115,39975.5441203704,2009-06-11,13:03:32
39.972067,116.333863,0,119,39975.5441782407,2009-06-11,13:03:37
39.971892,116.333885,0,121,39975.5442361111,2009-06-11,13:03:42
39.971707,116.333942,0,122,39975.5442939815,2009-06-11,13:03:47
39.971513,116.333964,0,123,39975.5443518519,2009-06-11,13:03:52
39.971328,116.333947,0,125,39975.5444097222,2009-06-11,13:03:57
39.971363,116.333848,0,125,39975.5444675926,2009-06-11,13:04:02
39.97174,116.333716,0,124,39975.544525463,2009-06-11,13:04:07
39.972222,116.333555,0,121,39975.5445833333,2009-06-11,13:04:12
39.972587,116.333553,0,118,39975.5446412037,2009-06-11,13:04:17
39.972587,116.333553,0,118,39975.5446759259,2009-06-11,13:04:20
39.972585,116.333551,0,117,39975.5446990741,2009-06-11,13:04:22
39.972573,116.333553,0,116,39975.5447569444,2009-06-11,13:04:27
39.972535,116.333692,0,114,39975.5448148148,2009-06-11,13:04:32
39.972527,116.333767,0,113,39975.5448726852,2009-06-11,13:04:37
39.972611,116.333708,0,113,39975.5449305556,2009-06-11,13:04:42
39.972878,116.333524,0,114,39975.5449884259,2009-06-11,13:04:47
39.973021,116.333443,0,114,39975.5450462963,2009-06-11,13:04:52
39.973146,116.33332,0,114,39975.5451041667,2009-06-11,13:04:57
39.973319,116.333112,0,115,39975.545162037,2009-06-11,13:05:02
39.973496,116.332928,0,114,39975.5452199074,2009-06-11,13:05:07
39.973026,116.333144,0,114,39975.5452777778,2009-06-11,13:05:12
39.972819,116.333266,0,111,39975.5453356481,2009-06-11,13:05:17
39.972445,116.33354,0,110,39975.5453935185,2009-06-11,13:05:22
39.97219,116.333696,0,109,39975.5454513889,2009-06-11,13:05:27
39.971686,116.333901,0,110,39975.5455092593,2009-06-11,13:05:32
39.97151,116.333992,0,110,39975.5455671296,2009-06-11,13:05:37
39.971608,116.333959,0,109,39975.545625,2009-06-11,13:05:42
39.972154,116.333622,0,108,39975.5456828704,2009-06-11,13:05:47
39.97252,116.333436,0,108,39975.5457407407,2009-06-11,13:05:52
39.972532,116.333432,0,107,39975.5457986111,2009-06-11,13:05:57
39.97218,116.333561,0,108,39975.5458564815,2009-06-11,13:06:02
39.972268,116.333481,0,107,39975.5459143519,2009-06-11,13:06:07
39.972031,116.333714,0,106,39975.5459722222,2009-06-11,13:06:12
39.97194,116.33382,0,105,39975.5460300926,2009-06-11,13:06:17
39.971722,116.333896,0,105,39975.546087963,2009-06-11,13:06:22
39.97167,116.333826,0,106,39975.5461458333,2009-06-11,13:06:27
39.971661,116.333892,0,105,39975.5462037037,2009-06-11,13:06:32
39.971739,116.333875,0,106,39975.5462615741,2009-06-11,13:06:37
39.972391,116.333534,0,106,39975.5463194444,2009-06-11,13:06:42
39.973312,116.333114,0,106,39975.5463773148,2009-06-11,13:06:47
39.974172,116.332913,0,105,39975.5464351852,2009-06-11,13:06:52
39.974058,116.332914,0,107,39975.5464930556,2009-06-11,13:06:57
39.974222,116.332855,0,109,39975.5465509259,2009-06-11,13:07:02
39.974279,116.332882,0,108,39975.5466087963,2009-06-11,13:07:07
39.974529,116.332805,0,110,39975.5466666667,2009-06-11,13:07:12
39.974843,116.332779,0,112,39975.546724537,2009-06-11,13:07:17
39.975111,116.332654,0,113,39975.5467824074,2009-06-11,13:07:22
39.975322,116.332585,0,114,39975.5468402778,2009-06-11,13:07:27
39.975365,116.332604,0,112,39975.5468981481,2009-06-11,13:07:32
39.974871,116.332762,0,107,39975.5469560185,2009-06-11,13:07:37
39.974401,116.332899,0,104,39975.5470138889,2009-06-11,13:07:42
39.974283,116.332866,0,105,39975.5470717593,2009-06-11,13:07:47
39.974235,116.332875,0,106,39975.5471296296,2009-06-11,13:07:52
39.974217,116.332849,0,107,39975.5471875,2009-06-11,13:07:57
39.974187,116.332802,0,107,39975.5472453704,2009-06-11,13:08:02
39.974172,116.33274,0,106,39975.5473032407,2009-06-11,13:08:07
39.974139,116.332704,0,104,39975.5473611111,2009-06-11,13:08:12
39.97411,116.332774,0,102,39975.5474189815,2009-06-11,13:08:17
39.974059,116.332845,0,99,39975.5474768518,2009-06-11,13:08:22
39.974022,116.332865,0,98,39975.5475347222,2009-06-11,13:08:27
39.973974,116.3329,0,95,39975.5475925926,2009-06-11,13:08:32
39.973939,116.33295,0,95,39975.547650463,2009-06-11,13:08:37
39.973942,116.333038,0,95,39975.5477083333,2009-06-11,13:08:42
39.973994,116.332967,0,95,39975.5477662037,2009-06-11,13:08:47
39.974026,116.332927,0,95,39975.5478240741,2009-06-11,13:08:52
39.974061,116.332904,0,96,39975.5478819444,2009-06-11,13:08:57
39.974147,116.332843,0,96,39975.5479398148,2009-06-11,13:09:02
39.974217,116.332802,0,93,39975.5479976852,2009-06-11,13:09:07
39.974231,116.33282,0,92,39975.5480555556,2009-06-11,13:09:12
39.974077,116.333024,0,92,39975.5481134259,2009-06-11,13:09:17
39.974071,116.333123,0,92,39975.5481712963,2009-06-11,13:09:22
39.974002,116.333198,0,93,39975.5482291667,2009-06-11,13:09:27
39.97408,116.333203,0,92,39975.548287037,2009-06-11,13:09:32
39.974191,116.333175,0,92,39975.5483449074,2009-06-11,13:09:37
39.974339,116.33311,0,93,39975.5484027778,2009-06-11,13:09:42
39.974474,116.333058,0,94,39975.5484606481,2009-06-11,13:09:47
39.974787,116.332946,0,96,39975.5485185185,2009-06-11,13:09:52
39.975266,116.33276,0,97,39975.5485763889,2009-06-11,13:09:57
39.97542,116.332676,0,98,39975.5486342593,2009-06-11,13:10:02
39.975717,116.332597,0,96,39975.5486921296,2009-06-11,13:10:07
39.975868,116.332721,0,96,39975.54875,2009-06-11,13:10:12
39.976242,116.332651,0,97,39975.5488078704,2009-06-11,13:10:17
39.977138,116.332369,0,97,39975.5488657407,2009-06-11,13:10:22
39.977741,116.3322,0,98,39975.5489236111,2009-06-11,13:10:27
39.978222,116.332119,0,99,39975.5489814815,2009-06-11,13:10:32
39.978745,116.331901,0,101,39975.5490393518,2009-06-11,13:10:37
39.979197,116.331741,0,103,39975.5490972222,2009-06-11,13:10:42
39.979372,116.331729,0,106,39975.5491550926,2009-06-11,13:10:47
39.978973,116.331964,0,111,39975.549212963,2009-06-11,13:10:52
39.979089,116.332109,0,116,39975.5492708333,2009-06-11,13:10:57
39.979177,116.332129,0,122,39975.5493287037,2009-06-11,13:11:02
39.979265,116.332075,0,129,39975.5493865741,2009-06-11,13:11:07
39.9793,116.332108,0,135,39975.5494444444,2009-06-11,13:11:12
39.9793,116.332108,0,135,39975.5494791667,2009-06-11,13:11:15
39.979307,116.332114,0,140,39975.5495023148,2009-06-11,13:11:17
39.979465,116.332171,0,144,39975.5495601852,2009-06-11,13:11:22
39.979532,116.332178,0,147,39975.5496180556,2009-06-11,13:11:27
39.979744,116.332074,0,149,39975.5496759259,2009-06-11,13:11:32
39.980052,116.331926,0,151,39975.5497337963,2009-06-11,13:11:37
39.980246,116.331779,0,152,39975.5497916667,2009-06-11,13:11:42
39.980314,116.331805,0,151,39975.549849537,2009-06-11,13:11:47
39.980438,116.331863,0,151,39975.5499074074,2009-06-11,13:11:52
39.980601,116.331791,0,151,39975.5499652778,2009-06-11,13:11:57
39.980927,116.331594,0,142,39975.5502546296,2009-06-11,13:12:22
39.981084,116.331563,0,136,39975.5503125,2009-06-11,13:12:27
39.981086,116.331586,0,134,39975.5503703704,2009-06-11,13:12:32
39.981159,116.331569,0,130,39975.5504282407,2009-06-11,13:12:37
39.981226,116.331497,0,130,39975.5504861111,2009-06-11,13:12:42
39.981265,116.331507,0,130,39975.5505439815,2009-06-11,13:12:47
39.981348,116.331563,0,126,39975.5506018519,2009-06-11,13:12:52
39.981427,116.33157,0,124,39975.5506597222,2009-06-11,13:12:57
39.981386,116.331616,0,121,39975.5507175926,2009-06-11,13:13:02
39.98126,116.331657,0,123,39975.550775463,2009-06-11,13:13:07
39.981113,116.331707,0,121,39975.5508333333,2009-06-11,13:13:12
39.980981,116.331804,0,120,39975.5508912037,2009-06-11,13:13:17
39.980985,116.331775,0,120,39975.5509490741,2009-06-11,13:13:22
39.981007,116.331718,0,119,39975.5510069444,2009-06-11,13:13:27
39.98104,116.331656,0,119,39975.5510648148,2009-06-11,13:13:32
39.980993,116.331722,0,119,39975.5511226852,2009-06-11,13:13:37
39.980982,116.331734,0,118,39975.5511805556,2009-06-11,13:13:42
39.980989,116.331699,0,118,39975.5512384259,2009-06-11,13:13:47
39.980999,116.331652,0,117,39975.5512962963,2009-06-11,13:13:52
39.981078,116.331626,0,115,39975.5513541667,2009-06-11,13:13:57
39.981352,116.331485,0,114,39975.551412037,2009-06-11,13:14:02
39.981659,116.331383,0,113,39975.5514699074,2009-06-11,13:14:07
39.981498,116.331479,0,113,39975.5515277778,2009-06-11,13:14:12
39.981459,116.331501,0,113,39975.5515856481,2009-06-11,13:14:17
39.98152,116.331623,0,112,39975.5516435185,2009-06-11,13:14:22
39.981396,116.331642,0,112,39975.5517013889,2009-06-11,13:14:27
39.981327,116.331699,0,114,39975.5517592593,2009-06-11,13:14:32
39.981183,116.331754,0,115,39975.5518171296,2009-06-11,13:14:37
39.981107,116.331785,0,118,39975.551875,2009-06-11,13:14:42
39.981128,116.33181,0,122,39975.5519328704,2009-06-11,13:14:47
39.981128,116.33181,0,122,39975.5519675926,2009-06-11,13:14:50
39.981127,116.331805,0,125,39975.5519907407,2009-06-11,13:14:52
39.981087,116.331825,0,126,39975.5520486111,2009-06-11,13:14:57
39.980887,116.331914,0,127,39975.5521064815,2009-06-11,13:15:02
39.980827,116.331858,0,128,39975.5521643519,2009-06-11,13:15:07
39.980771,116.331862,0,129,39975.5522222222,2009-06-11,13:15:12
39.980697,116.331971,0,128,39975.5522800926,2009-06-11,13:15:17
39.980752,116.331997,0,126,39975.552337963,2009-06-11,13:15:22
39.980765,116.332074,0,123,39975.5523958333,2009-06-11,13:15:27
39.980706,116.332088,0,121,39975.5524537037,2009-06-11,13:15:32
39.980626,116.332124,0,122,39975.5525115741,2009-06-11,13:15:37
39.980563,116.332119,0,124,39975.5525694444,2009-06-11,13:15:42
39.9806,116.332032,0,125,39975.5526273148,2009-06-11,13:15:47
39.980632,116.33198,0,127,39975.5526851852,2009-06-11,13:15:52
39.980503,116.331987,0,129,39975.5527430556,2009-06-11,13:15:57
39.980249,116.332042,0,130,39975.5528009259,2009-06-11,13:16:02
39.980023,116.332054,0,131,39975.5528587963,2009-06-11,13:16:07
39.975134,116.332278,0,164,39975.5556944444,2009-06-11,13:20:12
39.966879,116.333499,0,182,39975.5557523148,2009-06-11,13:20:17
39.965329,116.33354,0,160,39975.5558101852,2009-06-11,13:20:22
39.964249,116.333563,0,149,39975.5558680556,2009-06-11,13:20:27
39.963783,116.333524,0,135,39975.5559259259,2009-06-11,13:20:32
39.963437,116.333664,0,116,39975.5559837963,2009-06-11,13:20:37
39.96302,116.333735,0,98,39975.5560416667,2009-06-11,13:20:42
39.96277,116.333807,0,81,39975.556099537,2009-06-11,13:20:47
39.962614,116.333726,0,64,39975.5561574074,2009-06-11,13:20:52
39.96244,116.333655,0,49,39975.5562152778,2009-06-11,13:20:57
39.962327,116.333544,0,34,39975.5562731481,2009-06-11,13:21:02
39.962053,116.333533,0,19,39975.5563310185,2009-06-11,13:21:07
39.961667,116.33384,0,17,39975.5563888889,2009-06-11,13:21:12
39.961609,116.333997,0,31,39975.5564467593,2009-06-11,13:21:17
39.961379,116.334157,0,31,39975.5565046296,2009-06-11,13:21:22
39.961217,116.334166,0,18,39975.5565625,2009-06-11,13:21:27
39.961034,116.334158,0,5,39975.5566203704,2009-06-11,13:21:32
39.960968,116.334115,0,-3,39975.5566782407,2009-06-11,13:21:37
39.961,116.33408,0,-8,39975.5567361111,2009-06-11,13:21:42
39.961042,116.333916,0,-13,39975.5567939815,2009-06-11,13:21:47
39.961024,116.33389,0,-27,39975.5568518518,2009-06-11,13:21:52
39.960976,116.333903,0,-44,39975.5569097222,2009-06-11,13:21:57
39.960971,116.333842,0,-62,39975.5569675926,2009-06-11,13:22:02
39.960989,116.333803,0,-74,39975.557025463,2009-06-11,13:22:07
39.960981,116.333778,0,-86,39975.5570833333,2009-06-11,13:22:12
39.961014,116.333666,0,-99,39975.5571412037,2009-06-11,13:22:17
39.961033,116.333542,0,-112,39975.5571990741,2009-06-11,13:22:22
39.961203,116.333244,0,-132,39975.5572569444,2009-06-11,13:22:27
39.961276,116.333008,0,-154,39975.5573148148,2009-06-11,13:22:32
39.961291,116.332935,0,-169,39975.5573726852,2009-06-11,13:22:37
39.961225,116.332898,0,-188,39975.5574305556,2009-06-11,13:22:42
39.961172,116.332821,0,-211,39975.5574884259,2009-06-11,13:22:47
39.961127,116.332734,0,-230,39975.5575462963,2009-06-11,13:22:52
39.961073,116.332694,0,-234,39975.5576041667,2009-06-11,13:22:57
39.960979,116.332698,0,-238,39975.557662037,2009-06-11,13:23:02
39.960908,116.332627,0,-249,39975.5577199074,2009-06-11,13:23:07
39.960934,116.332484,0,-263,39975.5577777778,2009-06-11,13:23:12
39.960861,116.332452,0,-286,39975.5578356481,2009-06-11,13:23:17
39.960748,116.332479,0,-300,39975.5578935185,2009-06-11,13:23:22
39.960684,116.332446,0,-308,39975.5579513889,2009-06-11,13:23:27
39.960683,116.332297,0,-327,39975.5580092593,2009-06-11,13:23:32
39.960728,116.332004,0,-358,39975.5580671296,2009-06-11,13:23:37
39.960656,116.331994,0,-374,39975.558125,2009-06-11,13:23:42
39.960606,116.331837,0,-392,39975.5581828704,2009-06-11,13:23:47
39.960529,116.331777,0,-406,39975.5582407407,2009-06-11,13:23:52
39.960409,116.331781,0,-429,39975.5582986111,2009-06-11,13:23:57
39.96027,116.331857,0,-448,39975.5583564815,2009-06-11,13:24:02
39.960183,116.331802,0,-467,39975.5584143519,2009-06-11,13:24:07
39.960174,116.331548,0,-502,39975.5584722222,2009-06-11,13:24:12
39.960138,116.331295,0,-545,39975.5585300926,2009-06-11,13:24:17
39.960127,116.331158,0,-569,39975.558587963,2009-06-11,13:24:22
39.960015,116.331043,0,-590,39975.5586458333,2009-06-11,13:24:27
39.959988,116.330852,0,-606,39975.5587037037,2009-06-11,13:24:32
39.959913,116.330748,0,-614,39975.5587615741,2009-06-11,13:24:37
39.959823,116.330677,0,-626,39975.5588194444,2009-06-11,13:24:42
39.959672,116.330683,0,-634,39975.5588773148,2009-06-11,13:24:47
39.959631,116.330537,0,-650,39975.5589351852,2009-06-11,13:24:52
39.959538,116.330529,0,-672,39975.5589930556,2009-06-11,13:24:57
39.959529,116.330492,0,-692,39975.5590509259,2009-06-11,13:25:02
39.959498,116.330431,0,-21,39975.5591087963,2009-06-11,13:25:07
39.959891,116.330789,0,-583,39975.5593981481,2009-06-11,13:25:32
39.961639,116.330381,0,-667,39975.5594560185,2009-06-11,13:25:37
39.961351,116.330382,0,-650,39975.5595138889,2009-06-11,13:25:42
39.961219,116.330437,0,-652,39975.5595717593,2009-06-11,13:25:47
39.961839,116.330314,0,-656,39975.5596296296,2009-06-11,13:25:52
39.962305,116.330348,0,-667,39975.5596875,2009-06-11,13:25:57
39.961988,116.330462,0,-664,39975.5597453704,2009-06-11,13:26:02
39.961819,116.330535,0,-663,39975.5598032407,2009-06-11,13:26:07
39.961893,116.330519,0,-662,39975.5598611111,2009-06-11,13:26:12
39.962059,116.33048,0,-652,39975.5599189815,2009-06-11,13:26:17
39.962076,116.33039,0,-641,39975.5599768519,2009-06-11,13:26:22
39.962604,116.33033,0,-634,39975.5600347222,2009-06-11,13:26:27
39.963326,116.330299,0,-627,39975.5600925926,2009-06-11,13:26:32
39.963931,116.330281,0,-621,39975.560150463,2009-06-11,13:26:37
39.964595,116.330282,0,-616,39975.5602083333,2009-06-11,13:26:42
39.96478,116.330348,0,-619,39975.5602662037,2009-06-11,13:26:47
39.965377,116.330254,0,-619,39975.5603240741,2009-06-11,13:26:52
39.965779,116.330134,0,-624,39975.5603819444,2009-06-11,13:26:57
39.966656,116.329896,0,-628,39975.5604398148,2009-06-11,13:27:02
39.967488,116.329768,0,-635,39975.5604976852,2009-06-11,13:27:07
39.967622,116.32977,0,-639,39975.5605555556,2009-06-11,13:27:12
39.967816,116.329811,0,-645,39975.5606134259,2009-06-11,13:27:17
39.96811,116.329842,0,-649,39975.5606712963,2009-06-11,13:27:22
39.968184,116.329941,0,-654,39975.5607291667,2009-06-11,13:27:27
39.968301,116.329976,0,-642,39975.560787037,2009-06-11,13:27:32
39.969442,116.329882,0,-639,39975.5608449074,2009-06-11,13:27:37
39.970095,116.329716,0,-645,39975.5609027778,2009-06-11,13:27:42
39.970304,116.3297,0,-643,39975.5609606481,2009-06-11,13:27:47
39.970435,116.329688,0,-643,39975.5610185185,2009-06-11,13:27:52
39.970672,116.329711,0,-647,39975.5610763889,2009-06-11,13:27:57
39.967015,116.330348,0,-498,39975.5632175926,2009-06-11,13:31:02
39.966996,116.330172,0,-524,39975.563275463,2009-06-11,13:31:07
39.966971,116.329943,0,-536,39975.5633333333,2009-06-11,13:31:12
39.966933,116.329811,0,-552,39975.5633912037,2009-06-11,13:31:17
39.966601,116.32979,0,-563,39975.5634490741,2009-06-11,13:31:22
39.966857,116.329772,0,-577,39975.5635069444,2009-06-11,13:31:27
39.967406,116.329747,0,-588,39975.5635648148,2009-06-11,13:31:32
39.967599,116.329791,0,-597,39975.5636226852,2009-06-11,13:31:37
39.967734,116.329748,0,-602,39975.5636805556,2009-06-11,13:31:42
39.967666,116.3297,0,-603,39975.5637384259,2009-06-11,13:31:47
39.969234,116.329928,0,-569,39975.5637962963,2009-06-11,13:31:52
39.96987,116.329952,0,-557,39975.5638541667,2009-06-11,13:31:57
39.970064,116.329918,0,-572,39975.563912037,2009-06-11,13:32:02
39.970225,116.32988,0,-584,39975.5639699074,2009-06-11,13:32:07
39.970435,116.329746,0,-572,39975.5640277778,2009-06-11,13:32:12
39.970419,116.32987,0,-566,39975.5640856481,2009-06-11,13:32:17
39.970231,116.330014,0,-559,39975.5641435185,2009-06-11,13:32:22
39.970218,116.330016,0,-556,39975.5642013889,2009-06-11,13:32:27
39.9702,116.329982,0,-551,39975.5642592593,2009-06-11,13:32:32
39.970098,116.329988,0,-547,39975.5643171296,2009-06-11,13:32:37
39.970064,116.32997,0,-546,39975.564375,2009-06-11,13:32:42
39.970073,116.329983,0,-541,39975.5644328704,2009-06-11,13:32:47
39.970104,116.329986,0,-536,39975.5644907407,2009-06-11,13:32:52
39.969972,116.33003,0,-532,39975.5645486111,2009-06-11,13:32:57
39.970016,116.329982,0,-540,39975.5646064815,2009-06-11,13:33:02
39.970038,116.329995,0,-533,39975.5646643518,2009-06-11,13:33:07
39.970046,116.329914,0,-526,39975.5647222222,2009-06-11,13:33:12
39.970084,116.329888,0,-539,39975.5647800926,2009-06-11,13:33:17
39.97022,116.329963,0,-527,39975.564837963,2009-06-11,13:33:22
39.970303,116.329985,0,-521,39975.5648958333,2009-06-11,13:33:27
39.970301,116.330016,0,-521,39975.5649537037,2009-06-11,13:33:32
39.97024,116.330044,0,-524,39975.5650115741,2009-06-11,13:33:37
39.970213,116.33002,0,-522,39975.5650694444,2009-06-11,13:33:42
39.970326,116.329976,0,-523,39975.5651273148,2009-06-11,13:33:47
39.970361,116.330002,0,-533,39975.5651851852,2009-06-11,13:33:52
39.970386,116.329907,0,-537,39975.5652430556,2009-06-11,13:33:57
39.970417,116.329857,0,-542,39975.5653009259,2009-06-11,13:34:02
39.970453,116.329924,0,-547,39975.5653587963,2009-06-11,13:34:07
39.970499,116.329924,0,-542,39975.5654166667,2009-06-11,13:34:12
39.970575,116.329898,0,-540,39975.565474537,2009-06-11,13:34:17
39.970575,116.329898,0,-540,39975.5655092593,2009-06-11,13:34:20
39.970582,116.329891,0,-539,39975.5655324074,2009-06-11,13:34:22
39.970639,116.329831,0,-537,39975.5655902778,2009-06-11,13:34:27
39.970671,116.329864,0,-542,39975.5656481481,2009-06-11,13:34:32
39.970709,116.329837,0,-544,39975.5657060185,2009-06-11,13:34:37
39.970702,116.329865,0,-546,39975.5657638889,2009-06-11,13:34:42
39.970749,116.329802,0,-549,39975.5658217593,2009-06-11,13:34:47
39.970767,116.329799,0,-548,39975.5658796296,2009-06-11,13:34:52
39.970731,116.329843,0,-544,39975.5659375,2009-06-11,13:34:57
39.97074,116.329867,0,-544,39975.5659953704,2009-06-11,13:35:02
39.97074,116.329867,0,-544,39975.5660300926,2009-06-11,13:35:05
39.970742,116.329867,0,-548,39975.5660532407,2009-06-11,13:35:07
39.970727,116.329835,0,-549,39975.5661111111,2009-06-11,13:35:12
39.97075,116.329784,0,-550,39975.5661689815,2009-06-11,13:35:17
39.970783,116.32972,0,-547,39975.5662268519,2009-06-11,13:35:22
39.970742,116.329715,0,-547,39975.5662847222,2009-06-11,13:35:27
39.97072,116.329696,0,-546,39975.5663425926,2009-06-11,13:35:32
39.97072,116.329696,0,-546,39975.5663773148,2009-06-11,13:35:35
39.970721,116.32969,0,-546,39975.566400463,2009-06-11,13:35:37
39.970735,116.329666,0,-545,39975.5664583333,2009-06-11,13:35:42
39.970738,116.329714,0,-544,39975.5665162037,2009-06-11,13:35:47
39.970728,116.329843,0,-544,39975.5665740741,2009-06-11,13:35:52
39.970728,116.329843,0,-544,39975.5666087963,2009-06-11,13:35:55
39.970724,116.329837,0,-544,39975.5666319444,2009-06-11,13:35:57
39.970719,116.329806,0,-544,39975.5666898148,2009-06-11,13:36:02
39.970725,116.329822,0,-545,39975.5667476852,2009-06-11,13:36:07
39.970743,116.329816,0,-546,39975.5668055556,2009-06-11,13:36:12
39.970836,116.32972,0,-550,39975.5668634259,2009-06-11,13:36:17
39.970831,116.329729,0,-542,39975.5669212963,2009-06-11,13:36:22
39.970899,116.32982,0,-524,39975.5669791667,2009-06-11,13:36:27
39.970928,116.329823,0,-520,39975.567037037,2009-06-11,13:36:32
39.970909,116.329859,0,-519,39975.5670949074,2009-06-11,13:36:37
39.970906,116.329945,0,-517,39975.5671527778,2009-06-11,13:36:42
39.97096,116.329849,0,-512,39975.5672106481,2009-06-11,13:36:47
39.97093,116.329852,0,-509,39975.5672685185,2009-06-11,13:36:52
39.970895,116.329877,0,-505,39975.5673263889,2009-06-11,13:36:57
39.970895,116.329877,0,-505,39975.5673611111,2009-06-11,13:37:00
39.970895,116.32987,0,-504,39975.5673842593,2009-06-11,13:37:02
39.970889,116.329883,0,-502,39975.5674421296,2009-06-11,13:37:07
39.970883,116.329927,0,-496,39975.5675,2009-06-11,13:37:12
39.970881,116.329938,0,-494,39975.5675578704,2009-06-11,13:37:17
39.970881,116.329938,0,-494,39975.5675925926,2009-06-11,13:37:20
39.970876,116.32994,0,-494,39975.5676157407,2009-06-11,13:37:22
39.970897,116.33,0,-487,39975.5676736111,2009-06-11,13:37:27
39.970898,116.330022,0,-482,39975.5677314815,2009-06-11,13:37:32
39.970938,116.330066,0,-466,39975.5677893519,2009-06-11,13:37:37
39.971009,116.330173,0,-441,39975.5678472222,2009-06-11,13:37:42
39.971044,116.330287,0,-428,39975.5679050926,2009-06-11,13:37:47
39.971041,116.330328,0,-426,39975.567962963,2009-06-11,13:37:52
39.971037,116.330333,0,-426,39975.5680208333,2009-06-11,13:37:57
39.971037,116.330333,0,-426,39975.5680555556,2009-06-11,13:38:00
39.971038,116.330336,0,-426,39975.5680787037,2009-06-11,13:38:02
39.97105,116.330337,0,-425,39975.5681365741,2009-06-11,13:38:07
39.971123,116.330413,0,-420,39975.5681944444,2009-06-11,13:38:12
39.971337,116.330818,0,-396,39975.5682523148,2009-06-11,13:38:17
39.9713,116.330952,0,-395,39975.5683101852,2009-06-11,13:38:22
39.9713,116.330952,0,-395,39975.5683449074,2009-06-11,13:38:25
39.971307,116.330952,0,-394,39975.5683680556,2009-06-11,13:38:27
39.971303,116.330972,0,-394,39975.5684259259,2009-06-11,13:38:32
39.971298,116.330993,0,-393,39975.5684837963,2009-06-11,13:38:37
39.971297,116.330994,0,-393,39975.5685416667,2009-06-11,13:38:42
39.971297,116.330994,0,-393,39975.5685763889,2009-06-11,13:38:45
39.971302,116.330993,0,-393,39975.568599537,2009-06-11,13:38:47
39.971311,116.330994,0,-393,39975.5686574074,2009-06-11,13:38:52
39.971382,116.330987,0,-391,39975.5687152778,2009-06-11,13:38:57
39.973785,116.330813,0,-387,39975.5687731481,2009-06-11,13:39:02
39.973867,116.330836,0,-389,39975.5688310185,2009-06-11,13:39:07
39.973875,116.330854,0,-390,39975.5688888889,2009-06-11,13:39:12
39.973885,116.330864,0,-390,39975.5689467593,2009-06-11,13:39:17
39.973897,116.33091,0,-391,39975.5690046296,2009-06-11,13:39:22
39.973905,116.33091,0,-391,39975.5690625,2009-06-11,13:39:27
39.973905,116.33091,0,-391,39975.5690972222,2009-06-11,13:39:30
39.973912,116.330909,0,-390,39975.5691203704,2009-06-11,13:39:32
39.97398,116.331184,0,-376,39975.5691782407,2009-06-11,13:39:37
39.973965,116.331132,0,-338,39975.5692361111,2009-06-11,13:39:42
39.973961,116.331134,0,-337,39975.5692939815,2009-06-11,13:39:47
39.97396,116.331133,0,-337,39975.5693518519,2009-06-11,13:39:52
39.973962,116.331135,0,-337,39975.5694097222,2009-06-11,13:39:57
39.973962,116.331135,0,-337,39975.5694444444,2009-06-11,13:40:00
39.97396,116.33114,0,-336,39975.5694675926,2009-06-11,13:40:02
39.973952,116.331153,0,-335,39975.569525463,2009-06-11,13:40:07
39.973934,116.331248,0,-328,39975.5695833333,2009-06-11,13:40:12
39.973914,116.331253,0,-322,39975.5696412037,2009-06-11,13:40:17
39.973904,116.33127,0,-320,39975.5696990741,2009-06-11,13:40:22
39.973894,116.331295,0,-320,39975.5697569444,2009-06-11,13:40:27
39.973888,116.331314,0,-319,39975.5698148148,2009-06-11,13:40:32
39.973827,116.33154,0,-302,39975.5698726852,2009-06-11,13:40:37
39.973988,116.331565,0,-208,39975.5733449074,2009-06-11,13:45:37
39.974097,116.331517,0,-206,39975.5734027778,2009-06-11,13:45:42
39.974219,116.331474,0,-205,39975.5734606481,2009-06-11,13:45:47
39.974163,116.331471,0,-206,39975.5735185185,2009-06-11,13:45:52
39.974077,116.331497,0,-208,39975.5735763889,2009-06-11,13:45:57
39.974114,116.331478,0,-210,39975.5736342593,2009-06-11,13:46:02
39.974249,116.331424,0,-210,39975.5736921296,2009-06-11,13:46:07
39.974292,116.331415,0,-213,39975.57375,2009-06-11,13:46:12
39.974234,116.331454,0,-217,39975.5738078704,2009-06-11,13:46:17
39.973829,116.33154,0,-204,39975.5738657407,2009-06-11,13:46:22
39.973801,116.331553,0,-200,39975.5739236111,2009-06-11,13:46:27
39.973801,116.331553,0,-200,39975.5739583333,2009-06-11,13:46:30
39.973805,116.331551,0,-198,39975.5739814815,2009-06-11,13:46:32
39.973819,116.33151,0,-196,39975.5740393519,2009-06-11,13:46:37
39.973817,116.331521,0,-199,39975.5740972222,2009-06-11,13:46:42
39.973783,116.331524,0,-197,39975.5741550926,2009-06-11,13:46:47
39.973754,116.331511,0,-194,39975.574212963,2009-06-11,13:46:52
39.973754,116.331511,0,-194,39975.5742476852,2009-06-11,13:46:55
39.973749,116.331508,0,-194,39975.5742708333,2009-06-11,13:46:57
39.97374,116.33151,0,-194,39975.5743287037,2009-06-11,13:47:02
39.973734,116.33151,0,-194,39975.5743865741,2009-06-11,13:47:07
39.973727,116.331512,0,-194,39975.5744444444,2009-06-11,13:47:12
39.973727,116.331512,0,-194,39975.5744791667,2009-06-11,13:47:15
39.973723,116.331513,0,-193,39975.5745023148,2009-06-11,13:47:17
39.973732,116.33151,0,-193,39975.5745601852,2009-06-11,13:47:22
39.973715,116.331518,0,-190,39975.5746180556,2009-06-11,13:47:27
39.973738,116.331513,0,-187,39975.5746759259,2009-06-11,13:47:32
39.973736,116.331499,0,-186,39975.5747337963,2009-06-11,13:47:37
39.973731,116.331499,0,-186,39975.5747916667,2009-06-11,13:47:42
39.973723,116.331501,0,-186,39975.574849537,2009-06-11,13:47:47
39.973718,116.331493,0,-186,39975.5749074074,2009-06-11,13:47:52
39.97372,116.331492,0,-186,39975.5749652778,2009-06-11,13:47:57
39.973725,116.33149,0,-185,39975.5750231481,2009-06-11,13:48:02
39.973726,116.33149,0,-185,39975.5750810185,2009-06-11,13:48:07
39.973726,116.33149,0,-185,39975.5751157407,2009-06-11,13:48:10
39.973725,116.331491,0,-185,39975.5751388889,2009-06-11,13:48:12
39.973714,116.331503,0,-186,39975.5751967593,2009-06-11,13:48:17
39.973704,116.331505,0,-185,39975.5752546296,2009-06-11,13:48:22
39.973694,116.331507,0,-185,39975.5753125,2009-06-11,13:48:27
39.973655,116.331565,0,-186,39975.5753703704,2009-06-11,13:48:32
39.973612,116.331575,0,-185,39975.5754282407,2009-06-11,13:48:37
39.973571,116.331606,0,-186,39975.5754861111,2009-06-11,13:48:42
39.973613,116.331588,0,-187,39975.5755439815,2009-06-11,13:48:47
39.973702,116.331526,0,-186,39975.5756018519,2009-06-11,13:48:52
39.973722,116.331517,0,-186,39975.5756597222,2009-06-11,13:48:57
39.973709,116.331529,0,-186,39975.5757175926,2009-06-11,13:49:02
39.973761,116.331499,0,-185,39975.575775463,2009-06-11,13:49:07
39.973722,116.331513,0,-185,39975.5758333333,2009-06-11,13:49:12
39.973737,116.331518,0,-185,39975.5758912037,2009-06-11,13:49:17
39.973743,116.331518,0,-185,39975.5759490741,2009-06-11,13:49:22
39.973748,116.331518,0,-185,39975.5760069444,2009-06-11,13:49:27
39.973749,116.331521,0,-185,39975.5760648148,2009-06-11,13:49:32
39.973749,116.331521,0,-185,39975.576099537,2009-06-11,13:49:35
39.973754,116.331522,0,-185,39975.5761226852,2009-06-11,13:49:37
39.973742,116.33154,0,-185,39975.5761805556,2009-06-11,13:49:42
39.973743,116.331541,0,-185,39975.5762384259,2009-06-11,13:49:47
39.97374,116.331542,0,-185,39975.5762962963,2009-06-11,13:49:52
39.973735,116.331542,0,-185,39975.5763541667,2009-06-11,13:49:57
39.973733,116.331543,0,-185,39975.576412037,2009-06-11,13:50:02
39.973728,116.331545,0,-185,39975.5764699074,2009-06-11,13:50:07
39.973726,116.331545,0,-185,39975.5765277778,2009-06-11,13:50:12
39.973725,116.331545,0,-185,39975.5765856481,2009-06-11,13:50:17
39.97372,116.331546,0,-185,39975.5766435185,2009-06-11,13:50:22
39.97372,116.331546,0,-185,39975.5766782407,2009-06-11,13:50:25
39.973725,116.331544,0,-185,39975.5767013889,2009-06-11,13:50:27
39.973734,116.331542,0,-185,39975.5767592593,2009-06-11,13:50:32
39.973734,116.331542,0,-185,39975.5767939815,2009-06-11,13:50:35
39.973732,116.331547,0,-184,39975.5768171296,2009-06-11,13:50:37
39.973731,116.331561,0,-185,39975.576875,2009-06-11,13:50:42
39.973733,116.331562,0,-185,39975.5769328704,2009-06-11,13:50:47
39.973733,116.331564,0,-185,39975.5769907407,2009-06-11,13:50:52
39.97374,116.331562,0,-185,39975.5770486111,2009-06-11,13:50:57
39.973746,116.331562,0,-185,39975.5771064815,2009-06-11,13:51:02
39.973658,116.331892,0,-156,39975.5867476852,2009-06-11,14:04:55
39.97365,116.331895,0,-155,39975.5867708333,2009-06-11,14:04:57
39.973624,116.331948,0,-156,39975.5868287037,2009-06-11,14:05:02
39.973563,116.332079,0,-156,39975.5868865741,2009-06-11,14:05:07
39.97358,116.332259,0,-156,39975.5869444444,2009-06-11,14:05:12
39.973581,116.332259,0,-156,39975.5870023148,2009-06-11,14:05:17
39.97358,116.332257,0,-156,39975.5870601852,2009-06-11,14:05:22
39.97358,116.332257,0,-156,39975.5870949074,2009-06-11,14:05:25
39.973585,116.332256,0,-156,39975.5871180556,2009-06-11,14:05:27
39.9736,116.33227,0,-156,39975.5871759259,2009-06-11,14:05:32
39.973601,116.332275,0,-155,39975.5872337963,2009-06-11,14:05:37
39.973601,116.332275,0,-155,39975.5872685185,2009-06-11,14:05:40
39.973603,116.332275,0,-155,39975.5872916667,2009-06-11,14:05:42
39.97362,116.332281,0,-155,39975.587349537,2009-06-11,14:05:47
39.973606,116.332332,0,-154,39975.5874074074,2009-06-11,14:05:52
39.973601,116.332352,0,-153,39975.5874652778,2009-06-11,14:05:57
39.973601,116.332352,0,-153,39975.5875,2009-06-11,14:06:00
39.973601,116.332354,0,-153,39975.5875231481,2009-06-11,14:06:02
39.973599,116.332376,0,-154,39975.5875810185,2009-06-11,14:06:07
39.973599,116.332376,0,-154,39975.5876157407,2009-06-11,14:06:10
39.973601,116.332377,0,-154,39975.5876388889,2009-06-11,14:06:12
39.973596,116.332398,0,-154,39975.5876967593,2009-06-11,14:06:17
39.973572,116.332532,0,-154,39975.5877546296,2009-06-11,14:06:22
39.973565,116.332605,0,-155,39975.5878125,2009-06-11,14:06:27
39.973573,116.332616,0,-154,39975.5878703704,2009-06-11,14:06:32
39.973578,116.332663,0,-154,39975.5879282407,2009-06-11,14:06:37
39.973586,116.332724,0,-154,39975.5879861111,2009-06-11,14:06:42
39.973563,116.332777,0,-155,39975.5880439815,2009-06-11,14:06:47
39.973563,116.332777,0,-155,39975.5880787037,2009-06-11,14:06:50
39.973563,116.332777,0,-155,39975.5881018518,2009-06-11,14:06:52
39.973552,116.332781,0,-154,39975.5881597222,2009-06-11,14:06:57
39.973551,116.332738,0,-154,39975.5882175926,2009-06-11,14:07:02
39.973551,116.332678,0,-154,39975.588275463,2009-06-11,14:07:07
39.973532,116.332657,0,-154,39975.5883333333,2009-06-11,14:07:12
39.973521,116.332657,0,-154,39975.5883912037,2009-06-11,14:07:17
39.973515,116.332657,0,-154,39975.5884490741,2009-06-11,14:07:22
39.973514,116.332656,0,-154,39975.5885069444,2009-06-11,14:07:27
39.973515,116.332656,0,-154,39975.5885648148,2009-06-11,14:07:32
39.973518,116.332655,0,-154,39975.5886226852,2009-06-11,14:07:37
39.973513,116.332656,0,-153,39975.5886805556,2009-06-11,14:07:42
39.973513,116.332656,0,-153,39975.5887152778,2009-06-11,14:07:45
39.973509,116.332657,0,-153,39975.5887384259,2009-06-11,14:07:47
39.973543,116.332676,0,-153,39975.5887962963,2009-06-11,14:07:52
39.973543,116.332676,0,-153,39975.5888310185,2009-06-11,14:07:55
39.973539,116.332677,0,-154,39975.5888541667,2009-06-11,14:07:57
39.973497,116.332714,0,-155,39975.588912037,2009-06-11,14:08:02
39.973464,116.332749,0,-156,39975.5889699074,2009-06-11,14:08:07
39.973464,116.332749,0,-156,39975.5890046296,2009-06-11,14:08:10
39.973458,116.332751,0,-156,39975.5890277778,2009-06-11,14:08:12
39.973424,116.332794,0,-157,39975.5890856481,2009-06-11,14:08:17
39.97341,116.332768,0,-156,39975.5891435185,2009-06-11,14:08:22
39.973405,116.332758,0,-157,39975.5892013889,2009-06-11,14:08:27
39.973436,116.332784,0,-157,39975.5892592593,2009-06-11,14:08:32
39.973436,116.332784,0,-157,39975.5892939815,2009-06-11,14:08:35
39.973432,116.332785,0,-157,39975.5893171296,2009-06-11,14:08:37
39.973442,116.332796,0,-157,39975.589375,2009-06-11,14:08:42
39.9735,116.332808,0,-157,39975.5894328704,2009-06-11,14:08:47
39.973529,116.332807,0,-157,39975.5894907407,2009-06-11,14:08:52
39.973529,116.332807,0,-157,39975.589525463,2009-06-11,14:08:55
39.973532,116.332806,0,-156,39975.5895486111,2009-06-11,14:08:57
39.973523,116.332807,0,-156,39975.5896064815,2009-06-11,14:09:02
39.973521,116.332806,0,-156,39975.5896643519,2009-06-11,14:09:07
39.973528,116.332802,0,-156,39975.5897222222,2009-06-11,14:09:12
39.973535,116.332798,0,-156,39975.5897800926,2009-06-11,14:09:17
39.973535,116.332795,0,-156,39975.589837963,2009-06-11,14:09:22
39.973533,116.332795,0,-156,39975.5898958333,2009-06-11,14:09:27
39.973526,116.332795,0,-156,39975.5899537037,2009-06-11,14:09:32
39.973529,116.332794,0,-156,39975.5900115741,2009-06-11,14:09:37
39.973529,116.332794,0,-156,39975.5900694444,2009-06-11,14:09:42
39.973531,116.332794,0,-156,39975.5901273148,2009-06-11,14:09:47
39.97353,116.332797,0,-156,39975.5901851852,2009-06-11,14:09:52
39.973525,116.3328,0,-155,39975.5902430556,2009-06-11,14:09:57
39.973523,116.3328,0,-155,39975.5903009259,2009-06-11,14:10:02
39.973519,116.3328,0,-155,39975.5903587963,2009-06-11,14:10:07
39.973519,116.332797,0,-155,39975.5904166667,2009-06-11,14:10:12
39.973522,116.332792,0,-155,39975.590474537,2009-06-11,14:10:17
39.973522,116.332792,0,-155,39975.5905092593,2009-06-11,14:10:20
39.973524,116.332789,0,-155,39975.5905324074,2009-06-11,14:10:22
39.973534,116.332784,0,-155,39975.5905902778,2009-06-11,14:10:27
39.973544,116.332781,0,-155,39975.5906481481,2009-06-11,14:10:32
39.973593,116.332789,0,-155,39975.5907638889,2009-06-11,14:10:42
39.973617,116.332812,0,-156,39975.5908217593,2009-06-11,14:10:47
39.973636,116.332744,0,-156,39975.5908796296,2009-06-11,14:10:52
39.973626,116.332738,0,-156,39975.5909375,2009-06-11,14:10:57
39.973629,116.332738,0,-156,39975.5909953704,2009-06-11,14:11:02
39.97363,116.332739,0,-156,39975.5910532407,2009-06-11,14:11:07
39.97363,116.332739,0,-156,39975.591087963,2009-06-11,14:11:10
39.973634,116.332736,0,-156,39975.5911111111,2009-06-11,14:11:12
39.973615,116.332615,0,-155,39975.5911689815,2009-06-11,14:11:17
39.973605,116.332551,0,-155,39975.5912268519,2009-06-11,14:11:22
39.973605,116.332551,0,-155,39975.5912615741,2009-06-11,14:11:25
39.973611,116.332547,0,-155,39975.5912847222,2009-06-11,14:11:27
39.973607,116.33256,0,-155,39975.5913425926,2009-06-11,14:11:32
39.973614,116.332559,0,-155,39975.591400463,2009-06-11,14:11:37
39.973617,116.332557,0,-156,39975.5914583333,2009-06-11,14:11:42
39.973618,116.332555,0,-155,39975.5915162037,2009-06-11,14:11:47
39.973618,116.332555,0,-155,39975.5915509259,2009-06-11,14:11:50
39.973621,116.332553,0,-155,39975.5915740741,2009-06-11,14:11:52
39.973637,116.332507,0,-155,39975.5916319444,2009-06-11,14:11:57
39.973639,116.332461,0,-155,39975.5916898148,2009-06-11,14:12:02
39.973602,116.332337,0,-155,39975.5917476852,2009-06-11,14:12:07
39.973597,116.332256,0,-155,39975.5918055556,2009-06-11,14:12:12
39.97363,116.332251,0,-155,39975.5918634259,2009-06-11,14:12:17
39.973608,116.332106,0,-155,39975.5919212963,2009-06-11,14:12:22
39.973595,116.332068,0,-155,39975.5919791667,2009-06-11,14:12:27
39.973595,116.332068,0,-155,39975.5920138889,2009-06-11,14:12:30
39.973589,116.332064,0,-155,39975.592037037,2009-06-11,14:12:32
39.9736,116.332052,0,-155,39975.5920949074,2009-06-11,14:12:37
39.973603,116.332065,0,-155,39975.5921527778,2009-06-11,14:12:42
39.973594,116.331976,0,-155,39975.5922685185,2009-06-11,14:12:52
39.973594,116.331975,0,-155,39975.5923263889,2009-06-11,14:12:57
39.97359,116.331974,0,-155,39975.5923842593,2009-06-11,14:13:02
39.973587,116.33197,0,-155,39975.5924421296,2009-06-11,14:13:07
39.973587,116.33197,0,-155,39975.5924768519,2009-06-11,14:13:10
39.973582,116.331966,0,-155,39975.5925,2009-06-11,14:13:12
39.973609,116.331726,0,-155,39975.5925578704,2009-06-11,14:13:17
39.973603,116.331688,0,-155,39975.5926157407,2009-06-11,14:13:22
39.973591,116.331707,0,-155,39975.5926736111,2009-06-11,14:13:27
39.973584,116.331708,0,-155,39975.5927314815,2009-06-11,14:13:32
39.973584,116.331706,0,-155,39975.5927893519,2009-06-11,14:13:37
39.973579,116.331707,0,-155,39975.5928472222,2009-06-11,14:13:42
39.973579,116.331707,0,-155,39975.5928819444,2009-06-11,14:13:45
39.973587,116.331705,0,-155,39975.5929050926,2009-06-11,14:13:47
39.973572,116.331712,0,-156,39975.592962963,2009-06-11,14:13:52
39.973542,116.331721,0,-156,39975.5930208333,2009-06-11,14:13:57
39.973521,116.331713,0,-156,39975.5930787037,2009-06-11,14:14:02
39.973521,116.331971,0,-153,39975.5931365741,2009-06-11,14:14:07
39.97355,116.332302,0,-149,39975.5931944444,2009-06-11,14:14:12
39.973549,116.332618,0,-145,39975.5932523148,2009-06-11,14:14:17
39.973543,116.332966,0,-142,39975.5933101852,2009-06-11,14:14:22
39.973544,116.333149,0,-138,39975.5933680556,2009-06-11,14:14:27
39.973522,116.333289,0,-135,39975.5934259259,2009-06-11,14:14:32
39.973532,116.333341,0,-131,39975.5934837963,2009-06-11,14:14:37
39.973555,116.333373,0,-129,39975.5935416667,2009-06-11,14:14:42
39.97355,116.333396,0,-128,39975.593599537,2009-06-11,14:14:47
39.973533,116.333411,0,-125,39975.5936574074,2009-06-11,14:14:52
39.973556,116.333505,0,-121,39975.5937152778,2009-06-11,14:14:57
39.973556,116.333535,0,-117,39975.5937731481,2009-06-11,14:15:02
39.973552,116.333554,0,-116,39975.5938310185,2009-06-11,14:15:07
39.973545,116.333632,0,-113,39975.5938888889,2009-06-11,14:15:12
39.973558,116.33372,0,-111,39975.5939467593,2009-06-11,14:15:17
39.973584,116.333726,0,-109,39975.5940046296,2009-06-11,14:15:22
39.973602,116.333709,0,-108,39975.5940625,2009-06-11,14:15:27
39.973604,116.333725,0,-107,39975.5941203704,2009-06-11,14:15:32
39.973598,116.333728,0,-107,39975.5941782407,2009-06-11,14:15:37
39.973597,116.333725,0,-106,39975.5942361111,2009-06-11,14:15:42
39.973597,116.333725,0,-106,39975.5942708333,2009-06-11,14:15:45
39.973601,116.333725,0,-105,39975.5942939815,2009-06-11,14:15:47
39.973604,116.333734,0,-105,39975.5943518518,2009-06-11,14:15:52
39.97361,116.333732,0,-104,39975.5944097222,2009-06-11,14:15:57
39.97361,116.333732,0,-104,39975.5944444444,2009-06-11,14:16:00
39.973608,116.333728,0,-104,39975.5944675926,2009-06-11,14:16:02
39.973613,116.333709,0,-103,39975.594525463,2009-06-11,14:16:07
39.973615,116.333668,0,-103,39975.5945833333,2009-06-11,14:16:12
39.973609,116.33367,0,-103,39975.5946412037,2009-06-11,14:16:17
39.973605,116.333669,0,-102,39975.5946990741,2009-06-11,14:16:22
39.973605,116.333669,0,-102,39975.5947337963,2009-06-11,14:16:25
39.973608,116.333665,0,-102,39975.5947569444,2009-06-11,14:16:27
39.973608,116.333641,0,-101,39975.5948148148,2009-06-11,14:16:32
39.973609,116.333653,0,-100,39975.5948726852,2009-06-11,14:16:37
39.973625,116.333667,0,-98,39975.5949305556,2009-06-11,14:16:42
39.973625,116.333667,0,-98,39975.5949652778,2009-06-11,14:16:45
39.973628,116.333665,0,-97,39975.5949884259,2009-06-11,14:16:47
39.973613,116.333653,0,-94,39975.5950462963,2009-06-11,14:16:52
39.973613,116.333653,0,-94,39975.5950810185,2009-06-11,14:16:55
39.973607,116.333659,0,-91,39975.5951041667,2009-06-11,14:16:57
39.97358,116.333681,0,-87,39975.595162037,2009-06-11,14:17:02
39.973548,116.33371,0,-83,39975.5952199074,2009-06-11,14:17:07
39.973552,116.333729,0,-80,39975.5952777778,2009-06-11,14:17:12
39.973555,116.333716,0,-79,39975.5953356481,2009-06-11,14:17:17
39.973554,116.333718,0,-79,39975.5953935185,2009-06-11,14:17:22
39.973554,116.333718,0,-79,39975.5954282407,2009-06-11,14:17:25
39.973554,116.333722,0,-79,39975.5954513889,2009-06-11,14:17:27
39.973501,116.333846,0,-74,39975.5955092593,2009-06-11,14:17:32
39.973454,116.333946,0,-69,39975.5955671296,2009-06-11,14:17:37
39.973425,116.333929,0,-62,39975.595625,2009-06-11,14:17:42
39.973398,116.333973,0,-55,39975.5956828704,2009-06-11,14:17:47
39.973378,116.334015,0,-54,39975.5957407407,2009-06-11,14:17:52
39.973329,116.334062,0,-53,39975.5957986111,2009-06-11,14:17:57
39.973328,116.334095,0,-48,39975.5958564815,2009-06-11,14:18:02
39.973311,116.334118,0,-45,39975.5959143518,2009-06-11,14:18:07
39.973315,116.334157,0,-43,39975.5959722222,2009-06-11,14:18:12
39.973292,116.334186,0,-37,39975.5960300926,2009-06-11,14:18:17
39.973243,116.334246,0,-33,39975.596087963,2009-06-11,14:18:22
39.973236,116.334198,0,-33,39975.5961458333,2009-06-11,14:18:27
39.973226,116.334177,0,-33,39975.5962037037,2009-06-11,14:18:32
39.973236,116.334155,0,-33,39975.5962615741,2009-06-11,14:18:37
39.973233,116.334157,0,-33,39975.5963194444,2009-06-11,14:18:42
39.973227,116.334159,0,-33,39975.5963773148,2009-06-11,14:18:47
39.973233,116.334156,0,-32,39975.5964351852,2009-06-11,14:18:52
39.97324,116.334153,0,-32,39975.5964930556,2009-06-11,14:18:57
39.973239,116.334154,0,-32,39975.5965509259,2009-06-11,14:19:02
39.973238,116.334155,0,-32,39975.5966087963,2009-06-11,14:19:07
39.973237,116.334155,0,-32,39975.5966666667,2009-06-11,14:19:12
39.973237,116.334155,0,-32,39975.5967013889,2009-06-11,14:19:15
39.973237,116.334155,0,-32,39975.596724537,2009-06-11,14:19:17
39.973223,116.334208,0,-31,39975.5967824074,2009-06-11,14:19:22
39.973225,116.33422,0,-28,39975.5968402778,2009-06-11,14:19:27
39.973249,116.334147,0,-20,39975.5968981481,2009-06-11,14:19:32
39.973235,116.334156,0,-19,39975.5969560185,2009-06-11,14:19:37
39.973226,116.334177,0,-19,39975.5970138889,2009-06-11,14:19:42
39.973226,116.334177,0,-19,39975.5970486111,2009-06-11,14:19:45
39.973222,116.334178,0,-19,39975.5970717593,2009-06-11,14:19:47
39.973232,116.334174,0,-19,39975.5971296296,2009-06-11,14:19:52
39.973241,116.334171,0,-18,39975.5971875,2009-06-11,14:19:57
39.973283,116.334098,0,-12,39975.5972453704,2009-06-11,14:20:02
39.973379,116.33395,0,-1,39975.5973032407,2009-06-11,14:20:07
39.97342,116.333833,0,10,39975.5973611111,2009-06-11,14:20:12
39.973427,116.333778,0,21,39975.5974189815,2009-06-11,14:20:17
39.973427,116.333713,0,30,39975.5974768519,2009-06-11,14:20:22
39.973428,116.333684,0,40,39975.5975347222,2009-06-11,14:20:27
39.973428,116.333684,0,40,39975.5975694444,2009-06-11,14:20:30
39.973431,116.333682,0,40,39975.5975925926,2009-06-11,14:20:32
39.973457,116.333693,0,43,39975.597650463,2009-06-11,14:20:37
39.973476,116.333699,0,44,39975.5977083333,2009-06-11,14:20:42
39.973481,116.333694,0,44,39975.5977662037,2009-06-11,14:20:47
39.973489,116.333691,0,45,39975.5978240741,2009-06-11,14:20:52
39.973492,116.333688,0,45,39975.5978819444,2009-06-11,14:20:57
39.973499,116.333683,0,45,39975.5979398148,2009-06-11,14:21:02
39.973503,116.333679,0,45,39975.5979976852,2009-06-11,14:21:07
39.973503,116.333679,0,45,39975.5980324074,2009-06-11,14:21:10
39.97351,116.333674,0,46,39975.5980555556,2009-06-11,14:21:12
39.973519,116.333671,0,46,39975.5981134259,2009-06-11,14:21:17
39.97353,116.333667,0,46,39975.5981712963,2009-06-11,14:21:22
39.973532,116.333665,0,46,39975.5982291667,2009-06-11,14:21:27
39.973525,116.333665,0,46,39975.598287037,2009-06-11,14:21:32
39.973525,116.333665,0,46,39975.5983217593,2009-06-11,14:21:35
39.973527,116.333662,0,47,39975.5983449074,2009-06-11,14:21:37
39.97353,116.333623,0,49,39975.5984027778,2009-06-11,14:21:42
39.97353,116.333623,0,49,39975.5984375,2009-06-11,14:21:45
39.973535,116.333618,0,50,39975.5984606481,2009-06-11,14:21:47
39.973525,116.333614,0,52,39975.5985185185,2009-06-11,14:21:52
39.973528,116.333611,0,52,39975.5985763889,2009-06-11,14:21:57
39.973527,116.333611,0,52,39975.5986342593,2009-06-11,14:22:02
39.973529,116.333613,0,53,39975.5986921296,2009-06-11,14:22:07
39.973531,116.333611,0,53,39975.59875,2009-06-11,14:22:12
39.973531,116.33361,0,53,39975.5988078704,2009-06-11,14:22:17
39.973529,116.33361,0,53,39975.5988657407,2009-06-11,14:22:22
39.973529,116.33361,0,53,39975.598900463,2009-06-11,14:22:25
39.973535,116.333608,0,53,39975.5989236111,2009-06-11,14:22:27
39.973548,116.333603,0,53,39975.5989814815,2009-06-11,14:22:32
39.97356,116.333548,0,52,39975.5990393519,2009-06-11,14:22:37
39.973555,116.333515,0,52,39975.5990972222,2009-06-11,14:22:42
39.973401,116.333736,0,146,39975.6067361111,2009-06-11,14:33:42
39.973377,116.3338,0,152,39975.6067939815,2009-06-11,14:33:47
39.973352,116.333825,0,158,39975.6068518519,2009-06-11,14:33:52
39.973352,116.333825,0,158,39975.6068865741,2009-06-11,14:33:55
39.973351,116.333827,0,164,39975.6069097222,2009-06-11,14:33:57
39.973371,116.333822,0,168,39975.6069675926,2009-06-11,14:34:02
39.973364,116.333846,0,170,39975.607025463,2009-06-11,14:34:07
39.973369,116.333846,0,170,39975.6070833333,2009-06-11,14:34:12
39.973369,116.333846,0,170,39975.6071180556,2009-06-11,14:34:15
39.973368,116.333847,0,170,39975.6071412037,2009-06-11,14:34:17
39.973362,116.333868,0,171,39975.6071990741,2009-06-11,14:34:22
39.973356,116.33387,0,171,39975.6072569444,2009-06-11,14:34:27
39.973351,116.333874,0,171,39975.6073148148,2009-06-11,14:34:32
39.973347,116.333874,0,171,39975.6073726852,2009-06-11,14:34:37
39.973352,116.333874,0,171,39975.6074305556,2009-06-11,14:34:42
39.973356,116.333873,0,171,39975.6074884259,2009-06-11,14:34:47
39.973356,116.333873,0,171,39975.6075231481,2009-06-11,14:34:50
39.973364,116.333869,0,171,39975.6075462963,2009-06-11,14:34:52
39.973375,116.333866,0,171,39975.6076041667,2009-06-11,14:34:57
39.973376,116.333882,0,172,39975.607662037,2009-06-11,14:35:02
39.973381,116.333881,0,172,39975.6077199074,2009-06-11,14:35:07
39.973385,116.33388,0,172,39975.6077777778,2009-06-11,14:35:12
39.973385,116.33388,0,172,39975.6078125,2009-06-11,14:35:15
39.973389,116.33388,0,172,39975.6078356481,2009-06-11,14:35:17
39.973389,116.333847,0,170,39975.6078935185,2009-06-11,14:35:22
39.973377,116.333857,0,173,39975.6079513889,2009-06-11,14:35:27
39.97337,116.333893,0,177,39975.6080092593,2009-06-11,14:35:32
39.973387,116.333864,0,178,39975.6080671296,2009-06-11,14:35:37
39.973392,116.333882,0,180,39975.608125,2009-06-11,14:35:42
39.973401,116.333865,0,181,39975.6081828704,2009-06-11,14:35:47
39.97341,116.333863,0,181,39975.6082407407,2009-06-11,14:35:52
39.973419,116.333864,0,182,39975.6082986111,2009-06-11,14:35:57
39.97341,116.333855,0,182,39975.6083564815,2009-06-11,14:36:02
39.973401,116.333829,0,178,39975.6084143519,2009-06-11,14:36:07
39.973401,116.333829,0,178,39975.6084490741,2009-06-11,14:36:10
39.973401,116.33383,0,178,39975.6084722222,2009-06-11,14:36:12
39.973357,116.333899,0,179,39975.6085300926,2009-06-11,14:36:17
39.973354,116.333923,0,179,39975.608587963,2009-06-11,14:36:22
39.973343,116.333932,0,180,39975.6086458333,2009-06-11,14:36:27
39.973332,116.333933,0,180,39975.6087037037,2009-06-11,14:36:32
39.973342,116.333915,0,179,39975.6087615741,2009-06-11,14:36:37
39.973369,116.333923,0,183,39975.6088194444,2009-06-11,14:36:42
39.973366,116.333924,0,184,39975.6088773148,2009-06-11,14:36:47
39.973363,116.333925,0,184,39975.6089351852,2009-06-11,14:36:52
39.973363,116.333925,0,184,39975.6089699074,2009-06-11,14:36:55
39.973367,116.333926,0,184,39975.6089930556,2009-06-11,14:36:57
39.973377,116.333922,0,185,39975.6090509259,2009-06-11,14:37:02
39.973402,116.333899,0,185,39975.6091087963,2009-06-11,14:37:07
39.973383,116.333938,0,187,39975.6091666667,2009-06-11,14:37:12
39.973359,116.333946,0,189,39975.609224537,2009-06-11,14:37:17
39.973356,116.33392,0,188,39975.6092824074,2009-06-11,14:37:22
39.973356,116.33392,0,188,39975.6093402778,2009-06-11,14:37:27
39.973359,116.333919,0,188,39975.6093981481,2009-06-11,14:37:32
39.973359,116.333919,0,188,39975.6094328704,2009-06-11,14:37:35
39.973351,116.333927,0,189,39975.6094560185,2009-06-11,14:37:37
39.973367,116.333888,0,187,39975.6095138889,2009-06-11,14:37:42
39.973405,116.333842,0,188,39975.6095717593,2009-06-11,14:37:47
39.973378,116.333827,0,191,39975.6096296296,2009-06-11,14:37:52
39.973402,116.333735,0,190,39975.6096875,2009-06-11,14:37:57
39.973413,116.333654,0,186,39975.6097453704,2009-06-11,14:38:02
39.973398,116.333651,0,186,39975.6098032407,2009-06-11,14:38:07
39.973398,116.333651,0,186,39975.609837963,2009-06-11,14:38:10
39.973402,116.333648,0,185,39975.6098611111,2009-06-11,14:38:12
39.973449,116.333609,0,183,39975.6099189815,2009-06-11,14:38:17
39.973421,116.333651,0,186,39975.6099768518,2009-06-11,14:38:22
39.973427,116.333652,0,186,39975.6100347222,2009-06-11,14:38:27
39.97343,116.333653,0,186,39975.6100925926,2009-06-11,14:38:32
39.973431,116.333654,0,186,39975.610150463,2009-06-11,14:38:37
39.973431,116.333654,0,186,39975.6101851852,2009-06-11,14:38:40
39.973434,116.333651,0,185,39975.6102083333,2009-06-11,14:38:42
39.973434,116.333687,0,186,39975.6102662037,2009-06-11,14:38:47
39.973458,116.333764,0,190,39975.6103240741,2009-06-11,14:38:52
39.973441,116.333786,0,192,39975.6103819444,2009-06-11,14:38:57
39.973431,116.333791,0,193,39975.6104398148,2009-06-11,14:39:02
39.973421,116.333799,0,192,39975.6104976852,2009-06-11,14:39:07
39.973408,116.333816,0,194,39975.6105555556,2009-06-11,14:39:12
39.973398,116.33382,0,194,39975.6106134259,2009-06-11,14:39:17
39.973391,116.333834,0,195,39975.6106712963,2009-06-11,14:39:22
39.973389,116.333853,0,196,39975.6107291667,2009-06-11,14:39:27
39.973385,116.333854,0,196,39975.610787037,2009-06-11,14:39:32
39.973385,116.333854,0,196,39975.6108217593,2009-06-11,14:39:35
39.973387,116.333855,0,195,39975.6108449074,2009-06-11,14:39:37
39.973393,116.333869,0,195,39975.6109027778,2009-06-11,14:39:42
39.973393,116.333869,0,195,39975.6109375,2009-06-11,14:39:45
39.97339,116.333862,0,194,39975.6109606481,2009-06-11,14:39:47
39.973406,116.333866,0,195,39975.6110185185,2009-06-11,14:39:52
39.973412,116.333864,0,195,39975.6110763889,2009-06-11,14:39:57
39.973412,116.333864,0,195,39975.6111111111,2009-06-11,14:40:00
39.973407,116.333866,0,195,39975.6111342593,2009-06-11,14:40:02
39.973386,116.333905,0,193,39975.6111921296,2009-06-11,14:40:07
39.973384,116.333996,0,193,39975.61125,2009-06-11,14:40:12
39.973395,116.333979,0,190,39975.6113078704,2009-06-11,14:40:17
39.973388,116.333956,0,188,39975.6113657407,2009-06-11,14:40:22
39.97339,116.333914,0,187,39975.6114236111,2009-06-11,14:40:27
39.973384,116.33392,0,189,39975.6114814815,2009-06-11,14:40:32
39.973384,116.33392,0,189,39975.6115393518,2009-06-11,14:40:37
39.973384,116.33392,0,189,39975.6115740741,2009-06-11,14:40:40
39.973388,116.333915,0,189,39975.6115972222,2009-06-11,14:40:42
39.973422,116.333885,0,188,39975.6116550926,2009-06-11,14:40:47
39.973446,116.333905,0,189,39975.611712963,2009-06-11,14:40:52
39.973439,116.333907,0,189,39975.6117708333,2009-06-11,14:40:57
39.973438,116.333907,0,189,39975.6118287037,2009-06-11,14:41:02
39.973438,116.333907,0,189,39975.6118634259,2009-06-11,14:41:05
39.973437,116.333904,0,189,39975.6118865741,2009-06-11,14:41:07
39.973429,116.333894,0,189,39975.6119444444,2009-06-11,14:41:12
39.973424,116.333894,0,188,39975.6120023148,2009-06-11,14:41:17
39.973424,116.333894,0,188,39975.612037037,2009-06-11,14:41:20
39.973423,116.333896,0,187,39975.6120601852,2009-06-11,14:41:22
39.973423,116.333874,0,187,39975.6121180556,2009-06-11,14:41:27
39.973375,116.333823,0,187,39975.6122337963,2009-06-11,14:41:37
39.973355,116.333815,0,187,39975.6122916667,2009-06-11,14:41:42
39.97332,116.33381,0,187,39975.612349537,2009-06-11,14:41:47
39.973305,116.333823,0,187,39975.6124074074,2009-06-11,14:41:52
39.97332,116.333776,0,186,39975.6124652778,2009-06-11,14:41:57
39.97336,116.333793,0,187,39975.6125231481,2009-06-11,14:42:02
39.973374,116.333809,0,187,39975.6125810185,2009-06-11,14:42:07
39.973411,116.333813,0,187,39975.6126388889,2009-06-11,14:42:12
39.973427,116.333845,0,186,39975.6126967593,2009-06-11,14:42:17
39.973423,116.333867,0,186,39975.6127546296,2009-06-11,14:42:22
39.973451,116.33388,0,186,39975.6128125,2009-06-11,14:42:27
39.973433,116.333898,0,187,39975.6128703704,2009-06-11,14:42:32
39.973424,116.333865,0,187,39975.6129282407,2009-06-11,14:42:37
39.973432,116.333832,0,187,39975.6129861111,2009-06-11,14:42:42
39.973432,116.333832,0,187,39975.6130208333,2009-06-11,14:42:45
39.973434,116.333825,0,188,39975.6130439815,2009-06-11,14:42:47
39.973455,116.333805,0,187,39975.6131018519,2009-06-11,14:42:52
39.973463,116.333726,0,187,39975.6131597222,2009-06-11,14:42:57
39.973433,116.333732,0,189,39975.6132175926,2009-06-11,14:43:02
39.973423,116.333749,0,189,39975.613275463,2009-06-11,14:43:07
39.973423,116.333749,0,189,39975.6133101852,2009-06-11,14:43:10
39.973431,116.333749,0,190,39975.6133333333,2009-06-11,14:43:12
39.973425,116.333758,0,190,39975.6133912037,2009-06-11,14:43:17
39.973437,116.333756,0,191,39975.6134490741,2009-06-11,14:43:22
39.973449,116.333754,0,192,39975.6135069444,2009-06-11,14:43:27
39.973449,116.333739,0,192,39975.6135648148,2009-06-11,14:43:32
39.973449,116.333739,0,192,39975.613599537,2009-06-11,14:43:35
39.973448,116.333742,0,192,39975.6136226852,2009-06-11,14:43:37
39.973433,116.333801,0,192,39975.6136805556,2009-06-11,14:43:42
[truncated: 21,394 more chars]
