# Supplementary material for: Research on differential privacy protection method based on user tendency
Source: PLoS One. 2023 Oct 26;18(10):e0288823. doi: 10.1371/journal.pone.0288823 (PMC10602288; doi:10.1371/journal.pone.0288823)
Supplement: S2 Data — (ZIP) [file pone.0288823.s002.zip › Data 5-2/022/Trajectory/20090615060859.plt]

Geolife trajectory
WGS 84
Altitude is in Feet
Reserved 3
0,2,255,My Track,0,0,2,8421376
0
39.967416,116.33319,0,492,39979.2562384259,2009-06-15,06:08:59
39.967157,116.333144,0,493,39979.2562962963,2009-06-15,06:09:04
39.966904,116.333169,0,494,39979.2563541667,2009-06-15,06:09:09
39.966739,116.333065,0,495,39979.256412037,2009-06-15,06:09:14
39.96673,116.332678,0,496,39979.2564699074,2009-06-15,06:09:19
39.96675,116.332136,0,497,39979.2565277778,2009-06-15,06:09:24
39.966774,116.331624,0,495,39979.2565856481,2009-06-15,06:09:29
39.966315,116.330716,0,76,39979.2566435185,2009-06-15,06:09:34
39.966305,116.330034,0,78,39979.2567013889,2009-06-15,06:09:39
39.966341,116.329527,0,83,39979.2567592593,2009-06-15,06:09:44
39.966352,116.329477,0,89,39979.2568171296,2009-06-15,06:09:49
39.966358,116.329498,0,89,39979.256875,2009-06-15,06:09:54
39.966358,116.329474,0,90,39979.2569328704,2009-06-15,06:09:59
39.966356,116.329454,0,91,39979.2569907407,2009-06-15,06:10:04
39.966357,116.329421,0,91,39979.2570486111,2009-06-15,06:10:09
39.966349,116.329291,0,92,39979.2571064815,2009-06-15,06:10:14
39.966371,116.328956,0,93,39979.2571643519,2009-06-15,06:10:19
39.96639,116.328446,0,93,39979.2572222222,2009-06-15,06:10:24
39.966399,116.327961,0,93,39979.2572800926,2009-06-15,06:10:29
39.966381,116.327472,0,93,39979.257337963,2009-06-15,06:10:34
39.966368,116.327019,0,93,39979.2573958333,2009-06-15,06:10:39
39.966365,116.326565,0,93,39979.2574537037,2009-06-15,06:10:44
39.966356,116.326022,0,93,39979.2575115741,2009-06-15,06:10:49
39.966346,116.325343,0,91,39979.2575694444,2009-06-15,06:10:54
39.966316,116.324701,0,91,39979.2576273148,2009-06-15,06:10:59
39.966274,116.323966,0,90,39979.2576851852,2009-06-15,06:11:04
39.966222,116.323119,0,88,39979.2577430556,2009-06-15,06:11:09
39.966228,116.322205,0,85,39979.2578009259,2009-06-15,06:11:14
39.966176,116.32117,0,83,39979.2578587963,2009-06-15,06:11:19
39.966101,116.320063,0,83,39979.2579166667,2009-06-15,06:11:24
39.966029,116.31897,0,86,39979.257974537,2009-06-15,06:11:29
39.965951,116.317928,0,89,39979.2580324074,2009-06-15,06:11:34
39.965868,116.316918,0,95,39979.2580902778,2009-06-15,06:11:39
39.965801,116.315893,0,106,39979.2581481481,2009-06-15,06:11:44
39.965655,116.314945,0,112,39979.2582060185,2009-06-15,06:11:49
39.965408,116.314054,0,112,39979.2582638889,2009-06-15,06:11:54
39.96513,116.313213,0,110,39979.2583217593,2009-06-15,06:11:59
39.964849,116.312407,0,104,39979.2583796296,2009-06-15,06:12:04
39.964555,116.311616,0,101,39979.2584375,2009-06-15,06:12:09
39.964262,116.310844,0,101,39979.2584953704,2009-06-15,06:12:14
39.96399,116.310105,0,104,39979.2585532407,2009-06-15,06:12:19
39.963711,116.309365,0,107,39979.2586111111,2009-06-15,06:12:24
39.963435,116.308613,0,108,39979.2586689815,2009-06-15,06:12:29
39.963192,116.307985,0,113,39979.2587268518,2009-06-15,06:12:34
39.962967,116.307375,0,118,39979.2587847222,2009-06-15,06:12:39
39.962813,116.306822,0,124,39979.2588425926,2009-06-15,06:12:44
39.962624,116.306262,0,128,39979.258900463,2009-06-15,06:12:49
39.962485,116.305779,0,132,39979.2589583333,2009-06-15,06:12:54
39.962375,116.305422,0,136,39979.2590162037,2009-06-15,06:12:59
39.962344,116.305289,0,141,39979.2590740741,2009-06-15,06:13:04
39.962346,116.30518,0,150,39979.2591319444,2009-06-15,06:13:09
39.962281,116.304854,0,156,39979.2591898148,2009-06-15,06:13:14
39.96218,116.304379,0,161,39979.2592476852,2009-06-15,06:13:19
39.962048,116.303929,0,167,39979.2593055556,2009-06-15,06:13:24
39.961925,116.303536,0,173,39979.2593634259,2009-06-15,06:13:29
39.961854,116.303128,0,179,39979.2594212963,2009-06-15,06:13:34
39.961889,116.302599,0,184,39979.2594791667,2009-06-15,06:13:39
39.962089,116.302155,0,191,39979.259537037,2009-06-15,06:13:44
39.962418,116.301925,0,199,39979.2595949074,2009-06-15,06:13:49
39.962834,116.301828,0,205,39979.2596527778,2009-06-15,06:13:54
39.963355,116.301762,0,207,39979.2597106481,2009-06-15,06:13:59
39.964043,116.301753,0,205,39979.2597685185,2009-06-15,06:14:04
39.964439,116.301655,0,204,39979.2598263889,2009-06-15,06:14:09
39.964786,116.301603,0,201,39979.2598842593,2009-06-15,06:14:14
39.965198,116.301525,0,213,39979.2599421296,2009-06-15,06:14:19
39.96567,116.301414,0,197,39979.26,2009-06-15,06:14:24
39.966202,116.30133,0,176,39979.2600578704,2009-06-15,06:14:29
39.966701,116.301268,0,175,39979.2601157407,2009-06-15,06:14:34
39.967264,116.301224,0,165,39979.2601736111,2009-06-15,06:14:39
39.967694,116.301145,0,171,39979.2602314815,2009-06-15,06:14:44
39.968125,116.301116,0,170,39979.2602893518,2009-06-15,06:14:49
39.968373,116.30113,0,179,39979.2603472222,2009-06-15,06:14:54
39.968415,116.301146,0,178,39979.2604050926,2009-06-15,06:14:59
39.968403,116.30114,0,178,39979.260462963,2009-06-15,06:15:04
39.96841,116.301123,0,178,39979.2605208333,2009-06-15,06:15:09
39.968526,116.301097,0,179,39979.2605787037,2009-06-15,06:15:14
39.968788,116.301,0,180,39979.2606365741,2009-06-15,06:15:19
39.969115,116.300959,0,173,39979.2606944444,2009-06-15,06:15:24
39.969281,116.300989,0,157,39979.2607523148,2009-06-15,06:15:29
39.969331,116.301019,0,137,39979.2608101852,2009-06-15,06:15:34
39.969333,116.301023,0,137,39979.2608680556,2009-06-15,06:15:39
39.969327,116.301024,0,137,39979.2609259259,2009-06-15,06:15:44
39.969324,116.301027,0,137,39979.2609837963,2009-06-15,06:15:49
39.969325,116.301033,0,136,39979.2610416667,2009-06-15,06:15:54
39.969325,116.301031,0,136,39979.261099537,2009-06-15,06:15:59
39.969325,116.301031,0,136,39979.2611342593,2009-06-15,06:16:02
39.969323,116.301026,0,136,39979.2611574074,2009-06-15,06:16:04
39.969352,116.301103,0,139,39979.2612152778,2009-06-15,06:16:09
39.969366,116.301182,0,141,39979.2612731481,2009-06-15,06:16:14
39.969394,116.301253,0,143,39979.2613310185,2009-06-15,06:16:19
39.969537,116.301287,0,147,39979.2613888889,2009-06-15,06:16:24
39.969562,116.301333,0,149,39979.2614467593,2009-06-15,06:16:29
39.969567,116.301412,0,147,39979.2615046296,2009-06-15,06:16:34
39.96957,116.301495,0,146,39979.2615625,2009-06-15,06:16:39
39.969594,116.301566,0,147,39979.2616203704,2009-06-15,06:16:44
39.969629,116.301607,0,148,39979.2616782407,2009-06-15,06:16:49
39.969644,116.301644,0,150,39979.2617361111,2009-06-15,06:16:54
39.969682,116.301662,0,151,39979.2617939815,2009-06-15,06:16:59
39.9697,116.301692,0,150,39979.2618518519,2009-06-15,06:17:04
39.969763,116.301719,0,147,39979.2619097222,2009-06-15,06:17:09
39.969809,116.301742,0,148,39979.2619675926,2009-06-15,06:17:14
39.969868,116.301794,0,148,39979.262025463,2009-06-15,06:17:19
39.970001,116.301745,0,137,39979.2620833333,2009-06-15,06:17:24
39.970082,116.30175,0,135,39979.2621412037,2009-06-15,06:17:29
39.970108,116.301805,0,135,39979.2621990741,2009-06-15,06:17:34
39.970124,116.301831,0,136,39979.2622569444,2009-06-15,06:17:39
39.970113,116.301813,0,137,39979.2623148148,2009-06-15,06:17:44
39.970114,116.301788,0,138,39979.2623726852,2009-06-15,06:17:49
39.970106,116.301798,0,138,39979.2624305556,2009-06-15,06:17:54
39.970084,116.301799,0,138,39979.2624884259,2009-06-15,06:17:59
39.970086,116.301821,0,139,39979.2625462963,2009-06-15,06:18:04
39.970516,116.302104,0,141,39979.2626041667,2009-06-15,06:18:09
39.970663,116.302056,0,143,39979.262662037,2009-06-15,06:18:14
39.970849,116.30177,0,147,39979.2627199074,2009-06-15,06:18:19
39.970901,116.301706,0,148,39979.2627777778,2009-06-15,06:18:24
39.971024,116.30166,0,147,39979.2628356481,2009-06-15,06:18:29
39.971059,116.301639,0,146,39979.2628935185,2009-06-15,06:18:34
39.971148,116.301609,0,148,39979.2629513889,2009-06-15,06:18:39
39.971148,116.301609,0,148,39979.2629861111,2009-06-15,06:18:42
39.971149,116.301611,0,151,39979.2630092593,2009-06-15,06:18:44
39.971156,116.301585,0,156,39979.2630671296,2009-06-15,06:18:49
39.971152,116.301581,0,157,39979.263125,2009-06-15,06:18:54
39.971152,116.301581,0,157,39979.2631597222,2009-06-15,06:18:57
39.971146,116.301584,0,158,39979.2631828704,2009-06-15,06:18:59
39.971137,116.301583,0,158,39979.2632407407,2009-06-15,06:19:04
39.971073,116.301587,0,163,39979.2632986111,2009-06-15,06:19:09
39.971076,116.301588,0,163,39979.2633564815,2009-06-15,06:19:14
39.971076,116.301588,0,163,39979.2633912037,2009-06-15,06:19:17
39.971079,116.30158,0,164,39979.2634143519,2009-06-15,06:19:19
39.971076,116.301564,0,166,39979.2634722222,2009-06-15,06:19:24
39.971087,116.301561,0,166,39979.2635300926,2009-06-15,06:19:29
39.971078,116.301548,0,166,39979.263587963,2009-06-15,06:19:34
39.971072,116.301529,0,165,39979.2636458333,2009-06-15,06:19:39
39.971072,116.301529,0,165,39979.2636805556,2009-06-15,06:19:42
39.971067,116.301521,0,165,39979.2637037037,2009-06-15,06:19:44
39.971069,116.301511,0,164,39979.2637615741,2009-06-15,06:19:49
39.971073,116.301502,0,164,39979.2638194444,2009-06-15,06:19:54
39.971085,116.301494,0,164,39979.2638773148,2009-06-15,06:19:59
39.971084,116.30151,0,164,39979.2639351852,2009-06-15,06:20:04
39.971074,116.301518,0,164,39979.2639930556,2009-06-15,06:20:09
39.971055,116.301551,0,163,39979.2640509259,2009-06-15,06:20:14
39.971034,116.30157,0,163,39979.2641087963,2009-06-15,06:20:19
39.971017,116.301574,0,163,39979.264224537,2009-06-15,06:20:29
39.971011,116.30155,0,163,39979.2642824074,2009-06-15,06:20:34
39.971123,116.301473,0,161,39979.2643402778,2009-06-15,06:20:39
39.971086,116.301379,0,161,39979.2643981481,2009-06-15,06:20:44
39.971038,116.30137,0,161,39979.2644560185,2009-06-15,06:20:49
39.971611,116.300544,0,282,39979.2661342593,2009-06-15,06:23:14
39.971725,116.300275,0,301,39979.2661921296,2009-06-15,06:23:19
39.971734,116.300284,0,299,39979.26625,2009-06-15,06:23:24
39.971742,116.300302,0,299,39979.2663078704,2009-06-15,06:23:29
39.971736,116.300347,0,299,39979.2663657407,2009-06-15,06:23:34
39.971766,116.300545,0,299,39979.2664236111,2009-06-15,06:23:39
39.971731,116.300749,0,299,39979.2664814815,2009-06-15,06:23:44
39.971724,116.300882,0,299,39979.2665393518,2009-06-15,06:23:49
39.971745,116.300936,0,299,39979.2665972222,2009-06-15,06:23:54
