# Supplementary material for: Research on differential privacy protection method based on user tendency
Source: PLoS One. 2023 Oct 26;18(10):e0288823. doi: 10.1371/journal.pone.0288823 (PMC10602288; doi:10.1371/journal.pone.0288823)
Supplement: S2 Data — (ZIP) [file pone.0288823.s002.zip › Data 5-2/022/Trajectory/20090615145004.plt]

Geolife trajectory
WGS 84
Altitude is in Feet
Reserved 3
0,2,255,My Track,0,0,2,8421376
0
39.973323,116.333546,0,-11,39979.6181018518,2009-06-15,14:50:04
39.973259,116.334102,0,180,39979.6181597222,2009-06-15,14:50:09
39.973307,116.334126,0,206,39979.6182175926,2009-06-15,14:50:14
39.973268,116.334039,0,170,39979.618275463,2009-06-15,14:50:19
39.973258,116.333983,0,138,39979.6183333333,2009-06-15,14:50:24
39.973248,116.333915,0,141,39979.6183912037,2009-06-15,14:50:29
39.97324,116.334017,0,175,39979.6184490741,2009-06-15,14:50:34
39.973236,116.33415,0,205,39979.6185069444,2009-06-15,14:50:39
39.973279,116.3346,0,215,39979.6185648148,2009-06-15,14:50:44
39.973292,116.334554,0,219,39979.6186226852,2009-06-15,14:50:49
39.973258,116.334292,0,220,39979.6186805556,2009-06-15,14:50:54
39.973254,116.334281,0,220,39979.6187384259,2009-06-15,14:50:59
39.973243,116.334283,0,232,39979.6187962963,2009-06-15,14:51:04
39.973236,116.334204,0,223,39979.6188541667,2009-06-15,14:51:09
39.973264,116.334169,0,224,39979.618912037,2009-06-15,14:51:14
39.973274,116.334197,0,223,39979.6189699074,2009-06-15,14:51:19
39.973271,116.334206,0,224,39979.6190277778,2009-06-15,14:51:24
39.973251,116.3342,0,223,39979.6190856481,2009-06-15,14:51:29
39.973238,116.334214,0,223,39979.6191435185,2009-06-15,14:51:34
39.973251,116.334216,0,224,39979.6192013889,2009-06-15,14:51:39
39.973255,116.33414,0,225,39979.6192592593,2009-06-15,14:51:44
39.973275,116.334106,0,222,39979.6193171296,2009-06-15,14:51:49
39.973295,116.334068,0,221,39979.619375,2009-06-15,14:51:54
39.973331,116.334075,0,227,39979.6194328704,2009-06-15,14:51:59
39.973346,116.334054,0,225,39979.6194907407,2009-06-15,14:52:04
39.973349,116.334006,0,226,39979.6195486111,2009-06-15,14:52:09
39.973341,116.334018,0,234,39979.6196064815,2009-06-15,14:52:14
39.973347,116.333982,0,235,39979.6196643518,2009-06-15,14:52:19
39.973338,116.333946,0,235,39979.6197222222,2009-06-15,14:52:24
39.973357,116.333906,0,233,39979.6197800926,2009-06-15,14:52:29
39.973372,116.333918,0,230,39979.619837963,2009-06-15,14:52:34
39.973348,116.333906,0,228,39979.6198958333,2009-06-15,14:52:39
39.973338,116.333904,0,227,39979.6199537037,2009-06-15,14:52:44
39.973374,116.333965,0,224,39979.6200115741,2009-06-15,14:52:49
39.973384,116.333986,0,222,39979.6200694444,2009-06-15,14:52:54
39.973404,116.333982,0,221,39979.6201273148,2009-06-15,14:52:59
39.973087,116.334985,0,250,39979.6219791667,2009-06-15,14:55:39
39.973098,116.334857,0,256,39979.622037037,2009-06-15,14:55:44
39.973055,116.332735,0,197,39979.6220949074,2009-06-15,14:55:49
39.973037,116.33295,0,181,39979.6221527778,2009-06-15,14:55:54
39.973102,116.33286,0,177,39979.6222106481,2009-06-15,14:55:59
39.973213,116.332594,0,178,39979.6222685185,2009-06-15,14:56:04
39.97327,116.332575,0,176,39979.6223263889,2009-06-15,14:56:09
39.973423,116.332249,0,175,39979.6223842593,2009-06-15,14:56:14
39.973678,116.33241,0,172,39979.6224421296,2009-06-15,14:56:19
39.973792,116.332252,0,174,39979.6225,2009-06-15,14:56:24
39.973746,116.332371,0,170,39979.6225578704,2009-06-15,14:56:29
39.974005,116.33253,0,173,39979.6226157407,2009-06-15,14:56:34
39.974204,116.332147,0,173,39979.6226736111,2009-06-15,14:56:39
39.974234,116.332157,0,174,39979.6227314815,2009-06-15,14:56:44
39.974307,116.332028,0,174,39979.6227893519,2009-06-15,14:56:49
39.974229,116.332071,0,180,39979.6228472222,2009-06-15,14:56:54
39.974252,116.332132,0,183,39979.6229050926,2009-06-15,14:56:59
39.974284,116.332102,0,185,39979.622962963,2009-06-15,14:57:04
39.974275,116.332037,0,190,39979.6230208333,2009-06-15,14:57:09
39.974238,116.332006,0,197,39979.6230787037,2009-06-15,14:57:14
39.974203,116.331955,0,194,39979.6231365741,2009-06-15,14:57:19
39.974156,116.331854,0,201,39979.6231944444,2009-06-15,14:57:24
39.974149,116.331812,0,202,39979.6232523148,2009-06-15,14:57:29
39.974306,116.331813,0,219,39979.6233101852,2009-06-15,14:57:34
39.974454,116.331817,0,213,39979.6233680556,2009-06-15,14:57:39
39.974542,116.331843,0,211,39979.6234259259,2009-06-15,14:57:44
39.974658,116.331948,0,210,39979.6234837963,2009-06-15,14:57:49
39.974715,116.332091,0,208,39979.6235416667,2009-06-15,14:57:54
39.974747,116.332169,0,206,39979.623599537,2009-06-15,14:57:59
39.974769,116.332242,0,206,39979.6236574074,2009-06-15,14:58:04
39.974777,116.332334,0,203,39979.6237152778,2009-06-15,14:58:09
39.974777,116.332435,0,197,39979.6237731481,2009-06-15,14:58:14
39.974785,116.332501,0,191,39979.6238310185,2009-06-15,14:58:19
39.974772,116.332565,0,187,39979.6238888889,2009-06-15,14:58:24
39.974782,116.332617,0,185,39979.6239467593,2009-06-15,14:58:29
39.974793,116.332721,0,183,39979.6240046296,2009-06-15,14:58:34
39.974806,116.332823,0,179,39979.6240625,2009-06-15,14:58:39
39.974826,116.332911,0,175,39979.6241203704,2009-06-15,14:58:44
39.974829,116.332982,0,172,39979.6241782407,2009-06-15,14:58:49
39.974837,116.333036,0,168,39979.6242361111,2009-06-15,14:58:54
39.974851,116.333085,0,166,39979.6242939815,2009-06-15,14:58:59
39.974834,116.333149,0,170,39979.6243518519,2009-06-15,14:59:04
39.97481,116.333213,0,176,39979.6244097222,2009-06-15,14:59:09
39.974783,116.333305,0,180,39979.6244675926,2009-06-15,14:59:14
39.974789,116.333357,0,182,39979.624525463,2009-06-15,14:59:19
39.974797,116.33343,0,187,39979.6245833333,2009-06-15,14:59:24
39.974789,116.333442,0,189,39979.6246412037,2009-06-15,14:59:29
39.974789,116.333442,0,189,39979.6246759259,2009-06-15,14:59:32
39.974782,116.333438,0,190,39979.6246990741,2009-06-15,14:59:34
39.974753,116.333443,0,190,39979.6247569444,2009-06-15,14:59:39
39.974742,116.333496,0,188,39979.6248148148,2009-06-15,14:59:44
39.974788,116.33361,0,183,39979.6248726852,2009-06-15,14:59:49
39.974819,116.333611,0,183,39979.6249305556,2009-06-15,14:59:54
39.974839,116.333596,0,183,39979.6249884259,2009-06-15,14:59:59
39.974728,116.334476,0,201,39979.625625,2009-06-15,15:00:54
39.974757,116.334311,0,173,39979.6256828704,2009-06-15,15:00:59
39.974756,116.334297,0,173,39979.6257407407,2009-06-15,15:01:04
39.974756,116.334297,0,173,39979.625775463,2009-06-15,15:01:07
39.974757,116.334293,0,173,39979.6257986111,2009-06-15,15:01:09
39.974617,116.304564,0,447,39979.6349421296,2009-06-15,15:14:19
39.974576,116.30448,0,482,39979.635,2009-06-15,15:14:24
39.97398,116.30374,0,410,39979.6351157407,2009-06-15,15:14:34
39.973745,116.303813,0,326,39979.6351736111,2009-06-15,15:14:39
39.974435,116.301925,0,-297,39979.6352314815,2009-06-15,15:14:44
39.973484,116.300085,0,465,39979.6352893518,2009-06-15,15:14:49
39.973428,116.29955,0,367,39979.6353472222,2009-06-15,15:14:54
39.973481,116.299078,0,356,39979.6354050926,2009-06-15,15:14:59
39.973508,116.29898,0,349,39979.635462963,2009-06-15,15:15:04
39.973593,116.298999,0,331,39979.6355208333,2009-06-15,15:15:09
39.973592,116.299017,0,329,39979.6355787037,2009-06-15,15:15:14
39.973555,116.299034,0,327,39979.6356365741,2009-06-15,15:15:19
39.973481,116.299076,0,323,39979.6356944444,2009-06-15,15:15:24
39.973371,116.299229,0,325,39979.6357523148,2009-06-15,15:15:29
39.973145,116.299613,0,323,39979.6358101852,2009-06-15,15:15:34
39.973039,116.299736,0,319,39979.6358680556,2009-06-15,15:15:39
39.972933,116.299804,0,316,39979.6359259259,2009-06-15,15:15:44
39.97285,116.299852,0,313,39979.6359837963,2009-06-15,15:15:49
39.972846,116.299937,0,313,39979.6360416667,2009-06-15,15:15:54
39.972801,116.30001,0,313,39979.636099537,2009-06-15,15:15:59
39.972768,116.300069,0,310,39979.6361574074,2009-06-15,15:16:04
39.972732,116.300138,0,306,39979.6362152778,2009-06-15,15:16:09
39.97259,116.30033,0,308,39979.6362731481,2009-06-15,15:16:14
39.972602,116.300411,0,303,39979.6363310185,2009-06-15,15:16:19
39.972571,116.300485,0,296,39979.6363888889,2009-06-15,15:16:24
39.972535,116.300491,0,292,39979.6364467593,2009-06-15,15:16:29
39.972513,116.300466,0,287,39979.6365046296,2009-06-15,15:16:34
39.972474,116.300483,0,284,39979.6365625,2009-06-15,15:16:39
39.972444,116.300431,0,281,39979.6366203704,2009-06-15,15:16:44
39.972415,116.300368,0,278,39979.6366782407,2009-06-15,15:16:49
39.972383,116.300282,0,275,39979.6367361111,2009-06-15,15:16:54
39.97234,116.300177,0,272,39979.6367939815,2009-06-15,15:16:59
39.972271,116.300104,0,268,39979.6368518519,2009-06-15,15:17:04
39.972203,116.300071,0,265,39979.6369097222,2009-06-15,15:17:09
39.972145,116.300061,0,263,39979.6369675926,2009-06-15,15:17:14
39.972087,116.300043,0,261,39979.637025463,2009-06-15,15:17:19
39.972035,116.300015,0,260,39979.6370833333,2009-06-15,15:17:24
39.971956,116.300033,0,259,39979.6371412037,2009-06-15,15:17:29
39.971905,116.300054,0,260,39979.6371990741,2009-06-15,15:17:34
39.971853,116.300056,0,260,39979.6372569444,2009-06-15,15:17:39
39.971805,116.300079,0,261,39979.6373148148,2009-06-15,15:17:44
39.971847,116.30019,0,253,39979.6373726852,2009-06-15,15:17:49
39.971914,116.300342,0,248,39979.6374305556,2009-06-15,15:17:54
39.971548,116.300824,0,253,39979.6374884259,2009-06-15,15:17:59
39.971529,116.300858,0,248,39979.6375462963,2009-06-15,15:18:04
39.971517,116.300853,0,228,39979.6376041667,2009-06-15,15:18:09
39.971503,116.300798,0,212,39979.637662037,2009-06-15,15:18:14
39.971514,116.300699,0,201,39979.6377199074,2009-06-15,15:18:19
39.971622,116.300561,0,191,39979.6377777778,2009-06-15,15:18:24
39.971658,116.300546,0,180,39979.6378356481,2009-06-15,15:18:29
39.97169,116.300522,0,174,39979.6378935185,2009-06-15,15:18:34
39.971667,116.300508,0,170,39979.6379513889,2009-06-15,15:18:39
39.971621,116.30048,0,165,39979.6380092593,2009-06-15,15:18:44
39.971558,116.300386,0,162,39979.6380671296,2009-06-15,15:18:49
39.971486,116.300308,0,160,39979.638125,2009-06-15,15:18:54
39.97143,116.300237,0,158,39979.6381828704,2009-06-15,15:18:59
39.97137,116.300171,0,155,39979.6382407407,2009-06-15,15:19:04
39.971329,116.300112,0,153,39979.6382986111,2009-06-15,15:19:09
39.97126,116.300038,0,150,39979.6383564815,2009-06-15,15:19:14
39.971204,116.299956,0,148,39979.6384143519,2009-06-15,15:19:19
39.971153,116.299905,0,146,39979.6384722222,2009-06-15,15:19:24
39.97109,116.299895,0,146,39979.6385300926,2009-06-15,15:19:29
39.971005,116.299881,0,146,39979.638587963,2009-06-15,15:19:34
39.970929,116.299867,0,147,39979.6386458333,2009-06-15,15:19:39
39.970872,116.299853,0,149,39979.6387037037,2009-06-15,15:19:44
39.970813,116.299839,0,150,39979.6387615741,2009-06-15,15:19:49
39.970766,116.299829,0,151,39979.6388194444,2009-06-15,15:19:54
39.97072,116.299842,0,151,39979.6388773148,2009-06-15,15:19:59
39.970676,116.299835,0,150,39979.6389351852,2009-06-15,15:20:04
39.970622,116.299824,0,150,39979.6389930556,2009-06-15,15:20:09
39.970556,116.299819,0,149,39979.6390509259,2009-06-15,15:20:14
39.970516,116.299829,0,149,39979.6391087963,2009-06-15,15:20:19
39.970458,116.299837,0,149,39979.6391666667,2009-06-15,15:20:24
39.970415,116.299821,0,148,39979.639224537,2009-06-15,15:20:29
39.970364,116.29991,0,150,39979.6392824074,2009-06-15,15:20:34
39.970272,116.30001,0,150,39979.6393402778,2009-06-15,15:20:39
39.969891,116.300736,0,153,39979.6393981481,2009-06-15,15:20:44
39.969814,116.300865,0,154,39979.6394560185,2009-06-15,15:20:49
39.969751,116.300914,0,155,39979.6395138889,2009-06-15,15:20:54
39.969703,116.300922,0,156,39979.6395717593,2009-06-15,15:20:59
39.969663,116.300908,0,153,39979.6396296296,2009-06-15,15:21:04
39.969658,116.30087,0,145,39979.6396875,2009-06-15,15:21:09
39.969665,116.300835,0,136,39979.6397453704,2009-06-15,15:21:14
39.969654,116.300841,0,131,39979.6398032407,2009-06-15,15:21:19
39.969648,116.300897,0,122,39979.6398611111,2009-06-15,15:21:24
39.969657,116.300979,0,116,39979.6399189815,2009-06-15,15:21:29
39.969648,116.301046,0,115,39979.6399768519,2009-06-15,15:21:34
39.969665,116.301101,0,114,39979.6400347222,2009-06-15,15:21:39
39.969681,116.301168,0,111,39979.6400925926,2009-06-15,15:21:44
39.96968,116.301238,0,108,39979.640150463,2009-06-15,15:21:49
39.969719,116.301296,0,106,39979.6402083333,2009-06-15,15:21:54
39.969737,116.301367,0,105,39979.6402662037,2009-06-15,15:21:59
39.969721,116.301435,0,104,39979.6403240741,2009-06-15,15:22:04
39.969677,116.301544,0,109,39979.6403819444,2009-06-15,15:22:09
39.969722,116.301593,0,109,39979.6404398148,2009-06-15,15:22:14
39.969741,116.301654,0,109,39979.6404976852,2009-06-15,15:22:19
39.969765,116.30173,0,109,39979.6405555556,2009-06-15,15:22:24
39.969793,116.301771,0,108,39979.6406134259,2009-06-15,15:22:29
39.969822,116.301818,0,108,39979.6406712963,2009-06-15,15:22:34
39.969841,116.301848,0,108,39979.6407291667,2009-06-15,15:22:39
39.96987,116.301883,0,108,39979.640787037,2009-06-15,15:22:44
39.969937,116.301902,0,111,39979.6408449074,2009-06-15,15:22:49
39.970043,116.301895,0,114,39979.6409027778,2009-06-15,15:22:54
39.97005,116.301984,0,116,39979.6409606481,2009-06-15,15:22:59
39.970065,116.302035,0,119,39979.6410185185,2009-06-15,15:23:04
39.970123,116.302095,0,120,39979.6410763889,2009-06-15,15:23:09
39.970164,116.302141,0,123,39979.6411342593,2009-06-15,15:23:14
39.970211,116.302191,0,126,39979.6411921296,2009-06-15,15:23:19
39.970287,116.302224,0,129,39979.64125,2009-06-15,15:23:24
39.970306,116.302252,0,132,39979.6413078704,2009-06-15,15:23:29
39.970363,116.302283,0,134,39979.6413657407,2009-06-15,15:23:34
39.970377,116.30223,0,136,39979.6414236111,2009-06-15,15:23:39
39.970516,116.302305,0,138,39979.6414814815,2009-06-15,15:23:44
39.970515,116.302426,0,145,39979.6415393518,2009-06-15,15:23:49
39.970421,116.302416,0,151,39979.6415972222,2009-06-15,15:23:54
39.970502,116.302347,0,151,39979.6416550926,2009-06-15,15:23:59
39.970568,116.302346,0,147,39979.641712963,2009-06-15,15:24:04
39.970575,116.302463,0,142,39979.6417708333,2009-06-15,15:24:09
39.970603,116.302505,0,141,39979.6418287037,2009-06-15,15:24:14
39.970613,116.302565,0,143,39979.6418865741,2009-06-15,15:24:19
39.970614,116.302634,0,144,39979.6419444444,2009-06-15,15:24:24
39.970621,116.30272,0,145,39979.6420023148,2009-06-15,15:24:29
39.970662,116.302757,0,144,39979.6420601852,2009-06-15,15:24:34
39.970676,116.302777,0,141,39979.6421180556,2009-06-15,15:24:39
39.970741,116.302817,0,138,39979.6421759259,2009-06-15,15:24:44
39.970703,116.302923,0,135,39979.6422337963,2009-06-15,15:24:49
39.970768,116.30297,0,132,39979.6422916667,2009-06-15,15:24:54
39.970748,116.302975,0,132,39979.642349537,2009-06-15,15:24:59
39.970856,116.303004,0,127,39979.6424074074,2009-06-15,15:25:04
39.970888,116.302982,0,127,39979.6424652778,2009-06-15,15:25:09
39.970904,116.302966,0,129,39979.6425231481,2009-06-15,15:25:14
39.970942,116.303038,0,142,39979.6425810185,2009-06-15,15:25:19
39.970963,116.303037,0,146,39979.6426388889,2009-06-15,15:25:24
39.971056,116.303066,0,152,39979.6426967593,2009-06-15,15:25:29
39.9711,116.303156,0,171,39979.6427546296,2009-06-15,15:25:34
39.971076,116.303219,0,184,39979.6428125,2009-06-15,15:25:39
39.971085,116.303341,0,197,39979.6428703704,2009-06-15,15:25:44
39.971067,116.303421,0,206,39979.6429282407,2009-06-15,15:25:49
39.971032,116.303464,0,213,39979.6429861111,2009-06-15,15:25:54
39.971041,116.303491,0,220,39979.6430439815,2009-06-15,15:25:59
39.971003,116.303518,0,222,39979.6431018518,2009-06-15,15:26:04
39.971002,116.303505,0,224,39979.6431597222,2009-06-15,15:26:09
39.971002,116.303489,0,226,39979.6432175926,2009-06-15,15:26:14
39.971019,116.303479,0,229,39979.643275463,2009-06-15,15:26:19
39.971105,116.30345,0,229,39979.6433333333,2009-06-15,15:26:24
39.971111,116.303481,0,230,39979.6433912037,2009-06-15,15:26:29
39.971094,116.303591,0,212,39979.6434490741,2009-06-15,15:26:34
39.971109,116.303646,0,206,39979.6435069444,2009-06-15,15:26:39
39.971174,116.303691,0,197,39979.6435648148,2009-06-15,15:26:44
39.971271,116.303788,0,196,39979.6436226852,2009-06-15,15:26:49
39.971295,116.303863,0,193,39979.6436805556,2009-06-15,15:26:54
39.971349,116.303937,0,184,39979.6437384259,2009-06-15,15:26:59
39.971368,116.304015,0,176,39979.6437962963,2009-06-15,15:27:04
39.971385,116.304085,0,169,39979.6438541667,2009-06-15,15:27:09
39.971397,116.304156,0,164,39979.643912037,2009-06-15,15:27:14
39.971414,116.304207,0,160,39979.6439699074,2009-06-15,15:27:19
39.971416,116.304256,0,164,39979.6440277778,2009-06-15,15:27:24
39.971438,116.304326,0,164,39979.6440856481,2009-06-15,15:27:29
39.971501,116.304411,0,165,39979.6441435185,2009-06-15,15:27:34
39.971539,116.304468,0,166,39979.6442013889,2009-06-15,15:27:39
39.971634,116.304501,0,166,39979.6442592593,2009-06-15,15:27:44
39.971698,116.30453,0,167,39979.6443171296,2009-06-15,15:27:49
39.971715,116.304593,0,166,39979.644375,2009-06-15,15:27:54
39.971717,116.304636,0,165,39979.6444328704,2009-06-15,15:27:59
39.971742,116.304685,0,164,39979.6444907407,2009-06-15,15:28:04
39.971748,116.304728,0,163,39979.6445486111,2009-06-15,15:28:09
39.97175,116.304745,0,165,39979.6446064815,2009-06-15,15:28:14
39.971726,116.304734,0,165,39979.6446643519,2009-06-15,15:28:19
39.971715,116.30473,0,166,39979.6447222222,2009-06-15,15:28:24
39.971702,116.304732,0,166,39979.6447800926,2009-06-15,15:28:29
39.97169,116.304739,0,167,39979.644837963,2009-06-15,15:28:34
39.971691,116.304774,0,167,39979.6448958333,2009-06-15,15:28:39
39.971683,116.304801,0,169,39979.6449537037,2009-06-15,15:28:44
39.971669,116.30482,0,171,39979.6450115741,2009-06-15,15:28:49
39.971658,116.304815,0,171,39979.6450694444,2009-06-15,15:28:54
39.971651,116.304811,0,171,39979.6451273148,2009-06-15,15:28:59
39.971651,116.304811,0,171,39979.645162037,2009-06-15,15:29:02
39.971646,116.304808,0,171,39979.6451851852,2009-06-15,15:29:04
39.971637,116.304802,0,171,39979.6452430556,2009-06-15,15:29:09
