# Supplementary material for: Research on differential privacy protection method based on user tendency
Source: PLoS One. 2023 Oct 26;18(10):e0288823. doi: 10.1371/journal.pone.0288823 (PMC10602288; doi:10.1371/journal.pone.0288823)
Supplement: S2 Data — (ZIP) [file pone.0288823.s002.zip › Data 5-2/022/Trajectory/20090615233430.plt]

Geolife trajectory
WGS 84
Altitude is in Feet
Reserved 3
0,2,255,My Track,0,0,2,8421376
0
39.969573,116.30066,0,279,39979.9822916667,2009-06-15,23:34:30
39.969362,116.300936,0,256,39979.982349537,2009-06-15,23:34:35
39.969362,116.300894,0,297,39979.9824074074,2009-06-15,23:34:40
39.969339,116.300886,0,340,39979.9824652778,2009-06-15,23:34:45
39.969339,116.300886,0,340,39979.9825,2009-06-15,23:34:48
39.969345,116.300881,0,366,39979.9825231481,2009-06-15,23:34:50
39.969356,116.300883,0,383,39979.9825810185,2009-06-15,23:34:55
39.969392,116.300876,0,396,39979.9826388889,2009-06-15,23:35:00
39.969564,116.300831,0,359,39979.9826967593,2009-06-15,23:35:05
39.969623,116.30081,0,355,39979.9827546296,2009-06-15,23:35:10
39.969699,116.300801,0,343,39979.9828125,2009-06-15,23:35:15
39.969748,116.300796,0,349,39979.9828703704,2009-06-15,23:35:20
39.969789,116.300824,0,345,39979.9829282407,2009-06-15,23:35:25
39.969882,116.300847,0,343,39979.9829861111,2009-06-15,23:35:30
39.969911,116.300845,0,356,39979.9830439815,2009-06-15,23:35:35
39.969935,116.300816,0,371,39979.9831018519,2009-06-15,23:35:40
39.96989,116.300716,0,390,39979.9831597222,2009-06-15,23:35:45
39.969921,116.300718,0,399,39979.9832175926,2009-06-15,23:35:50
39.969956,116.300727,0,420,39979.983275463,2009-06-15,23:35:55
39.970003,116.300751,0,439,39979.9833333333,2009-06-15,23:36:00
39.970045,116.300739,0,444,39979.9833912037,2009-06-15,23:36:05
39.970095,116.300736,0,446,39979.9834490741,2009-06-15,23:36:10
39.97015,116.300712,0,449,39979.9835069444,2009-06-15,23:36:15
39.970223,116.300719,0,461,39979.9835648148,2009-06-15,23:36:20
39.97027,116.300719,0,461,39979.9836226852,2009-06-15,23:36:25
39.97031,116.300709,0,463,39979.9836805556,2009-06-15,23:36:30
39.970386,116.300739,0,462,39979.9837384259,2009-06-15,23:36:35
39.970489,116.30073,0,456,39979.9837962963,2009-06-15,23:36:40
39.970617,116.300778,0,450,39979.9838541667,2009-06-15,23:36:45
39.970686,116.300754,0,435,39979.983912037,2009-06-15,23:36:50
39.970772,116.300742,0,432,39979.9839699074,2009-06-15,23:36:55
39.970864,116.30076,0,415,39979.9840277778,2009-06-15,23:37:00
39.97092,116.300763,0,413,39979.9840856481,2009-06-15,23:37:05
39.971002,116.300809,0,404,39979.9841435185,2009-06-15,23:37:10
39.971044,116.300782,0,415,39979.9842013889,2009-06-15,23:37:15
39.971101,116.300757,0,422,39979.9842592593,2009-06-15,23:37:20
39.971168,116.300733,0,419,39979.9843171296,2009-06-15,23:37:25
39.971242,116.30071,0,417,39979.984375,2009-06-15,23:37:30
39.971294,116.300728,0,420,39979.9844328704,2009-06-15,23:37:35
39.971344,116.300711,0,414,39979.9844907407,2009-06-15,23:37:40
39.971379,116.300684,0,415,39979.9845486111,2009-06-15,23:37:45
39.971439,116.300662,0,413,39979.9846064815,2009-06-15,23:37:50
39.971631,116.300585,0,344,39979.9846643518,2009-06-15,23:37:55
39.971801,116.300585,0,321,39979.9847222222,2009-06-15,23:38:00
39.971917,116.300553,0,295,39979.9847800926,2009-06-15,23:38:05
39.972008,116.300526,0,280,39979.984837963,2009-06-15,23:38:10
39.972069,116.300536,0,276,39979.9848958333,2009-06-15,23:38:15
39.97216,116.300517,0,256,39979.9849537037,2009-06-15,23:38:20
39.972249,116.3005,0,238,39979.9850115741,2009-06-15,23:38:25
39.972342,116.300508,0,218,39979.9850694444,2009-06-15,23:38:30
39.972472,116.300528,0,197,39979.9851273148,2009-06-15,23:38:35
39.972564,116.300516,0,177,39979.9851851852,2009-06-15,23:38:40
39.972639,116.300493,0,165,39979.9852430556,2009-06-15,23:38:45
39.972713,116.300476,0,156,39979.9853009259,2009-06-15,23:38:50
39.972764,116.30047,0,151,39979.9853587963,2009-06-15,23:38:55
39.97283,116.300449,0,148,39979.9854166667,2009-06-15,23:39:00
39.972886,116.300446,0,149,39979.985474537,2009-06-15,23:39:05
39.972939,116.300432,0,155,39979.9855324074,2009-06-15,23:39:10
39.972966,116.300445,0,174,39979.9855902778,2009-06-15,23:39:15
39.97305,116.300422,0,160,39979.9856481481,2009-06-15,23:39:20
39.973114,116.300403,0,158,39979.9857060185,2009-06-15,23:39:25
39.973172,116.300414,0,162,39979.9857638889,2009-06-15,23:39:30
39.973229,116.30039,0,167,39979.9858217593,2009-06-15,23:39:35
39.973302,116.300383,0,169,39979.9858796296,2009-06-15,23:39:40
39.973376,116.300378,0,169,39979.9859375,2009-06-15,23:39:45
39.973435,116.300379,0,166,39979.9859953704,2009-06-15,23:39:50
39.973488,116.300372,0,163,39979.9860532407,2009-06-15,23:39:55
39.973556,116.30036,0,161,39979.9861111111,2009-06-15,23:40:00
39.973629,116.300359,0,161,39979.9861689815,2009-06-15,23:40:05
39.973658,116.300365,0,168,39979.9862268518,2009-06-15,23:40:10
39.973721,116.300414,0,168,39979.9862847222,2009-06-15,23:40:15
39.973735,116.300405,0,170,39979.9863425926,2009-06-15,23:40:20
39.973759,116.300404,0,172,39979.986400463,2009-06-15,23:40:25
39.973766,116.300385,0,174,39979.9864583333,2009-06-15,23:40:30
39.973752,116.30034,0,176,39979.9865162037,2009-06-15,23:40:35
39.97374,116.300321,0,176,39979.9865740741,2009-06-15,23:40:40
39.973727,116.300292,0,177,39979.9866319444,2009-06-15,23:40:45
39.973707,116.300271,0,177,39979.9866898148,2009-06-15,23:40:50
39.974601,116.333148,0,331,39979.9958912037,2009-06-15,23:54:05
39.974648,116.333507,0,313,39979.9959490741,2009-06-15,23:54:10
39.974717,116.333711,0,310,39979.9960069444,2009-06-15,23:54:15
39.974749,116.33368,0,305,39979.9960648148,2009-06-15,23:54:20
39.974773,116.333602,0,296,39979.9961226852,2009-06-15,23:54:25
39.974785,116.333343,0,259,39979.9961805556,2009-06-15,23:54:30
39.974752,116.333189,0,225,39979.9962384259,2009-06-15,23:54:35
39.974754,116.333122,0,209,39979.9962962963,2009-06-15,23:54:40
39.97478,116.333025,0,199,39979.9963541667,2009-06-15,23:54:45
39.974834,116.332922,0,192,39979.996412037,2009-06-15,23:54:50
39.974827,116.332877,0,172,39979.9964699074,2009-06-15,23:54:55
39.974816,116.332786,0,167,39979.9965277778,2009-06-15,23:55:00
39.974803,116.332698,0,165,39979.9965856481,2009-06-15,23:55:05
39.974822,116.332633,0,156,39979.9966435185,2009-06-15,23:55:10
39.974837,116.332587,0,145,39979.9967013889,2009-06-15,23:55:15
39.974821,116.332521,0,143,39979.9967592593,2009-06-15,23:55:20
39.974862,116.332421,0,143,39979.9968171296,2009-06-15,23:55:25
39.974864,116.332367,0,139,39979.996875,2009-06-15,23:55:30
39.974864,116.332279,0,136,39979.9969328704,2009-06-15,23:55:35
39.974869,116.3322,0,135,39979.9969907407,2009-06-15,23:55:40
39.974807,116.332079,0,128,39979.9970486111,2009-06-15,23:55:45
39.974745,116.332051,0,128,39979.9971064815,2009-06-15,23:55:50
39.974691,116.332049,0,124,39979.9971643519,2009-06-15,23:55:55
39.974644,116.332062,0,120,39979.9972222222,2009-06-15,23:56:00
39.974595,116.33206,0,115,39979.9972800926,2009-06-15,23:56:05
39.974526,116.331961,0,111,39979.997337963,2009-06-15,23:56:10
39.974444,116.33193,0,107,39979.9973958333,2009-06-15,23:56:15
39.974406,116.331935,0,102,39979.9974537037,2009-06-15,23:56:20
39.974355,116.331936,0,96,39979.9975115741,2009-06-15,23:56:25
39.974317,116.331954,0,93,39979.9975694444,2009-06-15,23:56:30
39.974222,116.332038,0,106,39979.9976273148,2009-06-15,23:56:35
39.974155,116.332069,0,110,39979.9976851852,2009-06-15,23:56:40
39.974083,116.332111,0,117,39979.9977430556,2009-06-15,23:56:45
39.974053,116.332114,0,116,39979.9978009259,2009-06-15,23:56:50
39.974032,116.332132,0,117,39979.9978587963,2009-06-15,23:56:55
39.973986,116.332222,0,120,39979.9979166667,2009-06-15,23:57:00
39.973963,116.332249,0,121,39979.997974537,2009-06-15,23:57:05
39.973959,116.332251,0,122,39979.9980324074,2009-06-15,23:57:10
39.973959,116.332251,0,122,39979.9980671296,2009-06-15,23:57:13
39.973951,116.332245,0,123,39979.9980902778,2009-06-15,23:57:15
39.973917,116.332201,0,123,39979.9981481481,2009-06-15,23:57:20
39.973898,116.332135,0,123,39979.9982060185,2009-06-15,23:57:25
39.973841,116.33204,0,124,39979.9982638889,2009-06-15,23:57:30
39.973837,116.331928,0,130,39979.9983217593,2009-06-15,23:57:35
39.973835,116.331896,0,137,39979.9983796296,2009-06-15,23:57:40
39.973859,116.331924,0,139,39979.9984375,2009-06-15,23:57:45
39.97387,116.331926,0,139,39979.9984953704,2009-06-15,23:57:50
39.973876,116.331911,0,140,39979.9985532407,2009-06-15,23:57:55
39.973876,116.331911,0,140,39979.998587963,2009-06-15,23:57:58
39.973878,116.331912,0,140,39979.9986111111,2009-06-15,23:58:00
39.973343,116.333806,0,226,39980.0012731481,2009-06-16,00:01:50
39.973342,116.333819,0,241,39980.0013310185,2009-06-16,00:01:55
39.973345,116.333823,0,243,39980.0013888889,2009-06-16,00:02:00
39.973343,116.333824,0,244,39980.0014467593,2009-06-16,00:02:05
39.973339,116.333823,0,244,39980.0015046296,2009-06-16,00:02:10
39.973339,116.333823,0,244,39980.0015393518,2009-06-16,00:02:13
39.973334,116.333819,0,244,39980.0015625,2009-06-16,00:02:15
39.973325,116.333814,0,244,39980.0016203704,2009-06-16,00:02:20
39.973289,116.333837,0,245,39980.0016782407,2009-06-16,00:02:25
39.973288,116.333848,0,238,39980.0017361111,2009-06-16,00:02:30
39.97329,116.33385,0,237,39980.0017939815,2009-06-16,00:02:35
39.973291,116.33385,0,237,39980.0018518518,2009-06-16,00:02:40
39.973291,116.33385,0,237,39980.0018865741,2009-06-16,00:02:43
39.973294,116.333856,0,237,39980.0019097222,2009-06-16,00:02:45
39.973292,116.33387,0,239,39980.0019675926,2009-06-16,00:02:50
39.973287,116.333872,0,239,39980.002025463,2009-06-16,00:02:55
39.973287,116.333872,0,239,39980.0020601852,2009-06-16,00:02:58
39.973292,116.33388,0,240,39980.0020833333,2009-06-16,00:03:00
39.973234,116.334006,0,255,39980.0021412037,2009-06-16,00:03:05
39.97324,116.334025,0,256,39980.0021990741,2009-06-16,00:03:10
39.973237,116.334029,0,256,39980.0022569444,2009-06-16,00:03:15
39.973237,116.334029,0,256,39980.0022916667,2009-06-16,00:03:18
39.973241,116.334034,0,257,39980.0023148148,2009-06-16,00:03:20
39.97325,116.334039,0,257,39980.0023726852,2009-06-16,00:03:25
39.973233,116.334036,0,271,39980.0024305556,2009-06-16,00:03:30
39.973217,116.334027,0,273,39980.0024884259,2009-06-16,00:03:35
39.973218,116.334028,0,273,39980.0025462963,2009-06-16,00:03:40
39.973218,116.334028,0,273,39980.0025810185,2009-06-16,00:03:43
39.97322,116.33403,0,273,39980.0026041667,2009-06-16,00:03:45
39.973211,116.334099,0,277,39980.002662037,2009-06-16,00:03:50
39.973217,116.334153,0,269,39980.0027199074,2009-06-16,00:03:55
39.97313,116.334459,0,286,39980.0049768519,2009-06-16,00:07:10
39.973093,116.334503,0,290,39980.0050347222,2009-06-16,00:07:15
39.973088,116.334532,0,291,39980.0050925926,2009-06-16,00:07:20
39.973083,116.334589,0,294,39980.005150463,2009-06-16,00:07:25
39.973114,116.33458,0,296,39980.0052083333,2009-06-16,00:07:30
39.97313,116.334542,0,298,39980.0052662037,2009-06-16,00:07:35
39.973121,116.334532,0,299,39980.0053240741,2009-06-16,00:07:40
39.97313,116.33453,0,303,39980.0053819444,2009-06-16,00:07:45
39.973152,116.334515,0,307,39980.0054398148,2009-06-16,00:07:50
39.973167,116.334541,0,310,39980.0054976852,2009-06-16,00:07:55
39.973283,116.334451,0,300,39980.0055555556,2009-06-16,00:08:00
39.973374,116.334325,0,287,39980.0056134259,2009-06-16,00:08:05
39.973376,116.334264,0,283,39980.0056712963,2009-06-16,00:08:10
39.973372,116.33426,0,283,39980.0057291667,2009-06-16,00:08:15
39.973369,116.334256,0,282,39980.005787037,2009-06-16,00:08:20
39.973367,116.334251,0,282,39980.0058449074,2009-06-16,00:08:25
39.973367,116.334251,0,282,39980.0058796296,2009-06-16,00:08:28
39.973361,116.334245,0,282,39980.0059027778,2009-06-16,00:08:30
39.973373,116.334169,0,282,39980.0059606481,2009-06-16,00:08:35
39.97339,116.33414,0,278,39980.0060185185,2009-06-16,00:08:40
39.973391,116.334148,0,276,39980.0060763889,2009-06-16,00:08:45
39.973391,116.334148,0,276,39980.0061111111,2009-06-16,00:08:48
39.973395,116.33415,0,276,39980.0061342593,2009-06-16,00:08:50
39.973417,116.334152,0,273,39980.0061921296,2009-06-16,00:08:55
39.973439,116.334164,0,270,39980.00625,2009-06-16,00:09:00
39.973446,116.334159,0,270,39980.0063078704,2009-06-16,00:09:05
39.973447,116.334159,0,269,39980.0063657407,2009-06-16,00:09:10
39.973442,116.334156,0,269,39980.0064236111,2009-06-16,00:09:15
39.973441,116.334158,0,269,39980.0064814815,2009-06-16,00:09:20
39.973441,116.334158,0,269,39980.0065162037,2009-06-16,00:09:23
39.973443,116.334162,0,270,39980.0065393519,2009-06-16,00:09:25
39.973442,116.334195,0,268,39980.0065972222,2009-06-16,00:09:30
39.973446,116.334224,0,267,39980.0066550926,2009-06-16,00:09:35
39.97346,116.33424,0,270,39980.006712963,2009-06-16,00:09:40
39.973477,116.334222,0,272,39980.0067708333,2009-06-16,00:09:45
39.973472,116.334218,0,273,39980.0068287037,2009-06-16,00:09:50
39.973472,116.334218,0,273,39980.0068634259,2009-06-16,00:09:53
39.973468,116.334215,0,273,39980.0068865741,2009-06-16,00:09:55
39.973487,116.334237,0,274,39980.0069444444,2009-06-16,00:10:00
39.973488,116.334237,0,276,39980.0070023148,2009-06-16,00:10:05
39.973496,116.334244,0,277,39980.0070601852,2009-06-16,00:10:10
39.9735,116.334247,0,277,39980.0071180556,2009-06-16,00:10:15
39.973496,116.334244,0,277,39980.0071759259,2009-06-16,00:10:20
39.973496,116.334244,0,277,39980.0072106481,2009-06-16,00:10:23
39.973344,116.33447,0,381,39980.0199074074,2009-06-16,00:28:40
39.9733,116.334496,0,385,39980.0199652778,2009-06-16,00:28:45
39.973304,116.33452,0,389,39980.0200231481,2009-06-16,00:28:50
39.973316,116.334472,0,397,39980.0200810185,2009-06-16,00:28:55
39.973314,116.334451,0,403,39980.0201388889,2009-06-16,00:29:00
39.973311,116.334442,0,405,39980.0201967593,2009-06-16,00:29:05
39.973338,116.334444,0,406,39980.0202546296,2009-06-16,00:29:10
39.973332,116.334522,0,405,39980.0203125,2009-06-16,00:29:15
39.973259,116.33459,0,413,39980.0203703704,2009-06-16,00:29:20
39.973258,116.334599,0,415,39980.0204282407,2009-06-16,00:29:25
39.973258,116.334599,0,415,39980.020462963,2009-06-16,00:29:28
39.973258,116.334606,0,417,39980.0204861111,2009-06-16,00:29:30
39.973257,116.334631,0,420,39980.0205439815,2009-06-16,00:29:35
39.973288,116.334705,0,424,39980.0206018519,2009-06-16,00:29:40
39.973299,116.334663,0,428,39980.0206597222,2009-06-16,00:29:45
39.973285,116.334665,0,432,39980.0207175926,2009-06-16,00:29:50
39.973285,116.334665,0,432,39980.0207523148,2009-06-16,00:29:53
39.973281,116.334671,0,434,39980.020775463,2009-06-16,00:29:55
39.973268,116.334757,0,439,39980.0208333333,2009-06-16,00:30:00
39.973231,116.334746,0,444,39980.0208912037,2009-06-16,00:30:05
39.973272,116.334706,0,449,39980.0209490741,2009-06-16,00:30:10
39.973324,116.334675,0,452,39980.0210069444,2009-06-16,00:30:15
39.973324,116.334675,0,452,39980.0210416667,2009-06-16,00:30:18
39.973323,116.334669,0,455,39980.0210648148,2009-06-16,00:30:20
39.973361,116.334666,0,458,39980.0211226852,2009-06-16,00:30:25
39.973367,116.334709,0,461,39980.0211805556,2009-06-16,00:30:30
39.973368,116.334706,0,464,39980.0212384259,2009-06-16,00:30:35
39.973367,116.334702,0,468,39980.0212962963,2009-06-16,00:30:40
39.973366,116.334698,0,471,39980.0213541667,2009-06-16,00:30:45
39.973366,116.334698,0,471,39980.0213888889,2009-06-16,00:30:48
39.97337,116.334705,0,474,39980.021412037,2009-06-16,00:30:50
39.973417,116.334741,0,479,39980.0214699074,2009-06-16,00:30:55
39.97343,116.334766,0,484,39980.0215277778,2009-06-16,00:31:00
39.973448,116.334795,0,489,39980.0215856481,2009-06-16,00:31:05
39.973455,116.334774,0,495,39980.0216435185,2009-06-16,00:31:10
39.973452,116.334746,0,500,39980.0217013889,2009-06-16,00:31:15
39.973452,116.334748,0,504,39980.0217592593,2009-06-16,00:31:20
39.973452,116.334748,0,504,39980.0217939815,2009-06-16,00:31:23
39.973457,116.334754,0,507,39980.0218171296,2009-06-16,00:31:25
39.973479,116.33476,0,510,39980.021875,2009-06-16,00:31:30
39.973467,116.334769,0,514,39980.0219328704,2009-06-16,00:31:35
39.973419,116.334833,0,518,39980.0219907407,2009-06-16,00:31:40
39.973382,116.334887,0,519,39980.0220486111,2009-06-16,00:31:45
39.973355,116.33491,0,520,39980.0221064815,2009-06-16,00:31:50
39.973354,116.3349,0,523,39980.0221643519,2009-06-16,00:31:55
39.973355,116.334927,0,526,39980.0222222222,2009-06-16,00:32:00
39.97334,116.334933,0,529,39980.0222800926,2009-06-16,00:32:05
39.973352,116.33493,0,533,39980.022337963,2009-06-16,00:32:10
39.973352,116.33493,0,533,39980.0223726852,2009-06-16,00:32:13
39.973355,116.334925,0,536,39980.0223958333,2009-06-16,00:32:15
39.97336,116.334915,0,539,39980.0224537037,2009-06-16,00:32:20
39.973355,116.334904,0,543,39980.0225115741,2009-06-16,00:32:25
39.973331,116.334882,0,546,39980.0225694444,2009-06-16,00:32:30
39.973341,116.33489,0,549,39980.0226273148,2009-06-16,00:32:35
39.973341,116.33489,0,549,39980.022662037,2009-06-16,00:32:38
39.973344,116.334898,0,552,39980.0226851852,2009-06-16,00:32:40
39.973356,116.334984,0,556,39980.0227430556,2009-06-16,00:32:45
39.973356,116.33505,0,559,39980.0228009259,2009-06-16,00:32:50
39.973337,116.33507,0,562,39980.0228587963,2009-06-16,00:32:55
39.973318,116.335077,0,566,39980.0229166667,2009-06-16,00:33:00
39.973266,116.335186,0,569,39980.022974537,2009-06-16,00:33:05
39.973244,116.33521,0,573,39980.0230324074,2009-06-16,00:33:10
39.973277,116.335212,0,576,39980.0230902778,2009-06-16,00:33:15
39.973331,116.335165,0,580,39980.0231481481,2009-06-16,00:33:20
39.973441,116.335011,0,585,39980.0232060185,2009-06-16,00:33:25
39.973445,116.335009,0,588,39980.0232638889,2009-06-16,00:33:30
39.973445,116.335009,0,588,39980.0232986111,2009-06-16,00:33:33
39.973444,116.335013,0,592,39980.0233217593,2009-06-16,00:33:35
39.973442,116.335025,0,595,39980.0233796296,2009-06-16,00:33:40
39.973441,116.33503,0,598,39980.0234375,2009-06-16,00:33:45
39.973439,116.335035,0,601,39980.0234953704,2009-06-16,00:33:50
39.973439,116.335035,0,601,39980.0235300926,2009-06-16,00:33:53
39.973438,116.335043,0,604,39980.0235532407,2009-06-16,00:33:55
39.973465,116.335091,0,610,39980.0236111111,2009-06-16,00:34:00
39.97349,116.335117,0,615,39980.0236689815,2009-06-16,00:34:05
39.973505,116.335154,0,619,39980.0237268518,2009-06-16,00:34:10
39.973518,116.335167,0,619,39980.0237847222,2009-06-16,00:34:15
39.973518,116.335168,0,620,39980.0238425926,2009-06-16,00:34:20
39.973511,116.335165,0,620,39980.023900463,2009-06-16,00:34:25
39.973512,116.335166,0,621,39980.0239583333,2009-06-16,00:34:30
39.973511,116.335166,0,621,39980.0240162037,2009-06-16,00:34:35
39.973505,116.335163,0,621,39980.0240740741,2009-06-16,00:34:40
39.973498,116.33516,0,621,39980.0241319444,2009-06-16,00:34:45
39.973492,116.335156,0,621,39980.0241898148,2009-06-16,00:34:50
39.973489,116.335153,0,621,39980.0242476852,2009-06-16,00:34:55
39.973496,116.335158,0,621,39980.0243055556,2009-06-16,00:35:00
39.973492,116.335154,0,621,39980.0243634259,2009-06-16,00:35:05
39.973496,116.335156,0,620,39980.0244212963,2009-06-16,00:35:10
39.973501,116.335159,0,620,39980.0244791667,2009-06-16,00:35:15
39.973501,116.335159,0,620,39980.0245138889,2009-06-16,00:35:18
39.973506,116.335163,0,620,39980.024537037,2009-06-16,00:35:20
39.973534,116.335164,0,619,39980.0245949074,2009-06-16,00:35:25
39.973543,116.335168,0,618,39980.0246527778,2009-06-16,00:35:30
39.97354,116.335166,0,618,39980.0247106481,2009-06-16,00:35:35
39.973532,116.335161,0,617,39980.0247685185,2009-06-16,00:35:40
39.973531,116.335162,0,618,39980.0248263889,2009-06-16,00:35:45
39.973531,116.335165,0,618,39980.0248842593,2009-06-16,00:35:50
39.973526,116.335163,0,619,39980.0249421296,2009-06-16,00:35:55
39.973522,116.335163,0,619,39980.025,2009-06-16,00:36:00
39.973518,116.335161,0,619,39980.0250578704,2009-06-16,00:36:05
39.973515,116.335158,0,619,39980.0251157407,2009-06-16,00:36:10
39.973509,116.335155,0,619,39980.0251736111,2009-06-16,00:36:15
39.973503,116.335152,0,618,39980.0252314815,2009-06-16,00:36:20
39.973509,116.335155,0,618,39980.0252893518,2009-06-16,00:36:25
39.973509,116.335155,0,618,39980.0253240741,2009-06-16,00:36:28
39.973516,116.335159,0,618,39980.0253472222,2009-06-16,00:36:30
39.973525,116.335165,0,618,39980.0254050926,2009-06-16,00:36:35
39.973532,116.33517,0,618,39980.025462963,2009-06-16,00:36:40
39.973532,116.33517,0,618,39980.0254976852,2009-06-16,00:36:43
39.973539,116.335175,0,618,39980.0255208333,2009-06-16,00:36:45
39.973553,116.335168,0,618,39980.0255787037,2009-06-16,00:36:50
39.97357,116.335168,0,619,39980.0256365741,2009-06-16,00:36:55
39.973571,116.335169,0,618,39980.0256944444,2009-06-16,00:37:00
39.973571,116.335169,0,618,39980.0257291667,2009-06-16,00:37:03
39.97357,116.335169,0,618,39980.0257523148,2009-06-16,00:37:05
39.973383,116.335213,0,617,39980.0258101852,2009-06-16,00:37:10
39.973351,116.335206,0,617,39980.0258680556,2009-06-16,00:37:15
39.973347,116.335204,0,617,39980.0259259259,2009-06-16,00:37:20
39.973347,116.335204,0,617,39980.0259606481,2009-06-16,00:37:23
39.973348,116.335204,0,617,39980.0259837963,2009-06-16,00:37:25
39.97337,116.335215,0,616,39980.0260416667,2009-06-16,00:37:30
39.973467,116.335264,0,612,39980.026099537,2009-06-16,00:37:35
39.97349,116.335291,0,608,39980.0261574074,2009-06-16,00:37:40
39.97349,116.335291,0,608,39980.0261921296,2009-06-16,00:37:43
39.973497,116.335294,0,608,39980.0262152778,2009-06-16,00:37:45
39.973506,116.335297,0,608,39980.0262731481,2009-06-16,00:37:50
39.973516,116.335301,0,608,39980.0263310185,2009-06-16,00:37:55
39.973555,116.335259,0,605,39980.0263888889,2009-06-16,00:38:00
39.973557,116.33526,0,605,39980.0264467593,2009-06-16,00:38:05
39.973558,116.335263,0,605,39980.0265046296,2009-06-16,00:38:10
39.973558,116.335263,0,605,39980.0265393518,2009-06-16,00:38:13
39.973559,116.335265,0,605,39980.0265625,2009-06-16,00:38:15
39.97355,116.335262,0,605,39980.0266203704,2009-06-16,00:38:20
39.973538,116.335257,0,605,39980.0266782407,2009-06-16,00:38:25
39.973513,116.335225,0,603,39980.0267361111,2009-06-16,00:38:30
39.973466,116.335225,0,605,39980.0267939815,2009-06-16,00:38:35
39.973491,116.335249,0,601,39980.0268518519,2009-06-16,00:38:40
39.973502,116.335248,0,601,39980.0269097222,2009-06-16,00:38:45
39.973507,116.33525,0,601,39980.0269675926,2009-06-16,00:38:50
39.973512,116.335251,0,601,39980.027025463,2009-06-16,00:38:55
39.973512,116.335251,0,601,39980.0270601852,2009-06-16,00:38:58
39.973511,116.33525,0,600,39980.0270833333,2009-06-16,00:39:00
39.973499,116.335256,0,600,39980.0271412037,2009-06-16,00:39:05
39.973497,116.335255,0,600,39980.0271990741,2009-06-16,00:39:10
39.973495,116.335253,0,600,39980.0272569444,2009-06-16,00:39:15
39.973495,116.335253,0,600,39980.0272916667,2009-06-16,00:39:18
39.973494,116.33525,0,600,39980.0273148148,2009-06-16,00:39:20
39.973485,116.335239,0,600,39980.0273726852,2009-06-16,00:39:25
39.973477,116.335233,0,600,39980.0274305556,2009-06-16,00:39:30
39.973474,116.335231,0,600,39980.0274884259,2009-06-16,00:39:35
39.973469,116.335226,0,600,39980.0275462963,2009-06-16,00:39:40
39.973467,116.335223,0,600,39980.0276041667,2009-06-16,00:39:45
39.973467,116.335223,0,600,39980.0276388889,2009-06-16,00:39:48
39.973468,116.335222,0,600,39980.027662037,2009-06-16,00:39:50
39.973459,116.335215,0,600,39980.0277199074,2009-06-16,00:39:55
39.97346,116.335214,0,599,39980.0277777778,2009-06-16,00:40:00
39.97346,116.335214,0,599,39980.0278356481,2009-06-16,00:40:05
39.973453,116.33521,0,599,39980.0278935185,2009-06-16,00:40:10
39.973451,116.33521,0,599,39980.0279513889,2009-06-16,00:40:15
39.973451,116.33521,0,599,39980.0279861111,2009-06-16,00:40:18
39.973459,116.335216,0,599,39980.0280092593,2009-06-16,00:40:20
39.973468,116.335222,0,599,39980.0280671296,2009-06-16,00:40:25
39.973468,116.335222,0,599,39980.0281018519,2009-06-16,00:40:28
39.973467,116.33522,0,599,39980.028125,2009-06-16,00:40:30
39.97345,116.335192,0,600,39980.0281828704,2009-06-16,00:40:35
39.973397,116.335162,0,603,39980.0282407407,2009-06-16,00:40:40
39.973409,116.33518,0,604,39980.0282986111,2009-06-16,00:40:45
39.973432,116.335194,0,603,39980.0283564815,2009-06-16,00:40:50
39.973443,116.3352,0,602,39980.0284143519,2009-06-16,00:40:55
39.973447,116.335203,0,602,39980.0284722222,2009-06-16,00:41:00
39.97345,116.335204,0,602,39980.0285300926,2009-06-16,00:41:05
39.973452,116.335203,0,602,39980.028587963,2009-06-16,00:41:10
39.973458,116.335206,0,602,39980.0286458333,2009-06-16,00:41:15
39.973455,116.335205,0,602,39980.0287037037,2009-06-16,00:41:20
39.973448,116.335201,0,602,39980.0287615741,2009-06-16,00:41:25
39.97344,116.335196,0,602,39980.0288194444,2009-06-16,00:41:30
39.973433,116.335191,0,602,39980.0288773148,2009-06-16,00:41:35
39.97343,116.335189,0,602,39980.0289351852,2009-06-16,00:41:40
39.973426,116.335186,0,602,39980.0289930556,2009-06-16,00:41:45
39.973424,116.335184,0,602,39980.0290509259,2009-06-16,00:41:50
39.973424,116.335184,0,602,39980.0290856481,2009-06-16,00:41:53
39.97343,116.335186,0,601,39980.0291087963,2009-06-16,00:41:55
39.973511,116.335185,0,597,39980.0291666667,2009-06-16,00:42:00
39.973541,116.335175,0,591,39980.029224537,2009-06-16,00:42:05
39.973538,116.335216,0,586,39980.0292824074,2009-06-16,00:42:10
39.973537,116.335227,0,586,39980.0293402778,2009-06-16,00:42:15
39.973541,116.335232,0,586,39980.0293981481,2009-06-16,00:42:20
39.973541,116.335233,0,587,39980.0294560185,2009-06-16,00:42:25
39.97354,116.335233,0,587,39980.0295138889,2009-06-16,00:42:30
39.973538,116.335233,0,587,39980.0295717593,2009-06-16,00:42:35
39.973538,116.335233,0,587,39980.0296064815,2009-06-16,00:42:38
39.973536,116.335232,0,587,39980.0296296296,2009-06-16,00:42:40
39.973534,116.335198,0,587,39980.0296875,2009-06-16,00:42:45
39.973537,116.335173,0,589,39980.0297453704,2009-06-16,00:42:50
39.973533,116.335156,0,590,39980.0298032407,2009-06-16,00:42:55
39.97353,116.335154,0,590,39980.0298611111,2009-06-16,00:43:00
39.973523,116.335151,0,590,39980.0299189815,2009-06-16,00:43:05
39.973521,116.335151,0,590,39980.0299768519,2009-06-16,00:43:10
39.973516,116.335149,0,590,39980.0300347222,2009-06-16,00:43:15
39.973515,116.335151,0,590,39980.0300925926,2009-06-16,00:43:20
39.97352,116.335155,0,590,39980.030150463,2009-06-16,00:43:25
39.973519,116.335156,0,590,39980.0302083333,2009-06-16,00:43:30
39.973523,116.335158,0,590,39980.0302662037,2009-06-16,00:43:35
39.973526,116.335161,0,590,39980.0303240741,2009-06-16,00:43:40
39.973531,116.335166,0,590,39980.0303819444,2009-06-16,00:43:45
39.973531,116.335167,0,590,39980.0304398148,2009-06-16,00:43:50
39.973526,116.335166,0,590,39980.0304976852,2009-06-16,00:43:55
39.973521,116.335163,0,590,39980.0305555556,2009-06-16,00:44:00
39.973514,116.335159,0,590,39980.0306134259,2009-06-16,00:44:05
39.973514,116.335159,0,590,39980.0306481481,2009-06-16,00:44:08
39.973506,116.335154,0,590,39980.0306712963,2009-06-16,00:44:10
39.973497,116.335149,0,590,39980.0307291667,2009-06-16,00:44:15
39.973499,116.335151,0,590,39980.030787037,2009-06-16,00:44:20
39.973502,116.335154,0,590,39980.0308449074,2009-06-16,00:44:25
39.973503,116.335156,0,590,39980.0309027778,2009-06-16,00:44:30
39.973505,116.335158,0,590,39980.0309606481,2009-06-16,00:44:35
39.973506,116.335161,0,590,39980.0310185185,2009-06-16,00:44:40
39.973506,116.335162,0,590,39980.0310763889,2009-06-16,00:44:45
39.973502,116.335161,0,590,39980.0311342593,2009-06-16,00:44:50
39.973497,116.33516,0,590,39980.0311921296,2009-06-16,00:44:55
39.973491,116.335156,0,590,39980.03125,2009-06-16,00:45:00
39.973491,116.335156,0,590,39980.0312847222,2009-06-16,00:45:03
39.97349,116.335156,0,590,39980.0313078704,2009-06-16,00:45:05
39.973508,116.335163,0,590,39980.0313657407,2009-06-16,00:45:10
39.973527,116.335187,0,590,39980.0314236111,2009-06-16,00:45:15
39.97354,116.335194,0,590,39980.0314814815,2009-06-16,00:45:20
39.973554,116.335184,0,589,39980.0315393518,2009-06-16,00:45:25
39.973553,116.335183,0,589,39980.0315972222,2009-06-16,00:45:30
39.973553,116.335183,0,589,39980.0316319444,2009-06-16,00:45:33
39.973548,116.335182,0,589,39980.0316550926,2009-06-16,00:45:35
39.973536,116.33517,0,587,39980.031712963,2009-06-16,00:45:40
39.973469,116.335139,0,582,39980.0317708333,2009-06-16,00:45:45
39.973453,116.335128,0,580,39980.0318287037,2009-06-16,00:45:50
39.973457,116.335132,0,580,39980.0318865741,2009-06-16,00:45:55
39.973457,116.335132,0,580,39980.0319212963,2009-06-16,00:45:58
39.973465,116.335137,0,580,39980.0319444444,2009-06-16,00:46:00
39.973475,116.335144,0,579,39980.0320023148,2009-06-16,00:46:05
39.973492,116.33518,0,578,39980.0320601852,2009-06-16,00:46:10
39.973487,116.335208,0,579,39980.0321180556,2009-06-16,00:46:15
39.973484,116.335207,0,579,39980.0321759259,2009-06-16,00:46:20
39.97349,116.335211,0,579,39980.0322337963,2009-06-16,00:46:25
39.973496,116.335215,0,579,39980.0322916667,2009-06-16,00:46:30
39.973496,116.335215,0,579,39980.032349537,2009-06-16,00:46:35
39.973496,116.335215,0,579,39980.0323842593,2009-06-16,00:46:38
39.973499,116.335218,0,579,39980.0324074074,2009-06-16,00:46:40
39.973508,116.335227,0,579,39980.0324652778,2009-06-16,00:46:45
39.97351,116.335229,0,579,39980.0325231481,2009-06-16,00:46:50
39.973511,116.33523,0,579,39980.0325810185,2009-06-16,00:46:55
39.973514,116.335231,0,579,39980.0326388889,2009-06-16,00:47:00
39.973514,116.335231,0,579,39980.0326736111,2009-06-16,00:47:03
39.973521,116.335235,0,579,39980.0326967593,2009-06-16,00:47:05
39.97361,116.335298,0,575,39980.0327546296,2009-06-16,00:47:10
39.973633,116.335357,0,573,39980.0328125,2009-06-16,00:47:15
39.973631,116.335368,0,573,39980.0328703704,2009-06-16,00:47:20
39.97363,116.335366,0,573,39980.0329282407,2009-06-16,00:47:25
39.97363,116.335366,0,573,39980.032962963,2009-06-16,00:47:28
39.973622,116.335362,0,573,39980.0329861111,2009-06-16,00:47:30
39.973554,116.335307,0,571,39980.0330439815,2009-06-16,00:47:35
39.973478,116.335224,0,566,39980.0331018518,2009-06-16,00:47:40
39.973438,116.335175,0,561,39980.0331597222,2009-06-16,00:47:45
39.973426,116.335178,0,560,39980.0332175926,2009-06-16,00:47:50
39.973426,116.335178,0,560,39980.0332523148,2009-06-16,00:47:53
39.973422,116.335172,0,560,39980.033275463,2009-06-16,00:47:55
39.973427,116.335122,0,558,39980.0333333333,2009-06-16,00:48:00
39.973417,116.335026,0,552,39980.0333912037,2009-06-16,00:48:05
39.973405,116.334968,0,548,39980.0334490741,2009-06-16,00:48:10
39.973409,116.334902,0,542,39980.0335069444,2009-06-16,00:48:15
39.973413,116.334752,0,526,39980.0335648148,2009-06-16,00:48:20
39.973469,116.334585,0,379,39980.052662037,2009-06-16,01:15:50
39.973534,116.334296,0,377,39980.0527199074,2009-06-16,01:15:55
39.973601,116.334079,0,374,39980.0527777778,2009-06-16,01:16:00
39.973642,116.333821,0,375,39980.0528356481,2009-06-16,01:16:05
39.973694,116.333661,0,372,39980.0528935185,2009-06-16,01:16:10
39.97369,116.333628,0,367,39980.0529513889,2009-06-16,01:16:15
39.97368,116.333686,0,361,39980.0530092593,2009-06-16,01:16:20
39.973683,116.333739,0,359,39980.0530671296,2009-06-16,01:16:25
39.973679,116.333737,0,359,39980.053125,2009-06-16,01:16:30
39.973679,116.333737,0,359,39980.0531828704,2009-06-16,01:16:35
39.973681,116.333738,0,358,39980.0532407407,2009-06-16,01:16:40
39.97368,116.333737,0,358,39980.0532986111,2009-06-16,01:16:45
39.973682,116.333738,0,358,39980.0533564815,2009-06-16,01:16:50
39.973685,116.333738,0,358,39980.0534143519,2009-06-16,01:16:55
39.973682,116.33374,0,358,39980.0534722222,2009-06-16,01:17:00
39.973677,116.333739,0,358,39980.0535300926,2009-06-16,01:17:05
39.973677,116.333739,0,358,39980.053587963,2009-06-16,01:17:10
39.973677,116.333739,0,358,39980.0536226852,2009-06-16,01:17:13
39.973682,116.333742,0,358,39980.0536458333,2009-06-16,01:17:15
39.973679,116.333722,0,358,39980.0537037037,2009-06-16,01:17:20
39.973622,116.333914,0,354,39980.0537615741,2009-06-16,01:17:25
39.973622,116.333914,0,354,39980.0537962963,2009-06-16,01:17:28
39.973626,116.33392,0,354,39980.0538194444,2009-06-16,01:17:30
39.973612,116.333981,0,353,39980.0538773148,2009-06-16,01:17:35
39.973618,116.333999,0,351,39980.0539351852,2009-06-16,01:17:40
39.973619,116.334002,0,351,39980.0539930556,2009-06-16,01:17:45
39.973623,116.334005,0,351,39980.0540509259,2009-06-16,01:17:50
39.973629,116.33401,0,351,39980.0541087963,2009-06-16,01:17:55
39.973629,116.33401,0,351,39980.0541435185,2009-06-16,01:17:58
39.973635,116.334017,0,351,39980.0541666667,2009-06-16,01:18:00
39.973626,116.334056,0,350,39980.054224537,2009-06-16,01:18:05
39.973619,116.334088,0,348,39980.0542824074,2009-06-16,01:18:10
39.973575,116.334132,0,349,39980.0543402778,2009-06-16,01:18:15
39.973554,116.334205,0,349,39980.0543981481,2009-06-16,01:18:20
39.973542,116.334282,0,351,39980.0544560185,2009-06-16,01:18:25
39.973532,116.334342,0,352,39980.0545138889,2009-06-16,01:18:30
39.973553,116.334357,0,349,39980.0545717593,2009-06-16,01:18:35
39.973532,116.334395,0,352,39980.0546296296,2009-06-16,01:18:40
39.973522,116.334466,0,357,39980.0546875,2009-06-16,01:18:45
39.973513,116.334488,0,354,39980.0547453704,2009-06-16,01:18:50
39.973513,116.334488,0,354,39980.0547800926,2009-06-16,01:18:53
39.973514,116.334489,0,354,39980.0548032407,2009-06-16,01:18:55
39.973481,116.334512,0,352,39980.0548611111,2009-06-16,01:19:00
39.973457,116.334525,0,351,39980.0549189815,2009-06-16,01:19:05
39.973453,116.334524,0,349,39980.0549768518,2009-06-16,01:19:10
39.973456,116.334526,0,349,39980.0550347222,2009-06-16,01:19:15
39.973456,116.334526,0,349,39980.0550694444,2009-06-16,01:19:18
39.973461,116.33453,0,349,39980.0550925926,2009-06-16,01:19:20
39.973484,116.334537,0,345,39980.055150463,2009-06-16,01:19:25
39.973468,116.334545,0,341,39980.0552083333,2009-06-16,01:19:30
39.973459,116.334576,0,342,39980.0552662037,2009-06-16,01:19:35
39.9735,116.334577,0,341,39980.0553240741,2009-06-16,01:19:40
39.97351,116.334578,0,340,39980.0553819444,2009-06-16,01:19:45
39.973506,116.334586,0,340,39980.0554398148,2009-06-16,01:19:50
39.973506,116.334586,0,340,39980.055474537,2009-06-16,01:19:53
39.973498,116.334587,0,344,39980.0554976852,2009-06-16,01:19:55
39.973492,116.334575,0,345,39980.0555555556,2009-06-16,01:20:00
39.973482,116.334539,0,343,39980.0556134259,2009-06-16,01:20:05
39.973439,116.334494,0,342,39980.0556712963,2009-06-16,01:20:10
39.973433,116.334476,0,341,39980.0557291667,2009-06-16,01:20:15
39.973416,116.334458,0,340,39980.055787037,2009-06-16,01:20:20
39.973409,116.334451,0,340,39980.0558449074,2009-06-16,01:20:25
39.973405,116.334447,0,340,39980.0559027778,2009-06-16,01:20:30
39.973401,116.334443,0,340,39980.0559606481,2009-06-16,01:20:35
39.9734,116.33444,0,340,39980.0560185185,2009-06-16,01:20:40
39.973402,116.334438,0,340,39980.0560763889,2009-06-16,01:20:45
39.973403,116.334438,0,340,39980.0561342593,2009-06-16,01:20:50
39.973403,116.334438,0,340,39980.0561921296,2009-06-16,01:20:55
39.973401,116.334439,0,340,39980.05625,2009-06-16,01:21:00
39.973407,116.334444,0,340,39980.0563078704,2009-06-16,01:21:05
39.973407,116.334444,0,340,39980.0563425926,2009-06-16,01:21:08
39.973414,116.334448,0,340,39980.0563657407,2009-06-16,01:21:10
39.973424,116.334453,0,340,39980.0564236111,2009-06-16,01:21:15
39.973439,116.334437,0,339,39980.0564814815,2009-06-16,01:21:20
39.973462,116.334435,0,338,39980.0565393518,2009-06-16,01:21:25
39.973478,116.33444,0,338,39980.0565972222,2009-06-16,01:21:30
39.973503,116.334416,0,342,39980.0566550926,2009-06-16,01:21:35
39.973493,116.334391,0,345,39980.056712963,2009-06-16,01:21:40
39.97351,116.334383,0,346,39980.0567708333,2009-06-16,01:21:45
39.973505,116.334382,0,347,39980.0568287037,2009-06-16,01:21:50
39.973504,116.33438,0,348,39980.0568865741,2009-06-16,01:21:55
39.973503,116.334379,0,348,39980.0569444444,2009-06-16,01:22:00
39.9735,116.334376,0,348,39980.0570023148,2009-06-16,01:22:05
39.973498,116.334376,0,347,39980.0570601852,2009-06-16,01:22:10
39.973501,116.33438,0,347,39980.0571180556,2009-06-16,01:22:15
39.973501,116.334386,0,347,39980.0571759259,2009-06-16,01:22:20
39.973503,116.334391,0,348,39980.0572337963,2009-06-16,01:22:25
39.973507,116.334395,0,348,39980.0572916667,2009-06-16,01:22:30
39.973514,116.3344,0,348,39980.057349537,2009-06-16,01:22:35
39.973514,116.3344,0,348,39980.0574074074,2009-06-16,01:22:40
39.973514,116.3344,0,348,39980.0574421296,2009-06-16,01:22:43
39.973507,116.334395,0,347,39980.0574652778,2009-06-16,01:22:45
39.973492,116.334366,0,347,39980.0575231481,2009-06-16,01:22:50
39.973469,116.334318,0,346,39980.0575810185,2009-06-16,01:22:55
39.973489,116.334297,0,345,39980.0576388889,2009-06-16,01:23:00
39.97349,116.334301,0,344,39980.0576967593,2009-06-16,01:23:05
39.97349,116.334301,0,344,39980.0577314815,2009-06-16,01:23:08
39.973493,116.334303,0,344,39980.0577546296,2009-06-16,01:23:10
39.973528,116.33431,0,343,39980.0578125,2009-06-16,01:23:15
39.973539,116.33432,0,343,39980.0578703704,2009-06-16,01:23:20
39.973546,116.334324,0,343,39980.0579282407,2009-06-16,01:23:25
39.97354,116.334321,0,344,39980.0579861111,2009-06-16,01:23:30
39.973534,116.334315,0,344,39980.0580439815,2009-06-16,01:23:35
39.973532,116.334314,0,344,39980.0581018519,2009-06-16,01:23:40
39.973526,116.334311,0,343,39980.0581597222,2009-06-16,01:23:45
39.973519,116.334305,0,343,39980.0582175926,2009-06-16,01:23:50
39.973518,116.334305,0,343,39980.058275463,2009-06-16,01:23:55
39.973524,116.334307,0,343,39980.0583333333,2009-06-16,01:24:00
39.973524,116.334307,0,343,39980.0583680556,2009-06-16,01:24:03
39.973528,116.334311,0,343,39980.0583912037,2009-06-16,01:24:05
39.973524,116.334329,0,342,39980.0584490741,2009-06-16,01:24:10
39.973514,116.334342,0,342,39980.0585069444,2009-06-16,01:24:15
39.973518,116.334364,0,342,39980.0585648148,2009-06-16,01:24:20
39.973283,116.334917,0,343,39980.0586226852,2009-06-16,01:24:25
39.973262,116.334906,0,344,39980.0586805556,2009-06-16,01:24:30
39.973264,116.334908,0,344,39980.0587384259,2009-06-16,01:24:35
39.973269,116.334911,0,344,39980.0587962963,2009-06-16,01:24:40
39.973276,116.334915,0,344,39980.0588541667,2009-06-16,01:24:45
39.973281,116.334916,0,344,39980.058912037,2009-06-16,01:24:50
39.973286,116.334919,0,344,39980.0589699074,2009-06-16,01:24:55
39.973286,116.334919,0,344,39980.0590046296,2009-06-16,01:24:58
39.97329,116.334921,0,344,39980.0590277778,2009-06-16,01:25:00
39.973325,116.33492,0,343,39980.0590856481,2009-06-16,01:25:05
39.973335,116.334891,0,341,39980.0591435185,2009-06-16,01:25:10
39.973329,116.334887,0,341,39980.0592013889,2009-06-16,01:25:15
39.973329,116.334887,0,341,39980.0592361111,2009-06-16,01:25:18
39.973332,116.334888,0,341,39980.0592592593,2009-06-16,01:25:20
39.973348,116.334852,0,341,39980.0593171296,2009-06-16,01:25:25
39.973357,116.334825,0,341,39980.059375,2009-06-16,01:25:30
39.973357,116.334825,0,341,39980.0594097222,2009-06-16,01:25:33
39.973356,116.334822,0,341,39980.0594328704,2009-06-16,01:25:35
39.973363,116.334806,0,341,39980.0594907407,2009-06-16,01:25:40
39.973387,116.334786,0,338,39980.0595486111,2009-06-16,01:25:45
39.973387,116.334786,0,338,39980.0595833333,2009-06-16,01:25:48
39.973381,116.334783,0,338,39980.0596064815,2009-06-16,01:25:50
39.973398,116.334795,0,336,39980.0596643519,2009-06-16,01:25:55
39.973393,116.334784,0,336,39980.0597222222,2009-06-16,01:26:00
39.973393,116.334784,0,336,39980.0597569444,2009-06-16,01:26:03
39.97339,116.33478,0,336,39980.0597800926,2009-06-16,01:26:05
39.973382,116.334767,0,336,39980.059837963,2009-06-16,01:26:10
39.973382,116.334767,0,336,39980.0598726852,2009-06-16,01:26:13
39.973381,116.334764,0,336,39980.0598958333,2009-06-16,01:26:15
39.973365,116.334784,0,335,39980.0599537037,2009-06-16,01:26:20
39.97336,116.33478,0,335,39980.0600115741,2009-06-16,01:26:25
39.973357,116.334777,0,335,39980.0600694444,2009-06-16,01:26:30
39.973355,116.334774,0,335,39980.0601273148,2009-06-16,01:26:35
39.973355,116.334773,0,335,39980.0601851852,2009-06-16,01:26:40
39.973353,116.334771,0,335,39980.0602430556,2009-06-16,01:26:45
39.973353,116.334771,0,335,39980.0602777778,2009-06-16,01:26:48
39.973353,116.334771,0,335,39980.0603009259,2009-06-16,01:26:50
39.973325,116.334771,0,333,39980.0603587963,2009-06-16,01:26:55
39.973304,116.334806,0,329,39980.0604166667,2009-06-16,01:27:00
39.973259,116.334982,0,327,39980.060474537,2009-06-16,01:27:05
39.973257,116.335038,0,327,39980.0605324074,2009-06-16,01:27:10
39.973224,116.335114,0,325,39980.0605902778,2009-06-16,01:27:15
39.973212,116.335147,0,324,39980.0606481481,2009-06-16,01:27:20
39.973212,116.335147,0,324,39980.0606828704,2009-06-16,01:27:23
39.973209,116.335146,0,324,39980.0607060185,2009-06-16,01:27:25
39.973197,116.335143,0,324,39980.0607638889,2009-06-16,01:27:30
39.973185,116.33514,0,324,39980.0608217593,2009-06-16,01:27:35
39.973172,116.335142,0,324,39980.0608796296,2009-06-16,01:27:40
39.973188,116.33517,0,322,39980.0609375,2009-06-16,01:27:45
39.973196,116.335176,0,322,39980.0609953704,2009-06-16,01:27:50
39.9732,116.33518,0,322,39980.0610532407,2009-06-16,01:27:55
39.973202,116.335182,0,322,39980.0611111111,2009-06-16,01:28:00
39.973197,116.335177,0,322,39980.0611689815,2009-06-16,01:28:05
39.973199,116.335177,0,322,39980.0612268519,2009-06-16,01:28:10
39.973203,116.33518,0,322,39980.0612847222,2009-06-16,01:28:15
39.973209,116.335184,0,322,39980.0613425926,2009-06-16,01:28:20
39.973209,116.335184,0,322,39980.0613773148,2009-06-16,01:28:23
39.973217,116.335191,0,322,39980.061400463,2009-06-16,01:28:25
39.973227,116.335197,0,322,39980.0614583333,2009-06-16,01:28:30
39.973234,116.335202,0,322,39980.0615162037,2009-06-16,01:28:35
39.973236,116.335202,0,321,39980.0615740741,2009-06-16,01:28:40
39.973236,116.335202,0,321,39980.0616087963,2009-06-16,01:28:43
39.973239,116.335203,0,321,39980.0616319444,2009-06-16,01:28:45
39.973229,116.335192,0,321,39980.0616898148,2009-06-16,01:28:50
39.973207,116.335115,0,322,39980.0617476852,2009-06-16,01:28:55
39.973225,116.335065,0,323,39980.0618055556,2009-06-16,01:29:00
39.973179,116.335046,0,323,39980.0618634259,2009-06-16,01:29:05
39.973155,116.335018,0,322,39980.0619212963,2009-06-16,01:29:10
39.973152,116.335,0,322,39980.0619791667,2009-06-16,01:29:15
39.973152,116.335,0,322,39980.0620138889,2009-06-16,01:29:18
39.973154,116.335004,0,322,39980.062037037,2009-06-16,01:29:20
39.973164,116.335005,0,323,39980.0620949074,2009-06-16,01:29:25
39.973173,116.334985,0,324,39980.0621527778,2009-06-16,01:29:30
39.973182,116.334989,0,324,39980.0622106481,2009-06-16,01:29:35
39.973189,116.334993,0,324,39980.0622685185,2009-06-16,01:29:40
39.973188,116.334992,0,324,39980.0623263889,2009-06-16,01:29:45
39.973189,116.334994,0,323,39980.0623842593,2009-06-16,01:29:50
39.973189,116.334993,0,323,39980.0624421296,2009-06-16,01:29:55
39.973188,116.334994,0,323,39980.0625,2009-06-16,01:30:00
39.973191,116.334998,0,323,39980.0625578704,2009-06-16,01:30:05
39.973191,116.334998,0,323,39980.0625925926,2009-06-16,01:30:08
39.973196,116.335002,0,323,39980.0626157407,2009-06-16,01:30:10
39.97317,116.33502,0,321,39980.0626736111,2009-06-16,01:30:15
39.973138,116.335097,0,320,39980.0627314815,2009-06-16,01:30:20
39.973134,116.335095,0,320,39980.0627893518,2009-06-16,01:30:25
39.973134,116.335095,0,320,39980.0628240741,2009-06-16,01:30:28
39.97314,116.335097,0,320,39980.0628472222,2009-06-16,01:30:30
39.973164,116.335094,0,320,39980.0629050926,2009-06-16,01:30:35
39.973186,116.335085,0,320,39980.062962963,2009-06-16,01:30:40
39.973168,116.335079,0,321,39980.0630208333,2009-06-16,01:30:45
39.973168,116.335079,0,321,39980.0630555556,2009-06-16,01:30:48
39.973163,116.335077,0,321,39980.0630787037,2009-06-16,01:30:50
39.973169,116.335111,0,321,39980.0631365741,2009-06-16,01:30:55
39.973164,116.33515,0,321,39980.0631944444,2009-06-16,01:31:00
39.973164,116.33515,0,321,39980.0632291667,2009-06-16,01:31:03
39.973158,116.335151,0,320,39980.0632523148,2009-06-16,01:31:05
39.973148,116.335174,0,319,39980.0633101852,2009-06-16,01:31:10
39.973127,116.335175,0,319,39980.0633680556,2009-06-16,01:31:15
39.97312,116.33517,0,319,39980.0634259259,2009-06-16,01:31:20
39.97312,116.33517,0,318,39980.0634837963,2009-06-16,01:31:25
39.973116,116.335168,0,318,39980.0635416667,2009-06-16,01:31:30
39.973113,116.335165,0,318,39980.063599537,2009-06-16,01:31:35
39.973115,116.335166,0,318,39980.0636574074,2009-06-16,01:31:40
39.973115,116.335166,0,318,39980.0636921296,2009-06-16,01:31:43
39.973115,116.335166,0,318,39980.0637152778,2009-06-16,01:31:45
39.973113,116.335182,0,319,39980.0637731481,2009-06-16,01:31:50
39.973083,116.335187,0,320,39980.0638310185,2009-06-16,01:31:55
39.973082,116.335185,0,320,39980.0638888889,2009-06-16,01:32:00
39.973083,116.335184,0,320,39980.0639467593,2009-06-16,01:32:05
39.973083,116.335184,0,320,39980.0639814815,2009-06-16,01:32:08
39.973087,116.335186,0,321,39980.0640046296,2009-06-16,01:32:10
39.973121,116.335205,0,322,39980.0640625,2009-06-16,01:32:15
39.973123,116.335192,0,324,39980.0641203704,2009-06-16,01:32:20
39.973103,116.335178,0,324,39980.0641782407,2009-06-16,01:32:25
39.973075,116.335168,0,323,39980.0642361111,2009-06-16,01:32:30
39.973057,116.33519,0,321,39980.0642939815,2009-06-16,01:32:35
39.973052,116.335177,0,322,39980.0643518518,2009-06-16,01:32:40
39.973091,116.335138,0,320,39980.0644097222,2009-06-16,01:32:45
39.973111,116.335114,0,320,39980.0644675926,2009-06-16,01:32:50
39.973111,116.335073,0,320,39980.064525463,2009-06-16,01:32:55
39.973111,116.335073,0,320,39980.0645601852,2009-06-16,01:32:58
39.973108,116.335071,0,320,39980.0645833333,2009-06-16,01:33:00
39.973126,116.335061,0,322,39980.0646412037,2009-06-16,01:33:05
39.973143,116.335057,0,323,39980.0646990741,2009-06-16,01:33:10
39.973143,116.335057,0,323,39980.0647337963,2009-06-16,01:33:13
39.973149,116.335061,0,323,39980.0647569444,2009-06-16,01:33:15
39.973154,116.335049,0,323,39980.0648148148,2009-06-16,01:33:20
39.973135,116.335011,0,321,39980.0648726852,2009-06-16,01:33:25
39.973081,116.334978,0,318,39980.0649305556,2009-06-16,01:33:30
39.973053,116.334998,0,316,39980.0649884259,2009-06-16,01:33:35
39.973089,116.335064,0,315,39980.0650462963,2009-06-16,01:33:40
39.973111,116.33509,0,312,39980.0651041667,2009-06-16,01:33:45
39.973108,116.335118,0,312,39980.065162037,2009-06-16,01:33:50
39.973096,116.33512,0,312,39980.0652199074,2009-06-16,01:33:55
39.973116,116.335133,0,311,39980.0652777778,2009-06-16,01:34:00
39.973119,116.335136,0,311,39980.0653356481,2009-06-16,01:34:05
39.973119,116.335136,0,311,39980.0653703704,2009-06-16,01:34:08
39.973119,116.335135,0,311,39980.0653935185,2009-06-16,01:34:10
39.973115,116.335118,0,311,39980.0654513889,2009-06-16,01:34:15
39.973122,116.335093,0,311,39980.0655092593,2009-06-16,01:34:20
39.973112,116.335084,0,311,39980.0655671296,2009-06-16,01:34:25
39.973112,116.335084,0,311,39980.0656018518,2009-06-16,01:34:28
39.973107,116.335081,0,311,39980.065625,2009-06-16,01:34:30
39.973103,116.335099,0,311,39980.0656828704,2009-06-16,01:34:35
39.973142,116.33505,0,313,39980.0657407407,2009-06-16,01:34:40
39.973142,116.33505,0,313,39980.065775463,2009-06-16,01:34:43
39.973147,116.335056,0,313,39980.0657986111,2009-06-16,01:34:45
39.973157,116.335063,0,313,39980.0658564815,2009-06-16,01:34:50
39.97316,116.335068,0,313,39980.0659143519,2009-06-16,01:34:55
39.97316,116.335068,0,313,39980.0659490741,2009-06-16,01:34:58
39.97316,116.335068,0,313,39980.0659722222,2009-06-16,01:35:00
39.973127,116.335089,0,313,39980.0660300926,2009-06-16,01:35:05
39.973,116.335192,0,314,39980.066087963,2009-06-16,01:35:10
39.972938,116.335253,0,315,39980.0661458333,2009-06-16,01:35:15
39.972948,116.335262,0,316,39980.0662037037,2009-06-16,01:35:20
39.972951,116.335264,0,316,39980.0662615741,2009-06-16,01:35:25
39.972951,116.335264,0,316,39980.0662962963,2009-06-16,01:35:28
39.972956,116.335267,0,316,39980.0663194444,2009-06-16,01:35:30
39.972984,116.335267,0,318,39980.0663773148,2009-06-16,01:35:35
39.972947,116.335279,0,318,39980.0664351852,2009-06-16,01:35:40
39.972962,116.335287,0,318,39980.0664930556,2009-06-16,01:35:45
39.972988,116.335337,0,317,39980.0665509259,2009-06-16,01:35:50
39.97304,116.335326,0,320,39980.0666087963,2009-06-16,01:35:55
39.973072,116.335281,0,321,39980.0666666667,2009-06-16,01:36:00
39.973072,116.335281,0,321,39980.0667013889,2009-06-16,01:36:03
39.973071,116.335281,0,322,39980.066724537,2009-06-16,01:36:05
39.973061,116.335277,0,322,39980.0667824074,2009-06-16,01:36:10
39.973,116.33526,0,322,39980.0668402778,2009-06-16,01:36:15
39.972961,116.335266,0,323,39980.0668981481,2009-06-16,01:36:20
39.972913,116.335267,0,323,39980.0669560185,2009-06-16,01:36:25
39.972917,116.335298,0,323,39980.0670138889,2009-06-16,01:36:30
39.972917,116.335298,0,323,39980.0670486111,2009-06-16,01:36:33
39.972922,116.3353,0,323,39980.0670717593,2009-06-16,01:36:35
39.972931,116.335305,0,324,39980.0671296296,2009-06-16,01:36:40
39.972931,116.335305,0,324,39980.0671643519,2009-06-16,01:36:43
39.972939,116.335301,0,324,39980.0671875,2009-06-16,01:36:45
39.973047,116.335214,0,329,39980.0672453704,2009-06-16,01:36:50
39.973092,116.335155,0,336,39980.0673032407,2009-06-16,01:36:55
39.973098,116.335153,0,337,39980.0673611111,2009-06-16,01:37:00
39.973103,116.335155,0,337,39980.0674189815,2009-06-16,01:37:05
39.973104,116.335157,0,337,39980.0674768519,2009-06-16,01:37:10
39.973104,116.335157,0,337,39980.0675115741,2009-06-16,01:37:13
39.973109,116.335163,0,337,39980.0675347222,2009-06-16,01:37:15
39.97306,116.335281,0,338,39980.0675925926,2009-06-16,01:37:20
39.972982,116.335398,0,339,39980.067650463,2009-06-16,01:37:25
39.9729,116.335444,0,340,39980.0677083333,2009-06-16,01:37:30
39.97284,116.335478,0,341,39980.0677662037,2009-06-16,01:37:35
39.972844,116.335514,0,342,39980.0678240741,2009-06-16,01:37:40
39.972802,116.33555,0,343,39980.0678819444,2009-06-16,01:37:45
39.972757,116.335578,0,342,39980.0679398148,2009-06-16,01:37:50
39.972753,116.335608,0,342,39980.0679976852,2009-06-16,01:37:55
39.972758,116.335611,0,342,39980.0680555556,2009-06-16,01:38:00
39.972758,116.335611,0,342,39980.0680902778,2009-06-16,01:38:03
39.972764,116.335613,0,342,39980.0681134259,2009-06-16,01:38:05
39.972814,116.335591,0,342,39980.0681712963,2009-06-16,01:38:10
39.972894,116.335519,0,346,39980.0682291667,2009-06-16,01:38:15
39.972905,116.335516,0,347,39980.068287037,2009-06-16,01:38:20
39.973006,116.335392,0,350,39980.0683449074,2009-06-16,01:38:25
39.973006,116.335392,0,350,39980.0683796296,2009-06-16,01:38:28
39.973007,116.335389,0,350,39980.0684027778,2009-06-16,01:38:30
39.973013,116.335399,0,351,39980.0684606481,2009-06-16,01:38:35
39.972985,116.33543,0,352,39980.0685185185,2009-06-16,01:38:40
39.972968,116.335426,0,353,39980.0685763889,2009-06-16,01:38:45
39.972965,116.335427,0,353,39980.0686342593,2009-06-16,01:38:50
39.972962,116.335424,0,353,39980.0686921296,2009-06-16,01:38:55
39.972956,116.33542,0,354,39980.06875,2009-06-16,01:39:00
39.972955,116.33542,0,354,39980.0688078704,2009-06-16,01:39:05
39.972955,116.33542,0,354,39980.0688425926,2009-06-16,01:39:08
39.972959,116.335424,0,354,39980.0688657407,2009-06-16,01:39:10
39.972957,116.335414,0,354,39980.0689236111,2009-06-16,01:39:15
39.972961,116.335369,0,355,39980.0689814815,2009-06-16,01:39:20
39.973005,116.335354,0,358,39980.0690393519,2009-06-16,01:39:25
39.973005,116.335354,0,358,39980.0690740741,2009-06-16,01:39:28
39.973006,116.335355,0,358,39980.0690972222,2009-06-16,01:39:30
39.973016,116.335361,0,359,39980.0691550926,2009-06-16,01:39:35
39.973026,116.335364,0,359,39980.069212963,2009-06-16,01:39:40
39.973029,116.335367,0,359,39980.0692708333,2009-06-16,01:39:45
39.97303,116.335367,0,359,39980.0693287037,2009-06-16,01:39:50
39.97303,116.335367,0,359,39980.0693634259,2009-06-16,01:39:53
39.973035,116.335367,0,360,39980.0693865741,2009-06-16,01:39:55
39.97306,116.335306,0,362,39980.0694444444,2009-06-16,01:40:00
39.973075,116.335252,0,364,39980.0695023148,2009-06-16,01:40:05
39.973072,116.335192,0,364,39980.0695601852,2009-06-16,01:40:10
39.973114,116.335104,0,364,39980.0696180556,2009-06-16,01:40:15
39.973108,116.335088,0,363,39980.0696759259,2009-06-16,01:40:20
39.973119,116.335101,0,363,39980.0697337963,2009-06-16,01:40:25
39.973119,116.335099,0,363,39980.0697916667,2009-06-16,01:40:30
39.973119,116.335099,0,363,39980.0698263889,2009-06-16,01:40:33
39.973119,116.335107,0,362,39980.069849537,2009-06-16,01:40:35
39.9731,116.335136,0,362,39980.0699074074,2009-06-16,01:40:40
39.973095,116.335131,0,362,39980.0699652778,2009-06-16,01:40:45
39.973095,116.335131,0,362,39980.07,2009-06-16,01:40:48
39.973101,116.335136,0,362,39980.0700231481,2009-06-16,01:40:50
39.973126,116.335113,0,358,39980.0700810185,2009-06-16,01:40:55
39.973139,116.335102,0,358,39980.0701388889,2009-06-16,01:41:00
39.973145,116.335106,0,358,39980.0701967593,2009-06-16,01:41:05
39.973145,116.335106,0,358,39980.0702314815,2009-06-16,01:41:08
39.973145,116.335106,0,358,39980.0702546296,2009-06-16,01:41:10
39.973156,116.335061,0,359,39980.0703125,2009-06-16,01:41:15
39.973178,116.335018,0,358,39980.0703703704,2009-06-16,01:41:20
39.973149,116.334992,0,359,39980.0704282407,2009-06-16,01:41:25
39.97311,116.334994,0,358,39980.0704861111,2009-06-16,01:41:30
39.973067,116.335009,0,356,39980.0705439815,2009-06-16,01:41:35
39.973036,116.334987,0,355,39980.0706018518,2009-06-16,01:41:40
39.973029,116.334928,0,357,39980.0706597222,2009-06-16,01:41:45
39.973083,116.334888,0,356,39980.0707175926,2009-06-16,01:41:50
39.973083,116.334888,0,356,39980.0707523148,2009-06-16,01:41:53
39.973084,116.334889,0,356,39980.070775463,2009-06-16,01:41:55
39.973097,116.334894,0,356,39980.0708333333,2009-06-16,01:42:00
39.973149,116.334894,0,359,39980.0708912037,2009-06-16,01:42:05
39.973166,116.33491,0,358,39980.0709490741,2009-06-16,01:42:10
39.973182,116.334911,0,358,39980.0710069444,2009-06-16,01:42:15
39.973243,116.33493,0,357,39980.0710648148,2009-06-16,01:42:20
39.973316,116.334887,0,356,39980.0711226852,2009-06-16,01:42:25
39.973324,116.33489,0,356,39980.0711805556,2009-06-16,01:42:30
39.97333,116.334892,0,357,39980.0712384259,2009-06-16,01:42:35
39.973334,116.334894,0,357,39980.0712962963,2009-06-16,01:42:40
39.973338,116.334898,0,357,39980.0713541667,2009-06-16,01:42:45
39.973346,116.334904,0,357,39980.071412037,2009-06-16,01:42:50
39.973354,116.33491,0,358,39980.0714699074,2009-06-16,01:42:55
39.973357,116.33491,0,358,39980.0715277778,2009-06-16,01:43:00
39.973356,116.334908,0,358,39980.0715856481,2009-06-16,01:43:05
39.973356,116.334908,0,358,39980.0716203704,2009-06-16,01:43:08
39.973351,116.334903,0,358,39980.0716435185,2009-06-16,01:43:10
39.973327,116.334879,0,360,39980.0717013889,2009-06-16,01:43:15
39.973222,116.334622,0,351,39980.0776041667,2009-06-16,01:51:45
39.973264,116.33447,0,352,39980.077662037,2009-06-16,01:51:50
39.973269,116.334435,0,350,39980.0777199074,2009-06-16,01:51:55
39.973262,116.334402,0,348,39980.0777777778,2009-06-16,01:52:00
39.973247,116.334395,0,348,39980.0778356481,2009-06-16,01:52:05
39.97322,116.334411,0,347,39980.0778935185,2009-06-16,01:52:10
39.973208,116.334414,0,346,39980.0779513889,2009-06-16,01:52:15
39.973207,116.334409,0,346,39980.0780092593,2009-06-16,01:52:20
39.973207,116.334409,0,346,39980.0780439815,2009-06-16,01:52:23
39.973203,116.334416,0,346,39980.0780671296,2009-06-16,01:52:25
39.973187,116.334478,0,344,39980.078125,2009-06-16,01:52:30
39.973207,116.334466,0,343,39980.0781828704,2009-06-16,01:52:35
39.973211,116.334464,0,343,39980.0782407407,2009-06-16,01:52:40
39.973217,116.33446,0,342,39980.0782986111,2009-06-16,01:52:45
39.973224,116.33446,0,341,39980.0783564815,2009-06-16,01:52:50
39.973224,116.33446,0,341,39980.0783912037,2009-06-16,01:52:53
39.973232,116.334462,0,341,39980.0784143518,2009-06-16,01:52:55
39.973237,116.334471,0,340,39980.0784722222,2009-06-16,01:53:00
39.973241,116.334483,0,339,39980.0785300926,2009-06-16,01:53:05
39.973259,116.334549,0,343,39980.078587963,2009-06-16,01:53:10
39.973266,116.334618,0,347,39980.0786458333,2009-06-16,01:53:15
39.973247,116.334628,0,348,39980.0787037037,2009-06-16,01:53:20
39.97324,116.334631,0,348,39980.0787615741,2009-06-16,01:53:25
39.973233,116.334627,0,348,39980.0788194444,2009-06-16,01:53:30
39.973229,116.334622,0,348,39980.0788773148,2009-06-16,01:53:35
39.973227,116.334625,0,349,39980.0789351852,2009-06-16,01:53:40
39.973227,116.334625,0,349,39980.0789699074,2009-06-16,01:53:43
39.973229,116.334632,0,349,39980.0789930556,2009-06-16,01:53:45
39.973227,116.334667,0,349,39980.0790509259,2009-06-16,01:53:50
39.973224,116.334656,0,351,39980.0791087963,2009-06-16,01:53:55
39.973228,116.334658,0,352,39980.0791666667,2009-06-16,01:54:00
39.973227,116.334651,0,352,39980.079224537,2009-06-16,01:54:05
39.973224,116.334643,0,353,39980.0792824074,2009-06-16,01:54:10
39.973224,116.334639,0,353,39980.0793402778,2009-06-16,01:54:15
39.973221,116.334637,0,354,39980.0793981481,2009-06-16,01:54:20
39.973217,116.334637,0,354,39980.0794560185,2009-06-16,01:54:25
39.973217,116.334637,0,354,39980.0794907407,2009-06-16,01:54:28
39.973213,116.334631,0,355,39980.0795138889,2009-06-16,01:54:30
39.973224,116.334634,0,355,39980.0795717593,2009-06-16,01:54:35
39.973259,116.334609,0,357,39980.0796296296,2009-06-16,01:54:40
39.973282,116.334567,0,360,39980.0796875,2009-06-16,01:54:45
39.973282,116.334551,0,364,39980.0797453704,2009-06-16,01:54:50
39.973292,116.334541,0,365,39980.0798032407,2009-06-16,01:54:55
39.973292,116.334508,0,367,39980.0798611111,2009-06-16,01:55:00
39.973278,116.334507,0,368,39980.0799189815,2009-06-16,01:55:05
39.973278,116.334507,0,368,39980.0799537037,2009-06-16,01:55:08
39.973273,116.334506,0,369,39980.0799768518,2009-06-16,01:55:10
39.973262,116.334505,0,370,39980.0800347222,2009-06-16,01:55:15
39.973201,116.334529,0,367,39980.0800925926,2009-06-16,01:55:20
39.973165,116.334544,0,365,39980.080150463,2009-06-16,01:55:25
39.973156,116.334542,0,366,39980.0802083333,2009-06-16,01:55:30
39.973154,116.334545,0,366,39980.0802662037,2009-06-16,01:55:35
39.973154,116.334545,0,366,39980.0803009259,2009-06-16,01:55:38
39.973154,116.334552,0,367,39980.0803240741,2009-06-16,01:55:40
39.973155,116.334565,0,367,39980.0803819444,2009-06-16,01:55:45
39.973165,116.334697,0,383,39980.0804398148,2009-06-16,01:55:50
39.973173,116.334767,0,397,39980.0804976852,2009-06-16,01:55:55
39.973173,116.334767,0,397,39980.0805324074,2009-06-16,01:55:58
39.973171,116.334761,0,400,39980.0805555556,2009-06-16,01:56:00
39.973163,116.334772,0,401,39980.0806134259,2009-06-16,01:56:05
39.973157,116.33478,0,403,39980.0806712963,2009-06-16,01:56:10
39.973152,116.334778,0,404,39980.0807291667,2009-06-16,01:56:15
39.973148,116.334778,0,405,39980.080787037,2009-06-16,01:56:20
39.973148,116.334778,0,405,39980.0808217593,2009-06-16,01:56:23
39.973146,116.334781,0,406,39980.0808449074,2009-06-16,01:56:25
39.973145,116.33479,0,406,39980.0809027778,2009-06-16,01:56:30
39.973145,116.33479,0,406,39980.0809375,2009-06-16,01:56:33
39.973145,116.334796,0,406,39980.0809606481,2009-06-16,01:56:35
39.973143,116.334776,0,405,39980.0810185185,2009-06-16,01:56:40
39.973141,116.334752,0,403,39980.0810763889,2009-06-16,01:56:45
39.973142,116.334747,0,403,39980.0811342593,2009-06-16,01:56:50
39.973142,116.334747,0,402,39980.0811921296,2009-06-16,01:56:55
39.973142,116.334747,0,402,39980.0812268518,2009-06-16,01:56:58
39.973143,116.334755,0,401,39980.08125,2009-06-16,01:57:00
39.973145,116.334767,0,399,39980.0813078704,2009-06-16,01:57:05
39.973145,116.334767,0,399,39980.0813425926,2009-06-16,01:57:08
39.97315,116.334775,0,398,39980.0813657407,2009-06-16,01:57:10
39.973155,116.334786,0,396,39980.0814236111,2009-06-16,01:57:15
39.973157,116.334795,0,395,39980.0814814815,2009-06-16,01:57:20
39.973157,116.33481,0,393,39980.0815393519,2009-06-16,01:57:25
39.973158,116.334821,0,391,39980.0815972222,2009-06-16,01:57:30
39.973157,116.334825,0,390,39980.0816550926,2009-06-16,01:57:35
39.973155,116.334825,0,389,39980.081712963,2009-06-16,01:57:40
39.973156,116.334825,0,388,39980.0817708333,2009-06-16,01:57:45
39.973156,116.334825,0,388,39980.0818055556,2009-06-16,01:57:48
39.973158,116.334821,0,386,39980.0818287037,2009-06-16,01:57:50
39.973157,116.334811,0,385,39980.0818865741,2009-06-16,01:57:55
39.973156,116.334796,0,383,39980.0819444444,2009-06-16,01:58:00
39.973155,116.334779,0,382,39980.0820023148,2009-06-16,01:58:05
39.973149,116.334717,0,381,39980.0820601852,2009-06-16,01:58:10
39.973149,116.334717,0,381,39980.0820949074,2009-06-16,01:58:13
39.973151,116.33472,0,379,39980.0821180556,2009-06-16,01:58:15
39.973153,116.334706,0,376,39980.0821759259,2009-06-16,01:58:20
39.973156,116.334697,0,375,39980.0822337963,2009-06-16,01:58:25
39.973162,116.334686,0,373,39980.0822916667,2009-06-16,01:58:30
39.97317,116.334651,0,372,39980.082349537,2009-06-16,01:58:35
39.973177,116.334665,0,370,39980.0824074074,2009-06-16,01:58:40
39.973184,116.334655,0,368,39980.0824652778,2009-06-16,01:58:45
39.973189,116.33465,0,367,39980.0825231481,2009-06-16,01:58:50
39.973189,116.33465,0,367,39980.0825578704,2009-06-16,01:58:53
39.973193,116.334652,0,366,39980.0825810185,2009-06-16,01:58:55
39.973195,116.334661,0,364,39980.0826388889,2009-06-16,01:59:00
39.973195,116.334661,0,364,39980.0826736111,2009-06-16,01:59:03
39.973196,116.334661,0,363,39980.0826967593,2009-06-16,01:59:05
39.973203,116.334612,0,361,39980.0827546296,2009-06-16,01:59:10
39.973211,116.334583,0,358,39980.0828125,2009-06-16,01:59:15
39.973211,116.334583,0,358,39980.0828472222,2009-06-16,01:59:18
39.97321,116.334591,0,354,39980.0828703704,2009-06-16,01:59:20
39.973214,116.334575,0,351,39980.0829282407,2009-06-16,01:59:25
39.973214,116.334575,0,351,39980.082962963,2009-06-16,01:59:28
39.973215,116.334575,0,349,39980.0829861111,2009-06-16,01:59:30
39.973312,116.334247,0,264,39980.0850115741,2009-06-16,02:02:25
39.973326,116.334199,0,262,39980.0850694444,2009-06-16,02:02:30
39.973333,116.334171,0,260,39980.0851273148,2009-06-16,02:02:35
39.973329,116.334181,0,260,39980.0851851852,2009-06-16,02:02:40
39.973329,116.334181,0,260,39980.0852199074,2009-06-16,02:02:43
39.973331,116.334173,0,258,39980.0852430556,2009-06-16,02:02:45
39.973333,116.334182,0,256,39980.0853009259,2009-06-16,02:02:50
39.973329,116.3342,0,256,39980.0853587963,2009-06-16,02:02:55
39.973323,116.334215,0,254,39980.0854166667,2009-06-16,02:03:00
39.973318,116.334224,0,252,39980.085474537,2009-06-16,02:03:05
39.973318,116.334224,0,252,39980.0855092593,2009-06-16,02:03:08
39.973319,116.334232,0,251,39980.0855324074,2009-06-16,02:03:10
39.973323,116.33422,0,251,39980.0855902778,2009-06-16,02:03:15
39.973335,116.334183,0,252,39980.0856481481,2009-06-16,02:03:20
39.973344,116.334156,0,254,39980.0857060185,2009-06-16,02:03:25
39.973349,116.334146,0,258,39980.0857638889,2009-06-16,02:03:30
39.973353,116.334122,0,260,39980.0858217593,2009-06-16,02:03:35
39.973355,116.33409,0,263,39980.0858796296,2009-06-16,02:03:40
39.973348,116.334084,0,263,39980.0859375,2009-06-16,02:03:45
39.973349,116.33408,0,263,39980.0859953704,2009-06-16,02:03:50
39.973349,116.33408,0,263,39980.0860300926,2009-06-16,02:03:53
39.973349,116.334088,0,263,39980.0860532407,2009-06-16,02:03:55
39.973346,116.334102,0,262,39980.0861111111,2009-06-16,02:04:00
39.973342,116.334153,0,262,39980.0861689815,2009-06-16,02:04:05
39.97334,116.334146,0,263,39980.0862268518,2009-06-16,02:04:10
39.973342,116.334139,0,263,39980.0862847222,2009-06-16,02:04:15
39.973342,116.334139,0,263,39980.0863194444,2009-06-16,02:04:18
39.973346,116.334131,0,263,39980.0863425926,2009-06-16,02:04:20
39.97335,116.334083,0,263,39980.086400463,2009-06-16,02:04:25
39.97334,116.33407,0,265,39980.0864583333,2009-06-16,02:04:30
39.973339,116.334064,0,265,39980.0865162037,2009-06-16,02:04:35
39.973339,116.334064,0,265,39980.0865509259,2009-06-16,02:04:38
39.973337,116.334059,0,265,39980.0865740741,2009-06-16,02:04:40
39.973335,116.334049,0,265,39980.0866319444,2009-06-16,02:04:45
39.973335,116.334045,0,265,39980.0866898148,2009-06-16,02:04:50
39.973333,116.334048,0,265,39980.0867476852,2009-06-16,02:04:55
39.973333,116.334048,0,265,39980.0867824074,2009-06-16,02:04:58
39.973332,116.334055,0,265,39980.0868055556,2009-06-16,02:05:00
39.97332,116.33411,0,265,39980.0868634259,2009-06-16,02:05:05
39.973309,116.334114,0,265,39980.0869212963,2009-06-16,02:05:10
39.973305,116.334125,0,265,39980.0869791667,2009-06-16,02:05:15
39.973302,116.334446,0,330,39980.0982060185,2009-06-16,02:21:25
39.973306,116.334517,0,341,39980.0982638889,2009-06-16,02:21:30
39.973301,116.334536,0,348,39980.0983217593,2009-06-16,02:21:35
39.973297,116.334553,0,353,39980.0983796296,2009-06-16,02:21:40
39.973299,116.334561,0,355,39980.0984375,2009-06-16,02:21:45
39.973298,116.33456,0,357,39980.0984953704,2009-06-16,02:21:50
39.973298,116.33456,0,357,39980.0985300926,2009-06-16,02:21:53
39.973295,116.334555,0,359,39980.0985532407,2009-06-16,02:21:55
39.973291,116.334544,0,362,39980.0986111111,2009-06-16,02:22:00
39.973288,116.334498,0,364,39980.0986689815,2009-06-16,02:22:05
39.97329,116.334441,0,366,39980.0987268519,2009-06-16,02:22:10
39.973277,116.334368,0,368,39980.0987847222,2009-06-16,02:22:15
39.973279,116.334319,0,370,39980.0988425926,2009-06-16,02:22:20
39.973284,116.334288,0,373,39980.098900463,2009-06-16,02:22:25
39.973284,116.334288,0,373,39980.0989351852,2009-06-16,02:22:28
39.973279,116.334289,0,374,39980.0989583333,2009-06-16,02:22:30
39.973289,116.334316,0,377,39980.0990162037,2009-06-16,02:22:35
39.973287,116.334312,0,380,39980.0990740741,2009-06-16,02:22:40
39.973281,116.334309,0,382,39980.0991319444,2009-06-16,02:22:45
39.973281,116.334309,0,382,39980.0991666667,2009-06-16,02:22:48
39.973275,116.334315,0,384,39980.0991898148,2009-06-16,02:22:50
39.973265,116.334318,0,386,39980.0992476852,2009-06-16,02:22:55
39.973251,116.334339,0,388,39980.0993055556,2009-06-16,02:23:00
39.973249,116.334377,0,388,39980.0993634259,2009-06-16,02:23:05
39.97326,116.334422,0,385,39980.0994212963,2009-06-16,02:23:10
39.973265,116.334482,0,382,39980.0994791667,2009-06-16,02:23:15
39.973283,116.334586,0,379,39980.099537037,2009-06-16,02:23:20
39.97328,116.334621,0,376,39980.0995949074,2009-06-16,02:23:25
39.973266,116.334627,0,373,39980.0996527778,2009-06-16,02:23:30
39.973272,116.334627,0,373,39980.0997106481,2009-06-16,02:23:35
39.973276,116.334621,0,374,39980.0997685185,2009-06-16,02:23:40
39.973278,116.334615,0,375,39980.0998263889,2009-06-16,02:23:45
39.973278,116.334615,0,375,39980.0998611111,2009-06-16,02:23:48
39.973277,116.334619,0,376,39980.0998842593,2009-06-16,02:23:50
39.973279,116.33463,0,377,39980.0999421296,2009-06-16,02:23:55
39.973281,116.334638,0,378,39980.1,2009-06-16,02:24:00
39.973281,116.334638,0,378,39980.1000347222,2009-06-16,02:24:03
39.973283,116.334636,0,379,39980.1000578704,2009-06-16,02:24:05
39.973283,116.334626,0,381,39980.1001157407,2009-06-16,02:24:10
39.973247,116.334453,0,386,39980.1001736111,2009-06-16,02:24:15
39.973218,116.334328,0,389,39980.1002314815,2009-06-16,02:24:20
39.973217,116.334315,0,388,39980.1002893519,2009-06-16,02:24:25
39.973212,116.334327,0,390,39980.1003472222,2009-06-16,02:24:30
39.973212,116.334327,0,390,39980.1003819444,2009-06-16,02:24:33
39.973212,116.334324,0,392,39980.1004050926,2009-06-16,02:24:35
39.973214,116.334345,0,393,39980.100462963,2009-06-16,02:24:40
39.973219,116.3344,0,393,39980.1005208333,2009-06-16,02:24:45
39.973239,116.33445,0,394,39980.1005787037,2009-06-16,02:24:50
39.973264,116.334477,0,395,39980.1006365741,2009-06-16,02:24:55
39.973282,116.334515,0,397,39980.1006944444,2009-06-16,02:25:00
39.973303,116.334547,0,399,39980.1007523148,2009-06-16,02:25:05
39.9733,116.334585,0,400,39980.1008101852,2009-06-16,02:25:10
39.973296,116.334603,0,400,39980.1008680556,2009-06-16,02:25:15
39.973255,116.334566,0,401,39980.1009259259,2009-06-16,02:25:20
39.973228,116.33454,0,402,39980.1009837963,2009-06-16,02:25:25
39.973223,116.334539,0,403,39980.1010416667,2009-06-16,02:25:30
39.973217,116.334542,0,404,39980.101099537,2009-06-16,02:25:35
39.973213,116.33454,0,406,39980.1011574074,2009-06-16,02:25:40
39.973215,116.334542,0,408,39980.1012152778,2009-06-16,02:25:45
39.973215,116.334542,0,408,39980.10125,2009-06-16,02:25:48
39.97322,116.334542,0,409,39980.1012731481,2009-06-16,02:25:50
39.973208,116.334481,0,411,39980.1013310185,2009-06-16,02:25:55
39.973207,116.33444,0,413,39980.1013888889,2009-06-16,02:26:00
39.973225,116.334458,0,416,39980.1014467593,2009-06-16,02:26:05
39.973225,116.334458,0,416,39980.1014814815,2009-06-16,02:26:08
39.97323,116.33446,0,419,39980.1015046296,2009-06-16,02:26:10
39.973227,116.334544,0,423,39980.1015625,2009-06-16,02:26:15
39.973228,116.334573,0,424,39980.1016203704,2009-06-16,02:26:20
39.973226,116.334589,0,426,39980.1016782407,2009-06-16,02:26:25
39.973224,116.334604,0,428,39980.1017361111,2009-06-16,02:26:30
39.973224,116.334604,0,428,39980.1017708333,2009-06-16,02:26:33
39.973216,116.334607,0,430,39980.1017939815,2009-06-16,02:26:35
39.973189,116.334574,0,431,39980.1018518518,2009-06-16,02:26:40
39.973178,116.334584,0,433,39980.1019097222,2009-06-16,02:26:45
39.973185,116.334576,0,436,39980.1019675926,2009-06-16,02:26:50
39.973181,116.334569,0,438,39980.102025463,2009-06-16,02:26:55
39.973181,116.334569,0,438,39980.1020601852,2009-06-16,02:26:58
39.973189,116.334565,0,440,39980.1020833333,2009-06-16,02:27:00
39.973206,116.33455,0,443,39980.1021412037,2009-06-16,02:27:05
39.973209,116.33454,0,445,39980.1021990741,2009-06-16,02:27:10
39.973205,116.334535,0,447,39980.1022569444,2009-06-16,02:27:15
39.973205,116.334535,0,447,39980.1022916667,2009-06-16,02:27:18
39.973197,116.334532,0,449,39980.1023148148,2009-06-16,02:27:20
39.973187,116.334526,0,451,39980.1023726852,2009-06-16,02:27:25
39.973177,116.334525,0,453,39980.1024305556,2009-06-16,02:27:30
39.973176,116.334574,0,455,39980.1024884259,2009-06-16,02:27:35
39.973191,116.334662,0,457,39980.1025462963,2009-06-16,02:27:40
39.973171,116.334655,0,459,39980.1026041667,2009-06-16,02:27:45
39.973159,116.334627,0,460,39980.102662037,2009-06-16,02:27:50
39.973155,116.334661,0,461,39980.1027199074,2009-06-16,02:27:55
39.973152,116.334675,0,464,39980.1027777778,2009-06-16,02:28:00
39.97317,116.334715,0,465,39980.1028356481,2009-06-16,02:28:05
39.973184,116.334749,0,468,39980.1028935185,2009-06-16,02:28:10
39.973192,116.334769,0,470,39980.1029513889,2009-06-16,02:28:15
39.973192,116.334788,0,472,39980.1030092593,2009-06-16,02:28:20
39.973192,116.334799,0,474,39980.1030671296,2009-06-16,02:28:25
39.973197,116.334807,0,476,39980.103125,2009-06-16,02:28:30
39.973202,116.334811,0,478,39980.1031828704,2009-06-16,02:28:35
39.973203,116.33481,0,480,39980.1032407407,2009-06-16,02:28:40
39.973207,116.334805,0,482,39980.1032986111,2009-06-16,02:28:45
39.97321,116.334805,0,484,39980.1033564815,2009-06-16,02:28:50
39.973208,116.334806,0,486,39980.1034143518,2009-06-16,02:28:55
39.973208,116.334806,0,486,39980.1034490741,2009-06-16,02:28:58
39.973204,116.334813,0,488,39980.1034722222,2009-06-16,02:29:00
39.9732,116.334825,0,490,39980.1035300926,2009-06-16,02:29:05
39.973197,116.334836,0,492,39980.103587963,2009-06-16,02:29:10
39.973193,116.334843,0,493,39980.1036458333,2009-06-16,02:29:15
39.973188,116.33485,0,495,39980.1037037037,2009-06-16,02:29:20
39.973182,116.334858,0,496,39980.1037615741,2009-06-16,02:29:25
39.973182,116.334858,0,496,39980.1037962963,2009-06-16,02:29:28
39.97318,116.334862,0,497,39980.1038194444,2009-06-16,02:29:30
39.973183,116.334871,0,499,39980.1038773148,2009-06-16,02:29:35
39.973192,116.334876,0,500,39980.1039351852,2009-06-16,02:29:40
39.973199,116.334871,0,501,39980.1039930556,2009-06-16,02:29:45
39.973199,116.334871,0,501,39980.1040277778,2009-06-16,02:29:48
39.973201,116.334864,0,502,39980.1040509259,2009-06-16,02:29:50
39.973196,116.334849,0,503,39980.1041087963,2009-06-16,02:29:55
39.97319,116.33484,0,503,39980.1041666667,2009-06-16,02:30:00
39.973185,116.334841,0,504,39980.104224537,2009-06-16,02:30:05
39.973182,116.334844,0,504,39980.1042824074,2009-06-16,02:30:10
39.973182,116.334844,0,504,39980.1043171296,2009-06-16,02:30:13
39.97318,116.33485,0,504,39980.1043402778,2009-06-16,02:30:15
39.973183,116.33486,0,504,39980.1043981481,2009-06-16,02:30:20
39.973185,116.334868,0,504,39980.1044560185,2009-06-16,02:30:25
39.973185,116.334868,0,504,39980.1044907407,2009-06-16,02:30:28
39.973186,116.334864,0,504,39980.1045138889,2009-06-16,02:30:30
39.973185,116.334849,0,503,39980.1045717593,2009-06-16,02:30:35
39.973187,116.334807,0,499,39980.1046296296,2009-06-16,02:30:40
39.973192,116.334781,0,494,39980.1046875,2009-06-16,02:30:45
39.973192,116.334781,0,494,39980.1047222222,2009-06-16,02:30:48
39.973196,116.334778,0,487,39980.1047453704,2009-06-16,02:30:50
39.97321,116.334818,0,481,39980.1048032407,2009-06-16,02:30:55
39.973212,116.334824,0,480,39980.1048611111,2009-06-16,02:31:00
39.973212,116.334824,0,480,39980.1048958333,2009-06-16,02:31:03
39.973214,116.33483,0,478,39980.1049189815,2009-06-16,02:31:05
39.973211,116.334758,0,472,39980.1049768519,2009-06-16,02:31:10
39.97318,116.334654,0,470,39980.1050347222,2009-06-16,02:31:15
39.97318,116.334654,0,470,39980.1050694444,2009-06-16,02:31:18
39.973188,116.334652,0,467,39980.1050925926,2009-06-16,02:31:20
39.973217,116.334655,0,459,39980.105150463,2009-06-16,02:31:25
39.973233,116.334627,0,453,39980.1052083333,2009-06-16,02:31:30
39.973233,116.334627,0,453,39980.1052430556,2009-06-16,02:31:33
39.973233,116.334622,0,447,39980.1052662037,2009-06-16,02:31:35
39.973233,116.33461,0,444,39980.1053240741,2009-06-16,02:31:40
39.973231,116.334604,0,441,39980.1053819444,2009-06-16,02:31:45
39.973231,116.334604,0,441,39980.1054166667,2009-06-16,02:31:48
39.973229,116.3346,0,438,39980.1054398148,2009-06-16,02:31:50
39.973227,116.334591,0,434,39980.1054976852,2009-06-16,02:31:55
39.973226,116.33458,0,431,39980.1055555556,2009-06-16,02:32:00
39.973227,116.334516,0,426,39980.1056134259,2009-06-16,02:32:05
39.973227,116.334428,0,421,39980.1056712963,2009-06-16,02:32:10
39.973218,116.334425,0,416,39980.1057291667,2009-06-16,02:32:15
39.973211,116.334441,0,413,39980.105787037,2009-06-16,02:32:20
39.973205,116.334453,0,409,39980.1058449074,2009-06-16,02:32:25
39.973205,116.334453,0,409,39980.1058796296,2009-06-16,02:32:28
39.973207,116.33445,0,405,39980.1059027778,2009-06-16,02:32:30
39.97321,116.33446,0,402,39980.1059606481,2009-06-16,02:32:35
39.973212,116.334473,0,398,39980.1060185185,2009-06-16,02:32:40
39.973215,116.334486,0,394,39980.1060763889,2009-06-16,02:32:45
39.97323,116.334478,0,390,39980.1061342593,2009-06-16,02:32:50
39.973238,116.334484,0,386,39980.1061921296,2009-06-16,02:32:55
39.973238,116.334484,0,386,39980.1062268519,2009-06-16,02:32:58
39.973245,116.334483,0,382,39980.10625,2009-06-16,02:33:00
39.973252,116.334473,0,378,39980.1063078704,2009-06-16,02:33:05
39.973268,116.334408,0,374,39980.1063657407,2009-06-16,02:33:10
39.973224,116.334375,0,381,39980.1064236111,2009-06-16,02:33:15
39.973197,116.334358,0,387,39980.1064814815,2009-06-16,02:33:20
39.973181,116.334302,0,384,39980.1065393519,2009-06-16,02:33:25
39.9732,116.334291,0,382,39980.1065972222,2009-06-16,02:33:30
39.973249,116.334392,0,378,39980.1066550926,2009-06-16,02:33:35
39.973249,116.334392,0,378,39980.1066898148,2009-06-16,02:33:38
39.973257,116.334386,0,375,39980.106712963,2009-06-16,02:33:40
39.973253,116.334368,0,372,39980.1067708333,2009-06-16,02:33:45
39.973251,116.334343,0,366,39980.1068287037,2009-06-16,02:33:50
39.973248,116.33432,0,363,39980.1068865741,2009-06-16,02:33:55
39.973249,116.334305,0,360,39980.1069444444,2009-06-16,02:34:00
39.97325,116.334291,0,357,39980.1070023148,2009-06-16,02:34:05
39.97325,116.334291,0,357,39980.107037037,2009-06-16,02:34:08
39.973257,116.334293,0,354,39980.1070601852,2009-06-16,02:34:10
39.973263,116.334284,0,351,39980.1071180556,2009-06-16,02:34:15
39.973274,116.334281,0,348,39980.1071759259,2009-06-16,02:34:20
39.973303,116.334302,0,345,39980.1072337963,2009-06-16,02:34:25
39.973316,116.334315,0,341,39980.1072916667,2009-06-16,02:34:30
39.973322,116.334323,0,338,39980.107349537,2009-06-16,02:34:35
39.973328,116.334328,0,334,39980.1074074074,2009-06-16,02:34:40
39.973328,116.334328,0,334,39980.1074421296,2009-06-16,02:34:43
39.973334,116.334333,0,331,39980.1074652778,2009-06-16,02:34:45
39.973343,116.334331,0,327,39980.1075231481,2009-06-16,02:34:50
39.973349,116.33433,0,324,39980.1075810185,2009-06-16,02:34:55
39.973349,116.33433,0,324,39980.1076157407,2009-06-16,02:34:58
39.973355,116.334332,0,321,39980.1076388889,2009-06-16,02:35:00
39.973361,116.334341,0,318,39980.1076967593,2009-06-16,02:35:05
39.973363,116.334345,0,315,39980.1077546296,2009-06-16,02:35:10
39.973362,116.334348,0,312,39980.1078125,2009-06-16,02:35:15
39.973359,116.334347,0,309,39980.1078703704,2009-06-16,02:35:20
39.973359,116.334347,0,309,39980.1079050926,2009-06-16,02:35:23
39.973353,116.334343,0,307,39980.1079282407,2009-06-16,02:35:25
39.973347,116.334334,0,306,39980.1079861111,2009-06-16,02:35:30
39.973347,116.334334,0,306,39980.1080208333,2009-06-16,02:35:33
39.973344,116.334328,0,304,39980.1080439815,2009-06-16,02:35:35
39.973346,116.334318,0,303,39980.1081018519,2009-06-16,02:35:40
39.973347,116.3343,0,303,39980.1081597222,2009-06-16,02:35:45
39.973349,116.334298,0,300,39980.1082175926,2009-06-16,02:35:50
39.973349,116.334298,0,300,39980.1082523148,2009-06-16,02:35:53
39.973351,116.334292,0,299,39980.108275463,2009-06-16,02:35:55
39.973355,116.334283,0,297,39980.1083333333,2009-06-16,02:36:00
39.973351,116.334248,0,297,39980.1083912037,2009-06-16,02:36:05
39.973352,116.334163,0,298,39980.1084490741,2009-06-16,02:36:10
39.973346,116.334071,0,301,39980.1085069444,2009-06-16,02:36:15
39.973338,116.334057,0,302,39980.1085648148,2009-06-16,02:36:20
39.973327,116.334113,0,301,39980.1086226852,2009-06-16,02:36:25
39.973323,116.334105,0,301,39980.1086805556,2009-06-16,02:36:30
39.97332,116.334097,0,300,39980.1087384259,2009-06-16,02:36:35
39.97332,116.334097,0,300,39980.1087731481,2009-06-16,02:36:38
39.973315,116.334097,0,299,39980.1087962963,2009-06-16,02:36:40
39.973311,116.334126,0,299,39980.1088541667,2009-06-16,02:36:45
39.973305,116.334201,0,299,39980.108912037,2009-06-16,02:36:50
39.973314,116.334223,0,299,39980.1089699074,2009-06-16,02:36:55
39.973334,116.334235,0,300,39980.1090277778,2009-06-16,02:37:00
39.973397,116.333935,0,249,39980.1231481481,2009-06-16,02:57:20
39.973394,116.333883,0,247,39980.1232060185,2009-06-16,02:57:25
39.973393,116.33391,0,246,39980.1232638889,2009-06-16,02:57:30
39.973396,116.333899,0,245,39980.1233217593,2009-06-16,02:57:35
39.973402,116.333896,0,245,39980.1233796296,2009-06-16,02:57:40
39.973402,116.333892,0,245,39980.1234375,2009-06-16,02:57:45
39.973395,116.333886,0,245,39980.1234953704,2009-06-16,02:57:50
39.973395,116.333886,0,245,39980.1235300926,2009-06-16,02:57:53
39.973387,116.333887,0,246,39980.1235532407,2009-06-16,02:57:55
39.973378,116.333915,0,246,39980.1236111111,2009-06-16,02:58:00
39.973393,116.333938,0,247,39980.1236689815,2009-06-16,02:58:05
39.973399,116.333977,0,250,39980.1237268519,2009-06-16,02:58:10
39.973411,116.334078,0,261,39980.1237847222,2009-06-16,02:58:15
39.973432,116.334048,0,266,39980.1238425926,2009-06-16,02:58:20
39.973444,116.333999,0,268,39980.123900463,2009-06-16,02:58:25
39.973447,116.333989,0,269,39980.1239583333,2009-06-16,02:58:30
39.973425,116.333966,0,271,39980.1240162037,2009-06-16,02:58:35
39.973411,116.333929,0,269,39980.1240740741,2009-06-16,02:58:40
39.973413,116.333906,0,263,39980.1241319444,2009-06-16,02:58:45
39.97338,116.333921,0,261,39980.1241898148,2009-06-16,02:58:50
39.973374,116.333915,0,261,39980.1242476852,2009-06-16,02:58:55
39.973371,116.333913,0,262,39980.1243055556,2009-06-16,02:59:00
39.97337,116.33391,0,263,39980.1243634259,2009-06-16,02:59:05
39.973373,116.333908,0,263,39980.1244212963,2009-06-16,02:59:10
39.97338,116.333912,0,263,39980.1244791667,2009-06-16,02:59:15
39.97338,116.333912,0,263,39980.1245138889,2009-06-16,02:59:18
39.973385,116.333916,0,264,39980.124537037,2009-06-16,02:59:20
39.973388,116.333926,0,264,39980.1245949074,2009-06-16,02:59:25
39.973392,116.333936,0,264,39980.1246527778,2009-06-16,02:59:30
39.973396,116.33395,0,264,39980.1247106481,2009-06-16,02:59:35
39.973365,116.333995,0,268,39980.1247685185,2009-06-16,02:59:40
39.973358,116.334003,0,268,39980.1248263889,2009-06-16,02:59:45
39.973354,116.33401,0,269,39980.1248842593,2009-06-16,02:59:50
39.973355,116.334009,0,270,39980.1249421296,2009-06-16,02:59:55
39.973355,116.334009,0,270,39980.1249768519,2009-06-16,02:59:58
39.97336,116.334002,0,270,39980.125,2009-06-16,03:00:00
39.973379,116.333897,0,268,39980.1250578704,2009-06-16,03:00:05
39.973417,116.333854,0,262,39980.1251157407,2009-06-16,03:00:10
39.973417,116.333854,0,262,39980.125150463,2009-06-16,03:00:13
39.973425,116.333859,0,255,39980.1251736111,2009-06-16,03:00:15
39.973414,116.33391,0,249,39980.1252314815,2009-06-16,03:00:20
39.973404,116.333934,0,248,39980.1252893518,2009-06-16,03:00:25
39.973394,116.33397,0,248,39980.1253472222,2009-06-16,03:00:30
39.973394,116.333999,0,250,39980.1254050926,2009-06-16,03:00:35
39.973396,116.334012,0,250,39980.125462963,2009-06-16,03:00:40
39.973401,116.334011,0,249,39980.1255208333,2009-06-16,03:00:45
39.973401,116.334004,0,249,39980.1255787037,2009-06-16,03:00:50
39.973399,116.334,0,249,39980.1256365741,2009-06-16,03:00:55
39.973393,116.333992,0,248,39980.1256944444,2009-06-16,03:01:00
39.973393,116.333992,0,248,39980.1257291667,2009-06-16,03:01:03
39.973385,116.333984,0,248,39980.1257523148,2009-06-16,03:01:05
39.973366,116.333927,0,246,39980.1258101852,2009-06-16,03:01:10
39.973371,116.333927,0,245,39980.1258680556,2009-06-16,03:01:15
39.973371,116.333922,0,244,39980.1259259259,2009-06-16,03:01:20
39.973376,116.333921,0,243,39980.1259837963,2009-06-16,03:01:25
39.973378,116.333921,0,243,39980.1260416667,2009-06-16,03:01:30
39.973378,116.333921,0,243,39980.1260763889,2009-06-16,03:01:33
39.97338,116.333915,0,242,39980.126099537,2009-06-16,03:01:35
39.973381,116.333904,0,242,39980.1261574074,2009-06-16,03:01:40
39.973381,116.333896,0,242,39980.1262152778,2009-06-16,03:01:45
39.973381,116.333896,0,242,39980.12625,2009-06-16,03:01:48
39.973383,116.333896,0,242,39980.1262731481,2009-06-16,03:01:50
39.973383,116.333909,0,241,39980.1263310185,2009-06-16,03:01:55
39.97338,116.333923,0,239,39980.1263888889,2009-06-16,03:02:00
39.973373,116.33393,0,238,39980.1264467593,2009-06-16,03:02:05
39.973373,116.33393,0,238,39980.1264814815,2009-06-16,03:02:08
39.97337,116.333928,0,237,39980.1265046296,2009-06-16,03:02:10
39.973373,116.333917,0,237,39980.1265625,2009-06-16,03:02:15
39.973376,116.333839,0,234,39980.1266203704,2009-06-16,03:02:20
39.973382,116.333779,0,232,39980.1266782407,2009-06-16,03:02:25
39.973379,116.333802,0,232,39980.1267361111,2009-06-16,03:02:30
39.973379,116.333802,0,232,39980.1267708333,2009-06-16,03:02:33
39.973381,116.333802,0,231,39980.1267939815,2009-06-16,03:02:35
39.973383,116.333835,0,231,39980.1268518518,2009-06-16,03:02:40
39.973391,116.333873,0,231,39980.1269097222,2009-06-16,03:02:45
39.97339,116.333922,0,234,39980.1269675926,2009-06-16,03:02:50
39.973399,116.333985,0,238,39980.127025463,2009-06-16,03:02:55
39.973428,116.334006,0,241,39980.1270833333,2009-06-16,03:03:00
39.973441,116.333997,0,243,39980.1271412037,2009-06-16,03:03:05
39.97345,116.333991,0,245,39980.1271990741,2009-06-16,03:03:10
39.973435,116.333977,0,249,39980.1272569444,2009-06-16,03:03:15
39.973435,116.333981,0,249,39980.1273148148,2009-06-16,03:03:20
39.97343,116.333988,0,250,39980.1273726852,2009-06-16,03:03:25
39.973425,116.333993,0,252,39980.1274305556,2009-06-16,03:03:30
39.973422,116.333986,0,253,39980.1274884259,2009-06-16,03:03:35
39.973422,116.333986,0,253,39980.1275231481,2009-06-16,03:03:38
39.973422,116.333989,0,254,39980.1275462963,2009-06-16,03:03:40
39.97342,116.333998,0,255,39980.1276041667,2009-06-16,03:03:45
39.973414,116.334008,0,256,39980.127662037,2009-06-16,03:03:50
39.973407,116.334013,0,258,39980.1277199074,2009-06-16,03:03:55
39.973399,116.334014,0,259,39980.1277777778,2009-06-16,03:04:00
39.973394,116.334008,0,261,39980.1278356481,2009-06-16,03:04:05
39.973394,116.334008,0,261,39980.1278703704,2009-06-16,03:04:08
39.973388,116.334005,0,262,39980.1278935185,2009-06-16,03:04:10
39.97338,116.333981,0,263,39980.1279513889,2009-06-16,03:04:15
39.973366,116.33393,0,261,39980.1280092593,2009-06-16,03:04:20
39.973359,116.333921,0,256,39980.1280671296,2009-06-16,03:04:25
39.973364,116.333907,0,253,39980.128125,2009-06-16,03:04:30
39.973362,116.333898,0,254,39980.1281828704,2009-06-16,03:04:35
39.973362,116.333888,0,254,39980.1282407407,2009-06-16,03:04:40
39.973367,116.333884,0,253,39980.1282986111,2009-06-16,03:04:45
39.973373,116.333887,0,252,39980.1283564815,2009-06-16,03:04:50
39.973373,116.333887,0,252,39980.1283912037,2009-06-16,03:04:53
39.97338,116.333892,0,252,39980.1284143519,2009-06-16,03:04:55
39.97339,116.333907,0,255,39980.1284722222,2009-06-16,03:05:00
39.973417,116.333965,0,257,39980.1285300926,2009-06-16,03:05:05
39.973426,116.333992,0,256,39980.128587963,2009-06-16,03:05:10
39.973434,116.334,0,255,39980.1286458333,2009-06-16,03:05:15
39.973434,116.334,0,255,39980.1286805556,2009-06-16,03:05:18
39.97343,116.333996,0,255,39980.1287037037,2009-06-16,03:05:20
39.97343,116.334009,0,256,39980.1287615741,2009-06-16,03:05:25
39.973408,116.334069,0,259,39980.1288194444,2009-06-16,03:05:30
39.97339,116.334086,0,260,39980.1288773148,2009-06-16,03:05:35
39.973379,116.33406,0,256,39980.1289351852,2009-06-16,03:05:40
39.973379,116.33406,0,256,39980.1289699074,2009-06-16,03:05:43
39.973379,116.334055,0,254,39980.1289930556,2009-06-16,03:05:45
39.97338,116.334042,0,254,39980.1290509259,2009-06-16,03:05:50
39.973395,116.333977,0,257,39980.1291087963,2009-06-16,03:05:55
39.973395,116.333977,0,257,39980.1291435185,2009-06-16,03:05:58
39.9734,116.333973,0,254,39980.1291666667,2009-06-16,03:06:00
39.973397,116.333917,0,253,39980.129224537,2009-06-16,03:06:05
39.973397,116.333917,0,253,39980.1292592593,2009-06-16,03:06:08
39.973394,116.333916,0,259,39980.1292824074,2009-06-16,03:06:10
39.973384,116.333954,0,260,39980.1293402778,2009-06-16,03:06:15
39.973383,116.333953,0,260,39980.1293981481,2009-06-16,03:06:20
39.973386,116.333956,0,260,39980.1294560185,2009-06-16,03:06:25
39.97339,116.333954,0,260,39980.1295138889,2009-06-16,03:06:30
39.973392,116.333956,0,260,39980.1295717593,2009-06-16,03:06:35
39.973393,116.333956,0,259,39980.1296296296,2009-06-16,03:06:40
39.973393,116.333956,0,258,39980.1296875,2009-06-16,03:06:45
39.973393,116.333954,0,258,39980.1297453704,2009-06-16,03:06:50
39.973394,116.333953,0,258,39980.1298032407,2009-06-16,03:06:55
39.973394,116.333952,0,258,39980.1298611111,2009-06-16,03:07:00
39.973394,116.333952,0,258,39980.1299189815,2009-06-16,03:07:05
39.973394,116.333952,0,258,39980.1299768519,2009-06-16,03:07:10
39.973393,116.333952,0,258,39980.1300347222,2009-06-16,03:07:15
39.973394,116.333952,0,258,39980.1300925926,2009-06-16,03:07:20
39.973394,116.333952,0,258,39980.130150463,2009-06-16,03:07:25
39.973393,116.333952,0,258,39980.1302083333,2009-06-16,03:07:30
39.973393,116.333952,0,258,39980.1302662037,2009-06-16,03:07:35
39.973393,116.333952,0,258,39980.1303240741,2009-06-16,03:07:40
39.973393,116.333951,0,258,39980.1303819444,2009-06-16,03:07:45
39.973393,116.333952,0,258,39980.1304398148,2009-06-16,03:07:50
39.973394,116.333952,0,258,39980.1304976852,2009-06-16,03:07:55
39.973394,116.333952,0,258,39980.1305555556,2009-06-16,03:08:00
39.973393,116.333952,0,258,39980.1306134259,2009-06-16,03:08:05
39.973392,116.333953,0,258,39980.1306712963,2009-06-16,03:08:10
39.973392,116.333953,0,258,39980.1307291667,2009-06-16,03:08:15
39.973392,116.333953,0,258,39980.130787037,2009-06-16,03:08:20
39.973392,116.333953,0,258,39980.1308449074,2009-06-16,03:08:25
39.973392,116.333952,0,258,39980.1309027778,2009-06-16,03:08:30
39.973392,116.333952,0,258,39980.1309606481,2009-06-16,03:08:35
39.973392,116.333953,0,258,39980.1310185185,2009-06-16,03:08:40
39.973392,116.333953,0,258,39980.1310763889,2009-06-16,03:08:45
39.973392,116.333953,0,258,39980.1311342593,2009-06-16,03:08:50
39.973392,116.333953,0,258,39980.1311689815,2009-06-16,03:08:53
39.973391,116.333954,0,258,39980.1311921296,2009-06-16,03:08:55
39.973385,116.333969,0,258,39980.13125,2009-06-16,03:09:00
39.973384,116.33397,0,258,39980.1313078704,2009-06-16,03:09:05
39.973384,116.333971,0,258,39980.1313657407,2009-06-16,03:09:10
39.973384,116.333971,0,257,39980.1314236111,2009-06-16,03:09:15
39.973384,116.33397,0,257,39980.1314814815,2009-06-16,03:09:20
39.973384,116.33397,0,257,39980.1315393519,2009-06-16,03:09:25
39.973385,116.33397,0,257,39980.1315972222,2009-06-16,03:09:30
39.973385,116.33397,0,257,39980.1316550926,2009-06-16,03:09:35
39.973384,116.333972,0,257,39980.131712963,2009-06-16,03:09:40
39.973384,116.333973,0,257,39980.1317708333,2009-06-16,03:09:45
39.973384,116.333974,0,257,39980.1318287037,2009-06-16,03:09:50
39.973384,116.333975,0,257,39980.1318865741,2009-06-16,03:09:55
39.973384,116.333974,0,257,39980.1319444444,2009-06-16,03:10:00
39.973384,116.333973,0,257,39980.1320023148,2009-06-16,03:10:05
39.973383,116.333973,0,257,39980.1320601852,2009-06-16,03:10:10
39.973383,116.333973,0,257,39980.1320949074,2009-06-16,03:10:13
39.973383,116.333974,0,257,39980.1321180556,2009-06-16,03:10:15
39.973386,116.333986,0,256,39980.1321759259,2009-06-16,03:10:20
39.973388,116.333991,0,255,39980.1322337963,2009-06-16,03:10:25
39.973386,116.333989,0,254,39980.1322916667,2009-06-16,03:10:30
39.973383,116.333985,0,252,39980.132349537,2009-06-16,03:10:35
39.97338,116.333982,0,251,39980.1324074074,2009-06-16,03:10:40
39.97338,116.333982,0,251,39980.1324421296,2009-06-16,03:10:43
39.973376,116.333974,0,249,39980.1324652778,2009-06-16,03:10:45
39.97337,116.333899,0,246,39980.1325231481,2009-06-16,03:10:50
39.973369,116.333846,0,245,39980.1325810185,2009-06-16,03:10:55
39.973382,116.333824,0,243,39980.1326388889,2009-06-16,03:11:00
39.973385,116.333818,0,241,39980.1326967593,2009-06-16,03:11:05
39.973385,116.333818,0,241,39980.1327314815,2009-06-16,03:11:08
39.973389,116.333823,0,240,39980.1327546296,2009-06-16,03:11:10
39.973392,116.333835,0,238,39980.1328125,2009-06-16,03:11:15
39.973392,116.333835,0,238,39980.1328472222,2009-06-16,03:11:18
39.973393,116.333843,0,236,39980.1328703704,2009-06-16,03:11:20
39.973392,116.333852,0,234,39980.1329282407,2009-06-16,03:11:25
39.973387,116.333851,0,232,39980.1329861111,2009-06-16,03:11:30
39.97338,116.333848,0,230,39980.1330439815,2009-06-16,03:11:35
39.97338,116.333848,0,230,39980.1330787037,2009-06-16,03:11:38
39.973378,116.333856,0,228,39980.1331018518,2009-06-16,03:11:40
39.973387,116.333926,0,230,39980.1331597222,2009-06-16,03:11:45
39.973398,116.33395,0,232,39980.1332175926,2009-06-16,03:11:50
39.9734,116.333932,0,228,39980.133275463,2009-06-16,03:11:55
39.973391,116.333931,0,226,39980.1333333333,2009-06-16,03:12:00
39.973379,116.333924,0,224,39980.1333912037,2009-06-16,03:12:05
39.97337,116.333918,0,223,39980.1334490741,2009-06-16,03:12:10
39.97337,116.333918,0,223,39980.1334837963,2009-06-16,03:12:13
39.973362,116.33392,0,221,39980.1335069444,2009-06-16,03:12:15
39.973355,116.333931,0,220,39980.1335648148,2009-06-16,03:12:20
39.973347,116.333967,0,219,39980.1336226852,2009-06-16,03:12:25
39.973347,116.334001,0,224,39980.1336805556,2009-06-16,03:12:30
39.973334,116.334044,0,229,39980.1337384259,2009-06-16,03:12:35
39.973351,116.334041,0,230,39980.1337962963,2009-06-16,03:12:40
39.973352,116.334078,0,226,39980.1338541667,2009-06-16,03:12:45
39.973346,116.334091,0,222,39980.133912037,2009-06-16,03:12:50
39.973344,116.334062,0,219,39980.1339699074,2009-06-16,03:12:55
39.97334,116.334072,0,218,39980.1340277778,2009-06-16,03:13:00
39.973341,116.334078,0,217,39980.1340856481,2009-06-16,03:13:05
39.973343,116.334077,0,216,39980.1341435185,2009-06-16,03:13:10
39.973345,116.334079,0,215,39980.1342013889,2009-06-16,03:13:15
39.973345,116.33408,0,215,39980.1342592593,2009-06-16,03:13:20
39.973345,116.33408,0,216,39980.1343171296,2009-06-16,03:13:25
39.973345,116.33408,0,216,39980.134375,2009-06-16,03:13:30
39.973345,116.334079,0,215,39980.1344328704,2009-06-16,03:13:35
39.973346,116.334079,0,215,39980.1344907407,2009-06-16,03:13:40
39.973346,116.334078,0,215,39980.1345486111,2009-06-16,03:13:45
39.973346,116.334078,0,215,39980.1346064815,2009-06-16,03:13:50
39.973347,116.334077,0,215,39980.1346643518,2009-06-16,03:13:55
39.973347,116.334076,0,215,39980.1347222222,2009-06-16,03:14:00
39.973347,116.334075,0,215,39980.1347800926,2009-06-16,03:14:05
39.973347,116.334076,0,215,39980.134837963,2009-06-16,03:14:10
39.973348,116.334077,0,215,39980.1348958333,2009-06-16,03:14:15
39.973348,116.334077,0,215,39980.1349537037,2009-06-16,03:14:20
39.973348,116.334077,0,216,39980.1350115741,2009-06-16,03:14:25
39.973348,116.334076,0,216,39980.1350694444,2009-06-16,03:14:30
39.973348,116.334076,0,216,39980.1351273148,2009-06-16,03:14:35
39.973348,116.334074,0,216,39980.1351851852,2009-06-16,03:14:40
39.973349,116.334074,0,216,39980.1352430556,2009-06-16,03:14:45
39.973349,116.334074,0,216,39980.1353009259,2009-06-16,03:14:50
39.97335,116.334073,0,216,39980.1353587963,2009-06-16,03:14:55
39.97335,116.334072,0,216,39980.1354166667,2009-06-16,03:15:00
39.973351,116.334072,0,216,39980.135474537,2009-06-16,03:15:05
39.973352,116.334072,0,216,39980.1355324074,2009-06-16,03:15:10
39.973352,116.334071,0,216,39980.1355902778,2009-06-16,03:15:15
39.973352,116.33407,0,216,39980.1356481481,2009-06-16,03:15:20
39.973352,116.334068,0,216,39980.1357060185,2009-06-16,03:15:25
39.973353,116.334067,0,216,39980.1357638889,2009-06-16,03:15:30
39.973353,116.334067,0,216,39980.1358217593,2009-06-16,03:15:35
39.973353,116.334066,0,216,39980.1358796296,2009-06-16,03:15:40
39.973353,116.334065,0,216,39980.1359375,2009-06-16,03:15:45
39.973353,116.334065,0,216,39980.1359953704,2009-06-16,03:15:50
39.973353,116.334065,0,216,39980.1360532407,2009-06-16,03:15:55
39.973353,116.334064,0,216,39980.1361111111,2009-06-16,03:16:00
39.973354,116.334063,0,216,39980.1361689815,2009-06-16,03:16:05
39.973354,116.334061,0,216,39980.1362268519,2009-06-16,03:16:10
39.973354,116.334061,0,216,39980.1362847222,2009-06-16,03:16:15
39.973355,116.33406,0,216,39980.1363425926,2009-06-16,03:16:20
39.973355,116.33406,0,216,39980.136400463,2009-06-16,03:16:25
39.973355,116.334059,0,216,39980.1364583333,2009-06-16,03:16:30
39.973355,116.334058,0,215,39980.1365162037,2009-06-16,03:16:35
39.973355,116.334057,0,215,39980.1365740741,2009-06-16,03:16:40
39.973356,116.334057,0,215,39980.1366319444,2009-06-16,03:16:45
39.973356,116.334058,0,215,39980.1366898148,2009-06-16,03:16:50
39.973356,116.33406,0,215,39980.1367476852,2009-06-16,03:16:55
39.973356,116.33406,0,215,39980.1368055556,2009-06-16,03:17:00
39.973356,116.334059,0,215,39980.1368634259,2009-06-16,03:17:05
39.973356,116.334056,0,216,39980.1369212963,2009-06-16,03:17:10
39.973357,116.334054,0,216,39980.1369791667,2009-06-16,03:17:15
39.973357,116.334053,0,215,39980.137037037,2009-06-16,03:17:20
39.973357,116.334051,0,216,39980.1370949074,2009-06-16,03:17:25
39.973356,116.33405,0,216,39980.1371527778,2009-06-16,03:17:30
39.973357,116.33405,0,216,39980.1372106481,2009-06-16,03:17:35
39.973358,116.334051,0,216,39980.1372685185,2009-06-16,03:17:40
39.973358,116.33405,0,216,39980.1373263889,2009-06-16,03:17:45
39.973358,116.334049,0,216,39980.1373842593,2009-06-16,03:17:50
39.973358,116.334049,0,216,39980.1374421296,2009-06-16,03:17:55
39.973359,116.334049,0,215,39980.1375,2009-06-16,03:18:00
39.973359,116.33405,0,215,39980.1375578704,2009-06-16,03:18:05
39.973359,116.334049,0,215,39980.1376157407,2009-06-16,03:18:10
39.973359,116.33405,0,215,39980.1376736111,2009-06-16,03:18:15
39.973359,116.33405,0,215,39980.1377314815,2009-06-16,03:18:20
39.97336,116.334051,0,216,39980.1377893519,2009-06-16,03:18:25
39.97336,116.33405,0,216,39980.1378472222,2009-06-16,03:18:30
39.97336,116.33405,0,216,39980.1379050926,2009-06-16,03:18:35
39.973361,116.334051,0,216,39980.137962963,2009-06-16,03:18:40
39.973362,116.334053,0,215,39980.1380208333,2009-06-16,03:18:45
39.973392,116.333789,0,166,39980.1519097222,2009-06-16,03:38:45
39.973405,116.333658,0,166,39980.1519675926,2009-06-16,03:38:50
39.973418,116.333675,0,167,39980.152025463,2009-06-16,03:38:55
39.97343,116.333627,0,169,39980.1520833333,2009-06-16,03:39:00
39.97343,116.333627,0,169,39980.1521180556,2009-06-16,03:39:03
39.973434,116.33363,0,170,39980.1521412037,2009-06-16,03:39:05
39.973424,116.333681,0,171,39980.1521990741,2009-06-16,03:39:10
39.973405,116.33376,0,171,39980.1522569444,2009-06-16,03:39:15
39.973403,116.33376,0,171,39980.1523148148,2009-06-16,03:39:20
39.973403,116.33376,0,171,39980.152349537,2009-06-16,03:39:23
39.973396,116.333766,0,172,39980.1523726852,2009-06-16,03:39:25
39.973361,116.333796,0,174,39980.1524305556,2009-06-16,03:39:30
39.973333,116.333845,0,177,39980.1524884259,2009-06-16,03:39:35
39.973334,116.333814,0,178,39980.1525462963,2009-06-16,03:39:40
39.973339,116.333823,0,179,39980.1526041667,2009-06-16,03:39:45
39.973385,116.333893,0,182,39980.152662037,2009-06-16,03:39:50
39.97342,116.33392,0,183,39980.1527199074,2009-06-16,03:39:55
39.973426,116.333936,0,182,39980.1527777778,2009-06-16,03:40:00
39.973414,116.333971,0,183,39980.1528356481,2009-06-16,03:40:05
39.973419,116.333927,0,183,39980.1528935185,2009-06-16,03:40:10
39.973419,116.333927,0,183,39980.1529282407,2009-06-16,03:40:13
39.973423,116.333925,0,183,39980.1529513889,2009-06-16,03:40:15
39.973424,116.333915,0,184,39980.1530092593,2009-06-16,03:40:20
39.973426,116.333906,0,185,39980.1530671296,2009-06-16,03:40:25
39.973429,116.333896,0,186,39980.153125,2009-06-16,03:40:30
39.973446,116.333842,0,187,39980.1531828704,2009-06-16,03:40:35
39.973454,116.333801,0,187,39980.1532407407,2009-06-16,03:40:40
39.973444,116.33383,0,187,39980.1532986111,2009-06-16,03:40:45
39.97342,116.33383,0,187,39980.1533564815,2009-06-16,03:40:50
39.973415,116.33376,0,187,39980.1534143519,2009-06-16,03:40:55
39.973398,116.333795,0,188,39980.1534722222,2009-06-16,03:41:00
39.973384,116.333822,0,190,39980.1535300926,2009-06-16,03:41:05
39.973382,116.333819,0,191,39980.153587963,2009-06-16,03:41:10
39.973382,116.333819,0,191,39980.1536226852,2009-06-16,03:41:13
39.97338,116.333827,0,192,39980.1536458333,2009-06-16,03:41:15
39.973372,116.333929,0,194,39980.1537037037,2009-06-16,03:41:20
39.973369,116.33398,0,199,39980.1537615741,2009-06-16,03:41:25
39.973371,116.333998,0,201,39980.1538194444,2009-06-16,03:41:30
39.973381,116.334039,0,201,39980.1538773148,2009-06-16,03:41:35
39.973402,116.334006,0,202,39980.1539351852,2009-06-16,03:41:40
39.973404,116.334006,0,202,39980.1539930556,2009-06-16,03:41:45
39.973404,116.334006,0,202,39980.1540277778,2009-06-16,03:41:48
39.9734,116.334014,0,204,39980.1540509259,2009-06-16,03:41:50
39.973393,116.334023,0,205,39980.1541087963,2009-06-16,03:41:55
39.973393,116.334023,0,205,39980.1541435185,2009-06-16,03:41:58
39.97339,116.334018,0,207,39980.1541666667,2009-06-16,03:42:00
39.973425,116.333846,0,207,39980.154224537,2009-06-16,03:42:05
39.973434,116.333794,0,207,39980.1542824074,2009-06-16,03:42:10
39.973453,116.3337,0,207,39980.1543402778,2009-06-16,03:42:15
39.973469,116.333648,0,211,39980.1543981481,2009-06-16,03:42:20
39.973449,116.3337,0,210,39980.1544560185,2009-06-16,03:42:25
39.973449,116.3337,0,210,39980.1544907407,2009-06-16,03:42:28
39.973452,116.333708,0,212,39980.1545138889,2009-06-16,03:42:30
39.973451,116.333719,0,213,39980.1545717593,2009-06-16,03:42:35
39.973439,116.333727,0,215,39980.1546296296,2009-06-16,03:42:40
39.973444,116.333661,0,218,39980.1546875,2009-06-16,03:42:45
39.973442,116.333655,0,220,39980.1547453704,2009-06-16,03:42:50
39.973442,116.333655,0,220,39980.1547800926,2009-06-16,03:42:53
39.973444,116.333654,0,221,39980.1548032407,2009-06-16,03:42:55
39.973445,116.333692,0,223,39980.1548611111,2009-06-16,03:43:00
39.973439,116.333859,0,227,39980.1549189815,2009-06-16,03:43:05
39.973462,116.333904,0,229,39980.1549768519,2009-06-16,03:43:10
39.973449,116.334007,0,235,39980.1550347222,2009-06-16,03:43:15
39.973415,116.334013,0,237,39980.1550925926,2009-06-16,03:43:20
39.973406,116.334001,0,241,39980.155150463,2009-06-16,03:43:25
39.973413,116.333985,0,243,39980.1552083333,2009-06-16,03:43:30
39.973416,116.333987,0,245,39980.1552662037,2009-06-16,03:43:35
39.973416,116.333987,0,245,39980.1553009259,2009-06-16,03:43:38
39.973423,116.333987,0,246,39980.1553240741,2009-06-16,03:43:40
39.973432,116.333937,0,247,39980.1553819444,2009-06-16,03:43:45
39.973426,116.333984,0,249,39980.1554398148,2009-06-16,03:43:50
39.973431,116.33398,0,251,39980.1554976852,2009-06-16,03:43:55
39.973431,116.333982,0,253,39980.1555555556,2009-06-16,03:44:00
39.973428,116.333986,0,255,39980.1556134259,2009-06-16,03:44:05
39.973426,116.333978,0,258,39980.1556712963,2009-06-16,03:44:10
39.973426,116.333978,0,258,39980.1557060185,2009-06-16,03:44:13
39.973428,116.333982,0,261,39980.1557291667,2009-06-16,03:44:15
39.973434,116.333996,0,264,39980.155787037,2009-06-16,03:44:20
39.973442,116.33401,0,267,39980.1558449074,2009-06-16,03:44:25
39.97345,116.334028,0,271,39980.1559027778,2009-06-16,03:44:30
39.973449,116.334103,0,275,39980.1559606481,2009-06-16,03:44:35
39.973453,116.334171,0,277,39980.1560185185,2009-06-16,03:44:40
39.973445,116.334188,0,282,39980.1560763889,2009-06-16,03:44:45
39.973443,116.334179,0,287,39980.1561342593,2009-06-16,03:44:50
39.973443,116.334179,0,287,39980.1561689815,2009-06-16,03:44:53
39.973445,116.334172,0,290,39980.1561921296,2009-06-16,03:44:55
39.973428,116.333982,0,294,39980.15625,2009-06-16,03:45:00
39.973416,116.333898,0,300,39980.1563078704,2009-06-16,03:45:05
39.973435,116.333875,0,305,39980.1563657407,2009-06-16,03:45:10
39.973467,116.333827,0,308,39980.1564236111,2009-06-16,03:45:15
39.97349,116.333792,0,312,39980.1564814815,2009-06-16,03:45:20
39.973517,116.333743,0,316,39980.1565393518,2009-06-16,03:45:25
39.973541,116.333677,0,320,39980.1565972222,2009-06-16,03:45:30
39.973526,116.333651,0,321,39980.1566550926,2009-06-16,03:45:35
39.973509,116.333693,0,320,39980.156712963,2009-06-16,03:45:40
39.973477,116.333738,0,321,39980.1567708333,2009-06-16,03:45:45
39.973445,116.33375,0,324,39980.1568287037,2009-06-16,03:45:50
39.973446,116.333739,0,328,39980.1568865741,2009-06-16,03:45:55
39.973446,116.333732,0,332,39980.1569444444,2009-06-16,03:46:00
39.973446,116.333732,0,332,39980.1569791667,2009-06-16,03:46:03
39.973451,116.333731,0,336,39980.1570023148,2009-06-16,03:46:05
39.973446,116.333792,0,337,39980.1570601852,2009-06-16,03:46:10
39.973446,116.333792,0,337,39980.1570949074,2009-06-16,03:46:13
39.973447,116.3338,0,337,39980.1571180556,2009-06-16,03:46:15
39.973442,116.333784,0,337,39980.1571759259,2009-06-16,03:46:20
39.973442,116.333784,0,337,39980.1572106481,2009-06-16,03:46:23
39.973436,116.333792,0,340,39980.1572337963,2009-06-16,03:46:25
39.973427,116.333796,0,343,39980.1572916667,2009-06-16,03:46:30
39.973419,116.333799,0,345,39980.157349537,2009-06-16,03:46:35
39.973419,116.333799,0,345,39980.1573842593,2009-06-16,03:46:38
39.973423,116.333795,0,347,39980.1574074074,2009-06-16,03:46:40
39.973462,116.333747,0,349,39980.1574652778,2009-06-16,03:46:45
39.973488,116.333714,0,350,39980.1575231481,2009-06-16,03:46:50
39.973506,116.333729,0,349,39980.1575810185,2009-06-16,03:46:55
39.973529,116.333906,0,348,39980.1576388889,2009-06-16,03:47:00
39.973502,116.334008,0,347,39980.1576967593,2009-06-16,03:47:05
39.973483,116.334047,0,346,39980.1577546296,2009-06-16,03:47:10
39.973475,116.33402,0,344,39980.1578125,2009-06-16,03:47:15
39.973475,116.33402,0,344,39980.1578472222,2009-06-16,03:47:18
39.973474,116.334012,0,342,39980.1578703704,2009-06-16,03:47:20
39.973469,116.334022,0,344,39980.1579282407,2009-06-16,03:47:25
39.973464,116.334028,0,345,39980.1579861111,2009-06-16,03:47:30
39.973464,116.334028,0,345,39980.1580208333,2009-06-16,03:47:33
39.973462,116.334022,0,346,39980.1580439815,2009-06-16,03:47:35
39.973468,116.334012,0,346,39980.1581018518,2009-06-16,03:47:40
39.973478,116.334012,0,347,39980.1581597222,2009-06-16,03:47:45
39.973487,116.334023,0,348,39980.1582175926,2009-06-16,03:47:50
39.97352,116.334015,0,350,39980.158275463,2009-06-16,03:47:55
39.973538,116.334099,0,351,39980.1583333333,2009-06-16,03:48:00
39.973546,116.334134,0,351,39980.1583912037,2009-06-16,03:48:05
39.973546,116.334134,0,351,39980.1584259259,2009-06-16,03:48:08
39.973548,116.334137,0,351,39980.1584490741,2009-06-16,03:48:10
39.973477,116.334249,0,349,39980.1585069444,2009-06-16,03:48:15
39.973462,116.334302,0,349,39980.1585648148,2009-06-16,03:48:20
39.973448,116.334305,0,349,39980.1586226852,2009-06-16,03:48:25
39.973444,116.334321,0,350,39980.1586805556,2009-06-16,03:48:30
39.973413,116.334326,0,351,39980.1587384259,2009-06-16,03:48:35
39.973405,116.3344,0,351,39980.1587962963,2009-06-16,03:48:40
39.973428,116.334366,0,351,39980.1588541667,2009-06-16,03:48:45
39.973443,116.334271,0,351,39980.158912037,2009-06-16,03:48:50
39.973438,116.334272,0,352,39980.1589699074,2009-06-16,03:48:55
39.973438,116.334272,0,352,39980.1590046296,2009-06-16,03:48:58
39.973445,116.334278,0,352,39980.1590277778,2009-06-16,03:49:00
39.973505,116.334266,0,352,39980.1590856481,2009-06-16,03:49:05
39.973503,116.334301,0,351,39980.1591435185,2009-06-16,03:49:10
39.97349,116.334318,0,351,39980.1592013889,2009-06-16,03:49:15
39.973506,116.334351,0,349,39980.1592592593,2009-06-16,03:49:20
39.973522,116.334383,0,346,39980.1593171296,2009-06-16,03:49:25
39.973522,116.334383,0,346,39980.1593518518,2009-06-16,03:49:28
39.973528,116.334386,0,346,39980.159375,2009-06-16,03:49:30
39.973533,116.334312,0,346,39980.1594328704,2009-06-16,03:49:35
39.973547,116.334128,0,346,39980.1594907407,2009-06-16,03:49:40
39.973551,116.333979,0,345,39980.1595486111,2009-06-16,03:49:45
39.973508,116.33411,0,344,39980.1596064815,2009-06-16,03:49:50
39.973483,116.334216,0,343,39980.1596643519,2009-06-16,03:49:55
39.973438,116.334303,0,342,39980.1597222222,2009-06-16,03:50:00
39.973414,116.33432,0,342,39980.1597800926,2009-06-16,03:50:05
39.973402,116.334275,0,342,39980.159837963,2009-06-16,03:50:10
39.973417,116.334218,0,341,39980.1598958333,2009-06-16,03:50:15
39.97343,116.334153,0,341,39980.1599537037,2009-06-16,03:50:20
39.973479,116.334079,0,339,39980.1600115741,2009-06-16,03:50:25
39.973519,116.33406,0,342,39980.1600694444,2009-06-16,03:50:30
39.973519,116.334116,0,341,39980.1601273148,2009-06-16,03:50:35
39.973488,116.334174,0,337,39980.1601851852,2009-06-16,03:50:40
39.973513,116.334063,0,335,39980.1602430556,2009-06-16,03:50:45
39.973476,116.334155,0,332,39980.1603009259,2009-06-16,03:50:50
39.973459,116.334131,0,331,39980.1603587963,2009-06-16,03:50:55
39.973456,116.334121,0,330,39980.1604166667,2009-06-16,03:51:00
39.973454,116.334114,0,329,39980.160474537,2009-06-16,03:51:05
39.973454,116.334114,0,329,39980.1605092593,2009-06-16,03:51:08
39.973451,116.334114,0,328,39980.1605324074,2009-06-16,03:51:10
39.973465,116.334085,0,327,39980.1605902778,2009-06-16,03:51:15
39.9735,116.333963,0,325,39980.1606481481,2009-06-16,03:51:20
39.973507,116.33392,0,323,39980.1607060185,2009-06-16,03:51:25
39.973499,116.333946,0,321,39980.1607638889,2009-06-16,03:51:30
39.9735,116.333884,0,322,39980.1608217593,2009-06-16,03:51:35
39.973512,116.333786,0,319,39980.1608796296,2009-06-16,03:51:40
39.973494,116.333835,0,316,39980.1609375,2009-06-16,03:51:45
39.973478,116.333887,0,314,39980.1609953704,2009-06-16,03:51:50
39.973492,116.33388,0,313,39980.1610532407,2009-06-16,03:51:55
39.973492,116.33388,0,313,39980.161087963,2009-06-16,03:51:58
39.973498,116.333879,0,311,39980.1611111111,2009-06-16,03:52:00
39.973498,116.333911,0,310,39980.1611689815,2009-06-16,03:52:05
39.973475,116.333938,0,307,39980.1612268519,2009-06-16,03:52:10
39.973461,116.334014,0,303,39980.1612847222,2009-06-16,03:52:15
39.973461,116.334014,0,303,39980.1613194444,2009-06-16,03:52:18
39.973454,116.334017,0,299,39980.1613425926,2009-06-16,03:52:20
39.973426,116.334102,0,297,39980.161400463,2009-06-16,03:52:25
39.973406,116.334177,0,297,39980.1614583333,2009-06-16,03:52:30
39.973408,116.334166,0,294,39980.1615162037,2009-06-16,03:52:35
39.97342,116.334078,0,290,39980.1615740741,2009-06-16,03:52:40
39.973437,116.334044,0,288,39980.1616319444,2009-06-16,03:52:45
39.973457,116.333978,0,287,39980.1616898148,2009-06-16,03:52:50
39.973496,116.333835,0,286,39980.1617476852,2009-06-16,03:52:55
39.973506,116.33386,0,281,39980.1618055556,2009-06-16,03:53:00
39.973489,116.333901,0,275,39980.1618634259,2009-06-16,03:53:05
39.973489,116.333901,0,275,39980.1618981481,2009-06-16,03:53:08
39.973489,116.333907,0,273,39980.1619212963,2009-06-16,03:53:10
39.973471,116.333934,0,270,39980.1619791667,2009-06-16,03:53:15
39.973464,116.333894,0,265,39980.162037037,2009-06-16,03:53:20
39.973432,116.333897,0,260,39980.1620949074,2009-06-16,03:53:25
39.973397,116.334001,0,256,39980.1621527778,2009-06-16,03:53:30
39.973447,116.333929,0,250,39980.1622106481,2009-06-16,03:53:35
39.973455,116.3339,0,248,39980.1622685185,2009-06-16,03:53:40
39.97343,116.333957,0,244,39980.1623263889,2009-06-16,03:53:45
39.973414,116.333945,0,243,39980.1623842593,2009-06-16,03:53:50
39.973395,116.333941,0,241,39980.1624421296,2009-06-16,03:53:55
39.973423,116.333883,0,241,39980.1625,2009-06-16,03:54:00
39.973422,116.333892,0,239,39980.1625578704,2009-06-16,03:54:05
39.973423,116.333889,0,237,39980.1626157407,2009-06-16,03:54:10
39.973429,116.333894,0,235,39980.1626736111,2009-06-16,03:54:15
39.973434,116.3339,0,233,39980.1627314815,2009-06-16,03:54:20
39.973435,116.333905,0,231,39980.1627893519,2009-06-16,03:54:25
39.973435,116.333905,0,231,39980.1628240741,2009-06-16,03:54:28
39.973434,116.3339,0,229,39980.1628472222,2009-06-16,03:54:30
39.973432,116.333891,0,226,39980.1629050926,2009-06-16,03:54:35
39.973431,116.333878,0,223,39980.162962963,2009-06-16,03:54:40
39.973417,116.333833,0,218,39980.1630208333,2009-06-16,03:54:45
39.973433,116.333843,0,216,39980.1630787037,2009-06-16,03:54:50
39.973424,116.33375,0,211,39980.1631365741,2009-06-16,03:54:55
39.973416,116.333696,0,206,39980.1631944444,2009-06-16,03:55:00
39.97341,116.333709,0,205,39980.1632523148,2009-06-16,03:55:05
39.973412,116.333744,0,205,39980.1633101852,2009-06-16,03:55:10
39.973425,116.333786,0,205,39980.1633680556,2009-06-16,03:55:15
39.973445,116.333775,0,204,39980.1634259259,2009-06-16,03:55:20
39.973454,116.333771,0,202,39980.1634837963,2009-06-16,03:55:25
39.973454,116.333771,0,202,39980.1635185185,2009-06-16,03:55:28
39.973459,116.333764,0,199,39980.1635416667,2009-06-16,03:55:30
39.973455,116.333754,0,196,39980.163599537,2009-06-16,03:55:35
39.973455,116.333742,0,194,39980.1636574074,2009-06-16,03:55:40
39.973457,116.333734,0,191,39980.1637152778,2009-06-16,03:55:45
39.973454,116.333734,0,188,39980.1637731481,2009-06-16,03:55:50
39.973454,116.333734,0,188,39980.1638078704,2009-06-16,03:55:53
39.973448,116.333734,0,185,39980.1638310185,2009-06-16,03:55:55
39.973445,116.333769,0,184,39980.1638888889,2009-06-16,03:56:00
39.973424,116.333966,0,183,39980.1639467593,2009-06-16,03:56:05
39.973415,116.333987,0,182,39980.1640046296,2009-06-16,03:56:10
39.97342,116.333926,0,182,39980.1640625,2009-06-16,03:56:15
39.97342,116.333926,0,182,39980.1640972222,2009-06-16,03:56:18
39.973412,116.333921,0,180,39980.1641203704,2009-06-16,03:56:20
39.973403,116.333923,0,178,39980.1641782407,2009-06-16,03:56:25
39.973399,116.333882,0,178,39980.1642361111,2009-06-16,03:56:30
39.973396,116.333868,0,176,39980.1642939815,2009-06-16,03:56:35
39.973409,116.333795,0,177,39980.1643518518,2009-06-16,03:56:40
39.973407,116.333765,0,178,39980.1644097222,2009-06-16,03:56:45
39.973412,116.333717,0,179,39980.1644675926,2009-06-16,03:56:50
39.973396,116.333709,0,181,39980.164525463,2009-06-16,03:56:55
39.973409,116.333688,0,181,39980.1645833333,2009-06-16,03:57:00
39.973421,116.333619,0,178,39980.1646412037,2009-06-16,03:57:05
39.973403,116.33365,0,179,39980.1646990741,2009-06-16,03:57:10
39.973392,116.333677,0,181,39980.1647569444,2009-06-16,03:57:15
39.973381,116.333694,0,181,39980.1648148148,2009-06-16,03:57:20
39.973381,116.333694,0,181,39980.164849537,2009-06-16,03:57:23
39.973377,116.333693,0,181,39980.1648726852,2009-06-16,03:57:25
39.97337,116.333708,0,181,39980.1649305556,2009-06-16,03:57:30
39.973366,116.333785,0,183,39980.1649884259,2009-06-16,03:57:35
39.973357,116.333755,0,188,39980.1650462963,2009-06-16,03:57:40
39.973372,116.333675,0,188,39980.1651041667,2009-06-16,03:57:45
39.97337,116.333665,0,188,39980.165162037,2009-06-16,03:57:50
39.973369,116.333657,0,188,39980.1652199074,2009-06-16,03:57:55
39.973368,116.333649,0,188,39980.1652777778,2009-06-16,03:58:00
39.973369,116.333646,0,188,39980.1653356481,2009-06-16,03:58:05
39.973369,116.333646,0,188,39980.1653703704,2009-06-16,03:58:08
39.973368,116.33365,0,188,39980.1653935185,2009-06-16,03:58:10
39.973371,116.333665,0,187,39980.1654513889,2009-06-16,03:58:15
39.973384,116.333655,0,189,39980.1655092593,2009-06-16,03:58:20
39.973381,116.333668,0,189,39980.1655671296,2009-06-16,03:58:25
39.973364,116.333733,0,190,39980.165625,2009-06-16,03:58:30
39.973364,116.333813,0,189,39980.1656828704,2009-06-16,03:58:35
39.973401,116.33394,0,190,39980.1657407407,2009-06-16,03:58:40
39.973416,116.334038,0,195,39980.1657986111,2009-06-16,03:58:45
39.973314,116.334361,0,356,39980.1800115741,2009-06-16,04:19:13
39.973306,116.334368,0,355,39980.1800347222,2009-06-16,04:19:15
39.97333,116.334279,0,357,39980.1800925926,2009-06-16,04:19:20
39.97333,116.334279,0,357,39980.1801273148,2009-06-16,04:19:23
39.973327,116.334281,0,358,39980.180150463,2009-06-16,04:19:25
39.97333,116.33429,0,358,39980.1802083333,2009-06-16,04:19:30
39.973335,116.3343,0,359,39980.1802662037,2009-06-16,04:19:35
39.973334,116.334302,0,359,39980.1803240741,2009-06-16,04:19:40
39.973333,116.334307,0,360,39980.1803819444,2009-06-16,04:19:45
39.973333,116.334307,0,360,39980.1804166667,2009-06-16,04:19:48
39.97333,116.334315,0,360,39980.1804398148,2009-06-16,04:19:50
39.973299,116.334375,0,360,39980.1804976852,2009-06-16,04:19:55
39.973275,116.334461,0,360,39980.1805555556,2009-06-16,04:20:00
39.973295,116.33443,0,357,39980.1806134259,2009-06-16,04:20:05
39.973295,116.33443,0,357,39980.1806481481,2009-06-16,04:20:08
39.973297,116.334433,0,357,39980.1806712963,2009-06-16,04:20:10
39.973299,116.334444,0,356,39980.1807291667,2009-06-16,04:20:15
39.973323,116.334488,0,353,39980.180787037,2009-06-16,04:20:20
39.973331,116.334442,0,350,39980.1808449074,2009-06-16,04:20:25
39.973331,116.334442,0,350,39980.1808796296,2009-06-16,04:20:28
39.973327,116.334446,0,348,39980.1809027778,2009-06-16,04:20:30
39.973327,116.334432,0,347,39980.1809606481,2009-06-16,04:20:35
39.973349,116.334355,0,342,39980.1810185185,2009-06-16,04:20:40
39.973349,116.334298,0,337,39980.1810763889,2009-06-16,04:20:45
39.973327,116.334275,0,331,39980.1811342593,2009-06-16,04:20:50
39.973322,116.334265,0,326,39980.1811921296,2009-06-16,04:20:55
39.973316,116.334252,0,324,39980.18125,2009-06-16,04:21:00
39.97331,116.334242,0,321,39980.1813078704,2009-06-16,04:21:05
39.973301,116.334239,0,319,39980.1813657407,2009-06-16,04:21:10
39.973301,116.334239,0,319,39980.181400463,2009-06-16,04:21:13
39.973293,116.334237,0,316,39980.1814236111,2009-06-16,04:21:15
39.973293,116.334228,0,314,39980.1814814815,2009-06-16,04:21:20
39.973368,116.334147,0,316,39980.1815393518,2009-06-16,04:21:25
39.973466,116.334233,0,317,39980.1815972222,2009-06-16,04:21:30
39.973484,116.334286,0,317,39980.1816550926,2009-06-16,04:21:35
39.973503,116.334325,0,320,39980.181712963,2009-06-16,04:21:40
39.973512,116.334325,0,320,39980.1817708333,2009-06-16,04:21:45
39.973527,116.334319,0,319,39980.1818287037,2009-06-16,04:21:50
39.973474,116.33441,0,323,39980.1818865741,2009-06-16,04:21:55
39.973424,116.334429,0,324,39980.1819444444,2009-06-16,04:22:00
39.973405,116.334406,0,317,39980.1820023148,2009-06-16,04:22:05
39.973413,116.334374,0,309,39980.1820601852,2009-06-16,04:22:10
39.973398,116.334336,0,301,39980.1821180556,2009-06-16,04:22:15
39.973389,116.3343,0,297,39980.1821759259,2009-06-16,04:22:20
39.973369,116.334217,0,286,39980.1822337963,2009-06-16,04:22:25
39.973397,116.334137,0,281,39980.1822916667,2009-06-16,04:22:30
39.973406,116.334126,0,275,39980.182349537,2009-06-16,04:22:35
39.973406,116.334159,0,272,39980.1824074074,2009-06-16,04:22:40
39.97341,116.33415,0,269,39980.1824652778,2009-06-16,04:22:45
39.973415,116.33415,0,266,39980.1825231481,2009-06-16,04:22:50
39.973417,116.334158,0,263,39980.1825810185,2009-06-16,04:22:55
39.973417,116.334158,0,263,39980.1826157407,2009-06-16,04:22:58
39.973423,116.334156,0,260,39980.1826388889,2009-06-16,04:23:00
39.97344,116.3341,0,258,39980.1826967593,2009-06-16,04:23:05
39.973439,116.333997,0,256,39980.1827546296,2009-06-16,04:23:10
39.973408,116.333921,0,259,39980.1828125,2009-06-16,04:23:15
39.973396,116.333893,0,259,39980.1828703704,2009-06-16,04:23:20
39.97341,116.333879,0,262,39980.1829282407,2009-06-16,04:23:25
39.9734,116.333896,0,265,39980.1829861111,2009-06-16,04:23:30
39.973412,116.333855,0,263,39980.1830439815,2009-06-16,04:23:35
39.973455,116.333842,0,265,39980.1831018519,2009-06-16,04:23:40
39.97348,116.333881,0,268,39980.1831597222,2009-06-16,04:23:45
39.973488,116.333877,0,266,39980.1832175926,2009-06-16,04:23:50
39.973488,116.333877,0,266,39980.1832523148,2009-06-16,04:23:53
39.97349,116.333871,0,262,39980.183275463,2009-06-16,04:23:55
39.973486,116.333907,0,261,39980.1833333333,2009-06-16,04:24:00
39.973486,116.333907,0,261,39980.1833680556,2009-06-16,04:24:03
39.973487,116.333912,0,259,39980.1833912037,2009-06-16,04:24:05
39.973485,116.333924,0,258,39980.1834490741,2009-06-16,04:24:10
39.973483,116.333937,0,256,39980.1835069444,2009-06-16,04:24:15
39.973481,116.333947,0,255,39980.1835648148,2009-06-16,04:24:20
39.973475,116.333954,0,254,39980.1836226852,2009-06-16,04:24:25
39.973475,116.333954,0,254,39980.1836574074,2009-06-16,04:24:28
39.973467,116.333955,0,253,39980.1836805556,2009-06-16,04:24:30
39.973463,116.333937,0,251,39980.1837384259,2009-06-16,04:24:35
39.973448,116.333915,0,251,39980.1837962963,2009-06-16,04:24:40
39.973472,116.33383,0,251,39980.1838541667,2009-06-16,04:24:45
39.973474,116.33376,0,248,39980.183912037,2009-06-16,04:24:50
39.973458,116.333751,0,240,39980.1839699074,2009-06-16,04:24:55
39.973457,116.333742,0,231,39980.1840277778,2009-06-16,04:25:00
39.973472,116.333755,0,229,39980.1840856481,2009-06-16,04:25:05
39.973458,116.333774,0,227,39980.1841435185,2009-06-16,04:25:10
39.973455,116.333814,0,223,39980.1842013889,2009-06-16,04:25:15
39.973458,116.33389,0,224,39980.1842592593,2009-06-16,04:25:20
39.973458,116.33389,0,224,39980.1842939815,2009-06-16,04:25:23
39.973464,116.333894,0,223,39980.1843171296,2009-06-16,04:25:25
39.973457,116.333905,0,221,39980.184375,2009-06-16,04:25:30
39.973404,116.333911,0,220,39980.1844328704,2009-06-16,04:25:35
39.973352,116.333928,0,220,39980.1844907407,2009-06-16,04:25:40
39.973305,116.333951,0,225,39980.1845486111,2009-06-16,04:25:45
39.973274,116.333972,0,229,39980.1846064815,2009-06-16,04:25:50
39.973299,116.333985,0,234,39980.1846643519,2009-06-16,04:25:55
39.973317,116.334,0,244,39980.1847222222,2009-06-16,04:26:00
39.973314,116.33401,0,248,39980.1847800926,2009-06-16,04:26:05
39.973314,116.33401,0,248,39980.1848148148,2009-06-16,04:26:08
39.973317,116.334007,0,248,39980.184837963,2009-06-16,04:26:10
39.973339,116.334008,0,248,39980.1848958333,2009-06-16,04:26:15
39.973378,116.334013,0,252,39980.1849537037,2009-06-16,04:26:20
39.973415,116.334013,0,256,39980.1850115741,2009-06-16,04:26:25
39.97345,116.334066,0,263,39980.1850694444,2009-06-16,04:26:30
39.97349,116.334099,0,273,39980.1851273148,2009-06-16,04:26:35
39.973466,116.334105,0,276,39980.1851851852,2009-06-16,04:26:40
39.973436,116.334096,0,277,39980.1852430556,2009-06-16,04:26:45
39.973421,116.334085,0,279,39980.1853009259,2009-06-16,04:26:50
39.973394,116.3341,0,283,39980.1853587963,2009-06-16,04:26:55
39.973375,116.33417,0,285,39980.1854166667,2009-06-16,04:27:00
39.973356,116.334248,0,286,39980.185474537,2009-06-16,04:27:05
39.973318,116.334301,0,288,39980.1855324074,2009-06-16,04:27:10
39.973255,116.33437,0,288,39980.1855902778,2009-06-16,04:27:15
39.973231,116.334395,0,291,39980.1856481481,2009-06-16,04:27:20
39.973251,116.334404,0,296,39980.1857060185,2009-06-16,04:27:25
39.973228,116.33441,0,302,39980.1857638889,2009-06-16,04:27:30
39.973212,116.334426,0,306,39980.1858217593,2009-06-16,04:27:35
39.973218,116.334379,0,309,39980.1858796296,2009-06-16,04:27:40
39.973218,116.334379,0,309,39980.1859143519,2009-06-16,04:27:43
39.973216,116.334383,0,311,39980.1859375,2009-06-16,04:27:45
39.973231,116.334403,0,313,39980.1859953704,2009-06-16,04:27:50
39.9733,116.334373,0,319,39980.1860532407,2009-06-16,04:27:55
39.973345,116.334421,0,322,39980.1861111111,2009-06-16,04:28:00
39.973404,116.334414,0,323,39980.1861689815,2009-06-16,04:28:05
39.973474,116.334354,0,327,39980.1862268519,2009-06-16,04:28:10
39.973529,116.334321,0,331,39980.1862847222,2009-06-16,04:28:15
39.973566,116.334207,0,336,39980.1863425926,2009-06-16,04:28:20
39.97364,116.334078,0,341,39980.186400463,2009-06-16,04:28:25
39.973674,116.334066,0,345,39980.1864583333,2009-06-16,04:28:30
39.973569,116.334185,0,352,39980.1865162037,2009-06-16,04:28:35
39.973531,116.334268,0,351,39980.1865740741,2009-06-16,04:28:40
39.973527,116.334281,0,353,39980.1866319444,2009-06-16,04:28:45
39.973528,116.334288,0,352,39980.1866898148,2009-06-16,04:28:50
39.973528,116.334288,0,352,39980.186724537,2009-06-16,04:28:53
39.973526,116.334295,0,355,39980.1867476852,2009-06-16,04:28:55
39.973515,116.334286,0,354,39980.1868055556,2009-06-16,04:29:00
39.973514,116.334274,0,356,39980.1868634259,2009-06-16,04:29:05
39.973514,116.334274,0,356,39980.1868981481,2009-06-16,04:29:08
39.973511,116.334281,0,357,39980.1869212963,2009-06-16,04:29:10
39.973511,116.334297,0,359,39980.1869791667,2009-06-16,04:29:15
39.97348,116.334314,0,355,39980.187037037,2009-06-16,04:29:20
39.97348,116.334286,0,349,39980.1870949074,2009-06-16,04:29:25
39.97346,116.334196,0,346,39980.1871527778,2009-06-16,04:29:30
39.97346,116.334196,0,346,39980.1871875,2009-06-16,04:29:33
39.973454,116.334192,0,346,39980.1872106481,2009-06-16,04:29:35
39.973442,116.334162,0,338,39980.1872685185,2009-06-16,04:29:40
39.973448,116.334142,0,330,39980.1873263889,2009-06-16,04:29:45
39.973447,116.334144,0,328,39980.1873842593,2009-06-16,04:29:50
39.973447,116.334144,0,328,39980.1874189815,2009-06-16,04:29:53
39.973443,116.334146,0,326,39980.1874421296,2009-06-16,04:29:55
39.973432,116.334153,0,323,39980.1875,2009-06-16,04:30:00
39.973424,116.334158,0,320,39980.1875578704,2009-06-16,04:30:05
39.973421,116.334161,0,317,39980.1876157407,2009-06-16,04:30:10
39.973421,116.334161,0,317,39980.187650463,2009-06-16,04:30:13
39.973422,116.334158,0,314,39980.1876736111,2009-06-16,04:30:15
39.973404,116.334126,0,307,39980.1877314815,2009-06-16,04:30:20
39.9734,116.33405,0,288,39980.1877893518,2009-06-16,04:30:25
39.973407,116.334036,0,277,39980.1878472222,2009-06-16,04:30:30
39.973412,116.334033,0,273,39980.1879050926,2009-06-16,04:30:35
39.973418,116.334034,0,268,39980.187962963,2009-06-16,04:30:40
39.973418,116.334034,0,268,39980.1879976852,2009-06-16,04:30:43
39.973418,116.334029,0,264,39980.1880208333,2009-06-16,04:30:45
39.973419,116.334017,0,259,39980.1880787037,2009-06-16,04:30:50
39.973417,116.334002,0,254,39980.1881365741,2009-06-16,04:30:55
39.973404,116.333969,0,246,39980.1881944444,2009-06-16,04:31:00
39.973365,116.333993,0,246,39980.1882523148,2009-06-16,04:31:05
39.973369,116.333967,0,242,39980.1883101852,2009-06-16,04:31:10
39.973412,116.333901,0,240,39980.1883680556,2009-06-16,04:31:15
39.973461,116.333827,0,237,39980.1884259259,2009-06-16,04:31:20
39.973494,116.333783,0,230,39980.1884837963,2009-06-16,04:31:25
39.973514,116.333715,0,226,39980.1885416667,2009-06-16,04:31:30
39.973478,116.333721,0,219,39980.188599537,2009-06-16,04:31:35
39.973495,116.333691,0,214,39980.1886574074,2009-06-16,04:31:40
39.973518,116.333699,0,214,39980.1887152778,2009-06-16,04:31:45
39.973508,116.333788,0,211,39980.1887731481,2009-06-16,04:31:50
39.973501,116.333843,0,211,39980.1888310185,2009-06-16,04:31:55
39.973497,116.333852,0,208,39980.1888888889,2009-06-16,04:32:00
39.973489,116.333859,0,205,39980.1889467593,2009-06-16,04:32:05
39.973482,116.333857,0,203,39980.1890046296,2009-06-16,04:32:10
39.973474,116.333858,0,201,39980.1890625,2009-06-16,04:32:15
39.973467,116.333862,0,199,39980.1891203704,2009-06-16,04:32:20
39.973467,116.333862,0,199,39980.1891550926,2009-06-16,04:32:23
39.973464,116.333857,0,197,39980.1891782407,2009-06-16,04:32:25
39.973492,116.333813,0,201,39980.1892361111,2009-06-16,04:32:30
39.973501,116.333837,0,209,39980.1892939815,2009-06-16,04:32:35
39.9735,116.333875,0,215,39980.1893518518,2009-06-16,04:32:40
39.9735,116.333875,0,215,39980.1893865741,2009-06-16,04:32:43
39.973499,116.333882,0,216,39980.1894097222,2009-06-16,04:32:45
39.973459,116.333925,0,216,39980.1894675926,2009-06-16,04:32:50
39.973458,116.333919,0,216,39980.189525463,2009-06-16,04:32:55
39.973452,116.333914,0,216,39980.1895833333,2009-06-16,04:33:00
39.973447,116.333909,0,216,39980.1896412037,2009-06-16,04:33:05
39.973447,116.333909,0,216,39980.1896759259,2009-06-16,04:33:08
39.973447,116.333904,0,216,39980.1896990741,2009-06-16,04:33:10
39.973463,116.333891,0,216,39980.1897569444,2009-06-16,04:33:15
39.973467,116.333923,0,210,39980.1898148148,2009-06-16,04:33:20
39.973474,116.333905,0,209,39980.1898726852,2009-06-16,04:33:25
39.973484,116.333898,0,213,39980.1899305556,2009-06-16,04:33:30
39.973532,116.333924,0,218,39980.1899884259,2009-06-16,04:33:35
39.973532,116.333912,0,228,39980.1900462963,2009-06-16,04:33:40
39.973501,116.333958,0,245,39980.1901041667,2009-06-16,04:33:45
39.973502,116.333945,0,247,39980.190162037,2009-06-16,04:33:50
39.973491,116.333908,0,250,39980.1902199074,2009-06-16,04:33:55
39.973473,116.33388,0,251,39980.1902777778,2009-06-16,04:34:00
39.973466,116.333911,0,250,39980.1903356481,2009-06-16,04:34:05
39.973466,116.333902,0,251,39980.1903935185,2009-06-16,04:34:10
39.973466,116.333902,0,251,39980.1904282407,2009-06-16,04:34:13
39.973466,116.333905,0,253,39980.1904513889,2009-06-16,04:34:15
39.973467,116.333915,0,255,39980.1905092593,2009-06-16,04:34:20
39.973461,116.333967,0,255,39980.1905671296,2009-06-16,04:34:25
39.973448,116.333987,0,259,39980.190625,2009-06-16,04:34:30
39.97344,116.334011,0,261,39980.1906828704,2009-06-16,04:34:35
39.973459,116.334018,0,258,39980.1907407407,2009-06-16,04:34:40
39.973448,116.334037,0,259,39980.1907986111,2009-06-16,04:34:45
39.973448,116.334037,0,259,39980.1908333333,2009-06-16,04:34:48
39.973445,116.334044,0,261,39980.1908564815,2009-06-16,04:34:50
39.973429,116.334037,0,262,39980.1909143519,2009-06-16,04:34:55
39.973438,116.334013,0,262,39980.1909722222,2009-06-16,04:35:00
39.973438,116.334013,0,262,39980.1910069444,2009-06-16,04:35:03
39.973437,116.33401,0,263,39980.1910300926,2009-06-16,04:35:05
39.973437,116.333997,0,264,39980.191087963,2009-06-16,04:35:10
39.973432,116.333976,0,266,39980.1911458333,2009-06-16,04:35:15
39.973395,116.33396,0,267,39980.1912037037,2009-06-16,04:35:20
39.973386,116.333949,0,269,39980.1912615741,2009-06-16,04:35:25
39.973374,116.33393,0,274,39980.1913194444,2009-06-16,04:35:30
39.973373,116.333895,0,273,39980.1913773148,2009-06-16,04:35:35
39.973362,116.333867,0,270,39980.1914351852,2009-06-16,04:35:40
39.973427,116.333897,0,269,39980.1914930556,2009-06-16,04:35:45
39.973431,116.333903,0,274,39980.1915509259,2009-06-16,04:35:50
39.973437,116.33391,0,277,39980.1916087963,2009-06-16,04:35:55
39.973437,116.33391,0,277,39980.1916435185,2009-06-16,04:35:58
39.973436,116.333915,0,278,39980.1916666667,2009-06-16,04:36:00
39.97343,116.333924,0,279,39980.191724537,2009-06-16,04:36:05
39.973396,116.334019,0,284,39980.1917824074,2009-06-16,04:36:10
39.973389,116.334129,0,285,39980.1918402778,2009-06-16,04:36:15
39.973404,116.334156,0,283,39980.1918981481,2009-06-16,04:36:20
39.973408,116.334194,0,290,39980.1919560185,2009-06-16,04:36:25
39.973421,116.334217,0,293,39980.1920138889,2009-06-16,04:36:30
39.973427,116.334223,0,290,39980.1920717593,2009-06-16,04:36:35
39.973427,116.334223,0,290,39980.1921064815,2009-06-16,04:36:38
39.97343,116.334231,0,292,39980.1921296296,2009-06-16,04:36:40
39.973421,116.334228,0,296,39980.1921875,2009-06-16,04:36:45
39.973381,116.334217,0,288,39980.1922453704,2009-06-16,04:36:50
39.973372,116.334219,0,283,39980.1923032407,2009-06-16,04:36:55
39.973371,116.334226,0,283,39980.1923611111,2009-06-16,04:37:00
39.973371,116.334226,0,283,39980.1923958333,2009-06-16,04:37:03
39.973374,116.334219,0,283,39980.1924189815,2009-06-16,04:37:05
39.973387,116.334165,0,279,39980.1924768519,2009-06-16,04:37:10
39.973386,116.334145,0,280,39980.1925347222,2009-06-16,04:37:15
39.973399,116.334107,0,282,39980.1925925926,2009-06-16,04:37:20
39.973409,116.334059,0,280,39980.192650463,2009-06-16,04:37:25
39.973433,116.334028,0,275,39980.1927083333,2009-06-16,04:37:30
39.973447,116.33404,0,274,39980.1927662037,2009-06-16,04:37:35
39.973446,116.334043,0,273,39980.1928240741,2009-06-16,04:37:40
39.973446,116.334043,0,273,39980.1928587963,2009-06-16,04:37:43
39.973444,116.334049,0,272,39980.1928819444,2009-06-16,04:37:45
39.97344,116.33406,0,270,39980.1929398148,2009-06-16,04:37:50
39.97344,116.33406,0,270,39980.192974537,2009-06-16,04:37:53
39.973442,116.334068,0,264,39980.1929976852,2009-06-16,04:37:55
39.973421,116.334086,0,260,39980.1930555556,2009-06-16,04:38:00
39.973384,116.334095,0,250,39980.1931134259,2009-06-16,04:38:05
39.973401,116.334064,0,245,39980.1931712963,2009-06-16,04:38:10
39.973403,116.33406,0,242,39980.1932291667,2009-06-16,04:38:15
39.973403,116.33406,0,242,39980.1932638889,2009-06-16,04:38:18
39.97341,116.33406,0,238,39980.193287037,2009-06-16,04:38:20
39.97342,116.334064,0,235,39980.1933449074,2009-06-16,04:38:25
39.973422,116.334071,0,232,39980.1934027778,2009-06-16,04:38:30
39.973422,116.334071,0,232,39980.1934375,2009-06-16,04:38:33
39.973416,116.334076,0,230,39980.1934606481,2009-06-16,04:38:35
39.973407,116.334082,0,227,39980.1935185185,2009-06-16,04:38:40
39.973407,116.334082,0,227,39980.1935532407,2009-06-16,04:38:43
39.9734,116.334082,0,225,39980.1935763889,2009-06-16,04:38:45
39.973401,116.334068,0,224,39980.1936342593,2009-06-16,04:38:50
39.973393,116.334054,0,229,39980.1936921296,2009-06-16,04:38:55
39.973387,116.334032,0,232,39980.19375,2009-06-16,04:39:00
39.973393,116.333995,0,238,39980.1938078704,2009-06-16,04:39:05
39.973423,116.333983,0,234,39980.1938657407,2009-06-16,04:39:10
39.973399,116.333974,0,235,39980.1939236111,2009-06-16,04:39:15
39.973375,116.333963,0,234,39980.1939814815,2009-06-16,04:39:20
39.973374,116.333936,0,233,39980.1940393519,2009-06-16,04:39:25
39.973402,116.333893,0,233,39980.1940972222,2009-06-16,04:39:30
39.973411,116.334244,0,233,39980.2017939815,2009-06-16,04:50:35
39.97344,116.334253,0,238,39980.2018518519,2009-06-16,04:50:40
39.973422,116.334237,0,244,39980.2019097222,2009-06-16,04:50:45
39.973422,116.334237,0,244,39980.2019444444,2009-06-16,04:50:48
39.973422,116.334242,0,244,39980.2019675926,2009-06-16,04:50:50
39.973365,116.334243,0,248,39980.202025463,2009-06-16,04:50:55
39.973342,116.334179,0,252,39980.2020833333,2009-06-16,04:51:00
39.973325,116.334134,0,258,39980.2021412037,2009-06-16,04:51:05
39.973319,116.334157,0,256,39980.2021990741,2009-06-16,04:51:10
39.973308,116.334148,0,257,39980.2022569444,2009-06-16,04:51:15
39.973301,116.334139,0,258,39980.2023148148,2009-06-16,04:51:20
39.973301,116.334139,0,258,39980.202349537,2009-06-16,04:51:23
39.973298,116.334135,0,258,39980.2023726852,2009-06-16,04:51:25
39.973301,116.334095,0,257,39980.2024305556,2009-06-16,04:51:30
39.973285,116.334065,0,252,39980.2024884259,2009-06-16,04:51:35
39.973279,116.334086,0,251,39980.2025462963,2009-06-16,04:51:40
39.973279,116.334086,0,251,39980.2025810185,2009-06-16,04:51:43
39.973274,116.334082,0,250,39980.2026041667,2009-06-16,04:51:45
39.973265,116.33408,0,249,39980.202662037,2009-06-16,04:51:50
39.97326,116.334071,0,249,39980.2027199074,2009-06-16,04:51:55
39.973262,116.334069,0,248,39980.2027777778,2009-06-16,04:52:00
39.973262,116.334069,0,248,39980.2028125,2009-06-16,04:52:03
39.973267,116.334074,0,247,39980.2028356481,2009-06-16,04:52:05
39.973285,116.33409,0,248,39980.2028935185,2009-06-16,04:52:10
39.973328,116.33414,0,250,39980.2029513889,2009-06-16,04:52:15
39.973362,116.334174,0,239,39980.2030092593,2009-06-16,04:52:20
39.973394,116.334168,0,234,39980.2030671296,2009-06-16,04:52:25
39.973399,116.334125,0,230,39980.203125,2009-06-16,04:52:30
39.973407,116.334114,0,229,39980.2031828704,2009-06-16,04:52:35
39.973398,116.334064,0,229,39980.2032407407,2009-06-16,04:52:40
39.973405,116.334039,0,225,39980.2032986111,2009-06-16,04:52:45
39.973432,116.334006,0,219,39980.2033564815,2009-06-16,04:52:50
39.973403,116.333973,0,222,39980.2034143518,2009-06-16,04:52:55
39.973406,116.333898,0,219,39980.2034722222,2009-06-16,04:53:00
39.973443,116.333782,0,211,39980.2035300926,2009-06-16,04:53:05
39.973407,116.333735,0,208,39980.203587963,2009-06-16,04:53:10
39.973419,116.333715,0,206,39980.2036458333,2009-06-16,04:53:15
39.973462,116.33365,0,206,39980.2037037037,2009-06-16,04:53:20
39.973485,116.333615,0,211,39980.2037615741,2009-06-16,04:53:25
39.973447,116.333694,0,214,39980.2038194444,2009-06-16,04:53:30
39.973407,116.333696,0,217,39980.2038773148,2009-06-16,04:53:35
39.97342,116.33375,0,217,39980.2039351852,2009-06-16,04:53:40
39.973421,116.333803,0,214,39980.2039930556,2009-06-16,04:53:45
39.973414,116.3338,0,213,39980.2040509259,2009-06-16,04:53:50
39.973414,116.3338,0,213,39980.2040856481,2009-06-16,04:53:53
39.973406,116.333796,0,212,39980.2041087963,2009-06-16,04:53:55
39.973393,116.333783,0,212,39980.2041666667,2009-06-16,04:54:00
39.973382,116.33381,0,217,39980.204224537,2009-06-16,04:54:05
39.973383,116.333792,0,217,39980.2042824074,2009-06-16,04:54:10
39.973345,116.333738,0,219,39980.2043402778,2009-06-16,04:54:15
39.973306,116.333692,0,220,39980.2043981481,2009-06-16,04:54:20
39.973317,116.333691,0,222,39980.2044560185,2009-06-16,04:54:25
39.973342,116.333705,0,225,39980.2045138889,2009-06-16,04:54:30
39.973338,116.333552,0,226,39980.2045717593,2009-06-16,04:54:35
39.973363,116.333533,0,225,39980.2046296296,2009-06-16,04:54:40
39.973366,116.33355,0,226,39980.2046875,2009-06-16,04:54:45
39.973394,116.333608,0,226,39980.2047453704,2009-06-16,04:54:50
39.97343,116.333643,0,225,39980.2048032407,2009-06-16,04:54:55
39.973485,116.333694,0,225,39980.2048611111,2009-06-16,04:55:00
39.973484,116.333821,0,225,39980.2049189815,2009-06-16,04:55:05
39.973467,116.333948,0,227,39980.2049768518,2009-06-16,04:55:10
39.9735,116.333953,0,229,39980.2050347222,2009-06-16,04:55:15
39.973475,116.333928,0,230,39980.2050925926,2009-06-16,04:55:20
39.973475,116.333928,0,230,39980.2051273148,2009-06-16,04:55:23
39.973469,116.333927,0,230,39980.205150463,2009-06-16,04:55:25
39.973459,116.333931,0,230,39980.2052083333,2009-06-16,04:55:30
39.973454,116.333946,0,232,39980.2052662037,2009-06-16,04:55:35
39.973454,116.333946,0,232,39980.2053009259,2009-06-16,04:55:38
39.973458,116.33395,0,232,39980.2053240741,2009-06-16,04:55:40
39.973501,116.333975,0,233,39980.2053819444,2009-06-16,04:55:45
39.973525,116.333985,0,235,39980.2054398148,2009-06-16,04:55:50
39.973533,116.333953,0,236,39980.2054976852,2009-06-16,04:55:55
39.973533,116.333953,0,236,39980.2055324074,2009-06-16,04:55:58
39.973536,116.333947,0,236,39980.2055555556,2009-06-16,04:56:00
39.973535,116.333932,0,236,39980.2056134259,2009-06-16,04:56:05
39.973533,116.333916,0,237,39980.2056712963,2009-06-16,04:56:10
39.973531,116.333907,0,237,39980.2057291667,2009-06-16,04:56:15
39.973531,116.333907,0,237,39980.2057638889,2009-06-16,04:56:18
39.97353,116.333901,0,237,39980.205787037,2009-06-16,04:56:20
39.973534,116.33389,0,237,39980.2058449074,2009-06-16,04:56:25
39.973534,116.33389,0,237,39980.2058796296,2009-06-16,04:56:28
39.973534,116.333897,0,235,39980.2059027778,2009-06-16,04:56:30
39.973536,116.333887,0,234,39980.2059606481,2009-06-16,04:56:35
39.973536,116.333887,0,234,39980.2059953704,2009-06-16,04:56:38
39.973533,116.333895,0,234,39980.2060185185,2009-06-16,04:56:40
39.973522,116.333919,0,234,39980.2060763889,2009-06-16,04:56:45
39.973509,116.333947,0,236,39980.2061342593,2009-06-16,04:56:50
39.973509,116.333947,0,236,39980.2061689815,2009-06-16,04:56:53
39.973516,116.333955,0,244,39980.2061921296,2009-06-16,04:56:55
39.97351,116.333968,0,245,39980.20625,2009-06-16,04:57:00
39.973501,116.333977,0,246,39980.2063078704,2009-06-16,04:57:05
39.973491,116.333981,0,247,39980.2063657407,2009-06-16,04:57:10
39.973483,116.333975,0,248,39980.2064236111,2009-06-16,04:57:15
39.973483,116.333975,0,248,39980.2064583333,2009-06-16,04:57:18
39.973482,116.333978,0,249,39980.2064814815,2009-06-16,04:57:20
39.973483,116.33399,0,250,39980.2065393519,2009-06-16,04:57:25
39.973486,116.333995,0,251,39980.2065972222,2009-06-16,04:57:30
39.97349,116.333995,0,252,39980.2066550926,2009-06-16,04:57:35
39.973493,116.333998,0,253,39980.206712963,2009-06-16,04:57:40
39.973493,116.334001,0,255,39980.2067708333,2009-06-16,04:57:45
39.973492,116.334005,0,257,39980.2068287037,2009-06-16,04:57:50
39.97349,116.334003,0,259,39980.2068865741,2009-06-16,04:57:55
39.973492,116.333996,0,261,39980.2069444444,2009-06-16,04:58:00
39.973493,116.333992,0,263,39980.2070023148,2009-06-16,04:58:05
39.973498,116.333994,0,266,39980.2070601852,2009-06-16,04:58:10
39.973503,116.334,0,268,39980.2071180556,2009-06-16,04:58:15
39.973503,116.334,0,268,39980.2071527778,2009-06-16,04:58:18
39.973504,116.334008,0,271,39980.2071759259,2009-06-16,04:58:20
39.973498,116.334018,0,274,39980.2072337963,2009-06-16,04:58:25
39.973491,116.334023,0,277,39980.2072916667,2009-06-16,04:58:30
39.973485,116.334031,0,280,39980.207349537,2009-06-16,04:58:35
39.973487,116.334037,0,283,39980.2074074074,2009-06-16,04:58:40
39.973491,116.334042,0,287,39980.2074652778,2009-06-16,04:58:45
39.973496,116.334045,0,292,39980.2075231481,2009-06-16,04:58:50
39.973497,116.334048,0,297,39980.2075810185,2009-06-16,04:58:55
39.973496,116.334051,0,302,39980.2076388889,2009-06-16,04:59:00
39.97349,116.334055,0,308,39980.2076967593,2009-06-16,04:59:05
39.973483,116.334048,0,313,39980.2077546296,2009-06-16,04:59:10
39.973478,116.334045,0,317,39980.2078125,2009-06-16,04:59:15
39.973474,116.334048,0,321,39980.2078703704,2009-06-16,04:59:20
39.97347,116.334049,0,326,39980.2079282407,2009-06-16,04:59:25
39.97347,116.334051,0,331,39980.2079861111,2009-06-16,04:59:30
39.973473,116.334057,0,336,39980.2080439815,2009-06-16,04:59:35
39.973477,116.334064,0,341,39980.2081018519,2009-06-16,04:59:40
39.973481,116.334061,0,345,39980.2081597222,2009-06-16,04:59:45
39.973481,116.334061,0,345,39980.2081944444,2009-06-16,04:59:48
39.973484,116.334065,0,349,39980.2082175926,2009-06-16,04:59:50
39.973481,116.334124,0,354,39980.208275463,2009-06-16,04:59:55
39.973483,116.334106,0,354,39980.2083333333,2009-06-16,05:00:00
39.973483,116.334106,0,354,39980.2083680556,2009-06-16,05:00:03
39.97349,116.334113,0,354,39980.2083912037,2009-06-16,05:00:05
39.97353,116.334176,0,348,39980.2084490741,2009-06-16,05:00:10
39.973547,116.334228,0,346,39980.2085069444,2009-06-16,05:00:15
39.973536,116.334246,0,349,39980.2085648148,2009-06-16,05:00:20
39.973524,116.334278,0,349,39980.2086226852,2009-06-16,05:00:25
39.973526,116.334314,0,350,39980.2086805556,2009-06-16,05:00:30
39.973507,116.334328,0,348,39980.2087384259,2009-06-16,05:00:35
39.973489,116.334326,0,340,39980.2087962963,2009-06-16,05:00:40
39.973479,116.334319,0,339,39980.2088541667,2009-06-16,05:00:45
39.973479,116.334319,0,339,39980.2088888889,2009-06-16,05:00:48
39.973477,116.334322,0,340,39980.208912037,2009-06-16,05:00:50
39.97348,116.334334,0,340,39980.2089699074,2009-06-16,05:00:55
39.973512,116.334361,0,337,39980.2090277778,2009-06-16,05:01:00
39.973517,116.334382,0,335,39980.2090856481,2009-06-16,05:01:05
39.973504,116.334361,0,332,39980.2091435185,2009-06-16,05:01:10
39.973503,116.334352,0,331,39980.2092013889,2009-06-16,05:01:15
39.973485,116.334328,0,329,39980.2092592593,2009-06-16,05:01:20
39.973437,116.334297,0,322,39980.2093171296,2009-06-16,05:01:25
39.973416,116.334289,0,314,39980.209375,2009-06-16,05:01:30
39.97341,116.33428,0,307,39980.2094328704,2009-06-16,05:01:35
39.973395,116.334284,0,305,39980.2094907407,2009-06-16,05:01:40
39.973384,116.334274,0,305,39980.2095486111,2009-06-16,05:01:45
39.973374,116.334262,0,303,39980.2096064815,2009-06-16,05:01:50
39.973369,116.33425,0,301,39980.2096643519,2009-06-16,05:01:55
39.973366,116.334234,0,299,39980.2097222222,2009-06-16,05:02:00
39.973417,116.334129,0,292,39980.2097800926,2009-06-16,05:02:05
39.973412,116.334049,0,287,39980.209837963,2009-06-16,05:02:10
39.973434,116.333994,0,279,39980.2098958333,2009-06-16,05:02:15
39.973455,116.334011,0,270,39980.2099537037,2009-06-16,05:02:20
39.973465,116.334024,0,267,39980.2100115741,2009-06-16,05:02:25
39.97347,116.334024,0,265,39980.2100694444,2009-06-16,05:02:30
39.973469,116.334016,0,263,39980.2101273148,2009-06-16,05:02:35
39.973464,116.334008,0,261,39980.2101851852,2009-06-16,05:02:40
39.973464,116.334008,0,261,39980.2102199074,2009-06-16,05:02:43
39.973456,116.334004,0,258,39980.2102430556,2009-06-16,05:02:45
39.973454,116.333993,0,256,39980.2103009259,2009-06-16,05:02:50
39.973453,116.333981,0,254,39980.2103587963,2009-06-16,05:02:55
39.973453,116.333981,0,254,39980.2103935185,2009-06-16,05:02:58
39.973453,116.333975,0,251,39980.2104166667,2009-06-16,05:03:00
39.973458,116.333984,0,249,39980.210474537,2009-06-16,05:03:05
39.973467,116.333984,0,246,39980.2105324074,2009-06-16,05:03:10
39.973474,116.333943,0,242,39980.2105902778,2009-06-16,05:03:15
39.973446,116.333909,0,240,39980.2106481481,2009-06-16,05:03:20
39.973406,116.333901,0,238,39980.2107060185,2009-06-16,05:03:25
39.973369,116.33387,0,235,39980.2107638889,2009-06-16,05:03:30
39.973384,116.333834,0,229,39980.2108217593,2009-06-16,05:03:35
39.973393,116.333845,0,225,39980.2108796296,2009-06-16,05:03:40
39.9734,116.333852,0,222,39980.2109375,2009-06-16,05:03:45
39.973401,116.33385,0,219,39980.2109953704,2009-06-16,05:03:50
39.973407,116.333847,0,215,39980.2110532407,2009-06-16,05:03:55
39.973411,116.333842,0,211,39980.2111111111,2009-06-16,05:04:00
39.973411,116.333842,0,211,39980.2111458333,2009-06-16,05:04:03
39.973419,116.333836,0,207,39980.2111689815,2009-06-16,05:04:05
39.973439,116.333805,0,200,39980.2112268518,2009-06-16,05:04:10
39.973458,116.333765,0,192,39980.2112847222,2009-06-16,05:04:15
39.973443,116.333742,0,183,39980.2113425926,2009-06-16,05:04:20
39.973444,116.333672,0,175,39980.211400463,2009-06-16,05:04:25
39.97345,116.333596,0,169,39980.2114583333,2009-06-16,05:04:30
39.973395,116.333556,0,171,39980.2115162037,2009-06-16,05:04:35
39.973398,116.333899,0,230,39980.2146990741,2009-06-16,05:09:10
39.973389,116.333978,0,238,39980.2147569444,2009-06-16,05:09:15
39.973413,116.334044,0,243,39980.2148148148,2009-06-16,05:09:20
39.973429,116.334079,0,245,39980.2148726852,2009-06-16,05:09:25
39.973429,116.334079,0,245,39980.2149074074,2009-06-16,05:09:28
39.973437,116.334079,0,248,39980.2149305556,2009-06-16,05:09:30
39.973452,116.334149,0,248,39980.2149884259,2009-06-16,05:09:35
39.973528,116.334195,0,249,39980.2150462963,2009-06-16,05:09:40
39.973554,116.334208,0,250,39980.2151041667,2009-06-16,05:09:45
39.973479,116.334184,0,252,39980.215162037,2009-06-16,05:09:50
39.97343,116.33414,0,254,39980.2152199074,2009-06-16,05:09:55
39.973428,116.334134,0,255,39980.2152777778,2009-06-16,05:10:00
39.973428,116.334134,0,255,39980.2153125,2009-06-16,05:10:03
39.973422,116.334133,0,257,39980.2153356481,2009-06-16,05:10:05
39.973433,116.334105,0,260,39980.2153935185,2009-06-16,05:10:10
39.973496,116.334091,0,262,39980.2154513889,2009-06-16,05:10:15
39.973528,116.33415,0,263,39980.2155092593,2009-06-16,05:10:20
39.973521,116.334183,0,264,39980.2155671296,2009-06-16,05:10:25
39.973521,116.334191,0,265,39980.215625,2009-06-16,05:10:30
39.97352,116.334197,0,267,39980.2156828704,2009-06-16,05:10:35
39.973522,116.334198,0,269,39980.2157407407,2009-06-16,05:10:40
39.973526,116.334198,0,272,39980.2157986111,2009-06-16,05:10:45
39.973527,116.334199,0,275,39980.2158564815,2009-06-16,05:10:50
39.973524,116.3342,0,278,39980.2159143519,2009-06-16,05:10:55
39.973524,116.3342,0,278,39980.2159490741,2009-06-16,05:10:58
39.973516,116.334197,0,282,39980.2159722222,2009-06-16,05:11:00
39.973508,116.334183,0,293,39980.2160300926,2009-06-16,05:11:05
39.973508,116.334201,0,306,39980.216087963,2009-06-16,05:11:10
39.973482,116.334193,0,303,39980.2161458333,2009-06-16,05:11:15
39.973456,116.334159,0,311,39980.2162037037,2009-06-16,05:11:20
39.973405,116.334104,0,322,39980.2162615741,2009-06-16,05:11:25
39.973372,116.334086,0,330,39980.2163194444,2009-06-16,05:11:30
39.973357,116.334095,0,335,39980.2163773148,2009-06-16,05:11:35
39.973353,116.334101,0,341,39980.2164351852,2009-06-16,05:11:40
39.973351,116.334103,0,346,39980.2164930556,2009-06-16,05:11:45
39.973351,116.334103,0,346,39980.2165277778,2009-06-16,05:11:48
39.973344,116.334105,0,351,39980.2165509259,2009-06-16,05:11:50
39.973355,116.334179,0,360,39980.2166087963,2009-06-16,05:11:55
39.973353,116.334202,0,365,39980.2166666667,2009-06-16,05:12:00
39.973373,116.334331,0,370,39980.216724537,2009-06-16,05:12:05
39.973365,116.334431,0,377,39980.2167824074,2009-06-16,05:12:10
39.973345,116.334522,0,381,39980.2168402778,2009-06-16,05:12:15
39.973326,116.334534,0,382,39980.2168981481,2009-06-16,05:12:20
39.973336,116.334547,0,385,39980.2169560185,2009-06-16,05:12:25
39.973352,116.334574,0,387,39980.2170138889,2009-06-16,05:12:30
39.973366,116.33458,0,393,39980.2170717593,2009-06-16,05:12:35
39.973366,116.33458,0,393,39980.2171064815,2009-06-16,05:12:38
39.973358,116.334579,0,392,39980.2171296296,2009-06-16,05:12:40
39.973369,116.334567,0,394,39980.2171875,2009-06-16,05:12:45
39.97341,116.334664,0,394,39980.2172453704,2009-06-16,05:12:50
39.973439,116.33481,0,395,39980.2173032407,2009-06-16,05:12:55
39.973463,116.334844,0,396,39980.2173611111,2009-06-16,05:13:00
39.973478,116.334816,0,398,39980.2174189815,2009-06-16,05:13:05
39.9735,116.334885,0,399,39980.2174768519,2009-06-16,05:13:10
39.973498,116.334901,0,400,39980.2175347222,2009-06-16,05:13:15
39.9735,116.334922,0,402,39980.2175925926,2009-06-16,05:13:20
39.973516,116.334997,0,403,39980.217650463,2009-06-16,05:13:25
39.973546,116.335073,0,405,39980.2177083333,2009-06-16,05:13:30
39.973516,116.335076,0,406,39980.2177662037,2009-06-16,05:13:35
39.973495,116.335048,0,408,39980.2178240741,2009-06-16,05:13:40
39.973495,116.335048,0,408,39980.2178587963,2009-06-16,05:13:43
39.97349,116.335052,0,411,39980.2178819444,2009-06-16,05:13:45
39.973503,116.335095,0,413,39980.2179398148,2009-06-16,05:13:50
39.973539,116.335186,0,414,39980.2179976852,2009-06-16,05:13:55
39.973566,116.335207,0,417,39980.2180555556,2009-06-16,05:14:00
39.973584,116.335245,0,419,39980.2181134259,2009-06-16,05:14:05
39.973561,116.335235,0,421,39980.2181712963,2009-06-16,05:14:10
39.97353,116.335172,0,422,39980.2182291667,2009-06-16,05:14:15
39.973484,116.335086,0,424,39980.218287037,2009-06-16,05:14:20
39.973473,116.334975,0,425,39980.2183449074,2009-06-16,05:14:25
39.973451,116.334922,0,424,39980.2184027778,2009-06-16,05:14:30
39.973434,116.334864,0,420,39980.2184606481,2009-06-16,05:14:35
39.973425,116.334781,0,418,39980.2185185185,2009-06-16,05:14:40
39.973426,116.334721,0,418,39980.2185763889,2009-06-16,05:14:45
39.973409,116.334726,0,418,39980.2186342593,2009-06-16,05:14:50
39.973414,116.33475,0,417,39980.2186921296,2009-06-16,05:14:55
39.973414,116.33475,0,417,39980.2187268519,2009-06-16,05:14:58
39.973412,116.334755,0,417,39980.21875,2009-06-16,05:15:00
39.973404,116.334746,0,418,39980.2188078704,2009-06-16,05:15:05
39.973385,116.334638,0,416,39980.2188657407,2009-06-16,05:15:10
39.973359,116.334552,0,413,39980.2189236111,2009-06-16,05:15:15
39.973343,116.334478,0,410,39980.2189814815,2009-06-16,05:15:20
39.973325,116.334517,0,408,39980.2190393518,2009-06-16,05:15:25
39.973343,116.334556,0,402,39980.2190972222,2009-06-16,05:15:30
39.973368,116.334628,0,396,39980.2191550926,2009-06-16,05:15:35
39.973363,116.33466,0,394,39980.219212963,2009-06-16,05:15:40
39.973366,116.334672,0,393,39980.2192708333,2009-06-16,05:15:45
39.97343,116.334714,0,386,39980.2193287037,2009-06-16,05:15:50
39.973418,116.334734,0,381,39980.2193865741,2009-06-16,05:15:55
39.973441,116.334777,0,373,39980.2194444444,2009-06-16,05:16:00
39.973415,116.334664,0,365,39980.2195023148,2009-06-16,05:16:05
39.973423,116.334546,0,359,39980.2195601852,2009-06-16,05:16:10
39.973453,116.334505,0,356,39980.2196180556,2009-06-16,05:16:15
39.973447,116.334484,0,351,39980.2196759259,2009-06-16,05:16:20
39.973439,116.334412,0,344,39980.2197337963,2009-06-16,05:16:25
39.973444,116.334379,0,340,39980.2197916667,2009-06-16,05:16:30
39.973394,116.334241,0,333,39980.219849537,2009-06-16,05:16:35
39.973388,116.334196,0,330,39980.2199074074,2009-06-16,05:16:40
39.973374,116.334191,0,319,39980.2199652778,2009-06-16,05:16:45
39.973375,116.334182,0,308,39980.2200231481,2009-06-16,05:16:50
39.973372,116.334172,0,304,39980.2200810185,2009-06-16,05:16:55
39.973372,116.334172,0,304,39980.2201157407,2009-06-16,05:16:58
39.973364,116.334164,0,300,39980.2201388889,2009-06-16,05:17:00
39.973348,116.334076,0,297,39980.2201967593,2009-06-16,05:17:05
39.973307,116.334034,0,292,39980.2202546296,2009-06-16,05:17:10
39.973324,116.334036,0,281,39980.2203125,2009-06-16,05:17:15
39.973331,116.334012,0,273,39980.2203703704,2009-06-16,05:17:20
39.973332,116.333999,0,269,39980.2204282407,2009-06-16,05:17:25
39.973363,116.334014,0,265,39980.2204861111,2009-06-16,05:17:30
39.973368,116.334024,0,259,39980.2205439815,2009-06-16,05:17:35
39.973368,116.334024,0,259,39980.2205787037,2009-06-16,05:17:38
39.973369,116.334018,0,254,39980.2206018518,2009-06-16,05:17:40
39.973373,116.334007,0,249,39980.2206597222,2009-06-16,05:17:45
39.973379,116.334001,0,245,39980.2207175926,2009-06-16,05:17:50
39.973387,116.334,0,240,39980.220775463,2009-06-16,05:17:55
39.973391,116.334,0,235,39980.2208333333,2009-06-16,05:18:00
39.973394,116.334005,0,229,39980.2208912037,2009-06-16,05:18:05
39.973399,116.334005,0,223,39980.2209490741,2009-06-16,05:18:10
39.973399,116.334005,0,223,39980.2209837963,2009-06-16,05:18:13
39.973407,116.334002,0,219,39980.2210069444,2009-06-16,05:18:15
39.973417,116.334002,0,216,39980.2210648148,2009-06-16,05:18:20
39.973424,116.33407,0,211,39980.2211226852,2009-06-16,05:18:25
39.973434,116.334152,0,206,39980.2211805556,2009-06-16,05:18:30
39.973461,116.334187,0,202,39980.2212384259,2009-06-16,05:18:35
39.973482,116.334173,0,200,39980.2212962963,2009-06-16,05:18:40
39.973492,116.334169,0,197,39980.2213541667,2009-06-16,05:18:45
39.973491,116.334179,0,193,39980.221412037,2009-06-16,05:18:50
39.973482,116.334186,0,189,39980.2214699074,2009-06-16,05:18:55
39.973447,116.334111,0,186,39980.2215277778,2009-06-16,05:19:00
39.97342,116.334049,0,184,39980.2215856481,2009-06-16,05:19:05
39.973412,116.334042,0,181,39980.2216435185,2009-06-16,05:19:10
39.973412,116.334042,0,181,39980.2216782407,2009-06-16,05:19:13
39.973406,116.334037,0,177,39980.2217013889,2009-06-16,05:19:15
39.973401,116.334024,0,174,39980.2217592593,2009-06-16,05:19:20
39.973396,116.333975,0,177,39980.2218171296,2009-06-16,05:19:25
39.973398,116.333941,0,179,39980.221875,2009-06-16,05:19:30
39.973395,116.333892,0,180,39980.2219328704,2009-06-16,05:19:35
39.973403,116.333835,0,182,39980.2219907407,2009-06-16,05:19:40
39.973403,116.333817,0,176,39980.2220486111,2009-06-16,05:19:45
39.973415,116.333779,0,174,39980.2221064815,2009-06-16,05:19:50
39.973428,116.333745,0,171,39980.2221643519,2009-06-16,05:19:55
39.973417,116.333719,0,174,39980.2222222222,2009-06-16,05:20:00
39.97341,116.333938,0,225,39980.2243634259,2009-06-16,05:23:05
39.973382,116.3341,0,235,39980.2244212963,2009-06-16,05:23:10
39.97337,116.334219,0,241,39980.2244791667,2009-06-16,05:23:15
39.973356,116.334283,0,247,39980.224537037,2009-06-16,05:23:20
39.973365,116.334327,0,254,39980.2245949074,2009-06-16,05:23:25
39.973365,116.334327,0,254,39980.2246296296,2009-06-16,05:23:28
39.973369,116.33433,0,261,39980.2246527778,2009-06-16,05:23:30
39.973397,116.334356,0,263,39980.2247106481,2009-06-16,05:23:35
39.97342,116.33443,0,258,39980.2247685185,2009-06-16,05:23:40
39.9734,116.334429,0,255,39980.2248263889,2009-06-16,05:23:45
39.973386,116.334385,0,253,39980.2248842593,2009-06-16,05:23:50
39.973381,116.334387,0,256,39980.2249421296,2009-06-16,05:23:55
39.973387,116.334385,0,259,39980.225,2009-06-16,05:24:00
39.973388,116.334387,0,263,39980.2250578704,2009-06-16,05:24:05
39.973388,116.334387,0,263,39980.2250925926,2009-06-16,05:24:08
39.973387,116.334379,0,266,39980.2251157407,2009-06-16,05:24:10
39.973387,116.334366,0,269,39980.2251736111,2009-06-16,05:24:15
39.973391,116.334376,0,271,39980.2252314815,2009-06-16,05:24:20
39.973392,116.334362,0,274,39980.2252893519,2009-06-16,05:24:25
39.973372,116.33429,0,276,39980.2253472222,2009-06-16,05:24:30
39.973373,116.334205,0,280,39980.2254050926,2009-06-16,05:24:35
39.973356,116.334169,0,284,39980.225462963,2009-06-16,05:24:40
39.973339,116.33413,0,288,39980.2255208333,2009-06-16,05:24:45
39.973329,116.334116,0,291,39980.2255787037,2009-06-16,05:24:50
39.973322,116.33407,0,294,39980.2256365741,2009-06-16,05:24:55
39.973322,116.33407,0,294,39980.2256712963,2009-06-16,05:24:58
39.973316,116.334074,0,293,39980.2256944444,2009-06-16,05:25:00
39.973308,116.334035,0,295,39980.2257523148,2009-06-16,05:25:05
39.973296,116.333999,0,295,39980.2258101852,2009-06-16,05:25:10
39.973301,116.33398,0,296,39980.2258680556,2009-06-16,05:25:15
39.973317,116.334018,0,294,39980.2259259259,2009-06-16,05:25:20
39.973339,116.334029,0,292,39980.2259837963,2009-06-16,05:25:25
39.973344,116.33404,0,291,39980.2260416667,2009-06-16,05:25:30
39.973337,116.334038,0,290,39980.226099537,2009-06-16,05:25:35
39.973337,116.334038,0,290,39980.2261342593,2009-06-16,05:25:38
39.973337,116.334032,0,291,39980.2261574074,2009-06-16,05:25:40
39.973337,116.334021,0,293,39980.2262152778,2009-06-16,05:25:45
39.973339,116.333998,0,293,39980.2262731481,2009-06-16,05:25:50
39.973363,116.333988,0,288,39980.2263310185,2009-06-16,05:25:55
39.973367,116.333975,0,286,39980.2263888889,2009-06-16,05:26:00
39.973362,116.333994,0,284,39980.2264467593,2009-06-16,05:26:05
39.973362,116.333994,0,284,39980.2264814815,2009-06-16,05:26:08
39.973351,116.334289,0,286,39980.2286458333,2009-06-16,05:29:15
39.973344,116.334391,0,285,39980.2287037037,2009-06-16,05:29:20
39.973348,116.334455,0,281,39980.2287615741,2009-06-16,05:29:25
39.973349,116.334467,0,279,39980.2288194444,2009-06-16,05:29:30
39.973352,116.334432,0,276,39980.2288773148,2009-06-16,05:29:35
39.973352,116.334432,0,276,39980.228912037,2009-06-16,05:29:38
39.97335,116.334426,0,275,39980.2289351852,2009-06-16,05:29:40
39.973351,116.334412,0,275,39980.2289930556,2009-06-16,05:29:45
39.973355,116.334398,0,273,39980.2290509259,2009-06-16,05:29:50
39.973358,116.334385,0,272,39980.2291087963,2009-06-16,05:29:55
39.973365,116.334374,0,271,39980.2291666667,2009-06-16,05:30:00
39.973375,116.334368,0,269,39980.229224537,2009-06-16,05:30:05
39.973375,116.334368,0,269,39980.2292592593,2009-06-16,05:30:08
39.973381,116.334371,0,267,39980.2292824074,2009-06-16,05:30:10
39.97338,116.3344,0,267,39980.2293402778,2009-06-16,05:30:15
39.973389,116.334447,0,266,39980.2293981481,2009-06-16,05:30:20
39.973403,116.334479,0,265,39980.2294560185,2009-06-16,05:30:25
39.973383,116.334495,0,253,39980.2295138889,2009-06-16,05:30:30
39.97338,116.334479,0,243,39980.2295717593,2009-06-16,05:30:35
39.973378,116.334486,0,240,39980.2296296296,2009-06-16,05:30:40
39.973374,116.334494,0,237,39980.2296875,2009-06-16,05:30:45
39.973374,116.334494,0,237,39980.2297222222,2009-06-16,05:30:48
39.973381,116.334501,0,234,39980.2297453704,2009-06-16,05:30:50
39.973401,116.334478,0,232,39980.2298032407,2009-06-16,05:30:55
39.973405,116.334459,0,231,39980.2298611111,2009-06-16,05:31:00
39.973417,116.334457,0,228,39980.2299189815,2009-06-16,05:31:05
39.973427,116.334456,0,225,39980.2299768519,2009-06-16,05:31:10
39.973437,116.334449,0,222,39980.2300347222,2009-06-16,05:31:15
39.973425,116.334406,0,229,39980.2300925926,2009-06-16,05:31:20
39.973433,116.33439,0,229,39980.230150463,2009-06-16,05:31:25
39.973439,116.334361,0,231,39980.2302083333,2009-06-16,05:31:30
39.973448,116.33434,0,238,39980.2302662037,2009-06-16,05:31:35
39.973445,116.334326,0,241,39980.2303240741,2009-06-16,05:31:40
39.973439,116.334332,0,242,39980.2303819444,2009-06-16,05:31:45
39.973439,116.334332,0,242,39980.2304166667,2009-06-16,05:31:48
39.973432,116.334334,0,239,39980.2304398148,2009-06-16,05:31:50
39.973454,116.334357,0,237,39980.2304976852,2009-06-16,05:31:55
39.973456,116.334355,0,238,39980.2305555556,2009-06-16,05:32:00
39.973456,116.334347,0,238,39980.2306134259,2009-06-16,05:32:05
39.973455,116.334344,0,238,39980.2306712963,2009-06-16,05:32:10
39.973451,116.334344,0,238,39980.2307291667,2009-06-16,05:32:15
39.973451,116.334344,0,238,39980.2307638889,2009-06-16,05:32:18
39.973446,116.334351,0,237,39980.230787037,2009-06-16,05:32:20
39.973442,116.334363,0,237,39980.2308449074,2009-06-16,05:32:25
39.973433,116.334372,0,238,39980.2309027778,2009-06-16,05:32:30
39.973428,116.33438,0,238,39980.2309606481,2009-06-16,05:32:35
39.973428,116.33438,0,238,39980.2309953704,2009-06-16,05:32:38
39.973426,116.334388,0,239,39980.2310185185,2009-06-16,05:32:40
39.973427,116.334406,0,240,39980.2310763889,2009-06-16,05:32:45
39.973434,116.334422,0,241,39980.2311342593,2009-06-16,05:32:50
39.973463,116.334607,0,246,39980.2311921296,2009-06-16,05:32:55
39.9735,116.334736,0,255,39980.23125,2009-06-16,05:33:00
39.973488,116.334731,0,256,39980.2313078704,2009-06-16,05:33:05
39.973491,116.334734,0,258,39980.2313657407,2009-06-16,05:33:10
39.973494,116.334732,0,260,39980.2314236111,2009-06-16,05:33:15
39.973498,116.334733,0,261,39980.2314814815,2009-06-16,05:33:20
39.973498,116.334733,0,261,39980.2315162037,2009-06-16,05:33:23
39.973502,116.33474,0,263,39980.2315393519,2009-06-16,05:33:25
39.973509,116.334749,0,265,39980.2315972222,2009-06-16,05:33:30
39.973518,116.334749,0,267,39980.2316550926,2009-06-16,05:33:35
39.973526,116.334728,0,270,39980.231712963,2009-06-16,05:33:40
39.973513,116.334722,0,272,39980.2317708333,2009-06-16,05:33:45
39.973516,116.33474,0,275,39980.2318287037,2009-06-16,05:33:50
39.973513,116.33475,0,277,39980.2318865741,2009-06-16,05:33:55
39.973512,116.334764,0,279,39980.2319444444,2009-06-16,05:34:00
39.97351,116.334778,0,281,39980.2320023148,2009-06-16,05:34:05
39.973507,116.334791,0,283,39980.2320601852,2009-06-16,05:34:10
39.973528,116.334824,0,287,39980.2321180556,2009-06-16,05:34:15
39.973537,116.334843,0,290,39980.2321759259,2009-06-16,05:34:20
39.973561,116.334912,0,293,39980.2322337963,2009-06-16,05:34:25
39.973567,116.334928,0,297,39980.2322916667,2009-06-16,05:34:30
39.973563,116.334954,0,300,39980.232349537,2009-06-16,05:34:35
39.973563,116.33495,0,302,39980.2324074074,2009-06-16,05:34:40
39.973564,116.334945,0,304,39980.2324652778,2009-06-16,05:34:45
39.973561,116.334944,0,307,39980.2325231481,2009-06-16,05:34:50
39.973561,116.334944,0,307,39980.2325578704,2009-06-16,05:34:53
39.973557,116.334945,0,310,39980.2325810185,2009-06-16,05:34:55
39.973521,116.334895,0,315,39980.2326388889,2009-06-16,05:35:00
39.973494,116.334806,0,325,39980.2326967593,2009-06-16,05:35:05
39.973491,116.334744,0,332,39980.2327546296,2009-06-16,05:35:10
39.973468,116.33473,0,332,39980.2328125,2009-06-16,05:35:15
39.973444,116.33477,0,330,39980.2328703704,2009-06-16,05:35:20
39.973408,116.334792,0,330,39980.2329282407,2009-06-16,05:35:25
39.973392,116.334805,0,332,39980.2329861111,2009-06-16,05:35:30
39.973373,116.334823,0,335,39980.2330439815,2009-06-16,05:35:35
39.973357,116.334808,0,338,39980.2331018519,2009-06-16,05:35:40
39.973341,116.33478,0,342,39980.2331597222,2009-06-16,05:35:45
39.973286,116.334701,0,345,39980.2332175926,2009-06-16,05:35:50
39.973261,116.334576,0,350,39980.233275463,2009-06-16,05:35:55
39.973233,116.334517,0,352,39980.2333333333,2009-06-16,05:36:00
39.97322,116.334455,0,358,39980.2333912037,2009-06-16,05:36:05
39.973221,116.334483,0,362,39980.2334490741,2009-06-16,05:36:10
39.973221,116.334483,0,362,39980.2334837963,2009-06-16,05:36:13
39.973217,116.334478,0,366,39980.2335069444,2009-06-16,05:36:15
39.973211,116.334496,0,370,39980.2335648148,2009-06-16,05:36:20
39.973214,116.334566,0,373,39980.2336226852,2009-06-16,05:36:25
39.973244,116.334599,0,378,39980.2336805556,2009-06-16,05:36:30
39.973247,116.334609,0,381,39980.2337384259,2009-06-16,05:36:35
39.973252,116.334622,0,384,39980.2337962963,2009-06-16,05:36:40
39.973285,116.334683,0,388,39980.2338541667,2009-06-16,05:36:45
39.973304,116.334739,0,391,39980.233912037,2009-06-16,05:36:50
39.973311,116.334748,0,394,39980.2339699074,2009-06-16,05:36:55
39.973328,116.334816,0,396,39980.2340277778,2009-06-16,05:37:00
39.973325,116.334882,0,393,39980.2340856481,2009-06-16,05:37:05
39.973305,116.334895,0,391,39980.2341435185,2009-06-16,05:37:10
39.973305,116.334895,0,391,39980.2341782407,2009-06-16,05:37:13
39.973301,116.334895,0,392,39980.2342013889,2009-06-16,05:37:15
39.97329,116.334898,0,393,39980.2342592593,2009-06-16,05:37:20
39.97328,116.334895,0,394,39980.2343171296,2009-06-16,05:37:25
39.97328,116.334895,0,394,39980.2343518519,2009-06-16,05:37:28
39.973273,116.334901,0,396,39980.234375,2009-06-16,05:37:30
39.973271,116.334912,0,397,39980.2344328704,2009-06-16,05:37:35
39.97327,116.334922,0,398,39980.2344907407,2009-06-16,05:37:40
39.97327,116.334922,0,398,39980.234525463,2009-06-16,05:37:43
39.973275,116.33493,0,399,39980.2345486111,2009-06-16,05:37:45
39.973316,116.334945,0,399,39980.2346064815,2009-06-16,05:37:50
39.973347,116.334956,0,399,39980.2346643518,2009-06-16,05:37:55
39.973372,116.334953,0,400,39980.2347222222,2009-06-16,05:38:00
39.97337,116.334905,0,399,39980.2347800926,2009-06-16,05:38:05
39.973356,116.334816,0,398,39980.234837963,2009-06-16,05:38:10
39.973243,116.334678,0,394,39980.2348958333,2009-06-16,05:38:15
39.973215,116.334626,0,394,39980.2349537037,2009-06-16,05:38:20
39.973236,116.334613,0,393,39980.2350115741,2009-06-16,05:38:25
39.973239,116.334557,0,391,39980.2350694444,2009-06-16,05:38:30
39.973268,116.334536,0,389,39980.2351273148,2009-06-16,05:38:35
39.973279,116.334513,0,387,39980.2351851852,2009-06-16,05:38:40
39.973335,116.334511,0,385,39980.2352430556,2009-06-16,05:38:45
39.973373,116.334514,0,383,39980.2353009259,2009-06-16,05:38:50
39.973359,116.334482,0,384,39980.2353587963,2009-06-16,05:38:55
39.973291,116.334322,0,391,39980.2354166667,2009-06-16,05:39:00
39.973241,116.33425,0,394,39980.235474537,2009-06-16,05:39:05
39.973221,116.334295,0,394,39980.2355324074,2009-06-16,05:39:10
39.973213,116.334311,0,391,39980.2355902778,2009-06-16,05:39:15
39.973213,116.334311,0,391,39980.235625,2009-06-16,05:39:18
39.973205,116.334308,0,391,39980.2356481481,2009-06-16,05:39:20
39.973195,116.334314,0,390,39980.2357060185,2009-06-16,05:39:25
39.973187,116.334325,0,389,39980.2357638889,2009-06-16,05:39:30
39.973237,116.334433,0,381,39980.2358217593,2009-06-16,05:39:35
39.973274,116.334571,0,378,39980.2358796296,2009-06-16,05:39:40
39.973307,116.334733,0,374,39980.2359375,2009-06-16,05:39:45
39.973335,116.334823,0,370,39980.2359953704,2009-06-16,05:39:50
39.973354,116.334849,0,368,39980.2360532407,2009-06-16,05:39:55
39.973355,116.334823,0,366,39980.2361111111,2009-06-16,05:40:00
39.973355,116.334823,0,366,39980.2361458333,2009-06-16,05:40:03
39.973363,116.33483,0,365,39980.2361689815,2009-06-16,05:40:05
39.973409,116.334881,0,362,39980.2362268518,2009-06-16,05:40:10
39.973424,116.334859,0,361,39980.2362847222,2009-06-16,05:40:15
39.973418,116.334826,0,360,39980.2363425926,2009-06-16,05:40:20
39.973423,116.334817,0,359,39980.236400463,2009-06-16,05:40:25
39.973429,116.334805,0,358,39980.2364583333,2009-06-16,05:40:30
39.973368,116.334687,0,352,39980.2365162037,2009-06-16,05:40:35
39.973313,116.334649,0,346,39980.2365740741,2009-06-16,05:40:40
39.973285,116.334658,0,340,39980.2366319444,2009-06-16,05:40:45
39.973324,116.33465,0,332,39980.2366898148,2009-06-16,05:40:50
39.973324,116.33465,0,332,39980.236724537,2009-06-16,05:40:53
39.973325,116.334647,0,326,39980.2367476852,2009-06-16,05:40:55
39.973324,116.334634,0,324,39980.2368055556,2009-06-16,05:41:00
39.973324,116.334634,0,324,39980.2368402778,2009-06-16,05:41:03
39.97333,116.334631,0,321,39980.2368634259,2009-06-16,05:41:05
39.973354,116.33461,0,319,39980.2369212963,2009-06-16,05:41:10
39.973362,116.334436,0,319,39980.2369791667,2009-06-16,05:41:15
39.973359,116.334286,0,318,39980.237037037,2009-06-16,05:41:20
39.97335,116.334157,0,317,39980.2370949074,2009-06-16,05:41:25
39.973374,116.334225,0,317,39980.2371527778,2009-06-16,05:41:30
39.97341,116.33442,0,316,39980.2372106481,2009-06-16,05:41:35
39.973422,116.334438,0,315,39980.2372685185,2009-06-16,05:41:40
39.973425,116.334435,0,313,39980.2373263889,2009-06-16,05:41:45
39.973425,116.334435,0,313,39980.2373611111,2009-06-16,05:41:48
39.973432,116.334437,0,310,39980.2373842593,2009-06-16,05:41:50
39.97342,116.334434,0,307,39980.2374421296,2009-06-16,05:41:55
39.973407,116.334433,0,307,39980.2375,2009-06-16,05:42:00
39.973404,116.334425,0,304,39980.2375578704,2009-06-16,05:42:05
39.973404,116.334425,0,304,39980.2375925926,2009-06-16,05:42:08
39.9734,116.334417,0,302,39980.2376157407,2009-06-16,05:42:10
39.97338,116.334405,0,301,39980.2376736111,2009-06-16,05:42:15
39.973378,116.334398,0,299,39980.2377314815,2009-06-16,05:42:20
39.973374,116.3344,0,297,39980.2377893519,2009-06-16,05:42:25
39.973374,116.3344,0,297,39980.2378240741,2009-06-16,05:42:28
39.97337,116.334398,0,295,39980.2378472222,2009-06-16,05:42:30
39.973379,116.334383,0,293,39980.2379050926,2009-06-16,05:42:35
39.973384,116.334359,0,291,39980.237962963,2009-06-16,05:42:40
39.97342,116.334297,0,287,39980.2380208333,2009-06-16,05:42:45
39.973447,116.334283,0,283,39980.2380787037,2009-06-16,05:42:50
39.97344,116.334245,0,282,39980.2381365741,2009-06-16,05:42:55
39.973432,116.334192,0,281,39980.2381944444,2009-06-16,05:43:00
39.97342,116.334144,0,278,39980.2382523148,2009-06-16,05:43:05
39.973386,116.334093,0,274,39980.2383101852,2009-06-16,05:43:10
39.973376,116.334043,0,270,39980.2383680556,2009-06-16,05:43:15
39.973441,116.333705,0,256,39980.2423611111,2009-06-16,05:49:00
39.973447,116.333675,0,257,39980.2424189815,2009-06-16,05:49:05
39.973443,116.333666,0,252,39980.2424768518,2009-06-16,05:49:10
39.973432,116.333707,0,248,39980.2425347222,2009-06-16,05:49:15
39.973432,116.333707,0,248,39980.2425694444,2009-06-16,05:49:18
39.973435,116.3337,0,246,39980.2425925926,2009-06-16,05:49:20
39.973438,116.333686,0,246,39980.242650463,2009-06-16,05:49:25
39.97344,116.333685,0,247,39980.2427083333,2009-06-16,05:49:30
39.973448,116.333686,0,248,39980.2427662037,2009-06-16,05:49:35
39.973448,116.333686,0,248,39980.2428009259,2009-06-16,05:49:38
39.973442,116.333679,0,246,39980.2428240741,2009-06-16,05:49:40
39.973435,116.333668,0,246,39980.2428819444,2009-06-16,05:49:45
39.973434,116.333668,0,246,39980.2429398148,2009-06-16,05:49:50
39.973428,116.333667,0,245,39980.2429976852,2009-06-16,05:49:55
39.973424,116.333663,0,244,39980.2430555556,2009-06-16,05:50:00
39.973424,116.333658,0,243,39980.2431134259,2009-06-16,05:50:05
39.973427,116.333658,0,242,39980.2431712963,2009-06-16,05:50:10
39.973427,116.333665,0,240,39980.2432291667,2009-06-16,05:50:15
39.973424,116.333671,0,237,39980.243287037,2009-06-16,05:50:20
39.973424,116.333671,0,237,39980.2433217593,2009-06-16,05:50:23
39.973421,116.333679,0,234,39980.2433449074,2009-06-16,05:50:25
39.973421,116.333689,0,230,39980.2434027778,2009-06-16,05:50:30
39.973412,116.333704,0,223,39980.2434606481,2009-06-16,05:50:35
39.973394,116.333721,0,216,39980.2435185185,2009-06-16,05:50:40
39.973392,116.333701,0,209,39980.2435763889,2009-06-16,05:50:45
39.973393,116.333716,0,204,39980.2436342593,2009-06-16,05:50:50
39.973392,116.333693,0,200,39980.2436921296,2009-06-16,05:50:55
39.973398,116.33369,0,196,39980.24375,2009-06-16,05:51:00
39.973399,116.333689,0,193,39980.2438078704,2009-06-16,05:51:05
39.973395,116.333685,0,188,39980.2438657407,2009-06-16,05:51:10
39.973395,116.333686,0,183,39980.2439236111,2009-06-16,05:51:15
39.973396,116.333691,0,179,39980.2439814815,2009-06-16,05:51:20
39.973397,116.333692,0,174,39980.2440393518,2009-06-16,05:51:25
39.973398,116.333694,0,169,39980.2440972222,2009-06-16,05:51:30
39.973398,116.333701,0,165,39980.2441550926,2009-06-16,05:51:35
39.973398,116.333701,0,165,39980.2441898148,2009-06-16,05:51:38
39.973395,116.333696,0,160,39980.244212963,2009-06-16,05:51:40
39.973402,116.333628,0,157,39980.2442708333,2009-06-16,05:51:45
39.973416,116.333633,0,153,39980.2443287037,2009-06-16,05:51:50
39.973416,116.333622,0,149,39980.2443865741,2009-06-16,05:51:55
39.973418,116.333564,0,147,39980.2444444444,2009-06-16,05:52:00
39.973416,116.333493,0,135,39980.2445023148,2009-06-16,05:52:05
39.973413,116.333453,0,117,39980.2445601852,2009-06-16,05:52:10
39.973417,116.333425,0,110,39980.2446180556,2009-06-16,05:52:15
39.973405,116.333321,0,102,39980.2446759259,2009-06-16,05:52:20
39.973408,116.333316,0,100,39980.2447337963,2009-06-16,05:52:25
39.973408,116.333316,0,100,39980.2447685185,2009-06-16,05:52:28
39.973406,116.333317,0,97,39980.2447916667,2009-06-16,05:52:30
39.973389,116.333279,0,95,39980.244849537,2009-06-16,05:52:35
39.973355,116.333273,0,91,39980.2449074074,2009-06-16,05:52:40
39.973329,116.333197,0,89,39980.2449652778,2009-06-16,05:52:45
39.973319,116.333132,0,86,39980.2450231481,2009-06-16,05:52:50
39.97332,116.333068,0,84,39980.2450810185,2009-06-16,05:52:55
39.973306,116.332939,0,82,39980.2451388889,2009-06-16,05:53:00
39.973298,116.332827,0,74,39980.2451967593,2009-06-16,05:53:05
39.973293,116.332788,0,69,39980.2452546296,2009-06-16,05:53:10
39.973276,116.332798,0,65,39980.2453125,2009-06-16,05:53:15
39.973276,116.332798,0,65,39980.2453472222,2009-06-16,05:53:18
39.973283,116.332806,0,61,39980.2453703704,2009-06-16,05:53:20
39.973281,116.332836,0,57,39980.2454282407,2009-06-16,05:53:25
39.973276,116.332854,0,53,39980.2454861111,2009-06-16,05:53:30
39.973275,116.332839,0,48,39980.2455439815,2009-06-16,05:53:35
39.973272,116.332814,0,44,39980.2456018519,2009-06-16,05:53:40
39.973284,116.332861,0,41,39980.2456597222,2009-06-16,05:53:45
39.973278,116.332844,0,38,39980.2457175926,2009-06-16,05:53:50
39.973262,116.332729,0,33,39980.245775463,2009-06-16,05:53:55
39.973263,116.332699,0,25,39980.2458333333,2009-06-16,05:54:00
39.973273,116.332771,0,15,39980.2458912037,2009-06-16,05:54:05
39.973282,116.33274,0,3,39980.2459490741,2009-06-16,05:54:10
39.973268,116.332711,0,2,39980.2460069444,2009-06-16,05:54:15
39.97327,116.332677,0,0,39980.2460648148,2009-06-16,05:54:20
39.973265,116.332631,0,-3,39980.2461226852,2009-06-16,05:54:25
39.973278,116.332583,0,-7,39980.2461805556,2009-06-16,05:54:30
39.973269,116.332553,0,-12,39980.2462384259,2009-06-16,05:54:35
39.973264,116.332488,0,-16,39980.2462962963,2009-06-16,05:54:40
39.973253,116.332447,0,-19,39980.2463541667,2009-06-16,05:54:45
39.973234,116.332388,0,-21,39980.246412037,2009-06-16,05:54:50
39.973214,116.332376,0,-22,39980.2464699074,2009-06-16,05:54:55
39.973204,116.332398,0,-26,39980.2465277778,2009-06-16,05:55:00
39.973199,116.332408,0,-30,39980.2465856481,2009-06-16,05:55:05
39.973181,116.332425,0,-36,39980.2466435185,2009-06-16,05:55:10
39.973168,116.332396,0,-44,39980.2467013889,2009-06-16,05:55:15
39.973162,116.332386,0,-48,39980.2467592593,2009-06-16,05:55:20
39.973158,116.33239,0,-52,39980.2468171296,2009-06-16,05:55:25
39.973156,116.332393,0,-56,39980.246875,2009-06-16,05:55:30
39.973154,116.332394,0,-59,39980.2469328704,2009-06-16,05:55:35
39.973153,116.332398,0,-63,39980.2469907407,2009-06-16,05:55:40
39.973153,116.332398,0,-63,39980.247025463,2009-06-16,05:55:43
39.973151,116.332397,0,-67,39980.2470486111,2009-06-16,05:55:45
39.973151,116.332386,0,-71,39980.2471064815,2009-06-16,05:55:50
39.973157,116.332341,0,-74,39980.2471643519,2009-06-16,05:55:55
39.973169,116.332348,0,-62,39980.2472222222,2009-06-16,05:56:00
39.973164,116.332369,0,-54,39980.2472800926,2009-06-16,05:56:05
39.973176,116.332391,0,-34,39980.247337963,2009-06-16,05:56:10
39.973182,116.332354,0,-21,39980.2473958333,2009-06-16,05:56:15
39.973189,116.33228,0,-8,39980.2474537037,2009-06-16,05:56:20
39.973179,116.332201,0,0,39980.2475115741,2009-06-16,05:56:25
39.973162,116.332137,0,4,39980.2475694444,2009-06-16,05:56:30
39.973127,116.332086,0,10,39980.2476273148,2009-06-16,05:56:35
39.973058,116.331971,0,21,39980.2476851852,2009-06-16,05:56:40
39.973027,116.331879,0,29,39980.2477430556,2009-06-16,05:56:45
39.972998,116.331833,0,31,39980.2478009259,2009-06-16,05:56:50
39.972971,116.331802,0,32,39980.2478587963,2009-06-16,05:56:55
39.972947,116.331694,0,36,39980.2479166667,2009-06-16,05:57:00
39.972926,116.331629,0,37,39980.247974537,2009-06-16,05:57:05
39.972939,116.331553,0,40,39980.2480324074,2009-06-16,05:57:10
39.97293,116.331532,0,39,39980.2480902778,2009-06-16,05:57:15
39.972924,116.331549,0,39,39980.2481481481,2009-06-16,05:57:20
39.972928,116.331521,0,40,39980.2482060185,2009-06-16,05:57:25
39.97292,116.331433,0,41,39980.2482638889,2009-06-16,05:57:30
39.972963,116.331398,0,44,39980.2483217593,2009-06-16,05:57:35
39.972984,116.331404,0,46,39980.2483796296,2009-06-16,05:57:40
39.972953,116.331388,0,47,39980.2484375,2009-06-16,05:57:45
39.97291,116.331391,0,46,39980.2484953704,2009-06-16,05:57:50
39.97291,116.331459,0,45,39980.2485532407,2009-06-16,05:57:55
39.972922,116.331495,0,44,39980.2486111111,2009-06-16,05:58:00
39.972923,116.331489,0,44,39980.2486689815,2009-06-16,05:58:05
39.972928,116.331483,0,44,39980.2487268519,2009-06-16,05:58:10
39.972934,116.331478,0,44,39980.2487847222,2009-06-16,05:58:15
39.972934,116.331478,0,44,39980.2488194444,2009-06-16,05:58:18
39.972939,116.331476,0,44,39980.2488425926,2009-06-16,05:58:20
39.97299,116.331574,0,46,39980.248900463,2009-06-16,05:58:25
39.972988,116.331659,0,49,39980.2489583333,2009-06-16,05:58:30
39.972979,116.331671,0,49,39980.2490162037,2009-06-16,05:58:35
39.972975,116.331673,0,49,39980.2490740741,2009-06-16,05:58:40
39.972972,116.331674,0,50,39980.2491319444,2009-06-16,05:58:45
39.972972,116.331674,0,50,39980.2491666667,2009-06-16,05:58:48
39.972966,116.331682,0,50,39980.2491898148,2009-06-16,05:58:50
39.972962,116.331663,0,51,39980.2492476852,2009-06-16,05:58:55
39.972962,116.331663,0,51,39980.2492824074,2009-06-16,05:58:58
39.972957,116.331666,0,51,39980.2493055556,2009-06-16,05:59:00
39.972955,116.331684,0,52,39980.2493634259,2009-06-16,05:59:05
39.973069,116.33195,0,58,39980.2494212963,2009-06-16,05:59:10
39.973078,116.332126,0,64,39980.2494791667,2009-06-16,05:59:15
39.973068,116.33219,0,69,39980.249537037,2009-06-16,05:59:20
39.973071,116.332171,0,70,39980.2495949074,2009-06-16,05:59:25
39.973091,116.332259,0,78,39980.2496527778,2009-06-16,05:59:30
39.973063,116.332222,0,81,39980.2497106481,2009-06-16,05:59:35
39.973063,116.332222,0,81,39980.2497453704,2009-06-16,05:59:38
39.973067,116.332218,0,83,39980.2497685185,2009-06-16,05:59:40
39.973081,116.332199,0,85,39980.2498263889,2009-06-16,05:59:45
39.973085,116.332216,0,87,39980.2498842593,2009-06-16,05:59:50
39.97309,116.332215,0,89,39980.2499421296,2009-06-16,05:59:55
39.97309,116.332215,0,89,39980.2499768519,2009-06-16,05:59:58
39.973092,116.332219,0,91,39980.25,2009-06-16,06:00:00
39.97309,116.332235,0,94,39980.2500578704,2009-06-16,06:00:05
39.973137,116.332352,0,95,39980.2501157407,2009-06-16,06:00:10
39.973192,116.332447,0,96,39980.2501736111,2009-06-16,06:00:15
39.973257,116.332623,0,95,39980.2502314815,2009-06-16,06:00:20
39.973249,116.332636,0,97,39980.2502893518,2009-06-16,06:00:25
39.973249,116.332636,0,97,39980.2503240741,2009-06-16,06:00:28
39.973245,116.332629,0,98,39980.2503472222,2009-06-16,06:00:30
39.973229,116.332552,0,101,39980.2504050926,2009-06-16,06:00:35
39.973208,116.33249,0,102,39980.250462963,2009-06-16,06:00:40
39.973173,116.332478,0,102,39980.2505208333,2009-06-16,06:00:45
39.973126,116.332477,0,104,39980.2505787037,2009-06-16,06:00:50
39.973107,116.332445,0,106,39980.2506365741,2009-06-16,06:00:55
39.973107,116.332469,0,107,39980.2506944444,2009-06-16,06:01:00
39.973107,116.332469,0,107,39980.2507291667,2009-06-16,06:01:03
39.973106,116.332462,0,108,39980.2507523148,2009-06-16,06:01:05
39.973107,116.332475,0,109,39980.2508101852,2009-06-16,06:01:10
39.973131,116.332566,0,109,39980.2508680556,2009-06-16,06:01:15
39.973131,116.332566,0,109,39980.2509027778,2009-06-16,06:01:18
39.973137,116.332558,0,112,39980.2509259259,2009-06-16,06:01:20
39.973114,116.33247,0,119,39980.2509837963,2009-06-16,06:01:25
39.973084,116.332478,0,123,39980.2510416667,2009-06-16,06:01:30
39.973102,116.332459,0,129,39980.251099537,2009-06-16,06:01:35
39.97311,116.332441,0,131,39980.2511574074,2009-06-16,06:01:40
39.973114,116.332414,0,134,39980.2512152778,2009-06-16,06:01:45
39.973125,116.332455,0,137,39980.2512731481,2009-06-16,06:01:50
39.97313,116.332509,0,139,39980.2513310185,2009-06-16,06:01:55
39.97313,116.332509,0,139,39980.2513657407,2009-06-16,06:01:58
39.973135,116.332501,0,141,39980.2513888889,2009-06-16,06:02:00
39.973142,116.33249,0,143,39980.2514467593,2009-06-16,06:02:05
39.973142,116.33249,0,143,39980.2514814815,2009-06-16,06:02:08
39.973148,116.332485,0,145,39980.2515046296,2009-06-16,06:02:10
39.973154,116.332495,0,147,39980.2515625,2009-06-16,06:02:15
39.973162,116.332589,0,153,39980.2516203704,2009-06-16,06:02:20
39.973163,116.332741,0,159,39980.2516782407,2009-06-16,06:02:25
39.97317,116.332854,0,167,39980.2517361111,2009-06-16,06:02:30
39.973193,116.332941,0,171,39980.2517939815,2009-06-16,06:02:35
39.973199,116.332978,0,176,39980.2518518518,2009-06-16,06:02:40
39.9732,116.333037,0,182,39980.2519097222,2009-06-16,06:02:45
39.973198,116.333052,0,184,39980.2519675926,2009-06-16,06:02:50
39.973241,116.333163,0,189,39980.252025463,2009-06-16,06:02:55
39.973291,116.333286,0,189,39980.2520833333,2009-06-16,06:03:00
39.973329,116.333327,0,186,39980.2521412037,2009-06-16,06:03:05
39.97334,116.333395,0,183,39980.2521990741,2009-06-16,06:03:10
39.973354,116.333408,0,181,39980.2522569444,2009-06-16,06:03:15
39.973363,116.33338,0,184,39980.2523148148,2009-06-16,06:03:20
39.973377,116.333371,0,184,39980.2523726852,2009-06-16,06:03:25
39.973403,116.333389,0,186,39980.2524305556,2009-06-16,06:03:30
39.973416,116.333419,0,188,39980.2524884259,2009-06-16,06:03:35
39.973425,116.333429,0,191,39980.2525462963,2009-06-16,06:03:40
39.97342,116.333446,0,193,39980.2526041667,2009-06-16,06:03:45
39.973424,116.3335,0,196,39980.252662037,2009-06-16,06:03:50
39.973489,116.333708,0,203,39980.2527199074,2009-06-16,06:03:55
39.973519,116.333795,0,205,39980.2527777778,2009-06-16,06:04:00
39.973542,116.333994,0,214,39980.2528356481,2009-06-16,06:04:05
39.973534,116.334109,0,219,39980.2528935185,2009-06-16,06:04:10
39.973531,116.334121,0,228,39980.2529513889,2009-06-16,06:04:15
39.973528,116.334137,0,234,39980.2530092593,2009-06-16,06:04:20
39.973511,116.334112,0,239,39980.2530671296,2009-06-16,06:04:25
39.973506,116.334121,0,241,39980.253125,2009-06-16,06:04:30
39.973502,116.334131,0,243,39980.2531828704,2009-06-16,06:04:35
39.973497,116.33414,0,245,39980.2532407407,2009-06-16,06:04:40
39.973487,116.334138,0,247,39980.2532986111,2009-06-16,06:04:45
39.973477,116.334138,0,248,39980.2533564815,2009-06-16,06:04:50
39.973471,116.334161,0,249,39980.2534143519,2009-06-16,06:04:55
39.973484,116.334345,0,253,39980.2534722222,2009-06-16,06:05:00
39.973487,116.334454,0,256,39980.2535300926,2009-06-16,06:05:05
39.973502,116.334479,0,257,39980.253587963,2009-06-16,06:05:10
39.97351,116.334518,0,259,39980.2536458333,2009-06-16,06:05:15
39.973518,116.334533,0,260,39980.2537037037,2009-06-16,06:05:20
39.973509,116.334531,0,262,39980.2537615741,2009-06-16,06:05:25
39.973516,116.334504,0,261,39980.2538194444,2009-06-16,06:05:30
39.973498,116.334492,0,262,39980.2538773148,2009-06-16,06:05:35
39.973494,116.334533,0,263,39980.2539351852,2009-06-16,06:05:40
39.973523,116.334554,0,265,39980.2539930556,2009-06-16,06:05:45
39.973523,116.334554,0,265,39980.2540277778,2009-06-16,06:05:48
39.973526,116.33456,0,267,39980.2540509259,2009-06-16,06:05:50
39.973559,116.334475,0,262,39980.2541087963,2009-06-16,06:05:55
39.973575,116.334444,0,256,39980.2541666667,2009-06-16,06:06:00
39.973578,116.334432,0,255,39980.254224537,2009-06-16,06:06:05
39.973577,116.334416,0,256,39980.2542824074,2009-06-16,06:06:10
39.973578,116.334405,0,257,39980.2543402778,2009-06-16,06:06:15
39.973578,116.334405,0,257,39980.254375,2009-06-16,06:06:18
39.973581,116.334403,0,258,39980.2543981481,2009-06-16,06:06:20
39.973585,116.334412,0,259,39980.2544560185,2009-06-16,06:06:25
39.973596,116.33446,0,259,39980.2545138889,2009-06-16,06:06:30
39.973618,116.334572,0,259,39980.2545717593,2009-06-16,06:06:35
39.97364,116.334596,0,260,39980.2546296296,2009-06-16,06:06:40
39.973638,116.334545,0,258,39980.2546875,2009-06-16,06:06:45
39.973637,116.334549,0,258,39980.2547453704,2009-06-16,06:06:50
39.973637,116.334549,0,258,39980.2547800926,2009-06-16,06:06:53
39.973629,116.334547,0,258,39980.2548032407,2009-06-16,06:06:55
39.973594,116.334497,0,259,39980.2548611111,2009-06-16,06:07:00
39.97355,116.33443,0,260,39980.2549189815,2009-06-16,06:07:05
39.973533,116.334335,0,260,39980.2549768519,2009-06-16,06:07:10
39.973531,116.334187,0,257,39980.2550347222,2009-06-16,06:07:15
39.973509,116.334079,0,250,39980.2550925926,2009-06-16,06:07:20
39.973477,116.333987,0,245,39980.255150463,2009-06-16,06:07:25
39.973473,116.334003,0,240,39980.2552083333,2009-06-16,06:07:30
39.973514,116.334137,0,235,39980.2552662037,2009-06-16,06:07:35
39.973534,116.334165,0,236,39980.2553240741,2009-06-16,06:07:40
39.97354,116.33426,0,237,39980.2553819444,2009-06-16,06:07:45
39.973522,116.334289,0,237,39980.2554398148,2009-06-16,06:07:50
39.973538,116.334337,0,239,39980.2554976852,2009-06-16,06:07:55
39.973555,116.334405,0,242,39980.2555555556,2009-06-16,06:08:00
39.973557,116.33443,0,239,39980.2556134259,2009-06-16,06:08:05
39.973529,116.334409,0,236,39980.2556712963,2009-06-16,06:08:10
39.973523,116.334333,0,236,39980.2557291667,2009-06-16,06:08:15
39.973529,116.334325,0,235,39980.255787037,2009-06-16,06:08:20
39.973535,116.334318,0,235,39980.2558449074,2009-06-16,06:08:25
39.97354,116.334312,0,235,39980.2559027778,2009-06-16,06:08:30
39.97354,116.334312,0,235,39980.2559375,2009-06-16,06:08:33
39.973544,116.334311,0,235,39980.2559606481,2009-06-16,06:08:35
39.973557,116.334242,0,235,39980.2560185185,2009-06-16,06:08:40
39.973558,116.334182,0,234,39980.2560763889,2009-06-16,06:08:45
39.973551,116.334256,0,222,39980.2561342593,2009-06-16,06:08:50
39.973551,116.334256,0,222,39980.2561689815,2009-06-16,06:08:53
39.973553,116.334264,0,219,39980.2561921296,2009-06-16,06:08:55
39.973544,116.334271,0,215,39980.25625,2009-06-16,06:09:00
39.973523,116.334234,0,212,39980.2563078704,2009-06-16,06:09:05
39.973523,116.334234,0,212,39980.2563425926,2009-06-16,06:09:08
39.97352,116.334242,0,210,39980.2563657407,2009-06-16,06:09:10
39.973508,116.334239,0,209,39980.2564236111,2009-06-16,06:09:15
39.973496,116.334231,0,207,39980.2564814815,2009-06-16,06:09:20
39.973489,116.334198,0,207,39980.2565393519,2009-06-16,06:09:25
39.973486,116.334065,0,207,39980.2565972222,2009-06-16,06:09:30
39.973467,116.333735,0,177,39980.2622106481,2009-06-16,06:17:35
39.97347,116.333696,0,177,39980.2622685185,2009-06-16,06:17:40
39.97347,116.333732,0,178,39980.2623263889,2009-06-16,06:17:45
39.97347,116.333732,0,178,39980.2623611111,2009-06-16,06:17:48
39.973468,116.333724,0,176,39980.2623842593,2009-06-16,06:17:50
39.97347,116.333709,0,175,39980.2624421296,2009-06-16,06:17:55
39.973472,116.333685,0,175,39980.2625,2009-06-16,06:18:00
39.973433,116.333652,0,175,39980.2625578704,2009-06-16,06:18:05
39.973423,116.333638,0,171,39980.2626157407,2009-06-16,06:18:10
39.973425,116.333623,0,169,39980.2626736111,2009-06-16,06:18:15
39.973428,116.333608,0,167,39980.2627314815,2009-06-16,06:18:20
39.973428,116.333608,0,167,39980.2627662037,2009-06-16,06:18:23
39.973431,116.333604,0,166,39980.2627893519,2009-06-16,06:18:25
39.973436,116.333615,0,164,39980.2628472222,2009-06-16,06:18:30
39.97343,116.333629,0,163,39980.2629050926,2009-06-16,06:18:35
39.973424,116.333635,0,161,39980.262962963,2009-06-16,06:18:40
39.973424,116.333635,0,161,39980.2629976852,2009-06-16,06:18:43
39.973417,116.333639,0,158,39980.2630208333,2009-06-16,06:18:45
39.973412,116.333648,0,155,39980.2630787037,2009-06-16,06:18:50
39.973407,116.333662,0,152,39980.2631365741,2009-06-16,06:18:55
39.973404,116.333669,0,148,39980.2631944444,2009-06-16,06:19:00
39.973407,116.333672,0,146,39980.2632523148,2009-06-16,06:19:05
39.97341,116.333674,0,143,39980.2633101852,2009-06-16,06:19:10
39.97341,116.333679,0,140,39980.2633680556,2009-06-16,06:19:15
39.973406,116.333684,0,137,39980.2634259259,2009-06-16,06:19:20
39.973406,116.333684,0,137,39980.2634606481,2009-06-16,06:19:23
39.973399,116.333677,0,134,39980.2634837963,2009-06-16,06:19:25
39.973397,116.333642,0,129,39980.2635416667,2009-06-16,06:19:30
39.973414,116.333621,0,129,39980.263599537,2009-06-16,06:19:35
39.973423,116.333556,0,128,39980.2636574074,2009-06-16,06:19:40
39.973403,116.333513,0,120,39980.2637152778,2009-06-16,06:19:45
39.97338,116.333496,0,113,39980.2637731481,2009-06-16,06:19:50
39.973379,116.333488,0,109,39980.2638310185,2009-06-16,06:19:55
39.973379,116.333488,0,109,39980.2638657407,2009-06-16,06:19:58
39.973371,116.333487,0,107,39980.2638888889,2009-06-16,06:20:00
39.973371,116.333501,0,104,39980.2639467593,2009-06-16,06:20:05
39.973357,116.333526,0,102,39980.2640046296,2009-06-16,06:20:10
39.973347,116.33353,0,99,39980.2640625,2009-06-16,06:20:15
39.973333,116.333518,0,95,39980.2641203704,2009-06-16,06:20:20
39.973319,116.333394,0,90,39980.2641782407,2009-06-16,06:20:25
39.97332,116.333276,0,86,39980.2642361111,2009-06-16,06:20:30
39.973327,116.333191,0,80,39980.2642939815,2009-06-16,06:20:35
39.973321,116.333171,0,74,39980.2643518519,2009-06-16,06:20:40
39.973342,116.33321,0,70,39980.2644097222,2009-06-16,06:20:45
39.973355,116.333146,0,68,39980.2644675926,2009-06-16,06:20:50
39.973375,116.333249,0,68,39980.264525463,2009-06-16,06:20:55
39.973375,116.333249,0,68,39980.2645601852,2009-06-16,06:20:58
39.973381,116.333256,0,65,39980.2645833333,2009-06-16,06:21:00
39.973381,116.333285,0,64,39980.2646412037,2009-06-16,06:21:05
39.973381,116.333285,0,64,39980.2646759259,2009-06-16,06:21:08
39.973376,116.333287,0,61,39980.2646990741,2009-06-16,06:21:10
39.97337,116.333278,0,59,39980.2647569444,2009-06-16,06:21:15
39.973345,116.333258,0,63,39980.2648148148,2009-06-16,06:21:20
39.973337,116.333195,0,64,39980.2648726852,2009-06-16,06:21:25
39.973332,116.333161,0,66,39980.2649305556,2009-06-16,06:21:30
39.973337,116.333208,0,69,39980.2649884259,2009-06-16,06:21:35
39.97336,116.333236,0,73,39980.2650462963,2009-06-16,06:21:40
39.973364,116.333226,0,72,39980.2651041667,2009-06-16,06:21:45
39.973375,116.333234,0,72,39980.265162037,2009-06-16,06:21:50
39.973369,116.333249,0,72,39980.2652199074,2009-06-16,06:21:55
39.973369,116.333249,0,72,39980.2652546296,2009-06-16,06:21:58
39.973366,116.333253,0,72,39980.2652777778,2009-06-16,06:22:00
39.973358,116.333239,0,71,39980.2653356481,2009-06-16,06:22:05
39.973335,116.333249,0,73,39980.2653935185,2009-06-16,06:22:10
39.973318,116.333297,0,82,39980.2654513889,2009-06-16,06:22:15
39.973319,116.33328,0,88,39980.2655092593,2009-06-16,06:22:20
39.973333,116.333303,0,92,39980.2655671296,2009-06-16,06:22:25
39.973339,116.333322,0,94,39980.265625,2009-06-16,06:22:30
39.973347,116.333327,0,95,39980.2656828704,2009-06-16,06:22:35
39.973354,116.333335,0,95,39980.2657407407,2009-06-16,06:22:40
39.973354,116.333335,0,95,39980.265775463,2009-06-16,06:22:43
39.973356,116.333342,0,96,39980.2657986111,2009-06-16,06:22:45
39.973357,116.333351,0,97,39980.2658564815,2009-06-16,06:22:50
39.973353,116.333364,0,98,39980.2659143518,2009-06-16,06:22:55
39.973354,116.333381,0,100,39980.2659722222,2009-06-16,06:23:00
39.973356,116.333383,0,101,39980.2660300926,2009-06-16,06:23:05
39.973356,116.333383,0,101,39980.2660648148,2009-06-16,06:23:08
39.973361,116.333383,0,104,39980.266087963,2009-06-16,06:23:10
39.973364,116.333371,0,105,39980.2661458333,2009-06-16,06:23:15
39.973367,116.333357,0,106,39980.2662037037,2009-06-16,06:23:20
39.973369,116.333339,0,107,39980.2662615741,2009-06-16,06:23:25
39.973368,116.333327,0,108,39980.2663194444,2009-06-16,06:23:30
39.973358,116.333323,0,110,39980.2663773148,2009-06-16,06:23:35
39.973353,116.333336,0,112,39980.2664351852,2009-06-16,06:23:40
39.973344,116.333364,0,114,39980.2664930556,2009-06-16,06:23:45
39.973336,116.333376,0,116,39980.2665509259,2009-06-16,06:23:50
39.973336,116.333397,0,118,39980.2666087963,2009-06-16,06:23:55
39.973346,116.333417,0,119,39980.2666666667,2009-06-16,06:24:00
39.973342,116.333442,0,120,39980.266724537,2009-06-16,06:24:05
39.973349,116.333488,0,123,39980.2667824074,2009-06-16,06:24:10
39.973363,116.333501,0,127,39980.2668402778,2009-06-16,06:24:15
39.973363,116.333491,0,128,39980.2668981481,2009-06-16,06:24:20
39.973365,116.333438,0,131,39980.2669560185,2009-06-16,06:24:25
39.973369,116.333376,0,131,39980.2670138889,2009-06-16,06:24:30
39.973352,116.333378,0,127,39980.2670717593,2009-06-16,06:24:35
39.97335,116.333323,0,128,39980.2671296296,2009-06-16,06:24:40
39.973363,116.333184,0,132,39980.2671875,2009-06-16,06:24:45
39.973369,116.333122,0,137,39980.2672453704,2009-06-16,06:24:50
39.973402,116.333138,0,141,39980.2673032407,2009-06-16,06:24:55
39.973436,116.333227,0,141,39980.2673611111,2009-06-16,06:25:00
39.973459,116.333291,0,143,39980.2674189815,2009-06-16,06:25:05
39.973466,116.333302,0,144,39980.2674768518,2009-06-16,06:25:10
39.973469,116.333304,0,145,39980.2675347222,2009-06-16,06:25:15
39.973469,116.333307,0,146,39980.2675925926,2009-06-16,06:25:20
39.973469,116.333307,0,146,39980.2676273148,2009-06-16,06:25:23
39.973463,116.333307,0,148,39980.267650463,2009-06-16,06:25:25
39.973455,116.333298,0,149,39980.2677083333,2009-06-16,06:25:30
39.973447,116.333287,0,150,39980.2677662037,2009-06-16,06:25:35
39.973443,116.333278,0,152,39980.2678240741,2009-06-16,06:25:40
39.973444,116.333269,0,153,39980.2678819444,2009-06-16,06:25:45
39.973444,116.333269,0,153,39980.2679166667,2009-06-16,06:25:48
39.973445,116.333267,0,154,39980.2679398148,2009-06-16,06:25:50
39.973436,116.333267,0,155,39980.2679976852,2009-06-16,06:25:55
39.973429,116.33301,0,130,39980.2711226852,2009-06-16,06:30:25
39.973402,116.332897,0,130,39980.2711805556,2009-06-16,06:30:30
39.973386,116.332915,0,128,39980.2712384259,2009-06-16,06:30:35
39.973367,116.332921,0,129,39980.2712962963,2009-06-16,06:30:40
39.973369,116.333039,0,128,39980.2713541667,2009-06-16,06:30:45
39.973389,116.333089,0,126,39980.271412037,2009-06-16,06:30:50
39.973389,116.333089,0,126,39980.2714467593,2009-06-16,06:30:53
39.973388,116.333089,0,124,39980.2714699074,2009-06-16,06:30:55
39.973389,116.333079,0,121,39980.2715277778,2009-06-16,06:31:00
39.973431,116.333104,0,121,39980.2715856481,2009-06-16,06:31:05
39.973431,116.333104,0,121,39980.2716203704,2009-06-16,06:31:08
39.973434,116.333109,0,119,39980.2716435185,2009-06-16,06:31:10
39.973424,116.333102,0,115,39980.2717013889,2009-06-16,06:31:15
39.973413,116.333061,0,111,39980.2717592593,2009-06-16,06:31:20
39.973378,116.333063,0,108,39980.2718171296,2009-06-16,06:31:25
39.973378,116.333063,0,108,39980.2718518519,2009-06-16,06:31:28
39.973376,116.333055,0,107,39980.271875,2009-06-16,06:31:30
39.973434,116.333077,0,107,39980.2719328704,2009-06-16,06:31:35
39.973436,116.333066,0,104,39980.2719907407,2009-06-16,06:31:40
39.973436,116.333066,0,104,39980.272025463,2009-06-16,06:31:43
39.973435,116.333059,0,102,39980.2720486111,2009-06-16,06:31:45
39.973411,116.333049,0,99,39980.2721064815,2009-06-16,06:31:50
39.973402,116.333116,0,96,39980.2721643519,2009-06-16,06:31:55
39.973384,116.333071,0,96,39980.2722222222,2009-06-16,06:32:00
39.973379,116.333108,0,97,39980.2722800926,2009-06-16,06:32:05
39.973378,116.333117,0,98,39980.272337963,2009-06-16,06:32:10
39.973396,116.333118,0,100,39980.2723958333,2009-06-16,06:32:15
39.973368,116.333106,0,95,39980.2724537037,2009-06-16,06:32:20
39.973353,116.333102,0,91,39980.2725115741,2009-06-16,06:32:25
39.973346,116.333083,0,88,39980.2725694444,2009-06-16,06:32:30
39.973341,116.333072,0,85,39980.2726273148,2009-06-16,06:32:35
39.97334,116.333058,0,83,39980.2726851852,2009-06-16,06:32:40
39.973343,116.333044,0,80,39980.2727430556,2009-06-16,06:32:45
39.973342,116.333029,0,78,39980.2728009259,2009-06-16,06:32:50
39.973346,116.333017,0,77,39980.2728587963,2009-06-16,06:32:55
39.973346,116.333012,0,76,39980.2729166667,2009-06-16,06:33:00
39.973346,116.333015,0,75,39980.272974537,2009-06-16,06:33:05
39.973346,116.333015,0,75,39980.2730092593,2009-06-16,06:33:08
39.973344,116.333016,0,74,39980.2730324074,2009-06-16,06:33:10
39.973365,116.332982,0,76,39980.2730902778,2009-06-16,06:33:15
39.973393,116.332976,0,76,39980.2731481481,2009-06-16,06:33:20
39.973372,116.333013,0,78,39980.2732060185,2009-06-16,06:33:25
39.97337,116.333006,0,78,39980.2732638889,2009-06-16,06:33:30
39.97337,116.333006,0,78,39980.2732986111,2009-06-16,06:33:33
39.973367,116.333009,0,78,39980.2733217593,2009-06-16,06:33:35
39.97336,116.333018,0,78,39980.2733796296,2009-06-16,06:33:40
39.973356,116.333043,0,80,39980.2734375,2009-06-16,06:33:45
39.973373,116.33311,0,86,39980.2734953704,2009-06-16,06:33:50
39.973384,116.333142,0,89,39980.2735532407,2009-06-16,06:33:55
39.973404,116.333219,0,92,39980.2736111111,2009-06-16,06:34:00
39.973438,116.333342,0,97,39980.2736689815,2009-06-16,06:34:05
39.973445,116.333432,0,102,39980.2737268518,2009-06-16,06:34:10
39.973428,116.333489,0,107,39980.2737847222,2009-06-16,06:34:15
39.973403,116.333534,0,111,39980.2738425926,2009-06-16,06:34:20
39.973373,116.333497,0,114,39980.273900463,2009-06-16,06:34:25
39.973344,116.333447,0,115,39980.2739583333,2009-06-16,06:34:30
39.973361,116.333465,0,118,39980.2740162037,2009-06-16,06:34:35
39.973375,116.333483,0,120,39980.2740740741,2009-06-16,06:34:40
39.973413,116.333507,0,126,39980.2741319444,2009-06-16,06:34:45
39.973428,116.333468,0,131,39980.2741898148,2009-06-16,06:34:50
39.973415,116.333464,0,134,39980.2742476852,2009-06-16,06:34:55
39.973415,116.333461,0,137,39980.2743055556,2009-06-16,06:35:00
39.973409,116.333469,0,140,39980.2743634259,2009-06-16,06:35:05
39.973409,116.333469,0,140,39980.2743981481,2009-06-16,06:35:08
39.973402,116.333473,0,142,39980.2744212963,2009-06-16,06:35:10
39.973392,116.333477,0,145,39980.2744791667,2009-06-16,06:35:15
39.973404,116.333461,0,147,39980.274537037,2009-06-16,06:35:20
39.973418,116.333379,0,148,39980.2745949074,2009-06-16,06:35:25
39.973439,116.333268,0,149,39980.2746527778,2009-06-16,06:35:30
39.973423,116.333363,0,149,39980.2747106481,2009-06-16,06:35:35
39.973413,116.333392,0,151,39980.2747685185,2009-06-16,06:35:40
39.973409,116.333395,0,153,39980.2748263889,2009-06-16,06:35:45
39.973409,116.333395,0,153,39980.2748611111,2009-06-16,06:35:48
39.973407,116.333399,0,156,39980.2748842593,2009-06-16,06:35:50
39.973405,116.333412,0,158,39980.2749421296,2009-06-16,06:35:55
39.973404,116.333425,0,161,39980.275,2009-06-16,06:36:00
39.973404,116.333425,0,161,39980.2750347222,2009-06-16,06:36:03
39.973407,116.333432,0,164,39980.2750578704,2009-06-16,06:36:05
39.973411,116.333441,0,168,39980.2751157407,2009-06-16,06:36:10
39.973413,116.333458,0,171,39980.2751736111,2009-06-16,06:36:15
39.973407,116.333517,0,175,39980.2752314815,2009-06-16,06:36:20
39.973401,116.333505,0,182,39980.2752893518,2009-06-16,06:36:25
39.973401,116.333505,0,182,39980.2753240741,2009-06-16,06:36:28
39.973394,116.333508,0,190,39980.2753472222,2009-06-16,06:36:30
39.973383,116.333548,0,193,39980.2754050926,2009-06-16,06:36:35
39.973395,116.333543,0,194,39980.275462963,2009-06-16,06:36:40
39.973419,116.333518,0,196,39980.2755208333,2009-06-16,06:36:45
39.973444,116.333506,0,199,39980.2755787037,2009-06-16,06:36:50
39.973431,116.333533,0,201,39980.2756365741,2009-06-16,06:36:55
39.973415,116.333538,0,203,39980.2756944444,2009-06-16,06:37:00
39.973409,116.333527,0,205,39980.2757523148,2009-06-16,06:37:05
39.973424,116.333522,0,206,39980.2758101852,2009-06-16,06:37:10
39.973405,116.333543,0,208,39980.2758680556,2009-06-16,06:37:15
39.973405,116.333543,0,208,39980.2759027778,2009-06-16,06:37:18
39.973407,116.333542,0,210,39980.2759259259,2009-06-16,06:37:20
39.973405,116.333587,0,212,39980.2759837963,2009-06-16,06:37:25
39.973398,116.333586,0,214,39980.2760416667,2009-06-16,06:37:30
39.973398,116.333586,0,214,39980.2760763889,2009-06-16,06:37:33
39.973395,116.333591,0,216,39980.276099537,2009-06-16,06:37:35
39.973396,116.333603,0,217,39980.2761574074,2009-06-16,06:37:40
39.973399,116.333619,0,219,39980.2762152778,2009-06-16,06:37:45
39.973507,116.333835,0,221,39980.2762731481,2009-06-16,06:37:50
39.973539,116.333989,0,223,39980.2763310185,2009-06-16,06:37:55
39.973492,116.33409,0,225,39980.2763888889,2009-06-16,06:38:00
39.973513,116.334157,0,226,39980.2764467593,2009-06-16,06:38:05
39.973545,116.334236,0,227,39980.2765046296,2009-06-16,06:38:10
39.973634,116.334261,0,227,39980.2765625,2009-06-16,06:38:15
39.973641,116.334308,0,229,39980.2766203704,2009-06-16,06:38:20
39.973617,116.334307,0,231,39980.2766782407,2009-06-16,06:38:25
39.973546,116.334374,0,233,39980.2767361111,2009-06-16,06:38:30
39.973491,116.334384,0,233,39980.2767939815,2009-06-16,06:38:35
39.973463,116.334362,0,234,39980.2768518519,2009-06-16,06:38:40
39.973458,116.334314,0,235,39980.2769097222,2009-06-16,06:38:45
39.973452,116.334304,0,236,39980.2769675926,2009-06-16,06:38:50
39.9735,116.334359,0,237,39980.277025463,2009-06-16,06:38:55
39.973549,116.33448,0,238,39980.2770833333,2009-06-16,06:39:00
39.973583,116.334461,0,239,39980.2771412037,2009-06-16,06:39:05
39.973568,116.334381,0,240,39980.2771990741,2009-06-16,06:39:10
39.973569,116.334357,0,241,39980.2772569444,2009-06-16,06:39:15
39.973578,116.334352,0,242,39980.2773148148,2009-06-16,06:39:20
39.97358,116.334349,0,243,39980.2773726852,2009-06-16,06:39:25
39.97358,116.334349,0,243,39980.2774074074,2009-06-16,06:39:28
39.973575,116.334351,0,245,39980.2774305556,2009-06-16,06:39:30
39.973565,116.334356,0,246,39980.2774884259,2009-06-16,06:39:35
39.973565,116.334356,0,246,39980.2775231482,2009-06-16,06:39:38
39.973557,116.334359,0,247,39980.2775462963,2009-06-16,06:39:40
39.973547,116.334363,0,248,39980.2776041667,2009-06-16,06:39:45
39.973539,116.334338,0,249,39980.277662037,2009-06-16,06:39:50
39.973561,116.334343,0,250,39980.2777199074,2009-06-16,06:39:55
39.973565,116.334339,0,251,39980.2777777778,2009-06-16,06:40:00
39.973568,116.334332,0,252,39980.2778356481,2009-06-16,06:40:05
39.973568,116.334333,0,254,39980.2778935185,2009-06-16,06:40:10
39.973564,116.334337,0,255,39980.2779513889,2009-06-16,06:40:15
39.973556,116.334339,0,256,39980.2780092593,2009-06-16,06:40:20
39.973556,116.334339,0,256,39980.2780439815,2009-06-16,06:40:23
39.973553,116.334331,0,257,39980.2780671296,2009-06-16,06:40:25
39.973577,116.334233,0,257,39980.278125,2009-06-16,06:40:30
39.973508,116.334204,0,256,39980.2781828704,2009-06-16,06:40:35
39.973502,116.334095,0,255,39980.2782407407,2009-06-16,06:40:40
39.973455,116.334036,0,255,39980.2782986111,2009-06-16,06:40:45
39.973438,116.333998,0,254,39980.2783564815,2009-06-16,06:40:50
39.973429,116.333926,0,254,39980.2784143519,2009-06-16,06:40:55
39.973435,116.333893,0,253,39980.2784722222,2009-06-16,06:41:00
39.973445,116.333873,0,254,39980.2785300926,2009-06-16,06:41:05
39.973424,116.333888,0,255,39980.278587963,2009-06-16,06:41:10
39.973477,116.333957,0,256,39980.2786458333,2009-06-16,06:41:15
39.973524,116.333999,0,257,39980.2787037037,2009-06-16,06:41:20
39.973566,116.334064,0,258,39980.2787615741,2009-06-16,06:41:25
39.973588,116.33422,0,258,39980.2788194444,2009-06-16,06:41:30
39.97362,116.334249,0,259,39980.2788773148,2009-06-16,06:41:35
39.973591,116.334223,0,261,39980.2789351852,2009-06-16,06:41:40
39.97356,116.334245,0,262,39980.2789930556,2009-06-16,06:41:45
39.973494,116.33424,0,264,39980.2790509259,2009-06-16,06:41:50
39.973442,116.334219,0,265,39980.2791087963,2009-06-16,06:41:55
39.973352,116.334142,0,266,39980.2791666667,2009-06-16,06:42:00
39.97333,116.334103,0,267,39980.279224537,2009-06-16,06:42:05
39.973459,116.333933,0,237,39980.2852430556,2009-06-16,06:50:45
39.973483,116.333793,0,234,39980.2853009259,2009-06-16,06:50:50
39.973466,116.333766,0,233,39980.2853587963,2009-06-16,06:50:55
39.973437,116.333699,0,232,39980.2854166667,2009-06-16,06:51:00
39.973428,116.333723,0,232,39980.285474537,2009-06-16,06:51:05
39.973427,116.333915,0,232,39980.2855324074,2009-06-16,06:51:10
39.97342,116.333947,0,231,39980.2855902778,2009-06-16,06:51:15
39.973412,116.333958,0,230,39980.2856481481,2009-06-16,06:51:20
39.973396,116.334059,0,229,39980.2857060185,2009-06-16,06:51:25
39.973384,116.334057,0,229,39980.2857638889,2009-06-16,06:51:30
39.973393,116.333992,0,228,39980.2858217593,2009-06-16,06:51:35
39.973404,116.333861,0,227,39980.2858796296,2009-06-16,06:51:40
39.973422,116.333849,0,226,39980.2859375,2009-06-16,06:51:45
39.973468,116.333936,0,225,39980.2859953704,2009-06-16,06:51:50
39.973479,116.33392,0,224,39980.2860532407,2009-06-16,06:51:55
39.97346,116.333985,0,223,39980.2861111111,2009-06-16,06:52:00
39.973469,116.334015,0,222,39980.2861689815,2009-06-16,06:52:05
39.973471,116.334007,0,221,39980.2862268519,2009-06-16,06:52:10
39.973472,116.334008,0,220,39980.2862847222,2009-06-16,06:52:15
39.973472,116.334008,0,220,39980.2863194444,2009-06-16,06:52:18
39.973467,116.334003,0,219,39980.2863425926,2009-06-16,06:52:20
39.973456,116.334002,0,217,39980.286400463,2009-06-16,06:52:25
39.973444,116.334006,0,216,39980.2864583333,2009-06-16,06:52:30
39.973435,116.334016,0,215,39980.2865162037,2009-06-16,06:52:35
39.973435,116.334011,0,215,39980.2865740741,2009-06-16,06:52:40
39.973435,116.334011,0,215,39980.2866087963,2009-06-16,06:52:43
39.973429,116.334008,0,214,39980.2866319444,2009-06-16,06:52:45
39.973456,116.333939,0,212,39980.2866898148,2009-06-16,06:52:50
39.973472,116.333846,0,210,39980.2867476852,2009-06-16,06:52:55
39.973464,116.333819,0,208,39980.2868055556,2009-06-16,06:53:00
39.973467,116.333873,0,208,39980.2868634259,2009-06-16,06:53:05
39.973466,116.333863,0,206,39980.2869212963,2009-06-16,06:53:10
39.973463,116.333853,0,205,39980.2869791667,2009-06-16,06:53:15
39.973472,116.333835,0,204,39980.287037037,2009-06-16,06:53:20
39.973472,116.333835,0,204,39980.2870717593,2009-06-16,06:53:23
39.973473,116.33383,0,203,39980.2870949074,2009-06-16,06:53:25
39.973469,116.333821,0,201,39980.2871527778,2009-06-16,06:53:30
39.973461,116.333798,0,200,39980.2872106481,2009-06-16,06:53:35
39.97343,116.333698,0,199,39980.2872685185,2009-06-16,06:53:40
39.973427,116.333732,0,199,39980.2873263889,2009-06-16,06:53:45
39.973436,116.333747,0,199,39980.2873842593,2009-06-16,06:53:50
39.973455,116.333678,0,199,39980.2874421296,2009-06-16,06:53:55
39.973455,116.333678,0,199,39980.2874768519,2009-06-16,06:53:58
39.973457,116.333676,0,198,39980.2875,2009-06-16,06:54:00
39.973433,116.333731,0,198,39980.2875578704,2009-06-16,06:54:05
39.973433,116.333731,0,198,39980.2875925926,2009-06-16,06:54:08
39.973429,116.333735,0,197,39980.2876157407,2009-06-16,06:54:10
39.973428,116.33376,0,196,39980.2876736111,2009-06-16,06:54:15
39.973416,116.333747,0,196,39980.2877314815,2009-06-16,06:54:20
39.973428,116.333723,0,195,39980.2877893519,2009-06-16,06:54:25
39.973428,116.333726,0,194,39980.2878472222,2009-06-16,06:54:30
39.973428,116.333726,0,194,39980.2878819444,2009-06-16,06:54:33
39.973434,116.33373,0,192,39980.2879050926,2009-06-16,06:54:35
39.973481,116.333717,0,192,39980.287962963,2009-06-16,06:54:40
39.973494,116.33371,0,192,39980.2880208333,2009-06-16,06:54:45
39.97347,116.333777,0,192,39980.2880787037,2009-06-16,06:54:50
39.97347,116.333777,0,192,39980.2881134259,2009-06-16,06:54:53
39.973471,116.333785,0,190,39980.2881365741,2009-06-16,06:54:55
39.973466,116.333834,0,190,39980.2881944444,2009-06-16,06:55:00
39.97344,116.333939,0,190,39980.2882523148,2009-06-16,06:55:05
39.97342,116.333968,0,190,39980.2883101852,2009-06-16,06:55:10
39.973397,116.334002,0,189,39980.2883680556,2009-06-16,06:55:15
39.973416,116.33396,0,189,39980.2884259259,2009-06-16,06:55:20
39.973416,116.33396,0,189,39980.2884606481,2009-06-16,06:55:23
39.973416,116.333957,0,188,39980.2884837963,2009-06-16,06:55:25
39.973456,116.333878,0,188,39980.2885416667,2009-06-16,06:55:30
39.973453,116.333718,0,188,39980.288599537,2009-06-16,06:55:35
39.973447,116.33373,0,187,39980.2886574074,2009-06-16,06:55:40
39.973441,116.333788,0,187,39980.2887152778,2009-06-16,06:55:45
39.973438,116.333736,0,187,39980.2887731481,2009-06-16,06:55:50
39.973447,116.333779,0,187,39980.2888310185,2009-06-16,06:55:55
39.973461,116.333872,0,186,39980.2888888889,2009-06-16,06:56:00
39.973465,116.333885,0,185,39980.2889467593,2009-06-16,06:56:05
39.973466,116.333899,0,184,39980.2890046296,2009-06-16,06:56:10
39.973467,116.333909,0,184,39980.2890625,2009-06-16,06:56:15
39.973464,116.333909,0,183,39980.2891203704,2009-06-16,06:56:20
39.973459,116.33391,0,182,39980.2891782407,2009-06-16,06:56:25
39.973455,116.333909,0,181,39980.2892361111,2009-06-16,06:56:30
39.973455,116.333909,0,181,39980.2892708333,2009-06-16,06:56:33
39.973447,116.333901,0,180,39980.2892939815,2009-06-16,06:56:35
39.973417,116.333949,0,181,39980.2893518518,2009-06-16,06:56:40
39.973396,116.333907,0,182,39980.2894097222,2009-06-16,06:56:45
39.973389,116.3339,0,181,39980.2894675926,2009-06-16,06:56:50
39.973389,116.3339,0,181,39980.2895023148,2009-06-16,06:56:53
39.973394,116.333894,0,181,39980.289525463,2009-06-16,06:56:55
39.973392,116.333928,0,182,39980.2895833333,2009-06-16,06:57:00
39.973395,116.333943,0,182,39980.2896412037,2009-06-16,06:57:05
39.9734,116.333927,0,182,39980.2896990741,2009-06-16,06:57:10
39.973421,116.333871,0,183,39980.2897569444,2009-06-16,06:57:15
39.973433,116.33386,0,184,39980.2898148148,2009-06-16,06:57:20
39.973463,116.333747,0,184,39980.2898726852,2009-06-16,06:57:25
39.973475,116.333727,0,185,39980.2899305556,2009-06-16,06:57:30
39.973465,116.333754,0,184,39980.2899884259,2009-06-16,06:57:35
39.973467,116.333745,0,184,39980.2900462963,2009-06-16,06:57:40
39.973466,116.333735,0,184,39980.2901041667,2009-06-16,06:57:45
39.973459,116.333733,0,183,39980.290162037,2009-06-16,06:57:50
39.973459,116.333733,0,183,39980.2901967593,2009-06-16,06:57:53
39.973451,116.333735,0,183,39980.2902199074,2009-06-16,06:57:55
39.973463,116.333788,0,183,39980.2902777778,2009-06-16,06:58:00
39.973451,116.333841,0,187,39980.2903356481,2009-06-16,06:58:05
39.973448,116.333885,0,192,39980.2903935185,2009-06-16,06:58:10
39.973456,116.333813,0,193,39980.2904513889,2009-06-16,06:58:15
39.973456,116.333813,0,193,39980.2904861111,2009-06-16,06:58:18
39.973458,116.333819,0,193,39980.2905092593,2009-06-16,06:58:20
39.973469,116.333833,0,193,39980.2905671296,2009-06-16,06:58:25
39.973465,116.333847,0,191,39980.290625,2009-06-16,06:58:30
39.973443,116.333859,0,190,39980.2906828704,2009-06-16,06:58:35
39.973438,116.333868,0,189,39980.2907407407,2009-06-16,06:58:40
39.97344,116.333884,0,190,39980.2907986111,2009-06-16,06:58:45
39.973466,116.333905,0,191,39980.2908564815,2009-06-16,06:58:50
39.973461,116.333924,0,196,39980.2909143518,2009-06-16,06:58:55
39.973466,116.333895,0,201,39980.2909722222,2009-06-16,06:59:00
39.973466,116.333895,0,201,39980.2910069444,2009-06-16,06:59:03
39.973467,116.333891,0,201,39980.2910300926,2009-06-16,06:59:05
39.973473,116.333847,0,201,39980.291087963,2009-06-16,06:59:10
39.973464,116.333843,0,201,39980.2911458333,2009-06-16,06:59:15
39.973453,116.333863,0,202,39980.2912037037,2009-06-16,06:59:20
39.973453,116.333863,0,202,39980.2912384259,2009-06-16,06:59:23
39.97338,116.33409,0,205,39980.293287037,2009-06-16,07:02:20
39.973355,116.334214,0,207,39980.2933449074,2009-06-16,07:02:25
39.973385,116.334253,0,205,39980.2934027778,2009-06-16,07:02:30
39.973399,116.334227,0,204,39980.2934606481,2009-06-16,07:02:35
39.973398,116.334211,0,204,39980.2935185185,2009-06-16,07:02:40
39.973383,116.334136,0,205,39980.2935763889,2009-06-16,07:02:45
39.97339,116.334064,0,207,39980.2936342593,2009-06-16,07:02:50
39.973447,116.334039,0,211,39980.2936921296,2009-06-16,07:02:55
39.973481,116.333987,0,209,39980.29375,2009-06-16,07:03:00
39.973512,116.33397,0,210,39980.2938078704,2009-06-16,07:03:05
39.9735,116.333937,0,215,39980.2938657407,2009-06-16,07:03:10
39.973498,116.333829,0,214,39980.2939236111,2009-06-16,07:03:15
39.973472,116.333734,0,214,39980.2939814815,2009-06-16,07:03:20
39.973466,116.333686,0,216,39980.2940393519,2009-06-16,07:03:25
39.973432,116.333584,0,216,39980.2940972222,2009-06-16,07:03:30
39.973428,116.333596,0,217,39980.2941550926,2009-06-16,07:03:35
39.973398,116.333658,0,216,39980.294212963,2009-06-16,07:03:40
39.973385,116.33378,0,214,39980.2942708333,2009-06-16,07:03:45
39.973378,116.333812,0,213,39980.2943287037,2009-06-16,07:03:50
39.973364,116.333902,0,213,39980.2943865741,2009-06-16,07:03:55
39.973345,116.334011,0,211,39980.2944444444,2009-06-16,07:04:00
39.973392,116.333981,0,210,39980.2945023148,2009-06-16,07:04:05
39.973426,116.333993,0,209,39980.2945601852,2009-06-16,07:04:10
39.973431,116.33407,0,209,39980.2946180556,2009-06-16,07:04:15
39.973411,116.334187,0,210,39980.2946759259,2009-06-16,07:04:20
39.973382,116.334398,0,216,39980.2947337963,2009-06-16,07:04:25
39.97337,116.334498,0,220,39980.2947916667,2009-06-16,07:04:30
39.973345,116.334575,0,221,39980.294849537,2009-06-16,07:04:35
39.973328,116.334667,0,224,39980.2949074074,2009-06-16,07:04:40
39.973341,116.334653,0,226,39980.2949652778,2009-06-16,07:04:45
39.973341,116.334653,0,226,39980.295,2009-06-16,07:04:48
39.973347,116.334648,0,226,39980.2950231481,2009-06-16,07:04:50
39.973378,116.334663,0,227,39980.2950810185,2009-06-16,07:04:55
39.9734,116.334647,0,229,39980.2951388889,2009-06-16,07:05:00
39.973367,116.334541,0,230,39980.2951967593,2009-06-16,07:05:05
39.973378,116.334483,0,230,39980.2952546296,2009-06-16,07:05:10
39.973397,116.334426,0,231,39980.2953125,2009-06-16,07:05:15
39.973377,116.334331,0,233,39980.2953703704,2009-06-16,07:05:20
39.973386,116.334246,0,234,39980.2954282407,2009-06-16,07:05:25
39.973408,116.334098,0,230,39980.2954861111,2009-06-16,07:05:30
39.973385,116.334135,0,227,39980.2955439815,2009-06-16,07:05:35
39.973344,116.334135,0,226,39980.2956018519,2009-06-16,07:05:40
39.973317,116.334099,0,227,39980.2956597222,2009-06-16,07:05:45
39.9733,116.33408,0,227,39980.2957175926,2009-06-16,07:05:50
39.973316,116.334125,0,227,39980.295775463,2009-06-16,07:05:55
39.973314,116.334114,0,228,39980.2958333333,2009-06-16,07:06:00
39.973316,116.334075,0,229,39980.2958912037,2009-06-16,07:06:05
39.973294,116.334106,0,228,39980.2959490741,2009-06-16,07:06:10
39.973294,116.334106,0,228,39980.2959837963,2009-06-16,07:06:13
39.973296,116.334104,0,228,39980.2960069444,2009-06-16,07:06:15
39.973296,116.334091,0,229,39980.2960648148,2009-06-16,07:06:20
39.973328,116.334062,0,230,39980.2961226852,2009-06-16,07:06:25
39.973332,116.334031,0,231,39980.2961805556,2009-06-16,07:06:30
39.97332,116.333977,0,233,39980.2962384259,2009-06-16,07:06:35
39.97337,116.333947,0,235,39980.2962962963,2009-06-16,07:06:40
39.973413,116.333903,0,236,39980.2963541667,2009-06-16,07:06:45
39.973423,116.333876,0,239,39980.296412037,2009-06-16,07:06:50
39.973417,116.33385,0,243,39980.2964699074,2009-06-16,07:06:55
39.973418,116.333806,0,246,39980.2965277778,2009-06-16,07:07:00
39.973457,116.333785,0,249,39980.2965856481,2009-06-16,07:07:05
39.973456,116.333756,0,252,39980.2966435185,2009-06-16,07:07:10
39.973443,116.333742,0,253,39980.2967013889,2009-06-16,07:07:15
39.973455,116.333667,0,253,39980.2967592593,2009-06-16,07:07:20
39.97348,116.333694,0,253,39980.2968171296,2009-06-16,07:07:25
39.973484,116.333722,0,253,39980.296875,2009-06-16,07:07:30
39.97349,116.33376,0,253,39980.2969328704,2009-06-16,07:07:35
39.973465,116.33393,0,250,39980.2969907407,2009-06-16,07:07:40
39.973408,116.334082,0,251,39980.2970486111,2009-06-16,07:07:45
39.973381,116.334188,0,252,39980.2971064815,2009-06-16,07:07:50
39.973496,116.333943,0,234,39980.2992476852,2009-06-16,07:10:55
39.973528,116.333804,0,229,39980.2993055556,2009-06-16,07:11:00
39.973535,116.333651,0,225,39980.2993634259,2009-06-16,07:11:05
39.973508,116.333631,0,225,39980.2994212963,2009-06-16,07:11:10
39.97353,116.333604,0,227,39980.2994791667,2009-06-16,07:11:15
39.973504,116.333575,0,227,39980.299537037,2009-06-16,07:11:20
39.97349,116.33354,0,224,39980.2995949074,2009-06-16,07:11:25
39.97349,116.333632,0,226,39980.2996527778,2009-06-16,07:11:30
39.973481,116.333735,0,227,39980.2997106481,2009-06-16,07:11:35
39.97348,116.333742,0,225,39980.2997685185,2009-06-16,07:11:40
39.973483,116.333741,0,224,39980.2998263889,2009-06-16,07:11:45
39.973483,116.333741,0,224,39980.2998611111,2009-06-16,07:11:48
39.973486,116.333743,0,222,39980.2998842593,2009-06-16,07:11:50
39.97348,116.333756,0,222,39980.2999421296,2009-06-16,07:11:55
39.97347,116.333755,0,222,39980.3,2009-06-16,07:12:00
39.97347,116.333755,0,222,39980.3000347222,2009-06-16,07:12:03
39.973469,116.333761,0,221,39980.3000578704,2009-06-16,07:12:05
39.973469,116.333751,0,220,39980.3001157407,2009-06-16,07:12:10
39.973453,116.333696,0,219,39980.3001736111,2009-06-16,07:12:15
39.973434,116.333723,0,221,39980.3002314815,2009-06-16,07:12:20
39.973433,116.333715,0,220,39980.3002893519,2009-06-16,07:12:25
39.973433,116.333715,0,220,39980.3003240741,2009-06-16,07:12:28
39.973441,116.333718,0,219,39980.3003472222,2009-06-16,07:12:30
39.973452,116.333726,0,218,39980.3004050926,2009-06-16,07:12:35
39.973473,116.333779,0,220,39980.300462963,2009-06-16,07:12:40
39.973474,116.33385,0,221,39980.3005208333,2009-06-16,07:12:45
39.973474,116.33385,0,221,39980.3005555556,2009-06-16,07:12:48
39.973482,116.333855,0,214,39980.3005787037,2009-06-16,07:12:50
39.973477,116.333924,0,205,39980.3006365741,2009-06-16,07:12:55
39.973455,116.333946,0,200,39980.3006944444,2009-06-16,07:13:00
39.973477,116.333955,0,202,39980.3007523148,2009-06-16,07:13:05
39.97349,116.333949,0,201,39980.3008101852,2009-06-16,07:13:10
39.973491,116.333913,0,195,39980.3008680556,2009-06-16,07:13:15
39.973468,116.333891,0,192,39980.3009259259,2009-06-16,07:13:20
39.97347,116.333884,0,190,39980.3009837963,2009-06-16,07:13:25
39.97347,116.333884,0,190,39980.3010185185,2009-06-16,07:13:28
39.97347,116.333876,0,188,39980.3010416667,2009-06-16,07:13:30
39.973465,116.333867,0,186,39980.301099537,2009-06-16,07:13:35
39.973459,116.333828,0,184,39980.3011574074,2009-06-16,07:13:40
39.973452,116.333841,0,181,39980.3012152778,2009-06-16,07:13:45
39.973446,116.333829,0,178,39980.3012731481,2009-06-16,07:13:50
39.973448,116.333771,0,173,39980.3013310185,2009-06-16,07:13:55
39.973443,116.333731,0,171,39980.3013888889,2009-06-16,07:14:00
39.973413,116.333777,0,168,39980.3014467593,2009-06-16,07:14:05
39.973413,116.333777,0,168,39980.3014814815,2009-06-16,07:14:08
39.973405,116.333773,0,165,39980.3015046296,2009-06-16,07:14:10
39.973378,116.333798,0,162,39980.3015625,2009-06-16,07:14:15
39.973366,116.333803,0,159,39980.3016203704,2009-06-16,07:14:20
39.973361,116.333805,0,156,39980.3016782407,2009-06-16,07:14:25
39.973356,116.333808,0,154,39980.3017361111,2009-06-16,07:14:30
39.973356,116.333808,0,154,39980.3017708333,2009-06-16,07:14:33
39.973356,116.333813,0,151,39980.3017939815,2009-06-16,07:14:35
39.973357,116.333822,0,148,39980.3018518519,2009-06-16,07:14:40
39.973357,116.333831,0,146,39980.3019097222,2009-06-16,07:14:45
39.973357,116.333841,0,144,39980.3019675926,2009-06-16,07:14:50
39.973383,116.333802,0,141,39980.302025463,2009-06-16,07:14:55
39.9734,116.333715,0,137,39980.3020833333,2009-06-16,07:15:00
39.973397,116.333682,0,134,39980.3021412037,2009-06-16,07:15:05
39.973397,116.333706,0,132,39980.3021990741,2009-06-16,07:15:10
39.973397,116.333706,0,132,39980.3022337963,2009-06-16,07:15:13
39.973402,116.333707,0,130,39980.3022569444,2009-06-16,07:15:15
39.973411,116.333761,0,128,39980.3023148148,2009-06-16,07:15:20
39.973381,116.333808,0,126,39980.3023726852,2009-06-16,07:15:25
39.973386,116.333825,0,125,39980.3024305556,2009-06-16,07:15:30
39.973402,116.333841,0,123,39980.3024884259,2009-06-16,07:15:35
39.973414,116.333863,0,121,39980.3025462963,2009-06-16,07:15:40
39.973436,116.333864,0,119,39980.3026041667,2009-06-16,07:15:45
39.973453,116.333773,0,117,39980.302662037,2009-06-16,07:15:50
39.973463,116.333776,0,115,39980.3027199074,2009-06-16,07:15:55
39.973467,116.333888,0,113,39980.3027777778,2009-06-16,07:16:00
39.973426,116.334048,0,112,39980.3028356481,2009-06-16,07:16:05
39.973409,116.334074,0,110,39980.3028935185,2009-06-16,07:16:10
39.97342,116.334106,0,108,39980.3029513889,2009-06-16,07:16:15
39.973428,116.334167,0,105,39980.3030092593,2009-06-16,07:16:20
39.973399,116.334218,0,103,39980.3030671296,2009-06-16,07:16:25
39.973373,116.334274,0,101,39980.303125,2009-06-16,07:16:30
39.973378,116.334223,0,99,39980.3031828704,2009-06-16,07:16:35
39.973374,116.334209,0,97,39980.3032407407,2009-06-16,07:16:40
39.973373,116.334221,0,95,39980.3032986111,2009-06-16,07:16:45
39.973368,116.33426,0,94,39980.3033564815,2009-06-16,07:16:50
39.973359,116.334268,0,93,39980.3034143519,2009-06-16,07:16:55
39.973354,116.334219,0,92,39980.3034722222,2009-06-16,07:17:00
39.973349,116.334229,0,91,39980.3035300926,2009-06-16,07:17:05
39.973347,116.334231,0,89,39980.303587963,2009-06-16,07:17:10
39.973347,116.334231,0,89,39980.3036226852,2009-06-16,07:17:13
39.973347,116.334225,0,88,39980.3036458333,2009-06-16,07:17:15
39.973363,116.334135,0,87,39980.3037037037,2009-06-16,07:17:20
39.973364,116.334057,0,88,39980.3037615741,2009-06-16,07:17:25
39.973363,116.334016,0,87,39980.3038194444,2009-06-16,07:17:30
39.973386,116.333957,0,88,39980.3038773148,2009-06-16,07:17:35
39.973403,116.333918,0,87,39980.3039351852,2009-06-16,07:17:40
39.973394,116.333899,0,91,39980.3039930556,2009-06-16,07:17:45
39.973381,116.333948,0,95,39980.3040509259,2009-06-16,07:17:50
39.973398,116.333986,0,98,39980.3041087963,2009-06-16,07:17:55
39.973408,116.333982,0,98,39980.3041666667,2009-06-16,07:18:00
39.973423,116.333974,0,99,39980.304224537,2009-06-16,07:18:05
39.973453,116.333969,0,104,39980.3042824074,2009-06-16,07:18:10
39.973425,116.333967,0,110,39980.3043402778,2009-06-16,07:18:15
39.97342,116.333971,0,112,39980.3043981481,2009-06-16,07:18:20
39.97342,116.333971,0,112,39980.3044328704,2009-06-16,07:18:23
39.973417,116.333977,0,114,39980.3044560185,2009-06-16,07:18:25
39.973416,116.333988,0,115,39980.3045138889,2009-06-16,07:18:30
39.973418,116.33399,0,117,39980.3045717593,2009-06-16,07:18:35
39.973415,116.333982,0,118,39980.3046296296,2009-06-16,07:18:40
39.973415,116.333982,0,118,39980.3046643519,2009-06-16,07:18:43
39.973417,116.33398,0,124,39980.3046875,2009-06-16,07:18:45
39.973428,116.333903,0,128,39980.3047453704,2009-06-16,07:18:50
39.973444,116.333803,0,131,39980.3048032407,2009-06-16,07:18:55
39.973382,116.333472,0,80,39980.3092592593,2009-06-16,07:25:20
39.973365,116.333456,0,75,39980.3093171296,2009-06-16,07:25:25
39.973343,116.333454,0,70,39980.309375,2009-06-16,07:25:30
39.973346,116.333436,0,65,39980.3094328704,2009-06-16,07:25:35
39.973358,116.333418,0,63,39980.3094907407,2009-06-16,07:25:40
39.973401,116.333383,0,61,39980.3095486111,2009-06-16,07:25:45
39.973415,116.333368,0,59,39980.3096064815,2009-06-16,07:25:50
39.973407,116.333362,0,57,39980.3096643519,2009-06-16,07:25:55
39.973399,116.333356,0,55,39980.3097222222,2009-06-16,07:26:00
39.973399,116.333356,0,55,39980.3097569444,2009-06-16,07:26:03
39.973395,116.33335,0,53,39980.3097800926,2009-06-16,07:26:05
39.9734,116.333338,0,51,39980.309837963,2009-06-16,07:26:10
39.973409,116.333325,0,49,39980.3098958333,2009-06-16,07:26:15
39.973427,116.33329,0,46,39980.3099537037,2009-06-16,07:26:20
39.973452,116.33324,0,44,39980.3100115741,2009-06-16,07:26:25
39.973456,116.333183,0,42,39980.3100694444,2009-06-16,07:26:30
39.973418,116.33313,0,40,39980.3101273148,2009-06-16,07:26:35
39.973386,116.333222,0,37,39980.3101851852,2009-06-16,07:26:40
39.973402,116.333248,0,35,39980.3102430556,2009-06-16,07:26:45
39.973409,116.333251,0,33,39980.3103009259,2009-06-16,07:26:50
39.97341,116.333257,0,31,39980.3103587963,2009-06-16,07:26:55
39.97341,116.333257,0,31,39980.3103935185,2009-06-16,07:26:58
39.973403,116.33326,0,30,39980.3104166667,2009-06-16,07:27:00
39.973397,116.333237,0,29,39980.310474537,2009-06-16,07:27:05
39.973402,116.333283,0,28,39980.3105324074,2009-06-16,07:27:10
39.973427,116.333203,0,29,39980.3105902778,2009-06-16,07:27:15
39.973449,116.333187,0,32,39980.3106481481,2009-06-16,07:27:20
39.973458,116.333226,0,37,39980.3107060185,2009-06-16,07:27:25
39.973466,116.333241,0,39,39980.3107638889,2009-06-16,07:27:30
39.973475,116.333157,0,38,39980.3108217593,2009-06-16,07:27:35
39.973507,116.333081,0,38,39980.3108796296,2009-06-16,07:27:40
39.973541,116.333072,0,40,39980.3109375,2009-06-16,07:27:45
39.973578,116.333051,0,45,39980.3109953704,2009-06-16,07:27:50
39.973604,116.333017,0,47,39980.3110532407,2009-06-16,07:27:55
39.973593,116.333089,0,46,39980.3111111111,2009-06-16,07:28:00
39.973575,116.33318,0,47,39980.3111689815,2009-06-16,07:28:05
39.973577,116.333185,0,47,39980.3112268519,2009-06-16,07:28:10
39.973577,116.333185,0,47,39980.3112615741,2009-06-16,07:28:13
39.973584,116.333193,0,46,39980.3112847222,2009-06-16,07:28:15
39.973608,116.333187,0,49,39980.3113425926,2009-06-16,07:28:20
39.973614,116.333199,0,49,39980.311400463,2009-06-16,07:28:25
39.973601,116.333253,0,50,39980.3114583333,2009-06-16,07:28:30
39.973554,116.333193,0,51,39980.3115162037,2009-06-16,07:28:35
39.973519,116.333152,0,51,39980.3115740741,2009-06-16,07:28:40
39.973513,116.333167,0,52,39980.3116319444,2009-06-16,07:28:45
39.973502,116.333165,0,52,39980.3116898148,2009-06-16,07:28:50
39.973502,116.333165,0,52,39980.311724537,2009-06-16,07:28:53
39.973494,116.333172,0,52,39980.3117476852,2009-06-16,07:28:55
39.973482,116.333157,0,52,39980.3118055556,2009-06-16,07:29:00
39.97346,116.333159,0,52,39980.3118634259,2009-06-16,07:29:05
39.973441,116.333182,0,53,39980.3119212963,2009-06-16,07:29:10
39.973465,116.33318,0,55,39980.3119791667,2009-06-16,07:29:15
39.973465,116.33318,0,55,39980.3120138889,2009-06-16,07:29:18
39.973462,116.333181,0,55,39980.312037037,2009-06-16,07:29:20
39.973455,116.333191,0,55,39980.3120949074,2009-06-16,07:29:25
39.973451,116.333195,0,56,39980.3121527778,2009-06-16,07:29:30
39.973447,116.333197,0,56,39980.3122106481,2009-06-16,07:29:35
39.973447,116.333197,0,56,39980.3122453704,2009-06-16,07:29:38
39.973447,116.333191,0,56,39980.3122685185,2009-06-16,07:29:40
39.973456,116.333174,0,57,39980.3123263889,2009-06-16,07:29:45
39.973479,116.33328,0,58,39980.3123842593,2009-06-16,07:29:50
39.973489,116.333297,0,58,39980.3124421296,2009-06-16,07:29:55
39.973489,116.333297,0,58,39980.3124768519,2009-06-16,07:29:58
39.973493,116.333305,0,59,39980.3125,2009-06-16,07:30:00
39.973501,116.333335,0,58,39980.3125578704,2009-06-16,07:30:05
39.973498,116.333465,0,55,39980.3126157407,2009-06-16,07:30:10
39.973473,116.333529,0,55,39980.3126736111,2009-06-16,07:30:15
39.97346,116.333549,0,57,39980.3127314815,2009-06-16,07:30:20
39.973484,116.333555,0,62,39980.3127893518,2009-06-16,07:30:25
39.973485,116.333566,0,64,39980.3128472222,2009-06-16,07:30:30
39.973479,116.333576,0,64,39980.3129050926,2009-06-16,07:30:35
39.973452,116.333615,0,65,39980.312962963,2009-06-16,07:30:40
39.973427,116.333651,0,65,39980.3130208333,2009-06-16,07:30:45
39.973396,116.333732,0,67,39980.3130787037,2009-06-16,07:30:50
39.973377,116.333777,0,68,39980.3131365741,2009-06-16,07:30:55
39.973378,116.333866,0,71,39980.3131944444,2009-06-16,07:31:00
39.97336,116.333957,0,73,39980.3132523148,2009-06-16,07:31:05
39.973321,116.334052,0,78,39980.3133101852,2009-06-16,07:31:10
39.973302,116.334118,0,81,39980.3133680556,2009-06-16,07:31:15
39.973304,116.334151,0,83,39980.3134259259,2009-06-16,07:31:20
39.973347,116.333977,0,87,39980.3134837963,2009-06-16,07:31:25
39.973393,116.333788,0,91,39980.3135416667,2009-06-16,07:31:30
39.973441,116.333502,0,94,39980.313599537,2009-06-16,07:31:35
39.973509,116.333285,0,99,39980.3136574074,2009-06-16,07:31:40
39.973535,116.333124,0,102,39980.3137152778,2009-06-16,07:31:45
39.973458,116.333427,0,100,39980.3137731481,2009-06-16,07:31:50
39.97345,116.333421,0,99,39980.3138310185,2009-06-16,07:31:55
39.973443,116.333418,0,99,39980.3138888889,2009-06-16,07:32:00
39.973443,116.333418,0,99,39980.3139236111,2009-06-16,07:32:03
39.97344,116.333421,0,99,39980.3139467593,2009-06-16,07:32:05
39.973432,116.333525,0,101,39980.3140046296,2009-06-16,07:32:10
39.973448,116.333548,0,103,39980.3140625,2009-06-16,07:32:15
39.97345,116.333532,0,103,39980.3141203704,2009-06-16,07:32:20
39.973444,116.333493,0,104,39980.3141782407,2009-06-16,07:32:25
39.97343,116.333501,0,107,39980.3142361111,2009-06-16,07:32:30
39.973446,116.333432,0,110,39980.3142939815,2009-06-16,07:32:35
39.97346,116.333291,0,110,39980.3143518518,2009-06-16,07:32:40
39.973445,116.333214,0,109,39980.3144097222,2009-06-16,07:32:45
39.973419,116.333195,0,107,39980.3144675926,2009-06-16,07:32:50
39.973421,116.333153,0,106,39980.314525463,2009-06-16,07:32:55
39.973454,116.33341,0,127,39980.3214699074,2009-06-16,07:42:55
39.973451,116.333512,0,129,39980.3215277778,2009-06-16,07:43:00
39.97345,116.33346,0,132,39980.3215856481,2009-06-16,07:43:05
39.973442,116.333413,0,135,39980.3216435185,2009-06-16,07:43:10
39.973445,116.33336,0,137,39980.3217013889,2009-06-16,07:43:15
39.973451,116.333263,0,140,39980.3217592593,2009-06-16,07:43:20
39.973437,116.333287,0,142,39980.3218171296,2009-06-16,07:43:25
39.973425,116.333343,0,145,39980.321875,2009-06-16,07:43:30
39.973429,116.333352,0,145,39980.3219328704,2009-06-16,07:43:35
39.973429,116.333352,0,145,39980.3219675926,2009-06-16,07:43:38
39.973427,116.333348,0,145,39980.3219907407,2009-06-16,07:43:40
39.973416,116.333377,0,145,39980.3220486111,2009-06-16,07:43:45
39.973407,116.333341,0,146,39980.3221064815,2009-06-16,07:43:50
39.973412,116.333281,0,145,39980.3221643518,2009-06-16,07:43:55
39.973398,116.333289,0,145,39980.3222222222,2009-06-16,07:44:00
39.973383,116.333437,0,144,39980.3222800926,2009-06-16,07:44:05
39.973389,116.333492,0,144,39980.322337963,2009-06-16,07:44:10
39.973382,116.333462,0,144,39980.3223958333,2009-06-16,07:44:15
39.973379,116.33343,0,144,39980.3224537037,2009-06-16,07:44:20
39.973393,116.3334,0,144,39980.3225115741,2009-06-16,07:44:25
39.973387,116.333442,0,144,39980.3225694444,2009-06-16,07:44:30
39.973387,116.333442,0,144,39980.3226041667,2009-06-16,07:44:33
39.973391,116.333445,0,144,39980.3226273148,2009-06-16,07:44:35
39.973408,116.333458,0,144,39980.3226851852,2009-06-16,07:44:40
39.973408,116.333458,0,144,39980.3227199074,2009-06-16,07:44:43
39.97341,116.33346,0,144,39980.3227430556,2009-06-16,07:44:45
39.973412,116.333444,0,144,39980.3228009259,2009-06-16,07:44:50
39.973412,116.333444,0,144,39980.3228356481,2009-06-16,07:44:53
39.973413,116.333441,0,144,39980.3228587963,2009-06-16,07:44:55
39.97343,116.333393,0,144,39980.3229166667,2009-06-16,07:45:00
39.973429,116.333384,0,144,39980.322974537,2009-06-16,07:45:05
39.973431,116.333352,0,145,39980.3230324074,2009-06-16,07:45:10
39.973431,116.333352,0,145,39980.3230671296,2009-06-16,07:45:13
39.973433,116.333353,0,144,39980.3230902778,2009-06-16,07:45:15
39.973441,116.333362,0,144,39980.3231481481,2009-06-16,07:45:20
39.973482,116.333363,0,144,39980.3232060185,2009-06-16,07:45:25
39.973472,116.333362,0,144,39980.3232638889,2009-06-16,07:45:30
39.973475,116.333364,0,144,39980.3233217593,2009-06-16,07:45:35
39.973475,116.333364,0,144,39980.3233564815,2009-06-16,07:45:38
39.973477,116.333366,0,144,39980.3233796296,2009-06-16,07:45:40
39.973449,116.333365,0,144,39980.3234375,2009-06-16,07:45:45
39.973421,116.33336,0,143,39980.3234953704,2009-06-16,07:45:50
39.973407,116.333346,0,143,39980.3235532407,2009-06-16,07:45:55
39.973392,116.333325,0,143,39980.3236111111,2009-06-16,07:46:00
39.973406,116.333357,0,143,39980.3236689815,2009-06-16,07:46:05
39.973411,116.333376,0,144,39980.3237268519,2009-06-16,07:46:10
39.973411,116.333376,0,144,39980.3237615741,2009-06-16,07:46:13
39.973408,116.333383,0,145,39980.3237847222,2009-06-16,07:46:15
39.973419,116.333417,0,145,39980.3238425926,2009-06-16,07:46:20
39.973425,116.333451,0,145,39980.323900463,2009-06-16,07:46:25
39.973428,116.333461,0,145,39980.3239583333,2009-06-16,07:46:30
39.973428,116.333481,0,145,39980.3240162037,2009-06-16,07:46:35
39.973428,116.333481,0,145,39980.3240509259,2009-06-16,07:46:38
39.973436,116.333488,0,145,39980.3240740741,2009-06-16,07:46:40
39.973471,116.333462,0,145,39980.3241319444,2009-06-16,07:46:45
39.973487,116.333297,0,147,39980.3241898148,2009-06-16,07:46:50
39.973484,116.333256,0,147,39980.3242476852,2009-06-16,07:46:55
39.973487,116.333258,0,147,39980.3243055556,2009-06-16,07:47:00
39.973487,116.333258,0,147,39980.3243634259,2009-06-16,07:47:05
39.973495,116.333262,0,146,39980.3244212963,2009-06-16,07:47:10
39.973495,116.333262,0,146,39980.3244560185,2009-06-16,07:47:13
39.973501,116.333264,0,146,39980.3244791667,2009-06-16,07:47:15
39.973495,116.333224,0,145,39980.324537037,2009-06-16,07:47:20
39.973451,116.333184,0,143,39980.3245949074,2009-06-16,07:47:25
39.973449,116.333211,0,143,39980.3246527778,2009-06-16,07:47:30
39.973443,116.33321,0,143,39980.3247106481,2009-06-16,07:47:35
39.973443,116.33321,0,143,39980.3247453704,2009-06-16,07:47:38
39.973439,116.33321,0,143,39980.3247685185,2009-06-16,07:47:40
39.973456,116.333307,0,143,39980.3248263889,2009-06-16,07:47:45
39.973448,116.333328,0,142,39980.3248842593,2009-06-16,07:47:50
39.973452,116.33333,0,143,39980.3249421296,2009-06-16,07:47:55
39.97345,116.333328,0,143,39980.325,2009-06-16,07:48:00
39.97345,116.333328,0,143,39980.3250347222,2009-06-16,07:48:03
39.973446,116.333324,0,143,39980.3250578704,2009-06-16,07:48:05
39.973463,116.333348,0,143,39980.3251157407,2009-06-16,07:48:10
39.973463,116.333348,0,143,39980.325150463,2009-06-16,07:48:13
39.973466,116.333351,0,143,39980.3251736111,2009-06-16,07:48:15
39.973452,116.333293,0,143,39980.3252314815,2009-06-16,07:48:20
39.973409,116.333195,0,147,39980.3252893519,2009-06-16,07:48:25
39.973476,116.33333,0,147,39980.3253472222,2009-06-16,07:48:30
39.973486,116.33343,0,146,39980.3254050926,2009-06-16,07:48:35
39.973483,116.333354,0,147,39980.325462963,2009-06-16,07:48:40
39.973456,116.333286,0,147,39980.3255208333,2009-06-16,07:48:45
39.973455,116.333314,0,146,39980.3255787037,2009-06-16,07:48:50
39.973455,116.333314,0,146,39980.3256134259,2009-06-16,07:48:53
39.973453,116.333315,0,146,39980.3256365741,2009-06-16,07:48:55
39.973452,116.333374,0,146,39980.3256944444,2009-06-16,07:49:00
39.973435,116.33349,0,146,39980.3257523148,2009-06-16,07:49:05
39.973439,116.333548,0,146,39980.3258101852,2009-06-16,07:49:10
39.973459,116.333625,0,147,39980.3258680556,2009-06-16,07:49:15
39.973459,116.333625,0,147,39980.3259027778,2009-06-16,07:49:18
39.973463,116.33362,0,147,39980.3259259259,2009-06-16,07:49:20
39.973452,116.333578,0,148,39980.3259837963,2009-06-16,07:49:25
39.973452,116.333578,0,148,39980.3260185185,2009-06-16,07:49:28
39.973448,116.333574,0,148,39980.3260416667,2009-06-16,07:49:30
39.973447,116.333511,0,148,39980.326099537,2009-06-16,07:49:35
39.973433,116.3335,0,148,39980.3261574074,2009-06-16,07:49:40
39.973432,116.33347,0,148,39980.3262152778,2009-06-16,07:49:45
39.973432,116.33347,0,148,39980.32625,2009-06-16,07:49:48
39.973439,116.333472,0,147,39980.3262731481,2009-06-16,07:49:50
39.973449,116.333473,0,147,39980.3263310185,2009-06-16,07:49:55
39.973452,116.333448,0,147,39980.3263888889,2009-06-16,07:50:00
39.973455,116.333447,0,147,39980.3264467593,2009-06-16,07:50:05
39.973455,116.333447,0,147,39980.3265046296,2009-06-16,07:50:10
39.973455,116.333447,0,147,39980.3265393519,2009-06-16,07:50:13
39.973455,116.333448,0,147,39980.3265625,2009-06-16,07:50:15
39.973459,116.333474,0,147,39980.3266203704,2009-06-16,07:50:20
39.97347,116.333497,0,147,39980.3266782407,2009-06-16,07:50:25
39.973496,116.333554,0,147,39980.3267361111,2009-06-16,07:50:30
39.973496,116.333554,0,147,39980.3267708333,2009-06-16,07:50:33
39.973495,116.333547,0,147,39980.3267939815,2009-06-16,07:50:35
39.973463,116.333519,0,147,39980.3268518519,2009-06-16,07:50:40
39.973463,116.333519,0,147,39980.3268865741,2009-06-16,07:50:43
39.973456,116.333515,0,147,39980.3269097222,2009-06-16,07:50:45
39.973458,116.333498,0,147,39980.3269675926,2009-06-16,07:50:50
39.973458,116.333498,0,147,39980.3270023148,2009-06-16,07:50:53
39.973453,116.3335,0,148,39980.327025463,2009-06-16,07:50:55
39.973444,116.333495,0,148,39980.3270833333,2009-06-16,07:51:00
39.973463,116.333485,0,148,39980.3271412037,2009-06-16,07:51:05
39.973483,116.333484,0,148,39980.3271990741,2009-06-16,07:51:10
39.973499,116.333503,0,148,39980.3272569444,2009-06-16,07:51:15
39.973512,116.333494,0,148,39980.3273148148,2009-06-16,07:51:20
39.973524,116.333521,0,148,39980.3273726852,2009-06-16,07:51:25
39.973495,116.333444,0,148,39980.3274305556,2009-06-16,07:51:30
39.973478,116.333427,0,148,39980.3274884259,2009-06-16,07:51:35
39.973463,116.333511,0,148,39980.3275462963,2009-06-16,07:51:40
39.973466,116.333616,0,148,39980.3276041667,2009-06-16,07:51:45
39.973498,116.333702,0,148,39980.327662037,2009-06-16,07:51:50
39.973505,116.333772,0,148,39980.3277199074,2009-06-16,07:51:55
39.973502,116.333796,0,148,39980.3277777778,2009-06-16,07:52:00
39.973502,116.333796,0,148,39980.3278125,2009-06-16,07:52:03
39.973499,116.333795,0,149,39980.3278356481,2009-06-16,07:52:05
39.973495,116.333863,0,149,39980.3278935185,2009-06-16,07:52:10
39.973493,116.333993,0,149,39980.3279513889,2009-06-16,07:52:15
39.973507,116.334112,0,148,39980.3280092593,2009-06-16,07:52:20
39.973547,116.334145,0,149,39980.3280671296,2009-06-16,07:52:25
39.973566,116.334094,0,149,39980.328125,2009-06-16,07:52:30
39.973591,116.334096,0,149,39980.3281828704,2009-06-16,07:52:35
39.973605,116.334125,0,149,39980.3282407407,2009-06-16,07:52:40
39.973596,116.334124,0,149,39980.3282986111,2009-06-16,07:52:45
39.973583,116.334075,0,149,39980.3283564815,2009-06-16,07:52:50
39.973562,116.333823,0,150,39980.3284143518,2009-06-16,07:52:55
39.973585,116.33369,0,150,39980.3284722222,2009-06-16,07:53:00
39.973621,116.333647,0,151,39980.3285300926,2009-06-16,07:53:05
39.973636,116.33365,0,151,39980.328587963,2009-06-16,07:53:10
39.973634,116.333661,0,151,39980.3286458333,2009-06-16,07:53:15
39.973609,116.333646,0,150,39980.3287037037,2009-06-16,07:53:20
39.973593,116.333636,0,150,39980.3287615741,2009-06-16,07:53:25
39.973571,116.333524,0,150,39980.3288194444,2009-06-16,07:53:30
39.973554,116.333492,0,150,39980.3288773148,2009-06-16,07:53:35
39.973542,116.333482,0,150,39980.3289351852,2009-06-16,07:53:40
39.973542,116.333482,0,150,39980.3289699074,2009-06-16,07:53:43
39.973545,116.333486,0,150,39980.3289930556,2009-06-16,07:53:45
39.973526,116.333529,0,149,39980.3290509259,2009-06-16,07:53:50
39.973502,116.333507,0,149,39980.3291087963,2009-06-16,07:53:55
39.973502,116.333507,0,149,39980.3291435185,2009-06-16,07:53:58
39.973495,116.333504,0,149,39980.3291666667,2009-06-16,07:54:00
39.97348,116.333595,0,148,39980.329224537,2009-06-16,07:54:05
39.973477,116.333606,0,148,39980.3292824074,2009-06-16,07:54:10
39.973479,116.333628,0,148,39980.3293402778,2009-06-16,07:54:15
39.973479,116.333628,0,148,39980.329375,2009-06-16,07:54:18
39.973485,116.333633,0,149,39980.3293981481,2009-06-16,07:54:20
39.973511,116.333626,0,149,39980.3294560185,2009-06-16,07:54:25
39.973505,116.333566,0,150,39980.3295138889,2009-06-16,07:54:30
39.973505,116.333566,0,150,39980.3295486111,2009-06-16,07:54:33
39.973498,116.333567,0,150,39980.3295717593,2009-06-16,07:54:35
39.973497,116.333547,0,150,39980.3296296296,2009-06-16,07:54:40
39.973496,116.333546,0,150,39980.3296875,2009-06-16,07:54:45
39.973492,116.333543,0,150,39980.3297453704,2009-06-16,07:54:50
39.973492,116.333543,0,150,39980.3297800926,2009-06-16,07:54:53
39.973489,116.333537,0,150,39980.3298032407,2009-06-16,07:54:55
39.973457,116.333506,0,149,39980.3298611111,2009-06-16,07:55:00
39.973438,116.333559,0,147,39980.3299189815,2009-06-16,07:55:05
39.973436,116.33356,0,147,39980.3299768518,2009-06-16,07:55:10
39.973436,116.33356,0,147,39980.3300115741,2009-06-16,07:55:13
39.97344,116.333563,0,147,39980.3300347222,2009-06-16,07:55:15
39.973447,116.333548,0,147,39980.3300925926,2009-06-16,07:55:20
39.973451,116.333418,0,149,39980.330150463,2009-06-16,07:55:25
39.973449,116.333412,0,149,39980.3302083333,2009-06-16,07:55:30
39.973449,116.333412,0,149,39980.3302430556,2009-06-16,07:55:33
39.973446,116.333409,0,149,39980.3302662037,2009-06-16,07:55:35
39.973441,116.333388,0,149,39980.3303240741,2009-06-16,07:55:40
39.97342,116.333294,0,149,39980.3303819444,2009-06-16,07:55:45
39.973403,116.333169,0,150,39980.3304398148,2009-06-16,07:55:50
39.97344,116.333081,0,150,39980.3304976852,2009-06-16,07:55:55
39.973433,116.333045,0,150,39980.3305555556,2009-06-16,07:56:00
39.973471,116.333061,0,150,39980.3306134259,2009-06-16,07:56:05
39.973488,116.333067,0,150,39980.3306712963,2009-06-16,07:56:10
39.973487,116.333117,0,149,39980.3307291667,2009-06-16,07:56:15
39.973483,116.333152,0,149,39980.330787037,2009-06-16,07:56:20
39.973464,116.333167,0,149,39980.3308449074,2009-06-16,07:56:25
39.973464,116.333167,0,149,39980.3308796296,2009-06-16,07:56:28
39.973457,116.33316,0,149,39980.3309027778,2009-06-16,07:56:30
39.973448,116.333176,0,149,39980.3309606481,2009-06-16,07:56:35
39.973451,116.333226,0,149,39980.3310185185,2009-06-16,07:56:40
39.973451,116.333226,0,149,39980.3310532407,2009-06-16,07:56:43
39.973445,116.333231,0,149,39980.3310763889,2009-06-16,07:56:45
39.973426,116.333249,0,149,39980.3311342593,2009-06-16,07:56:50
39.97342,116.333239,0,149,39980.3311921296,2009-06-16,07:56:55
39.973448,116.333139,0,149,39980.33125,2009-06-16,07:57:00
39.973463,116.333054,0,150,39980.3313078704,2009-06-16,07:57:05
39.97349,116.333023,0,150,39980.3313657407,2009-06-16,07:57:10
39.973492,116.333022,0,150,39980.3314236111,2009-06-16,07:57:15
39.973492,116.333022,0,150,39980.3314583333,2009-06-16,07:57:18
39.973499,116.333017,0,150,39980.3314814815,2009-06-16,07:57:20
39.973507,116.332989,0,150,39980.3315393519,2009-06-16,07:57:25
39.973502,116.332976,0,150,39980.3315972222,2009-06-16,07:57:30
39.973497,116.332954,0,149,39980.3316550926,2009-06-16,07:57:35
39.973497,116.332954,0,149,39980.3316898148,2009-06-16,07:57:38
39.973491,116.332959,0,149,39980.331712963,2009-06-16,07:57:40
39.97349,116.332991,0,148,39980.3317708333,2009-06-16,07:57:45
39.973479,116.333077,0,147,39980.3318287037,2009-06-16,07:57:50
39.973484,116.333102,0,147,39980.3318865741,2009-06-16,07:57:55
39.973476,116.33296,0,148,39980.3319444444,2009-06-16,07:58:00
39.973493,116.332941,0,149,39980.3320023148,2009-06-16,07:58:05
39.973498,116.332944,0,149,39980.3320601852,2009-06-16,07:58:10
39.973498,116.332944,0,149,39980.3320949074,2009-06-16,07:58:13
39.973502,116.332942,0,149,39980.3321180556,2009-06-16,07:58:15
39.973513,116.332974,0,149,39980.3321759259,2009-06-16,07:58:20
39.973504,116.332947,0,149,39980.3322337963,2009-06-16,07:58:25
39.973492,116.332925,0,149,39980.3322916667,2009-06-16,07:58:30
39.973503,116.33275,0,150,39980.332349537,2009-06-16,07:58:35
39.973507,116.332718,0,150,39980.3324074074,2009-06-16,07:58:40
39.973522,116.332693,0,150,39980.3324652778,2009-06-16,07:58:45
39.973525,116.332756,0,149,39980.3325231481,2009-06-16,07:58:50
39.973521,116.332747,0,148,39980.3325810185,2009-06-16,07:58:55
39.973506,116.332824,0,148,39980.3326388889,2009-06-16,07:59:00
39.973506,116.332877,0,148,39980.3326967593,2009-06-16,07:59:05
39.97349,116.332947,0,148,39980.3327546296,2009-06-16,07:59:10
39.973491,116.333027,0,147,39980.3328125,2009-06-16,07:59:15
39.973491,116.333027,0,147,39980.3328472222,2009-06-16,07:59:18
39.973492,116.333025,0,148,39980.3328703704,2009-06-16,07:59:20
39.973523,116.333015,0,148,39980.3329282407,2009-06-16,07:59:25
39.973548,116.332994,0,149,39980.3329861111,2009-06-16,07:59:30
39.973559,116.332961,0,149,39980.3330439815,2009-06-16,07:59:35
39.973568,116.332949,0,149,39980.3331018519,2009-06-16,07:59:40
39.973568,116.332949,0,149,39980.3331365741,2009-06-16,07:59:43
39.973564,116.332945,0,149,39980.3331597222,2009-06-16,07:59:45
39.973558,116.332933,0,149,39980.3332175926,2009-06-16,07:59:50
39.973556,116.332785,0,149,39980.333275463,2009-06-16,07:59:55
39.973549,116.332515,0,149,39980.3333333333,2009-06-16,08:00:00
39.973549,116.332515,0,149,39980.3333680556,2009-06-16,08:00:03
39.973543,116.332514,0,148,39980.3333912037,2009-06-16,08:00:05
39.973523,116.332534,0,148,39980.3334490741,2009-06-16,08:00:10
39.973517,116.332603,0,147,39980.3335069444,2009-06-16,08:00:15
39.973505,116.332687,0,147,39980.3335648148,2009-06-16,08:00:20
39.973502,116.332675,0,147,39980.3336226852,2009-06-16,08:00:25
39.973519,116.332645,0,148,39980.3336805556,2009-06-16,08:00:30
39.973502,116.332732,0,148,39980.3337384259,2009-06-16,08:00:35
39.973502,116.332732,0,148,39980.3337731481,2009-06-16,08:00:38
39.973503,116.332728,0,148,39980.3337962963,2009-06-16,08:00:40
39.973527,116.332487,0,148,39980.3338541667,2009-06-16,08:00:45
39.973537,116.332161,0,148,39980.333912037,2009-06-16,08:00:50
39.973544,116.332141,0,149,39980.3339699074,2009-06-16,08:00:55
39.973551,116.332154,0,149,39980.3340277778,2009-06-16,08:01:00
39.973539,116.332108,0,149,39980.3340856481,2009-06-16,08:01:05
39.973532,116.332001,0,150,39980.3341435185,2009-06-16,08:01:10
39.973531,116.332017,0,149,39980.3342013889,2009-06-16,08:01:15
39.973531,116.332017,0,149,39980.3342361111,2009-06-16,08:01:18
39.973529,116.332016,0,149,39980.3342592593,2009-06-16,08:01:20
39.973521,116.332325,0,148,39980.3343171296,2009-06-16,08:01:25
39.973513,116.332645,0,146,39980.334375,2009-06-16,08:01:30
39.973563,116.33231,0,149,39980.3398148148,2009-06-16,08:09:20
39.973553,116.332275,0,150,39980.3398726852,2009-06-16,08:09:25
39.973543,116.332261,0,150,39980.3399305556,2009-06-16,08:09:30
39.973556,116.332274,0,149,39980.3399884259,2009-06-16,08:09:35
39.973562,116.332276,0,149,39980.3400462963,2009-06-16,08:09:40
39.973565,116.332276,0,149,39980.3401041667,2009-06-16,08:09:45
39.973564,116.33228,0,149,39980.340162037,2009-06-16,08:09:50
39.973558,116.332279,0,149,39980.3402199074,2009-06-16,08:09:55
39.973558,116.332281,0,148,39980.3402777778,2009-06-16,08:10:00
39.973552,116.332277,0,149,39980.3403356481,2009-06-16,08:10:05
39.973552,116.332277,0,149,39980.3403703704,2009-06-16,08:10:08
39.973548,116.332272,0,149,39980.3403935185,2009-06-16,08:10:10
39.973553,116.332285,0,148,39980.3404513889,2009-06-16,08:10:15
39.973557,116.332264,0,149,39980.3405092593,2009-06-16,08:10:20
39.97355,116.332241,0,149,39980.3405671296,2009-06-16,08:10:25
39.973546,116.332237,0,149,39980.340625,2009-06-16,08:10:30
39.973546,116.332237,0,149,39980.3406597222,2009-06-16,08:10:33
39.973545,116.332235,0,149,39980.3406828704,2009-06-16,08:10:35
39.973536,116.332211,0,150,39980.3407407407,2009-06-16,08:10:40
39.973536,116.332211,0,150,39980.340775463,2009-06-16,08:10:43
39.97353,116.332208,0,150,39980.3407986111,2009-06-16,08:10:45
39.973532,116.332199,0,150,39980.3408564815,2009-06-16,08:10:50
39.973532,116.332199,0,150,39980.3408912037,2009-06-16,08:10:53
39.97353,116.332199,0,150,39980.3409143519,2009-06-16,08:10:55
39.97354,116.332197,0,150,39980.3409722222,2009-06-16,08:11:00
39.973548,116.332236,0,149,39980.3410300926,2009-06-16,08:11:05
39.973548,116.332236,0,149,39980.3410648148,2009-06-16,08:11:08
39.97355,116.332239,0,149,39980.341087963,2009-06-16,08:11:10
39.973525,116.332198,0,149,39980.3411458333,2009-06-16,08:11:15
39.973514,116.332162,0,150,39980.3412037037,2009-06-16,08:11:20
39.973514,116.332162,0,150,39980.3412384259,2009-06-16,08:11:23
39.973506,116.332154,0,150,39980.3412615741,2009-06-16,08:11:25
39.973513,116.332131,0,149,39980.3413194444,2009-06-16,08:11:30
39.973513,116.332131,0,149,39980.3413541667,2009-06-16,08:11:33
39.973511,116.332127,0,149,39980.3413773148,2009-06-16,08:11:35
39.973514,116.332094,0,150,39980.3414351852,2009-06-16,08:11:40
39.973515,116.332081,0,150,39980.3414930556,2009-06-16,08:11:45
39.973524,116.332067,0,150,39980.3415509259,2009-06-16,08:11:50
39.973533,116.332086,0,150,39980.3416087963,2009-06-16,08:11:55
39.973552,116.332112,0,150,39980.3416666667,2009-06-16,08:12:00
39.973579,116.332103,0,151,39980.341724537,2009-06-16,08:12:05
39.973574,116.332046,0,152,39980.3417824074,2009-06-16,08:12:10
39.97355,116.332002,0,152,39980.3418402778,2009-06-16,08:12:15
39.97354,116.331869,0,155,39980.3418981481,2009-06-16,08:12:20
39.973543,116.331851,0,155,39980.3419560185,2009-06-16,08:12:25
39.973543,116.331851,0,155,39980.3419907407,2009-06-16,08:12:28
39.973547,116.331851,0,156,39980.3420138889,2009-06-16,08:12:30
39.973552,116.331838,0,156,39980.3420717593,2009-06-16,08:12:35
39.973558,116.331811,0,156,39980.3421296296,2009-06-16,08:12:40
39.973572,116.331801,0,155,39980.3421875,2009-06-16,08:12:45
39.973577,116.331803,0,155,39980.3422453704,2009-06-16,08:12:50
39.973577,116.331803,0,155,39980.3422800926,2009-06-16,08:12:53
39.973576,116.331804,0,155,39980.3423032407,2009-06-16,08:12:55
39.973584,116.331825,0,153,39980.3423611111,2009-06-16,08:13:00
39.973592,116.331865,0,153,39980.3424189815,2009-06-16,08:13:05
39.97362,116.331904,0,153,39980.3424768519,2009-06-16,08:13:10
39.973627,116.33195,0,151,39980.3425347222,2009-06-16,08:13:15
39.973636,116.331952,0,150,39980.3425925926,2009-06-16,08:13:20
39.97366,116.331968,0,151,39980.342650463,2009-06-16,08:13:25
39.973658,116.33195,0,151,39980.3427083333,2009-06-16,08:13:30
39.973647,116.331922,0,151,39980.3427662037,2009-06-16,08:13:35
39.973627,116.331879,0,153,39980.3428240741,2009-06-16,08:13:40
39.973608,116.331816,0,154,39980.3428819444,2009-06-16,08:13:45
39.973606,116.3318,0,154,39980.3429398148,2009-06-16,08:13:50
39.973606,116.3318,0,154,39980.342974537,2009-06-16,08:13:53
39.973601,116.331793,0,155,39980.3429976852,2009-06-16,08:13:55
39.973598,116.331751,0,155,39980.3430555556,2009-06-16,08:14:00
39.9736,116.331715,0,154,39980.3431134259,2009-06-16,08:14:05
39.973617,116.331697,0,154,39980.3431712963,2009-06-16,08:14:10
39.97361,116.331682,0,153,39980.3432291667,2009-06-16,08:14:15
39.973609,116.33167,0,153,39980.343287037,2009-06-16,08:14:20
39.973609,116.33167,0,153,39980.3433217593,2009-06-16,08:14:23
39.973616,116.331665,0,153,39980.3433449074,2009-06-16,08:14:25
39.973587,116.33156,0,154,39980.3434027778,2009-06-16,08:14:30
39.973575,116.331383,0,159,39980.3434606481,2009-06-16,08:14:35
39.973576,116.331313,0,161,39980.3435185185,2009-06-16,08:14:40
39.973576,116.331313,0,161,39980.3435532407,2009-06-16,08:14:43
39.973572,116.331321,0,160,39980.3435763889,2009-06-16,08:14:45
39.973571,116.33133,0,158,39980.3436342593,2009-06-16,08:14:50
39.973586,116.33134,0,157,39980.3436921296,2009-06-16,08:14:55
39.973602,116.331345,0,157,39980.34375,2009-06-16,08:15:00
39.973629,116.331352,0,158,39980.3438078704,2009-06-16,08:15:05
39.973636,116.331333,0,159,39980.3438657407,2009-06-16,08:15:10
39.973646,116.331328,0,159,39980.3439236111,2009-06-16,08:15:15
39.973648,116.331326,0,159,39980.3439814815,2009-06-16,08:15:20
39.973648,116.331326,0,159,39980.3440162037,2009-06-16,08:15:23
39.973645,116.331319,0,159,39980.3440393518,2009-06-16,08:15:25
39.973642,116.331282,0,159,39980.3440972222,2009-06-16,08:15:30
39.973642,116.331282,0,159,39980.3441319444,2009-06-16,08:15:33
39.973638,116.331277,0,160,39980.3441550926,2009-06-16,08:15:35
39.973631,116.331243,0,160,39980.344212963,2009-06-16,08:15:40
39.973626,116.33118,0,162,39980.3442708333,2009-06-16,08:15:45
39.973626,116.33118,0,162,39980.3443055556,2009-06-16,08:15:48
39.973626,116.331178,0,162,39980.3443287037,2009-06-16,08:15:50
39.973634,116.331163,0,163,39980.3443865741,2009-06-16,08:15:55
39.973639,116.331143,0,163,39980.3444444444,2009-06-16,08:16:00
39.973637,116.331124,0,163,39980.3445023148,2009-06-16,08:16:05
39.973644,116.33112,0,163,39980.3445601852,2009-06-16,08:16:10
39.973644,116.33112,0,163,39980.3445949074,2009-06-16,08:16:13
39.973649,116.331126,0,163,39980.3446180556,2009-06-16,08:16:15
39.973651,116.331104,0,163,39980.3446759259,2009-06-16,08:16:20
39.97366,116.331101,0,164,39980.3447337963,2009-06-16,08:16:25
39.973654,116.331044,0,166,39980.3447916667,2009-06-16,08:16:30
39.973654,116.331044,0,166,39980.3448263889,2009-06-16,08:16:33
39.973654,116.331037,0,167,39980.344849537,2009-06-16,08:16:35
39.97365,116.331018,0,167,39980.3449074074,2009-06-16,08:16:40
39.973635,116.330999,0,167,39980.3449652778,2009-06-16,08:16:45
39.973632,116.330984,0,166,39980.3450231481,2009-06-16,08:16:50
39.97364,116.330963,0,167,39980.3450810185,2009-06-16,08:16:55
39.97364,116.330963,0,167,39980.3451157407,2009-06-16,08:16:58
39.973645,116.330964,0,167,39980.3451388889,2009-06-16,08:17:00
39.973654,116.330969,0,168,39980.3451967593,2009-06-16,08:17:05
39.973688,116.330971,0,170,39980.3452546296,2009-06-16,08:17:10
39.973698,116.330942,0,172,39980.3453125,2009-06-16,08:17:15
39.973677,116.33086,0,176,39980.3453703704,2009-06-16,08:17:20
39.973666,116.330824,0,178,39980.3454282407,2009-06-16,08:17:25
39.973645,116.330752,0,182,39980.3454861111,2009-06-16,08:17:30
39.973633,116.330732,0,184,39980.3455439815,2009-06-16,08:17:35
39.973621,116.330641,0,187,39980.3456018518,2009-06-16,08:17:40
39.973573,116.330412,0,201,39980.3480324074,2009-06-16,08:21:10
39.97427,116.334987,0,669,39980.3484375,2009-06-16,08:21:45
39.973513,116.33464,0,257,39980.3484953704,2009-06-16,08:21:50
39.973389,116.334623,0,208,39980.3485532407,2009-06-16,08:21:55
39.973334,116.334601,0,203,39980.3486111111,2009-06-16,08:22:00
39.973286,116.334552,0,202,39980.3486689815,2009-06-16,08:22:05
39.97332,116.334488,0,201,39980.3487268519,2009-06-16,08:22:10
39.973336,116.334448,0,201,39980.3487847222,2009-06-16,08:22:15
39.973334,116.334437,0,200,39980.3488425926,2009-06-16,08:22:20
39.973368,116.334431,0,200,39980.348900463,2009-06-16,08:22:25
39.973439,116.334437,0,200,39980.3489583333,2009-06-16,08:22:30
39.973476,116.334438,0,200,39980.3490162037,2009-06-16,08:22:35
39.973614,116.334411,0,199,39980.3490740741,2009-06-16,08:22:40
39.973695,116.334394,0,199,39980.3491319444,2009-06-16,08:22:45
39.973623,116.334387,0,199,39980.3491898148,2009-06-16,08:22:50
39.973599,116.334387,0,199,39980.3492476852,2009-06-16,08:22:55
39.973599,116.334387,0,199,39980.3492824074,2009-06-16,08:22:58
39.973594,116.334387,0,199,39980.3493055556,2009-06-16,08:23:00
39.973584,116.334382,0,199,39980.3493634259,2009-06-16,08:23:05
39.973558,116.334382,0,199,39980.3494212963,2009-06-16,08:23:10
39.973499,116.334364,0,200,39980.3494791667,2009-06-16,08:23:15
39.973427,116.334355,0,200,39980.349537037,2009-06-16,08:23:20
39.973354,116.334366,0,201,39980.3495949074,2009-06-16,08:23:25
39.973326,116.33424,0,201,39980.3496527778,2009-06-16,08:23:30
39.973334,116.334221,0,202,39980.3497106481,2009-06-16,08:23:35
39.973363,116.334222,0,202,39980.3497685185,2009-06-16,08:23:40
39.973364,116.33422,0,202,39980.3498263889,2009-06-16,08:23:45
39.973364,116.33422,0,202,39980.3498611111,2009-06-16,08:23:48
39.973357,116.334214,0,202,39980.3498842593,2009-06-16,08:23:50
39.973388,116.334133,0,201,39980.3499421296,2009-06-16,08:23:55
39.973388,116.334133,0,201,39980.3499768519,2009-06-16,08:23:58
39.973391,116.334126,0,201,39980.35,2009-06-16,08:24:00
39.973387,116.33411,0,201,39980.3500578704,2009-06-16,08:24:05
39.973406,116.334071,0,200,39980.3501157407,2009-06-16,08:24:10
39.973406,116.33407,0,200,39980.3501736111,2009-06-16,08:24:15
39.973402,116.334067,0,200,39980.3502314815,2009-06-16,08:24:20
39.973399,116.334066,0,200,39980.3502893519,2009-06-16,08:24:25
39.973396,116.334066,0,200,39980.3503472222,2009-06-16,08:24:30
39.973396,116.334066,0,200,39980.3503819444,2009-06-16,08:24:33
39.973395,116.334067,0,200,39980.3504050926,2009-06-16,08:24:35
39.973367,116.334067,0,201,39980.350462963,2009-06-16,08:24:40
39.973351,116.334073,0,201,39980.3505208333,2009-06-16,08:24:45
39.973351,116.334072,0,201,39980.3505787037,2009-06-16,08:24:50
39.973351,116.334072,0,201,39980.3506134259,2009-06-16,08:24:53
39.973356,116.334075,0,202,39980.3506365741,2009-06-16,08:24:55
39.973361,116.334121,0,202,39980.3506944444,2009-06-16,08:25:00
39.97335,116.334159,0,203,39980.3507523148,2009-06-16,08:25:05
39.973339,116.33413,0,203,39980.3508101852,2009-06-16,08:25:10
39.973339,116.33413,0,203,39980.3508449074,2009-06-16,08:25:13
39.973331,116.334125,0,203,39980.3508680556,2009-06-16,08:25:15
39.973304,116.334148,0,203,39980.3509259259,2009-06-16,08:25:20
39.973273,116.33415,0,204,39980.3509837963,2009-06-16,08:25:25
39.973279,116.33416,0,204,39980.3510416667,2009-06-16,08:25:30
39.973291,116.334145,0,204,39980.351099537,2009-06-16,08:25:35
39.97331,116.33412,0,203,39980.3511574074,2009-06-16,08:25:40
39.973278,116.334103,0,204,39980.3512152778,2009-06-16,08:25:45
39.973245,116.33407,0,205,39980.3512731481,2009-06-16,08:25:50
39.973266,116.334008,0,205,39980.3513310185,2009-06-16,08:25:55
39.973274,116.333995,0,205,39980.3513888889,2009-06-16,08:26:00
39.97329,116.333987,0,205,39980.3514467593,2009-06-16,08:26:05
39.973272,116.334031,0,206,39980.3515046296,2009-06-16,08:26:10
39.973278,116.334036,0,206,39980.3515625,2009-06-16,08:26:15
39.973283,116.334041,0,206,39980.3516203704,2009-06-16,08:26:20
39.973291,116.334046,0,206,39980.3516782407,2009-06-16,08:26:25
39.973291,116.334046,0,206,39980.351712963,2009-06-16,08:26:28
39.973293,116.334049,0,206,39980.3517361111,2009-06-16,08:26:30
39.973479,116.333569,0,221,39980.3525462963,2009-06-16,08:27:40
39.97325,116.334379,0,210,39980.3526041667,2009-06-16,08:27:45
39.97325,116.334379,0,210,39980.3526388889,2009-06-16,08:27:48
39.973246,116.334379,0,210,39980.352662037,2009-06-16,08:27:50
39.973261,116.334407,0,192,39980.3527199074,2009-06-16,08:27:55
39.97319,116.33417,0,194,39980.3529513889,2009-06-16,08:28:15
39.973152,116.334135,0,170,39980.3530092593,2009-06-16,08:28:20
39.973049,116.334106,0,130,39980.3530671296,2009-06-16,08:28:25
39.973054,116.334093,0,129,39980.353125,2009-06-16,08:28:30
39.973195,116.334112,0,176,39980.3531828704,2009-06-16,08:28:35
39.973318,116.334125,0,218,39980.3532407407,2009-06-16,08:28:40
39.973313,116.334121,0,218,39980.3532986111,2009-06-16,08:28:45
39.973311,116.334117,0,220,39980.3533564815,2009-06-16,08:28:50
39.97331,116.334115,0,220,39980.3534143518,2009-06-16,08:28:55
39.97331,116.334115,0,220,39980.3534490741,2009-06-16,08:28:58
39.973304,116.334111,0,221,39980.3534722222,2009-06-16,08:29:00
39.973346,116.334159,0,226,39980.3535300926,2009-06-16,08:29:05
39.973383,116.334176,0,224,39980.353587963,2009-06-16,08:29:10
39.973325,116.334156,0,219,39980.3536458333,2009-06-16,08:29:15
39.973305,116.334147,0,218,39980.3537037037,2009-06-16,08:29:20
39.97307,116.334044,0,208,39980.3538194444,2009-06-16,08:29:30
39.973166,116.334053,0,207,39980.3538773148,2009-06-16,08:29:35
39.973178,116.334086,0,206,39980.3539351852,2009-06-16,08:29:40
39.973178,116.334086,0,206,39980.3539699074,2009-06-16,08:29:43
39.973172,116.334083,0,206,39980.3539930556,2009-06-16,08:29:45
39.973181,116.334089,0,206,39980.354224537,2009-06-16,08:30:05
39.973181,116.334089,0,206,39980.3542592593,2009-06-16,08:30:08
39.973184,116.334092,0,206,39980.3542824074,2009-06-16,08:30:10
39.9732,116.33409,0,206,39980.3543402778,2009-06-16,08:30:15
39.973237,116.334107,0,206,39980.3543981481,2009-06-16,08:30:20
39.973232,116.334104,0,206,39980.3544560185,2009-06-16,08:30:25
39.973232,116.334104,0,206,39980.3544907407,2009-06-16,08:30:28
39.973238,116.334104,0,206,39980.3545138889,2009-06-16,08:30:30
39.973293,116.334177,0,206,39980.3545717593,2009-06-16,08:30:35
39.973295,116.334198,0,206,39980.3546296296,2009-06-16,08:30:40
39.973261,116.334213,0,206,39980.3546875,2009-06-16,08:30:45
39.973223,116.334192,0,206,39980.3547453704,2009-06-16,08:30:50
39.973195,116.334143,0,207,39980.3548032407,2009-06-16,08:30:55
39.973199,116.334082,0,207,39980.3548611111,2009-06-16,08:31:00
39.973187,116.334048,0,206,39980.3549189815,2009-06-16,08:31:05
39.973404,116.33415,0,210,39980.3550925926,2009-06-16,08:31:20
39.973373,116.334125,0,208,39980.355150463,2009-06-16,08:31:25
39.973261,116.334096,0,207,39980.3552083333,2009-06-16,08:31:30
39.973182,116.334096,0,206,39980.3552662037,2009-06-16,08:31:35
39.973169,116.334116,0,206,39980.3553240741,2009-06-16,08:31:40
39.973278,116.334042,0,206,39980.3554976852,2009-06-16,08:31:55
39.973278,116.334042,0,206,39980.3555324074,2009-06-16,08:31:58
39.973278,116.334038,0,206,39980.3555555556,2009-06-16,08:32:00
39.97347,116.334284,0,205,39980.3559606481,2009-06-16,08:32:35
39.973513,116.334345,0,205,39980.3560185185,2009-06-16,08:32:40
39.9735,116.334331,0,205,39980.3560763889,2009-06-16,08:32:45
39.973521,116.334276,0,205,39980.3561342593,2009-06-16,08:32:50
39.973514,116.334249,0,205,39980.3561921296,2009-06-16,08:32:55
39.973415,116.334165,0,205,39980.35625,2009-06-16,08:33:00
39.973314,116.334085,0,205,39980.3563078704,2009-06-16,08:33:05
39.973234,116.334034,0,205,39980.3563657407,2009-06-16,08:33:10
39.973202,116.334029,0,205,39980.3564236111,2009-06-16,08:33:15
39.97324,116.334024,0,205,39980.3564814815,2009-06-16,08:33:20
39.97326,116.334031,0,205,39980.3565393519,2009-06-16,08:33:25
39.973315,116.334048,0,205,39980.3565972222,2009-06-16,08:33:30
39.973703,116.334553,0,432,39980.3590277778,2009-06-16,08:37:00
39.973376,116.333582,0,376,39980.3591435185,2009-06-16,08:37:10
39.973198,116.333757,0,229,39980.3592013889,2009-06-16,08:37:15
39.973221,116.333683,0,217,39980.3592592593,2009-06-16,08:37:20
39.973262,116.333652,0,213,39980.3593171296,2009-06-16,08:37:25
39.973262,116.333652,0,213,39980.3593518519,2009-06-16,08:37:28
39.973254,116.333647,0,213,39980.359375,2009-06-16,08:37:30
39.973235,116.333809,0,210,39980.3594328704,2009-06-16,08:37:35
39.973265,116.333883,0,209,39980.3594907407,2009-06-16,08:37:40
39.973275,116.333891,0,209,39980.3595486111,2009-06-16,08:37:45
39.973275,116.333891,0,209,39980.3595833333,2009-06-16,08:37:48
39.973274,116.333894,0,209,39980.3596064815,2009-06-16,08:37:50
39.973256,116.333957,0,208,39980.3596643518,2009-06-16,08:37:55
39.97324,116.334007,0,208,39980.3597222222,2009-06-16,08:38:00
39.973269,116.334049,0,207,39980.3597800926,2009-06-16,08:38:05
39.97327,116.334063,0,207,39980.359837963,2009-06-16,08:38:10
39.973277,116.334067,0,207,39980.3598958333,2009-06-16,08:38:15
39.973283,116.334073,0,207,39980.3599537037,2009-06-16,08:38:20
39.973284,116.334075,0,207,39980.3600115741,2009-06-16,08:38:25
39.973285,116.334078,0,207,39980.3600694444,2009-06-16,08:38:30
39.973281,116.334077,0,207,39980.3601273148,2009-06-16,08:38:35
39.973274,116.334074,0,207,39980.3601851852,2009-06-16,08:38:40
39.973274,116.334074,0,207,39980.3602199074,2009-06-16,08:38:43
39.973267,116.33407,0,207,39980.3602430556,2009-06-16,08:38:45
39.973241,116.33409,0,208,39980.3603009259,2009-06-16,08:38:50
39.973232,116.334131,0,208,39980.3603587963,2009-06-16,08:38:55
39.973219,116.334131,0,208,39980.3604166667,2009-06-16,08:39:00
39.973333,116.334173,0,207,39980.360474537,2009-06-16,08:39:05
39.973333,116.334173,0,207,39980.3605092593,2009-06-16,08:39:08
39.973333,116.334173,0,207,39980.3605324074,2009-06-16,08:39:10
39.973315,116.334157,0,207,39980.3605902778,2009-06-16,08:39:15
39.973295,116.334166,0,207,39980.3606481481,2009-06-16,08:39:20
39.973282,116.33415,0,207,39980.3607060185,2009-06-16,08:39:25
39.9733,116.334117,0,207,39980.3607638889,2009-06-16,08:39:30
39.973322,116.334131,0,206,39980.3608217593,2009-06-16,08:39:35
39.973382,116.334163,0,206,39980.3608796296,2009-06-16,08:39:40
39.973416,116.334185,0,206,39980.3609375,2009-06-16,08:39:45
39.973498,116.334215,0,206,39980.3609953704,2009-06-16,08:39:50
39.973537,116.33423,0,206,39980.3613425926,2009-06-16,08:40:20
39.973531,116.334217,0,206,39980.361400463,2009-06-16,08:40:25
39.973519,116.333757,0,206,39980.3614583333,2009-06-16,08:40:30
39.9735,116.333675,0,206,39980.3615162037,2009-06-16,08:40:35
39.973448,116.333597,0,206,39980.3615740741,2009-06-16,08:40:40
39.973436,116.333552,0,206,39980.3616319444,2009-06-16,08:40:45
39.973448,116.333539,0,206,39980.3616898148,2009-06-16,08:40:50
39.973463,116.333572,0,204,39980.3617476852,2009-06-16,08:40:55
39.973481,116.333656,0,203,39980.3618055556,2009-06-16,08:41:00
39.973477,116.333698,0,203,39980.3618634259,2009-06-16,08:41:05
39.973477,116.333698,0,203,39980.3618981481,2009-06-16,08:41:08
39.973475,116.333701,0,203,39980.3619212963,2009-06-16,08:41:10
39.973463,116.333711,0,203,39980.3619791667,2009-06-16,08:41:15
39.973462,116.333662,0,204,39980.362037037,2009-06-16,08:41:20
39.973461,116.33364,0,204,39980.3620949074,2009-06-16,08:41:25
39.973456,116.333638,0,204,39980.3621527778,2009-06-16,08:41:30
39.973456,116.333638,0,204,39980.3621875,2009-06-16,08:41:33
39.973449,116.33363,0,204,39980.3622106481,2009-06-16,08:41:35
39.97346,116.33362,0,203,39980.3622685185,2009-06-16,08:41:40
39.973443,116.333595,0,204,39980.3623263889,2009-06-16,08:41:45
39.973456,116.333583,0,204,39980.3623842593,2009-06-16,08:41:50
39.973452,116.333572,0,204,39980.3624421296,2009-06-16,08:41:55
39.973424,116.333555,0,204,39980.3625,2009-06-16,08:42:00
39.973394,116.333565,0,204,39980.3625578704,2009-06-16,08:42:05
39.973452,116.333606,0,203,39980.3626157407,2009-06-16,08:42:10
39.973458,116.333596,0,203,39980.3626736111,2009-06-16,08:42:15
39.973435,116.333572,0,203,39980.3627314815,2009-06-16,08:42:20
39.973435,116.333572,0,203,39980.3627662037,2009-06-16,08:42:23
39.973431,116.333579,0,203,39980.3627893519,2009-06-16,08:42:25
39.973416,116.333582,0,203,39980.3628472222,2009-06-16,08:42:30
39.973416,116.333581,0,203,39980.3629050926,2009-06-16,08:42:35
39.973415,116.333581,0,203,39980.362962963,2009-06-16,08:42:40
39.973411,116.333577,0,203,39980.3630208333,2009-06-16,08:42:45
39.97341,116.333577,0,203,39980.3630787037,2009-06-16,08:42:50
39.97341,116.333577,0,203,39980.3631134259,2009-06-16,08:42:53
39.973412,116.33357,0,203,39980.3631365741,2009-06-16,08:42:55
39.973394,116.333537,0,203,39980.3631944444,2009-06-16,08:43:00
39.973343,116.333473,0,204,39980.3632523148,2009-06-16,08:43:05
39.973288,116.333443,0,204,39980.3633101852,2009-06-16,08:43:10
39.973278,116.333442,0,204,39980.3633680556,2009-06-16,08:43:15
39.973296,116.33349,0,203,39980.3634259259,2009-06-16,08:43:20
39.973353,116.333556,0,202,39980.3634837963,2009-06-16,08:43:25
39.973358,116.333559,0,202,39980.3635416667,2009-06-16,08:43:30
39.97336,116.333561,0,202,39980.363599537,2009-06-16,08:43:35
39.973364,116.333564,0,203,39980.3636574074,2009-06-16,08:43:40
39.973357,116.33356,0,203,39980.3637152778,2009-06-16,08:43:45
39.973355,116.333559,0,203,39980.3637731481,2009-06-16,08:43:50
39.973355,116.333559,0,203,39980.3638078704,2009-06-16,08:43:53
39.973362,116.333563,0,203,39980.3638310185,2009-06-16,08:43:55
39.973334,116.333543,0,203,39980.3638888889,2009-06-16,08:44:00
39.973312,116.333555,0,203,39980.3639467593,2009-06-16,08:44:05
39.973283,116.333571,0,203,39980.3640046296,2009-06-16,08:44:10
39.97333,116.333634,0,202,39980.3640625,2009-06-16,08:44:15
39.973362,116.333641,0,202,39980.3641203704,2009-06-16,08:44:20
39.973364,116.333641,0,202,39980.3641782407,2009-06-16,08:44:25
39.973372,116.333646,0,202,39980.3642361111,2009-06-16,08:44:30
39.973375,116.333647,0,202,39980.3642939815,2009-06-16,08:44:35
39.973375,116.333647,0,202,39980.3643287037,2009-06-16,08:44:38
39.973373,116.333647,0,202,39980.3643518519,2009-06-16,08:44:40
39.973324,116.333614,0,202,39980.3644097222,2009-06-16,08:44:45
39.973271,116.33357,0,203,39980.3644675926,2009-06-16,08:44:50
39.973271,116.33357,0,203,39980.3645023148,2009-06-16,08:44:53
39.973263,116.333562,0,203,39980.364525463,2009-06-16,08:44:55
39.973289,116.333599,0,202,39980.3645833333,2009-06-16,08:45:00
39.973359,116.33365,0,202,39980.3649305556,2009-06-16,08:45:30
39.973369,116.33367,0,202,39980.3649884259,2009-06-16,08:45:35
39.973454,116.333762,0,200,39980.3650462963,2009-06-16,08:45:40
39.973455,116.333788,0,200,39980.3651041667,2009-06-16,08:45:45
39.973392,116.333834,0,201,39980.365162037,2009-06-16,08:45:50
39.973316,116.333805,0,201,39980.3652199074,2009-06-16,08:45:55
39.973313,116.333813,0,201,39980.3652777778,2009-06-16,08:46:00
39.973313,116.333813,0,201,39980.3653125,2009-06-16,08:46:03
39.973305,116.333811,0,201,39980.3653356481,2009-06-16,08:46:05
39.97326,116.333808,0,201,39980.3653935185,2009-06-16,08:46:10
39.973203,116.333792,0,201,39980.3654513889,2009-06-16,08:46:15
39.973207,116.333848,0,199,39980.3655092593,2009-06-16,08:46:20
39.973157,116.333838,0,197,39980.3655671296,2009-06-16,08:46:25
39.973075,116.333834,0,196,39980.365625,2009-06-16,08:46:30
39.973038,116.333815,0,195,39980.3656828704,2009-06-16,08:46:35
39.973069,116.333863,0,195,39980.3657407407,2009-06-16,08:46:40
39.973086,116.333881,0,195,39980.3657986111,2009-06-16,08:46:45
39.973086,116.333882,0,195,39980.3658564815,2009-06-16,08:46:50
39.973086,116.333882,0,195,39980.3658912037,2009-06-16,08:46:53
39.973084,116.333883,0,195,39980.3659143519,2009-06-16,08:46:55
39.973048,116.333887,0,195,39980.3659722222,2009-06-16,08:47:00
39.97302,116.333856,0,196,39980.3660300926,2009-06-16,08:47:05
39.973032,116.333865,0,196,39980.366087963,2009-06-16,08:47:10
39.973081,116.33389,0,195,39980.3661458333,2009-06-16,08:47:15
39.973106,116.333924,0,196,39980.3662037037,2009-06-16,08:47:20
39.973123,116.333967,0,197,39980.3662615741,2009-06-16,08:47:25
39.973123,116.333967,0,197,39980.3662962963,2009-06-16,08:47:28
39.973117,116.333964,0,197,39980.3663194444,2009-06-16,08:47:30
39.973126,116.333973,0,197,39980.3663773148,2009-06-16,08:47:35
39.973133,116.333975,0,197,39980.3664351852,2009-06-16,08:47:40
39.973133,116.333975,0,197,39980.3664930556,2009-06-16,08:47:45
39.973133,116.333975,0,197,39980.3665277778,2009-06-16,08:47:48
39.973128,116.33397,0,198,39980.3665509259,2009-06-16,08:47:50
39.973153,116.333968,0,197,39980.3666087963,2009-06-16,08:47:55
39.973168,116.33398,0,196,39980.3666666667,2009-06-16,08:48:00
39.973168,116.33398,0,196,39980.3667013889,2009-06-16,08:48:03
39.973166,116.333988,0,196,39980.366724537,2009-06-16,08:48:05
39.973181,116.333993,0,196,39980.3667824074,2009-06-16,08:48:10
39.973219,116.334019,0,195,39980.3668402778,2009-06-16,08:48:15
39.973216,116.334018,0,195,39980.3668981481,2009-06-16,08:48:20
39.973216,116.334018,0,195,39980.3669328704,2009-06-16,08:48:23
39.973211,116.334017,0,195,39980.3669560185,2009-06-16,08:48:25
39.973227,116.334097,0,198,39980.3670138889,2009-06-16,08:48:30
39.973235,116.334102,0,198,39980.3670717593,2009-06-16,08:48:35
39.973237,116.334103,0,198,39980.3671296296,2009-06-16,08:48:40
39.973237,116.334103,0,198,39980.3671643519,2009-06-16,08:48:43
39.973229,116.334098,0,198,39980.3671875,2009-06-16,08:48:45
39.973268,116.334132,0,199,39980.3672453704,2009-06-16,08:48:50
39.973507,116.334256,0,217,39980.3706018519,2009-06-16,08:53:40
39.973537,116.334238,0,218,39980.3706597222,2009-06-16,08:53:45
39.973528,116.334233,0,218,39980.3707175926,2009-06-16,08:53:50
39.973476,116.334202,0,220,39980.370775463,2009-06-16,08:53:55
39.973459,116.334177,0,220,39980.3708333333,2009-06-16,08:54:00
39.973478,116.334165,0,221,39980.3708912037,2009-06-16,08:54:05
39.973454,116.334157,0,221,39980.3709490741,2009-06-16,08:54:10
39.973453,116.33412,0,220,39980.3710069444,2009-06-16,08:54:15
39.973455,116.334142,0,220,39980.3710648148,2009-06-16,08:54:20
39.973471,116.334126,0,220,39980.3711226852,2009-06-16,08:54:25
39.97348,116.334131,0,221,39980.3711805556,2009-06-16,08:54:30
39.973476,116.334128,0,221,39980.3712384259,2009-06-16,08:54:35
39.973476,116.334128,0,221,39980.3712731482,2009-06-16,08:54:38
39.97347,116.334125,0,221,39980.3712962963,2009-06-16,08:54:40
39.973439,116.334115,0,221,39980.3713541667,2009-06-16,08:54:45
39.973417,116.334101,0,221,39980.371412037,2009-06-16,08:54:50
39.973432,116.334096,0,221,39980.3714699074,2009-06-16,08:54:55
39.973436,116.334079,0,222,39980.3715277778,2009-06-16,08:55:00
39.973435,116.334027,0,223,39980.3715856481,2009-06-16,08:55:05
39.973435,116.333981,0,224,39980.3716435185,2009-06-16,08:55:10
39.973437,116.334025,0,228,39980.3717013889,2009-06-16,08:55:15
39.973449,116.334051,0,231,39980.3717592593,2009-06-16,08:55:20
39.973437,116.334047,0,231,39980.3718171296,2009-06-16,08:55:25
39.973431,116.334043,0,231,39980.371875,2009-06-16,08:55:30
39.973431,116.334043,0,231,39980.3719097222,2009-06-16,08:55:33
39.973426,116.33404,0,231,39980.3719328704,2009-06-16,08:55:35
39.973439,116.334024,0,232,39980.3719907407,2009-06-16,08:55:40
39.97347,116.334013,0,232,39980.3720486111,2009-06-16,08:55:45
39.973479,116.334017,0,232,39980.3721064815,2009-06-16,08:55:50
39.973481,116.334017,0,232,39980.3721643519,2009-06-16,08:55:55
39.973487,116.33402,0,232,39980.3722222222,2009-06-16,08:56:00
39.973487,116.33402,0,232,39980.3722569444,2009-06-16,08:56:03
39.973493,116.334026,0,232,39980.3722800926,2009-06-16,08:56:05
39.973495,116.334041,0,233,39980.372337963,2009-06-16,08:56:10
39.97351,116.334083,0,234,39980.3723958333,2009-06-16,08:56:15
39.973514,116.334085,0,234,39980.3724537037,2009-06-16,08:56:20
39.973514,116.334085,0,234,39980.3724884259,2009-06-16,08:56:23
39.973522,116.334091,0,234,39980.3725115741,2009-06-16,08:56:25
39.97358,116.334137,0,233,39980.3725694444,2009-06-16,08:56:30
39.973614,116.334146,0,233,39980.3726273148,2009-06-16,08:56:35
39.973623,116.334145,0,234,39980.3726851852,2009-06-16,08:56:40
39.973628,116.334153,0,234,39980.3727430556,2009-06-16,08:56:45
39.973628,116.334153,0,234,39980.3727777778,2009-06-16,08:56:48
39.973625,116.334151,0,234,39980.3728009259,2009-06-16,08:56:50
39.973578,116.334145,0,236,39980.3728587963,2009-06-16,08:56:55
39.973508,116.334149,0,238,39980.3729166667,2009-06-16,08:57:00
39.973487,116.334113,0,239,39980.372974537,2009-06-16,08:57:05
39.973479,116.334091,0,241,39980.3730324074,2009-06-16,08:57:10
39.973537,116.334128,0,241,39980.3730902778,2009-06-16,08:57:15
39.973546,116.334121,0,242,39980.3731481481,2009-06-16,08:57:20
39.973537,116.334092,0,243,39980.3732060185,2009-06-16,08:57:25
39.973546,116.334094,0,243,39980.3732638889,2009-06-16,08:57:30
39.973562,116.334113,0,243,39980.3733217593,2009-06-16,08:57:35
39.973592,116.334171,0,246,39980.3733796296,2009-06-16,08:57:40
39.973615,116.334219,0,248,39980.3734375,2009-06-16,08:57:45
39.973612,116.334243,0,250,39980.3734953704,2009-06-16,08:57:50
39.973612,116.334243,0,250,39980.3735300926,2009-06-16,08:57:53
39.973608,116.334246,0,251,39980.3735532407,2009-06-16,08:57:55
39.973618,116.334233,0,252,39980.3736111111,2009-06-16,08:58:00
39.973635,116.334245,0,253,39980.3736689815,2009-06-16,08:58:05
39.973637,116.334247,0,253,39980.3737268519,2009-06-16,08:58:10
39.973637,116.334247,0,253,39980.3737615741,2009-06-16,08:58:13
39.973637,116.334247,0,253,39980.3737847222,2009-06-16,08:58:15
39.973627,116.334242,0,254,39980.3738425926,2009-06-16,08:58:20
39.973632,116.334265,0,254,39980.373900463,2009-06-16,08:58:25
39.973633,116.334265,0,254,39980.3739583333,2009-06-16,08:58:30
39.973634,116.334266,0,255,39980.3740162037,2009-06-16,08:58:35
39.973634,116.334266,0,255,39980.3740509259,2009-06-16,08:58:38
39.973629,116.334263,0,255,39980.3740740741,2009-06-16,08:58:40
39.973582,116.334274,0,256,39980.3741319444,2009-06-16,08:58:45
39.973567,116.334252,0,257,39980.3741898148,2009-06-16,08:58:50
39.973493,116.333968,0,274,39980.3766782407,2009-06-16,09:02:25
39.973486,116.33391,0,275,39980.3767361111,2009-06-16,09:02:30
39.973481,116.33385,0,275,39980.3767939815,2009-06-16,09:02:35
39.973509,116.3339,0,276,39980.3768518518,2009-06-16,09:02:40
39.973506,116.333899,0,276,39980.3769097222,2009-06-16,09:02:45
39.973506,116.333899,0,276,39980.3769444444,2009-06-16,09:02:48
39.97351,116.333899,0,276,39980.3769675926,2009-06-16,09:02:50
39.973538,116.333928,0,277,39980.377025463,2009-06-16,09:02:55
39.973557,116.333944,0,276,39980.3770833333,2009-06-16,09:03:00
39.973557,116.333944,0,276,39980.3771180556,2009-06-16,09:03:03
39.973556,116.333947,0,276,39980.3771412037,2009-06-16,09:03:05
39.973547,116.333945,0,276,39980.3771990741,2009-06-16,09:03:10
39.973559,116.334131,0,277,39980.3772569444,2009-06-16,09:03:15
39.973559,116.334131,0,277,39980.3772916667,2009-06-16,09:03:18
39.973555,116.334132,0,277,39980.3773148148,2009-06-16,09:03:20
39.973555,116.334154,0,277,39980.3773726852,2009-06-16,09:03:25
39.97357,116.334157,0,277,39980.3774305556,2009-06-16,09:03:30
39.973565,116.33415,0,277,39980.3774884259,2009-06-16,09:03:35
39.973565,116.33415,0,277,39980.3775231481,2009-06-16,09:03:38
39.973572,116.334151,0,278,39980.3775462963,2009-06-16,09:03:40
39.973573,116.334162,0,278,39980.3776041667,2009-06-16,09:03:45
39.97357,116.33416,0,278,39980.377662037,2009-06-16,09:03:50
39.973567,116.33416,0,278,39980.3777199074,2009-06-16,09:03:55
39.973566,116.33416,0,277,39980.3777777778,2009-06-16,09:04:00
39.973572,116.334165,0,277,39980.3778356481,2009-06-16,09:04:05
39.973579,116.334171,0,277,39980.3778935185,2009-06-16,09:04:10
39.973584,116.334175,0,277,39980.3779513889,2009-06-16,09:04:15
39.973584,116.334175,0,277,39980.3779861111,2009-06-16,09:04:18
39.973576,116.334172,0,277,39980.3780092593,2009-06-16,09:04:20
39.97357,116.334202,0,277,39980.3780671296,2009-06-16,09:04:25
39.973595,116.334223,0,276,39980.378125,2009-06-16,09:04:30
39.973598,116.334225,0,276,39980.3781828704,2009-06-16,09:04:35
39.973599,116.334228,0,276,39980.3782407407,2009-06-16,09:04:40
39.973606,116.334234,0,276,39980.3782986111,2009-06-16,09:04:45
39.973609,116.334235,0,276,39980.3783564815,2009-06-16,09:04:50
39.973609,116.334235,0,276,39980.3783912037,2009-06-16,09:04:53
39.973601,116.334231,0,276,39980.3784143519,2009-06-16,09:04:55
39.973565,116.33422,0,280,39980.3784722222,2009-06-16,09:05:00
39.973558,116.334248,0,281,39980.3785300926,2009-06-16,09:05:05
39.973542,116.334299,0,282,39980.378587963,2009-06-16,09:05:10
39.973541,116.334297,0,282,39980.3786458333,2009-06-16,09:05:15
39.973546,116.334298,0,281,39980.3787037037,2009-06-16,09:05:20
39.97355,116.334293,0,281,39980.3787615741,2009-06-16,09:05:25
39.973544,116.334289,0,281,39980.3788194444,2009-06-16,09:05:30
39.973537,116.334286,0,281,39980.3788773148,2009-06-16,09:05:35
39.97353,116.334281,0,282,39980.3789351852,2009-06-16,09:05:40
39.973526,116.334277,0,282,39980.3789930556,2009-06-16,09:05:45
39.973521,116.334274,0,282,39980.3790509259,2009-06-16,09:05:50
39.973521,116.334274,0,282,39980.3790856482,2009-06-16,09:05:53
39.973315,116.334376,0,295,39980.3898148148,2009-06-16,09:21:20
39.973261,116.334389,0,295,39980.3898726852,2009-06-16,09:21:25
39.973214,116.334434,0,294,39980.3899305556,2009-06-16,09:21:30
39.973215,116.334422,0,292,39980.3899884259,2009-06-16,09:21:35
39.973152,116.334463,0,288,39980.3900462963,2009-06-16,09:21:40
39.973144,116.33447,0,288,39980.3901041667,2009-06-16,09:21:45
39.973148,116.334473,0,287,39980.390162037,2009-06-16,09:21:50
39.973146,116.334473,0,287,39980.3902199074,2009-06-16,09:21:55
39.973146,116.334473,0,287,39980.3902546296,2009-06-16,09:21:58
39.973144,116.33447,0,287,39980.3902777778,2009-06-16,09:22:00
39.9732,116.334504,0,289,39980.3903356481,2009-06-16,09:22:05
39.973296,116.334534,0,289,39980.3903935185,2009-06-16,09:22:10
39.973415,116.334567,0,286,39980.3904513889,2009-06-16,09:22:15
39.97338,116.334556,0,285,39980.3905092593,2009-06-16,09:22:20
39.973391,116.334543,0,285,39980.3905671296,2009-06-16,09:22:25
39.973396,116.334545,0,285,39980.390625,2009-06-16,09:22:30
39.97339,116.334541,0,285,39980.3906828704,2009-06-16,09:22:35
39.973386,116.334538,0,284,39980.3907407407,2009-06-16,09:22:40
39.973382,116.334536,0,284,39980.3907986111,2009-06-16,09:22:45
39.973377,116.334531,0,284,39980.3908564815,2009-06-16,09:22:50
39.973384,116.334534,0,284,39980.3909143518,2009-06-16,09:22:55
39.97339,116.334539,0,284,39980.3909722222,2009-06-16,09:23:00
39.97339,116.334539,0,284,39980.3910069444,2009-06-16,09:23:03
39.973393,116.33454,0,284,39980.3910300926,2009-06-16,09:23:05
39.973376,116.334532,0,285,39980.391087963,2009-06-16,09:23:10
39.973365,116.334516,0,286,39980.3911458333,2009-06-16,09:23:15
39.973365,116.334516,0,286,39980.3911805556,2009-06-16,09:23:18
39.973364,116.334515,0,287,39980.3912037037,2009-06-16,09:23:20
39.973355,116.334506,0,287,39980.3912615741,2009-06-16,09:23:25
39.973364,116.33446,0,289,39980.3913194444,2009-06-16,09:23:30
39.973382,116.334402,0,290,39980.3913773148,2009-06-16,09:23:35
39.973431,116.334371,0,293,39980.3914351852,2009-06-16,09:23:40
39.973431,116.334389,0,294,39980.3914930556,2009-06-16,09:23:45
39.97346,116.334388,0,292,39980.3915509259,2009-06-16,09:23:50
39.97346,116.334388,0,292,39980.3915856481,2009-06-16,09:23:53
39.973462,116.334389,0,292,39980.3916087963,2009-06-16,09:23:55
39.973461,116.334406,0,289,39980.3916666667,2009-06-16,09:24:00
39.973472,116.334323,0,288,39980.391724537,2009-06-16,09:24:05
39.973444,116.334254,0,288,39980.3917824074,2009-06-16,09:24:10
39.973421,116.334234,0,288,39980.3918402778,2009-06-16,09:24:15
39.973421,116.334234,0,288,39980.391875,2009-06-16,09:24:18
39.973416,116.334229,0,288,39980.3918981481,2009-06-16,09:24:20
39.973402,116.334194,0,289,39980.3919560185,2009-06-16,09:24:25
39.973369,116.334141,0,289,39980.3920138889,2009-06-16,09:24:30
39.973362,116.334116,0,289,39980.3920717593,2009-06-16,09:24:35
39.973428,116.334112,0,289,39980.3921296296,2009-06-16,09:24:40
39.973421,116.334107,0,289,39980.3921875,2009-06-16,09:24:45
39.973421,116.334107,0,289,39980.3922222222,2009-06-16,09:24:48
39.973413,116.334102,0,289,39980.3922453704,2009-06-16,09:24:50
39.973376,116.334062,0,290,39980.3923032407,2009-06-16,09:24:55
39.973356,116.334014,0,290,39980.3923611111,2009-06-16,09:25:00
39.973328,116.333987,0,290,39980.3924189815,2009-06-16,09:25:05
39.973337,116.333973,0,290,39980.3924768518,2009-06-16,09:25:10
39.97333,116.333968,0,290,39980.3925347222,2009-06-16,09:25:15
39.97333,116.333968,0,290,39980.3925694444,2009-06-16,09:25:18
39.973327,116.333966,0,290,39980.3925925926,2009-06-16,09:25:20
39.9733,116.333989,0,289,39980.392650463,2009-06-16,09:25:25
39.973242,116.334015,0,289,39980.3927083333,2009-06-16,09:25:30
39.973209,116.334027,0,288,39980.3927662037,2009-06-16,09:25:35
39.973172,116.334052,0,288,39980.3928240741,2009-06-16,09:25:40
39.973162,116.334038,0,288,39980.3928819444,2009-06-16,09:25:45
39.973212,116.334025,0,288,39980.3929398148,2009-06-16,09:25:50
39.973239,116.334028,0,288,39980.3929976852,2009-06-16,09:25:55
39.973292,116.333998,0,288,39980.3930555556,2009-06-16,09:26:00
39.973305,116.333954,0,288,39980.3931134259,2009-06-16,09:26:05
39.973305,116.333952,0,288,39980.3931712963,2009-06-16,09:26:10
39.973301,116.33395,0,288,39980.3932291667,2009-06-16,09:26:15
39.973295,116.333946,0,288,39980.393287037,2009-06-16,09:26:20
39.973302,116.333949,0,288,39980.3933449074,2009-06-16,09:26:25
39.973302,116.333949,0,288,39980.3934027778,2009-06-16,09:26:30
39.973305,116.333951,0,288,39980.3934606481,2009-06-16,09:26:35
39.973312,116.333958,0,288,39980.3935185185,2009-06-16,09:26:40
39.973307,116.333957,0,288,39980.3935763889,2009-06-16,09:26:45
39.973307,116.333957,0,288,39980.3936111111,2009-06-16,09:26:48
39.973303,116.333955,0,288,39980.3936342593,2009-06-16,09:26:50
39.973308,116.33399,0,288,39980.3936921296,2009-06-16,09:26:55
39.973285,116.334025,0,288,39980.39375,2009-06-16,09:27:00
39.973279,116.33405,0,288,39980.3938078704,2009-06-16,09:27:05
39.973279,116.33405,0,288,39980.3938425926,2009-06-16,09:27:08
39.973277,116.334051,0,287,39980.3938657407,2009-06-16,09:27:10
39.973289,116.334122,0,286,39980.3939236111,2009-06-16,09:27:15
39.973303,116.33414,0,286,39980.3939814815,2009-06-16,09:27:20
39.973377,116.334175,0,287,39980.3940393519,2009-06-16,09:27:25
39.973384,116.334179,0,287,39980.3940972222,2009-06-16,09:27:30
39.973382,116.334183,0,287,39980.3941550926,2009-06-16,09:27:35
39.973375,116.334176,0,287,39980.394212963,2009-06-16,09:27:40
39.973371,116.334174,0,287,39980.3942708333,2009-06-16,09:27:45
39.973371,116.334174,0,287,39980.3943055556,2009-06-16,09:27:48
39.973372,116.334181,0,287,39980.3943287037,2009-06-16,09:27:50
39.973381,116.334201,0,287,39980.3943865741,2009-06-16,09:27:55
39.973416,116.334201,0,289,39980.3944444444,2009-06-16,09:28:00
39.973432,116.334217,0,289,39980.3945023148,2009-06-16,09:28:05
39.973484,116.334216,0,289,39980.3945601852,2009-06-16,09:28:10
39.973479,116.334225,0,289,39980.3946180556,2009-06-16,09:28:15
39.973476,116.334241,0,289,39980.3946759259,2009-06-16,09:28:20
39.973465,116.334257,0,289,39980.3947337963,2009-06-16,09:28:25
39.973465,116.334257,0,289,39980.3947685185,2009-06-16,09:28:28
39.973466,116.334257,0,289,39980.3947916667,2009-06-16,09:28:30
39.973476,116.334276,0,288,39980.394849537,2009-06-16,09:28:35
39.973476,116.334276,0,288,39980.3948842593,2009-06-16,09:28:38
39.97348,116.33428,0,288,39980.3949074074,2009-06-16,09:28:40
39.97349,116.334298,0,288,39980.3949652778,2009-06-16,09:28:45
39.973493,116.334309,0,288,39980.3950231481,2009-06-16,09:28:50
39.973487,116.33431,0,288,39980.3950810185,2009-06-16,09:28:55
39.973487,116.33431,0,288,39980.3951157407,2009-06-16,09:28:58
39.973484,116.334309,0,288,39980.3951388889,2009-06-16,09:29:00
39.973482,116.334318,0,288,39980.3951967593,2009-06-16,09:29:05
39.973456,116.334305,0,289,39980.3952546296,2009-06-16,09:29:10
39.973446,116.334299,0,289,39980.3953125,2009-06-16,09:29:15
39.973386,116.334255,0,289,39980.3953703704,2009-06-16,09:29:20
39.973358,116.334234,0,289,39980.3954282407,2009-06-16,09:29:25
39.973366,116.334209,0,289,39980.3954861111,2009-06-16,09:29:30
39.973401,116.334173,0,289,39980.3955439815,2009-06-16,09:29:35
39.973405,116.334173,0,289,39980.3956018519,2009-06-16,09:29:40
39.973398,116.334167,0,289,39980.3956597222,2009-06-16,09:29:45
39.973396,116.334168,0,289,39980.3957175926,2009-06-16,09:29:50
39.973388,116.334164,0,289,39980.395775463,2009-06-16,09:29:55
39.973388,116.334164,0,289,39980.3958101852,2009-06-16,09:29:58
39.973391,116.334171,0,289,39980.3958333333,2009-06-16,09:30:00
39.9734,116.334178,0,289,39980.3958912037,2009-06-16,09:30:05
39.973421,116.334196,0,289,39980.3959490741,2009-06-16,09:30:10
39.973421,116.334196,0,289,39980.3959837963,2009-06-16,09:30:13
39.973423,116.334192,0,289,39980.3960069444,2009-06-16,09:30:15
39.973404,116.334183,0,288,39980.3960648148,2009-06-16,09:30:20
39.973382,116.33421,0,288,39980.3961226852,2009-06-16,09:30:25
39.973395,116.334213,0,288,39980.3961805556,2009-06-16,09:30:30
39.973397,116.334214,0,289,39980.3962384259,2009-06-16,09:30:35
39.973398,116.334215,0,289,39980.3962962963,2009-06-16,09:30:40
39.973397,116.334214,0,289,39980.3963541667,2009-06-16,09:30:45
39.973404,116.334217,0,289,39980.396412037,2009-06-16,09:30:50
39.973404,116.334216,0,289,39980.3964699074,2009-06-16,09:30:55
39.973404,116.334216,0,289,39980.3965046296,2009-06-16,09:30:58
39.973408,116.334217,0,289,39980.3965277778,2009-06-16,09:31:00
39.973423,116.334217,0,289,39980.3965856481,2009-06-16,09:31:05
39.973423,116.334217,0,289,39980.3966203704,2009-06-16,09:31:08
39.973423,116.334217,0,289,39980.3966435185,2009-06-16,09:31:10
39.973393,116.334268,0,288,39980.3967013889,2009-06-16,09:31:15
39.973355,116.334325,0,286,39980.3967592593,2009-06-16,09:31:20
39.973375,116.334331,0,286,39980.3968171296,2009-06-16,09:31:25
39.973357,116.334327,0,286,39980.396875,2009-06-16,09:31:30
39.973426,116.334359,0,286,39980.3969328704,2009-06-16,09:31:35
39.973443,116.334365,0,286,39980.3969907407,2009-06-16,09:31:40
39.973443,116.334365,0,286,39980.397025463,2009-06-16,09:31:43
39.973436,116.334362,0,286,39980.3970486111,2009-06-16,09:31:45
39.973427,116.334358,0,286,39980.3971064815,2009-06-16,09:31:50
39.973436,116.334348,0,286,39980.3971643519,2009-06-16,09:31:55
39.973461,116.334361,0,286,39980.3972222222,2009-06-16,09:32:00
39.973462,116.334363,0,286,39980.3972800926,2009-06-16,09:32:05
39.973465,116.334365,0,287,39980.397337963,2009-06-16,09:32:10
39.973465,116.334365,0,287,39980.3973726852,2009-06-16,09:32:13
39.973459,116.334363,0,287,39980.3973958333,2009-06-16,09:32:15
39.973429,116.334321,0,287,39980.3974537037,2009-06-16,09:32:20
39.973364,116.334249,0,287,39980.3975115741,2009-06-16,09:32:25
39.973319,116.334178,0,288,39980.3975694444,2009-06-16,09:32:30
39.973314,116.334164,0,289,39980.3976273148,2009-06-16,09:32:35
39.973314,116.334164,0,289,39980.397662037,2009-06-16,09:32:38
39.97332,116.334159,0,289,39980.3976851852,2009-06-16,09:32:40
39.973336,116.334166,0,289,39980.3977430556,2009-06-16,09:32:45
39.973336,116.334166,0,289,39980.3977777778,2009-06-16,09:32:48
39.973342,116.33417,0,289,39980.3978009259,2009-06-16,09:32:50
39.973394,116.334236,0,288,39980.3978587963,2009-06-16,09:32:55
39.973415,116.334306,0,288,39980.3979166667,2009-06-16,09:33:00
39.973414,116.334326,0,288,39980.397974537,2009-06-16,09:33:05
39.973491,116.334369,0,287,39980.3980324074,2009-06-16,09:33:10
39.973489,116.334386,0,287,39980.3980902778,2009-06-16,09:33:15
39.973489,116.334386,0,287,39980.398125,2009-06-16,09:33:18
39.973487,116.334386,0,287,39980.3981481481,2009-06-16,09:33:20
39.973454,116.334375,0,287,39980.3982060185,2009-06-16,09:33:25
39.973449,116.334371,0,287,39980.3982638889,2009-06-16,09:33:30
39.973449,116.334371,0,287,39980.3982986111,2009-06-16,09:33:33
39.973443,116.334366,0,287,39980.3983217593,2009-06-16,09:33:35
39.973431,116.334357,0,287,39980.3983796296,2009-06-16,09:33:40
39.9734,116.334308,0,288,39980.3984375,2009-06-16,09:33:45
39.973378,116.334253,0,288,39980.3984953704,2009-06-16,09:33:50
39.973349,116.334222,0,289,39980.3985532407,2009-06-16,09:33:55
39.973352,116.334273,0,288,39980.3986111111,2009-06-16,09:34:00
39.973377,116.334277,0,288,39980.3986689815,2009-06-16,09:34:05
39.973424,116.33431,0,288,39980.3987268518,2009-06-16,09:34:10
39.973461,116.334368,0,288,39980.3987847222,2009-06-16,09:34:15
39.973395,116.334387,0,287,39980.3988425926,2009-06-16,09:34:20
39.973385,116.334394,0,287,39980.398900463,2009-06-16,09:34:25
39.973374,116.334391,0,287,39980.3989583333,2009-06-16,09:34:30
39.973392,116.334422,0,286,39980.3990162037,2009-06-16,09:34:35
39.973386,116.334419,0,287,39980.3990740741,2009-06-16,09:34:40
39.973384,116.334419,0,287,39980.3991319444,2009-06-16,09:34:45
39.973384,116.334419,0,287,39980.3991666667,2009-06-16,09:34:48
39.973386,116.334419,0,287,39980.3991898148,2009-06-16,09:34:50
39.973398,116.334431,0,287,39980.3992476852,2009-06-16,09:34:55
39.97339,116.334422,0,287,39980.3993055556,2009-06-16,09:35:00
39.973402,116.334428,0,287,39980.3993634259,2009-06-16,09:35:05
39.973371,116.334413,0,287,39980.3994212963,2009-06-16,09:35:10
39.973371,116.334413,0,287,39980.3994560185,2009-06-16,09:35:13
39.973379,116.334413,0,287,39980.3994791667,2009-06-16,09:35:15
39.973372,116.334427,0,287,39980.399537037,2009-06-16,09:35:20
39.973418,116.334456,0,287,39980.3995949074,2009-06-16,09:35:25
39.973446,116.334425,0,287,39980.3996527778,2009-06-16,09:35:30
39.973464,116.334425,0,288,39980.3997106481,2009-06-16,09:35:35
39.973474,116.334408,0,288,39980.3997685185,2009-06-16,09:35:40
39.973474,116.334408,0,288,39980.3998032407,2009-06-16,09:35:43
39.973475,116.334407,0,288,39980.3998263889,2009-06-16,09:35:45
39.97345,116.334397,0,288,39980.3998842593,2009-06-16,09:35:50
39.973442,116.334371,0,289,39980.3999421296,2009-06-16,09:35:55
39.973442,116.334371,0,289,39980.3999768518,2009-06-16,09:35:58
39.973435,116.334377,0,288,39980.4,2009-06-16,09:36:00
39.973482,116.334413,0,288,39980.4000578704,2009-06-16,09:36:05
39.973485,116.334416,0,288,39980.4001157407,2009-06-16,09:36:10
39.973486,116.334416,0,287,39980.4001736111,2009-06-16,09:36:15
39.973486,116.334416,0,287,39980.4002083333,2009-06-16,09:36:18
39.973482,116.334415,0,287,39980.4002314815,2009-06-16,09:36:20
39.973432,116.334386,0,288,39980.4002893518,2009-06-16,09:36:25
39.973448,116.334361,0,289,39980.4003472222,2009-06-16,09:36:30
39.973457,116.334357,0,289,39980.4004050926,2009-06-16,09:36:35
39.973451,116.334353,0,289,39980.400462963,2009-06-16,09:36:40
39.973451,116.334353,0,289,39980.4004976852,2009-06-16,09:36:43
39.973444,116.334348,0,289,39980.4005208333,2009-06-16,09:36:45
39.973415,116.334368,0,288,39980.4005787037,2009-06-16,09:36:50
39.973423,116.334356,0,288,39980.4006365741,2009-06-16,09:36:55
39.973364,116.334327,0,287,39980.4006944444,2009-06-16,09:37:00
39.973339,116.33432,0,287,39980.4007523148,2009-06-16,09:37:05
39.973336,116.334305,0,287,39980.4008101852,2009-06-16,09:37:10
39.973328,116.334281,0,287,39980.4008680556,2009-06-16,09:37:15
39.973351,116.334256,0,287,39980.4009259259,2009-06-16,09:37:20
39.973351,116.334247,0,287,39980.4009837963,2009-06-16,09:37:25
39.973382,116.334218,0,288,39980.4010416667,2009-06-16,09:37:30
39.973382,116.334218,0,288,39980.4010763889,2009-06-16,09:37:33
39.973379,116.334214,0,287,39980.401099537,2009-06-16,09:37:35
39.973366,116.334194,0,288,39980.4011574074,2009-06-16,09:37:40
39.973399,116.334166,0,287,39980.4012152778,2009-06-16,09:37:45
39.973449,116.334199,0,288,39980.4012731481,2009-06-16,09:37:50
39.973458,116.334206,0,288,39980.4013310185,2009-06-16,09:37:55
39.973523,116.334265,0,291,39980.4013888889,2009-06-16,09:38:00
39.973543,116.334271,0,292,39980.4014467593,2009-06-16,09:38:05
39.973532,116.334263,0,292,39980.4015046296,2009-06-16,09:38:10
39.973503,116.334241,0,294,39980.4015625,2009-06-16,09:38:15
39.973493,116.33423,0,295,39980.4016203704,2009-06-16,09:38:20
39.973493,116.33423,0,295,39980.4016550926,2009-06-16,09:38:23
39.9735,116.334235,0,295,39980.4016782407,2009-06-16,09:38:25
39.973459,116.334252,0,294,39980.4017361111,2009-06-16,09:38:30
39.973457,116.334273,0,294,39980.4017939815,2009-06-16,09:38:35
39.973433,116.334278,0,294,39980.4018518519,2009-06-16,09:38:40
39.973412,116.334289,0,294,39980.4019097222,2009-06-16,09:38:45
39.973508,116.334272,0,294,39980.4019675926,2009-06-16,09:38:50
39.973574,116.334218,0,294,39980.402025463,2009-06-16,09:38:55
39.973579,116.334218,0,294,39980.4020833333,2009-06-16,09:39:00
39.973579,116.334218,0,294,39980.4021180556,2009-06-16,09:39:03
39.97358,116.334217,0,294,39980.4021412037,2009-06-16,09:39:05
39.973565,116.334179,0,294,39980.4021990741,2009-06-16,09:39:10
39.973548,116.334091,0,295,39980.4022569444,2009-06-16,09:39:15
39.973446,116.334304,0,294,39980.4043981481,2009-06-16,09:42:20
39.973411,116.334413,0,294,39980.4044560185,2009-06-16,09:42:25
39.973432,116.334526,0,293,39980.4045138889,2009-06-16,09:42:30
39.97347,116.33454,0,293,39980.4045717593,2009-06-16,09:42:35
39.973509,116.334511,0,294,39980.4046296296,2009-06-16,09:42:40
39.973459,116.334539,0,294,39980.4046875,2009-06-16,09:42:45
39.973393,116.334526,0,294,39980.4047453704,2009-06-16,09:42:50
39.973361,116.334479,0,294,39980.4048032407,2009-06-16,09:42:55
39.973375,116.334519,0,294,39980.4048611111,2009-06-16,09:43:00
39.973378,116.334526,0,294,39980.4049189815,2009-06-16,09:43:05
39.973378,116.334526,0,294,39980.4049537037,2009-06-16,09:43:08
39.973381,116.334529,0,294,39980.4049768519,2009-06-16,09:43:10
39.973392,116.334549,0,294,39980.4050347222,2009-06-16,09:43:15
39.973379,116.334563,0,294,39980.4050925926,2009-06-16,09:43:20
39.973379,116.334563,0,294,39980.4051273148,2009-06-16,09:43:23
39.973375,116.334561,0,294,39980.405150463,2009-06-16,09:43:25
39.973359,116.334523,0,294,39980.4052083333,2009-06-16,09:43:30
39.973359,116.334523,0,294,39980.4052430556,2009-06-16,09:43:33
39.973356,116.334522,0,294,39980.4052662037,2009-06-16,09:43:35
39.973347,116.334518,0,294,39980.4053240741,2009-06-16,09:43:40
39.97335,116.334521,0,294,39980.4053819444,2009-06-16,09:43:45
39.97335,116.334521,0,294,39980.4054166667,2009-06-16,09:43:48
39.973352,116.334526,0,294,39980.4054398148,2009-06-16,09:43:50
39.97337,116.334561,0,294,39980.4054976852,2009-06-16,09:43:55
39.973306,116.3345,0,294,39980.4055555556,2009-06-16,09:44:00
39.973302,116.334466,0,294,39980.4056134259,2009-06-16,09:44:05
39.973314,116.334452,0,294,39980.4056712963,2009-06-16,09:44:10
39.97333,116.334474,0,294,39980.4057291667,2009-06-16,09:44:15
39.973352,116.334435,0,294,39980.405787037,2009-06-16,09:44:20
39.97336,116.334431,0,294,39980.4058449074,2009-06-16,09:44:25
39.97336,116.334431,0,294,39980.4058796296,2009-06-16,09:44:28
39.97336,116.334431,0,294,39980.4059027778,2009-06-16,09:44:30
39.973347,116.334428,0,294,39980.4059606481,2009-06-16,09:44:35
39.973351,116.334499,0,293,39980.4060185185,2009-06-16,09:44:40
39.97333,116.334695,0,291,39980.4060763889,2009-06-16,09:44:45
39.973342,116.33479,0,291,39980.4061342593,2009-06-16,09:44:50
39.973346,116.334857,0,290,39980.4061921296,2009-06-16,09:44:55
39.973346,116.334857,0,290,39980.4062268519,2009-06-16,09:44:58
39.973345,116.334855,0,290,39980.40625,2009-06-16,09:45:00
39.97332,116.334828,0,290,39980.4063078704,2009-06-16,09:45:05
39.973305,116.334837,0,291,39980.4063657407,2009-06-16,09:45:10
39.973384,116.334825,0,291,39980.4064236111,2009-06-16,09:45:15
39.973441,116.334806,0,291,39980.4064814815,2009-06-16,09:45:20
39.9734,116.334748,0,292,39980.4065393518,2009-06-16,09:45:25
39.973337,116.334715,0,292,39980.4065972222,2009-06-16,09:45:30
39.973337,116.334715,0,292,39980.4066319444,2009-06-16,09:45:33
39.973331,116.334718,0,293,39980.4066550926,2009-06-16,09:45:35
39.973361,116.334718,0,293,39980.406712963,2009-06-16,09:45:40
39.973348,116.334695,0,293,39980.4067708333,2009-06-16,09:45:45
39.973336,116.334694,0,293,39980.4068287037,2009-06-16,09:45:50
39.973345,116.334699,0,293,39980.4068865741,2009-06-16,09:45:55
39.973339,116.334683,0,293,39980.4069444444,2009-06-16,09:46:00
39.973353,116.334616,0,294,39980.4070023148,2009-06-16,09:46:05
39.973334,116.334512,0,294,39980.4070601852,2009-06-16,09:46:10
39.973373,116.334468,0,295,39980.4071180556,2009-06-16,09:46:15
39.973397,116.334453,0,295,39980.4071759259,2009-06-16,09:46:20
39.973397,116.334453,0,295,39980.4072106481,2009-06-16,09:46:23
39.973393,116.33445,0,295,39980.4072337963,2009-06-16,09:46:25
39.973372,116.334371,0,295,39980.4072916667,2009-06-16,09:46:30
39.973372,116.334336,0,295,39980.407349537,2009-06-16,09:46:35
39.973359,116.334303,0,295,39980.4074074074,2009-06-16,09:46:40
39.97337,116.334276,0,296,39980.4074652778,2009-06-16,09:46:45
39.973389,116.334215,0,296,39980.4075231481,2009-06-16,09:46:50
39.973403,116.334176,0,296,39980.4075810185,2009-06-16,09:46:55
39.973407,116.334177,0,296,39980.4076388889,2009-06-16,09:47:00
39.973407,116.334177,0,296,39980.4076736111,2009-06-16,09:47:03
39.973414,116.334179,0,296,39980.4076967593,2009-06-16,09:47:05
39.973423,116.334182,0,296,39980.4077546296,2009-06-16,09:47:10
39.973445,116.334127,0,297,39980.4078125,2009-06-16,09:47:15
39.973445,116.334127,0,297,39980.4078472222,2009-06-16,09:47:18
39.973437,116.334121,0,297,39980.4078703704,2009-06-16,09:47:20
39.973428,116.3341,0,297,39980.4079282407,2009-06-16,09:47:25
39.973463,116.334415,0,298,39980.4135416667,2009-06-16,09:55:30
39.973482,116.334454,0,298,39980.413599537,2009-06-16,09:55:35
39.973494,116.334503,0,299,39980.4136574074,2009-06-16,09:55:40
39.973542,116.334483,0,301,39980.4137152778,2009-06-16,09:55:45
39.973548,116.334402,0,302,39980.4137731481,2009-06-16,09:55:50
39.973559,116.334384,0,303,39980.4138310185,2009-06-16,09:55:55
39.973541,116.334363,0,303,39980.4138888889,2009-06-16,09:56:00
39.973521,116.334308,0,303,39980.4139467593,2009-06-16,09:56:05
39.973521,116.334308,0,303,39980.4139814815,2009-06-16,09:56:08
39.973526,116.3343,0,302,39980.4140046296,2009-06-16,09:56:10
39.973534,116.334327,0,302,39980.4140625,2009-06-16,09:56:15
39.973524,116.334361,0,301,39980.4141203704,2009-06-16,09:56:20
39.973506,116.334346,0,301,39980.4141782407,2009-06-16,09:56:25
39.973506,116.334346,0,301,39980.414212963,2009-06-16,09:56:28
39.97351,116.334349,0,301,39980.4142361111,2009-06-16,09:56:30
39.973488,116.334339,0,301,39980.4142939815,2009-06-16,09:56:35
39.973456,116.334343,0,301,39980.4143518518,2009-06-16,09:56:40
39.973481,116.334338,0,301,39980.4144097222,2009-06-16,09:56:45
39.973477,116.334336,0,301,39980.4144675926,2009-06-16,09:56:50
39.973484,116.334336,0,301,39980.414525463,2009-06-16,09:56:55
39.973484,116.334336,0,301,39980.4145601852,2009-06-16,09:56:58
39.973478,116.334329,0,301,39980.4145833333,2009-06-16,09:57:00
39.973468,116.334321,0,301,39980.4146412037,2009-06-16,09:57:05
39.973462,116.334316,0,301,39980.4146990741,2009-06-16,09:57:10
39.973462,116.334316,0,301,39980.4147337963,2009-06-16,09:57:13
39.97347,116.334314,0,301,39980.4147569444,2009-06-16,09:57:15
39.973473,116.334296,0,301,39980.4148148148,2009-06-16,09:57:20
39.973473,116.334296,0,301,39980.414849537,2009-06-16,09:57:23
39.97347,116.334288,0,302,39980.4148726852,2009-06-16,09:57:25
39.97343,116.334272,0,301,39980.4149305556,2009-06-16,09:57:30
39.97343,116.334273,0,301,39980.4149884259,2009-06-16,09:57:35
39.973429,116.334274,0,301,39980.4150462963,2009-06-16,09:57:40
39.973437,116.334281,0,302,39980.4151041667,2009-06-16,09:57:45
39.973437,116.334281,0,302,39980.4151388889,2009-06-16,09:57:48
39.973433,116.334279,0,302,39980.415162037,2009-06-16,09:57:50
39.973432,116.334234,0,302,39980.4152199074,2009-06-16,09:57:55
39.973442,116.334279,0,301,39980.4152777778,2009-06-16,09:58:00
39.973449,116.33435,0,300,39980.4153356481,2009-06-16,09:58:05
39.973454,116.334405,0,300,39980.4153935185,2009-06-16,09:58:10
39.97344,116.334423,0,300,39980.4154513889,2009-06-16,09:58:15
39.97344,116.334423,0,300,39980.4154861111,2009-06-16,09:58:18
39.973433,116.334417,0,301,39980.4155092593,2009-06-16,09:58:20
39.973429,116.33433,0,302,39980.4155671296,2009-06-16,09:58:25
39.97344,116.33428,0,303,39980.415625,2009-06-16,09:58:30
39.973431,116.33422,0,304,39980.4156828704,2009-06-16,09:58:35
39.97345,116.334221,0,305,39980.4157407407,2009-06-16,09:58:40
39.973455,116.334254,0,304,39980.4157986111,2009-06-16,09:58:45
39.973452,116.334243,0,304,39980.4158564815,2009-06-16,09:58:50
39.973414,116.334255,0,302,39980.4159143518,2009-06-16,09:58:55
39.973413,116.334322,0,301,39980.4159722222,2009-06-16,09:59:00
39.973449,116.334377,0,300,39980.4160300926,2009-06-16,09:59:05
39.973446,116.334389,0,299,39980.416087963,2009-06-16,09:59:10
39.973427,116.334378,0,299,39980.4161458333,2009-06-16,09:59:15
39.973466,116.334433,0,301,39980.4162037037,2009-06-16,09:59:20
39.973472,116.334443,0,302,39980.4162615741,2009-06-16,09:59:25
39.973472,116.334443,0,302,39980.4162962963,2009-06-16,09:59:28
39.973474,116.334443,0,303,39980.4163194444,2009-06-16,09:59:30
39.973476,116.334428,0,303,39980.4163773148,2009-06-16,09:59:35
39.973474,116.334424,0,303,39980.4164351852,2009-06-16,09:59:40
39.973473,116.33442,0,304,39980.4164930556,2009-06-16,09:59:45
39.973467,116.334412,0,304,39980.4165509259,2009-06-16,09:59:50
39.973467,116.334412,0,304,39980.4165856481,2009-06-16,09:59:53
39.973469,116.334405,0,304,39980.4166087963,2009-06-16,09:59:55
39.973447,116.334354,0,304,39980.4166666667,2009-06-16,10:00:00
39.973404,116.334279,0,304,39980.416724537,2009-06-16,10:00:05
39.973429,116.334233,0,303,39980.4167824074,2009-06-16,10:00:10
39.973448,116.334233,0,304,39980.4168402778,2009-06-16,10:00:15
39.973438,116.334249,0,304,39980.4168981481,2009-06-16,10:00:20
39.973427,116.334268,0,303,39980.4169560185,2009-06-16,10:00:25
39.973406,116.334236,0,303,39980.4170138889,2009-06-16,10:00:30
39.973376,116.334191,0,304,39980.4170717593,2009-06-16,10:00:35
39.973411,116.334174,0,304,39980.4171296296,2009-06-16,10:00:40
39.97341,116.334101,0,305,39980.4171875,2009-06-16,10:00:45
39.973404,116.334065,0,305,39980.4172453704,2009-06-16,10:00:50
39.973396,116.334086,0,305,39980.4173032407,2009-06-16,10:00:55
39.973382,116.334123,0,306,39980.4173611111,2009-06-16,10:01:00
39.973376,116.334206,0,307,39980.4174189815,2009-06-16,10:01:05
39.973382,116.334227,0,308,39980.4174768519,2009-06-16,10:01:10
39.973382,116.334227,0,308,39980.4175115741,2009-06-16,10:01:13
39.973384,116.334229,0,307,39980.4175347222,2009-06-16,10:01:15
39.973418,116.334365,0,307,39980.4175925926,2009-06-16,10:01:20
39.973427,116.334431,0,306,39980.417650463,2009-06-16,10:01:25
39.973445,116.334464,0,307,39980.4177083333,2009-06-16,10:01:30
39.973451,116.334488,0,308,39980.4177662037,2009-06-16,10:01:35
39.973451,116.334488,0,308,39980.4178009259,2009-06-16,10:01:38
39.973448,116.33448,0,309,39980.4178240741,2009-06-16,10:01:40
39.97345,116.33444,0,311,39980.4178819444,2009-06-16,10:01:45
39.973441,116.334426,0,312,39980.4179398148,2009-06-16,10:01:50
39.973444,116.334416,0,312,39980.4179976852,2009-06-16,10:01:55
39.973439,116.334347,0,314,39980.4180555556,2009-06-16,10:02:00
39.973409,116.334282,0,314,39980.4181134259,2009-06-16,10:02:05
39.973387,116.3343,0,313,39980.4181712963,2009-06-16,10:02:10
39.973356,116.334315,0,312,39980.4182291667,2009-06-16,10:02:15
39.973309,116.334313,0,311,39980.418287037,2009-06-16,10:02:20
39.973298,116.334344,0,310,39980.4183449074,2009-06-16,10:02:25
39.973288,116.334347,0,310,39980.4184027778,2009-06-16,10:02:30
39.973296,116.33438,0,309,39980.4184606481,2009-06-16,10:02:35
39.973297,116.334394,0,309,39980.4185185185,2009-06-16,10:02:40
39.973325,116.334395,0,309,39980.4185763889,2009-06-16,10:02:45
39.973325,116.334395,0,309,39980.4186111111,2009-06-16,10:02:48
39.973321,116.33439,0,309,39980.4186342593,2009-06-16,10:02:50
39.973331,116.334381,0,310,39980.4186921296,2009-06-16,10:02:55
39.973327,116.334363,0,310,39980.41875,2009-06-16,10:03:00
39.973332,116.334331,0,313,39980.4188078704,2009-06-16,10:03:05
39.973392,116.334371,0,315,39980.4188657407,2009-06-16,10:03:10
39.973392,116.334384,0,314,39980.4189236111,2009-06-16,10:03:15
39.973368,116.334377,0,314,39980.4189814815,2009-06-16,10:03:20
39.97337,116.33438,0,314,39980.4190393519,2009-06-16,10:03:25
39.973368,116.334388,0,314,39980.4190972222,2009-06-16,10:03:30
39.973368,116.334388,0,314,39980.4191319444,2009-06-16,10:03:33
39.973365,116.334393,0,314,39980.4191550926,2009-06-16,10:03:35
39.973335,116.334416,0,313,39980.419212963,2009-06-16,10:03:40
39.973362,116.334429,0,313,39980.4192708333,2009-06-16,10:03:45
39.973365,116.334457,0,312,39980.4193287037,2009-06-16,10:03:50
39.973363,116.334467,0,313,39980.4193865741,2009-06-16,10:03:55
39.973363,116.334467,0,313,39980.4194212963,2009-06-16,10:03:58
39.97335,116.334781,0,307,39980.4325231481,2009-06-16,10:22:50
39.973384,116.334969,0,307,39980.4325810185,2009-06-16,10:22:55
39.973419,116.335053,0,307,39980.4326388889,2009-06-16,10:23:00
39.973408,116.335087,0,307,39980.4326967593,2009-06-16,10:23:05
39.973408,116.335087,0,307,39980.4327314815,2009-06-16,10:23:08
39.973415,116.335079,0,307,39980.4327546296,2009-06-16,10:23:10
39.973414,116.335056,0,307,39980.4328125,2009-06-16,10:23:15
39.973419,116.334947,0,308,39980.4328703704,2009-06-16,10:23:20
39.973436,116.334936,0,308,39980.4329282407,2009-06-16,10:23:25
39.97344,116.334935,0,308,39980.4329861111,2009-06-16,10:23:30
39.97344,116.334943,0,308,39980.4330439815,2009-06-16,10:23:35
39.97344,116.334943,0,308,39980.4330787037,2009-06-16,10:23:38
39.973446,116.334949,0,308,39980.4331018519,2009-06-16,10:23:40
39.973427,116.33502,0,307,39980.4331597222,2009-06-16,10:23:45
39.973415,116.335103,0,307,39980.4332175926,2009-06-16,10:23:50
39.973404,116.335093,0,307,39980.433275463,2009-06-16,10:23:55
39.973404,116.335093,0,307,39980.4333101852,2009-06-16,10:23:58
39.973403,116.335091,0,307,39980.4333333333,2009-06-16,10:24:00
39.973405,116.335115,0,307,39980.4333912037,2009-06-16,10:24:05
39.973408,116.335162,0,307,39980.4334490741,2009-06-16,10:24:10
39.97341,116.335214,0,306,39980.4335069444,2009-06-16,10:24:15
39.973412,116.335265,0,306,39980.4335648148,2009-06-16,10:24:20
39.973405,116.33526,0,306,39980.4336226852,2009-06-16,10:24:25
39.973401,116.335257,0,306,39980.4336805556,2009-06-16,10:24:30
39.973401,116.335257,0,306,39980.4337152778,2009-06-16,10:24:33
39.973399,116.335253,0,306,39980.4337384259,2009-06-16,10:24:35
39.973408,116.335249,0,306,39980.4337962963,2009-06-16,10:24:40
39.973417,116.335216,0,307,39980.4338541667,2009-06-16,10:24:45
39.973414,116.335181,0,307,39980.433912037,2009-06-16,10:24:50
39.973415,116.335183,0,307,39980.4339699074,2009-06-16,10:24:55
39.973417,116.335189,0,307,39980.4340277778,2009-06-16,10:25:00
39.973417,116.335189,0,307,39980.4340625,2009-06-16,10:25:03
39.973413,116.335188,0,307,39980.4340856481,2009-06-16,10:25:05
39.973375,116.335236,0,307,39980.4341435185,2009-06-16,10:25:10
39.973382,116.335287,0,307,39980.4342013889,2009-06-16,10:25:15
39.973376,116.335289,0,307,39980.4342592593,2009-06-16,10:25:20
39.973378,116.33529,0,307,39980.4343171296,2009-06-16,10:25:25
39.973375,116.335289,0,307,39980.434375,2009-06-16,10:25:30
39.973373,116.335289,0,307,39980.4344328704,2009-06-16,10:25:35
39.973373,116.335289,0,307,39980.4344675926,2009-06-16,10:25:38
39.973366,116.335283,0,307,39980.4344907407,2009-06-16,10:25:40
39.973362,116.335274,0,307,39980.4345486111,2009-06-16,10:25:45
39.973358,116.335259,0,307,39980.4346064815,2009-06-16,10:25:50
39.973358,116.335259,0,307,39980.4346412037,2009-06-16,10:25:53
39.973359,116.335258,0,305,39980.4346643519,2009-06-16,10:25:55
39.973376,116.335275,0,305,39980.4347222222,2009-06-16,10:26:00
39.973403,116.335302,0,304,39980.4347800926,2009-06-16,10:26:05
39.973403,116.335302,0,304,39980.4348148148,2009-06-16,10:26:08
39.973409,116.335306,0,304,39980.434837963,2009-06-16,10:26:10
39.973397,116.335303,0,304,39980.4348958333,2009-06-16,10:26:15
39.97338,116.33526,0,304,39980.4349537037,2009-06-16,10:26:20
39.973354,116.33531,0,302,39980.4350115741,2009-06-16,10:26:25
39.973355,116.335324,0,301,39980.4350694444,2009-06-16,10:26:30
39.97336,116.335327,0,301,39980.4351273148,2009-06-16,10:26:35
39.973365,116.335328,0,301,39980.4351851852,2009-06-16,10:26:40
39.973366,116.335325,0,302,39980.4352430556,2009-06-16,10:26:45
39.973368,116.335323,0,302,39980.4353009259,2009-06-16,10:26:50
39.973368,116.335318,0,302,39980.4353587963,2009-06-16,10:26:55
39.973368,116.335318,0,302,39980.4353935185,2009-06-16,10:26:58
39.973376,116.335319,0,302,39980.4354166667,2009-06-16,10:27:00
39.973454,116.335254,0,303,39980.435474537,2009-06-16,10:27:05
39.973502,116.335222,0,302,39980.4355324074,2009-06-16,10:27:10
39.973502,116.335222,0,302,39980.4355671296,2009-06-16,10:27:13
39.973508,116.335221,0,302,39980.4355902778,2009-06-16,10:27:15
39.973484,116.335302,0,299,39980.4356481481,2009-06-16,10:27:20
39.973527,116.335422,0,297,39980.4357060185,2009-06-16,10:27:25
39.973538,116.33542,0,296,39980.4357638889,2009-06-16,10:27:30
39.973499,116.335376,0,295,39980.4358217593,2009-06-16,10:27:35
39.973492,116.335338,0,295,39980.4358796296,2009-06-16,10:27:40
39.973483,116.335332,0,295,39980.4359375,2009-06-16,10:27:45
39.973461,116.335319,0,296,39980.4359953704,2009-06-16,10:27:50
39.973436,116.335278,0,296,39980.4360532407,2009-06-16,10:27:55
39.973419,116.335262,0,295,39980.4361111111,2009-06-16,10:28:00
39.973416,116.335259,0,295,39980.4361689815,2009-06-16,10:28:05
39.973411,116.335254,0,296,39980.4362268519,2009-06-16,10:28:10
39.973414,116.335254,0,296,39980.4362847222,2009-06-16,10:28:15
39.973414,116.335254,0,296,39980.4363194444,2009-06-16,10:28:18
39.973412,116.335249,0,296,39980.4363425926,2009-06-16,10:28:20
39.973403,116.335238,0,295,39980.436400463,2009-06-16,10:28:25
39.973403,116.335238,0,295,39980.4364351852,2009-06-16,10:28:28
39.973395,116.33523,0,295,39980.4364583333,2009-06-16,10:28:30
39.973417,116.335235,0,296,39980.4365162037,2009-06-16,10:28:35
39.973448,116.335231,0,295,39980.4365740741,2009-06-16,10:28:40
39.97344,116.335222,0,293,39980.4366319444,2009-06-16,10:28:45
39.973438,116.33522,0,293,39980.4366898148,2009-06-16,10:28:50
39.973438,116.33522,0,293,39980.436724537,2009-06-16,10:28:53
39.973439,116.335222,0,293,39980.4367476852,2009-06-16,10:28:55
39.97342,116.335212,0,293,39980.4368055556,2009-06-16,10:29:00
39.97342,116.335212,0,293,39980.4368402778,2009-06-16,10:29:03
39.973422,116.335214,0,294,39980.4368634259,2009-06-16,10:29:05
39.973432,116.335221,0,294,39980.4369212963,2009-06-16,10:29:10
39.973432,116.335221,0,294,39980.4369560185,2009-06-16,10:29:13
39.973433,116.335223,0,294,39980.4369791667,2009-06-16,10:29:15
39.973401,116.335206,0,294,39980.437037037,2009-06-16,10:29:20
39.973393,116.335147,0,296,39980.4370949074,2009-06-16,10:29:25
39.973374,116.335094,0,298,39980.4371527778,2009-06-16,10:29:30
39.973389,116.335071,0,298,39980.4372106481,2009-06-16,10:29:35
39.973388,116.335071,0,298,39980.4372685185,2009-06-16,10:29:40
39.97339,116.33507,0,298,39980.4373263889,2009-06-16,10:29:45
39.97339,116.33507,0,298,39980.4373611111,2009-06-16,10:29:48
39.973393,116.335072,0,298,39980.4373842593,2009-06-16,10:29:50
39.973408,116.335064,0,298,39980.4374421296,2009-06-16,10:29:55
39.973389,116.33504,0,297,39980.4375,2009-06-16,10:30:00
39.973409,116.335032,0,297,39980.4375578704,2009-06-16,10:30:05
39.973378,116.334986,0,299,39980.4376157407,2009-06-16,10:30:10
39.973378,116.334986,0,299,39980.437650463,2009-06-16,10:30:13
39.973377,116.334993,0,300,39980.4376736111,2009-06-16,10:30:15
39.973379,116.335032,0,299,39980.4377314815,2009-06-16,10:30:20
39.973369,116.33504,0,297,39980.4377893518,2009-06-16,10:30:25
39.973365,116.335035,0,297,39980.4378472222,2009-06-16,10:30:30
39.973364,116.335043,0,297,39980.4379050926,2009-06-16,10:30:35
39.973361,116.335041,0,297,39980.437962963,2009-06-16,10:30:40
39.973357,116.335037,0,297,39980.4380208333,2009-06-16,10:30:45
39.973357,116.335037,0,297,39980.4380555556,2009-06-16,10:30:48
39.973349,116.335031,0,297,39980.4380787037,2009-06-16,10:30:50
39.973354,116.335043,0,298,39980.4381365741,2009-06-16,10:30:55
39.973353,116.335043,0,298,39980.4381944444,2009-06-16,10:31:00
39.973351,116.335041,0,298,39980.4382523148,2009-06-16,10:31:05
39.973343,116.335037,0,298,39980.4383101852,2009-06-16,10:31:10
39.973335,116.335032,0,298,39980.4383680556,2009-06-16,10:31:15
39.973334,116.335033,0,298,39980.4384259259,2009-06-16,10:31:20
39.973336,116.335035,0,298,39980.4384837963,2009-06-16,10:31:25
39.97334,116.335036,0,298,39980.4385416667,2009-06-16,10:31:30
39.973344,116.335038,0,298,39980.438599537,2009-06-16,10:31:35
39.97334,116.335035,0,298,39980.4386574074,2009-06-16,10:31:40
39.97334,116.335035,0,298,39980.4386921296,2009-06-16,10:31:43
39.973335,116.33504,0,297,39980.4387152778,2009-06-16,10:31:45
39.973341,116.33505,0,297,39980.4387731481,2009-06-16,10:31:50
39.973341,116.33505,0,297,39980.4388078704,2009-06-16,10:31:53
39.97334,116.335049,0,297,39980.4388310185,2009-06-16,10:31:55
39.973353,116.335071,0,296,39980.4388888889,2009-06-16,10:32:00
39.973353,116.335071,0,296,39980.4389236111,2009-06-16,10:32:03
39.973348,116.335069,0,297,39980.4389467593,2009-06-16,10:32:05
39.973393,116.335139,0,295,39980.4390046296,2009-06-16,10:32:10
39.973391,116.335158,0,294,39980.4390625,2009-06-16,10:32:15
39.973388,116.335167,0,293,39980.4391203704,2009-06-16,10:32:20
39.973394,116.335186,0,293,39980.4391782407,2009-06-16,10:32:25
39.9734,116.335205,0,293,39980.4392361111,2009-06-16,10:32:30
39.973408,116.33522,0,292,39980.4392939815,2009-06-16,10:32:35
39.973408,116.33522,0,292,39980.4393287037,2009-06-16,10:32:38
39.973409,116.335223,0,292,39980.4393518518,2009-06-16,10:32:40
39.973419,116.335251,0,292,39980.4394097222,2009-06-16,10:32:45
39.973419,116.335266,0,292,39980.4394675926,2009-06-16,10:32:50
39.973432,116.335299,0,291,39980.439525463,2009-06-16,10:32:55
39.973432,116.335299,0,291,39980.4395601852,2009-06-16,10:32:58
39.973432,116.3353,0,291,39980.4395833333,2009-06-16,10:33:00
39.973422,116.33533,0,291,39980.4396412037,2009-06-16,10:33:05
39.973419,116.335366,0,290,39980.4396990741,2009-06-16,10:33:10
39.973433,116.335413,0,289,39980.4397569444,2009-06-16,10:33:15
39.973441,116.335413,0,289,39980.4398148148,2009-06-16,10:33:20
39.973441,116.335413,0,289,39980.439849537,2009-06-16,10:33:23
39.973443,116.335411,0,289,39980.4398726852,2009-06-16,10:33:25
39.97345,116.335435,0,290,39980.4399305556,2009-06-16,10:33:30
39.973442,116.335447,0,290,39980.4399884259,2009-06-16,10:33:35
39.973428,116.335452,0,290,39980.4400462963,2009-06-16,10:33:40
39.973432,116.335633,0,291,39980.4401041667,2009-06-16,10:33:45
39.973432,116.335633,0,291,39980.4401388889,2009-06-16,10:33:48
39.973429,116.335634,0,291,39980.440162037,2009-06-16,10:33:50
39.973428,116.335649,0,291,39980.4402199074,2009-06-16,10:33:55
39.973428,116.335664,0,291,39980.4402777778,2009-06-16,10:34:00
39.973434,116.335707,0,289,39980.4403356481,2009-06-16,10:34:05
39.973434,116.335707,0,289,39980.4403703704,2009-06-16,10:34:08
39.973436,116.335704,0,289,39980.4403935185,2009-06-16,10:34:10
39.973434,116.335592,0,287,39980.4404513889,2009-06-16,10:34:15
39.973433,116.335577,0,284,39980.4405092593,2009-06-16,10:34:20
39.973433,116.335577,0,284,39980.4405439815,2009-06-16,10:34:23
39.973425,116.33557,0,284,39980.4405671296,2009-06-16,10:34:25
39.97343,116.335553,0,283,39980.440625,2009-06-16,10:34:30
39.973427,116.335551,0,283,39980.4406828704,2009-06-16,10:34:35
39.973427,116.335551,0,283,39980.4407175926,2009-06-16,10:34:38
39.973423,116.335549,0,283,39980.4407407407,2009-06-16,10:34:40
39.973408,116.335401,0,281,39980.4407986111,2009-06-16,10:34:45
39.973402,116.335322,0,279,39980.4408564815,2009-06-16,10:34:50
39.973388,116.335312,0,279,39980.4409143519,2009-06-16,10:34:55
39.973406,116.335332,0,279,39980.4409722222,2009-06-16,10:35:00
39.973389,116.3354,0,277,39980.4410300926,2009-06-16,10:35:05
39.973411,116.335388,0,276,39980.441087963,2009-06-16,10:35:10
39.973435,116.335412,0,276,39980.4411458333,2009-06-16,10:35:15
39.973454,116.335474,0,276,39980.4412037037,2009-06-16,10:35:20
39.973462,116.335494,0,275,39980.4412615741,2009-06-16,10:35:25
39.973479,116.335475,0,275,39980.4413194444,2009-06-16,10:35:30
39.973485,116.335447,0,275,39980.4413773148,2009-06-16,10:35:35
39.973485,116.335447,0,275,39980.441412037,2009-06-16,10:35:38
39.973484,116.335448,0,276,39980.4414351852,2009-06-16,10:35:40
39.973432,116.335469,0,276,39980.4414930556,2009-06-16,10:35:45
39.973251,116.332123,0,276,39980.4439236111,2009-06-16,10:39:15
39.973406,116.331993,0,278,39980.4439814815,2009-06-16,10:39:20
39.973491,116.331856,0,279,39980.4440393519,2009-06-16,10:39:25
39.973517,116.331804,0,279,39980.4440972222,2009-06-16,10:39:30
39.973521,116.331763,0,278,39980.4441550926,2009-06-16,10:39:35
39.973507,116.33174,0,278,39980.444212963,2009-06-16,10:39:40
39.97348,116.331752,0,278,39980.4442708333,2009-06-16,10:39:45
39.973593,116.331937,0,279,39980.4443287037,2009-06-16,10:39:50
39.973602,116.331975,0,278,39980.4443865741,2009-06-16,10:39:55
39.973584,116.331923,0,278,39980.4444444444,2009-06-16,10:40:00
39.973619,116.331819,0,279,39980.4445023148,2009-06-16,10:40:05
39.973621,116.331703,0,279,39980.4445601852,2009-06-16,10:40:10
39.973719,116.331716,0,279,39980.4446180556,2009-06-16,10:40:15
39.973713,116.331643,0,279,39980.4446759259,2009-06-16,10:40:20
39.973725,116.331643,0,279,39980.4447337963,2009-06-16,10:40:25
39.973725,116.331643,0,279,39980.4447685185,2009-06-16,10:40:28
39.973722,116.331641,0,279,39980.4447916667,2009-06-16,10:40:30
39.973768,116.331652,0,279,39980.444849537,2009-06-16,10:40:35
39.973835,116.33165,0,278,39980.4449074074,2009-06-16,10:40:40
39.97392,116.331708,0,277,39980.4449652778,2009-06-16,10:40:45
39.973954,116.331738,0,277,39980.4450231481,2009-06-16,10:40:50
39.973983,116.331735,0,275,39980.4450810185,2009-06-16,10:40:55
39.974028,116.331752,0,274,39980.4451388889,2009-06-16,10:41:00
39.974053,116.331712,0,269,39980.4451967593,2009-06-16,10:41:05
39.974181,116.331758,0,263,39980.4452546296,2009-06-16,10:41:10
39.974245,116.33186,0,264,39980.4453125,2009-06-16,10:41:15
39.974224,116.331854,0,269,39980.4453703704,2009-06-16,10:41:20
39.974251,116.331858,0,271,39980.4454282407,2009-06-16,10:41:25
39.974268,116.331889,0,272,39980.4454861111,2009-06-16,10:41:30
39.974273,116.331918,0,274,39980.4455439815,2009-06-16,10:41:35
39.974254,116.331956,0,277,39980.4456018518,2009-06-16,10:41:40
39.974207,116.331993,0,280,39980.4456597222,2009-06-16,10:41:45
39.974148,116.332027,0,282,39980.4457175926,2009-06-16,10:41:50
39.974157,116.332126,0,281,39980.445775463,2009-06-16,10:41:55
39.974228,116.332126,0,279,39980.4458333333,2009-06-16,10:42:00
39.974203,116.332173,0,279,39980.4458912037,2009-06-16,10:42:05
39.974163,116.332215,0,279,39980.4459490741,2009-06-16,10:42:10
39.974076,116.332327,0,278,39980.4460069444,2009-06-16,10:42:15
39.974217,116.332273,0,276,39980.4460648148,2009-06-16,10:42:20
39.974288,116.332238,0,273,39980.4461226852,2009-06-16,10:42:25
39.974352,116.332227,0,271,39980.4461805556,2009-06-16,10:42:30
39.97456,116.332229,0,265,39980.4462384259,2009-06-16,10:42:35
39.974722,116.332289,0,262,39980.4462962963,2009-06-16,10:42:40
39.974759,116.3323,0,260,39980.4463541667,2009-06-16,10:42:45
39.974813,116.332272,0,259,39980.446412037,2009-06-16,10:42:50
39.974874,116.332247,0,258,39980.4464699074,2009-06-16,10:42:55
39.974937,116.332246,0,257,39980.4465277778,2009-06-16,10:43:00
39.974943,116.332264,0,257,39980.4465856481,2009-06-16,10:43:05
39.974925,116.332286,0,256,39980.4466435185,2009-06-16,10:43:10
39.974947,116.332334,0,257,39980.4467013889,2009-06-16,10:43:15
39.974952,116.332377,0,258,39980.4467592593,2009-06-16,10:43:20
39.975017,116.332336,0,258,39980.4468171296,2009-06-16,10:43:25
39.97502,116.332371,0,259,39980.446875,2009-06-16,10:43:30
39.975014,116.332401,0,260,39980.4469328704,2009-06-16,10:43:35
39.975054,116.332413,0,261,39980.4469907407,2009-06-16,10:43:40
39.975097,116.332429,0,262,39980.4470486111,2009-06-16,10:43:45
39.975114,116.332452,0,262,39980.4471064815,2009-06-16,10:43:50
39.975162,116.332475,0,263,39980.4471643518,2009-06-16,10:43:55
39.975183,116.332479,0,263,39980.4472222222,2009-06-16,10:44:00
39.975191,116.332512,0,264,39980.4472800926,2009-06-16,10:44:05
39.975231,116.332524,0,265,39980.447337963,2009-06-16,10:44:10
39.975182,116.332574,0,266,39980.4473958333,2009-06-16,10:44:15
39.975165,116.33264,0,268,39980.4474537037,2009-06-16,10:44:20
39.975189,116.332655,0,268,39980.4475115741,2009-06-16,10:44:25
39.975212,116.332694,0,268,39980.4475694444,2009-06-16,10:44:30
39.975219,116.332702,0,268,39980.4476273148,2009-06-16,10:44:35
39.975219,116.332702,0,268,39980.447662037,2009-06-16,10:44:38
39.975224,116.332707,0,268,39980.4476851852,2009-06-16,10:44:40
39.975195,116.332802,0,269,39980.4477430556,2009-06-16,10:44:45
39.975207,116.332898,0,270,39980.4478009259,2009-06-16,10:44:50
39.975223,116.332991,0,265,39980.4478587963,2009-06-16,10:44:55
39.975223,116.333071,0,262,39980.4479166667,2009-06-16,10:45:00
39.975219,116.33311,0,262,39980.447974537,2009-06-16,10:45:05
39.975231,116.333124,0,261,39980.4480324074,2009-06-16,10:45:10
39.975231,116.333124,0,261,39980.4480671296,2009-06-16,10:45:13
39.975238,116.333119,0,262,39980.4480902778,2009-06-16,10:45:15
39.975222,116.333135,0,262,39980.4481481481,2009-06-16,10:45:20
39.975219,116.333147,0,262,39980.4482060185,2009-06-16,10:45:25
39.975227,116.333154,0,261,39980.4482638889,2009-06-16,10:45:30
39.975234,116.333158,0,261,39980.4483217593,2009-06-16,10:45:35
39.975238,116.333161,0,261,39980.4483796296,2009-06-16,10:45:40
39.975241,116.333163,0,261,39980.4484375,2009-06-16,10:45:45
39.975245,116.333161,0,261,39980.4484953704,2009-06-16,10:45:50
39.975245,116.333161,0,261,39980.4485300926,2009-06-16,10:45:53
39.97525,116.333164,0,261,39980.4485532407,2009-06-16,10:45:55
39.975279,116.333166,0,261,39980.4486111111,2009-06-16,10:46:00
39.972833,116.300573,0,164,39980.460474537,2009-06-16,11:03:05
39.972641,116.300624,0,156,39980.4605324074,2009-06-16,11:03:10
39.972551,116.30062,0,156,39980.4605902778,2009-06-16,11:03:15
39.972526,116.300589,0,148,39980.4606481481,2009-06-16,11:03:20
39.972461,116.300601,0,147,39980.4607060185,2009-06-16,11:03:25
39.972431,116.300595,0,145,39980.4607638889,2009-06-16,11:03:30
39.972407,116.300573,0,143,39980.4608217593,2009-06-16,11:03:35
39.972376,116.300549,0,140,39980.4608796296,2009-06-16,11:03:40
39.972345,116.300517,0,138,39980.4609375,2009-06-16,11:03:45
39.972278,116.300468,0,135,39980.4609953704,2009-06-16,11:03:50
39.972244,116.300427,0,134,39980.4610532407,2009-06-16,11:03:55
39.972211,116.30036,0,132,39980.4611111111,2009-06-16,11:04:00
39.972161,116.300287,0,132,39980.4611689815,2009-06-16,11:04:05
39.972109,116.300206,0,132,39980.4612268518,2009-06-16,11:04:10
39.972061,116.300219,0,131,39980.4612847222,2009-06-16,11:04:15
39.971977,116.30027,0,130,39980.4613425926,2009-06-16,11:04:20
39.971934,116.300263,0,129,39980.461400463,2009-06-16,11:04:25
39.971903,116.300242,0,128,39980.4614583333,2009-06-16,11:04:30
39.971815,116.300229,0,128,39980.4615162037,2009-06-16,11:04:35
39.971796,116.300226,0,127,39980.4615740741,2009-06-16,11:04:40
39.971776,116.30025,0,127,39980.4616319444,2009-06-16,11:04:45
39.971784,116.300339,0,128,39980.4616898148,2009-06-16,11:04:50
39.971782,116.300661,0,133,39980.4617476852,2009-06-16,11:04:55
39.971747,116.300672,0,132,39980.4618055556,2009-06-16,11:05:00
39.971663,116.300635,0,132,39980.4618634259,2009-06-16,11:05:05
39.971615,116.30067,0,131,39980.4619212963,2009-06-16,11:05:10
39.971585,116.300717,0,132,39980.4619791667,2009-06-16,11:05:15
39.971586,116.300718,0,131,39980.462037037,2009-06-16,11:05:20
39.971593,116.300724,0,130,39980.4620949074,2009-06-16,11:05:25
39.971593,116.300724,0,130,39980.4621296296,2009-06-16,11:05:28
39.971598,116.300728,0,131,39980.4621527778,2009-06-16,11:05:30
39.971519,116.300726,0,131,39980.4622106481,2009-06-16,11:05:35
39.971479,116.300762,0,136,39980.4622685185,2009-06-16,11:05:40
39.971397,116.300765,0,138,39980.4623263889,2009-06-16,11:05:45
39.971306,116.300761,0,144,39980.4623842593,2009-06-16,11:05:50
39.971225,116.300783,0,147,39980.4624421296,2009-06-16,11:05:55
39.971179,116.300794,0,149,39980.4625,2009-06-16,11:06:00
39.971069,116.300798,0,147,39980.4625578704,2009-06-16,11:06:05
39.97098,116.300868,0,150,39980.4626157407,2009-06-16,11:06:10
39.970965,116.300882,0,153,39980.4626736111,2009-06-16,11:06:15
39.97088,116.300868,0,153,39980.4627314815,2009-06-16,11:06:20
39.970809,116.300881,0,154,39980.4627893518,2009-06-16,11:06:25
39.970781,116.300925,0,154,39980.4628472222,2009-06-16,11:06:30
39.970708,116.300909,0,156,39980.4629050926,2009-06-16,11:06:35
39.970615,116.300897,0,157,39980.462962963,2009-06-16,11:06:40
39.970568,116.300931,0,158,39980.4630208333,2009-06-16,11:06:45
39.970527,116.300926,0,158,39980.4630787037,2009-06-16,11:06:50
39.970477,116.30091,0,159,39980.4631365741,2009-06-16,11:06:55
39.970409,116.300899,0,160,39980.4631944444,2009-06-16,11:07:00
39.970335,116.300917,0,159,39980.4632523148,2009-06-16,11:07:05
39.970292,116.300922,0,160,39980.4633101852,2009-06-16,11:07:10
39.970281,116.30095,0,160,39980.4633680556,2009-06-16,11:07:15
39.970255,116.30096,0,160,39980.4634259259,2009-06-16,11:07:20
39.970212,116.300957,0,160,39980.4634837963,2009-06-16,11:07:25
39.970144,116.300948,0,159,39980.4635416667,2009-06-16,11:07:30
39.97009,116.30093,0,157,39980.463599537,2009-06-16,11:07:35
39.970018,116.300878,0,154,39980.4636574074,2009-06-16,11:07:40
39.969976,116.300881,0,154,39980.4637152778,2009-06-16,11:07:45
39.969934,116.300877,0,154,39980.4637731481,2009-06-16,11:07:50
39.969949,116.300912,0,153,39980.4638310185,2009-06-16,11:07:55
39.969884,116.300903,0,150,39980.4638888889,2009-06-16,11:08:00
39.969804,116.300922,0,148,39980.4639467593,2009-06-16,11:08:05
39.969735,116.300876,0,145,39980.4640046296,2009-06-16,11:08:10
39.96968,116.300857,0,143,39980.4640625,2009-06-16,11:08:15
39.969624,116.300835,0,143,39980.4641203704,2009-06-16,11:08:20
39.969576,116.300843,0,141,39980.4641782407,2009-06-16,11:08:25
39.969539,116.300873,0,138,39980.4642361111,2009-06-16,11:08:30
39.969496,116.300904,0,135,39980.4642939815,2009-06-16,11:08:35
39.96949,116.301001,0,130,39980.4643518519,2009-06-16,11:08:40
39.969444,116.301076,0,127,39980.4644097222,2009-06-16,11:08:45
39.969415,116.30115,0,125,39980.4644675926,2009-06-16,11:08:50
39.969439,116.301221,0,122,39980.464525463,2009-06-16,11:08:55
39.969479,116.301294,0,119,39980.4645833333,2009-06-16,11:09:00
39.96948,116.301366,0,113,39980.4646412037,2009-06-16,11:09:05
39.969479,116.301433,0,110,39980.4646990741,2009-06-16,11:09:10
39.969511,116.301491,0,109,39980.4647569444,2009-06-16,11:09:15
39.969553,116.301537,0,108,39980.4648148148,2009-06-16,11:09:20
39.969566,116.301572,0,110,39980.4648726852,2009-06-16,11:09:25
39.96961,116.301619,0,110,39980.4649305556,2009-06-16,11:09:30
39.969633,116.301677,0,110,39980.4649884259,2009-06-16,11:09:35
39.969676,116.301724,0,110,39980.4650462963,2009-06-16,11:09:40
39.969704,116.301774,0,110,39980.4651041667,2009-06-16,11:09:45
39.969715,116.301811,0,110,39980.465162037,2009-06-16,11:09:50
39.969725,116.301845,0,110,39980.4652199074,2009-06-16,11:09:55
39.969732,116.301876,0,110,39980.4652777778,2009-06-16,11:10:00
39.969761,116.301872,0,111,39980.4653356481,2009-06-16,11:10:05
39.969774,116.301867,0,112,39980.4653935185,2009-06-16,11:10:10
39.969784,116.301849,0,113,39980.4654513889,2009-06-16,11:10:15
39.970121,116.301948,0,116,39980.4655092593,2009-06-16,11:10:20
39.970207,116.302003,0,116,39980.4655671296,2009-06-16,11:10:25
39.970225,116.302113,0,117,39980.465625,2009-06-16,11:10:30
39.970296,116.302269,0,117,39980.4656828704,2009-06-16,11:10:35
39.97023,116.302356,0,116,39980.4657407407,2009-06-16,11:10:40
39.970213,116.302486,0,115,39980.4657986111,2009-06-16,11:10:45
39.970161,116.302614,0,114,39980.4658564815,2009-06-16,11:10:50
39.970183,116.302754,0,117,39980.4659143519,2009-06-16,11:10:55
39.970191,116.302861,0,117,39980.4659722222,2009-06-16,11:11:00
39.970192,116.302865,0,117,39980.4660300926,2009-06-16,11:11:05
39.970192,116.302865,0,117,39980.4660648148,2009-06-16,11:11:08
39.970187,116.302866,0,117,39980.466087963,2009-06-16,11:11:10
39.970148,116.303048,0,118,39980.4661458333,2009-06-16,11:11:15
39.970118,116.303168,0,118,39980.4662037037,2009-06-16,11:11:20
39.970096,116.303222,0,118,39980.4662615741,2009-06-16,11:11:25
39.970097,116.303184,0,119,39980.4663194444,2009-06-16,11:11:30
39.970113,116.303199,0,121,39980.4663773148,2009-06-16,11:11:35
39.970183,116.303166,0,126,39980.4664351852,2009-06-16,11:11:40
39.970243,116.303172,0,130,39980.4664930556,2009-06-16,11:11:45
39.970341,116.303156,0,135,39980.4665509259,2009-06-16,11:11:50
39.970364,116.303153,0,136,39980.4666087963,2009-06-16,11:11:55
39.970377,116.303154,0,136,39980.4666666667,2009-06-16,11:12:00
39.970382,116.303155,0,135,39980.466724537,2009-06-16,11:12:05
39.970382,116.303155,0,135,39980.4667592593,2009-06-16,11:12:08
39.970388,116.30316,0,135,39980.4667824074,2009-06-16,11:12:10
39.970446,116.303192,0,138,39980.4668402778,2009-06-16,11:12:15
39.970526,116.303242,0,138,39980.4668981481,2009-06-16,11:12:20
39.9706,116.303275,0,139,39980.4669560185,2009-06-16,11:12:25
39.970839,116.303314,0,143,39980.4670138889,2009-06-16,11:12:30
39.970845,116.303566,0,146,39980.4670717593,2009-06-16,11:12:35
39.970862,116.303618,0,147,39980.4671296296,2009-06-16,11:12:40
39.97092,116.303584,0,149,39980.4671875,2009-06-16,11:12:45
39.970931,116.303534,0,150,39980.4672453704,2009-06-16,11:12:50
39.970978,116.303482,0,152,39980.4673032407,2009-06-16,11:12:55
39.970982,116.303434,0,154,39980.4673611111,2009-06-16,11:13:00
39.97098,116.303436,0,154,39980.4674189815,2009-06-16,11:13:05
39.97098,116.303436,0,154,39980.4674537037,2009-06-16,11:13:08
39.970984,116.303442,0,154,39980.4674768519,2009-06-16,11:13:10
39.971048,116.303537,0,148,39980.4675347222,2009-06-16,11:13:15
39.971127,116.303635,0,147,39980.4675925926,2009-06-16,11:13:20
39.971135,116.303722,0,145,39980.467650463,2009-06-16,11:13:25
39.971161,116.303822,0,144,39980.4677083333,2009-06-16,11:13:30
39.971162,116.303951,0,145,39980.4677662037,2009-06-16,11:13:35
39.971169,116.304036,0,145,39980.4678240741,2009-06-16,11:13:40
39.971205,116.304104,0,144,39980.4678819444,2009-06-16,11:13:45
39.971213,116.304189,0,143,39980.4679398148,2009-06-16,11:13:50
39.97122,116.304257,0,143,39980.4679976852,2009-06-16,11:13:55
39.971262,116.304309,0,142,39980.4680555556,2009-06-16,11:14:00
39.971263,116.304392,0,141,39980.4681134259,2009-06-16,11:14:05
39.971255,116.304461,0,141,39980.4681712963,2009-06-16,11:14:10
39.971264,116.304555,0,142,39980.4682291667,2009-06-16,11:14:15
39.971269,116.304624,0,140,39980.468287037,2009-06-16,11:14:20
39.97126,116.304697,0,136,39980.4683449074,2009-06-16,11:14:25
39.971277,116.304756,0,133,39980.4684027778,2009-06-16,11:14:30
39.971274,116.304816,0,130,39980.4684606481,2009-06-16,11:14:35
39.971302,116.304884,0,129,39980.4685185185,2009-06-16,11:14:40
39.971304,116.304955,0,126,39980.4685763889,2009-06-16,11:14:45
39.971314,116.305018,0,122,39980.4686342593,2009-06-16,11:14:50
39.971329,116.305089,0,121,39980.4686921296,2009-06-16,11:14:55
39.971339,116.305155,0,117,39980.46875,2009-06-16,11:15:00
39.971353,116.305219,0,116,39980.4688078704,2009-06-16,11:15:05
39.971386,116.305269,0,117,39980.4688657407,2009-06-16,11:15:10
39.971401,116.305328,0,116,39980.4689236111,2009-06-16,11:15:15
39.971388,116.305396,0,117,39980.4689814815,2009-06-16,11:15:20
39.9714,116.305468,0,116,39980.4690393518,2009-06-16,11:15:25
39.971408,116.305542,0,116,39980.4690972222,2009-06-16,11:15:30
39.971427,116.305622,0,117,39980.4691550926,2009-06-16,11:15:35
39.971441,116.305704,0,118,39980.469212963,2009-06-16,11:15:40
39.971466,116.305775,0,119,39980.4692708333,2009-06-16,11:15:45
39.971433,116.305871,0,120,39980.4693287037,2009-06-16,11:15:50
39.971433,116.305926,0,119,39980.4693865741,2009-06-16,11:15:55
39.971434,116.305979,0,118,39980.4694444444,2009-06-16,11:16:00
39.971477,116.306044,0,119,39980.4695023148,2009-06-16,11:16:05
39.971476,116.306128,0,118,39980.4695601852,2009-06-16,11:16:10
39.971485,116.306201,0,118,39980.4696180556,2009-06-16,11:16:15
39.97149,116.306273,0,117,39980.4696759259,2009-06-16,11:16:20
