# Supplementary material for: Research on differential privacy protection method based on user tendency
Source: PLoS One. 2023 Oct 26;18(10):e0288823. doi: 10.1371/journal.pone.0288823 (PMC10602288; doi:10.1371/journal.pone.0288823)
Supplement: S2 Data — (ZIP) [file pone.0288823.s002.zip › Data 5-2/022/Trajectory/20090617030728.plt]

Geolife trajectory
WGS 84
Altitude is in Feet
Reserved 3
0,2,255,My Track,0,0,2,8421376
0
39.975931,116.332862,0,492,39981.1301851852,2009-06-17,03:07:28
39.975724,116.333008,0,492,39981.1302546296,2009-06-17,03:07:34
39.975749,116.333042,0,492,39981.1303125,2009-06-17,03:07:39
39.975679,116.333151,0,492,39981.1303703704,2009-06-17,03:07:44
39.975632,116.333234,0,492,39981.1304282407,2009-06-17,03:07:49
39.975677,116.333298,0,492,39981.1304861111,2009-06-17,03:07:54
39.975728,116.333343,0,492,39981.1305439815,2009-06-17,03:07:59
39.975738,116.333405,0,493,39981.1306018519,2009-06-17,03:08:04
39.975002,116.33339,0,203,39981.1306597222,2009-06-17,03:08:09
39.97501,116.333457,0,203,39981.1307175926,2009-06-17,03:08:14
39.975021,116.333533,0,205,39981.130775463,2009-06-17,03:08:19
39.974972,116.333607,0,199,39981.1308333333,2009-06-17,03:08:24
39.974947,116.333656,0,193,39981.1308912037,2009-06-17,03:08:29
39.974937,116.333691,0,188,39981.1309490741,2009-06-17,03:08:34
39.974907,116.333715,0,183,39981.1310069444,2009-06-17,03:08:39
39.974903,116.333768,0,177,39981.1310648148,2009-06-17,03:08:44
39.974906,116.333788,0,170,39981.1311226852,2009-06-17,03:08:49
39.974884,116.333776,0,163,39981.1311805556,2009-06-17,03:08:54
39.974872,116.333725,0,156,39981.1312384259,2009-06-17,03:08:59
39.972003,116.337788,0,-17,39981.1318171296,2009-06-17,03:09:49
