# Supplementary material for: Research on differential privacy protection method based on user tendency
Source: PLoS One. 2023 Oct 26;18(10):e0288823. doi: 10.1371/journal.pone.0288823 (PMC10602288; doi:10.1371/journal.pone.0288823)
Supplement: S2 Data — (ZIP) [file pone.0288823.s002.zip › Data 5-2/022/Trajectory/20090617030954.plt]

Geolife trajectory
WGS 84
Altitude is in Feet
Reserved 3
0,2,255,My Track,0,0,2,8421376
0
39.974659,116.333927,0,74,39981.131875,2009-06-17,03:09:54
39.974713,116.333865,0,86,39981.1319328704,2009-06-17,03:09:59
39.974741,116.333981,0,120,39981.1319907407,2009-06-17,03:10:04
39.974762,116.334002,0,138,39981.1320486111,2009-06-17,03:10:09
39.974762,116.334002,0,138,39981.1320833333,2009-06-17,03:10:12
39.974766,116.333997,0,136,39981.1321064815,2009-06-17,03:10:14
39.974767,116.334007,0,136,39981.1321643519,2009-06-17,03:10:19
39.974766,116.334015,0,141,39981.1322222222,2009-06-17,03:10:24
39.974766,116.334016,0,142,39981.1322800926,2009-06-17,03:10:29
39.974766,116.334016,0,142,39981.1323148148,2009-06-17,03:10:32
39.974773,116.334011,0,136,39981.132337963,2009-06-17,03:10:34
39.974835,116.334025,0,136,39981.1323958333,2009-06-17,03:10:39
39.974896,116.33404,0,133,39981.1324537037,2009-06-17,03:10:44
39.974898,116.33405,0,136,39981.1325115741,2009-06-17,03:10:49
39.974911,116.334094,0,143,39981.1325694444,2009-06-17,03:10:54
39.974901,116.334134,0,138,39981.1326273148,2009-06-17,03:10:59
39.974878,116.33416,0,144,39981.1326851852,2009-06-17,03:11:04
39.974848,116.334166,0,148,39981.1327430556,2009-06-17,03:11:09
39.974829,116.334176,0,156,39981.1328009259,2009-06-17,03:11:14
39.974823,116.334141,0,147,39981.1328587963,2009-06-17,03:11:19
39.974809,116.334158,0,141,39981.1329166667,2009-06-17,03:11:24
39.974779,116.334174,0,138,39981.132974537,2009-06-17,03:11:29
39.974755,116.334172,0,137,39981.1330324074,2009-06-17,03:11:34
39.974734,116.334201,0,141,39981.1330902778,2009-06-17,03:11:39
39.974733,116.334181,0,140,39981.1331481481,2009-06-17,03:11:44
39.974733,116.334181,0,140,39981.1331828704,2009-06-17,03:11:47
39.974736,116.334185,0,140,39981.1332060185,2009-06-17,03:11:49
39.974712,116.334218,0,142,39981.1332638889,2009-06-17,03:11:54
39.974689,116.334221,0,145,39981.1333217593,2009-06-17,03:11:59
39.97468,116.334216,0,144,39981.1333796296,2009-06-17,03:12:04
39.974678,116.334218,0,143,39981.1334375,2009-06-17,03:12:09
39.974678,116.334218,0,143,39981.1334722222,2009-06-17,03:12:12
39.974681,116.334221,0,143,39981.1334953704,2009-06-17,03:12:14
39.974651,116.334238,0,140,39981.1335532407,2009-06-17,03:12:19
39.974814,116.333979,0,132,39981.1358680556,2009-06-17,03:15:39
39.974994,116.333972,0,131,39981.1359259259,2009-06-17,03:15:44
39.975274,116.333918,0,130,39981.1359837963,2009-06-17,03:15:49
39.975912,116.333758,0,132,39981.1360416667,2009-06-17,03:15:54
39.976866,116.333592,0,126,39981.136099537,2009-06-17,03:15:59
39.977739,116.333363,0,117,39981.1361574074,2009-06-17,03:16:04
39.978565,116.333127,0,104,39981.1362152778,2009-06-17,03:16:09
39.979446,116.332982,0,85,39981.1362731481,2009-06-17,03:16:14
39.980256,116.332823,0,74,39981.1363310185,2009-06-17,03:16:19
39.981026,116.332614,0,65,39981.1363888889,2009-06-17,03:16:24
39.981816,116.332473,0,61,39981.1364467593,2009-06-17,03:16:29
39.982626,116.332338,0,59,39981.1365046296,2009-06-17,03:16:34
39.983404,116.332194,0,48,39981.1365625,2009-06-17,03:16:39
39.98417,116.332057,0,35,39981.1366203704,2009-06-17,03:16:44
39.984953,116.331946,0,27,39981.1366782407,2009-06-17,03:16:49
39.985713,116.33183,0,14,39981.1367361111,2009-06-17,03:16:54
39.986439,116.331722,0,6,39981.1367939815,2009-06-17,03:16:59
39.987227,116.331696,0,15,39981.1368518519,2009-06-17,03:17:04
39.98799,116.331654,0,13,39981.1369097222,2009-06-17,03:17:09
39.988743,116.331618,0,8,39981.1369675926,2009-06-17,03:17:14
39.989379,116.331578,0,3,39981.137025463,2009-06-17,03:17:19
39.989952,116.331561,0,3,39981.1370833333,2009-06-17,03:17:24
39.990386,116.331527,0,1,39981.1371412037,2009-06-17,03:17:29
39.990685,116.331543,0,-2,39981.1371990741,2009-06-17,03:17:34
39.990911,116.33154,0,-6,39981.1372569444,2009-06-17,03:17:39
39.991024,116.331539,0,-8,39981.1373148148,2009-06-17,03:17:44
39.991036,116.331515,0,-15,39981.1373726852,2009-06-17,03:17:49
39.991044,116.331506,0,-15,39981.1374305556,2009-06-17,03:17:54
39.991045,116.331514,0,-17,39981.1374884259,2009-06-17,03:17:59
39.991045,116.331514,0,-17,39981.1375231481,2009-06-17,03:18:02
39.991048,116.331516,0,-17,39981.1375462963,2009-06-17,03:18:04
39.991035,116.331537,0,-18,39981.1376041667,2009-06-17,03:18:09
39.99101,116.33156,0,-18,39981.137662037,2009-06-17,03:18:14
39.990997,116.331573,0,-18,39981.1377199074,2009-06-17,03:18:19
39.990997,116.331587,0,-17,39981.1377777778,2009-06-17,03:18:24
39.990991,116.331599,0,-17,39981.1378356481,2009-06-17,03:18:29
39.990946,116.331668,0,-10,39981.1378935185,2009-06-17,03:18:34
39.991242,116.331479,0,-6,39981.1379513889,2009-06-17,03:18:39
39.991684,116.331466,0,6,39981.1380092593,2009-06-17,03:18:44
39.992208,116.331489,0,11,39981.1380671296,2009-06-17,03:18:49
39.992693,116.331496,0,5,39981.138125,2009-06-17,03:18:54
39.993158,116.331482,0,2,39981.1381828704,2009-06-17,03:18:59
39.993665,116.331465,0,15,39981.1382407407,2009-06-17,03:19:04
39.994149,116.331444,0,23,39981.1382986111,2009-06-17,03:19:09
39.99466,116.331431,0,25,39981.1383564815,2009-06-17,03:19:14
39.99533,116.331404,0,32,39981.1384143519,2009-06-17,03:19:19
39.99606,116.331384,0,35,39981.1384722222,2009-06-17,03:19:24
39.996784,116.33136,0,37,39981.1385300926,2009-06-17,03:19:29
39.997518,116.331338,0,45,39981.138587963,2009-06-17,03:19:34
39.998255,116.331315,0,50,39981.1386458333,2009-06-17,03:19:39
39.998985,116.33129,0,48,39981.1387037037,2009-06-17,03:19:44
39.999702,116.331245,0,45,39981.1387615741,2009-06-17,03:19:49
40.000426,116.331219,0,50,39981.1388194444,2009-06-17,03:19:54
40.001124,116.331216,0,60,39981.1388773148,2009-06-17,03:19:59
40.001831,116.331198,0,72,39981.1389351852,2009-06-17,03:20:04
40.002612,116.331172,0,78,39981.1389930556,2009-06-17,03:20:09
40.00341,116.331137,0,84,39981.1390509259,2009-06-17,03:20:14
40.004268,116.331108,0,93,39981.1391087963,2009-06-17,03:20:19
40.005125,116.331085,0,104,39981.1391666667,2009-06-17,03:20:24
40.005963,116.330997,0,113,39981.139224537,2009-06-17,03:20:29
40.006805,116.330777,0,118,39981.1392824074,2009-06-17,03:20:34
40.007614,116.330407,0,122,39981.1393402778,2009-06-17,03:20:39
40.008378,116.329913,0,125,39981.1393981481,2009-06-17,03:20:44
40.009064,116.329298,0,128,39981.1394560185,2009-06-17,03:20:49
40.009743,116.328551,0,128,39981.1395138889,2009-06-17,03:20:54
40.010408,116.327838,0,132,39981.1395717593,2009-06-17,03:20:59
40.011069,116.327122,0,133,39981.1396296296,2009-06-17,03:21:04
40.011754,116.326389,0,138,39981.1396875,2009-06-17,03:21:09
40.012541,116.325523,0,141,39981.1397453704,2009-06-17,03:21:14
40.013195,116.32482,0,134,39981.1398032407,2009-06-17,03:21:19
40.013833,116.324091,0,139,39981.1398611111,2009-06-17,03:21:24
40.014463,116.323375,0,144,39981.1399189815,2009-06-17,03:21:29
40.015117,116.322607,0,141,39981.1399768519,2009-06-17,03:21:34
40.015713,116.321923,0,134,39981.1400347222,2009-06-17,03:21:39
40.016345,116.321208,0,126,39981.1400925926,2009-06-17,03:21:44
40.016965,116.320528,0,115,39981.140150463,2009-06-17,03:21:49
40.017577,116.319944,0,109,39981.1402083333,2009-06-17,03:21:54
40.018281,116.319502,0,98,39981.1402662037,2009-06-17,03:21:59
40.019015,116.319168,0,100,39981.1403240741,2009-06-17,03:22:04
40.019741,116.318858,0,93,39981.1403819444,2009-06-17,03:22:09
40.020496,116.318541,0,90,39981.1404398148,2009-06-17,03:22:14
40.021291,116.31822,0,86,39981.1404976852,2009-06-17,03:22:19
40.022089,116.317902,0,80,39981.1405555556,2009-06-17,03:22:24
40.022938,116.317557,0,73,39981.1406134259,2009-06-17,03:22:29
40.023721,116.317255,0,79,39981.1406712963,2009-06-17,03:22:34
40.024479,116.316925,0,85,39981.1407291667,2009-06-17,03:22:39
40.02522,116.316629,0,89,39981.140787037,2009-06-17,03:22:44
40.025946,116.316317,0,98,39981.1408449074,2009-06-17,03:22:49
40.026655,116.316033,0,105,39981.1409027778,2009-06-17,03:22:54
40.027335,116.315786,0,108,39981.1409606481,2009-06-17,03:22:59
40.028019,116.315518,0,114,39981.1410185185,2009-06-17,03:23:04
40.02874,116.315263,0,120,39981.1410763889,2009-06-17,03:23:09
40.029481,116.314964,0,118,39981.1411342593,2009-06-17,03:23:14
40.030087,116.314741,0,136,39981.1411921296,2009-06-17,03:23:19
40.030605,116.314577,0,158,39981.14125,2009-06-17,03:23:24
40.031026,116.314456,0,171,39981.1413078704,2009-06-17,03:23:29
40.03134,116.314356,0,194,39981.1413657407,2009-06-17,03:23:34
40.03149,116.314356,0,235,39981.1414236111,2009-06-17,03:23:39
40.031515,116.314358,0,262,39981.1414814815,2009-06-17,03:23:44
40.031539,116.314373,0,270,39981.1415393518,2009-06-17,03:23:49
40.031536,116.314393,0,284,39981.1415972222,2009-06-17,03:23:54
40.031531,116.314404,0,289,39981.1416550926,2009-06-17,03:23:59
40.031528,116.314408,0,291,39981.141712963,2009-06-17,03:24:04
40.031521,116.314412,0,292,39981.1417708333,2009-06-17,03:24:09
40.031521,116.314412,0,292,39981.1418055556,2009-06-17,03:24:12
40.031521,116.31441,0,292,39981.1418287037,2009-06-17,03:24:14
40.031521,116.314401,0,292,39981.1418865741,2009-06-17,03:24:19
40.031639,116.314314,0,290,39981.1419444444,2009-06-17,03:24:24
40.03196,116.314126,0,290,39981.1420023148,2009-06-17,03:24:29
40.032781,116.313776,0,280,39981.1420601852,2009-06-17,03:24:34
40.033472,116.313514,0,268,39981.1421180556,2009-06-17,03:24:39
40.034076,116.313197,0,225,39981.1421759259,2009-06-17,03:24:44
40.034706,116.312864,0,198,39981.1422337963,2009-06-17,03:24:49
40.035302,116.312475,0,174,39981.1422916667,2009-06-17,03:24:54
40.035859,116.31209,0,154,39981.142349537,2009-06-17,03:24:59
40.036404,116.31166,0,141,39981.1424074074,2009-06-17,03:25:04
40.036953,116.311225,0,130,39981.1424652778,2009-06-17,03:25:09
40.037502,116.310727,0,122,39981.1425231481,2009-06-17,03:25:14
40.03797,116.310239,0,112,39981.1425810185,2009-06-17,03:25:19
40.03842,116.309691,0,112,39981.1426388889,2009-06-17,03:25:24
40.038948,116.309028,0,109,39981.1426967593,2009-06-17,03:25:29
40.039566,116.308361,0,109,39981.1427546296,2009-06-17,03:25:34
40.040275,116.307848,0,103,39981.1428125,2009-06-17,03:25:39
40.040986,116.307472,0,97,39981.1428703704,2009-06-17,03:25:44
40.041686,116.30708,0,89,39981.1429282407,2009-06-17,03:25:49
40.042374,116.306706,0,82,39981.1429861111,2009-06-17,03:25:54
40.043047,116.306249,0,80,39981.1430439815,2009-06-17,03:25:59
40.043745,116.305682,0,89,39981.1431018518,2009-06-17,03:26:04
40.044463,116.305127,0,93,39981.1431597222,2009-06-17,03:26:09
40.045157,116.304516,0,74,39981.1432175926,2009-06-17,03:26:14
40.045888,116.303948,0,75,39981.143275463,2009-06-17,03:26:19
40.046611,116.303381,0,65,39981.1433333333,2009-06-17,03:26:24
40.047329,116.302813,0,55,39981.1433912037,2009-06-17,03:26:29
40.048045,116.302283,0,54,39981.1434490741,2009-06-17,03:26:34
40.048657,116.30188,0,54,39981.1435069444,2009-06-17,03:26:39
40.049149,116.301618,0,56,39981.1435648148,2009-06-17,03:26:44
40.049511,116.301415,0,55,39981.1436226852,2009-06-17,03:26:49
40.04975,116.301309,0,53,39981.1436805556,2009-06-17,03:26:54
40.049871,116.301235,0,51,39981.1437384259,2009-06-17,03:26:59
40.049893,116.301213,0,53,39981.1437962963,2009-06-17,03:27:04
40.049882,116.301224,0,53,39981.1438541667,2009-06-17,03:27:09
40.049877,116.301238,0,54,39981.143912037,2009-06-17,03:27:14
40.049869,116.301242,0,55,39981.1439699074,2009-06-17,03:27:19
40.049869,116.301242,0,55,39981.1440046296,2009-06-17,03:27:22
40.049864,116.301245,0,55,39981.1440277778,2009-06-17,03:27:24
40.049864,116.301235,0,55,39981.1440856481,2009-06-17,03:27:29
40.049864,116.301235,0,55,39981.1441203704,2009-06-17,03:27:32
40.049872,116.301228,0,55,39981.1441435185,2009-06-17,03:27:34
40.049947,116.301183,0,55,39981.1442013889,2009-06-17,03:27:39
40.05016,116.301002,0,55,39981.1442592593,2009-06-17,03:27:44
40.050918,116.300613,0,56,39981.1443171296,2009-06-17,03:27:49
40.051676,116.300202,0,52,39981.144375,2009-06-17,03:27:54
40.05242,116.299756,0,45,39981.1444328704,2009-06-17,03:27:59
40.053092,116.299404,0,38,39981.1444907407,2009-06-17,03:28:04
40.053777,116.29904,0,30,39981.1445486111,2009-06-17,03:28:09
40.054464,116.29866,0,21,39981.1446064815,2009-06-17,03:28:14
40.055147,116.298293,0,17,39981.1446643519,2009-06-17,03:28:19
40.05581,116.297921,0,16,39981.1447222222,2009-06-17,03:28:24
40.056482,116.29756,0,12,39981.1447800926,2009-06-17,03:28:29
40.057154,116.297168,0,10,39981.144837963,2009-06-17,03:28:34
40.057831,116.296788,0,9,39981.1448958333,2009-06-17,03:28:39
40.058513,116.296433,0,10,39981.1449537037,2009-06-17,03:28:44
40.059184,116.296079,0,17,39981.1450115741,2009-06-17,03:28:49
40.059852,116.295714,0,12,39981.1450694444,2009-06-17,03:28:54
40.060509,116.295349,0,11,39981.1451273148,2009-06-17,03:28:59
40.061124,116.294853,0,5,39981.1451851852,2009-06-17,03:29:04
40.061739,116.294266,0,3,39981.1452430556,2009-06-17,03:29:09
40.062383,116.293737,0,9,39981.1453009259,2009-06-17,03:29:14
40.063036,116.293306,0,8,39981.1453587963,2009-06-17,03:29:19
40.063738,116.292965,0,11,39981.1454166667,2009-06-17,03:29:24
40.064534,116.292727,0,18,39981.145474537,2009-06-17,03:29:29
40.071258,116.301987,0,582,39981.1461689815,2009-06-17,03:30:29
40.070585,116.30294,0,80,39981.1462268519,2009-06-17,03:30:34
40.070259,116.303872,0,105,39981.1462847222,2009-06-17,03:30:39
40.069886,116.304829,0,113,39981.1463425926,2009-06-17,03:30:44
40.069691,116.30583,0,135,39981.146400463,2009-06-17,03:30:49
40.069614,116.306853,0,118,39981.1464583333,2009-06-17,03:30:54
40.0696,116.30789,0,77,39981.1465162037,2009-06-17,03:30:59
40.06962,116.308934,0,86,39981.1465740741,2009-06-17,03:31:04
40.06963,116.309944,0,97,39981.1466319444,2009-06-17,03:31:09
40.069626,116.310797,0,101,39981.1466898148,2009-06-17,03:31:14
40.069605,116.3115,0,107,39981.1467476852,2009-06-17,03:31:19
40.069603,116.312023,0,107,39981.1468055556,2009-06-17,03:31:24
40.069622,116.312392,0,114,39981.1468634259,2009-06-17,03:31:29
40.069625,116.3126,0,113,39981.1469212963,2009-06-17,03:31:34
40.069631,116.312638,0,113,39981.1469791667,2009-06-17,03:31:39
40.069609,116.312641,0,115,39981.147037037,2009-06-17,03:31:44
40.069601,116.312655,0,117,39981.1470949074,2009-06-17,03:31:49
40.069596,116.312676,0,118,39981.1471527778,2009-06-17,03:31:54
40.069587,116.312688,0,119,39981.1472106481,2009-06-17,03:31:59
40.069581,116.312689,0,120,39981.1472685185,2009-06-17,03:32:04
40.069581,116.312689,0,120,39981.1473032407,2009-06-17,03:32:07
40.069583,116.31269,0,120,39981.1473263889,2009-06-17,03:32:09
40.069587,116.312699,0,121,39981.1473842593,2009-06-17,03:32:14
40.069587,116.312716,0,121,39981.1474421296,2009-06-17,03:32:19
40.069588,116.312777,0,122,39981.1475,2009-06-17,03:32:24
40.06958,116.313076,0,126,39981.1475578704,2009-06-17,03:32:29
40.069544,116.313754,0,132,39981.1476157407,2009-06-17,03:32:34
40.06957,116.314833,0,113,39981.1476736111,2009-06-17,03:32:39
40.069546,116.315899,0,103,39981.1477314815,2009-06-17,03:32:44
40.069541,116.316958,0,85,39981.1477893519,2009-06-17,03:32:49
40.069543,116.317995,0,82,39981.1478472222,2009-06-17,03:32:54
40.06952,116.319025,0,84,39981.1479050926,2009-06-17,03:32:59
40.069503,116.320046,0,82,39981.147962963,2009-06-17,03:33:04
40.069464,116.321116,0,86,39981.1480208333,2009-06-17,03:33:09
40.069438,116.322107,0,89,39981.1480787037,2009-06-17,03:33:14
40.069414,116.323109,0,85,39981.1481365741,2009-06-17,03:33:19
40.069402,116.324087,0,85,39981.1481944444,2009-06-17,03:33:24
40.069419,116.325101,0,87,39981.1482523148,2009-06-17,03:33:29
40.069421,116.326136,0,88,39981.1483101852,2009-06-17,03:33:34
40.069419,116.327051,0,89,39981.1483680556,2009-06-17,03:33:39
40.069418,116.327808,0,90,39981.1484259259,2009-06-17,03:33:44
40.069428,116.328429,0,92,39981.1484837963,2009-06-17,03:33:49
40.06943,116.328903,0,104,39981.1485416667,2009-06-17,03:33:54
40.069426,116.3292,0,116,39981.148599537,2009-06-17,03:33:59
40.069416,116.329326,0,110,39981.1486574074,2009-06-17,03:34:04
40.069398,116.329319,0,103,39981.1487152778,2009-06-17,03:34:09
40.069397,116.329307,0,103,39981.1487731481,2009-06-17,03:34:14
40.069397,116.329299,0,103,39981.1488310185,2009-06-17,03:34:19
40.069397,116.329299,0,103,39981.1488657407,2009-06-17,03:34:22
40.069396,116.329294,0,103,39981.1488888889,2009-06-17,03:34:24
40.069395,116.329282,0,103,39981.1489467593,2009-06-17,03:34:29
40.069395,116.329265,0,103,39981.1490046296,2009-06-17,03:34:34
40.069395,116.329265,0,103,39981.1490393518,2009-06-17,03:34:37
40.069394,116.329265,0,103,39981.1490625,2009-06-17,03:34:39
40.0693,116.329426,0,104,39981.1491203704,2009-06-17,03:34:44
40.06914,116.329847,0,103,39981.1491782407,2009-06-17,03:34:49
40.069142,116.330875,0,116,39981.1492361111,2009-06-17,03:34:54
40.069321,116.332136,0,125,39981.1492939815,2009-06-17,03:34:59
40.069345,116.333218,0,129,39981.1493518518,2009-06-17,03:35:04
40.06937,116.33426,0,127,39981.1494097222,2009-06-17,03:35:09
40.069374,116.335285,0,131,39981.1494675926,2009-06-17,03:35:14
40.06937,116.336305,0,136,39981.149525463,2009-06-17,03:35:19
40.069371,116.337313,0,139,39981.1495833333,2009-06-17,03:35:24
40.069371,116.338369,0,143,39981.1496412037,2009-06-17,03:35:29
40.069339,116.339459,0,124,39981.1496990741,2009-06-17,03:35:34
40.069373,116.340496,0,134,39981.1497569444,2009-06-17,03:35:39
40.069508,116.341467,0,134,39981.1498148148,2009-06-17,03:35:44
40.069591,116.342407,0,132,39981.1498726852,2009-06-17,03:35:49
40.069582,116.343306,0,136,39981.1499305556,2009-06-17,03:35:54
40.069556,116.344216,0,145,39981.1499884259,2009-06-17,03:35:59
40.069556,116.34514,0,137,39981.1500462963,2009-06-17,03:36:04
40.069514,116.346104,0,120,39981.1501041667,2009-06-17,03:36:09
40.069392,116.347135,0,95,39981.150162037,2009-06-17,03:36:14
40.069272,116.348186,0,90,39981.1502199074,2009-06-17,03:36:19
40.069237,116.349222,0,85,39981.1502777778,2009-06-17,03:36:24
40.069243,116.350247,0,82,39981.1503356481,2009-06-17,03:36:29
40.069231,116.351268,0,81,39981.1503935185,2009-06-17,03:36:34
40.06922,116.35213,0,78,39981.1504513889,2009-06-17,03:36:39
40.069202,116.352792,0,90,39981.1505092593,2009-06-17,03:36:44
40.069207,116.353302,0,91,39981.1505671296,2009-06-17,03:36:49
40.069198,116.353691,0,94,39981.150625,2009-06-17,03:36:54
40.069192,116.353933,0,93,39981.1506828704,2009-06-17,03:36:59
40.069193,116.354024,0,93,39981.1507407407,2009-06-17,03:37:04
40.069207,116.35404,0,91,39981.1507986111,2009-06-17,03:37:09
40.069211,116.354043,0,90,39981.1508564815,2009-06-17,03:37:14
40.06921,116.354049,0,90,39981.1509143518,2009-06-17,03:37:19
40.069209,116.354057,0,90,39981.1509722222,2009-06-17,03:37:24
40.069209,116.354057,0,90,39981.1510069444,2009-06-17,03:37:27
40.069208,116.354061,0,90,39981.1510300926,2009-06-17,03:37:29
40.069208,116.354073,0,90,39981.151087963,2009-06-17,03:37:34
40.069206,116.354094,0,90,39981.1511458333,2009-06-17,03:37:39
40.069188,116.354225,0,91,39981.1512037037,2009-06-17,03:37:44
40.069095,116.354583,0,88,39981.1512615741,2009-06-17,03:37:49
40.068628,116.355242,0,77,39981.1513194444,2009-06-17,03:37:54
40.068212,116.355815,0,69,39981.1513773148,2009-06-17,03:37:59
40.06803,116.356641,0,63,39981.1514351852,2009-06-17,03:38:04
40.068956,116.359187,0,95,39981.1514930556,2009-06-17,03:38:09
40.069058,116.360344,0,86,39981.1515509259,2009-06-17,03:38:14
40.069026,116.361323,0,68,39981.1516087963,2009-06-17,03:38:19
40.068907,116.362301,0,57,39981.1516666667,2009-06-17,03:38:24
40.068745,116.363239,0,74,39981.151724537,2009-06-17,03:38:29
40.068514,116.364169,0,81,39981.1517824074,2009-06-17,03:38:34
40.068232,116.365077,0,91,39981.1518402778,2009-06-17,03:38:39
40.067906,116.365948,0,89,39981.1518981481,2009-06-17,03:38:44
40.067544,116.366804,0,96,39981.1519560185,2009-06-17,03:38:49
40.067181,116.367645,0,101,39981.1520138889,2009-06-17,03:38:54
40.066825,116.368491,0,101,39981.1520717593,2009-06-17,03:38:59
40.066446,116.369359,0,102,39981.1521296296,2009-06-17,03:39:04
40.06608,116.370214,0,107,39981.1521875,2009-06-17,03:39:09
40.065733,116.371051,0,108,39981.1522453704,2009-06-17,03:39:14
40.065409,116.371856,0,109,39981.1523032407,2009-06-17,03:39:19
40.06506,116.372681,0,114,39981.1523611111,2009-06-17,03:39:24
40.064692,116.373477,0,112,39981.1524189815,2009-06-17,03:39:29
40.064342,116.374288,0,113,39981.1524768519,2009-06-17,03:39:34
40.064009,116.375078,0,110,39981.1525347222,2009-06-17,03:39:39
40.063694,116.375886,0,111,39981.1525925926,2009-06-17,03:39:44
40.063377,116.376664,0,107,39981.152650463,2009-06-17,03:39:49
40.063033,116.37747,0,104,39981.1527083333,2009-06-17,03:39:54
40.062682,116.378274,0,96,39981.1527662037,2009-06-17,03:39:59
40.062362,116.379062,0,94,39981.1528240741,2009-06-17,03:40:04
40.062035,116.379841,0,96,39981.1528819444,2009-06-17,03:40:09
40.061722,116.38059,0,98,39981.1529398148,2009-06-17,03:40:14
40.061368,116.381389,0,99,39981.1529976852,2009-06-17,03:40:19
40.061011,116.382245,0,100,39981.1530555556,2009-06-17,03:40:24
40.060634,116.383147,0,97,39981.1531134259,2009-06-17,03:40:29
40.060254,116.384086,0,97,39981.1531712963,2009-06-17,03:40:34
40.059876,116.385013,0,93,39981.1532291667,2009-06-17,03:40:39
40.059461,116.385986,0,90,39981.153287037,2009-06-17,03:40:44
40.059066,116.386914,0,89,39981.1533449074,2009-06-17,03:40:49
40.05866,116.387856,0,90,39981.1534027778,2009-06-17,03:40:54
40.058262,116.388801,0,92,39981.1534606481,2009-06-17,03:40:59
40.057905,116.389682,0,88,39981.1535185185,2009-06-17,03:41:04
40.05751,116.39061,0,82,39981.1535763889,2009-06-17,03:41:09
40.057122,116.391532,0,81,39981.1536342593,2009-06-17,03:41:14
40.056702,116.392485,0,74,39981.1536921296,2009-06-17,03:41:19
40.056279,116.393477,0,69,39981.15375,2009-06-17,03:41:24
40.05586,116.39446,0,65,39981.1538078704,2009-06-17,03:41:29
40.055467,116.395425,0,64,39981.1538657407,2009-06-17,03:41:34
40.055076,116.396364,0,65,39981.1539236111,2009-06-17,03:41:39
40.054683,116.397293,0,68,39981.1539814815,2009-06-17,03:41:44
40.054288,116.398202,0,67,39981.1540393519,2009-06-17,03:41:49
40.053926,116.399072,0,69,39981.1540972222,2009-06-17,03:41:54
40.053593,116.399944,0,70,39981.1541550926,2009-06-17,03:41:59
40.053219,116.400863,0,74,39981.154212963,2009-06-17,03:42:04
40.052853,116.40173,0,81,39981.1542708333,2009-06-17,03:42:09
40.052496,116.402556,0,84,39981.1543287037,2009-06-17,03:42:14
40.052224,116.403209,0,84,39981.1543865741,2009-06-17,03:42:19
40.051979,116.403699,0,81,39981.1544444444,2009-06-17,03:42:24
40.05184,116.404084,0,78,39981.1545023148,2009-06-17,03:42:29
40.051826,116.404245,0,51,39981.1545601852,2009-06-17,03:42:34
40.051816,116.404316,0,43,39981.1546180556,2009-06-17,03:42:39
40.051805,116.404351,0,35,39981.1546759259,2009-06-17,03:42:44
40.051798,116.404366,0,30,39981.1547337963,2009-06-17,03:42:49
40.051774,116.404396,0,28,39981.1547916667,2009-06-17,03:42:54
40.05174,116.404437,0,27,39981.154849537,2009-06-17,03:42:59
40.051725,116.404461,0,26,39981.1549074074,2009-06-17,03:43:04
40.051724,116.404481,0,25,39981.1549652778,2009-06-17,03:43:09
40.051723,116.404491,0,24,39981.1550231481,2009-06-17,03:43:14
40.051722,116.404503,0,24,39981.1550810185,2009-06-17,03:43:19
40.051721,116.40452,0,24,39981.1551388889,2009-06-17,03:43:24
40.05172,116.404538,0,24,39981.1551967593,2009-06-17,03:43:29
40.051719,116.40455,0,24,39981.1552546296,2009-06-17,03:43:34
40.051717,116.404572,0,24,39981.1553125,2009-06-17,03:43:39
40.051711,116.404613,0,24,39981.1553703704,2009-06-17,03:43:44
40.051715,116.404677,0,23,39981.1554282407,2009-06-17,03:43:49
40.051716,116.404711,0,22,39981.1554861111,2009-06-17,03:43:54
40.051732,116.404731,0,22,39981.1555439815,2009-06-17,03:43:59
40.051792,116.404768,0,22,39981.1556018519,2009-06-17,03:44:04
40.051831,116.404794,0,23,39981.1556597222,2009-06-17,03:44:09
40.051861,116.404838,0,23,39981.1557175926,2009-06-17,03:44:14
40.051934,116.404955,0,23,39981.155775463,2009-06-17,03:44:19
40.052029,116.40509,0,22,39981.1558333333,2009-06-17,03:44:24
40.05207,116.405289,0,22,39981.1558912037,2009-06-17,03:44:29
40.052029,116.405489,0,27,39981.1559490741,2009-06-17,03:44:34
40.052,116.405635,0,31,39981.1560069444,2009-06-17,03:44:39
40.051986,116.405738,0,34,39981.1560648148,2009-06-17,03:44:44
40.051948,116.40583,0,34,39981.1561226852,2009-06-17,03:44:49
40.051916,116.405896,0,35,39981.1561805556,2009-06-17,03:44:54
40.05186,116.405951,0,35,39981.1562384259,2009-06-17,03:44:59
40.051802,116.406011,0,36,39981.1562962963,2009-06-17,03:45:04
40.051442,116.406013,0,-18,39981.156412037,2009-06-17,03:45:14
40.051461,116.405902,0,11,39981.1564699074,2009-06-17,03:45:19
40.051458,116.405748,0,16,39981.1565277778,2009-06-17,03:45:24
40.051804,116.405468,0,-20,39981.1567013889,2009-06-17,03:45:39
40.051544,116.405855,0,-50,39981.1567592593,2009-06-17,03:45:44
40.051564,116.405999,0,-50,39981.1568171296,2009-06-17,03:45:49
40.051587,116.406227,0,-47,39981.156875,2009-06-17,03:45:54
40.051563,116.406271,0,-48,39981.1569328704,2009-06-17,03:45:59
40.051549,116.406309,0,-48,39981.1569907407,2009-06-17,03:46:04
40.051518,116.406322,0,-40,39981.1570486111,2009-06-17,03:46:09
40.051489,116.406341,0,-40,39981.1571064815,2009-06-17,03:46:14
40.051453,116.406344,0,-39,39981.1571643518,2009-06-17,03:46:19
40.051385,116.406385,0,-42,39981.1572222222,2009-06-17,03:46:24
40.051386,116.406528,0,-52,39981.1572800926,2009-06-17,03:46:29
40.051456,116.406657,0,-3,39981.157337963,2009-06-17,03:46:34
40.051443,116.406746,0,53,39981.1573958333,2009-06-17,03:46:39
40.051472,116.406733,0,59,39981.1574537037,2009-06-17,03:46:44
40.05157,116.406687,0,69,39981.1575115741,2009-06-17,03:46:49
40.051651,116.406654,0,70,39981.1575694444,2009-06-17,03:46:54
40.051694,116.406654,0,67,39981.1576273148,2009-06-17,03:46:59
40.051716,116.406711,0,79,39981.1576851852,2009-06-17,03:47:04
40.051786,116.406693,0,101,39981.1577430556,2009-06-17,03:47:09
40.051842,116.406607,0,99,39981.1578009259,2009-06-17,03:47:14
40.051863,116.406608,0,99,39981.1578587963,2009-06-17,03:47:19
40.051889,116.406654,0,96,39981.1579166667,2009-06-17,03:47:24
40.051939,116.40668,0,99,39981.157974537,2009-06-17,03:47:29
40.051992,116.406698,0,96,39981.1580324074,2009-06-17,03:47:34
40.052043,116.406736,0,98,39981.1580902778,2009-06-17,03:47:39
40.05207,116.406814,0,103,39981.1581481481,2009-06-17,03:47:44
40.052068,116.406909,0,123,39981.1582060185,2009-06-17,03:47:49
40.052025,116.406989,0,132,39981.1582638889,2009-06-17,03:47:54
40.051954,116.40698,0,141,39981.1583217593,2009-06-17,03:47:59
40.051895,116.406955,0,142,39981.1583796296,2009-06-17,03:48:04
40.051827,116.406957,0,144,39981.1584375,2009-06-17,03:48:09
40.051771,116.406934,0,142,39981.1584953704,2009-06-17,03:48:14
40.051717,116.406892,0,139,39981.1585532407,2009-06-17,03:48:19
40.051675,116.406923,0,144,39981.1586111111,2009-06-17,03:48:24
40.051661,116.406937,0,147,39981.1586689815,2009-06-17,03:48:29
40.051644,116.406991,0,147,39981.1587268518,2009-06-17,03:48:34
40.051618,116.407046,0,143,39981.1587847222,2009-06-17,03:48:39
40.051604,116.407119,0,143,39981.1588425926,2009-06-17,03:48:44
40.051578,116.407216,0,146,39981.158900463,2009-06-17,03:48:49
40.051564,116.407305,0,155,39981.1589583333,2009-06-17,03:48:54
40.051545,116.407287,0,140,39981.1590162037,2009-06-17,03:48:59
40.051571,116.407267,0,137,39981.1590740741,2009-06-17,03:49:04
40.051609,116.407278,0,132,39981.1591319444,2009-06-17,03:49:09
40.051632,116.407288,0,126,39981.1591898148,2009-06-17,03:49:14
40.051659,116.407325,0,116,39981.1592476852,2009-06-17,03:49:19
40.051632,116.407398,0,112,39981.1593055556,2009-06-17,03:49:24
40.051622,116.407416,0,107,39981.1593634259,2009-06-17,03:49:29
40.051613,116.407416,0,106,39981.1594212963,2009-06-17,03:49:34
40.051613,116.407416,0,106,39981.1594560185,2009-06-17,03:49:37
40.05161,116.407416,0,106,39981.1594791667,2009-06-17,03:49:39
40.051635,116.407391,0,105,39981.159537037,2009-06-17,03:49:44
40.051665,116.407348,0,104,39981.1595949074,2009-06-17,03:49:49
40.051723,116.40732,0,103,39981.1596527778,2009-06-17,03:49:54
40.051746,116.407273,0,103,39981.1597106481,2009-06-17,03:49:59
40.051719,116.407178,0,102,39981.1597685185,2009-06-17,03:50:04
40.05169,116.407155,0,102,39981.1598263889,2009-06-17,03:50:09
40.05165,116.407159,0,102,39981.1598842593,2009-06-17,03:50:14
40.051596,116.40712,0,102,39981.1599421296,2009-06-17,03:50:19
40.051538,116.407054,0,103,39981.16,2009-06-17,03:50:24
40.051673,116.406996,0,108,39981.1600578704,2009-06-17,03:50:29
40.051721,116.407095,0,108,39981.1601157407,2009-06-17,03:50:34
40.051718,116.407103,0,105,39981.1601736111,2009-06-17,03:50:39
40.051725,116.407103,0,103,39981.1602314815,2009-06-17,03:50:44
40.051725,116.407103,0,103,39981.1602662037,2009-06-17,03:50:47
40.051733,116.407102,0,102,39981.1602893519,2009-06-17,03:50:49
40.051743,116.407102,0,100,39981.1603472222,2009-06-17,03:50:54
40.051751,116.407102,0,99,39981.1604050926,2009-06-17,03:50:59
40.051751,116.407102,0,99,39981.1604398148,2009-06-17,03:51:02
40.051758,116.407103,0,98,39981.160462963,2009-06-17,03:51:04
40.051768,116.407104,0,97,39981.1605208333,2009-06-17,03:51:09
40.051835,116.407187,0,96,39981.1605787037,2009-06-17,03:51:14
40.051849,116.407275,0,96,39981.1606365741,2009-06-17,03:51:19
40.051882,116.407354,0,97,39981.1606944444,2009-06-17,03:51:24
40.051922,116.407427,0,97,39981.1607523148,2009-06-17,03:51:29
40.051937,116.407501,0,97,39981.1608101852,2009-06-17,03:51:34
40.051938,116.407541,0,97,39981.1608680556,2009-06-17,03:51:39
40.051904,116.407545,0,97,39981.1609259259,2009-06-17,03:51:44
40.051904,116.407545,0,97,39981.1609606481,2009-06-17,03:51:47
40.051901,116.407546,0,97,39981.1609837963,2009-06-17,03:51:49
40.051857,116.407575,0,97,39981.1610416667,2009-06-17,03:51:54
40.051783,116.40758,0,97,39981.161099537,2009-06-17,03:51:59
40.051739,116.407548,0,97,39981.1611574074,2009-06-17,03:52:04
40.051711,116.407512,0,98,39981.1612152778,2009-06-17,03:52:09
40.051708,116.407522,0,98,39981.1612731481,2009-06-17,03:52:14
40.051733,116.407547,0,98,39981.1613310185,2009-06-17,03:52:19
40.051723,116.407551,0,98,39981.1613888889,2009-06-17,03:52:24
40.051674,116.407557,0,98,39981.1614467593,2009-06-17,03:52:29
40.051639,116.407532,0,98,39981.1615046296,2009-06-17,03:52:34
40.051639,116.407532,0,98,39981.1615393519,2009-06-17,03:52:37
40.051642,116.407525,0,98,39981.1615625,2009-06-17,03:52:39
40.051627,116.40752,0,98,39981.1616203704,2009-06-17,03:52:44
40.051616,116.407512,0,98,39981.1616782407,2009-06-17,03:52:49
40.051025,116.407395,0,104,39981.1617939815,2009-06-17,03:52:59
40.051172,116.407455,0,129,39981.1618518519,2009-06-17,03:53:04
40.051295,116.407414,0,114,39981.1619097222,2009-06-17,03:53:09
40.051342,116.407394,0,115,39981.1619675926,2009-06-17,03:53:14
40.051369,116.40738,0,116,39981.162025463,2009-06-17,03:53:19
40.051365,116.407381,0,116,39981.1620833333,2009-06-17,03:53:24
40.051361,116.40738,0,116,39981.1621412037,2009-06-17,03:53:29
40.051361,116.40738,0,116,39981.1621759259,2009-06-17,03:53:32
40.051357,116.407378,0,116,39981.1621990741,2009-06-17,03:53:34
40.051347,116.407378,0,116,39981.1622569444,2009-06-17,03:53:39
40.049465,116.408718,0,837,39981.1625462963,2009-06-17,03:54:04
40.050707,116.408252,0,243,39981.1628935185,2009-06-17,03:54:34
40.051339,116.407984,0,154,39981.1629513889,2009-06-17,03:54:39
40.051495,116.407796,0,154,39981.1630092593,2009-06-17,03:54:44
40.051557,116.407654,0,154,39981.1630671296,2009-06-17,03:54:49
40.051589,116.407606,0,155,39981.163125,2009-06-17,03:54:54
40.051632,116.407571,0,155,39981.1631828704,2009-06-17,03:54:59
40.05169,116.407524,0,157,39981.1632407407,2009-06-17,03:55:04
40.051743,116.407468,0,158,39981.1632986111,2009-06-17,03:55:09
40.051817,116.407384,0,159,39981.1633564815,2009-06-17,03:55:14
40.051871,116.40734,0,160,39981.1634143519,2009-06-17,03:55:19
40.051862,116.40735,0,161,39981.1634722222,2009-06-17,03:55:24
40.05182,116.407411,0,162,39981.1635300926,2009-06-17,03:55:29
40.051815,116.407425,0,161,39981.163587963,2009-06-17,03:55:34
40.051666,116.407764,0,156,39981.1638773148,2009-06-17,03:55:59
40.051607,116.407805,0,148,39981.1639351852,2009-06-17,03:56:04
40.051654,116.407786,0,148,39981.1639930556,2009-06-17,03:56:09
40.051707,116.407757,0,138,39981.1640509259,2009-06-17,03:56:14
40.051782,116.4077,0,153,39981.1641087963,2009-06-17,03:56:19
40.051843,116.407663,0,154,39981.1641666667,2009-06-17,03:56:24
40.051852,116.40766,0,154,39981.164224537,2009-06-17,03:56:29
40.051852,116.40766,0,154,39981.1642592593,2009-06-17,03:56:32
40.051859,116.407658,0,154,39981.1642824074,2009-06-17,03:56:34
40.05187,116.407655,0,154,39981.1643402778,2009-06-17,03:56:39
40.05187,116.407655,0,154,39981.164375,2009-06-17,03:56:42
40.051873,116.407654,0,154,39981.1643981481,2009-06-17,03:56:44
40.051832,116.407649,0,154,39981.1644560185,2009-06-17,03:56:49
40.051815,116.407597,0,155,39981.1645138889,2009-06-17,03:56:54
40.051801,116.407568,0,157,39981.1645717593,2009-06-17,03:56:59
40.051806,116.407564,0,157,39981.1646296296,2009-06-17,03:57:04
40.051811,116.407561,0,157,39981.1646875,2009-06-17,03:57:09
40.051811,116.407561,0,157,39981.1647222222,2009-06-17,03:57:12
40.051817,116.407558,0,157,39981.1647453704,2009-06-17,03:57:14
40.051873,116.407546,0,157,39981.1648032407,2009-06-17,03:57:19
40.051886,116.407544,0,157,39981.1648611111,2009-06-17,03:57:24
40.051958,116.407391,0,155,39981.1652083333,2009-06-17,03:57:54
40.051958,116.407391,0,155,39981.1652430556,2009-06-17,03:57:57
40.051954,116.407397,0,155,39981.1652662037,2009-06-17,03:57:59
40.051955,116.408033,0,12,39981.1661921296,2009-06-17,03:59:19
40.051901,116.408066,0,3,39981.16625,2009-06-17,03:59:24
40.052,116.40864,0,139,39981.1663078704,2009-06-17,03:59:29
40.052041,116.408318,0,156,39981.1663657407,2009-06-17,03:59:34
40.051933,116.408023,0,159,39981.1664236111,2009-06-17,03:59:39
40.051819,116.407964,0,161,39981.1664814815,2009-06-17,03:59:44
40.051806,116.407702,0,162,39981.1665393518,2009-06-17,03:59:49
40.05176,116.407582,0,163,39981.1665972222,2009-06-17,03:59:54
40.051738,116.407396,0,163,39981.1666550926,2009-06-17,03:59:59
40.051702,116.407197,0,164,39981.166712963,2009-06-17,04:00:04
40.051626,116.407151,0,164,39981.1667708333,2009-06-17,04:00:09
40.051601,116.406988,0,164,39981.1668287037,2009-06-17,04:00:14
40.051608,116.406535,0,164,39981.1668865741,2009-06-17,04:00:19
40.051605,116.406264,0,164,39981.1669444444,2009-06-17,04:00:24
40.051527,116.406347,0,165,39981.1670023148,2009-06-17,04:00:29
40.051493,116.406554,0,167,39981.1670601852,2009-06-17,04:00:34
40.051471,116.406778,0,168,39981.1671180556,2009-06-17,04:00:39
40.051397,116.407036,0,169,39981.1671759259,2009-06-17,04:00:44
40.051315,116.407233,0,170,39981.1672337963,2009-06-17,04:00:49
40.052823,116.404833,0,254,39981.1681597222,2009-06-17,04:02:09
40.051856,116.403719,0,36,39981.1682175926,2009-06-17,04:02:14
40.051779,116.404249,0,31,39981.168275463,2009-06-17,04:02:19
40.051769,116.404789,0,52,39981.1683333333,2009-06-17,04:02:24
40.051779,116.405352,0,68,39981.1683912037,2009-06-17,04:02:29
40.051812,116.405742,0,84,39981.1684490741,2009-06-17,04:02:34
40.051844,116.405889,0,92,39981.1685069444,2009-06-17,04:02:39
40.051834,116.406018,0,98,39981.1685648148,2009-06-17,04:02:44
40.051646,116.409173,0,168,39981.1702430556,2009-06-17,04:05:09
40.051671,116.408983,0,147,39981.1703009259,2009-06-17,04:05:14
40.051691,116.409051,0,138,39981.1703587963,2009-06-17,04:05:19
40.05165,116.409148,0,137,39981.1704166667,2009-06-17,04:05:24
40.051583,116.409271,0,140,39981.170474537,2009-06-17,04:05:29
40.051584,116.409319,0,144,39981.1705324074,2009-06-17,04:05:34
40.05158,116.409418,0,146,39981.1705902778,2009-06-17,04:05:39
40.051555,116.409513,0,147,39981.1706481481,2009-06-17,04:05:44
40.0516,116.409549,0,149,39981.1707060185,2009-06-17,04:05:49
40.051635,116.40954,0,151,39981.1707638889,2009-06-17,04:05:54
40.051669,116.409499,0,156,39981.1708217593,2009-06-17,04:05:59
40.051636,116.409582,0,156,39981.1708796296,2009-06-17,04:06:04
40.051654,116.409623,0,156,39981.1709375,2009-06-17,04:06:09
40.05168,116.409618,0,156,39981.1709953704,2009-06-17,04:06:14
40.051736,116.409742,0,157,39981.1710532407,2009-06-17,04:06:19
40.051746,116.409733,0,157,39981.1711111111,2009-06-17,04:06:24
40.05175,116.409731,0,157,39981.1711689815,2009-06-17,04:06:29
40.051748,116.409727,0,158,39981.1712268519,2009-06-17,04:06:34
40.051748,116.409727,0,158,39981.1712615741,2009-06-17,04:06:37
40.051755,116.409725,0,158,39981.1712847222,2009-06-17,04:06:39
40.051762,116.409832,0,158,39981.1713425926,2009-06-17,04:06:44
40.051754,116.409965,0,151,39981.171400463,2009-06-17,04:06:49
40.051415,116.408063,0,45,39981.1719212963,2009-06-17,04:07:34
40.051443,116.408003,0,117,39981.1719791667,2009-06-17,04:07:39
40.051519,116.407954,0,137,39981.172037037,2009-06-17,04:07:44
40.05149,116.407952,0,144,39981.1720949074,2009-06-17,04:07:49
40.050981,116.408505,0,141,39981.1725578704,2009-06-17,04:08:29
40.05101,116.408489,0,140,39981.1726157407,2009-06-17,04:08:34
40.051024,116.408485,0,140,39981.1726736111,2009-06-17,04:08:39
40.051022,116.408483,0,140,39981.1727314815,2009-06-17,04:08:44
40.051022,116.408483,0,140,39981.1727662037,2009-06-17,04:08:47
40.051019,116.408481,0,141,39981.1727893518,2009-06-17,04:08:49
40.051038,116.408441,0,141,39981.1728472222,2009-06-17,04:08:54
40.051036,116.40841,0,141,39981.1729050926,2009-06-17,04:08:59
40.051739,116.407869,0,156,39981.1792708333,2009-06-17,04:18:09
40.051739,116.407869,0,156,39981.1793055556,2009-06-17,04:18:12
40.051736,116.407872,0,157,39981.1793287037,2009-06-17,04:18:14
40.051713,116.407879,0,158,39981.1796759259,2009-06-17,04:18:44
40.051708,116.407877,0,158,39981.1797916667,2009-06-17,04:18:54
40.051708,116.407877,0,158,39981.1798842593,2009-06-17,04:19:02
40.051707,116.407877,0,158,39981.1799074074,2009-06-17,04:19:04
40.051705,116.407859,0,160,39981.1801388889,2009-06-17,04:19:24
40.051641,116.407791,0,159,39981.1801967593,2009-06-17,04:19:29
40.051577,116.407732,0,159,39981.1802546296,2009-06-17,04:19:34
40.051485,116.40768,0,159,39981.1803125,2009-06-17,04:19:39
40.051461,116.40765,0,160,39981.1803703704,2009-06-17,04:19:44
40.051453,116.407625,0,160,39981.1804282407,2009-06-17,04:19:49
40.051489,116.407603,0,160,39981.1804861111,2009-06-17,04:19:54
40.051553,116.407603,0,161,39981.1805439815,2009-06-17,04:19:59
40.05158,116.407604,0,160,39981.1806018518,2009-06-17,04:20:04
40.051602,116.407612,0,160,39981.1806597222,2009-06-17,04:20:09
40.05166,116.40761,0,159,39981.1807175926,2009-06-17,04:20:14
40.05166,116.40761,0,159,39981.180775463,2009-06-17,04:20:19
40.05166,116.40761,0,159,39981.1808101852,2009-06-17,04:20:22
40.051657,116.40761,0,159,39981.1808333333,2009-06-17,04:20:24
40.051666,116.407606,0,159,39981.1808912037,2009-06-17,04:20:29
40.051668,116.407604,0,159,39981.1809490741,2009-06-17,04:20:34
40.051668,116.407604,0,159,39981.1809837963,2009-06-17,04:20:37
40.051665,116.407604,0,159,39981.1810069444,2009-06-17,04:20:39
40.051663,116.407529,0,158,39981.1815856481,2009-06-17,04:21:29
40.051923,116.407592,0,159,39981.1816435185,2009-06-17,04:21:34
40.051976,116.407603,0,159,39981.1817013889,2009-06-17,04:21:39
40.051884,116.407588,0,159,39981.1817592593,2009-06-17,04:21:44
40.05193,116.407595,0,159,39981.1818171296,2009-06-17,04:21:49
40.051931,116.407617,0,159,39981.181875,2009-06-17,04:21:54
40.051965,116.407643,0,159,39981.1819328704,2009-06-17,04:21:59
40.05199,116.407645,0,159,39981.1819907407,2009-06-17,04:22:04
40.05197,116.407646,0,159,39981.1820486111,2009-06-17,04:22:09
40.051899,116.407634,0,159,39981.1821064815,2009-06-17,04:22:14
40.051842,116.407651,0,159,39981.1821643518,2009-06-17,04:22:19
40.051881,116.407666,0,160,39981.1822222222,2009-06-17,04:22:24
40.051892,116.407681,0,160,39981.1822800926,2009-06-17,04:22:29
40.05186,116.407689,0,159,39981.182337963,2009-06-17,04:22:34
40.051816,116.407688,0,159,39981.1823958333,2009-06-17,04:22:39
40.051806,116.407688,0,159,39981.1824537037,2009-06-17,04:22:44
40.051763,116.407629,0,159,39981.1825115741,2009-06-17,04:22:49
40.051752,116.407618,0,159,39981.1825694444,2009-06-17,04:22:54
40.051777,116.407641,0,159,39981.1826273148,2009-06-17,04:22:59
40.051783,116.407681,0,158,39981.1826851852,2009-06-17,04:23:04
40.051754,116.407673,0,158,39981.1827430556,2009-06-17,04:23:09
40.05167,116.40764,0,159,39981.1828009259,2009-06-17,04:23:14
40.0516,116.407597,0,159,39981.1828587963,2009-06-17,04:23:19
40.051857,116.407566,0,89,39981.188125,2009-06-17,04:30:54
40.051914,116.407593,0,92,39981.1881828704,2009-06-17,04:30:59
40.051976,116.407627,0,97,39981.1882407407,2009-06-17,04:31:04
40.052019,116.407659,0,91,39981.1882986111,2009-06-17,04:31:09
40.052059,116.407677,0,88,39981.1883564815,2009-06-17,04:31:14
40.052096,116.407722,0,83,39981.1884143518,2009-06-17,04:31:19
40.052137,116.40776,0,88,39981.1884722222,2009-06-17,04:31:24
40.052175,116.407813,0,81,39981.1885300926,2009-06-17,04:31:29
40.052202,116.407877,0,80,39981.188587963,2009-06-17,04:31:34
40.052211,116.407939,0,79,39981.1886458333,2009-06-17,04:31:39
40.052204,116.408006,0,78,39981.1887037037,2009-06-17,04:31:44
40.052207,116.408063,0,86,39981.1887615741,2009-06-17,04:31:49
40.052225,116.408131,0,94,39981.1888194444,2009-06-17,04:31:54
40.052243,116.408196,0,100,39981.1888773148,2009-06-17,04:31:59
40.052248,116.408254,0,107,39981.1889351852,2009-06-17,04:32:04
40.052238,116.408286,0,108,39981.1889930556,2009-06-17,04:32:09
40.052219,116.408308,0,112,39981.1890509259,2009-06-17,04:32:14
40.052233,116.40832,0,114,39981.1891087963,2009-06-17,04:32:19
40.052231,116.408321,0,115,39981.1891666667,2009-06-17,04:32:24
40.052231,116.408321,0,115,39981.1892013889,2009-06-17,04:32:27
40.052227,116.408323,0,115,39981.189224537,2009-06-17,04:32:29
40.052204,116.408355,0,115,39981.1892824074,2009-06-17,04:32:34
40.052173,116.408402,0,115,39981.1893402778,2009-06-17,04:32:39
40.052152,116.408473,0,115,39981.1893981481,2009-06-17,04:32:44
40.052041,116.408461,0,116,39981.1894560185,2009-06-17,04:32:49
40.051895,116.408485,0,117,39981.1895138889,2009-06-17,04:32:54
40.051797,116.408522,0,118,39981.1895717593,2009-06-17,04:32:59
40.05174,116.408594,0,118,39981.1896296296,2009-06-17,04:33:04
40.051702,116.408674,0,118,39981.1896875,2009-06-17,04:33:09
40.051699,116.408772,0,119,39981.1897453704,2009-06-17,04:33:14
40.051635,116.408807,0,119,39981.1898032407,2009-06-17,04:33:19
40.051597,116.408816,0,120,39981.1898611111,2009-06-17,04:33:24
40.051633,116.408762,0,120,39981.1899189815,2009-06-17,04:33:29
40.05166,116.408798,0,121,39981.1899768518,2009-06-17,04:33:34
40.05165,116.408802,0,121,39981.1900347222,2009-06-17,04:33:39
40.051623,116.408805,0,121,39981.1900925926,2009-06-17,04:33:44
40.051556,116.40886,0,124,39981.190150463,2009-06-17,04:33:49
40.051549,116.408881,0,124,39981.1902083333,2009-06-17,04:33:54
40.051552,116.408881,0,124,39981.1902662037,2009-06-17,04:33:59
40.051554,116.408881,0,124,39981.1903240741,2009-06-17,04:34:04
40.051546,116.408884,0,125,39981.1903819444,2009-06-17,04:34:09
40.051546,116.408884,0,125,39981.1904166667,2009-06-17,04:34:12
40.051546,116.408884,0,125,39981.1904398148,2009-06-17,04:34:14
40.051669,116.408757,0,124,39981.1904976852,2009-06-17,04:34:19
40.051766,116.408615,0,124,39981.1905555556,2009-06-17,04:34:24
40.05181,116.408492,0,125,39981.1906134259,2009-06-17,04:34:29
40.051824,116.40838,0,126,39981.1906712963,2009-06-17,04:34:34
40.051834,116.408318,0,127,39981.1907291667,2009-06-17,04:34:39
40.051814,116.408291,0,129,39981.190787037,2009-06-17,04:34:44
40.051814,116.408291,0,129,39981.1908217593,2009-06-17,04:34:47
40.051818,116.408289,0,129,39981.1908449074,2009-06-17,04:34:49
40.051827,116.408285,0,129,39981.1909027778,2009-06-17,04:34:54
40.051834,116.408283,0,129,39981.1909606481,2009-06-17,04:34:59
40.051838,116.408282,0,129,39981.1910185185,2009-06-17,04:35:04
40.051838,116.408282,0,129,39981.1910532407,2009-06-17,04:35:07
40.05183,116.408285,0,129,39981.1910763889,2009-06-17,04:35:09
40.051814,116.408272,0,130,39981.1911342593,2009-06-17,04:35:14
40.051828,116.408242,0,131,39981.1911921296,2009-06-17,04:35:19
40.051829,116.408242,0,131,39981.19125,2009-06-17,04:35:24
40.051829,116.408242,0,131,39981.1912847222,2009-06-17,04:35:27
40.051832,116.408241,0,131,39981.1913078704,2009-06-17,04:35:29
40.051842,116.408236,0,131,39981.1913657407,2009-06-17,04:35:34
40.05191,116.40816,0,131,39981.1914236111,2009-06-17,04:35:39
40.05197,116.408136,0,132,39981.1914814815,2009-06-17,04:35:44
40.052009,116.408121,0,132,39981.1915393519,2009-06-17,04:35:49
40.052078,116.408133,0,134,39981.1915972222,2009-06-17,04:35:54
40.052106,116.408139,0,136,39981.1916550926,2009-06-17,04:35:59
40.052125,116.408129,0,137,39981.191712963,2009-06-17,04:36:04
40.052139,116.408151,0,138,39981.1917708333,2009-06-17,04:36:09
40.05215,116.408196,0,140,39981.1918287037,2009-06-17,04:36:14
40.052143,116.4082,0,141,39981.1918865741,2009-06-17,04:36:19
40.052142,116.4082,0,141,39981.1919444444,2009-06-17,04:36:24
40.052142,116.4082,0,141,39981.1919791667,2009-06-17,04:36:27
40.052138,116.408201,0,141,39981.1920023148,2009-06-17,04:36:29
40.052092,116.408178,0,143,39981.1920601852,2009-06-17,04:36:34
40.052023,116.408155,0,148,39981.1921180556,2009-06-17,04:36:39
40.051993,116.408185,0,152,39981.1921759259,2009-06-17,04:36:44
40.051991,116.408322,0,155,39981.1922337963,2009-06-17,04:36:49
40.052004,116.408524,0,157,39981.1922916667,2009-06-17,04:36:54
40.052049,116.408752,0,159,39981.192349537,2009-06-17,04:36:59
40.05208,116.408879,0,162,39981.1924074074,2009-06-17,04:37:04
40.052114,116.409034,0,162,39981.1924652778,2009-06-17,04:37:09
40.052144,116.409209,0,162,39981.1925231481,2009-06-17,04:37:14
40.052195,116.409364,0,162,39981.1925810185,2009-06-17,04:37:19
40.05228,116.409412,0,161,39981.1926388889,2009-06-17,04:37:24
40.052305,116.409453,0,160,39981.1926967593,2009-06-17,04:37:29
40.052316,116.409542,0,158,39981.1927546296,2009-06-17,04:37:34
40.052363,116.409653,0,157,39981.1928125,2009-06-17,04:37:39
40.052417,116.409737,0,157,39981.1928703704,2009-06-17,04:37:44
40.052455,116.409746,0,157,39981.1929282407,2009-06-17,04:37:49
40.052483,116.409713,0,158,39981.1929861111,2009-06-17,04:37:54
40.052449,116.409731,0,158,39981.1930439815,2009-06-17,04:37:59
40.052452,116.409701,0,158,39981.1931018519,2009-06-17,04:38:04
40.052469,116.409674,0,158,39981.1931597222,2009-06-17,04:38:09
40.052431,116.409693,0,158,39981.1932175926,2009-06-17,04:38:14
40.052409,116.409733,0,157,39981.193275463,2009-06-17,04:38:19
40.052419,116.409781,0,156,39981.1933333333,2009-06-17,04:38:24
40.052439,116.40987,0,153,39981.1933912037,2009-06-17,04:38:29
40.052435,116.409906,0,151,39981.1934490741,2009-06-17,04:38:34
40.052442,116.409889,0,149,39981.1935069444,2009-06-17,04:38:39
40.052428,116.409857,0,148,39981.1935648148,2009-06-17,04:38:44
40.052413,116.409772,0,148,39981.1936226852,2009-06-17,04:38:49
40.052403,116.409709,0,147,39981.1936805556,2009-06-17,04:38:54
40.052399,116.409681,0,147,39981.1937384259,2009-06-17,04:38:59
40.052441,116.40968,0,146,39981.1937962963,2009-06-17,04:39:04
40.052463,116.409692,0,148,39981.1938541667,2009-06-17,04:39:09
40.052462,116.40971,0,147,39981.193912037,2009-06-17,04:39:14
40.052511,116.409797,0,153,39981.1939699074,2009-06-17,04:39:19
40.052541,116.409828,0,160,39981.1940277778,2009-06-17,04:39:24
40.052538,116.409792,0,167,39981.1940856481,2009-06-17,04:39:29
40.052505,116.409768,0,174,39981.1941435185,2009-06-17,04:39:34
40.052488,116.409697,0,183,39981.1942013889,2009-06-17,04:39:39
40.052471,116.409666,0,187,39981.1942592593,2009-06-17,04:39:44
40.052399,116.409674,0,190,39981.1943171296,2009-06-17,04:39:49
40.052399,116.409674,0,190,39981.1943518519,2009-06-17,04:39:52
40.052397,116.409668,0,194,39981.194375,2009-06-17,04:39:54
40.052354,116.409739,0,196,39981.1944328704,2009-06-17,04:39:59
40.052316,116.409801,0,200,39981.1944907407,2009-06-17,04:40:04
40.052299,116.409861,0,203,39981.1945486111,2009-06-17,04:40:09
40.052285,116.40994,0,206,39981.1946064815,2009-06-17,04:40:14
40.052292,116.409965,0,211,39981.1946643519,2009-06-17,04:40:19
40.05224,116.410004,0,218,39981.1947222222,2009-06-17,04:40:24
40.052205,116.410005,0,221,39981.1947800926,2009-06-17,04:40:29
40.052222,116.40996,0,224,39981.194837963,2009-06-17,04:40:34
40.052223,116.409923,0,225,39981.1948958333,2009-06-17,04:40:39
40.052223,116.409923,0,225,39981.1949305556,2009-06-17,04:40:42
40.052227,116.409917,0,226,39981.1949537037,2009-06-17,04:40:44
40.05225,116.409902,0,228,39981.1950115741,2009-06-17,04:40:49
40.052274,116.40982,0,233,39981.1950694444,2009-06-17,04:40:54
40.052319,116.409766,0,236,39981.1951273148,2009-06-17,04:40:59
40.052319,116.409766,0,236,39981.195162037,2009-06-17,04:41:02
40.052321,116.409765,0,233,39981.1951851852,2009-06-17,04:41:04
40.052322,116.409776,0,231,39981.1952430556,2009-06-17,04:41:09
40.052351,116.409778,0,232,39981.1953009259,2009-06-17,04:41:14
40.052358,116.409763,0,231,39981.1953587963,2009-06-17,04:41:19
40.052352,116.409751,0,233,39981.1954166667,2009-06-17,04:41:24
40.052256,116.409785,0,229,39981.195474537,2009-06-17,04:41:29
40.05223,116.409812,0,225,39981.1955324074,2009-06-17,04:41:34
40.052199,116.409826,0,223,39981.1955902778,2009-06-17,04:41:39
40.052173,116.409842,0,221,39981.1956481481,2009-06-17,04:41:44
40.052194,116.409829,0,217,39981.1957060185,2009-06-17,04:41:49
40.052196,116.40979,0,215,39981.1957638889,2009-06-17,04:41:54
40.052206,116.409764,0,212,39981.1958217593,2009-06-17,04:41:59
40.052209,116.409764,0,212,39981.1958796296,2009-06-17,04:42:04
40.052208,116.409763,0,213,39981.1959375,2009-06-17,04:42:09
40.052208,116.409763,0,213,39981.1959722222,2009-06-17,04:42:12
40.052206,116.40977,0,210,39981.1959953704,2009-06-17,04:42:14
40.052197,116.409766,0,206,39981.1960532407,2009-06-17,04:42:19
40.052143,116.40977,0,204,39981.1961111111,2009-06-17,04:42:24
40.052081,116.40973,0,202,39981.1961689815,2009-06-17,04:42:29
40.052043,116.409722,0,198,39981.1962268518,2009-06-17,04:42:34
40.051967,116.410059,0,218,39981.1981134259,2009-06-17,04:45:17
40.051965,116.410065,0,213,39981.1981365741,2009-06-17,04:45:19
40.051974,116.410064,0,213,39981.1981944444,2009-06-17,04:45:24
40.052086,116.410081,0,205,39981.1982523148,2009-06-17,04:45:29
40.052199,116.41008,0,199,39981.1983101852,2009-06-17,04:45:34
40.052263,116.410086,0,197,39981.1983680556,2009-06-17,04:45:39
40.052317,116.4101,0,192,39981.1984259259,2009-06-17,04:45:44
40.052349,116.410094,0,187,39981.1984837963,2009-06-17,04:45:49
40.052339,116.41008,0,179,39981.1985416667,2009-06-17,04:45:54
40.052315,116.410055,0,174,39981.198599537,2009-06-17,04:45:59
40.052315,116.410055,0,174,39981.1986342593,2009-06-17,04:46:02
40.052315,116.410053,0,174,39981.1986574074,2009-06-17,04:46:04
40.052286,116.41003,0,173,39981.1987152778,2009-06-17,04:46:09
40.052144,116.410074,0,162,39981.1987731481,2009-06-17,04:46:14
40.052123,116.410101,0,160,39981.1988310185,2009-06-17,04:46:19
40.052101,116.410124,0,159,39981.1988888889,2009-06-17,04:46:24
40.052059,116.410138,0,158,39981.1989467593,2009-06-17,04:46:29
40.05203,116.410128,0,158,39981.1990046296,2009-06-17,04:46:34
40.051994,116.410124,0,157,39981.1990625,2009-06-17,04:46:39
40.051996,116.41006,0,156,39981.1991203704,2009-06-17,04:46:44
40.051999,116.410032,0,155,39981.1991782407,2009-06-17,04:46:49
40.051999,116.410032,0,155,39981.199212963,2009-06-17,04:46:52
40.052004,116.410032,0,155,39981.1992361111,2009-06-17,04:46:54
40.052049,116.410063,0,154,39981.1992939815,2009-06-17,04:46:59
40.052053,116.410091,0,153,39981.1993518519,2009-06-17,04:47:04
40.052051,116.410095,0,153,39981.1994097222,2009-06-17,04:47:09
40.052051,116.410095,0,153,39981.1994444444,2009-06-17,04:47:12
40.052051,116.410095,0,153,39981.1994675926,2009-06-17,04:47:14
40.052076,116.410122,0,152,39981.199525463,2009-06-17,04:47:19
40.052074,116.41014,0,151,39981.1995833333,2009-06-17,04:47:24
40.051991,116.410229,0,149,39981.1996412037,2009-06-17,04:47:29
40.051977,116.410278,0,147,39981.1996990741,2009-06-17,04:47:34
40.051977,116.410278,0,147,39981.1997337963,2009-06-17,04:47:37
40.051975,116.410284,0,146,39981.1997569444,2009-06-17,04:47:39
40.051999,116.410302,0,145,39981.1998148148,2009-06-17,04:47:44
40.052005,116.410324,0,144,39981.1998726852,2009-06-17,04:47:49
40.051972,116.410362,0,143,39981.1999305556,2009-06-17,04:47:54
40.051958,116.410364,0,142,39981.1999884259,2009-06-17,04:47:59
40.051877,116.410405,0,149,39981.2000462963,2009-06-17,04:48:04
40.051759,116.410426,0,161,39981.2001041667,2009-06-17,04:48:09
40.051726,116.410442,0,168,39981.200162037,2009-06-17,04:48:14
40.051661,116.410488,0,176,39981.2002199074,2009-06-17,04:48:19
40.051661,116.410589,0,179,39981.2002777778,2009-06-17,04:48:24
40.051661,116.410589,0,179,39981.2003125,2009-06-17,04:48:27
40.051665,116.410594,0,179,39981.2003356481,2009-06-17,04:48:29
40.051704,116.410619,0,179,39981.2003935185,2009-06-17,04:48:34
40.051718,116.410622,0,179,39981.2004513889,2009-06-17,04:48:39
40.05174,116.410625,0,179,39981.2005092593,2009-06-17,04:48:44
40.051834,116.410635,0,179,39981.2005671296,2009-06-17,04:48:49
40.051915,116.410623,0,178,39981.200625,2009-06-17,04:48:54
40.051948,116.410602,0,177,39981.2006828704,2009-06-17,04:48:59
40.051976,116.41053,0,176,39981.2007407407,2009-06-17,04:49:04
40.052006,116.410473,0,175,39981.2007986111,2009-06-17,04:49:09
40.052018,116.410421,0,173,39981.2008564815,2009-06-17,04:49:14
40.052044,116.410388,0,172,39981.2009143519,2009-06-17,04:49:19
40.052058,116.410379,0,171,39981.2009722222,2009-06-17,04:49:24
40.05206,116.41038,0,171,39981.2010300926,2009-06-17,04:49:29
40.05206,116.41038,0,171,39981.2010648148,2009-06-17,04:49:32
40.052063,116.410377,0,169,39981.201087963,2009-06-17,04:49:34
40.052072,116.410347,0,169,39981.2011458333,2009-06-17,04:49:39
40.052181,116.410361,0,161,39981.2012037037,2009-06-17,04:49:44
40.052403,116.410338,0,156,39981.2012615741,2009-06-17,04:49:49
40.052468,116.410396,0,152,39981.2013194444,2009-06-17,04:49:54
40.052478,116.410457,0,148,39981.2013773148,2009-06-17,04:49:59
40.052476,116.410458,0,148,39981.2014351852,2009-06-17,04:50:04
40.052475,116.41046,0,148,39981.2014930556,2009-06-17,04:50:09
40.052475,116.41046,0,148,39981.2015277778,2009-06-17,04:50:12
40.052467,116.410463,0,148,39981.2015509259,2009-06-17,04:50:14
40.052457,116.410469,0,148,39981.2016087963,2009-06-17,04:50:19
40.05242,116.410546,0,146,39981.2016666667,2009-06-17,04:50:24
40.052409,116.410622,0,146,39981.201724537,2009-06-17,04:50:29
40.052387,116.410729,0,145,39981.2017824074,2009-06-17,04:50:34
40.052359,116.410828,0,145,39981.2018402778,2009-06-17,04:50:39
40.052354,116.410877,0,144,39981.2018981481,2009-06-17,04:50:44
40.052345,116.41085,0,146,39981.2019560185,2009-06-17,04:50:49
40.052343,116.410794,0,147,39981.2020138889,2009-06-17,04:50:54
40.052356,116.410766,0,147,39981.2020717593,2009-06-17,04:50:59
40.05241,116.410709,0,150,39981.2021296296,2009-06-17,04:51:04
40.052476,116.410659,0,152,39981.2021875,2009-06-17,04:51:09
40.052524,116.410597,0,153,39981.2022453704,2009-06-17,04:51:14
40.052561,116.410547,0,155,39981.2023032407,2009-06-17,04:51:19
40.052585,116.410501,0,157,39981.2023611111,2009-06-17,04:51:24
40.052579,116.41048,0,158,39981.2024189815,2009-06-17,04:51:29
40.052552,116.410476,0,159,39981.2024768519,2009-06-17,04:51:34
40.052496,116.410481,0,158,39981.2025347222,2009-06-17,04:51:39
40.052449,116.41051,0,155,39981.2025925926,2009-06-17,04:51:44
40.052393,116.410523,0,152,39981.202650463,2009-06-17,04:51:49
40.052367,116.410523,0,149,39981.2027083333,2009-06-17,04:51:54
40.052373,116.410486,0,149,39981.2027662037,2009-06-17,04:51:59
40.052351,116.410552,0,149,39981.2028240741,2009-06-17,04:52:04
40.052335,116.410617,0,147,39981.2028819444,2009-06-17,04:52:09
40.052286,116.410718,0,148,39981.2029398148,2009-06-17,04:52:14
40.052286,116.410757,0,151,39981.2029976852,2009-06-17,04:52:19
40.052276,116.410767,0,152,39981.2030555556,2009-06-17,04:52:24
40.052265,116.410796,0,153,39981.2031134259,2009-06-17,04:52:29
40.052265,116.410798,0,153,39981.2031712963,2009-06-17,04:52:34
40.052265,116.410798,0,153,39981.2032060185,2009-06-17,04:52:37
40.052266,116.410799,0,154,39981.2032291667,2009-06-17,04:52:39
40.0523,116.410796,0,153,39981.203287037,2009-06-17,04:52:44
40.05229,116.410827,0,152,39981.2033449074,2009-06-17,04:52:49
40.052293,116.410843,0,151,39981.2034027778,2009-06-17,04:52:54
40.052293,116.410843,0,151,39981.2034375,2009-06-17,04:52:57
40.052293,116.410841,0,151,39981.2034606481,2009-06-17,04:52:59
40.052351,116.410841,0,153,39981.2035185185,2009-06-17,04:53:04
40.052374,116.410834,0,153,39981.2035763889,2009-06-17,04:53:09
40.052368,116.410844,0,154,39981.2036342593,2009-06-17,04:53:14
40.052368,116.410844,0,154,39981.2036689815,2009-06-17,04:53:17
40.052361,116.410844,0,155,39981.2036921296,2009-06-17,04:53:19
40.052379,116.410819,0,157,39981.20375,2009-06-17,04:53:24
40.052372,116.410819,0,157,39981.2038078704,2009-06-17,04:53:29
40.05237,116.410817,0,157,39981.2038657407,2009-06-17,04:53:34
40.05237,116.410817,0,157,39981.203900463,2009-06-17,04:53:37
40.05237,116.410815,0,157,39981.2039236111,2009-06-17,04:53:39
40.05238,116.410811,0,157,39981.2039814815,2009-06-17,04:53:44
40.052398,116.410798,0,156,39981.2040393518,2009-06-17,04:53:49
40.052414,116.41079,0,155,39981.2040972222,2009-06-17,04:53:54
40.052419,116.410758,0,153,39981.2041550926,2009-06-17,04:53:59
40.052439,116.410753,0,153,39981.204212963,2009-06-17,04:54:04
40.05244,116.410753,0,152,39981.2042708333,2009-06-17,04:54:09
40.05244,116.410753,0,152,39981.2043055556,2009-06-17,04:54:12
40.05244,116.410753,0,152,39981.2043287037,2009-06-17,04:54:14
40.052475,116.410715,0,152,39981.2043865741,2009-06-17,04:54:19
40.052464,116.410681,0,153,39981.2044444444,2009-06-17,04:54:24
40.052447,116.410664,0,153,39981.2045023148,2009-06-17,04:54:29
40.052444,116.410665,0,153,39981.2045601852,2009-06-17,04:54:34
40.052442,116.410666,0,153,39981.2046180556,2009-06-17,04:54:39
40.052442,116.410666,0,153,39981.2046527778,2009-06-17,04:54:42
40.052446,116.410663,0,153,39981.2046759259,2009-06-17,04:54:44
40.052455,116.410659,0,153,39981.2047337963,2009-06-17,04:54:49
40.052474,116.410629,0,153,39981.2047916667,2009-06-17,04:54:54
40.052496,116.410557,0,153,39981.204849537,2009-06-17,04:54:59
40.05251,116.410496,0,153,39981.2049074074,2009-06-17,04:55:04
40.052506,116.410377,0,153,39981.2049652778,2009-06-17,04:55:09
40.052497,116.410264,0,152,39981.2050231481,2009-06-17,04:55:14
40.052475,116.410171,0,152,39981.2050810185,2009-06-17,04:55:19
40.052457,116.410134,0,151,39981.2051388889,2009-06-17,04:55:24
40.052459,116.410139,0,151,39981.2051967593,2009-06-17,04:55:29
40.052459,116.410146,0,151,39981.2052546296,2009-06-17,04:55:34
40.052463,116.410144,0,151,39981.2053125,2009-06-17,04:55:39
40.052463,116.410143,0,151,39981.2053703704,2009-06-17,04:55:44
40.052461,116.410143,0,151,39981.2054282407,2009-06-17,04:55:49
40.052461,116.410143,0,151,39981.205462963,2009-06-17,04:55:52
40.052456,116.410144,0,151,39981.2054861111,2009-06-17,04:55:54
40.052446,116.410147,0,151,39981.2055439815,2009-06-17,04:55:59
40.052405,116.410145,0,151,39981.2056018518,2009-06-17,04:56:04
40.052398,116.410148,0,151,39981.2056597222,2009-06-17,04:56:09
40.052398,116.410148,0,151,39981.2056944444,2009-06-17,04:56:12
40.052399,116.410149,0,151,39981.2057175926,2009-06-17,04:56:14
40.052353,116.410177,0,151,39981.205775463,2009-06-17,04:56:19
40.052324,116.410146,0,151,39981.2058333333,2009-06-17,04:56:24
40.052306,116.410086,0,151,39981.2058912037,2009-06-17,04:56:29
40.052322,116.410055,0,152,39981.2059490741,2009-06-17,04:56:34
40.052339,116.410046,0,152,39981.2060069444,2009-06-17,04:56:39
40.052379,116.410019,0,152,39981.2060648148,2009-06-17,04:56:44
40.052379,116.410019,0,152,39981.206099537,2009-06-17,04:56:47
40.052382,116.410019,0,152,39981.2061226852,2009-06-17,04:56:49
40.052283,116.410048,0,153,39981.2061805556,2009-06-17,04:56:54
40.052354,116.41,0,153,39981.2062384259,2009-06-17,04:56:59
40.052285,116.410166,0,151,39981.2062962963,2009-06-17,04:57:04
40.052271,116.410194,0,148,39981.2063541667,2009-06-17,04:57:09
40.052271,116.410195,0,148,39981.206412037,2009-06-17,04:57:14
40.052273,116.410196,0,148,39981.2064699074,2009-06-17,04:57:19
40.052273,116.410196,0,148,39981.2065046296,2009-06-17,04:57:22
40.052275,116.410195,0,148,39981.2065277778,2009-06-17,04:57:24
40.052226,116.410176,0,148,39981.2065856481,2009-06-17,04:57:29
40.05218,116.410168,0,147,39981.2066435185,2009-06-17,04:57:34
40.052138,116.410093,0,150,39981.2067013889,2009-06-17,04:57:39
40.05213,116.410058,0,151,39981.2067592593,2009-06-17,04:57:44
40.05213,116.410058,0,151,39981.2067939815,2009-06-17,04:57:47
40.052135,116.410056,0,151,39981.2068171296,2009-06-17,04:57:49
40.052113,116.410055,0,151,39981.206875,2009-06-17,04:57:54
40.052077,116.410057,0,151,39981.2069328704,2009-06-17,04:57:59
40.052087,116.410037,0,150,39981.2069907407,2009-06-17,04:58:04
40.052133,116.410019,0,150,39981.2070486111,2009-06-17,04:58:09
40.052156,116.410056,0,149,39981.2071064815,2009-06-17,04:58:14
40.052214,116.410135,0,149,39981.2071643519,2009-06-17,04:58:19
40.052256,116.410233,0,148,39981.2072222222,2009-06-17,04:58:24
40.052279,116.410343,0,148,39981.2072800926,2009-06-17,04:58:29
40.052332,116.410442,0,149,39981.207337963,2009-06-17,04:58:34
40.052355,116.410513,0,150,39981.2073958333,2009-06-17,04:58:39
40.052355,116.410513,0,150,39981.2074305556,2009-06-17,04:58:42
40.052358,116.410516,0,151,39981.2074537037,2009-06-17,04:58:44
40.052357,116.410506,0,152,39981.2075115741,2009-06-17,04:58:49
40.052361,116.410482,0,152,39981.2075694444,2009-06-17,04:58:54
40.052368,116.410475,0,152,39981.2076273148,2009-06-17,04:58:59
40.052372,116.410468,0,152,39981.2076851852,2009-06-17,04:59:04
40.052377,116.410462,0,152,39981.2077430556,2009-06-17,04:59:09
40.052379,116.41046,0,152,39981.2078009259,2009-06-17,04:59:14
40.05238,116.410457,0,152,39981.2078587963,2009-06-17,04:59:19
40.05238,116.410457,0,152,39981.2078935185,2009-06-17,04:59:22
40.052385,116.410451,0,152,39981.2079166667,2009-06-17,04:59:24
40.052431,116.410281,0,152,39981.207974537,2009-06-17,04:59:29
40.0525,116.410136,0,152,39981.2080324074,2009-06-17,04:59:34
40.052607,116.409976,0,153,39981.2080902778,2009-06-17,04:59:39
40.052681,116.40993,0,155,39981.2081481481,2009-06-17,04:59:44
40.05275,116.409802,0,157,39981.2082060185,2009-06-17,04:59:49
40.052796,116.409659,0,158,39981.2082638889,2009-06-17,04:59:54
40.052837,116.409525,0,160,39981.2083217593,2009-06-17,04:59:59
40.05289,116.409464,0,163,39981.2083796296,2009-06-17,05:00:04
40.052942,116.409583,0,165,39981.2084375,2009-06-17,05:00:09
40.052952,116.409533,0,162,39981.2084953704,2009-06-17,05:00:14
40.052993,116.409515,0,160,39981.2085532407,2009-06-17,05:00:19
40.053025,116.409538,0,161,39981.2086111111,2009-06-17,05:00:24
40.053055,116.409574,0,163,39981.2086689815,2009-06-17,05:00:29
40.053091,116.40968,0,166,39981.2087268519,2009-06-17,05:00:34
40.053059,116.409766,0,168,39981.2087847222,2009-06-17,05:00:39
40.052975,116.409804,0,172,39981.2088425926,2009-06-17,05:00:44
40.052926,116.409806,0,172,39981.208900463,2009-06-17,05:00:49
40.052891,116.409772,0,172,39981.2089583333,2009-06-17,05:00:54
40.052816,116.409747,0,171,39981.2090162037,2009-06-17,05:00:59
40.052717,116.409763,0,174,39981.2090740741,2009-06-17,05:01:04
40.052765,116.409939,0,169,39981.2091319444,2009-06-17,05:01:09
40.052812,116.410081,0,166,39981.2091898148,2009-06-17,05:01:14
40.052844,116.410195,0,164,39981.2092476852,2009-06-17,05:01:19
40.052855,116.410284,0,161,39981.2093055556,2009-06-17,05:01:24
40.052847,116.410347,0,158,39981.2093634259,2009-06-17,05:01:29
40.052827,116.410289,0,157,39981.2094212963,2009-06-17,05:01:34
40.052811,116.410272,0,157,39981.2094791667,2009-06-17,05:01:39
40.052684,116.410192,0,154,39981.209537037,2009-06-17,05:01:44
40.052575,116.410188,0,153,39981.2095949074,2009-06-17,05:01:49
40.052482,116.410191,0,152,39981.2096527778,2009-06-17,05:01:54
40.052388,116.410089,0,152,39981.2097106481,2009-06-17,05:01:59
40.052361,116.410016,0,152,39981.2097685185,2009-06-17,05:02:04
40.052373,116.409974,0,153,39981.2098263889,2009-06-17,05:02:09
40.052482,116.409832,0,153,39981.2098842593,2009-06-17,05:02:14
40.052441,116.409991,0,215,39981.2137615741,2009-06-17,05:07:49
40.051887,116.413969,0,-291,39981.2155555556,2009-06-17,05:10:24
40.051552,116.414248,0,145,39981.2156134259,2009-06-17,05:10:29
40.051488,116.414736,0,211,39981.2156712963,2009-06-17,05:10:34
40.051471,116.415217,0,213,39981.2157291667,2009-06-17,05:10:39
40.052131,116.410223,0,218,39981.2160185185,2009-06-17,05:11:04
40.051951,116.410546,0,217,39981.2160763889,2009-06-17,05:11:09
40.052033,116.410354,0,218,39981.2161342593,2009-06-17,05:11:14
40.052126,116.410307,0,218,39981.2161921296,2009-06-17,05:11:19
40.0522,116.410278,0,219,39981.21625,2009-06-17,05:11:24
40.052269,116.410216,0,221,39981.2163078704,2009-06-17,05:11:29
40.05249,116.409826,0,209,39981.2163657407,2009-06-17,05:11:34
40.052589,116.410009,0,212,39981.2164236111,2009-06-17,05:11:39
40.052706,116.410066,0,214,39981.2164814815,2009-06-17,05:11:44
40.052812,116.410095,0,211,39981.2165393519,2009-06-17,05:11:49
40.052923,116.410185,0,209,39981.2165972222,2009-06-17,05:11:54
40.052956,116.410341,0,211,39981.2166550926,2009-06-17,05:11:59
40.052956,116.410341,0,211,39981.2166898148,2009-06-17,05:12:02
40.052964,116.410345,0,213,39981.216712963,2009-06-17,05:12:04
40.052931,116.410247,0,215,39981.2167708333,2009-06-17,05:12:09
40.052912,116.410239,0,216,39981.2168287037,2009-06-17,05:12:14
40.052923,116.410267,0,216,39981.2168865741,2009-06-17,05:12:19
40.052896,116.410281,0,216,39981.2169444444,2009-06-17,05:12:24
40.052952,116.410363,0,216,39981.2170023148,2009-06-17,05:12:29
40.053011,116.410416,0,214,39981.2170601852,2009-06-17,05:12:34
40.053034,116.41038,0,207,39981.2171180556,2009-06-17,05:12:39
40.053075,116.410352,0,203,39981.2171759259,2009-06-17,05:12:44
40.053065,116.409112,0,197,39981.2172337963,2009-06-17,05:12:49
40.052493,116.408176,0,187,39981.2172916667,2009-06-17,05:12:54
40.052521,116.408258,0,154,39981.217349537,2009-06-17,05:12:59
40.05258,116.408311,0,144,39981.2174074074,2009-06-17,05:13:04
40.052617,116.40829,0,124,39981.2174652778,2009-06-17,05:13:09
40.052617,116.408214,0,98,39981.2175231481,2009-06-17,05:13:14
40.052624,116.408224,0,90,39981.2175810185,2009-06-17,05:13:19
40.052657,116.408248,0,90,39981.2176388889,2009-06-17,05:13:24
40.052698,116.408282,0,88,39981.2176967593,2009-06-17,05:13:29
40.052731,116.408323,0,90,39981.2177546296,2009-06-17,05:13:34
40.052761,116.408349,0,98,39981.2178125,2009-06-17,05:13:39
40.052796,116.408378,0,98,39981.2178703704,2009-06-17,05:13:44
40.052847,116.408412,0,98,39981.2179282407,2009-06-17,05:13:49
40.052898,116.408432,0,95,39981.2179861111,2009-06-17,05:13:54
40.052954,116.408439,0,92,39981.2180439815,2009-06-17,05:13:59
40.053001,116.408493,0,83,39981.2181018519,2009-06-17,05:14:04
40.053047,116.408518,0,84,39981.2181597222,2009-06-17,05:14:09
40.053096,116.408556,0,83,39981.2182175926,2009-06-17,05:14:14
40.053151,116.408568,0,82,39981.218275463,2009-06-17,05:14:19
40.053181,116.40855,0,83,39981.2183333333,2009-06-17,05:14:24
40.053205,116.408515,0,78,39981.2183912037,2009-06-17,05:14:29
40.053254,116.408444,0,74,39981.2184490741,2009-06-17,05:14:34
40.053299,116.408404,0,73,39981.2185069444,2009-06-17,05:14:39
40.05332,116.408406,0,78,39981.2185648148,2009-06-17,05:14:44
40.053368,116.408415,0,82,39981.2186226852,2009-06-17,05:14:49
40.053405,116.408446,0,83,39981.2186805556,2009-06-17,05:14:54
40.053447,116.408461,0,81,39981.2187384259,2009-06-17,05:14:59
40.053486,116.40848,0,83,39981.2187962963,2009-06-17,05:15:04
40.053528,116.408521,0,86,39981.2188541667,2009-06-17,05:15:09
40.053581,116.408572,0,90,39981.218912037,2009-06-17,05:15:14
40.053621,116.408604,0,96,39981.2189699074,2009-06-17,05:15:19
40.053673,116.40863,0,96,39981.2190277778,2009-06-17,05:15:24
40.053743,116.408632,0,90,39981.2190856481,2009-06-17,05:15:29
40.053785,116.408598,0,89,39981.2191435185,2009-06-17,05:15:34
40.053835,116.408565,0,86,39981.2192013889,2009-06-17,05:15:39
40.053883,116.40852,0,84,39981.2192592593,2009-06-17,05:15:44
40.053927,116.408483,0,85,39981.2193171296,2009-06-17,05:15:49
40.053972,116.408455,0,88,39981.219375,2009-06-17,05:15:54
40.054011,116.408399,0,89,39981.2194328704,2009-06-17,05:15:59
40.054045,116.408361,0,85,39981.2194907407,2009-06-17,05:16:04
40.054079,116.408343,0,84,39981.2195486111,2009-06-17,05:16:09
40.054132,116.408332,0,83,39981.2196064815,2009-06-17,05:16:14
40.054183,116.408292,0,81,39981.2196643518,2009-06-17,05:16:19
40.05423,116.40828,0,82,39981.2197222222,2009-06-17,05:16:24
40.054259,116.408236,0,81,39981.2197800926,2009-06-17,05:16:29
40.054289,116.408205,0,82,39981.219837963,2009-06-17,05:16:34
40.054321,116.408172,0,83,39981.2198958333,2009-06-17,05:16:39
40.054321,116.408172,0,83,39981.2199305556,2009-06-17,05:16:42
40.054322,116.408166,0,82,39981.2199537037,2009-06-17,05:16:44
40.054358,116.408131,0,85,39981.2200115741,2009-06-17,05:16:49
40.054398,116.408084,0,82,39981.2200694444,2009-06-17,05:16:54
40.054428,116.408066,0,88,39981.2201273148,2009-06-17,05:16:59
40.054481,116.408061,0,90,39981.2201851852,2009-06-17,05:17:04
40.054534,116.408073,0,89,39981.2202430556,2009-06-17,05:17:09
40.05456,116.408104,0,89,39981.2203009259,2009-06-17,05:17:14
40.05458,116.408081,0,91,39981.2203587963,2009-06-17,05:17:19
40.054627,116.408079,0,94,39981.2204166667,2009-06-17,05:17:24
40.05467,116.408062,0,95,39981.220474537,2009-06-17,05:17:29
40.054702,116.408068,0,98,39981.2205324074,2009-06-17,05:17:34
40.054743,116.408067,0,99,39981.2205902778,2009-06-17,05:17:39
40.054778,116.408082,0,102,39981.2206481481,2009-06-17,05:17:44
40.054813,116.408091,0,110,39981.2207060185,2009-06-17,05:17:49
40.054813,116.408091,0,110,39981.2207407407,2009-06-17,05:17:52
40.054812,116.408089,0,112,39981.2207638889,2009-06-17,05:17:54
40.054832,116.407876,0,114,39981.2208217593,2009-06-17,05:17:59
40.054841,116.40781,0,116,39981.2208796296,2009-06-17,05:18:04
40.054795,116.407751,0,121,39981.2209375,2009-06-17,05:18:09
40.054812,116.407683,0,112,39981.2209953704,2009-06-17,05:18:14
40.054813,116.407651,0,105,39981.2210532407,2009-06-17,05:18:19
40.054813,116.407642,0,105,39981.2211111111,2009-06-17,05:18:24
40.054864,116.407547,0,111,39981.2211689815,2009-06-17,05:18:29
40.054896,116.407495,0,115,39981.2212268518,2009-06-17,05:18:34
40.054928,116.407486,0,112,39981.2212847222,2009-06-17,05:18:39
40.05495,116.407479,0,112,39981.2213425926,2009-06-17,05:18:44
40.054977,116.407471,0,109,39981.221400463,2009-06-17,05:18:49
40.055009,116.407453,0,109,39981.2214583333,2009-06-17,05:18:54
40.055009,116.407453,0,109,39981.2214930556,2009-06-17,05:18:57
40.055014,116.407445,0,108,39981.2215162037,2009-06-17,05:18:59
40.05506,116.407444,0,109,39981.2215740741,2009-06-17,05:19:04
40.055083,116.407391,0,109,39981.2216319444,2009-06-17,05:19:09
40.055096,116.407351,0,110,39981.2216898148,2009-06-17,05:19:14
40.055096,116.407351,0,110,39981.221724537,2009-06-17,05:19:17
40.055092,116.407347,0,109,39981.2217476852,2009-06-17,05:19:19
40.055087,116.40722,0,109,39981.2218055556,2009-06-17,05:19:24
40.055092,116.407161,0,110,39981.2218634259,2009-06-17,05:19:29
40.055115,116.407146,0,111,39981.2219212963,2009-06-17,05:19:34
40.055152,116.407133,0,109,39981.2219791667,2009-06-17,05:19:39
40.055197,116.407102,0,106,39981.222037037,2009-06-17,05:19:44
40.055215,116.407086,0,105,39981.2220949074,2009-06-17,05:19:49
40.055232,116.407052,0,104,39981.2221527778,2009-06-17,05:19:54
40.055247,116.407028,0,103,39981.2222106481,2009-06-17,05:19:59
40.055265,116.407032,0,102,39981.2222685185,2009-06-17,05:20:04
40.055286,116.407077,0,102,39981.2223263889,2009-06-17,05:20:09
40.055304,116.407125,0,101,39981.2223842593,2009-06-17,05:20:14
40.055302,116.407172,0,100,39981.2224421296,2009-06-17,05:20:19
40.055299,116.407239,0,100,39981.2225,2009-06-17,05:20:24
40.055303,116.407314,0,99,39981.2225578704,2009-06-17,05:20:29
40.055316,116.407408,0,98,39981.2226157407,2009-06-17,05:20:34
40.055333,116.407531,0,98,39981.2226736111,2009-06-17,05:20:39
40.055386,116.407688,0,98,39981.2227314815,2009-06-17,05:20:44
40.055427,116.407611,0,99,39981.2227893519,2009-06-17,05:20:49
40.055424,116.407681,0,99,39981.2228472222,2009-06-17,05:20:54
40.055324,116.407563,0,99,39981.2229050926,2009-06-17,05:20:59
40.055304,116.407522,0,99,39981.222962963,2009-06-17,05:21:04
40.055304,116.407522,0,99,39981.2229976852,2009-06-17,05:21:07
40.055298,116.407524,0,99,39981.2230208333,2009-06-17,05:21:09
40.055291,116.4075,0,99,39981.2230787037,2009-06-17,05:21:14
40.055291,116.4075,0,99,39981.2231134259,2009-06-17,05:21:17
40.055298,116.407494,0,99,39981.2231365741,2009-06-17,05:21:19
40.05533,116.407494,0,99,39981.2231944444,2009-06-17,05:21:24
40.055368,116.40748,0,99,39981.2232523148,2009-06-17,05:21:29
40.055371,116.407419,0,101,39981.2233101852,2009-06-17,05:21:34
40.055364,116.407379,0,102,39981.2233680556,2009-06-17,05:21:39
40.055365,116.40733,0,102,39981.2234259259,2009-06-17,05:21:44
40.055381,116.407272,0,103,39981.2234837963,2009-06-17,05:21:49
40.055348,116.406928,0,102,39981.2235416667,2009-06-17,05:21:54
40.055341,116.406941,0,102,39981.223599537,2009-06-17,05:21:59
40.055361,116.406922,0,102,39981.2236574074,2009-06-17,05:22:04
40.055339,116.406821,0,101,39981.2237152778,2009-06-17,05:22:09
40.055236,116.406597,0,101,39981.2237731481,2009-06-17,05:22:14
40.055226,116.406517,0,101,39981.2238310185,2009-06-17,05:22:19
40.055227,116.406468,0,101,39981.2238888889,2009-06-17,05:22:24
40.055188,116.406407,0,101,39981.2239467593,2009-06-17,05:22:29
40.055141,116.406335,0,102,39981.2240046296,2009-06-17,05:22:34
40.055102,116.406245,0,104,39981.2240625,2009-06-17,05:22:39
40.054989,116.406111,0,106,39981.2241203704,2009-06-17,05:22:44
40.055027,116.406092,0,108,39981.2241782407,2009-06-17,05:22:49
40.055077,116.406082,0,111,39981.2242361111,2009-06-17,05:22:54
40.055197,116.406143,0,117,39981.2242939815,2009-06-17,05:22:59
40.055289,116.406228,0,123,39981.2243518519,2009-06-17,05:23:04
40.055375,116.406302,0,129,39981.2244097222,2009-06-17,05:23:09
40.055492,116.406344,0,135,39981.2244675926,2009-06-17,05:23:14
40.05556,116.406348,0,145,39981.224525463,2009-06-17,05:23:19
40.0557,116.406744,0,155,39981.2245833333,2009-06-17,05:23:24
40.055641,116.406798,0,147,39981.2246412037,2009-06-17,05:23:29
40.055598,116.406803,0,146,39981.2246990741,2009-06-17,05:23:34
40.055468,116.406786,0,139,39981.2247569444,2009-06-17,05:23:39
40.055135,116.407016,0,143,39981.2248148148,2009-06-17,05:23:44
40.055075,116.407138,0,144,39981.2248726852,2009-06-17,05:23:49
40.0551,116.407171,0,145,39981.2249305556,2009-06-17,05:23:54
40.055112,116.40716,0,141,39981.2249884259,2009-06-17,05:23:59
40.055111,116.407161,0,141,39981.2250462963,2009-06-17,05:24:04
40.055117,116.407153,0,141,39981.2251041667,2009-06-17,05:24:09
40.055123,116.407146,0,141,39981.225162037,2009-06-17,05:24:14
40.055124,116.407148,0,141,39981.2252199074,2009-06-17,05:24:19
40.055123,116.407152,0,141,39981.2252777778,2009-06-17,05:24:24
40.055123,116.407152,0,141,39981.2253125,2009-06-17,05:24:27
40.055126,116.407151,0,141,39981.2253356481,2009-06-17,05:24:29
40.055258,116.407106,0,136,39981.2253935185,2009-06-17,05:24:34
40.055322,116.407137,0,134,39981.2254513889,2009-06-17,05:24:39
40.055424,116.407136,0,130,39981.2255092593,2009-06-17,05:24:44
40.05545,116.407126,0,127,39981.2255671296,2009-06-17,05:24:49
40.055478,116.407113,0,122,39981.225625,2009-06-17,05:24:54
40.05549,116.407091,0,121,39981.2256828704,2009-06-17,05:24:59
40.055503,116.407054,0,117,39981.2257407407,2009-06-17,05:25:04
40.055517,116.407017,0,117,39981.2257986111,2009-06-17,05:25:09
40.055535,116.406933,0,115,39981.2258564815,2009-06-17,05:25:14
40.055526,116.406884,0,115,39981.2259143519,2009-06-17,05:25:19
40.055515,116.406825,0,115,39981.2259722222,2009-06-17,05:25:24
40.055509,116.406752,0,115,39981.2260300926,2009-06-17,05:25:29
40.055505,116.406794,0,116,39981.226087963,2009-06-17,05:25:34
40.055513,116.406821,0,116,39981.2261458333,2009-06-17,05:25:39
40.055615,116.406539,0,85,39981.2266666667,2009-06-17,05:26:24
40.055663,116.406531,0,83,39981.226724537,2009-06-17,05:26:29
40.055548,116.406593,0,87,39981.2267824074,2009-06-17,05:26:34
40.055432,116.406631,0,90,39981.2268402778,2009-06-17,05:26:39
40.055432,116.406631,0,90,39981.226875,2009-06-17,05:26:42
40.055428,116.406636,0,90,39981.2268981481,2009-06-17,05:26:44
40.055417,116.406686,0,94,39981.2269560185,2009-06-17,05:26:49
40.055413,116.406745,0,94,39981.2270138889,2009-06-17,05:26:54
40.055583,116.40673,0,93,39981.2270717593,2009-06-17,05:26:59
40.055602,116.406536,0,96,39981.2302546296,2009-06-17,05:31:34
40.055654,116.406534,0,114,39981.2303125,2009-06-17,05:31:39
40.055594,116.406547,0,115,39981.2303703704,2009-06-17,05:31:44
40.05559,116.406608,0,115,39981.2304282407,2009-06-17,05:31:49
40.055546,116.406625,0,115,39981.2304861111,2009-06-17,05:31:54
40.055552,116.406649,0,115,39981.2305439815,2009-06-17,05:31:59
40.05551,116.406668,0,115,39981.2306018519,2009-06-17,05:32:04
40.055487,116.406684,0,115,39981.2306597222,2009-06-17,05:32:09
40.054761,116.403226,0,116,39981.2313541667,2009-06-17,05:33:09
40.054918,116.403519,0,116,39981.231412037,2009-06-17,05:33:14
40.055666,116.405816,0,120,39981.2314699074,2009-06-17,05:33:19
40.055511,116.405677,0,121,39981.2315277778,2009-06-17,05:33:24
40.055374,116.405677,0,122,39981.2315856481,2009-06-17,05:33:29
40.055345,116.40571,0,122,39981.2316435185,2009-06-17,05:33:34
40.055322,116.405787,0,122,39981.2317013889,2009-06-17,05:33:39
40.055418,116.405691,0,125,39981.2317592593,2009-06-17,05:33:44
40.055447,116.40565,0,126,39981.2318171296,2009-06-17,05:33:49
40.055428,116.405638,0,127,39981.231875,2009-06-17,05:33:54
40.055446,116.405581,0,128,39981.2319328704,2009-06-17,05:33:59
40.05544,116.40553,0,129,39981.2319907407,2009-06-17,05:34:04
40.057127,116.404919,0,-145,39981.2358680556,2009-06-17,05:39:39
40.05404,116.406282,0,-665,39981.2359259259,2009-06-17,05:39:44
40.055194,116.406092,0,-332,39981.2359837963,2009-06-17,05:39:49
40.055141,116.406107,0,-363,39981.2360416667,2009-06-17,05:39:54
40.055941,116.406107,0,-20,39981.236099537,2009-06-17,05:39:59
40.055941,116.406107,0,-20,39981.2361342593,2009-06-17,05:40:02
40.055933,116.406115,0,73,39981.2361574074,2009-06-17,05:40:04
40.055877,116.406144,0,91,39981.2362152778,2009-06-17,05:40:09
40.055832,116.406149,0,104,39981.2363888889,2009-06-17,05:40:24
40.055898,116.406194,0,107,39981.2364467593,2009-06-17,05:40:29
40.055301,116.406379,0,-53,39981.2366782407,2009-06-17,05:40:49
40.055512,116.406308,0,-20,39981.2367361111,2009-06-17,05:40:54
40.055714,116.406327,0,29,39981.2367939815,2009-06-17,05:40:59
40.055855,116.40634,0,90,39981.2368518518,2009-06-17,05:41:04
40.055898,116.406433,0,100,39981.2369097222,2009-06-17,05:41:09
40.055922,116.406466,0,103,39981.2369675926,2009-06-17,05:41:14
40.05591,116.406485,0,100,39981.237025463,2009-06-17,05:41:19
40.055902,116.406531,0,97,39981.2370833333,2009-06-17,05:41:24
40.055839,116.406548,0,98,39981.2371412037,2009-06-17,05:41:29
40.055812,116.406539,0,106,39981.2371990741,2009-06-17,05:41:34
40.055902,116.40654,0,127,39981.2372569444,2009-06-17,05:41:39
40.055929,116.406557,0,126,39981.2373148148,2009-06-17,05:41:44
40.055981,116.406668,0,118,39981.2373726852,2009-06-17,05:41:49
40.056039,116.406748,0,116,39981.2374305556,2009-06-17,05:41:54
40.056057,116.406719,0,116,39981.2374884259,2009-06-17,05:41:59
40.056051,116.406682,0,116,39981.2375462963,2009-06-17,05:42:04
40.055016,116.40405,0,-37,39981.2380092593,2009-06-17,05:42:44
40.055349,116.404962,0,75,39981.2380671296,2009-06-17,05:42:49
40.055474,116.405265,0,103,39981.238125,2009-06-17,05:42:54
40.05549,116.405304,0,105,39981.2381828704,2009-06-17,05:42:59
40.055492,116.405349,0,107,39981.2382407407,2009-06-17,05:43:04
40.055433,116.405276,0,109,39981.2382986111,2009-06-17,05:43:09
40.055442,116.405318,0,110,39981.2383564815,2009-06-17,05:43:14
40.055437,116.405327,0,110,39981.2384143519,2009-06-17,05:43:19
40.055437,116.405339,0,110,39981.2384722222,2009-06-17,05:43:24
40.055581,116.405837,0,109,39981.2385300926,2009-06-17,05:43:29
40.055597,116.405945,0,110,39981.238587963,2009-06-17,05:43:34
40.055716,116.406351,0,112,39981.2386458333,2009-06-17,05:43:39
40.05588,116.406901,0,114,39981.2387037037,2009-06-17,05:43:44
40.055993,116.407175,0,114,39981.2387615741,2009-06-17,05:43:49
40.056007,116.407248,0,114,39981.2388194444,2009-06-17,05:43:54
40.056054,116.407441,0,115,39981.2388773148,2009-06-17,05:43:59
40.056091,116.407595,0,115,39981.2389351852,2009-06-17,05:44:04
40.056149,116.407719,0,116,39981.2389930556,2009-06-17,05:44:09
40.05616,116.407739,0,116,39981.2390509259,2009-06-17,05:44:14
40.05477,116.406961,0,-354,39981.2392824074,2009-06-17,05:44:34
40.055914,116.406905,0,16,39981.2393402778,2009-06-17,05:44:39
40.055896,116.406933,0,59,39981.2393981481,2009-06-17,05:44:44
40.055757,116.406877,0,49,39981.2394560185,2009-06-17,05:44:49
40.055687,116.406865,0,25,39981.2395138889,2009-06-17,05:44:54
40.055687,116.406842,0,11,39981.2395717593,2009-06-17,05:44:59
40.055759,116.406775,0,12,39981.2396296296,2009-06-17,05:45:04
40.055804,116.406748,0,8,39981.2396875,2009-06-17,05:45:09
40.056096,116.406713,0,105,39981.2397453704,2009-06-17,05:45:14
40.056039,116.406658,0,111,39981.2398032407,2009-06-17,05:45:19
40.05591,116.406602,0,112,39981.2398611111,2009-06-17,05:45:24
40.055923,116.406628,0,113,39981.2399189815,2009-06-17,05:45:29
40.055917,116.40665,0,113,39981.2399768519,2009-06-17,05:45:34
40.05589,116.406676,0,110,39981.2400347222,2009-06-17,05:45:39
40.055852,116.406695,0,106,39981.2400925926,2009-06-17,05:45:44
40.055822,116.406721,0,106,39981.240150463,2009-06-17,05:45:49
40.055727,116.406804,0,106,39981.2402083333,2009-06-17,05:45:54
40.055692,116.406842,0,106,39981.2402662037,2009-06-17,05:45:59
40.055853,116.406785,0,105,39981.2403240741,2009-06-17,05:46:04
40.055854,116.406785,0,105,39981.2403819444,2009-06-17,05:46:09
40.055854,116.406785,0,105,39981.2404166667,2009-06-17,05:46:12
40.055859,116.40678,0,105,39981.2404398148,2009-06-17,05:46:14
40.055879,116.406801,0,103,39981.2404976852,2009-06-17,05:46:19
40.05592,116.406763,0,101,39981.2405555556,2009-06-17,05:46:24
40.055891,116.406632,0,104,39981.2406134259,2009-06-17,05:46:29
40.05589,116.406613,0,104,39981.2406712963,2009-06-17,05:46:34
40.05589,116.406613,0,104,39981.2407060185,2009-06-17,05:46:37
40.055887,116.406616,0,104,39981.2407291667,2009-06-17,05:46:39
40.055903,116.406582,0,103,39981.240787037,2009-06-17,05:46:44
40.055892,116.406575,0,103,39981.2408449074,2009-06-17,05:46:49
40.055891,116.406578,0,104,39981.2409027778,2009-06-17,05:46:54
40.055891,116.406578,0,104,39981.2409375,2009-06-17,05:46:57
40.055892,116.406575,0,104,39981.2409606481,2009-06-17,05:46:59
40.055899,116.406547,0,103,39981.2410185185,2009-06-17,05:47:04
40.055958,116.406775,0,128,39981.2437962963,2009-06-17,05:51:04
40.055999,116.406944,0,128,39981.2438541667,2009-06-17,05:51:09
40.056013,116.406965,0,128,39981.243912037,2009-06-17,05:51:14
40.056031,116.407018,0,128,39981.2439699074,2009-06-17,05:51:19
40.056053,116.4071,0,127,39981.2440277778,2009-06-17,05:51:24
40.056064,116.407151,0,127,39981.2440856481,2009-06-17,05:51:29
40.056084,116.407164,0,127,39981.2441435185,2009-06-17,05:51:34
40.055611,116.405668,0,129,39981.2442592593,2009-06-17,05:51:44
40.055599,116.405695,0,129,39981.2443171296,2009-06-17,05:51:49
40.055597,116.405714,0,129,39981.244375,2009-06-17,05:51:54
40.055597,116.405714,0,129,39981.2444097222,2009-06-17,05:51:57
40.055601,116.405721,0,129,39981.2444328704,2009-06-17,05:51:59
40.055639,116.406015,0,127,39981.2444907407,2009-06-17,05:52:04
40.055781,116.406138,0,126,39981.2445486111,2009-06-17,05:52:09
40.055794,116.406168,0,126,39981.2446064815,2009-06-17,05:52:14
40.055841,116.40624,0,126,39981.2446643518,2009-06-17,05:52:19
40.055841,116.406407,0,128,39981.2447222222,2009-06-17,05:52:24
40.055827,116.406471,0,128,39981.2447800926,2009-06-17,05:52:29
40.055819,116.406509,0,128,39981.244837963,2009-06-17,05:52:34
40.05583,116.406529,0,128,39981.2448958333,2009-06-17,05:52:39
40.055858,116.406557,0,128,39981.2449537037,2009-06-17,05:52:44
40.055907,116.406573,0,128,39981.2450115741,2009-06-17,05:52:49
40.055907,116.406573,0,128,39981.2450462963,2009-06-17,05:52:52
40.055901,116.406575,0,128,39981.2450694444,2009-06-17,05:52:54
40.055846,116.40657,0,127,39981.2451273148,2009-06-17,05:52:59
40.055839,116.406563,0,127,39981.2451851852,2009-06-17,05:53:04
40.055839,116.406563,0,127,39981.2452199074,2009-06-17,05:53:07
40.05584,116.406563,0,127,39981.2452430556,2009-06-17,05:53:09
40.055868,116.406536,0,127,39981.2453009259,2009-06-17,05:53:14
40.055865,116.406538,0,126,39981.2453587963,2009-06-17,05:53:19
40.055862,116.406538,0,126,39981.2454166667,2009-06-17,05:53:24
40.055862,116.406538,0,126,39981.2454513889,2009-06-17,05:53:27
40.055856,116.406545,0,126,39981.245474537,2009-06-17,05:53:29
40.05582,116.406569,0,121,39981.2455324074,2009-06-17,05:53:34
40.0558,116.406573,0,120,39981.2455902778,2009-06-17,05:53:39
40.0558,116.406571,0,120,39981.2456481481,2009-06-17,05:53:44
40.0558,116.406571,0,120,39981.2456828704,2009-06-17,05:53:47
40.055802,116.406565,0,120,39981.2457060185,2009-06-17,05:53:49
40.055797,116.406575,0,119,39981.2457638889,2009-06-17,05:53:54
40.055773,116.406601,0,113,39981.2458217593,2009-06-17,05:53:59
40.055766,116.406607,0,112,39981.2458796296,2009-06-17,05:54:04
40.055763,116.406612,0,112,39981.2459375,2009-06-17,05:54:09
40.055766,116.406607,0,112,39981.2459953704,2009-06-17,05:54:14
40.055769,116.406599,0,112,39981.2460532407,2009-06-17,05:54:19
40.055769,116.406599,0,112,39981.246087963,2009-06-17,05:54:22
40.055769,116.406598,0,112,39981.2461111111,2009-06-17,05:54:24
40.055769,116.406579,0,111,39981.2461689815,2009-06-17,05:54:29
40.055778,116.406564,0,109,39981.2462268519,2009-06-17,05:54:34
40.055787,116.406585,0,107,39981.2462847222,2009-06-17,05:54:39
40.055789,116.406546,0,107,39981.2463425926,2009-06-17,05:54:44
40.055785,116.406536,0,107,39981.246400463,2009-06-17,05:54:49
40.055787,116.406532,0,107,39981.2464583333,2009-06-17,05:54:54
40.055786,116.406531,0,107,39981.2465162037,2009-06-17,05:54:59
40.055787,116.406527,0,107,39981.2465740741,2009-06-17,05:55:04
40.055787,116.406527,0,107,39981.2466087963,2009-06-17,05:55:07
40.05579,116.40652,0,107,39981.2466319444,2009-06-17,05:55:09
40.055799,116.4065,0,107,39981.2466898148,2009-06-17,05:55:14
40.055819,116.406485,0,105,39981.2467476852,2009-06-17,05:55:19
40.055834,116.406486,0,105,39981.2468055556,2009-06-17,05:55:24
40.055836,116.406485,0,105,39981.2468634259,2009-06-17,05:55:29
40.055836,116.406485,0,105,39981.2468981481,2009-06-17,05:55:32
40.05584,116.406479,0,105,39981.2469212963,2009-06-17,05:55:34
40.056341,116.406946,0,107,39981.249525463,2009-06-17,05:59:19
40.055982,116.406687,0,95,39981.2495833333,2009-06-17,05:59:24
40.055821,116.406546,0,82,39981.2496412037,2009-06-17,05:59:29
40.055761,116.406553,0,57,39981.2496990741,2009-06-17,05:59:34
40.055736,116.406556,0,44,39981.2497569444,2009-06-17,05:59:39
40.055722,116.406565,0,33,39981.2498148148,2009-06-17,05:59:44
40.055901,116.406344,0,17,39981.2523032407,2009-06-17,06:03:19
40.055944,116.40632,0,17,39981.2523611111,2009-06-17,06:03:24
40.055976,116.406306,0,17,39981.2524189815,2009-06-17,06:03:29
40.056008,116.406319,0,18,39981.2524768518,2009-06-17,06:03:34
40.056013,116.406336,0,18,39981.2525347222,2009-06-17,06:03:39
40.056013,116.406336,0,18,39981.2525694444,2009-06-17,06:03:42
40.05601,116.40634,0,18,39981.2525925926,2009-06-17,06:03:44
40.05603,116.406345,0,18,39981.252650463,2009-06-17,06:03:49
40.056035,116.406319,0,18,39981.2527083333,2009-06-17,06:03:54
40.056033,116.406324,0,18,39981.2527662037,2009-06-17,06:03:59
40.056029,116.40633,0,18,39981.2528240741,2009-06-17,06:04:04
40.056029,116.40633,0,18,39981.2528587963,2009-06-17,06:04:07
40.056031,116.406328,0,18,39981.2528819444,2009-06-17,06:04:09
40.056042,116.406301,0,18,39981.2529398148,2009-06-17,06:04:14
40.056046,116.406246,0,18,39981.2529976852,2009-06-17,06:04:19
40.05605,116.406193,0,18,39981.2530555556,2009-06-17,06:04:24
40.056066,116.40614,0,19,39981.2531134259,2009-06-17,06:04:29
40.056092,116.406063,0,19,39981.2531712963,2009-06-17,06:04:34
40.056122,116.405977,0,19,39981.2532291667,2009-06-17,06:04:39
40.05615,116.40589,0,20,39981.253287037,2009-06-17,06:04:44
40.056054,116.405755,0,21,39981.2533449074,2009-06-17,06:04:49
40.054649,116.40749,0,10,39981.2536342593,2009-06-17,06:05:14
40.054885,116.407497,0,10,39981.2536921296,2009-06-17,06:05:19
40.054985,116.407481,0,9,39981.25375,2009-06-17,06:05:24
40.054936,116.407395,0,3,39981.2538078704,2009-06-17,06:05:29
40.054921,116.407372,0,4,39981.2538657407,2009-06-17,06:05:34
40.055068,116.407398,0,30,39981.2539236111,2009-06-17,06:05:39
40.055146,116.40738,0,42,39981.2539814815,2009-06-17,06:05:44
40.05521,116.407512,0,55,39981.2540393519,2009-06-17,06:05:49
40.055206,116.407521,0,56,39981.2540972222,2009-06-17,06:05:54
40.055206,116.407521,0,56,39981.2541319444,2009-06-17,06:05:57
40.055202,116.407529,0,56,39981.2541550926,2009-06-17,06:05:59
40.055197,116.407541,0,56,39981.254212963,2009-06-17,06:06:04
40.055197,116.407541,0,56,39981.2542476852,2009-06-17,06:06:07
40.055195,116.407548,0,56,39981.2542708333,2009-06-17,06:06:09
40.055189,116.407557,0,56,39981.2543287037,2009-06-17,06:06:14
40.055166,116.407581,0,57,39981.2543865741,2009-06-17,06:06:19
40.055147,116.4076,0,56,39981.2544444444,2009-06-17,06:06:24
40.055144,116.407612,0,56,39981.2545023148,2009-06-17,06:06:29
40.055144,116.407612,0,56,39981.254537037,2009-06-17,06:06:32
40.05514,116.407618,0,56,39981.2545601852,2009-06-17,06:06:34
40.055113,116.407648,0,56,39981.2546180556,2009-06-17,06:06:39
40.055047,116.407701,0,57,39981.2546759259,2009-06-17,06:06:44
40.05496,116.407693,0,58,39981.2547337963,2009-06-17,06:06:49
40.054888,116.407625,0,60,39981.2547916667,2009-06-17,06:06:54
40.054802,116.40749,0,62,39981.254849537,2009-06-17,06:06:59
40.05481,116.407183,0,65,39981.2549074074,2009-06-17,06:07:04
40.054746,116.406878,0,70,39981.2549652778,2009-06-17,06:07:09
40.054707,116.406563,0,78,39981.2550231481,2009-06-17,06:07:14
40.054731,116.406318,0,87,39981.2550810185,2009-06-17,06:07:19
40.054834,116.406583,0,108,39981.2551388889,2009-06-17,06:07:24
40.054935,116.406702,0,126,39981.2551967593,2009-06-17,06:07:29
40.054923,116.406541,0,133,39981.2552546296,2009-06-17,06:07:34
40.054942,116.406437,0,138,39981.2553125,2009-06-17,06:07:39
40.055164,116.408449,0,167,39981.2565856481,2009-06-17,06:09:29
40.055155,116.408481,0,196,39981.2566435185,2009-06-17,06:09:34
40.055139,116.408537,0,219,39981.2567013889,2009-06-17,06:09:39
40.05512,116.40854,0,229,39981.2567592593,2009-06-17,06:09:44
40.05513,116.408535,0,229,39981.2568171296,2009-06-17,06:09:49
40.055146,116.408538,0,227,39981.256875,2009-06-17,06:09:54
40.055148,116.408535,0,227,39981.2569328704,2009-06-17,06:09:59
40.055148,116.408535,0,227,39981.2569675926,2009-06-17,06:10:02
40.055147,116.408537,0,227,39981.2569907407,2009-06-17,06:10:04
40.055165,116.408515,0,227,39981.2570486111,2009-06-17,06:10:09
40.055584,116.40946,0,224,39981.2572800926,2009-06-17,06:10:29
40.055572,116.409419,0,224,39981.257337963,2009-06-17,06:10:34
40.055569,116.40935,0,224,39981.2573958333,2009-06-17,06:10:39
40.055549,116.409313,0,224,39981.2574537037,2009-06-17,06:10:44
40.055541,116.409299,0,224,39981.2575115741,2009-06-17,06:10:49
40.055539,116.40929,0,223,39981.2575694444,2009-06-17,06:10:54
40.055542,116.409277,0,224,39981.2576273148,2009-06-17,06:10:59
40.055486,116.408863,0,220,39981.2576851852,2009-06-17,06:11:04
40.055352,116.408621,0,216,39981.2577430556,2009-06-17,06:11:09
40.055257,116.408494,0,214,39981.2578009259,2009-06-17,06:11:14
40.055261,116.408478,0,214,39981.2578587963,2009-06-17,06:11:19
40.055264,116.408467,0,214,39981.2579166667,2009-06-17,06:11:24
40.055259,116.408476,0,210,39981.257974537,2009-06-17,06:11:29
40.055247,116.408471,0,208,39981.2580324074,2009-06-17,06:11:34
40.053456,116.407058,0,351,39981.2582638889,2009-06-17,06:11:54
40.052895,116.406788,0,1060,39981.2583217593,2009-06-17,06:11:59
40.052608,116.407009,0,600,39981.2583796296,2009-06-17,06:12:04
40.052432,116.40719,0,355,39981.2584375,2009-06-17,06:12:09
40.052395,116.407256,0,295,39981.2584953704,2009-06-17,06:12:14
40.052386,116.407322,0,270,39981.2585532407,2009-06-17,06:12:19
40.05237,116.407407,0,261,39981.2586111111,2009-06-17,06:12:24
40.052367,116.407435,0,261,39981.2586689815,2009-06-17,06:12:29
40.052372,116.407444,0,261,39981.2587268518,2009-06-17,06:12:34
40.05238,116.407428,0,261,39981.2587847222,2009-06-17,06:12:39
40.052397,116.407387,0,261,39981.2588425926,2009-06-17,06:12:44
40.052389,116.407352,0,261,39981.258900463,2009-06-17,06:12:49
40.052381,116.407317,0,261,39981.2589583333,2009-06-17,06:12:54
40.052374,116.407289,0,261,39981.2590162037,2009-06-17,06:12:59
40.052379,116.407276,0,261,39981.2590740741,2009-06-17,06:13:04
40.052379,116.407276,0,261,39981.2591087963,2009-06-17,06:13:07
40.052379,116.407277,0,261,39981.2591319444,2009-06-17,06:13:09
40.052373,116.407286,0,261,39981.2591898148,2009-06-17,06:13:14
40.052373,116.407286,0,261,39981.259224537,2009-06-17,06:13:17
40.052369,116.407291,0,261,39981.2592476852,2009-06-17,06:13:19
40.052375,116.407275,0,261,39981.2593055556,2009-06-17,06:13:24
40.052378,116.407237,0,261,39981.2593634259,2009-06-17,06:13:29
40.052377,116.407206,0,261,39981.2594212963,2009-06-17,06:13:34
40.052382,116.40718,0,262,39981.2594791667,2009-06-17,06:13:39
40.052376,116.407199,0,262,39981.259537037,2009-06-17,06:13:44
40.052373,116.407205,0,262,39981.2595949074,2009-06-17,06:13:49
40.052374,116.407202,0,262,39981.2596527778,2009-06-17,06:13:54
40.052374,116.4072,0,262,39981.2597106481,2009-06-17,06:13:59
40.052374,116.4072,0,262,39981.2597453704,2009-06-17,06:14:02
40.052368,116.407208,0,262,39981.2597685185,2009-06-17,06:14:04
40.05236,116.407219,0,262,39981.2598263889,2009-06-17,06:14:09
40.05236,116.407219,0,262,39981.2598611111,2009-06-17,06:14:12
40.052365,116.407224,0,262,39981.2598842593,2009-06-17,06:14:14
40.052156,116.407333,0,263,39981.2599421296,2009-06-17,06:14:19
40.052136,116.407335,0,263,39981.26,2009-06-17,06:14:24
40.052172,116.407316,0,263,39981.2600578704,2009-06-17,06:14:29
40.052226,116.407292,0,263,39981.2601157407,2009-06-17,06:14:34
40.05233,116.407267,0,263,39981.2601736111,2009-06-17,06:14:39
40.052641,116.407114,0,263,39981.2602314815,2009-06-17,06:14:44
40.053382,116.406854,0,262,39981.2602893518,2009-06-17,06:14:49
40.053718,116.406743,0,261,39981.2603472222,2009-06-17,06:14:54
40.053723,116.406721,0,259,39981.2604050926,2009-06-17,06:14:59
40.053976,116.406723,0,257,39981.260462963,2009-06-17,06:15:04
40.054002,116.406629,0,255,39981.2605208333,2009-06-17,06:15:09
40.05407,116.406629,0,255,39981.2605787037,2009-06-17,06:15:14
40.054401,116.406756,0,255,39981.2606365741,2009-06-17,06:15:19
40.054588,116.406805,0,256,39981.2606944444,2009-06-17,06:15:24
40.054675,116.406796,0,257,39981.2607523148,2009-06-17,06:15:29
40.054656,116.406782,0,258,39981.2608101852,2009-06-17,06:15:34
40.054594,116.406723,0,260,39981.2608680556,2009-06-17,06:15:39
40.054548,116.406674,0,262,39981.2609259259,2009-06-17,06:15:44
40.054532,116.40665,0,264,39981.2609837963,2009-06-17,06:15:49
40.054533,116.406652,0,267,39981.2610416667,2009-06-17,06:15:54
40.054533,116.406652,0,267,39981.2610763889,2009-06-17,06:15:57
40.054526,116.40666,0,268,39981.261099537,2009-06-17,06:15:59
40.054531,116.406678,0,268,39981.2611574074,2009-06-17,06:16:04
40.054555,116.406741,0,265,39981.2612152778,2009-06-17,06:16:09
40.054589,116.406753,0,263,39981.2612731481,2009-06-17,06:16:14
40.054591,116.406794,0,263,39981.2613310185,2009-06-17,06:16:19
40.054563,116.406746,0,263,39981.2613888889,2009-06-17,06:16:24
40.054554,116.406684,0,262,39981.2614467593,2009-06-17,06:16:29
40.054561,116.406722,0,262,39981.2615046296,2009-06-17,06:16:34
40.054579,116.406784,0,262,39981.2615625,2009-06-17,06:16:39
40.054574,116.406799,0,262,39981.2616203704,2009-06-17,06:16:44
40.054529,116.406755,0,263,39981.2616782407,2009-06-17,06:16:49
40.054486,116.406693,0,264,39981.2617361111,2009-06-17,06:16:54
40.054449,116.406596,0,265,39981.2617939815,2009-06-17,06:16:59
40.054343,116.406231,0,271,39981.2618518519,2009-06-17,06:17:04
40.054251,116.40573,0,275,39981.2619097222,2009-06-17,06:17:09
40.055111,116.408799,0,174,39981.2627777778,2009-06-17,06:18:24
40.055153,116.408621,0,164,39981.2628356481,2009-06-17,06:18:29
40.055034,116.408659,0,145,39981.2628935185,2009-06-17,06:18:34
40.054961,116.408533,0,127,39981.2629513889,2009-06-17,06:18:39
40.054903,116.408418,0,122,39981.2630092593,2009-06-17,06:18:44
40.054869,116.408365,0,121,39981.2630671296,2009-06-17,06:18:49
40.054845,116.40829,0,121,39981.263125,2009-06-17,06:18:54
40.054849,116.408169,0,126,39981.2631828704,2009-06-17,06:18:59
40.054822,116.408138,0,124,39981.2632407407,2009-06-17,06:19:04
40.054815,116.408156,0,124,39981.2632986111,2009-06-17,06:19:09
40.054795,116.408173,0,124,39981.2633564815,2009-06-17,06:19:14
40.054778,116.408188,0,125,39981.2634143519,2009-06-17,06:19:19
40.054743,116.408194,0,126,39981.2634722222,2009-06-17,06:19:24
40.054525,116.408061,0,133,39981.2635300926,2009-06-17,06:19:29
40.054531,116.408073,0,151,39981.263587963,2009-06-17,06:19:34
40.054499,116.40806,0,157,39981.2636458333,2009-06-17,06:19:39
40.05447,116.408014,0,165,39981.2637037037,2009-06-17,06:19:44
40.054459,116.407965,0,167,39981.2637615741,2009-06-17,06:19:49
40.054454,116.407909,0,174,39981.2638194444,2009-06-17,06:19:54
40.054419,116.407891,0,179,39981.2638773148,2009-06-17,06:19:59
40.054369,116.407865,0,181,39981.2639351852,2009-06-17,06:20:04
40.054316,116.407817,0,181,39981.2639930556,2009-06-17,06:20:09
40.054245,116.407777,0,179,39981.2640509259,2009-06-17,06:20:14
40.054187,116.40775,0,175,39981.2641087963,2009-06-17,06:20:19
40.054152,116.407699,0,161,39981.2641666667,2009-06-17,06:20:24
40.054092,116.407683,0,157,39981.264224537,2009-06-17,06:20:29
40.054034,116.407667,0,154,39981.2642824074,2009-06-17,06:20:34
40.054022,116.407607,0,139,39981.2643402778,2009-06-17,06:20:39
40.053996,116.407573,0,125,39981.2643981481,2009-06-17,06:20:44
40.053959,116.40756,0,113,39981.2644560185,2009-06-17,06:20:49
40.053905,116.407555,0,106,39981.2645138889,2009-06-17,06:20:54
40.053856,116.407536,0,98,39981.2645717593,2009-06-17,06:20:59
40.053805,116.407524,0,94,39981.2646296296,2009-06-17,06:21:04
40.053766,116.407502,0,87,39981.2646875,2009-06-17,06:21:09
40.053723,116.407488,0,80,39981.2647453704,2009-06-17,06:21:14
40.053677,116.407485,0,71,39981.2648032407,2009-06-17,06:21:19
40.053631,116.407468,0,66,39981.2648611111,2009-06-17,06:21:24
40.053577,116.407474,0,61,39981.2649189815,2009-06-17,06:21:29
40.053525,116.407462,0,57,39981.2649768519,2009-06-17,06:21:34
40.053479,116.407451,0,53,39981.2650347222,2009-06-17,06:21:39
40.053426,116.407441,0,53,39981.2650925926,2009-06-17,06:21:44
40.053389,116.407426,0,53,39981.265150463,2009-06-17,06:21:49
40.053342,116.4074,0,54,39981.2652083333,2009-06-17,06:21:54
40.053292,116.407408,0,52,39981.2652662037,2009-06-17,06:21:59
40.053237,116.407402,0,51,39981.2653240741,2009-06-17,06:22:04
40.053179,116.407397,0,50,39981.2653819444,2009-06-17,06:22:09
40.053134,116.407387,0,48,39981.2654398148,2009-06-17,06:22:14
40.053077,116.407361,0,44,39981.2654976852,2009-06-17,06:22:19
40.053023,116.407339,0,41,39981.2655555556,2009-06-17,06:22:24
40.052974,116.407316,0,43,39981.2656134259,2009-06-17,06:22:29
40.052934,116.40728,0,48,39981.2656712963,2009-06-17,06:22:34
40.052881,116.407273,0,51,39981.2657291667,2009-06-17,06:22:39
40.052828,116.40725,0,52,39981.265787037,2009-06-17,06:22:44
40.052778,116.407232,0,52,39981.2658449074,2009-06-17,06:22:49
40.052731,116.407203,0,52,39981.2659027778,2009-06-17,06:22:54
40.052676,116.407172,0,50,39981.2659606481,2009-06-17,06:22:59
40.052617,116.407138,0,50,39981.2660185185,2009-06-17,06:23:04
40.052569,116.407117,0,46,39981.2660763889,2009-06-17,06:23:09
40.052508,116.407085,0,46,39981.2661342593,2009-06-17,06:23:14
40.052461,116.407072,0,45,39981.2661921296,2009-06-17,06:23:19
40.052416,116.407032,0,37,39981.26625,2009-06-17,06:23:24
40.052381,116.407008,0,34,39981.2663078704,2009-06-17,06:23:29
40.052346,116.406978,0,31,39981.2663657407,2009-06-17,06:23:34
40.052291,116.406951,0,28,39981.2664236111,2009-06-17,06:23:39
40.052238,116.406921,0,35,39981.2664814815,2009-06-17,06:23:44
40.052191,116.406889,0,35,39981.2665393518,2009-06-17,06:23:49
40.052148,116.406868,0,38,39981.2665972222,2009-06-17,06:23:54
40.05211,116.406831,0,32,39981.2666550926,2009-06-17,06:23:59
40.052085,116.406776,0,36,39981.266712963,2009-06-17,06:24:04
40.052056,116.406711,0,41,39981.2667708333,2009-06-17,06:24:09
40.052003,116.406705,0,44,39981.2668287037,2009-06-17,06:24:14
40.051935,116.406689,0,52,39981.2668865741,2009-06-17,06:24:19
40.051896,116.406644,0,56,39981.2669444444,2009-06-17,06:24:24
40.051866,116.406625,0,59,39981.2670023148,2009-06-17,06:24:29
40.051857,116.406675,0,63,39981.2670601852,2009-06-17,06:24:34
40.051866,116.406708,0,67,39981.2671180556,2009-06-17,06:24:39
40.051899,116.406739,0,74,39981.2671759259,2009-06-17,06:24:44
40.051914,116.406757,0,75,39981.2672337963,2009-06-17,06:24:49
40.051934,116.406756,0,77,39981.2672916667,2009-06-17,06:24:54
40.05197,116.406767,0,85,39981.267349537,2009-06-17,06:24:59
40.052007,116.406778,0,88,39981.2674074074,2009-06-17,06:25:04
40.052034,116.406833,0,89,39981.2674652778,2009-06-17,06:25:09
40.052018,116.406901,0,86,39981.2675231481,2009-06-17,06:25:14
40.051999,116.406966,0,87,39981.2675810185,2009-06-17,06:25:19
40.051943,116.406967,0,86,39981.2676388889,2009-06-17,06:25:24
40.051892,116.406964,0,83,39981.2676967593,2009-06-17,06:25:29
40.051848,116.406934,0,82,39981.2677546296,2009-06-17,06:25:34
40.051796,116.406899,0,81,39981.2678125,2009-06-17,06:25:39
40.051745,116.40688,0,82,39981.2678703704,2009-06-17,06:25:44
40.051715,116.406873,0,82,39981.2679282407,2009-06-17,06:25:49
40.051699,116.406902,0,84,39981.2679861111,2009-06-17,06:25:54
40.051675,116.406954,0,86,39981.2680439815,2009-06-17,06:25:59
40.051653,116.407005,0,87,39981.2681018518,2009-06-17,06:26:04
40.051644,116.407065,0,90,39981.2681597222,2009-06-17,06:26:09
40.051616,116.407129,0,87,39981.2682175926,2009-06-17,06:26:14
40.051595,116.407171,0,85,39981.268275463,2009-06-17,06:26:19
40.051584,116.407206,0,87,39981.2683333333,2009-06-17,06:26:24
40.051609,116.407232,0,85,39981.2683912037,2009-06-17,06:26:29
40.051633,116.407254,0,79,39981.2684490741,2009-06-17,06:26:34
40.051648,116.407288,0,75,39981.2685069444,2009-06-17,06:26:39
40.051679,116.407335,0,71,39981.2685648148,2009-06-17,06:26:44
40.051691,116.40741,0,74,39981.2686226852,2009-06-17,06:26:49
40.051696,116.407476,0,75,39981.2686805556,2009-06-17,06:26:54
40.051676,116.407508,0,78,39981.2687384259,2009-06-17,06:26:59
40.051676,116.407508,0,78,39981.2687731481,2009-06-17,06:27:02
40.051673,116.407515,0,78,39981.2687962963,2009-06-17,06:27:04
40.051684,116.407512,0,79,39981.2688541667,2009-06-17,06:27:09
40.051704,116.407499,0,79,39981.268912037,2009-06-17,06:27:14
40.051735,116.407445,0,81,39981.2689699074,2009-06-17,06:27:19
40.051668,116.407414,0,79,39981.2690277778,2009-06-17,06:27:24
40.051653,116.40739,0,74,39981.2690856481,2009-06-17,06:27:29
40.051652,116.407353,0,73,39981.2691435185,2009-06-17,06:27:34
40.051641,116.407346,0,69,39981.2692013889,2009-06-17,06:27:39
40.051607,116.407347,0,71,39981.2692592593,2009-06-17,06:27:44
40.051594,116.407341,0,71,39981.2693171296,2009-06-17,06:27:49
40.05158,116.407301,0,73,39981.269375,2009-06-17,06:27:54
40.051549,116.407295,0,74,39981.2694328704,2009-06-17,06:27:59
40.051531,116.407278,0,75,39981.2694907407,2009-06-17,06:28:04
40.051553,116.407225,0,77,39981.2695486111,2009-06-17,06:28:09
40.05158,116.407156,0,78,39981.2696064815,2009-06-17,06:28:14
40.051598,116.407089,0,76,39981.2696643519,2009-06-17,06:28:19
40.051632,116.407036,0,74,39981.2697222222,2009-06-17,06:28:24
40.051645,116.406981,0,72,39981.2697800926,2009-06-17,06:28:29
40.05168,116.406925,0,73,39981.269837963,2009-06-17,06:28:34
40.051728,116.406878,0,74,39981.2698958333,2009-06-17,06:28:39
40.051758,116.406833,0,75,39981.2699537037,2009-06-17,06:28:44
40.051783,116.40682,0,76,39981.2700115741,2009-06-17,06:28:49
40.051839,116.406843,0,79,39981.2700694444,2009-06-17,06:28:54
40.051866,116.406884,0,76,39981.2701273148,2009-06-17,06:28:59
40.051891,116.406937,0,79,39981.2701851852,2009-06-17,06:29:04
40.051928,116.406976,0,82,39981.2702430556,2009-06-17,06:29:09
40.051972,116.40698,0,82,39981.2703009259,2009-06-17,06:29:14
40.052009,116.406937,0,83,39981.2703587963,2009-06-17,06:29:19
40.052023,116.406867,0,86,39981.2704166667,2009-06-17,06:29:24
40.052027,116.406819,0,86,39981.270474537,2009-06-17,06:29:29
40.052007,116.406817,0,86,39981.2705324074,2009-06-17,06:29:34
40.051972,116.406803,0,85,39981.2705902778,2009-06-17,06:29:39
40.051943,116.406791,0,84,39981.2706481481,2009-06-17,06:29:44
40.051937,116.406781,0,84,39981.2707060185,2009-06-17,06:29:49
40.051903,116.406746,0,84,39981.2707638889,2009-06-17,06:29:54
40.051873,116.406703,0,82,39981.2708217593,2009-06-17,06:29:59
40.051836,116.406633,0,83,39981.2708796296,2009-06-17,06:30:04
40.051818,116.406574,0,86,39981.2709375,2009-06-17,06:30:09
40.051809,116.406527,0,89,39981.2709953704,2009-06-17,06:30:14
40.051815,116.406517,0,92,39981.2710532407,2009-06-17,06:30:19
40.051815,116.406517,0,92,39981.271087963,2009-06-17,06:30:22
40.051813,116.406522,0,92,39981.2711111111,2009-06-17,06:30:24
40.051795,116.406491,0,93,39981.2711689815,2009-06-17,06:30:29
40.051776,116.406522,0,94,39981.2712268519,2009-06-17,06:30:34
40.051739,116.406543,0,94,39981.2712847222,2009-06-17,06:30:39
40.051745,116.406521,0,93,39981.2713425926,2009-06-17,06:30:44
40.051741,116.406525,0,93,39981.271400463,2009-06-17,06:30:49
40.051737,116.406527,0,93,39981.2714583333,2009-06-17,06:30:54
40.051737,116.406527,0,93,39981.2715162037,2009-06-17,06:30:59
40.051737,116.406525,0,93,39981.2715740741,2009-06-17,06:31:04
40.051738,116.406522,0,93,39981.2716319444,2009-06-17,06:31:09
40.051736,116.406522,0,93,39981.2716898148,2009-06-17,06:31:14
40.051737,116.406518,0,94,39981.2717476852,2009-06-17,06:31:19
40.051737,116.406518,0,94,39981.2717824074,2009-06-17,06:31:22
40.051742,116.40651,0,94,39981.2718055556,2009-06-17,06:31:24
40.051787,116.406485,0,94,39981.2718634259,2009-06-17,06:31:29
40.051707,116.405828,0,100,39981.2724421296,2009-06-17,06:32:19
40.051668,116.40587,0,97,39981.2725,2009-06-17,06:32:24
40.051668,116.40587,0,97,39981.2725347222,2009-06-17,06:32:27
40.051669,116.40587,0,97,39981.2725578704,2009-06-17,06:32:29
40.051666,116.405879,0,97,39981.2726157407,2009-06-17,06:32:34
40.05167,116.405965,0,97,39981.2726736111,2009-06-17,06:32:39
40.051719,116.406084,0,96,39981.2727314815,2009-06-17,06:32:44
40.051814,116.406083,0,96,39981.2727893519,2009-06-17,06:32:49
40.051881,116.406056,0,95,39981.2728472222,2009-06-17,06:32:54
40.05206,116.406248,0,517,39981.2733680556,2009-06-17,06:33:39
40.052121,116.406068,0,510,39981.2734259259,2009-06-17,06:33:44
40.052167,116.406196,0,514,39981.2734837963,2009-06-17,06:33:49
40.052179,116.406167,0,512,39981.2735416667,2009-06-17,06:33:54
40.052134,116.40609,0,502,39981.273599537,2009-06-17,06:33:59
40.052134,116.406056,0,497,39981.2736574074,2009-06-17,06:34:04
40.052138,116.405916,0,479,39981.2737152778,2009-06-17,06:34:09
40.05218,116.405747,0,461,39981.2737731481,2009-06-17,06:34:14
40.052197,116.405624,0,449,39981.2738310185,2009-06-17,06:34:19
40.052231,116.405487,0,436,39981.2738888889,2009-06-17,06:34:24
40.052367,116.405175,0,398,39981.2739467593,2009-06-17,06:34:29
40.052409,116.405064,0,380,39981.2740046296,2009-06-17,06:34:34
40.052411,116.405032,0,369,39981.2740625,2009-06-17,06:34:39
40.052413,116.405023,0,367,39981.2741203704,2009-06-17,06:34:44
40.052413,116.405023,0,367,39981.2741550926,2009-06-17,06:34:47
40.052409,116.405026,0,367,39981.2741782407,2009-06-17,06:34:49
40.052386,116.405045,0,363,39981.2742361111,2009-06-17,06:34:54
40.052358,116.405035,0,349,39981.2742939815,2009-06-17,06:34:59
40.05236,116.405032,0,349,39981.2743518518,2009-06-17,06:35:04
40.052359,116.405031,0,349,39981.2744097222,2009-06-17,06:35:09
40.052359,116.405026,0,349,39981.2744675926,2009-06-17,06:35:14
40.052359,116.405026,0,349,39981.2745023148,2009-06-17,06:35:17
40.052353,116.40502,0,349,39981.274525463,2009-06-17,06:35:19
40.052096,116.404982,0,345,39981.2745833333,2009-06-17,06:35:24
40.052018,116.404988,0,343,39981.2746412037,2009-06-17,06:35:29
40.052018,116.404988,0,343,39981.2746759259,2009-06-17,06:35:32
40.052013,116.404989,0,342,39981.2746990741,2009-06-17,06:35:34
40.051961,116.404958,0,340,39981.2747569444,2009-06-17,06:35:39
40.051855,116.404848,0,329,39981.2748148148,2009-06-17,06:35:44
40.051803,116.404787,0,315,39981.2748726852,2009-06-17,06:35:49
40.051599,116.404603,0,274,39981.278287037,2009-06-17,06:40:44
40.051503,116.404382,0,274,39981.2783449074,2009-06-17,06:40:49
40.05156,116.404032,0,274,39981.2784027778,2009-06-17,06:40:54
40.051711,116.403468,0,275,39981.2784606481,2009-06-17,06:40:59
40.052544,116.401634,0,274,39981.2785185185,2009-06-17,06:41:04
40.054126,116.398266,0,267,39981.2785763889,2009-06-17,06:41:09
40.054629,116.39724,0,265,39981.2786342593,2009-06-17,06:41:14
40.055079,116.396234,0,259,39981.2786921296,2009-06-17,06:41:19
40.055509,116.395283,0,261,39981.27875,2009-06-17,06:41:24
40.055909,116.394324,0,263,39981.2788078704,2009-06-17,06:41:29
40.056333,116.393377,0,264,39981.2788657407,2009-06-17,06:41:34
40.056746,116.392451,0,263,39981.2789236111,2009-06-17,06:41:39
40.05714,116.391556,0,263,39981.2789814815,2009-06-17,06:41:44
40.057505,116.39066,0,265,39981.2790393519,2009-06-17,06:41:49
40.057907,116.389735,0,265,39981.2790972222,2009-06-17,06:41:54
40.058296,116.388851,0,263,39981.2791550926,2009-06-17,06:41:59
40.058676,116.387938,0,262,39981.279212963,2009-06-17,06:42:04
40.059077,116.386999,0,260,39981.2792708333,2009-06-17,06:42:09
40.059471,116.386051,0,258,39981.2793287037,2009-06-17,06:42:14
40.059873,116.385116,0,257,39981.2793865741,2009-06-17,06:42:19
40.060281,116.384181,0,255,39981.2794444444,2009-06-17,06:42:24
40.060666,116.383295,0,254,39981.2795023148,2009-06-17,06:42:29
40.061055,116.382346,0,254,39981.2795601852,2009-06-17,06:42:34
40.061467,116.38139,0,250,39981.2796180556,2009-06-17,06:42:39
40.061876,116.380464,0,248,39981.2796759259,2009-06-17,06:42:44
40.062246,116.379572,0,245,39981.2797337963,2009-06-17,06:42:49
40.062604,116.378708,0,234,39981.2797916667,2009-06-17,06:42:54
40.062961,116.37783,0,228,39981.279849537,2009-06-17,06:42:59
40.06334,116.376932,0,225,39981.2799074074,2009-06-17,06:43:04
40.063754,116.375998,0,222,39981.2799652778,2009-06-17,06:43:09
40.06415,116.375046,0,222,39981.2800231481,2009-06-17,06:43:14
40.064545,116.374082,0,219,39981.2800810185,2009-06-17,06:43:19
40.064927,116.373165,0,213,39981.2801388889,2009-06-17,06:43:24
40.065323,116.372244,0,209,39981.2801967593,2009-06-17,06:43:29
40.06575,116.371323,0,204,39981.2802546296,2009-06-17,06:43:34
40.066137,116.370404,0,199,39981.2803125,2009-06-17,06:43:39
40.066509,116.369473,0,195,39981.2803703704,2009-06-17,06:43:44
40.066864,116.368594,0,184,39981.2804282407,2009-06-17,06:43:49
40.067233,116.367686,0,177,39981.2804861111,2009-06-17,06:43:54
40.067612,116.366735,0,171,39981.2805439815,2009-06-17,06:43:59
40.068013,116.365797,0,166,39981.2806018519,2009-06-17,06:44:04
40.068355,116.364828,0,157,39981.2806597222,2009-06-17,06:44:09
40.068668,116.36384,0,146,39981.2807175926,2009-06-17,06:44:14
40.068903,116.362776,0,136,39981.280775463,2009-06-17,06:44:19
40.069065,116.361689,0,131,39981.2808333333,2009-06-17,06:44:24
40.06918,116.360603,0,122,39981.2808912037,2009-06-17,06:44:29
40.069229,116.359496,0,114,39981.2809490741,2009-06-17,06:44:34
40.069227,116.358401,0,112,39981.2810069444,2009-06-17,06:44:39
40.069241,116.357338,0,113,39981.2810648148,2009-06-17,06:44:44
40.069269,116.356409,0,110,39981.2811226852,2009-06-17,06:44:49
40.069266,116.355688,0,106,39981.2811805556,2009-06-17,06:44:54
40.06926,116.355151,0,100,39981.2812384259,2009-06-17,06:44:59
40.069282,116.35476,0,93,39981.2812962963,2009-06-17,06:45:04
40.069333,116.354478,0,89,39981.2813541667,2009-06-17,06:45:09
40.069362,116.354309,0,83,39981.281412037,2009-06-17,06:45:14
40.069342,116.354279,0,75,39981.2814699074,2009-06-17,06:45:19
40.069297,116.354281,0,68,39981.2815277778,2009-06-17,06:45:24
40.069242,116.354296,0,62,39981.2815856481,2009-06-17,06:45:29
40.069192,116.354354,0,56,39981.2816435185,2009-06-17,06:45:34
40.069203,116.354444,0,57,39981.2817013889,2009-06-17,06:45:39
40.06921,116.354475,0,57,39981.2817592593,2009-06-17,06:45:44
40.069207,116.354482,0,57,39981.2818171296,2009-06-17,06:45:49
40.069207,116.354482,0,57,39981.2818518518,2009-06-17,06:45:52
40.0692,116.354489,0,57,39981.281875,2009-06-17,06:45:54
40.069149,116.354469,0,57,39981.2819328704,2009-06-17,06:45:59
40.069076,116.35438,0,57,39981.2819907407,2009-06-17,06:46:04
40.068921,116.353939,0,57,39981.2820486111,2009-06-17,06:46:09
40.068974,116.352867,0,59,39981.2821064815,2009-06-17,06:46:14
40.069035,116.351631,0,62,39981.2821643518,2009-06-17,06:46:19
40.069091,116.350431,0,65,39981.2822222222,2009-06-17,06:46:24
40.069155,116.349271,0,69,39981.2822800926,2009-06-17,06:46:29
40.069213,116.348132,0,74,39981.282337963,2009-06-17,06:46:34
40.069326,116.347045,0,75,39981.2823958333,2009-06-17,06:46:39
40.069463,116.346019,0,77,39981.2824537037,2009-06-17,06:46:44
40.069556,116.34495,0,80,39981.2825115741,2009-06-17,06:46:49
40.069561,116.343878,0,80,39981.2825694444,2009-06-17,06:46:54
40.069596,116.342877,0,81,39981.2826273148,2009-06-17,06:46:59
40.069597,116.341865,0,81,39981.2826851852,2009-06-17,06:47:04
40.069516,116.340844,0,81,39981.2827430556,2009-06-17,06:47:09
40.069394,116.339843,0,83,39981.2828009259,2009-06-17,06:47:14
40.069333,116.338776,0,85,39981.2828587963,2009-06-17,06:47:19
40.069345,116.337704,0,82,39981.2829166667,2009-06-17,06:47:24
40.069372,116.336616,0,83,39981.282974537,2009-06-17,06:47:29
40.069375,116.335535,0,83,39981.2830324074,2009-06-17,06:47:34
40.069393,116.33448,0,84,39981.2830902778,2009-06-17,06:47:39
40.069486,116.333417,0,83,39981.2831481481,2009-06-17,06:47:44
40.069554,116.332406,0,87,39981.2832060185,2009-06-17,06:47:49
40.069574,116.331551,0,90,39981.2832638889,2009-06-17,06:47:54
40.069599,116.330863,0,88,39981.2833217593,2009-06-17,06:47:59
40.06963,116.330308,0,86,39981.2833796296,2009-06-17,06:48:04
40.069656,116.329882,0,85,39981.2834375,2009-06-17,06:48:09
40.069689,116.329622,0,83,39981.2834953704,2009-06-17,06:48:14
40.069754,116.329501,0,78,39981.2835532407,2009-06-17,06:48:19
40.069757,116.329457,0,77,39981.2836111111,2009-06-17,06:48:24
40.069746,116.32946,0,79,39981.2836689815,2009-06-17,06:48:29
40.069747,116.329463,0,80,39981.2837268518,2009-06-17,06:48:34
40.069747,116.329464,0,81,39981.2837847222,2009-06-17,06:48:39
40.069747,116.329464,0,81,39981.2838194444,2009-06-17,06:48:42
40.069749,116.329462,0,81,39981.2838425926,2009-06-17,06:48:44
40.069754,116.329452,0,81,39981.283900463,2009-06-17,06:48:49
40.069754,116.329452,0,81,39981.2839351852,2009-06-17,06:48:52
40.069749,116.32946,0,81,39981.2839583333,2009-06-17,06:48:54
40.069675,116.329461,0,83,39981.2840162037,2009-06-17,06:48:59
40.069423,116.329237,0,92,39981.2840740741,2009-06-17,06:49:04
40.069272,116.328426,0,100,39981.2841319444,2009-06-17,06:49:09
40.069297,116.327278,0,105,39981.2841898148,2009-06-17,06:49:14
40.069336,116.326034,0,115,39981.2842476852,2009-06-17,06:49:19
40.069359,116.324843,0,128,39981.2843055556,2009-06-17,06:49:24
40.069423,116.323689,0,126,39981.2843634259,2009-06-17,06:49:29
40.069425,116.322609,0,123,39981.2844212963,2009-06-17,06:49:34
40.069446,116.321532,0,127,39981.2844791667,2009-06-17,06:49:39
40.069489,116.32049,0,126,39981.284537037,2009-06-17,06:49:44
40.069507,116.3195,0,124,39981.2845949074,2009-06-17,06:49:49
40.069516,116.318504,0,121,39981.2846527778,2009-06-17,06:49:54
40.069518,116.317507,0,118,39981.2847106481,2009-06-17,06:49:59
40.069518,116.316535,0,118,39981.2847685185,2009-06-17,06:50:04
40.069535,116.31562,0,115,39981.2848263889,2009-06-17,06:50:09
40.069553,116.314868,0,110,39981.2848842593,2009-06-17,06:50:14
40.069578,116.314279,0,110,39981.2849421296,2009-06-17,06:50:19
40.069602,116.313813,0,108,39981.285,2009-06-17,06:50:24
40.069605,116.313473,0,102,39981.2850578704,2009-06-17,06:50:29
40.069611,116.313262,0,95,39981.2851157407,2009-06-17,06:50:34
40.069611,116.313141,0,89,39981.2851736111,2009-06-17,06:50:39
40.06962,116.313082,0,87,39981.2852314815,2009-06-17,06:50:44
40.069622,116.313096,0,87,39981.2852893519,2009-06-17,06:50:49
40.069616,116.313108,0,87,39981.2853472222,2009-06-17,06:50:54
40.06962,116.313103,0,86,39981.2854050926,2009-06-17,06:50:59
40.069622,116.313101,0,86,39981.285462963,2009-06-17,06:51:04
40.069619,116.313106,0,86,39981.2855208333,2009-06-17,06:51:09
40.069619,116.313106,0,86,39981.2855555556,2009-06-17,06:51:12
40.069622,116.313102,0,86,39981.2855787037,2009-06-17,06:51:14
40.069629,116.313091,0,86,39981.2856365741,2009-06-17,06:51:19
40.069631,116.313087,0,86,39981.2856944444,2009-06-17,06:51:24
40.069631,116.313085,0,86,39981.2857523148,2009-06-17,06:51:29
40.069636,116.313078,0,86,39981.2858101852,2009-06-17,06:51:34
40.069636,116.313078,0,86,39981.2858449074,2009-06-17,06:51:37
40.069641,116.313071,0,86,39981.2858680556,2009-06-17,06:51:39
40.069655,116.313027,0,86,39981.2859259259,2009-06-17,06:51:44
40.069689,116.312757,0,88,39981.2859837963,2009-06-17,06:51:49
40.069667,116.312107,0,98,39981.2860416667,2009-06-17,06:51:54
40.069603,116.311105,0,102,39981.286099537,2009-06-17,06:51:59
40.069547,116.310122,0,98,39981.2861574074,2009-06-17,06:52:04
40.069503,116.309193,0,95,39981.2862152778,2009-06-17,06:52:09
40.069521,116.308298,0,98,39981.2862731481,2009-06-17,06:52:14
40.069559,116.307401,0,105,39981.2863310185,2009-06-17,06:52:19
40.069598,116.306506,0,115,39981.2863888889,2009-06-17,06:52:24
40.069671,116.305637,0,123,39981.2864467593,2009-06-17,06:52:29
40.069844,116.304816,0,131,39981.2865046296,2009-06-17,06:52:34
40.070147,116.304024,0,135,39981.2865625,2009-06-17,06:52:39
40.0705,116.303235,0,133,39981.2866203704,2009-06-17,06:52:44
40.070789,116.302347,0,133,39981.2866782407,2009-06-17,06:52:49
40.070948,116.30138,0,140,39981.2867361111,2009-06-17,06:52:54
40.070977,116.300428,0,147,39981.2867939815,2009-06-17,06:52:59
40.070965,116.299494,0,150,39981.2868518519,2009-06-17,06:53:04
40.070888,116.298499,0,144,39981.2869097222,2009-06-17,06:53:09
40.061457,116.294676,0,336,39981.2877199074,2009-06-17,06:54:19
40.060552,116.295414,0,157,39981.2877777778,2009-06-17,06:54:24
40.059767,116.295903,0,153,39981.2878356481,2009-06-17,06:54:29
40.059018,116.296286,0,129,39981.2878935185,2009-06-17,06:54:34
40.058296,116.296686,0,136,39981.2879513889,2009-06-17,06:54:39
40.057545,116.297065,0,132,39981.2880092593,2009-06-17,06:54:44
40.056809,116.297442,0,132,39981.2880671296,2009-06-17,06:54:49
40.056093,116.297839,0,120,39981.288125,2009-06-17,06:54:54
40.055387,116.298205,0,110,39981.2881828704,2009-06-17,06:54:59
40.054666,116.298579,0,106,39981.2882407407,2009-06-17,06:55:04
40.053962,116.29898,0,107,39981.2882986111,2009-06-17,06:55:09
40.053281,116.299362,0,112,39981.2883564815,2009-06-17,06:55:14
40.052608,116.299751,0,117,39981.2884143519,2009-06-17,06:55:19
40.051995,116.3001,0,117,39981.2884722222,2009-06-17,06:55:24
40.051483,116.30037,0,108,39981.2885300926,2009-06-17,06:55:29
40.051036,116.30063,0,95,39981.288587963,2009-06-17,06:55:34
40.050678,116.300818,0,80,39981.2886458333,2009-06-17,06:55:39
40.050412,116.300973,0,80,39981.2887037037,2009-06-17,06:55:44
40.050184,116.301073,0,83,39981.2887615741,2009-06-17,06:55:49
40.050073,116.301085,0,91,39981.2888194444,2009-06-17,06:55:54
40.050041,116.30109,0,96,39981.2888773148,2009-06-17,06:55:59
40.050041,116.30109,0,96,39981.288912037,2009-06-17,06:56:02
40.050033,116.301098,0,98,39981.2889351852,2009-06-17,06:56:04
40.050026,116.301108,0,99,39981.2889930556,2009-06-17,06:56:09
40.050026,116.301108,0,99,39981.2890277778,2009-06-17,06:56:12
40.050027,116.301108,0,99,39981.2890509259,2009-06-17,06:56:14
40.050021,116.301119,0,99,39981.2891087963,2009-06-17,06:56:19
40.050017,116.301127,0,99,39981.2891666667,2009-06-17,06:56:24
40.050017,116.301127,0,99,39981.2892013889,2009-06-17,06:56:27
40.050014,116.301134,0,99,39981.289224537,2009-06-17,06:56:29
40.050034,116.301152,0,99,39981.2892824074,2009-06-17,06:56:34
40.050077,116.301161,0,101,39981.2893402778,2009-06-17,06:56:39
40.05007,116.301182,0,101,39981.2893981481,2009-06-17,06:56:44
40.05004,116.301205,0,101,39981.2894560185,2009-06-17,06:56:49
40.049832,116.301459,0,101,39981.2895138889,2009-06-17,06:56:54
40.049169,116.301641,0,97,39981.2895717593,2009-06-17,06:56:59
40.048381,116.302089,0,108,39981.2896296296,2009-06-17,06:57:04
40.047578,116.302622,0,114,39981.2896875,2009-06-17,06:57:09
40.046812,116.30321,0,112,39981.2897453704,2009-06-17,06:57:14
40.046071,116.30378,0,106,39981.2898032407,2009-06-17,06:57:19
40.045347,116.304354,0,104,39981.2898611111,2009-06-17,06:57:24
40.044628,116.30492,0,107,39981.2899189815,2009-06-17,06:57:29
40.043939,116.305471,0,113,39981.2899768518,2009-06-17,06:57:34
40.043284,116.305972,0,113,39981.2900347222,2009-06-17,06:57:39
40.042681,116.306446,0,115,39981.2900925926,2009-06-17,06:57:44
40.042013,116.306874,0,120,39981.290150463,2009-06-17,06:57:49
40.041251,116.307294,0,124,39981.2902083333,2009-06-17,06:57:54
40.040458,116.307708,0,122,39981.2902662037,2009-06-17,06:57:59
40.039684,116.30814,0,120,39981.2903240741,2009-06-17,06:58:04
40.039008,116.308686,0,119,39981.2903819444,2009-06-17,06:58:09
40.038383,116.309418,0,113,39981.2904398148,2009-06-17,06:58:14
40.037768,116.310186,0,101,39981.2904976852,2009-06-17,06:58:19
40.037194,116.310862,0,92,39981.2905555556,2009-06-17,06:58:24
40.036644,116.31134,0,88,39981.2906134259,2009-06-17,06:58:29
40.036088,116.311769,0,92,39981.2906712963,2009-06-17,06:58:34
40.035532,116.312183,0,90,39981.2907291667,2009-06-17,06:58:39
40.03495,116.3126,0,83,39981.290787037,2009-06-17,06:58:44
40.034354,116.312978,0,89,39981.2908449074,2009-06-17,06:58:49
40.033759,116.313285,0,91,39981.2909027778,2009-06-17,06:58:54
40.03317,116.313554,0,96,39981.2909606481,2009-06-17,06:58:59
40.032581,116.313809,0,96,39981.2910185185,2009-06-17,06:59:04
40.032098,116.31399,0,99,39981.2910763889,2009-06-17,06:59:09
40.031745,116.314089,0,101,39981.2911342593,2009-06-17,06:59:14
40.031575,116.314105,0,104,39981.2911921296,2009-06-17,06:59:19
40.031533,116.314098,0,105,39981.29125,2009-06-17,06:59:24
40.031515,116.314078,0,105,39981.2913078704,2009-06-17,06:59:29
40.031515,116.314067,0,106,39981.2913657407,2009-06-17,06:59:34
40.031515,116.314067,0,106,39981.291400463,2009-06-17,06:59:37
40.031515,116.31407,0,108,39981.2914236111,2009-06-17,06:59:39
40.031522,116.314059,0,108,39981.2914814815,2009-06-17,06:59:44
40.031514,116.314042,0,109,39981.2915393518,2009-06-17,06:59:49
40.031498,116.314047,0,110,39981.2915972222,2009-06-17,06:59:54
40.031508,116.31409,0,111,39981.2916550926,2009-06-17,06:59:59
40.031529,116.314142,0,113,39981.291712963,2009-06-17,07:00:04
40.031559,116.314159,0,116,39981.2917708333,2009-06-17,07:00:09
40.031585,116.314159,0,123,39981.2918287037,2009-06-17,07:00:14
40.031581,116.314185,0,128,39981.2918865741,2009-06-17,07:00:19
40.031307,116.31421,0,132,39981.2919444444,2009-06-17,07:00:24
40.030709,116.314354,0,138,39981.2920023148,2009-06-17,07:00:29
40.030012,116.314626,0,140,39981.2920601852,2009-06-17,07:00:34
40.029162,116.315004,0,148,39981.2921180556,2009-06-17,07:00:39
40.028333,116.315347,0,155,39981.2921759259,2009-06-17,07:00:44
40.027489,116.315715,0,166,39981.2922337963,2009-06-17,07:00:49
40.026628,116.316083,0,178,39981.2922916667,2009-06-17,07:00:54
40.025757,116.316463,0,186,39981.292349537,2009-06-17,07:00:59
40.024946,116.316811,0,189,39981.2924074074,2009-06-17,07:01:04
40.024181,116.317119,0,188,39981.2924652778,2009-06-17,07:01:09
40.023405,116.317426,0,186,39981.2925231481,2009-06-17,07:01:14
40.022621,116.317749,0,187,39981.2925810185,2009-06-17,07:01:19
40.021831,116.318055,0,186,39981.2926388889,2009-06-17,07:01:24
40.021056,116.318358,0,187,39981.2926967593,2009-06-17,07:01:29
40.020325,116.318655,0,192,39981.2927546296,2009-06-17,07:01:34
40.019606,116.318946,0,201,39981.2928125,2009-06-17,07:01:39
40.018817,116.319254,0,209,39981.2928703704,2009-06-17,07:01:44
40.01803,116.319585,0,214,39981.2929282407,2009-06-17,07:01:49
40.017311,116.320054,0,212,39981.2929861111,2009-06-17,07:01:54
40.016649,116.320652,0,205,39981.2930439815,2009-06-17,07:01:59
40.016015,116.321341,0,192,39981.2931018519,2009-06-17,07:02:04
40.015393,116.322037,0,187,39981.2931597222,2009-06-17,07:02:09
40.014784,116.322732,0,192,39981.2932175926,2009-06-17,07:02:14
40.014173,116.323412,0,197,39981.293275463,2009-06-17,07:02:19
40.013594,116.324112,0,199,39981.2933333333,2009-06-17,07:02:24
40.012961,116.324833,0,198,39981.2933912037,2009-06-17,07:02:29
40.012315,116.32553,0,188,39981.2934490741,2009-06-17,07:02:34
40.011691,116.32621,0,179,39981.2935069444,2009-06-17,07:02:39
40.011066,116.326894,0,169,39981.2935648148,2009-06-17,07:02:44
40.010425,116.327608,0,158,39981.2936226852,2009-06-17,07:02:49
40.009781,116.328334,0,147,39981.2936805556,2009-06-17,07:02:54
40.009152,116.329023,0,137,39981.2937384259,2009-06-17,07:02:59
40.008548,116.329659,0,129,39981.2937962963,2009-06-17,07:03:04
40.007958,116.330214,0,127,39981.2938541667,2009-06-17,07:03:09
40.007309,116.330628,0,129,39981.293912037,2009-06-17,07:03:14
40.006617,116.330951,0,129,39981.2939699074,2009-06-17,07:03:19
40.005935,116.331166,0,128,39981.2940277778,2009-06-17,07:03:24
40.005252,116.33124,0,128,39981.2940856481,2009-06-17,07:03:29
40.004577,116.331259,0,129,39981.2941435185,2009-06-17,07:03:34
40.003908,116.331227,0,129,39981.2942013889,2009-06-17,07:03:39
40.003216,116.331228,0,131,39981.2942592593,2009-06-17,07:03:44
40.002432,116.331229,0,133,39981.2943171296,2009-06-17,07:03:49
40.001568,116.331243,0,135,39981.294375,2009-06-17,07:03:54
40.000708,116.33126,0,133,39981.2944328704,2009-06-17,07:03:59
39.999883,116.331311,0,127,39981.2944907407,2009-06-17,07:04:04
39.999019,116.331364,0,117,39981.2945486111,2009-06-17,07:04:09
39.998187,116.331414,0,111,39981.2946064815,2009-06-17,07:04:14
39.99738,116.331453,0,104,39981.2946643519,2009-06-17,07:04:19
39.996568,116.331478,0,96,39981.2947222222,2009-06-17,07:04:24
39.995761,116.331499,0,95,39981.2947800926,2009-06-17,07:04:29
39.994971,116.331526,0,96,39981.294837963,2009-06-17,07:04:34
39.994177,116.331532,0,91,39981.2948958333,2009-06-17,07:04:39
39.993414,116.331557,0,86,39981.2949537037,2009-06-17,07:04:44
39.992723,116.331552,0,81,39981.2950115741,2009-06-17,07:04:49
39.992151,116.331559,0,79,39981.2950694444,2009-06-17,07:04:54
39.991723,116.331521,0,80,39981.2951273148,2009-06-17,07:04:59
39.991398,116.331507,0,82,39981.2951851852,2009-06-17,07:05:04
39.991157,116.331474,0,86,39981.2952430556,2009-06-17,07:05:09
39.99102,116.331419,0,88,39981.2953009259,2009-06-17,07:05:14
39.990972,116.331425,0,92,39981.2953587963,2009-06-17,07:05:19
39.99105,116.33157,0,89,39981.2954166667,2009-06-17,07:05:24
39.991053,116.33158,0,92,39981.295474537,2009-06-17,07:05:29
39.991053,116.33158,0,92,39981.2955092593,2009-06-17,07:05:32
39.991054,116.331582,0,93,39981.2955324074,2009-06-17,07:05:34
39.991028,116.331575,0,94,39981.2955902778,2009-06-17,07:05:39
39.990998,116.331563,0,95,39981.2956481481,2009-06-17,07:05:44
39.99098,116.331569,0,97,39981.2957060185,2009-06-17,07:05:49
39.99098,116.331569,0,97,39981.2957407407,2009-06-17,07:05:52
39.990985,116.331568,0,98,39981.2957638889,2009-06-17,07:05:54
39.991011,116.331583,0,105,39981.2958217593,2009-06-17,07:05:59
39.990949,116.331599,0,112,39981.2958796296,2009-06-17,07:06:04
39.990637,116.331607,0,110,39981.2959375,2009-06-17,07:06:09
39.990191,116.331622,0,104,39981.2959953704,2009-06-17,07:06:14
39.989673,116.33163,0,103,39981.2960532407,2009-06-17,07:06:19
39.989018,116.331692,0,108,39981.2961111111,2009-06-17,07:06:24
39.988233,116.331732,0,127,39981.2961689815,2009-06-17,07:06:29
39.98744,116.331715,0,140,39981.2962268519,2009-06-17,07:06:34
39.986492,116.33177,0,156,39981.2962847222,2009-06-17,07:06:39
39.985612,116.331874,0,169,39981.2963425926,2009-06-17,07:06:44
39.984777,116.332027,0,177,39981.296400463,2009-06-17,07:06:49
39.984068,116.332112,0,192,39981.2964583333,2009-06-17,07:06:54
39.983249,116.33225,0,198,39981.2965162037,2009-06-17,07:06:59
39.982418,116.332435,0,213,39981.2965740741,2009-06-17,07:07:04
39.981552,116.332606,0,224,39981.2966319444,2009-06-17,07:07:09
39.980675,116.332785,0,232,39981.2966898148,2009-06-17,07:07:14
39.979853,116.332949,0,227,39981.2967476852,2009-06-17,07:07:19
39.979068,116.333106,0,224,39981.2968055556,2009-06-17,07:07:24
39.978286,116.333234,0,224,39981.2968634259,2009-06-17,07:07:29
39.977464,116.333423,0,230,39981.2969212963,2009-06-17,07:07:34
39.976747,116.333587,0,239,39981.2969791667,2009-06-17,07:07:39
39.976169,116.333746,0,241,39981.297037037,2009-06-17,07:07:44
39.975708,116.333855,0,245,39981.2970949074,2009-06-17,07:07:49
39.975308,116.33394,0,247,39981.2971527778,2009-06-17,07:07:54
39.975072,116.333982,0,245,39981.2972106481,2009-06-17,07:07:59
39.97502,116.333972,0,249,39981.2972685185,2009-06-17,07:08:04
39.97504,116.333984,0,257,39981.2973263889,2009-06-17,07:08:09
39.97504,116.333995,0,265,39981.2973842593,2009-06-17,07:08:14
39.97504,116.333995,0,265,39981.2974189815,2009-06-17,07:08:17
39.975046,116.33399,0,268,39981.2974421296,2009-06-17,07:08:19
39.975063,116.333971,0,267,39981.2975,2009-06-17,07:08:24
39.975069,116.333961,0,268,39981.2975578704,2009-06-17,07:08:29
39.975054,116.333976,0,268,39981.2976157407,2009-06-17,07:08:34
39.975048,116.33398,0,267,39981.2976736111,2009-06-17,07:08:39
39.975046,116.333982,0,267,39981.2977314815,2009-06-17,07:08:44
39.975043,116.33398,0,267,39981.2977893518,2009-06-17,07:08:49
39.975043,116.333979,0,267,39981.2978472222,2009-06-17,07:08:54
39.975043,116.333976,0,267,39981.2979050926,2009-06-17,07:08:59
39.975044,116.333971,0,268,39981.297962963,2009-06-17,07:09:04
39.975043,116.333967,0,268,39981.2980208333,2009-06-17,07:09:09
39.975042,116.333967,0,268,39981.2980787037,2009-06-17,07:09:14
39.975042,116.333964,0,268,39981.2981365741,2009-06-17,07:09:19
39.97504,116.333965,0,268,39981.2981944444,2009-06-17,07:09:24
39.975038,116.333967,0,268,39981.2982523148,2009-06-17,07:09:29
39.975034,116.333972,0,268,39981.2983101852,2009-06-17,07:09:34
39.975034,116.333969,0,267,39981.2983680556,2009-06-17,07:09:39
39.975033,116.333969,0,267,39981.2984259259,2009-06-17,07:09:44
39.975033,116.333969,0,267,39981.2984606481,2009-06-17,07:09:47
39.975028,116.333974,0,267,39981.2984837963,2009-06-17,07:09:49
39.975014,116.333991,0,267,39981.2985416667,2009-06-17,07:09:54
39.974987,116.334011,0,268,39981.298599537,2009-06-17,07:09:59
39.974987,116.334011,0,268,39981.2986342593,2009-06-17,07:10:02
39.974984,116.334018,0,268,39981.2986574074,2009-06-17,07:10:04
39.975101,116.334048,0,267,39981.2987152778,2009-06-17,07:10:09
39.975137,116.333842,0,267,39981.2987731481,2009-06-17,07:10:14
39.975153,116.333775,0,267,39981.2988310185,2009-06-17,07:10:19
39.975083,116.333759,0,267,39981.2988888889,2009-06-17,07:10:24
39.975098,116.333745,0,265,39981.2989467593,2009-06-17,07:10:29
39.975083,116.333708,0,262,39981.2990046296,2009-06-17,07:10:34
39.975054,116.333647,0,259,39981.2990625,2009-06-17,07:10:39
39.974999,116.333576,0,254,39981.2991203704,2009-06-17,07:10:44
39.974949,116.333523,0,248,39981.2991782407,2009-06-17,07:10:49
39.974923,116.333463,0,244,39981.2992361111,2009-06-17,07:10:54
39.974912,116.333417,0,228,39981.2992939815,2009-06-17,07:10:59
39.974905,116.333367,0,223,39981.2993518518,2009-06-17,07:11:04
39.974926,116.333288,0,219,39981.2994097222,2009-06-17,07:11:09
39.974913,116.333237,0,216,39981.2994675926,2009-06-17,07:11:14
39.974911,116.333193,0,211,39981.299525463,2009-06-17,07:11:19
39.974928,116.333108,0,208,39981.2995833333,2009-06-17,07:11:24
39.974909,116.333027,0,208,39981.2996412037,2009-06-17,07:11:29
39.974897,116.332958,0,202,39981.2996990741,2009-06-17,07:11:34
39.974866,116.332912,0,197,39981.2997569444,2009-06-17,07:11:39
39.974876,116.332858,0,193,39981.2998148148,2009-06-17,07:11:44
39.974901,116.332789,0,186,39981.2998726852,2009-06-17,07:11:49
39.974878,116.332728,0,185,39981.2999305556,2009-06-17,07:11:54
39.974868,116.332688,0,182,39981.2999884259,2009-06-17,07:11:59
39.974874,116.332654,0,180,39981.3000462963,2009-06-17,07:12:04
39.974874,116.332585,0,177,39981.3001041667,2009-06-17,07:12:09
39.974868,116.332507,0,170,39981.300162037,2009-06-17,07:12:14
39.974874,116.332435,0,166,39981.3002199074,2009-06-17,07:12:19
39.974871,116.332373,0,164,39981.3002777778,2009-06-17,07:12:24
39.974863,116.332305,0,159,39981.3003356481,2009-06-17,07:12:29
39.974886,116.332224,0,155,39981.3003935185,2009-06-17,07:12:34
39.974865,116.332148,0,154,39981.3004513889,2009-06-17,07:12:39
39.974874,116.332104,0,151,39981.3005092593,2009-06-17,07:12:44
39.974867,116.332051,0,149,39981.3005671296,2009-06-17,07:12:49
39.974849,116.332,0,148,39981.300625,2009-06-17,07:12:54
39.974807,116.331974,0,145,39981.3006828704,2009-06-17,07:12:59
39.97479,116.331958,0,140,39981.3007407407,2009-06-17,07:13:04
39.97479,116.331958,0,140,39981.300775463,2009-06-17,07:13:07
39.974786,116.331963,0,140,39981.3007986111,2009-06-17,07:13:09
39.974719,116.33195,0,136,39981.3008564815,2009-06-17,07:13:14
39.974647,116.331958,0,134,39981.3009143519,2009-06-17,07:13:19
39.974599,116.331973,0,136,39981.3009722222,2009-06-17,07:13:24
39.974598,116.331976,0,136,39981.3010300926,2009-06-17,07:13:29
39.974598,116.331976,0,136,39981.3010648148,2009-06-17,07:13:32
39.974593,116.331981,0,135,39981.301087963,2009-06-17,07:13:34
39.974537,116.331993,0,135,39981.3011458333,2009-06-17,07:13:39
39.974525,116.331991,0,135,39981.3012037037,2009-06-17,07:13:44
39.974491,116.332,0,136,39981.3012615741,2009-06-17,07:13:49
39.974367,116.332001,0,135,39981.3013194444,2009-06-17,07:13:54
39.974309,116.332009,0,135,39981.3013773148,2009-06-17,07:13:59
39.974296,116.332032,0,133,39981.3014351852,2009-06-17,07:14:04
39.974233,116.332037,0,134,39981.3014930556,2009-06-17,07:14:09
39.974209,116.332079,0,133,39981.3015509259,2009-06-17,07:14:14
39.974191,116.3321,0,132,39981.3016087963,2009-06-17,07:14:19
39.974198,116.332136,0,132,39981.3016666667,2009-06-17,07:14:24
39.974214,116.332131,0,132,39981.301724537,2009-06-17,07:14:29
39.974233,116.332099,0,132,39981.3017824074,2009-06-17,07:14:34
39.974128,116.332131,0,133,39981.3018402778,2009-06-17,07:14:39
39.974007,116.332182,0,134,39981.3018981481,2009-06-17,07:14:44
39.973996,116.332185,0,134,39981.3019560185,2009-06-17,07:14:49
39.973932,116.332184,0,135,39981.3020138889,2009-06-17,07:14:54
39.973935,116.332176,0,135,39981.3020717593,2009-06-17,07:14:59
39.973935,116.332176,0,135,39981.3021064815,2009-06-17,07:15:02
39.973932,116.332175,0,135,39981.3021296296,2009-06-17,07:15:04
39.973852,116.332191,0,136,39981.3021875,2009-06-17,07:15:09
39.973745,116.332242,0,138,39981.3022453704,2009-06-17,07:15:14
39.973713,116.332261,0,139,39981.3023032407,2009-06-17,07:15:19
39.973715,116.332257,0,139,39981.3023611111,2009-06-17,07:15:24
39.973714,116.332255,0,139,39981.3024189815,2009-06-17,07:15:29
39.973713,116.332258,0,139,39981.3024768519,2009-06-17,07:15:34
39.973713,116.332258,0,139,39981.3025115741,2009-06-17,07:15:37
39.973709,116.332265,0,139,39981.3025347222,2009-06-17,07:15:39
39.974239,116.335847,0,407,39981.3053703704,2009-06-17,07:19:44
39.97335,116.333965,0,141,39981.3054282407,2009-06-17,07:19:49
39.973405,116.333898,0,153,39981.3054861111,2009-06-17,07:19:54
39.97344,116.333775,0,157,39981.3055439815,2009-06-17,07:19:59
39.973403,116.333809,0,152,39981.3056018518,2009-06-17,07:20:04
39.973374,116.333876,0,146,39981.3056597222,2009-06-17,07:20:09
39.973368,116.334007,0,140,39981.3057175926,2009-06-17,07:20:14
39.973386,116.334096,0,132,39981.305775463,2009-06-17,07:20:19
39.973367,116.334183,0,125,39981.3058333333,2009-06-17,07:20:24
39.973358,116.334129,0,116,39981.3058912037,2009-06-17,07:20:29
39.973365,116.334117,0,116,39981.3059490741,2009-06-17,07:20:34
39.973368,116.334103,0,116,39981.3060069444,2009-06-17,07:20:39
39.973361,116.334112,0,116,39981.3060648148,2009-06-17,07:20:44
39.97375,116.334491,0,304,39981.3082060185,2009-06-17,07:23:49
39.973694,116.33435,0,274,39981.3082638889,2009-06-17,07:23:54
39.97361,116.334373,0,268,39981.3083217593,2009-06-17,07:23:59
39.973508,116.334414,0,255,39981.3083796296,2009-06-17,07:24:04
39.973486,116.334379,0,247,39981.3084375,2009-06-17,07:24:09
39.973304,116.334626,0,206,39981.3112731481,2009-06-17,07:28:14
39.973316,116.334696,0,202,39981.3113310185,2009-06-17,07:28:19
39.973333,116.334736,0,202,39981.3113888889,2009-06-17,07:28:24
39.973331,116.334741,0,201,39981.3114467593,2009-06-17,07:28:29
39.973331,116.334748,0,200,39981.3115046296,2009-06-17,07:28:34
39.973329,116.334751,0,200,39981.3115625,2009-06-17,07:28:39
39.973329,116.334751,0,200,39981.3115972222,2009-06-17,07:28:42
39.973331,116.334744,0,200,39981.3116203704,2009-06-17,07:28:44
39.973329,116.334701,0,198,39981.3116782407,2009-06-17,07:28:49
39.973369,116.334618,0,196,39981.3117361111,2009-06-17,07:28:54
39.973361,116.334579,0,196,39981.3117939815,2009-06-17,07:28:59
39.973323,116.334618,0,196,39981.3118518519,2009-06-17,07:29:04
39.973273,116.334661,0,195,39981.3119097222,2009-06-17,07:29:09
39.973259,116.334665,0,192,39981.3119675926,2009-06-17,07:29:14
39.973308,116.334605,0,188,39981.312025463,2009-06-17,07:29:19
39.973308,116.334605,0,188,39981.3120601852,2009-06-17,07:29:22
39.973311,116.334599,0,188,39981.3120833333,2009-06-17,07:29:24
39.973367,116.334481,0,183,39981.3121412037,2009-06-17,07:29:29
39.973389,116.334387,0,180,39981.3121990741,2009-06-17,07:29:34
39.973382,116.334406,0,180,39981.3122569444,2009-06-17,07:29:39
39.973351,116.334417,0,182,39981.3123148148,2009-06-17,07:29:44
39.973314,116.334404,0,184,39981.3123726852,2009-06-17,07:29:49
39.973281,116.334377,0,185,39981.3124305556,2009-06-17,07:29:54
39.97329,116.334348,0,187,39981.3124884259,2009-06-17,07:29:59
39.973349,116.334282,0,188,39981.3125462963,2009-06-17,07:30:04
39.973385,116.334279,0,188,39981.3126041667,2009-06-17,07:30:09
39.973431,116.334222,0,188,39981.312662037,2009-06-17,07:30:14
39.973419,116.334211,0,190,39981.3127199074,2009-06-17,07:30:19
39.97343,116.334145,0,193,39981.3127777778,2009-06-17,07:30:24
39.973437,116.334135,0,193,39981.3128356481,2009-06-17,07:30:29
39.97344,116.334153,0,194,39981.3128935185,2009-06-17,07:30:34
39.973425,116.334176,0,195,39981.3129513889,2009-06-17,07:30:39
39.973425,116.334176,0,195,39981.3129861111,2009-06-17,07:30:42
39.973419,116.334184,0,195,39981.3130092593,2009-06-17,07:30:44
39.973397,116.334116,0,194,39981.3130671296,2009-06-17,07:30:49
39.973387,116.334091,0,194,39981.313125,2009-06-17,07:30:54
39.973383,116.334097,0,195,39981.3131828704,2009-06-17,07:30:59
39.97338,116.334101,0,195,39981.3132407407,2009-06-17,07:31:04
39.97338,116.334103,0,195,39981.3132986111,2009-06-17,07:31:09
39.973384,116.334098,0,195,39981.3133564815,2009-06-17,07:31:14
39.97339,116.33409,0,195,39981.3134143518,2009-06-17,07:31:19
39.973385,116.334098,0,195,39981.3134722222,2009-06-17,07:31:24
39.973386,116.334098,0,195,39981.3135300926,2009-06-17,07:31:29
39.973391,116.334093,0,195,39981.313587963,2009-06-17,07:31:34
39.973396,116.334086,0,195,39981.3136458333,2009-06-17,07:31:39
39.973396,116.334086,0,195,39981.3136805556,2009-06-17,07:31:42
39.973398,116.334083,0,195,39981.3137037037,2009-06-17,07:31:44
39.973411,116.334083,0,196,39981.3137615741,2009-06-17,07:31:49
39.973427,116.334084,0,198,39981.3138194444,2009-06-17,07:31:54
39.97343,116.334077,0,197,39981.3138773148,2009-06-17,07:31:59
39.973427,116.334081,0,197,39981.3139351852,2009-06-17,07:32:04
39.973427,116.334081,0,197,39981.3139930556,2009-06-17,07:32:09
39.973425,116.334086,0,197,39981.3140509259,2009-06-17,07:32:14
39.973425,116.334086,0,197,39981.3140856481,2009-06-17,07:32:17
39.973426,116.334084,0,197,39981.3141087963,2009-06-17,07:32:19
39.973424,116.33411,0,194,39981.3141666667,2009-06-17,07:32:24
39.973414,116.334129,0,193,39981.314224537,2009-06-17,07:32:29
39.973414,116.334129,0,193,39981.3142592593,2009-06-17,07:32:32
39.973418,116.334121,0,193,39981.3142824074,2009-06-17,07:32:34
39.973414,116.33415,0,193,39981.3143402778,2009-06-17,07:32:39
39.973418,116.334147,0,192,39981.3143981481,2009-06-17,07:32:44
39.973418,116.334147,0,192,39981.3144328704,2009-06-17,07:32:47
39.973421,116.33414,0,192,39981.3144560185,2009-06-17,07:32:49
39.973418,116.334017,0,193,39981.3145138889,2009-06-17,07:32:54
39.973415,116.333927,0,193,39981.3145717593,2009-06-17,07:32:59
39.973421,116.333884,0,195,39981.3146296296,2009-06-17,07:33:04
39.973448,116.333811,0,197,39981.3146875,2009-06-17,07:33:09
39.973464,116.333745,0,199,39981.3147453704,2009-06-17,07:33:14
39.973473,116.333683,0,199,39981.3148032407,2009-06-17,07:33:19
39.973466,116.33361,0,197,39981.3148611111,2009-06-17,07:33:24
39.973463,116.333637,0,198,39981.3149189815,2009-06-17,07:33:29
39.973478,116.333621,0,198,39981.3149768518,2009-06-17,07:33:34
39.973482,116.333669,0,195,39981.3150347222,2009-06-17,07:33:39
39.973485,116.333641,0,193,39981.3150925926,2009-06-17,07:33:44
39.973485,116.333641,0,193,39981.3151273148,2009-06-17,07:33:47
39.973481,116.333648,0,192,39981.315150463,2009-06-17,07:33:49
39.973454,116.333795,0,192,39981.3152083333,2009-06-17,07:33:54
39.973443,116.333838,0,192,39981.3152662037,2009-06-17,07:33:59
39.973408,116.333937,0,194,39981.3153240741,2009-06-17,07:34:04
39.973391,116.333986,0,197,39981.3153819444,2009-06-17,07:34:09
39.973391,116.333986,0,197,39981.3154166667,2009-06-17,07:34:12
39.973394,116.333979,0,200,39981.3154398148,2009-06-17,07:34:14
39.973404,116.333985,0,200,39981.3154976852,2009-06-17,07:34:19
39.973417,116.333931,0,200,39981.3155555556,2009-06-17,07:34:24
39.973413,116.333939,0,200,39981.3156134259,2009-06-17,07:34:29
39.973408,116.333944,0,200,39981.3156712963,2009-06-17,07:34:34
39.973408,116.333944,0,200,39981.3157060185,2009-06-17,07:34:37
39.973412,116.333936,0,200,39981.3157291667,2009-06-17,07:34:39
39.973445,116.333816,0,199,39981.315787037,2009-06-17,07:34:44
39.973448,116.333792,0,198,39981.3158449074,2009-06-17,07:34:49
39.973434,116.333837,0,194,39981.3159027778,2009-06-17,07:34:54
39.973434,116.333837,0,194,39981.3159375,2009-06-17,07:34:57
39.973438,116.333831,0,194,39981.3159606481,2009-06-17,07:34:59
39.973419,116.333881,0,195,39981.3160185185,2009-06-17,07:35:04
39.973382,116.33399,0,197,39981.3160763889,2009-06-17,07:35:09
39.973395,116.334002,0,199,39981.3161342593,2009-06-17,07:35:14
39.973395,116.334001,0,199,39981.3161921296,2009-06-17,07:35:19
39.973398,116.333997,0,199,39981.31625,2009-06-17,07:35:24
39.973398,116.333997,0,199,39981.3162847222,2009-06-17,07:35:27
39.973397,116.333999,0,199,39981.3163078704,2009-06-17,07:35:29
39.973393,116.333964,0,201,39981.3163657407,2009-06-17,07:35:34
39.973377,116.334044,0,203,39981.3164236111,2009-06-17,07:35:39
39.973369,116.334118,0,205,39981.3164814815,2009-06-17,07:35:44
39.973369,116.334118,0,205,39981.3165162037,2009-06-17,07:35:47
39.973369,116.334121,0,205,39981.3165393519,2009-06-17,07:35:49
39.973418,116.333913,0,204,39981.3165972222,2009-06-17,07:35:54
39.973424,116.333807,0,205,39981.3166550926,2009-06-17,07:35:59
39.97346,116.333748,0,208,39981.316712963,2009-06-17,07:36:04
39.973444,116.333859,0,209,39981.3167708333,2009-06-17,07:36:09
39.973405,116.334074,0,207,39981.3168287037,2009-06-17,07:36:14
39.973397,116.334225,0,205,39981.3168865741,2009-06-17,07:36:19
39.973422,116.334316,0,205,39981.3169444444,2009-06-17,07:36:24
39.973431,116.334283,0,206,39981.3170023148,2009-06-17,07:36:29
39.973413,116.334254,0,205,39981.3170601852,2009-06-17,07:36:34
39.973382,116.334238,0,205,39981.3171180556,2009-06-17,07:36:39
39.973368,116.334231,0,205,39981.3171759259,2009-06-17,07:36:44
39.973371,116.334215,0,205,39981.3172337963,2009-06-17,07:36:49
39.97339,116.334094,0,205,39981.3172916667,2009-06-17,07:36:54
39.973416,116.33405,0,204,39981.317349537,2009-06-17,07:36:59
39.973433,116.334043,0,204,39981.3174074074,2009-06-17,07:37:04
39.973464,116.334084,0,207,39981.3174652778,2009-06-17,07:37:09
39.973492,116.334129,0,210,39981.3175231481,2009-06-17,07:37:14
39.973485,116.334065,0,210,39981.3175810185,2009-06-17,07:37:19
39.973478,116.333981,0,211,39981.3176388889,2009-06-17,07:37:24
39.97348,116.334001,0,212,39981.3176967593,2009-06-17,07:37:29
39.973482,116.334028,0,213,39981.3177546296,2009-06-17,07:37:34
39.973478,116.334033,0,213,39981.3178125,2009-06-17,07:37:39
39.973478,116.334033,0,213,39981.3178472222,2009-06-17,07:37:42
39.973473,116.334039,0,213,39981.3178703704,2009-06-17,07:37:44
39.973439,116.334167,0,213,39981.3179282407,2009-06-17,07:37:49
39.973425,116.334311,0,217,39981.3179861111,2009-06-17,07:37:54
39.973405,116.334343,0,219,39981.3180439815,2009-06-17,07:37:59
39.97337,116.33429,0,219,39981.3181018519,2009-06-17,07:38:04
39.973358,116.334247,0,220,39981.3181597222,2009-06-17,07:38:09
39.973353,116.334217,0,221,39981.3182175926,2009-06-17,07:38:14
39.973353,116.334201,0,221,39981.318275463,2009-06-17,07:38:19
39.973353,116.334201,0,221,39981.3183101852,2009-06-17,07:38:22
39.973349,116.334209,0,221,39981.3183333333,2009-06-17,07:38:24
39.973343,116.334221,0,221,39981.3183912037,2009-06-17,07:38:29
39.973338,116.334171,0,223,39981.3184490741,2009-06-17,07:38:34
39.973326,116.334153,0,224,39981.3185069444,2009-06-17,07:38:39
39.973361,116.334107,0,229,39981.3185648148,2009-06-17,07:38:44
39.973381,116.334148,0,231,39981.3186226852,2009-06-17,07:38:49
39.97339,116.334142,0,232,39981.3186805556,2009-06-17,07:38:54
39.973407,116.334095,0,232,39981.3187384259,2009-06-17,07:38:59
39.97346,116.333978,0,233,39981.3187962963,2009-06-17,07:39:04
39.973488,116.333853,0,233,39981.3188541667,2009-06-17,07:39:09
39.973507,116.333777,0,233,39981.318912037,2009-06-17,07:39:14
39.973488,116.333764,0,233,39981.3189699074,2009-06-17,07:39:19
39.973479,116.333905,0,233,39981.3190277778,2009-06-17,07:39:24
39.973454,116.334113,0,233,39981.3190856481,2009-06-17,07:39:29
39.973414,116.334269,0,232,39981.3191435185,2009-06-17,07:39:34
39.973401,116.334485,0,231,39981.3192013889,2009-06-17,07:39:39
39.973376,116.334636,0,230,39981.3192592593,2009-06-17,07:39:44
39.973363,116.334761,0,231,39981.3193171296,2009-06-17,07:39:49
39.973338,116.334809,0,231,39981.319375,2009-06-17,07:39:54
39.973342,116.334772,0,232,39981.3194328704,2009-06-17,07:39:59
39.97333,116.334748,0,234,39981.3194907407,2009-06-17,07:40:04
39.973321,116.334686,0,236,39981.3195486111,2009-06-17,07:40:09
39.973321,116.334686,0,236,39981.3195833333,2009-06-17,07:40:12
39.973324,116.334681,0,236,39981.3196064815,2009-06-17,07:40:14
39.97333,116.334672,0,236,39981.3196643519,2009-06-17,07:40:19
39.973336,116.334589,0,237,39981.3197222222,2009-06-17,07:40:24
39.973325,116.334529,0,237,39981.3197800926,2009-06-17,07:40:29
39.973326,116.334514,0,238,39981.319837963,2009-06-17,07:40:34
39.97333,116.334505,0,238,39981.3198958333,2009-06-17,07:40:39
39.97333,116.334505,0,238,39981.3199305556,2009-06-17,07:40:42
39.973335,116.334497,0,238,39981.3199537037,2009-06-17,07:40:44
39.973352,116.334489,0,240,39981.3200115741,2009-06-17,07:40:49
39.973347,116.334484,0,241,39981.3200694444,2009-06-17,07:40:54
39.973348,116.334482,0,241,39981.3201273148,2009-06-17,07:40:59
39.973348,116.334479,0,241,39981.3201851852,2009-06-17,07:41:04
39.973352,116.334471,0,242,39981.3202430556,2009-06-17,07:41:09
39.973352,116.334471,0,242,39981.3202777778,2009-06-17,07:41:12
39.973354,116.334466,0,242,39981.3203009259,2009-06-17,07:41:14
39.973367,116.334387,0,245,39981.3203587963,2009-06-17,07:41:19
39.973366,116.334269,0,246,39981.3204166667,2009-06-17,07:41:24
39.973466,116.333957,0,245,39981.3226736111,2009-06-17,07:44:39
39.973472,116.333942,0,245,39981.3227314815,2009-06-17,07:44:44
39.97347,116.333917,0,245,39981.3227893518,2009-06-17,07:44:49
39.973479,116.333878,0,245,39981.3228472222,2009-06-17,07:44:54
39.973478,116.333883,0,245,39981.3229050926,2009-06-17,07:44:59
39.973478,116.333883,0,245,39981.3229398148,2009-06-17,07:45:02
39.973474,116.33389,0,245,39981.322962963,2009-06-17,07:45:04
39.973458,116.333935,0,245,39981.3230208333,2009-06-17,07:45:09
39.973444,116.334008,0,245,39981.3230787037,2009-06-17,07:45:14
39.97343,116.334008,0,247,39981.3231365741,2009-06-17,07:45:19
39.97342,116.334029,0,247,39981.3231944444,2009-06-17,07:45:24
39.97342,116.334029,0,247,39981.3232291667,2009-06-17,07:45:27
39.97342,116.334033,0,247,39981.3232523148,2009-06-17,07:45:29
39.973401,116.334146,0,247,39981.3233101852,2009-06-17,07:45:34
39.973402,116.33423,0,247,39981.3233680556,2009-06-17,07:45:39
39.973413,116.334207,0,247,39981.3234259259,2009-06-17,07:45:44
39.973422,116.334181,0,248,39981.3234837963,2009-06-17,07:45:49
39.973423,116.334165,0,248,39981.3235416667,2009-06-17,07:45:54
39.973428,116.334155,0,248,39981.323599537,2009-06-17,07:45:59
39.97342,116.334162,0,249,39981.3236574074,2009-06-17,07:46:04
39.973422,116.334156,0,249,39981.3237152778,2009-06-17,07:46:09
39.973422,116.334156,0,249,39981.32375,2009-06-17,07:46:12
39.973423,116.334151,0,249,39981.3237731481,2009-06-17,07:46:14
39.973458,116.334077,0,248,39981.3238310185,2009-06-17,07:46:19
39.973488,116.333989,0,248,39981.3238888889,2009-06-17,07:46:24
39.973494,116.333968,0,248,39981.3239467593,2009-06-17,07:46:29
39.973466,116.334062,0,247,39981.3240046296,2009-06-17,07:46:34
39.973455,116.334103,0,246,39981.3240625,2009-06-17,07:46:39
39.973436,116.334176,0,246,39981.3241203704,2009-06-17,07:46:44
39.973409,116.334215,0,247,39981.3241782407,2009-06-17,07:46:49
39.973389,116.334278,0,247,39981.3242361111,2009-06-17,07:46:54
39.973366,116.334339,0,247,39981.3242939815,2009-06-17,07:46:59
39.973374,116.334303,0,248,39981.3243518519,2009-06-17,07:47:04
39.973388,116.334259,0,249,39981.3244097222,2009-06-17,07:47:09
39.973401,116.334196,0,249,39981.3244675926,2009-06-17,07:47:14
39.973417,116.334138,0,249,39981.324525463,2009-06-17,07:47:19
39.97342,116.334092,0,250,39981.3245833333,2009-06-17,07:47:24
39.973429,116.334026,0,250,39981.3246412037,2009-06-17,07:47:29
39.973429,116.334005,0,250,39981.3246990741,2009-06-17,07:47:34
39.973407,116.334033,0,250,39981.3247569444,2009-06-17,07:47:39
39.97343,116.333978,0,250,39981.3248148148,2009-06-17,07:47:44
39.973428,116.334048,0,249,39981.3248726852,2009-06-17,07:47:49
39.973409,116.33414,0,249,39981.3249305556,2009-06-17,07:47:54
39.973383,116.334302,0,248,39981.3249884259,2009-06-17,07:47:59
39.97336,116.334325,0,248,39981.3250462963,2009-06-17,07:48:04
39.973355,116.334287,0,249,39981.3251041667,2009-06-17,07:48:09
39.973363,116.334359,0,249,39981.325162037,2009-06-17,07:48:14
39.973383,116.334327,0,249,39981.3252199074,2009-06-17,07:48:19
39.973383,116.334327,0,249,39981.3252546296,2009-06-17,07:48:22
39.973384,116.33433,0,249,39981.3252777778,2009-06-17,07:48:24
39.973381,116.334339,0,249,39981.3253356481,2009-06-17,07:48:29
39.97339,116.334415,0,249,39981.3253935185,2009-06-17,07:48:34
39.973403,116.334439,0,250,39981.3254513889,2009-06-17,07:48:39
39.973433,116.334373,0,250,39981.3255092593,2009-06-17,07:48:44
39.973489,116.33429,0,250,39981.3255671296,2009-06-17,07:48:49
39.973475,116.33431,0,251,39981.325625,2009-06-17,07:48:54
39.973469,116.334329,0,251,39981.3256828704,2009-06-17,07:48:59
39.973454,116.334292,0,251,39981.3257407407,2009-06-17,07:49:04
39.973451,116.334305,0,251,39981.3257986111,2009-06-17,07:49:09
39.973434,116.334371,0,250,39981.3258564815,2009-06-17,07:49:14
39.973443,116.334353,0,250,39981.3259143519,2009-06-17,07:49:19
39.973468,116.334266,0,250,39981.3259722222,2009-06-17,07:49:24
39.973498,116.334104,0,251,39981.3260300926,2009-06-17,07:49:29
39.973504,116.333933,0,251,39981.326087963,2009-06-17,07:49:34
39.973515,116.33381,0,252,39981.3261458333,2009-06-17,07:49:39
39.973531,116.333739,0,252,39981.3262037037,2009-06-17,07:49:44
39.973512,116.333766,0,252,39981.3262615741,2009-06-17,07:49:49
39.973487,116.334025,0,251,39981.3263194444,2009-06-17,07:49:54
39.973476,116.33428,0,250,39981.3263773148,2009-06-17,07:49:59
39.973449,116.334479,0,250,39981.3264351852,2009-06-17,07:50:04
39.973446,116.334826,0,247,39981.3286921296,2009-06-17,07:53:19
39.97345,116.334857,0,247,39981.32875,2009-06-17,07:53:24
39.973442,116.33487,0,247,39981.3288078704,2009-06-17,07:53:29
39.97345,116.334926,0,247,39981.3288657407,2009-06-17,07:53:34
39.973441,116.334933,0,247,39981.3289236111,2009-06-17,07:53:39
39.97344,116.334871,0,248,39981.3289814815,2009-06-17,07:53:44
39.973443,116.334817,0,249,39981.3290393518,2009-06-17,07:53:49
39.973461,116.33458,0,248,39981.3290972222,2009-06-17,07:53:54
39.973483,116.33442,0,250,39981.3291550926,2009-06-17,07:53:59
39.973489,116.334237,0,251,39981.329212963,2009-06-17,07:54:04
39.973459,116.334267,0,251,39981.3292708333,2009-06-17,07:54:09
39.973446,116.334262,0,251,39981.3293287037,2009-06-17,07:54:14
39.973432,116.334356,0,250,39981.3293865741,2009-06-17,07:54:19
39.973409,116.334434,0,249,39981.3294444444,2009-06-17,07:54:24
39.973389,116.334495,0,249,39981.3295023148,2009-06-17,07:54:29
39.973389,116.334495,0,249,39981.329537037,2009-06-17,07:54:32
39.973389,116.334499,0,249,39981.3295601852,2009-06-17,07:54:34
39.97339,116.334581,0,249,39981.3296180556,2009-06-17,07:54:39
39.973404,116.334597,0,249,39981.3296759259,2009-06-17,07:54:44
39.973413,116.334545,0,250,39981.3297337963,2009-06-17,07:54:49
39.973413,116.334545,0,250,39981.3297685185,2009-06-17,07:54:52
39.973419,116.334537,0,250,39981.3297916667,2009-06-17,07:54:54
39.97343,116.334463,0,250,39981.329849537,2009-06-17,07:54:59
39.973421,116.334362,0,251,39981.3299074074,2009-06-17,07:55:04
39.973429,116.334197,0,251,39981.3299652778,2009-06-17,07:55:09
39.973461,116.333948,0,252,39981.3300231481,2009-06-17,07:55:14
39.973466,116.33385,0,252,39981.3300810185,2009-06-17,07:55:19
39.973419,116.334071,0,250,39981.3301388889,2009-06-17,07:55:24
39.973419,116.334156,0,250,39981.3301967593,2009-06-17,07:55:29
39.97342,116.334268,0,249,39981.3302546296,2009-06-17,07:55:34
39.973419,116.334348,0,248,39981.3303125,2009-06-17,07:55:39
39.973413,116.334485,0,248,39981.3303703704,2009-06-17,07:55:44
39.973387,116.33459,0,248,39981.3304282407,2009-06-17,07:55:49
39.973361,116.334609,0,248,39981.3304861111,2009-06-17,07:55:54
39.973355,116.334619,0,248,39981.3305439815,2009-06-17,07:55:59
39.97333,116.334744,0,248,39981.3306018518,2009-06-17,07:56:04
39.973309,116.334737,0,248,39981.3306597222,2009-06-17,07:56:09
39.973306,116.334726,0,248,39981.3307175926,2009-06-17,07:56:14
39.973328,116.334591,0,249,39981.330775463,2009-06-17,07:56:19
39.973378,116.334463,0,249,39981.3308333333,2009-06-17,07:56:24
39.973391,116.334434,0,249,39981.3308912037,2009-06-17,07:56:29
39.973374,116.334378,0,250,39981.3309490741,2009-06-17,07:56:34
39.973349,116.334363,0,250,39981.3310069444,2009-06-17,07:56:39
39.973351,116.334305,0,251,39981.3310648148,2009-06-17,07:56:44
39.973385,116.334276,0,251,39981.3311226852,2009-06-17,07:56:49
39.973439,116.334342,0,251,39981.3311805556,2009-06-17,07:56:54
39.973415,116.334335,0,250,39981.3312384259,2009-06-17,07:56:59
39.973383,116.334293,0,250,39981.3312962963,2009-06-17,07:57:04
39.973378,116.334315,0,249,39981.3313541667,2009-06-17,07:57:09
39.973379,116.334252,0,249,39981.331412037,2009-06-17,07:57:14
39.973393,116.334251,0,249,39981.3314699074,2009-06-17,07:57:19
39.973399,116.334193,0,248,39981.3315856481,2009-06-17,07:57:29
39.973399,116.334193,0,248,39981.3316203704,2009-06-17,07:57:32
39.973401,116.334191,0,248,39981.3316435185,2009-06-17,07:57:34
39.973407,116.334179,0,248,39981.3317013889,2009-06-17,07:57:39
39.973413,116.334169,0,248,39981.3317592593,2009-06-17,07:57:44
39.973413,116.334169,0,248,39981.3317939815,2009-06-17,07:57:47
39.973416,116.334168,0,248,39981.3318171296,2009-06-17,07:57:49
39.973414,116.334181,0,249,39981.331875,2009-06-17,07:57:54
39.973414,116.334377,0,248,39981.3319328704,2009-06-17,07:57:59
39.973409,116.334453,0,248,39981.3319907407,2009-06-17,07:58:04
39.973387,116.334344,0,248,39981.3320486111,2009-06-17,07:58:09
39.973381,116.334336,0,248,39981.3321064815,2009-06-17,07:58:14
39.973381,116.334334,0,248,39981.3321643519,2009-06-17,07:58:19
39.97338,116.334336,0,248,39981.3322222222,2009-06-17,07:58:24
39.97338,116.334335,0,248,39981.3322800926,2009-06-17,07:58:29
39.97338,116.334335,0,248,39981.3323148148,2009-06-17,07:58:32
39.973379,116.334333,0,248,39981.332337963,2009-06-17,07:58:34
39.973386,116.334317,0,248,39981.3323958333,2009-06-17,07:58:39
39.973412,116.334223,0,248,39981.3324537037,2009-06-17,07:58:44
39.973436,116.334229,0,247,39981.3325115741,2009-06-17,07:58:49
39.973438,116.33432,0,246,39981.3325694444,2009-06-17,07:58:54
39.973431,116.334374,0,246,39981.3326273148,2009-06-17,07:58:59
39.973435,116.334366,0,246,39981.3326851852,2009-06-17,07:59:04
39.973435,116.334366,0,246,39981.3327199074,2009-06-17,07:59:07
39.973433,116.334364,0,246,39981.3327430556,2009-06-17,07:59:09
39.973414,116.334146,0,247,39981.3328009259,2009-06-17,07:59:14
39.973422,116.333956,0,248,39981.3328587963,2009-06-17,07:59:19
39.973417,116.333864,0,248,39981.3329166667,2009-06-17,07:59:24
39.973409,116.333916,0,247,39981.332974537,2009-06-17,07:59:29
39.973403,116.333993,0,246,39981.3330324074,2009-06-17,07:59:34
39.973403,116.333993,0,246,39981.3330671296,2009-06-17,07:59:37
39.973403,116.333998,0,246,39981.3330902778,2009-06-17,07:59:39
39.973401,116.334007,0,246,39981.3331481481,2009-06-17,07:59:44
39.973402,116.334127,0,246,39981.3332060185,2009-06-17,07:59:49
39.973398,116.334133,0,246,39981.3332638889,2009-06-17,07:59:54
39.973398,116.334133,0,246,39981.3332986111,2009-06-17,07:59:57
39.973398,116.334135,0,246,39981.3333217593,2009-06-17,07:59:59
39.973394,116.334146,0,246,39981.3333796296,2009-06-17,08:00:04
39.973412,116.334198,0,247,39981.3334375,2009-06-17,08:00:09
39.973396,116.334282,0,246,39981.3334953704,2009-06-17,08:00:14
39.973396,116.334282,0,246,39981.3335300926,2009-06-17,08:00:17
39.973393,116.334287,0,246,39981.3335532407,2009-06-17,08:00:19
39.973395,116.334312,0,246,39981.3336111111,2009-06-17,08:00:24
39.973395,116.334292,0,246,39981.3336689815,2009-06-17,08:00:29
39.973395,116.334292,0,246,39981.3337037037,2009-06-17,08:00:32
39.973395,116.334291,0,246,39981.3337268519,2009-06-17,08:00:34
39.9734,116.334282,0,246,39981.3337847222,2009-06-17,08:00:39
39.973402,116.33428,0,246,39981.3338425926,2009-06-17,08:00:44
39.973402,116.33428,0,246,39981.3338773148,2009-06-17,08:00:47
39.973401,116.334284,0,246,39981.333900463,2009-06-17,08:00:49
39.973395,116.334355,0,246,39981.3339583333,2009-06-17,08:00:54
39.973393,116.334487,0,245,39981.3340162037,2009-06-17,08:00:59
39.973393,116.334739,0,244,39981.3340740741,2009-06-17,08:01:04
39.973373,116.334826,0,244,39981.3341319444,2009-06-17,08:01:09
39.97335,116.33482,0,244,39981.3341898148,2009-06-17,08:01:14
39.973339,116.334797,0,245,39981.3342476852,2009-06-17,08:01:19
39.97332,116.334751,0,246,39981.3343055556,2009-06-17,08:01:24
39.973322,116.334551,0,247,39981.3343634259,2009-06-17,08:01:29
39.973331,116.33444,0,249,39981.3344212963,2009-06-17,08:01:34
39.973333,116.33431,0,250,39981.3344791667,2009-06-17,08:01:39
39.973315,116.334249,0,251,39981.334537037,2009-06-17,08:01:44
39.973306,116.334314,0,251,39981.3345949074,2009-06-17,08:01:49
39.973304,116.334379,0,250,39981.3346527778,2009-06-17,08:01:54
39.973323,116.33443,0,250,39981.3347106481,2009-06-17,08:01:59
39.973346,116.334437,0,249,39981.3347685185,2009-06-17,08:02:04
39.973395,116.334427,0,249,39981.3348263889,2009-06-17,08:02:09
39.973433,116.334406,0,248,39981.3348842593,2009-06-17,08:02:14
39.973433,116.334406,0,248,39981.3349189815,2009-06-17,08:02:17
39.973441,116.3344,0,248,39981.3349421296,2009-06-17,08:02:19
39.973449,116.334468,0,246,39981.335,2009-06-17,08:02:24
39.973437,116.334451,0,246,39981.3350578704,2009-06-17,08:02:29
39.973429,116.334413,0,247,39981.3351157407,2009-06-17,08:02:34
39.97343,116.334423,0,247,39981.3351736111,2009-06-17,08:02:39
39.973416,116.334397,0,246,39981.3352314815,2009-06-17,08:02:44
39.973406,116.334331,0,247,39981.3352893519,2009-06-17,08:02:49
39.973443,116.33427,0,247,39981.3353472222,2009-06-17,08:02:54
39.973473,116.334184,0,248,39981.3354050926,2009-06-17,08:02:59
39.973492,116.334227,0,246,39981.335462963,2009-06-17,08:03:04
39.973471,116.334284,0,245,39981.3355208333,2009-06-17,08:03:09
39.973472,116.334302,0,245,39981.3355787037,2009-06-17,08:03:14
39.973455,116.334368,0,245,39981.3356365741,2009-06-17,08:03:19
39.973431,116.334529,0,244,39981.3356944444,2009-06-17,08:03:24
39.973415,116.334629,0,243,39981.3357523148,2009-06-17,08:03:29
39.973388,116.334734,0,243,39981.3358101852,2009-06-17,08:03:34
39.973365,116.334837,0,242,39981.3358680556,2009-06-17,08:03:39
39.973365,116.334896,0,242,39981.3359259259,2009-06-17,08:03:44
39.973365,116.335024,0,242,39981.3359837963,2009-06-17,08:03:49
39.973366,116.335071,0,242,39981.3360416667,2009-06-17,08:03:54
39.973376,116.334987,0,242,39981.336099537,2009-06-17,08:03:59
39.973371,116.334933,0,242,39981.3361574074,2009-06-17,08:04:04
39.973371,116.334933,0,242,39981.3361921296,2009-06-17,08:04:07
39.973366,116.33494,0,242,39981.3362152778,2009-06-17,08:04:09
39.97337,116.334927,0,243,39981.3362731481,2009-06-17,08:04:14
39.973353,116.334691,0,243,39981.3363310185,2009-06-17,08:04:19
39.973348,116.33436,0,245,39981.3363888889,2009-06-17,08:04:24
39.973344,116.334199,0,246,39981.3364467593,2009-06-17,08:04:29
39.973355,116.334174,0,245,39981.3365046296,2009-06-17,08:04:34
39.973359,116.334257,0,244,39981.3365625,2009-06-17,08:04:39
39.973368,116.334322,0,244,39981.3366203704,2009-06-17,08:04:44
39.973372,116.334437,0,242,39981.3366782407,2009-06-17,08:04:49
39.973372,116.334465,0,242,39981.3367361111,2009-06-17,08:04:54
39.973388,116.334498,0,241,39981.3367939815,2009-06-17,08:04:59
39.973409,116.334546,0,241,39981.3368518518,2009-06-17,08:05:04
39.973399,116.334608,0,242,39981.3369097222,2009-06-17,08:05:09
39.973375,116.334733,0,241,39981.3369675926,2009-06-17,08:05:14
39.973346,116.334793,0,242,39981.337025463,2009-06-17,08:05:19
39.97331,116.334845,0,242,39981.3370833333,2009-06-17,08:05:24
39.973258,116.334844,0,243,39981.3371412037,2009-06-17,08:05:29
39.973254,116.334853,0,243,39981.3371990741,2009-06-17,08:05:34
39.973252,116.334914,0,242,39981.3372569444,2009-06-17,08:05:39
39.973233,116.335086,0,241,39981.3373148148,2009-06-17,08:05:44
39.973429,116.334861,0,242,39981.3403240741,2009-06-17,08:10:04
39.973449,116.334738,0,243,39981.3403819444,2009-06-17,08:10:09
39.973492,116.334733,0,243,39981.3404398148,2009-06-17,08:10:14
39.973497,116.334767,0,244,39981.3404976852,2009-06-17,08:10:19
39.97332,116.337472,0,340,39981.3415972222,2009-06-17,08:11:54
39.973344,116.337278,0,335,39981.341712963,2009-06-17,08:12:04
39.973344,116.336429,0,316,39981.3417708333,2009-06-17,08:12:09
39.973262,116.336173,0,304,39981.3418287037,2009-06-17,08:12:14
39.973244,116.336112,0,298,39981.3418865741,2009-06-17,08:12:19
39.973246,116.336105,0,298,39981.3419444444,2009-06-17,08:12:24
39.973246,116.336105,0,298,39981.3419791667,2009-06-17,08:12:27
39.973251,116.336098,0,298,39981.3420023148,2009-06-17,08:12:29
39.973257,116.336089,0,297,39981.3420601852,2009-06-17,08:12:34
39.973261,116.336089,0,297,39981.3421180556,2009-06-17,08:12:39
39.973261,116.336089,0,297,39981.3421527778,2009-06-17,08:12:42
39.973261,116.336094,0,297,39981.3421759259,2009-06-17,08:12:44
39.973261,116.336104,0,296,39981.3422337963,2009-06-17,08:12:49
39.97326,116.336136,0,296,39981.3422916667,2009-06-17,08:12:54
39.973255,116.33618,0,296,39981.342349537,2009-06-17,08:12:59
39.97314,116.337113,0,290,39981.3424074074,2009-06-17,08:13:04
39.973132,116.33719,0,286,39981.3424652778,2009-06-17,08:13:09
39.973133,116.33719,0,286,39981.3425231481,2009-06-17,08:13:14
39.973134,116.33719,0,285,39981.3425810185,2009-06-17,08:13:19
39.973138,116.337184,0,285,39981.3426388889,2009-06-17,08:13:24
39.973138,116.337184,0,285,39981.3426736111,2009-06-17,08:13:27
39.973143,116.337176,0,285,39981.3426967593,2009-06-17,08:13:29
39.973148,116.337166,0,285,39981.3427546296,2009-06-17,08:13:34
39.973153,116.337215,0,284,39981.3428125,2009-06-17,08:13:39
39.973165,116.337257,0,282,39981.3428703704,2009-06-17,08:13:44
39.973156,116.337306,0,280,39981.3429282407,2009-06-17,08:13:49
39.973156,116.337368,0,278,39981.3429861111,2009-06-17,08:13:54
39.973152,116.33738,0,277,39981.3430439815,2009-06-17,08:13:59
39.973148,116.337388,0,277,39981.3431018519,2009-06-17,08:14:04
39.973147,116.337395,0,277,39981.3431597222,2009-06-17,08:14:09
39.973144,116.337403,0,276,39981.3432175926,2009-06-17,08:14:14
39.973147,116.3374,0,276,39981.343275463,2009-06-17,08:14:19
39.973151,116.337394,0,276,39981.3433333333,2009-06-17,08:14:24
39.973153,116.337394,0,276,39981.3433912037,2009-06-17,08:14:29
39.973153,116.337394,0,276,39981.3434259259,2009-06-17,08:14:32
39.973156,116.337394,0,276,39981.3434490741,2009-06-17,08:14:34
39.973163,116.337472,0,275,39981.3435069444,2009-06-17,08:14:39
39.973195,116.337567,0,273,39981.3435648148,2009-06-17,08:14:44
39.973198,116.337566,0,273,39981.3436226852,2009-06-17,08:14:49
39.973199,116.337566,0,273,39981.3436805556,2009-06-17,08:14:54
39.973199,116.337566,0,273,39981.3437152778,2009-06-17,08:14:57
39.973202,116.337562,0,273,39981.3437384259,2009-06-17,08:14:59
39.973206,116.337581,0,274,39981.3437962963,2009-06-17,08:15:04
39.973207,116.337662,0,275,39981.3438541667,2009-06-17,08:15:09
39.973225,116.337684,0,275,39981.343912037,2009-06-17,08:15:14
39.973249,116.337685,0,274,39981.3439699074,2009-06-17,08:15:19
39.973259,116.337666,0,274,39981.3440277778,2009-06-17,08:15:24
39.973413,116.336418,0,272,39981.3440856481,2009-06-17,08:15:29
39.97355,116.335263,0,263,39981.3444907407,2009-06-17,08:16:04
39.973436,116.336198,0,257,39981.3445486111,2009-06-17,08:16:09
39.973436,116.336198,0,257,39981.3445833333,2009-06-17,08:16:12
39.973437,116.336196,0,257,39981.3446064815,2009-06-17,08:16:14
39.973467,116.336154,0,254,39981.3446643518,2009-06-17,08:16:19
39.973437,116.336139,0,253,39981.3447222222,2009-06-17,08:16:24
39.973421,116.336095,0,251,39981.3447800926,2009-06-17,08:16:29
39.973403,116.336049,0,250,39981.344837963,2009-06-17,08:16:34
39.968494,116.332704,0,252,39981.4535185185,2009-06-17,10:53:04
39.968236,116.332648,0,251,39981.4535763889,2009-06-17,10:53:09
39.967823,116.332798,0,204,39981.4536342593,2009-06-17,10:53:14
39.967353,116.332862,0,200,39981.4536921296,2009-06-17,10:53:19
39.966969,116.332896,0,201,39981.45375,2009-06-17,10:53:24
39.966688,116.332923,0,201,39981.4538078704,2009-06-17,10:53:29
39.966563,116.332881,0,201,39981.4538657407,2009-06-17,10:53:34
39.966433,116.332636,0,194,39981.4539236111,2009-06-17,10:53:39
39.966413,116.332479,0,195,39981.4539814815,2009-06-17,10:53:44
39.966445,116.332371,0,197,39981.4540393518,2009-06-17,10:53:49
39.966452,116.332256,0,200,39981.4540972222,2009-06-17,10:53:54
39.96646,116.332163,0,203,39981.4541550926,2009-06-17,10:53:59
39.966483,116.332076,0,206,39981.454212963,2009-06-17,10:54:04
39.966508,116.331963,0,210,39981.4542708333,2009-06-17,10:54:09
39.966494,116.331705,0,212,39981.4543287037,2009-06-17,10:54:14
39.966521,116.331244,0,213,39981.4543865741,2009-06-17,10:54:19
39.966502,116.330584,0,215,39981.4544444444,2009-06-17,10:54:24
39.966505,116.329877,0,218,39981.4545023148,2009-06-17,10:54:29
39.966501,116.329332,0,220,39981.4545601852,2009-06-17,10:54:34
39.966499,116.328968,0,223,39981.4546180556,2009-06-17,10:54:39
39.966495,116.328629,0,226,39981.4546759259,2009-06-17,10:54:44
39.96648,116.32833,0,230,39981.4547337963,2009-06-17,10:54:49
39.966479,116.328102,0,233,39981.4547916667,2009-06-17,10:54:54
39.96651,116.327966,0,236,39981.454849537,2009-06-17,10:54:59
39.966595,116.327937,0,238,39981.4549074074,2009-06-17,10:55:04
39.966667,116.327905,0,240,39981.4549652778,2009-06-17,10:55:09
39.966689,116.327842,0,243,39981.4550231481,2009-06-17,10:55:14
39.966672,116.327791,0,244,39981.4553125,2009-06-17,10:55:39
39.965957,116.328148,0,241,39981.4553703704,2009-06-17,10:55:44
39.965371,116.328116,0,236,39981.4554282407,2009-06-17,10:55:49
39.964781,116.328152,0,229,39981.4554861111,2009-06-17,10:55:54
39.964153,116.328198,0,216,39981.4555439815,2009-06-17,10:55:59
39.963482,116.328264,0,200,39981.4556018518,2009-06-17,10:56:04
39.962788,116.328325,0,184,39981.4556597222,2009-06-17,10:56:09
39.962123,116.328387,0,173,39981.4557175926,2009-06-17,10:56:14
39.961558,116.328443,0,164,39981.455775463,2009-06-17,10:56:19
39.961236,116.328451,0,156,39981.4558333333,2009-06-17,10:56:24
39.961135,116.328439,0,151,39981.4558912037,2009-06-17,10:56:29
39.961128,116.32844,0,149,39981.4559490741,2009-06-17,10:56:34
39.961131,116.328441,0,144,39981.4560069444,2009-06-17,10:56:39
39.961131,116.328441,0,144,39981.4560416667,2009-06-17,10:56:42
39.961129,116.328442,0,143,39981.4560648148,2009-06-17,10:56:44
39.961093,116.328446,0,143,39981.4561226852,2009-06-17,10:56:49
39.96086,116.328495,0,139,39981.4561805556,2009-06-17,10:56:54
39.960367,116.328562,0,138,39981.4562384259,2009-06-17,10:56:59
39.959753,116.328622,0,138,39981.4562962963,2009-06-17,10:57:04
39.959103,116.328701,0,139,39981.4563541667,2009-06-17,10:57:09
39.958531,116.328742,0,139,39981.456412037,2009-06-17,10:57:14
39.957996,116.328794,0,138,39981.4564699074,2009-06-17,10:57:19
39.957511,116.32883,0,137,39981.4565277778,2009-06-17,10:57:24
39.957083,116.328813,0,138,39981.4565856481,2009-06-17,10:57:29
39.956707,116.328821,0,141,39981.4566435185,2009-06-17,10:57:34
39.956454,116.328851,0,142,39981.4567013889,2009-06-17,10:57:39
39.956381,116.328824,0,144,39981.4567592593,2009-06-17,10:57:44
39.956328,116.328587,0,147,39981.4568171296,2009-06-17,10:57:49
39.956286,116.327983,0,141,39981.456875,2009-06-17,10:57:54
39.956259,116.327227,0,140,39981.4569328704,2009-06-17,10:57:59
39.956228,116.32659,0,138,39981.4569907407,2009-06-17,10:58:04
39.956195,116.326283,0,138,39981.4570486111,2009-06-17,10:58:09
39.95616,116.325973,0,138,39981.4571064815,2009-06-17,10:58:14
39.956163,116.325407,0,138,39981.4571643519,2009-06-17,10:58:19
39.95612,116.324585,0,138,39981.4572222222,2009-06-17,10:58:24
39.956055,116.323689,0,135,39981.4572800926,2009-06-17,10:58:29
39.955983,116.322935,0,132,39981.457337963,2009-06-17,10:58:34
39.95594,116.322348,0,130,39981.4573958333,2009-06-17,10:58:39
39.955902,116.322077,0,127,39981.4574537037,2009-06-17,10:58:44
39.955903,116.322061,0,128,39981.4575115741,2009-06-17,10:58:49
39.955903,116.322061,0,128,39981.4575462963,2009-06-17,10:58:52
39.955896,116.322063,0,128,39981.4575694444,2009-06-17,10:58:54
39.955886,116.322068,0,128,39981.4576273148,2009-06-17,10:58:59
39.955845,116.321935,0,127,39981.4576851852,2009-06-17,10:59:04
39.95583,116.321494,0,131,39981.4577430556,2009-06-17,10:59:09
39.955832,116.320802,0,139,39981.4578009259,2009-06-17,10:59:14
39.955865,116.320057,0,141,39981.4578587963,2009-06-17,10:59:19
39.955709,116.319251,0,142,39981.4579166667,2009-06-17,10:59:24
39.955648,116.318517,0,147,39981.457974537,2009-06-17,10:59:29
39.955615,116.317942,0,145,39981.4580324074,2009-06-17,10:59:34
39.955607,116.317718,0,134,39981.4580902778,2009-06-17,10:59:39
39.955573,116.317709,0,129,39981.4581481481,2009-06-17,10:59:44
39.955564,116.317711,0,127,39981.4582060185,2009-06-17,10:59:49
39.95556,116.317711,0,127,39981.4582638889,2009-06-17,10:59:54
39.955555,116.317713,0,127,39981.4583217593,2009-06-17,10:59:59
39.955547,116.317714,0,127,39981.4583796296,2009-06-17,11:00:04
39.955541,116.317715,0,127,39981.4584375,2009-06-17,11:00:09
39.95554,116.317715,0,127,39981.4584953704,2009-06-17,11:00:14
39.955543,116.317714,0,127,39981.4585532407,2009-06-17,11:00:19
39.955543,116.317714,0,127,39981.458587963,2009-06-17,11:00:22
39.955547,116.317712,0,127,39981.4586111111,2009-06-17,11:00:24
39.955515,116.317451,0,126,39981.4586689815,2009-06-17,11:00:29
39.955428,116.317178,0,125,39981.4587268519,2009-06-17,11:00:34
39.954998,116.317175,0,125,39981.4587847222,2009-06-17,11:00:39
39.954402,116.31721,0,130,39981.4588425926,2009-06-17,11:00:44
39.953764,116.317281,0,135,39981.458900463,2009-06-17,11:00:49
39.953148,116.317362,0,138,39981.4589583333,2009-06-17,11:00:54
39.952636,116.317401,0,138,39981.4590162037,2009-06-17,11:00:59
39.952439,116.317343,0,144,39981.4590740741,2009-06-17,11:01:04
39.952342,116.317088,0,152,39981.4591319444,2009-06-17,11:01:09
39.952298,116.316764,0,156,39981.4591898148,2009-06-17,11:01:14
39.952308,116.316342,0,159,39981.4592476852,2009-06-17,11:01:19
39.952243,116.316022,0,166,39981.4593055556,2009-06-17,11:01:24
39.952081,116.315776,0,173,39981.4593634259,2009-06-17,11:01:29
39.952078,116.315427,0,179,39981.4594212963,2009-06-17,11:01:34
39.951998,116.31528,0,187,39981.4594791667,2009-06-17,11:01:39
39.951923,116.315076,0,193,39981.459537037,2009-06-17,11:01:44
39.951872,116.314959,0,202,39981.4595949074,2009-06-17,11:01:49
39.9518,116.314852,0,213,39981.4596527778,2009-06-17,11:01:54
39.951818,116.314521,0,229,39981.4597106481,2009-06-17,11:01:59
39.951873,116.314145,0,240,39981.4597685185,2009-06-17,11:02:04
39.951823,116.313881,0,250,39981.4598263889,2009-06-17,11:02:09
39.951851,116.313403,0,252,39981.4598842593,2009-06-17,11:02:14
39.951885,116.31278,0,256,39981.4599421296,2009-06-17,11:02:19
39.951929,116.311983,0,230,39981.46,2009-06-17,11:02:24
39.951891,116.311361,0,211,39981.4600578704,2009-06-17,11:02:29
39.951857,116.311113,0,212,39981.4601157407,2009-06-17,11:02:34
39.951691,116.311077,0,215,39981.4601736111,2009-06-17,11:02:39
39.951635,116.311046,0,209,39981.4602314815,2009-06-17,11:02:44
39.951601,116.311011,0,207,39981.4602893519,2009-06-17,11:02:49
39.951582,116.311011,0,209,39981.4603472222,2009-06-17,11:02:54
39.95157,116.311012,0,210,39981.4604050926,2009-06-17,11:02:59
39.951547,116.310996,0,210,39981.460462963,2009-06-17,11:03:04
39.951388,116.31098,0,202,39981.4605208333,2009-06-17,11:03:09
39.951292,116.311017,0,199,39981.4605787037,2009-06-17,11:03:14
39.951215,116.310967,0,195,39981.4606365741,2009-06-17,11:03:19
39.951073,116.310953,0,198,39981.4606944444,2009-06-17,11:03:24
39.950837,116.310926,0,201,39981.4607523148,2009-06-17,11:03:29
39.950648,116.310916,0,200,39981.4608101852,2009-06-17,11:03:34
39.950564,116.31091,0,185,39981.4608680556,2009-06-17,11:03:39
39.950516,116.310867,0,180,39981.4609259259,2009-06-17,11:03:44
39.950507,116.310821,0,168,39981.4609837963,2009-06-17,11:03:49
39.950509,116.310816,0,162,39981.4610416667,2009-06-17,11:03:54
39.950509,116.310816,0,162,39981.4610763889,2009-06-17,11:03:57
39.950507,116.310816,0,161,39981.461099537,2009-06-17,11:03:59
39.950484,116.310823,0,162,39981.4611574074,2009-06-17,11:04:04
39.950476,116.310823,0,163,39981.4612152778,2009-06-17,11:04:09
39.950476,116.310823,0,163,39981.46125,2009-06-17,11:04:12
39.950471,116.310828,0,166,39981.4612731481,2009-06-17,11:04:14
39.950461,116.310833,0,169,39981.4613310185,2009-06-17,11:04:19
39.950458,116.310836,0,170,39981.4613888889,2009-06-17,11:04:24
39.950458,116.310836,0,170,39981.4614236111,2009-06-17,11:04:27
39.95046,116.310837,0,169,39981.4614467593,2009-06-17,11:04:29
39.950445,116.310839,0,168,39981.4615046296,2009-06-17,11:04:34
39.950405,116.310927,0,163,39981.4615625,2009-06-17,11:04:39
39.950373,116.311018,0,157,39981.4616203704,2009-06-17,11:04:44
39.950355,116.311064,0,158,39981.4616782407,2009-06-17,11:04:49
39.95034,116.311177,0,157,39981.4617361111,2009-06-17,11:04:54
39.95033,116.311253,0,156,39981.4617939815,2009-06-17,11:04:59
39.95031,116.311347,0,156,39981.4618518518,2009-06-17,11:05:04
39.950291,116.311427,0,154,39981.4619097222,2009-06-17,11:05:09
39.950276,116.311491,0,152,39981.4619675926,2009-06-17,11:05:14
39.950268,116.31156,0,148,39981.462025463,2009-06-17,11:05:19
39.950262,116.311634,0,140,39981.4620833333,2009-06-17,11:05:24
39.950245,116.311721,0,137,39981.4621412037,2009-06-17,11:05:29
39.950246,116.311795,0,135,39981.4621990741,2009-06-17,11:05:34
39.950239,116.311848,0,133,39981.4622569444,2009-06-17,11:05:39
39.950238,116.311906,0,133,39981.4623148148,2009-06-17,11:05:44
39.950206,116.311979,0,129,39981.4623726852,2009-06-17,11:05:49
39.950157,116.312008,0,124,39981.4624305556,2009-06-17,11:05:54
39.950108,116.312038,0,119,39981.4624884259,2009-06-17,11:05:59
39.950033,116.312085,0,119,39981.4625462963,2009-06-17,11:06:04
39.94999,116.312107,0,116,39981.4626041667,2009-06-17,11:06:09
39.949967,116.312129,0,112,39981.462662037,2009-06-17,11:06:14
39.949947,116.312161,0,108,39981.4627199074,2009-06-17,11:06:19
39.949897,116.31219,0,105,39981.4627777778,2009-06-17,11:06:24
39.949863,116.312216,0,105,39981.4628356481,2009-06-17,11:06:29
39.949857,116.312285,0,101,39981.4628935185,2009-06-17,11:06:34
39.949883,116.312325,0,97,39981.4629513889,2009-06-17,11:06:39
39.949883,116.312325,0,97,39981.4629861111,2009-06-17,11:06:42
39.949888,116.31232,0,95,39981.4630092593,2009-06-17,11:06:44
39.949872,116.312321,0,93,39981.4630671296,2009-06-17,11:06:49
39.949873,116.312322,0,90,39981.463125,2009-06-17,11:06:54
39.949873,116.312322,0,90,39981.4631597222,2009-06-17,11:06:57
39.949867,116.312324,0,89,39981.4631828704,2009-06-17,11:06:59
39.949857,116.312326,0,89,39981.4632407407,2009-06-17,11:07:04
39.949869,116.31237,0,90,39981.4632986111,2009-06-17,11:07:09
39.949809,116.312493,0,93,39981.4633564815,2009-06-17,11:07:14
39.949841,116.312545,0,95,39981.4634143518,2009-06-17,11:07:19
39.949878,116.312581,0,96,39981.4634722222,2009-06-17,11:07:24
39.949936,116.312615,0,100,39981.4635300926,2009-06-17,11:07:29
39.949976,116.312639,0,100,39981.463587963,2009-06-17,11:07:34
39.949989,116.31264,0,100,39981.4636458333,2009-06-17,11:07:39
39.949985,116.31264,0,100,39981.4637037037,2009-06-17,11:07:44
39.949985,116.312641,0,100,39981.4637615741,2009-06-17,11:07:49
39.949985,116.312641,0,100,39981.4637962963,2009-06-17,11:07:52
39.949977,116.312642,0,100,39981.4638194444,2009-06-17,11:07:54
39.950324,116.311351,0,1024,39981.4659606481,2009-06-17,11:10:59
39.95005,116.312195,0,217,39981.4660185185,2009-06-17,11:11:04
39.950015,116.312296,0,127,39981.4660763889,2009-06-17,11:11:09
39.949971,116.312424,0,122,39981.4661342593,2009-06-17,11:11:14
39.94995,116.312498,0,121,39981.4661921296,2009-06-17,11:11:19
39.949934,116.312576,0,120,39981.46625,2009-06-17,11:11:24
39.949926,116.312594,0,119,39981.4663078704,2009-06-17,11:11:29
39.949939,116.312604,0,119,39981.4663657407,2009-06-17,11:11:34
39.949981,116.312603,0,118,39981.4664236111,2009-06-17,11:11:39
39.95,116.312544,0,116,39981.4664814815,2009-06-17,11:11:44
39.950032,116.312502,0,115,39981.4665393519,2009-06-17,11:11:49
39.950031,116.312482,0,113,39981.4665972222,2009-06-17,11:11:54
39.950025,116.31251,0,112,39981.4666550926,2009-06-17,11:11:59
39.950043,116.312505,0,111,39981.466712963,2009-06-17,11:12:04
39.95008,116.312475,0,111,39981.4667708333,2009-06-17,11:12:09
39.950051,116.31258,0,111,39981.4668287037,2009-06-17,11:12:14
39.950061,116.312581,0,111,39981.4668865741,2009-06-17,11:12:19
39.950064,116.31258,0,111,39981.4669444444,2009-06-17,11:12:24
39.950061,116.312582,0,111,39981.4670023148,2009-06-17,11:12:29
39.950057,116.312583,0,111,39981.4670601852,2009-06-17,11:12:34
39.950057,116.312583,0,111,39981.4670949074,2009-06-17,11:12:37
39.950056,116.312585,0,111,39981.4671180556,2009-06-17,11:12:39
39.950029,116.312614,0,111,39981.4671759259,2009-06-17,11:12:44
39.950013,116.312697,0,112,39981.4672337963,2009-06-17,11:12:49
39.950014,116.312775,0,112,39981.4672916667,2009-06-17,11:12:54
39.950009,116.312778,0,112,39981.467349537,2009-06-17,11:12:59
39.950009,116.312778,0,112,39981.4673842593,2009-06-17,11:13:02
39.950004,116.312781,0,112,39981.4674074074,2009-06-17,11:13:04
39.949948,116.312871,0,113,39981.4674652778,2009-06-17,11:13:09
39.949904,116.313152,0,119,39981.4675231481,2009-06-17,11:13:14
39.949871,116.313223,0,125,39981.4675810185,2009-06-17,11:13:19
39.949866,116.313313,0,124,39981.4676388889,2009-06-17,11:13:24
39.949859,116.313371,0,124,39981.4676967593,2009-06-17,11:13:29
39.949883,116.313449,0,124,39981.4677546296,2009-06-17,11:13:34
39.949926,116.31352,0,120,39981.4678125,2009-06-17,11:13:39
39.949952,116.313569,0,115,39981.4678703704,2009-06-17,11:13:44
39.949931,116.313652,0,110,39981.4679282407,2009-06-17,11:13:49
39.949945,116.313719,0,107,39981.4679861111,2009-06-17,11:13:54
39.949961,116.313777,0,103,39981.4680439815,2009-06-17,11:13:59
39.949966,116.313843,0,101,39981.4681018519,2009-06-17,11:14:04
39.949974,116.313894,0,98,39981.4681597222,2009-06-17,11:14:09
39.949987,116.313947,0,95,39981.4682175926,2009-06-17,11:14:14
39.949989,116.314001,0,93,39981.468275463,2009-06-17,11:14:19
39.950004,116.314047,0,91,39981.4683333333,2009-06-17,11:14:24
39.950011,116.314113,0,90,39981.4683912037,2009-06-17,11:14:29
39.950017,116.314177,0,88,39981.4684490741,2009-06-17,11:14:34
39.950034,116.314249,0,86,39981.4685069444,2009-06-17,11:14:39
39.950076,116.314305,0,85,39981.4685648148,2009-06-17,11:14:44
39.950095,116.314344,0,84,39981.4686226852,2009-06-17,11:14:49
39.950072,116.314382,0,83,39981.4686805556,2009-06-17,11:14:54
39.950085,116.314382,0,84,39981.4687384259,2009-06-17,11:14:59
39.950158,116.314384,0,91,39981.4687962963,2009-06-17,11:15:04
39.950193,116.314378,0,94,39981.4688541667,2009-06-17,11:15:09
39.95022,116.314355,0,96,39981.468912037,2009-06-17,11:15:14
39.950237,116.314384,0,96,39981.4689699074,2009-06-17,11:15:19
39.950288,116.314387,0,96,39981.4690277778,2009-06-17,11:15:24
39.950302,116.31439,0,96,39981.4690856481,2009-06-17,11:15:29
39.950338,116.31439,0,102,39981.4691435185,2009-06-17,11:15:34
39.950366,116.314365,0,106,39981.4692013889,2009-06-17,11:15:39
39.950395,116.314341,0,110,39981.4692592593,2009-06-17,11:15:44
39.950439,116.314363,0,115,39981.4693171296,2009-06-17,11:15:49
39.950457,116.314389,0,119,39981.469375,2009-06-17,11:15:54
39.950484,116.314381,0,124,39981.4694328704,2009-06-17,11:15:59
39.950525,116.314366,0,130,39981.4694907407,2009-06-17,11:16:04
39.950717,116.31428,0,134,39981.4695486111,2009-06-17,11:16:09
39.950763,116.314223,0,138,39981.4696064815,2009-06-17,11:16:14
39.950773,116.314222,0,140,39981.4696643518,2009-06-17,11:16:19
39.950793,116.314217,0,146,39981.4697222222,2009-06-17,11:16:24
39.950824,116.314201,0,156,39981.4697800926,2009-06-17,11:16:29
39.950857,116.314207,0,167,39981.469837963,2009-06-17,11:16:34
39.950873,116.314236,0,177,39981.4698958333,2009-06-17,11:16:39
39.950886,116.314177,0,186,39981.4699537037,2009-06-17,11:16:44
39.95088,116.314177,0,188,39981.4700115741,2009-06-17,11:16:49
39.950874,116.314177,0,189,39981.4700694444,2009-06-17,11:16:54
39.950874,116.314176,0,190,39981.4701273148,2009-06-17,11:16:59
39.950878,116.314176,0,190,39981.4701851852,2009-06-17,11:17:04
39.950882,116.314176,0,191,39981.4702430556,2009-06-17,11:17:09
39.950882,116.314176,0,191,39981.4702777778,2009-06-17,11:17:12
39.950888,116.314174,0,192,39981.4703009259,2009-06-17,11:17:14
39.950981,116.314232,0,210,39981.4703587963,2009-06-17,11:17:19
39.950985,116.314216,0,215,39981.4704166667,2009-06-17,11:17:24
39.950949,116.314235,0,220,39981.470474537,2009-06-17,11:17:29
39.950956,116.314244,0,245,39981.4705324074,2009-06-17,11:17:34
39.950956,116.314244,0,245,39981.4705671296,2009-06-17,11:17:37
39.950953,116.314244,0,245,39981.4705902778,2009-06-17,11:17:39
39.950943,116.314253,0,246,39981.4706481481,2009-06-17,11:17:44
39.950929,116.314311,0,246,39981.4707060185,2009-06-17,11:17:49
39.950925,116.314312,0,246,39981.4707638889,2009-06-17,11:17:54
39.950925,116.314312,0,246,39981.4707986111,2009-06-17,11:17:57
39.950923,116.314312,0,245,39981.4708217593,2009-06-17,11:17:59
39.950933,116.314311,0,245,39981.4708796296,2009-06-17,11:18:04
39.950924,116.314295,0,247,39981.4709375,2009-06-17,11:18:09
39.950925,116.314283,0,251,39981.4709953704,2009-06-17,11:18:14
39.950924,116.314293,0,259,39981.4710532407,2009-06-17,11:18:19
39.950877,116.314309,0,260,39981.4711111111,2009-06-17,11:18:24
39.950814,116.314343,0,262,39981.4711689815,2009-06-17,11:18:29
39.950775,116.314392,0,263,39981.4712268518,2009-06-17,11:18:34
39.950749,116.314441,0,257,39981.4712847222,2009-06-17,11:18:39
39.950735,116.314432,0,257,39981.4713425926,2009-06-17,11:18:44
39.950724,116.314433,0,257,39981.471400463,2009-06-17,11:18:49
39.950724,116.314433,0,257,39981.4714351852,2009-06-17,11:18:52
39.95073,116.314429,0,257,39981.4714583333,2009-06-17,11:18:54
39.950758,116.314333,0,256,39981.4715162037,2009-06-17,11:18:59
39.950851,116.3142,0,254,39981.4715740741,2009-06-17,11:19:04
39.950889,116.314119,0,253,39981.4716319444,2009-06-17,11:19:09
39.950863,116.314044,0,254,39981.4716898148,2009-06-17,11:19:14
39.95083,116.313986,0,256,39981.4717476852,2009-06-17,11:19:19
39.950841,116.313917,0,257,39981.4718055556,2009-06-17,11:19:24
39.950827,116.313803,0,259,39981.4718634259,2009-06-17,11:19:29
39.950807,116.313708,0,260,39981.4719212963,2009-06-17,11:19:34
39.95063,116.313564,0,258,39981.4719791667,2009-06-17,11:19:39
39.950565,116.313501,0,258,39981.472037037,2009-06-17,11:19:44
39.950589,116.313402,0,259,39981.4720949074,2009-06-17,11:19:49
39.950643,116.313266,0,261,39981.4721527778,2009-06-17,11:19:54
39.950658,116.313163,0,264,39981.4722106481,2009-06-17,11:19:59
39.950669,116.313086,0,267,39981.4722685185,2009-06-17,11:20:04
39.950686,116.313103,0,272,39981.4723263889,2009-06-17,11:20:09
39.950687,116.313112,0,274,39981.4723842593,2009-06-17,11:20:14
39.950718,116.313089,0,277,39981.4724421296,2009-06-17,11:20:19
39.950778,116.313123,0,290,39981.4725,2009-06-17,11:20:24
39.950774,116.313151,0,300,39981.4725578704,2009-06-17,11:20:29
39.950751,116.31311,0,309,39981.4726157407,2009-06-17,11:20:34
39.950743,116.313035,0,316,39981.4726736111,2009-06-17,11:20:39
39.95075,116.312971,0,320,39981.4727314815,2009-06-17,11:20:44
39.950736,116.312921,0,325,39981.4727893519,2009-06-17,11:20:49
39.950692,116.312859,0,328,39981.4728472222,2009-06-17,11:20:54
39.950687,116.312766,0,326,39981.4729050926,2009-06-17,11:20:59
39.950667,116.312635,0,323,39981.472962963,2009-06-17,11:21:04
39.950606,116.312479,0,308,39981.4730208333,2009-06-17,11:21:09
39.950559,116.312417,0,298,39981.4730787037,2009-06-17,11:21:14
39.950461,116.312439,0,280,39981.4731365741,2009-06-17,11:21:19
39.950366,116.312469,0,268,39981.4731944444,2009-06-17,11:21:24
39.950366,116.312469,0,268,39981.4732291667,2009-06-17,11:21:27
39.95036,116.312467,0,265,39981.4732523148,2009-06-17,11:21:29
39.950379,116.312436,0,262,39981.4733101852,2009-06-17,11:21:34
39.950404,116.312398,0,259,39981.4733680556,2009-06-17,11:21:39
39.950404,116.312398,0,259,39981.4734027778,2009-06-17,11:21:42
39.950397,116.312398,0,259,39981.4734259259,2009-06-17,11:21:44
39.950362,116.312367,0,256,39981.4734837963,2009-06-17,11:21:49
39.950271,116.312373,0,249,39981.4735416667,2009-06-17,11:21:54
39.950187,116.312293,0,234,39981.473599537,2009-06-17,11:21:59
39.950141,116.312223,0,224,39981.4736574074,2009-06-17,11:22:04
39.950117,116.312166,0,220,39981.4737152778,2009-06-17,11:22:09
39.950107,116.312088,0,213,39981.4737731481,2009-06-17,11:22:14
39.950108,116.312016,0,212,39981.4738310185,2009-06-17,11:22:19
39.95014,116.311934,0,206,39981.4738888889,2009-06-17,11:22:24
39.950137,116.311877,0,203,39981.4739467593,2009-06-17,11:22:29
39.950125,116.311799,0,201,39981.4740046296,2009-06-17,11:22:34
39.950137,116.311745,0,199,39981.4740625,2009-06-17,11:22:39
39.950176,116.311654,0,197,39981.4741203704,2009-06-17,11:22:44
39.950181,116.311627,0,190,39981.4741782407,2009-06-17,11:22:49
39.9502,116.311552,0,187,39981.4742361111,2009-06-17,11:22:54
39.950171,116.311499,0,182,39981.4742939815,2009-06-17,11:22:59
39.950158,116.311447,0,181,39981.4743518519,2009-06-17,11:23:04
39.950159,116.311398,0,181,39981.4744097222,2009-06-17,11:23:09
39.950171,116.311344,0,181,39981.4744675926,2009-06-17,11:23:14
39.950166,116.311289,0,184,39981.474525463,2009-06-17,11:23:19
39.950173,116.311223,0,185,39981.4745833333,2009-06-17,11:23:24
39.950255,116.311104,0,181,39981.4746412037,2009-06-17,11:23:29
39.950325,116.311038,0,178,39981.4746990741,2009-06-17,11:23:34
39.950335,116.310996,0,180,39981.4747569444,2009-06-17,11:23:39
39.95035,116.310968,0,181,39981.4748148148,2009-06-17,11:23:44
39.950386,116.310919,0,183,39981.4748726852,2009-06-17,11:23:49
39.950406,116.310898,0,184,39981.4749305556,2009-06-17,11:23:54
39.950419,116.310898,0,186,39981.4749884259,2009-06-17,11:23:59
39.950417,116.310914,0,186,39981.4750462963,2009-06-17,11:24:04
39.950419,116.310914,0,187,39981.4751041667,2009-06-17,11:24:09
39.950419,116.310914,0,187,39981.4751388889,2009-06-17,11:24:12
39.950413,116.310915,0,188,39981.475162037,2009-06-17,11:24:14
39.950403,116.310915,0,188,39981.4752199074,2009-06-17,11:24:19
39.950395,116.310916,0,188,39981.4752777778,2009-06-17,11:24:24
39.950394,116.310914,0,188,39981.4753356481,2009-06-17,11:24:29
39.950394,116.310914,0,188,39981.4753703704,2009-06-17,11:24:32
39.950395,116.310912,0,188,39981.4753935185,2009-06-17,11:24:34
39.950461,116.31084,0,188,39981.4754513889,2009-06-17,11:24:39
39.950593,116.310699,0,189,39981.4755092593,2009-06-17,11:24:44
39.95069,116.310614,0,189,39981.4755671296,2009-06-17,11:24:49
39.950744,116.310564,0,190,39981.475625,2009-06-17,11:24:54
39.950744,116.310564,0,190,39981.4756597222,2009-06-17,11:24:57
39.950747,116.310559,0,190,39981.4756828704,2009-06-17,11:24:59
39.950696,116.310592,0,190,39981.4757407407,2009-06-17,11:25:04
39.950636,116.310672,0,191,39981.4757986111,2009-06-17,11:25:09
39.950617,116.310731,0,191,39981.4758564815,2009-06-17,11:25:14
39.950626,116.310751,0,192,39981.4759143519,2009-06-17,11:25:19
39.950603,116.310765,0,192,39981.4759722222,2009-06-17,11:25:24
39.950589,116.310721,0,192,39981.4760300926,2009-06-17,11:25:29
39.950466,116.310778,0,193,39981.476087963,2009-06-17,11:25:34
39.950366,116.310825,0,193,39981.4761458333,2009-06-17,11:25:39
39.950314,116.310863,0,193,39981.4762037037,2009-06-17,11:25:44
39.950298,116.310868,0,193,39981.4762615741,2009-06-17,11:25:49
39.950256,116.310862,0,193,39981.4763194444,2009-06-17,11:25:54
39.950258,116.310894,0,193,39981.4763773148,2009-06-17,11:25:59
39.950271,116.310947,0,193,39981.4764351852,2009-06-17,11:26:04
39.950276,116.310998,0,193,39981.4764930556,2009-06-17,11:26:09
39.950268,116.311021,0,193,39981.4765509259,2009-06-17,11:26:14
39.950268,116.311021,0,193,39981.4765856481,2009-06-17,11:26:17
39.950263,116.311022,0,193,39981.4766087963,2009-06-17,11:26:19
39.950002,116.311527,0,308,39981.476724537,2009-06-17,11:26:29
39.950004,116.311526,0,307,39981.4767824074,2009-06-17,11:26:34
39.950004,116.311526,0,307,39981.4768171296,2009-06-17,11:26:37
39.950009,116.311519,0,305,39981.4768402778,2009-06-17,11:26:39
39.95002,116.311509,0,302,39981.4768981481,2009-06-17,11:26:44
39.950308,116.310563,0,210,39981.4771296296,2009-06-17,11:27:04
39.949665,116.311155,0,200,39981.4773611111,2009-06-17,11:27:24
39.949677,116.311154,0,200,39981.4774189815,2009-06-17,11:27:29
39.949763,116.311116,0,190,39981.4774768518,2009-06-17,11:27:34
39.949987,116.311002,0,188,39981.4775347222,2009-06-17,11:27:39
39.950173,116.310911,0,187,39981.4775925926,2009-06-17,11:27:44
39.950294,116.310825,0,187,39981.477650463,2009-06-17,11:27:49
39.950325,116.310817,0,186,39981.4777083333,2009-06-17,11:27:54
39.950302,116.31083,0,185,39981.4777662037,2009-06-17,11:27:59
39.950227,116.310825,0,184,39981.4778240741,2009-06-17,11:28:04
39.950202,116.310827,0,184,39981.4778819444,2009-06-17,11:28:09
39.950199,116.310828,0,184,39981.4779398148,2009-06-17,11:28:14
39.950199,116.310828,0,184,39981.477974537,2009-06-17,11:28:17
39.950196,116.310829,0,184,39981.4779976852,2009-06-17,11:28:19
39.950084,116.310861,0,184,39981.4780555556,2009-06-17,11:28:24
39.949987,116.310888,0,184,39981.4781134259,2009-06-17,11:28:29
39.949934,116.310924,0,184,39981.4781712963,2009-06-17,11:28:34
39.949913,116.31092,0,184,39981.4782291667,2009-06-17,11:28:39
39.949933,116.310911,0,184,39981.478287037,2009-06-17,11:28:44
39.949969,116.310895,0,184,39981.4783449074,2009-06-17,11:28:49
39.950017,116.310882,0,184,39981.4784027778,2009-06-17,11:28:54
39.950015,116.310881,0,184,39981.4784606481,2009-06-17,11:28:59
39.950018,116.31088,0,184,39981.4785185185,2009-06-17,11:29:04
39.950018,116.31088,0,184,39981.4785763889,2009-06-17,11:29:09
39.95002,116.31088,0,184,39981.4786342593,2009-06-17,11:29:14
39.950022,116.310882,0,184,39981.4786921296,2009-06-17,11:29:19
39.950016,116.310885,0,184,39981.47875,2009-06-17,11:29:24
39.950012,116.310887,0,184,39981.4788078704,2009-06-17,11:29:29
39.950013,116.31089,0,184,39981.4788657407,2009-06-17,11:29:34
39.950013,116.31089,0,184,39981.478900463,2009-06-17,11:29:37
39.950017,116.310892,0,184,39981.4789236111,2009-06-17,11:29:39
39.950039,116.310944,0,184,39981.4789814815,2009-06-17,11:29:44
39.950039,116.310961,0,184,39981.4790393518,2009-06-17,11:29:49
39.950039,116.310964,0,184,39981.4790972222,2009-06-17,11:29:54
39.950039,116.310964,0,184,39981.4791319444,2009-06-17,11:29:57
39.950047,116.310965,0,184,39981.4791550926,2009-06-17,11:29:59
39.950085,116.310999,0,184,39981.479212963,2009-06-17,11:30:04
39.950084,116.311034,0,184,39981.4792708333,2009-06-17,11:30:09
39.950085,116.311035,0,184,39981.4793287037,2009-06-17,11:30:14
39.950085,116.311037,0,184,39981.4793865741,2009-06-17,11:30:19
39.950084,116.311038,0,184,39981.4794444444,2009-06-17,11:30:24
39.950084,116.311038,0,184,39981.4795023148,2009-06-17,11:30:29
39.950084,116.311038,0,184,39981.479537037,2009-06-17,11:30:32
39.950091,116.311036,0,184,39981.4795601852,2009-06-17,11:30:34
39.950118,116.311019,0,184,39981.4796180556,2009-06-17,11:30:39
39.950142,116.311005,0,184,39981.4796759259,2009-06-17,11:30:44
39.950147,116.310994,0,184,39981.4797337963,2009-06-17,11:30:49
39.950147,116.310994,0,184,39981.4797685185,2009-06-17,11:30:52
39.950145,116.310994,0,185,39981.4797916667,2009-06-17,11:30:54
39.950171,116.310972,0,185,39981.479849537,2009-06-17,11:30:59
39.950254,116.310924,0,184,39981.4799074074,2009-06-17,11:31:04
39.950353,116.310885,0,184,39981.4799652778,2009-06-17,11:31:09
39.95037,116.31087,0,183,39981.4800231481,2009-06-17,11:31:14
39.9504,116.310839,0,183,39981.4800810185,2009-06-17,11:31:19
39.950376,116.310854,0,182,39981.4801388889,2009-06-17,11:31:24
39.950376,116.310854,0,182,39981.4801736111,2009-06-17,11:31:27
39.950374,116.310851,0,182,39981.4801967593,2009-06-17,11:31:29
39.950383,116.310855,0,181,39981.4802546296,2009-06-17,11:31:34
39.950386,116.310839,0,181,39981.4803125,2009-06-17,11:31:39
39.950413,116.310801,0,181,39981.4803703704,2009-06-17,11:31:44
39.950453,116.310724,0,180,39981.4804282407,2009-06-17,11:31:49
39.950459,116.310682,0,179,39981.4804861111,2009-06-17,11:31:54
39.950418,116.310675,0,179,39981.4805439815,2009-06-17,11:31:59
39.950376,116.310717,0,179,39981.4806018519,2009-06-17,11:32:04
39.950373,116.310717,0,179,39981.4806597222,2009-06-17,11:32:09
39.95037,116.310717,0,179,39981.4807175926,2009-06-17,11:32:14
39.950368,116.310717,0,179,39981.480775463,2009-06-17,11:32:19
39.950368,116.310717,0,179,39981.4808101852,2009-06-17,11:32:22
39.950366,116.310718,0,180,39981.4808333333,2009-06-17,11:32:24
39.950406,116.31073,0,178,39981.4808912037,2009-06-17,11:32:29
39.950481,116.310703,0,174,39981.4809490741,2009-06-17,11:32:34
39.950543,116.310685,0,171,39981.4810069444,2009-06-17,11:32:39
39.950571,116.310662,0,168,39981.4810648148,2009-06-17,11:32:44
39.950447,116.310954,0,220,39981.4864467593,2009-06-17,11:40:29
39.950426,116.310972,0,212,39981.4865046296,2009-06-17,11:40:34
39.950422,116.310957,0,203,39981.4865625,2009-06-17,11:40:39
39.950422,116.310957,0,203,39981.4865972222,2009-06-17,11:40:42
39.950425,116.310956,0,203,39981.4866203704,2009-06-17,11:40:44
39.950379,116.31091,0,194,39981.4866782407,2009-06-17,11:40:49
39.950329,116.310851,0,184,39981.4867361111,2009-06-17,11:40:54
39.950295,116.310846,0,177,39981.4867939815,2009-06-17,11:40:59
39.950304,116.310828,0,176,39981.4868518518,2009-06-17,11:41:04
39.950339,116.310828,0,177,39981.4869097222,2009-06-17,11:41:09
39.950368,116.310829,0,179,39981.4869675926,2009-06-17,11:41:14
39.950371,116.310856,0,183,39981.487025463,2009-06-17,11:41:19
39.950373,116.310869,0,188,39981.4870833333,2009-06-17,11:41:24
39.950362,116.310865,0,190,39981.4871412037,2009-06-17,11:41:29
39.950358,116.310864,0,191,39981.4871990741,2009-06-17,11:41:34
39.950356,116.310863,0,191,39981.4872569444,2009-06-17,11:41:39
39.950356,116.310863,0,191,39981.4872916667,2009-06-17,11:41:42
39.950348,116.310864,0,192,39981.4873148148,2009-06-17,11:41:44
39.950362,116.310866,0,193,39981.4873726852,2009-06-17,11:41:49
39.950367,116.310894,0,194,39981.4874305556,2009-06-17,11:41:54
39.950395,116.310912,0,192,39981.4874884259,2009-06-17,11:41:59
39.950409,116.310949,0,188,39981.4875462963,2009-06-17,11:42:04
39.950411,116.310967,0,182,39981.4876041667,2009-06-17,11:42:09
39.950419,116.310966,0,182,39981.487662037,2009-06-17,11:42:14
39.950424,116.310964,0,181,39981.4877199074,2009-06-17,11:42:19
39.950426,116.310962,0,180,39981.4877777778,2009-06-17,11:42:24
39.950426,116.310962,0,180,39981.4878125,2009-06-17,11:42:27
39.950421,116.310961,0,179,39981.4878356481,2009-06-17,11:42:29
39.950366,116.310934,0,177,39981.4878935185,2009-06-17,11:42:34
39.950279,116.310911,0,173,39981.4879513889,2009-06-17,11:42:39
39.950195,116.310905,0,166,39981.4880092593,2009-06-17,11:42:44
39.95012,116.31092,0,161,39981.4880671296,2009-06-17,11:42:49
39.950065,116.310935,0,158,39981.488125,2009-06-17,11:42:54
39.950029,116.310945,0,155,39981.4881828704,2009-06-17,11:42:59
39.950039,116.310945,0,152,39981.4882407407,2009-06-17,11:43:04
39.950068,116.310958,0,151,39981.4882986111,2009-06-17,11:43:09
39.950114,116.310974,0,151,39981.4883564815,2009-06-17,11:43:14
39.950213,116.310988,0,154,39981.4884143519,2009-06-17,11:43:19
39.950207,116.310945,0,157,39981.4884722222,2009-06-17,11:43:24
39.950278,116.310855,0,159,39981.4885300926,2009-06-17,11:43:29
39.95036,116.310736,0,163,39981.488587963,2009-06-17,11:43:34
39.9504,116.310679,0,164,39981.4886458333,2009-06-17,11:43:39
39.950427,116.310675,0,162,39981.4887037037,2009-06-17,11:43:44
39.950466,116.310686,0,161,39981.4887615741,2009-06-17,11:43:49
39.950509,116.310704,0,160,39981.4888194444,2009-06-17,11:43:54
39.950548,116.310728,0,158,39981.4888773148,2009-06-17,11:43:59
39.950605,116.310747,0,160,39981.4889351852,2009-06-17,11:44:04
39.95063,116.310754,0,169,39981.4889930556,2009-06-17,11:44:09
39.950592,116.310744,0,177,39981.4890509259,2009-06-17,11:44:14
39.950639,116.31071,0,182,39981.4891087963,2009-06-17,11:44:19
39.950736,116.310688,0,185,39981.4891666667,2009-06-17,11:44:24
39.950771,116.310728,0,187,39981.489224537,2009-06-17,11:44:29
39.950775,116.310771,0,186,39981.4892824074,2009-06-17,11:44:34
39.950762,116.310808,0,183,39981.4893402778,2009-06-17,11:44:39
39.950776,116.310842,0,180,39981.4893981481,2009-06-17,11:44:44
39.950771,116.310864,0,181,39981.4894560185,2009-06-17,11:44:49
39.950745,116.310855,0,184,39981.4895138889,2009-06-17,11:44:54
39.950715,116.310843,0,190,39981.4895717593,2009-06-17,11:44:59
39.950669,116.310827,0,199,39981.4896296296,2009-06-17,11:45:04
39.950604,116.310796,0,217,39981.4896875,2009-06-17,11:45:09
39.95058,116.310761,0,233,39981.4897453704,2009-06-17,11:45:14
39.950568,116.310746,0,243,39981.4898032407,2009-06-17,11:45:19
39.95056,116.310692,0,250,39981.4898611111,2009-06-17,11:45:24
39.95053,116.310639,0,259,39981.4899189815,2009-06-17,11:45:29
39.950459,116.310611,0,266,39981.4899768519,2009-06-17,11:45:34
39.950363,116.310591,0,271,39981.4900347222,2009-06-17,11:45:39
39.950313,116.310607,0,283,39981.4900925926,2009-06-17,11:45:44
39.950208,116.310681,0,287,39981.490150463,2009-06-17,11:45:49
39.950222,116.31104,0,291,39981.4902083333,2009-06-17,11:45:54
39.95005,116.311142,0,302,39981.4902662037,2009-06-17,11:45:59
39.949971,116.311245,0,314,39981.4903240741,2009-06-17,11:46:04
39.950005,116.311237,0,328,39981.4903819444,2009-06-17,11:46:09
39.950092,116.311214,0,334,39981.4904398148,2009-06-17,11:46:14
39.950215,116.311145,0,344,39981.4904976852,2009-06-17,11:46:19
39.950305,116.311084,0,357,39981.4905555556,2009-06-17,11:46:24
39.950408,116.311007,0,371,39981.4906134259,2009-06-17,11:46:29
39.950514,116.310938,0,385,39981.4906712963,2009-06-17,11:46:34
39.950633,116.310891,0,400,39981.4907291667,2009-06-17,11:46:39
39.950696,116.310866,0,414,39981.490787037,2009-06-17,11:46:44
39.950683,116.310893,0,428,39981.4908449074,2009-06-17,11:46:49
39.95048,116.3109,0,429,39981.4909027778,2009-06-17,11:46:54
39.950462,116.310964,0,435,39981.4909606481,2009-06-17,11:46:59
39.950465,116.311044,0,439,39981.4910185185,2009-06-17,11:47:04
39.950387,116.311124,0,437,39981.4910763889,2009-06-17,11:47:09
39.950344,116.311244,0,433,39981.4911342593,2009-06-17,11:47:14
39.950362,116.311272,0,433,39981.4911921296,2009-06-17,11:47:19
39.95039,116.311263,0,433,39981.49125,2009-06-17,11:47:24
39.950402,116.31126,0,438,39981.4913078704,2009-06-17,11:47:29
39.95039,116.311255,0,442,39981.4913657407,2009-06-17,11:47:34
39.950364,116.311219,0,448,39981.4914236111,2009-06-17,11:47:39
39.950353,116.311211,0,449,39981.4914814815,2009-06-17,11:47:44
39.950377,116.311217,0,452,39981.4915393519,2009-06-17,11:47:49
39.950426,116.311217,0,457,39981.4915972222,2009-06-17,11:47:54
39.950443,116.311196,0,462,39981.4916550926,2009-06-17,11:47:59
39.950412,116.311154,0,470,39981.491712963,2009-06-17,11:48:04
39.950347,116.311094,0,477,39981.4917708333,2009-06-17,11:48:09
39.950269,116.310993,0,486,39981.4918287037,2009-06-17,11:48:14
39.950143,116.310817,0,489,39981.4918865741,2009-06-17,11:48:19
39.950036,116.310682,0,488,39981.4919444444,2009-06-17,11:48:24
39.950038,116.310565,0,486,39981.4920023148,2009-06-17,11:48:29
39.950105,116.310458,0,483,39981.4920601852,2009-06-17,11:48:34
39.95013,116.310468,0,484,39981.4921180556,2009-06-17,11:48:39
39.95014,116.310525,0,483,39981.4921759259,2009-06-17,11:48:44
39.95018,116.31051,0,485,39981.4922337963,2009-06-17,11:48:49
39.950216,116.310507,0,489,39981.4922916667,2009-06-17,11:48:54
39.95023,116.310528,0,493,39981.492349537,2009-06-17,11:48:59
39.950243,116.310507,0,498,39981.4924074074,2009-06-17,11:49:04
39.950234,116.310561,0,503,39981.4924652778,2009-06-17,11:49:09
39.950199,116.310729,0,505,39981.4925231481,2009-06-17,11:49:14
39.950199,116.310729,0,505,39981.4925578704,2009-06-17,11:49:17
39.950205,116.310732,0,511,39981.4925810185,2009-06-17,11:49:19
39.95027,116.310759,0,528,39981.4926388889,2009-06-17,11:49:24
39.95033,116.310766,0,545,39981.4926967593,2009-06-17,11:49:29
39.950369,116.310809,0,550,39981.4927546296,2009-06-17,11:49:34
39.950419,116.310832,0,568,39981.4928125,2009-06-17,11:49:39
39.950454,116.310839,0,585,39981.4928703704,2009-06-17,11:49:44
39.950463,116.310833,0,601,39981.4929282407,2009-06-17,11:49:49
39.950421,116.310837,0,605,39981.4929861111,2009-06-17,11:49:54
39.95035,116.310903,0,609,39981.4930439815,2009-06-17,11:49:59
39.950141,116.311171,0,326,39981.493275463,2009-06-17,11:50:19
39.950148,116.311048,0,247,39981.4933333333,2009-06-17,11:50:24
39.949995,116.311253,0,389,39981.4933912037,2009-06-17,11:50:29
39.95011,116.311152,0,342,39981.4934490741,2009-06-17,11:50:34
39.950235,116.311062,0,308,39981.4935069444,2009-06-17,11:50:39
39.950254,116.311048,0,309,39981.4935648148,2009-06-17,11:50:44
39.950264,116.311035,0,294,39981.4936226852,2009-06-17,11:50:49
39.950333,116.310979,0,243,39981.4936805556,2009-06-17,11:50:54
39.950352,116.310963,0,231,39981.4937384259,2009-06-17,11:50:59
39.950353,116.310963,0,232,39981.4937962963,2009-06-17,11:51:04
39.950353,116.310962,0,233,39981.4938541667,2009-06-17,11:51:09
39.950352,116.310961,0,234,39981.493912037,2009-06-17,11:51:14
39.950349,116.310961,0,234,39981.4939699074,2009-06-17,11:51:19
39.950347,116.310961,0,234,39981.4940277778,2009-06-17,11:51:24
39.950348,116.310962,0,234,39981.4940856481,2009-06-17,11:51:29
39.950348,116.310962,0,234,39981.4941203704,2009-06-17,11:51:32
39.950352,116.310962,0,234,39981.4941435185,2009-06-17,11:51:34
39.950362,116.310962,0,235,39981.4942013889,2009-06-17,11:51:39
39.950372,116.310961,0,235,39981.4942592593,2009-06-17,11:51:44
39.950395,116.310976,0,236,39981.4943171296,2009-06-17,11:51:49
39.95042,116.311001,0,237,39981.494375,2009-06-17,11:51:54
39.950429,116.311021,0,238,39981.4944328704,2009-06-17,11:51:59
39.95043,116.311021,0,238,39981.4944444444,2009-06-17,11:52:00
39.950434,116.311021,0,240,39981.4945023148,2009-06-17,11:52:05
39.950441,116.311021,0,241,39981.4945601852,2009-06-17,11:52:10
39.950447,116.311021,0,242,39981.4946180556,2009-06-17,11:52:15
39.95045,116.311021,0,244,39981.4946759259,2009-06-17,11:52:20
39.950457,116.311021,0,245,39981.4947337963,2009-06-17,11:52:25
39.950461,116.311021,0,246,39981.4947916667,2009-06-17,11:52:30
39.95046,116.311021,0,247,39981.494849537,2009-06-17,11:52:35
39.950454,116.311022,0,247,39981.4949074074,2009-06-17,11:52:40
39.950449,116.311022,0,247,39981.4949652778,2009-06-17,11:52:45
39.950449,116.311022,0,247,39981.495,2009-06-17,11:52:48
39.950447,116.311018,0,247,39981.4950231481,2009-06-17,11:52:50
39.950427,116.311029,0,246,39981.4950810185,2009-06-17,11:52:55
39.950359,116.310989,0,242,39981.4951388889,2009-06-17,11:53:00
39.950307,116.310945,0,239,39981.4951967593,2009-06-17,11:53:05
39.950282,116.310932,0,237,39981.4952546296,2009-06-17,11:53:10
39.950259,116.310918,0,236,39981.4953125,2009-06-17,11:53:15
39.950251,116.311072,0,232,39981.4953703704,2009-06-17,11:53:20
39.950264,116.311205,0,229,39981.4954282407,2009-06-17,11:53:25
39.950269,116.311221,0,229,39981.4954861111,2009-06-17,11:53:30
39.950254,116.311222,0,226,39981.4955439815,2009-06-17,11:53:35
39.950233,116.311216,0,218,39981.4956018519,2009-06-17,11:53:40
39.950229,116.311228,0,213,39981.4956597222,2009-06-17,11:53:45
39.950264,116.311252,0,208,39981.4957175926,2009-06-17,11:53:50
39.950274,116.311268,0,207,39981.495775463,2009-06-17,11:53:55
39.950273,116.311302,0,204,39981.4958333333,2009-06-17,11:54:00
39.950263,116.311348,0,202,39981.4958912037,2009-06-17,11:54:05
39.950253,116.311427,0,195,39981.4959490741,2009-06-17,11:54:10
39.950237,116.311492,0,191,39981.4960069444,2009-06-17,11:54:15
39.950237,116.311492,0,191,39981.4960416667,2009-06-17,11:54:18
39.950238,116.311496,0,190,39981.4960648148,2009-06-17,11:54:20
39.950264,116.311511,0,182,39981.4961226852,2009-06-17,11:54:25
39.950264,116.311512,0,182,39981.4961805556,2009-06-17,11:54:30
39.950264,116.311512,0,182,39981.4962152778,2009-06-17,11:54:33
39.950262,116.311513,0,182,39981.4962384259,2009-06-17,11:54:35
39.950262,116.311588,0,181,39981.4962962963,2009-06-17,11:54:40
39.950271,116.311639,0,182,39981.4963541667,2009-06-17,11:54:45
39.950274,116.311758,0,179,39981.496412037,2009-06-17,11:54:50
39.950272,116.311762,0,178,39981.4964699074,2009-06-17,11:54:55
39.950276,116.311763,0,178,39981.4965277778,2009-06-17,11:55:00
39.950276,116.311763,0,178,39981.4965625,2009-06-17,11:55:03
39.950275,116.311766,0,178,39981.4965856481,2009-06-17,11:55:05
39.950287,116.311781,0,180,39981.4966435185,2009-06-17,11:55:10
39.950309,116.311874,0,181,39981.4967013889,2009-06-17,11:55:15
39.950197,116.311928,0,181,39981.4967592593,2009-06-17,11:55:20
39.950172,116.311928,0,181,39981.4968171296,2009-06-17,11:55:25
39.950132,116.311932,0,182,39981.496875,2009-06-17,11:55:30
39.950102,116.311961,0,184,39981.4969328704,2009-06-17,11:55:35
39.950081,116.311994,0,184,39981.4969907407,2009-06-17,11:55:40
39.950064,116.312056,0,182,39981.4970486111,2009-06-17,11:55:45
39.950041,116.312081,0,183,39981.4971064815,2009-06-17,11:55:50
39.95001,116.312086,0,182,39981.4971643519,2009-06-17,11:55:55
39.949982,116.312099,0,183,39981.4972222222,2009-06-17,11:56:00
39.949972,116.312091,0,184,39981.4972800926,2009-06-17,11:56:05
39.949955,116.312101,0,185,39981.497337963,2009-06-17,11:56:10
39.949942,116.312109,0,185,39981.4973958333,2009-06-17,11:56:15
39.94992,116.312138,0,185,39981.4974537037,2009-06-17,11:56:20
39.94988,116.312149,0,187,39981.4975115741,2009-06-17,11:56:25
39.94986,116.312152,0,189,39981.4975694444,2009-06-17,11:56:30
39.949796,116.312183,0,191,39981.4976273148,2009-06-17,11:56:35
39.949759,116.31219,0,193,39981.4976851852,2009-06-17,11:56:40
39.949731,116.312214,0,192,39981.4977430556,2009-06-17,11:56:45
39.94972,116.312216,0,191,39981.4978009259,2009-06-17,11:56:50
39.949701,116.312202,0,190,39981.4978587963,2009-06-17,11:56:55
39.949672,116.312212,0,189,39981.4979166667,2009-06-17,11:57:00
39.949621,116.312217,0,189,39981.497974537,2009-06-17,11:57:05
39.949581,116.312221,0,190,39981.4980324074,2009-06-17,11:57:10
39.949549,116.312232,0,191,39981.4980902778,2009-06-17,11:57:15
39.949523,116.312263,0,191,39981.4981481481,2009-06-17,11:57:20
39.949492,116.312267,0,193,39981.4982060185,2009-06-17,11:57:25
39.949462,116.312264,0,195,39981.4982638889,2009-06-17,11:57:30
39.949436,116.312264,0,195,39981.4983217593,2009-06-17,11:57:35
39.949413,116.312237,0,196,39981.4983796296,2009-06-17,11:57:40
39.949387,116.312229,0,196,39981.4984375,2009-06-17,11:57:45
39.949359,116.312217,0,196,39981.4984953704,2009-06-17,11:57:50
39.94932,116.312251,0,195,39981.4985532407,2009-06-17,11:57:55
39.949289,116.312255,0,194,39981.4986111111,2009-06-17,11:58:00
39.949257,116.312265,0,194,39981.4986689815,2009-06-17,11:58:05
39.949233,116.312254,0,193,39981.4987268519,2009-06-17,11:58:10
39.9492,116.31226,0,192,39981.4987847222,2009-06-17,11:58:15
39.949172,116.312256,0,192,39981.4988425926,2009-06-17,11:58:20
39.949135,116.312266,0,191,39981.498900463,2009-06-17,11:58:25
39.949101,116.312269,0,189,39981.4989583333,2009-06-17,11:58:30
39.949077,116.312243,0,189,39981.4990162037,2009-06-17,11:58:35
39.94904,116.312245,0,189,39981.4990740741,2009-06-17,11:58:40
39.949007,116.312251,0,189,39981.4991319444,2009-06-17,11:58:45
39.948967,116.312252,0,190,39981.4991898148,2009-06-17,11:58:50
39.948939,116.31224,0,190,39981.4992476852,2009-06-17,11:58:55
39.948903,116.31223,0,190,39981.4993055556,2009-06-17,11:59:00
39.94888,116.312219,0,192,39981.4993634259,2009-06-17,11:59:05
39.948871,116.31222,0,191,39981.4994212963,2009-06-17,11:59:10
39.948853,116.312201,0,191,39981.4994791667,2009-06-17,11:59:15
39.948847,116.31218,0,191,39981.499537037,2009-06-17,11:59:20
39.948798,116.312206,0,190,39981.4995949074,2009-06-17,11:59:25
39.94877,116.312174,0,194,39981.4996527778,2009-06-17,11:59:30
39.948735,116.312213,0,193,39981.4997106481,2009-06-17,11:59:35
39.948723,116.312215,0,193,39981.4997685185,2009-06-17,11:59:40
39.948721,116.312201,0,193,39981.4998263889,2009-06-17,11:59:45
39.948709,116.312206,0,194,39981.4998842593,2009-06-17,11:59:50
39.948693,116.312207,0,194,39981.4999421296,2009-06-17,11:59:55
39.948609,116.3122,0,195,39981.5,2009-06-17,12:00:00
39.948544,116.312211,0,195,39981.5000578704,2009-06-17,12:00:05
39.94852,116.312201,0,195,39981.5001157407,2009-06-17,12:00:10
39.948484,116.312226,0,194,39981.5001736111,2009-06-17,12:00:15
39.948448,116.312232,0,194,39981.5002314815,2009-06-17,12:00:20
39.948402,116.312268,0,192,39981.5002893518,2009-06-17,12:00:25
39.948362,116.312294,0,190,39981.5003472222,2009-06-17,12:00:30
39.948317,116.312336,0,189,39981.5004050926,2009-06-17,12:00:35
39.94828,116.312346,0,189,39981.500462963,2009-06-17,12:00:40
39.948257,116.312352,0,191,39981.5005208333,2009-06-17,12:00:45
39.948248,116.31237,0,191,39981.5005787037,2009-06-17,12:00:50
39.94824,116.312358,0,191,39981.5006365741,2009-06-17,12:00:55
39.948242,116.312356,0,191,39981.5006944444,2009-06-17,12:01:00
39.948242,116.312356,0,191,39981.5007291667,2009-06-17,12:01:03
39.948239,116.312354,0,192,39981.5007523148,2009-06-17,12:01:05
39.948251,116.312336,0,194,39981.5008101852,2009-06-17,12:01:10
39.948237,116.312318,0,195,39981.5008680556,2009-06-17,12:01:15
39.948188,116.312362,0,195,39981.5009259259,2009-06-17,12:01:20
39.948172,116.312377,0,197,39981.5009837963,2009-06-17,12:01:25
39.948145,116.312385,0,197,39981.5010416667,2009-06-17,12:01:30
39.94809,116.312371,0,198,39981.501099537,2009-06-17,12:01:35
39.94806,116.312339,0,199,39981.5011574074,2009-06-17,12:01:40
39.948022,116.312286,0,199,39981.5012152778,2009-06-17,12:01:45
39.947971,116.312237,0,200,39981.5012731481,2009-06-17,12:01:50
39.947922,116.312225,0,200,39981.5013310185,2009-06-17,12:01:55
39.947887,116.312214,0,201,39981.5013888889,2009-06-17,12:02:00
39.947739,116.312223,0,201,39981.5014467593,2009-06-17,12:02:05
39.947678,116.312206,0,202,39981.5015046296,2009-06-17,12:02:10
39.94763,116.312207,0,204,39981.5015625,2009-06-17,12:02:15
39.947576,116.312155,0,205,39981.5016203704,2009-06-17,12:02:20
39.947542,116.312153,0,206,39981.5016782407,2009-06-17,12:02:25
39.947537,116.312202,0,206,39981.5017361111,2009-06-17,12:02:30
39.947503,116.312223,0,205,39981.5017939815,2009-06-17,12:02:35
39.947475,116.312253,0,204,39981.5018518518,2009-06-17,12:02:40
39.947453,116.312418,0,210,39981.5019097222,2009-06-17,12:02:45
39.947461,116.31254,0,216,39981.5019675926,2009-06-17,12:02:50
39.947476,116.312609,0,216,39981.502025463,2009-06-17,12:02:55
39.947479,116.312678,0,214,39981.5020833333,2009-06-17,12:03:00
39.947497,116.312741,0,212,39981.5021412037,2009-06-17,12:03:05
39.947523,116.312798,0,211,39981.5021990741,2009-06-17,12:03:10
39.947493,116.312917,0,210,39981.5022569444,2009-06-17,12:03:15
39.947467,116.312994,0,209,39981.5023148148,2009-06-17,12:03:20
39.947456,116.313051,0,209,39981.5023726852,2009-06-17,12:03:25
39.947464,116.313092,0,209,39981.5024305556,2009-06-17,12:03:30
39.94744,116.313098,0,206,39981.5024884259,2009-06-17,12:03:35
39.947463,116.31314,0,201,39981.5025462963,2009-06-17,12:03:40
39.947474,116.313169,0,200,39981.5026041667,2009-06-17,12:03:45
39.947479,116.313197,0,198,39981.502662037,2009-06-17,12:03:50
39.947487,116.313242,0,197,39981.5027199074,2009-06-17,12:03:55
39.947493,116.313301,0,194,39981.5027777778,2009-06-17,12:04:00
39.947478,116.313329,0,193,39981.5028356481,2009-06-17,12:04:05
39.947533,116.313381,0,190,39981.5028935185,2009-06-17,12:04:10
39.947559,116.313417,0,189,39981.5029513889,2009-06-17,12:04:15
39.947581,116.313455,0,186,39981.5030092593,2009-06-17,12:04:20
39.947575,116.313494,0,181,39981.5030671296,2009-06-17,12:04:25
39.947582,116.313551,0,179,39981.503125,2009-06-17,12:04:30
39.947593,116.313595,0,176,39981.5031828704,2009-06-17,12:04:35
39.947609,116.313634,0,172,39981.5032407407,2009-06-17,12:04:40
39.9476,116.31368,0,169,39981.5032986111,2009-06-17,12:04:45
39.947601,116.313723,0,167,39981.5033564815,2009-06-17,12:04:50
39.947603,116.313773,0,164,39981.5034143519,2009-06-17,12:04:55
39.94761,116.313806,0,156,39981.5034722222,2009-06-17,12:05:00
39.94763,116.31385,0,155,39981.5035300926,2009-06-17,12:05:05
39.947643,116.313892,0,158,39981.503587963,2009-06-17,12:05:10
39.947656,116.313921,0,158,39981.5036458333,2009-06-17,12:05:15
39.947677,116.31394,0,156,39981.5037037037,2009-06-17,12:05:20
39.947684,116.314005,0,157,39981.5037615741,2009-06-17,12:05:25
39.947708,116.314059,0,163,39981.5038194444,2009-06-17,12:05:30
39.947713,116.314129,0,167,39981.5038773148,2009-06-17,12:05:35
39.947737,116.314167,0,172,39981.5039351852,2009-06-17,12:05:40
39.947739,116.314221,0,175,39981.5039930556,2009-06-17,12:05:45
39.947732,116.314276,0,177,39981.5040509259,2009-06-17,12:05:50
39.947716,116.314345,0,177,39981.5041087963,2009-06-17,12:05:55
39.947724,116.314396,0,179,39981.5041666667,2009-06-17,12:06:00
39.947728,116.314445,0,177,39981.504224537,2009-06-17,12:06:05
39.94773,116.314489,0,173,39981.5042824074,2009-06-17,12:06:10
39.947735,116.314538,0,173,39981.5043402778,2009-06-17,12:06:15
39.947749,116.314586,0,172,39981.5043981481,2009-06-17,12:06:20
39.947766,116.314639,0,171,39981.5044560185,2009-06-17,12:06:25
39.947781,116.314698,0,175,39981.5045138889,2009-06-17,12:06:30
39.947801,116.314748,0,179,39981.5045717593,2009-06-17,12:06:35
39.947806,116.314805,0,181,39981.5046296296,2009-06-17,12:06:40
39.94778,116.314832,0,182,39981.5046875,2009-06-17,12:06:45
39.947786,116.314851,0,182,39981.5047453704,2009-06-17,12:06:50
39.947782,116.314907,0,185,39981.5048032407,2009-06-17,12:06:55
39.947781,116.314945,0,181,39981.5048611111,2009-06-17,12:07:00
39.947793,116.314983,0,181,39981.5049189815,2009-06-17,12:07:05
39.947799,116.315023,0,181,39981.5049768519,2009-06-17,12:07:10
39.94778,116.315076,0,173,39981.5050347222,2009-06-17,12:07:15
39.947793,116.315133,0,169,39981.5050925926,2009-06-17,12:07:20
39.947796,116.315183,0,164,39981.505150463,2009-06-17,12:07:25
39.947792,116.31524,0,159,39981.5052083333,2009-06-17,12:07:30
39.947795,116.315295,0,155,39981.5052662037,2009-06-17,12:07:35
39.947807,116.315319,0,152,39981.5053240741,2009-06-17,12:07:40
39.947796,116.315389,0,151,39981.5053819444,2009-06-17,12:07:45
39.947789,116.31545,0,150,39981.5054398148,2009-06-17,12:07:50
39.947792,116.315496,0,149,39981.5054976852,2009-06-17,12:07:55
39.947795,116.31555,0,148,39981.5055555556,2009-06-17,12:08:00
39.9478,116.315597,0,146,39981.5056134259,2009-06-17,12:08:05
39.947818,116.315642,0,145,39981.5056712963,2009-06-17,12:08:10
39.947824,116.315699,0,143,39981.5057291667,2009-06-17,12:08:15
39.947818,116.315759,0,144,39981.505787037,2009-06-17,12:08:20
39.947817,116.315805,0,145,39981.5058449074,2009-06-17,12:08:25
39.947826,116.31585,0,145,39981.5059027778,2009-06-17,12:08:30
39.947832,116.315889,0,144,39981.5059606481,2009-06-17,12:08:35
39.947842,116.315935,0,143,39981.5060185185,2009-06-17,12:08:40
39.947834,116.315986,0,143,39981.5060763889,2009-06-17,12:08:45
39.947816,116.31604,0,142,39981.5061342593,2009-06-17,12:08:50
39.94782,116.316085,0,140,39981.5061921296,2009-06-17,12:08:55
39.947787,116.316129,0,138,39981.50625,2009-06-17,12:09:00
39.947779,116.316175,0,136,39981.5063078704,2009-06-17,12:09:05
39.947779,116.316218,0,138,39981.5063657407,2009-06-17,12:09:10
39.94778,116.316263,0,136,39981.5064236111,2009-06-17,12:09:15
39.947769,116.316311,0,133,39981.5064814815,2009-06-17,12:09:20
39.947769,116.316349,0,130,39981.5065393519,2009-06-17,12:09:25
39.947798,116.316346,0,128,39981.5065972222,2009-06-17,12:09:30
39.947823,116.316367,0,128,39981.5066550926,2009-06-17,12:09:35
39.947805,116.31643,0,127,39981.506712963,2009-06-17,12:09:40
39.947796,116.316483,0,127,39981.5067708333,2009-06-17,12:09:45
39.947783,116.316549,0,129,39981.5068287037,2009-06-17,12:09:50
39.947771,116.31659,0,128,39981.5068865741,2009-06-17,12:09:55
39.947763,116.316611,0,129,39981.5069444444,2009-06-17,12:10:00
39.947764,116.316633,0,131,39981.5070023148,2009-06-17,12:10:05
39.947771,116.316685,0,131,39981.5070601852,2009-06-17,12:10:10
39.94781,116.316793,0,132,39981.5071180556,2009-06-17,12:10:15
39.947844,116.316847,0,133,39981.5071759259,2009-06-17,12:10:20
39.947828,116.316901,0,131,39981.5072337963,2009-06-17,12:10:25
39.947739,116.316962,0,135,39981.5072916667,2009-06-17,12:10:30
39.947722,116.317012,0,133,39981.507349537,2009-06-17,12:10:35
39.94777,116.317082,0,133,39981.5074074074,2009-06-17,12:10:40
39.947855,116.31714,0,135,39981.5074652778,2009-06-17,12:10:45
39.947909,116.317182,0,134,39981.5075231481,2009-06-17,12:10:50
39.947935,116.317223,0,135,39981.5075810185,2009-06-17,12:10:55
39.947984,116.317242,0,140,39981.5076388889,2009-06-17,12:11:00
39.948005,116.31729,0,142,39981.5076967593,2009-06-17,12:11:05
39.947983,116.317377,0,154,39981.5077546296,2009-06-17,12:11:10
39.948067,116.317379,0,175,39981.5078125,2009-06-17,12:11:15
39.948105,116.317436,0,181,39981.5078703704,2009-06-17,12:11:20
39.948136,116.317489,0,187,39981.5079282407,2009-06-17,12:11:25
39.948168,116.317545,0,190,39981.5079861111,2009-06-17,12:11:30
39.948196,116.317598,0,198,39981.5080439815,2009-06-17,12:11:35
39.9482,116.317638,0,201,39981.5081018518,2009-06-17,12:11:40
39.94818,116.317706,0,197,39981.5081597222,2009-06-17,12:11:45
39.948186,116.317752,0,198,39981.5082175926,2009-06-17,12:11:50
39.948186,116.317752,0,198,39981.5082523148,2009-06-17,12:11:53
39.948182,116.31776,0,188,39981.508275463,2009-06-17,12:11:55
39.948193,116.317737,0,179,39981.5083333333,2009-06-17,12:12:00
39.94823,116.317776,0,170,39981.5083912037,2009-06-17,12:12:05
39.948267,116.317781,0,165,39981.5084490741,2009-06-17,12:12:10
39.94831,116.31783,0,157,39981.5085069444,2009-06-17,12:12:15
39.948354,116.317864,0,150,39981.5085648148,2009-06-17,12:12:20
39.948389,116.317879,0,147,39981.5086226852,2009-06-17,12:12:25
39.94842,116.317863,0,150,39981.5086805556,2009-06-17,12:12:30
39.948468,116.317863,0,154,39981.5087384259,2009-06-17,12:12:35
39.948506,116.317832,0,153,39981.5087962963,2009-06-17,12:12:40
39.948545,116.317832,0,153,39981.5088541667,2009-06-17,12:12:45
39.948584,116.317799,0,155,39981.508912037,2009-06-17,12:12:50
39.948621,116.31779,0,152,39981.5089699074,2009-06-17,12:12:55
39.948662,116.317789,0,151,39981.5090277778,2009-06-17,12:13:00
39.948704,116.317774,0,150,39981.5090856481,2009-06-17,12:13:05
39.948769,116.317775,0,148,39981.5091435185,2009-06-17,12:13:10
39.948799,116.317774,0,147,39981.5092013889,2009-06-17,12:13:15
39.948857,116.317796,0,151,39981.5092592593,2009-06-17,12:13:20
39.948899,116.317786,0,149,39981.5093171296,2009-06-17,12:13:25
39.948938,116.317773,0,148,39981.509375,2009-06-17,12:13:30
39.948984,116.317776,0,147,39981.5094328704,2009-06-17,12:13:35
39.94902,116.317753,0,147,39981.5094907407,2009-06-17,12:13:40
39.949058,116.317748,0,146,39981.5095486111,2009-06-17,12:13:45
39.949107,116.31774,0,146,39981.5096064815,2009-06-17,12:13:50
39.949156,116.317745,0,146,39981.5096643518,2009-06-17,12:13:55
39.9492,116.317729,0,143,39981.5097222222,2009-06-17,12:14:00
39.949243,116.317719,0,142,39981.5097800926,2009-06-17,12:14:05
39.949279,116.317705,0,143,39981.509837963,2009-06-17,12:14:10
39.949328,116.317737,0,147,39981.5098958333,2009-06-17,12:14:15
39.949372,116.317737,0,149,39981.5099537037,2009-06-17,12:14:20
39.949411,116.317707,0,148,39981.5100115741,2009-06-17,12:14:25
39.949465,116.317718,0,152,39981.5100694444,2009-06-17,12:14:30
39.949512,116.317722,0,154,39981.5101273148,2009-06-17,12:14:35
39.949545,116.317676,0,152,39981.5101851852,2009-06-17,12:14:40
39.949597,116.317685,0,153,39981.5102430556,2009-06-17,12:14:45
39.94964,116.317671,0,150,39981.5103009259,2009-06-17,12:14:50
39.949693,116.317675,0,152,39981.5103587963,2009-06-17,12:14:55
39.949732,116.317668,0,150,39981.5104166667,2009-06-17,12:15:00
39.949772,116.31767,0,147,39981.510474537,2009-06-17,12:15:05
39.949813,116.317665,0,148,39981.5105324074,2009-06-17,12:15:10
39.949859,116.31766,0,147,39981.5105902778,2009-06-17,12:15:15
39.949906,116.317631,0,144,39981.5106481481,2009-06-17,12:15:20
39.949958,116.317637,0,144,39981.5107060185,2009-06-17,12:15:25
39.949993,116.317609,0,143,39981.5107638889,2009-06-17,12:15:30
39.950025,116.317596,0,141,39981.5108217593,2009-06-17,12:15:35
39.950078,116.317584,0,139,39981.5108796296,2009-06-17,12:15:40
39.950131,116.317594,0,143,39981.5109375,2009-06-17,12:15:45
39.950174,116.317581,0,143,39981.5109953704,2009-06-17,12:15:50
39.95022,116.317579,0,146,39981.5110532407,2009-06-17,12:15:55
39.950252,116.317554,0,146,39981.5111111111,2009-06-17,12:16:00
39.950284,116.317538,0,147,39981.5111689815,2009-06-17,12:16:05
39.950347,116.317553,0,148,39981.5112268519,2009-06-17,12:16:10
39.950387,116.317547,0,149,39981.5112847222,2009-06-17,12:16:15
39.950436,116.317554,0,147,39981.5113425926,2009-06-17,12:16:20
39.950479,116.317557,0,149,39981.511400463,2009-06-17,12:16:25
39.950529,116.317542,0,148,39981.5114583333,2009-06-17,12:16:30
39.95058,116.317543,0,146,39981.5115162037,2009-06-17,12:16:35
39.950623,116.317525,0,146,39981.5115740741,2009-06-17,12:16:40
39.950677,116.31752,0,147,39981.5116319444,2009-06-17,12:16:45
39.950719,116.317528,0,147,39981.5116898148,2009-06-17,12:16:50
39.950768,116.317525,0,149,39981.5117476852,2009-06-17,12:16:55
39.950816,116.317513,0,152,39981.5118055556,2009-06-17,12:17:00
39.95086,116.317492,0,152,39981.5118634259,2009-06-17,12:17:05
39.950911,116.317482,0,152,39981.5119212963,2009-06-17,12:17:10
39.950955,116.317458,0,152,39981.5119791667,2009-06-17,12:17:15
39.951018,116.317462,0,153,39981.512037037,2009-06-17,12:17:20
39.951067,116.317454,0,154,39981.5120949074,2009-06-17,12:17:25
39.951116,116.31745,0,156,39981.5121527778,2009-06-17,12:17:30
39.951166,116.317446,0,154,39981.5122106481,2009-06-17,12:17:35
39.951202,116.317434,0,155,39981.5122685185,2009-06-17,12:17:40
39.951251,116.31744,0,157,39981.5123263889,2009-06-17,12:17:45
39.95129,116.317414,0,161,39981.5123842593,2009-06-17,12:17:50
39.951327,116.317417,0,163,39981.5124421296,2009-06-17,12:17:55
39.951371,116.317413,0,167,39981.5125,2009-06-17,12:18:00
39.95142,116.317383,0,164,39981.5125578704,2009-06-17,12:18:05
39.951458,116.317356,0,164,39981.5126157407,2009-06-17,12:18:10
39.951511,116.317373,0,168,39981.5126736111,2009-06-17,12:18:15
39.951558,116.317369,0,166,39981.5127314815,2009-06-17,12:18:20
39.9516,116.317351,0,166,39981.5127893519,2009-06-17,12:18:25
39.951638,116.317322,0,166,39981.5128472222,2009-06-17,12:18:30
39.951679,116.317292,0,167,39981.5129050926,2009-06-17,12:18:35
39.951732,116.317321,0,166,39981.512962963,2009-06-17,12:18:40
39.951778,116.317353,0,157,39981.5130208333,2009-06-17,12:18:45
39.951819,116.317336,0,158,39981.5130787037,2009-06-17,12:18:50
39.951853,116.317338,0,158,39981.5131365741,2009-06-17,12:18:55
39.951895,116.31737,0,155,39981.5131944444,2009-06-17,12:19:00
39.951939,116.317356,0,155,39981.5132523148,2009-06-17,12:19:05
39.951988,116.31736,0,154,39981.5133101852,2009-06-17,12:19:10
39.952035,116.31736,0,157,39981.5133680556,2009-06-17,12:19:15
39.952078,116.31734,0,156,39981.5134259259,2009-06-17,12:19:20
39.952122,116.317309,0,155,39981.5134837963,2009-06-17,12:19:25
39.952163,116.317287,0,156,39981.5135416667,2009-06-17,12:19:30
39.95221,116.317287,0,155,39981.513599537,2009-06-17,12:19:35
39.95226,116.317276,0,153,39981.5136574074,2009-06-17,12:19:40
39.95231,116.317278,0,151,39981.5137152778,2009-06-17,12:19:45
39.952352,116.317277,0,150,39981.5137731481,2009-06-17,12:19:50
39.952398,116.317257,0,150,39981.5138310185,2009-06-17,12:19:55
39.952437,116.317243,0,152,39981.5138888889,2009-06-17,12:20:00
39.95247,116.317238,0,157,39981.5139467593,2009-06-17,12:20:05
39.952521,116.317254,0,159,39981.5140046296,2009-06-17,12:20:10
39.952561,116.317236,0,160,39981.5140625,2009-06-17,12:20:15
39.952599,116.317211,0,160,39981.5141203704,2009-06-17,12:20:20
39.952632,116.317155,0,163,39981.5141782407,2009-06-17,12:20:25
39.952682,116.317083,0,154,39981.5142361111,2009-06-17,12:20:30
39.952733,116.317024,0,148,39981.5142939815,2009-06-17,12:20:35
39.952781,116.317016,0,144,39981.5143518519,2009-06-17,12:20:40
39.95284,116.317063,0,144,39981.5144097222,2009-06-17,12:20:45
39.952893,116.317059,0,144,39981.5144675926,2009-06-17,12:20:50
39.952958,116.317072,0,142,39981.514525463,2009-06-17,12:20:55
39.953017,116.317101,0,145,39981.5145833333,2009-06-17,12:21:00
39.953058,116.317114,0,146,39981.5146412037,2009-06-17,12:21:05
39.953111,116.317111,0,145,39981.5146990741,2009-06-17,12:21:10
39.95316,116.317125,0,148,39981.5147569444,2009-06-17,12:21:15
39.953207,116.317121,0,148,39981.5148148148,2009-06-17,12:21:20
39.953246,116.317083,0,147,39981.5148726852,2009-06-17,12:21:25
39.953291,116.317079,0,147,39981.5149305556,2009-06-17,12:21:30
39.953349,116.317086,0,145,39981.5149884259,2009-06-17,12:21:35
39.953395,116.317094,0,148,39981.5150462963,2009-06-17,12:21:40
39.953439,116.317097,0,148,39981.5151041667,2009-06-17,12:21:45
39.953492,116.317102,0,149,39981.515162037,2009-06-17,12:21:50
39.953546,116.317092,0,147,39981.5152199074,2009-06-17,12:21:55
39.953586,116.31708,0,148,39981.5152777778,2009-06-17,12:22:00
39.95363,116.31706,0,155,39981.5153356481,2009-06-17,12:22:05
39.953681,116.317062,0,160,39981.5153935185,2009-06-17,12:22:10
39.953735,116.317083,0,161,39981.5154513889,2009-06-17,12:22:15
39.953782,116.317063,0,160,39981.5155092593,2009-06-17,12:22:20
39.95383,116.317038,0,158,39981.5155671296,2009-06-17,12:22:25
39.953871,116.317017,0,166,39981.515625,2009-06-17,12:22:30
39.953921,116.317019,0,169,39981.5156828704,2009-06-17,12:22:35
39.953971,116.317054,0,170,39981.5157407407,2009-06-17,12:22:40
39.953997,116.317048,0,170,39981.5157986111,2009-06-17,12:22:45
39.954039,116.317018,0,168,39981.5158564815,2009-06-17,12:22:50
39.954076,116.316984,0,169,39981.5159143518,2009-06-17,12:22:55
39.954124,116.316974,0,170,39981.5159722222,2009-06-17,12:23:00
39.954168,116.316959,0,166,39981.5160300926,2009-06-17,12:23:05
39.954217,116.316952,0,169,39981.516087963,2009-06-17,12:23:10
39.954266,116.316948,0,172,39981.5161458333,2009-06-17,12:23:15
39.954307,116.316932,0,173,39981.5162037037,2009-06-17,12:23:20
39.954355,116.316923,0,175,39981.5162615741,2009-06-17,12:23:25
39.954393,116.316906,0,176,39981.5163194444,2009-06-17,12:23:30
39.95444,116.316917,0,178,39981.5163773148,2009-06-17,12:23:35
39.954507,116.316937,0,175,39981.5164351852,2009-06-17,12:23:40
39.954543,116.316923,0,172,39981.5164930556,2009-06-17,12:23:45
39.954591,116.316914,0,169,39981.5165509259,2009-06-17,12:23:50
39.95463,116.316862,0,163,39981.5166087963,2009-06-17,12:23:55
39.954676,116.316868,0,160,39981.5166666667,2009-06-17,12:24:00
39.954706,116.316824,0,154,39981.516724537,2009-06-17,12:24:05
39.954751,116.316801,0,157,39981.5167824074,2009-06-17,12:24:10
39.954791,116.316776,0,157,39981.5168402778,2009-06-17,12:24:15
39.954853,116.316823,0,150,39981.5168981481,2009-06-17,12:24:20
39.954886,116.31681,0,134,39981.5169560185,2009-06-17,12:24:25
39.954932,116.316781,0,129,39981.5170138889,2009-06-17,12:24:30
39.954978,116.316767,0,128,39981.5170717593,2009-06-17,12:24:35
39.955033,116.316752,0,126,39981.5171296296,2009-06-17,12:24:40
39.955092,116.316794,0,125,39981.5171875,2009-06-17,12:24:45
39.95513,116.316782,0,123,39981.5172453704,2009-06-17,12:24:50
39.955179,116.316747,0,121,39981.5173032407,2009-06-17,12:24:55
39.955217,116.31674,0,118,39981.5173611111,2009-06-17,12:25:00
39.955273,116.31679,0,120,39981.5174189815,2009-06-17,12:25:05
39.955315,116.316781,0,118,39981.5174768518,2009-06-17,12:25:10
39.955342,116.3168,0,121,39981.5175347222,2009-06-17,12:25:15
39.955338,116.316822,0,122,39981.5175925926,2009-06-17,12:25:20
39.955337,116.316821,0,122,39981.517650463,2009-06-17,12:25:25
39.955337,116.316821,0,122,39981.5176851852,2009-06-17,12:25:28
39.955337,116.31682,0,122,39981.5177083333,2009-06-17,12:25:30
39.955355,116.316842,0,127,39981.5177662037,2009-06-17,12:25:35
39.95536,116.316846,0,127,39981.5178240741,2009-06-17,12:25:40
39.955364,116.316846,0,127,39981.5178819444,2009-06-17,12:25:45
39.955364,116.316846,0,127,39981.5179166667,2009-06-17,12:25:48
39.955361,116.316846,0,127,39981.5179398148,2009-06-17,12:25:50
39.955378,116.316835,0,127,39981.5179976852,2009-06-17,12:25:55
39.955412,116.31682,0,127,39981.5180555556,2009-06-17,12:26:00
39.955469,116.316839,0,131,39981.5181134259,2009-06-17,12:26:05
39.95551,116.316846,0,133,39981.5181712963,2009-06-17,12:26:10
39.955548,116.316819,0,135,39981.5182291667,2009-06-17,12:26:15
39.955583,116.316799,0,139,39981.518287037,2009-06-17,12:26:20
39.955613,116.316754,0,142,39981.5183449074,2009-06-17,12:26:25
39.955629,116.316701,0,145,39981.5184027778,2009-06-17,12:26:30
39.95563,116.316655,0,148,39981.5184606481,2009-06-17,12:26:35
39.955619,116.31658,0,152,39981.5185185185,2009-06-17,12:26:40
39.955608,116.316531,0,154,39981.5185763889,2009-06-17,12:26:45
39.955593,116.316484,0,156,39981.5186342593,2009-06-17,12:26:50
39.955588,116.316418,0,158,39981.5186921296,2009-06-17,12:26:55
39.955596,116.316344,0,159,39981.51875,2009-06-17,12:27:00
39.955595,116.316279,0,159,39981.5188078704,2009-06-17,12:27:05
39.955611,116.316208,0,161,39981.5188657407,2009-06-17,12:27:10
39.955617,116.316147,0,163,39981.5189236111,2009-06-17,12:27:15
39.955594,116.31613,0,167,39981.5189814815,2009-06-17,12:27:20
39.955591,116.316095,0,171,39981.5190393519,2009-06-17,12:27:25
39.955557,116.316014,0,162,39981.5190972222,2009-06-17,12:27:30
39.955597,116.315938,0,162,39981.5191550926,2009-06-17,12:27:35
39.955652,116.315901,0,164,39981.519212963,2009-06-17,12:27:40
39.955727,116.315829,0,166,39981.5192708333,2009-06-17,12:27:45
39.955745,116.315808,0,168,39981.5193287037,2009-06-17,12:27:50
39.955759,116.315846,0,168,39981.5193865741,2009-06-17,12:27:55
39.955768,116.315956,0,157,39981.5194444444,2009-06-17,12:28:00
39.955784,116.316064,0,153,39981.5195023148,2009-06-17,12:28:05
39.955791,116.316139,0,154,39981.5195601852,2009-06-17,12:28:10
39.955797,116.316198,0,160,39981.5196180556,2009-06-17,12:28:15
39.955824,116.316256,0,163,39981.5196759259,2009-06-17,12:28:20
39.955852,116.316299,0,164,39981.5197337963,2009-06-17,12:28:25
39.955879,116.316345,0,165,39981.5197916667,2009-06-17,12:28:30
39.955911,116.316397,0,164,39981.519849537,2009-06-17,12:28:35
39.955953,116.31643,0,164,39981.5199074074,2009-06-17,12:28:40
39.955986,116.316437,0,163,39981.5199652778,2009-06-17,12:28:45
39.956011,116.316455,0,161,39981.5200231481,2009-06-17,12:28:50
39.956033,116.316436,0,163,39981.5200810185,2009-06-17,12:28:55
39.95607,116.316441,0,163,39981.5201388889,2009-06-17,12:29:00
39.956117,116.316433,0,164,39981.5201967593,2009-06-17,12:29:05
39.956167,116.316428,0,165,39981.5202546296,2009-06-17,12:29:10
39.956197,116.316448,0,166,39981.5203125,2009-06-17,12:29:15
39.956244,116.316452,0,167,39981.5203703704,2009-06-17,12:29:20
39.956291,116.316432,0,170,39981.5204282407,2009-06-17,12:29:25
39.956341,116.316425,0,173,39981.5204861111,2009-06-17,12:29:30
39.956387,116.316402,0,174,39981.5205439815,2009-06-17,12:29:35
39.956428,116.316361,0,178,39981.5206018519,2009-06-17,12:29:40
39.956488,116.316381,0,179,39981.5206597222,2009-06-17,12:29:45
39.95656,116.316375,0,183,39981.5207175926,2009-06-17,12:29:50
39.956731,116.31664,0,201,39981.5255208333,2009-06-17,12:36:45
39.956749,116.316653,0,203,39981.5255787037,2009-06-17,12:36:50
39.956733,116.316677,0,203,39981.5256365741,2009-06-17,12:36:55
39.956734,116.316677,0,203,39981.5256944444,2009-06-17,12:37:00
39.956735,116.316676,0,203,39981.5257523148,2009-06-17,12:37:05
39.956735,116.316676,0,203,39981.525787037,2009-06-17,12:37:08
39.956728,116.316676,0,203,39981.5258101852,2009-06-17,12:37:10
39.956712,116.3167,0,202,39981.5258680556,2009-06-17,12:37:15
39.956703,116.3167,0,202,39981.5259259259,2009-06-17,12:37:20
39.956703,116.3167,0,202,39981.5259606481,2009-06-17,12:37:23
39.956702,116.3167,0,202,39981.5259837963,2009-06-17,12:37:25
39.956712,116.3167,0,202,39981.5260416667,2009-06-17,12:37:30
39.956712,116.3167,0,202,39981.5260763889,2009-06-17,12:37:33
39.956714,116.316707,0,202,39981.526099537,2009-06-17,12:37:35
39.956668,116.316712,0,201,39981.5261574074,2009-06-17,12:37:40
39.956647,116.316712,0,201,39981.5262152778,2009-06-17,12:37:45
39.956638,116.316713,0,201,39981.5262731481,2009-06-17,12:37:50
39.956553,116.31675,0,202,39981.5263310185,2009-06-17,12:37:55
39.956503,116.316783,0,202,39981.5263888889,2009-06-17,12:38:00
39.956517,116.31685,0,202,39981.5264467593,2009-06-17,12:38:05
39.956518,116.316815,0,203,39981.5265046296,2009-06-17,12:38:10
39.956493,116.316784,0,203,39981.5265625,2009-06-17,12:38:15
39.956499,116.316783,0,204,39981.5266203704,2009-06-17,12:38:20
39.9565,116.316784,0,204,39981.5266782407,2009-06-17,12:38:25
39.956506,116.316784,0,204,39981.5267361111,2009-06-17,12:38:30
39.956513,116.316782,0,204,39981.5267939815,2009-06-17,12:38:35
39.956521,116.316781,0,204,39981.5268518519,2009-06-17,12:38:40
39.956529,116.31678,0,204,39981.5269097222,2009-06-17,12:38:45
39.956534,116.316779,0,205,39981.5269675926,2009-06-17,12:38:50
39.956534,116.316779,0,205,39981.5270023148,2009-06-17,12:38:53
39.956531,116.316782,0,206,39981.527025463,2009-06-17,12:38:55
39.956502,116.316799,0,206,39981.5270833333,2009-06-17,12:39:00
39.956455,116.316833,0,206,39981.5271412037,2009-06-17,12:39:05
39.956523,116.31679,0,212,39981.5271990741,2009-06-17,12:39:10
39.956569,116.316723,0,215,39981.5272569444,2009-06-17,12:39:15
39.956543,116.316688,0,216,39981.5273148148,2009-06-17,12:39:20
39.956444,116.316689,0,215,39981.5273726852,2009-06-17,12:39:25
39.956446,116.316583,0,211,39981.5274305556,2009-06-17,12:39:30
39.956413,116.316582,0,212,39981.5274884259,2009-06-17,12:39:35
39.956403,116.316579,0,212,39981.5275462963,2009-06-17,12:39:40
39.95637,116.316585,0,210,39981.5276041667,2009-06-17,12:39:45
39.956339,116.316591,0,207,39981.527662037,2009-06-17,12:39:50
39.95631,116.316604,0,206,39981.5277199074,2009-06-17,12:39:55
39.956275,116.31661,0,205,39981.5277777778,2009-06-17,12:40:00
39.956218,116.316655,0,203,39981.5278356481,2009-06-17,12:40:05
39.95617,116.316673,0,198,39981.5278935185,2009-06-17,12:40:10
39.956133,116.316676,0,197,39981.5279513889,2009-06-17,12:40:15
39.956096,116.316665,0,196,39981.5280092593,2009-06-17,12:40:20
39.956051,116.316674,0,196,39981.5280671296,2009-06-17,12:40:25
39.956012,116.316669,0,197,39981.528125,2009-06-17,12:40:30
39.955971,116.316671,0,196,39981.5281828704,2009-06-17,12:40:35
39.95594,116.316616,0,196,39981.5282407407,2009-06-17,12:40:40
39.95592,116.316599,0,196,39981.5282986111,2009-06-17,12:40:45
39.955899,116.31659,0,196,39981.5283564815,2009-06-17,12:40:50
39.955881,116.316542,0,193,39981.5284143519,2009-06-17,12:40:55
39.955857,116.316518,0,193,39981.5284722222,2009-06-17,12:41:00
39.955841,116.316477,0,192,39981.5285300926,2009-06-17,12:41:05
39.955842,116.316441,0,191,39981.528587963,2009-06-17,12:41:10
39.955822,116.316401,0,190,39981.5286458333,2009-06-17,12:41:15
39.955818,116.316353,0,190,39981.5287037037,2009-06-17,12:41:20
39.955822,116.316303,0,189,39981.5287615741,2009-06-17,12:41:25
39.955859,116.316182,0,190,39981.5288194444,2009-06-17,12:41:30
39.955819,116.316159,0,192,39981.5288773148,2009-06-17,12:41:35
39.955816,116.316048,0,193,39981.5289351852,2009-06-17,12:41:40
39.955874,116.315919,0,193,39981.5289930556,2009-06-17,12:41:45
39.955853,116.315873,0,195,39981.5290509259,2009-06-17,12:41:50
39.955806,116.315833,0,197,39981.5291087963,2009-06-17,12:41:55
39.955755,116.315786,0,200,39981.5291666667,2009-06-17,12:42:00
39.955716,116.315744,0,202,39981.529224537,2009-06-17,12:42:05
39.955684,116.315752,0,202,39981.5292824074,2009-06-17,12:42:10
39.955688,116.315829,0,203,39981.5293402778,2009-06-17,12:42:15
39.955663,116.315776,0,197,39981.5293981481,2009-06-17,12:42:20
39.955626,116.315687,0,196,39981.5294560185,2009-06-17,12:42:25
39.955591,116.31563,0,196,39981.5295138889,2009-06-17,12:42:30
39.955615,116.315597,0,198,39981.5295717593,2009-06-17,12:42:35
39.955657,116.315539,0,199,39981.5296296296,2009-06-17,12:42:40
39.955649,116.315418,0,202,39981.5296875,2009-06-17,12:42:45
39.955635,116.315303,0,208,39981.5297453704,2009-06-17,12:42:50
39.955649,116.315233,0,212,39981.5298032407,2009-06-17,12:42:55
39.955645,116.315184,0,226,39981.5298611111,2009-06-17,12:43:00
39.95565,116.315171,0,243,39981.5299189815,2009-06-17,12:43:05
39.955601,116.31516,0,252,39981.5299768519,2009-06-17,12:43:10
39.955616,116.315122,0,260,39981.5300347222,2009-06-17,12:43:15
39.955613,116.315074,0,265,39981.5300925926,2009-06-17,12:43:20
39.955639,116.31505,0,280,39981.530150463,2009-06-17,12:43:25
39.955661,116.315016,0,291,39981.5302083333,2009-06-17,12:43:30
39.95568,116.314956,0,298,39981.5302662037,2009-06-17,12:43:35
39.955694,116.314889,0,306,39981.5303240741,2009-06-17,12:43:40
39.955705,116.314826,0,310,39981.5303819444,2009-06-17,12:43:45
39.955703,116.314784,0,312,39981.5304398148,2009-06-17,12:43:50
39.955706,116.314773,0,314,39981.5304976852,2009-06-17,12:43:55
39.955709,116.314768,0,315,39981.5305555556,2009-06-17,12:44:00
39.955706,116.314767,0,316,39981.5306134259,2009-06-17,12:44:05
39.955706,116.314767,0,316,39981.5306481481,2009-06-17,12:44:08
39.955701,116.31476,0,315,39981.5306712963,2009-06-17,12:44:10
39.955696,116.314718,0,311,39981.5307291667,2009-06-17,12:44:15
39.95574,116.314641,0,303,39981.530787037,2009-06-17,12:44:20
39.95574,116.314641,0,303,39981.5308217593,2009-06-17,12:44:23
39.955734,116.314648,0,300,39981.5308449074,2009-06-17,12:44:25
39.955759,116.314676,0,296,39981.5309027778,2009-06-17,12:44:30
39.955771,116.314686,0,294,39981.5309606481,2009-06-17,12:44:35
39.955761,116.314682,0,290,39981.5310185185,2009-06-17,12:44:40
39.955743,116.314655,0,290,39981.5310763889,2009-06-17,12:44:45
39.955739,116.314655,0,290,39981.5311342593,2009-06-17,12:44:50
39.955743,116.314648,0,290,39981.5311921296,2009-06-17,12:44:55
39.955743,116.314648,0,290,39981.5312268519,2009-06-17,12:44:58
39.955736,116.314642,0,290,39981.53125,2009-06-17,12:45:00
39.955697,116.314626,0,290,39981.5313078704,2009-06-17,12:45:05
39.955645,116.314592,0,290,39981.5313657407,2009-06-17,12:45:10
39.955603,116.314548,0,289,39981.5314236111,2009-06-17,12:45:15
39.955578,116.314483,0,289,39981.5314814815,2009-06-17,12:45:20
39.955535,116.31443,0,289,39981.5315393518,2009-06-17,12:45:25
39.955498,116.314368,0,289,39981.5315972222,2009-06-17,12:45:30
39.95547,116.314292,0,289,39981.5316550926,2009-06-17,12:45:35
39.955474,116.314249,0,289,39981.531712963,2009-06-17,12:45:40
39.955474,116.314249,0,289,39981.5317476852,2009-06-17,12:45:43
39.955474,116.314245,0,289,39981.5317708333,2009-06-17,12:45:45
39.955455,116.314292,0,289,39981.5318287037,2009-06-17,12:45:50
39.95547,116.314291,0,289,39981.5318865741,2009-06-17,12:45:55
39.955476,116.314301,0,289,39981.5319444444,2009-06-17,12:46:00
39.95547,116.314301,0,289,39981.5320023148,2009-06-17,12:46:05
39.95547,116.314301,0,289,39981.532037037,2009-06-17,12:46:08
39.955466,116.314307,0,289,39981.5320601852,2009-06-17,12:46:10
39.955621,116.314263,0,288,39981.5321180556,2009-06-17,12:46:15
39.955689,116.31429,0,286,39981.5321759259,2009-06-17,12:46:20
39.955702,116.314302,0,284,39981.5322337963,2009-06-17,12:46:25
39.955709,116.314288,0,282,39981.5322916667,2009-06-17,12:46:30
39.955717,116.314264,0,279,39981.532349537,2009-06-17,12:46:35
39.955709,116.314264,0,278,39981.5324074074,2009-06-17,12:46:40
39.95571,116.314262,0,278,39981.5324652778,2009-06-17,12:46:45
39.955707,116.31426,0,277,39981.5325231481,2009-06-17,12:46:50
39.955708,116.314257,0,278,39981.5325810185,2009-06-17,12:46:55
39.955709,116.314253,0,278,39981.5326388889,2009-06-17,12:47:00
39.955707,116.314252,0,278,39981.5326967593,2009-06-17,12:47:05
39.955703,116.31425,0,278,39981.5327546296,2009-06-17,12:47:10
39.955696,116.314247,0,278,39981.5328125,2009-06-17,12:47:15
39.955698,116.314244,0,278,39981.5328703704,2009-06-17,12:47:20
39.955705,116.31424,0,278,39981.5329282407,2009-06-17,12:47:25
39.955705,116.31424,0,278,39981.532962963,2009-06-17,12:47:28
39.955713,116.314233,0,278,39981.5329861111,2009-06-17,12:47:30
39.955732,116.31414,0,279,39981.5330439815,2009-06-17,12:47:35
39.955735,116.313908,0,278,39981.5331018518,2009-06-17,12:47:40
39.955692,116.313811,0,276,39981.5331597222,2009-06-17,12:47:45
39.955712,116.313664,0,273,39981.5332175926,2009-06-17,12:47:50
39.955716,116.313616,0,269,39981.533275463,2009-06-17,12:47:55
39.95572,116.313579,0,267,39981.5333333333,2009-06-17,12:48:00
39.95572,116.313579,0,267,39981.5333680556,2009-06-17,12:48:03
39.955716,116.31358,0,266,39981.5333912037,2009-06-17,12:48:05
39.955712,116.313554,0,263,39981.5334490741,2009-06-17,12:48:10
39.95567,116.313534,0,255,39981.5335069444,2009-06-17,12:48:15
39.95567,116.313486,0,253,39981.5335648148,2009-06-17,12:48:20
39.955673,116.313423,0,250,39981.5336226852,2009-06-17,12:48:25
39.955717,116.313295,0,243,39981.5336805556,2009-06-17,12:48:30
39.955713,116.313238,0,240,39981.5337384259,2009-06-17,12:48:35
39.955714,116.31318,0,237,39981.5337962963,2009-06-17,12:48:40
39.955711,116.313118,0,233,39981.5338541667,2009-06-17,12:48:45
39.955723,116.313051,0,231,39981.533912037,2009-06-17,12:48:50
39.955729,116.312963,0,228,39981.5339699074,2009-06-17,12:48:55
39.95574,116.31291,0,226,39981.5340277778,2009-06-17,12:49:00
39.955744,116.312851,0,224,39981.5340856481,2009-06-17,12:49:05
39.955756,116.312791,0,218,39981.5341435185,2009-06-17,12:49:10
39.955763,116.312729,0,213,39981.5342013889,2009-06-17,12:49:15
39.955739,116.312686,0,208,39981.5342592593,2009-06-17,12:49:20
39.955724,116.312644,0,206,39981.5343171296,2009-06-17,12:49:25
39.955713,116.312602,0,202,39981.534375,2009-06-17,12:49:30
39.955725,116.312525,0,199,39981.5344328704,2009-06-17,12:49:35
39.955732,116.312474,0,196,39981.5344907407,2009-06-17,12:49:40
39.95573,116.312442,0,193,39981.5345486111,2009-06-17,12:49:45
39.955723,116.312397,0,191,39981.5346064815,2009-06-17,12:49:50
39.955729,116.312341,0,191,39981.5346643519,2009-06-17,12:49:55
39.955736,116.312266,0,189,39981.5347222222,2009-06-17,12:50:00
39.955743,116.312208,0,187,39981.5347800926,2009-06-17,12:50:05
39.955741,116.312157,0,185,39981.534837963,2009-06-17,12:50:10
39.955751,116.3121,0,182,39981.5348958333,2009-06-17,12:50:15
39.955754,116.312058,0,181,39981.5349537037,2009-06-17,12:50:20
39.955758,116.312023,0,178,39981.5350115741,2009-06-17,12:50:25
39.955763,116.311981,0,176,39981.5350694444,2009-06-17,12:50:30
39.955752,116.311925,0,175,39981.5351273148,2009-06-17,12:50:35
39.955755,116.311859,0,172,39981.5351851852,2009-06-17,12:50:40
39.955732,116.31185,0,171,39981.5352430556,2009-06-17,12:50:45
39.955735,116.311849,0,170,39981.5353009259,2009-06-17,12:50:50
39.955731,116.311849,0,169,39981.5353587963,2009-06-17,12:50:55
39.955727,116.311847,0,169,39981.5354166667,2009-06-17,12:51:00
39.955724,116.311847,0,169,39981.535474537,2009-06-17,12:51:05
39.955723,116.311847,0,169,39981.5355324074,2009-06-17,12:51:10
39.955719,116.311846,0,169,39981.5355902778,2009-06-17,12:51:15
39.955719,116.311846,0,169,39981.535625,2009-06-17,12:51:18
39.955716,116.311845,0,169,39981.5356481481,2009-06-17,12:51:20
39.955707,116.311845,0,169,39981.5357060185,2009-06-17,12:51:25
39.955706,116.311845,0,169,39981.5357638889,2009-06-17,12:51:30
39.955702,116.311845,0,169,39981.5358217593,2009-06-17,12:51:35
39.955698,116.311845,0,168,39981.5358796296,2009-06-17,12:51:40
39.955696,116.311845,0,168,39981.5359375,2009-06-17,12:51:45
39.955692,116.311844,0,168,39981.5359953704,2009-06-17,12:51:50
39.955688,116.311843,0,168,39981.5360532407,2009-06-17,12:51:55
39.955685,116.311842,0,168,39981.5361111111,2009-06-17,12:52:00
39.955685,116.311842,0,168,39981.5361458333,2009-06-17,12:52:03
39.955681,116.31184,0,168,39981.5361689815,2009-06-17,12:52:05
39.955691,116.311813,0,167,39981.5362268519,2009-06-17,12:52:10
39.955696,116.311814,0,167,39981.5362847222,2009-06-17,12:52:15
39.955691,116.311814,0,167,39981.5363425926,2009-06-17,12:52:20
39.955683,116.311814,0,167,39981.536400463,2009-06-17,12:52:25
39.955675,116.311815,0,167,39981.5364583333,2009-06-17,12:52:30
39.95574,116.311511,0,171,39981.5493634259,2009-06-17,13:11:05
39.955752,116.311416,0,166,39981.5494212963,2009-06-17,13:11:10
39.955754,116.31134,0,158,39981.5494791667,2009-06-17,13:11:15
39.955749,116.311258,0,159,39981.549537037,2009-06-17,13:11:20
39.955746,116.311205,0,152,39981.5495949074,2009-06-17,13:11:25
39.955738,116.311145,0,153,39981.5496527778,2009-06-17,13:11:30
39.955722,116.311101,0,154,39981.5497106481,2009-06-17,13:11:35
39.955714,116.311081,0,153,39981.5497685185,2009-06-17,13:11:40
39.95567,116.311094,0,150,39981.5498263889,2009-06-17,13:11:45
39.955624,116.311099,0,149,39981.5498842593,2009-06-17,13:11:50
39.955592,116.3111,0,149,39981.5499421296,2009-06-17,13:11:55
39.955563,116.311133,0,152,39981.55,2009-06-17,13:12:00
39.955541,116.311143,0,149,39981.5500578704,2009-06-17,13:12:05
39.955503,116.311136,0,150,39981.5501157407,2009-06-17,13:12:10
39.955464,116.311115,0,152,39981.5501736111,2009-06-17,13:12:15
39.955403,116.3111,0,152,39981.5502314815,2009-06-17,13:12:20
39.955356,116.311067,0,153,39981.5502893519,2009-06-17,13:12:25
39.955299,116.311066,0,156,39981.5503472222,2009-06-17,13:12:30
39.955237,116.311077,0,162,39981.5504050926,2009-06-17,13:12:35
39.955185,116.311065,0,169,39981.550462963,2009-06-17,13:12:40
39.95516,116.311058,0,171,39981.5505208333,2009-06-17,13:12:45
39.955152,116.311111,0,167,39981.5505787037,2009-06-17,13:12:50
39.955101,116.311096,0,169,39981.5506365741,2009-06-17,13:12:55
39.955048,116.311033,0,175,39981.5506944444,2009-06-17,13:13:00
39.95501,116.310978,0,181,39981.5507523148,2009-06-17,13:13:05
39.954973,116.310981,0,183,39981.5508101852,2009-06-17,13:13:10
39.954924,116.310993,0,187,39981.5508680556,2009-06-17,13:13:15
39.954851,116.311044,0,188,39981.5509259259,2009-06-17,13:13:20
39.954801,116.311073,0,192,39981.5509837963,2009-06-17,13:13:25
39.954736,116.31112,0,193,39981.5510416667,2009-06-17,13:13:30
39.954687,116.311088,0,197,39981.551099537,2009-06-17,13:13:35
39.954634,116.311138,0,200,39981.5511574074,2009-06-17,13:13:40
39.9546,116.311158,0,201,39981.5512152778,2009-06-17,13:13:45
39.954562,116.311183,0,203,39981.5512731481,2009-06-17,13:13:50
39.954529,116.311205,0,206,39981.5513310185,2009-06-17,13:13:55
39.954504,116.311183,0,206,39981.5513888889,2009-06-17,13:14:00
39.954512,116.31113,0,197,39981.5514467593,2009-06-17,13:14:05
39.954486,116.311126,0,192,39981.5515046296,2009-06-17,13:14:10
39.954451,116.311118,0,188,39981.5515625,2009-06-17,13:14:15
39.95439,116.311105,0,185,39981.5516203704,2009-06-17,13:14:20
39.954348,116.311095,0,182,39981.5516782407,2009-06-17,13:14:25
39.954284,116.311067,0,178,39981.5517361111,2009-06-17,13:14:30
39.95426,116.311101,0,178,39981.5517939815,2009-06-17,13:14:35
39.954217,116.311103,0,175,39981.5518518519,2009-06-17,13:14:40
39.954183,116.31113,0,173,39981.5519097222,2009-06-17,13:14:45
39.95415,116.311157,0,170,39981.5519675926,2009-06-17,13:14:50
39.954091,116.311139,0,166,39981.552025463,2009-06-17,13:14:55
39.954035,116.311128,0,162,39981.5520833333,2009-06-17,13:15:00
39.95398,116.311086,0,159,39981.5521412037,2009-06-17,13:15:05
39.953935,116.311035,0,155,39981.5521990741,2009-06-17,13:15:10
39.953864,116.311006,0,154,39981.5522569444,2009-06-17,13:15:15
39.953799,116.311023,0,158,39981.5523148148,2009-06-17,13:15:20
39.953751,116.311039,0,162,39981.5523726852,2009-06-17,13:15:25
39.953676,116.311017,0,161,39981.5524305556,2009-06-17,13:15:30
39.953594,116.310967,0,165,39981.5524884259,2009-06-17,13:15:35
39.953533,116.310941,0,167,39981.5525462963,2009-06-17,13:15:40
39.95349,116.310923,0,178,39981.5526041667,2009-06-17,13:15:45
39.953453,116.310916,0,183,39981.552662037,2009-06-17,13:15:50
39.953471,116.31095,0,191,39981.5527199074,2009-06-17,13:15:55
39.953411,116.310983,0,191,39981.5527777778,2009-06-17,13:16:00
39.953363,116.31095,0,195,39981.5528356481,2009-06-17,13:16:05
39.953292,116.310964,0,198,39981.5528935185,2009-06-17,13:16:10
39.953223,116.310964,0,202,39981.5529513889,2009-06-17,13:16:15
39.953183,116.310968,0,209,39981.5530092593,2009-06-17,13:16:20
39.953135,116.311011,0,214,39981.5530671296,2009-06-17,13:16:25
39.953134,116.311161,0,208,39981.553125,2009-06-17,13:16:30
39.953108,116.311232,0,206,39981.5531828704,2009-06-17,13:16:35
39.953056,116.311245,0,205,39981.5532407407,2009-06-17,13:16:40
39.95302,116.311245,0,206,39981.5532986111,2009-06-17,13:16:45
39.952993,116.311257,0,210,39981.5533564815,2009-06-17,13:16:50
39.952971,116.311247,0,216,39981.5534143519,2009-06-17,13:16:55
39.952944,116.311221,0,220,39981.5534722222,2009-06-17,13:17:00
39.952936,116.311192,0,217,39981.5535300926,2009-06-17,13:17:05
39.952899,116.311173,0,209,39981.553587963,2009-06-17,13:17:10
39.952865,116.311179,0,209,39981.5536458333,2009-06-17,13:17:15
39.95284,116.311152,0,202,39981.5537037037,2009-06-17,13:17:20
39.952801,116.311156,0,197,39981.5537615741,2009-06-17,13:17:25
39.952755,116.311165,0,197,39981.5538194444,2009-06-17,13:17:30
39.952729,116.311156,0,198,39981.5538773148,2009-06-17,13:17:35
39.952701,116.311151,0,200,39981.5539351852,2009-06-17,13:17:40
39.95266,116.311195,0,198,39981.5539930556,2009-06-17,13:17:45
39.952594,116.311221,0,199,39981.5540509259,2009-06-17,13:17:50
39.952578,116.311208,0,199,39981.5541087963,2009-06-17,13:17:55
39.952538,116.311206,0,199,39981.5541666667,2009-06-17,13:18:00
39.952492,116.311198,0,199,39981.554224537,2009-06-17,13:18:05
39.952441,116.311208,0,197,39981.5542824074,2009-06-17,13:18:10
39.952384,116.311174,0,198,39981.5543402778,2009-06-17,13:18:15
39.952332,116.311136,0,198,39981.5543981481,2009-06-17,13:18:20
39.952285,116.311098,0,198,39981.5544560185,2009-06-17,13:18:25
39.952214,116.31107,0,199,39981.5545138889,2009-06-17,13:18:30
39.952167,116.311062,0,197,39981.5545717593,2009-06-17,13:18:35
39.952113,116.311045,0,198,39981.5546296296,2009-06-17,13:18:40
39.952065,116.311043,0,199,39981.5546875,2009-06-17,13:18:45
39.952056,116.311047,0,200,39981.5547453704,2009-06-17,13:18:50
39.952005,116.311026,0,201,39981.5548032407,2009-06-17,13:18:55
39.951971,116.311041,0,200,39981.5548611111,2009-06-17,13:19:00
39.951929,116.311047,0,201,39981.5549189815,2009-06-17,13:19:05
39.951913,116.311138,0,202,39981.5549768518,2009-06-17,13:19:10
39.951878,116.311124,0,203,39981.5550347222,2009-06-17,13:19:15
39.951818,116.311154,0,204,39981.5550925926,2009-06-17,13:19:20
39.951771,116.311163,0,204,39981.555150463,2009-06-17,13:19:25
39.951723,116.311168,0,203,39981.5552083333,2009-06-17,13:19:30
39.951684,116.311147,0,201,39981.5552662037,2009-06-17,13:19:35
39.951642,116.31114,0,202,39981.5553240741,2009-06-17,13:19:40
39.951583,116.311152,0,204,39981.5553819444,2009-06-17,13:19:45
39.951542,116.31115,0,204,39981.5554398148,2009-06-17,13:19:50
39.951497,116.311119,0,205,39981.5554976852,2009-06-17,13:19:55
39.951451,116.311088,0,206,39981.5555555556,2009-06-17,13:20:00
39.951391,116.311062,0,208,39981.5556134259,2009-06-17,13:20:05
39.951345,116.311046,0,210,39981.5556712963,2009-06-17,13:20:10
39.951291,116.311062,0,213,39981.5557291667,2009-06-17,13:20:15
39.95129,116.311081,0,214,39981.555787037,2009-06-17,13:20:20
39.951253,116.311061,0,217,39981.5558449074,2009-06-17,13:20:25
39.951211,116.311057,0,216,39981.5559027778,2009-06-17,13:20:30
39.951181,116.311064,0,215,39981.5559606481,2009-06-17,13:20:35
39.951128,116.311052,0,215,39981.5560185185,2009-06-17,13:20:40
39.951057,116.311043,0,213,39981.5560763889,2009-06-17,13:20:45
39.951016,116.311027,0,212,39981.5561342593,2009-06-17,13:20:50
39.950965,116.311001,0,211,39981.5561921296,2009-06-17,13:20:55
39.95096,116.311016,0,209,39981.55625,2009-06-17,13:21:00
39.95091,116.31104,0,207,39981.5563078704,2009-06-17,13:21:05
39.950867,116.311038,0,203,39981.5563657407,2009-06-17,13:21:10
39.950827,116.311023,0,198,39981.5564236111,2009-06-17,13:21:15
39.950774,116.310995,0,195,39981.5564814815,2009-06-17,13:21:20
39.95071,116.310973,0,191,39981.5565393518,2009-06-17,13:21:25
39.950674,116.310936,0,188,39981.5565972222,2009-06-17,13:21:30
39.950611,116.310918,0,185,39981.5566550926,2009-06-17,13:21:35
39.950571,116.310917,0,183,39981.556712963,2009-06-17,13:21:40
39.950532,116.310916,0,181,39981.5567708333,2009-06-17,13:21:45
39.950518,116.310902,0,186,39981.5568287037,2009-06-17,13:21:50
39.950483,116.310915,0,188,39981.5568865741,2009-06-17,13:21:55
39.950449,116.310917,0,192,39981.5569444444,2009-06-17,13:22:00
39.950435,116.310929,0,191,39981.5570023148,2009-06-17,13:22:05
39.950386,116.310946,0,190,39981.5570601852,2009-06-17,13:22:10
39.950352,116.311,0,182,39981.5571180556,2009-06-17,13:22:15
39.950323,116.311014,0,175,39981.5571759259,2009-06-17,13:22:20
39.950295,116.311058,0,172,39981.5572337963,2009-06-17,13:22:25
39.950295,116.311141,0,166,39981.5572916667,2009-06-17,13:22:30
39.950253,116.311173,0,162,39981.557349537,2009-06-17,13:22:35
39.950194,116.311176,0,158,39981.5574074074,2009-06-17,13:22:40
39.950141,116.311171,0,160,39981.5574652778,2009-06-17,13:22:45
39.950088,116.311192,0,164,39981.5575231481,2009-06-17,13:22:50
39.950051,116.31119,0,164,39981.5575810185,2009-06-17,13:22:55
39.950012,116.311194,0,164,39981.5576388889,2009-06-17,13:23:00
39.949966,116.311205,0,164,39981.5576967593,2009-06-17,13:23:05
39.949917,116.311238,0,161,39981.5577546296,2009-06-17,13:23:10
39.94986,116.31126,0,159,39981.5578125,2009-06-17,13:23:15
39.949828,116.311263,0,158,39981.5578703704,2009-06-17,13:23:20
39.94982,116.311312,0,157,39981.5579282407,2009-06-17,13:23:25
39.949837,116.311364,0,158,39981.5579861111,2009-06-17,13:23:30
39.949856,116.311391,0,158,39981.5580439815,2009-06-17,13:23:35
39.949876,116.3114,0,159,39981.5581018519,2009-06-17,13:23:40
39.949863,116.311462,0,159,39981.5581597222,2009-06-17,13:23:45
39.949844,116.311527,0,160,39981.5582175926,2009-06-17,13:23:50
39.949823,116.311629,0,161,39981.558275463,2009-06-17,13:23:55
39.949854,116.311708,0,161,39981.5583333333,2009-06-17,13:24:00
39.94989,116.311805,0,160,39981.5583912037,2009-06-17,13:24:05
39.949877,116.311823,0,160,39981.5584490741,2009-06-17,13:24:10
39.949849,116.311753,0,162,39981.5585069444,2009-06-17,13:24:15
39.949819,116.311719,0,165,39981.5585648148,2009-06-17,13:24:20
39.949833,116.311704,0,166,39981.5586226852,2009-06-17,13:24:25
39.949833,116.311703,0,166,39981.5586805556,2009-06-17,13:24:30
39.949831,116.311708,0,166,39981.5587384259,2009-06-17,13:24:35
39.949831,116.311709,0,167,39981.5587962963,2009-06-17,13:24:40
39.949829,116.311711,0,167,39981.5588541667,2009-06-17,13:24:45
39.949829,116.311711,0,167,39981.5588888889,2009-06-17,13:24:48
39.949832,116.311713,0,167,39981.558912037,2009-06-17,13:24:50
39.949841,116.311713,0,167,39981.5589699074,2009-06-17,13:24:55
39.949849,116.311715,0,167,39981.5590277778,2009-06-17,13:25:00
39.949849,116.311715,0,167,39981.5590625,2009-06-17,13:25:03
39.949857,116.311715,0,166,39981.5590856481,2009-06-17,13:25:05
39.949866,116.311731,0,168,39981.5591435185,2009-06-17,13:25:10
39.949862,116.311745,0,169,39981.5592013889,2009-06-17,13:25:15
39.949871,116.311751,0,172,39981.5592592593,2009-06-17,13:25:20
39.949871,116.311748,0,174,39981.5593171296,2009-06-17,13:25:25
39.949875,116.311748,0,175,39981.559375,2009-06-17,13:25:30
39.949877,116.311749,0,175,39981.5594328704,2009-06-17,13:25:35
39.949879,116.311749,0,175,39981.5594907407,2009-06-17,13:25:40
39.949881,116.31175,0,176,39981.5595486111,2009-06-17,13:25:45
39.949881,116.31175,0,176,39981.5595833333,2009-06-17,13:25:48
39.949888,116.311752,0,177,39981.5596064815,2009-06-17,13:25:50
39.949883,116.311777,0,181,39981.5596643519,2009-06-17,13:25:55
39.949894,116.311791,0,183,39981.5597222222,2009-06-17,13:26:00
39.949899,116.31182,0,187,39981.5597800926,2009-06-17,13:26:05
39.949899,116.31182,0,187,39981.5598148148,2009-06-17,13:26:08
39.949893,116.311821,0,187,39981.559837963,2009-06-17,13:26:10
39.949894,116.311861,0,189,39981.5598958333,2009-06-17,13:26:15
39.949872,116.311887,0,190,39981.5599537037,2009-06-17,13:26:20
39.949825,116.311935,0,191,39981.5600115741,2009-06-17,13:26:25
39.9498,116.312001,0,193,39981.5600694444,2009-06-17,13:26:30
39.949819,116.312092,0,190,39981.5601273148,2009-06-17,13:26:35
39.949833,116.31214,0,189,39981.5601851852,2009-06-17,13:26:40
39.94984,116.312141,0,189,39981.5602430556,2009-06-17,13:26:45
39.94984,116.312141,0,189,39981.5602777778,2009-06-17,13:26:48
39.949847,116.312142,0,190,39981.5603009259,2009-06-17,13:26:50
39.949889,116.312297,0,187,39981.5603587963,2009-06-17,13:26:55
39.949887,116.3123,0,187,39981.5604166667,2009-06-17,13:27:00
39.94988,116.312302,0,187,39981.560474537,2009-06-17,13:27:05
39.949878,116.312304,0,188,39981.5605324074,2009-06-17,13:27:10
39.949881,116.312306,0,188,39981.5605902778,2009-06-17,13:27:15
39.949879,116.312309,0,188,39981.5606481481,2009-06-17,13:27:20
39.949879,116.312309,0,188,39981.5606828704,2009-06-17,13:27:23
39.949875,116.312311,0,188,39981.5607060185,2009-06-17,13:27:25
39.949893,116.312342,0,186,39981.5607638889,2009-06-17,13:27:30
39.949902,116.312357,0,187,39981.5608217593,2009-06-17,13:27:35
39.949895,116.312421,0,188,39981.5608796296,2009-06-17,13:27:40
39.94992,116.312461,0,190,39981.5609375,2009-06-17,13:27:45
39.949926,116.312472,0,192,39981.5609953704,2009-06-17,13:27:50
39.949923,116.312485,0,194,39981.5610532407,2009-06-17,13:27:55
39.949916,116.312485,0,195,39981.5611111111,2009-06-17,13:28:00
39.949921,116.312485,0,195,39981.5611689815,2009-06-17,13:28:05
39.949924,116.312486,0,196,39981.5612268519,2009-06-17,13:28:10
39.949924,116.312486,0,196,39981.5612615741,2009-06-17,13:28:13
39.949924,116.312491,0,198,39981.5612847222,2009-06-17,13:28:15
39.949921,116.312509,0,201,39981.5613425926,2009-06-17,13:28:20
39.949928,116.312532,0,204,39981.561400463,2009-06-17,13:28:25
39.949933,116.312529,0,206,39981.5614583333,2009-06-17,13:28:30
39.949933,116.31253,0,206,39981.5615162037,2009-06-17,13:28:35
39.949931,116.312529,0,206,39981.5615740741,2009-06-17,13:28:40
39.949931,116.312529,0,206,39981.5616087963,2009-06-17,13:28:43
39.949923,116.312529,0,207,39981.5616319444,2009-06-17,13:28:45
39.949916,116.31256,0,207,39981.5616898148,2009-06-17,13:28:50
39.949945,116.312624,0,206,39981.5617476852,2009-06-17,13:28:55
39.949932,116.312629,0,206,39981.5618055556,2009-06-17,13:29:00
39.94993,116.312635,0,206,39981.5618634259,2009-06-17,13:29:05
39.94993,116.312635,0,206,39981.5618981481,2009-06-17,13:29:08
39.949932,116.312638,0,207,39981.5619212963,2009-06-17,13:29:10
39.949924,116.312611,0,208,39981.5619791667,2009-06-17,13:29:15
39.949919,116.31259,0,208,39981.562037037,2009-06-17,13:29:20
39.94992,116.312577,0,208,39981.5620949074,2009-06-17,13:29:25
39.949915,116.312564,0,209,39981.5621527778,2009-06-17,13:29:30
39.949908,116.312553,0,209,39981.5622106481,2009-06-17,13:29:35
39.9499,116.312547,0,209,39981.5622685185,2009-06-17,13:29:40
39.949893,116.312546,0,209,39981.5623263889,2009-06-17,13:29:45
39.949888,116.31255,0,209,39981.5623842593,2009-06-17,13:29:50
39.949888,116.31255,0,209,39981.5624189815,2009-06-17,13:29:53
39.949885,116.312557,0,209,39981.5624421296,2009-06-17,13:29:55
39.949888,116.312573,0,209,39981.5625,2009-06-17,13:30:00
39.949891,116.312607,0,209,39981.5625578704,2009-06-17,13:30:05
39.949888,116.312648,0,209,39981.5626157407,2009-06-17,13:30:10
39.949898,116.312658,0,209,39981.5626736111,2009-06-17,13:30:15
39.9499,116.312666,0,209,39981.5627314815,2009-06-17,13:30:20
39.949899,116.312674,0,209,39981.5627893518,2009-06-17,13:30:25
39.949899,116.312674,0,209,39981.5628240741,2009-06-17,13:30:28
39.949895,116.312672,0,209,39981.5628472222,2009-06-17,13:30:30
39.949886,116.312661,0,209,39981.5629050926,2009-06-17,13:30:35
39.94988,116.312652,0,209,39981.562962963,2009-06-17,13:30:40
39.94988,116.312652,0,209,39981.5629976852,2009-06-17,13:30:43
39.949876,116.312644,0,209,39981.5630208333,2009-06-17,13:30:45
39.949875,116.312634,0,209,39981.5630787037,2009-06-17,13:30:50
39.949875,116.312634,0,209,39981.5631134259,2009-06-17,13:30:53
39.94988,116.312628,0,209,39981.5631365741,2009-06-17,13:30:55
39.949871,116.312525,0,209,39981.5631944444,2009-06-17,13:31:00
39.949871,116.312525,0,209,39981.5632291667,2009-06-17,13:31:03
39.949874,116.312528,0,209,39981.5632523148,2009-06-17,13:31:05
39.949856,116.312541,0,208,39981.5633101852,2009-06-17,13:31:10
39.949853,116.312535,0,208,39981.5633680556,2009-06-17,13:31:15
39.949853,116.312535,0,208,39981.5634027778,2009-06-17,13:31:18
39.949845,116.312533,0,208,39981.5634259259,2009-06-17,13:31:20
39.949896,116.312695,0,207,39981.5634837963,2009-06-17,13:31:25
39.949904,116.312725,0,207,39981.5635416667,2009-06-17,13:31:30
39.949875,116.312787,0,210,39981.563599537,2009-06-17,13:31:35
39.949843,116.312841,0,211,39981.5636574074,2009-06-17,13:31:40
39.949839,116.312867,0,212,39981.5637152778,2009-06-17,13:31:45
39.949843,116.312923,0,212,39981.5637731481,2009-06-17,13:31:50
39.949845,116.312967,0,212,39981.5638310185,2009-06-17,13:31:55
39.949845,116.313014,0,212,39981.5638888889,2009-06-17,13:32:00
39.949847,116.313066,0,212,39981.5639467593,2009-06-17,13:32:05
39.949857,116.313126,0,212,39981.5640046296,2009-06-17,13:32:10
39.949882,116.313185,0,212,39981.5640625,2009-06-17,13:32:15
39.949887,116.313249,0,212,39981.5641203704,2009-06-17,13:32:20
39.949929,116.313303,0,212,39981.5641782407,2009-06-17,13:32:25
39.949981,116.313364,0,212,39981.5642361111,2009-06-17,13:32:30
39.950049,116.313464,0,212,39981.5642939815,2009-06-17,13:32:35
39.950031,116.313509,0,205,39981.5643518518,2009-06-17,13:32:40
39.950048,116.313556,0,201,39981.5644097222,2009-06-17,13:32:45
39.950022,116.313619,0,192,39981.5644675926,2009-06-17,13:32:50
39.950043,116.313665,0,187,39981.564525463,2009-06-17,13:32:55
39.950018,116.313726,0,183,39981.5645833333,2009-06-17,13:33:00
39.950027,116.313777,0,178,39981.5646412037,2009-06-17,13:33:05
39.95004,116.313822,0,176,39981.5646990741,2009-06-17,13:33:10
39.950043,116.313854,0,173,39981.5647569444,2009-06-17,13:33:15
39.950037,116.313932,0,167,39981.5648148148,2009-06-17,13:33:20
39.950032,116.313995,0,163,39981.5648726852,2009-06-17,13:33:25
39.950008,116.314048,0,161,39981.5649305556,2009-06-17,13:33:30
39.949993,116.31407,0,148,39981.5649884259,2009-06-17,13:33:35
39.949969,116.314114,0,142,39981.5650462963,2009-06-17,13:33:40
39.949982,116.31416,0,135,39981.5651041667,2009-06-17,13:33:45
39.949981,116.314208,0,128,39981.565162037,2009-06-17,13:33:50
39.949952,116.314265,0,124,39981.5652199074,2009-06-17,13:33:55
39.949972,116.314306,0,123,39981.5652777778,2009-06-17,13:34:00
39.949997,116.31436,0,123,39981.5653356481,2009-06-17,13:34:05
39.949998,116.314416,0,123,39981.5653935185,2009-06-17,13:34:10
39.949996,116.314491,0,125,39981.5654513889,2009-06-17,13:34:15
39.950004,116.314537,0,127,39981.5655092593,2009-06-17,13:34:20
39.949992,116.314617,0,122,39981.5655671296,2009-06-17,13:34:25
39.949988,116.314644,0,122,39981.565625,2009-06-17,13:34:30
39.950004,116.314689,0,120,39981.5656828704,2009-06-17,13:34:35
39.949995,116.314764,0,120,39981.5657407407,2009-06-17,13:34:40
39.95,116.31483,0,121,39981.5657986111,2009-06-17,13:34:45
39.950001,116.314873,0,125,39981.5658564815,2009-06-17,13:34:50
39.950004,116.31493,0,128,39981.5659143519,2009-06-17,13:34:55
39.95001,116.314974,0,130,39981.5659722222,2009-06-17,13:35:00
39.949987,116.315027,0,133,39981.5660300926,2009-06-17,13:35:05
39.949959,116.315062,0,134,39981.566087963,2009-06-17,13:35:10
39.94994,116.315131,0,133,39981.5661458333,2009-06-17,13:35:15
39.949948,116.31519,0,140,39981.5662037037,2009-06-17,13:35:20
39.94995,116.315262,0,143,39981.5662615741,2009-06-17,13:35:25
39.949929,116.31535,0,143,39981.5663194444,2009-06-17,13:35:30
39.949926,116.315422,0,144,39981.5663773148,2009-06-17,13:35:35
39.94994,116.315495,0,144,39981.5664351852,2009-06-17,13:35:40
39.94996,116.315581,0,147,39981.5664930556,2009-06-17,13:35:45
39.949968,116.315646,0,146,39981.5665509259,2009-06-17,13:35:50
39.949939,116.315742,0,146,39981.5666087963,2009-06-17,13:35:55
39.949912,116.315766,0,148,39981.5666666667,2009-06-17,13:36:00
39.949944,116.315835,0,156,39981.566724537,2009-06-17,13:36:05
39.949981,116.315893,0,164,39981.5667824074,2009-06-17,13:36:10
39.950008,116.315872,0,171,39981.5668402778,2009-06-17,13:36:15
39.950037,116.315826,0,176,39981.5668981481,2009-06-17,13:36:20
39.950081,116.315761,0,183,39981.5669560185,2009-06-17,13:36:25
39.950143,116.315714,0,187,39981.5670138889,2009-06-17,13:36:30
39.950175,116.315694,0,191,39981.5670717593,2009-06-17,13:36:35
39.950268,116.315644,0,193,39981.5671296296,2009-06-17,13:36:40
39.950268,116.315644,0,193,39981.5671643519,2009-06-17,13:36:43
39.950274,116.315642,0,195,39981.5671875,2009-06-17,13:36:45
39.950337,116.315682,0,205,39981.5672453704,2009-06-17,13:36:50
39.950386,116.315655,0,208,39981.5673032407,2009-06-17,13:36:55
39.950423,116.315644,0,210,39981.5673611111,2009-06-17,13:37:00
39.95049,116.315674,0,196,39981.5674189815,2009-06-17,13:37:05
39.950564,116.315735,0,198,39981.5674768519,2009-06-17,13:37:10
39.950624,116.315711,0,191,39981.5675347222,2009-06-17,13:37:15
39.950669,116.315713,0,189,39981.5675925926,2009-06-17,13:37:20
39.950705,116.315703,0,185,39981.567650463,2009-06-17,13:37:25
39.950745,116.315737,0,187,39981.5677083333,2009-06-17,13:37:30
39.950786,116.315785,0,180,39981.5677662037,2009-06-17,13:37:35
39.950817,116.31584,0,172,39981.5678240741,2009-06-17,13:37:40
39.950837,116.315893,0,174,39981.5678819444,2009-06-17,13:37:45
39.950837,116.315935,0,169,39981.5679398148,2009-06-17,13:37:50
39.950843,116.315994,0,166,39981.5679976852,2009-06-17,13:37:55
39.950847,116.316045,0,159,39981.5680555556,2009-06-17,13:38:00
39.950848,116.316105,0,158,39981.5681134259,2009-06-17,13:38:05
39.950847,116.316169,0,158,39981.5681712963,2009-06-17,13:38:10
39.950855,116.316229,0,157,39981.5682291667,2009-06-17,13:38:15
39.950866,116.316284,0,154,39981.568287037,2009-06-17,13:38:20
39.950868,116.316332,0,151,39981.5683449074,2009-06-17,13:38:25
39.950872,116.316389,0,152,39981.5684027778,2009-06-17,13:38:30
39.950875,116.316423,0,149,39981.5684606481,2009-06-17,13:38:35
39.950878,116.316465,0,150,39981.5685185185,2009-06-17,13:38:40
39.950893,116.316501,0,152,39981.5685763889,2009-06-17,13:38:45
39.950896,116.316547,0,153,39981.5686342593,2009-06-17,13:38:50
39.950905,116.316608,0,153,39981.5686921296,2009-06-17,13:38:55
39.950916,116.316664,0,149,39981.56875,2009-06-17,13:39:00
39.950919,116.316701,0,145,39981.5688078704,2009-06-17,13:39:05
39.950926,116.316728,0,145,39981.5688657407,2009-06-17,13:39:10
39.950936,116.316765,0,143,39981.5689236111,2009-06-17,13:39:15
39.950913,116.316809,0,142,39981.5689814815,2009-06-17,13:39:20
39.950902,116.31685,0,142,39981.5690393519,2009-06-17,13:39:25
39.950896,116.316866,0,143,39981.5690972222,2009-06-17,13:39:30
39.950883,116.316951,0,144,39981.5691550926,2009-06-17,13:39:35
39.950899,116.317034,0,147,39981.569212963,2009-06-17,13:39:40
39.950905,116.317099,0,143,39981.5692708333,2009-06-17,13:39:45
39.950886,116.317175,0,144,39981.5693287037,2009-06-17,13:39:50
39.950903,116.317243,0,150,39981.5693865741,2009-06-17,13:39:55
39.950905,116.317256,0,150,39981.5694444444,2009-06-17,13:40:00
39.950887,116.317312,0,147,39981.5695023148,2009-06-17,13:40:05
39.950889,116.317379,0,147,39981.5695601852,2009-06-17,13:40:10
39.950898,116.317418,0,142,39981.5696180556,2009-06-17,13:40:15
39.950919,116.317477,0,142,39981.5696759259,2009-06-17,13:40:20
39.950962,116.317513,0,139,39981.5697337963,2009-06-17,13:40:25
39.950979,116.317526,0,136,39981.5697916667,2009-06-17,13:40:30
39.951016,116.317539,0,139,39981.569849537,2009-06-17,13:40:35
39.951045,116.317532,0,144,39981.5699074074,2009-06-17,13:40:40
39.951083,116.317542,0,148,39981.5699652778,2009-06-17,13:40:45
39.951134,116.317527,0,151,39981.5700231481,2009-06-17,13:40:50
39.95118,116.317512,0,158,39981.5700810185,2009-06-17,13:40:55
39.951212,116.317496,0,161,39981.5701388889,2009-06-17,13:41:00
39.951244,116.31748,0,163,39981.5701967593,2009-06-17,13:41:05
39.951277,116.317471,0,162,39981.5702546296,2009-06-17,13:41:10
39.951314,116.317465,0,162,39981.5703125,2009-06-17,13:41:15
39.951353,116.317436,0,172,39981.5703703704,2009-06-17,13:41:20
39.951383,116.317458,0,178,39981.5704282407,2009-06-17,13:41:25
39.951383,116.317458,0,178,39981.570462963,2009-06-17,13:41:28
39.951387,116.317465,0,181,39981.5704861111,2009-06-17,13:41:30
39.951406,116.317445,0,187,39981.5705439815,2009-06-17,13:41:35
39.95144,116.317422,0,196,39981.5706018518,2009-06-17,13:41:40
39.951448,116.31741,0,204,39981.5706597222,2009-06-17,13:41:45
39.95146,116.317393,0,209,39981.5707175926,2009-06-17,13:41:50
39.951483,116.317381,0,215,39981.570775463,2009-06-17,13:41:55
39.951557,116.317406,0,209,39981.5708333333,2009-06-17,13:42:00
39.951564,116.317442,0,207,39981.5708912037,2009-06-17,13:42:05
39.95155,116.317435,0,202,39981.5709490741,2009-06-17,13:42:10
39.951553,116.317459,0,201,39981.5710069444,2009-06-17,13:42:15
39.951557,116.317499,0,198,39981.5710648148,2009-06-17,13:42:20
39.95155,116.317561,0,199,39981.5711226852,2009-06-17,13:42:25
39.951568,116.317643,0,198,39981.5711805556,2009-06-17,13:42:30
39.951588,116.317713,0,190,39981.5712384259,2009-06-17,13:42:35
39.951607,116.317809,0,185,39981.5712962963,2009-06-17,13:42:40
39.951603,116.317845,0,180,39981.5713541667,2009-06-17,13:42:45
39.951555,116.317859,0,179,39981.571412037,2009-06-17,13:42:50
39.951513,116.317951,0,178,39981.5714699074,2009-06-17,13:42:55
39.951474,116.317976,0,176,39981.5715277778,2009-06-17,13:43:00
39.951444,116.317978,0,175,39981.5715856481,2009-06-17,13:43:05
39.951433,116.317953,0,174,39981.5716435185,2009-06-17,13:43:10
39.9514,116.317951,0,173,39981.5717013889,2009-06-17,13:43:15
39.951378,116.318002,0,172,39981.5717592593,2009-06-17,13:43:20
39.951526,116.317756,0,172,39981.5741898148,2009-06-17,13:46:50
39.951645,116.317742,0,172,39981.5742476852,2009-06-17,13:46:55
39.951875,116.317757,0,173,39981.5743055556,2009-06-17,13:47:00
39.952229,116.317708,0,182,39981.5743634259,2009-06-17,13:47:05
39.952757,116.317813,0,193,39981.5744212963,2009-06-17,13:47:10
39.953183,116.317708,0,201,39981.5744791667,2009-06-17,13:47:15
39.953594,116.317578,0,208,39981.574537037,2009-06-17,13:47:20
39.953963,116.317536,0,200,39981.5745949074,2009-06-17,13:47:25
39.954363,116.317481,0,192,39981.5746527778,2009-06-17,13:47:30
39.954782,116.317436,0,181,39981.5747106481,2009-06-17,13:47:35
39.955204,116.317398,0,180,39981.5747685185,2009-06-17,13:47:40
39.955651,116.317251,0,185,39981.5748263889,2009-06-17,13:47:45
39.956125,116.317194,0,188,39981.5748842593,2009-06-17,13:47:50
39.956633,116.317113,0,184,39981.5749421296,2009-06-17,13:47:55
39.957121,116.317022,0,179,39981.575,2009-06-17,13:48:00
39.957564,116.316893,0,174,39981.5750578704,2009-06-17,13:48:05
39.957968,116.316873,0,178,39981.5751157407,2009-06-17,13:48:10
39.958335,116.3168,0,180,39981.5751736111,2009-06-17,13:48:15
39.958656,116.316747,0,182,39981.5752314815,2009-06-17,13:48:20
39.958919,116.316704,0,179,39981.5752893519,2009-06-17,13:48:25
39.959097,116.316683,0,167,39981.5753472222,2009-06-17,13:48:30
39.959159,116.316661,0,164,39981.5754050926,2009-06-17,13:48:35
39.959148,116.31668,0,164,39981.575462963,2009-06-17,13:48:40
39.959148,116.31668,0,164,39981.5754976852,2009-06-17,13:48:43
39.959152,116.31668,0,164,39981.5755208333,2009-06-17,13:48:45
39.959226,116.316748,0,165,39981.5755787037,2009-06-17,13:48:50
39.959438,116.316753,0,167,39981.5756365741,2009-06-17,13:48:55
39.959766,116.316722,0,164,39981.5756944444,2009-06-17,13:49:00
39.960105,116.316699,0,159,39981.5757523148,2009-06-17,13:49:05
39.960547,116.316628,0,152,39981.5758101852,2009-06-17,13:49:10
39.961072,116.316532,0,142,39981.5758680556,2009-06-17,13:49:15
39.961671,116.316391,0,143,39981.5759259259,2009-06-17,13:49:20
39.962299,116.316224,0,160,39981.5759837963,2009-06-17,13:49:25
39.962862,116.316034,0,193,39981.5760416667,2009-06-17,13:49:30
39.963355,116.315892,0,192,39981.576099537,2009-06-17,13:49:35
39.963739,116.315757,0,194,39981.5761574074,2009-06-17,13:49:40
39.964064,116.315674,0,197,39981.5762152778,2009-06-17,13:49:45
39.96429,116.315631,0,199,39981.5762731481,2009-06-17,13:49:50
39.964409,116.315561,0,200,39981.5763310185,2009-06-17,13:49:55
39.964467,116.31555,0,195,39981.5763888889,2009-06-17,13:50:00
39.964467,116.315554,0,197,39981.5764467593,2009-06-17,13:50:05
39.964464,116.315554,0,198,39981.5765046296,2009-06-17,13:50:10
39.96446,116.315555,0,197,39981.5765625,2009-06-17,13:50:15
39.964465,116.315558,0,198,39981.5766203704,2009-06-17,13:50:20
39.964465,116.31556,0,198,39981.5766782407,2009-06-17,13:50:25
39.964465,116.31556,0,198,39981.576712963,2009-06-17,13:50:28
39.964468,116.31556,0,197,39981.5767361111,2009-06-17,13:50:30
39.96448,116.315557,0,196,39981.5767939815,2009-06-17,13:50:35
39.964532,116.315536,0,192,39981.5768518519,2009-06-17,13:50:40
39.964575,116.315558,0,190,39981.5769097222,2009-06-17,13:50:45
39.964604,116.31552,0,186,39981.5769675926,2009-06-17,13:50:50
39.964605,116.315465,0,172,39981.577025463,2009-06-17,13:50:55
39.964584,116.31549,0,173,39981.5770833333,2009-06-17,13:51:00
39.964506,116.315612,0,181,39981.5771412037,2009-06-17,13:51:05
39.964464,116.315646,0,184,39981.5771990741,2009-06-17,13:51:10
39.964452,116.315654,0,188,39981.5772569444,2009-06-17,13:51:15
39.964452,116.315654,0,188,39981.5772916667,2009-06-17,13:51:18
39.96445,116.315655,0,188,39981.5773148148,2009-06-17,13:51:20
39.964441,116.315654,0,188,39981.5773726852,2009-06-17,13:51:25
39.964436,116.315652,0,188,39981.5774305556,2009-06-17,13:51:30
39.964431,116.315651,0,188,39981.5774884259,2009-06-17,13:51:35
39.964431,116.315651,0,188,39981.5775231481,2009-06-17,13:51:38
39.964437,116.315648,0,188,39981.5775462963,2009-06-17,13:51:40
39.964483,116.315575,0,187,39981.5776041667,2009-06-17,13:51:45
39.964586,116.31549,0,184,39981.577662037,2009-06-17,13:51:50
39.964768,116.315434,0,180,39981.5777199074,2009-06-17,13:51:55
39.965006,116.315363,0,175,39981.5777777778,2009-06-17,13:52:00
39.965193,116.315267,0,176,39981.5778356481,2009-06-17,13:52:05
39.965287,116.315241,0,169,39981.5778935185,2009-06-17,13:52:10
39.965278,116.315251,0,163,39981.5779513889,2009-06-17,13:52:15
39.965271,116.315252,0,161,39981.5780092593,2009-06-17,13:52:20
39.965267,116.315253,0,161,39981.5780671296,2009-06-17,13:52:25
39.965267,116.315253,0,161,39981.5781018519,2009-06-17,13:52:28
39.965261,116.315254,0,161,39981.578125,2009-06-17,13:52:30
39.96525,116.315256,0,161,39981.5781828704,2009-06-17,13:52:35
39.965241,116.315258,0,160,39981.5782407407,2009-06-17,13:52:40
39.965232,116.315259,0,160,39981.5782986111,2009-06-17,13:52:45
39.965227,116.315261,0,160,39981.5783564815,2009-06-17,13:52:50
39.965222,116.315261,0,160,39981.5784143518,2009-06-17,13:52:55
39.965222,116.315261,0,160,39981.5784490741,2009-06-17,13:52:58
39.965218,116.315262,0,160,39981.5784722222,2009-06-17,13:53:00
39.965231,116.315261,0,160,39981.5785300926,2009-06-17,13:53:05
39.965247,116.315259,0,160,39981.578587963,2009-06-17,13:53:10
39.965247,116.315259,0,160,39981.5786226852,2009-06-17,13:53:13
39.965248,116.315258,0,161,39981.5786458333,2009-06-17,13:53:15
39.965238,116.315258,0,161,39981.5787037037,2009-06-17,13:53:20
39.965234,116.315258,0,162,39981.5787615741,2009-06-17,13:53:25
39.965233,116.315257,0,162,39981.5788194444,2009-06-17,13:53:30
39.965233,116.315256,0,162,39981.5788773148,2009-06-17,13:53:35
39.965233,116.315256,0,162,39981.578912037,2009-06-17,13:53:38
39.965231,116.315255,0,162,39981.5789351852,2009-06-17,13:53:40
39.965217,116.315255,0,162,39981.5789930556,2009-06-17,13:53:45
39.965209,116.315254,0,162,39981.5790509259,2009-06-17,13:53:50
39.965204,116.315255,0,162,39981.5791087963,2009-06-17,13:53:55
39.965204,116.315255,0,162,39981.5791435185,2009-06-17,13:53:58
39.965211,116.315254,0,162,39981.5791666667,2009-06-17,13:54:00
39.965267,116.315237,0,162,39981.579224537,2009-06-17,13:54:05
39.965405,116.315172,0,162,39981.5792824074,2009-06-17,13:54:10
39.965451,116.315178,0,160,39981.5793402778,2009-06-17,13:54:15
39.965473,116.315197,0,156,39981.5793981481,2009-06-17,13:54:20
39.965477,116.315197,0,154,39981.5794560185,2009-06-17,13:54:25
39.965477,116.315197,0,154,39981.5794907407,2009-06-17,13:54:28
39.965485,116.315197,0,153,39981.5795138889,2009-06-17,13:54:30
39.965505,116.315179,0,148,39981.5795717593,2009-06-17,13:54:35
39.965505,116.315179,0,148,39981.5796064815,2009-06-17,13:54:38
39.965513,116.315178,0,144,39981.5796296296,2009-06-17,13:54:40
39.965525,116.315174,0,138,39981.5796875,2009-06-17,13:54:45
39.965525,116.315178,0,133,39981.5797453704,2009-06-17,13:54:50
39.965531,116.315177,0,129,39981.5798032407,2009-06-17,13:54:55
39.965531,116.315177,0,129,39981.579837963,2009-06-17,13:54:58
39.965536,116.315176,0,127,39981.5798611111,2009-06-17,13:55:00
39.96555,116.315174,0,127,39981.5799189815,2009-06-17,13:55:05
39.965607,116.315179,0,130,39981.5799768518,2009-06-17,13:55:10
39.965714,116.315128,0,131,39981.5800347222,2009-06-17,13:55:15
39.965777,116.314826,0,133,39981.5800925926,2009-06-17,13:55:20
39.965713,116.314396,0,135,39981.580150463,2009-06-17,13:55:25
39.965576,116.313903,0,138,39981.5802083333,2009-06-17,13:55:30
39.965427,116.313399,0,143,39981.5802662037,2009-06-17,13:55:35
39.965309,116.312878,0,146,39981.5803240741,2009-06-17,13:55:40
39.965229,116.312452,0,148,39981.5803819444,2009-06-17,13:55:45
39.965196,116.312426,0,149,39981.5804398148,2009-06-17,13:55:50
39.965181,116.312401,0,150,39981.5804976852,2009-06-17,13:55:55
39.965082,116.312291,0,150,39981.5805555556,2009-06-17,13:56:00
39.964921,116.312107,0,152,39981.5806134259,2009-06-17,13:56:05
39.964779,116.311864,0,158,39981.5806712963,2009-06-17,13:56:10
39.96465,116.311473,0,157,39981.5807291667,2009-06-17,13:56:15
39.964486,116.311038,0,158,39981.580787037,2009-06-17,13:56:20
39.964351,116.310602,0,163,39981.5808449074,2009-06-17,13:56:25
39.964197,116.310154,0,170,39981.5809027778,2009-06-17,13:56:30
39.96401,116.309654,0,177,39981.5809606481,2009-06-17,13:56:35
39.96382,116.309151,0,185,39981.5810185185,2009-06-17,13:56:40
39.96367,116.308721,0,193,39981.5810763889,2009-06-17,13:56:45
39.963518,116.30837,0,203,39981.5811342593,2009-06-17,13:56:50
39.963365,116.30815,0,210,39981.5811921296,2009-06-17,13:56:55
39.963274,116.308033,0,212,39981.58125,2009-06-17,13:57:00
39.963259,116.308071,0,215,39981.5813078704,2009-06-17,13:57:05
39.963259,116.308071,0,215,39981.5813425926,2009-06-17,13:57:08
39.963259,116.308078,0,219,39981.5813657407,2009-06-17,13:57:10
39.96317,116.30803,0,216,39981.5814236111,2009-06-17,13:57:15
39.962994,116.307931,0,220,39981.5814814815,2009-06-17,13:57:20
39.962802,116.307735,0,237,39981.5815393519,2009-06-17,13:57:25
39.962614,116.307377,0,256,39981.5815972222,2009-06-17,13:57:30
39.962421,116.306777,0,268,39981.5816550926,2009-06-17,13:57:35
39.962252,116.306097,0,282,39981.581712963,2009-06-17,13:57:40
39.962099,116.305439,0,301,39981.5817708333,2009-06-17,13:57:45
39.961987,116.304839,0,322,39981.5818287037,2009-06-17,13:57:50
39.961891,116.304388,0,338,39981.5818865741,2009-06-17,13:57:55
39.961807,116.303931,0,346,39981.5819444444,2009-06-17,13:58:00
39.961704,116.303496,0,353,39981.5820023148,2009-06-17,13:58:05
39.96166,116.303088,0,356,39981.5820601852,2009-06-17,13:58:10
39.961769,116.302634,0,356,39981.5821180556,2009-06-17,13:58:15
39.962047,116.302284,0,347,39981.5821759259,2009-06-17,13:58:20
39.962445,116.302077,0,336,39981.5822337963,2009-06-17,13:58:25
39.962896,116.302111,0,328,39981.5822916667,2009-06-17,13:58:30
39.963321,116.302163,0,336,39981.582349537,2009-06-17,13:58:35
39.963636,116.301861,0,294,39981.5824074074,2009-06-17,13:58:40
39.963878,116.30172,0,271,39981.5824652778,2009-06-17,13:58:45
39.963934,116.301687,0,253,39981.5825231481,2009-06-17,13:58:50
39.963934,116.301687,0,253,39981.5825578704,2009-06-17,13:58:53
39.963932,116.301684,0,252,39981.5825810185,2009-06-17,13:58:55
39.963923,116.301675,0,251,39981.5826388889,2009-06-17,13:59:00
39.963962,116.301616,0,246,39981.5826967593,2009-06-17,13:59:05
39.964058,116.301558,0,232,39981.5827546296,2009-06-17,13:59:10
39.964278,116.30148,0,221,39981.5828125,2009-06-17,13:59:15
39.964604,116.301495,0,223,39981.5828703704,2009-06-17,13:59:20
39.964986,116.301481,0,226,39981.5829282407,2009-06-17,13:59:25
39.965339,116.301406,0,222,39981.5829861111,2009-06-17,13:59:30
39.965699,116.301393,0,207,39981.5830439815,2009-06-17,13:59:35
39.966005,116.301143,0,223,39981.5831018519,2009-06-17,13:59:40
39.966358,116.300972,0,258,39981.5831597222,2009-06-17,13:59:45
39.966733,116.300809,0,280,39981.5832175926,2009-06-17,13:59:50
39.967151,116.300733,0,291,39981.583275463,2009-06-17,13:59:55
39.967547,116.300692,0,309,39981.5833333333,2009-06-17,14:00:00
39.967906,116.300698,0,319,39981.5833912037,2009-06-17,14:00:05
39.968171,116.300727,0,317,39981.5834490741,2009-06-17,14:00:10
39.968331,116.300782,0,322,39981.5835069444,2009-06-17,14:00:15
39.968371,116.300846,0,330,39981.5835648148,2009-06-17,14:00:20
39.968459,116.30108,0,369,39981.5836226852,2009-06-17,14:00:25
39.968639,116.300606,0,317,39981.5836805556,2009-06-17,14:00:30
39.968893,116.300416,0,307,39981.5837384259,2009-06-17,14:00:35
39.969167,116.300295,0,299,39981.5837962963,2009-06-17,14:00:40
39.969534,116.300393,0,293,39981.5838541667,2009-06-17,14:00:45
39.969869,116.300425,0,269,39981.583912037,2009-06-17,14:00:50
39.9702,116.300618,0,243,39981.5839699074,2009-06-17,14:00:55
39.970248,116.300694,0,235,39981.5840277778,2009-06-17,14:01:00
39.970255,116.300758,0,219,39981.5840856481,2009-06-17,14:01:05
39.970242,116.300766,0,220,39981.5841435185,2009-06-17,14:01:10
39.970218,116.300762,0,220,39981.5842013889,2009-06-17,14:01:15
39.970151,116.300853,0,216,39981.5842592593,2009-06-17,14:01:20
39.970116,116.300927,0,205,39981.5843171296,2009-06-17,14:01:25
39.970096,116.300938,0,194,39981.584375,2009-06-17,14:01:30
39.970067,116.300919,0,181,39981.5844328704,2009-06-17,14:01:35
39.970057,116.300936,0,179,39981.5844907407,2009-06-17,14:01:40
39.970021,116.300907,0,177,39981.5845486111,2009-06-17,14:01:45
39.969991,116.300955,0,175,39981.5846064815,2009-06-17,14:01:50
39.969957,116.300926,0,174,39981.5846643519,2009-06-17,14:01:55
39.969893,116.300931,0,172,39981.5847222222,2009-06-17,14:02:00
39.969886,116.301005,0,171,39981.5847800926,2009-06-17,14:02:05
39.969846,116.30097,0,170,39981.584837963,2009-06-17,14:02:10
39.969748,116.300897,0,169,39981.5848958333,2009-06-17,14:02:15
39.969664,116.300875,0,167,39981.5849537037,2009-06-17,14:02:20
39.969644,116.300943,0,150,39981.5850115741,2009-06-17,14:02:25
39.969606,116.300988,0,143,39981.5850694444,2009-06-17,14:02:30
39.969584,116.301036,0,129,39981.5851273148,2009-06-17,14:02:35
39.969574,116.301089,0,119,39981.5851851852,2009-06-17,14:02:40
39.969593,116.301133,0,109,39981.5852430556,2009-06-17,14:02:45
39.969593,116.301162,0,102,39981.5853009259,2009-06-17,14:02:50
39.969587,116.301188,0,103,39981.5853587963,2009-06-17,14:02:55
39.96959,116.301267,0,107,39981.5854166667,2009-06-17,14:03:00
39.969628,116.301333,0,110,39981.585474537,2009-06-17,14:03:05
39.969638,116.301384,0,111,39981.5855324074,2009-06-17,14:03:10
39.969639,116.301436,0,108,39981.5855902778,2009-06-17,14:03:15
39.969638,116.301465,0,107,39981.5856481481,2009-06-17,14:03:20
39.969654,116.301457,0,102,39981.5857060185,2009-06-17,14:03:25
39.969674,116.301442,0,100,39981.5857638889,2009-06-17,14:03:30
39.969742,116.301442,0,95,39981.5858217593,2009-06-17,14:03:35
39.969752,116.301432,0,97,39981.5858796296,2009-06-17,14:03:40
39.969751,116.301432,0,98,39981.5859375,2009-06-17,14:03:45
39.96975,116.301433,0,98,39981.5859953704,2009-06-17,14:03:50
39.969756,116.301432,0,98,39981.5860532407,2009-06-17,14:03:55
39.969756,116.301432,0,98,39981.586087963,2009-06-17,14:03:58
39.969764,116.30143,0,99,39981.5861111111,2009-06-17,14:04:00
39.969774,116.301428,0,100,39981.5861689815,2009-06-17,14:04:05
39.969785,116.301427,0,101,39981.5862268518,2009-06-17,14:04:10
39.969785,116.301427,0,101,39981.5862615741,2009-06-17,14:04:13
39.969789,116.301427,0,102,39981.5862847222,2009-06-17,14:04:15
39.969252,116.300714,0,90,39981.5867476852,2009-06-17,14:04:55
39.969378,116.3006,0,89,39981.5868055556,2009-06-17,14:05:00
39.969481,116.300632,0,93,39981.5868634259,2009-06-17,14:05:05
39.969515,116.30097,0,99,39981.587037037,2009-06-17,14:05:20
39.969541,116.301665,0,91,39981.5872685185,2009-06-17,14:05:40
39.969364,116.301421,0,152,39981.5873263889,2009-06-17,14:05:45
39.969339,116.301503,0,190,39981.5873842593,2009-06-17,14:05:50
39.969691,116.301593,0,201,39981.5874421296,2009-06-17,14:05:55
39.969741,116.301558,0,210,39981.5875,2009-06-17,14:06:00
39.969751,116.301517,0,221,39981.5875578704,2009-06-17,14:06:05
39.969782,116.301424,0,224,39981.5876157407,2009-06-17,14:06:10
39.969809,116.301393,0,228,39981.5876736111,2009-06-17,14:06:15
39.969868,116.301549,0,227,39981.5877314815,2009-06-17,14:06:20
39.969868,116.301549,0,227,39981.5877662037,2009-06-17,14:06:23
39.969869,116.30155,0,228,39981.5877893518,2009-06-17,14:06:25
39.969753,116.301487,0,206,39981.5878472222,2009-06-17,14:06:30
39.969762,116.301503,0,197,39981.5879050926,2009-06-17,14:06:35
39.969766,116.301541,0,183,39981.587962963,2009-06-17,14:06:40
39.969792,116.301551,0,180,39981.5880208333,2009-06-17,14:06:45
39.969795,116.301598,0,177,39981.5880787037,2009-06-17,14:06:50
39.969838,116.301625,0,173,39981.5881365741,2009-06-17,14:06:55
39.969891,116.301669,0,167,39981.5881944444,2009-06-17,14:07:00
39.969893,116.301715,0,167,39981.5882523148,2009-06-17,14:07:05
39.969872,116.301758,0,166,39981.5883101852,2009-06-17,14:07:10
39.96984,116.30178,0,163,39981.5883680556,2009-06-17,14:07:15
39.969812,116.301728,0,162,39981.5884259259,2009-06-17,14:07:20
39.969812,116.301728,0,162,39981.5884606481,2009-06-17,14:07:23
39.969812,116.301726,0,162,39981.5884837963,2009-06-17,14:07:25
39.969793,116.301727,0,161,39981.5885416667,2009-06-17,14:07:30
39.96978,116.301694,0,162,39981.588599537,2009-06-17,14:07:35
39.970177,116.301292,0,159,39981.5886574074,2009-06-17,14:07:40
39.970174,116.301289,0,159,39981.5887152778,2009-06-17,14:07:45
39.970172,116.301288,0,159,39981.5887731481,2009-06-17,14:07:50
39.970172,116.301288,0,159,39981.5888078704,2009-06-17,14:07:53
39.970175,116.301285,0,159,39981.5888310185,2009-06-17,14:07:55
39.970191,116.301256,0,166,39981.5888888889,2009-06-17,14:08:00
39.97016,116.301288,0,195,39981.5889467593,2009-06-17,14:08:05
39.970126,116.301358,0,218,39981.5890046296,2009-06-17,14:08:10
39.969874,116.301443,0,284,39981.5890625,2009-06-17,14:08:15
39.969839,116.301575,0,301,39981.5891203704,2009-06-17,14:08:20
39.969839,116.301575,0,301,39981.5891550926,2009-06-17,14:08:23
39.969841,116.301576,0,301,39981.5891782407,2009-06-17,14:08:25
39.969874,116.301562,0,302,39981.5892361111,2009-06-17,14:08:30
39.96993,116.301545,0,303,39981.5892939815,2009-06-17,14:08:35
39.969993,116.301502,0,303,39981.5893518519,2009-06-17,14:08:40
39.97001,116.30143,0,304,39981.5894097222,2009-06-17,14:08:45
39.970004,116.301372,0,304,39981.5894675926,2009-06-17,14:08:50
39.969963,116.301279,0,278,39981.5922453704,2009-06-17,14:12:50
39.970524,116.302216,0,211,39981.5923032407,2009-06-17,14:12:55
39.970675,116.302413,0,168,39981.5923611111,2009-06-17,14:13:00
39.970763,116.302574,0,95,39981.5924189815,2009-06-17,14:13:05
39.970756,116.302666,0,113,39981.5924768519,2009-06-17,14:13:10
39.970713,116.30274,0,121,39981.5925347222,2009-06-17,14:13:15
39.970689,116.302754,0,141,39981.5925925926,2009-06-17,14:13:20
39.970591,116.302894,0,172,39981.592650463,2009-06-17,14:13:25
39.970627,116.302917,0,170,39981.5927083333,2009-06-17,14:13:30
39.970642,116.302874,0,178,39981.5927662037,2009-06-17,14:13:35
39.970668,116.302853,0,187,39981.5928240741,2009-06-17,14:13:40
39.970673,116.30284,0,197,39981.5928819444,2009-06-17,14:13:45
39.970679,116.302775,0,208,39981.5929398148,2009-06-17,14:13:50
39.970687,116.302761,0,212,39981.5929976852,2009-06-17,14:13:55
39.970687,116.302761,0,212,39981.5930324074,2009-06-17,14:13:58
39.970679,116.302763,0,215,39981.5930555556,2009-06-17,14:14:00
39.970644,116.302852,0,223,39981.5931134259,2009-06-17,14:14:05
39.970635,116.302888,0,228,39981.5931712963,2009-06-17,14:14:10
39.970663,116.302956,0,254,39981.5932291667,2009-06-17,14:14:15
39.970731,116.303006,0,265,39981.593287037,2009-06-17,14:14:20
39.970778,116.303097,0,287,39981.5933449074,2009-06-17,14:14:25
39.970829,116.303168,0,294,39981.5934027778,2009-06-17,14:14:30
39.970893,116.303262,0,294,39981.5934606481,2009-06-17,14:14:35
39.971021,116.303469,0,289,39981.5935185185,2009-06-17,14:14:40
39.971134,116.303504,0,290,39981.5935763889,2009-06-17,14:14:45
39.97117,116.30355,0,294,39981.5936342593,2009-06-17,14:14:50
39.971198,116.303572,0,296,39981.5936921296,2009-06-17,14:14:55
39.971221,116.303635,0,296,39981.59375,2009-06-17,14:15:00
39.971228,116.303668,0,298,39981.5938078704,2009-06-17,14:15:05
39.971255,116.303684,0,299,39981.5938657407,2009-06-17,14:15:10
39.971302,116.303732,0,297,39981.5939236111,2009-06-17,14:15:15
39.971369,116.303796,0,291,39981.5939814815,2009-06-17,14:15:20
39.971411,116.303841,0,291,39981.5940393518,2009-06-17,14:15:25
39.971413,116.303915,0,292,39981.5940972222,2009-06-17,14:15:30
39.971396,116.303971,0,289,39981.5941550926,2009-06-17,14:15:35
39.971353,116.304048,0,284,39981.594212963,2009-06-17,14:15:40
39.971386,116.304108,0,280,39981.5942708333,2009-06-17,14:15:45
39.971426,116.30416,0,278,39981.5943287037,2009-06-17,14:15:50
39.971474,116.30423,0,274,39981.5943865741,2009-06-17,14:15:55
39.971582,116.304384,0,258,39981.5944444444,2009-06-17,14:16:00
39.971568,116.304477,0,254,39981.5945023148,2009-06-17,14:16:05
39.971564,116.304536,0,253,39981.5945601852,2009-06-17,14:16:10
39.971588,116.304572,0,252,39981.5946180556,2009-06-17,14:16:15
39.971593,116.304618,0,251,39981.5946759259,2009-06-17,14:16:20
39.971607,116.304644,0,252,39981.5947337963,2009-06-17,14:16:25
39.971617,116.304655,0,252,39981.5947916667,2009-06-17,14:16:30
39.971631,116.304682,0,251,39981.594849537,2009-06-17,14:16:35
