# Supplementary material for: Research on differential privacy protection method based on user tendency
Source: PLoS One. 2023 Oct 26;18(10):e0288823. doi: 10.1371/journal.pone.0288823 (PMC10602288; doi:10.1371/journal.pone.0288823)
Supplement: S2 Data — (ZIP) [file pone.0288823.s002.zip › Data 5-2/022/Trajectory/20090618141034.plt]

Geolife trajectory
WGS 84
Altitude is in Feet
Reserved 3
0,2,255,My Track,0,0,2,8421376
0
39.973486,116.333547,0,492,39982.5906712963,2009-06-18,14:10:34
39.973385,116.334264,0,492,39982.5907291667,2009-06-18,14:10:39
39.973392,116.334304,0,492,39982.590787037,2009-06-18,14:10:44
39.973346,116.334293,0,492,39982.5908449074,2009-06-18,14:10:49
39.973312,116.334309,0,492,39982.5909027778,2009-06-18,14:10:54
39.973376,116.33404,0,492,39982.5909606481,2009-06-18,14:10:59
39.973389,116.334054,0,492,39982.5910185185,2009-06-18,14:11:04
39.973349,116.334107,0,492,39982.5910763889,2009-06-18,14:11:09
39.973365,116.334203,0,492,39982.5911342593,2009-06-18,14:11:14
39.973408,116.334208,0,492,39982.5911921296,2009-06-18,14:11:19
39.973365,116.33437,0,492,39982.59125,2009-06-18,14:11:24
39.97344,116.334231,0,492,39982.5913078704,2009-06-18,14:11:29
39.973455,116.334199,0,492,39982.5913657407,2009-06-18,14:11:34
39.973427,116.334211,0,492,39982.5914236111,2009-06-18,14:11:39
39.973394,116.334275,0,492,39982.5914814815,2009-06-18,14:11:44
39.973413,116.334168,0,492,39982.5915393519,2009-06-18,14:11:49
39.973411,116.334185,0,492,39982.5915972222,2009-06-18,14:11:54
39.973383,116.33421,0,492,39982.5916550926,2009-06-18,14:11:59
39.973361,116.334242,0,492,39982.591712963,2009-06-18,14:12:04
39.973375,116.334245,0,492,39982.5917708333,2009-06-18,14:12:09
39.973378,116.334044,0,492,39982.5918287037,2009-06-18,14:12:14
39.973417,116.333904,0,492,39982.5918865741,2009-06-18,14:12:19
39.973446,116.333921,0,492,39982.5919444444,2009-06-18,14:12:24
39.973434,116.333939,0,492,39982.5920023148,2009-06-18,14:12:29
39.973385,116.333973,0,492,39982.5920601852,2009-06-18,14:12:34
39.973445,116.333857,0,492,39982.5921180556,2009-06-18,14:12:39
39.973465,116.33384,0,492,39982.5921759259,2009-06-18,14:12:44
39.973441,116.333782,0,492,39982.5922337963,2009-06-18,14:12:49
39.973461,116.333705,0,492,39982.5922916667,2009-06-18,14:12:54
39.973454,116.333836,0,492,39982.592349537,2009-06-18,14:12:59
39.973421,116.333794,0,492,39982.5924074074,2009-06-18,14:13:04
39.973402,116.333768,0,493,39982.5924652778,2009-06-18,14:13:09
39.973454,116.333715,0,493,39982.5925231481,2009-06-18,14:13:14
39.973475,116.333804,0,493,39982.5925810185,2009-06-18,14:13:19
39.973468,116.33387,0,493,39982.5926388889,2009-06-18,14:13:24
39.97345,116.333917,0,493,39982.5926967593,2009-06-18,14:13:29
39.973475,116.333913,0,493,39982.5927546296,2009-06-18,14:13:34
39.973465,116.333882,0,493,39982.5928125,2009-06-18,14:13:39
39.973448,116.333902,0,493,39982.5928703704,2009-06-18,14:13:44
39.973415,116.333733,0,493,39982.5929282407,2009-06-18,14:13:49
39.973445,116.333663,0,493,39982.5929861111,2009-06-18,14:13:54
39.973436,116.333755,0,493,39982.5930439815,2009-06-18,14:13:59
39.973445,116.333731,0,493,39982.5931018519,2009-06-18,14:14:04
39.97342,116.333762,0,493,39982.5931597222,2009-06-18,14:14:09
39.973423,116.333786,0,493,39982.5932175926,2009-06-18,14:14:14
39.973428,116.333759,0,493,39982.593275463,2009-06-18,14:14:19
39.973418,116.333786,0,493,39982.5933333333,2009-06-18,14:14:24
39.973453,116.333644,0,493,39982.5933912037,2009-06-18,14:14:29
39.973448,116.333621,0,493,39982.5934490741,2009-06-18,14:14:34
39.973469,116.333549,0,493,39982.5935069444,2009-06-18,14:14:39
39.973487,116.333501,0,493,39982.5935648148,2009-06-18,14:14:44
39.973516,116.333515,0,493,39982.5936226852,2009-06-18,14:14:49
39.973474,116.333469,0,493,39982.5936805556,2009-06-18,14:14:54
39.973469,116.333441,0,493,39982.5937384259,2009-06-18,14:14:59
39.973466,116.333408,0,493,39982.5937962963,2009-06-18,14:15:04
39.97345,116.333384,0,493,39982.5938541667,2009-06-18,14:15:09
39.973439,116.329875,0,2053,39982.5961111111,2009-06-18,14:18:24
39.973542,116.327679,0,5147,39982.5961689815,2009-06-18,14:18:29
39.973613,116.331046,0,-21,39982.5962268518,2009-06-18,14:18:34
39.973672,116.331235,0,-229,39982.5962847222,2009-06-18,14:18:39
39.973615,116.331454,0,184,39982.5963425926,2009-06-18,14:18:44
39.97362,116.331485,0,226,39982.596400463,2009-06-18,14:18:49
39.973681,116.331427,0,233,39982.5964583333,2009-06-18,14:18:54
39.973835,116.331495,0,232,39982.5965162037,2009-06-18,14:18:59
39.973867,116.331531,0,235,39982.5965740741,2009-06-18,14:19:04
39.973895,116.331547,0,237,39982.5966319444,2009-06-18,14:19:09
39.973966,116.331595,0,237,39982.5966898148,2009-06-18,14:19:14
39.9741,116.331678,0,242,39982.5967476852,2009-06-18,14:19:19
39.974229,116.331737,0,245,39982.5968055556,2009-06-18,14:19:24
39.974277,116.331679,0,244,39982.5968634259,2009-06-18,14:19:29
39.974314,116.331648,0,243,39982.5969212963,2009-06-18,14:19:34
39.974363,116.331666,0,248,39982.5969791667,2009-06-18,14:19:39
39.974251,116.331914,0,285,39982.597037037,2009-06-18,14:19:44
39.97428,116.331971,0,294,39982.5970949074,2009-06-18,14:19:49
39.974336,116.331989,0,297,39982.5971527778,2009-06-18,14:19:54
39.974413,116.331986,0,295,39982.5972106481,2009-06-18,14:19:59
39.974509,116.331961,0,291,39982.5972685185,2009-06-18,14:20:04
39.974558,116.331919,0,288,39982.5973263889,2009-06-18,14:20:09
39.974586,116.331897,0,287,39982.5973842593,2009-06-18,14:20:14
39.974628,116.33192,0,292,39982.5974421296,2009-06-18,14:20:19
39.974697,116.331901,0,290,39982.5975,2009-06-18,14:20:24
39.974734,116.331914,0,273,39982.5975578704,2009-06-18,14:20:29
39.974711,116.331952,0,271,39982.5976157407,2009-06-18,14:20:34
39.974747,116.331957,0,262,39982.5976736111,2009-06-18,14:20:39
39.974784,116.332008,0,259,39982.5977314815,2009-06-18,14:20:44
39.974806,116.332022,0,253,39982.5977893519,2009-06-18,14:20:49
39.974807,116.332048,0,252,39982.5978472222,2009-06-18,14:20:54
39.974789,116.332118,0,159,39982.5979050926,2009-06-18,14:20:59
39.974784,116.332164,0,127,39982.597962963,2009-06-18,14:21:04
39.974766,116.332205,0,141,39982.5980208333,2009-06-18,14:21:09
39.974778,116.332252,0,138,39982.5980787037,2009-06-18,14:21:14
39.974813,116.332335,0,141,39982.5981365741,2009-06-18,14:21:19
39.974847,116.332437,0,146,39982.5981944444,2009-06-18,14:21:24
39.974863,116.33254,0,151,39982.5982523148,2009-06-18,14:21:29
39.974895,116.332624,0,153,39982.5983101852,2009-06-18,14:21:34
39.97485,116.332667,0,163,39982.5983680556,2009-06-18,14:21:39
39.974808,116.332706,0,167,39982.5984259259,2009-06-18,14:21:44
39.974796,116.332741,0,173,39982.5984837963,2009-06-18,14:21:49
39.974791,116.332808,0,182,39982.5985416667,2009-06-18,14:21:54
39.974792,116.332877,0,185,39982.598599537,2009-06-18,14:21:59
39.97463,116.332999,0,137,39982.5986574074,2009-06-18,14:22:04
39.974663,116.333099,0,119,39982.5987152778,2009-06-18,14:22:09
39.974746,116.333267,0,128,39982.5987731481,2009-06-18,14:22:14
39.97474,116.333337,0,118,39982.5988310185,2009-06-18,14:22:19
39.974773,116.333429,0,141,39982.5988888889,2009-06-18,14:22:24
39.974789,116.333508,0,144,39982.5989467593,2009-06-18,14:22:29
39.974836,116.333567,0,144,39982.5990046296,2009-06-18,14:22:34
39.974841,116.33361,0,137,39982.5990625,2009-06-18,14:22:39
39.974858,116.333671,0,133,39982.5991203704,2009-06-18,14:22:44
39.974874,116.333698,0,132,39982.5991782407,2009-06-18,14:22:49
39.974894,116.333719,0,130,39982.5992361111,2009-06-18,14:22:54
39.974917,116.333758,0,126,39982.5992939815,2009-06-18,14:22:59
39.974943,116.333777,0,123,39982.5993518519,2009-06-18,14:23:04
39.974977,116.333787,0,120,39982.5994097222,2009-06-18,14:23:09
39.975025,116.333801,0,117,39982.5994675926,2009-06-18,14:23:14
39.975049,116.333812,0,114,39982.599525463,2009-06-18,14:23:19
39.975049,116.333812,0,114,39982.5995601852,2009-06-18,14:23:22
39.975052,116.333807,0,111,39982.5995833333,2009-06-18,14:23:24
39.975032,116.333809,0,110,39982.5996412037,2009-06-18,14:23:29
39.975016,116.333814,0,109,39982.5996990741,2009-06-18,14:23:34
39.974927,116.333836,0,109,39982.5997569444,2009-06-18,14:23:39
39.974803,116.333866,0,108,39982.5998148148,2009-06-18,14:23:44
39.974629,116.333894,0,108,39982.5998726852,2009-06-18,14:23:49
39.974488,116.333922,0,108,39982.5999305556,2009-06-18,14:23:54
39.974364,116.333958,0,108,39982.5999884259,2009-06-18,14:23:59
39.97418,116.333985,0,107,39982.6000462963,2009-06-18,14:24:04
39.973934,116.334027,0,107,39982.6001041667,2009-06-18,14:24:09
39.973686,116.3341,0,107,39982.600162037,2009-06-18,14:24:14
39.973546,116.334167,0,107,39982.6002199074,2009-06-18,14:24:19
39.97351,116.334202,0,107,39982.6002777778,2009-06-18,14:24:24
39.973544,116.334182,0,107,39982.6004513889,2009-06-18,14:24:39
39.973743,116.334089,0,108,39982.6005092593,2009-06-18,14:24:44
39.973981,116.334012,0,109,39982.6005671296,2009-06-18,14:24:49
39.974317,116.333913,0,110,39982.600625,2009-06-18,14:24:54
39.974523,116.333899,0,111,39982.6006828704,2009-06-18,14:24:59
39.97461,116.333913,0,112,39982.6007407407,2009-06-18,14:25:04
39.974071,116.300357,0,41,39982.6097685185,2009-06-18,14:38:04
39.974064,116.300333,0,41,39982.6098263889,2009-06-18,14:38:09
39.97403,116.300131,0,41,39982.6098842593,2009-06-18,14:38:14
39.97391,116.300057,0,46,39982.6099421296,2009-06-18,14:38:19
39.97377,116.299975,0,59,39982.61,2009-06-18,14:38:24
39.973643,116.299919,0,85,39982.6100578704,2009-06-18,14:38:29
39.973604,116.299848,0,103,39982.6101157407,2009-06-18,14:38:34
39.973535,116.299804,0,114,39982.6101736111,2009-06-18,14:38:39
39.973445,116.299858,0,139,39982.6102314815,2009-06-18,14:38:44
39.973396,116.29988,0,164,39982.6102893518,2009-06-18,14:38:49
39.973339,116.299853,0,182,39982.6103472222,2009-06-18,14:38:54
39.973295,116.299851,0,193,39982.6104050926,2009-06-18,14:38:59
39.973233,116.29987,0,227,39982.610462963,2009-06-18,14:39:04
39.97318,116.299872,0,239,39982.6105208333,2009-06-18,14:39:09
39.973117,116.299847,0,252,39982.6105787037,2009-06-18,14:39:14
39.973013,116.299843,0,255,39982.6106365741,2009-06-18,14:39:19
39.972947,116.299865,0,260,39982.6106944444,2009-06-18,14:39:24
39.972836,116.299911,0,271,39982.6107523148,2009-06-18,14:39:29
39.972756,116.299937,0,270,39982.6108101852,2009-06-18,14:39:34
39.97272,116.299985,0,285,39982.6108680556,2009-06-18,14:39:39
39.972659,116.300009,0,286,39982.6109259259,2009-06-18,14:39:44
39.972611,116.300077,0,284,39982.6109837963,2009-06-18,14:39:49
39.972631,116.300255,0,292,39982.6110416667,2009-06-18,14:39:54
39.972589,116.300385,0,291,39982.611099537,2009-06-18,14:39:59
39.972534,116.300438,0,288,39982.6111574074,2009-06-18,14:40:04
39.972509,116.300466,0,278,39982.6112152778,2009-06-18,14:40:09
39.972473,116.300461,0,282,39982.6112731481,2009-06-18,14:40:14
39.972404,116.300472,0,283,39982.6113310185,2009-06-18,14:40:19
39.972324,116.300482,0,281,39982.6113888889,2009-06-18,14:40:24
39.972285,116.30047,0,279,39982.6114467593,2009-06-18,14:40:29
39.97224,116.30046,0,278,39982.6115046296,2009-06-18,14:40:34
39.972234,116.300435,0,278,39982.6115625,2009-06-18,14:40:39
39.972176,116.30044,0,277,39982.6116203704,2009-06-18,14:40:44
39.972133,116.300431,0,273,39982.6116782407,2009-06-18,14:40:49
39.972038,116.300478,0,269,39982.6117361111,2009-06-18,14:40:54
39.971972,116.300497,0,265,39982.6117939815,2009-06-18,14:40:59
39.971911,116.300527,0,261,39982.6118518518,2009-06-18,14:41:04
39.971852,116.300567,0,256,39982.6119097222,2009-06-18,14:41:09
39.971862,116.300562,0,256,39982.6119675926,2009-06-18,14:41:14
39.971841,116.300572,0,252,39982.612025463,2009-06-18,14:41:19
39.971777,116.300644,0,248,39982.6120833333,2009-06-18,14:41:24
39.971758,116.300696,0,247,39982.6121412037,2009-06-18,14:41:29
39.971761,116.300732,0,248,39982.6121990741,2009-06-18,14:41:34
39.971705,116.300724,0,246,39982.6122569444,2009-06-18,14:41:39
39.971619,116.300805,0,232,39982.6123148148,2009-06-18,14:41:44
39.971548,116.300851,0,226,39982.6123726852,2009-06-18,14:41:49
39.97153,116.300911,0,211,39982.6124305556,2009-06-18,14:41:54
39.97153,116.300911,0,211,39982.6124652778,2009-06-18,14:41:57
39.971538,116.300911,0,203,39982.6124884259,2009-06-18,14:41:59
39.971528,116.300832,0,197,39982.6125462963,2009-06-18,14:42:04
39.971494,116.300748,0,183,39982.6126041667,2009-06-18,14:42:09
39.971446,116.3007,0,176,39982.612662037,2009-06-18,14:42:14
39.971419,116.300689,0,164,39982.6127199074,2009-06-18,14:42:19
39.971344,116.300666,0,154,39982.6127777778,2009-06-18,14:42:24
39.971284,116.300614,0,150,39982.6128356481,2009-06-18,14:42:29
39.971212,116.300594,0,143,39982.6128935185,2009-06-18,14:42:34
39.971166,116.300578,0,138,39982.6129513889,2009-06-18,14:42:39
39.97116,116.300595,0,136,39982.6130092593,2009-06-18,14:42:44
39.971071,116.300611,0,135,39982.6130671296,2009-06-18,14:42:49
39.97101,116.300561,0,134,39982.613125,2009-06-18,14:42:54
39.970889,116.300518,0,132,39982.6131828704,2009-06-18,14:42:59
39.97079,116.300434,0,128,39982.6132407407,2009-06-18,14:43:04
39.970686,116.300359,0,126,39982.6132986111,2009-06-18,14:43:09
39.970602,116.300334,0,128,39982.6133564815,2009-06-18,14:43:14
39.970544,116.300321,0,130,39982.6134143519,2009-06-18,14:43:19
39.970497,116.300307,0,134,39982.6134722222,2009-06-18,14:43:24
39.970425,116.300318,0,141,39982.6135300926,2009-06-18,14:43:29
39.970352,116.300333,0,145,39982.613587963,2009-06-18,14:43:34
39.970281,116.300351,0,150,39982.6136458333,2009-06-18,14:43:39
39.970225,116.300345,0,155,39982.6137037037,2009-06-18,14:43:44
39.97018,116.300315,0,158,39982.6137615741,2009-06-18,14:43:49
39.970112,116.300355,0,157,39982.6138194444,2009-06-18,14:43:54
39.97006,116.300378,0,165,39982.6138773148,2009-06-18,14:43:59
39.970014,116.300326,0,164,39982.6139351852,2009-06-18,14:44:04
39.969969,116.300326,0,165,39982.6139930556,2009-06-18,14:44:09
39.969934,116.300346,0,172,39982.6140509259,2009-06-18,14:44:14
39.969869,116.300337,0,173,39982.6141087963,2009-06-18,14:44:19
39.969795,116.300355,0,174,39982.6141666667,2009-06-18,14:44:24
39.969764,116.300446,0,176,39982.614224537,2009-06-18,14:44:29
39.969746,116.300711,0,182,39982.6142824074,2009-06-18,14:44:34
39.969738,116.300888,0,185,39982.6143402778,2009-06-18,14:44:39
39.969706,116.30095,0,185,39982.6143981481,2009-06-18,14:44:44
39.969669,116.300989,0,184,39982.6144560185,2009-06-18,14:44:49
39.969637,116.301007,0,181,39982.6145138889,2009-06-18,14:44:54
39.969602,116.30102,0,177,39982.6145717593,2009-06-18,14:44:59
39.969532,116.301014,0,170,39982.6146296296,2009-06-18,14:45:04
39.969472,116.300974,0,165,39982.6146875,2009-06-18,14:45:09
39.969461,116.300996,0,155,39982.6147453704,2009-06-18,14:45:14
39.969467,116.301054,0,151,39982.6148032407,2009-06-18,14:45:19
39.969457,116.301109,0,147,39982.6148611111,2009-06-18,14:45:24
39.969461,116.30114,0,146,39982.6149189815,2009-06-18,14:45:29
39.969494,116.301184,0,143,39982.6149768519,2009-06-18,14:45:34
39.969524,116.301213,0,139,39982.6150347222,2009-06-18,14:45:39
39.969547,116.30129,0,144,39982.6150925926,2009-06-18,14:45:44
39.969556,116.301371,0,140,39982.615150463,2009-06-18,14:45:49
39.969576,116.301426,0,132,39982.6152083333,2009-06-18,14:45:54
39.9696,116.301498,0,132,39982.6152662037,2009-06-18,14:45:59
39.969632,116.301544,0,130,39982.6153240741,2009-06-18,14:46:04
39.969651,116.301586,0,138,39982.6153819444,2009-06-18,14:46:09
39.969674,116.301617,0,142,39982.6154398148,2009-06-18,14:46:14
39.969679,116.301674,0,148,39982.6154976852,2009-06-18,14:46:19
39.969758,116.3017,0,149,39982.6155555556,2009-06-18,14:46:24
39.969806,116.301734,0,150,39982.6156134259,2009-06-18,14:46:29
39.969846,116.30177,0,148,39982.6156712963,2009-06-18,14:46:34
39.969914,116.30179,0,143,39982.6157291667,2009-06-18,14:46:39
39.969943,116.301847,0,141,39982.615787037,2009-06-18,14:46:44
39.969955,116.301894,0,145,39982.6158449074,2009-06-18,14:46:49
39.969978,116.301904,0,150,39982.6159027778,2009-06-18,14:46:54
39.970041,116.301865,0,150,39982.6159606481,2009-06-18,14:46:59
39.970082,116.301939,0,157,39982.6160185185,2009-06-18,14:47:04
39.97008,116.30204,0,159,39982.6160763889,2009-06-18,14:47:09
39.970073,116.302109,0,160,39982.6161342593,2009-06-18,14:47:14
39.970099,116.302165,0,160,39982.6161921296,2009-06-18,14:47:19
39.970138,116.302203,0,169,39982.61625,2009-06-18,14:47:24
39.97015,116.302259,0,178,39982.6163078704,2009-06-18,14:47:29
39.970222,116.302247,0,182,39982.6163657407,2009-06-18,14:47:34
39.970267,116.302223,0,192,39982.6164236111,2009-06-18,14:47:39
39.970298,116.30226,0,187,39982.6164814815,2009-06-18,14:47:44
39.970322,116.302289,0,186,39982.6165393519,2009-06-18,14:47:49
39.970344,116.30232,0,185,39982.6165972222,2009-06-18,14:47:54
39.970365,116.302339,0,186,39982.6166550926,2009-06-18,14:47:59
39.970379,116.302325,0,187,39982.616712963,2009-06-18,14:48:04
39.970466,116.302267,0,188,39982.6167708333,2009-06-18,14:48:09
39.970454,116.302223,0,188,39982.6168287037,2009-06-18,14:48:14
39.970435,116.302222,0,188,39982.6168865741,2009-06-18,14:48:19
39.970446,116.302221,0,186,39982.6169444444,2009-06-18,14:48:24
39.970456,116.302252,0,185,39982.6170023148,2009-06-18,14:48:29
39.970487,116.302437,0,184,39982.6170601852,2009-06-18,14:48:34
39.970558,116.302606,0,188,39982.6171180556,2009-06-18,14:48:39
39.970567,116.302698,0,199,39982.6171759259,2009-06-18,14:48:44
39.970559,116.302846,0,219,39982.6172337963,2009-06-18,14:48:49
39.970555,116.302784,0,190,39982.6172916667,2009-06-18,14:48:54
39.970599,116.302761,0,182,39982.617349537,2009-06-18,14:48:59
39.970681,116.302768,0,160,39982.6174074074,2009-06-18,14:49:04
39.970757,116.302735,0,164,39982.6174652778,2009-06-18,14:49:09
39.970809,116.302773,0,155,39982.6175231481,2009-06-18,14:49:14
39.97085,116.302886,0,149,39982.6175810185,2009-06-18,14:49:19
39.970892,116.30294,0,144,39982.6176388889,2009-06-18,14:49:24
39.970862,116.303066,0,144,39982.6176967593,2009-06-18,14:49:29
39.970849,116.303086,0,146,39982.6177546296,2009-06-18,14:49:34
39.970846,116.303087,0,145,39982.6178125,2009-06-18,14:49:39
39.970846,116.303087,0,145,39982.6178472222,2009-06-18,14:49:42
39.970839,116.303079,0,145,39982.6178703704,2009-06-18,14:49:44
39.970845,116.303098,0,145,39982.6179282407,2009-06-18,14:49:49
39.970854,116.303107,0,144,39982.6179861111,2009-06-18,14:49:54
39.970877,116.303141,0,145,39982.6180439815,2009-06-18,14:49:59
39.97088,116.303187,0,147,39982.6181018518,2009-06-18,14:50:04
39.970854,116.303235,0,153,39982.6181597222,2009-06-18,14:50:09
39.970812,116.303354,0,164,39982.6182175926,2009-06-18,14:50:14
39.970776,116.303408,0,170,39982.618275463,2009-06-18,14:50:19
39.970841,116.303417,0,178,39982.6183333333,2009-06-18,14:50:24
39.970904,116.30343,0,185,39982.6183912037,2009-06-18,14:50:29
39.971104,116.303495,0,187,39982.6184490741,2009-06-18,14:50:34
39.971196,116.303552,0,172,39982.6185069444,2009-06-18,14:50:39
39.971236,116.303582,0,165,39982.6185648148,2009-06-18,14:50:44
39.971332,116.303587,0,156,39982.6186226852,2009-06-18,14:50:49
39.971403,116.303661,0,150,39982.6186805556,2009-06-18,14:50:54
39.971451,116.303737,0,145,39982.6187384259,2009-06-18,14:50:59
39.971483,116.303793,0,142,39982.6187962963,2009-06-18,14:51:04
39.971442,116.303891,0,146,39982.6188541667,2009-06-18,14:51:09
39.971366,116.303967,0,152,39982.618912037,2009-06-18,14:51:14
39.971451,116.304046,0,151,39982.6189699074,2009-06-18,14:51:19
39.971474,116.304112,0,146,39982.6190277778,2009-06-18,14:51:24
39.971465,116.304139,0,144,39982.6190856481,2009-06-18,14:51:29
39.971511,116.304202,0,140,39982.6191435185,2009-06-18,14:51:34
39.971576,116.304275,0,134,39982.6192013889,2009-06-18,14:51:39
39.971666,116.304338,0,130,39982.6192592593,2009-06-18,14:51:44
39.971708,116.304375,0,130,39982.6193171296,2009-06-18,14:51:49
39.971773,116.304456,0,127,39982.619375,2009-06-18,14:51:54
39.971848,116.304512,0,122,39982.6194328704,2009-06-18,14:51:59
39.971915,116.304571,0,117,39982.6194907407,2009-06-18,14:52:04
39.971813,116.304666,0,129,39982.6195486111,2009-06-18,14:52:09
39.971784,116.304712,0,132,39982.6196064815,2009-06-18,14:52:14
39.971778,116.304772,0,132,39982.6196643518,2009-06-18,14:52:19
39.97176,116.304827,0,130,39982.6197222222,2009-06-18,14:52:24
39.971693,116.304831,0,128,39982.6197800926,2009-06-18,14:52:29
39.971679,116.304826,0,126,39982.619837963,2009-06-18,14:52:34
39.971665,116.304829,0,125,39982.6198958333,2009-06-18,14:52:39
39.971665,116.304829,0,125,39982.6199305556,2009-06-18,14:52:42
39.971661,116.304823,0,124,39982.6199537037,2009-06-18,14:52:44
