# Supplementary material for: Research on differential privacy protection method based on user tendency
Source: PLoS One. 2023 Oct 26;18(10):e0288823. doi: 10.1371/journal.pone.0288823 (PMC10602288; doi:10.1371/journal.pone.0288823)
Supplement: S2 Data — (ZIP) [file pone.0288823.s002.zip › Data 5-2/022/Trajectory/20090620013537.plt]

Geolife trajectory
WGS 84
Altitude is in Feet
Reserved 3
0,2,255,My Track,0,0,2,8421376
0
39.970718,116.303062,0,492,39984.066400463,2009-06-20,01:35:37
39.970561,116.303019,0,492,39984.0664583333,2009-06-20,01:35:42
39.970498,116.302872,0,491,39984.0665162037,2009-06-20,01:35:47
39.97062,116.303015,0,491,39984.0665740741,2009-06-20,01:35:52
39.970656,116.302998,0,491,39984.0666319444,2009-06-20,01:35:57
39.970753,116.303075,0,492,39984.0666898148,2009-06-20,01:36:02
39.970739,116.302977,0,178,39984.0667476852,2009-06-20,01:36:07
39.970736,116.302964,0,180,39984.0668055556,2009-06-20,01:36:12
39.970733,116.302982,0,182,39984.0668634259,2009-06-20,01:36:17
39.970738,116.302993,0,183,39984.0669212963,2009-06-20,01:36:22
39.970743,116.302988,0,183,39984.0669791667,2009-06-20,01:36:27
39.970747,116.302991,0,183,39984.067037037,2009-06-20,01:36:32
39.970747,116.302991,0,183,39984.0670717593,2009-06-20,01:36:35
39.970752,116.302986,0,183,39984.0670949074,2009-06-20,01:36:37
39.970754,116.302973,0,183,39984.0671527778,2009-06-20,01:36:42
39.970765,116.302964,0,183,39984.0672106481,2009-06-20,01:36:47
39.970809,116.302962,0,183,39984.0672685185,2009-06-20,01:36:52
39.970813,116.302867,0,184,39984.0673263889,2009-06-20,01:36:57
39.970864,116.30288,0,184,39984.0673842593,2009-06-20,01:37:02
39.970925,116.302857,0,184,39984.0674421296,2009-06-20,01:37:07
39.970978,116.302841,0,183,39984.0675,2009-06-20,01:37:12
39.971006,116.302868,0,184,39984.0675578704,2009-06-20,01:37:17
39.971024,116.303082,0,184,39984.0676157407,2009-06-20,01:37:22
39.970944,116.303101,0,186,39984.0676736111,2009-06-20,01:37:27
39.970941,116.303047,0,187,39984.0677314815,2009-06-20,01:37:32
39.97085,116.302949,0,190,39984.0677893519,2009-06-20,01:37:37
39.970835,116.30296,0,191,39984.0678472222,2009-06-20,01:37:42
39.970805,116.302971,0,191,39984.0679050926,2009-06-20,01:37:47
39.970826,116.303038,0,192,39984.067962963,2009-06-20,01:37:52
39.97083,116.303146,0,195,39984.0680208333,2009-06-20,01:37:57
39.970856,116.30318,0,196,39984.0680787037,2009-06-20,01:38:02
39.97085,116.303235,0,198,39984.0681365741,2009-06-20,01:38:07
39.970855,116.303272,0,199,39984.0681944444,2009-06-20,01:38:12
39.970888,116.303326,0,200,39984.0682523148,2009-06-20,01:38:17
39.970928,116.303327,0,201,39984.0683101852,2009-06-20,01:38:22
39.970967,116.303354,0,202,39984.0683680556,2009-06-20,01:38:27
39.971015,116.30335,0,202,39984.0684259259,2009-06-20,01:38:32
39.971065,116.303369,0,202,39984.0684837963,2009-06-20,01:38:37
39.971106,116.303401,0,201,39984.0685416667,2009-06-20,01:38:42
39.971162,116.303424,0,200,39984.068599537,2009-06-20,01:38:47
39.971202,116.303496,0,200,39984.0686574074,2009-06-20,01:38:52
39.971289,116.303651,0,199,39984.0687152778,2009-06-20,01:38:57
39.971335,116.303773,0,199,39984.0687731481,2009-06-20,01:39:02
39.971364,116.30389,0,201,39984.0688310185,2009-06-20,01:39:07
39.971384,116.303968,0,202,39984.0688888889,2009-06-20,01:39:12
39.971385,116.304072,0,204,39984.0689467593,2009-06-20,01:39:17
39.971407,116.304148,0,205,39984.0690046296,2009-06-20,01:39:22
39.971412,116.304227,0,206,39984.0690625,2009-06-20,01:39:27
39.971438,116.304306,0,207,39984.0691203704,2009-06-20,01:39:32
39.97146,116.304385,0,208,39984.0691782407,2009-06-20,01:39:37
39.971483,116.304448,0,209,39984.0692361111,2009-06-20,01:39:42
39.971491,116.304491,0,210,39984.0692939815,2009-06-20,01:39:47
39.97149,116.304528,0,212,39984.0693518519,2009-06-20,01:39:52
39.971487,116.304561,0,213,39984.0694097222,2009-06-20,01:39:57
39.971484,116.304619,0,214,39984.0694675926,2009-06-20,01:40:02
39.971456,116.304686,0,216,39984.069525463,2009-06-20,01:40:07
39.971468,116.304699,0,216,39984.0695833333,2009-06-20,01:40:12
39.971468,116.304732,0,217,39984.0696412037,2009-06-20,01:40:17
39.971049,116.30582,0,294,39984.0710300926,2009-06-20,01:42:17
39.971142,116.305484,0,222,39984.071087963,2009-06-20,01:42:22
39.971268,116.30517,0,228,39984.0711458333,2009-06-20,01:42:27
39.9715,116.30466,0,237,39984.0712037037,2009-06-20,01:42:32
39.971485,116.304569,0,239,39984.0712615741,2009-06-20,01:42:37
39.971473,116.304528,0,240,39984.0713194444,2009-06-20,01:42:42
39.971477,116.304463,0,241,39984.0713773148,2009-06-20,01:42:47
39.971468,116.304456,0,229,39984.0714351852,2009-06-20,01:42:52
39.971459,116.304379,0,215,39984.0714930556,2009-06-20,01:42:57
39.971437,116.304321,0,208,39984.0715509259,2009-06-20,01:43:02
39.971422,116.304221,0,198,39984.0716087963,2009-06-20,01:43:07
39.971411,116.304131,0,194,39984.0716666667,2009-06-20,01:43:12
39.971362,116.304041,0,191,39984.071724537,2009-06-20,01:43:17
39.971358,116.304003,0,194,39984.0717824074,2009-06-20,01:43:22
39.971377,116.303914,0,198,39984.0718402778,2009-06-20,01:43:27
39.971398,116.303802,0,200,39984.0718981481,2009-06-20,01:43:32
39.971303,116.303737,0,184,39984.0719560185,2009-06-20,01:43:37
39.971289,116.303681,0,181,39984.0720138889,2009-06-20,01:43:42
39.971302,116.303635,0,179,39984.0720717593,2009-06-20,01:43:47
39.971307,116.303605,0,180,39984.0721296296,2009-06-20,01:43:52
39.971313,116.303577,0,182,39984.0721875,2009-06-20,01:43:57
39.971274,116.303545,0,184,39984.0722453704,2009-06-20,01:44:02
39.971227,116.303471,0,184,39984.0723032407,2009-06-20,01:44:07
39.971158,116.303422,0,188,39984.0723611111,2009-06-20,01:44:12
39.971129,116.303399,0,189,39984.0724189815,2009-06-20,01:44:17
39.971032,116.303339,0,188,39984.0724768518,2009-06-20,01:44:22
39.970953,116.303302,0,189,39984.0725347222,2009-06-20,01:44:27
39.970938,116.303235,0,190,39984.0725925926,2009-06-20,01:44:32
39.970953,116.30317,0,188,39984.072650463,2009-06-20,01:44:37
39.970962,116.303091,0,186,39984.0727083333,2009-06-20,01:44:42
39.970979,116.303084,0,188,39984.0727662037,2009-06-20,01:44:47
39.970987,116.302944,0,201,39984.0728240741,2009-06-20,01:44:52
39.970982,116.30293,0,203,39984.0728819444,2009-06-20,01:44:57
39.970993,116.302908,0,204,39984.0729398148,2009-06-20,01:45:02
39.971002,116.302837,0,207,39984.0729976852,2009-06-20,01:45:07
39.971016,116.302768,0,206,39984.0730555556,2009-06-20,01:45:12
39.97103,116.302701,0,206,39984.0731134259,2009-06-20,01:45:17
39.971092,116.302618,0,207,39984.0731712963,2009-06-20,01:45:22
39.971117,116.302559,0,207,39984.0732291667,2009-06-20,01:45:27
39.971105,116.302484,0,206,39984.073287037,2009-06-20,01:45:32
39.971092,116.302377,0,207,39984.0733449074,2009-06-20,01:45:37
39.971051,116.30233,0,208,39984.0734027778,2009-06-20,01:45:42
39.970992,116.302236,0,208,39984.0734606481,2009-06-20,01:45:47
39.970954,116.302204,0,209,39984.0735185185,2009-06-20,01:45:52
39.970901,116.302176,0,209,39984.0735763889,2009-06-20,01:45:57
39.970765,116.302101,0,210,39984.0736342593,2009-06-20,01:46:02
39.970654,116.301999,0,210,39984.0736921296,2009-06-20,01:46:07
39.970402,116.30187,0,209,39984.07375,2009-06-20,01:46:12
39.970281,116.301481,0,210,39984.0738078704,2009-06-20,01:46:17
39.970416,116.300917,0,212,39984.0738657407,2009-06-20,01:46:22
39.970412,116.300812,0,216,39984.0739236111,2009-06-20,01:46:27
39.970468,116.300941,0,227,39984.0739814815,2009-06-20,01:46:32
39.970417,116.300919,0,231,39984.0740393519,2009-06-20,01:46:37
39.970347,116.300968,0,241,39984.0740972222,2009-06-20,01:46:42
39.970305,116.301041,0,246,39984.0741550926,2009-06-20,01:46:47
39.970303,116.301052,0,250,39984.074212963,2009-06-20,01:46:52
39.970245,116.301113,0,265,39984.0742708333,2009-06-20,01:46:57
39.970198,116.301194,0,276,39984.0743287037,2009-06-20,01:47:02
39.970145,116.301268,0,275,39984.0743865741,2009-06-20,01:47:07
39.970135,116.301291,0,274,39984.0744444444,2009-06-20,01:47:12
39.970077,116.30143,0,281,39984.0745023148,2009-06-20,01:47:17
39.970061,116.301549,0,275,39984.0745601852,2009-06-20,01:47:22
39.969961,116.30155,0,274,39984.0746180556,2009-06-20,01:47:27
39.969907,116.301567,0,271,39984.0746759259,2009-06-20,01:47:32
39.969891,116.301569,0,267,39984.0747337963,2009-06-20,01:47:37
39.969875,116.301509,0,259,39984.0747916667,2009-06-20,01:47:42
39.969865,116.301439,0,242,39984.074849537,2009-06-20,01:47:47
39.969849,116.3014,0,223,39984.0749074074,2009-06-20,01:47:52
39.969759,116.301356,0,217,39984.0749652778,2009-06-20,01:47:57
39.96968,116.301318,0,195,39984.0750231481,2009-06-20,01:48:02
39.969665,116.301244,0,174,39984.0750810185,2009-06-20,01:48:07
39.969654,116.301171,0,168,39984.0751388889,2009-06-20,01:48:12
39.969674,116.301124,0,166,39984.0751967593,2009-06-20,01:48:17
39.969641,116.301044,0,163,39984.0752546296,2009-06-20,01:48:22
39.969641,116.300963,0,158,39984.0753125,2009-06-20,01:48:27
39.969641,116.300942,0,154,39984.0753703704,2009-06-20,01:48:32
39.969654,116.300938,0,153,39984.0754282407,2009-06-20,01:48:37
39.969677,116.300959,0,156,39984.0754861111,2009-06-20,01:48:42
39.969689,116.301,0,160,39984.0755439815,2009-06-20,01:48:47
39.969726,116.301029,0,170,39984.0756018519,2009-06-20,01:48:52
39.969765,116.301024,0,175,39984.0756597222,2009-06-20,01:48:57
39.969796,116.301019,0,180,39984.0757175926,2009-06-20,01:49:02
39.969836,116.301022,0,183,39984.075775463,2009-06-20,01:49:07
39.969895,116.301032,0,188,39984.0758333333,2009-06-20,01:49:12
39.969932,116.30102,0,188,39984.0758912037,2009-06-20,01:49:17
39.97,116.300983,0,187,39984.0759490741,2009-06-20,01:49:22
39.970042,116.300964,0,200,39984.0760069444,2009-06-20,01:49:27
39.970094,116.300939,0,197,39984.0760648148,2009-06-20,01:49:32
39.970146,116.30088,0,190,39984.0761226852,2009-06-20,01:49:37
39.970196,116.300876,0,200,39984.0761805556,2009-06-20,01:49:42
39.970207,116.300904,0,207,39984.0762384259,2009-06-20,01:49:47
39.970207,116.300904,0,207,39984.0762731481,2009-06-20,01:49:50
39.970212,116.300908,0,206,39984.0762962963,2009-06-20,01:49:52
39.970194,116.300925,0,221,39984.0763541667,2009-06-20,01:49:57
39.970197,116.300932,0,223,39984.076412037,2009-06-20,01:50:02
39.970191,116.30094,0,223,39984.0764699074,2009-06-20,01:50:07
39.970191,116.30094,0,223,39984.0765046296,2009-06-20,01:50:10
39.970185,116.300943,0,223,39984.0765277778,2009-06-20,01:50:12
39.970198,116.300904,0,231,39984.0765856481,2009-06-20,01:50:17
39.97019,116.300919,0,242,39984.0766435185,2009-06-20,01:50:22
39.970148,116.300893,0,245,39984.0767013889,2009-06-20,01:50:27
39.970091,116.300871,0,248,39984.0767592593,2009-06-20,01:50:32
39.970034,116.300825,0,253,39984.0768171296,2009-06-20,01:50:37
39.969944,116.300847,0,261,39984.076875,2009-06-20,01:50:42
39.969875,116.300873,0,269,39984.0769328704,2009-06-20,01:50:47
39.969864,116.300908,0,282,39984.0769907407,2009-06-20,01:50:52
39.969954,116.300797,0,296,39984.0770486111,2009-06-20,01:50:57
39.969937,116.300782,0,298,39984.0771064815,2009-06-20,01:51:02
39.969893,116.300795,0,301,39984.0771643519,2009-06-20,01:51:07
39.969903,116.300787,0,308,39984.0772222222,2009-06-20,01:51:12
39.969929,116.300755,0,312,39984.0772800926,2009-06-20,01:51:17
39.969946,116.300737,0,316,39984.077337963,2009-06-20,01:51:22
39.96995,116.300732,0,316,39984.0773958333,2009-06-20,01:51:27
39.969954,116.300731,0,317,39984.0774537037,2009-06-20,01:51:32
39.969954,116.300736,0,317,39984.0775115741,2009-06-20,01:51:37
39.969954,116.300736,0,317,39984.0775462963,2009-06-20,01:51:40
39.969961,116.300741,0,317,39984.0775694444,2009-06-20,01:51:42
39.969968,116.30075,0,317,39984.0776273148,2009-06-20,01:51:47
39.970026,116.300752,0,313,39984.0776851852,2009-06-20,01:51:52
39.970052,116.300736,0,307,39984.0777430556,2009-06-20,01:51:57
39.970054,116.300745,0,306,39984.0778009259,2009-06-20,01:52:02
39.970058,116.300758,0,306,39984.0778587963,2009-06-20,01:52:07
39.970056,116.300768,0,306,39984.0779166667,2009-06-20,01:52:12
39.970056,116.300768,0,306,39984.0779513889,2009-06-20,01:52:15
39.970059,116.300776,0,307,39984.077974537,2009-06-20,01:52:17
39.97007,116.300783,0,308,39984.0780324074,2009-06-20,01:52:22
39.970086,116.300814,0,308,39984.0780902778,2009-06-20,01:52:27
39.970097,116.300814,0,308,39984.0781481481,2009-06-20,01:52:32
39.970097,116.300814,0,308,39984.0781828704,2009-06-20,01:52:35
39.970099,116.300809,0,308,39984.0782060185,2009-06-20,01:52:37
39.970137,116.300811,0,309,39984.0782638889,2009-06-20,01:52:42
39.97017,116.300784,0,310,39984.0783217593,2009-06-20,01:52:47
39.970247,116.300451,0,348,39984.0811574074,2009-06-20,01:56:52
39.97024,116.300442,0,348,39984.0812152778,2009-06-20,01:56:57
39.97024,116.300442,0,348,39984.08125,2009-06-20,01:57:00
39.97024,116.300439,0,348,39984.0812731481,2009-06-20,01:57:02
39.970353,116.300445,0,351,39984.0813310185,2009-06-20,01:57:07
39.970599,116.300425,0,353,39984.0813888889,2009-06-20,01:57:12
39.970872,116.300437,0,357,39984.0814467593,2009-06-20,01:57:17
39.971124,116.300452,0,355,39984.0815046296,2009-06-20,01:57:22
39.971315,116.300385,0,344,39984.0815625,2009-06-20,01:57:27
39.971499,116.300435,0,340,39984.0816203704,2009-06-20,01:57:32
39.97166,116.300473,0,321,39984.0816782407,2009-06-20,01:57:37
39.971688,116.300459,0,321,39984.0817361111,2009-06-20,01:57:42
39.971749,116.30047,0,316,39984.0817939815,2009-06-20,01:57:47
39.971913,116.300503,0,315,39984.0818518519,2009-06-20,01:57:52
39.972224,116.300523,0,302,39984.0819097222,2009-06-20,01:57:57
39.972597,116.300551,0,287,39984.0819675926,2009-06-20,01:58:02
39.972998,116.300437,0,271,39984.082025463,2009-06-20,01:58:07
39.973308,116.300391,0,256,39984.0820833333,2009-06-20,01:58:12
39.973439,116.300314,0,280,39984.0821412037,2009-06-20,01:58:17
39.973461,116.300315,0,276,39984.0821990741,2009-06-20,01:58:22
39.973475,116.300312,0,275,39984.0822569444,2009-06-20,01:58:27
39.973493,116.30031,0,275,39984.0823148148,2009-06-20,01:58:32
39.973502,116.300303,0,274,39984.0823726852,2009-06-20,01:58:37
39.973514,116.300296,0,274,39984.0824305556,2009-06-20,01:58:42
39.973518,116.300287,0,274,39984.0824884259,2009-06-20,01:58:47
39.973528,116.300295,0,273,39984.0825462963,2009-06-20,01:58:52
39.97354,116.300303,0,273,39984.0826041667,2009-06-20,01:58:57
39.973552,116.300312,0,273,39984.082662037,2009-06-20,01:59:02
39.97357,116.300323,0,273,39984.0827199074,2009-06-20,01:59:07
39.97359,116.300335,0,273,39984.0827777778,2009-06-20,01:59:12
39.973602,116.300349,0,273,39984.0828356481,2009-06-20,01:59:17
39.973605,116.300359,0,272,39984.0828935185,2009-06-20,01:59:22
39.973603,116.300358,0,272,39984.0829513889,2009-06-20,01:59:27
39.973603,116.300358,0,272,39984.0829861111,2009-06-20,01:59:30
39.973598,116.300358,0,272,39984.0830092593,2009-06-20,01:59:32
39.973603,116.300371,0,272,39984.0830671296,2009-06-20,01:59:37
39.973606,116.300388,0,272,39984.083125,2009-06-20,01:59:42
39.973604,116.300402,0,272,39984.0831828704,2009-06-20,01:59:47
39.973602,116.300422,0,272,39984.0832407407,2009-06-20,01:59:52
39.973602,116.300434,0,271,39984.0832986111,2009-06-20,01:59:57
39.973602,116.300446,0,271,39984.0833564815,2009-06-20,02:00:02
39.973602,116.300446,0,271,39984.0833912037,2009-06-20,02:00:05
39.973598,116.300451,0,271,39984.0834143519,2009-06-20,02:00:07
39.973585,116.300467,0,271,39984.0834722222,2009-06-20,02:00:12
39.973575,116.300477,0,271,39984.0835300926,2009-06-20,02:00:17
39.973586,116.300462,0,270,39984.083587963,2009-06-20,02:00:22
39.973577,116.300447,0,270,39984.0836458333,2009-06-20,02:00:27
39.973574,116.300435,0,270,39984.0837037037,2009-06-20,02:00:32
39.973589,116.300424,0,271,39984.0837615741,2009-06-20,02:00:37
39.973599,116.300402,0,271,39984.0838194444,2009-06-20,02:00:42
39.973602,116.3004,0,271,39984.0838773148,2009-06-20,02:00:47
39.973602,116.3004,0,271,39984.083912037,2009-06-20,02:00:50
39.9736,116.300406,0,271,39984.0839351852,2009-06-20,02:00:52
39.97361,116.300388,0,271,39984.0839930556,2009-06-20,02:00:57
39.973776,116.300303,0,273,39984.0840509259,2009-06-20,02:01:02
39.974046,116.300237,0,279,39984.0841087963,2009-06-20,02:01:07
39.974273,116.300317,0,269,39984.0841666667,2009-06-20,02:01:12
39.974411,116.300627,0,240,39984.084224537,2009-06-20,02:01:17
39.974499,116.30102,0,226,39984.0842824074,2009-06-20,02:01:22
39.974607,116.301519,0,212,39984.0843402778,2009-06-20,02:01:27
39.974659,116.301984,0,202,39984.0843981481,2009-06-20,02:01:32
39.974705,116.302104,0,195,39984.0844560185,2009-06-20,02:01:37
39.974745,116.302106,0,188,39984.0845138889,2009-06-20,02:01:42
39.974745,116.302106,0,188,39984.0845486111,2009-06-20,02:01:45
39.974744,116.302104,0,185,39984.0845717593,2009-06-20,02:01:47
39.974744,116.302147,0,182,39984.0846296296,2009-06-20,02:01:52
39.974738,116.302325,0,181,39984.0846875,2009-06-20,02:01:57
39.974617,116.302402,0,180,39984.0847453704,2009-06-20,02:02:02
39.974595,116.302463,0,180,39984.0848032407,2009-06-20,02:02:07
39.974588,116.302471,0,180,39984.0848611111,2009-06-20,02:02:12
39.974586,116.302468,0,180,39984.0849189815,2009-06-20,02:02:17
39.974586,116.302468,0,180,39984.0849537037,2009-06-20,02:02:20
39.974585,116.302471,0,180,39984.0849768519,2009-06-20,02:02:22
39.97456,116.302564,0,175,39984.0850347222,2009-06-20,02:02:27
39.974599,116.302863,0,169,39984.0850925926,2009-06-20,02:02:32
39.974685,116.303246,0,152,39984.085150463,2009-06-20,02:02:37
39.974697,116.303696,0,138,39984.0852083333,2009-06-20,02:02:42
39.974709,116.304189,0,127,39984.0852662037,2009-06-20,02:02:47
39.974725,116.304676,0,122,39984.0853240741,2009-06-20,02:02:52
39.974755,116.305076,0,110,39984.0853819444,2009-06-20,02:02:57
39.974767,116.305414,0,104,39984.0854398148,2009-06-20,02:03:02
39.974788,116.305816,0,100,39984.0854976852,2009-06-20,02:03:07
39.97479,116.306345,0,109,39984.0855555556,2009-06-20,02:03:12
39.974755,116.30689,0,115,39984.0856134259,2009-06-20,02:03:17
39.974701,116.307479,0,123,39984.0856712963,2009-06-20,02:03:22
39.974682,116.307904,0,127,39984.0857291667,2009-06-20,02:03:27
39.974681,116.308068,0,136,39984.085787037,2009-06-20,02:03:32
39.974673,116.308116,0,146,39984.0858449074,2009-06-20,02:03:37
39.974673,116.308118,0,147,39984.0859027778,2009-06-20,02:03:42
39.974673,116.308118,0,147,39984.0859375,2009-06-20,02:03:45
39.974676,116.308125,0,148,39984.0859606481,2009-06-20,02:03:47
39.974717,116.308272,0,154,39984.0860185185,2009-06-20,02:03:52
39.974758,116.308559,0,149,39984.0860763889,2009-06-20,02:03:57
39.974803,116.309003,0,135,39984.0861342593,2009-06-20,02:04:02
39.974885,116.309473,0,125,39984.0861921296,2009-06-20,02:04:07
39.974946,116.309991,0,118,39984.08625,2009-06-20,02:04:12
39.975031,116.310458,0,101,39984.0863078704,2009-06-20,02:04:17
39.975107,116.31073,0,99,39984.0863657407,2009-06-20,02:04:22
39.975135,116.310799,0,105,39984.0864236111,2009-06-20,02:04:27
39.975133,116.310807,0,102,39984.0864814815,2009-06-20,02:04:32
39.975129,116.310803,0,102,39984.0865393518,2009-06-20,02:04:37
39.975129,116.310803,0,102,39984.0865740741,2009-06-20,02:04:40
39.975125,116.310798,0,102,39984.0865972222,2009-06-20,02:04:42
39.975119,116.310786,0,102,39984.0866550926,2009-06-20,02:04:47
39.975119,116.310786,0,102,39984.0866898148,2009-06-20,02:04:50
39.975111,116.310778,0,103,39984.086712963,2009-06-20,02:04:52
39.975101,116.310759,0,103,39984.0867708333,2009-06-20,02:04:57
39.975076,116.310741,0,103,39984.0868287037,2009-06-20,02:05:02
39.975059,116.31072,0,103,39984.0868865741,2009-06-20,02:05:07
39.975025,116.310717,0,103,39984.0869444444,2009-06-20,02:05:12
39.974993,116.310722,0,103,39984.0870023148,2009-06-20,02:05:17
39.974984,116.31072,0,103,39984.0870601852,2009-06-20,02:05:22
39.97498,116.310712,0,103,39984.0871180556,2009-06-20,02:05:27
39.974974,116.310705,0,103,39984.0871759259,2009-06-20,02:05:32
39.974971,116.310704,0,103,39984.0872337963,2009-06-20,02:05:37
39.974968,116.310704,0,103,39984.0872916667,2009-06-20,02:05:42
39.974966,116.310703,0,103,39984.087349537,2009-06-20,02:05:47
39.974964,116.310703,0,103,39984.0874074074,2009-06-20,02:05:52
39.974964,116.310703,0,103,39984.0874421296,2009-06-20,02:05:55
39.974964,116.310706,0,103,39984.0874652778,2009-06-20,02:05:57
39.974935,116.310749,0,104,39984.0875231481,2009-06-20,02:06:02
39.974788,116.311028,0,104,39984.0875810185,2009-06-20,02:06:07
39.974797,116.311397,0,104,39984.0876388889,2009-06-20,02:06:12
39.974866,116.311864,0,104,39984.0876967593,2009-06-20,02:06:17
39.974893,116.312394,0,115,39984.0877546296,2009-06-20,02:06:22
39.974919,116.312794,0,130,39984.0878125,2009-06-20,02:06:27
39.974985,116.313146,0,135,39984.0878703704,2009-06-20,02:06:32
39.975055,116.31321,0,129,39984.0879282407,2009-06-20,02:06:37
39.975062,116.313225,0,132,39984.0879861111,2009-06-20,02:06:42
39.975062,116.313225,0,132,39984.0880208333,2009-06-20,02:06:45
39.975065,116.313233,0,133,39984.0880439815,2009-06-20,02:06:47
39.975105,116.313347,0,135,39984.0881018518,2009-06-20,02:06:52
39.97519,116.31371,0,143,39984.0881597222,2009-06-20,02:06:57
39.975214,116.314224,0,147,39984.0882175926,2009-06-20,02:07:02
39.975225,116.314814,0,173,39984.088275463,2009-06-20,02:07:07
39.975237,116.315481,0,201,39984.0883333333,2009-06-20,02:07:12
39.97526,116.316237,0,223,39984.0883912037,2009-06-20,02:07:17
39.975282,116.317056,0,199,39984.0884490741,2009-06-20,02:07:22
39.975244,116.317708,0,196,39984.0885069444,2009-06-20,02:07:27
39.975122,116.318138,0,195,39984.0885648148,2009-06-20,02:07:32
39.975066,116.318168,0,188,39984.0886226852,2009-06-20,02:07:37
39.975052,116.318146,0,184,39984.0886805556,2009-06-20,02:07:42
39.975044,116.318134,0,183,39984.0887384259,2009-06-20,02:07:47
39.975038,116.318128,0,183,39984.0887962963,2009-06-20,02:07:52
39.975035,116.318123,0,183,39984.0888541667,2009-06-20,02:07:57
39.975035,116.318123,0,183,39984.0888888889,2009-06-20,02:08:00
39.975033,116.31813,0,183,39984.088912037,2009-06-20,02:08:02
39.974993,116.318357,0,182,39984.0889699074,2009-06-20,02:08:07
39.974961,116.318728,0,182,39984.0890277778,2009-06-20,02:08:12
39.974952,116.319143,0,181,39984.0890856481,2009-06-20,02:08:17
39.974972,116.319552,0,180,39984.0891435185,2009-06-20,02:08:22
39.974994,116.320078,0,172,39984.0892013889,2009-06-20,02:08:27
39.975006,116.32052,0,168,39984.0892592593,2009-06-20,02:08:32
39.974985,116.320605,0,162,39984.0893171296,2009-06-20,02:08:37
39.974974,116.320578,0,159,39984.089375,2009-06-20,02:08:42
39.974969,116.320564,0,158,39984.0894328704,2009-06-20,02:08:47
39.97498,116.320636,0,160,39984.0894907407,2009-06-20,02:08:52
39.975076,116.320891,0,164,39984.0895486111,2009-06-20,02:08:57
39.975162,116.321298,0,169,39984.0896064815,2009-06-20,02:09:02
39.97528,116.321796,0,185,39984.0896643519,2009-06-20,02:09:07
39.975263,116.322367,0,192,39984.0897222222,2009-06-20,02:09:12
39.97522,116.322976,0,208,39984.0897800926,2009-06-20,02:09:17
39.975201,116.323699,0,194,39984.089837963,2009-06-20,02:09:22
39.9751,116.324402,0,207,39984.0898958333,2009-06-20,02:09:27
39.975185,116.325129,0,195,39984.0899537037,2009-06-20,02:09:32
39.975269,116.325778,0,218,39984.0900115741,2009-06-20,02:09:37
39.975386,116.32632,0,230,39984.0900694444,2009-06-20,02:09:42
39.97545,116.326604,0,240,39984.0901273148,2009-06-20,02:09:47
39.97547,116.326635,0,224,39984.0901851852,2009-06-20,02:09:52
39.975474,116.326633,0,221,39984.0902430556,2009-06-20,02:09:57
39.975474,116.326633,0,221,39984.0903009259,2009-06-20,02:10:02
39.975472,116.326628,0,221,39984.0903587963,2009-06-20,02:10:07
39.975475,116.326624,0,220,39984.0904166667,2009-06-20,02:10:12
39.975476,116.32662,0,220,39984.090474537,2009-06-20,02:10:17
39.975478,116.326626,0,220,39984.0905324074,2009-06-20,02:10:22
39.975483,116.326628,0,221,39984.0905902778,2009-06-20,02:10:27
39.975486,116.326632,0,220,39984.0906481481,2009-06-20,02:10:32
39.975484,116.326627,0,220,39984.0907060185,2009-06-20,02:10:37
39.975481,116.326623,0,220,39984.0907638889,2009-06-20,02:10:42
39.97548,116.326621,0,219,39984.0908217593,2009-06-20,02:10:47
39.97548,116.326621,0,219,39984.0908564815,2009-06-20,02:10:50
39.975482,116.326622,0,218,39984.0908796296,2009-06-20,02:10:52
39.975487,116.326631,0,218,39984.0909375,2009-06-20,02:10:57
39.975487,116.326631,0,218,39984.0909722222,2009-06-20,02:11:00
39.975491,116.326639,0,217,39984.0909953704,2009-06-20,02:11:02
39.975497,116.326654,0,217,39984.0910532407,2009-06-20,02:11:07
39.975503,116.326663,0,217,39984.0911111111,2009-06-20,02:11:12
39.975507,116.326669,0,217,39984.0911689815,2009-06-20,02:11:17
39.975512,116.326672,0,217,39984.0912268519,2009-06-20,02:11:22
39.975517,116.326677,0,217,39984.0912847222,2009-06-20,02:11:27
39.975522,116.32668,0,217,39984.0913425926,2009-06-20,02:11:32
39.975522,116.32668,0,217,39984.0913773148,2009-06-20,02:11:35
39.975525,116.326683,0,217,39984.091400463,2009-06-20,02:11:37
39.975557,116.326845,0,216,39984.0914583333,2009-06-20,02:11:42
39.975573,116.327205,0,216,39984.0915162037,2009-06-20,02:11:47
39.975495,116.327698,0,215,39984.0915740741,2009-06-20,02:11:52
39.975396,116.328216,0,215,39984.0916319444,2009-06-20,02:11:57
39.975214,116.328885,0,206,39984.0916898148,2009-06-20,02:12:02
39.975147,116.329429,0,184,39984.0917476852,2009-06-20,02:12:07
39.975203,116.329746,0,162,39984.0918055556,2009-06-20,02:12:12
39.975216,116.329757,0,160,39984.0918634259,2009-06-20,02:12:17
39.975216,116.329757,0,160,39984.0918981481,2009-06-20,02:12:20
39.975216,116.329754,0,159,39984.0919212963,2009-06-20,02:12:22
39.975216,116.329776,0,158,39984.0919791667,2009-06-20,02:12:27
39.975216,116.329807,0,158,39984.092037037,2009-06-20,02:12:32
39.975217,116.329845,0,158,39984.0920949074,2009-06-20,02:12:37
39.975217,116.329885,0,157,39984.0921527778,2009-06-20,02:12:42
39.975116,116.329977,0,155,39984.0922106481,2009-06-20,02:12:47
39.975039,116.330045,0,154,39984.0922685185,2009-06-20,02:12:52
39.975066,116.330117,0,144,39984.0923263889,2009-06-20,02:12:57
39.975076,116.330167,0,138,39984.0923842593,2009-06-20,02:13:02
39.975112,116.330241,0,132,39984.0924421296,2009-06-20,02:13:07
39.975073,116.330315,0,127,39984.0925,2009-06-20,02:13:12
39.975093,116.33036,0,126,39984.0925578704,2009-06-20,02:13:17
39.975086,116.33043,0,124,39984.0926157407,2009-06-20,02:13:22
39.975092,116.330495,0,123,39984.0926736111,2009-06-20,02:13:27
39.975117,116.330559,0,119,39984.0927314815,2009-06-20,02:13:32
39.975172,116.330554,0,122,39984.0927893519,2009-06-20,02:13:37
39.975171,116.330638,0,118,39984.0928472222,2009-06-20,02:13:42
39.975159,116.330753,0,113,39984.0929050926,2009-06-20,02:13:47
39.975184,116.330827,0,111,39984.092962963,2009-06-20,02:13:52
39.975196,116.330879,0,110,39984.0930208333,2009-06-20,02:13:57
39.975167,116.330939,0,108,39984.0930787037,2009-06-20,02:14:02
39.975159,116.331029,0,104,39984.0931365741,2009-06-20,02:14:07
39.974993,116.331133,0,108,39984.0931944444,2009-06-20,02:14:12
39.97499,116.331164,0,110,39984.0932523148,2009-06-20,02:14:17
39.974954,116.331288,0,110,39984.0933101852,2009-06-20,02:14:22
39.974943,116.331376,0,116,39984.0933680556,2009-06-20,02:14:27
39.974935,116.331443,0,115,39984.0934259259,2009-06-20,02:14:32
39.974961,116.331505,0,112,39984.0934837963,2009-06-20,02:14:37
39.974913,116.331587,0,117,39984.0935416667,2009-06-20,02:14:42
39.97489,116.331666,0,114,39984.093599537,2009-06-20,02:14:47
39.974901,116.33171,0,116,39984.0936574074,2009-06-20,02:14:52
39.974873,116.331743,0,118,39984.0937152778,2009-06-20,02:14:57
39.974829,116.331746,0,120,39984.0937731481,2009-06-20,02:15:02
39.974804,116.331759,0,122,39984.0938310185,2009-06-20,02:15:07
39.974713,116.331752,0,127,39984.0938888889,2009-06-20,02:15:12
39.97464,116.33176,0,131,39984.0939467593,2009-06-20,02:15:17
39.974565,116.331752,0,135,39984.0940046296,2009-06-20,02:15:22
39.974584,116.331737,0,151,39984.0940625,2009-06-20,02:15:27
39.974584,116.331728,0,152,39984.0941203704,2009-06-20,02:15:32
39.974571,116.331786,0,169,39984.0941782407,2009-06-20,02:15:37
39.974529,116.331823,0,180,39984.0942361111,2009-06-20,02:15:42
39.974476,116.331852,0,186,39984.0942939815,2009-06-20,02:15:47
39.974432,116.331872,0,191,39984.0943518518,2009-06-20,02:15:52
39.974432,116.331888,0,191,39984.0944097222,2009-06-20,02:15:57
39.974397,116.331904,0,193,39984.0944675926,2009-06-20,02:16:02
39.974332,116.331924,0,198,39984.094525463,2009-06-20,02:16:07
39.97431,116.331993,0,184,39984.0945833333,2009-06-20,02:16:12
39.974285,116.332014,0,179,39984.0946412037,2009-06-20,02:16:17
39.974183,116.331995,0,184,39984.0946990741,2009-06-20,02:16:22
39.974116,116.332019,0,183,39984.0947569444,2009-06-20,02:16:27
39.974062,116.331988,0,185,39984.0948148148,2009-06-20,02:16:32
39.974001,116.332,0,190,39984.0948726852,2009-06-20,02:16:37
39.973992,116.33202,0,195,39984.0949305556,2009-06-20,02:16:42
39.973964,116.332008,0,197,39984.0949884259,2009-06-20,02:16:47
39.97387,116.331967,0,200,39984.0950462963,2009-06-20,02:16:52
39.973833,116.331998,0,205,39984.0951041667,2009-06-20,02:16:57
39.973833,116.331998,0,205,39984.0951388889,2009-06-20,02:17:00
39.973835,116.332006,0,205,39984.095162037,2009-06-20,02:17:02
39.973835,116.331997,0,205,39984.0952199074,2009-06-20,02:17:07
39.973781,116.331974,0,207,39984.0952777778,2009-06-20,02:17:12
39.973758,116.331945,0,209,39984.0953356481,2009-06-20,02:17:17
39.97372,116.331946,0,214,39984.0953935185,2009-06-20,02:17:22
39.97372,116.331946,0,214,39984.0954282407,2009-06-20,02:17:25
39.973718,116.331948,0,218,39984.0954513889,2009-06-20,02:17:27
39.973688,116.331909,0,223,39984.0955092593,2009-06-20,02:17:32
39.973688,116.331909,0,223,39984.0955439815,2009-06-20,02:17:35
39.973687,116.331916,0,223,39984.0955671296,2009-06-20,02:17:37
39.973688,116.331904,0,223,39984.095625,2009-06-20,02:17:42
39.973703,116.331872,0,223,39984.0956828704,2009-06-20,02:17:47
39.973704,116.331866,0,222,39984.0957407407,2009-06-20,02:17:52
39.973703,116.331866,0,222,39984.0957986111,2009-06-20,02:17:57
39.973702,116.331869,0,222,39984.0958564815,2009-06-20,02:18:02
39.973702,116.33187,0,222,39984.0959143518,2009-06-20,02:18:07
39.973702,116.33187,0,222,39984.0959490741,2009-06-20,02:18:10
39.973703,116.331864,0,222,39984.0959722222,2009-06-20,02:18:12
39.973161,116.333975,0,238,39984.097650463,2009-06-20,02:20:37
39.973176,116.333887,0,263,39984.0977083333,2009-06-20,02:20:42
39.973189,116.333912,0,268,39984.0977662037,2009-06-20,02:20:47
39.973189,116.333912,0,268,39984.0978009259,2009-06-20,02:20:50
39.973192,116.333918,0,269,39984.0978240741,2009-06-20,02:20:52
39.973195,116.333907,0,270,39984.0978819444,2009-06-20,02:20:57
39.973241,116.333941,0,317,39984.0979398148,2009-06-20,02:21:02
39.97327,116.334029,0,339,39984.0979976852,2009-06-20,02:21:07
39.973285,116.334055,0,341,39984.0980555556,2009-06-20,02:21:12
39.973321,116.334045,0,287,39984.0981134259,2009-06-20,02:21:17
39.973352,116.334087,0,280,39984.0981712963,2009-06-20,02:21:22
39.973366,116.334133,0,292,39984.0982291667,2009-06-20,02:21:27
39.973376,116.334155,0,291,39984.098287037,2009-06-20,02:21:32
39.973374,116.334106,0,270,39984.0983449074,2009-06-20,02:21:37
39.973373,116.334117,0,270,39984.0984027778,2009-06-20,02:21:42
39.973372,116.334127,0,271,39984.0984606481,2009-06-20,02:21:47
39.973371,116.334123,0,272,39984.0985185185,2009-06-20,02:21:52
39.973371,116.334123,0,272,39984.0985532407,2009-06-20,02:21:55
39.97337,116.334125,0,272,39984.0985763889,2009-06-20,02:21:57
39.973349,116.334181,0,281,39984.0986342593,2009-06-20,02:22:02
39.97334,116.334193,0,286,39984.0986921296,2009-06-20,02:22:07
39.973341,116.334187,0,286,39984.09875,2009-06-20,02:22:12
39.973341,116.334187,0,286,39984.0987847222,2009-06-20,02:22:15
39.973342,116.334192,0,286,39984.0988078704,2009-06-20,02:22:17
39.973342,116.334202,0,286,39984.0988657407,2009-06-20,02:22:22
39.973343,116.334206,0,286,39984.0989236111,2009-06-20,02:22:27
39.973343,116.334206,0,286,39984.0989814815,2009-06-20,02:22:32
39.973343,116.334204,0,286,39984.0990393519,2009-06-20,02:22:37
39.973342,116.334201,0,286,39984.0990972222,2009-06-20,02:22:42
39.973342,116.334201,0,286,39984.0991319444,2009-06-20,02:22:45
39.973342,116.334197,0,286,39984.0991550926,2009-06-20,02:22:47
39.973343,116.33417,0,286,39984.099212963,2009-06-20,02:22:52
39.97334,116.334163,0,282,39984.0992708333,2009-06-20,02:22:57
39.97334,116.334163,0,282,39984.0993055556,2009-06-20,02:23:00
39.973344,116.334168,0,285,39984.0993287037,2009-06-20,02:23:02
39.97335,116.334214,0,293,39984.0993865741,2009-06-20,02:23:07
39.973357,116.334302,0,314,39984.0994444444,2009-06-20,02:23:12
39.97341,116.33399,0,235,39984.1238078704,2009-06-20,02:58:17
39.973446,116.333957,0,225,39984.1238657407,2009-06-20,02:58:22
39.973445,116.333947,0,220,39984.1239236111,2009-06-20,02:58:27
39.97342,116.333965,0,219,39984.1239814815,2009-06-20,02:58:32
39.97342,116.333965,0,219,39984.1240162037,2009-06-20,02:58:35
39.973416,116.333957,0,215,39984.1240393519,2009-06-20,02:58:37
39.973429,116.333903,0,206,39984.1240972222,2009-06-20,02:58:42
39.97344,116.333844,0,197,39984.1241550926,2009-06-20,02:58:47
39.973437,116.333834,0,196,39984.124212963,2009-06-20,02:58:52
39.973419,116.333853,0,201,39984.1242708333,2009-06-20,02:58:57
39.973425,116.333818,0,199,39984.1243287037,2009-06-20,02:59:02
39.973418,116.333791,0,197,39984.1243865741,2009-06-20,02:59:07
39.973403,116.333816,0,197,39984.1244444444,2009-06-20,02:59:12
39.973413,116.333818,0,198,39984.1245023148,2009-06-20,02:59:17
39.97342,116.333845,0,203,39984.1245601852,2009-06-20,02:59:22
39.973423,116.333837,0,201,39984.1246180556,2009-06-20,02:59:27
39.973423,116.333837,0,201,39984.1246527778,2009-06-20,02:59:30
39.973427,116.333841,0,199,39984.1246759259,2009-06-20,02:59:32
39.973429,116.333853,0,199,39984.1247337963,2009-06-20,02:59:37
39.973429,116.333859,0,199,39984.1247916667,2009-06-20,02:59:42
39.973427,116.333863,0,199,39984.124849537,2009-06-20,02:59:47
39.973426,116.33386,0,198,39984.1249074074,2009-06-20,02:59:52
39.973424,116.333862,0,198,39984.1249652778,2009-06-20,02:59:57
39.973424,116.333862,0,198,39984.125,2009-06-20,03:00:00
39.973424,116.333867,0,198,39984.1250231481,2009-06-20,03:00:02
39.973434,116.333915,0,201,39984.1250810185,2009-06-20,03:00:07
39.973456,116.334061,0,205,39984.1251388889,2009-06-20,03:00:12
39.973463,116.334121,0,209,39984.1251967593,2009-06-20,03:00:17
39.973487,116.334156,0,210,39984.1252546296,2009-06-20,03:00:22
39.973499,116.334194,0,212,39984.1253125,2009-06-20,03:00:27
39.973501,116.334236,0,217,39984.1253703704,2009-06-20,03:00:32
39.973488,116.334242,0,222,39984.1254282407,2009-06-20,03:00:37
39.973482,116.334251,0,224,39984.1254861111,2009-06-20,03:00:42
39.973475,116.334247,0,226,39984.1255439815,2009-06-20,03:00:47
39.973475,116.334247,0,226,39984.1255787037,2009-06-20,03:00:50
39.973469,116.334252,0,227,39984.1256018518,2009-06-20,03:00:52
39.973463,116.334265,0,228,39984.1256597222,2009-06-20,03:00:57
39.97345,116.334336,0,226,39984.1257175926,2009-06-20,03:01:02
39.973468,116.334399,0,228,39984.125775463,2009-06-20,03:01:07
39.973514,116.334435,0,231,39984.1258333333,2009-06-20,03:01:12
39.973516,116.334426,0,232,39984.1258912037,2009-06-20,03:01:17
39.973496,116.334392,0,233,39984.1259490741,2009-06-20,03:01:22
39.973476,116.334395,0,234,39984.1260069444,2009-06-20,03:01:27
39.973465,116.334347,0,236,39984.1260648148,2009-06-20,03:01:32
39.973454,116.334323,0,240,39984.1261226852,2009-06-20,03:01:37
39.973456,116.334335,0,243,39984.1261805556,2009-06-20,03:01:42
39.973456,116.334335,0,243,39984.1262152778,2009-06-20,03:01:45
39.973454,116.334332,0,243,39984.1262384259,2009-06-20,03:01:47
39.973451,116.334322,0,245,39984.1262962963,2009-06-20,03:01:52
39.973445,116.334264,0,250,39984.1263541667,2009-06-20,03:01:57
39.973464,116.334165,0,252,39984.126412037,2009-06-20,03:02:02
39.973488,116.334129,0,253,39984.1264699074,2009-06-20,03:02:07
39.97348,116.33419,0,261,39984.1265277778,2009-06-20,03:02:12
39.973461,116.33426,0,266,39984.1265856481,2009-06-20,03:02:17
39.973445,116.334254,0,270,39984.1266435185,2009-06-20,03:02:22
39.973454,116.334264,0,271,39984.1267013889,2009-06-20,03:02:27
39.97345,116.334255,0,273,39984.1267592593,2009-06-20,03:02:32
39.973446,116.334255,0,275,39984.1268171296,2009-06-20,03:02:37
39.973444,116.334259,0,276,39984.126875,2009-06-20,03:02:42
39.973444,116.334259,0,276,39984.1269097222,2009-06-20,03:02:45
39.973443,116.334252,0,278,39984.1269328704,2009-06-20,03:02:47
39.973437,116.334182,0,279,39984.1269907407,2009-06-20,03:02:52
39.973445,116.334125,0,284,39984.1270486111,2009-06-20,03:02:57
39.973421,116.33423,0,288,39984.1271064815,2009-06-20,03:03:02
39.973395,116.334275,0,290,39984.1271643518,2009-06-20,03:03:07
39.973387,116.33428,0,291,39984.1272222222,2009-06-20,03:03:12
39.973387,116.33428,0,291,39984.1272569444,2009-06-20,03:03:15
39.973389,116.334277,0,293,39984.1272800926,2009-06-20,03:03:17
39.973398,116.334271,0,295,39984.127337963,2009-06-20,03:03:22
39.973409,116.334264,0,296,39984.1273958333,2009-06-20,03:03:27
39.973423,116.334255,0,298,39984.1274537037,2009-06-20,03:03:32
39.973434,116.33418,0,296,39984.1275115741,2009-06-20,03:03:37
39.973432,116.334139,0,293,39984.1275694444,2009-06-20,03:03:42
39.973437,116.33415,0,292,39984.1276273148,2009-06-20,03:03:47
39.973436,116.334144,0,292,39984.1276851852,2009-06-20,03:03:52
39.973434,116.334138,0,293,39984.1277430556,2009-06-20,03:03:57
39.973434,116.334138,0,293,39984.1277777778,2009-06-20,03:04:00
39.973432,116.334142,0,294,39984.1278009259,2009-06-20,03:04:02
39.973434,116.334182,0,295,39984.1278587963,2009-06-20,03:04:07
39.973433,116.334232,0,297,39984.1279166667,2009-06-20,03:04:12
39.97343,116.334239,0,297,39984.127974537,2009-06-20,03:04:17
39.973429,116.334247,0,298,39984.1280324074,2009-06-20,03:04:22
39.973429,116.334255,0,298,39984.1280902778,2009-06-20,03:04:27
39.973428,116.334251,0,298,39984.1281481481,2009-06-20,03:04:32
39.973428,116.334251,0,298,39984.1281828704,2009-06-20,03:04:35
39.973428,116.334246,0,298,39984.1282060185,2009-06-20,03:04:37
39.973435,116.334134,0,301,39984.1282638889,2009-06-20,03:04:42
39.973422,116.334171,0,303,39984.1283217593,2009-06-20,03:04:47
39.973425,116.334199,0,304,39984.1283796296,2009-06-20,03:04:52
39.973425,116.334199,0,304,39984.1284143519,2009-06-20,03:04:55
39.973428,116.334201,0,304,39984.1284375,2009-06-20,03:04:57
39.973437,116.33416,0,303,39984.1284953704,2009-06-20,03:05:02
39.973456,116.334211,0,300,39984.1285532407,2009-06-20,03:05:07
39.973461,116.334245,0,297,39984.1286111111,2009-06-20,03:05:12
39.973457,116.33426,0,296,39984.1286689815,2009-06-20,03:05:17
39.973456,116.334272,0,296,39984.1287268519,2009-06-20,03:05:22
39.973455,116.334285,0,296,39984.1287847222,2009-06-20,03:05:27
39.973455,116.334293,0,296,39984.1288425926,2009-06-20,03:05:32
39.973455,116.334293,0,296,39984.1288773148,2009-06-20,03:05:35
39.973455,116.3343,0,296,39984.128900463,2009-06-20,03:05:37
39.973454,116.33431,0,296,39984.1289583333,2009-06-20,03:05:42
39.973454,116.33431,0,296,39984.1289930556,2009-06-20,03:05:45
39.973454,116.334312,0,296,39984.1290162037,2009-06-20,03:05:47
39.973454,116.334302,0,296,39984.1290740741,2009-06-20,03:05:52
39.973449,116.334197,0,295,39984.1291319444,2009-06-20,03:05:57
39.973448,116.33414,0,293,39984.1291898148,2009-06-20,03:06:02
39.973448,116.334129,0,293,39984.1292476852,2009-06-20,03:06:07
39.973441,116.334069,0,291,39984.1293055556,2009-06-20,03:06:12
39.973433,116.334037,0,291,39984.1293634259,2009-06-20,03:06:17
39.973418,116.334,0,290,39984.1294212963,2009-06-20,03:06:22
39.973418,116.334,0,290,39984.1294560185,2009-06-20,03:06:25
39.973416,116.334005,0,286,39984.1294791667,2009-06-20,03:06:27
39.973423,116.333975,0,287,39984.129537037,2009-06-20,03:06:32
39.973408,116.333955,0,289,39984.1295949074,2009-06-20,03:06:37
39.973427,116.333956,0,291,39984.1296527778,2009-06-20,03:06:42
39.973427,116.333956,0,292,39984.1297106481,2009-06-20,03:06:47
39.973427,116.333956,0,292,39984.1297453704,2009-06-20,03:06:50
39.973427,116.333962,0,292,39984.1297685185,2009-06-20,03:06:52
39.973425,116.333975,0,291,39984.1298263889,2009-06-20,03:06:57
39.973422,116.334027,0,289,39984.1298842593,2009-06-20,03:07:02
39.973434,116.334045,0,285,39984.1299421296,2009-06-20,03:07:07
39.97344,116.334021,0,283,39984.13,2009-06-20,03:07:12
39.973429,116.334012,0,282,39984.1300578704,2009-06-20,03:07:17
39.973421,116.334008,0,282,39984.1301157407,2009-06-20,03:07:22
39.973421,116.334008,0,282,39984.130150463,2009-06-20,03:07:25
39.973421,116.334002,0,282,39984.1301736111,2009-06-20,03:07:27
39.973431,116.333982,0,278,39984.1302314815,2009-06-20,03:07:32
39.97343,116.333996,0,277,39984.1302893519,2009-06-20,03:07:37
39.973431,116.333993,0,277,39984.1303472222,2009-06-20,03:07:42
39.973431,116.333993,0,277,39984.1303819444,2009-06-20,03:07:45
39.973431,116.333987,0,277,39984.1304050926,2009-06-20,03:07:47
39.973441,116.33401,0,274,39984.130462963,2009-06-20,03:07:52
39.973447,116.334021,0,272,39984.1305208333,2009-06-20,03:07:57
39.973447,116.334021,0,272,39984.1305555556,2009-06-20,03:08:00
39.973447,116.334028,0,272,39984.1305787037,2009-06-20,03:08:02
39.973436,116.334009,0,274,39984.1306365741,2009-06-20,03:08:07
39.97343,116.333967,0,272,39984.1306944444,2009-06-20,03:08:12
39.97343,116.333967,0,272,39984.1307291667,2009-06-20,03:08:15
39.97343,116.33396,0,272,39984.1307523148,2009-06-20,03:08:17
39.97343,116.333949,0,272,39984.1308101852,2009-06-20,03:08:22
39.973431,116.333937,0,272,39984.1308680556,2009-06-20,03:08:27
39.97343,116.333925,0,272,39984.1309259259,2009-06-20,03:08:32
39.973442,116.333932,0,269,39984.1309837963,2009-06-20,03:08:37
39.973439,116.333965,0,267,39984.1310416667,2009-06-20,03:08:42
39.973443,116.333947,0,267,39984.131099537,2009-06-20,03:08:47
39.973438,116.333996,0,268,39984.1311574074,2009-06-20,03:08:52
39.97344,116.334056,0,265,39984.1312152778,2009-06-20,03:08:57
39.973431,116.334096,0,264,39984.1312731481,2009-06-20,03:09:02
39.973432,116.334097,0,263,39984.1313310185,2009-06-20,03:09:07
39.973434,116.334095,0,262,39984.1313888889,2009-06-20,03:09:12
39.973434,116.334095,0,262,39984.1314236111,2009-06-20,03:09:15
39.973434,116.334097,0,262,39984.1314467593,2009-06-20,03:09:17
39.973433,116.334107,0,262,39984.1315046296,2009-06-20,03:09:22
39.97344,116.334128,0,259,39984.1315625,2009-06-20,03:09:27
39.973449,116.334104,0,257,39984.1316203704,2009-06-20,03:09:32
39.973448,116.334084,0,254,39984.1316782407,2009-06-20,03:09:37
39.973442,116.334077,0,251,39984.1317361111,2009-06-20,03:09:42
39.973442,116.334077,0,251,39984.1317708333,2009-06-20,03:09:45
39.973443,116.334084,0,252,39984.1317939815,2009-06-20,03:09:47
39.973442,116.334066,0,253,39984.1318518519,2009-06-20,03:09:52
39.973435,116.334113,0,253,39984.1319097222,2009-06-20,03:09:57
39.973435,116.334123,0,253,39984.1319675926,2009-06-20,03:10:02
39.973434,116.334135,0,253,39984.132025463,2009-06-20,03:10:07
39.973433,116.334137,0,253,39984.1320833333,2009-06-20,03:10:12
39.973433,116.334137,0,253,39984.1321180556,2009-06-20,03:10:15
39.973434,116.334135,0,253,39984.1321412037,2009-06-20,03:10:17
39.973452,116.334054,0,253,39984.1321990741,2009-06-20,03:10:22
39.973427,116.334024,0,252,39984.1322569444,2009-06-20,03:10:27
39.973422,116.334043,0,253,39984.1323148148,2009-06-20,03:10:32
39.973422,116.334054,0,253,39984.1323726852,2009-06-20,03:10:37
39.973421,116.33406,0,253,39984.1324305556,2009-06-20,03:10:42
39.973421,116.33406,0,253,39984.1324652778,2009-06-20,03:10:45
39.973421,116.334058,0,253,39984.1324884259,2009-06-20,03:10:47
39.973429,116.334009,0,256,39984.1325462963,2009-06-20,03:10:52
39.973445,116.333997,0,258,39984.1326041667,2009-06-20,03:10:57
39.973448,116.334015,0,258,39984.132662037,2009-06-20,03:11:02
39.973448,116.334015,0,258,39984.1326967593,2009-06-20,03:11:05
39.973448,116.334013,0,258,39984.1327199074,2009-06-20,03:11:07
39.973452,116.333964,0,259,39984.1327777778,2009-06-20,03:11:12
39.973452,116.333964,0,259,39984.1328125,2009-06-20,03:11:15
39.973458,116.333957,0,261,39984.1328356481,2009-06-20,03:11:17
39.973448,116.334011,0,261,39984.1328935185,2009-06-20,03:11:22
39.973447,116.334024,0,261,39984.1329513889,2009-06-20,03:11:27
39.973451,116.334051,0,262,39984.1330092593,2009-06-20,03:11:32
39.973467,116.334106,0,264,39984.1330671296,2009-06-20,03:11:37
39.973466,116.334202,0,264,39984.133125,2009-06-20,03:11:42
39.973481,116.334135,0,265,39984.1331828704,2009-06-20,03:11:47
39.973479,116.334141,0,265,39984.1332407407,2009-06-20,03:11:52
39.973479,116.334141,0,265,39984.133275463,2009-06-20,03:11:55
39.973478,116.334148,0,265,39984.1332986111,2009-06-20,03:11:57
39.973462,116.334106,0,264,39984.1333564815,2009-06-20,03:12:02
39.973444,116.334075,0,260,39984.1334143518,2009-06-20,03:12:07
39.973431,116.334038,0,257,39984.1334722222,2009-06-20,03:12:12
39.973428,116.334066,0,254,39984.1335300926,2009-06-20,03:12:17
39.973418,116.334097,0,254,39984.133587963,2009-06-20,03:12:22
39.973418,116.334097,0,254,39984.1336226852,2009-06-20,03:12:25
39.973418,116.334096,0,254,39984.1336458333,2009-06-20,03:12:27
39.973427,116.334069,0,254,39984.1337037037,2009-06-20,03:12:32
39.973443,116.334006,0,252,39984.1337615741,2009-06-20,03:12:37
39.973455,116.334029,0,250,39984.1338194444,2009-06-20,03:12:42
39.973455,116.334029,0,250,39984.1338541667,2009-06-20,03:12:45
39.973456,116.334025,0,250,39984.1338773148,2009-06-20,03:12:47
39.973455,116.334034,0,250,39984.1339351852,2009-06-20,03:12:52
39.973478,116.334074,0,249,39984.1339930556,2009-06-20,03:12:57
39.973492,116.334056,0,248,39984.1340509259,2009-06-20,03:13:02
39.973492,116.334047,0,247,39984.1341087963,2009-06-20,03:13:07
39.973492,116.334047,0,247,39984.1341435185,2009-06-20,03:13:10
39.973491,116.334053,0,247,39984.1341666667,2009-06-20,03:13:12
39.973491,116.334064,0,247,39984.134224537,2009-06-20,03:13:17
39.973491,116.334064,0,247,39984.1342824074,2009-06-20,03:13:22
39.973492,116.334062,0,247,39984.1343402778,2009-06-20,03:13:27
39.973491,116.334068,0,247,39984.1343981481,2009-06-20,03:13:32
39.973492,116.334066,0,248,39984.1344560185,2009-06-20,03:13:37
39.973493,116.334062,0,248,39984.1345138889,2009-06-20,03:13:42
39.973493,116.334062,0,248,39984.1345486111,2009-06-20,03:13:45
39.973492,116.33407,0,248,39984.1345717593,2009-06-20,03:13:47
39.973483,116.334257,0,249,39984.1346296296,2009-06-20,03:13:52
39.97349,116.334309,0,249,39984.1346875,2009-06-20,03:13:57
39.973504,116.334314,0,247,39984.1347453704,2009-06-20,03:14:02
39.973532,116.334271,0,246,39984.1348032407,2009-06-20,03:14:07
39.973534,116.334265,0,246,39984.1348611111,2009-06-20,03:14:12
39.973534,116.334263,0,246,39984.1349189815,2009-06-20,03:14:17
39.973533,116.334263,0,246,39984.1349768518,2009-06-20,03:14:22
39.973533,116.334262,0,246,39984.1350347222,2009-06-20,03:14:27
39.973533,116.334262,0,246,39984.1350694444,2009-06-20,03:14:30
39.973531,116.33426,0,246,39984.1350925926,2009-06-20,03:14:32
39.973497,116.334164,0,247,39984.135150463,2009-06-20,03:14:37
39.973472,116.334111,0,247,39984.1352083333,2009-06-20,03:14:42
39.973484,116.334093,0,245,39984.1352662037,2009-06-20,03:14:47
39.973467,116.334062,0,248,39984.1353240741,2009-06-20,03:14:52
39.973469,116.334045,0,247,39984.1353819444,2009-06-20,03:14:57
39.973486,116.334073,0,246,39984.1354398148,2009-06-20,03:15:02
39.973488,116.334058,0,245,39984.1354976852,2009-06-20,03:15:07
39.973457,116.334002,0,246,39984.1355555556,2009-06-20,03:15:12
39.973446,116.333894,0,244,39984.1356134259,2009-06-20,03:15:17
39.973448,116.333879,0,241,39984.1356712963,2009-06-20,03:15:22
39.973448,116.333925,0,238,39984.1357291667,2009-06-20,03:15:27
39.973427,116.333873,0,236,39984.135787037,2009-06-20,03:15:32
39.97341,116.333918,0,235,39984.1358449074,2009-06-20,03:15:37
39.973421,116.333899,0,236,39984.1359027778,2009-06-20,03:15:42
39.973442,116.333978,0,233,39984.1359606481,2009-06-20,03:15:47
39.973445,116.333981,0,232,39984.1360185185,2009-06-20,03:15:52
39.973445,116.333981,0,232,39984.1360532407,2009-06-20,03:15:55
39.973444,116.333985,0,232,39984.1360763889,2009-06-20,03:15:57
39.973443,116.334001,0,232,39984.1361342593,2009-06-20,03:16:02
39.973447,116.334015,0,233,39984.1361921296,2009-06-20,03:16:07
39.973445,116.334128,0,231,39984.13625,2009-06-20,03:16:12
39.973461,116.334135,0,230,39984.1363078704,2009-06-20,03:16:17
39.973464,116.334156,0,231,39984.1363657407,2009-06-20,03:16:22
39.973465,116.334155,0,231,39984.1364236111,2009-06-20,03:16:27
39.973465,116.334153,0,231,39984.1364814815,2009-06-20,03:16:32
39.973465,116.334153,0,231,39984.1365162037,2009-06-20,03:16:35
39.973464,116.334146,0,231,39984.1365393519,2009-06-20,03:16:37
39.973468,116.334036,0,232,39984.1365972222,2009-06-20,03:16:42
39.973458,116.333999,0,234,39984.1366550926,2009-06-20,03:16:47
39.973485,116.333967,0,236,39984.136712963,2009-06-20,03:16:52
39.9735,116.333988,0,236,39984.1367708333,2009-06-20,03:16:57
39.9735,116.33398,0,236,39984.1368287037,2009-06-20,03:17:02
39.9735,116.33398,0,236,39984.1368634259,2009-06-20,03:17:05
39.9735,116.333978,0,236,39984.1368865741,2009-06-20,03:17:07
39.973501,116.333994,0,235,39984.1369444444,2009-06-20,03:17:12
39.973466,116.334114,0,235,39984.1370023148,2009-06-20,03:17:17
39.973442,116.334154,0,236,39984.1370601852,2009-06-20,03:17:22
39.973437,116.334109,0,235,39984.1371180556,2009-06-20,03:17:27
39.973454,116.334033,0,234,39984.1371759259,2009-06-20,03:17:32
39.973454,116.334033,0,234,39984.1372106481,2009-06-20,03:17:35
39.973454,116.334027,0,234,39984.1372337963,2009-06-20,03:17:37
39.973475,116.333969,0,234,39984.1372916667,2009-06-20,03:17:42
39.973509,116.3339,0,232,39984.137349537,2009-06-20,03:17:47
39.973499,116.333854,0,231,39984.1374074074,2009-06-20,03:17:52
39.973455,116.333827,0,234,39984.1374652778,2009-06-20,03:17:57
39.973414,116.333759,0,237,39984.1375231481,2009-06-20,03:18:02
39.973387,116.333765,0,239,39984.1375810185,2009-06-20,03:18:07
39.973377,116.333821,0,239,39984.1376388889,2009-06-20,03:18:12
39.973377,116.333821,0,239,39984.1376736111,2009-06-20,03:18:15
39.97338,116.333824,0,239,39984.1376967593,2009-06-20,03:18:17
39.97338,116.333795,0,237,39984.1377546296,2009-06-20,03:18:22
39.973349,116.333837,0,236,39984.1378125,2009-06-20,03:18:27
39.97335,116.333834,0,236,39984.1378703704,2009-06-20,03:18:32
39.97335,116.333834,0,236,39984.1379050926,2009-06-20,03:18:35
39.97335,116.333839,0,236,39984.1379282407,2009-06-20,03:18:37
39.973358,116.333926,0,235,39984.1379861111,2009-06-20,03:18:42
39.973376,116.334067,0,234,39984.1380439815,2009-06-20,03:18:47
39.973383,116.334114,0,234,39984.1381018519,2009-06-20,03:18:52
39.973387,116.334145,0,236,39984.1381597222,2009-06-20,03:18:57
39.973348,116.334171,0,238,39984.1382175926,2009-06-20,03:19:02
39.973341,116.334233,0,242,39984.138275463,2009-06-20,03:19:07
39.97335,116.334344,0,243,39984.1383333333,2009-06-20,03:19:12
39.973344,116.334414,0,248,39984.1383912037,2009-06-20,03:19:17
39.973313,116.334482,0,249,39984.1384490741,2009-06-20,03:19:22
39.973314,116.334461,0,247,39984.1385069444,2009-06-20,03:19:27
39.973357,116.334372,0,246,39984.1385648148,2009-06-20,03:19:32
39.973357,116.334371,0,246,39984.1386226852,2009-06-20,03:19:37
39.973357,116.334371,0,246,39984.1386574074,2009-06-20,03:19:40
39.973358,116.334364,0,246,39984.1386805556,2009-06-20,03:19:42
39.973357,116.334355,0,246,39984.1387384259,2009-06-20,03:19:47
39.973358,116.334342,0,246,39984.1387962963,2009-06-20,03:19:52
39.973354,116.334354,0,246,39984.1388541667,2009-06-20,03:19:57
39.973346,116.334399,0,246,39984.138912037,2009-06-20,03:20:02
39.973334,116.334421,0,249,39984.1389699074,2009-06-20,03:20:07
39.973362,116.33441,0,250,39984.1390277778,2009-06-20,03:20:12
39.97338,116.334438,0,249,39984.1390856481,2009-06-20,03:20:17
39.973416,116.334342,0,251,39984.1391435185,2009-06-20,03:20:22
39.973417,116.334334,0,251,39984.1392013889,2009-06-20,03:20:27
39.973417,116.334334,0,251,39984.1392361111,2009-06-20,03:20:30
39.973417,116.334331,0,251,39984.1392592593,2009-06-20,03:20:32
39.973435,116.334205,0,251,39984.1393171296,2009-06-20,03:20:37
39.973444,116.334113,0,254,39984.139375,2009-06-20,03:20:42
39.973359,116.334199,0,258,39984.1394328704,2009-06-20,03:20:47
39.973337,116.334242,0,259,39984.1394907407,2009-06-20,03:20:52
39.973337,116.334242,0,259,39984.139525463,2009-06-20,03:20:55
39.973338,116.33424,0,259,39984.1395486111,2009-06-20,03:20:57
39.973335,116.334217,0,258,39984.1396064815,2009-06-20,03:21:02
39.973347,116.334149,0,257,39984.1396643519,2009-06-20,03:21:07
39.97333,116.334142,0,259,39984.1397222222,2009-06-20,03:21:12
39.973331,116.334124,0,259,39984.1397800926,2009-06-20,03:21:17
39.973331,116.334124,0,259,39984.1398148148,2009-06-20,03:21:20
39.973331,116.334128,0,259,39984.139837963,2009-06-20,03:21:22
39.97333,116.334261,0,258,39984.1398958333,2009-06-20,03:21:27
39.973303,116.334366,0,260,39984.1399537037,2009-06-20,03:21:32
39.973303,116.334366,0,260,39984.1399884259,2009-06-20,03:21:35
39.973296,116.334366,0,261,39984.1400115741,2009-06-20,03:21:37
39.973346,116.334297,0,262,39984.1400694444,2009-06-20,03:21:42
39.973364,116.334268,0,262,39984.1401273148,2009-06-20,03:21:47
39.973364,116.334268,0,262,39984.140162037,2009-06-20,03:21:50
39.973365,116.334261,0,262,39984.1401851852,2009-06-20,03:21:52
39.973392,116.334155,0,263,39984.1402430556,2009-06-20,03:21:57
39.973421,116.334156,0,264,39984.1403009259,2009-06-20,03:22:02
39.97338,116.334228,0,265,39984.1403587963,2009-06-20,03:22:07
39.973369,116.33427,0,265,39984.1404166667,2009-06-20,03:22:12
39.973337,116.334381,0,267,39984.140474537,2009-06-20,03:22:17
39.973337,116.334381,0,267,39984.1405092593,2009-06-20,03:22:20
39.973336,116.334385,0,267,39984.1405324074,2009-06-20,03:22:22
39.973336,116.334397,0,267,39984.1405902778,2009-06-20,03:22:27
39.973336,116.334378,0,267,39984.1406481481,2009-06-20,03:22:32
39.973336,116.334378,0,267,39984.1406828704,2009-06-20,03:22:35
39.973335,116.334386,0,267,39984.1407060185,2009-06-20,03:22:37
39.973327,116.334433,0,267,39984.1407638889,2009-06-20,03:22:42
39.97331,116.334461,0,266,39984.1408217593,2009-06-20,03:22:47
39.973296,116.334457,0,266,39984.1408796296,2009-06-20,03:22:52
39.973296,116.334457,0,266,39984.1409143518,2009-06-20,03:22:55
39.973295,116.334465,0,267,39984.1409375,2009-06-20,03:22:57
39.973294,116.334475,0,267,39984.1409953704,2009-06-20,03:23:02
39.973281,116.334576,0,267,39984.1410532407,2009-06-20,03:23:07
39.973312,116.334571,0,266,39984.1411111111,2009-06-20,03:23:12
39.973269,116.334579,0,266,39984.1411689815,2009-06-20,03:23:17
39.973238,116.334567,0,266,39984.1412268518,2009-06-20,03:23:22
39.973253,116.334557,0,267,39984.1412847222,2009-06-20,03:23:27
39.973255,116.334547,0,267,39984.1413425926,2009-06-20,03:23:32
39.973297,116.33444,0,266,39984.141400463,2009-06-20,03:23:37
39.97331,116.334433,0,269,39984.1414583333,2009-06-20,03:23:42
39.973311,116.334418,0,269,39984.1415162037,2009-06-20,03:23:47
39.973312,116.33441,0,269,39984.1415740741,2009-06-20,03:23:52
39.973312,116.33441,0,269,39984.1416087963,2009-06-20,03:23:55
39.973311,116.33441,0,269,39984.1416319444,2009-06-20,03:23:57
39.973309,116.334422,0,269,39984.1416898148,2009-06-20,03:24:02
39.973307,116.334435,0,269,39984.1417476852,2009-06-20,03:24:07
39.973307,116.334438,0,269,39984.1418055556,2009-06-20,03:24:12
39.973308,116.334442,0,269,39984.1418634259,2009-06-20,03:24:17
39.973309,116.334443,0,269,39984.1419212963,2009-06-20,03:24:22
39.973309,116.334443,0,269,39984.1419560185,2009-06-20,03:24:25
39.973308,116.334446,0,269,39984.1419791667,2009-06-20,03:24:27
39.973307,116.334457,0,269,39984.142037037,2009-06-20,03:24:32
39.973305,116.334462,0,269,39984.1420949074,2009-06-20,03:24:37
39.973304,116.334465,0,269,39984.1421527778,2009-06-20,03:24:42
39.973304,116.334463,0,269,39984.1422106481,2009-06-20,03:24:47
39.973304,116.334463,0,269,39984.1422453704,2009-06-20,03:24:50
39.973305,116.33446,0,269,39984.1422685185,2009-06-20,03:24:52
39.973304,116.33447,0,269,39984.1423263889,2009-06-20,03:24:57
39.973303,116.334478,0,269,39984.1423842593,2009-06-20,03:25:02
39.973303,116.334478,0,269,39984.1424421296,2009-06-20,03:25:07
39.973304,116.334472,0,269,39984.1425,2009-06-20,03:25:12
39.973305,116.334466,0,269,39984.1425578704,2009-06-20,03:25:17
39.973305,116.334463,0,269,39984.1426157407,2009-06-20,03:25:22
39.973306,116.334462,0,269,39984.1426736111,2009-06-20,03:25:27
39.973306,116.334462,0,269,39984.1427083333,2009-06-20,03:25:30
39.973307,116.33447,0,269,39984.1427314815,2009-06-20,03:25:32
39.973306,116.334483,0,269,39984.1427893518,2009-06-20,03:25:37
39.973306,116.334497,0,269,39984.1428472222,2009-06-20,03:25:42
39.973324,116.334458,0,267,39984.1429050926,2009-06-20,03:25:47
39.973325,116.334433,0,267,39984.142962963,2009-06-20,03:25:52
39.973325,116.334433,0,267,39984.1429976852,2009-06-20,03:25:55
39.973325,116.334425,0,267,39984.1430208333,2009-06-20,03:25:57
39.973327,116.334413,0,267,39984.1430787037,2009-06-20,03:26:02
39.973363,116.334346,0,264,39984.1431365741,2009-06-20,03:26:07
39.973366,116.334329,0,261,39984.1431944444,2009-06-20,03:26:12
39.973331,116.334394,0,261,39984.1432523148,2009-06-20,03:26:17
39.973331,116.334394,0,261,39984.143287037,2009-06-20,03:26:20
39.973332,116.334388,0,261,39984.1433101852,2009-06-20,03:26:22
39.973332,116.334375,0,261,39984.1433680556,2009-06-20,03:26:27
39.973332,116.334365,0,261,39984.1434259259,2009-06-20,03:26:32
39.973331,116.33436,0,261,39984.1434837963,2009-06-20,03:26:37
39.973332,116.334359,0,261,39984.1435416667,2009-06-20,03:26:42
39.973332,116.334359,0,261,39984.1435763889,2009-06-20,03:26:45
39.973331,116.334361,0,261,39984.143599537,2009-06-20,03:26:47
39.973328,116.334394,0,260,39984.1436574074,2009-06-20,03:26:52
39.973311,116.334458,0,259,39984.1437152778,2009-06-20,03:26:57
39.973311,116.334458,0,259,39984.14375,2009-06-20,03:27:00
39.973317,116.334453,0,256,39984.1437731481,2009-06-20,03:27:02
39.973315,116.334462,0,256,39984.1438310185,2009-06-20,03:27:07
39.9733,116.334428,0,255,39984.1438888889,2009-06-20,03:27:12
39.973299,116.334437,0,255,39984.1439467593,2009-06-20,03:27:17
39.973299,116.334437,0,255,39984.1439814815,2009-06-20,03:27:20
39.973299,116.33444,0,254,39984.1440046296,2009-06-20,03:27:22
39.973299,116.334451,0,254,39984.1440625,2009-06-20,03:27:27
39.973328,116.334472,0,250,39984.1441203704,2009-06-20,03:27:32
39.973327,116.334487,0,250,39984.1441782407,2009-06-20,03:27:37
39.973326,116.334489,0,250,39984.1442361111,2009-06-20,03:27:42
39.973327,116.334482,0,250,39984.1442939815,2009-06-20,03:27:47
39.973328,116.334477,0,250,39984.1443518519,2009-06-20,03:27:52
39.973328,116.334477,0,250,39984.1443865741,2009-06-20,03:27:55
39.973328,116.33447,0,250,39984.1444097222,2009-06-20,03:27:57
39.973328,116.334456,0,250,39984.1444675926,2009-06-20,03:28:02
39.973334,116.334409,0,248,39984.144525463,2009-06-20,03:28:07
39.973342,116.334367,0,245,39984.1445833333,2009-06-20,03:28:12
39.97333,116.334397,0,241,39984.1446412037,2009-06-20,03:28:17
39.97333,116.334397,0,241,39984.1446759259,2009-06-20,03:28:20
39.973329,116.334394,0,241,39984.1446990741,2009-06-20,03:28:22
39.973327,116.334409,0,241,39984.1447569444,2009-06-20,03:28:27
39.973326,116.334415,0,241,39984.1448148148,2009-06-20,03:28:32
39.973327,116.334415,0,240,39984.1448726852,2009-06-20,03:28:37
39.973327,116.334413,0,240,39984.1449305556,2009-06-20,03:28:42
39.973327,116.334418,0,240,39984.1449884259,2009-06-20,03:28:47
39.973327,116.334418,0,240,39984.1450231481,2009-06-20,03:28:50
39.973327,116.334423,0,240,39984.1450462963,2009-06-20,03:28:52
39.973326,116.334436,0,240,39984.1451041667,2009-06-20,03:28:57
39.973324,116.334448,0,240,39984.145162037,2009-06-20,03:29:02
39.973323,116.334451,0,239,39984.1452199074,2009-06-20,03:29:07
39.973323,116.334447,0,239,39984.1452777778,2009-06-20,03:29:12
39.973323,116.33444,0,239,39984.1453356481,2009-06-20,03:29:17
39.973322,116.334438,0,239,39984.1453935185,2009-06-20,03:29:22
39.973321,116.334443,0,239,39984.1454513889,2009-06-20,03:29:27
39.973321,116.334443,0,239,39984.1454861111,2009-06-20,03:29:30
39.973315,116.334449,0,238,39984.1455092593,2009-06-20,03:29:32
39.973317,116.334438,0,236,39984.1455671296,2009-06-20,03:29:37
39.973316,116.334441,0,236,39984.145625,2009-06-20,03:29:42
39.973317,116.334439,0,236,39984.1456828704,2009-06-20,03:29:47
39.973317,116.334439,0,236,39984.1457175926,2009-06-20,03:29:50
39.973318,116.334433,0,236,39984.1457407407,2009-06-20,03:29:52
39.973352,116.334376,0,230,39984.1457986111,2009-06-20,03:29:57
39.973337,116.334359,0,225,39984.1458564815,2009-06-20,03:30:02
39.973333,116.33431,0,221,39984.1459143519,2009-06-20,03:30:07
39.973333,116.33431,0,221,39984.1459490741,2009-06-20,03:30:10
39.973325,116.334318,0,219,39984.1459722222,2009-06-20,03:30:12
39.973321,116.334268,0,217,39984.1460300926,2009-06-20,03:30:17
39.973292,116.334244,0,213,39984.146087963,2009-06-20,03:30:22
39.973275,116.334279,0,210,39984.1461458333,2009-06-20,03:30:27
39.973275,116.334283,0,210,39984.1462037037,2009-06-20,03:30:32
39.973275,116.334286,0,210,39984.1462615741,2009-06-20,03:30:37
39.973275,116.334286,0,210,39984.1463194444,2009-06-20,03:30:42
39.973275,116.334286,0,210,39984.1463541667,2009-06-20,03:30:45
39.973275,116.334285,0,210,39984.1463773148,2009-06-20,03:30:47
39.973272,116.334308,0,206,39984.1464351852,2009-06-20,03:30:52
39.973288,116.334344,0,204,39984.1464930556,2009-06-20,03:30:57
39.973299,116.334325,0,204,39984.1465509259,2009-06-20,03:31:02
39.97332,116.334342,0,205,39984.1466087963,2009-06-20,03:31:07
39.973311,116.334349,0,206,39984.1466666667,2009-06-20,03:31:12
39.973304,116.334332,0,204,39984.146724537,2009-06-20,03:31:17
39.973304,116.334332,0,204,39984.1467592593,2009-06-20,03:31:20
39.973303,116.334339,0,204,39984.1467824074,2009-06-20,03:31:22
39.973302,116.334349,0,204,39984.1468402778,2009-06-20,03:31:27
39.973301,116.334355,0,204,39984.1468981481,2009-06-20,03:31:32
39.973301,116.334354,0,204,39984.1469560185,2009-06-20,03:31:37
39.973301,116.334354,0,204,39984.1469907407,2009-06-20,03:31:40
39.973301,116.334347,0,204,39984.1470138889,2009-06-20,03:31:42
39.973302,116.334323,0,204,39984.1470717593,2009-06-20,03:31:47
39.973364,116.333984,0,184,39984.1496759259,2009-06-20,03:35:32
39.973365,116.333975,0,183,39984.1497337963,2009-06-20,03:35:37
39.973365,116.333963,0,184,39984.1497916667,2009-06-20,03:35:42
39.973365,116.333956,0,184,39984.149849537,2009-06-20,03:35:47
39.973364,116.333962,0,184,39984.1499074074,2009-06-20,03:35:52
39.973364,116.333962,0,184,39984.1499421296,2009-06-20,03:35:55
39.973363,116.333969,0,184,39984.1499652778,2009-06-20,03:35:57
39.973362,116.333981,0,184,39984.1500231481,2009-06-20,03:36:02
39.97336,116.333994,0,184,39984.1500810185,2009-06-20,03:36:07
39.973341,116.334039,0,185,39984.1501388889,2009-06-20,03:36:12
39.973312,116.334115,0,185,39984.1501967593,2009-06-20,03:36:17
39.973327,116.334042,0,187,39984.1502546296,2009-06-20,03:36:22
39.973339,116.333999,0,188,39984.1503125,2009-06-20,03:36:27
39.973339,116.333989,0,188,39984.1503703704,2009-06-20,03:36:32
39.97334,116.333985,0,188,39984.1504282407,2009-06-20,03:36:37
39.97334,116.333985,0,188,39984.150462963,2009-06-20,03:36:40
39.973339,116.333993,0,189,39984.1504861111,2009-06-20,03:36:42
39.973303,116.334085,0,191,39984.1505439815,2009-06-20,03:36:47
39.973252,116.334203,0,193,39984.1506018518,2009-06-20,03:36:52
39.973255,116.334272,0,197,39984.1506597222,2009-06-20,03:36:57
39.973266,116.334298,0,200,39984.1507175926,2009-06-20,03:37:02
39.973265,116.334288,0,206,39984.150775463,2009-06-20,03:37:07
39.973269,116.33433,0,209,39984.1508333333,2009-06-20,03:37:12
39.973259,116.334415,0,211,39984.1508912037,2009-06-20,03:37:17
39.97323,116.334502,0,211,39984.1509490741,2009-06-20,03:37:22
39.973159,116.334559,0,210,39984.1510069444,2009-06-20,03:37:27
39.973122,116.33458,0,211,39984.1510648148,2009-06-20,03:37:32
39.973109,116.334595,0,210,39984.1511226852,2009-06-20,03:37:37
39.97315,116.334546,0,210,39984.1511805556,2009-06-20,03:37:42
39.973175,116.334518,0,209,39984.1512384259,2009-06-20,03:37:47
39.973182,116.334503,0,210,39984.1512962963,2009-06-20,03:37:52
39.973177,116.33448,0,209,39984.1513541667,2009-06-20,03:37:57
39.973256,116.334309,0,207,39984.151412037,2009-06-20,03:38:02
39.973286,116.334186,0,201,39984.1514699074,2009-06-20,03:38:07
39.973281,116.334226,0,197,39984.1515277778,2009-06-20,03:38:12
39.973282,116.334226,0,197,39984.1515856481,2009-06-20,03:38:17
39.973283,116.33422,0,197,39984.1516435185,2009-06-20,03:38:22
39.973284,116.334218,0,196,39984.1517013889,2009-06-20,03:38:27
39.973284,116.334218,0,196,39984.1517361111,2009-06-20,03:38:30
39.973285,116.334214,0,196,39984.1517592593,2009-06-20,03:38:32
39.973286,116.334202,0,197,39984.1518171296,2009-06-20,03:38:37
39.973291,116.334167,0,198,39984.151875,2009-06-20,03:38:42
39.973296,116.33411,0,200,39984.1519328704,2009-06-20,03:38:47
39.973304,116.334049,0,199,39984.1519907407,2009-06-20,03:38:52
39.973309,116.334031,0,200,39984.1520486111,2009-06-20,03:38:57
39.973306,116.334087,0,202,39984.1521064815,2009-06-20,03:39:02
39.973321,116.334066,0,201,39984.1521643519,2009-06-20,03:39:07
39.973314,116.334104,0,203,39984.1522222222,2009-06-20,03:39:12
39.973316,116.334103,0,203,39984.1522800926,2009-06-20,03:39:17
39.973316,116.334103,0,203,39984.1523148148,2009-06-20,03:39:20
39.973315,116.334107,0,203,39984.152337963,2009-06-20,03:39:22
39.973314,116.334119,0,203,39984.1523958333,2009-06-20,03:39:27
39.973312,116.334124,0,203,39984.1524537037,2009-06-20,03:39:32
39.973312,116.334124,0,203,39984.1524884259,2009-06-20,03:39:35
39.973311,116.33413,0,203,39984.1525115741,2009-06-20,03:39:37
39.973286,116.33426,0,203,39984.1525694444,2009-06-20,03:39:42
39.97329,116.334201,0,205,39984.1526273148,2009-06-20,03:39:47
39.973292,116.334275,0,209,39984.1526851852,2009-06-20,03:39:52
39.973301,116.334257,0,212,39984.1527430556,2009-06-20,03:39:57
39.973301,116.334266,0,212,39984.1528009259,2009-06-20,03:40:02
39.973298,116.334279,0,212,39984.1528587963,2009-06-20,03:40:07
39.973278,116.334316,0,212,39984.1529166667,2009-06-20,03:40:12
39.973295,116.334256,0,212,39984.152974537,2009-06-20,03:40:17
39.973295,116.334256,0,212,39984.1530092593,2009-06-20,03:40:20
39.973295,116.334261,0,212,39984.1530324074,2009-06-20,03:40:22
39.973294,116.334273,0,212,39984.1530902778,2009-06-20,03:40:27
39.973294,116.334273,0,212,39984.153125,2009-06-20,03:40:30
39.973293,116.334278,0,212,39984.1531481481,2009-06-20,03:40:32
39.973293,116.334287,0,212,39984.1532060185,2009-06-20,03:40:37
39.973293,116.334287,0,212,39984.1532407407,2009-06-20,03:40:40
39.973294,116.334282,0,212,39984.1532638889,2009-06-20,03:40:42
39.973285,116.334319,0,213,39984.1533217593,2009-06-20,03:40:47
39.973277,116.334371,0,217,39984.1533796296,2009-06-20,03:40:52
39.973253,116.334447,0,220,39984.1534375,2009-06-20,03:40:57
39.973241,116.334458,0,219,39984.1534953704,2009-06-20,03:41:02
39.973286,116.334159,0,195,39984.1555787037,2009-06-20,03:44:02
39.973306,116.334107,0,195,39984.1556365741,2009-06-20,03:44:07
39.973317,116.334075,0,196,39984.1556944444,2009-06-20,03:44:12
39.973316,116.334078,0,196,39984.1557523148,2009-06-20,03:44:17
39.973316,116.334086,0,196,39984.1558101852,2009-06-20,03:44:22
39.973316,116.334086,0,196,39984.1558449074,2009-06-20,03:44:25
39.973317,116.334084,0,197,39984.1558680556,2009-06-20,03:44:27
39.973286,116.334218,0,198,39984.1559259259,2009-06-20,03:44:32
39.973267,116.33432,0,201,39984.1559837963,2009-06-20,03:44:37
39.973278,116.334348,0,204,39984.1560416667,2009-06-20,03:44:42
39.97328,116.334383,0,206,39984.156099537,2009-06-20,03:44:47
39.973286,116.334346,0,207,39984.1561574074,2009-06-20,03:44:52
39.973298,116.334296,0,207,39984.1562152778,2009-06-20,03:44:57
39.973302,116.334273,0,207,39984.1562731481,2009-06-20,03:45:02
39.97331,116.334225,0,209,39984.1563310185,2009-06-20,03:45:07
39.973284,116.334218,0,207,39984.1563888889,2009-06-20,03:45:12
39.973268,116.334287,0,204,39984.1564467593,2009-06-20,03:45:17
39.973268,116.334287,0,204,39984.1564814815,2009-06-20,03:45:20
39.973269,116.334283,0,204,39984.1565046296,2009-06-20,03:45:22
39.973298,116.334273,0,201,39984.1565625,2009-06-20,03:45:27
39.973299,116.334256,0,201,39984.1566203704,2009-06-20,03:45:32
39.973313,116.334187,0,203,39984.1566782407,2009-06-20,03:45:37
39.973349,116.334097,0,205,39984.1567361111,2009-06-20,03:45:42
39.973365,116.334075,0,207,39984.1567939815,2009-06-20,03:45:47
39.973378,116.334037,0,208,39984.1568518518,2009-06-20,03:45:52
39.973403,116.333936,0,211,39984.1569097222,2009-06-20,03:45:57
39.973403,116.333917,0,214,39984.1569675926,2009-06-20,03:46:02
39.973418,116.3339,0,217,39984.157025463,2009-06-20,03:46:07
39.97341,116.333926,0,217,39984.1570833333,2009-06-20,03:46:12
39.973404,116.333936,0,217,39984.1571412037,2009-06-20,03:46:17
39.973404,116.333936,0,217,39984.1571759259,2009-06-20,03:46:20
39.973404,116.333931,0,217,39984.1571990741,2009-06-20,03:46:22
39.973406,116.33392,0,217,39984.1572569444,2009-06-20,03:46:27
39.973406,116.33392,0,217,39984.1573148148,2009-06-20,03:46:32
39.973406,116.333921,0,217,39984.1573726852,2009-06-20,03:46:37
39.973405,116.333929,0,217,39984.1574305556,2009-06-20,03:46:42
39.973405,116.333931,0,217,39984.1574884259,2009-06-20,03:46:47
39.973405,116.333931,0,217,39984.1575231481,2009-06-20,03:46:50
39.973405,116.33393,0,217,39984.1575462963,2009-06-20,03:46:52
39.973403,116.333944,0,218,39984.1576041667,2009-06-20,03:46:57
39.973408,116.333958,0,218,39984.157662037,2009-06-20,03:47:02
39.973417,116.334013,0,220,39984.1577199074,2009-06-20,03:47:07
39.97342,116.334006,0,221,39984.1577777778,2009-06-20,03:47:12
39.973419,116.334007,0,221,39984.1578356481,2009-06-20,03:47:17
39.973419,116.334007,0,221,39984.1578703704,2009-06-20,03:47:20
39.973415,116.334002,0,223,39984.1578935185,2009-06-20,03:47:22
39.973408,116.334036,0,225,39984.1579513889,2009-06-20,03:47:27
39.9734,116.334055,0,225,39984.1580092593,2009-06-20,03:47:32
39.9734,116.334083,0,226,39984.1580671296,2009-06-20,03:47:37
39.973382,116.334174,0,225,39984.158125,2009-06-20,03:47:42
39.973375,116.334226,0,226,39984.1581828704,2009-06-20,03:47:47
39.973331,116.334273,0,227,39984.1582407407,2009-06-20,03:47:52
39.973331,116.334273,0,227,39984.158275463,2009-06-20,03:47:55
39.973329,116.334267,0,227,39984.1582986111,2009-06-20,03:47:57
39.973327,116.334247,0,227,39984.1583564815,2009-06-20,03:48:02
39.973327,116.334235,0,227,39984.1584143518,2009-06-20,03:48:07
39.973327,116.334235,0,227,39984.1584490741,2009-06-20,03:48:10
39.973327,116.334236,0,227,39984.1584722222,2009-06-20,03:48:12
39.973327,116.334245,0,227,39984.1585300926,2009-06-20,03:48:17
39.973329,116.334327,0,226,39984.158587963,2009-06-20,03:48:22
39.97332,116.334353,0,227,39984.1586458333,2009-06-20,03:48:27
39.973345,116.334274,0,228,39984.1587037037,2009-06-20,03:48:32
39.973353,116.334252,0,229,39984.1587615741,2009-06-20,03:48:37
39.973351,116.334106,0,229,39984.1588194444,2009-06-20,03:48:42
39.973324,116.334093,0,229,39984.1588773148,2009-06-20,03:48:47
39.973305,116.334077,0,228,39984.1589351852,2009-06-20,03:48:52
39.973334,116.334054,0,227,39984.1589930556,2009-06-20,03:48:57
39.973334,116.334054,0,227,39984.1590277778,2009-06-20,03:49:00
39.973335,116.334047,0,227,39984.1590509259,2009-06-20,03:49:02
39.973339,116.334029,0,227,39984.1591087963,2009-06-20,03:49:07
39.973342,116.333972,0,228,39984.1591666667,2009-06-20,03:49:12
39.973374,116.333883,0,228,39984.159224537,2009-06-20,03:49:17
39.973376,116.333917,0,228,39984.1592824074,2009-06-20,03:49:22
39.973342,116.333994,0,229,39984.1593402778,2009-06-20,03:49:27
39.973341,116.334003,0,229,39984.1593981481,2009-06-20,03:49:32
39.973337,116.334024,0,229,39984.1594560185,2009-06-20,03:49:37
39.973339,116.334037,0,229,39984.1595138889,2009-06-20,03:49:42
39.97335,116.334026,0,230,39984.1595717593,2009-06-20,03:49:47
39.97335,116.334028,0,230,39984.1596296296,2009-06-20,03:49:52
39.973351,116.334029,0,230,39984.1596875,2009-06-20,03:49:57
39.973351,116.334029,0,230,39984.1597222222,2009-06-20,03:50:00
39.973352,116.334027,0,230,39984.1597453704,2009-06-20,03:50:02
39.973349,116.334045,0,230,39984.1598032407,2009-06-20,03:50:07
39.973364,116.334041,0,229,39984.1598611111,2009-06-20,03:50:12
39.973349,116.334086,0,228,39984.1599189815,2009-06-20,03:50:17
39.97333,116.3341,0,228,39984.1599768519,2009-06-20,03:50:22
39.973319,116.334079,0,224,39984.1600347222,2009-06-20,03:50:27
39.973356,116.334051,0,222,39984.1600925926,2009-06-20,03:50:32
39.973363,116.334046,0,222,39984.160150463,2009-06-20,03:50:37
39.973362,116.334052,0,222,39984.1602083333,2009-06-20,03:50:42
39.973362,116.334052,0,222,39984.1602430556,2009-06-20,03:50:45
39.97336,116.33405,0,223,39984.1602662037,2009-06-20,03:50:47
39.973354,116.334146,0,224,39984.1603240741,2009-06-20,03:50:52
39.973326,116.334202,0,222,39984.1603819444,2009-06-20,03:50:57
39.973318,116.334304,0,222,39984.1604398148,2009-06-20,03:51:02
39.973319,116.334358,0,222,39984.1604976852,2009-06-20,03:51:07
39.973328,116.334294,0,223,39984.1605555556,2009-06-20,03:51:12
39.97334,116.334222,0,223,39984.1606134259,2009-06-20,03:51:17
39.97337,116.33415,0,225,39984.1606712963,2009-06-20,03:51:22
39.973377,116.334141,0,226,39984.1607291667,2009-06-20,03:51:27
39.97337,116.334114,0,225,39984.160787037,2009-06-20,03:51:32
39.973384,116.334102,0,224,39984.1608449074,2009-06-20,03:51:37
39.973401,116.33408,0,224,39984.1609027778,2009-06-20,03:51:42
39.973369,116.334107,0,225,39984.1609606481,2009-06-20,03:51:47
39.973356,116.334122,0,225,39984.1610185185,2009-06-20,03:51:52
39.973369,116.334097,0,226,39984.1610763889,2009-06-20,03:51:57
39.97337,116.334096,0,226,39984.1611342593,2009-06-20,03:52:02
39.97337,116.334096,0,226,39984.1611689815,2009-06-20,03:52:05
39.97337,116.334089,0,226,39984.1611921296,2009-06-20,03:52:07
39.973393,116.334017,0,226,39984.16125,2009-06-20,03:52:12
39.973252,116.334194,0,273,39984.1690046296,2009-06-20,04:03:22
39.973192,116.334304,0,272,39984.1690625,2009-06-20,04:03:27
39.973173,116.33433,0,271,39984.1691203704,2009-06-20,04:03:32
39.973213,116.334299,0,269,39984.1691782407,2009-06-20,04:03:37
39.973213,116.334299,0,269,39984.169212963,2009-06-20,04:03:40
39.973215,116.334299,0,269,39984.1692361111,2009-06-20,04:03:42
39.973242,116.334273,0,270,39984.1692939815,2009-06-20,04:03:47
39.973317,116.3342,0,272,39984.1693518519,2009-06-20,04:03:52
39.973309,116.33417,0,269,39984.1694097222,2009-06-20,04:03:57
39.973324,116.334109,0,268,39984.1694675926,2009-06-20,04:04:02
39.973357,116.334105,0,265,39984.169525463,2009-06-20,04:04:07
39.973396,116.334121,0,265,39984.1695833333,2009-06-20,04:04:12
39.973383,116.334201,0,264,39984.1696412037,2009-06-20,04:04:17
39.973383,116.334201,0,264,39984.1696759259,2009-06-20,04:04:20
39.973383,116.3342,0,264,39984.1696990741,2009-06-20,04:04:22
39.973342,116.334261,0,264,39984.1697569444,2009-06-20,04:04:27
39.973357,116.334196,0,264,39984.1698148148,2009-06-20,04:04:32
39.973358,116.33418,0,264,39984.1698726852,2009-06-20,04:04:37
39.973358,116.33418,0,264,39984.1699074074,2009-06-20,04:04:40
39.97335,116.334175,0,262,39984.1699305556,2009-06-20,04:04:42
39.973336,116.334188,0,263,39984.1699884259,2009-06-20,04:04:47
39.973338,116.334174,0,263,39984.1700462963,2009-06-20,04:04:52
39.973383,116.33416,0,263,39984.1701041667,2009-06-20,04:04:57
39.973408,116.334196,0,264,39984.170162037,2009-06-20,04:05:02
39.973418,116.334212,0,264,39984.1702199074,2009-06-20,04:05:07
39.973418,116.334212,0,264,39984.1702546296,2009-06-20,04:05:10
39.973417,116.334213,0,264,39984.1702777778,2009-06-20,04:05:12
39.973417,116.334202,0,264,39984.1703356481,2009-06-20,04:05:17
39.973407,116.334188,0,265,39984.1703935185,2009-06-20,04:05:22
39.973393,116.334139,0,266,39984.1704513889,2009-06-20,04:05:27
39.97341,116.334106,0,263,39984.1705092593,2009-06-20,04:05:32
39.973426,116.334099,0,260,39984.1705671296,2009-06-20,04:05:37
39.973435,116.334113,0,257,39984.170625,2009-06-20,04:05:42
39.97343,116.334135,0,257,39984.1706828704,2009-06-20,04:05:47
39.973431,116.334121,0,257,39984.1707407407,2009-06-20,04:05:52
39.973422,116.334122,0,256,39984.1707986111,2009-06-20,04:05:57
39.973378,116.334149,0,256,39984.1708564815,2009-06-20,04:06:02
39.973378,116.334149,0,256,39984.1708912037,2009-06-20,04:06:05
39.973384,116.334157,0,255,39984.1709143519,2009-06-20,04:06:07
39.973374,116.334206,0,255,39984.1709722222,2009-06-20,04:06:12
39.973374,116.334206,0,255,39984.1710069444,2009-06-20,04:06:15
39.973375,116.334202,0,255,39984.1710300926,2009-06-20,04:06:17
39.973375,116.334188,0,255,39984.171087963,2009-06-20,04:06:22
39.973382,116.334155,0,250,39984.1711458333,2009-06-20,04:06:27
39.973404,116.334114,0,250,39984.1712037037,2009-06-20,04:06:32
39.973438,116.334076,0,248,39984.1712615741,2009-06-20,04:06:37
39.973446,116.334063,0,246,39984.1713194444,2009-06-20,04:06:42
39.973432,116.334043,0,245,39984.1713773148,2009-06-20,04:06:47
39.97344,116.333994,0,240,39984.1714351852,2009-06-20,04:06:52
39.973437,116.333963,0,241,39984.1714930556,2009-06-20,04:06:57
39.973435,116.333914,0,241,39984.1715509259,2009-06-20,04:07:02
39.97344,116.333928,0,241,39984.1716087963,2009-06-20,04:07:07
39.973441,116.333911,0,239,39984.1716666667,2009-06-20,04:07:12
39.973441,116.333911,0,239,39984.171724537,2009-06-20,04:07:17
39.973441,116.333911,0,239,39984.1717592593,2009-06-20,04:07:20
39.97344,116.333911,0,239,39984.1717824074,2009-06-20,04:07:22
39.973438,116.333923,0,239,39984.1718402778,2009-06-20,04:07:27
39.973431,116.333974,0,239,39984.1718981481,2009-06-20,04:07:32
39.973431,116.334021,0,239,39984.1719560185,2009-06-20,04:07:37
39.973418,116.334042,0,239,39984.1720138889,2009-06-20,04:07:42
39.973417,116.334052,0,239,39984.1720717593,2009-06-20,04:07:47
39.973416,116.334058,0,239,39984.1721296296,2009-06-20,04:07:52
39.973416,116.334058,0,239,39984.1721643518,2009-06-20,04:07:55
39.973416,116.334062,0,239,39984.1721875,2009-06-20,04:07:57
39.973401,116.334106,0,239,39984.1722453704,2009-06-20,04:08:02
39.97334,116.334303,0,241,39984.1723032407,2009-06-20,04:08:07
39.97333,116.334384,0,245,39984.1723611111,2009-06-20,04:08:12
39.973324,116.334462,0,249,39984.1724189815,2009-06-20,04:08:17
39.973323,116.334425,0,250,39984.1724768518,2009-06-20,04:08:22
39.973321,116.334402,0,251,39984.1725347222,2009-06-20,04:08:27
39.973322,116.334399,0,251,39984.1725925926,2009-06-20,04:08:32
39.973323,116.334391,0,251,39984.1726388889,2009-06-20,04:08:36
39.973323,116.334391,0,251,39984.1726851852,2009-06-20,04:08:40
39.973324,116.334385,0,251,39984.1727083333,2009-06-20,04:08:42
39.973325,116.334369,0,251,39984.1727662037,2009-06-20,04:08:47
39.973359,116.334267,0,251,39984.1728240741,2009-06-20,04:08:52
39.973378,116.334241,0,249,39984.1728819444,2009-06-20,04:08:57
39.973399,116.334197,0,246,39984.1729398148,2009-06-20,04:09:02
39.973387,116.334213,0,244,39984.1729976852,2009-06-20,04:09:07
39.973402,116.334114,0,243,39984.1730555556,2009-06-20,04:09:12
39.973399,116.334097,0,244,39984.1731134259,2009-06-20,04:09:17
39.973399,116.334097,0,244,39984.1731481481,2009-06-20,04:09:20
39.9734,116.334097,0,244,39984.1731712963,2009-06-20,04:09:22
39.9734,116.334087,0,243,39984.1732291667,2009-06-20,04:09:27
39.9734,116.334087,0,243,39984.1732638889,2009-06-20,04:09:30
39.9734,116.334082,0,243,39984.173287037,2009-06-20,04:09:32
39.973399,116.334093,0,243,39984.1733449074,2009-06-20,04:09:37
39.973396,116.334108,0,243,39984.1734027778,2009-06-20,04:09:42
39.973358,116.334219,0,243,39984.1734606481,2009-06-20,04:09:47
39.973352,116.334192,0,244,39984.1735185185,2009-06-20,04:09:52
39.973352,116.334192,0,244,39984.1735532407,2009-06-20,04:09:55
39.973353,116.334195,0,244,39984.1735763889,2009-06-20,04:09:57
39.973362,116.334137,0,244,39984.1736342593,2009-06-20,04:10:02
39.973394,116.334073,0,248,39984.1736921296,2009-06-20,04:10:07
39.973423,116.334081,0,248,39984.17375,2009-06-20,04:10:12
39.973415,116.334099,0,246,39984.1738078704,2009-06-20,04:10:17
39.973415,116.334099,0,246,39984.1738425926,2009-06-20,04:10:20
39.973415,116.334098,0,246,39984.1738657407,2009-06-20,04:10:22
39.973416,116.334085,0,246,39984.1739236111,2009-06-20,04:10:27
39.973417,116.334076,0,246,39984.1739814815,2009-06-20,04:10:32
39.973417,116.334081,0,246,39984.1740393518,2009-06-20,04:10:37
39.973417,116.334077,0,246,39984.1740972222,2009-06-20,04:10:42
39.973418,116.334076,0,246,39984.1741550926,2009-06-20,04:10:47
39.973417,116.334072,0,246,39984.174212963,2009-06-20,04:10:52
39.973416,116.334075,0,246,39984.1742708333,2009-06-20,04:10:57
39.973416,116.334075,0,246,39984.1743055556,2009-06-20,04:11:00
39.973416,116.334076,0,246,39984.1743287037,2009-06-20,04:11:02
39.973414,116.334087,0,246,39984.1743865741,2009-06-20,04:11:07
39.973374,116.33416,0,246,39984.1744444444,2009-06-20,04:11:12
39.973351,116.334193,0,243,39984.1745023148,2009-06-20,04:11:17
39.973389,116.334142,0,238,39984.1745601852,2009-06-20,04:11:22
39.973397,116.334128,0,238,39984.1746180556,2009-06-20,04:11:27
39.973397,116.334128,0,238,39984.1746527778,2009-06-20,04:11:30
39.973396,116.334124,0,238,39984.1746759259,2009-06-20,04:11:32
39.973397,116.334112,0,238,39984.1747337963,2009-06-20,04:11:37
39.973397,116.334112,0,238,39984.1747685185,2009-06-20,04:11:40
39.973391,116.334108,0,239,39984.1747916667,2009-06-20,04:11:42
39.973383,116.33415,0,240,39984.174849537,2009-06-20,04:11:47
39.973384,116.334152,0,240,39984.1749074074,2009-06-20,04:11:52
39.973384,116.334159,0,240,39984.1749652778,2009-06-20,04:11:57
39.973384,116.334159,0,240,39984.175,2009-06-20,04:12:00
39.973387,116.334162,0,240,39984.1750231481,2009-06-20,04:12:02
39.973387,116.334177,0,241,39984.1750810185,2009-06-20,04:12:07
39.973388,116.334167,0,241,39984.1751388889,2009-06-20,04:12:12
39.973391,116.334153,0,241,39984.1751967593,2009-06-20,04:12:17
39.973415,116.334117,0,242,39984.1752546296,2009-06-20,04:12:22
39.973425,116.334097,0,242,39984.1753125,2009-06-20,04:12:27
39.973432,116.334075,0,243,39984.1753703704,2009-06-20,04:12:32
39.973461,116.334084,0,243,39984.1754282407,2009-06-20,04:12:37
39.973434,116.334131,0,243,39984.1754861111,2009-06-20,04:12:42
39.973426,116.334145,0,243,39984.1755439815,2009-06-20,04:12:47
39.973426,116.334145,0,243,39984.1755787037,2009-06-20,04:12:50
39.973427,116.334137,0,243,39984.1756018519,2009-06-20,04:12:52
39.973421,116.334158,0,244,39984.1756597222,2009-06-20,04:12:57
39.973431,116.334182,0,243,39984.1757175926,2009-06-20,04:13:02
39.973426,116.334195,0,243,39984.175775463,2009-06-20,04:13:07
39.973425,116.334207,0,243,39984.1758333333,2009-06-20,04:13:12
39.973424,116.334217,0,243,39984.1758912037,2009-06-20,04:13:17
39.973424,116.334217,0,243,39984.1759259259,2009-06-20,04:13:20
39.973422,116.334216,0,243,39984.1759490741,2009-06-20,04:13:22
39.973421,116.334207,0,243,39984.1760069444,2009-06-20,04:13:27
39.973331,116.334139,0,243,39984.1760648148,2009-06-20,04:13:32
39.973259,116.333996,0,244,39984.1761226852,2009-06-20,04:13:37
39.973224,116.333703,0,245,39984.1761805556,2009-06-20,04:13:42
39.973238,116.333664,0,245,39984.1762384259,2009-06-20,04:13:47
39.973263,116.333565,0,244,39984.1762962963,2009-06-20,04:13:52
39.973321,116.333585,0,243,39984.1763541667,2009-06-20,04:13:57
39.973346,116.333659,0,244,39984.176412037,2009-06-20,04:14:02
39.973372,116.333676,0,246,39984.1764699074,2009-06-20,04:14:07
39.973389,116.333636,0,245,39984.1765277778,2009-06-20,04:14:12
39.973372,116.333606,0,245,39984.1765856481,2009-06-20,04:14:17
39.973097,116.331856,0,360,39984.1788425926,2009-06-20,04:17:32
39.972957,116.331901,0,385,39984.178900463,2009-06-20,04:17:37
39.972973,116.331874,0,397,39984.1789583333,2009-06-20,04:17:42
39.973016,116.331899,0,401,39984.1790162037,2009-06-20,04:17:47
39.973047,116.332042,0,406,39984.1790740741,2009-06-20,04:17:52
39.973024,116.331981,0,412,39984.1791319444,2009-06-20,04:17:57
39.973018,116.332152,0,436,39984.1791898148,2009-06-20,04:18:02
39.973047,116.332138,0,437,39984.1792476852,2009-06-20,04:18:07
39.97305,116.332123,0,437,39984.1793055556,2009-06-20,04:18:12
39.973186,116.332068,0,426,39984.1793634259,2009-06-20,04:18:17
39.973346,116.332008,0,420,39984.1794212963,2009-06-20,04:18:22
39.973474,116.331961,0,417,39984.1794791667,2009-06-20,04:18:27
39.973654,116.33201,0,416,39984.179537037,2009-06-20,04:18:32
39.973709,116.332039,0,412,39984.1795949074,2009-06-20,04:18:37
39.973711,116.332049,0,411,39984.1796527778,2009-06-20,04:18:42
39.973711,116.332049,0,411,39984.1796875,2009-06-20,04:18:45
39.973711,116.332054,0,411,39984.1797106481,2009-06-20,04:18:47
39.973711,116.332071,0,412,39984.1797685185,2009-06-20,04:18:52
39.973774,116.332247,0,409,39984.1798263889,2009-06-20,04:18:57
39.973913,116.332538,0,417,39984.1798842593,2009-06-20,04:19:02
39.974002,116.332647,0,437,39984.1799421296,2009-06-20,04:19:07
39.974116,116.33284,0,440,39984.18,2009-06-20,04:19:12
39.974122,116.332915,0,451,39984.1800578704,2009-06-20,04:19:17
39.974128,116.332923,0,451,39984.1801157407,2009-06-20,04:19:22
39.974128,116.332923,0,451,39984.180150463,2009-06-20,04:19:25
39.974129,116.33292,0,453,39984.1801736111,2009-06-20,04:19:27
39.97415,116.332907,0,453,39984.1802314815,2009-06-20,04:19:32
39.974209,116.332845,0,434,39984.1802893518,2009-06-20,04:19:37
39.97425,116.332838,0,419,39984.1803472222,2009-06-20,04:19:42
39.974261,116.332819,0,409,39984.1804050926,2009-06-20,04:19:47
39.974274,116.332814,0,406,39984.180462963,2009-06-20,04:19:52
39.97429,116.332819,0,404,39984.1805208333,2009-06-20,04:19:57
39.97429,116.332819,0,404,39984.1805555556,2009-06-20,04:20:00
39.97429,116.332825,0,404,39984.1805787037,2009-06-20,04:20:02
39.974408,116.332958,0,392,39984.1806365741,2009-06-20,04:20:07
39.974489,116.333077,0,380,39984.1806944444,2009-06-20,04:20:12
39.974501,116.333101,0,378,39984.1807523148,2009-06-20,04:20:17
39.974501,116.333101,0,378,39984.1808101852,2009-06-20,04:20:22
39.974502,116.333106,0,378,39984.1808680556,2009-06-20,04:20:27
39.974501,116.333108,0,378,39984.1809259259,2009-06-20,04:20:32
39.974502,116.333105,0,378,39984.1809837963,2009-06-20,04:20:37
39.974504,116.333106,0,377,39984.1810416667,2009-06-20,04:20:42
39.974508,116.333109,0,377,39984.181099537,2009-06-20,04:20:47
39.974511,116.33311,0,377,39984.1811574074,2009-06-20,04:20:52
39.974512,116.333103,0,377,39984.1812152778,2009-06-20,04:20:57
39.974512,116.333103,0,377,39984.18125,2009-06-20,04:21:00
39.974515,116.333102,0,377,39984.1812731481,2009-06-20,04:21:02
39.974532,116.333148,0,376,39984.1813310185,2009-06-20,04:21:07
39.974524,116.333182,0,376,39984.1813888889,2009-06-20,04:21:12
39.974529,116.333314,0,376,39984.1814467593,2009-06-20,04:21:17
39.974423,116.333659,0,371,39984.1815046296,2009-06-20,04:21:22
39.974319,116.333698,0,371,39984.1815625,2009-06-20,04:21:27
39.97415,116.333703,0,358,39984.1816203704,2009-06-20,04:21:32
39.974057,116.333762,0,351,39984.1816782407,2009-06-20,04:21:37
39.974048,116.33379,0,350,39984.1817361111,2009-06-20,04:21:42
39.974048,116.333781,0,349,39984.1817939815,2009-06-20,04:21:47
39.974084,116.333714,0,344,39984.1818518518,2009-06-20,04:21:52
39.974109,116.333725,0,342,39984.1819097222,2009-06-20,04:21:57
39.974146,116.333791,0,341,39984.1819675926,2009-06-20,04:22:02
39.974159,116.333942,0,341,39984.182025463,2009-06-20,04:22:07
39.974166,116.334026,0,341,39984.1820833333,2009-06-20,04:22:12
39.974166,116.334037,0,341,39984.1821412037,2009-06-20,04:22:17
39.974165,116.334044,0,341,39984.1821990741,2009-06-20,04:22:22
39.974165,116.334039,0,341,39984.1822569444,2009-06-20,04:22:27
39.974166,116.334038,0,341,39984.1823148148,2009-06-20,04:22:32
39.974166,116.334038,0,341,39984.182349537,2009-06-20,04:22:35
39.974166,116.334041,0,341,39984.1823726852,2009-06-20,04:22:37
39.97422,116.334044,0,339,39984.1824305556,2009-06-20,04:22:42
39.974273,116.334058,0,336,39984.1824884259,2009-06-20,04:22:47
39.974286,116.334078,0,334,39984.1825462963,2009-06-20,04:22:52
39.974288,116.334065,0,334,39984.1826041667,2009-06-20,04:22:57
39.974259,116.334094,0,333,39984.182662037,2009-06-20,04:23:02
39.974275,116.334066,0,330,39984.1827199074,2009-06-20,04:23:07
39.974305,116.334053,0,327,39984.1827777778,2009-06-20,04:23:12
39.97431,116.334043,0,326,39984.1828356481,2009-06-20,04:23:17
39.974308,116.33405,0,326,39984.1828935185,2009-06-20,04:23:22
39.974307,116.33405,0,326,39984.1829513889,2009-06-20,04:23:27
39.974307,116.334053,0,326,39984.1830092593,2009-06-20,04:23:32
39.974307,116.334053,0,326,39984.1830439815,2009-06-20,04:23:35
39.974307,116.334052,0,326,39984.1830671296,2009-06-20,04:23:37
39.974333,116.334017,0,325,39984.183125,2009-06-20,04:23:42
39.974415,116.333952,0,321,39984.1831828704,2009-06-20,04:23:47
39.974415,116.333952,0,321,39984.1832175926,2009-06-20,04:23:50
39.974418,116.33396,0,319,39984.1832407407,2009-06-20,04:23:52
39.97442,116.333969,0,319,39984.1832986111,2009-06-20,04:23:57
39.97442,116.333981,0,319,39984.1833564815,2009-06-20,04:24:02
39.97442,116.333981,0,319,39984.1833912037,2009-06-20,04:24:05
39.97442,116.333986,0,319,39984.1834143519,2009-06-20,04:24:07
39.97443,116.333986,0,317,39984.1834722222,2009-06-20,04:24:12
39.974431,116.33398,0,317,39984.1835300926,2009-06-20,04:24:17
39.974431,116.333973,0,317,39984.183587963,2009-06-20,04:24:22
39.974431,116.333973,0,317,39984.1836226852,2009-06-20,04:24:25
39.974429,116.333972,0,317,39984.1836458333,2009-06-20,04:24:27
39.974428,116.333982,0,317,39984.1837037037,2009-06-20,04:24:32
39.974351,116.334125,0,316,39984.1837615741,2009-06-20,04:24:37
39.974414,116.334163,0,313,39984.1838194444,2009-06-20,04:24:42
39.974449,116.334173,0,311,39984.1838773148,2009-06-20,04:24:47
39.974449,116.334173,0,311,39984.183912037,2009-06-20,04:24:50
39.974448,116.334181,0,311,39984.1839351852,2009-06-20,04:24:52
39.974421,116.334207,0,309,39984.1839930556,2009-06-20,04:24:57
39.974497,116.334062,0,305,39984.1840509259,2009-06-20,04:25:02
39.974474,116.334099,0,303,39984.1841087963,2009-06-20,04:25:07
39.974472,116.334102,0,303,39984.1841666667,2009-06-20,04:25:12
39.974472,116.33411,0,303,39984.184224537,2009-06-20,04:25:17
39.974472,116.33411,0,303,39984.1842592593,2009-06-20,04:25:20
39.974472,116.334105,0,303,39984.1842824074,2009-06-20,04:25:22
39.97447,116.334114,0,303,39984.1843402778,2009-06-20,04:25:27
39.974459,116.334197,0,299,39984.1843981481,2009-06-20,04:25:32
39.974479,116.334214,0,294,39984.1844560185,2009-06-20,04:25:37
39.974494,116.334221,0,289,39984.1845138889,2009-06-20,04:25:42
39.974455,116.334239,0,282,39984.1845717593,2009-06-20,04:25:47
39.974393,116.334272,0,275,39984.1846296296,2009-06-20,04:25:52
39.974389,116.334285,0,275,39984.1846875,2009-06-20,04:25:57
39.974387,116.334287,0,275,39984.1847453704,2009-06-20,04:26:02
39.974387,116.334287,0,275,39984.1847800926,2009-06-20,04:26:05
39.974385,116.334287,0,275,39984.1848032407,2009-06-20,04:26:07
39.974385,116.334276,0,275,39984.1848611111,2009-06-20,04:26:12
39.974384,116.334283,0,275,39984.1849189815,2009-06-20,04:26:17
39.974384,116.334283,0,275,39984.1849537037,2009-06-20,04:26:20
39.974383,116.334286,0,275,39984.1849768519,2009-06-20,04:26:22
39.974365,116.334259,0,273,39984.1850347222,2009-06-20,04:26:27
39.974365,116.334259,0,273,39984.1850694444,2009-06-20,04:26:30
39.974361,116.334252,0,273,39984.1850925926,2009-06-20,04:26:32
39.974361,116.334192,0,272,39984.185150463,2009-06-20,04:26:37
39.974312,116.334076,0,274,39984.1852083333,2009-06-20,04:26:42
39.974228,116.334035,0,276,39984.1852662037,2009-06-20,04:26:47
39.974237,116.334041,0,275,39984.1853240741,2009-06-20,04:26:52
39.974237,116.334041,0,275,39984.1853587963,2009-06-20,04:26:55
39.974238,116.334034,0,275,39984.1853819444,2009-06-20,04:26:57
39.97424,116.334023,0,275,39984.1854398148,2009-06-20,04:27:02
39.97424,116.334023,0,275,39984.185474537,2009-06-20,04:27:05
39.974241,116.334018,0,275,39984.1854976852,2009-06-20,04:27:07
39.974244,116.334008,0,275,39984.1855555556,2009-06-20,04:27:12
39.97429,116.333911,0,276,39984.1856134259,2009-06-20,04:27:17
39.97437,116.33375,0,276,39984.1856712963,2009-06-20,04:27:22
39.97444,116.333673,0,277,39984.1857291667,2009-06-20,04:27:27
39.974482,116.33362,0,277,39984.185787037,2009-06-20,04:27:32
39.974496,116.33362,0,277,39984.1858449074,2009-06-20,04:27:37
39.974495,116.33362,0,277,39984.1859027778,2009-06-20,04:27:42
39.974495,116.33362,0,277,39984.1859375,2009-06-20,04:27:45
39.974496,116.333616,0,277,39984.1859606481,2009-06-20,04:27:47
39.974498,116.333642,0,277,39984.1860185185,2009-06-20,04:27:52
39.974503,116.333698,0,277,39984.1860763889,2009-06-20,04:27:57
39.974496,116.333732,0,277,39984.1861342593,2009-06-20,04:28:02
39.974497,116.333812,0,277,39984.1861921296,2009-06-20,04:28:07
39.974499,116.333875,0,277,39984.18625,2009-06-20,04:28:12
39.974487,116.333911,0,277,39984.1863078704,2009-06-20,04:28:17
39.974487,116.333915,0,277,39984.1863657407,2009-06-20,04:28:22
39.974488,116.333919,0,277,39984.1864236111,2009-06-20,04:28:27
39.974489,116.333923,0,277,39984.1864814815,2009-06-20,04:28:32
39.974489,116.333927,0,277,39984.1865393519,2009-06-20,04:28:37
39.97449,116.333929,0,277,39984.1865972222,2009-06-20,04:28:42
39.97449,116.333929,0,277,39984.1866319444,2009-06-20,04:28:45
39.97449,116.333932,0,277,39984.1866550926,2009-06-20,04:28:47
39.971883,116.303804,0,2194,39984.1999652778,2009-06-20,04:47:57
39.971896,116.305489,0,2785,39984.2000231481,2009-06-20,04:48:02
39.971215,116.307059,0,3411,39984.2000810185,2009-06-20,04:48:07
39.971415,116.307181,0,3349,39984.2001388889,2009-06-20,04:48:12
39.971352,116.30715,0,3360,39984.2001967593,2009-06-20,04:48:17
39.971306,116.307335,0,3199,39984.2002546296,2009-06-20,04:48:22
39.971516,116.305888,0,2820,39984.2003125,2009-06-20,04:48:27
39.97206,116.305418,0,2679,39984.2003703704,2009-06-20,04:48:32
39.972083,116.305267,0,2646,39984.2004282407,2009-06-20,04:48:37
39.972052,116.305207,0,2629,39984.2004861111,2009-06-20,04:48:42
39.972039,116.305164,0,2619,39984.2005439815,2009-06-20,04:48:47
39.972037,116.305164,0,2619,39984.2006018519,2009-06-20,04:48:52
39.972037,116.305164,0,2619,39984.2006365741,2009-06-20,04:48:55
39.972035,116.305162,0,2619,39984.2006597222,2009-06-20,04:48:57
39.972007,116.305142,0,2606,39984.2007175926,2009-06-20,04:49:02
39.971962,116.30491,0,2564,39984.200775463,2009-06-20,04:49:07
39.97188,116.304858,0,2533,39984.2008333333,2009-06-20,04:49:12
39.971818,116.30477,0,2494,39984.2008912037,2009-06-20,04:49:17
39.971774,116.304704,0,2460,39984.2009490741,2009-06-20,04:49:22
39.971706,116.304605,0,2413,39984.2010069444,2009-06-20,04:49:27
39.971635,116.304521,0,2365,39984.2010648148,2009-06-20,04:49:32
39.971569,116.30446,0,2316,39984.2011226852,2009-06-20,04:49:37
39.971522,116.304407,0,2266,39984.2011805556,2009-06-20,04:49:42
39.971632,116.30427,0,2188,39984.2012384259,2009-06-20,04:49:47
39.971669,116.304161,0,2101,39984.2012962963,2009-06-20,04:49:52
39.971671,116.304021,0,2011,39984.2013541667,2009-06-20,04:49:57
39.971668,116.303956,0,1956,39984.201412037,2009-06-20,04:50:02
39.971656,116.303905,0,1933,39984.2014699074,2009-06-20,04:50:07
39.971633,116.30381,0,1882,39984.2015277778,2009-06-20,04:50:12
39.971621,116.303622,0,1776,39984.2015856481,2009-06-20,04:50:17
39.971601,116.303534,0,1725,39984.2016435185,2009-06-20,04:50:22
39.971599,116.303378,0,1654,39984.2017013889,2009-06-20,04:50:27
39.971596,116.303208,0,1573,39984.2017592593,2009-06-20,04:50:32
39.971608,116.302928,0,1430,39984.2018171296,2009-06-20,04:50:37
39.971621,116.302663,0,1331,39984.201875,2009-06-20,04:50:42
39.971619,116.302403,0,1225,39984.2019328704,2009-06-20,04:50:47
39.97164,116.302062,0,1085,39984.2019907407,2009-06-20,04:50:52
39.97166,116.301676,0,957,39984.2020486111,2009-06-20,04:50:57
39.971647,116.301406,0,893,39984.2021064815,2009-06-20,04:51:02
39.971622,116.301113,0,825,39984.2021643519,2009-06-20,04:51:07
39.971555,116.300983,0,783,39984.2022222222,2009-06-20,04:51:12
39.971515,116.300919,0,757,39984.2022800926,2009-06-20,04:51:17
39.971485,116.30088,0,727,39984.202337963,2009-06-20,04:51:22
39.971432,116.301047,0,724,39984.2023958333,2009-06-20,04:51:27
39.971387,116.301233,0,726,39984.2024537037,2009-06-20,04:51:32
39.971369,116.301301,0,710,39984.2025115741,2009-06-20,04:51:37
39.971331,116.301407,0,707,39984.2025694444,2009-06-20,04:51:42
39.971324,116.301446,0,679,39984.2026273148,2009-06-20,04:51:47
39.971324,116.301446,0,679,39984.202662037,2009-06-20,04:51:50
39.971324,116.30144,0,678,39984.2026851852,2009-06-20,04:51:52
39.971307,116.301369,0,678,39984.2027430556,2009-06-20,04:51:57
39.971143,116.300687,0,615,39984.2028009259,2009-06-20,04:52:02
39.97102,116.300832,0,570,39984.2028587963,2009-06-20,04:52:07
39.97099,116.300769,0,559,39984.2029166667,2009-06-20,04:52:12
39.971068,116.300523,0,520,39984.202974537,2009-06-20,04:52:17
39.971319,116.30014,0,442,39984.2030324074,2009-06-20,04:52:22
39.971364,116.300003,0,416,39984.2030902778,2009-06-20,04:52:27
39.971367,116.299936,0,398,39984.2031481481,2009-06-20,04:52:32
39.971348,116.299921,0,388,39984.2032060185,2009-06-20,04:52:37
39.971287,116.299966,0,384,39984.2032638889,2009-06-20,04:52:42
39.971239,116.299954,0,380,39984.2033217593,2009-06-20,04:52:47
39.97118,116.29995,0,378,39984.2033796296,2009-06-20,04:52:52
39.971091,116.300021,0,368,39984.2034375,2009-06-20,04:52:57
39.971016,116.300059,0,365,39984.2034953704,2009-06-20,04:53:02
39.970996,116.300049,0,364,39984.2035532407,2009-06-20,04:53:07
39.970994,116.300038,0,364,39984.2036111111,2009-06-20,04:53:12
39.970994,116.300023,0,364,39984.2036689815,2009-06-20,04:53:17
39.97094,116.300034,0,362,39984.2037268518,2009-06-20,04:53:22
39.970873,116.300113,0,369,39984.2037847222,2009-06-20,04:53:27
39.970804,116.300216,0,373,39984.2038425926,2009-06-20,04:53:32
39.970756,116.300247,0,376,39984.203900463,2009-06-20,04:53:37
39.970756,116.300239,0,376,39984.2039583333,2009-06-20,04:53:42
39.970753,116.300241,0,377,39984.2040162037,2009-06-20,04:53:47
39.970753,116.300241,0,377,39984.2040509259,2009-06-20,04:53:50
39.970752,116.300245,0,377,39984.2040740741,2009-06-20,04:53:52
39.970745,116.300261,0,377,39984.2041319444,2009-06-20,04:53:57
39.970705,116.300296,0,382,39984.2041898148,2009-06-20,04:54:02
39.970636,116.300352,0,390,39984.2042476852,2009-06-20,04:54:07
39.970578,116.300449,0,398,39984.2043055556,2009-06-20,04:54:12
39.970538,116.300512,0,400,39984.2043634259,2009-06-20,04:54:17
39.97051,116.300523,0,401,39984.2044212963,2009-06-20,04:54:22
39.97051,116.300523,0,401,39984.2044560185,2009-06-20,04:54:25
39.970508,116.300522,0,401,39984.2044791667,2009-06-20,04:54:27
39.970443,116.300552,0,406,39984.204537037,2009-06-20,04:54:32
39.970392,116.300537,0,410,39984.2045949074,2009-06-20,04:54:37
39.970328,116.300595,0,406,39984.2046527778,2009-06-20,04:54:42
39.97027,116.300625,0,410,39984.2047106481,2009-06-20,04:54:47
39.970185,116.300639,0,419,39984.2047685185,2009-06-20,04:54:52
39.970141,116.300655,0,423,39984.2048263889,2009-06-20,04:54:57
39.970089,116.300646,0,427,39984.2048842593,2009-06-20,04:55:02
39.970038,116.300618,0,429,39984.2049421296,2009-06-20,04:55:07
39.969977,116.300621,0,431,39984.205,2009-06-20,04:55:12
39.969912,116.300608,0,430,39984.2050578704,2009-06-20,04:55:17
39.969854,116.300611,0,432,39984.2051157407,2009-06-20,04:55:22
39.969796,116.300707,0,433,39984.2051736111,2009-06-20,04:55:27
39.969745,116.300722,0,429,39984.2052314815,2009-06-20,04:55:32
39.969682,116.300779,0,428,39984.2052893518,2009-06-20,04:55:37
39.969594,116.300855,0,413,39984.2053472222,2009-06-20,04:55:42
39.969514,116.300921,0,405,39984.2054050926,2009-06-20,04:55:47
39.969496,116.301002,0,391,39984.205462963,2009-06-20,04:55:52
39.969466,116.301071,0,369,39984.2055208333,2009-06-20,04:55:57
39.969411,116.30106,0,355,39984.2055787037,2009-06-20,04:56:02
39.96941,116.301063,0,352,39984.2056365741,2009-06-20,04:56:07
39.96941,116.301065,0,352,39984.2056944444,2009-06-20,04:56:12
39.96941,116.301064,0,352,39984.2057523148,2009-06-20,04:56:17
39.96941,116.301064,0,352,39984.205787037,2009-06-20,04:56:20
39.96941,116.30106,0,351,39984.2058101852,2009-06-20,04:56:22
39.969358,116.301041,0,346,39984.2058680556,2009-06-20,04:56:27
39.969326,116.301036,0,337,39984.2059259259,2009-06-20,04:56:32
39.969282,116.301059,0,327,39984.2059837963,2009-06-20,04:56:37
39.969316,116.301134,0,313,39984.2060416667,2009-06-20,04:56:42
39.969396,116.301209,0,286,39984.206099537,2009-06-20,04:56:47
39.969412,116.301308,0,267,39984.2061574074,2009-06-20,04:56:52
39.969436,116.301399,0,245,39984.2062152778,2009-06-20,04:56:57
39.969443,116.301522,0,225,39984.2062731481,2009-06-20,04:57:02
39.969463,116.301587,0,214,39984.2063310185,2009-06-20,04:57:07
39.969485,116.301619,0,207,39984.2063888889,2009-06-20,04:57:12
39.969559,116.301624,0,196,39984.2064467593,2009-06-20,04:57:17
39.969634,116.301609,0,184,39984.2065046296,2009-06-20,04:57:22
39.969694,116.30165,0,182,39984.2065625,2009-06-20,04:57:27
39.969715,116.301642,0,182,39984.2066203704,2009-06-20,04:57:32
39.969769,116.30163,0,175,39984.2066782407,2009-06-20,04:57:37
39.969798,116.301713,0,173,39984.2067361111,2009-06-20,04:57:42
39.969828,116.301775,0,168,39984.2067939815,2009-06-20,04:57:47
39.969896,116.301787,0,159,39984.2068518519,2009-06-20,04:57:52
39.969938,116.301859,0,146,39984.2069097222,2009-06-20,04:57:57
39.969996,116.301846,0,147,39984.2069675926,2009-06-20,04:58:02
39.970002,116.301859,0,146,39984.207025463,2009-06-20,04:58:07
39.970171,116.301868,0,146,39984.2070833333,2009-06-20,04:58:12
39.970263,116.301925,0,148,39984.2071412037,2009-06-20,04:58:17
39.970339,116.302043,0,146,39984.2071990741,2009-06-20,04:58:22
39.970358,116.302109,0,147,39984.2072569444,2009-06-20,04:58:27
39.970376,116.30217,0,146,39984.2073148148,2009-06-20,04:58:32
39.970405,116.3022,0,146,39984.2073726852,2009-06-20,04:58:37
39.970412,116.302234,0,146,39984.2074305556,2009-06-20,04:58:42
39.970406,116.302263,0,146,39984.2074884259,2009-06-20,04:58:47
39.970421,116.302268,0,146,39984.2075462963,2009-06-20,04:58:52
39.970423,116.302275,0,148,39984.2076041667,2009-06-20,04:58:57
39.970423,116.302269,0,149,39984.207662037,2009-06-20,04:59:02
39.970423,116.302266,0,149,39984.2077199074,2009-06-20,04:59:07
39.970423,116.302266,0,149,39984.2077546296,2009-06-20,04:59:10
39.970423,116.30227,0,149,39984.2077777778,2009-06-20,04:59:12
39.970437,116.302299,0,149,39984.2078356481,2009-06-20,04:59:17
39.970569,116.302514,0,158,39984.2078935185,2009-06-20,04:59:22
39.970596,116.302606,0,158,39984.2079513889,2009-06-20,04:59:27
39.970583,116.302746,0,159,39984.2080092593,2009-06-20,04:59:32
39.970579,116.302826,0,171,39984.2080671296,2009-06-20,04:59:37
39.970597,116.302851,0,175,39984.208125,2009-06-20,04:59:42
39.97062,116.302874,0,178,39984.2081828704,2009-06-20,04:59:47
39.970642,116.302873,0,179,39984.2082407407,2009-06-20,04:59:52
39.970697,116.302931,0,183,39984.2082986111,2009-06-20,04:59:57
39.970742,116.303092,0,185,39984.2083564815,2009-06-20,05:00:02
39.970707,116.30318,0,193,39984.2084143519,2009-06-20,05:00:07
39.97066,116.303249,0,208,39984.2084722222,2009-06-20,05:00:12
39.970667,116.303333,0,217,39984.2085300926,2009-06-20,05:00:17
39.970707,116.303406,0,225,39984.208587963,2009-06-20,05:00:22
39.970755,116.303467,0,231,39984.2086458333,2009-06-20,05:00:27
39.970777,116.303477,0,231,39984.2087037037,2009-06-20,05:00:32
39.970777,116.303477,0,231,39984.2087384259,2009-06-20,05:00:35
39.970778,116.30348,0,232,39984.2087615741,2009-06-20,05:00:37
39.970882,116.303635,0,222,39984.2088194444,2009-06-20,05:00:42
39.970906,116.303672,0,220,39984.2088773148,2009-06-20,05:00:47
39.971008,116.303651,0,214,39984.2089351852,2009-06-20,05:00:52
39.971076,116.30372,0,208,39984.2089930556,2009-06-20,05:00:57
39.971139,116.303772,0,199,39984.2090509259,2009-06-20,05:01:02
39.971192,116.303808,0,192,39984.2091087963,2009-06-20,05:01:07
39.971233,116.303872,0,190,39984.2091666667,2009-06-20,05:01:12
39.971289,116.303945,0,195,39984.209224537,2009-06-20,05:01:17
39.971331,116.304023,0,197,39984.2092824074,2009-06-20,05:01:22
39.971305,116.304085,0,193,39984.2093402778,2009-06-20,05:01:27
39.971293,116.304144,0,192,39984.2093981481,2009-06-20,05:01:32
39.971291,116.304233,0,192,39984.2094560185,2009-06-20,05:01:37
39.971324,116.304309,0,192,39984.2095138889,2009-06-20,05:01:42
39.971342,116.304377,0,194,39984.2095717593,2009-06-20,05:01:47
39.971384,116.304461,0,197,39984.2096296296,2009-06-20,05:01:52
39.971403,116.304519,0,207,39984.2096875,2009-06-20,05:01:57
39.971412,116.304584,0,213,39984.2097453704,2009-06-20,05:02:02
39.971445,116.304672,0,216,39984.2098032407,2009-06-20,05:02:07
39.97149,116.304731,0,219,39984.2098611111,2009-06-20,05:02:12
39.971523,116.304776,0,224,39984.2099189815,2009-06-20,05:02:17
39.971525,116.304777,0,226,39984.2099768519,2009-06-20,05:02:22
39.971525,116.304777,0,226,39984.2100115741,2009-06-20,05:02:25
39.971525,116.304773,0,227,39984.2100347222,2009-06-20,05:02:27
39.969039,116.301635,0,650,39984.3696990741,2009-06-20,08:52:22
39.968736,116.301683,0,779,39984.3697569444,2009-06-20,08:52:27
39.968743,116.301655,0,773,39984.3698148148,2009-06-20,08:52:32
39.968781,116.301671,0,769,39984.3698726852,2009-06-20,08:52:37
39.968711,116.301636,0,773,39984.3699305556,2009-06-20,08:52:42
39.968614,116.30161,0,782,39984.3699884259,2009-06-20,08:52:47
39.968551,116.301599,0,787,39984.3700462963,2009-06-20,08:52:52
39.96844,116.301618,0,792,39984.3701041667,2009-06-20,08:52:57
39.968336,116.301609,0,797,39984.370162037,2009-06-20,08:53:02
39.968248,116.301651,0,799,39984.3702199074,2009-06-20,08:53:07
39.968239,116.30159,0,797,39984.3702777778,2009-06-20,08:53:12
39.96823,116.301559,0,794,39984.3703356481,2009-06-20,08:53:17
39.968208,116.301534,0,793,39984.3703935185,2009-06-20,08:53:22
39.9682,116.301489,0,791,39984.3704513889,2009-06-20,08:53:27
39.96817,116.301448,0,790,39984.3705092593,2009-06-20,08:53:32
39.968171,116.301375,0,789,39984.3705671296,2009-06-20,08:53:37
39.968159,116.301313,0,789,39984.370625,2009-06-20,08:53:42
39.968152,116.301261,0,788,39984.3706828704,2009-06-20,08:53:47
39.968162,116.301207,0,788,39984.3707407407,2009-06-20,08:53:52
39.968171,116.301161,0,787,39984.3707986111,2009-06-20,08:53:57
39.968141,116.301068,0,787,39984.3708564815,2009-06-20,08:54:02
39.968147,116.30102,0,788,39984.3709143519,2009-06-20,08:54:07
39.968144,116.300979,0,789,39984.3709722222,2009-06-20,08:54:12
39.968154,116.300936,0,790,39984.3710300926,2009-06-20,08:54:17
39.968163,116.300891,0,790,39984.371087963,2009-06-20,08:54:22
39.968164,116.30083,0,791,39984.3711458333,2009-06-20,08:54:27
39.96895,116.300996,0,720,39984.3712615741,2009-06-20,08:54:37
39.969318,116.301053,0,677,39984.3713194444,2009-06-20,08:54:42
39.969556,116.301088,0,640,39984.3713773148,2009-06-20,08:54:47
39.969703,116.301126,0,611,39984.3714351852,2009-06-20,08:54:52
39.969769,116.301161,0,594,39984.3714930556,2009-06-20,08:54:57
39.969797,116.301159,0,590,39984.3715509259,2009-06-20,08:55:02
39.969856,116.301145,0,592,39984.3716087963,2009-06-20,08:55:07
39.969886,116.301119,0,592,39984.3716666667,2009-06-20,08:55:12
39.969939,116.300988,0,581,39984.371724537,2009-06-20,08:55:17
39.969984,116.30093,0,586,39984.3717824074,2009-06-20,08:55:22
39.970034,116.300854,0,591,39984.3718402778,2009-06-20,08:55:27
39.970041,116.30062,0,557,39984.3718981481,2009-06-20,08:55:32
39.970055,116.300507,0,534,39984.3719560185,2009-06-20,08:55:37
39.970091,116.300411,0,521,39984.3720138889,2009-06-20,08:55:42
39.970131,116.300332,0,510,39984.3720717593,2009-06-20,08:55:47
39.970174,116.300299,0,500,39984.3721296296,2009-06-20,08:55:52
39.970229,116.300295,0,491,39984.3721875,2009-06-20,08:55:57
39.970231,116.300284,0,497,39984.3722453704,2009-06-20,08:56:02
39.970187,116.30023,0,509,39984.3723032407,2009-06-20,08:56:07
39.97015,116.300161,0,522,39984.3723611111,2009-06-20,08:56:12
39.970089,116.300146,0,535,39984.3724189815,2009-06-20,08:56:17
39.969969,116.300197,0,548,39984.3724768519,2009-06-20,08:56:22
39.969905,116.300215,0,562,39984.3725347222,2009-06-20,08:56:27
39.969905,116.30023,0,572,39984.3725925926,2009-06-20,08:56:32
39.969914,116.300229,0,575,39984.372650463,2009-06-20,08:56:37
39.96986,116.300213,0,581,39984.3727083333,2009-06-20,08:56:42
39.969857,116.30023,0,588,39984.3727662037,2009-06-20,08:56:47
39.96988,116.300283,0,594,39984.3728240741,2009-06-20,08:56:52
39.9699,116.300374,0,601,39984.3728819444,2009-06-20,08:56:57
39.96992,116.300417,0,604,39984.3729398148,2009-06-20,08:57:02
39.969933,116.300435,0,606,39984.3729976852,2009-06-20,08:57:07
39.96993,116.300486,0,611,39984.3730555556,2009-06-20,08:57:12
39.969874,116.300453,0,616,39984.3731134259,2009-06-20,08:57:17
39.969701,116.300446,0,621,39984.3731712963,2009-06-20,08:57:22
39.969416,116.300595,0,625,39984.3732291667,2009-06-20,08:57:27
39.969024,116.301042,0,625,39984.373287037,2009-06-20,08:57:32
39.968616,116.301059,0,629,39984.3733449074,2009-06-20,08:57:37
39.968261,116.301005,0,633,39984.3734027778,2009-06-20,08:57:42
39.967849,116.301004,0,637,39984.3734606481,2009-06-20,08:57:47
39.967381,116.301011,0,634,39984.3735185185,2009-06-20,08:57:52
39.966965,116.301047,0,636,39984.3735763889,2009-06-20,08:57:57
39.966568,116.301173,0,639,39984.3736342593,2009-06-20,08:58:02
39.966214,116.301297,0,633,39984.3736921296,2009-06-20,08:58:07
39.965843,116.301395,0,629,39984.37375,2009-06-20,08:58:12
39.965578,116.301491,0,624,39984.3738078704,2009-06-20,08:58:17
39.96531,116.301445,0,623,39984.3738657407,2009-06-20,08:58:22
39.965102,116.301406,0,623,39984.3739236111,2009-06-20,08:58:27
39.965083,116.301343,0,622,39984.3739814815,2009-06-20,08:58:32
39.965083,116.301343,0,622,39984.3740162037,2009-06-20,08:58:35
39.965087,116.301341,0,622,39984.3740393519,2009-06-20,08:58:37
39.965065,116.301318,0,621,39984.3740972222,2009-06-20,08:58:42
39.964884,116.301153,0,612,39984.3741550926,2009-06-20,08:58:47
39.964617,116.301038,0,599,39984.374212963,2009-06-20,08:58:52
39.964362,116.301005,0,596,39984.3742708333,2009-06-20,08:58:57
39.96422,116.301118,0,594,39984.3743287037,2009-06-20,08:59:02
39.964136,116.301353,0,591,39984.3743865741,2009-06-20,08:59:07
39.963854,116.301428,0,553,39984.3744444444,2009-06-20,08:59:12
39.96371,116.301538,0,539,39984.3745023148,2009-06-20,08:59:17
39.963561,116.301617,0,533,39984.3745601852,2009-06-20,08:59:22
39.963419,116.301702,0,531,39984.3746180556,2009-06-20,08:59:27
39.963311,116.30173,0,530,39984.3746759259,2009-06-20,08:59:32
39.963088,116.301801,0,529,39984.3747337963,2009-06-20,08:59:37
39.962848,116.301801,0,538,39984.3747916667,2009-06-20,08:59:42
39.962568,116.301822,0,528,39984.374849537,2009-06-20,08:59:47
39.962154,116.30179,0,503,39984.3749074074,2009-06-20,08:59:52
39.962018,116.301821,0,495,39984.3749652778,2009-06-20,08:59:57
39.961996,116.301908,0,475,39984.3750231481,2009-06-20,09:00:02
39.961976,116.301889,0,468,39984.3750810185,2009-06-20,09:00:07
39.961968,116.301885,0,467,39984.3751388889,2009-06-20,09:00:12
39.961972,116.301884,0,466,39984.3751967593,2009-06-20,09:00:17
39.961972,116.301884,0,466,39984.3752314815,2009-06-20,09:00:20
39.961973,116.301891,0,465,39984.3752546296,2009-06-20,09:00:22
39.961947,116.30191,0,465,39984.3753125,2009-06-20,09:00:27
39.961921,116.301913,0,465,39984.3753703704,2009-06-20,09:00:32
39.961882,116.301906,0,464,39984.3754282407,2009-06-20,09:00:37
39.961865,116.301897,0,463,39984.3754861111,2009-06-20,09:00:42
39.961852,116.301897,0,463,39984.3755439815,2009-06-20,09:00:47
39.96184,116.301897,0,463,39984.3756018518,2009-06-20,09:00:52
39.961828,116.301903,0,463,39984.3756597222,2009-06-20,09:00:57
39.961819,116.301908,0,463,39984.3757175926,2009-06-20,09:01:02
39.961819,116.301903,0,462,39984.375775463,2009-06-20,09:01:07
39.961812,116.301901,0,462,39984.3758333333,2009-06-20,09:01:12
39.961812,116.301901,0,462,39984.3758680556,2009-06-20,09:01:15
39.961806,116.301906,0,461,39984.3758912037,2009-06-20,09:01:17
39.961804,116.30192,0,461,39984.3759490741,2009-06-20,09:01:22
39.961804,116.30192,0,461,39984.3759837963,2009-06-20,09:01:25
39.961804,116.301915,0,458,39984.3760069444,2009-06-20,09:01:27
39.961803,116.301906,0,457,39984.3760648148,2009-06-20,09:01:32
39.961803,116.301898,0,457,39984.3761226852,2009-06-20,09:01:37
39.961803,116.301898,0,457,39984.3761574074,2009-06-20,09:01:40
39.961805,116.301897,0,456,39984.3761805556,2009-06-20,09:01:42
39.961822,116.301891,0,433,39984.3762384259,2009-06-20,09:01:47
39.96174,116.301823,0,368,39984.3762962963,2009-06-20,09:01:52
39.961505,116.301836,0,314,39984.3763541667,2009-06-20,09:01:57
39.961238,116.301844,0,281,39984.376412037,2009-06-20,09:02:02
39.961062,116.30185,0,249,39984.3764699074,2009-06-20,09:02:07
39.961026,116.30191,0,217,39984.3765277778,2009-06-20,09:02:12
39.961018,116.301939,0,206,39984.3765856481,2009-06-20,09:02:17
39.960997,116.301991,0,199,39984.3766435185,2009-06-20,09:02:22
39.96098,116.302283,0,190,39984.3767013889,2009-06-20,09:02:27
39.961026,116.302675,0,181,39984.3767592593,2009-06-20,09:02:32
39.961104,116.303045,0,175,39984.3768171296,2009-06-20,09:02:37
39.96133,116.303496,0,165,39984.376875,2009-06-20,09:02:42
39.96155,116.303985,0,156,39984.3769328704,2009-06-20,09:02:47
39.961709,116.304512,0,156,39984.3769907407,2009-06-20,09:02:52
39.961898,116.304892,0,169,39984.3770486111,2009-06-20,09:02:57
39.962026,116.305189,0,181,39984.3771064815,2009-06-20,09:03:02
39.962058,116.305439,0,165,39984.3771643518,2009-06-20,09:03:07
39.962163,116.305827,0,161,39984.3772222222,2009-06-20,09:03:12
39.962304,116.306308,0,160,39984.3772800926,2009-06-20,09:03:17
39.962438,116.30667,0,165,39984.377337963,2009-06-20,09:03:22
39.962495,116.306876,0,158,39984.3773958333,2009-06-20,09:03:27
39.962535,116.306937,0,165,39984.3774537037,2009-06-20,09:03:32
39.962547,116.306945,0,170,39984.3775115741,2009-06-20,09:03:37
39.962547,116.306945,0,170,39984.3775462963,2009-06-20,09:03:40
39.962547,116.306943,0,171,39984.3775694444,2009-06-20,09:03:42
39.962548,116.306955,0,171,39984.3776273148,2009-06-20,09:03:47
39.962549,116.306966,0,171,39984.3776851852,2009-06-20,09:03:52
39.962549,116.306966,0,171,39984.3777199074,2009-06-20,09:03:55
39.962552,116.306973,0,172,39984.3777430556,2009-06-20,09:03:57
39.962685,116.307201,0,180,39984.3778009259,2009-06-20,09:04:02
39.962855,116.307564,0,184,39984.3778587963,2009-06-20,09:04:07
39.963169,116.308189,0,189,39984.3779166667,2009-06-20,09:04:12
39.963485,116.308863,0,190,39984.377974537,2009-06-20,09:04:17
39.963714,116.309518,0,189,39984.3780324074,2009-06-20,09:04:22
39.963929,116.310234,0,179,39984.3780902778,2009-06-20,09:04:27
39.964086,116.310892,0,173,39984.3781481481,2009-06-20,09:04:32
39.964302,116.311533,0,162,39984.3782060185,2009-06-20,09:04:37
39.964515,116.312117,0,159,39984.3782638889,2009-06-20,09:04:42
39.9647,116.312603,0,153,39984.3783217593,2009-06-20,09:04:47
39.964748,116.312808,0,161,39984.3783796296,2009-06-20,09:04:52
39.964786,116.312807,0,161,39984.3784375,2009-06-20,09:04:57
39.964786,116.312807,0,161,39984.3784722222,2009-06-20,09:05:00
39.964785,116.312802,0,161,39984.3784953704,2009-06-20,09:05:02
39.964781,116.31279,0,161,39984.3785532407,2009-06-20,09:05:07
39.964776,116.312777,0,161,39984.3786111111,2009-06-20,09:05:12
39.964776,116.312777,0,161,39984.3786458333,2009-06-20,09:05:15
39.964774,116.312773,0,161,39984.3786689815,2009-06-20,09:05:17
39.964788,116.312891,0,160,39984.3787268519,2009-06-20,09:05:22
39.964782,116.312937,0,158,39984.3787847222,2009-06-20,09:05:27
39.964759,116.312924,0,158,39984.3788425926,2009-06-20,09:05:32
39.964759,116.312924,0,158,39984.3788773148,2009-06-20,09:05:35
39.964758,116.312923,0,157,39984.378900463,2009-06-20,09:05:37
39.964755,116.312913,0,157,39984.3789583333,2009-06-20,09:05:42
39.964751,116.312902,0,157,39984.3790162037,2009-06-20,09:05:47
39.964751,116.312902,0,157,39984.3790740741,2009-06-20,09:05:52
39.964751,116.312902,0,157,39984.3791087963,2009-06-20,09:05:55
39.964753,116.312902,0,157,39984.3791319444,2009-06-20,09:05:57
39.964749,116.312889,0,157,39984.3791898148,2009-06-20,09:06:02
39.964749,116.312884,0,157,39984.3792476852,2009-06-20,09:06:07
39.964747,116.312876,0,157,39984.3793055556,2009-06-20,09:06:12
39.964746,116.312871,0,157,39984.3793634259,2009-06-20,09:06:17
39.964746,116.312871,0,157,39984.3793981481,2009-06-20,09:06:20
39.964748,116.312875,0,157,39984.3794212963,2009-06-20,09:06:22
39.964747,116.312912,0,154,39984.3794791667,2009-06-20,09:06:27
39.964749,116.312919,0,153,39984.379537037,2009-06-20,09:06:32
39.964749,116.312919,0,153,39984.3795717593,2009-06-20,09:06:35
39.964751,116.312926,0,153,39984.3795949074,2009-06-20,09:06:37
39.964763,116.312932,0,150,39984.3796527778,2009-06-20,09:06:42
39.964764,116.312927,0,149,39984.3797106481,2009-06-20,09:06:47
39.964764,116.312927,0,149,39984.3797453704,2009-06-20,09:06:50
39.964764,116.312927,0,149,39984.3797685185,2009-06-20,09:06:52
39.964779,116.312968,0,148,39984.3798263889,2009-06-20,09:06:57
39.964788,116.31306,0,148,39984.3798842593,2009-06-20,09:07:02
39.964809,116.313156,0,143,39984.3799421296,2009-06-20,09:07:07
39.964877,116.313318,0,137,39984.38,2009-06-20,09:07:12
39.964978,116.313581,0,133,39984.3800578704,2009-06-20,09:07:17
39.965081,116.313946,0,132,39984.3801157407,2009-06-20,09:07:22
39.965219,116.3144,0,135,39984.3801736111,2009-06-20,09:07:27
39.965334,116.314767,0,134,39984.3802314815,2009-06-20,09:07:32
39.965382,116.314976,0,137,39984.3802893519,2009-06-20,09:07:37
39.965283,116.315153,0,132,39984.3803472222,2009-06-20,09:07:42
39.96501,116.315222,0,131,39984.3804050926,2009-06-20,09:07:47
39.964676,116.315349,0,122,39984.380462963,2009-06-20,09:07:52
39.964398,116.315458,0,113,39984.3805208333,2009-06-20,09:07:57
39.964311,116.3155,0,111,39984.3805787037,2009-06-20,09:08:02
39.9643,116.315507,0,111,39984.3806365741,2009-06-20,09:08:07
39.9643,116.315507,0,111,39984.3806712963,2009-06-20,09:08:10
39.964292,116.31551,0,110,39984.3806944444,2009-06-20,09:08:12
39.96419,116.315575,0,106,39984.3807523148,2009-06-20,09:08:17
39.96389,116.315684,0,103,39984.3808101852,2009-06-20,09:08:22
39.963595,116.315813,0,98,39984.3808680556,2009-06-20,09:08:27
39.963325,116.315882,0,112,39984.3809259259,2009-06-20,09:08:32
39.963269,116.315887,0,115,39984.3809837963,2009-06-20,09:08:37
39.963155,116.315892,0,112,39984.3810416667,2009-06-20,09:08:42
39.96289,116.315966,0,117,39984.381099537,2009-06-20,09:08:47
39.962516,116.316022,0,114,39984.3811574074,2009-06-20,09:08:52
39.962096,116.316164,0,120,39984.3812152778,2009-06-20,09:08:57
39.961626,116.316243,0,126,39984.3812731481,2009-06-20,09:09:02
39.961143,116.316306,0,128,39984.3813310185,2009-06-20,09:09:07
39.960684,116.316369,0,134,39984.3813888889,2009-06-20,09:09:12
39.960248,116.316428,0,133,39984.3814467593,2009-06-20,09:09:17
39.959893,116.316428,0,136,39984.3815046296,2009-06-20,09:09:22
39.959727,116.316459,0,146,39984.3815625,2009-06-20,09:09:27
39.959727,116.316459,0,146,39984.3815972222,2009-06-20,09:09:30
39.959731,116.316459,0,148,39984.3816203704,2009-06-20,09:09:32
39.959664,116.316441,0,150,39984.3816782407,2009-06-20,09:09:37
39.959533,116.316454,0,156,39984.3817361111,2009-06-20,09:09:42
39.959493,116.316495,0,145,39984.3817939815,2009-06-20,09:09:47
39.959467,116.316515,0,137,39984.3818518519,2009-06-20,09:09:52
39.959427,116.316516,0,134,39984.3819097222,2009-06-20,09:09:57
39.959268,116.316588,0,127,39984.3819675926,2009-06-20,09:10:02
39.959022,116.316673,0,121,39984.382025463,2009-06-20,09:10:07
39.958612,116.316807,0,126,39984.3820833333,2009-06-20,09:10:12
39.958144,116.316773,0,142,39984.3821412037,2009-06-20,09:10:17
39.95766,116.316779,0,145,39984.3821990741,2009-06-20,09:10:22
39.957196,116.31696,0,143,39984.3822569444,2009-06-20,09:10:27
39.956795,116.317058,0,134,39984.3823148148,2009-06-20,09:10:32
39.956658,116.317084,0,117,39984.3823726852,2009-06-20,09:10:37
39.95666,116.317111,0,121,39984.3824305556,2009-06-20,09:10:42
39.956655,116.317113,0,120,39984.3824884259,2009-06-20,09:10:47
39.956655,116.317113,0,120,39984.3825231481,2009-06-20,09:10:50
39.956654,116.317112,0,120,39984.3825462963,2009-06-20,09:10:52
39.956639,116.317113,0,120,39984.3826041667,2009-06-20,09:10:57
39.956524,116.317082,0,122,39984.382662037,2009-06-20,09:11:02
39.956276,116.317074,0,122,39984.3827199074,2009-06-20,09:11:07
39.955924,116.317044,0,121,39984.3827777778,2009-06-20,09:11:12
39.955514,116.317003,0,126,39984.3828356481,2009-06-20,09:11:17
39.955081,116.317039,0,126,39984.3828935185,2009-06-20,09:11:22
39.954631,116.317104,0,131,39984.3829513889,2009-06-20,09:11:27
39.954175,116.31718,0,129,39984.3830092593,2009-06-20,09:11:32
39.953762,116.317275,0,125,39984.3830671296,2009-06-20,09:11:37
39.953304,116.317337,0,127,39984.383125,2009-06-20,09:11:42
39.9529,116.31739,0,131,39984.3831828704,2009-06-20,09:11:47
39.952506,116.317458,0,127,39984.3832407407,2009-06-20,09:11:52
39.9522,116.317295,0,109,39984.3832986111,2009-06-20,09:11:57
39.952127,116.31722,0,120,39984.3833564815,2009-06-20,09:12:02
39.952124,116.317234,0,117,39984.3834143518,2009-06-20,09:12:07
39.951997,116.317205,0,125,39984.3834722222,2009-06-20,09:12:12
39.951905,116.317226,0,133,39984.3835300926,2009-06-20,09:12:17
39.951863,116.31723,0,137,39984.383587963,2009-06-20,09:12:22
39.951829,116.317242,0,146,39984.3836458333,2009-06-20,09:12:27
39.951846,116.317277,0,149,39984.3837037037,2009-06-20,09:12:32
39.951877,116.317293,0,154,39984.3837615741,2009-06-20,09:12:37
39.951882,116.317304,0,147,39984.3838194444,2009-06-20,09:12:42
39.951856,116.317293,0,142,39984.3838773148,2009-06-20,09:12:47
39.951822,116.31731,0,146,39984.3839351852,2009-06-20,09:12:52
39.951774,116.317333,0,145,39984.3839930556,2009-06-20,09:12:57
39.951711,116.317322,0,149,39984.3840509259,2009-06-20,09:13:02
39.951665,116.317341,0,150,39984.3841087963,2009-06-20,09:13:07
39.951608,116.317357,0,155,39984.3841666667,2009-06-20,09:13:12
39.951559,116.31736,0,157,39984.384224537,2009-06-20,09:13:17
39.951498,116.317367,0,158,39984.3842824074,2009-06-20,09:13:22
39.951431,116.317381,0,167,39984.3843402778,2009-06-20,09:13:27
39.951386,116.317364,0,173,39984.3843981481,2009-06-20,09:13:32
39.951366,116.317356,0,178,39984.3844560185,2009-06-20,09:13:37
39.951305,116.317384,0,178,39984.3845138889,2009-06-20,09:13:42
39.951225,116.317396,0,187,39984.3845717593,2009-06-20,09:13:47
39.95115,116.317404,0,191,39984.3846296296,2009-06-20,09:13:52
39.951073,116.317406,0,190,39984.3846875,2009-06-20,09:13:57
39.951015,116.317415,0,189,39984.3847453704,2009-06-20,09:14:02
39.950961,116.317421,0,183,39984.3848032407,2009-06-20,09:14:07
39.950918,116.317456,0,169,39984.3848611111,2009-06-20,09:14:12
39.950889,116.317409,0,157,39984.3849189815,2009-06-20,09:14:17
39.950894,116.317344,0,149,39984.3849768518,2009-06-20,09:14:22
39.950883,116.317273,0,140,39984.3850347222,2009-06-20,09:14:27
39.950879,116.317261,0,140,39984.3850925926,2009-06-20,09:14:32
39.950863,116.317213,0,138,39984.385150463,2009-06-20,09:14:37
39.950875,116.317125,0,132,39984.3852083333,2009-06-20,09:14:42
39.950887,116.317051,0,129,39984.3852662037,2009-06-20,09:14:47
39.950904,116.316969,0,126,39984.3853240741,2009-06-20,09:14:52
39.950929,116.3169,0,127,39984.3853819444,2009-06-20,09:14:57
39.950923,116.316849,0,127,39984.3854398148,2009-06-20,09:15:02
39.950904,116.316762,0,130,39984.3854976852,2009-06-20,09:15:07
39.950917,116.31669,0,134,39984.3855555556,2009-06-20,09:15:12
39.950906,116.316601,0,138,39984.3856134259,2009-06-20,09:15:17
39.950914,116.316559,0,143,39984.3856712963,2009-06-20,09:15:22
39.950901,116.316501,0,148,39984.3857291667,2009-06-20,09:15:27
39.950865,116.31642,0,155,39984.385787037,2009-06-20,09:15:32
39.950859,116.316334,0,156,39984.3858449074,2009-06-20,09:15:37
39.950868,116.316252,0,153,39984.3859027778,2009-06-20,09:15:42
39.950866,116.316183,0,152,39984.3859606481,2009-06-20,09:15:47
39.950862,116.316101,0,152,39984.3860185185,2009-06-20,09:15:52
39.950849,116.316026,0,149,39984.3860763889,2009-06-20,09:15:57
39.95084,116.315952,0,150,39984.3861342593,2009-06-20,09:16:02
39.950841,116.315863,0,148,39984.3861921296,2009-06-20,09:16:07
39.950816,116.315797,0,149,39984.38625,2009-06-20,09:16:12
39.950787,116.315733,0,149,39984.3863078704,2009-06-20,09:16:17
39.950712,116.315677,0,151,39984.3863657407,2009-06-20,09:16:22
39.950688,116.315645,0,152,39984.3864236111,2009-06-20,09:16:27
39.950653,116.315628,0,152,39984.3864814815,2009-06-20,09:16:32
39.950598,116.315581,0,151,39984.3865393519,2009-06-20,09:16:37
39.950575,116.31556,0,156,39984.3865972222,2009-06-20,09:16:42
39.95051,116.315575,0,160,39984.3866550926,2009-06-20,09:16:47
39.950457,116.315579,0,163,39984.386712963,2009-06-20,09:16:52
39.950395,116.315571,0,163,39984.3867708333,2009-06-20,09:16:57
39.950319,116.315583,0,167,39984.3868287037,2009-06-20,09:17:02
39.95027,116.315588,0,170,39984.3868865741,2009-06-20,09:17:07
39.950284,116.315603,0,170,39984.3869444444,2009-06-20,09:17:12
39.950319,116.315649,0,171,39984.3870023148,2009-06-20,09:17:17
39.950312,116.315675,0,172,39984.3870601852,2009-06-20,09:17:22
39.950312,116.315675,0,172,39984.3870949074,2009-06-20,09:17:25
39.950318,116.315676,0,174,39984.3871180556,2009-06-20,09:17:27
39.950334,116.315734,0,176,39984.3871759259,2009-06-20,09:17:32
39.950346,116.315772,0,178,39984.3872337963,2009-06-20,09:17:37
39.950312,116.315748,0,180,39984.3872916667,2009-06-20,09:17:42
39.950301,116.315755,0,182,39984.387349537,2009-06-20,09:17:47
39.9503,116.315756,0,183,39984.3874074074,2009-06-20,09:17:52
39.9503,116.315756,0,183,39984.3874421296,2009-06-20,09:17:55
39.950301,116.315759,0,184,39984.3874652778,2009-06-20,09:17:57
39.950285,116.31579,0,183,39984.3875231481,2009-06-20,09:18:02
39.950205,116.31582,0,186,39984.3875810185,2009-06-20,09:18:07
39.950165,116.315787,0,186,39984.3876388889,2009-06-20,09:18:12
39.950082,116.31587,0,202,39984.3876967593,2009-06-20,09:18:17
39.950022,116.315814,0,209,39984.3877546296,2009-06-20,09:18:22
39.949974,116.315756,0,210,39984.3878125,2009-06-20,09:18:27
39.949989,116.315672,0,208,39984.3878703704,2009-06-20,09:18:32
39.949973,116.315608,0,217,39984.3879282407,2009-06-20,09:18:37
39.949944,116.315502,0,219,39984.3879861111,2009-06-20,09:18:42
39.949921,116.315409,0,225,39984.3880439815,2009-06-20,09:18:47
39.949928,116.315313,0,228,39984.3881018519,2009-06-20,09:18:52
39.949936,116.315234,0,231,39984.3881597222,2009-06-20,09:18:57
39.94994,116.315184,0,232,39984.3882175926,2009-06-20,09:19:02
39.94993,116.315137,0,233,39984.388275463,2009-06-20,09:19:07
39.949922,116.31506,0,232,39984.3883333333,2009-06-20,09:19:12
39.950004,116.314979,0,232,39984.3883912037,2009-06-20,09:19:17
39.950041,116.314983,0,236,39984.3884490741,2009-06-20,09:19:22
39.950053,116.314989,0,241,39984.3885069444,2009-06-20,09:19:27
39.950056,116.314971,0,245,39984.3885648148,2009-06-20,09:19:32
39.950062,116.314973,0,249,39984.3886226852,2009-06-20,09:19:37
39.950062,116.314973,0,249,39984.3886574074,2009-06-20,09:19:40
39.950064,116.314972,0,254,39984.3886805556,2009-06-20,09:19:42
39.950047,116.314976,0,256,39984.3887384259,2009-06-20,09:19:47
39.950028,116.314975,0,256,39984.3887962963,2009-06-20,09:19:52
39.95,116.315002,0,256,39984.3888541667,2009-06-20,09:19:57
39.949991,116.314967,0,256,39984.388912037,2009-06-20,09:20:02
39.949997,116.314939,0,256,39984.3889699074,2009-06-20,09:20:07
39.949996,116.31492,0,255,39984.3890277778,2009-06-20,09:20:12
39.95,116.314902,0,255,39984.3890856481,2009-06-20,09:20:17
39.949958,116.314872,0,255,39984.3891435185,2009-06-20,09:20:22
39.949873,116.314846,0,256,39984.3892013889,2009-06-20,09:20:27
39.949819,116.314815,0,257,39984.3892592593,2009-06-20,09:20:32
39.949778,116.314764,0,259,39984.3893171296,2009-06-20,09:20:37
39.94987,116.314776,0,259,39984.389375,2009-06-20,09:20:42
39.950025,116.314673,0,249,39984.3894328704,2009-06-20,09:20:47
39.950038,116.314685,0,242,39984.3894907407,2009-06-20,09:20:52
39.949969,116.314626,0,221,39984.3895486111,2009-06-20,09:20:57
39.949954,116.314621,0,205,39984.3896064815,2009-06-20,09:21:02
39.949927,116.314599,0,203,39984.3896643519,2009-06-20,09:21:07
39.949913,116.314554,0,203,39984.3897222222,2009-06-20,09:21:12
39.949944,116.314443,0,206,39984.3897800926,2009-06-20,09:21:17
39.949973,116.314349,0,207,39984.389837963,2009-06-20,09:21:22
39.949975,116.314291,0,208,39984.3898958333,2009-06-20,09:21:27
39.949975,116.314229,0,202,39984.3899537037,2009-06-20,09:21:32
39.949988,116.314192,0,204,39984.3900115741,2009-06-20,09:21:37
39.950034,116.314117,0,198,39984.3900694444,2009-06-20,09:21:42
39.94997,116.314095,0,189,39984.3901273148,2009-06-20,09:21:47
39.949977,116.31408,0,177,39984.3901851852,2009-06-20,09:21:52
39.949993,116.314065,0,175,39984.3902430556,2009-06-20,09:21:57
39.949978,116.314066,0,174,39984.3903009259,2009-06-20,09:22:02
39.949868,116.314041,0,173,39984.3903587963,2009-06-20,09:22:07
39.949799,116.314012,0,170,39984.3904166667,2009-06-20,09:22:12
39.949737,116.313945,0,169,39984.390474537,2009-06-20,09:22:17
39.949618,116.31386,0,167,39984.3905324074,2009-06-20,09:22:22
39.949462,116.313798,0,167,39984.3905902778,2009-06-20,09:22:27
39.949398,116.313775,0,170,39984.3906481481,2009-06-20,09:22:32
39.949354,116.313795,0,184,39984.3907060185,2009-06-20,09:22:37
39.949338,116.31381,0,191,39984.3907638889,2009-06-20,09:22:42
39.949306,116.313846,0,193,39984.3908217593,2009-06-20,09:22:47
39.949265,116.313976,0,186,39984.3908796296,2009-06-20,09:22:52
39.94927,116.314049,0,184,39984.3909375,2009-06-20,09:22:57
39.949265,116.314051,0,184,39984.3909953704,2009-06-20,09:23:02
39.949264,116.314052,0,184,39984.3910532407,2009-06-20,09:23:07
39.949264,116.314052,0,184,39984.391087963,2009-06-20,09:23:10
39.949271,116.314051,0,184,39984.3911111111,2009-06-20,09:23:12
39.949261,116.314079,0,182,39984.3911689815,2009-06-20,09:23:17
39.949261,116.314079,0,182,39984.3912037037,2009-06-20,09:23:20
39.949265,116.314079,0,181,39984.3912268518,2009-06-20,09:23:22
39.949327,116.314076,0,178,39984.3912847222,2009-06-20,09:23:27
39.949395,116.314026,0,175,39984.3913425926,2009-06-20,09:23:32
39.949451,116.313994,0,175,39984.391400463,2009-06-20,09:23:37
39.949485,116.313957,0,174,39984.3914583333,2009-06-20,09:23:42
39.94951,116.313931,0,174,39984.3915162037,2009-06-20,09:23:47
39.949568,116.313938,0,173,39984.3915740741,2009-06-20,09:23:52
39.949661,116.31404,0,172,39984.3916319444,2009-06-20,09:23:57
39.949703,116.313971,0,170,39984.3916898148,2009-06-20,09:24:02
39.949828,116.313879,0,166,39984.3917476852,2009-06-20,09:24:07
39.949792,116.313794,0,167,39984.3918055556,2009-06-20,09:24:12
39.949801,116.313725,0,167,39984.3918634259,2009-06-20,09:24:17
39.949791,116.313655,0,166,39984.3919212963,2009-06-20,09:24:22
39.949783,116.313572,0,165,39984.3919791667,2009-06-20,09:24:27
39.949848,116.313482,0,166,39984.392037037,2009-06-20,09:24:32
39.949863,116.313408,0,166,39984.3920949074,2009-06-20,09:24:37
39.949847,116.313356,0,164,39984.3921527778,2009-06-20,09:24:42
39.949807,116.313328,0,162,39984.3922106481,2009-06-20,09:24:47
39.94978,116.313305,0,161,39984.3922685185,2009-06-20,09:24:52
39.949754,116.31329,0,161,39984.3923263889,2009-06-20,09:24:57
39.949726,116.313253,0,160,39984.3923842593,2009-06-20,09:25:02
39.94971,116.313188,0,159,39984.3924421296,2009-06-20,09:25:07
39.949762,116.31296,0,159,39984.3925,2009-06-20,09:25:12
39.949859,116.312756,0,159,39984.3925578704,2009-06-20,09:25:17
39.949911,116.312691,0,159,39984.3926157407,2009-06-20,09:25:22
39.949959,116.312613,0,161,39984.3926736111,2009-06-20,09:25:27
39.950018,116.312582,0,161,39984.3927314815,2009-06-20,09:25:32
39.950031,116.312616,0,160,39984.3927893518,2009-06-20,09:25:37
39.950038,116.312632,0,162,39984.3928472222,2009-06-20,09:25:42
39.950017,116.312656,0,163,39984.3929050926,2009-06-20,09:25:47
39.950007,116.312658,0,163,39984.392962963,2009-06-20,09:25:52
39.94999,116.312662,0,162,39984.3930208333,2009-06-20,09:25:57
39.949971,116.312676,0,162,39984.3930555556,2009-06-20,09:26:00
39.949945,116.31269,0,162,39984.3931134259,2009-06-20,09:26:05
39.949939,116.312672,0,161,39984.3931712963,2009-06-20,09:26:10
39.949876,116.312638,0,161,39984.3932291667,2009-06-20,09:26:15
39.949876,116.312638,0,161,39984.3932638889,2009-06-20,09:26:18
39.949877,116.312634,0,161,39984.393287037,2009-06-20,09:26:20
39.949873,116.312652,0,161,39984.3933449074,2009-06-20,09:26:25
39.949867,116.312673,0,161,39984.3934027778,2009-06-20,09:26:30
39.949873,116.3127,0,161,39984.3934606481,2009-06-20,09:26:35
39.949877,116.312716,0,161,39984.3935185185,2009-06-20,09:26:40
39.949868,116.312757,0,161,39984.3935763889,2009-06-20,09:26:45
39.94987,116.312757,0,161,39984.3936342593,2009-06-20,09:26:50
39.94987,116.312758,0,161,39984.3936921296,2009-06-20,09:26:55
39.949869,116.312758,0,161,39984.39375,2009-06-20,09:27:00
39.949863,116.312759,0,161,39984.3938078704,2009-06-20,09:27:05
39.949863,116.312759,0,161,39984.3938425926,2009-06-20,09:27:08
39.94986,116.312761,0,161,39984.3938657407,2009-06-20,09:27:10
39.949927,116.312584,0,161,39984.3939236111,2009-06-20,09:27:15
39.949984,116.312441,0,161,39984.3939814815,2009-06-20,09:27:20
39.949802,116.312079,0,158,39984.394212963,2009-06-20,09:27:40
39.94982,116.312083,0,158,39984.3943287037,2009-06-20,09:27:50
39.949826,116.312084,0,158,39984.3943865741,2009-06-20,09:27:55
39.949829,116.312086,0,158,39984.3944444444,2009-06-20,09:28:00
39.949829,116.312091,0,158,39984.3945023148,2009-06-20,09:28:05
39.94983,116.312095,0,158,39984.3945601852,2009-06-20,09:28:10
39.949834,116.312096,0,158,39984.3946180556,2009-06-20,09:28:15
39.949837,116.312096,0,159,39984.3946759259,2009-06-20,09:28:20
39.949838,116.312097,0,159,39984.3947337963,2009-06-20,09:28:25
39.949844,116.312099,0,159,39984.3947916667,2009-06-20,09:28:30
39.949849,116.312102,0,159,39984.394849537,2009-06-20,09:28:35
39.949849,116.312102,0,159,39984.3948842593,2009-06-20,09:28:38
39.949857,116.312103,0,159,39984.3949074074,2009-06-20,09:28:40
39.949852,116.312169,0,161,39984.3949652778,2009-06-20,09:28:45
39.949852,116.312169,0,161,39984.395,2009-06-20,09:28:48
39.949856,116.312176,0,161,39984.3950231481,2009-06-20,09:28:50
39.949881,116.31234,0,167,39984.3950810185,2009-06-20,09:28:55
39.949858,116.312456,0,173,39984.3951388889,2009-06-20,09:29:00
39.949909,116.312791,0,179,39984.3982523148,2009-06-20,09:33:29
39.949892,116.312845,0,177,39984.3983101852,2009-06-20,09:33:34
39.949871,116.312897,0,175,39984.3983680556,2009-06-20,09:33:39
39.949862,116.312945,0,176,39984.3984259259,2009-06-20,09:33:44
39.949854,116.312975,0,177,39984.3984837963,2009-06-20,09:33:49
39.949859,116.313041,0,177,39984.3985416667,2009-06-20,09:33:54
39.949864,116.3131,0,175,39984.398599537,2009-06-20,09:33:59
39.949902,116.313131,0,174,39984.3986574074,2009-06-20,09:34:04
39.949945,116.313148,0,177,39984.3987152778,2009-06-20,09:34:09
39.949965,116.313175,0,172,39984.3987731481,2009-06-20,09:34:14
39.950006,116.313181,0,172,39984.3988310185,2009-06-20,09:34:19
39.950032,116.313173,0,170,39984.3988888889,2009-06-20,09:34:24
39.95007,116.313163,0,169,39984.3989467593,2009-06-20,09:34:29
39.950106,116.313172,0,170,39984.3990046296,2009-06-20,09:34:34
39.950163,116.313185,0,173,39984.3990625,2009-06-20,09:34:39
39.950212,116.313253,0,169,39984.3991203704,2009-06-20,09:34:44
39.950258,116.31333,0,171,39984.3991782407,2009-06-20,09:34:49
39.950301,116.313389,0,172,39984.3992361111,2009-06-20,09:34:54
39.950331,116.31344,0,176,39984.3992939815,2009-06-20,09:34:59
39.950343,116.313467,0,178,39984.3993518518,2009-06-20,09:35:04
39.950366,116.31351,0,182,39984.3994097222,2009-06-20,09:35:09
39.950378,116.313572,0,183,39984.3994675926,2009-06-20,09:35:14
39.95041,116.313649,0,183,39984.399525463,2009-06-20,09:35:19
39.950448,116.313705,0,185,39984.3995833333,2009-06-20,09:35:24
39.950455,116.313762,0,183,39984.3996412037,2009-06-20,09:35:29
39.950481,116.313851,0,183,39984.3996990741,2009-06-20,09:35:34
39.950496,116.313912,0,183,39984.3997569444,2009-06-20,09:35:39
39.950522,116.313968,0,182,39984.3998148148,2009-06-20,09:35:44
39.9505,116.314112,0,180,39984.3998726852,2009-06-20,09:35:49
39.950497,116.31422,0,173,39984.3999305556,2009-06-20,09:35:54
39.950504,116.314252,0,171,39984.3999884259,2009-06-20,09:35:59
39.950546,116.314271,0,166,39984.4000462963,2009-06-20,09:36:04
39.950561,116.314226,0,172,39984.4001041667,2009-06-20,09:36:09
39.950575,116.314257,0,174,39984.400162037,2009-06-20,09:36:14
39.950602,116.314278,0,173,39984.4002199074,2009-06-20,09:36:19
39.950629,116.314287,0,170,39984.4002777778,2009-06-20,09:36:24
39.950629,116.314287,0,170,39984.4003125,2009-06-20,09:36:27
39.950635,116.314289,0,168,39984.4003356481,2009-06-20,09:36:29
39.950629,116.314302,0,169,39984.4003935185,2009-06-20,09:36:34
39.950604,116.314301,0,170,39984.4004513889,2009-06-20,09:36:39
39.950602,116.314293,0,171,39984.4005092593,2009-06-20,09:36:44
39.950606,116.314294,0,171,39984.4005671296,2009-06-20,09:36:49
39.950612,116.314295,0,171,39984.400625,2009-06-20,09:36:54
39.950612,116.314295,0,172,39984.4006828704,2009-06-20,09:36:59
39.950612,116.314295,0,172,39984.4007175926,2009-06-20,09:37:02
39.950613,116.314295,0,172,39984.4007407407,2009-06-20,09:37:04
39.950623,116.314295,0,172,39984.4007986111,2009-06-20,09:37:09
39.950627,116.314296,0,174,39984.4008564815,2009-06-20,09:37:14
39.950628,116.3143,0,174,39984.4009143518,2009-06-20,09:37:19
39.950628,116.3143,0,174,39984.4009490741,2009-06-20,09:37:22
39.950636,116.314304,0,175,39984.4009722222,2009-06-20,09:37:24
39.950695,116.314508,0,176,39984.4010300926,2009-06-20,09:37:29
39.950737,116.314682,0,180,39984.401087963,2009-06-20,09:37:34
39.950767,116.314835,0,182,39984.4011458333,2009-06-20,09:37:39
39.950775,116.314983,0,181,39984.4012037037,2009-06-20,09:37:44
39.950786,116.315125,0,179,39984.4012615741,2009-06-20,09:37:49
39.950804,116.315273,0,178,39984.4013194444,2009-06-20,09:37:54
39.950793,116.315451,0,174,39984.4013773148,2009-06-20,09:37:59
39.950762,116.315568,0,170,39984.4014351852,2009-06-20,09:38:04
39.950741,116.315623,0,168,39984.4014930556,2009-06-20,09:38:09
39.950766,116.315662,0,166,39984.4015509259,2009-06-20,09:38:14
39.95076,116.315676,0,166,39984.4016087963,2009-06-20,09:38:19
39.950784,116.315728,0,165,39984.4016666667,2009-06-20,09:38:24
39.950804,116.315774,0,164,39984.401724537,2009-06-20,09:38:29
39.950824,116.31586,0,163,39984.4017824074,2009-06-20,09:38:34
39.950832,116.315983,0,159,39984.4018402778,2009-06-20,09:38:39
39.950838,116.316048,0,158,39984.4018981481,2009-06-20,09:38:44
39.950852,116.316123,0,156,39984.4019560185,2009-06-20,09:38:49
39.950851,116.316192,0,155,39984.4020138889,2009-06-20,09:38:54
39.950842,116.316286,0,155,39984.4020717593,2009-06-20,09:38:59
39.950849,116.316343,0,155,39984.4021296296,2009-06-20,09:39:04
39.950847,116.316391,0,153,39984.4021875,2009-06-20,09:39:09
39.950861,116.316435,0,152,39984.4022453704,2009-06-20,09:39:14
39.950879,116.316487,0,152,39984.4023032407,2009-06-20,09:39:19
39.950884,116.31651,0,152,39984.4023611111,2009-06-20,09:39:24
39.950885,116.316544,0,149,39984.4024189815,2009-06-20,09:39:29
39.950882,116.316563,0,149,39984.4024768519,2009-06-20,09:39:34
39.95088,116.316578,0,150,39984.4025347222,2009-06-20,09:39:39
39.950861,116.316671,0,169,39984.4025925926,2009-06-20,09:39:44
39.950836,116.316705,0,172,39984.402650463,2009-06-20,09:39:49
39.950828,116.316772,0,173,39984.4027083333,2009-06-20,09:39:54
39.950834,116.316883,0,176,39984.4027662037,2009-06-20,09:39:59
39.950832,116.316986,0,173,39984.4028240741,2009-06-20,09:40:04
39.95084,116.317069,0,169,39984.4028819444,2009-06-20,09:40:09
39.950852,116.317093,0,166,39984.4029398148,2009-06-20,09:40:14
39.950885,116.31716,0,158,39984.4029976852,2009-06-20,09:40:19
39.950899,116.317207,0,152,39984.4030555556,2009-06-20,09:40:24
39.950873,116.317257,0,153,39984.4031134259,2009-06-20,09:40:29
39.950871,116.317288,0,152,39984.4031712963,2009-06-20,09:40:34
39.950875,116.31732,0,150,39984.4032291667,2009-06-20,09:40:39
39.950912,116.31741,0,142,39984.403287037,2009-06-20,09:40:44
39.950984,116.317478,0,130,39984.4033449074,2009-06-20,09:40:49
39.951028,116.317464,0,116,39984.4034027778,2009-06-20,09:40:54
39.951093,116.317447,0,110,39984.4034606481,2009-06-20,09:40:59
39.951154,116.317447,0,103,39984.4035185185,2009-06-20,09:41:04
39.951194,116.317424,0,98,39984.4035763889,2009-06-20,09:41:09
39.95124,116.317427,0,94,39984.4036342593,2009-06-20,09:41:14
39.951273,116.317388,0,93,39984.4036921296,2009-06-20,09:41:19
39.951323,116.31738,0,95,39984.40375,2009-06-20,09:41:24
39.95138,116.317379,0,96,39984.4038078704,2009-06-20,09:41:29
39.951431,116.317385,0,97,39984.4038657407,2009-06-20,09:41:34
39.951489,116.31736,0,98,39984.4039236111,2009-06-20,09:41:39
39.951515,116.317311,0,107,39984.4039814815,2009-06-20,09:41:44
39.95156,116.317292,0,114,39984.4040393519,2009-06-20,09:41:49
39.951607,116.317265,0,126,39984.4040972222,2009-06-20,09:41:54
39.951654,116.317262,0,132,39984.4041550926,2009-06-20,09:41:59
39.9517,116.317254,0,135,39984.404212963,2009-06-20,09:42:04
39.951776,116.317322,0,114,39984.4042708333,2009-06-20,09:42:09
39.951833,116.317334,0,103,39984.4043287037,2009-06-20,09:42:14
39.951888,116.31733,0,100,39984.4043865741,2009-06-20,09:42:19
39.951915,116.317325,0,96,39984.4044444444,2009-06-20,09:42:24
39.951955,116.317286,0,94,39984.4045023148,2009-06-20,09:42:29
39.952008,116.317279,0,94,39984.4045601852,2009-06-20,09:42:34
39.952063,116.317275,0,97,39984.4046180556,2009-06-20,09:42:39
39.952116,116.317278,0,100,39984.4046759259,2009-06-20,09:42:44
39.952159,116.317265,0,92,39984.4047337963,2009-06-20,09:42:49
39.952212,116.317252,0,90,39984.4047916667,2009-06-20,09:42:54
39.952268,116.317234,0,96,39984.404849537,2009-06-20,09:42:59
39.9523,116.317235,0,101,39984.4049074074,2009-06-20,09:43:04
39.952341,116.317218,0,103,39984.4049652778,2009-06-20,09:43:09
39.952384,116.317199,0,104,39984.4050231481,2009-06-20,09:43:14
39.952414,116.317167,0,113,39984.4050810185,2009-06-20,09:43:19
39.952466,116.317169,0,129,39984.4051388889,2009-06-20,09:43:24
39.952506,116.317197,0,138,39984.4051967593,2009-06-20,09:43:29
39.95251,116.317141,0,151,39984.4052546296,2009-06-20,09:43:34
39.952576,116.317118,0,157,39984.4053125,2009-06-20,09:43:39
39.952617,116.317099,0,165,39984.4053703704,2009-06-20,09:43:44
39.952609,116.317051,0,195,39984.4054282407,2009-06-20,09:43:49
39.952647,116.317042,0,205,39984.4054861111,2009-06-20,09:43:54
39.952728,116.317054,0,205,39984.4055439815,2009-06-20,09:43:59
39.952802,116.317037,0,205,39984.4056018519,2009-06-20,09:44:04
39.952864,116.317008,0,198,39984.4056597222,2009-06-20,09:44:09
39.952915,116.316977,0,197,39984.4057175926,2009-06-20,09:44:14
39.952973,116.316968,0,196,39984.405775463,2009-06-20,09:44:19
39.953035,116.316957,0,204,39984.4058333333,2009-06-20,09:44:24
39.953092,116.316936,0,212,39984.4058912037,2009-06-20,09:44:29
39.953128,116.316915,0,219,39984.4059490741,2009-06-20,09:44:34
39.95314,116.3169,0,223,39984.4060069444,2009-06-20,09:44:39
39.953149,116.316899,0,226,39984.4060648148,2009-06-20,09:44:44
39.953149,116.316899,0,226,39984.406099537,2009-06-20,09:44:47
39.953153,116.316891,0,229,39984.4061226852,2009-06-20,09:44:49
39.953163,116.316885,0,232,39984.4061805556,2009-06-20,09:44:54
39.953169,116.316877,0,235,39984.4062384259,2009-06-20,09:44:59
39.953169,116.316877,0,235,39984.4062731481,2009-06-20,09:45:02
39.953176,116.316877,0,237,39984.4062962963,2009-06-20,09:45:04
39.953228,116.316991,0,239,39984.4063541667,2009-06-20,09:45:09
39.953242,116.317024,0,240,39984.406412037,2009-06-20,09:45:14
39.953261,116.317042,0,242,39984.4064699074,2009-06-20,09:45:19
39.953285,116.317053,0,244,39984.4065277778,2009-06-20,09:45:24
39.953295,116.317076,0,246,39984.4065856481,2009-06-20,09:45:29
39.953299,116.317113,0,248,39984.4066435185,2009-06-20,09:45:34
39.953304,116.31712,0,250,39984.4067013889,2009-06-20,09:45:39
39.953304,116.31712,0,252,39984.4067592593,2009-06-20,09:45:44
39.953304,116.31712,0,252,39984.4067939815,2009-06-20,09:45:47
39.953298,116.317117,0,254,39984.4068171296,2009-06-20,09:45:49
39.953289,116.317111,0,257,39984.406875,2009-06-20,09:45:54
39.953277,116.317105,0,259,39984.4069328704,2009-06-20,09:45:59
39.953235,116.317093,0,261,39984.4069907407,2009-06-20,09:46:04
39.953202,116.3171,0,263,39984.4070486111,2009-06-20,09:46:09
39.953172,116.317102,0,264,39984.4071064815,2009-06-20,09:46:14
39.95314,116.31712,0,266,39984.4071643518,2009-06-20,09:46:19
39.953088,116.317084,0,268,39984.4072222222,2009-06-20,09:46:24
39.953062,116.317026,0,270,39984.4072800926,2009-06-20,09:46:29
39.953042,116.316971,0,272,39984.407337963,2009-06-20,09:46:34
39.953004,116.316884,0,274,39984.4073958333,2009-06-20,09:46:39
39.952958,116.316812,0,275,39984.4074537037,2009-06-20,09:46:44
39.952956,116.316803,0,277,39984.4075115741,2009-06-20,09:46:49
39.952975,116.316772,0,279,39984.4075694444,2009-06-20,09:46:54
39.952985,116.316758,0,281,39984.4076273148,2009-06-20,09:46:59
39.952971,116.316688,0,282,39984.4076851852,2009-06-20,09:47:04
39.952946,116.316629,0,284,39984.4077430556,2009-06-20,09:47:09
39.952943,116.316655,0,286,39984.4078009259,2009-06-20,09:47:14
39.952945,116.316658,0,288,39984.4078587963,2009-06-20,09:47:19
39.952945,116.316658,0,288,39984.4078935185,2009-06-20,09:47:22
39.952947,116.316664,0,290,39984.4079166667,2009-06-20,09:47:24
39.952951,116.316676,0,292,39984.407974537,2009-06-20,09:47:29
39.952953,116.316729,0,294,39984.4080324074,2009-06-20,09:47:34
39.952953,116.316793,0,296,39984.4080902778,2009-06-20,09:47:39
39.952915,116.316838,0,298,39984.4081481481,2009-06-20,09:47:44
39.952902,116.316847,0,299,39984.4082060185,2009-06-20,09:47:49
39.952916,116.316862,0,301,39984.4082638889,2009-06-20,09:47:54
39.952953,116.316885,0,303,39984.4083217593,2009-06-20,09:47:59
39.953022,116.3169,0,305,39984.4083796296,2009-06-20,09:48:04
39.953051,116.316939,0,306,39984.4084375,2009-06-20,09:48:09
39.953042,116.316925,0,308,39984.4084953704,2009-06-20,09:48:14
39.953041,116.316911,0,310,39984.4085532407,2009-06-20,09:48:19
39.953061,116.316926,0,312,39984.4086111111,2009-06-20,09:48:24
39.953152,116.316977,0,314,39984.4086689815,2009-06-20,09:48:29
39.953198,116.316982,0,315,39984.4087268518,2009-06-20,09:48:34
39.953216,116.316972,0,317,39984.4087847222,2009-06-20,09:48:39
39.953209,116.316933,0,318,39984.4088425926,2009-06-20,09:48:44
39.953217,116.316922,0,320,39984.408900463,2009-06-20,09:48:49
39.953225,116.316909,0,322,39984.4089583333,2009-06-20,09:48:54
39.953235,116.316899,0,324,39984.4090162037,2009-06-20,09:48:59
39.953247,116.316895,0,326,39984.4090740741,2009-06-20,09:49:04
39.953253,116.316904,0,328,39984.4091319444,2009-06-20,09:49:09
39.953251,116.316902,0,330,39984.4091898148,2009-06-20,09:49:14
39.953256,116.316904,0,332,39984.4092476852,2009-06-20,09:49:19
39.953258,116.316904,0,334,39984.4093055556,2009-06-20,09:49:24
39.953258,116.316904,0,334,39984.4093981481,2009-06-20,09:49:32
39.953258,116.316899,0,338,39984.4094212963,2009-06-20,09:49:34
39.953242,116.3169,0,339,39984.4094791667,2009-06-20,09:49:39
39.953182,116.31684,0,340,39984.409537037,2009-06-20,09:49:44
39.953144,116.316849,0,341,39984.4095949074,2009-06-20,09:49:49
39.95312,116.316871,0,343,39984.4096527778,2009-06-20,09:49:54
39.953093,116.316848,0,344,39984.4097106481,2009-06-20,09:49:59
39.953072,116.316794,0,345,39984.4097685185,2009-06-20,09:50:04
39.953096,116.316776,0,347,39984.4098263889,2009-06-20,09:50:09
39.953148,116.316753,0,348,39984.4098842593,2009-06-20,09:50:14
39.953161,116.31674,0,350,39984.4099421296,2009-06-20,09:50:19
39.95317,116.316731,0,352,39984.41,2009-06-20,09:50:24
39.953233,116.316718,0,346,39984.4104050926,2009-06-20,09:50:59
39.952657,116.316812,0,239,39984.410462963,2009-06-20,09:51:04
39.952784,116.316819,0,229,39984.4105208333,2009-06-20,09:51:09
39.952424,116.316661,0,236,39984.4105787037,2009-06-20,09:51:14
39.952439,116.316605,0,250,39984.4106365741,2009-06-20,09:51:19
39.952534,116.316658,0,246,39984.4106944444,2009-06-20,09:51:24
39.953266,116.317007,0,236,39984.4107523148,2009-06-20,09:51:29
39.953242,116.317085,0,226,39984.4108101852,2009-06-20,09:51:34
39.953222,116.31706,0,224,39984.4108680556,2009-06-20,09:51:39
39.953214,116.317046,0,224,39984.4109259259,2009-06-20,09:51:44
39.953074,116.316941,0,225,39984.4109837963,2009-06-20,09:51:49
39.952988,116.316883,0,224,39984.4110416667,2009-06-20,09:51:54
39.95289,116.316777,0,225,39984.411099537,2009-06-20,09:51:59
39.952705,116.316711,0,226,39984.4111574074,2009-06-20,09:52:04
39.952632,116.316677,0,227,39984.4112152778,2009-06-20,09:52:09
39.952613,116.316724,0,228,39984.4112731481,2009-06-20,09:52:14
39.952582,116.316752,0,231,39984.4113310185,2009-06-20,09:52:19
39.952544,116.316769,0,234,39984.4113888889,2009-06-20,09:52:24
39.951464,116.31867,0,425,39984.4973263889,2009-06-20,11:56:09
39.951457,116.318694,0,455,39984.4973842593,2009-06-20,11:56:14
39.951386,116.318735,0,450,39984.4974421296,2009-06-20,11:56:19
39.951395,116.318678,0,452,39984.4975,2009-06-20,11:56:24
39.951461,116.318508,0,413,39984.4975578704,2009-06-20,11:56:29
39.95144,116.318534,0,410,39984.4976157407,2009-06-20,11:56:34
39.951373,116.318553,0,414,39984.4976736111,2009-06-20,11:56:39
39.951279,116.318612,0,419,39984.4977314815,2009-06-20,11:56:44
39.951222,116.318651,0,425,39984.4977893519,2009-06-20,11:56:49
39.951195,116.318663,0,420,39984.4978472222,2009-06-20,11:56:54
39.95119,116.318652,0,420,39984.4979050926,2009-06-20,11:56:59
39.951211,116.31861,0,421,39984.497962963,2009-06-20,11:57:04
39.951243,116.318544,0,420,39984.4980208333,2009-06-20,11:57:09
39.9513,116.318332,0,417,39984.4980787037,2009-06-20,11:57:14
39.951356,116.318157,0,416,39984.4981365741,2009-06-20,11:57:19
39.951335,116.318148,0,415,39984.4981944444,2009-06-20,11:57:24
39.951295,116.318122,0,414,39984.4982523148,2009-06-20,11:57:29
39.951246,116.318125,0,412,39984.4983101852,2009-06-20,11:57:34
39.951202,116.318124,0,411,39984.4983680556,2009-06-20,11:57:39
39.951183,116.31813,0,411,39984.4984259259,2009-06-20,11:57:44
39.951166,116.318114,0,412,39984.4984837963,2009-06-20,11:57:49
39.951143,116.318113,0,413,39984.4985416667,2009-06-20,11:57:54
39.950931,116.318208,0,415,39984.498599537,2009-06-20,11:57:59
39.950835,116.318362,0,418,39984.4986574074,2009-06-20,11:58:04
39.950799,116.318415,0,419,39984.4987152778,2009-06-20,11:58:09
39.950754,116.318442,0,419,39984.4987731481,2009-06-20,11:58:14
39.950706,116.318383,0,415,39984.4988310185,2009-06-20,11:58:19
39.950668,116.318385,0,414,39984.4988888889,2009-06-20,11:58:24
39.950627,116.318395,0,414,39984.4989467593,2009-06-20,11:58:29
39.95059,116.318468,0,406,39984.4990046296,2009-06-20,11:58:34
39.950547,116.318466,0,404,39984.4990625,2009-06-20,11:58:39
39.950502,116.318467,0,403,39984.4991203704,2009-06-20,11:58:44
39.950461,116.318408,0,400,39984.4991782407,2009-06-20,11:58:49
39.950491,116.318256,0,397,39984.4992361111,2009-06-20,11:58:54
39.950508,116.318164,0,393,39984.4992939815,2009-06-20,11:58:59
39.950596,116.317921,0,379,39984.4993518519,2009-06-20,11:59:04
39.950692,116.317715,0,355,39984.4994097222,2009-06-20,11:59:09
39.950708,116.317685,0,351,39984.4994675926,2009-06-20,11:59:14
39.950761,116.317533,0,337,39984.499525463,2009-06-20,11:59:19
39.950896,116.317244,0,299,39984.4995833333,2009-06-20,11:59:24
39.950916,116.317132,0,278,39984.4996412037,2009-06-20,11:59:29
39.950924,116.317072,0,270,39984.4996990741,2009-06-20,11:59:34
39.95093,116.317003,0,261,39984.4997569444,2009-06-20,11:59:39
39.950947,116.316935,0,253,39984.4998148148,2009-06-20,11:59:44
39.95093,116.316894,0,245,39984.4998726852,2009-06-20,11:59:49
39.950923,116.316843,0,238,39984.4999305556,2009-06-20,11:59:54
39.950929,116.316821,0,235,39984.4999884259,2009-06-20,11:59:59
39.950901,116.316767,0,232,39984.5000462963,2009-06-20,12:00:04
39.950897,116.316704,0,218,39984.5001041667,2009-06-20,12:00:09
39.950883,116.316636,0,209,39984.500162037,2009-06-20,12:00:14
39.950884,116.316587,0,207,39984.5002199074,2009-06-20,12:00:19
39.950882,116.316544,0,205,39984.5002777778,2009-06-20,12:00:24
39.950884,116.316475,0,203,39984.5003356481,2009-06-20,12:00:29
39.950855,116.316395,0,200,39984.5003935185,2009-06-20,12:00:34
39.950862,116.316329,0,195,39984.5004513889,2009-06-20,12:00:39
39.950869,116.316276,0,194,39984.5005092593,2009-06-20,12:00:44
39.950863,116.316208,0,190,39984.5005671296,2009-06-20,12:00:49
39.950858,116.316143,0,188,39984.500625,2009-06-20,12:00:54
39.950837,116.31609,0,183,39984.5006828704,2009-06-20,12:00:59
39.950838,116.316027,0,175,39984.5007407407,2009-06-20,12:01:04
39.950824,116.31598,0,168,39984.5007986111,2009-06-20,12:01:09
39.950822,116.315928,0,164,39984.5008564815,2009-06-20,12:01:14
39.950813,116.315865,0,159,39984.5009143518,2009-06-20,12:01:19
39.950789,116.315822,0,157,39984.5009722222,2009-06-20,12:01:24
39.950776,116.315768,0,155,39984.5010300926,2009-06-20,12:01:29
39.950779,116.315687,0,155,39984.501087963,2009-06-20,12:01:34
39.950738,116.315658,0,152,39984.5011458333,2009-06-20,12:01:39
39.950697,116.315619,0,150,39984.5012037037,2009-06-20,12:01:44
39.950662,116.315605,0,146,39984.5012615741,2009-06-20,12:01:49
39.950636,116.315591,0,142,39984.5013194444,2009-06-20,12:01:54
39.950608,116.315557,0,141,39984.5013773148,2009-06-20,12:01:59
39.950585,116.315549,0,138,39984.5014351852,2009-06-20,12:02:04
39.950571,116.315543,0,136,39984.5014930556,2009-06-20,12:02:09
39.950541,116.315553,0,135,39984.5015509259,2009-06-20,12:02:14
39.950523,116.315559,0,134,39984.5016087963,2009-06-20,12:02:19
39.950497,116.315552,0,135,39984.5016666667,2009-06-20,12:02:24
39.950482,116.315544,0,136,39984.501724537,2009-06-20,12:02:29
39.950468,116.315542,0,137,39984.5017824074,2009-06-20,12:02:34
39.950458,116.315565,0,138,39984.5018402778,2009-06-20,12:02:39
39.950455,116.315575,0,138,39984.5018981481,2009-06-20,12:02:44
39.950455,116.315575,0,138,39984.5019328704,2009-06-20,12:02:47
39.95045,116.315577,0,138,39984.5019560185,2009-06-20,12:02:49
39.950435,116.315643,0,134,39984.5020138889,2009-06-20,12:02:54
39.950348,116.315674,0,138,39984.5020717593,2009-06-20,12:02:59
39.950297,116.315634,0,143,39984.5021296296,2009-06-20,12:03:04
39.950283,116.31563,0,150,39984.5021875,2009-06-20,12:03:09
39.950283,116.31563,0,150,39984.5022222222,2009-06-20,12:03:12
39.950282,116.315629,0,150,39984.5022453704,2009-06-20,12:03:14
39.950276,116.31562,0,150,39984.5023032407,2009-06-20,12:03:19
39.950262,116.315624,0,154,39984.5023611111,2009-06-20,12:03:24
39.950251,116.315611,0,155,39984.5024189815,2009-06-20,12:03:29
39.950251,116.315611,0,155,39984.5024537037,2009-06-20,12:03:32
39.950243,116.315619,0,157,39984.5024768518,2009-06-20,12:03:34
39.950272,116.315568,0,157,39984.5025347222,2009-06-20,12:03:39
39.950283,116.31557,0,158,39984.5025925926,2009-06-20,12:03:44
39.950307,116.315588,0,164,39984.502650463,2009-06-20,12:03:49
39.950294,116.315603,0,171,39984.5027083333,2009-06-20,12:03:54
39.950271,116.31562,0,171,39984.5027662037,2009-06-20,12:03:59
39.950193,116.315632,0,172,39984.5028240741,2009-06-20,12:04:04
39.950169,116.315662,0,172,39984.5028819444,2009-06-20,12:04:09
39.950098,116.315701,0,175,39984.5029398148,2009-06-20,12:04:14
39.950069,116.31568,0,176,39984.5029976852,2009-06-20,12:04:19
39.950007,116.315683,0,177,39984.5030555556,2009-06-20,12:04:24
39.949916,116.315687,0,177,39984.5031134259,2009-06-20,12:04:29
39.949874,116.315686,0,177,39984.5031712963,2009-06-20,12:04:34
39.949821,116.315687,0,178,39984.5032291667,2009-06-20,12:04:39
39.94978,116.315695,0,182,39984.503287037,2009-06-20,12:04:44
39.949734,116.315694,0,185,39984.5033449074,2009-06-20,12:04:49
39.949681,116.315702,0,186,39984.5034027778,2009-06-20,12:04:54
39.949664,116.315701,0,184,39984.5034606481,2009-06-20,12:04:59
39.949661,116.31569,0,182,39984.5035185185,2009-06-20,12:05:04
39.949665,116.315678,0,181,39984.5035763889,2009-06-20,12:05:09
39.949679,116.315664,0,181,39984.5036342593,2009-06-20,12:05:14
39.949711,116.315629,0,180,39984.5036921296,2009-06-20,12:05:19
39.949713,116.315634,0,180,39984.50375,2009-06-20,12:05:24
39.949718,116.315633,0,181,39984.5038078704,2009-06-20,12:05:29
39.949718,116.315633,0,181,39984.5038425926,2009-06-20,12:05:32
39.949721,116.315632,0,182,39984.5038657407,2009-06-20,12:05:34
39.949661,116.315654,0,179,39984.5039236111,2009-06-20,12:05:39
39.949576,116.3157,0,175,39984.5039814815,2009-06-20,12:05:44
39.949481,116.315693,0,177,39984.5040393519,2009-06-20,12:05:49
39.949394,116.315797,0,186,39984.5040972222,2009-06-20,12:05:54
39.949362,116.315828,0,192,39984.5041550926,2009-06-20,12:05:59
39.949348,116.315843,0,195,39984.504212963,2009-06-20,12:06:04
39.949347,116.315854,0,197,39984.5042708333,2009-06-20,12:06:09
39.949344,116.315855,0,198,39984.5043287037,2009-06-20,12:06:14
39.949338,116.315856,0,198,39984.5043865741,2009-06-20,12:06:19
39.949332,116.315858,0,199,39984.5044444444,2009-06-20,12:06:24
39.949332,116.315858,0,199,39984.5044791667,2009-06-20,12:06:27
39.949327,116.315859,0,199,39984.5045023148,2009-06-20,12:06:29
39.949298,116.315884,0,202,39984.5045601852,2009-06-20,12:06:34
39.949272,116.315885,0,204,39984.5046180556,2009-06-20,12:06:39
39.949254,116.315898,0,206,39984.5046759259,2009-06-20,12:06:44
39.949209,116.315905,0,209,39984.5047337963,2009-06-20,12:06:49
39.949147,116.315912,0,212,39984.5047916667,2009-06-20,12:06:54
39.949081,116.315916,0,213,39984.504849537,2009-06-20,12:06:59
39.948971,116.315914,0,214,39984.5049074074,2009-06-20,12:07:04
39.948804,116.315908,0,213,39984.5049652778,2009-06-20,12:07:09
39.948566,116.315881,0,210,39984.5050231481,2009-06-20,12:07:14
39.948441,116.315912,0,207,39984.5050810185,2009-06-20,12:07:19
39.948421,116.315904,0,206,39984.5051388889,2009-06-20,12:07:24
39.948404,116.315911,0,206,39984.5051967593,2009-06-20,12:07:29
39.948404,116.315911,0,206,39984.5052314815,2009-06-20,12:07:32
39.9484,116.315919,0,205,39984.5052546296,2009-06-20,12:07:34
39.948388,116.315934,0,203,39984.5053125,2009-06-20,12:07:39
39.948373,116.315938,0,201,39984.5053703704,2009-06-20,12:07:44
39.948387,116.31592,0,199,39984.5054282407,2009-06-20,12:07:49
39.948376,116.315915,0,199,39984.5054861111,2009-06-20,12:07:54
39.948381,116.315949,0,199,39984.5055439815,2009-06-20,12:07:59
39.948375,116.315963,0,197,39984.5056018519,2009-06-20,12:08:04
39.948367,116.316017,0,195,39984.5056597222,2009-06-20,12:08:09
39.948321,116.31603,0,194,39984.5057175926,2009-06-20,12:08:14
39.948303,116.316018,0,192,39984.505775463,2009-06-20,12:08:19
39.948276,116.315995,0,189,39984.5058333333,2009-06-20,12:08:24
39.948231,116.315985,0,185,39984.5058912037,2009-06-20,12:08:29
39.948179,116.315977,0,183,39984.5059490741,2009-06-20,12:08:34
39.948136,116.31595,0,182,39984.5060069444,2009-06-20,12:08:39
39.948075,116.315922,0,181,39984.5060648148,2009-06-20,12:08:44
39.948061,116.315865,0,178,39984.5061226852,2009-06-20,12:08:49
39.947877,116.315661,0,157,39984.5164814815,2009-06-20,12:23:44
39.947863,116.315609,0,160,39984.5165393518,2009-06-20,12:23:49
39.947864,116.315561,0,163,39984.5165972222,2009-06-20,12:23:54
39.947863,116.315502,0,164,39984.5166550926,2009-06-20,12:23:59
39.947865,116.31545,0,165,39984.516712963,2009-06-20,12:24:04
39.947859,116.315408,0,166,39984.5167708333,2009-06-20,12:24:09
39.947849,116.315367,0,168,39984.5168287037,2009-06-20,12:24:14
39.94785,116.315317,0,169,39984.5168865741,2009-06-20,12:24:19
39.947851,116.31527,0,172,39984.5169444444,2009-06-20,12:24:24
39.947853,116.315215,0,175,39984.5170023148,2009-06-20,12:24:29
39.947852,116.31516,0,177,39984.5170601852,2009-06-20,12:24:34
39.947853,116.315112,0,179,39984.5171180556,2009-06-20,12:24:39
39.947866,116.315056,0,182,39984.5171759259,2009-06-20,12:24:44
39.947863,116.315015,0,183,39984.5172337963,2009-06-20,12:24:49
39.947851,116.314973,0,183,39984.5172916667,2009-06-20,12:24:54
39.947848,116.314915,0,185,39984.517349537,2009-06-20,12:24:59
39.94785,116.314869,0,184,39984.5174074074,2009-06-20,12:25:04
39.947846,116.314817,0,184,39984.5174652778,2009-06-20,12:25:09
39.947835,116.314762,0,186,39984.5175231481,2009-06-20,12:25:14
39.947837,116.314712,0,187,39984.5175810185,2009-06-20,12:25:19
39.947846,116.314669,0,194,39984.5176388889,2009-06-20,12:25:24
39.947846,116.31461,0,192,39984.5176967593,2009-06-20,12:25:29
39.947837,116.314553,0,195,39984.5177546296,2009-06-20,12:25:34
39.947822,116.314499,0,198,39984.5178125,2009-06-20,12:25:39
39.947814,116.314448,0,201,39984.5178703704,2009-06-20,12:25:44
39.947791,116.3144,0,202,39984.5179282407,2009-06-20,12:25:49
39.947782,116.314361,0,203,39984.5179861111,2009-06-20,12:25:54
39.947793,116.314317,0,205,39984.5180439815,2009-06-20,12:25:59
39.947786,116.314257,0,207,39984.5181018518,2009-06-20,12:26:04
39.947788,116.314198,0,210,39984.5181597222,2009-06-20,12:26:09
39.947785,116.31414,0,211,39984.5182175926,2009-06-20,12:26:14
39.947778,116.314094,0,212,39984.518275463,2009-06-20,12:26:19
39.947783,116.314042,0,214,39984.5183333333,2009-06-20,12:26:24
39.947786,116.313986,0,211,39984.5183912037,2009-06-20,12:26:29
39.947771,116.313926,0,212,39984.5184490741,2009-06-20,12:26:34
39.94777,116.313872,0,211,39984.5185069444,2009-06-20,12:26:39
39.947773,116.313821,0,210,39984.5185648148,2009-06-20,12:26:44
39.94778,116.313763,0,208,39984.5186226852,2009-06-20,12:26:49
39.947795,116.313701,0,207,39984.5186805556,2009-06-20,12:26:54
39.947816,116.313639,0,208,39984.5187384259,2009-06-20,12:26:59
39.94783,116.313585,0,211,39984.5187962963,2009-06-20,12:27:04
39.947887,116.313539,0,209,39984.5188541667,2009-06-20,12:27:09
39.947942,116.313474,0,208,39984.518912037,2009-06-20,12:27:14
39.948004,116.313426,0,206,39984.5189699074,2009-06-20,12:27:19
39.948005,116.313376,0,205,39984.5190277778,2009-06-20,12:27:24
39.948039,116.313322,0,207,39984.5190856481,2009-06-20,12:27:29
39.948054,116.313262,0,210,39984.5191435185,2009-06-20,12:27:34
39.94809,116.31321,0,213,39984.5192013889,2009-06-20,12:27:39
39.94811,116.31316,0,216,39984.5192592593,2009-06-20,12:27:44
39.948106,116.313114,0,221,39984.5193171296,2009-06-20,12:27:49
39.948113,116.313055,0,225,39984.519375,2009-06-20,12:27:54
39.948029,116.313001,0,229,39984.5194328704,2009-06-20,12:27:59
39.947967,116.312944,0,233,39984.5194907407,2009-06-20,12:28:04
39.947923,116.31289,0,238,39984.5195486111,2009-06-20,12:28:09
39.94787,116.312841,0,239,39984.5196064815,2009-06-20,12:28:14
39.947852,116.312792,0,242,39984.5196643519,2009-06-20,12:28:19
39.947842,116.312742,0,243,39984.5197222222,2009-06-20,12:28:24
39.947817,116.312711,0,242,39984.5197800926,2009-06-20,12:28:29
39.947793,116.312662,0,242,39984.519837963,2009-06-20,12:28:34
39.947742,116.31261,0,244,39984.5198958333,2009-06-20,12:28:39
39.94771,116.312547,0,242,39984.5199537037,2009-06-20,12:28:44
39.947688,116.312517,0,241,39984.5200115741,2009-06-20,12:28:49
39.947659,116.312504,0,239,39984.5200694444,2009-06-20,12:28:54
39.947681,116.312496,0,239,39984.5201273148,2009-06-20,12:28:59
39.94771,116.312524,0,236,39984.5201851852,2009-06-20,12:29:04
39.947737,116.312534,0,232,39984.5202430556,2009-06-20,12:29:09
39.947789,116.312495,0,227,39984.5203009259,2009-06-20,12:29:14
39.947818,116.3125,0,226,39984.5203587963,2009-06-20,12:29:19
39.947854,116.312528,0,222,39984.5204166667,2009-06-20,12:29:24
39.947891,116.312525,0,225,39984.520474537,2009-06-20,12:29:29
39.94792,116.312542,0,222,39984.5205324074,2009-06-20,12:29:34
39.947971,116.312501,0,223,39984.5205902778,2009-06-20,12:29:39
39.948017,116.312479,0,221,39984.5206481481,2009-06-20,12:29:44
39.948059,116.312499,0,214,39984.5207060185,2009-06-20,12:29:49
39.948112,116.312455,0,212,39984.5207638889,2009-06-20,12:29:54
39.948158,116.312442,0,211,39984.5208217593,2009-06-20,12:29:59
39.948183,116.312445,0,209,39984.5208796296,2009-06-20,12:30:04
39.948213,116.31247,0,211,39984.5209375,2009-06-20,12:30:09
39.948246,116.312491,0,214,39984.5209953704,2009-06-20,12:30:14
39.948299,116.312431,0,216,39984.5210532407,2009-06-20,12:30:19
39.948338,116.312427,0,222,39984.5211111111,2009-06-20,12:30:24
39.948377,116.312425,0,226,39984.5211689815,2009-06-20,12:30:29
39.948424,116.312426,0,231,39984.5212268519,2009-06-20,12:30:34
39.948473,116.312401,0,235,39984.5212847222,2009-06-20,12:30:39
39.948513,116.312434,0,222,39984.5213425926,2009-06-20,12:30:44
39.948549,116.312438,0,212,39984.521400463,2009-06-20,12:30:49
39.948605,116.31239,0,206,39984.5214583333,2009-06-20,12:30:54
39.948669,116.312342,0,202,39984.5215162037,2009-06-20,12:30:59
39.948721,116.312315,0,199,39984.5215740741,2009-06-20,12:31:04
39.948772,116.312307,0,196,39984.5216319444,2009-06-20,12:31:09
39.948803,116.312328,0,194,39984.5216898148,2009-06-20,12:31:14
39.948821,116.312378,0,194,39984.5217476852,2009-06-20,12:31:19
39.948843,116.312405,0,194,39984.5218055556,2009-06-20,12:31:24
39.948858,116.312452,0,193,39984.5218634259,2009-06-20,12:31:29
39.948855,116.312506,0,193,39984.5219212963,2009-06-20,12:31:34
39.948861,116.312556,0,193,39984.5219791667,2009-06-20,12:31:39
39.948873,116.312608,0,193,39984.522037037,2009-06-20,12:31:44
39.948883,116.312651,0,191,39984.5220949074,2009-06-20,12:31:49
39.94889,116.312704,0,191,39984.5221527778,2009-06-20,12:31:54
39.948894,116.312735,0,190,39984.5222106481,2009-06-20,12:31:59
39.9489,116.312749,0,188,39984.5222685185,2009-06-20,12:32:04
39.948898,116.312772,0,188,39984.5223263889,2009-06-20,12:32:09
39.948892,116.312836,0,188,39984.5223842593,2009-06-20,12:32:14
39.948903,116.31291,0,186,39984.5224421296,2009-06-20,12:32:19
39.948918,116.312979,0,186,39984.5225,2009-06-20,12:32:24
39.94891,116.313036,0,185,39984.5225578704,2009-06-20,12:32:29
39.948911,116.313096,0,182,39984.5226157407,2009-06-20,12:32:34
39.948914,116.313135,0,179,39984.5226736111,2009-06-20,12:32:39
39.948919,116.31323,0,177,39984.5227314815,2009-06-20,12:32:44
39.948923,116.313294,0,177,39984.5227893519,2009-06-20,12:32:49
39.94892,116.313333,0,175,39984.5228472222,2009-06-20,12:32:54
39.948895,116.313294,0,161,39984.5229050926,2009-06-20,12:32:59
39.94885,116.313272,0,147,39984.522962963,2009-06-20,12:33:04
39.948812,116.313271,0,146,39984.5230208333,2009-06-20,12:33:09
39.948792,116.313291,0,146,39984.5230787037,2009-06-20,12:33:14
39.94876,116.313289,0,143,39984.5231365741,2009-06-20,12:33:19
39.948706,116.313304,0,142,39984.5231944444,2009-06-20,12:33:24
39.948671,116.313319,0,143,39984.5232523148,2009-06-20,12:33:29
39.948631,116.313333,0,143,39984.5233101852,2009-06-20,12:33:34
39.948599,116.313362,0,138,39984.5233680556,2009-06-20,12:33:39
39.948516,116.313364,0,127,39984.5234259259,2009-06-20,12:33:44
39.948445,116.313345,0,126,39984.5234837963,2009-06-20,12:33:49
39.948406,116.313399,0,123,39984.5235416667,2009-06-20,12:33:54
39.948377,116.313425,0,124,39984.523599537,2009-06-20,12:33:59
39.94833,116.31344,0,125,39984.5236574074,2009-06-20,12:34:04
39.948273,116.313457,0,125,39984.5237152778,2009-06-20,12:34:09
39.948225,116.313461,0,128,39984.5237731481,2009-06-20,12:34:14
39.948172,116.313488,0,131,39984.5238310185,2009-06-20,12:34:19
39.948126,116.313517,0,135,39984.5238888889,2009-06-20,12:34:24
39.948075,116.313499,0,131,39984.5239467593,2009-06-20,12:34:29
39.948042,116.313508,0,117,39984.5240046296,2009-06-20,12:34:34
39.947998,116.313498,0,112,39984.5240625,2009-06-20,12:34:39
39.94795,116.313515,0,109,39984.5241203704,2009-06-20,12:34:44
39.947887,116.313516,0,105,39984.5241782407,2009-06-20,12:34:49
39.947831,116.313498,0,100,39984.5242361111,2009-06-20,12:34:54
39.947788,116.313497,0,101,39984.5242939815,2009-06-20,12:34:59
39.94773,116.313494,0,102,39984.5243518518,2009-06-20,12:35:04
39.947686,116.313481,0,102,39984.5244097222,2009-06-20,12:35:09
39.94763,116.313463,0,102,39984.5244675926,2009-06-20,12:35:14
39.947568,116.313456,0,105,39984.524525463,2009-06-20,12:35:19
39.94757,116.313517,0,108,39984.5245833333,2009-06-20,12:35:24
39.947576,116.313597,0,110,39984.5246412037,2009-06-20,12:35:29
39.9476,116.313716,0,112,39984.5246990741,2009-06-20,12:35:34
39.947601,116.313772,0,115,39984.5247569444,2009-06-20,12:35:39
39.947595,116.313847,0,116,39984.5248148148,2009-06-20,12:35:44
39.947609,116.313937,0,118,39984.5248726852,2009-06-20,12:35:49
39.947603,116.313974,0,121,39984.5249305556,2009-06-20,12:35:54
39.947587,116.314001,0,123,39984.5249884259,2009-06-20,12:35:59
39.947577,116.314025,0,125,39984.5250462963,2009-06-20,12:36:04
39.947608,116.314126,0,126,39984.5251041667,2009-06-20,12:36:09
39.947601,116.31415,0,128,39984.525162037,2009-06-20,12:36:14
39.947597,116.314152,0,128,39984.5252199074,2009-06-20,12:36:19
39.947597,116.314152,0,128,39984.5252546296,2009-06-20,12:36:22
39.947591,116.314155,0,128,39984.5252777778,2009-06-20,12:36:24
39.947593,116.314176,0,129,39984.5253356481,2009-06-20,12:36:29
39.947595,116.314248,0,131,39984.5253935185,2009-06-20,12:36:34
39.947597,116.314251,0,131,39984.5254513889,2009-06-20,12:36:39
39.947596,116.314255,0,131,39984.5255092593,2009-06-20,12:36:44
39.947596,116.314255,0,131,39984.5255439815,2009-06-20,12:36:47
39.947603,116.314258,0,131,39984.5255671296,2009-06-20,12:36:49
39.947626,116.314382,0,132,39984.525625,2009-06-20,12:36:54
39.947776,116.314654,0,136,39984.5256828704,2009-06-20,12:36:59
39.947827,116.314707,0,142,39984.5257407407,2009-06-20,12:37:04
39.947857,116.314741,0,145,39984.5257986111,2009-06-20,12:37:09
39.947889,116.314744,0,147,39984.5258564815,2009-06-20,12:37:14
39.947924,116.314754,0,152,39984.5259143518,2009-06-20,12:37:19
39.947964,116.314764,0,155,39984.5259722222,2009-06-20,12:37:24
39.947998,116.314781,0,160,39984.5260300926,2009-06-20,12:37:29
39.948031,116.314804,0,165,39984.526087963,2009-06-20,12:37:34
39.948068,116.314824,0,171,39984.5261458333,2009-06-20,12:37:39
39.948109,116.314843,0,175,39984.5262037037,2009-06-20,12:37:44
39.948158,116.314831,0,179,39984.5262615741,2009-06-20,12:37:49
39.948204,116.314795,0,179,39984.5263194444,2009-06-20,12:37:54
39.948244,116.314742,0,179,39984.5263773148,2009-06-20,12:37:59
39.948272,116.31469,0,181,39984.5264351852,2009-06-20,12:38:04
39.948302,116.314642,0,181,39984.5264930556,2009-06-20,12:38:09
39.948327,116.314581,0,182,39984.5265509259,2009-06-20,12:38:14
39.948348,116.314538,0,180,39984.5266087963,2009-06-20,12:38:19
39.948366,116.314497,0,179,39984.5266666667,2009-06-20,12:38:24
39.948387,116.314451,0,179,39984.526724537,2009-06-20,12:38:29
39.94841,116.314418,0,179,39984.5267824074,2009-06-20,12:38:34
39.94842,116.314361,0,180,39984.5268402778,2009-06-20,12:38:39
39.94843,116.314301,0,183,39984.5268981481,2009-06-20,12:38:44
39.948439,116.314236,0,185,39984.5269560185,2009-06-20,12:38:49
39.948445,116.314187,0,186,39984.5270138889,2009-06-20,12:38:54
39.948447,116.314138,0,187,39984.5270717593,2009-06-20,12:38:59
39.94845,116.314082,0,188,39984.5271296296,2009-06-20,12:39:04
39.948444,116.314045,0,188,39984.5271875,2009-06-20,12:39:09
39.94847,116.314002,0,186,39984.5272453704,2009-06-20,12:39:14
39.948492,116.313964,0,186,39984.5273032407,2009-06-20,12:39:19
39.948532,116.313879,0,181,39984.5273611111,2009-06-20,12:39:24
39.94855,116.313802,0,176,39984.5274189815,2009-06-20,12:39:29
39.948578,116.313744,0,172,39984.5274768519,2009-06-20,12:39:34
39.948603,116.313713,0,173,39984.5275347222,2009-06-20,12:39:39
39.94863,116.313687,0,173,39984.5275925926,2009-06-20,12:39:44
39.948661,116.313663,0,174,39984.527650463,2009-06-20,12:39:49
39.948677,116.31362,0,174,39984.5277083333,2009-06-20,12:39:54
39.948712,116.313567,0,174,39984.5277662037,2009-06-20,12:39:59
39.948681,116.313522,0,174,39984.5278240741,2009-06-20,12:40:04
39.948595,116.313532,0,173,39984.5278819444,2009-06-20,12:40:09
39.948527,116.313458,0,160,39984.5279398148,2009-06-20,12:40:14
39.948471,116.313436,0,158,39984.5279976852,2009-06-20,12:40:19
39.948418,116.313424,0,160,39984.5280555556,2009-06-20,12:40:24
39.94837,116.313439,0,161,39984.5281134259,2009-06-20,12:40:29
39.948326,116.313455,0,163,39984.5281712963,2009-06-20,12:40:34
39.94828,116.313461,0,167,39984.5282291667,2009-06-20,12:40:39
39.948241,116.313478,0,170,39984.528287037,2009-06-20,12:40:44
39.948203,116.313504,0,172,39984.5283449074,2009-06-20,12:40:49
39.948169,116.313524,0,175,39984.5284027778,2009-06-20,12:40:54
39.94815,116.313524,0,174,39984.5284606481,2009-06-20,12:40:59
39.948158,116.313427,0,160,39984.5285185185,2009-06-20,12:41:04
39.948154,116.313362,0,147,39984.5285763889,2009-06-20,12:41:09
39.948159,116.313307,0,137,39984.5286342593,2009-06-20,12:41:14
39.948178,116.313248,0,128,39984.5286921296,2009-06-20,12:41:19
39.948194,116.313184,0,122,39984.52875,2009-06-20,12:41:24
39.948191,116.31313,0,126,39984.5288078704,2009-06-20,12:41:29
39.948215,116.313057,0,124,39984.5288657407,2009-06-20,12:41:34
39.948224,116.313,0,117,39984.5289236111,2009-06-20,12:41:39
39.948216,116.31295,0,113,39984.5289814815,2009-06-20,12:41:44
39.948204,116.312889,0,110,39984.5290393519,2009-06-20,12:41:49
39.948178,116.312842,0,110,39984.5290972222,2009-06-20,12:41:54
39.948162,116.312799,0,113,39984.5291550926,2009-06-20,12:41:59
39.948167,116.312743,0,114,39984.529212963,2009-06-20,12:42:04
39.948136,116.312681,0,114,39984.5292708333,2009-06-20,12:42:09
39.948137,116.312606,0,114,39984.5293287037,2009-06-20,12:42:14
39.948152,116.312551,0,114,39984.5293865741,2009-06-20,12:42:19
39.948134,116.312501,0,113,39984.5294444444,2009-06-20,12:42:24
39.948127,116.312438,0,111,39984.5295023148,2009-06-20,12:42:29
39.948091,116.312385,0,105,39984.5295601852,2009-06-20,12:42:34
39.948111,116.312341,0,105,39984.5296180556,2009-06-20,12:42:39
39.948124,116.312287,0,107,39984.5296759259,2009-06-20,12:42:44
39.948172,116.31227,0,116,39984.5297337963,2009-06-20,12:42:49
39.948197,116.312298,0,125,39984.5297916667,2009-06-20,12:42:54
39.948237,116.312353,0,135,39984.529849537,2009-06-20,12:42:59
39.948271,116.312356,0,141,39984.5299074074,2009-06-20,12:43:04
39.948295,116.312384,0,147,39984.5299652778,2009-06-20,12:43:09
39.948334,116.312439,0,154,39984.5300231481,2009-06-20,12:43:14
39.948377,116.312436,0,158,39984.5300810185,2009-06-20,12:43:19
39.948433,116.312431,0,164,39984.5301388889,2009-06-20,12:43:24
39.948474,116.312432,0,171,39984.5301967593,2009-06-20,12:43:29
39.948523,116.31245,0,178,39984.5302546296,2009-06-20,12:43:34
39.948575,116.312394,0,187,39984.5303125,2009-06-20,12:43:39
39.948627,116.312326,0,193,39984.5303703704,2009-06-20,12:43:44
39.948665,116.312288,0,200,39984.5304282407,2009-06-20,12:43:49
39.948691,116.312325,0,207,39984.5304861111,2009-06-20,12:43:54
39.948721,116.312368,0,216,39984.5305439815,2009-06-20,12:43:59
39.948761,116.312394,0,223,39984.5306018519,2009-06-20,12:44:04
39.94879,116.312425,0,228,39984.5306597222,2009-06-20,12:44:09
39.948805,116.312481,0,235,39984.5307175926,2009-06-20,12:44:14
39.948854,116.312485,0,243,39984.530775463,2009-06-20,12:44:19
39.948912,116.312461,0,251,39984.5308333333,2009-06-20,12:44:24
39.948958,116.31246,0,259,39984.5308912037,2009-06-20,12:44:29
39.949022,116.312433,0,266,39984.5309490741,2009-06-20,12:44:34
39.949084,116.31242,0,263,39984.5310069444,2009-06-20,12:44:39
39.949126,116.312409,0,258,39984.5310648148,2009-06-20,12:44:44
39.949189,116.312374,0,258,39984.5311226852,2009-06-20,12:44:49
39.949246,116.31235,0,257,39984.5311805556,2009-06-20,12:44:54
39.94929,116.312356,0,255,39984.5312384259,2009-06-20,12:44:59
39.949381,116.312239,0,242,39984.5312962963,2009-06-20,12:45:04
39.949392,116.312261,0,238,39984.5313541667,2009-06-20,12:45:09
39.949378,116.312315,0,238,39984.531412037,2009-06-20,12:45:14
39.949368,116.312379,0,237,39984.5314699074,2009-06-20,12:45:19
39.94937,116.312429,0,239,39984.5315277778,2009-06-20,12:45:24
39.949371,116.312511,0,240,39984.5315856481,2009-06-20,12:45:29
39.949374,116.312572,0,241,39984.5316435185,2009-06-20,12:45:34
39.949379,116.312643,0,243,39984.5317013889,2009-06-20,12:45:39
39.949389,116.312707,0,244,39984.5317592593,2009-06-20,12:45:44
39.949395,116.312776,0,246,39984.5318171296,2009-06-20,12:45:49
39.949385,116.312854,0,248,39984.531875,2009-06-20,12:45:54
39.949394,116.312905,0,251,39984.5319328704,2009-06-20,12:45:59
39.949396,116.312966,0,254,39984.5319907407,2009-06-20,12:46:04
39.949398,116.312994,0,256,39984.5320486111,2009-06-20,12:46:09
39.949396,116.312996,0,257,39984.5321064815,2009-06-20,12:46:14
39.949396,116.312996,0,257,39984.5321412037,2009-06-20,12:46:17
39.949401,116.312998,0,257,39984.5321643518,2009-06-20,12:46:19
39.949365,116.313025,0,255,39984.5322222222,2009-06-20,12:46:24
39.949337,116.313025,0,254,39984.5322800926,2009-06-20,12:46:29
39.949331,116.313059,0,253,39984.532337963,2009-06-20,12:46:34
39.949335,116.313112,0,252,39984.5323958333,2009-06-20,12:46:39
39.949282,116.31308,0,245,39984.5324537037,2009-06-20,12:46:44
39.949247,116.313063,0,241,39984.5325115741,2009-06-20,12:46:49
39.949204,116.313076,0,236,39984.5325694444,2009-06-20,12:46:54
39.949173,116.313104,0,232,39984.5326273148,2009-06-20,12:46:59
39.949152,116.313162,0,229,39984.5326851852,2009-06-20,12:47:04
39.949161,116.31324,0,224,39984.5327430556,2009-06-20,12:47:09
39.949202,116.313374,0,219,39984.5328009259,2009-06-20,12:47:14
39.949195,116.313407,0,216,39984.5328587963,2009-06-20,12:47:19
39.949204,116.313488,0,215,39984.5329166667,2009-06-20,12:47:24
39.949235,116.313564,0,216,39984.532974537,2009-06-20,12:47:29
39.949206,116.313644,0,215,39984.5330324074,2009-06-20,12:47:34
39.949185,116.313709,0,214,39984.5330902778,2009-06-20,12:47:39
39.949165,116.313791,0,214,39984.5331481481,2009-06-20,12:47:44
39.94914,116.313841,0,214,39984.5332060185,2009-06-20,12:47:49
39.949132,116.313885,0,215,39984.5332638889,2009-06-20,12:47:54
39.94914,116.313965,0,216,39984.5333217593,2009-06-20,12:47:59
39.949161,116.314029,0,219,39984.5333796296,2009-06-20,12:48:04
39.949141,116.314108,0,218,39984.5334375,2009-06-20,12:48:09
39.949162,116.314123,0,218,39984.5334953704,2009-06-20,12:48:14
39.949158,116.314187,0,219,39984.5335532407,2009-06-20,12:48:19
39.94917,116.314256,0,221,39984.5336111111,2009-06-20,12:48:24
39.949173,116.31433,0,222,39984.5336689815,2009-06-20,12:48:29
39.949174,116.314332,0,222,39984.5337268518,2009-06-20,12:48:34
39.949173,116.314336,0,223,39984.5337847222,2009-06-20,12:48:39
39.949173,116.314336,0,223,39984.5338194444,2009-06-20,12:48:42
39.949175,116.314338,0,223,39984.5338425926,2009-06-20,12:48:44
39.949165,116.314363,0,223,39984.533900463,2009-06-20,12:48:49
39.949171,116.314445,0,225,39984.5339583333,2009-06-20,12:48:54
39.94917,116.314538,0,227,39984.5340162037,2009-06-20,12:48:59
39.949148,116.314569,0,232,39984.5340740741,2009-06-20,12:49:04
39.94912,116.314629,0,236,39984.5341319444,2009-06-20,12:49:09
39.949105,116.31472,0,242,39984.5341898148,2009-06-20,12:49:14
39.949142,116.31481,0,245,39984.5342476852,2009-06-20,12:49:19
39.949164,116.314906,0,248,39984.5343055556,2009-06-20,12:49:24
39.949181,116.315016,0,247,39984.5343634259,2009-06-20,12:49:29
39.949308,116.315309,0,234,39984.5344212963,2009-06-20,12:49:34
39.949351,116.315407,0,230,39984.5344791667,2009-06-20,12:49:39
39.949379,116.315469,0,228,39984.534537037,2009-06-20,12:49:44
39.949382,116.315524,0,227,39984.5345949074,2009-06-20,12:49:49
39.949393,116.315577,0,226,39984.5346527778,2009-06-20,12:49:54
39.949433,116.315616,0,228,39984.5347106481,2009-06-20,12:49:59
39.949441,116.315675,0,227,39984.5347685185,2009-06-20,12:50:04
39.949449,116.315723,0,226,39984.5348263889,2009-06-20,12:50:09
39.949465,116.31578,0,228,39984.5348842593,2009-06-20,12:50:14
39.949471,116.315839,0,229,39984.5349421296,2009-06-20,12:50:19
39.949463,116.315859,0,229,39984.535,2009-06-20,12:50:24
39.949455,116.315825,0,229,39984.5350578704,2009-06-20,12:50:29
39.949404,116.315836,0,230,39984.5351157407,2009-06-20,12:50:34
39.949341,116.315878,0,231,39984.5351736111,2009-06-20,12:50:39
39.949293,116.315926,0,231,39984.5352314815,2009-06-20,12:50:44
39.949242,116.315929,0,232,39984.5352893519,2009-06-20,12:50:49
39.949195,116.315932,0,233,39984.5353472222,2009-06-20,12:50:54
39.949162,116.31591,0,234,39984.5354050926,2009-06-20,12:50:59
39.94913,116.315886,0,235,39984.535462963,2009-06-20,12:51:04
39.949153,116.315778,0,222,39984.5355208333,2009-06-20,12:51:09
39.949129,116.315773,0,217,39984.5355787037,2009-06-20,12:51:14
39.949097,116.315787,0,216,39984.5356365741,2009-06-20,12:51:19
39.949052,116.31579,0,217,39984.5356944444,2009-06-20,12:51:24
39.949004,116.315814,0,217,39984.5357523148,2009-06-20,12:51:29
39.948969,116.315805,0,213,39984.5358101852,2009-06-20,12:51:34
39.948925,116.315813,0,213,39984.5358680556,2009-06-20,12:51:39
39.948869,116.315804,0,211,39984.5359259259,2009-06-20,12:51:44
39.948818,116.315799,0,211,39984.5359837963,2009-06-20,12:51:49
39.948772,116.315799,0,203,39984.5360416667,2009-06-20,12:51:54
39.94875,116.315839,0,201,39984.536099537,2009-06-20,12:51:59
39.948675,116.315859,0,197,39984.5361574074,2009-06-20,12:52:04
39.948619,116.315872,0,186,39984.5362152778,2009-06-20,12:52:09
39.948566,116.315852,0,180,39984.5362731481,2009-06-20,12:52:14
39.948491,116.315826,0,178,39984.5363310185,2009-06-20,12:52:19
39.948426,116.315792,0,176,39984.5363888889,2009-06-20,12:52:24
39.948373,116.31577,0,171,39984.5364467593,2009-06-20,12:52:29
39.94833,116.315784,0,172,39984.5365046296,2009-06-20,12:52:34
39.948277,116.315812,0,168,39984.5365625,2009-06-20,12:52:39
39.948264,116.315946,0,161,39984.5366203704,2009-06-20,12:52:44
39.948224,116.315958,0,156,39984.5366782407,2009-06-20,12:52:49
39.948178,116.315946,0,154,39984.5367361111,2009-06-20,12:52:54
39.948146,116.315957,0,151,39984.5367939815,2009-06-20,12:52:59
39.948092,116.31596,0,146,39984.5368518519,2009-06-20,12:53:04
39.948049,116.315959,0,139,39984.5369097222,2009-06-20,12:53:09
39.948002,116.315964,0,136,39984.5369675926,2009-06-20,12:53:14
39.94796,116.31596,0,133,39984.537025463,2009-06-20,12:53:19
39.947913,116.315965,0,129,39984.5370833333,2009-06-20,12:53:24
39.947858,116.315991,0,118,39984.5371412037,2009-06-20,12:53:29
39.947825,116.315999,0,114,39984.5371990741,2009-06-20,12:53:34
39.947825,116.316106,0,110,39984.5372569444,2009-06-20,12:53:39
39.947827,116.316164,0,111,39984.5373148148,2009-06-20,12:53:44
39.947825,116.316203,0,112,39984.5373726852,2009-06-20,12:53:49
39.947822,116.316215,0,112,39984.5374305556,2009-06-20,12:53:54
39.947822,116.316215,0,112,39984.5374652778,2009-06-20,12:53:57
39.947823,116.316217,0,112,39984.5374884259,2009-06-20,12:53:59
39.947846,116.316247,0,112,39984.5375462963,2009-06-20,12:54:04
39.947912,116.316341,0,112,39984.5376041667,2009-06-20,12:54:09
39.947939,116.31643,0,115,39984.537662037,2009-06-20,12:54:14
39.94794,116.316446,0,116,39984.5377199074,2009-06-20,12:54:19
39.94794,116.316446,0,116,39984.5377546296,2009-06-20,12:54:22
39.947936,116.316445,0,116,39984.5377777778,2009-06-20,12:54:24
39.947925,116.316444,0,116,39984.5378356481,2009-06-20,12:54:29
39.947899,116.316455,0,117,39984.5378935185,2009-06-20,12:54:34
39.94789,116.316488,0,118,39984.5379513889,2009-06-20,12:54:39
39.94789,116.3165,0,119,39984.5380092593,2009-06-20,12:54:44
39.9479,116.316582,0,116,39984.5380671296,2009-06-20,12:54:49
39.947885,116.31672,0,117,39984.538125,2009-06-20,12:54:54
39.947884,116.316903,0,117,39984.5381828704,2009-06-20,12:54:59
39.947899,116.317015,0,118,39984.5382407407,2009-06-20,12:55:04
39.947916,116.317103,0,121,39984.5382986111,2009-06-20,12:55:09
39.947805,116.317211,0,129,39984.5383564815,2009-06-20,12:55:14
39.94783,116.317293,0,137,39984.5384143519,2009-06-20,12:55:19
39.947869,116.317357,0,145,39984.5384722222,2009-06-20,12:55:24
39.94792,116.317399,0,156,39984.5385300926,2009-06-20,12:55:29
39.947965,116.317427,0,168,39984.538587963,2009-06-20,12:55:34
39.948024,116.317423,0,182,39984.5386458333,2009-06-20,12:55:39
39.948074,116.31743,0,195,39984.5387037037,2009-06-20,12:55:44
39.948119,116.317433,0,212,39984.5387615741,2009-06-20,12:55:49
39.948194,116.317406,0,232,39984.5388194444,2009-06-20,12:55:54
39.948255,116.317399,0,251,39984.5388773148,2009-06-20,12:55:59
39.948296,116.317372,0,264,39984.5389351852,2009-06-20,12:56:04
39.948338,116.317367,0,275,39984.5389930556,2009-06-20,12:56:09
39.948391,116.317341,0,284,39984.5390509259,2009-06-20,12:56:14
39.948424,116.317321,0,280,39984.5391087963,2009-06-20,12:56:19
39.948447,116.317279,0,276,39984.5391666667,2009-06-20,12:56:24
39.948466,116.31723,0,275,39984.539224537,2009-06-20,12:56:29
39.948496,116.317178,0,276,39984.5392824074,2009-06-20,12:56:34
39.948527,116.317129,0,277,39984.5393402778,2009-06-20,12:56:39
39.948555,116.317075,0,278,39984.5393981481,2009-06-20,12:56:44
39.948583,116.317037,0,281,39984.5394560185,2009-06-20,12:56:49
39.948565,116.317005,0,283,39984.5395138889,2009-06-20,12:56:54
39.948536,116.316973,0,287,39984.5395717593,2009-06-20,12:56:59
39.948508,116.316929,0,291,39984.5396296296,2009-06-20,12:57:04
39.948487,116.316848,0,294,39984.5396875,2009-06-20,12:57:09
39.948497,116.316759,0,298,39984.5397453704,2009-06-20,12:57:14
39.948504,116.316674,0,302,39984.5398032407,2009-06-20,12:57:19
39.948502,116.316601,0,307,39984.5398611111,2009-06-20,12:57:24
39.948485,116.316511,0,311,39984.5399189815,2009-06-20,12:57:29
39.948499,116.31641,0,315,39984.5399768518,2009-06-20,12:57:34
39.948499,116.316318,0,320,39984.5400347222,2009-06-20,12:57:39
39.948515,116.316246,0,325,39984.5400925926,2009-06-20,12:57:44
39.948563,116.316148,0,315,39984.540150463,2009-06-20,12:57:49
39.948544,116.31609,0,317,39984.5402083333,2009-06-20,12:57:54
39.948515,116.316038,0,320,39984.5402662037,2009-06-20,12:57:59
39.94851,116.315962,0,323,39984.5403240741,2009-06-20,12:58:04
39.948544,116.315882,0,323,39984.5403819444,2009-06-20,12:58:09
39.948527,116.315846,0,326,39984.5404398148,2009-06-20,12:58:14
39.948526,116.315844,0,328,39984.5404976852,2009-06-20,12:58:19
39.948526,116.315844,0,328,39984.5405324074,2009-06-20,12:58:22
39.948522,116.315842,0,329,39984.5405555556,2009-06-20,12:58:24
39.9485,116.315766,0,329,39984.5406134259,2009-06-20,12:58:29
39.948498,116.315682,0,327,39984.5406712963,2009-06-20,12:58:34
39.948508,116.315603,0,323,39984.5407291667,2009-06-20,12:58:39
39.948514,116.315525,0,322,39984.540787037,2009-06-20,12:58:44
39.948548,116.315448,0,313,39984.5408449074,2009-06-20,12:58:49
39.948563,116.315391,0,306,39984.5409027778,2009-06-20,12:58:54
39.94855,116.315332,0,300,39984.5409606481,2009-06-20,12:58:59
39.948535,116.315295,0,298,39984.5410185185,2009-06-20,12:59:04
39.948525,116.315266,0,294,39984.5410763889,2009-06-20,12:59:09
39.948498,116.315266,0,292,39984.5411342593,2009-06-20,12:59:14
39.948474,116.315241,0,289,39984.5411921296,2009-06-20,12:59:19
39.948449,116.315193,0,288,39984.54125,2009-06-20,12:59:24
39.948434,116.315127,0,287,39984.5413078704,2009-06-20,12:59:29
39.9484,116.315076,0,286,39984.5413657407,2009-06-20,12:59:34
39.948384,116.315005,0,285,39984.5414236111,2009-06-20,12:59:39
39.94839,116.314924,0,282,39984.5414814815,2009-06-20,12:59:44
39.948368,116.314838,0,280,39984.5415393518,2009-06-20,12:59:49
39.948379,116.314793,0,277,39984.5415972222,2009-06-20,12:59:54
39.948388,116.314754,0,272,39984.5416550926,2009-06-20,12:59:59
39.948386,116.314701,0,267,39984.541712963,2009-06-20,13:00:04
39.94838,116.314646,0,261,39984.5417708333,2009-06-20,13:00:09
39.948359,116.314598,0,257,39984.5418287037,2009-06-20,13:00:14
39.94834,116.314553,0,256,39984.5418865741,2009-06-20,13:00:19
39.948333,116.314483,0,253,39984.5419444444,2009-06-20,13:00:24
39.948349,116.314411,0,249,39984.5420023148,2009-06-20,13:00:29
39.948355,116.314355,0,243,39984.5420601852,2009-06-20,13:00:34
39.948336,116.314297,0,242,39984.5421180556,2009-06-20,13:00:39
39.948325,116.314248,0,239,39984.5421759259,2009-06-20,13:00:44
39.94832,116.314202,0,232,39984.5422337963,2009-06-20,13:00:49
39.948308,116.314189,0,227,39984.5422916667,2009-06-20,13:00:54
39.948319,116.314201,0,223,39984.542349537,2009-06-20,13:00:59
39.948329,116.314262,0,220,39984.5424074074,2009-06-20,13:01:04
39.948354,116.314313,0,216,39984.5424652778,2009-06-20,13:01:09
39.948387,116.314333,0,212,39984.5425231481,2009-06-20,13:01:14
39.948408,116.314342,0,210,39984.5425810185,2009-06-20,13:01:19
39.948438,116.314358,0,206,39984.5426388889,2009-06-20,13:01:24
39.948459,116.314384,0,203,39984.5426967593,2009-06-20,13:01:29
39.948475,116.314437,0,201,39984.5427546296,2009-06-20,13:01:34
39.948521,116.314436,0,202,39984.5428125,2009-06-20,13:01:39
39.948582,116.314425,0,202,39984.5428703704,2009-06-20,13:01:44
39.948608,116.314429,0,201,39984.5429282407,2009-06-20,13:01:49
39.948656,116.314436,0,204,39984.5429861111,2009-06-20,13:01:54
39.948697,116.314424,0,204,39984.5430439815,2009-06-20,13:01:59
39.948735,116.314419,0,208,39984.5431018519,2009-06-20,13:02:04
39.948765,116.314417,0,211,39984.5431597222,2009-06-20,13:02:09
39.948809,116.314433,0,215,39984.5432175926,2009-06-20,13:02:14
39.948859,116.314438,0,222,39984.543275463,2009-06-20,13:02:19
39.948907,116.314424,0,233,39984.5433333333,2009-06-20,13:02:24
39.949048,116.314425,0,218,39984.5496990741,2009-06-20,13:11:34
39.949349,116.314271,0,225,39984.5497569444,2009-06-20,13:11:39
39.949237,116.314366,0,229,39984.5498148148,2009-06-20,13:11:44
39.949232,116.314367,0,229,39984.5498726852,2009-06-20,13:11:49
39.94923,116.314367,0,229,39984.5499305556,2009-06-20,13:11:54
39.949229,116.314367,0,229,39984.5499884259,2009-06-20,13:11:59
39.949227,116.314367,0,229,39984.5500462963,2009-06-20,13:12:04
39.949226,116.314368,0,230,39984.5501041667,2009-06-20,13:12:09
39.949226,116.314368,0,230,39984.5501388889,2009-06-20,13:12:12
39.949224,116.314369,0,230,39984.550162037,2009-06-20,13:12:14
39.949181,116.314438,0,232,39984.5502199074,2009-06-20,13:12:19
39.949148,116.314492,0,236,39984.5502777778,2009-06-20,13:12:24
39.949134,116.314507,0,243,39984.5503356481,2009-06-20,13:12:29
39.949129,116.314491,0,245,39984.5503935185,2009-06-20,13:12:34
39.949133,116.314489,0,245,39984.5504513889,2009-06-20,13:12:39
39.949135,116.31449,0,247,39984.5505092593,2009-06-20,13:12:44
39.94914,116.314488,0,247,39984.5505671296,2009-06-20,13:12:49
39.94914,116.314488,0,248,39984.550625,2009-06-20,13:12:54
39.949141,116.314487,0,249,39984.5506828704,2009-06-20,13:12:59
39.949145,116.314486,0,249,39984.5507407407,2009-06-20,13:13:04
39.94915,116.314484,0,249,39984.5507986111,2009-06-20,13:13:09
39.94915,116.314484,0,249,39984.5508333333,2009-06-20,13:13:12
39.949154,116.314484,0,250,39984.5508564815,2009-06-20,13:13:14
39.94914,116.314502,0,251,39984.5509143519,2009-06-20,13:13:19
39.949128,116.314505,0,252,39984.5509722222,2009-06-20,13:13:24
39.949135,116.314488,0,251,39984.5510300926,2009-06-20,13:13:29
39.949128,116.314486,0,251,39984.551087963,2009-06-20,13:13:34
39.949128,116.314486,0,251,39984.5511226852,2009-06-20,13:13:37
39.949132,116.314486,0,250,39984.5511458333,2009-06-20,13:13:39
39.949117,116.314498,0,253,39984.5512037037,2009-06-20,13:13:44
39.949116,116.314497,0,252,39984.5512615741,2009-06-20,13:13:49
39.949114,116.314497,0,253,39984.5513194444,2009-06-20,13:13:54
39.949109,116.314497,0,253,39984.5513773148,2009-06-20,13:13:59
39.949105,116.314498,0,253,39984.5514351852,2009-06-20,13:14:04
39.949099,116.314499,0,254,39984.5514930556,2009-06-20,13:14:09
39.949097,116.314499,0,254,39984.5515509259,2009-06-20,13:14:14
39.949099,116.3145,0,254,39984.5516087963,2009-06-20,13:14:19
39.949099,116.3145,0,254,39984.5516666667,2009-06-20,13:14:24
39.949099,116.3145,0,254,39984.551724537,2009-06-20,13:14:29
39.949098,116.3145,0,255,39984.5517824074,2009-06-20,13:14:34
39.949098,116.3145,0,255,39984.5518402778,2009-06-20,13:14:39
39.949097,116.314501,0,254,39984.5518981481,2009-06-20,13:14:44
39.949097,116.314501,0,254,39984.5519560185,2009-06-20,13:14:49
39.9491,116.314499,0,254,39984.5520138889,2009-06-20,13:14:54
39.9491,116.314499,0,254,39984.5520486111,2009-06-20,13:14:57
39.949108,116.314497,0,254,39984.5520717593,2009-06-20,13:14:59
39.949118,116.314494,0,254,39984.5521296296,2009-06-20,13:15:04
39.949129,116.314493,0,255,39984.5521875,2009-06-20,13:15:09
39.949129,116.314493,0,255,39984.5522222222,2009-06-20,13:15:12
39.949137,116.314492,0,257,39984.5522453704,2009-06-20,13:15:14
39.949146,116.314491,0,260,39984.5523032407,2009-06-20,13:15:19
39.949155,116.31449,0,265,39984.5523611111,2009-06-20,13:15:24
39.949167,116.314491,0,272,39984.5524189815,2009-06-20,13:15:29
39.949177,116.314492,0,282,39984.5524768519,2009-06-20,13:15:34
39.949204,116.314507,0,307,39984.5525347222,2009-06-20,13:15:39
39.949202,116.314548,0,319,39984.5525925926,2009-06-20,13:15:44
39.949213,116.314548,0,331,39984.552650463,2009-06-20,13:15:49
39.949223,116.31455,0,343,39984.5527083333,2009-06-20,13:15:54
39.949224,116.314551,0,352,39984.5527662037,2009-06-20,13:15:59
39.949226,116.314552,0,355,39984.5528240741,2009-06-20,13:16:04
39.94923,116.314554,0,356,39984.5528819444,2009-06-20,13:16:09
39.94923,116.314557,0,357,39984.5529398148,2009-06-20,13:16:14
39.949232,116.314558,0,358,39984.5529976852,2009-06-20,13:16:19
39.949229,116.314559,0,358,39984.5530555556,2009-06-20,13:16:24
39.949229,116.314559,0,358,39984.5530902778,2009-06-20,13:16:27
39.949227,116.314561,0,358,39984.5531134259,2009-06-20,13:16:29
39.949218,116.314564,0,358,39984.5531712963,2009-06-20,13:16:34
39.949218,116.314564,0,358,39984.5532060185,2009-06-20,13:16:37
39.949211,116.314567,0,358,39984.5532291667,2009-06-20,13:16:39
39.949202,116.314567,0,358,39984.553287037,2009-06-20,13:16:44
39.949196,116.314568,0,357,39984.5533449074,2009-06-20,13:16:49
39.949189,116.314568,0,357,39984.5534027778,2009-06-20,13:16:54
39.949182,116.31457,0,357,39984.5534606481,2009-06-20,13:16:59
39.949182,116.31457,0,357,39984.5534953704,2009-06-20,13:17:02
39.949174,116.314572,0,357,39984.5535185185,2009-06-20,13:17:04
39.949165,116.314574,0,357,39984.5535763889,2009-06-20,13:17:09
39.949165,116.314574,0,357,39984.5536111111,2009-06-20,13:17:12
39.949159,116.314576,0,356,39984.5536342593,2009-06-20,13:17:14
39.949149,116.314579,0,356,39984.5536921296,2009-06-20,13:17:19
39.949138,116.314582,0,356,39984.55375,2009-06-20,13:17:24
39.949126,116.314586,0,356,39984.5538078704,2009-06-20,13:17:29
39.949117,116.314589,0,356,39984.5538657407,2009-06-20,13:17:34
39.949117,116.314589,0,356,39984.553900463,2009-06-20,13:17:37
39.949109,116.314593,0,357,39984.5539236111,2009-06-20,13:17:39
39.9491,116.314596,0,357,39984.5539814815,2009-06-20,13:17:44
39.949091,116.3146,0,356,39984.5540393519,2009-06-20,13:17:49
39.949085,116.314602,0,357,39984.5540972222,2009-06-20,13:17:54
39.949085,116.314602,0,357,39984.5541319444,2009-06-20,13:17:57
39.949079,116.314605,0,357,39984.5541550926,2009-06-20,13:17:59
39.949069,116.314609,0,357,39984.554212963,2009-06-20,13:18:04
39.949017,116.314691,0,354,39984.5542708333,2009-06-20,13:18:09
39.949011,116.314704,0,352,39984.5543287037,2009-06-20,13:18:14
39.949016,116.314704,0,352,39984.5543865741,2009-06-20,13:18:19
39.949017,116.314704,0,350,39984.5544444444,2009-06-20,13:18:24
39.949018,116.314704,0,349,39984.5545023148,2009-06-20,13:18:29
39.949012,116.314706,0,348,39984.5545601852,2009-06-20,13:18:34
39.949005,116.314707,0,347,39984.5546180556,2009-06-20,13:18:39
39.949001,116.314708,0,347,39984.5546759259,2009-06-20,13:18:44
39.948999,116.314708,0,346,39984.5547337963,2009-06-20,13:18:49
39.948999,116.314707,0,346,39984.5547916667,2009-06-20,13:18:54
39.949,116.314707,0,346,39984.554849537,2009-06-20,13:18:59
39.949,116.314707,0,345,39984.5549074074,2009-06-20,13:19:04
39.949,116.314707,0,345,39984.5549652778,2009-06-20,13:19:09
39.948999,116.314707,0,344,39984.5550231481,2009-06-20,13:19:14
39.948997,116.314707,0,343,39984.5550810185,2009-06-20,13:19:19
39.948991,116.314708,0,343,39984.5551388889,2009-06-20,13:19:24
39.948989,116.314707,0,342,39984.5551967593,2009-06-20,13:19:29
39.948985,116.314707,0,342,39984.5552546296,2009-06-20,13:19:34
39.948985,116.314705,0,342,39984.5553125,2009-06-20,13:19:39
39.948986,116.314705,0,341,39984.5553703704,2009-06-20,13:19:44
39.948986,116.314703,0,341,39984.5554282407,2009-06-20,13:19:49
39.948985,116.314703,0,340,39984.5554861111,2009-06-20,13:19:54
39.948981,116.314703,0,340,39984.5555439815,2009-06-20,13:19:59
39.948979,116.314703,0,340,39984.5556018518,2009-06-20,13:20:04
39.948977,116.314704,0,339,39984.5556597222,2009-06-20,13:20:09
39.948975,116.314703,0,339,39984.5557175926,2009-06-20,13:20:14
39.948976,116.314703,0,339,39984.555775463,2009-06-20,13:20:19
39.948975,116.314703,0,339,39984.5558333333,2009-06-20,13:20:24
39.948974,116.314702,0,338,39984.5558912037,2009-06-20,13:20:29
39.948975,116.314701,0,338,39984.5559490741,2009-06-20,13:20:34
39.948974,116.314701,0,338,39984.5560069444,2009-06-20,13:20:39
39.949067,116.314382,0,234,39984.5597106481,2009-06-20,13:25:59
39.949071,116.314371,0,229,39984.5597685185,2009-06-20,13:26:04
39.949118,116.314278,0,220,39984.5598263889,2009-06-20,13:26:09
39.94916,116.314205,0,209,39984.5598842593,2009-06-20,13:26:14
39.949218,116.31409,0,198,39984.5599421296,2009-06-20,13:26:19
39.949263,116.313999,0,189,39984.56,2009-06-20,13:26:24
39.949291,116.313937,0,180,39984.5600578704,2009-06-20,13:26:29
39.949277,116.313951,0,172,39984.5601157407,2009-06-20,13:26:34
39.949277,116.313951,0,172,39984.560150463,2009-06-20,13:26:37
39.949274,116.313943,0,170,39984.5601736111,2009-06-20,13:26:39
39.949301,116.313903,0,165,39984.5602314815,2009-06-20,13:26:44
39.949324,116.313847,0,161,39984.5602893519,2009-06-20,13:26:49
39.94931,116.313873,0,161,39984.5603472222,2009-06-20,13:26:54
39.94931,116.313873,0,161,39984.5603819444,2009-06-20,13:26:57
39.949303,116.313878,0,159,39984.5604050926,2009-06-20,13:26:59
39.94927,116.313922,0,158,39984.560462963,2009-06-20,13:27:04
39.949223,116.313984,0,161,39984.5605208333,2009-06-20,13:27:09
39.94923,116.31403,0,162,39984.5605787037,2009-06-20,13:27:14
39.949243,116.314044,0,162,39984.5606365741,2009-06-20,13:27:19
39.949245,116.314038,0,161,39984.5606944444,2009-06-20,13:27:24
39.949245,116.314038,0,161,39984.5607291667,2009-06-20,13:27:27
39.94925,116.314031,0,159,39984.5607523148,2009-06-20,13:27:29
39.949263,116.314013,0,160,39984.5608101852,2009-06-20,13:27:34
39.94927,116.314036,0,165,39984.5608680556,2009-06-20,13:27:39
39.94928,116.314025,0,166,39984.5609259259,2009-06-20,13:27:44
39.949286,116.314014,0,166,39984.5609837963,2009-06-20,13:27:49
39.949313,116.313952,0,165,39984.5610416667,2009-06-20,13:27:54
39.949325,116.313916,0,162,39984.561099537,2009-06-20,13:27:59
39.949317,116.313929,0,160,39984.5611574074,2009-06-20,13:28:04
39.949319,116.313919,0,160,39984.5612152778,2009-06-20,13:28:09
39.949319,116.313915,0,159,39984.5612731481,2009-06-20,13:28:14
39.949318,116.313915,0,159,39984.5613310185,2009-06-20,13:28:19
39.949317,116.313916,0,159,39984.5613888889,2009-06-20,13:28:24
39.949316,116.313918,0,159,39984.5614467593,2009-06-20,13:28:29
39.949315,116.31392,0,159,39984.5615046296,2009-06-20,13:28:34
39.949314,116.31392,0,159,39984.5615625,2009-06-20,13:28:39
39.949313,116.313921,0,159,39984.5616203704,2009-06-20,13:28:44
39.949313,116.313922,0,159,39984.5616782407,2009-06-20,13:28:49
39.949313,116.313923,0,159,39984.5617361111,2009-06-20,13:28:54
39.949313,116.313923,0,159,39984.5617939815,2009-06-20,13:28:59
39.949313,116.313923,0,159,39984.5618518519,2009-06-20,13:29:04
39.949313,116.313923,0,159,39984.5619097222,2009-06-20,13:29:09
39.949313,116.313924,0,160,39984.5619675926,2009-06-20,13:29:14
39.949312,116.313925,0,160,39984.562025463,2009-06-20,13:29:19
39.949311,116.313927,0,160,39984.5620833333,2009-06-20,13:29:24
39.949311,116.313927,0,160,39984.5621412037,2009-06-20,13:29:29
39.949311,116.313927,0,160,39984.5621990741,2009-06-20,13:29:34
39.949311,116.313929,0,160,39984.5622569444,2009-06-20,13:29:39
39.949311,116.313929,0,161,39984.5623148148,2009-06-20,13:29:44
39.949311,116.313929,0,161,39984.5623726852,2009-06-20,13:29:49
39.949311,116.31393,0,161,39984.5624305556,2009-06-20,13:29:54
39.94931,116.313931,0,161,39984.5624884259,2009-06-20,13:29:59
39.949309,116.313934,0,162,39984.5625462963,2009-06-20,13:30:04
39.949307,116.313936,0,162,39984.5626041667,2009-06-20,13:30:09
39.949307,116.313938,0,162,39984.562662037,2009-06-20,13:30:14
39.949306,116.31394,0,162,39984.5627199074,2009-06-20,13:30:19
39.949306,116.313942,0,162,39984.5627777778,2009-06-20,13:30:24
39.949306,116.313943,0,162,39984.5628356481,2009-06-20,13:30:29
39.949306,116.313943,0,162,39984.5628703704,2009-06-20,13:30:32
39.949305,116.313944,0,163,39984.5628935185,2009-06-20,13:30:34
39.949312,116.313957,0,164,39984.5629513889,2009-06-20,13:30:39
39.949326,116.314049,0,167,39984.5630092593,2009-06-20,13:30:44
39.949331,116.314084,0,168,39984.5630671296,2009-06-20,13:30:49
39.949308,116.314172,0,180,39984.563125,2009-06-20,13:30:54
39.94931,116.314195,0,180,39984.5631828704,2009-06-20,13:30:59
39.949309,116.314238,0,178,39984.5632407407,2009-06-20,13:31:04
39.949306,116.314283,0,179,39984.5632986111,2009-06-20,13:31:09
39.949345,116.314351,0,174,39984.5633564815,2009-06-20,13:31:14
39.949383,116.314432,0,170,39984.5634143518,2009-06-20,13:31:19
39.949406,116.314446,0,170,39984.5634722222,2009-06-20,13:31:24
39.949427,116.314443,0,172,39984.5635300926,2009-06-20,13:31:29
39.949458,116.314503,0,169,39984.563587963,2009-06-20,13:31:34
39.949511,116.314529,0,170,39984.5636458333,2009-06-20,13:31:39
39.949544,116.314518,0,172,39984.5637037037,2009-06-20,13:31:44
39.94959,116.314484,0,173,39984.5637615741,2009-06-20,13:31:49
39.94962,116.314479,0,176,39984.5638194444,2009-06-20,13:31:54
39.949652,116.314473,0,178,39984.5638773148,2009-06-20,13:31:59
39.94971,116.314459,0,183,39984.5639351852,2009-06-20,13:32:04
39.949776,116.314411,0,177,39984.5639930556,2009-06-20,13:32:09
39.949827,116.31436,0,177,39984.5640509259,2009-06-20,13:32:14
39.949874,116.314308,0,181,39984.5641087963,2009-06-20,13:32:19
39.949876,116.314444,0,185,39984.5641666667,2009-06-20,13:32:24
39.949926,116.314577,0,187,39984.564224537,2009-06-20,13:32:29
39.949966,116.314627,0,183,39984.5642824074,2009-06-20,13:32:34
39.949988,116.314663,0,180,39984.5643402778,2009-06-20,13:32:39
39.95,116.31468,0,183,39984.5643981481,2009-06-20,13:32:44
39.94999,116.314665,0,189,39984.5644560185,2009-06-20,13:32:49
39.949984,116.314662,0,189,39984.5645138889,2009-06-20,13:32:54
39.94998,116.314662,0,189,39984.5645717593,2009-06-20,13:32:59
39.94998,116.314662,0,189,39984.5646064815,2009-06-20,13:33:02
39.949973,116.314661,0,189,39984.5646296296,2009-06-20,13:33:04
39.949962,116.314661,0,189,39984.5646875,2009-06-20,13:33:09
39.949936,116.314615,0,190,39984.5647453704,2009-06-20,13:33:14
39.949924,116.314607,0,191,39984.5648032407,2009-06-20,13:33:19
39.949899,116.314577,0,191,39984.5648611111,2009-06-20,13:33:24
39.949853,116.314537,0,191,39984.5649189815,2009-06-20,13:33:29
39.949805,116.314497,0,192,39984.5649768518,2009-06-20,13:33:34
39.94978,116.314503,0,192,39984.5650347222,2009-06-20,13:33:39
39.94977,116.314472,0,193,39984.5650925926,2009-06-20,13:33:44
39.949729,116.314401,0,193,39984.565150463,2009-06-20,13:33:49
39.949777,116.314553,0,192,39984.5652083333,2009-06-20,13:33:54
39.949808,116.314639,0,191,39984.5652662037,2009-06-20,13:33:59
39.949946,116.314767,0,186,39984.5653240741,2009-06-20,13:34:04
39.949937,116.314724,0,183,39984.5653819444,2009-06-20,13:34:09
39.949942,116.31469,0,179,39984.5654398148,2009-06-20,13:34:14
39.949949,116.314651,0,175,39984.5654976852,2009-06-20,13:34:19
39.949963,116.314603,0,170,39984.5655555556,2009-06-20,13:34:24
39.949977,116.314541,0,167,39984.5656134259,2009-06-20,13:34:29
39.950021,116.314475,0,168,39984.5656712963,2009-06-20,13:34:34
39.950044,116.314429,0,164,39984.5657291667,2009-06-20,13:34:39
39.950023,116.31444,0,160,39984.565787037,2009-06-20,13:34:44
39.950026,116.314392,0,158,39984.5658449074,2009-06-20,13:34:49
39.950033,116.314341,0,156,39984.5659027778,2009-06-20,13:34:54
39.950042,116.314293,0,155,39984.5659606481,2009-06-20,13:34:59
39.950022,116.314241,0,154,39984.5660185185,2009-06-20,13:35:04
39.950048,116.314186,0,155,39984.5660763889,2009-06-20,13:35:09
39.950045,116.314137,0,153,39984.5661342593,2009-06-20,13:35:14
39.950019,116.314091,0,152,39984.5661921296,2009-06-20,13:35:19
39.950007,116.314051,0,152,39984.56625,2009-06-20,13:35:24
39.950031,116.313985,0,151,39984.5663078704,2009-06-20,13:35:29
39.950029,116.313933,0,151,39984.5663657407,2009-06-20,13:35:34
39.950035,116.313874,0,149,39984.5664236111,2009-06-20,13:35:39
39.950043,116.313824,0,147,39984.5664814815,2009-06-20,13:35:44
39.950044,116.313778,0,146,39984.5665393519,2009-06-20,13:35:49
39.950053,116.313735,0,145,39984.5665972222,2009-06-20,13:35:54
39.950069,116.31368,0,144,39984.5666550926,2009-06-20,13:35:59
39.950078,116.313608,0,142,39984.566712963,2009-06-20,13:36:04
39.950091,116.313548,0,141,39984.5667708333,2009-06-20,13:36:09
39.95011,116.313484,0,139,39984.5668287037,2009-06-20,13:36:14
39.950128,116.313416,0,138,39984.5668865741,2009-06-20,13:36:19
39.950078,116.313381,0,138,39984.5669444444,2009-06-20,13:36:24
39.950038,116.313345,0,138,39984.5670023148,2009-06-20,13:36:29
39.949995,116.313303,0,138,39984.5670601852,2009-06-20,13:36:34
39.949954,116.313259,0,138,39984.5671180556,2009-06-20,13:36:39
39.949946,116.313211,0,138,39984.5671759259,2009-06-20,13:36:44
39.949922,116.313167,0,137,39984.5672337963,2009-06-20,13:36:49
39.949902,116.313121,0,136,39984.5672916667,2009-06-20,13:36:54
39.949883,116.313073,0,135,39984.567349537,2009-06-20,13:36:59
39.949919,116.313016,0,135,39984.5674074074,2009-06-20,13:37:04
39.94992,116.312986,0,134,39984.5674652778,2009-06-20,13:37:09
39.94992,116.312934,0,133,39984.5675231481,2009-06-20,13:37:14
39.949878,116.3129,0,132,39984.5675810185,2009-06-20,13:37:19
39.949855,116.312877,0,131,39984.5676388889,2009-06-20,13:37:24
39.949833,116.312832,0,131,39984.5676967593,2009-06-20,13:37:29
39.949835,116.312787,0,131,39984.5677546296,2009-06-20,13:37:34
39.949824,116.312741,0,132,39984.5678125,2009-06-20,13:37:39
39.949842,116.312697,0,131,39984.5678703704,2009-06-20,13:37:44
39.949869,116.312676,0,131,39984.5679282407,2009-06-20,13:37:49
39.949875,116.312635,0,131,39984.5679861111,2009-06-20,13:37:54
39.949888,116.312584,0,132,39984.5680439815,2009-06-20,13:37:59
39.949925,116.312473,0,134,39984.5681018519,2009-06-20,13:38:04
39.949962,116.312401,0,136,39984.5681597222,2009-06-20,13:38:09
39.949956,116.312362,0,139,39984.5682175926,2009-06-20,13:38:14
39.950008,116.312269,0,148,39984.568275463,2009-06-20,13:38:19
39.949889,116.312206,0,151,39984.5683333333,2009-06-20,13:38:24
39.949783,116.312209,0,153,39984.5683912037,2009-06-20,13:38:29
39.949757,116.312171,0,155,39984.5684490741,2009-06-20,13:38:34
39.949753,116.312146,0,158,39984.5685069444,2009-06-20,13:38:39
39.949719,116.312163,0,170,39984.5685648148,2009-06-20,13:38:44
39.949691,116.312153,0,178,39984.5686226852,2009-06-20,13:38:49
39.949658,116.312104,0,183,39984.5686805556,2009-06-20,13:38:54
39.949602,116.312078,0,188,39984.5687384259,2009-06-20,13:38:59
39.949573,116.3121,0,193,39984.5687962963,2009-06-20,13:39:04
39.949528,116.312126,0,198,39984.5688541667,2009-06-20,13:39:09
39.949485,116.312131,0,202,39984.568912037,2009-06-20,13:39:14
39.949443,116.312135,0,205,39984.5689699074,2009-06-20,13:39:19
39.949413,116.312154,0,208,39984.5690277778,2009-06-20,13:39:24
39.949388,116.312166,0,212,39984.5690856481,2009-06-20,13:39:29
39.949323,116.312168,0,215,39984.5691435185,2009-06-20,13:39:34
39.949268,116.312166,0,214,39984.5692013889,2009-06-20,13:39:39
39.949211,116.31216,0,213,39984.5692592593,2009-06-20,13:39:44
39.949168,116.312187,0,211,39984.5693171296,2009-06-20,13:39:49
39.949121,116.312189,0,210,39984.569375,2009-06-20,13:39:54
39.949076,116.312198,0,207,39984.5694328704,2009-06-20,13:39:59
39.949044,116.312206,0,206,39984.5694907407,2009-06-20,13:40:04
39.949003,116.312235,0,204,39984.5695486111,2009-06-20,13:40:09
39.94896,116.312252,0,202,39984.5696064815,2009-06-20,13:40:14
39.948909,116.312253,0,201,39984.5696643519,2009-06-20,13:40:19
39.948871,116.312254,0,198,39984.5697222222,2009-06-20,13:40:24
39.948844,116.312248,0,196,39984.5697800926,2009-06-20,13:40:29
39.948844,116.312248,0,196,39984.5698148148,2009-06-20,13:40:32
39.948836,116.312251,0,195,39984.569837963,2009-06-20,13:40:34
39.948824,116.312263,0,194,39984.5698958333,2009-06-20,13:40:39
39.948793,116.312257,0,194,39984.5699537037,2009-06-20,13:40:44
39.94879,116.312264,0,193,39984.5700115741,2009-06-20,13:40:49
39.948794,116.312257,0,193,39984.5700694444,2009-06-20,13:40:54
39.948786,116.312257,0,193,39984.5701273148,2009-06-20,13:40:59
39.948786,116.312257,0,193,39984.570162037,2009-06-20,13:41:02
39.948781,116.31225,0,194,39984.5701851852,2009-06-20,13:41:04
39.948781,116.31224,0,195,39984.5702430556,2009-06-20,13:41:09
39.948781,116.31224,0,195,39984.5702777778,2009-06-20,13:41:12
39.948782,116.312234,0,195,39984.5703009259,2009-06-20,13:41:14
39.94875,116.31223,0,196,39984.5703587963,2009-06-20,13:41:19
39.94869,116.31222,0,200,39984.5704166667,2009-06-20,13:41:24
39.948618,116.312205,0,202,39984.570474537,2009-06-20,13:41:29
39.948461,116.312229,0,204,39984.5705324074,2009-06-20,13:41:34
39.948377,116.312271,0,209,39984.5705902778,2009-06-20,13:41:39
39.94827,116.312322,0,210,39984.5706481481,2009-06-20,13:41:44
39.948198,116.312364,0,211,39984.5707060185,2009-06-20,13:41:49
39.948206,116.312335,0,213,39984.5707638889,2009-06-20,13:41:54
39.948205,116.312307,0,214,39984.5708217593,2009-06-20,13:41:59
39.948188,116.312288,0,217,39984.5708796296,2009-06-20,13:42:04
39.948166,116.312297,0,219,39984.5709375,2009-06-20,13:42:09
39.948132,116.312315,0,220,39984.5709953704,2009-06-20,13:42:14
39.948108,116.312332,0,221,39984.5710532407,2009-06-20,13:42:19
39.9481,116.312352,0,223,39984.5711111111,2009-06-20,13:42:24
39.948057,116.312336,0,224,39984.5711689815,2009-06-20,13:42:29
39.948025,116.312344,0,227,39984.5712268518,2009-06-20,13:42:34
39.94796,116.312297,0,230,39984.5712847222,2009-06-20,13:42:39
39.947905,116.312268,0,238,39984.5713425926,2009-06-20,13:42:44
39.94793,116.31235,0,245,39984.571400463,2009-06-20,13:42:49
39.947913,116.31236,0,247,39984.5714583333,2009-06-20,13:42:54
39.947896,116.312414,0,252,39984.5715162037,2009-06-20,13:42:59
39.94784,116.312414,0,258,39984.5715740741,2009-06-20,13:43:04
39.947637,116.3124,0,252,39984.5716319444,2009-06-20,13:43:09
39.947569,116.312388,0,244,39984.5716898148,2009-06-20,13:43:14
39.947568,116.312412,0,242,39984.5717476852,2009-06-20,13:43:19
39.947564,116.312445,0,241,39984.5718055556,2009-06-20,13:43:24
39.947558,116.312425,0,245,39984.5718634259,2009-06-20,13:43:29
39.947554,116.312425,0,245,39984.5719212963,2009-06-20,13:43:34
39.947554,116.312425,0,245,39984.5719560185,2009-06-20,13:43:37
39.947558,116.312425,0,246,39984.5719791667,2009-06-20,13:43:39
39.947583,116.312453,0,248,39984.572037037,2009-06-20,13:43:44
39.947628,116.312542,0,252,39984.5720949074,2009-06-20,13:43:49
39.947624,116.31262,0,253,39984.5721527778,2009-06-20,13:43:54
39.947612,116.312678,0,251,39984.5722106481,2009-06-20,13:43:59
39.947623,116.312738,0,252,39984.5722685185,2009-06-20,13:44:04
39.947625,116.312814,0,251,39984.5723263889,2009-06-20,13:44:09
39.947645,116.312887,0,248,39984.5723842593,2009-06-20,13:44:14
39.947647,116.312927,0,246,39984.5724421296,2009-06-20,13:44:19
39.947647,116.31299,0,245,39984.5725,2009-06-20,13:44:24
39.947651,116.313051,0,244,39984.5725578704,2009-06-20,13:44:29
39.947637,116.313109,0,244,39984.5726157407,2009-06-20,13:44:34
39.947646,116.313184,0,243,39984.5726736111,2009-06-20,13:44:39
39.947642,116.313283,0,240,39984.5727314815,2009-06-20,13:44:44
39.947646,116.313366,0,239,39984.5727893518,2009-06-20,13:44:49
39.947658,116.313423,0,239,39984.5728472222,2009-06-20,13:44:54
39.947575,116.31356,0,240,39984.5729050926,2009-06-20,13:44:59
39.94756,116.313637,0,240,39984.572962963,2009-06-20,13:45:04
39.94755,116.313708,0,242,39984.5730208333,2009-06-20,13:45:09
39.947554,116.313756,0,245,39984.5730787037,2009-06-20,13:45:14
39.947571,116.313792,0,241,39984.5731365741,2009-06-20,13:45:19
39.947565,116.313817,0,241,39984.5731944444,2009-06-20,13:45:24
39.947578,116.313864,0,238,39984.5732523148,2009-06-20,13:45:29
39.94759,116.313918,0,237,39984.5733101852,2009-06-20,13:45:34
39.947597,116.313976,0,236,39984.5733680556,2009-06-20,13:45:39
39.947612,116.314047,0,238,39984.5734259259,2009-06-20,13:45:44
39.947628,116.314101,0,236,39984.5734837963,2009-06-20,13:45:49
39.947644,116.314173,0,232,39984.5735416667,2009-06-20,13:45:54
39.947649,116.314231,0,228,39984.573599537,2009-06-20,13:45:59
39.947664,116.314296,0,227,39984.5736574074,2009-06-20,13:46:04
39.947679,116.314351,0,228,39984.5737152778,2009-06-20,13:46:09
39.947684,116.31441,0,225,39984.5737731481,2009-06-20,13:46:14
39.94769,116.314466,0,225,39984.5738310185,2009-06-20,13:46:19
39.947705,116.31454,0,227,39984.5738888889,2009-06-20,13:46:24
39.94769,116.314632,0,225,39984.5739467593,2009-06-20,13:46:29
39.947663,116.31469,0,220,39984.5740046296,2009-06-20,13:46:34
39.947664,116.314769,0,217,39984.5740625,2009-06-20,13:46:39
39.947663,116.314828,0,213,39984.5741203704,2009-06-20,13:46:44
39.947676,116.314905,0,208,39984.5741782407,2009-06-20,13:46:49
39.947696,116.314976,0,205,39984.5742361111,2009-06-20,13:46:54
39.947707,116.315031,0,204,39984.5742939815,2009-06-20,13:46:59
39.947708,116.31509,0,203,39984.5743518519,2009-06-20,13:47:04
39.94771,116.315155,0,202,39984.5744097222,2009-06-20,13:47:09
39.947713,116.315221,0,201,39984.5744675926,2009-06-20,13:47:14
39.947734,116.315288,0,199,39984.574525463,2009-06-20,13:47:19
39.947767,116.315353,0,195,39984.5745833333,2009-06-20,13:47:24
39.947771,116.31542,0,192,39984.5746412037,2009-06-20,13:47:29
39.947761,116.315484,0,190,39984.5746990741,2009-06-20,13:47:34
39.947759,116.315532,0,189,39984.5747569444,2009-06-20,13:47:39
39.947763,116.315595,0,186,39984.5748148148,2009-06-20,13:47:44
39.947772,116.315676,0,180,39984.5748726852,2009-06-20,13:47:49
39.947783,116.315735,0,178,39984.5749305556,2009-06-20,13:47:54
39.947789,116.315788,0,175,39984.5749884259,2009-06-20,13:47:59
39.947793,116.315838,0,173,39984.5750462963,2009-06-20,13:48:04
39.947795,116.31589,0,173,39984.5751041667,2009-06-20,13:48:09
39.947791,116.315935,0,170,39984.575162037,2009-06-20,13:48:14
39.947788,116.315997,0,168,39984.5752199074,2009-06-20,13:48:19
39.947775,116.316054,0,168,39984.5752777778,2009-06-20,13:48:24
39.947768,116.316106,0,168,39984.5753356481,2009-06-20,13:48:29
39.947792,116.316184,0,162,39984.5753935185,2009-06-20,13:48:34
39.947785,116.316239,0,161,39984.5754513889,2009-06-20,13:48:39
39.94779,116.316282,0,161,39984.5755092593,2009-06-20,13:48:44
39.947782,116.31633,0,164,39984.5755671296,2009-06-20,13:48:49
39.947769,116.316366,0,167,39984.575625,2009-06-20,13:48:54
39.947788,116.316342,0,178,39984.5756828704,2009-06-20,13:48:59
39.947774,116.316372,0,181,39984.5757407407,2009-06-20,13:49:04
39.947781,116.316425,0,183,39984.5757986111,2009-06-20,13:49:09
39.947792,116.316559,0,176,39984.5758564815,2009-06-20,13:49:14
39.947797,116.316647,0,175,39984.5759143519,2009-06-20,13:49:19
39.947804,116.31671,0,179,39984.5759722222,2009-06-20,13:49:24
39.947796,116.316758,0,181,39984.5760300926,2009-06-20,13:49:29
39.9478,116.31681,0,182,39984.576087963,2009-06-20,13:49:34
39.947829,116.316833,0,184,39984.5761458333,2009-06-20,13:49:39
39.947849,116.316841,0,185,39984.5762037037,2009-06-20,13:49:44
39.947828,116.31696,0,188,39984.5762615741,2009-06-20,13:49:49
39.94791,116.317059,0,185,39984.5763194444,2009-06-20,13:49:54
39.947951,116.317116,0,185,39984.5763773148,2009-06-20,13:49:59
39.947974,116.317195,0,185,39984.5764351852,2009-06-20,13:50:04
39.947988,116.31726,0,184,39984.5764930556,2009-06-20,13:50:09
39.947995,116.317294,0,183,39984.5765509259,2009-06-20,13:50:14
39.948055,116.317322,0,181,39984.5766087963,2009-06-20,13:50:19
39.948095,116.31733,0,182,39984.5766666667,2009-06-20,13:50:24
39.948138,116.317322,0,181,39984.576724537,2009-06-20,13:50:29
39.948102,116.317346,0,174,39984.5767824074,2009-06-20,13:50:34
39.948129,116.317339,0,172,39984.5768402778,2009-06-20,13:50:39
39.948173,116.317316,0,172,39984.5768981481,2009-06-20,13:50:44
39.948217,116.317313,0,171,39984.5769560185,2009-06-20,13:50:49
39.948246,116.317339,0,172,39984.5770138889,2009-06-20,13:50:54
39.948291,116.317357,0,170,39984.5770717593,2009-06-20,13:50:59
39.948333,116.317364,0,168,39984.5771296296,2009-06-20,13:51:04
39.948374,116.317355,0,163,39984.5771875,2009-06-20,13:51:09
39.948413,116.317339,0,161,39984.5772453704,2009-06-20,13:51:14
39.948438,116.317309,0,158,39984.5773032407,2009-06-20,13:51:19
39.948474,116.317261,0,157,39984.5773611111,2009-06-20,13:51:24
39.948503,116.317214,0,155,39984.5774189815,2009-06-20,13:51:29
39.948529,116.317195,0,154,39984.5774768519,2009-06-20,13:51:34
39.948555,116.317186,0,154,39984.5775347222,2009-06-20,13:51:39
39.948584,116.317163,0,155,39984.5775925926,2009-06-20,13:51:44
39.94862,116.317129,0,157,39984.577650463,2009-06-20,13:51:49
39.948705,116.317044,0,145,39984.5777083333,2009-06-20,13:51:54
39.948733,116.316962,0,142,39984.5777662037,2009-06-20,13:51:59
39.948743,116.316876,0,139,39984.5778240741,2009-06-20,13:52:04
39.948726,116.316827,0,149,39984.5778819444,2009-06-20,13:52:09
39.948726,116.316827,0,149,39984.5779166667,2009-06-20,13:52:12
39.948725,116.316819,0,152,39984.5779398148,2009-06-20,13:52:14
39.948706,116.316695,0,152,39984.5779976852,2009-06-20,13:52:19
39.948703,116.316587,0,154,39984.5780555556,2009-06-20,13:52:24
39.948717,116.316533,0,156,39984.5781134259,2009-06-20,13:52:29
39.94869,116.316487,0,158,39984.5781712963,2009-06-20,13:52:34
39.948679,116.316424,0,158,39984.5782291667,2009-06-20,13:52:39
39.948693,116.316346,0,158,39984.578287037,2009-06-20,13:52:44
39.948696,116.316282,0,164,39984.5783449074,2009-06-20,13:52:49
39.948676,116.316233,0,166,39984.5784027778,2009-06-20,13:52:54
39.948628,116.316152,0,170,39984.5784606481,2009-06-20,13:52:59
39.948557,116.316115,0,174,39984.5785185185,2009-06-20,13:53:04
39.948528,116.316097,0,179,39984.5785763889,2009-06-20,13:53:09
39.948536,116.316062,0,177,39984.5786342593,2009-06-20,13:53:14
39.948545,116.316049,0,180,39984.5786921296,2009-06-20,13:53:19
39.948534,116.316017,0,184,39984.57875,2009-06-20,13:53:24
39.948525,116.316,0,186,39984.5788078704,2009-06-20,13:53:29
39.948504,116.315956,0,187,39984.5788657407,2009-06-20,13:53:34
39.948471,116.315901,0,188,39984.5789236111,2009-06-20,13:53:39
39.948445,116.315846,0,186,39984.5789814815,2009-06-20,13:53:44
39.948417,116.315792,0,188,39984.5790393518,2009-06-20,13:53:49
39.948415,116.315745,0,186,39984.5790972222,2009-06-20,13:53:54
39.948398,116.315633,0,179,39984.5791550926,2009-06-20,13:53:59
39.948368,116.315564,0,179,39984.579212963,2009-06-20,13:54:04
39.948369,116.315496,0,175,39984.5792708333,2009-06-20,13:54:09
39.948361,116.315438,0,173,39984.5793287037,2009-06-20,13:54:14
39.948356,116.315384,0,170,39984.5793865741,2009-06-20,13:54:19
39.948339,116.315325,0,168,39984.5794444444,2009-06-20,13:54:24
39.948327,116.315272,0,167,39984.5795023148,2009-06-20,13:54:29
39.948319,116.315224,0,164,39984.5795601852,2009-06-20,13:54:34
39.948319,116.315181,0,164,39984.5796180556,2009-06-20,13:54:39
39.948324,116.315139,0,164,39984.5796759259,2009-06-20,13:54:44
39.94831,116.315078,0,164,39984.5797337963,2009-06-20,13:54:49
39.9483,116.315008,0,162,39984.5797916667,2009-06-20,13:54:54
39.948303,116.31494,0,159,39984.579849537,2009-06-20,13:54:59
39.94828,116.314855,0,157,39984.5799074074,2009-06-20,13:55:04
39.948288,116.314794,0,155,39984.5799652778,2009-06-20,13:55:09
39.948277,116.314742,0,153,39984.5800231481,2009-06-20,13:55:14
39.948274,116.314692,0,151,39984.5800810185,2009-06-20,13:55:19
39.948271,116.314638,0,150,39984.5801388889,2009-06-20,13:55:24
39.948272,116.314605,0,148,39984.5801967593,2009-06-20,13:55:29
39.948272,116.314605,0,148,39984.5802314815,2009-06-20,13:55:32
39.948278,116.314603,0,148,39984.5802546296,2009-06-20,13:55:34
39.948272,116.314564,0,149,39984.5803125,2009-06-20,13:55:39
39.948279,116.314516,0,149,39984.5803703704,2009-06-20,13:55:44
39.948281,116.314459,0,152,39984.5804282407,2009-06-20,13:55:49
39.948273,116.314407,0,153,39984.5804861111,2009-06-20,13:55:54
39.948274,116.314356,0,154,39984.5805439815,2009-06-20,13:55:59
39.948264,116.3143,0,155,39984.5806018518,2009-06-20,13:56:04
39.948267,116.31425,0,157,39984.5806597222,2009-06-20,13:56:09
39.948255,116.31419,0,157,39984.5807175926,2009-06-20,13:56:14
39.948243,116.31415,0,158,39984.580775463,2009-06-20,13:56:19
39.948241,116.314099,0,159,39984.5808333333,2009-06-20,13:56:24
39.94824,116.314025,0,157,39984.5808912037,2009-06-20,13:56:29
39.948247,116.313966,0,156,39984.5809490741,2009-06-20,13:56:34
39.948242,116.313918,0,157,39984.5810069444,2009-06-20,13:56:39
39.948221,116.313855,0,157,39984.5810648148,2009-06-20,13:56:44
39.948212,116.313803,0,156,39984.5811226852,2009-06-20,13:56:49
39.948185,116.313733,0,155,39984.5811805556,2009-06-20,13:56:54
39.948194,116.313672,0,156,39984.5812384259,2009-06-20,13:56:59
39.948177,116.313621,0,158,39984.5812962963,2009-06-20,13:57:04
39.948154,116.313574,0,155,39984.5813541667,2009-06-20,13:57:09
39.948147,116.313526,0,152,39984.581412037,2009-06-20,13:57:14
39.948135,116.313484,0,149,39984.5814699074,2009-06-20,13:57:19
39.948137,116.313444,0,148,39984.5815277778,2009-06-20,13:57:24
39.948129,116.313394,0,146,39984.5815856481,2009-06-20,13:57:29
39.948121,116.313337,0,143,39984.5816435185,2009-06-20,13:57:34
39.94813,116.313266,0,143,39984.5817013889,2009-06-20,13:57:39
39.948136,116.313209,0,142,39984.5817592593,2009-06-20,13:57:44
39.948137,116.313149,0,141,39984.5818171296,2009-06-20,13:57:49
39.948121,116.313105,0,142,39984.581875,2009-06-20,13:57:54
39.948126,116.313044,0,143,39984.5819328704,2009-06-20,13:57:59
39.94812,116.313003,0,145,39984.5819907407,2009-06-20,13:58:04
39.948113,116.312958,0,145,39984.5820486111,2009-06-20,13:58:09
39.948115,116.312922,0,147,39984.5821064815,2009-06-20,13:58:14
39.948111,116.312922,0,147,39984.5821643519,2009-06-20,13:58:19
39.948111,116.312922,0,147,39984.5821990741,2009-06-20,13:58:22
39.948111,116.312922,0,148,39984.5822222222,2009-06-20,13:58:24
39.948094,116.312904,0,149,39984.5822800926,2009-06-20,13:58:29
39.948106,116.312836,0,148,39984.582337963,2009-06-20,13:58:34
39.94812,116.312785,0,150,39984.5823958333,2009-06-20,13:58:39
39.94812,116.312734,0,154,39984.5824537037,2009-06-20,13:58:44
39.948111,116.312701,0,156,39984.5825115741,2009-06-20,13:58:49
39.948121,116.31266,0,158,39984.5825694444,2009-06-20,13:58:54
39.948143,116.312613,0,157,39984.5826273148,2009-06-20,13:58:59
39.948125,116.31254,0,158,39984.5826851852,2009-06-20,13:59:04
39.948128,116.312513,0,159,39984.5827430556,2009-06-20,13:59:09
39.948106,116.312485,0,159,39984.5828009259,2009-06-20,13:59:14
39.948106,116.312485,0,159,39984.5828356481,2009-06-20,13:59:17
39.948106,116.312484,0,160,39984.5828587963,2009-06-20,13:59:19
39.948093,116.312492,0,160,39984.5829166667,2009-06-20,13:59:24
39.948078,116.312498,0,160,39984.582974537,2009-06-20,13:59:29
39.948068,116.312498,0,160,39984.5830324074,2009-06-20,13:59:34
39.948068,116.312498,0,160,39984.5830671296,2009-06-20,13:59:37
39.948061,116.312501,0,160,39984.5830902778,2009-06-20,13:59:39
39.948055,116.31251,0,160,39984.5831481481,2009-06-20,13:59:44
39.948053,116.312558,0,159,39984.5832060185,2009-06-20,13:59:49
39.94803,116.312597,0,159,39984.5832638889,2009-06-20,13:59:54
39.948029,116.312616,0,159,39984.5833217593,2009-06-20,13:59:59
39.948016,116.312689,0,161,39984.5833796296,2009-06-20,14:00:04
39.94802,116.312737,0,164,39984.5834375,2009-06-20,14:00:09
39.948028,116.3128,0,160,39984.5834953704,2009-06-20,14:00:14
39.948031,116.312821,0,160,39984.5835532407,2009-06-20,14:00:19
39.948056,116.31285,0,156,39984.5836111111,2009-06-20,14:00:24
39.948013,116.312883,0,154,39984.5836689815,2009-06-20,14:00:29
39.948125,116.313182,0,173,39984.5871990741,2009-06-20,14:05:34
39.948136,116.313235,0,174,39984.5872569444,2009-06-20,14:05:39
39.948152,116.313312,0,174,39984.5873148148,2009-06-20,14:05:44
39.94817,116.313419,0,168,39984.5873726852,2009-06-20,14:05:49
39.948146,116.313511,0,161,39984.5874305556,2009-06-20,14:05:54
39.948185,116.313539,0,157,39984.5874884259,2009-06-20,14:05:59
39.948257,116.313547,0,153,39984.5875462963,2009-06-20,14:06:04
39.948324,116.313561,0,149,39984.5876041667,2009-06-20,14:06:09
39.948364,116.313546,0,147,39984.587662037,2009-06-20,14:06:14
39.94841,116.313544,0,145,39984.5877199074,2009-06-20,14:06:19
39.948463,116.313537,0,142,39984.5877777778,2009-06-20,14:06:24
39.948519,116.313531,0,139,39984.5878356481,2009-06-20,14:06:29
39.948572,116.313521,0,137,39984.5878935185,2009-06-20,14:06:34
39.948608,116.313516,0,137,39984.5879513889,2009-06-20,14:06:39
39.948657,116.313511,0,135,39984.5880092593,2009-06-20,14:06:44
39.948698,116.313507,0,136,39984.5880671296,2009-06-20,14:06:49
39.948718,116.313505,0,140,39984.588125,2009-06-20,14:06:54
39.94876,116.313494,0,140,39984.5881828704,2009-06-20,14:06:59
39.948794,116.313496,0,144,39984.5882407407,2009-06-20,14:07:04
39.948818,116.313492,0,148,39984.5882986111,2009-06-20,14:07:09
39.948846,116.313472,0,150,39984.5883564815,2009-06-20,14:07:14
39.948871,116.313478,0,157,39984.5884143518,2009-06-20,14:07:19
39.948912,116.313462,0,159,39984.5884722222,2009-06-20,14:07:24
39.948953,116.313459,0,158,39984.5885300926,2009-06-20,14:07:29
39.948992,116.313462,0,157,39984.588587963,2009-06-20,14:07:34
39.94903,116.313454,0,156,39984.5886458333,2009-06-20,14:07:39
39.949073,116.313451,0,154,39984.5887037037,2009-06-20,14:07:44
39.949108,116.31344,0,158,39984.5887615741,2009-06-20,14:07:49
39.949149,116.313431,0,154,39984.5888194444,2009-06-20,14:07:54
39.949187,116.313459,0,149,39984.5888773148,2009-06-20,14:07:59
39.949219,116.313507,0,146,39984.5889351852,2009-06-20,14:08:04
39.94923,116.313559,0,147,39984.5889930556,2009-06-20,14:08:09
39.949246,116.313593,0,143,39984.5890509259,2009-06-20,14:08:14
39.949248,116.313597,0,144,39984.5891087963,2009-06-20,14:08:19
39.949248,116.313597,0,144,39984.5891435185,2009-06-20,14:08:22
39.94925,116.313599,0,144,39984.5891666667,2009-06-20,14:08:24
39.949259,116.313646,0,149,39984.589224537,2009-06-20,14:08:29
39.949237,116.313693,0,152,39984.5892824074,2009-06-20,14:08:34
39.949249,116.313769,0,153,39984.5893402778,2009-06-20,14:08:39
39.949263,116.313798,0,158,39984.5893981481,2009-06-20,14:08:44
39.949272,116.313838,0,161,39984.5894560185,2009-06-20,14:08:49
39.94928,116.313855,0,163,39984.5895138889,2009-06-20,14:08:54
39.949282,116.313973,0,159,39984.5895717593,2009-06-20,14:08:59
39.949347,116.314085,0,159,39984.5896296296,2009-06-20,14:09:04
39.94935,116.314169,0,156,39984.5896875,2009-06-20,14:09:09
39.949314,116.314248,0,151,39984.5897453704,2009-06-20,14:09:14
39.949333,116.314306,0,150,39984.5898032407,2009-06-20,14:09:19
39.949374,116.314391,0,150,39984.5898611111,2009-06-20,14:09:24
39.949389,116.314468,0,149,39984.5899189815,2009-06-20,14:09:29
39.949426,116.314496,0,152,39984.5899768519,2009-06-20,14:09:34
39.949449,116.314521,0,156,39984.5900347222,2009-06-20,14:09:39
39.94947,116.314537,0,156,39984.5900925926,2009-06-20,14:09:44
39.949484,116.31455,0,157,39984.590150463,2009-06-20,14:09:49
39.94953,116.314526,0,163,39984.5902083333,2009-06-20,14:09:54
39.949566,116.314533,0,168,39984.5902662037,2009-06-20,14:09:59
39.949604,116.314531,0,167,39984.5903240741,2009-06-20,14:10:04
39.949666,116.314531,0,165,39984.5903819444,2009-06-20,14:10:09
39.949743,116.314501,0,164,39984.5904398148,2009-06-20,14:10:14
39.949839,116.31444,0,154,39984.5904976852,2009-06-20,14:10:19
39.949871,116.314459,0,157,39984.5905555556,2009-06-20,14:10:24
39.949883,116.314478,0,161,39984.5906134259,2009-06-20,14:10:29
39.949884,116.314449,0,168,39984.5906712963,2009-06-20,14:10:34
39.949888,116.314448,0,169,39984.5907291667,2009-06-20,14:10:39
39.949888,116.314448,0,169,39984.5907638889,2009-06-20,14:10:42
39.949886,116.31445,0,171,39984.590787037,2009-06-20,14:10:44
39.949899,116.314518,0,176,39984.5908449074,2009-06-20,14:10:49
39.949946,116.314635,0,175,39984.5909027778,2009-06-20,14:10:54
39.950018,116.314671,0,179,39984.5909606481,2009-06-20,14:10:59
39.950053,116.314697,0,181,39984.5910185185,2009-06-20,14:11:04
39.950062,116.314682,0,182,39984.5910763889,2009-06-20,14:11:09
39.949821,116.314595,0,168,39984.5933912037,2009-06-20,14:14:29
39.949671,116.314607,0,171,39984.5934490741,2009-06-20,14:14:34
39.949534,116.314615,0,175,39984.5935069444,2009-06-20,14:14:39
39.949453,116.314668,0,178,39984.5935648148,2009-06-20,14:14:44
39.949401,116.314703,0,181,39984.5936226852,2009-06-20,14:14:49
39.949384,116.314634,0,181,39984.5936805556,2009-06-20,14:14:54
39.949384,116.314634,0,181,39984.5937152778,2009-06-20,14:14:57
39.949376,116.314641,0,184,39984.5937384259,2009-06-20,14:14:59
39.949387,116.314637,0,185,39984.5937962963,2009-06-20,14:15:04
39.949387,116.314637,0,185,39984.5938310185,2009-06-20,14:15:07
39.949393,116.314632,0,185,39984.5938541667,2009-06-20,14:15:09
39.949429,116.314584,0,184,39984.593912037,2009-06-20,14:15:14
39.949536,116.314582,0,177,39984.5939699074,2009-06-20,14:15:19
39.949506,116.314563,0,176,39984.5940277778,2009-06-20,14:15:24
39.949499,116.314618,0,173,39984.5940856481,2009-06-20,14:15:29
39.94949,116.314623,0,173,39984.5941435185,2009-06-20,14:15:34
39.949509,116.314646,0,174,39984.5942013889,2009-06-20,14:15:39
39.949516,116.314646,0,175,39984.5942592593,2009-06-20,14:15:44
39.949516,116.314646,0,175,39984.5942939815,2009-06-20,14:15:47
39.949516,116.314639,0,177,39984.5943171296,2009-06-20,14:15:49
39.949549,116.314626,0,182,39984.594375,2009-06-20,14:15:54
39.949505,116.314625,0,182,39984.5944328704,2009-06-20,14:15:59
39.949496,116.314626,0,183,39984.5944907407,2009-06-20,14:16:04
39.949468,116.314607,0,181,39984.5945486111,2009-06-20,14:16:09
39.949389,116.314627,0,181,39984.5946064815,2009-06-20,14:16:14
39.949294,116.314622,0,177,39984.5946643518,2009-06-20,14:16:19
39.94922,116.314644,0,174,39984.5947222222,2009-06-20,14:16:24
39.949215,116.314648,0,173,39984.5947800926,2009-06-20,14:16:29
39.949215,116.314648,0,173,39984.5948148148,2009-06-20,14:16:32
39.949208,116.314648,0,173,39984.594837963,2009-06-20,14:16:34
39.94916,116.314736,0,174,39984.5948958333,2009-06-20,14:16:39
39.94916,116.314736,0,174,39984.5949305556,2009-06-20,14:16:42
39.949159,116.314736,0,175,39984.5949537037,2009-06-20,14:16:44
39.949096,116.314746,0,177,39984.5950115741,2009-06-20,14:16:49
39.948904,116.31477,0,172,39984.5950694444,2009-06-20,14:16:54
39.948769,116.314776,0,173,39984.5951273148,2009-06-20,14:16:59
39.948619,116.314756,0,174,39984.5951851852,2009-06-20,14:17:04
39.94847,116.314734,0,170,39984.5952430556,2009-06-20,14:17:09
39.948427,116.314737,0,162,39984.5953009259,2009-06-20,14:17:14
39.948371,116.314741,0,158,39984.5953587963,2009-06-20,14:17:19
39.948292,116.314754,0,160,39984.5954166667,2009-06-20,14:17:24
39.948204,116.314777,0,160,39984.595474537,2009-06-20,14:17:29
39.948133,116.314788,0,158,39984.5955324074,2009-06-20,14:17:34
39.948079,116.314802,0,159,39984.5955902778,2009-06-20,14:17:39
39.94801,116.314788,0,164,39984.5956481481,2009-06-20,14:17:44
39.947991,116.314812,0,164,39984.5957060185,2009-06-20,14:17:49
39.947991,116.314812,0,164,39984.5957407407,2009-06-20,14:17:52
39.947993,116.314814,0,164,39984.5957638889,2009-06-20,14:17:54
39.948014,116.314863,0,159,39984.5958217593,2009-06-20,14:17:59
39.948024,116.314892,0,155,39984.5958796296,2009-06-20,14:18:04
39.948029,116.314893,0,155,39984.5959375,2009-06-20,14:18:09
39.948033,116.314894,0,155,39984.5959953704,2009-06-20,14:18:14
39.948034,116.314895,0,154,39984.5960532407,2009-06-20,14:18:19
39.948038,116.314896,0,152,39984.5961111111,2009-06-20,14:18:24
39.948038,116.314896,0,152,39984.5961458333,2009-06-20,14:18:27
39.948044,116.314897,0,150,39984.5961689815,2009-06-20,14:18:29
39.948055,116.314897,0,149,39984.5962268518,2009-06-20,14:18:34
39.948077,116.314904,0,146,39984.5962847222,2009-06-20,14:18:39
39.948084,116.314926,0,148,39984.5963425926,2009-06-20,14:18:44
39.948095,116.314969,0,152,39984.596400463,2009-06-20,14:18:49
39.948104,116.314978,0,151,39984.5964583333,2009-06-20,14:18:54
39.948111,116.314985,0,152,39984.5965162037,2009-06-20,14:18:59
39.948113,116.314992,0,152,39984.5965740741,2009-06-20,14:19:04
39.948111,116.314997,0,154,39984.5966319444,2009-06-20,14:19:09
39.948108,116.315004,0,155,39984.5966898148,2009-06-20,14:19:14
39.948105,116.315009,0,157,39984.5967476852,2009-06-20,14:19:19
39.948102,116.31501,0,158,39984.5968055556,2009-06-20,14:19:24
39.9481,116.315015,0,160,39984.5968634259,2009-06-20,14:19:29
39.9481,116.315015,0,160,39984.5968981481,2009-06-20,14:19:32
39.948099,116.315023,0,161,39984.5969212963,2009-06-20,14:19:34
39.948099,116.315035,0,163,39984.5969791667,2009-06-20,14:19:39
39.948098,116.315045,0,164,39984.597037037,2009-06-20,14:19:44
39.948095,116.315051,0,166,39984.5970949074,2009-06-20,14:19:49
39.948091,116.315054,0,168,39984.5971527778,2009-06-20,14:19:54
39.948087,116.315059,0,170,39984.5972106481,2009-06-20,14:19:59
39.948083,116.315062,0,170,39984.5972685185,2009-06-20,14:20:04
39.948083,116.315062,0,170,39984.5973032407,2009-06-20,14:20:07
39.948077,116.31506,0,171,39984.5973263889,2009-06-20,14:20:09
39.948068,116.315052,0,171,39984.5973842593,2009-06-20,14:20:14
39.948061,116.315048,0,170,39984.5974421296,2009-06-20,14:20:19
39.948059,116.315048,0,170,39984.5975,2009-06-20,14:20:24
39.948059,116.315048,0,170,39984.5975347222,2009-06-20,14:20:27
39.948065,116.315054,0,169,39984.5975578704,2009-06-20,14:20:29
39.948096,116.315067,0,166,39984.5976157407,2009-06-20,14:20:34
39.94815,116.315095,0,161,39984.5976736111,2009-06-20,14:20:39
39.948161,116.315103,0,160,39984.5977314815,2009-06-20,14:20:44
39.948279,116.314808,0,176,39984.6383564815,2009-06-20,15:19:14
39.948302,116.314788,0,178,39984.6384143519,2009-06-20,15:19:19
39.948335,116.314783,0,179,39984.6384722222,2009-06-20,15:19:24
39.94838,116.314774,0,180,39984.6385300926,2009-06-20,15:19:29
39.948417,116.31477,0,181,39984.638587963,2009-06-20,15:19:34
39.948462,116.314757,0,178,39984.6386458333,2009-06-20,15:19:39
39.948499,116.314753,0,176,39984.6387037037,2009-06-20,15:19:44
39.948529,116.314745,0,176,39984.6387615741,2009-06-20,15:19:49
39.948587,116.314709,0,179,39984.6388194444,2009-06-20,15:19:54
39.94863,116.314707,0,183,39984.6388773148,2009-06-20,15:19:59
39.94867,116.314686,0,181,39984.6389351852,2009-06-20,15:20:04
39.94871,116.314686,0,178,39984.6389930556,2009-06-20,15:20:09
39.948741,116.314688,0,177,39984.6390509259,2009-06-20,15:20:14
39.948789,116.314685,0,176,39984.6391087963,2009-06-20,15:20:19
39.948839,116.314668,0,177,39984.6391666667,2009-06-20,15:20:24
39.948875,116.314663,0,177,39984.639224537,2009-06-20,15:20:29
39.948916,116.314658,0,180,39984.6392824074,2009-06-20,15:20:34
39.948946,116.314643,0,181,39984.6393402778,2009-06-20,15:20:39
39.949023,116.314648,0,185,39984.6393981481,2009-06-20,15:20:44
39.949075,116.314651,0,180,39984.6394560185,2009-06-20,15:20:49
39.949132,116.314656,0,184,39984.6395138889,2009-06-20,15:20:54
39.949154,116.314642,0,190,39984.6395717593,2009-06-20,15:20:59
39.94919,116.314644,0,187,39984.6396296296,2009-06-20,15:21:04
39.949194,116.314659,0,190,39984.6396875,2009-06-20,15:21:09
39.949195,116.31466,0,192,39984.6397453704,2009-06-20,15:21:14
39.949195,116.31466,0,192,39984.6397800926,2009-06-20,15:21:17
39.949199,116.314661,0,193,39984.6398032407,2009-06-20,15:21:19
39.949208,116.31466,0,194,39984.6398611111,2009-06-20,15:21:24
39.949215,116.314661,0,195,39984.6399189815,2009-06-20,15:21:29
39.949215,116.314661,0,195,39984.6399537037,2009-06-20,15:21:32
39.949212,116.314662,0,195,39984.6399768519,2009-06-20,15:21:34
39.949223,116.314658,0,194,39984.6400347222,2009-06-20,15:21:39
39.949269,116.314658,0,195,39984.6400925926,2009-06-20,15:21:44
39.949293,116.314665,0,196,39984.640150463,2009-06-20,15:21:49
39.949318,116.314664,0,197,39984.6402083333,2009-06-20,15:21:54
39.949343,116.314653,0,198,39984.6402662037,2009-06-20,15:21:59
39.949367,116.314647,0,197,39984.6403240741,2009-06-20,15:22:04
39.949378,116.314613,0,194,39984.6403819444,2009-06-20,15:22:09
39.949367,116.314609,0,193,39984.6404398148,2009-06-20,15:22:14
39.949369,116.314633,0,194,39984.6404976852,2009-06-20,15:22:19
39.94943,116.314631,0,196,39984.6405555556,2009-06-20,15:22:24
39.949539,116.314595,0,196,39984.6406134259,2009-06-20,15:22:29
39.949621,116.314585,0,196,39984.6406712963,2009-06-20,15:22:34
39.949659,116.314618,0,197,39984.6407291667,2009-06-20,15:22:39
39.949673,116.314649,0,198,39984.640787037,2009-06-20,15:22:44
39.949673,116.314716,0,198,39984.6408449074,2009-06-20,15:22:49
39.949746,116.314682,0,200,39984.6409027778,2009-06-20,15:22:54
39.949828,116.314643,0,200,39984.6409606481,2009-06-20,15:22:59
39.949874,116.314644,0,202,39984.6410185185,2009-06-20,15:23:04
39.949919,116.314647,0,203,39984.6410763889,2009-06-20,15:23:09
39.949978,116.314643,0,205,39984.6411342593,2009-06-20,15:23:14
39.950011,116.314657,0,206,39984.6411921296,2009-06-20,15:23:19
39.950046,116.314691,0,207,39984.64125,2009-06-20,15:23:24
39.950078,116.314707,0,208,39984.6413078704,2009-06-20,15:23:29
39.950141,116.314721,0,209,39984.6413657407,2009-06-20,15:23:34
39.950152,116.314732,0,215,39984.6414236111,2009-06-20,15:23:39
39.950141,116.314756,0,224,39984.6414814815,2009-06-20,15:23:44
39.950141,116.314756,0,224,39984.6415162037,2009-06-20,15:23:47
39.950138,116.314758,0,226,39984.6415393518,2009-06-20,15:23:49
39.950134,116.314772,0,230,39984.6415972222,2009-06-20,15:23:54
39.950146,116.314778,0,233,39984.6416550926,2009-06-20,15:23:59
39.950139,116.314778,0,233,39984.641712963,2009-06-20,15:24:04
39.950132,116.314778,0,233,39984.6417708333,2009-06-20,15:24:09
39.950128,116.314777,0,233,39984.6418287037,2009-06-20,15:24:14
39.950128,116.314777,0,233,39984.6418634259,2009-06-20,15:24:17
39.950125,116.314775,0,233,39984.6418865741,2009-06-20,15:24:19
39.950095,116.314794,0,235,39984.6419444444,2009-06-20,15:24:24
39.950259,116.314797,0,236,39984.6420023148,2009-06-20,15:24:29
39.950315,116.314732,0,237,39984.6420601852,2009-06-20,15:24:34
39.950371,116.314655,0,238,39984.6421180556,2009-06-20,15:24:39
39.950372,116.314541,0,239,39984.6421759259,2009-06-20,15:24:44
39.950383,116.314481,0,239,39984.6422337963,2009-06-20,15:24:49
39.950389,116.314446,0,239,39984.6422916667,2009-06-20,15:24:54
39.950405,116.314414,0,239,39984.642349537,2009-06-20,15:24:59
39.95042,116.314367,0,239,39984.6424074074,2009-06-20,15:25:04
39.950451,116.314319,0,239,39984.6424652778,2009-06-20,15:25:09
39.950454,116.314275,0,238,39984.6425231481,2009-06-20,15:25:14
39.950439,116.314222,0,239,39984.6425810185,2009-06-20,15:25:19
39.950432,116.31421,0,238,39984.6426388889,2009-06-20,15:25:24
39.950426,116.314199,0,238,39984.6426967593,2009-06-20,15:25:29
39.950421,116.314112,0,239,39984.6427546296,2009-06-20,15:25:34
39.950437,116.314047,0,240,39984.6428125,2009-06-20,15:25:39
39.950456,116.313967,0,240,39984.6428703704,2009-06-20,15:25:44
39.950508,116.313889,0,241,39984.6429282407,2009-06-20,15:25:49
39.950566,116.313789,0,238,39984.6429861111,2009-06-20,15:25:54
39.950622,116.313631,0,233,39984.6430439815,2009-06-20,15:25:59
39.950578,116.313557,0,230,39984.6431018518,2009-06-20,15:26:04
39.95053,116.313501,0,226,39984.6431597222,2009-06-20,15:26:09
39.950491,116.31344,0,225,39984.6432175926,2009-06-20,15:26:14
39.95043,116.313405,0,222,39984.643275463,2009-06-20,15:26:19
39.9504,116.313417,0,219,39984.6433333333,2009-06-20,15:26:24
39.950387,116.313413,0,219,39984.6433912037,2009-06-20,15:26:29
39.95038,116.31342,0,219,39984.6434490741,2009-06-20,15:26:34
39.95038,116.31342,0,219,39984.6434837963,2009-06-20,15:26:37
39.950377,116.313415,0,220,39984.6435069444,2009-06-20,15:26:39
39.950354,116.313409,0,221,39984.6435648148,2009-06-20,15:26:44
39.950348,116.313391,0,221,39984.6436226852,2009-06-20,15:26:49
39.950345,116.313385,0,222,39984.6436805556,2009-06-20,15:26:54
39.950345,116.313385,0,222,39984.6437152778,2009-06-20,15:26:57
39.950349,116.313382,0,222,39984.6437384259,2009-06-20,15:26:59
39.950356,116.313355,0,222,39984.6437962963,2009-06-20,15:27:04
39.950333,116.313255,0,224,39984.6438541667,2009-06-20,15:27:09
39.950278,116.313157,0,226,39984.643912037,2009-06-20,15:27:14
39.950293,116.313073,0,228,39984.6439699074,2009-06-20,15:27:19
39.95031,116.313004,0,228,39984.6440277778,2009-06-20,15:27:24
39.950319,116.312931,0,229,39984.6440856481,2009-06-20,15:27:29
39.950351,116.31286,0,231,39984.6441435185,2009-06-20,15:27:34
39.950372,116.312757,0,231,39984.6442013889,2009-06-20,15:27:39
39.950439,116.31265,0,234,39984.6442592593,2009-06-20,15:27:44
39.950478,116.312571,0,235,39984.6443171296,2009-06-20,15:27:49
39.950474,116.312488,0,236,39984.644375,2009-06-20,15:27:54
39.95044,116.312397,0,235,39984.6444328704,2009-06-20,15:27:59
39.950431,116.312322,0,237,39984.6444907407,2009-06-20,15:28:04
39.950425,116.31228,0,239,39984.6445486111,2009-06-20,15:28:09
39.950385,116.312183,0,240,39984.6446064815,2009-06-20,15:28:14
39.950444,116.312134,0,238,39984.6446643519,2009-06-20,15:28:19
39.950469,116.312095,0,239,39984.6447222222,2009-06-20,15:28:24
39.950489,116.312044,0,243,39984.6447800926,2009-06-20,15:28:29
39.950495,116.312004,0,246,39984.644837963,2009-06-20,15:28:34
39.950502,116.31195,0,251,39984.6448958333,2009-06-20,15:28:39
39.950503,116.31188,0,255,39984.6449537037,2009-06-20,15:28:44
39.950511,116.311821,0,258,39984.6450115741,2009-06-20,15:28:49
39.950497,116.311753,0,263,39984.6450694444,2009-06-20,15:28:54
39.950491,116.311702,0,266,39984.6451273148,2009-06-20,15:28:59
39.950441,116.311588,0,260,39984.6451851852,2009-06-20,15:29:04
39.950394,116.311497,0,255,39984.6452430556,2009-06-20,15:29:09
39.950377,116.311428,0,253,39984.6453009259,2009-06-20,15:29:14
39.950381,116.311353,0,252,39984.6453587963,2009-06-20,15:29:19
39.950401,116.311297,0,252,39984.6454166667,2009-06-20,15:29:24
39.950392,116.311234,0,253,39984.645474537,2009-06-20,15:29:29
39.95038,116.311167,0,248,39984.6455324074,2009-06-20,15:29:34
39.95039,116.311164,0,248,39984.6455902778,2009-06-20,15:29:39
39.950401,116.31114,0,247,39984.6456481481,2009-06-20,15:29:44
39.950407,116.311127,0,245,39984.6457060185,2009-06-20,15:29:49
39.950433,116.311096,0,246,39984.6457638889,2009-06-20,15:29:54
39.950438,116.311095,0,246,39984.6458217593,2009-06-20,15:29:59
39.95044,116.311094,0,245,39984.6458796296,2009-06-20,15:30:04
39.95044,116.311094,0,245,39984.6459143519,2009-06-20,15:30:07
39.950441,116.311093,0,245,39984.6459375,2009-06-20,15:30:09
39.95045,116.311092,0,245,39984.6459953704,2009-06-20,15:30:14
39.950452,116.311091,0,244,39984.6460532407,2009-06-20,15:30:19
39.950452,116.311091,0,244,39984.646087963,2009-06-20,15:30:22
39.950444,116.31109,0,244,39984.6461111111,2009-06-20,15:30:24
39.950428,116.311073,0,244,39984.6461689815,2009-06-20,15:30:29
39.950416,116.31106,0,243,39984.6462268519,2009-06-20,15:30:34
39.950416,116.311056,0,243,39984.6462847222,2009-06-20,15:30:39
39.950417,116.311056,0,243,39984.6463425926,2009-06-20,15:30:44
39.950417,116.311056,0,243,39984.646400463,2009-06-20,15:30:49
39.950421,116.311056,0,243,39984.6464583333,2009-06-20,15:30:54
39.950421,116.311056,0,243,39984.6464930556,2009-06-20,15:30:57
39.950427,116.311055,0,243,39984.6465162037,2009-06-20,15:30:59
39.950453,116.311047,0,243,39984.6465740741,2009-06-20,15:31:04
39.950502,116.311029,0,242,39984.6466319444,2009-06-20,15:31:09
39.950527,116.310989,0,242,39984.6466898148,2009-06-20,15:31:14
39.950527,116.310989,0,242,39984.646724537,2009-06-20,15:31:17
39.950528,116.310993,0,241,39984.6467476852,2009-06-20,15:31:19
39.950495,116.311024,0,240,39984.6468055556,2009-06-20,15:31:24
39.950495,116.311024,0,240,39984.6468402778,2009-06-20,15:31:27
39.95049,116.311025,0,240,39984.6468634259,2009-06-20,15:31:29
39.950478,116.311026,0,240,39984.6469212963,2009-06-20,15:31:34
39.950478,116.311026,0,240,39984.6469560185,2009-06-20,15:31:37
39.950478,116.311026,0,240,39984.6469791667,2009-06-20,15:31:39
39.950502,116.311003,0,239,39984.647037037,2009-06-20,15:31:44
39.950494,116.310988,0,239,39984.6470949074,2009-06-20,15:31:49
39.950494,116.310988,0,239,39984.6471296296,2009-06-20,15:31:52
39.950489,116.310987,0,239,39984.6471527778,2009-06-20,15:31:54
39.950484,116.311045,0,240,39984.6472106481,2009-06-20,15:31:59
39.950494,116.311029,0,248,39984.6472685185,2009-06-20,15:32:04
39.950468,116.311031,0,249,39984.6473263889,2009-06-20,15:32:09
39.950451,116.311026,0,250,39984.6473842593,2009-06-20,15:32:14
39.950461,116.311012,0,243,39984.6474421296,2009-06-20,15:32:19
39.95041,116.311015,0,239,39984.6475,2009-06-20,15:32:24
39.950362,116.311021,0,235,39984.6475578704,2009-06-20,15:32:29
39.950325,116.311024,0,235,39984.6476157407,2009-06-20,15:32:34
39.950306,116.311007,0,234,39984.6476736111,2009-06-20,15:32:39
39.950291,116.311016,0,234,39984.6477314815,2009-06-20,15:32:44
39.950287,116.311016,0,234,39984.6477893519,2009-06-20,15:32:49
39.950284,116.311017,0,234,39984.6478472222,2009-06-20,15:32:54
39.950284,116.311017,0,234,39984.6478819444,2009-06-20,15:32:57
39.950282,116.311017,0,234,39984.6479050926,2009-06-20,15:32:59
39.950264,116.311008,0,234,39984.647962963,2009-06-20,15:33:04
39.95026,116.311008,0,234,39984.6480208333,2009-06-20,15:33:09
39.950254,116.311009,0,234,39984.6480787037,2009-06-20,15:33:14
39.950247,116.311009,0,234,39984.6481365741,2009-06-20,15:33:19
39.950245,116.311009,0,234,39984.6481944444,2009-06-20,15:33:24
39.950245,116.311009,0,234,39984.6482291667,2009-06-20,15:33:27
39.950245,116.311008,0,234,39984.6482523148,2009-06-20,15:33:29
39.95029,116.311002,0,234,39984.6483101852,2009-06-20,15:33:34
39.950348,116.311016,0,234,39984.6483680556,2009-06-20,15:33:39
39.950423,116.31104,0,235,39984.6484259259,2009-06-20,15:33:44
39.950499,116.311075,0,236,39984.6484837963,2009-06-20,15:33:49
39.950606,116.311066,0,238,39984.6485416667,2009-06-20,15:33:54
39.950602,116.311117,0,238,39984.648599537,2009-06-20,15:33:59
39.950585,116.311221,0,238,39984.6486574074,2009-06-20,15:34:04
39.950579,116.31123,0,240,39984.6487152778,2009-06-20,15:34:09
39.950685,116.311268,0,240,39984.6487731481,2009-06-20,15:34:14
39.950851,116.311217,0,242,39984.6488310185,2009-06-20,15:34:19
39.951053,116.311177,0,244,39984.6488888889,2009-06-20,15:34:24
39.9514,116.311226,0,251,39984.6489467593,2009-06-20,15:34:29
39.951694,116.311254,0,255,39984.6490046296,2009-06-20,15:34:34
39.952026,116.311264,0,257,39984.6490625,2009-06-20,15:34:39
39.95241,116.311244,0,251,39984.6491203704,2009-06-20,15:34:44
39.952752,116.311232,0,257,39984.6491782407,2009-06-20,15:34:49
39.953016,116.311225,0,260,39984.6492361111,2009-06-20,15:34:54
39.953312,116.311201,0,263,39984.6492939815,2009-06-20,15:34:59
39.953647,116.311135,0,261,39984.6493518518,2009-06-20,15:35:04
39.953932,116.311055,0,256,39984.6494097222,2009-06-20,15:35:09
39.954354,116.311006,0,251,39984.6494675926,2009-06-20,15:35:14
39.954891,116.311046,0,244,39984.649525463,2009-06-20,15:35:19
39.955176,116.310999,0,236,39984.6495833333,2009-06-20,15:35:24
39.95527,116.311003,0,229,39984.6496412037,2009-06-20,15:35:29
39.955289,116.311018,0,226,39984.6496990741,2009-06-20,15:35:34
39.955289,116.311018,0,226,39984.6497337963,2009-06-20,15:35:37
39.955297,116.311026,0,225,39984.6497569444,2009-06-20,15:35:39
39.955323,116.311039,0,226,39984.6498148148,2009-06-20,15:35:44
39.955323,116.311039,0,226,39984.649849537,2009-06-20,15:35:47
39.955321,116.311039,0,226,39984.6498726852,2009-06-20,15:35:49
39.95531,116.311041,0,226,39984.6499305556,2009-06-20,15:35:54
39.955317,116.311042,0,225,39984.6499884259,2009-06-20,15:35:59
39.955317,116.311042,0,225,39984.6500231481,2009-06-20,15:36:02
39.955325,116.311042,0,225,39984.6500462963,2009-06-20,15:36:04
39.955339,116.311045,0,225,39984.6501041667,2009-06-20,15:36:09
39.955366,116.31106,0,226,39984.650162037,2009-06-20,15:36:14
39.955395,116.311069,0,226,39984.6502199074,2009-06-20,15:36:19
39.955419,116.311072,0,227,39984.6502777778,2009-06-20,15:36:24
39.955435,116.311072,0,227,39984.6503356481,2009-06-20,15:36:29
39.955433,116.311072,0,228,39984.6503935185,2009-06-20,15:36:34
39.955433,116.311072,0,228,39984.6504282407,2009-06-20,15:36:37
39.955428,116.311073,0,228,39984.6504513889,2009-06-20,15:36:39
39.955438,116.311074,0,228,39984.6505092593,2009-06-20,15:36:44
39.955538,116.311065,0,223,39984.6505671296,2009-06-20,15:36:49
39.955634,116.310952,0,219,39984.650625,2009-06-20,15:36:54
39.95566,116.310612,0,219,39984.6506828704,2009-06-20,15:36:59
39.955652,116.310143,0,221,39984.6507407407,2009-06-20,15:37:04
39.955699,116.309611,0,222,39984.6507986111,2009-06-20,15:37:09
39.955745,116.309013,0,223,39984.6508564815,2009-06-20,15:37:14
39.95574,116.308382,0,223,39984.6509143518,2009-06-20,15:37:19
39.955753,116.307656,0,224,39984.6509722222,2009-06-20,15:37:24
39.95574,116.306871,0,237,39984.6510300926,2009-06-20,15:37:29
39.95574,116.30611,0,254,39984.651087963,2009-06-20,15:37:34
39.955762,116.305373,0,273,39984.6511458333,2009-06-20,15:37:39
39.955776,116.304639,0,291,39984.6512037037,2009-06-20,15:37:44
39.955785,116.303893,0,292,39984.6512615741,2009-06-20,15:37:49
39.955729,116.303276,0,230,39984.6513194444,2009-06-20,15:37:54
39.955904,116.303051,0,225,39984.6513773148,2009-06-20,15:37:59
39.956259,116.30298,0,218,39984.6514351852,2009-06-20,15:38:04
39.956778,116.302932,0,208,39984.6514930556,2009-06-20,15:38:09
39.957607,116.302905,0,216,39984.6515509259,2009-06-20,15:38:14
39.958471,116.302817,0,224,39984.6516087963,2009-06-20,15:38:19
39.959235,116.302736,0,227,39984.6516666667,2009-06-20,15:38:24
39.959847,116.302606,0,224,39984.651724537,2009-06-20,15:38:29
39.960286,116.302481,0,205,39984.6517824074,2009-06-20,15:38:34
39.960612,116.302363,0,199,39984.6518402778,2009-06-20,15:38:39
39.960838,116.302253,0,192,39984.6518981481,2009-06-20,15:38:44
39.960746,116.302372,0,206,39984.6519560185,2009-06-20,15:38:49
39.960743,116.302382,0,205,39984.6520138889,2009-06-20,15:38:54
39.960789,116.302277,0,203,39984.6520717593,2009-06-20,15:38:59
39.960986,116.302267,0,187,39984.6521296296,2009-06-20,15:39:04
39.96133,116.302284,0,172,39984.6521875,2009-06-20,15:39:09
39.961813,116.302212,0,184,39984.6522453704,2009-06-20,15:39:14
39.962289,116.302097,0,191,39984.6523032407,2009-06-20,15:39:19
39.962775,116.302018,0,201,39984.6523611111,2009-06-20,15:39:24
39.963282,116.302001,0,219,39984.6524189815,2009-06-20,15:39:29
39.963673,116.30193,0,223,39984.6524768519,2009-06-20,15:39:34
39.964062,116.301767,0,220,39984.6525347222,2009-06-20,15:39:39
39.964496,116.301653,0,198,39984.6525925926,2009-06-20,15:39:44
39.964889,116.301571,0,216,39984.652650463,2009-06-20,15:39:49
39.965336,116.30151,0,193,39984.6527083333,2009-06-20,15:39:54
39.965681,116.301454,0,188,39984.6527662037,2009-06-20,15:39:59
39.966108,116.301388,0,170,39984.6528240741,2009-06-20,15:40:04
39.966669,116.301291,0,132,39984.6528819444,2009-06-20,15:40:09
39.967198,116.301231,0,127,39984.6529398148,2009-06-20,15:40:14
39.967717,116.301194,0,123,39984.6529976852,2009-06-20,15:40:19
39.968153,116.301154,0,140,39984.6530555556,2009-06-20,15:40:24
39.96832,116.301125,0,137,39984.6531134259,2009-06-20,15:40:29
39.968359,116.30113,0,131,39984.6531712963,2009-06-20,15:40:34
39.968494,116.301112,0,148,39984.6532291667,2009-06-20,15:40:39
39.968818,116.301098,0,167,39984.653287037,2009-06-20,15:40:44
39.969094,116.300989,0,157,39984.6533449074,2009-06-20,15:40:49
39.969314,116.300945,0,159,39984.6534027778,2009-06-20,15:40:54
39.969352,116.300954,0,165,39984.6534606481,2009-06-20,15:40:59
39.969355,116.300954,0,168,39984.6535185185,2009-06-20,15:41:04
39.96935,116.300954,0,168,39984.6535763889,2009-06-20,15:41:09
39.969354,116.300954,0,169,39984.6536342593,2009-06-20,15:41:14
39.96936,116.300951,0,168,39984.6536921296,2009-06-20,15:41:19
39.96936,116.300951,0,168,39984.6537268519,2009-06-20,15:41:22
39.969353,116.300953,0,169,39984.65375,2009-06-20,15:41:24
39.969342,116.300964,0,158,39984.6538078704,2009-06-20,15:41:29
39.969364,116.301003,0,156,39984.6538657407,2009-06-20,15:41:34
39.969385,116.301051,0,154,39984.6539236111,2009-06-20,15:41:39
39.969421,116.301105,0,148,39984.6539814815,2009-06-20,15:41:44
39.969446,116.301173,0,143,39984.6540393519,2009-06-20,15:41:49
39.969464,116.301226,0,148,39984.6540972222,2009-06-20,15:41:54
39.9695,116.301261,0,151,39984.6541550926,2009-06-20,15:41:59
39.969523,116.301315,0,152,39984.654212963,2009-06-20,15:42:04
39.969534,116.301373,0,150,39984.6542708333,2009-06-20,15:42:09
39.969551,116.301428,0,155,39984.6543287037,2009-06-20,15:42:14
39.969568,116.301493,0,157,39984.6543865741,2009-06-20,15:42:19
39.969599,116.301546,0,159,39984.6544444444,2009-06-20,15:42:24
39.969632,116.301605,0,158,39984.6545023148,2009-06-20,15:42:29
39.969657,116.301669,0,158,39984.6545601852,2009-06-20,15:42:34
39.969685,116.301732,0,157,39984.6546180556,2009-06-20,15:42:39
39.969718,116.301795,0,154,39984.6546759259,2009-06-20,15:42:44
39.969773,116.301826,0,154,39984.6547337963,2009-06-20,15:42:49
39.969801,116.301846,0,157,39984.6547916667,2009-06-20,15:42:54
39.969844,116.301878,0,159,39984.654849537,2009-06-20,15:42:59
39.969883,116.301912,0,163,39984.6549074074,2009-06-20,15:43:04
39.969918,116.30195,0,171,39984.6549652778,2009-06-20,15:43:09
39.969936,116.302003,0,175,39984.6550231481,2009-06-20,15:43:14
39.969957,116.302052,0,177,39984.6550810185,2009-06-20,15:43:19
39.970002,116.302094,0,178,39984.6551388889,2009-06-20,15:43:24
39.970036,116.302145,0,179,39984.6551967593,2009-06-20,15:43:29
39.970086,116.3022,0,181,39984.6552546296,2009-06-20,15:43:34
39.970205,116.302328,0,183,39984.6553125,2009-06-20,15:43:39
39.970297,116.302521,0,188,39984.6553703704,2009-06-20,15:43:44
39.97028,116.302383,0,191,39984.6554282407,2009-06-20,15:43:49
39.970267,116.302282,0,192,39984.6554861111,2009-06-20,15:43:54
39.970277,116.302325,0,193,39984.6555439815,2009-06-20,15:43:59
39.970293,116.302377,0,195,39984.6556018519,2009-06-20,15:44:04
39.970294,116.302408,0,197,39984.6556597222,2009-06-20,15:44:09
39.970287,116.302454,0,199,39984.6557175926,2009-06-20,15:44:14
39.970274,116.302484,0,200,39984.655775463,2009-06-20,15:44:19
39.970266,116.302494,0,201,39984.6558333333,2009-06-20,15:44:24
39.970257,116.302499,0,202,39984.6558912037,2009-06-20,15:44:29
39.970246,116.302513,0,202,39984.6559490741,2009-06-20,15:44:34
39.970298,116.302869,0,203,39984.6560069444,2009-06-20,15:44:39
39.970448,116.303072,0,207,39984.6560648148,2009-06-20,15:44:44
39.970576,116.303027,0,216,39984.6561226852,2009-06-20,15:44:49
39.970553,116.303064,0,222,39984.6561805556,2009-06-20,15:44:54
39.970539,116.303102,0,228,39984.6562384259,2009-06-20,15:44:59
39.970519,116.303149,0,235,39984.6562962963,2009-06-20,15:45:04
39.970585,116.303082,0,246,39984.6563541667,2009-06-20,15:45:09
39.970567,116.303072,0,258,39984.656412037,2009-06-20,15:45:14
39.970577,116.303071,0,261,39984.6564699074,2009-06-20,15:45:19
39.970558,116.303065,0,265,39984.6565277778,2009-06-20,15:45:24
39.970558,116.303065,0,265,39984.6565625,2009-06-20,15:45:27
39.970559,116.30307,0,267,39984.6565856481,2009-06-20,15:45:29
39.970548,116.303182,0,273,39984.6566435185,2009-06-20,15:45:34
39.970512,116.303354,0,278,39984.6567013889,2009-06-20,15:45:39
39.97051,116.303429,0,280,39984.6567592593,2009-06-20,15:45:44
39.970607,116.303432,0,284,39984.6568171296,2009-06-20,15:45:49
39.970884,116.303405,0,290,39984.656875,2009-06-20,15:45:54
39.971027,116.303508,0,284,39984.6569328704,2009-06-20,15:45:59
39.971115,116.303624,0,278,39984.6569907407,2009-06-20,15:46:04
39.971182,116.303692,0,278,39984.6570486111,2009-06-20,15:46:09
39.97122,116.303765,0,280,39984.6571064815,2009-06-20,15:46:14
39.971262,116.303853,0,283,39984.6571643518,2009-06-20,15:46:19
39.971289,116.303941,0,286,39984.6572222222,2009-06-20,15:46:24
39.971284,116.303998,0,285,39984.6572800926,2009-06-20,15:46:29
39.971216,116.30403,0,277,39984.657337963,2009-06-20,15:46:34
39.971213,116.304068,0,275,39984.6573958333,2009-06-20,15:46:39
39.971216,116.304118,0,274,39984.6574537037,2009-06-20,15:46:44
39.971231,116.304149,0,270,39984.6575115741,2009-06-20,15:46:49
39.971287,116.304143,0,273,39984.6575694444,2009-06-20,15:46:54
39.971284,116.304151,0,274,39984.6576273148,2009-06-20,15:46:59
39.971282,116.304152,0,275,39984.6576851852,2009-06-20,15:47:04
39.971282,116.304152,0,275,39984.6577199074,2009-06-20,15:47:07
39.971276,116.304155,0,275,39984.6577430556,2009-06-20,15:47:09
39.971294,116.304181,0,277,39984.6578009259,2009-06-20,15:47:14
39.971309,116.304238,0,281,39984.6578587963,2009-06-20,15:47:19
39.971327,116.304342,0,282,39984.6579166667,2009-06-20,15:47:24
39.971372,116.304452,0,283,39984.657974537,2009-06-20,15:47:29
39.971409,116.304649,0,281,39984.6580324074,2009-06-20,15:47:34
39.97142,116.304731,0,281,39984.6580902778,2009-06-20,15:47:39
39.971428,116.3048,0,279,39984.6581481481,2009-06-20,15:47:44
39.971428,116.3048,0,279,39984.6581828704,2009-06-20,15:47:47
39.971423,116.304801,0,280,39984.6582060185,2009-06-20,15:47:49
39.971412,116.304802,0,280,39984.6582638889,2009-06-20,15:47:54
39.9714,116.304802,0,280,39984.6583217593,2009-06-20,15:47:59
39.971396,116.304802,0,280,39984.6583796296,2009-06-20,15:48:04
39.971391,116.304803,0,280,39984.6584375,2009-06-20,15:48:09
39.971387,116.304804,0,280,39984.6584953704,2009-06-20,15:48:14
39.971385,116.304805,0,280,39984.6585532407,2009-06-20,15:48:19
39.971385,116.304805,0,280,39984.658587963,2009-06-20,15:48:22
39.971391,116.304806,0,280,39984.6586111111,2009-06-20,15:48:24
39.971402,116.304806,0,280,39984.6586689815,2009-06-20,15:48:29
39.971402,116.304806,0,280,39984.6587037037,2009-06-20,15:48:32
39.971403,116.304809,0,280,39984.6587268518,2009-06-20,15:48:34
39.971343,116.304897,0,279,39984.6587847222,2009-06-20,15:48:39
39.971144,116.304898,0,279,39984.6588425926,2009-06-20,15:48:44
