# Supplementary material for: Research on differential privacy protection method based on user tendency
Source: PLoS One. 2023 Oct 26;18(10):e0288823. doi: 10.1371/journal.pone.0288823 (PMC10602288; doi:10.1371/journal.pone.0288823)
Supplement: S2 Data — (ZIP) [file pone.0288823.s002.zip › Data 5-2/022/Trajectory/20090621014030.plt]

Geolife trajectory
WGS 84
Altitude is in Feet
Reserved 3
0,2,255,My Track,0,0,2,8421376
0
39.971643,116.304106,0,492,39985.0697916667,2009-06-21,01:40:30
39.971604,116.304102,0,493,39985.069849537,2009-06-21,01:40:35
39.971552,116.303961,0,489,39985.0699074074,2009-06-21,01:40:40
39.971534,116.303908,0,484,39985.0699652778,2009-06-21,01:40:45
39.971539,116.303849,0,479,39985.0700231481,2009-06-21,01:40:50
39.971555,116.303782,0,475,39985.0700810185,2009-06-21,01:40:55
39.971392,116.303752,0,482,39985.0701388889,2009-06-21,01:41:00
39.971371,116.303743,0,480,39985.0701967593,2009-06-21,01:41:05
39.971354,116.303721,0,478,39985.0702546296,2009-06-21,01:41:10
39.971291,116.303705,0,476,39985.0703125,2009-06-21,01:41:15
39.971204,116.303706,0,475,39985.0703703704,2009-06-21,01:41:20
39.971147,116.303654,0,473,39985.0704282407,2009-06-21,01:41:25
39.971015,116.30352,0,473,39985.0704861111,2009-06-21,01:41:30
39.971129,116.303573,0,472,39985.0705439815,2009-06-21,01:41:35
39.971083,116.303483,0,470,39985.0706018518,2009-06-21,01:41:40
39.971036,116.303394,0,470,39985.0706597222,2009-06-21,01:41:45
39.971037,116.303328,0,467,39985.0707175926,2009-06-21,01:41:50
39.971004,116.303304,0,465,39985.070775463,2009-06-21,01:41:55
39.970923,116.303304,0,460,39985.0708333333,2009-06-21,01:42:00
39.970887,116.30329,0,456,39985.0708912037,2009-06-21,01:42:05
39.970818,116.303273,0,455,39985.0709490741,2009-06-21,01:42:10
39.9708,116.30326,0,451,39985.0710069444,2009-06-21,01:42:15
39.970788,116.303249,0,445,39985.0710648148,2009-06-21,01:42:20
39.970735,116.303256,0,441,39985.0711226852,2009-06-21,01:42:25
39.970699,116.303271,0,436,39985.0711805556,2009-06-21,01:42:30
39.970688,116.303259,0,432,39985.0712384259,2009-06-21,01:42:35
39.970686,116.303254,0,432,39985.0712962963,2009-06-21,01:42:40
39.970684,116.303256,0,432,39985.0713541667,2009-06-21,01:42:45
39.970684,116.303256,0,432,39985.0713888889,2009-06-21,01:42:48
39.970682,116.303255,0,433,39985.071412037,2009-06-21,01:42:50
39.970585,116.303248,0,433,39985.0714699074,2009-06-21,01:42:55
39.970422,116.303224,0,433,39985.0715277778,2009-06-21,01:43:00
39.970355,116.30319,0,435,39985.0715856481,2009-06-21,01:43:05
39.970311,116.303202,0,433,39985.0716435185,2009-06-21,01:43:10
39.970302,116.303214,0,431,39985.0717013889,2009-06-21,01:43:15
39.970278,116.30321,0,432,39985.0717592593,2009-06-21,01:43:20
39.969803,116.302927,0,66,39985.0718171296,2009-06-21,01:43:25
39.969737,116.302937,0,71,39985.071875,2009-06-21,01:43:30
39.969699,116.302934,0,78,39985.0719328704,2009-06-21,01:43:35
39.969657,116.302945,0,85,39985.0719907407,2009-06-21,01:43:40
39.969642,116.302935,0,90,39985.0720486111,2009-06-21,01:43:45
39.96962,116.302925,0,98,39985.0721064815,2009-06-21,01:43:50
39.969631,116.302889,0,106,39985.0721643518,2009-06-21,01:43:55
39.969624,116.302788,0,126,39985.0722222222,2009-06-21,01:44:00
39.969612,116.30273,0,127,39985.0722800926,2009-06-21,01:44:05
39.969606,116.302676,0,127,39985.072337963,2009-06-21,01:44:10
39.969596,116.302611,0,128,39985.0723958333,2009-06-21,01:44:15
39.969585,116.302551,0,135,39985.0724537037,2009-06-21,01:44:20
39.96955,116.302486,0,140,39985.0725115741,2009-06-21,01:44:25
39.969548,116.302428,0,146,39985.0725694444,2009-06-21,01:44:30
39.969548,116.302379,0,150,39985.0726273148,2009-06-21,01:44:35
39.969546,116.302329,0,157,39985.0726851852,2009-06-21,01:44:40
39.96954,116.302263,0,162,39985.0727430556,2009-06-21,01:44:45
39.96954,116.302201,0,168,39985.0728009259,2009-06-21,01:44:50
39.969527,116.302128,0,171,39985.0728587963,2009-06-21,01:44:55
39.969538,116.302069,0,176,39985.0729166667,2009-06-21,01:45:00
39.969545,116.302014,0,179,39985.072974537,2009-06-21,01:45:05
39.969537,116.30195,0,179,39985.0730324074,2009-06-21,01:45:10
39.969533,116.301881,0,180,39985.0730902778,2009-06-21,01:45:15
39.969537,116.301815,0,185,39985.0731481481,2009-06-21,01:45:20
39.969516,116.301779,0,189,39985.0732060185,2009-06-21,01:45:25
39.969557,116.301696,0,175,39985.0732638889,2009-06-21,01:45:30
39.969555,116.301682,0,174,39985.0733217593,2009-06-21,01:45:35
39.969569,116.301656,0,173,39985.0733796296,2009-06-21,01:45:40
39.969585,116.301636,0,175,39985.0734375,2009-06-21,01:45:45
39.969551,116.301631,0,175,39985.0734953704,2009-06-21,01:45:50
39.969551,116.301631,0,175,39985.0735300926,2009-06-21,01:45:53
39.969543,116.301632,0,177,39985.0735532407,2009-06-21,01:45:55
39.969518,116.301605,0,179,39985.0736111111,2009-06-21,01:46:00
39.969502,116.301613,0,180,39985.0736689815,2009-06-21,01:46:05
39.969502,116.301613,0,180,39985.0737037037,2009-06-21,01:46:08
39.9695,116.301608,0,181,39985.0737268519,2009-06-21,01:46:10
39.969479,116.301541,0,181,39985.0737847222,2009-06-21,01:46:15
39.969434,116.301528,0,182,39985.0738425926,2009-06-21,01:46:20
39.969379,116.30151,0,182,39985.073900463,2009-06-21,01:46:25
39.969356,116.301479,0,183,39985.0739583333,2009-06-21,01:46:30
39.969332,116.301464,0,183,39985.0740162037,2009-06-21,01:46:35
39.969314,116.301457,0,183,39985.0740740741,2009-06-21,01:46:40
39.969304,116.301452,0,184,39985.0741319444,2009-06-21,01:46:45
39.969282,116.301448,0,184,39985.0741898148,2009-06-21,01:46:50
39.969233,116.301426,0,184,39985.0742476852,2009-06-21,01:46:55
39.969186,116.301397,0,184,39985.0743055556,2009-06-21,01:47:00
39.969142,116.301392,0,184,39985.0743634259,2009-06-21,01:47:05
39.969106,116.301392,0,184,39985.0744212963,2009-06-21,01:47:10
39.969095,116.301381,0,185,39985.0744791667,2009-06-21,01:47:15
39.969085,116.301354,0,185,39985.074537037,2009-06-21,01:47:20
39.9691,116.30131,0,185,39985.0745949074,2009-06-21,01:47:25
39.96912,116.301266,0,185,39985.0746527778,2009-06-21,01:47:30
39.969108,116.301252,0,185,39985.0747106481,2009-06-21,01:47:35
39.969099,116.301272,0,185,39985.0747685185,2009-06-21,01:47:40
39.969099,116.301272,0,185,39985.0748032407,2009-06-21,01:47:43
39.969097,116.301266,0,185,39985.0748263889,2009-06-21,01:47:45
39.969087,116.301266,0,185,39985.0748842593,2009-06-21,01:47:50
39.969032,116.301338,0,184,39985.0749421296,2009-06-21,01:47:55
39.968993,116.301395,0,184,39985.075,2009-06-21,01:48:00
39.968976,116.301407,0,184,39985.0750578704,2009-06-21,01:48:05
39.968957,116.301378,0,184,39985.0751157407,2009-06-21,01:48:10
39.968892,116.301331,0,183,39985.0751736111,2009-06-21,01:48:15
39.968877,116.301287,0,183,39985.0752314815,2009-06-21,01:48:20
39.968877,116.301287,0,183,39985.0752662037,2009-06-21,01:48:23
39.968878,116.301281,0,183,39985.0752893519,2009-06-21,01:48:25
39.968846,116.301325,0,182,39985.0753472222,2009-06-21,01:48:30
39.96881,116.301392,0,182,39985.0754050926,2009-06-21,01:48:35
39.968798,116.301362,0,182,39985.075462963,2009-06-21,01:48:40
39.968822,116.301393,0,182,39985.0755208333,2009-06-21,01:48:45
39.968841,116.301432,0,183,39985.0755787037,2009-06-21,01:48:50
39.968938,116.301559,0,187,39985.0756365741,2009-06-21,01:48:55
39.968956,116.301452,0,197,39985.0756944444,2009-06-21,01:49:00
39.968956,116.301452,0,197,39985.0757291667,2009-06-21,01:49:03
39.968959,116.301449,0,203,39985.0757523148,2009-06-21,01:49:05
39.968955,116.301491,0,211,39985.0758101852,2009-06-21,01:49:10
39.969028,116.301426,0,213,39985.0758680556,2009-06-21,01:49:15
39.969104,116.301354,0,214,39985.0759259259,2009-06-21,01:49:20
39.969228,116.301521,0,191,39985.0759837963,2009-06-21,01:49:25
39.969291,116.301614,0,174,39985.0760416667,2009-06-21,01:49:30
39.969343,116.301551,0,165,39985.076099537,2009-06-21,01:49:35
39.969378,116.301449,0,160,39985.0761574074,2009-06-21,01:49:40
39.969377,116.301346,0,140,39985.0762152778,2009-06-21,01:49:45
39.969405,116.301291,0,131,39985.0762731481,2009-06-21,01:49:50
39.969417,116.301263,0,127,39985.0763310185,2009-06-21,01:49:55
39.96945,116.301229,0,127,39985.0763888889,2009-06-21,01:50:00
39.969523,116.30115,0,125,39985.0764467593,2009-06-21,01:50:05
39.969565,116.301031,0,126,39985.0765046296,2009-06-21,01:50:10
39.969602,116.300977,0,127,39985.0765625,2009-06-21,01:50:15
39.96965,116.300931,0,123,39985.0766203704,2009-06-21,01:50:20
39.969726,116.300891,0,118,39985.0766782407,2009-06-21,01:50:25
39.969839,116.300919,0,116,39985.0767361111,2009-06-21,01:50:30
39.969981,116.300907,0,116,39985.0767939815,2009-06-21,01:50:35
39.970073,116.300912,0,118,39985.0768518519,2009-06-21,01:50:40
39.970117,116.300879,0,123,39985.0769097222,2009-06-21,01:50:45
39.970148,116.300876,0,124,39985.0769675926,2009-06-21,01:50:50
39.970199,116.300801,0,130,39985.077025463,2009-06-21,01:50:55
39.970299,116.300627,0,131,39985.0770833333,2009-06-21,01:51:00
39.970196,116.300311,0,210,39985.0802083333,2009-06-21,01:55:30
39.970161,116.3003,0,212,39985.0802662037,2009-06-21,01:55:35
39.970156,116.3003,0,212,39985.0803240741,2009-06-21,01:55:40
39.970157,116.300296,0,212,39985.0803819444,2009-06-21,01:55:45
39.970157,116.300296,0,212,39985.0804166667,2009-06-21,01:55:48
39.970158,116.300296,0,212,39985.0804398148,2009-06-21,01:55:50
39.970147,116.300326,0,216,39985.0804976852,2009-06-21,01:55:55
39.970109,116.300322,0,223,39985.0805555556,2009-06-21,01:56:00
39.970108,116.300327,0,223,39985.0806134259,2009-06-21,01:56:05
39.970109,116.300321,0,223,39985.0806712963,2009-06-21,01:56:10
39.970104,116.300323,0,224,39985.0807291667,2009-06-21,01:56:15
39.970108,116.300325,0,225,39985.080787037,2009-06-21,01:56:20
39.970109,116.300327,0,225,39985.0808449074,2009-06-21,01:56:25
39.970109,116.300327,0,225,39985.0808796296,2009-06-21,01:56:28
39.970109,116.300328,0,226,39985.0809027778,2009-06-21,01:56:30
39.970107,116.300337,0,226,39985.0809606481,2009-06-21,01:56:35
39.970104,116.300346,0,226,39985.0810185185,2009-06-21,01:56:40
39.970106,116.300343,0,227,39985.0810763889,2009-06-21,01:56:45
39.970106,116.300343,0,227,39985.0811111111,2009-06-21,01:56:48
39.970107,116.300343,0,227,39985.0811342593,2009-06-21,01:56:50
39.970134,116.300312,0,228,39985.0811921296,2009-06-21,01:56:55
39.970136,116.300308,0,228,39985.08125,2009-06-21,01:57:00
39.970143,116.300313,0,227,39985.0813078704,2009-06-21,01:57:05
39.970149,116.300309,0,227,39985.0813657407,2009-06-21,01:57:10
39.970147,116.300307,0,227,39985.0814236111,2009-06-21,01:57:15
39.970145,116.300306,0,228,39985.0814814815,2009-06-21,01:57:20
39.970147,116.3003,0,228,39985.0815393519,2009-06-21,01:57:25
39.970148,116.300298,0,228,39985.0815972222,2009-06-21,01:57:30
39.970148,116.300293,0,229,39985.0816550926,2009-06-21,01:57:35
39.970145,116.300287,0,230,39985.081712963,2009-06-21,01:57:40
39.970146,116.300288,0,230,39985.0817708333,2009-06-21,01:57:45
39.970146,116.300288,0,231,39985.0818287037,2009-06-21,01:57:50
39.970146,116.300286,0,231,39985.0818865741,2009-06-21,01:57:55
39.970146,116.300286,0,231,39985.0819212963,2009-06-21,01:57:58
39.970146,116.300291,0,231,39985.0819444444,2009-06-21,01:58:00
39.970133,116.300274,0,235,39985.0820023148,2009-06-21,01:58:05
39.970136,116.300264,0,239,39985.0820601852,2009-06-21,01:58:10
39.970136,116.300263,0,239,39985.0821180556,2009-06-21,01:58:15
39.970135,116.300258,0,240,39985.0821759259,2009-06-21,01:58:20
39.970134,116.300258,0,241,39985.0822337963,2009-06-21,01:58:25
39.970134,116.300258,0,241,39985.0822685185,2009-06-21,01:58:28
39.970135,116.30026,0,242,39985.0822916667,2009-06-21,01:58:30
39.970126,116.300267,0,242,39985.082349537,2009-06-21,01:58:35
39.970118,116.30027,0,243,39985.0824074074,2009-06-21,01:58:40
39.970118,116.300271,0,243,39985.0824652778,2009-06-21,01:58:45
39.970118,116.300272,0,244,39985.0825231481,2009-06-21,01:58:50
39.970118,116.300272,0,244,39985.0825578704,2009-06-21,01:58:53
39.970124,116.300276,0,248,39985.0825810185,2009-06-21,01:58:55
39.970146,116.300268,0,248,39985.0826388889,2009-06-21,01:59:00
39.970154,116.300265,0,248,39985.0826967593,2009-06-21,01:59:05
39.970159,116.300272,0,249,39985.0827546296,2009-06-21,01:59:10
39.970159,116.300272,0,249,39985.0827893519,2009-06-21,01:59:13
39.97016,116.300267,0,249,39985.0828125,2009-06-21,01:59:15
39.97019,116.300308,0,253,39985.0828703704,2009-06-21,01:59:20
39.970208,116.300329,0,255,39985.0829282407,2009-06-21,01:59:25
39.970255,116.300315,0,253,39985.0829861111,2009-06-21,01:59:30
39.970256,116.300314,0,254,39985.0830439815,2009-06-21,01:59:35
39.97026,116.300316,0,255,39985.0831018519,2009-06-21,01:59:40
39.970262,116.300313,0,255,39985.0831597222,2009-06-21,01:59:45
39.970264,116.300306,0,255,39985.0832175926,2009-06-21,01:59:50
39.970266,116.300303,0,255,39985.083275463,2009-06-21,01:59:55
39.970266,116.300303,0,255,39985.0833101852,2009-06-21,01:59:58
39.970269,116.30031,0,255,39985.0833333333,2009-06-21,02:00:00
39.970273,116.3003,0,256,39985.0833912037,2009-06-21,02:00:05
39.970275,116.300297,0,256,39985.0834490741,2009-06-21,02:00:10
39.970276,116.300298,0,256,39985.0835069444,2009-06-21,02:00:15
39.97027,116.300302,0,256,39985.0835648148,2009-06-21,02:00:20
39.970267,116.300301,0,256,39985.0836226852,2009-06-21,02:00:25
39.970268,116.300301,0,257,39985.0836805556,2009-06-21,02:00:30
39.970273,116.3003,0,257,39985.0837384259,2009-06-21,02:00:35
39.97028,116.300293,0,257,39985.0837962963,2009-06-21,02:00:40
39.97028,116.300293,0,257,39985.0838310185,2009-06-21,02:00:43
39.970283,116.300291,0,257,39985.0838541667,2009-06-21,02:00:45
39.970295,116.300348,0,261,39985.083912037,2009-06-21,02:00:50
39.970298,116.300346,0,267,39985.0839699074,2009-06-21,02:00:55
39.970292,116.30034,0,268,39985.0840277778,2009-06-21,02:01:00
39.970285,116.300333,0,268,39985.0840856481,2009-06-21,02:01:05
39.970285,116.300333,0,268,39985.0841203704,2009-06-21,02:01:08
39.970284,116.300326,0,269,39985.0841435185,2009-06-21,02:01:10
39.97029,116.300317,0,269,39985.0842013889,2009-06-21,02:01:15
39.970317,116.300306,0,271,39985.0842592593,2009-06-21,02:01:20
39.970392,116.300314,0,274,39985.0843171296,2009-06-21,02:01:25
39.970591,116.300316,0,277,39985.084375,2009-06-21,02:01:30
39.970979,116.300329,0,278,39985.0844328704,2009-06-21,02:01:35
39.971284,116.300338,0,284,39985.0844907407,2009-06-21,02:01:40
39.971465,116.300434,0,290,39985.0845486111,2009-06-21,02:01:45
39.971511,116.300473,0,297,39985.0846064815,2009-06-21,02:01:50
39.971511,116.300473,0,297,39985.0846412037,2009-06-21,02:01:53
39.971516,116.300474,0,299,39985.0846643519,2009-06-21,02:01:55
39.97154,116.300478,0,300,39985.0847222222,2009-06-21,02:02:00
39.971763,116.300489,0,304,39985.0847800926,2009-06-21,02:02:05
39.972103,116.300436,0,305,39985.084837963,2009-06-21,02:02:10
39.972593,116.30039,0,295,39985.0848958333,2009-06-21,02:02:15
39.973067,116.300259,0,298,39985.0849537037,2009-06-21,02:02:20
39.973307,116.300105,0,396,39985.0850115741,2009-06-21,02:02:25
39.973548,116.300119,0,442,39985.0850694444,2009-06-21,02:02:30
39.973849,116.300068,0,458,39985.0851273148,2009-06-21,02:02:35
39.974116,116.300028,0,440,39985.0851851852,2009-06-21,02:02:40
39.974243,116.300102,0,418,39985.0852430556,2009-06-21,02:02:45
39.974281,116.300209,0,414,39985.0853009259,2009-06-21,02:02:50
39.974424,116.300535,0,363,39985.0853587963,2009-06-21,02:02:55
39.974576,116.300934,0,352,39985.0854166667,2009-06-21,02:03:00
39.974636,116.301408,0,342,39985.085474537,2009-06-21,02:03:05
39.974727,116.301914,0,309,39985.0855324074,2009-06-21,02:03:10
39.974702,116.302077,0,270,39985.0855902778,2009-06-21,02:03:15
39.974694,116.30208,0,269,39985.0856481481,2009-06-21,02:03:20
39.974694,116.30208,0,269,39985.0856828704,2009-06-21,02:03:23
39.974688,116.302081,0,268,39985.0857060185,2009-06-21,02:03:25
39.974678,116.302129,0,265,39985.0857638889,2009-06-21,02:03:30
39.974642,116.302464,0,249,39985.0858217593,2009-06-21,02:03:35
39.974594,116.302885,0,232,39985.0858796296,2009-06-21,02:03:40
39.974597,116.303323,0,219,39985.0859375,2009-06-21,02:03:45
39.974605,116.303726,0,205,39985.0859953704,2009-06-21,02:03:50
39.974616,116.304101,0,180,39985.0860532407,2009-06-21,02:03:55
39.974642,116.304579,0,164,39985.0861111111,2009-06-21,02:04:00
39.974654,116.305109,0,148,39985.0861689815,2009-06-21,02:04:05
39.97467,116.305709,0,142,39985.0862268518,2009-06-21,02:04:10
39.974705,116.306339,0,135,39985.0862847222,2009-06-21,02:04:15
39.97468,116.306973,0,125,39985.0863425926,2009-06-21,02:04:20
39.974696,116.307546,0,129,39985.086400463,2009-06-21,02:04:25
39.974712,116.308039,0,123,39985.0864583333,2009-06-21,02:04:30
39.9747,116.308527,0,121,39985.0865162037,2009-06-21,02:04:35
39.974677,116.309057,0,134,39985.0865740741,2009-06-21,02:04:40
39.974649,116.309568,0,137,39985.0866319444,2009-06-21,02:04:45
39.974669,116.310066,0,140,39985.0866898148,2009-06-21,02:04:50
39.974659,116.31053,0,143,39985.0867476852,2009-06-21,02:04:55
39.974692,116.310806,0,139,39985.0868055556,2009-06-21,02:05:00
39.974663,116.310921,0,144,39985.0868634259,2009-06-21,02:05:05
39.974632,116.310923,0,145,39985.0869212963,2009-06-21,02:05:10
39.974632,116.310923,0,145,39985.0869560185,2009-06-21,02:05:13
39.974629,116.310923,0,145,39985.0869791667,2009-06-21,02:05:15
39.974639,116.310923,0,144,39985.087037037,2009-06-21,02:05:20
39.974641,116.310923,0,144,39985.0870949074,2009-06-21,02:05:25
39.974648,116.310924,0,144,39985.0871527778,2009-06-21,02:05:30
39.974648,116.310924,0,144,39985.0871875,2009-06-21,02:05:33
39.974655,116.310931,0,144,39985.0872106481,2009-06-21,02:05:35
39.974643,116.311025,0,140,39985.0872685185,2009-06-21,02:05:40
39.974666,116.311042,0,138,39985.0873263889,2009-06-21,02:05:45
39.97466,116.311087,0,131,39985.0873842593,2009-06-21,02:05:50
39.974658,116.311349,0,127,39985.0874421296,2009-06-21,02:05:55
39.974706,116.311774,0,121,39985.0875,2009-06-21,02:06:00
39.974727,116.312266,0,124,39985.0875578704,2009-06-21,02:06:05
39.974771,116.31278,0,129,39985.0876157407,2009-06-21,02:06:10
39.974856,116.313085,0,126,39985.0876736111,2009-06-21,02:06:15
39.974869,116.313106,0,126,39985.0877314815,2009-06-21,02:06:20
39.974869,116.313106,0,126,39985.0877662037,2009-06-21,02:06:23
39.974863,116.313106,0,125,39985.0877893518,2009-06-21,02:06:25
39.974854,116.313107,0,124,39985.0878472222,2009-06-21,02:06:30
39.974863,116.313109,0,125,39985.0879050926,2009-06-21,02:06:35
39.974874,116.313234,0,123,39985.087962963,2009-06-21,02:06:40
39.974934,116.31356,0,116,39985.0880208333,2009-06-21,02:06:45
39.975015,116.314084,0,109,39985.0880787037,2009-06-21,02:06:50
39.975119,116.314756,0,105,39985.0881365741,2009-06-21,02:06:55
39.975143,116.315546,0,112,39985.0881944444,2009-06-21,02:07:00
39.97519,116.316371,0,109,39985.0882523148,2009-06-21,02:07:05
39.975164,116.317191,0,119,39985.0883101852,2009-06-21,02:07:10
39.975109,116.317996,0,122,39985.0883680556,2009-06-21,02:07:15
39.97496,116.318466,0,124,39985.0884259259,2009-06-21,02:07:20
39.974899,116.318481,0,129,39985.0884837963,2009-06-21,02:07:25
39.974899,116.318472,0,127,39985.0885416667,2009-06-21,02:07:30
39.9749,116.318465,0,126,39985.088599537,2009-06-21,02:07:35
39.974899,116.318464,0,126,39985.0886574074,2009-06-21,02:07:40
39.974899,116.318464,0,126,39985.0886921296,2009-06-21,02:07:43
39.974899,116.318465,0,126,39985.0887152778,2009-06-21,02:07:45
39.974903,116.318453,0,126,39985.0887731481,2009-06-21,02:07:50
39.974907,116.318522,0,129,39985.0888310185,2009-06-21,02:07:55
39.974939,116.318857,0,125,39985.0888888889,2009-06-21,02:08:00
39.97497,116.319377,0,123,39985.0889467593,2009-06-21,02:08:05
39.974974,116.319943,0,126,39985.0890046296,2009-06-21,02:08:10
39.974914,116.320495,0,127,39985.0890625,2009-06-21,02:08:15
39.974889,116.320589,0,120,39985.0891203704,2009-06-21,02:08:20
39.97485,116.320576,0,124,39985.0891782407,2009-06-21,02:08:25
39.97485,116.320576,0,124,39985.089212963,2009-06-21,02:08:28
39.974852,116.320573,0,126,39985.0892361111,2009-06-21,02:08:30
39.974921,116.320652,0,129,39985.0892939815,2009-06-21,02:08:35
39.974991,116.320961,0,131,39985.0893518519,2009-06-21,02:08:40
39.975014,116.321485,0,129,39985.0894097222,2009-06-21,02:08:45
39.975028,116.322153,0,125,39985.0894675926,2009-06-21,02:08:50
39.975041,116.322947,0,126,39985.089525463,2009-06-21,02:08:55
39.975057,116.323749,0,133,39985.0895833333,2009-06-21,02:09:00
39.975093,116.324556,0,138,39985.0896412037,2009-06-21,02:09:05
39.975126,116.32522,0,132,39985.0896990741,2009-06-21,02:09:10
39.975135,116.32573,0,133,39985.0897569444,2009-06-21,02:09:15
39.975155,116.326191,0,138,39985.0898148148,2009-06-21,02:09:20
39.975165,116.326528,0,132,39985.0898726852,2009-06-21,02:09:25
39.975214,116.326594,0,131,39985.0899305556,2009-06-21,02:09:30
39.975214,116.326592,0,132,39985.0899884259,2009-06-21,02:09:35
39.975214,116.326588,0,132,39985.0900462963,2009-06-21,02:09:40
39.975215,116.326585,0,133,39985.0901041667,2009-06-21,02:09:45
39.975217,116.326586,0,133,39985.090162037,2009-06-21,02:09:50
39.975219,116.326585,0,133,39985.0902199074,2009-06-21,02:09:55
39.975219,116.326581,0,133,39985.0902777778,2009-06-21,02:10:00
39.975219,116.326577,0,133,39985.0903356481,2009-06-21,02:10:05
39.975224,116.32657,0,134,39985.0903935185,2009-06-21,02:10:10
39.975227,116.326571,0,134,39985.0904513889,2009-06-21,02:10:15
39.975229,116.326564,0,135,39985.0905092593,2009-06-21,02:10:20
39.975229,116.326562,0,135,39985.0905671296,2009-06-21,02:10:25
39.975235,116.326558,0,135,39985.090625,2009-06-21,02:10:30
39.975239,116.326555,0,135,39985.0906828704,2009-06-21,02:10:35
39.975239,116.326555,0,135,39985.0907175926,2009-06-21,02:10:38
39.975242,116.326554,0,136,39985.0907407407,2009-06-21,02:10:40
39.975266,116.326588,0,137,39985.0907986111,2009-06-21,02:10:45
39.975344,116.326825,0,137,39985.0908564815,2009-06-21,02:10:50
39.97521,116.327256,0,133,39985.0909143519,2009-06-21,02:10:55
39.975157,116.327779,0,129,39985.0909722222,2009-06-21,02:11:00
39.975154,116.328388,0,125,39985.0910300926,2009-06-21,02:11:05
39.975192,116.328959,0,110,39985.091087963,2009-06-21,02:11:10
39.975174,116.329289,0,100,39985.0911458333,2009-06-21,02:11:15
39.975144,116.329299,0,99,39985.0912037037,2009-06-21,02:11:20
39.975129,116.329327,0,98,39985.0912615741,2009-06-21,02:11:25
39.975048,116.329347,0,113,39985.0913194444,2009-06-21,02:11:30
39.975018,116.32937,0,114,39985.0913773148,2009-06-21,02:11:35
39.975005,116.329411,0,115,39985.0914351852,2009-06-21,02:11:40
39.974989,116.329464,0,114,39985.0914930556,2009-06-21,02:11:45
39.974997,116.329532,0,113,39985.0915509259,2009-06-21,02:11:50
39.975024,116.329563,0,113,39985.0916087963,2009-06-21,02:11:55
39.975,116.329629,0,108,39985.0916666667,2009-06-21,02:12:00
39.975005,116.329713,0,108,39985.091724537,2009-06-21,02:12:05
39.975054,116.329756,0,110,39985.0917824074,2009-06-21,02:12:10
39.975159,116.329816,0,107,39985.0918402778,2009-06-21,02:12:15
39.974957,116.329892,0,114,39985.0918981481,2009-06-21,02:12:20
39.974951,116.329988,0,113,39985.0919560185,2009-06-21,02:12:25
39.974962,116.330039,0,116,39985.0920138889,2009-06-21,02:12:30
39.975007,116.330132,0,115,39985.0920717593,2009-06-21,02:12:35
39.97502,116.330242,0,111,39985.0921296296,2009-06-21,02:12:40
39.975045,116.330323,0,106,39985.0921875,2009-06-21,02:12:45
39.975071,116.330375,0,111,39985.0922453704,2009-06-21,02:12:50
39.97505,116.330444,0,126,39985.0923032407,2009-06-21,02:12:55
39.975063,116.330516,0,131,39985.0923611111,2009-06-21,02:13:00
39.975068,116.330577,0,135,39985.0924189815,2009-06-21,02:13:05
39.975093,116.330659,0,140,39985.0924768519,2009-06-21,02:13:10
39.97508,116.330748,0,140,39985.0925347222,2009-06-21,02:13:15
39.975016,116.330841,0,139,39985.0925925926,2009-06-21,02:13:20
39.974975,116.330932,0,138,39985.092650463,2009-06-21,02:13:25
39.974985,116.331002,0,142,39985.0927083333,2009-06-21,02:13:30
39.974962,116.331078,0,141,39985.0927662037,2009-06-21,02:13:35
39.974929,116.331139,0,141,39985.0928240741,2009-06-21,02:13:40
39.974971,116.331221,0,138,39985.0928819444,2009-06-21,02:13:45
39.975,116.331288,0,133,39985.0929398148,2009-06-21,02:13:50
39.974954,116.33135,0,131,39985.0929976852,2009-06-21,02:13:55
39.97496,116.331427,0,127,39985.0930555556,2009-06-21,02:14:00
39.974978,116.331475,0,119,39985.0931134259,2009-06-21,02:14:05
39.975004,116.331562,0,113,39985.0931712963,2009-06-21,02:14:10
39.974941,116.331644,0,117,39985.0932291667,2009-06-21,02:14:15
39.974925,116.33174,0,119,39985.093287037,2009-06-21,02:14:20
39.974906,116.331813,0,118,39985.0933449074,2009-06-21,02:14:25
39.97489,116.331842,0,123,39985.0934027778,2009-06-21,02:14:30
39.974846,116.331877,0,126,39985.0934606481,2009-06-21,02:14:35
39.974779,116.33192,0,126,39985.0935185185,2009-06-21,02:14:40
39.974742,116.331972,0,121,39985.0935763889,2009-06-21,02:14:45
39.974682,116.331962,0,115,39985.0936342593,2009-06-21,02:14:50
39.974615,116.331991,0,118,39985.0936921296,2009-06-21,02:14:55
39.97456,116.331992,0,121,39985.09375,2009-06-21,02:15:00
39.974508,116.33201,0,129,39985.0938078704,2009-06-21,02:15:05
39.974453,116.332006,0,133,39985.0938657407,2009-06-21,02:15:10
39.974389,116.332008,0,137,39985.0939236111,2009-06-21,02:15:15
39.974346,116.332005,0,142,39985.0939814815,2009-06-21,02:15:20
39.974336,116.332008,0,143,39985.0940393518,2009-06-21,02:15:25
39.974323,116.332004,0,147,39985.0940972222,2009-06-21,02:15:30
39.974284,116.331997,0,156,39985.0941550926,2009-06-21,02:15:35
39.974249,116.332003,0,159,39985.094212963,2009-06-21,02:15:40
39.974207,116.332006,0,158,39985.0942708333,2009-06-21,02:15:45
39.974133,116.331989,0,160,39985.0943287037,2009-06-21,02:15:50
39.974123,116.33203,0,163,39985.0943865741,2009-06-21,02:15:55
39.974126,116.332055,0,164,39985.0944444444,2009-06-21,02:16:00
39.9741,116.332041,0,168,39985.0945023148,2009-06-21,02:16:05
39.974056,116.332069,0,170,39985.0945601852,2009-06-21,02:16:10
39.973969,116.332187,0,180,39985.0946180556,2009-06-21,02:16:15
39.973913,116.332171,0,182,39985.0946759259,2009-06-21,02:16:20
39.973861,116.332223,0,186,39985.0947337963,2009-06-21,02:16:25
39.973799,116.332254,0,190,39985.0947916667,2009-06-21,02:16:30
39.973727,116.332264,0,192,39985.094849537,2009-06-21,02:16:35
39.97363,116.332265,0,196,39985.0949074074,2009-06-21,02:16:40
39.97358,116.332255,0,200,39985.0949652778,2009-06-21,02:16:45
39.9735,116.332196,0,206,39985.0950231481,2009-06-21,02:16:50
39.973426,116.332072,0,216,39985.0950810185,2009-06-21,02:16:55
39.973451,116.332024,0,229,39985.0951388889,2009-06-21,02:17:00
39.973459,116.332033,0,232,39985.0951967593,2009-06-21,02:17:05
39.973474,116.332039,0,233,39985.0952546296,2009-06-21,02:17:10
39.973474,116.332045,0,233,39985.0953125,2009-06-21,02:17:15
39.973474,116.332045,0,233,39985.0953472222,2009-06-21,02:17:18
39.973474,116.332048,0,233,39985.0953703704,2009-06-21,02:17:20
39.973347,116.334458,0,291,39985.0978009259,2009-06-21,02:20:50
39.973408,116.334263,0,212,39985.0978587963,2009-06-21,02:20:55
39.973381,116.33427,0,218,39985.0979166667,2009-06-21,02:21:00
39.973381,116.334279,0,218,39985.097974537,2009-06-21,02:21:05
39.973379,116.334294,0,218,39985.0980324074,2009-06-21,02:21:10
39.973379,116.334299,0,219,39985.0980902778,2009-06-21,02:21:15
39.973379,116.334299,0,219,39985.098125,2009-06-21,02:21:18
39.973378,116.334299,0,220,39985.0981481481,2009-06-21,02:21:20
39.973355,116.334312,0,245,39985.0982060185,2009-06-21,02:21:25
39.973388,116.334249,0,249,39985.0982638889,2009-06-21,02:21:30
39.973388,116.334249,0,249,39985.0982986111,2009-06-21,02:21:33
39.973382,116.334248,0,260,39985.0983217593,2009-06-21,02:21:35
39.9734,116.334374,0,299,39985.0983796296,2009-06-21,02:21:40
39.973421,116.334348,0,336,39985.0984375,2009-06-21,02:21:45
39.973435,116.334674,0,409,39985.0984953704,2009-06-21,02:21:50
39.973438,116.334656,0,398,39985.0985532407,2009-06-21,02:21:55
39.973439,116.334638,0,395,39985.0986111111,2009-06-21,02:22:00
39.973444,116.334677,0,363,39985.0986689815,2009-06-21,02:22:05
39.97346,116.334722,0,332,39985.0987268519,2009-06-21,02:22:10
39.973449,116.334682,0,318,39985.0987847222,2009-06-21,02:22:15
39.973467,116.334431,0,252,39985.0988425926,2009-06-21,02:22:20
39.973464,116.334298,0,235,39985.098900463,2009-06-21,02:22:25
39.973464,116.334292,0,234,39985.0989583333,2009-06-21,02:22:30
39.973464,116.334292,0,234,39985.0990162037,2009-06-21,02:22:35
39.973465,116.334284,0,235,39985.0990740741,2009-06-21,02:22:40
39.973466,116.334279,0,235,39985.0991319444,2009-06-21,02:22:45
39.973465,116.334286,0,236,39985.0991898148,2009-06-21,02:22:50
39.973467,116.334289,0,238,39985.0992476852,2009-06-21,02:22:55
39.973467,116.334289,0,238,39985.0992824074,2009-06-21,02:22:58
39.973471,116.334292,0,236,39985.0993055556,2009-06-21,02:23:00
39.973468,116.334218,0,230,39985.0993634259,2009-06-21,02:23:05
39.973445,116.334052,0,206,39985.0994212963,2009-06-21,02:23:10
39.973452,116.333928,0,181,39985.0994791667,2009-06-21,02:23:15
39.973456,116.333871,0,169,39985.099537037,2009-06-21,02:23:20
39.973442,116.333841,0,167,39985.0995949074,2009-06-21,02:23:25
39.973437,116.333829,0,170,39985.0996527778,2009-06-21,02:23:30
39.973437,116.333829,0,170,39985.0996875,2009-06-21,02:23:33
39.973441,116.333833,0,172,39985.0997106481,2009-06-21,02:23:35
39.973437,116.333879,0,173,39985.0997685185,2009-06-21,02:23:40
39.973437,116.333887,0,173,39985.0998263889,2009-06-21,02:23:45
39.973437,116.333887,0,173,39985.0998611111,2009-06-21,02:23:48
39.973437,116.33389,0,173,39985.0998842593,2009-06-21,02:23:50
39.97344,116.333811,0,163,39985.0999421296,2009-06-21,02:23:55
39.973437,116.333761,0,143,39985.1,2009-06-21,02:24:00
39.973452,116.333735,0,134,39985.1000578704,2009-06-21,02:24:05
39.973474,116.333732,0,130,39985.1001157407,2009-06-21,02:24:10
39.973486,116.333744,0,140,39985.1001736111,2009-06-21,02:24:15
39.973477,116.333784,0,143,39985.1002314815,2009-06-21,02:24:20
39.973465,116.333808,0,149,39985.1002893519,2009-06-21,02:24:25
39.973465,116.333808,0,149,39985.1003240741,2009-06-21,02:24:28
39.973465,116.333815,0,150,39985.1003472222,2009-06-21,02:24:30
39.973463,116.333763,0,148,39985.1004050926,2009-06-21,02:24:35
39.973461,116.33367,0,134,39985.100462963,2009-06-21,02:24:40
39.973351,116.333926,0,206,39985.1067708333,2009-06-21,02:33:45
39.973391,116.334027,0,207,39985.1068287037,2009-06-21,02:33:50
39.973396,116.334005,0,207,39985.1068865741,2009-06-21,02:33:55
39.973383,116.334004,0,207,39985.1069444444,2009-06-21,02:34:00
39.973369,116.333978,0,207,39985.1070023148,2009-06-21,02:34:05
39.973382,116.33396,0,209,39985.1070601852,2009-06-21,02:34:10
39.973382,116.333969,0,209,39985.1071180556,2009-06-21,02:34:15
39.973382,116.333969,0,209,39985.1071527778,2009-06-21,02:34:18
39.973384,116.333961,0,209,39985.1071759259,2009-06-21,02:34:20
39.973388,116.333947,0,210,39985.1072337963,2009-06-21,02:34:25
39.973388,116.333947,0,210,39985.1072685185,2009-06-21,02:34:28
39.973395,116.333939,0,210,39985.1072916667,2009-06-21,02:34:30
39.973375,116.333906,0,210,39985.107349537,2009-06-21,02:34:35
39.97337,116.333886,0,211,39985.1074074074,2009-06-21,02:34:40
39.973367,116.33386,0,211,39985.1074652778,2009-06-21,02:34:45
39.973367,116.333859,0,211,39985.1075231481,2009-06-21,02:34:50
39.973367,116.333859,0,211,39985.1075578704,2009-06-21,02:34:53
39.973368,116.333863,0,211,39985.1075810185,2009-06-21,02:34:55
39.973368,116.333873,0,211,39985.1076388889,2009-06-21,02:35:00
39.973402,116.333917,0,212,39985.1076967593,2009-06-21,02:35:05
39.973402,116.333917,0,212,39985.1077314815,2009-06-21,02:35:08
39.973403,116.333919,0,212,39985.1077546296,2009-06-21,02:35:10
39.973449,116.333907,0,211,39985.1078125,2009-06-21,02:35:15
39.973458,116.333884,0,211,39985.1078703704,2009-06-21,02:35:20
39.973458,116.333884,0,211,39985.1079050926,2009-06-21,02:35:23
39.973459,116.333881,0,211,39985.1079282407,2009-06-21,02:35:25
39.973434,116.333872,0,211,39985.1079861111,2009-06-21,02:35:30
39.973395,116.333893,0,211,39985.1080439815,2009-06-21,02:35:35
39.973359,116.333887,0,210,39985.1081018519,2009-06-21,02:35:40
39.973359,116.333885,0,210,39985.1081597222,2009-06-21,02:35:45
39.973359,116.333885,0,210,39985.1081944444,2009-06-21,02:35:48
39.97336,116.333877,0,210,39985.1082175926,2009-06-21,02:35:50
39.973348,116.333788,0,213,39985.108275463,2009-06-21,02:35:55
39.973331,116.333767,0,214,39985.1083333333,2009-06-21,02:36:00
39.973322,116.333797,0,213,39985.1083912037,2009-06-21,02:36:05
39.973295,116.33379,0,213,39985.1084490741,2009-06-21,02:36:10
39.973295,116.333785,0,213,39985.1085069444,2009-06-21,02:36:15
39.973295,116.333785,0,213,39985.1085416667,2009-06-21,02:36:18
39.973296,116.333792,0,213,39985.1085648148,2009-06-21,02:36:20
39.973356,116.333962,0,217,39985.1086226852,2009-06-21,02:36:25
39.973375,116.334043,0,215,39985.1086805556,2009-06-21,02:36:30
39.973375,116.334045,0,216,39985.1087384259,2009-06-21,02:36:35
39.973376,116.334046,0,216,39985.1087962963,2009-06-21,02:36:40
39.973379,116.334049,0,216,39985.1088541667,2009-06-21,02:36:45
39.973379,116.334049,0,216,39985.1088888889,2009-06-21,02:36:48
39.973382,116.334044,0,217,39985.108912037,2009-06-21,02:36:50
39.973436,116.333975,0,222,39985.1089699074,2009-06-21,02:36:55
39.973449,116.333913,0,225,39985.1090277778,2009-06-21,02:37:00
39.973423,116.333888,0,226,39985.1090856481,2009-06-21,02:37:05
39.973412,116.333928,0,226,39985.1091435185,2009-06-21,02:37:10
39.973368,116.333923,0,227,39985.1092013889,2009-06-21,02:37:15
39.973323,116.333902,0,227,39985.1092592593,2009-06-21,02:37:20
39.973323,116.333902,0,227,39985.1092939815,2009-06-21,02:37:23
39.973323,116.333894,0,227,39985.1093171296,2009-06-21,02:37:25
39.97332,116.333909,0,227,39985.109375,2009-06-21,02:37:30
39.97332,116.333909,0,227,39985.1094097222,2009-06-21,02:37:33
39.973323,116.333902,0,227,39985.1094328704,2009-06-21,02:37:35
39.973343,116.333914,0,227,39985.1094907407,2009-06-21,02:37:40
39.973345,116.333921,0,227,39985.1095486111,2009-06-21,02:37:45
39.973345,116.333925,0,227,39985.1096064815,2009-06-21,02:37:50
39.973345,116.333925,0,227,39985.1096412037,2009-06-21,02:37:53
39.973347,116.333921,0,227,39985.1096643518,2009-06-21,02:37:55
39.973348,116.333911,0,227,39985.1097222222,2009-06-21,02:38:00
39.973348,116.333911,0,227,39985.1097569444,2009-06-21,02:38:03
39.973349,116.333912,0,227,39985.1097800926,2009-06-21,02:38:05
39.973354,116.333897,0,228,39985.109837963,2009-06-21,02:38:10
39.973368,116.333906,0,231,39985.1098958333,2009-06-21,02:38:15
39.973378,116.333885,0,233,39985.1099537037,2009-06-21,02:38:20
39.973378,116.333885,0,233,39985.1099884259,2009-06-21,02:38:23
39.973375,116.333891,0,234,39985.1100115741,2009-06-21,02:38:25
39.973353,116.333916,0,236,39985.1100694444,2009-06-21,02:38:30
39.973365,116.334033,0,252,39985.1101273148,2009-06-21,02:38:35
39.973379,116.334067,0,257,39985.1101851852,2009-06-21,02:38:40
39.973378,116.334064,0,257,39985.1102430556,2009-06-21,02:38:45
39.973378,116.334064,0,257,39985.1102777778,2009-06-21,02:38:48
39.973378,116.334061,0,257,39985.1103009259,2009-06-21,02:38:50
39.973357,116.334098,0,261,39985.1103587963,2009-06-21,02:38:55
39.973344,116.334112,0,263,39985.1104166667,2009-06-21,02:39:00
39.973301,116.334123,0,264,39985.110474537,2009-06-21,02:39:05
39.973251,116.334112,0,263,39985.1105324074,2009-06-21,02:39:10
39.973189,116.334151,0,261,39985.1105902778,2009-06-21,02:39:15
39.973195,116.334184,0,261,39985.1106481481,2009-06-21,02:39:20
39.97321,116.334206,0,263,39985.1107060185,2009-06-21,02:39:25
39.973225,116.334207,0,264,39985.1107638889,2009-06-21,02:39:30
39.973227,116.334198,0,264,39985.1108217593,2009-06-21,02:39:35
39.973227,116.334198,0,264,39985.1108564815,2009-06-21,02:39:38
39.973228,116.334191,0,264,39985.1108796296,2009-06-21,02:39:40
39.97324,116.334153,0,265,39985.1109375,2009-06-21,02:39:45
39.973244,116.334063,0,266,39985.1109953704,2009-06-21,02:39:50
39.973265,116.334087,0,268,39985.1110532407,2009-06-21,02:39:55
39.973298,116.334128,0,269,39985.1111111111,2009-06-21,02:40:00
39.973299,116.33413,0,269,39985.1111689815,2009-06-21,02:40:05
39.973299,116.334136,0,269,39985.1112268518,2009-06-21,02:40:10
39.973299,116.334144,0,269,39985.1112847222,2009-06-21,02:40:15
39.973299,116.334149,0,269,39985.1113425926,2009-06-21,02:40:20
39.973299,116.334149,0,269,39985.1113773148,2009-06-21,02:40:23
39.973299,116.334151,0,269,39985.111400463,2009-06-21,02:40:25
39.973324,116.33416,0,269,39985.1114583333,2009-06-21,02:40:30
39.97332,116.334098,0,271,39985.1115162037,2009-06-21,02:40:35
39.973313,116.334127,0,271,39985.1115740741,2009-06-21,02:40:40
39.973318,116.334133,0,271,39985.1116319444,2009-06-21,02:40:45
39.973318,116.334133,0,271,39985.1116666667,2009-06-21,02:40:48
39.973318,116.334141,0,271,39985.1116898148,2009-06-21,02:40:50
39.973331,116.334155,0,272,39985.1117476852,2009-06-21,02:40:55
39.973334,116.334157,0,272,39985.1118055556,2009-06-21,02:41:00
39.973334,116.334157,0,272,39985.1118402778,2009-06-21,02:41:03
39.973337,116.33415,0,273,39985.1118634259,2009-06-21,02:41:05
39.973381,116.334155,0,275,39985.1119212963,2009-06-21,02:41:10
39.973429,116.334182,0,280,39985.1119791667,2009-06-21,02:41:15
39.973438,116.334236,0,285,39985.112037037,2009-06-21,02:41:20
39.973438,116.334236,0,285,39985.1120717593,2009-06-21,02:41:23
39.973436,116.334239,0,288,39985.1120949074,2009-06-21,02:41:25
39.973401,116.334228,0,289,39985.1121527778,2009-06-21,02:41:30
39.97334,116.33423,0,289,39985.1122106481,2009-06-21,02:41:35
39.973312,116.334209,0,286,39985.1122685185,2009-06-21,02:41:40
39.973322,116.334177,0,284,39985.1123263889,2009-06-21,02:41:45
39.973347,116.334167,0,283,39985.1123842593,2009-06-21,02:41:50
39.973387,116.334183,0,279,39985.1124421296,2009-06-21,02:41:55
39.973387,116.334169,0,278,39985.1125,2009-06-21,02:42:00
39.973403,116.334192,0,278,39985.1125578704,2009-06-21,02:42:05
39.973403,116.334192,0,278,39985.1125925926,2009-06-21,02:42:08
39.973404,116.33419,0,278,39985.1126157407,2009-06-21,02:42:10
39.973407,116.334158,0,277,39985.1126736111,2009-06-21,02:42:15
39.973409,116.334151,0,277,39985.1127314815,2009-06-21,02:42:20
39.973409,116.334151,0,277,39985.1127662037,2009-06-21,02:42:23
39.973417,116.334147,0,278,39985.1127893519,2009-06-21,02:42:25
39.973428,116.334127,0,278,39985.1128472222,2009-06-21,02:42:30
39.973442,116.334121,0,278,39985.1129050926,2009-06-21,02:42:35
39.973464,116.334146,0,279,39985.112962963,2009-06-21,02:42:40
39.973473,116.334168,0,279,39985.1130208333,2009-06-21,02:42:45
39.973472,116.334181,0,280,39985.1130787037,2009-06-21,02:42:50
39.973478,116.334247,0,280,39985.1131365741,2009-06-21,02:42:55
39.973474,116.334256,0,281,39985.1131944444,2009-06-21,02:43:00
39.973471,116.334271,0,282,39985.1132523148,2009-06-21,02:43:05
39.973471,116.334271,0,282,39985.113287037,2009-06-21,02:43:08
39.973475,116.334268,0,282,39985.1133101852,2009-06-21,02:43:10
39.973461,116.334241,0,282,39985.1133680556,2009-06-21,02:43:15
39.973442,116.334187,0,283,39985.1134259259,2009-06-21,02:43:20
39.973412,116.334111,0,285,39985.1134837963,2009-06-21,02:43:25
39.973393,116.334116,0,286,39985.1135416667,2009-06-21,02:43:30
39.973393,116.334116,0,286,39985.1135763889,2009-06-21,02:43:33
39.973385,116.334123,0,290,39985.113599537,2009-06-21,02:43:35
39.973354,116.334121,0,294,39985.1136574074,2009-06-21,02:43:40
39.973354,116.334121,0,294,39985.1136921296,2009-06-21,02:43:43
39.973362,116.334128,0,295,39985.1137152778,2009-06-21,02:43:45
39.973398,116.334139,0,293,39985.1137731481,2009-06-21,02:43:50
39.9734,116.334151,0,290,39985.1138310185,2009-06-21,02:43:55
39.973406,116.33417,0,289,39985.1138888889,2009-06-21,02:44:00
39.973405,116.334271,0,290,39985.1139467593,2009-06-21,02:44:05
39.973409,116.334371,0,293,39985.1140046296,2009-06-21,02:44:10
39.973412,116.33452,0,295,39985.1140625,2009-06-21,02:44:15
39.973439,116.334175,0,292,39985.1188657407,2009-06-21,02:51:10
39.973439,116.334157,0,291,39985.1189236111,2009-06-21,02:51:15
39.973436,116.334218,0,287,39985.1189814815,2009-06-21,02:51:20
39.973444,116.334332,0,284,39985.1190393518,2009-06-21,02:51:25
39.973458,116.334372,0,283,39985.1190972222,2009-06-21,02:51:30
39.973458,116.334372,0,283,39985.1191319444,2009-06-21,02:51:33
39.973458,116.33438,0,283,39985.1191550926,2009-06-21,02:51:35
39.973453,116.334391,0,282,39985.119212963,2009-06-21,02:51:40
39.973439,116.334364,0,281,39985.1192708333,2009-06-21,02:51:45
39.973439,116.334365,0,281,39985.1193287037,2009-06-21,02:51:50
39.973439,116.334362,0,281,39985.1193865741,2009-06-21,02:51:55
39.973439,116.334361,0,281,39985.1194444444,2009-06-21,02:52:00
39.973438,116.33436,0,281,39985.1195023148,2009-06-21,02:52:05
39.973438,116.33436,0,281,39985.119537037,2009-06-21,02:52:08
39.973438,116.33436,0,281,39985.1195601852,2009-06-21,02:52:10
39.973452,116.334336,0,280,39985.1196180556,2009-06-21,02:52:15
39.973449,116.334342,0,279,39985.1196759259,2009-06-21,02:52:20
39.973449,116.334345,0,279,39985.1197337963,2009-06-21,02:52:25
39.973449,116.334345,0,279,39985.1197685185,2009-06-21,02:52:28
39.97345,116.334345,0,279,39985.1197916667,2009-06-21,02:52:30
39.97345,116.334357,0,279,39985.119849537,2009-06-21,02:52:35
39.973454,116.334527,0,281,39985.1199074074,2009-06-21,02:52:40
39.973452,116.33463,0,280,39985.1199652778,2009-06-21,02:52:45
39.973472,116.334653,0,280,39985.1200231481,2009-06-21,02:52:50
39.97347,116.334633,0,280,39985.1200810185,2009-06-21,02:52:55
39.973462,116.334601,0,280,39985.1201388889,2009-06-21,02:53:00
39.973444,116.334518,0,278,39985.1201967593,2009-06-21,02:53:05
39.973452,116.334476,0,278,39985.1202546296,2009-06-21,02:53:10
39.973486,116.334451,0,275,39985.1203125,2009-06-21,02:53:15
39.973486,116.334421,0,275,39985.1203703704,2009-06-21,02:53:20
39.973454,116.334332,0,275,39985.1204282407,2009-06-21,02:53:25
39.973426,116.334295,0,272,39985.1204861111,2009-06-21,02:53:30
39.973426,116.334284,0,271,39985.1205439815,2009-06-21,02:53:35
39.973427,116.334325,0,269,39985.1206018519,2009-06-21,02:53:40
39.973454,116.334354,0,271,39985.1206597222,2009-06-21,02:53:45
39.973463,116.334378,0,270,39985.1207175926,2009-06-21,02:53:50
39.973463,116.334378,0,270,39985.1207523148,2009-06-21,02:53:53
39.973462,116.334383,0,270,39985.120775463,2009-06-21,02:53:55
39.973461,116.334394,0,270,39985.1208333333,2009-06-21,02:54:00
39.97346,116.3344,0,270,39985.1208912037,2009-06-21,02:54:05
39.97346,116.3344,0,270,39985.1209259259,2009-06-21,02:54:08
39.973458,116.334408,0,270,39985.1209490741,2009-06-21,02:54:10
39.973426,116.334396,0,270,39985.1210069444,2009-06-21,02:54:15
39.973417,116.334376,0,270,39985.1210648148,2009-06-21,02:54:20
39.973418,116.33436,0,271,39985.1211226852,2009-06-21,02:54:25
39.973424,116.334333,0,271,39985.1211805556,2009-06-21,02:54:30
39.973424,116.334333,0,271,39985.1212152778,2009-06-21,02:54:33
39.973424,116.334331,0,271,39985.1212384259,2009-06-21,02:54:35
39.973425,116.334317,0,271,39985.1212962963,2009-06-21,02:54:40
39.973429,116.33427,0,271,39985.1213541667,2009-06-21,02:54:45
39.97341,116.334237,0,271,39985.121412037,2009-06-21,02:54:50
39.973414,116.334221,0,271,39985.1214699074,2009-06-21,02:54:55
39.973419,116.3342,0,269,39985.1215277778,2009-06-21,02:55:00
39.973408,116.334165,0,268,39985.1215856481,2009-06-21,02:55:05
39.973408,116.334154,0,268,39985.1216435185,2009-06-21,02:55:10
39.973407,116.334145,0,268,39985.1217013889,2009-06-21,02:55:15
39.973407,116.334145,0,268,39985.1217361111,2009-06-21,02:55:18
39.973406,116.33414,0,268,39985.1217592593,2009-06-21,02:55:20
39.973401,116.334128,0,267,39985.1218171296,2009-06-21,02:55:25
39.973399,116.334103,0,266,39985.121875,2009-06-21,02:55:30
39.973395,116.334114,0,266,39985.1219328704,2009-06-21,02:55:35
39.973395,116.334114,0,266,39985.1219675926,2009-06-21,02:55:38
39.973395,116.334116,0,266,39985.1219907407,2009-06-21,02:55:40
39.973397,116.334106,0,266,39985.1220486111,2009-06-21,02:55:45
39.973402,116.334167,0,265,39985.1221064815,2009-06-21,02:55:50
39.973401,116.334272,0,263,39985.1221643519,2009-06-21,02:55:55
39.9734,116.334299,0,259,39985.1222222222,2009-06-21,02:56:00
39.973392,116.33427,0,259,39985.1222800926,2009-06-21,02:56:05
39.973396,116.334248,0,259,39985.122337963,2009-06-21,02:56:10
39.97339,116.334203,0,260,39985.1223958333,2009-06-21,02:56:15
39.973391,116.334194,0,260,39985.1224537037,2009-06-21,02:56:20
39.973392,116.334184,0,260,39985.1225115741,2009-06-21,02:56:25
39.973393,116.334171,0,260,39985.1225694444,2009-06-21,02:56:30
39.973393,116.334171,0,260,39985.1226041667,2009-06-21,02:56:33
39.973393,116.334164,0,260,39985.1226273148,2009-06-21,02:56:35
39.973401,116.334178,0,261,39985.1226851852,2009-06-21,02:56:40
39.973425,116.334164,0,261,39985.1227430556,2009-06-21,02:56:45
39.973426,116.334095,0,261,39985.1228009259,2009-06-21,02:56:50
39.973412,116.334113,0,259,39985.1228587963,2009-06-21,02:56:55
39.973414,116.334161,0,260,39985.1229166667,2009-06-21,02:57:00
39.973397,116.33418,0,262,39985.122974537,2009-06-21,02:57:05
39.973406,116.334182,0,260,39985.1230324074,2009-06-21,02:57:10
39.973409,116.33426,0,261,39985.1230902778,2009-06-21,02:57:15
39.973429,116.334343,0,260,39985.1231481481,2009-06-21,02:57:20
39.973436,116.334397,0,258,39985.1232060185,2009-06-21,02:57:25
39.973422,116.334384,0,257,39985.1232638889,2009-06-21,02:57:30
39.973401,116.334408,0,257,39985.1233217593,2009-06-21,02:57:35
39.973386,116.334472,0,256,39985.1233796296,2009-06-21,02:57:40
39.973384,116.334439,0,256,39985.1234375,2009-06-21,02:57:45
39.973383,116.334401,0,256,39985.1234953704,2009-06-21,02:57:50
39.973383,116.334401,0,256,39985.1235300926,2009-06-21,02:57:53
39.973388,116.334408,0,255,39985.1235532407,2009-06-21,02:57:55
39.973402,116.334354,0,253,39985.1236111111,2009-06-21,02:58:00
39.973402,116.334354,0,253,39985.1236458333,2009-06-21,02:58:03
39.973405,116.334362,0,254,39985.1236689815,2009-06-21,02:58:05
39.973405,116.334353,0,254,39985.1237268519,2009-06-21,02:58:10
39.973389,116.334009,0,221,39985.126099537,2009-06-21,03:01:35
39.97338,116.333984,0,222,39985.1261574074,2009-06-21,03:01:40
39.97339,116.334018,0,220,39985.1262152778,2009-06-21,03:01:45
39.973378,116.334025,0,220,39985.1262731481,2009-06-21,03:01:50
39.973386,116.33401,0,220,39985.1263310185,2009-06-21,03:01:55
39.973396,116.33402,0,221,39985.1263888889,2009-06-21,03:02:00
39.973394,116.334038,0,221,39985.1264467593,2009-06-21,03:02:05
39.973402,116.334071,0,223,39985.1265046296,2009-06-21,03:02:10
39.973399,116.334099,0,224,39985.1265625,2009-06-21,03:02:15
39.9734,116.334074,0,224,39985.1266203704,2009-06-21,03:02:20
39.97338,116.334159,0,222,39985.1266782407,2009-06-21,03:02:25
39.973375,116.33426,0,217,39985.1267361111,2009-06-21,03:02:30
39.973391,116.334299,0,217,39985.1267939815,2009-06-21,03:02:35
39.973392,116.334362,0,217,39985.1268518518,2009-06-21,03:02:40
39.973398,116.334366,0,218,39985.1269097222,2009-06-21,03:02:45
39.973398,116.334366,0,218,39985.1269444444,2009-06-21,03:02:48
39.973398,116.334361,0,218,39985.1269675926,2009-06-21,03:02:50
39.973421,116.334448,0,219,39985.127025463,2009-06-21,03:02:55
39.973444,116.334596,0,219,39985.1270833333,2009-06-21,03:03:00
39.973459,116.33469,0,218,39985.1271412037,2009-06-21,03:03:05
39.973459,116.33469,0,218,39985.1271759259,2009-06-21,03:03:08
39.973451,116.33469,0,220,39985.1271990741,2009-06-21,03:03:10
39.973428,116.334722,0,221,39985.1272569444,2009-06-21,03:03:15
39.973421,116.334684,0,222,39985.1273148148,2009-06-21,03:03:20
39.973428,116.334604,0,225,39985.1273726852,2009-06-21,03:03:25
39.973422,116.334604,0,226,39985.1274305556,2009-06-21,03:03:30
39.973422,116.334604,0,226,39985.1274884259,2009-06-21,03:03:35
39.973422,116.334605,0,226,39985.1275462963,2009-06-21,03:03:40
39.973421,116.334613,0,226,39985.1276041667,2009-06-21,03:03:45
39.973421,116.334613,0,226,39985.1276388889,2009-06-21,03:03:48
39.97342,116.334619,0,226,39985.127662037,2009-06-21,03:03:50
39.973421,116.334606,0,226,39985.1277199074,2009-06-21,03:03:55
39.973404,116.334559,0,224,39985.1277777778,2009-06-21,03:04:00
39.973423,116.334555,0,224,39985.1278356481,2009-06-21,03:04:05
39.973443,116.334533,0,227,39985.1278935185,2009-06-21,03:04:10
39.973431,116.334434,0,231,39985.1279513889,2009-06-21,03:04:15
39.973425,116.334293,0,233,39985.1280092593,2009-06-21,03:04:20
39.973391,116.33419,0,235,39985.1280671296,2009-06-21,03:04:25
39.973374,116.33422,0,236,39985.128125,2009-06-21,03:04:30
39.973373,116.334233,0,237,39985.1281828704,2009-06-21,03:04:35
39.973378,116.334218,0,237,39985.1282407407,2009-06-21,03:04:40
39.973378,116.334181,0,232,39985.1282986111,2009-06-21,03:04:45
39.973405,116.33412,0,227,39985.1283564815,2009-06-21,03:04:50
39.973417,116.334185,0,226,39985.1284143519,2009-06-21,03:04:55
39.973417,116.334185,0,226,39985.1284490741,2009-06-21,03:04:58
39.973421,116.334184,0,226,39985.1284722222,2009-06-21,03:05:00
39.973431,116.334146,0,229,39985.1285300926,2009-06-21,03:05:05
39.973438,116.334078,0,233,39985.128587963,2009-06-21,03:05:10
39.973413,116.33399,0,232,39985.1286458333,2009-06-21,03:05:15
39.973371,116.334057,0,231,39985.1287037037,2009-06-21,03:05:20
39.973356,116.334107,0,227,39985.1287615741,2009-06-21,03:05:25
39.973356,116.334107,0,227,39985.1287962963,2009-06-21,03:05:28
39.973355,116.334106,0,227,39985.1288194444,2009-06-21,03:05:30
39.973359,116.334217,0,227,39985.1288773148,2009-06-21,03:05:35
39.973384,116.334188,0,228,39985.1289351852,2009-06-21,03:05:40
39.973386,116.334218,0,228,39985.1289930556,2009-06-21,03:05:45
39.973406,116.33424,0,228,39985.1290509259,2009-06-21,03:05:50
39.97342,116.334232,0,229,39985.1291087963,2009-06-21,03:05:55
39.973412,116.334297,0,230,39985.1291666667,2009-06-21,03:06:00
39.973422,116.334496,0,232,39985.129224537,2009-06-21,03:06:05
39.973349,116.334165,0,227,39985.1320023148,2009-06-21,03:10:05
39.973355,116.334075,0,222,39985.1320601852,2009-06-21,03:10:10
39.973368,116.334079,0,219,39985.1321180556,2009-06-21,03:10:15
39.973373,116.334113,0,216,39985.1321759259,2009-06-21,03:10:20
39.973372,116.334103,0,217,39985.1322337963,2009-06-21,03:10:25
39.973387,116.333991,0,218,39985.1322916667,2009-06-21,03:10:30
39.973391,116.334054,0,215,39985.132349537,2009-06-21,03:10:35
39.973392,116.334078,0,212,39985.1324074074,2009-06-21,03:10:40
39.973362,116.334146,0,212,39985.1324652778,2009-06-21,03:10:45
39.973338,116.33421,0,211,39985.1325231481,2009-06-21,03:10:50
39.973335,116.33433,0,210,39985.1325810185,2009-06-21,03:10:55
39.973347,116.334438,0,208,39985.1326388889,2009-06-21,03:11:00
39.973359,116.33441,0,209,39985.1326967593,2009-06-21,03:11:05
39.973359,116.33441,0,209,39985.1327314815,2009-06-21,03:11:08
39.973353,116.334405,0,205,39985.1327546296,2009-06-21,03:11:10
39.97336,116.334381,0,201,39985.1328125,2009-06-21,03:11:15
39.973355,116.334398,0,200,39985.1328703704,2009-06-21,03:11:20
39.973349,116.334384,0,199,39985.1329282407,2009-06-21,03:11:25
39.973347,116.334334,0,199,39985.1329861111,2009-06-21,03:11:30
39.973353,116.334294,0,198,39985.1330439815,2009-06-21,03:11:35
39.973349,116.334214,0,198,39985.1331018518,2009-06-21,03:11:40
39.973343,116.334239,0,201,39985.1331597222,2009-06-21,03:11:45
39.973349,116.334251,0,198,39985.1332175926,2009-06-21,03:11:50
39.973347,116.334266,0,197,39985.133275463,2009-06-21,03:11:55
39.973359,116.334254,0,198,39985.1333333333,2009-06-21,03:12:00
39.973363,116.334236,0,195,39985.1333912037,2009-06-21,03:12:05
39.973365,116.33425,0,195,39985.1334490741,2009-06-21,03:12:10
39.97337,116.334302,0,188,39985.1335069444,2009-06-21,03:12:15
39.97336,116.334433,0,186,39985.1335648148,2009-06-21,03:12:20
39.973366,116.334588,0,185,39985.1336226852,2009-06-21,03:12:25
39.973366,116.334588,0,185,39985.1336574074,2009-06-21,03:12:28
39.973363,116.33459,0,187,39985.1336805556,2009-06-21,03:12:30
39.973379,116.334599,0,190,39985.1337384259,2009-06-21,03:12:35
39.973375,116.334587,0,193,39985.1337962963,2009-06-21,03:12:40
39.973374,116.334559,0,197,39985.1338541667,2009-06-21,03:12:45
39.973375,116.334543,0,198,39985.133912037,2009-06-21,03:12:50
39.973388,116.334521,0,198,39985.1339699074,2009-06-21,03:12:55
39.973385,116.334577,0,197,39985.1340277778,2009-06-21,03:13:00
39.973365,116.334581,0,198,39985.1340856481,2009-06-21,03:13:05
39.973365,116.334581,0,198,39985.1341203704,2009-06-21,03:13:08
39.973364,116.334582,0,198,39985.1341435185,2009-06-21,03:13:10
39.973366,116.334464,0,197,39985.1342013889,2009-06-21,03:13:15
39.973349,116.334413,0,198,39985.1342592593,2009-06-21,03:13:20
39.973358,116.33434,0,198,39985.1343171296,2009-06-21,03:13:25
39.973387,116.334205,0,197,39985.134375,2009-06-21,03:13:30
39.973387,116.334294,0,193,39985.1344328704,2009-06-21,03:13:35
39.973393,116.334268,0,194,39985.1344907407,2009-06-21,03:13:40
39.973386,116.334311,0,192,39985.1345486111,2009-06-21,03:13:45
39.97338,116.334365,0,193,39985.1346064815,2009-06-21,03:13:50
39.973379,116.334369,0,193,39985.1346643518,2009-06-21,03:13:55
39.973379,116.334369,0,193,39985.1346990741,2009-06-21,03:13:58
39.973378,116.334372,0,193,39985.1347222222,2009-06-21,03:14:00
39.973377,116.334382,0,193,39985.1347800926,2009-06-21,03:14:05
39.973375,116.334388,0,192,39985.134837963,2009-06-21,03:14:10
39.973375,116.334388,0,192,39985.1348726852,2009-06-21,03:14:13
39.973375,116.334387,0,192,39985.1348958333,2009-06-21,03:14:15
39.973375,116.334396,0,193,39985.1349537037,2009-06-21,03:14:20
39.973374,116.334405,0,193,39985.1350115741,2009-06-21,03:14:25
39.973374,116.334405,0,193,39985.1350462963,2009-06-21,03:14:28
39.973373,116.334413,0,193,39985.1350694444,2009-06-21,03:14:30
39.973359,116.334455,0,194,39985.1351273148,2009-06-21,03:14:35
39.973345,116.334521,0,191,39985.1351851852,2009-06-21,03:14:40
39.973331,116.334543,0,189,39985.1352430556,2009-06-21,03:14:45
39.973314,116.334534,0,188,39985.1353009259,2009-06-21,03:14:50
39.973314,116.334572,0,187,39985.1353587963,2009-06-21,03:14:55
39.973313,116.334543,0,188,39985.1354166667,2009-06-21,03:15:00
39.973313,116.334541,0,188,39985.135474537,2009-06-21,03:15:05
39.973308,116.33454,0,186,39985.1355324074,2009-06-21,03:15:10
39.973308,116.33454,0,186,39985.1355671296,2009-06-21,03:15:13
39.973306,116.33454,0,184,39985.1355902778,2009-06-21,03:15:15
39.973302,116.334553,0,184,39985.1356481481,2009-06-21,03:15:20
39.973312,116.334601,0,182,39985.1357060185,2009-06-21,03:15:25
39.973322,116.334667,0,182,39985.1357638889,2009-06-21,03:15:30
39.973322,116.334667,0,182,39985.1357986111,2009-06-21,03:15:33
39.973321,116.334659,0,182,39985.1358217593,2009-06-21,03:15:35
39.973331,116.334638,0,183,39985.1358796296,2009-06-21,03:15:40
39.973353,116.334611,0,183,39985.1359375,2009-06-21,03:15:45
39.973347,116.334603,0,186,39985.1359953704,2009-06-21,03:15:50
39.973347,116.334603,0,186,39985.1360532407,2009-06-21,03:15:55
39.973347,116.334602,0,186,39985.1361111111,2009-06-21,03:16:00
39.973347,116.334597,0,186,39985.1361689815,2009-06-21,03:16:05
39.973347,116.334597,0,186,39985.1362037037,2009-06-21,03:16:08
39.973347,116.33459,0,186,39985.1362268519,2009-06-21,03:16:10
39.973347,116.334562,0,187,39985.1362847222,2009-06-21,03:16:15
39.973342,116.334574,0,189,39985.1363425926,2009-06-21,03:16:20
39.973342,116.334574,0,189,39985.1363773148,2009-06-21,03:16:23
39.973342,116.33457,0,189,39985.136400463,2009-06-21,03:16:25
39.973335,116.334555,0,188,39985.1364583333,2009-06-21,03:16:30
39.973322,116.334532,0,185,39985.1365162037,2009-06-21,03:16:35
39.973322,116.334566,0,183,39985.1365740741,2009-06-21,03:16:40
39.973329,116.334681,0,183,39985.1366319444,2009-06-21,03:16:45
39.973302,116.33477,0,183,39985.1366898148,2009-06-21,03:16:50
39.973303,116.334847,0,180,39985.1367476852,2009-06-21,03:16:55
39.973319,116.334875,0,179,39985.1368055556,2009-06-21,03:17:00
39.973327,116.334862,0,179,39985.1368634259,2009-06-21,03:17:05
39.973324,116.334796,0,177,39985.1369212963,2009-06-21,03:17:10
39.973317,116.334755,0,181,39985.1369791667,2009-06-21,03:17:15
39.973333,116.334632,0,181,39985.137037037,2009-06-21,03:17:20
39.973341,116.33448,0,180,39985.1370949074,2009-06-21,03:17:25
39.973344,116.334361,0,179,39985.1371527778,2009-06-21,03:17:30
39.973314,116.334302,0,182,39985.1372106481,2009-06-21,03:17:35
39.973314,116.334219,0,183,39985.1372685185,2009-06-21,03:17:40
39.973296,116.33423,0,180,39985.1373263889,2009-06-21,03:17:45
39.973271,116.334313,0,179,39985.1373842593,2009-06-21,03:17:50
39.973277,116.334354,0,178,39985.1374421296,2009-06-21,03:17:55
39.973276,116.334362,0,178,39985.1375,2009-06-21,03:18:00
39.973276,116.334367,0,178,39985.1375578704,2009-06-21,03:18:05
39.973276,116.334367,0,178,39985.1375925926,2009-06-21,03:18:08
39.973277,116.334375,0,177,39985.1376157407,2009-06-21,03:18:10
39.973291,116.334342,0,178,39985.1376736111,2009-06-21,03:18:15
39.973296,116.334328,0,178,39985.1377314815,2009-06-21,03:18:20
39.973297,116.334323,0,178,39985.1377893519,2009-06-21,03:18:25
39.973297,116.334325,0,178,39985.1378472222,2009-06-21,03:18:30
39.973298,116.334326,0,178,39985.1379050926,2009-06-21,03:18:35
39.973298,116.334325,0,178,39985.137962963,2009-06-21,03:18:40
39.973298,116.334325,0,178,39985.1379976852,2009-06-21,03:18:43
39.973298,116.334326,0,178,39985.1380208333,2009-06-21,03:18:45
39.973298,116.334293,0,179,39985.1380787037,2009-06-21,03:18:50
39.973293,116.334164,0,178,39985.1381365741,2009-06-21,03:18:55
39.97329,116.334124,0,178,39985.1381944444,2009-06-21,03:19:00
39.973311,116.334022,0,178,39985.1382523148,2009-06-21,03:19:05
39.973336,116.334005,0,179,39985.1383101852,2009-06-21,03:19:10
39.973346,116.334026,0,179,39985.1383680556,2009-06-21,03:19:15
39.973343,116.334041,0,179,39985.1384259259,2009-06-21,03:19:20
39.973342,116.334045,0,179,39985.1384837963,2009-06-21,03:19:25
39.973341,116.334046,0,179,39985.1385416667,2009-06-21,03:19:30
39.973341,116.334046,0,179,39985.1385763889,2009-06-21,03:19:33
39.97334,116.334053,0,179,39985.138599537,2009-06-21,03:19:35
39.973339,116.33407,0,179,39985.1386574074,2009-06-21,03:19:40
39.973329,116.334356,0,178,39985.1387152778,2009-06-21,03:19:45
39.973323,116.334449,0,177,39985.1387731481,2009-06-21,03:19:50
39.973312,116.334181,0,171,39985.1430555556,2009-06-21,03:26:00
39.973306,116.334094,0,170,39985.1431134259,2009-06-21,03:26:05
39.973287,116.334102,0,169,39985.1431712963,2009-06-21,03:26:10
39.973275,116.334094,0,168,39985.1432291667,2009-06-21,03:26:15
39.973259,116.334071,0,169,39985.143287037,2009-06-21,03:26:20
39.973259,116.334071,0,169,39985.1433217593,2009-06-21,03:26:23
39.973262,116.334063,0,169,39985.1433449074,2009-06-21,03:26:25
39.973272,116.333992,0,168,39985.1434027778,2009-06-21,03:26:30
39.973294,116.333927,0,167,39985.1434606481,2009-06-21,03:26:35
39.973294,116.333916,0,167,39985.1435185185,2009-06-21,03:26:40
39.973283,116.333955,0,164,39985.1435763889,2009-06-21,03:26:45
39.973306,116.333952,0,162,39985.1436342593,2009-06-21,03:26:50
39.97332,116.333934,0,161,39985.1436921296,2009-06-21,03:26:55
39.973317,116.333975,0,159,39985.14375,2009-06-21,03:27:00
39.973298,116.334024,0,158,39985.1438078704,2009-06-21,03:27:05
39.973259,116.334117,0,161,39985.1438657407,2009-06-21,03:27:10
39.973244,116.334185,0,163,39985.1439236111,2009-06-21,03:27:15
39.973283,116.334198,0,162,39985.1439814815,2009-06-21,03:27:20
39.973297,116.334186,0,163,39985.1440393519,2009-06-21,03:27:25
39.973266,116.33421,0,165,39985.1440972222,2009-06-21,03:27:30
39.973247,116.334302,0,168,39985.1441550926,2009-06-21,03:27:35
39.97326,116.334324,0,169,39985.144212963,2009-06-21,03:27:40
39.973272,116.33429,0,170,39985.1442708333,2009-06-21,03:27:45
39.973285,116.334275,0,171,39985.1443287037,2009-06-21,03:27:50
39.973284,116.334286,0,171,39985.1443865741,2009-06-21,03:27:55
39.973224,116.334465,0,175,39985.1444444444,2009-06-21,03:28:00
39.973211,116.334497,0,175,39985.1445023148,2009-06-21,03:28:05
39.973203,116.334477,0,173,39985.1445601852,2009-06-21,03:28:10
39.97319,116.334453,0,174,39985.1446180556,2009-06-21,03:28:15
39.973181,116.334403,0,175,39985.1446759259,2009-06-21,03:28:20
39.973182,116.334377,0,175,39985.1447337963,2009-06-21,03:28:25
39.973182,116.334376,0,175,39985.1447916667,2009-06-21,03:28:30
39.973182,116.334381,0,175,39985.144849537,2009-06-21,03:28:35
39.973182,116.334381,0,175,39985.1448842593,2009-06-21,03:28:38
39.973182,116.334378,0,175,39985.1449074074,2009-06-21,03:28:40
39.973176,116.334389,0,177,39985.1449652778,2009-06-21,03:28:45
39.973187,116.334404,0,179,39985.1450231481,2009-06-21,03:28:50
39.973186,116.334419,0,179,39985.1450810185,2009-06-21,03:28:55
39.973205,116.334428,0,180,39985.1451388889,2009-06-21,03:29:00
39.973204,116.33444,0,180,39985.1451967593,2009-06-21,03:29:05
39.973204,116.33444,0,180,39985.1452314815,2009-06-21,03:29:08
39.973204,116.334441,0,180,39985.1452546296,2009-06-21,03:29:10
39.973211,116.334391,0,181,39985.1453125,2009-06-21,03:29:15
39.973225,116.334312,0,181,39985.1453703704,2009-06-21,03:29:20
39.973233,116.334268,0,182,39985.1454282407,2009-06-21,03:29:25
39.973251,116.334262,0,182,39985.1454861111,2009-06-21,03:29:30
39.973251,116.334253,0,182,39985.1455439815,2009-06-21,03:29:35
39.973248,116.33424,0,177,39985.1456018519,2009-06-21,03:29:40
39.973246,116.334166,0,175,39985.1456597222,2009-06-21,03:29:45
39.97326,116.334071,0,174,39985.1457175926,2009-06-21,03:29:50
39.973264,116.333942,0,173,39985.145775463,2009-06-21,03:29:55
39.973297,116.333874,0,172,39985.1458333333,2009-06-21,03:30:00
39.973314,116.333806,0,173,39985.1458912037,2009-06-21,03:30:05
39.973307,116.333873,0,173,39985.1459490741,2009-06-21,03:30:10
39.973307,116.333873,0,173,39985.1459837963,2009-06-21,03:30:13
39.973308,116.333877,0,171,39985.1460069444,2009-06-21,03:30:15
39.973297,116.333865,0,170,39985.1460648148,2009-06-21,03:30:20
39.973297,116.333852,0,170,39985.1461226852,2009-06-21,03:30:25
39.973297,116.333852,0,170,39985.1461574074,2009-06-21,03:30:28
39.973296,116.33385,0,170,39985.1461805556,2009-06-21,03:30:30
39.973295,116.33386,0,170,39985.1462384259,2009-06-21,03:30:35
39.973251,116.334,0,168,39985.1462962963,2009-06-21,03:30:40
39.973212,116.334102,0,165,39985.1463541667,2009-06-21,03:30:45
39.97318,116.334208,0,165,39985.146412037,2009-06-21,03:30:50
39.973168,116.334279,0,165,39985.1464699074,2009-06-21,03:30:55
39.973176,116.334313,0,165,39985.1465277778,2009-06-21,03:31:00
39.973167,116.334261,0,164,39985.1465856481,2009-06-21,03:31:05
39.973147,116.334214,0,163,39985.1466435185,2009-06-21,03:31:10
39.973155,116.334186,0,166,39985.1467013889,2009-06-21,03:31:15
39.973182,116.33407,0,165,39985.1467592593,2009-06-21,03:31:20
39.973205,116.334041,0,165,39985.1468171296,2009-06-21,03:31:25
39.973207,116.334029,0,165,39985.146875,2009-06-21,03:31:30
39.973207,116.334029,0,165,39985.1469097222,2009-06-21,03:31:33
39.973207,116.334031,0,165,39985.1469328704,2009-06-21,03:31:35
39.973195,116.334338,0,165,39985.1469907407,2009-06-21,03:31:40
39.973177,116.334426,0,164,39985.1470486111,2009-06-21,03:31:45
39.973185,116.334392,0,164,39985.1471064815,2009-06-21,03:31:50
39.973177,116.334346,0,164,39985.1471643519,2009-06-21,03:31:55
39.97319,116.334304,0,166,39985.1472222222,2009-06-21,03:32:00
39.973187,116.334237,0,169,39985.1472800926,2009-06-21,03:32:05
39.973208,116.334208,0,170,39985.147337963,2009-06-21,03:32:10
39.973221,116.334233,0,169,39985.1473958333,2009-06-21,03:32:15
39.97322,116.334242,0,169,39985.1474537037,2009-06-21,03:32:20
39.973219,116.334256,0,169,39985.1475115741,2009-06-21,03:32:25
39.973221,116.334332,0,169,39985.1475694444,2009-06-21,03:32:30
39.973188,116.334405,0,168,39985.1476273148,2009-06-21,03:32:35
39.973146,116.334371,0,170,39985.1476851852,2009-06-21,03:32:40
39.973134,116.334279,0,170,39985.1477430556,2009-06-21,03:32:45
39.973138,116.334279,0,170,39985.1478009259,2009-06-21,03:32:50
39.973139,116.334279,0,170,39985.1478587963,2009-06-21,03:32:55
39.973139,116.334279,0,170,39985.1478935185,2009-06-21,03:32:58
39.973141,116.334279,0,170,39985.1479166667,2009-06-21,03:33:00
39.973145,116.33433,0,171,39985.147974537,2009-06-21,03:33:05
39.973152,116.334511,0,176,39985.1480324074,2009-06-21,03:33:10
39.973153,116.334493,0,179,39985.1480902778,2009-06-21,03:33:15
39.973182,116.334491,0,178,39985.1481481481,2009-06-21,03:33:20
39.973213,116.334422,0,184,39985.1482060185,2009-06-21,03:33:25
39.973213,116.334422,0,184,39985.1482407407,2009-06-21,03:33:28
39.973213,116.334417,0,184,39985.1482638889,2009-06-21,03:33:30
39.973241,116.334153,0,183,39985.1483217593,2009-06-21,03:33:35
39.973252,116.334131,0,183,39985.1483796296,2009-06-21,03:33:40
39.97328,116.334149,0,180,39985.1484375,2009-06-21,03:33:45
39.973311,116.334086,0,178,39985.1484953704,2009-06-21,03:33:50
39.973305,116.334109,0,175,39985.1485532407,2009-06-21,03:33:55
39.973308,116.334154,0,171,39985.1486111111,2009-06-21,03:34:00
39.973308,116.334154,0,171,39985.1486458333,2009-06-21,03:34:03
39.973309,116.334152,0,171,39985.1486689815,2009-06-21,03:34:05
39.97331,116.334139,0,171,39985.1487268518,2009-06-21,03:34:10
39.973357,116.333963,0,169,39985.1487847222,2009-06-21,03:34:15
39.9734,116.333814,0,167,39985.1488425926,2009-06-21,03:34:20
39.973406,116.333732,0,168,39985.148900463,2009-06-21,03:34:25
39.973383,116.333844,0,166,39985.1489583333,2009-06-21,03:34:30
39.973346,116.334017,0,166,39985.1490162037,2009-06-21,03:34:35
39.973337,116.334064,0,164,39985.1490740741,2009-06-21,03:34:40
39.973308,116.334184,0,158,39985.1491319444,2009-06-21,03:34:45
39.973291,116.334254,0,158,39985.1491898148,2009-06-21,03:34:50
39.973308,116.334208,0,158,39985.1492476852,2009-06-21,03:34:55
39.973301,116.334208,0,159,39985.1493055556,2009-06-21,03:35:00
39.973301,116.334208,0,159,39985.1493402778,2009-06-21,03:35:03
39.9733,116.334215,0,159,39985.1493634259,2009-06-21,03:35:05
39.973295,116.334176,0,159,39985.1494212963,2009-06-21,03:35:10
39.973318,116.334029,0,159,39985.1494791667,2009-06-21,03:35:15
39.973314,116.333911,0,158,39985.149537037,2009-06-21,03:35:20
39.973254,116.333928,0,161,39985.1495949074,2009-06-21,03:35:25
39.973245,116.333929,0,161,39985.1496527778,2009-06-21,03:35:30
39.973286,116.333927,0,163,39985.1497106481,2009-06-21,03:35:35
39.973332,116.333912,0,165,39985.1497685185,2009-06-21,03:35:40
39.97334,116.333824,0,165,39985.1498263889,2009-06-21,03:35:45
39.973322,116.333673,0,166,39985.1498842593,2009-06-21,03:35:50
39.973277,116.333746,0,166,39985.1499421296,2009-06-21,03:35:55
39.973241,116.333813,0,163,39985.15,2009-06-21,03:36:00
39.973228,116.333838,0,160,39985.1500578704,2009-06-21,03:36:05
39.973232,116.333863,0,161,39985.1501157407,2009-06-21,03:36:10
39.973259,116.333945,0,165,39985.1501736111,2009-06-21,03:36:15
39.973261,116.334046,0,170,39985.1502314815,2009-06-21,03:36:20
39.973261,116.334046,0,170,39985.1502662037,2009-06-21,03:36:23
39.973257,116.334048,0,172,39985.1502893518,2009-06-21,03:36:25
39.973268,116.334021,0,172,39985.1503472222,2009-06-21,03:36:30
39.973294,116.334021,0,175,39985.1504050926,2009-06-21,03:36:35
39.973294,116.334034,0,175,39985.150462963,2009-06-21,03:36:40
39.973295,116.334045,0,174,39985.1505208333,2009-06-21,03:36:45
39.97329,116.33402,0,174,39985.1505787037,2009-06-21,03:36:50
39.973288,116.334034,0,175,39985.1506365741,2009-06-21,03:36:55
39.973285,116.334056,0,173,39985.1506944444,2009-06-21,03:37:00
39.973284,116.334059,0,172,39985.1507523148,2009-06-21,03:37:05
39.973284,116.334059,0,172,39985.150787037,2009-06-21,03:37:08
39.973286,116.33406,0,174,39985.1508101852,2009-06-21,03:37:10
39.973297,116.334091,0,175,39985.1508680556,2009-06-21,03:37:15
39.973315,116.334034,0,177,39985.1509259259,2009-06-21,03:37:20
39.973345,116.334051,0,176,39985.1509837963,2009-06-21,03:37:25
39.973357,116.334069,0,177,39985.1510416667,2009-06-21,03:37:30
39.973351,116.334088,0,176,39985.151099537,2009-06-21,03:37:35
39.973351,116.334075,0,176,39985.1511574074,2009-06-21,03:37:40
39.973333,116.334104,0,176,39985.1512152778,2009-06-21,03:37:45
39.973324,116.334154,0,177,39985.1512731481,2009-06-21,03:37:50
39.973336,116.334135,0,180,39985.1513310185,2009-06-21,03:37:55
39.973334,116.334145,0,181,39985.1513888889,2009-06-21,03:38:00
39.973334,116.334145,0,181,39985.1514236111,2009-06-21,03:38:03
39.973334,116.334142,0,181,39985.1514467593,2009-06-21,03:38:05
39.973336,116.33413,0,181,39985.1515046296,2009-06-21,03:38:10
39.973336,116.334123,0,181,39985.1515625,2009-06-21,03:38:15
39.973336,116.334123,0,181,39985.1515972222,2009-06-21,03:38:18
39.973336,116.334123,0,181,39985.1516203704,2009-06-21,03:38:20
39.973341,116.334208,0,184,39985.1516782407,2009-06-21,03:38:25
39.973336,116.334251,0,184,39985.1517361111,2009-06-21,03:38:30
39.973319,116.334314,0,185,39985.1517939815,2009-06-21,03:38:35
39.973286,116.334377,0,184,39985.1518518519,2009-06-21,03:38:40
39.973254,116.334373,0,186,39985.1519097222,2009-06-21,03:38:45
39.973259,116.334336,0,188,39985.1519675926,2009-06-21,03:38:50
39.973285,116.334277,0,192,39985.152025463,2009-06-21,03:38:55
39.973285,116.334277,0,192,39985.1520601852,2009-06-21,03:38:58
39.973284,116.334274,0,192,39985.1520833333,2009-06-21,03:39:00
39.973282,116.334283,0,192,39985.1521412037,2009-06-21,03:39:05
39.973282,116.334283,0,192,39985.1521759259,2009-06-21,03:39:08
39.973282,116.334284,0,193,39985.1521990741,2009-06-21,03:39:10
39.973287,116.334205,0,193,39985.1522569444,2009-06-21,03:39:15
39.973299,116.334103,0,193,39985.1523148148,2009-06-21,03:39:20
39.973336,116.334035,0,192,39985.1523726852,2009-06-21,03:39:25
39.973379,116.333973,0,192,39985.1524305556,2009-06-21,03:39:30
39.973368,116.333964,0,191,39985.1524884259,2009-06-21,03:39:35
39.973328,116.334,0,188,39985.1525462963,2009-06-21,03:39:40
39.973328,116.334,0,188,39985.1525810185,2009-06-21,03:39:43
39.973323,116.333999,0,185,39985.1526041667,2009-06-21,03:39:45
39.973305,116.333987,0,183,39985.152662037,2009-06-21,03:39:50
39.973311,116.333903,0,183,39985.1527199074,2009-06-21,03:39:55
39.973327,116.333847,0,182,39985.1527777778,2009-06-21,03:40:00
39.973356,116.333862,0,183,39985.1528356481,2009-06-21,03:40:05
39.973366,116.333851,0,185,39985.1528935185,2009-06-21,03:40:10
39.97337,116.333873,0,185,39985.1529513889,2009-06-21,03:40:15
39.97337,116.333873,0,185,39985.1529861111,2009-06-21,03:40:18
39.973377,116.333877,0,185,39985.1530092593,2009-06-21,03:40:20
39.973354,116.333982,0,184,39985.1530671296,2009-06-21,03:40:25
39.973281,116.334101,0,183,39985.153125,2009-06-21,03:40:30
39.973259,116.334154,0,184,39985.1531828704,2009-06-21,03:40:35
39.973274,116.334159,0,186,39985.1532407407,2009-06-21,03:40:40
39.973271,116.334131,0,188,39985.1532986111,2009-06-21,03:40:45
39.973272,116.334128,0,188,39985.1533564815,2009-06-21,03:40:50
39.973272,116.334128,0,188,39985.1533912037,2009-06-21,03:40:53
39.973272,116.334121,0,188,39985.1534143519,2009-06-21,03:40:55
39.973286,116.334076,0,187,39985.1534722222,2009-06-21,03:41:00
39.973283,116.334087,0,186,39985.1535300926,2009-06-21,03:41:05
39.973282,116.334114,0,188,39985.153587963,2009-06-21,03:41:10
39.973271,116.334207,0,188,39985.1536458333,2009-06-21,03:41:15
39.973307,116.33421,0,190,39985.1537037037,2009-06-21,03:41:20
39.973307,116.33421,0,190,39985.1537384259,2009-06-21,03:41:23
39.973311,116.334208,0,190,39985.1537615741,2009-06-21,03:41:25
39.973297,116.334211,0,191,39985.1538194444,2009-06-21,03:41:30
39.973253,116.334236,0,192,39985.1538773148,2009-06-21,03:41:35
39.973213,116.334212,0,194,39985.1539351852,2009-06-21,03:41:40
39.973209,116.334227,0,194,39985.1539930556,2009-06-21,03:41:45
39.973248,116.334268,0,196,39985.1540509259,2009-06-21,03:41:50
39.973294,116.334282,0,197,39985.1541087963,2009-06-21,03:41:55
39.973254,116.334358,0,198,39985.1541666667,2009-06-21,03:42:00
39.973232,116.334373,0,199,39985.154224537,2009-06-21,03:42:05
39.973233,116.334337,0,201,39985.1542824074,2009-06-21,03:42:10
39.973241,116.334305,0,201,39985.1543402778,2009-06-21,03:42:15
39.973295,116.334231,0,200,39985.1543981481,2009-06-21,03:42:20
39.973308,116.334231,0,200,39985.1544560185,2009-06-21,03:42:25
39.973307,116.334245,0,200,39985.1545138889,2009-06-21,03:42:30
39.973307,116.334255,0,200,39985.1545717593,2009-06-21,03:42:35
39.973307,116.334255,0,200,39985.1546064815,2009-06-21,03:42:38
39.973308,116.334248,0,201,39985.1546296296,2009-06-21,03:42:40
39.973313,116.33412,0,202,39985.1546875,2009-06-21,03:42:45
39.973326,116.334055,0,201,39985.1547453704,2009-06-21,03:42:50
39.973374,116.334067,0,204,39985.1548032407,2009-06-21,03:42:55
39.9734,116.334131,0,204,39985.1548611111,2009-06-21,03:43:00
39.973399,116.33414,0,204,39985.1549189815,2009-06-21,03:43:05
39.973399,116.33414,0,204,39985.1549537037,2009-06-21,03:43:08
39.973399,116.334146,0,204,39985.1549768519,2009-06-21,03:43:10
39.973397,116.334155,0,204,39985.1550347222,2009-06-21,03:43:15
39.973394,116.334187,0,204,39985.1550925926,2009-06-21,03:43:20
39.973395,116.334177,0,204,39985.155150463,2009-06-21,03:43:25
39.973393,116.33419,0,204,39985.1552083333,2009-06-21,03:43:30
39.973393,116.33419,0,204,39985.1552430556,2009-06-21,03:43:33
39.973392,116.334194,0,204,39985.1552662037,2009-06-21,03:43:35
39.973381,116.334216,0,204,39985.1553240741,2009-06-21,03:43:40
39.973367,116.334209,0,204,39985.1553819444,2009-06-21,03:43:45
39.973367,116.334209,0,204,39985.1554166667,2009-06-21,03:43:48
39.973367,116.334214,0,204,39985.1554398148,2009-06-21,03:43:50
39.973368,116.334204,0,204,39985.1554976852,2009-06-21,03:43:55
39.973407,116.334012,0,204,39985.1555555556,2009-06-21,03:44:00
39.973449,116.333906,0,201,39985.1556134259,2009-06-21,03:44:05
39.973313,116.334063,0,209,39985.1591435185,2009-06-21,03:49:10
39.973281,116.334183,0,212,39985.1592013889,2009-06-21,03:49:15
39.97333,116.334114,0,215,39985.1592592593,2009-06-21,03:49:20
39.973342,116.334085,0,217,39985.1593171296,2009-06-21,03:49:25
39.973346,116.334051,0,220,39985.159375,2009-06-21,03:49:30
39.973358,116.334038,0,220,39985.1594328704,2009-06-21,03:49:35
39.9734,116.334015,0,216,39985.1594907407,2009-06-21,03:49:40
39.973432,116.334014,0,217,39985.1595486111,2009-06-21,03:49:45
39.973432,116.334014,0,217,39985.1595833333,2009-06-21,03:49:48
39.973432,116.334008,0,217,39985.1596064815,2009-06-21,03:49:50
39.973424,116.334036,0,218,39985.1596643519,2009-06-21,03:49:55
39.97341,116.334052,0,216,39985.1597222222,2009-06-21,03:50:00
39.973375,116.33413,0,216,39985.1597800926,2009-06-21,03:50:05
39.973357,116.334161,0,216,39985.159837963,2009-06-21,03:50:10
39.97335,116.334151,0,216,39985.1598958333,2009-06-21,03:50:15
39.973336,116.334107,0,218,39985.1599537037,2009-06-21,03:50:20
39.973338,116.334091,0,218,39985.1600115741,2009-06-21,03:50:25
39.97335,116.334041,0,219,39985.1600694444,2009-06-21,03:50:30
39.973367,116.333937,0,219,39985.1601273148,2009-06-21,03:50:35
39.973378,116.333911,0,218,39985.1601851852,2009-06-21,03:50:40
39.973386,116.333882,0,219,39985.1602430556,2009-06-21,03:50:45
39.973407,116.333872,0,218,39985.1603009259,2009-06-21,03:50:50
39.973396,116.333874,0,218,39985.1603587963,2009-06-21,03:50:55
39.973406,116.333877,0,217,39985.1604166667,2009-06-21,03:51:00
39.973411,116.333857,0,215,39985.160474537,2009-06-21,03:51:05
39.973407,116.33391,0,213,39985.1605324074,2009-06-21,03:51:10
39.973399,116.333932,0,212,39985.1605902778,2009-06-21,03:51:15
39.973375,116.333989,0,213,39985.1606481481,2009-06-21,03:51:20
39.973374,116.334069,0,211,39985.1607060185,2009-06-21,03:51:25
39.973419,116.334028,0,211,39985.1607638889,2009-06-21,03:51:30
39.97342,116.33403,0,211,39985.1608217593,2009-06-21,03:51:35
39.97342,116.33403,0,211,39985.1608564815,2009-06-21,03:51:38
39.973419,116.334029,0,211,39985.1608796296,2009-06-21,03:51:40
39.973418,116.334041,0,211,39985.1609375,2009-06-21,03:51:45
39.973417,116.334055,0,211,39985.1609953704,2009-06-21,03:51:50
39.973418,116.334061,0,211,39985.1610532407,2009-06-21,03:51:55
39.973418,116.334061,0,211,39985.161087963,2009-06-21,03:51:58
39.973418,116.334054,0,211,39985.1611111111,2009-06-21,03:52:00
39.973419,116.334042,0,211,39985.1611689815,2009-06-21,03:52:05
39.973419,116.334042,0,211,39985.1612037037,2009-06-21,03:52:08
39.97342,116.334035,0,211,39985.1612268519,2009-06-21,03:52:10
39.973425,116.334014,0,210,39985.1612847222,2009-06-21,03:52:15
39.973426,116.334051,0,208,39985.1613425926,2009-06-21,03:52:20
39.973428,116.334043,0,208,39985.161400463,2009-06-21,03:52:25
39.973427,116.334035,0,208,39985.1614583333,2009-06-21,03:52:30
39.973426,116.334034,0,208,39985.1615162037,2009-06-21,03:52:35
39.973426,116.334028,0,208,39985.1615740741,2009-06-21,03:52:40
39.973426,116.334028,0,208,39985.1616087963,2009-06-21,03:52:43
39.973425,116.334025,0,208,39985.1616319444,2009-06-21,03:52:45
39.973426,116.334014,0,209,39985.1616898148,2009-06-21,03:52:50
39.973426,116.334014,0,209,39985.161724537,2009-06-21,03:52:53
39.973427,116.334014,0,210,39985.1617476852,2009-06-21,03:52:55
39.973385,116.334133,0,210,39985.1618055556,2009-06-21,03:53:00
39.973376,116.334186,0,211,39985.1618634259,2009-06-21,03:53:05
39.973396,116.33414,0,211,39985.1619212963,2009-06-21,03:53:10
39.973403,116.334097,0,215,39985.1619791667,2009-06-21,03:53:15
39.973396,116.334069,0,215,39985.162037037,2009-06-21,03:53:20
39.973392,116.333993,0,215,39985.1620949074,2009-06-21,03:53:25
39.973407,116.333903,0,214,39985.1621527778,2009-06-21,03:53:30
39.973407,116.333903,0,214,39985.1621875,2009-06-21,03:53:33
39.973405,116.333901,0,214,39985.1622106481,2009-06-21,03:53:35
39.973385,116.33392,0,214,39985.1622685185,2009-06-21,03:53:40
39.973375,116.333948,0,214,39985.1623263889,2009-06-21,03:53:45
39.973357,116.334018,0,214,39985.1623842593,2009-06-21,03:53:50
39.973385,116.334046,0,216,39985.1624421296,2009-06-21,03:53:55
39.973418,116.334029,0,219,39985.1625,2009-06-21,03:54:00
39.973415,116.334058,0,220,39985.1625578704,2009-06-21,03:54:05
39.973426,116.33406,0,225,39985.1626157407,2009-06-21,03:54:10
39.973426,116.334058,0,225,39985.1626736111,2009-06-21,03:54:15
39.973426,116.334058,0,225,39985.1627083333,2009-06-21,03:54:18
39.973427,116.334053,0,225,39985.1627314815,2009-06-21,03:54:20
39.973421,116.333952,0,227,39985.1627893519,2009-06-21,03:54:25
39.973372,116.33429,0,237,39985.1673611111,2009-06-21,04:01:00
39.973361,116.3343,0,239,39985.1674189815,2009-06-21,04:01:05
39.973375,116.334314,0,241,39985.1674768519,2009-06-21,04:01:10
39.973374,116.334304,0,244,39985.1675347222,2009-06-21,04:01:15
39.973374,116.334304,0,244,39985.1675694444,2009-06-21,04:01:18
39.973372,116.334311,0,244,39985.1675925926,2009-06-21,04:01:20
39.973363,116.334349,0,244,39985.167650463,2009-06-21,04:01:25
39.97332,116.334412,0,243,39985.1677083333,2009-06-21,04:01:30
39.973293,116.334472,0,242,39985.1677662037,2009-06-21,04:01:35
39.973328,116.334447,0,244,39985.1678240741,2009-06-21,04:01:40
39.973317,116.334362,0,245,39985.1678819444,2009-06-21,04:01:45
39.973335,116.334263,0,247,39985.1679398148,2009-06-21,04:01:50
39.973333,116.334241,0,248,39985.1679976852,2009-06-21,04:01:55
39.973333,116.334262,0,250,39985.1680555556,2009-06-21,04:02:00
39.973343,116.334275,0,251,39985.1681134259,2009-06-21,04:02:05
39.973343,116.334274,0,251,39985.1681712963,2009-06-21,04:02:10
39.973343,116.334274,0,251,39985.1682060185,2009-06-21,04:02:13
39.973342,116.334279,0,251,39985.1682291667,2009-06-21,04:02:15
39.973329,116.334275,0,249,39985.168287037,2009-06-21,04:02:20
39.973381,116.334171,0,247,39985.1683449074,2009-06-21,04:02:25
39.973425,116.334051,0,244,39985.1684027778,2009-06-21,04:02:30
39.973433,116.334001,0,243,39985.1684606481,2009-06-21,04:02:35
39.973431,116.333969,0,244,39985.1685185185,2009-06-21,04:02:40
39.973452,116.333992,0,246,39985.1685763889,2009-06-21,04:02:45
39.97344,116.33393,0,245,39985.1686342593,2009-06-21,04:02:50
39.973443,116.333885,0,246,39985.1686921296,2009-06-21,04:02:55
39.973452,116.333895,0,245,39985.16875,2009-06-21,04:03:00
39.973472,116.333877,0,245,39985.1688078704,2009-06-21,04:03:05
39.973502,116.333818,0,245,39985.1688657407,2009-06-21,04:03:10
39.973546,116.333738,0,245,39985.1689236111,2009-06-21,04:03:15
39.973571,116.333571,0,244,39985.1689814815,2009-06-21,04:03:20
39.973562,116.333525,0,243,39985.1690393519,2009-06-21,04:03:25
39.973563,116.333493,0,242,39985.1690972222,2009-06-21,04:03:30
39.973549,116.333472,0,241,39985.1691550926,2009-06-21,04:03:35
39.973541,116.333493,0,241,39985.169212963,2009-06-21,04:03:40
39.973531,116.333527,0,241,39985.1692708333,2009-06-21,04:03:45
39.973484,116.333702,0,235,39985.1693287037,2009-06-21,04:03:50
39.973482,116.333728,0,233,39985.1693865741,2009-06-21,04:03:55
39.973482,116.333728,0,233,39985.1694212963,2009-06-21,04:03:58
39.973482,116.33372,0,233,39985.1694444444,2009-06-21,04:04:00
39.97348,116.333652,0,231,39985.1695023148,2009-06-21,04:04:05
39.973483,116.33363,0,228,39985.1695601852,2009-06-21,04:04:10
39.973495,116.333612,0,225,39985.1696180556,2009-06-21,04:04:15
39.973494,116.333576,0,223,39985.1696759259,2009-06-21,04:04:20
39.973513,116.333585,0,224,39985.1697337963,2009-06-21,04:04:25
39.973502,116.333605,0,223,39985.1697916667,2009-06-21,04:04:30
39.973503,116.333598,0,223,39985.169849537,2009-06-21,04:04:35
39.973503,116.333598,0,223,39985.1698842593,2009-06-21,04:04:38
39.973503,116.333602,0,223,39985.1699074074,2009-06-21,04:04:40
39.973494,116.333688,0,223,39985.1699652778,2009-06-21,04:04:45
39.973488,116.333832,0,220,39985.1700231481,2009-06-21,04:04:50
39.973508,116.333792,0,221,39985.1700810185,2009-06-21,04:04:55
39.973511,116.333775,0,222,39985.1701388889,2009-06-21,04:05:00
39.973529,116.333721,0,221,39985.1701967593,2009-06-21,04:05:05
39.973544,116.333692,0,220,39985.1702546296,2009-06-21,04:05:10
39.973521,116.333766,0,219,39985.1703125,2009-06-21,04:05:15
39.973476,116.333788,0,219,39985.1703703704,2009-06-21,04:05:20
39.973471,116.333735,0,221,39985.1704282407,2009-06-21,04:05:25
39.973471,116.33365,0,221,39985.1704861111,2009-06-21,04:05:30
39.97346,116.33358,0,222,39985.1705439815,2009-06-21,04:05:35
39.973514,116.333507,0,223,39985.1706018519,2009-06-21,04:05:40
39.973554,116.333465,0,224,39985.1706597222,2009-06-21,04:05:45
39.973523,116.333472,0,226,39985.1707175926,2009-06-21,04:05:50
39.973499,116.333536,0,228,39985.170775463,2009-06-21,04:05:55
39.973487,116.333566,0,228,39985.1708333333,2009-06-21,04:06:00
39.973496,116.333588,0,229,39985.1708912037,2009-06-21,04:06:05
39.973493,116.333598,0,229,39985.1709490741,2009-06-21,04:06:10
39.973515,116.333606,0,229,39985.1710069444,2009-06-21,04:06:15
39.973535,116.333617,0,228,39985.1710648148,2009-06-21,04:06:20
39.97354,116.333647,0,228,39985.1711226852,2009-06-21,04:06:25
39.973549,116.333677,0,231,39985.1711805556,2009-06-21,04:06:30
39.973549,116.333677,0,231,39985.1712152778,2009-06-21,04:06:33
39.973549,116.333674,0,231,39985.1712384259,2009-06-21,04:06:35
39.973549,116.333663,0,231,39985.1712962963,2009-06-21,04:06:40
39.973548,116.333668,0,231,39985.1713541667,2009-06-21,04:06:45
39.973547,116.333663,0,231,39985.171412037,2009-06-21,04:06:50
39.973547,116.333663,0,231,39985.1714467593,2009-06-21,04:06:53
39.973546,116.333666,0,231,39985.1714699074,2009-06-21,04:06:55
39.973545,116.333678,0,231,39985.1715277778,2009-06-21,04:07:00
39.973544,116.333684,0,231,39985.1715856481,2009-06-21,04:07:05
39.973543,116.333689,0,231,39985.1716435185,2009-06-21,04:07:10
39.973542,116.333694,0,231,39985.1717013889,2009-06-21,04:07:15
39.97354,116.3337,0,231,39985.1717592593,2009-06-21,04:07:20
39.97354,116.3337,0,231,39985.1717939815,2009-06-21,04:07:23
39.973538,116.333704,0,231,39985.1718171296,2009-06-21,04:07:25
39.973511,116.333714,0,234,39985.171875,2009-06-21,04:07:30
39.973558,116.333693,0,238,39985.1719328704,2009-06-21,04:07:35
39.973568,116.333699,0,242,39985.1719907407,2009-06-21,04:07:40
39.973579,116.333681,0,242,39985.1720486111,2009-06-21,04:07:45
39.973544,116.33372,0,241,39985.1721064815,2009-06-21,04:07:50
39.973544,116.33372,0,241,39985.1721412037,2009-06-21,04:07:53
39.973542,116.333727,0,241,39985.1721643518,2009-06-21,04:07:55
39.973498,116.333867,0,243,39985.1722222222,2009-06-21,04:08:00
39.973494,116.333883,0,243,39985.1722800926,2009-06-21,04:08:05
39.973476,116.3339,0,242,39985.172337963,2009-06-21,04:08:10
39.973455,116.333939,0,243,39985.1723958333,2009-06-21,04:08:15
39.973436,116.333935,0,244,39985.1724537037,2009-06-21,04:08:20
39.973445,116.333966,0,245,39985.1725115741,2009-06-21,04:08:25
39.973409,116.334026,0,245,39985.1725694444,2009-06-21,04:08:30
39.973414,116.334081,0,245,39985.1726273148,2009-06-21,04:08:35
39.973394,116.334081,0,244,39985.1726851852,2009-06-21,04:08:40
39.973393,116.334074,0,243,39985.1727430556,2009-06-21,04:08:45
39.973393,116.334074,0,243,39985.1727777778,2009-06-21,04:08:48
39.973393,116.334071,0,243,39985.1728009259,2009-06-21,04:08:50
39.973403,116.334032,0,243,39985.1728587963,2009-06-21,04:08:55
39.973388,116.33403,0,240,39985.1729166667,2009-06-21,04:09:00
39.973395,116.334041,0,239,39985.172974537,2009-06-21,04:09:05
39.973396,116.334044,0,239,39985.1730324074,2009-06-21,04:09:10
39.973396,116.334044,0,239,39985.1730671296,2009-06-21,04:09:13
39.973396,116.33404,0,239,39985.1730902778,2009-06-21,04:09:15
39.973396,116.33403,0,239,39985.1731481481,2009-06-21,04:09:20
39.973396,116.33403,0,239,39985.1731828704,2009-06-21,04:09:23
39.973397,116.334027,0,239,39985.1732060185,2009-06-21,04:09:25
39.973405,116.3341,0,240,39985.1732638889,2009-06-21,04:09:30
39.973371,116.334141,0,240,39985.1733217593,2009-06-21,04:09:35
39.973361,116.334193,0,241,39985.1733796296,2009-06-21,04:09:40
39.973356,116.334256,0,242,39985.1734375,2009-06-21,04:09:45
39.97338,116.334321,0,242,39985.1734953704,2009-06-21,04:09:50
39.973399,116.334348,0,242,39985.1735532407,2009-06-21,04:09:55
39.973385,116.334317,0,241,39985.1736111111,2009-06-21,04:10:00
39.97336,116.334309,0,238,39985.1736689815,2009-06-21,04:10:05
39.973351,116.334306,0,237,39985.1737268518,2009-06-21,04:10:10
39.97335,116.3343,0,237,39985.1737847222,2009-06-21,04:10:15
39.97335,116.3343,0,237,39985.1738194444,2009-06-21,04:10:18
39.97335,116.334293,0,237,39985.1738425926,2009-06-21,04:10:20
39.973348,116.334302,0,237,39985.173900463,2009-06-21,04:10:25
39.973301,116.334455,0,241,39985.1739583333,2009-06-21,04:10:30
39.973266,116.334515,0,241,39985.1740162037,2009-06-21,04:10:35
39.97326,116.334499,0,241,39985.1740740741,2009-06-21,04:10:40
39.973267,116.334436,0,241,39985.1741319444,2009-06-21,04:10:45
39.973317,116.334369,0,241,39985.1741898148,2009-06-21,04:10:50
39.973317,116.334369,0,241,39985.174224537,2009-06-21,04:10:53
39.973317,116.334376,0,241,39985.1742476852,2009-06-21,04:10:55
39.973318,116.334387,0,241,39985.1743055556,2009-06-21,04:11:00
39.973318,116.334387,0,241,39985.1743402778,2009-06-21,04:11:03
39.973319,116.334385,0,241,39985.1743634259,2009-06-21,04:11:05
39.97332,116.334372,0,241,39985.1744212963,2009-06-21,04:11:10
39.973336,116.334264,0,244,39985.1744791667,2009-06-21,04:11:15
39.973378,116.33418,0,245,39985.174537037,2009-06-21,04:11:20
39.973394,116.334151,0,248,39985.1745949074,2009-06-21,04:11:25
39.973392,116.334144,0,248,39985.1746527778,2009-06-21,04:11:30
39.973392,116.334144,0,248,39985.1746875,2009-06-21,04:11:33
39.973397,116.334137,0,247,39985.1747106481,2009-06-21,04:11:35
39.973397,116.334128,0,247,39985.1747685185,2009-06-21,04:11:40
39.973398,116.334125,0,247,39985.1748263889,2009-06-21,04:11:45
39.973398,116.334125,0,247,39985.1748611111,2009-06-21,04:11:48
39.973397,116.334133,0,247,39985.1748842593,2009-06-21,04:11:50
39.973407,116.334131,0,247,39985.1749421296,2009-06-21,04:11:55
39.973416,116.334192,0,251,39985.175,2009-06-21,04:12:00
39.973399,116.334193,0,253,39985.1750578704,2009-06-21,04:12:05
39.97339,116.334202,0,253,39985.1751157407,2009-06-21,04:12:10
39.973388,116.334214,0,253,39985.1751736111,2009-06-21,04:12:15
39.973388,116.334214,0,253,39985.1752314815,2009-06-21,04:12:20
39.973388,116.334214,0,253,39985.1752662037,2009-06-21,04:12:23
39.973389,116.334219,0,253,39985.1752893519,2009-06-21,04:12:25
39.973387,116.334166,0,253,39985.1753472222,2009-06-21,04:12:30
39.973422,116.334092,0,256,39985.1754050926,2009-06-21,04:12:35
39.97346,116.334046,0,258,39985.175462963,2009-06-21,04:12:40
39.973462,116.334037,0,260,39985.1755208333,2009-06-21,04:12:45
39.973492,116.334078,0,262,39985.1755787037,2009-06-21,04:12:50
39.973492,116.334078,0,262,39985.1756134259,2009-06-21,04:12:53
39.973493,116.334077,0,262,39985.1756365741,2009-06-21,04:12:55
39.973473,116.334082,0,264,39985.1756944444,2009-06-21,04:13:00
39.973468,116.334069,0,265,39985.1757523148,2009-06-21,04:13:05
39.973469,116.334064,0,265,39985.1758101852,2009-06-21,04:13:10
39.973469,116.334064,0,265,39985.1758449074,2009-06-21,04:13:13
39.973471,116.334058,0,265,39985.1758680556,2009-06-21,04:13:15
39.973444,116.334051,0,267,39985.1759259259,2009-06-21,04:13:20
39.973444,116.334051,0,267,39985.1759606482,2009-06-21,04:13:23
39.97344,116.334044,0,269,39985.1759837963,2009-06-21,04:13:25
39.97347,116.334008,0,273,39985.1760416667,2009-06-21,04:13:30
39.973475,116.333947,0,276,39985.176099537,2009-06-21,04:13:35
39.973518,116.333863,0,280,39985.1761574074,2009-06-21,04:13:40
39.973541,116.333826,0,280,39985.1762152778,2009-06-21,04:13:45
39.973545,116.333794,0,281,39985.1762731481,2009-06-21,04:13:50
39.973546,116.333818,0,279,39985.1763310185,2009-06-21,04:13:55
39.973546,116.333818,0,279,39985.1763657407,2009-06-21,04:13:58
39.973544,116.333825,0,278,39985.1763888889,2009-06-21,04:14:00
39.973517,116.333825,0,277,39985.1764467593,2009-06-21,04:14:05
39.973508,116.333816,0,277,39985.1765046296,2009-06-21,04:14:10
39.973553,116.333841,0,278,39985.1765625,2009-06-21,04:14:15
39.97355,116.333872,0,278,39985.1766203704,2009-06-21,04:14:20
39.973573,116.333936,0,278,39985.1766782407,2009-06-21,04:14:25
39.973552,116.333959,0,278,39985.1767361111,2009-06-21,04:14:30
39.97355,116.333954,0,278,39985.1767939815,2009-06-21,04:14:35
39.97355,116.333954,0,278,39985.1768287037,2009-06-21,04:14:38
39.973548,116.333959,0,278,39985.1768518519,2009-06-21,04:14:40
39.973506,116.333977,0,279,39985.1769097222,2009-06-21,04:14:45
39.973528,116.334036,0,279,39985.1769675926,2009-06-21,04:14:50
39.973535,116.334131,0,280,39985.177025463,2009-06-21,04:14:55
39.973502,116.334197,0,280,39985.1770833333,2009-06-21,04:15:00
39.973461,116.334271,0,281,39985.1771412037,2009-06-21,04:15:05
39.973444,116.334289,0,281,39985.1771990741,2009-06-21,04:15:10
39.973434,116.334367,0,285,39985.1772569444,2009-06-21,04:15:15
39.973423,116.334356,0,294,39985.1773148148,2009-06-21,04:15:20
39.973408,116.334331,0,299,39985.1773726852,2009-06-21,04:15:25
39.973408,116.334321,0,299,39985.1774305556,2009-06-21,04:15:30
39.973409,116.334311,0,300,39985.1774884259,2009-06-21,04:15:35
39.973413,116.33426,0,302,39985.1775462963,2009-06-21,04:15:40
39.973436,116.334204,0,305,39985.1776041667,2009-06-21,04:15:45
39.97343,116.334165,0,305,39985.177662037,2009-06-21,04:15:50
39.97344,116.334111,0,304,39985.1777199074,2009-06-21,04:15:55
39.973459,116.33406,0,303,39985.1777777778,2009-06-21,04:16:00
39.973483,116.334035,0,302,39985.1778356481,2009-06-21,04:16:05
39.973519,116.333996,0,301,39985.1778935185,2009-06-21,04:16:10
39.973495,116.334031,0,299,39985.1779513889,2009-06-21,04:16:15
39.97341,116.334367,0,295,39985.1780092593,2009-06-21,04:16:20
39.973372,116.334468,0,295,39985.1780671296,2009-06-21,04:16:25
39.973368,116.334506,0,295,39985.178125,2009-06-21,04:16:30
39.973339,116.334788,0,295,39985.1827546296,2009-06-21,04:23:10
39.973302,116.334872,0,292,39985.1828125,2009-06-21,04:23:15
39.97326,116.334965,0,291,39985.1828703704,2009-06-21,04:23:20
39.97326,116.334965,0,291,39985.1829050926,2009-06-21,04:23:23
39.973265,116.334966,0,293,39985.1829282407,2009-06-21,04:23:25
39.973259,116.335036,0,296,39985.1829861111,2009-06-21,04:23:30
39.973248,116.335042,0,295,39985.1830439815,2009-06-21,04:23:35
39.973248,116.335042,0,295,39985.1830787037,2009-06-21,04:23:38
39.973244,116.335037,0,295,39985.1831018519,2009-06-21,04:23:40
39.973261,116.334933,0,293,39985.1831597222,2009-06-21,04:23:45
39.973274,116.334831,0,296,39985.1832175926,2009-06-21,04:23:50
39.973307,116.334697,0,299,39985.183275463,2009-06-21,04:23:55
39.973307,116.334697,0,299,39985.1833101852,2009-06-21,04:23:58
39.973309,116.3347,0,299,39985.1833333333,2009-06-21,04:24:00
39.973267,116.334769,0,293,39985.1833912037,2009-06-21,04:24:05
39.973265,116.334775,0,293,39985.1834490741,2009-06-21,04:24:10
39.973264,116.334774,0,293,39985.1835069444,2009-06-21,04:24:15
39.973264,116.334773,0,293,39985.1835648148,2009-06-21,04:24:20
39.973264,116.334773,0,293,39985.183599537,2009-06-21,04:24:23
39.973263,116.334766,0,293,39985.1836226852,2009-06-21,04:24:25
39.973281,116.334735,0,295,39985.1836805556,2009-06-21,04:24:30
39.973272,116.334643,0,296,39985.1837384259,2009-06-21,04:24:35
39.973287,116.334494,0,297,39985.1837962963,2009-06-21,04:24:40
39.973324,116.334362,0,296,39985.1838541667,2009-06-21,04:24:45
39.97342,116.334231,0,292,39985.183912037,2009-06-21,04:24:50
39.973461,116.3342,0,289,39985.1839699074,2009-06-21,04:24:55
39.973439,116.33418,0,286,39985.1840277778,2009-06-21,04:25:00
39.973431,116.334093,0,284,39985.1840856481,2009-06-21,04:25:05
39.973421,116.334078,0,283,39985.1841435185,2009-06-21,04:25:10
39.973433,116.334096,0,283,39985.1842013889,2009-06-21,04:25:15
39.973419,116.334134,0,280,39985.1842592593,2009-06-21,04:25:20
39.973415,116.334145,0,279,39985.1843171296,2009-06-21,04:25:25
39.973414,116.334155,0,279,39985.184375,2009-06-21,04:25:30
39.973412,116.334169,0,279,39985.1844328704,2009-06-21,04:25:35
39.973411,116.334185,0,279,39985.1844907407,2009-06-21,04:25:40
39.973406,116.334219,0,278,39985.1845486111,2009-06-21,04:25:45
39.973383,116.334381,0,276,39985.1846064815,2009-06-21,04:25:50
39.973335,116.334493,0,275,39985.1846643519,2009-06-21,04:25:55
39.973292,116.334575,0,274,39985.1847222222,2009-06-21,04:26:00
39.973261,116.334635,0,275,39985.1847800926,2009-06-21,04:26:05
39.973249,116.334707,0,275,39985.184837963,2009-06-21,04:26:10
39.973238,116.334752,0,274,39985.1848958333,2009-06-21,04:26:15
39.973223,116.334756,0,275,39985.1849537037,2009-06-21,04:26:20
39.973228,116.334708,0,280,39985.1850115741,2009-06-21,04:26:25
39.973305,116.334377,0,279,39985.1850694444,2009-06-21,04:26:30
39.973367,116.334146,0,279,39985.1851273148,2009-06-21,04:26:35
39.973401,116.334075,0,277,39985.1851851852,2009-06-21,04:26:40
39.973415,116.334038,0,273,39985.1852430556,2009-06-21,04:26:45
39.973418,116.334066,0,267,39985.1853009259,2009-06-21,04:26:50
39.973391,116.334094,0,264,39985.1853587963,2009-06-21,04:26:55
39.973373,116.334184,0,264,39985.1854166667,2009-06-21,04:27:00
39.973373,116.334213,0,264,39985.185474537,2009-06-21,04:27:05
39.973387,116.334213,0,264,39985.1855324074,2009-06-21,04:27:10
39.973387,116.334213,0,264,39985.1855671296,2009-06-21,04:27:13
39.973388,116.334215,0,264,39985.1855902778,2009-06-21,04:27:15
39.973399,116.334206,0,264,39985.1856481481,2009-06-21,04:27:20
39.973432,116.334229,0,262,39985.1857060185,2009-06-21,04:27:25
39.973458,116.334265,0,258,39985.1857638889,2009-06-21,04:27:30
39.973458,116.334265,0,258,39985.1857986111,2009-06-21,04:27:33
39.973453,116.334271,0,256,39985.1858217593,2009-06-21,04:27:35
39.973477,116.334226,0,252,39985.1858796296,2009-06-21,04:27:40
39.973484,116.334187,0,252,39985.1859375,2009-06-21,04:27:45
39.973485,116.334185,0,252,39985.1859953704,2009-06-21,04:27:50
39.973485,116.334185,0,252,39985.1860300926,2009-06-21,04:27:53
39.973484,116.334188,0,252,39985.1860532407,2009-06-21,04:27:55
39.973498,116.334163,0,251,39985.1861111111,2009-06-21,04:28:00
39.973545,116.334122,0,248,39985.1861689815,2009-06-21,04:28:05
39.973541,116.334106,0,248,39985.1862268519,2009-06-21,04:28:10
39.973541,116.334094,0,248,39985.1862847222,2009-06-21,04:28:15
39.973562,116.334055,0,248,39985.1863425926,2009-06-21,04:28:20
39.973584,116.334036,0,246,39985.186400463,2009-06-21,04:28:25
39.973583,116.334011,0,246,39985.1864583333,2009-06-21,04:28:30
39.973591,116.333971,0,244,39985.1865162037,2009-06-21,04:28:35
39.973539,116.333958,0,244,39985.1865740741,2009-06-21,04:28:40
39.973508,116.334003,0,244,39985.1866319444,2009-06-21,04:28:45
39.973489,116.334015,0,243,39985.1866898148,2009-06-21,04:28:50
39.973487,116.334029,0,243,39985.1867476852,2009-06-21,04:28:55
39.973487,116.334038,0,243,39985.1868055556,2009-06-21,04:29:00
39.973487,116.334047,0,243,39985.1868634259,2009-06-21,04:29:05
39.973488,116.334045,0,244,39985.1869212963,2009-06-21,04:29:10
39.973488,116.334045,0,244,39985.1869791667,2009-06-21,04:29:15
39.973488,116.334045,0,244,39985.1870138889,2009-06-21,04:29:18
39.973489,116.33404,0,244,39985.187037037,2009-06-21,04:29:20
39.973503,116.334071,0,244,39985.1870949074,2009-06-21,04:29:25
39.973503,116.334071,0,244,39985.1871296296,2009-06-21,04:29:28
39.973503,116.334077,0,244,39985.1871527778,2009-06-21,04:29:30
39.973549,116.334064,0,243,39985.1872106481,2009-06-21,04:29:35
39.97355,116.3341,0,244,39985.1872685185,2009-06-21,04:29:40
39.973534,116.334173,0,244,39985.1873263889,2009-06-21,04:29:45
39.973423,116.334326,0,260,39985.1938657407,2009-06-21,04:39:10
39.973311,116.33448,0,260,39985.1939236111,2009-06-21,04:39:15
39.973263,116.334611,0,259,39985.1939814815,2009-06-21,04:39:20
39.973274,116.334691,0,258,39985.1940393519,2009-06-21,04:39:25
39.973314,116.334728,0,257,39985.1940972222,2009-06-21,04:39:30
39.973346,116.334717,0,256,39985.1941550926,2009-06-21,04:39:35
39.973411,116.334721,0,255,39985.194212963,2009-06-21,04:39:40
39.973306,116.334719,0,255,39985.1942708333,2009-06-21,04:39:45
39.973311,116.334697,0,254,39985.1943287037,2009-06-21,04:39:50
39.97334,116.334725,0,252,39985.1943865741,2009-06-21,04:39:55
39.973366,116.334685,0,250,39985.1944444444,2009-06-21,04:40:00
39.973363,116.334667,0,249,39985.1945023148,2009-06-21,04:40:05
39.973363,116.334667,0,249,39985.194537037,2009-06-21,04:40:08
39.973362,116.334665,0,249,39985.1945601852,2009-06-21,04:40:10
39.97333,116.334584,0,250,39985.1946180556,2009-06-21,04:40:15
39.973327,116.334501,0,250,39985.1946759259,2009-06-21,04:40:20
39.973367,116.334443,0,249,39985.1947337963,2009-06-21,04:40:25
39.9734,116.3344,0,248,39985.1947916667,2009-06-21,04:40:30
39.973435,116.334319,0,249,39985.194849537,2009-06-21,04:40:35
39.973436,116.334313,0,249,39985.1949074074,2009-06-21,04:40:40
39.973437,116.334307,0,248,39985.1949652778,2009-06-21,04:40:45
39.973437,116.33431,0,249,39985.1950231481,2009-06-21,04:40:50
39.973435,116.334311,0,248,39985.1950810185,2009-06-21,04:40:55
39.973434,116.334315,0,248,39985.1951388889,2009-06-21,04:41:00
39.973434,116.334315,0,248,39985.1951736111,2009-06-21,04:41:03
39.973433,116.334315,0,248,39985.1951967593,2009-06-21,04:41:05
39.973414,116.334224,0,248,39985.1952546296,2009-06-21,04:41:10
39.9734,116.33418,0,249,39985.1953125,2009-06-21,04:41:15
39.973382,116.334193,0,251,39985.1953703704,2009-06-21,04:41:20
39.973382,116.334186,0,251,39985.1954282407,2009-06-21,04:41:25
39.973381,116.334191,0,251,39985.1954861111,2009-06-21,04:41:30
39.973381,116.334194,0,251,39985.1955439815,2009-06-21,04:41:35
39.973381,116.334194,0,251,39985.1955787037,2009-06-21,04:41:38
39.973383,116.334189,0,251,39985.1956018518,2009-06-21,04:41:40
39.973386,116.334231,0,251,39985.1956597222,2009-06-21,04:41:45
39.973396,116.334241,0,250,39985.1957175926,2009-06-21,04:41:50
39.973396,116.334241,0,250,39985.1957523148,2009-06-21,04:41:53
39.973396,116.334246,0,250,39985.195775463,2009-06-21,04:41:55
39.973397,116.334255,0,250,39985.1958333333,2009-06-21,04:42:00
39.973405,116.334274,0,250,39985.1958912037,2009-06-21,04:42:05
39.973405,116.334274,0,250,39985.1959259259,2009-06-21,04:42:08
39.973411,116.334276,0,250,39985.1959490741,2009-06-21,04:42:10
39.973412,116.334263,0,250,39985.1960069444,2009-06-21,04:42:15
39.973408,116.334247,0,250,39985.1960648148,2009-06-21,04:42:20
39.973401,116.334186,0,250,39985.1961226852,2009-06-21,04:42:25
39.973401,116.334186,0,250,39985.1961574074,2009-06-21,04:42:28
39.973401,116.334182,0,250,39985.1961805556,2009-06-21,04:42:30
39.9734,116.33413,0,251,39985.1962384259,2009-06-21,04:42:35
39.973414,116.334116,0,247,39985.1962962963,2009-06-21,04:42:40
39.973415,116.33411,0,247,39985.1963541667,2009-06-21,04:42:45
39.973416,116.33411,0,247,39985.196412037,2009-06-21,04:42:50
39.973417,116.334104,0,246,39985.1964699074,2009-06-21,04:42:55
39.973417,116.334104,0,246,39985.1965046296,2009-06-21,04:42:58
39.973419,116.334098,0,246,39985.1965277778,2009-06-21,04:43:00
39.97342,116.334087,0,246,39985.1965856481,2009-06-21,04:43:05
39.97342,116.334087,0,246,39985.1966203704,2009-06-21,04:43:08
39.97342,116.33408,0,246,39985.1966435185,2009-06-21,04:43:10
39.973417,116.333977,0,245,39985.1967013889,2009-06-21,04:43:15
39.973422,116.333951,0,245,39985.1967592593,2009-06-21,04:43:20
39.973423,116.333949,0,245,39985.1968171296,2009-06-21,04:43:25
39.973422,116.333956,0,245,39985.196875,2009-06-21,04:43:30
39.973422,116.333964,0,244,39985.1969328704,2009-06-21,04:43:35
39.973422,116.333964,0,244,39985.1969675926,2009-06-21,04:43:38
39.973423,116.333967,0,244,39985.1969907407,2009-06-21,04:43:40
39.973438,116.334042,0,243,39985.1970486111,2009-06-21,04:43:45
39.973459,116.334069,0,243,39985.1971064815,2009-06-21,04:43:50
39.973459,116.334069,0,243,39985.1971412037,2009-06-21,04:43:53
39.973458,116.334075,0,243,39985.1971643518,2009-06-21,04:43:55
39.973457,116.334101,0,243,39985.1972222222,2009-06-21,04:44:00
39.973477,116.33407,0,245,39985.1972800926,2009-06-21,04:44:05
39.973477,116.33407,0,245,39985.1973148148,2009-06-21,04:44:08
39.973478,116.334064,0,245,39985.197337963,2009-06-21,04:44:10
39.973467,116.334058,0,245,39985.1973958333,2009-06-21,04:44:15
39.973441,116.334078,0,245,39985.1974537037,2009-06-21,04:44:20
39.973439,116.334091,0,245,39985.1975115741,2009-06-21,04:44:25
39.973432,116.334143,0,245,39985.1975694444,2009-06-21,04:44:30
39.973437,116.334201,0,244,39985.1976273148,2009-06-21,04:44:35
39.973417,116.334236,0,244,39985.1976851852,2009-06-21,04:44:40
39.973435,116.334245,0,244,39985.1977430556,2009-06-21,04:44:45
39.973447,116.334226,0,243,39985.1978009259,2009-06-21,04:44:50
39.973468,116.334183,0,240,39985.1978587963,2009-06-21,04:44:55
39.973474,116.334186,0,236,39985.1979166667,2009-06-21,04:45:00
39.973474,116.334186,0,236,39985.197974537,2009-06-21,04:45:05
39.973474,116.33418,0,236,39985.1980324074,2009-06-21,04:45:10
39.973474,116.33418,0,236,39985.1980671296,2009-06-21,04:45:13
39.973475,116.334182,0,236,39985.1980902778,2009-06-21,04:45:15
39.973474,116.334191,0,236,39985.1981481481,2009-06-21,04:45:20
39.973473,116.334194,0,236,39985.1982060185,2009-06-21,04:45:25
39.973473,116.334194,0,236,39985.1982407407,2009-06-21,04:45:28
39.973473,116.33419,0,236,39985.1982638889,2009-06-21,04:45:30
39.973465,116.334178,0,236,39985.1983217593,2009-06-21,04:45:35
39.973449,116.33412,0,235,39985.1983796296,2009-06-21,04:45:40
39.973449,116.33412,0,235,39985.1984143518,2009-06-21,04:45:43
39.973449,116.334115,0,234,39985.1984375,2009-06-21,04:45:45
39.973454,116.334131,0,233,39985.1984953704,2009-06-21,04:45:50
39.973446,116.334115,0,232,39985.1985532407,2009-06-21,04:45:55
39.973446,116.334115,0,232,39985.198587963,2009-06-21,04:45:58
39.973447,116.334116,0,232,39985.1986111111,2009-06-21,04:46:00
39.97348,116.334115,0,229,39985.1986689815,2009-06-21,04:46:05
39.973475,116.334081,0,228,39985.1987268519,2009-06-21,04:46:10
39.973508,116.334091,0,227,39985.1987847222,2009-06-21,04:46:15
39.973471,116.334084,0,228,39985.1988425926,2009-06-21,04:46:20
39.973462,116.33407,0,230,39985.198900463,2009-06-21,04:46:25
39.973468,116.334108,0,230,39985.1989583333,2009-06-21,04:46:30
39.973469,116.334114,0,230,39985.1990162037,2009-06-21,04:46:35
39.973469,116.334114,0,230,39985.1990509259,2009-06-21,04:46:38
39.97347,116.334112,0,231,39985.1990740741,2009-06-21,04:46:40
39.973466,116.3341,0,230,39985.1991319444,2009-06-21,04:46:45
39.97345,116.334053,0,229,39985.1991898148,2009-06-21,04:46:50
39.973446,116.334073,0,225,39985.1992476852,2009-06-21,04:46:55
39.973445,116.334055,0,222,39985.1993055556,2009-06-21,04:47:00
39.973464,116.334106,0,221,39985.1993634259,2009-06-21,04:47:05
39.973465,116.334111,0,220,39985.1994212963,2009-06-21,04:47:10
39.973465,116.334111,0,220,39985.1994560185,2009-06-21,04:47:13
39.973465,116.334104,0,220,39985.1994791667,2009-06-21,04:47:15
39.973453,116.334084,0,218,39985.199537037,2009-06-21,04:47:20
39.973401,116.334023,0,214,39985.1995949074,2009-06-21,04:47:25
39.97341,116.333939,0,212,39985.1996527778,2009-06-21,04:47:30
39.973408,116.333917,0,210,39985.1997106481,2009-06-21,04:47:35
39.973408,116.333917,0,210,39985.1997453704,2009-06-21,04:47:38
39.973414,116.333918,0,205,39985.1997685185,2009-06-21,04:47:40
39.973403,116.333969,0,201,39985.1998263889,2009-06-21,04:47:45
39.973405,116.333988,0,200,39985.1998842593,2009-06-21,04:47:50
39.973407,116.33398,0,200,39985.1999421296,2009-06-21,04:47:55
39.973407,116.333973,0,200,39985.2,2009-06-21,04:48:00
39.973406,116.333972,0,200,39985.2000578704,2009-06-21,04:48:05
39.973407,116.333973,0,200,39985.2001157407,2009-06-21,04:48:10
39.973407,116.333973,0,200,39985.200150463,2009-06-21,04:48:13
39.973406,116.333974,0,200,39985.2001736111,2009-06-21,04:48:15
39.973425,116.33399,0,199,39985.2002314815,2009-06-21,04:48:20
39.973446,116.334039,0,199,39985.2002893519,2009-06-21,04:48:25
39.973471,116.334118,0,199,39985.2003472222,2009-06-21,04:48:30
39.97347,116.334105,0,200,39985.2004050926,2009-06-21,04:48:35
39.973421,116.333777,0,202,39985.2175925926,2009-06-21,05:13:20
39.973421,116.333731,0,204,39985.217650463,2009-06-21,05:13:25
39.973421,116.333731,0,204,39985.2176851852,2009-06-21,05:13:28
39.973423,116.333737,0,204,39985.2177083333,2009-06-21,05:13:30
39.973442,116.333739,0,206,39985.2177662037,2009-06-21,05:13:35
39.973436,116.33379,0,207,39985.2178240741,2009-06-21,05:13:40
39.973435,116.333808,0,205,39985.2178819444,2009-06-21,05:13:45
39.973433,116.333792,0,202,39985.2179398148,2009-06-21,05:13:50
39.973426,116.333769,0,198,39985.2179976852,2009-06-21,05:13:55
39.973427,116.333762,0,198,39985.2180555556,2009-06-21,05:14:00
39.973427,116.333767,0,198,39985.2181134259,2009-06-21,05:14:05
39.973427,116.333774,0,198,39985.2181712963,2009-06-21,05:14:10
39.973428,116.333775,0,198,39985.2182291667,2009-06-21,05:14:15
39.973428,116.333775,0,198,39985.2182638889,2009-06-21,05:14:18
39.973428,116.333775,0,198,39985.218287037,2009-06-21,05:14:20
39.973428,116.333785,0,198,39985.2183449074,2009-06-21,05:14:25
39.97342,116.333856,0,199,39985.2184027778,2009-06-21,05:14:30
39.973426,116.333858,0,200,39985.2184606481,2009-06-21,05:14:35
39.973426,116.333858,0,200,39985.2184953704,2009-06-21,05:14:38
39.973426,116.333853,0,200,39985.2185185185,2009-06-21,05:14:40
39.973437,116.333805,0,199,39985.2185763889,2009-06-21,05:14:45
39.973426,116.333743,0,197,39985.2186342593,2009-06-21,05:14:50
39.973442,116.333722,0,193,39985.2186921296,2009-06-21,05:14:55
39.973449,116.333701,0,190,39985.21875,2009-06-21,05:15:00
39.973453,116.333727,0,189,39985.2188078704,2009-06-21,05:15:05
39.973459,116.333759,0,187,39985.2188657407,2009-06-21,05:15:10
39.973459,116.333759,0,187,39985.218900463,2009-06-21,05:15:13
39.973459,116.333764,0,187,39985.2189236111,2009-06-21,05:15:15
39.973457,116.333775,0,187,39985.2189814815,2009-06-21,05:15:20
39.973456,116.333783,0,187,39985.2190393518,2009-06-21,05:15:25
39.973456,116.333789,0,187,39985.2190972222,2009-06-21,05:15:30
39.973456,116.333794,0,188,39985.2191550926,2009-06-21,05:15:35
39.973456,116.333794,0,188,39985.2191898148,2009-06-21,05:15:38
39.973456,116.333802,0,188,39985.219212963,2009-06-21,05:15:40
39.973455,116.333813,0,188,39985.2192708333,2009-06-21,05:15:45
39.973455,116.333826,0,188,39985.2193287037,2009-06-21,05:15:50
39.973454,116.333835,0,188,39985.2193865741,2009-06-21,05:15:55
39.973454,116.333846,0,189,39985.2194444444,2009-06-21,05:16:00
39.973454,116.333852,0,189,39985.2195023148,2009-06-21,05:16:05
39.973454,116.333854,0,189,39985.2195601852,2009-06-21,05:16:10
39.973454,116.333853,0,189,39985.2196180556,2009-06-21,05:16:15
39.973453,116.333861,0,188,39985.2196759259,2009-06-21,05:16:20
39.973453,116.333862,0,188,39985.2197337963,2009-06-21,05:16:25
39.973453,116.333856,0,188,39985.2197916667,2009-06-21,05:16:30
39.973453,116.333856,0,188,39985.2198263889,2009-06-21,05:16:33
39.973453,116.333849,0,188,39985.219849537,2009-06-21,05:16:35
39.973444,116.333858,0,191,39985.2199074074,2009-06-21,05:16:40
39.973432,116.33384,0,192,39985.2199652778,2009-06-21,05:16:45
39.973432,116.33384,0,192,39985.22,2009-06-21,05:16:48
39.973433,116.333834,0,192,39985.2200231481,2009-06-21,05:16:50
39.973434,116.33382,0,193,39985.2200810185,2009-06-21,05:16:55
39.973434,116.333817,0,193,39985.2201388889,2009-06-21,05:17:00
39.973434,116.333822,0,193,39985.2201967593,2009-06-21,05:17:05
39.973434,116.333829,0,193,39985.2202546296,2009-06-21,05:17:10
39.973434,116.333831,0,193,39985.2203125,2009-06-21,05:17:15
39.973434,116.333829,0,192,39985.2203703704,2009-06-21,05:17:20
39.973435,116.333825,0,192,39985.2204282407,2009-06-21,05:17:25
39.973435,116.333825,0,192,39985.220462963,2009-06-21,05:17:28
39.973436,116.333824,0,193,39985.2204861111,2009-06-21,05:17:30
39.973436,116.333834,0,193,39985.2205439815,2009-06-21,05:17:35
39.973434,116.333847,0,192,39985.2206018518,2009-06-21,05:17:40
39.973434,116.333855,0,192,39985.2206597222,2009-06-21,05:17:45
39.973433,116.333857,0,193,39985.2207175926,2009-06-21,05:17:50
39.973433,116.333857,0,193,39985.2207523148,2009-06-21,05:17:53
39.973433,116.333853,0,193,39985.220775463,2009-06-21,05:17:55
39.973443,116.333809,0,195,39985.2208333333,2009-06-21,05:18:00
39.973463,116.333792,0,195,39985.2208912037,2009-06-21,05:18:05
39.973467,116.333824,0,194,39985.2209490741,2009-06-21,05:18:10
39.973467,116.333823,0,194,39985.2210069444,2009-06-21,05:18:15
39.973467,116.33382,0,194,39985.2210648148,2009-06-21,05:18:20
39.973467,116.33382,0,194,39985.221099537,2009-06-21,05:18:23
39.973465,116.333827,0,194,39985.2211226852,2009-06-21,05:18:25
39.973443,116.333821,0,192,39985.2211805556,2009-06-21,05:18:30
39.973443,116.333821,0,192,39985.2212152778,2009-06-21,05:18:33
39.973438,116.333816,0,192,39985.2212384259,2009-06-21,05:18:35
39.973437,116.333828,0,192,39985.2212962963,2009-06-21,05:18:40
39.973433,116.333835,0,192,39985.2213541667,2009-06-21,05:18:45
39.973437,116.333828,0,191,39985.221412037,2009-06-21,05:18:50
39.973436,116.333835,0,191,39985.2214699074,2009-06-21,05:18:55
39.973436,116.333835,0,191,39985.2215046296,2009-06-21,05:18:58
39.973436,116.33384,0,191,39985.2215277778,2009-06-21,05:19:00
39.973436,116.333855,0,191,39985.2215856481,2009-06-21,05:19:05
39.973424,116.333849,0,193,39985.2216435185,2009-06-21,05:19:10
39.973423,116.33385,0,193,39985.2217013889,2009-06-21,05:19:15
39.973423,116.33385,0,193,39985.2217361111,2009-06-21,05:19:18
39.973422,116.33385,0,194,39985.2217592593,2009-06-21,05:19:20
39.973434,116.333827,0,193,39985.2218171296,2009-06-21,05:19:25
39.973434,116.333827,0,193,39985.2218518518,2009-06-21,05:19:28
39.973436,116.333828,0,193,39985.221875,2009-06-21,05:19:30
39.973436,116.333814,0,194,39985.2219328704,2009-06-21,05:19:35
39.973452,116.333755,0,196,39985.2219907407,2009-06-21,05:19:40
39.97344,116.333762,0,197,39985.2220486111,2009-06-21,05:19:45
39.973436,116.333775,0,197,39985.2221064815,2009-06-21,05:19:50
39.97344,116.333763,0,198,39985.2221643519,2009-06-21,05:19:55
39.97344,116.333763,0,198,39985.2221990741,2009-06-21,05:19:58
39.97344,116.333762,0,198,39985.2222222222,2009-06-21,05:20:00
39.973441,116.333753,0,198,39985.2222800926,2009-06-21,05:20:05
39.973448,116.333712,0,202,39985.222337963,2009-06-21,05:20:10
39.973438,116.333711,0,202,39985.2223958333,2009-06-21,05:20:15
39.973434,116.333713,0,200,39985.2224537037,2009-06-21,05:20:20
39.973426,116.333719,0,199,39985.2225115741,2009-06-21,05:20:25
39.973427,116.333716,0,198,39985.2225694444,2009-06-21,05:20:30
39.973427,116.333716,0,198,39985.2226041667,2009-06-21,05:20:33
39.973428,116.333717,0,198,39985.2226273148,2009-06-21,05:20:35
39.973417,116.33373,0,198,39985.2226851852,2009-06-21,05:20:40
39.973425,116.333733,0,198,39985.2227430556,2009-06-21,05:20:45
39.973426,116.333727,0,198,39985.2228009259,2009-06-21,05:20:50
39.973426,116.333727,0,198,39985.2228356482,2009-06-21,05:20:53
39.973426,116.333728,0,198,39985.2228587963,2009-06-21,05:20:55
39.973425,116.333743,0,198,39985.2229166667,2009-06-21,05:21:00
39.973436,116.333785,0,195,39985.222974537,2009-06-21,05:21:05
39.97344,116.333829,0,193,39985.2230324074,2009-06-21,05:21:10
39.97347,116.333869,0,191,39985.2230902778,2009-06-21,05:21:15
39.973461,116.333895,0,189,39985.2231481481,2009-06-21,05:21:20
39.973428,116.333903,0,187,39985.2232060185,2009-06-21,05:21:25
39.973428,116.333903,0,187,39985.2232407407,2009-06-21,05:21:28
39.97342,116.333906,0,187,39985.2232638889,2009-06-21,05:21:30
39.97342,116.333917,0,187,39985.2233217593,2009-06-21,05:21:35
39.97342,116.333917,0,187,39985.2233564815,2009-06-21,05:21:38
39.97342,116.333913,0,187,39985.2233796296,2009-06-21,05:21:40
39.973421,116.33387,0,189,39985.2234375,2009-06-21,05:21:45
39.97344,116.333789,0,190,39985.2234953704,2009-06-21,05:21:50
39.973451,116.333756,0,189,39985.2235532407,2009-06-21,05:21:55
39.973419,116.333739,0,188,39985.2236111111,2009-06-21,05:22:00
39.973409,116.333649,0,185,39985.2236689815,2009-06-21,05:22:05
39.973419,116.333611,0,181,39985.2237268519,2009-06-21,05:22:10
39.97344,116.333619,0,179,39985.2237847222,2009-06-21,05:22:15
39.97344,116.333619,0,179,39985.2238194444,2009-06-21,05:22:18
39.973444,116.333612,0,179,39985.2238425926,2009-06-21,05:22:20
39.973444,116.333601,0,178,39985.223900463,2009-06-21,05:22:25
39.973444,116.3336,0,178,39985.2239583333,2009-06-21,05:22:30
39.973443,116.3336,0,178,39985.2240162037,2009-06-21,05:22:35
39.973444,116.333593,0,178,39985.2240740741,2009-06-21,05:22:40
39.973444,116.333593,0,178,39985.2241087963,2009-06-21,05:22:43
39.973444,116.333588,0,178,39985.2241319444,2009-06-21,05:22:45
39.973444,116.3336,0,179,39985.2241898148,2009-06-21,05:22:50
39.973434,116.333756,0,184,39985.2242476852,2009-06-21,05:22:55
39.973424,116.333769,0,181,39985.2243055556,2009-06-21,05:23:00
39.973429,116.33376,0,179,39985.2243634259,2009-06-21,05:23:05
39.97343,116.333752,0,180,39985.2244212963,2009-06-21,05:23:10
39.97343,116.333752,0,180,39985.2244560185,2009-06-21,05:23:13
39.97343,116.333748,0,179,39985.2244791667,2009-06-21,05:23:15
39.973429,116.333687,0,179,39985.224537037,2009-06-21,05:23:20
39.973433,116.333644,0,180,39985.2245949074,2009-06-21,05:23:25
39.973419,116.333617,0,180,39985.2246527778,2009-06-21,05:23:30
39.973411,116.33359,0,182,39985.2247106481,2009-06-21,05:23:35
39.9734,116.33354,0,182,39985.2247685185,2009-06-21,05:23:40
39.973404,116.333515,0,182,39985.2248263889,2009-06-21,05:23:45
39.973419,116.333498,0,180,39985.2248842593,2009-06-21,05:23:50
39.973414,116.333468,0,178,39985.2249421296,2009-06-21,05:23:55
39.973404,116.333452,0,176,39985.225,2009-06-21,05:24:00
39.973418,116.333457,0,174,39985.2250578704,2009-06-21,05:24:05
39.973416,116.333483,0,176,39985.2251157407,2009-06-21,05:24:10
39.973416,116.333529,0,178,39985.2251736111,2009-06-21,05:24:15
39.973416,116.333535,0,178,39985.2252314815,2009-06-21,05:24:20
39.973415,116.33354,0,178,39985.2252893519,2009-06-21,05:24:25
39.973415,116.33354,0,178,39985.2253240741,2009-06-21,05:24:28
39.973416,116.333538,0,179,39985.2253472222,2009-06-21,05:24:30
39.973432,116.333559,0,180,39985.2254050926,2009-06-21,05:24:35
39.973467,116.333553,0,182,39985.225462963,2009-06-21,05:24:40
39.973466,116.333544,0,181,39985.2255208333,2009-06-21,05:24:45
39.973466,116.333544,0,181,39985.2255555556,2009-06-21,05:24:48
39.973465,116.333543,0,181,39985.2255787037,2009-06-21,05:24:50
39.973431,116.333576,0,182,39985.2256365741,2009-06-21,05:24:55
39.973404,116.33363,0,183,39985.2256944444,2009-06-21,05:25:00
39.973379,116.333717,0,184,39985.2257523148,2009-06-21,05:25:05
39.973377,116.333754,0,184,39985.2258101852,2009-06-21,05:25:10
39.973389,116.333804,0,181,39985.2258680556,2009-06-21,05:25:15
39.973408,116.333816,0,181,39985.2259259259,2009-06-21,05:25:20
39.973421,116.333902,0,183,39985.2259837963,2009-06-21,05:25:25
39.973406,116.333969,0,184,39985.2260416667,2009-06-21,05:25:30
39.973427,116.334004,0,183,39985.226099537,2009-06-21,05:25:35
39.973453,116.333959,0,186,39985.2261574074,2009-06-21,05:25:40
39.97343,116.333985,0,187,39985.2262152778,2009-06-21,05:25:45
39.973415,116.334009,0,189,39985.2262731481,2009-06-21,05:25:50
39.973449,116.33403,0,193,39985.2263310185,2009-06-21,05:25:55
39.973465,116.33405,0,195,39985.2263888889,2009-06-21,05:26:00
39.973465,116.334016,0,195,39985.2264467593,2009-06-21,05:26:05
39.973458,116.333969,0,197,39985.2265046296,2009-06-21,05:26:10
39.973459,116.333955,0,197,39985.2265625,2009-06-21,05:26:15
39.973459,116.333942,0,197,39985.2266203704,2009-06-21,05:26:20
39.97346,116.333932,0,197,39985.2266782407,2009-06-21,05:26:25
39.97346,116.333922,0,197,39985.2267361111,2009-06-21,05:26:30
39.97344,116.333901,0,198,39985.2267939815,2009-06-21,05:26:35
39.973443,116.333884,0,199,39985.2268518518,2009-06-21,05:26:40
39.973444,116.333802,0,200,39985.2269097222,2009-06-21,05:26:45
39.973444,116.333771,0,202,39985.2269675926,2009-06-21,05:26:50
39.973462,116.333796,0,202,39985.227025463,2009-06-21,05:26:55
39.973462,116.333796,0,202,39985.2270601852,2009-06-21,05:26:58
39.973462,116.333804,0,202,39985.2270833333,2009-06-21,05:27:00
39.973464,116.333791,0,202,39985.2271412037,2009-06-21,05:27:05
39.973455,116.333756,0,200,39985.2271990741,2009-06-21,05:27:10
39.973444,116.333754,0,200,39985.2272569444,2009-06-21,05:27:15
39.973444,116.333754,0,200,39985.2272916667,2009-06-21,05:27:18
39.973445,116.333758,0,200,39985.2273148148,2009-06-21,05:27:20
39.973456,116.333769,0,198,39985.2273726852,2009-06-21,05:27:25
39.973455,116.333778,0,198,39985.2274305556,2009-06-21,05:27:30
39.973452,116.333794,0,196,39985.2274884259,2009-06-21,05:27:35
39.973444,116.333817,0,195,39985.2275462963,2009-06-21,05:27:40
39.973443,116.333826,0,195,39985.2276041667,2009-06-21,05:27:45
39.973443,116.333826,0,195,39985.2276388889,2009-06-21,05:27:48
39.973443,116.333833,0,195,39985.227662037,2009-06-21,05:27:50
39.973442,116.333845,0,195,39985.2277199074,2009-06-21,05:27:55
39.973442,116.333845,0,195,39985.2277546296,2009-06-21,05:27:58
39.973442,116.333838,0,195,39985.2277777778,2009-06-21,05:28:00
39.973442,116.333848,0,195,39985.2278356481,2009-06-21,05:28:05
39.973437,116.333885,0,198,39985.2278935185,2009-06-21,05:28:10
39.973446,116.333914,0,202,39985.2279513889,2009-06-21,05:28:15
39.973446,116.333924,0,202,39985.2280092593,2009-06-21,05:28:20
39.973446,116.333933,0,202,39985.2280671296,2009-06-21,05:28:25
39.973446,116.333933,0,202,39985.2281018518,2009-06-21,05:28:28
39.973445,116.333933,0,202,39985.228125,2009-06-21,05:28:30
39.973453,116.333885,0,212,39985.2281828704,2009-06-21,05:28:35
39.973439,116.333859,0,213,39985.2282407407,2009-06-21,05:28:40
39.973426,116.333821,0,210,39985.2282986111,2009-06-21,05:28:45
39.973426,116.333812,0,210,39985.2283564815,2009-06-21,05:28:50
39.973426,116.333809,0,210,39985.2284143518,2009-06-21,05:28:55
39.973426,116.333809,0,210,39985.2284490741,2009-06-21,05:28:58
39.973426,116.333816,0,210,39985.2284722222,2009-06-21,05:29:00
39.973462,116.333917,0,214,39985.2285300926,2009-06-21,05:29:05
39.973466,116.333985,0,216,39985.228587963,2009-06-21,05:29:10
39.973432,116.333976,0,217,39985.2286458333,2009-06-21,05:29:15
39.973421,116.333989,0,216,39985.2287037037,2009-06-21,05:29:20
39.973414,116.333986,0,215,39985.2287615741,2009-06-21,05:29:25
39.973414,116.333986,0,215,39985.2287962963,2009-06-21,05:29:28
39.973414,116.333989,0,215,39985.2288194444,2009-06-21,05:29:30
39.973408,116.334009,0,217,39985.2288773148,2009-06-21,05:29:35
39.973408,116.33401,0,218,39985.2289351852,2009-06-21,05:29:40
39.973407,116.334016,0,218,39985.2289930556,2009-06-21,05:29:45
39.973408,116.334008,0,218,39985.2290509259,2009-06-21,05:29:50
39.973408,116.334002,0,218,39985.2291087963,2009-06-21,05:29:55
39.973408,116.333996,0,217,39985.2291666667,2009-06-21,05:30:00
39.973409,116.333993,0,217,39985.229224537,2009-06-21,05:30:05
39.973409,116.333993,0,217,39985.2292592593,2009-06-21,05:30:08
39.973409,116.333995,0,217,39985.2292824074,2009-06-21,05:30:10
39.973412,116.333974,0,216,39985.2293402778,2009-06-21,05:30:15
39.973411,116.333951,0,215,39985.2293981481,2009-06-21,05:30:20
39.973404,116.333973,0,215,39985.2294560185,2009-06-21,05:30:25
39.973394,116.33395,0,214,39985.2295138889,2009-06-21,05:30:30
39.973393,116.333949,0,214,39985.2295717593,2009-06-21,05:30:35
39.973393,116.333949,0,214,39985.2296064815,2009-06-21,05:30:38
39.973394,116.333948,0,214,39985.2296296296,2009-06-21,05:30:40
39.973393,116.333962,0,215,39985.2296875,2009-06-21,05:30:45
39.973406,116.334007,0,216,39985.2297453704,2009-06-21,05:30:50
39.973406,116.334007,0,216,39985.2297800926,2009-06-21,05:30:53
39.973403,116.333999,0,215,39985.2298032407,2009-06-21,05:30:55
39.973404,116.33399,0,215,39985.2298611111,2009-06-21,05:31:00
39.973405,116.333984,0,215,39985.2299189815,2009-06-21,05:31:05
39.973405,116.333984,0,215,39985.2299537037,2009-06-21,05:31:08
39.973406,116.333982,0,215,39985.2299768519,2009-06-21,05:31:10
39.973426,116.333905,0,217,39985.2300347222,2009-06-21,05:31:15
39.97342,116.333876,0,215,39985.2300925926,2009-06-21,05:31:20
39.973421,116.333864,0,215,39985.230150463,2009-06-21,05:31:25
39.973421,116.333875,0,215,39985.2302083333,2009-06-21,05:31:30
39.973405,116.333876,0,213,39985.2302662037,2009-06-21,05:31:35
39.973405,116.333876,0,212,39985.2303240741,2009-06-21,05:31:40
39.973405,116.333876,0,212,39985.2303587963,2009-06-21,05:31:43
39.973405,116.333876,0,212,39985.2303819444,2009-06-21,05:31:45
39.973405,116.333889,0,212,39985.2304398148,2009-06-21,05:31:50
39.973405,116.333889,0,212,39985.230474537,2009-06-21,05:31:53
39.973405,116.33389,0,212,39985.2304976852,2009-06-21,05:31:55
39.973424,116.333924,0,214,39985.2305555556,2009-06-21,05:32:00
39.973445,116.334011,0,217,39985.2306134259,2009-06-21,05:32:05
39.973465,116.334049,0,218,39985.2306712963,2009-06-21,05:32:10
39.973476,116.334105,0,220,39985.2307291667,2009-06-21,05:32:15
39.97349,116.334158,0,221,39985.230787037,2009-06-21,05:32:20
39.973483,116.334142,0,222,39985.2308449074,2009-06-21,05:32:25
39.973475,116.334118,0,222,39985.2309027778,2009-06-21,05:32:30
39.97347,116.334038,0,224,39985.2309606481,2009-06-21,05:32:35
39.973466,116.333966,0,223,39985.2310185185,2009-06-21,05:32:40
39.973485,116.334,0,221,39985.2310763889,2009-06-21,05:32:45
39.97348,116.33401,0,220,39985.2311342593,2009-06-21,05:32:50
39.973468,116.333838,0,218,39985.2311921296,2009-06-21,05:32:55
39.973468,116.333838,0,218,39985.2312268519,2009-06-21,05:32:58
39.973461,116.333831,0,216,39985.23125,2009-06-21,05:33:00
39.973475,116.333833,0,214,39985.2313078704,2009-06-21,05:33:05
39.973428,116.333727,0,212,39985.2313657407,2009-06-21,05:33:10
39.973398,116.33372,0,211,39985.2314236111,2009-06-21,05:33:15
39.973437,116.333841,0,212,39985.2314814815,2009-06-21,05:33:20
39.973467,116.33389,0,210,39985.2315393519,2009-06-21,05:33:25
39.973459,116.333875,0,207,39985.2315972222,2009-06-21,05:33:30
39.973459,116.333875,0,207,39985.2316319444,2009-06-21,05:33:33
39.973452,116.333882,0,206,39985.2316550926,2009-06-21,05:33:35
39.973451,116.333895,0,206,39985.231712963,2009-06-21,05:33:40
39.97346,116.333916,0,205,39985.2317708333,2009-06-21,05:33:45
39.97346,116.333916,0,205,39985.2318055556,2009-06-21,05:33:48
39.973458,116.333908,0,206,39985.2318287037,2009-06-21,05:33:50
39.973433,116.333832,0,206,39985.2318865741,2009-06-21,05:33:55
39.973417,116.333801,0,206,39985.2319444444,2009-06-21,05:34:00
39.973429,116.333852,0,207,39985.2320023148,2009-06-21,05:34:05
39.97343,116.33385,0,207,39985.2320601852,2009-06-21,05:34:10
39.97343,116.33385,0,207,39985.2320949074,2009-06-21,05:34:13
39.97343,116.333845,0,207,39985.2321180556,2009-06-21,05:34:15
39.97343,116.333836,0,207,39985.2321759259,2009-06-21,05:34:20
39.973429,116.333838,0,207,39985.2322337963,2009-06-21,05:34:25
39.973429,116.333843,0,207,39985.2322916667,2009-06-21,05:34:30
39.973429,116.333843,0,207,39985.2323263889,2009-06-21,05:34:33
39.973429,116.333837,0,207,39985.232349537,2009-06-21,05:34:35
39.973429,116.333852,0,206,39985.2324074074,2009-06-21,05:34:40
39.973436,116.333867,0,207,39985.2324652778,2009-06-21,05:34:45
39.973436,116.333867,0,207,39985.2325,2009-06-21,05:34:48
39.973436,116.333861,0,207,39985.2325231481,2009-06-21,05:34:50
39.973447,116.333965,0,211,39985.2325810185,2009-06-21,05:34:55
39.973463,116.333991,0,211,39985.2326388889,2009-06-21,05:35:00
39.97347,116.333998,0,210,39985.2326967593,2009-06-21,05:35:05
39.97347,116.333998,0,210,39985.2327314815,2009-06-21,05:35:08
39.97347,116.334003,0,210,39985.2327546296,2009-06-21,05:35:10
39.973468,116.334016,0,210,39985.2328125,2009-06-21,05:35:15
39.973468,116.334016,0,210,39985.2328472222,2009-06-21,05:35:18
39.973468,116.334021,0,210,39985.2328703704,2009-06-21,05:35:20
39.973467,116.33403,0,210,39985.2329282407,2009-06-21,05:35:25
39.973466,116.33404,0,210,39985.2329861111,2009-06-21,05:35:30
39.973466,116.33404,0,210,39985.2330208333,2009-06-21,05:35:33
39.973466,116.334035,0,210,39985.2330439815,2009-06-21,05:35:35
39.973467,116.334026,0,210,39985.2331018519,2009-06-21,05:35:40
39.973469,116.333991,0,210,39985.2331597222,2009-06-21,05:35:45
39.973419,116.333922,0,211,39985.2332175926,2009-06-21,05:35:50
39.973383,116.333867,0,212,39985.233275463,2009-06-21,05:35:55
39.973345,116.333829,0,214,39985.2333333333,2009-06-21,05:36:00
39.973349,116.333838,0,215,39985.2333912037,2009-06-21,05:36:05
39.973349,116.333835,0,214,39985.2334490741,2009-06-21,05:36:10
39.973349,116.333832,0,214,39985.2335069444,2009-06-21,05:36:15
39.97335,116.333827,0,214,39985.2335648148,2009-06-21,05:36:20
39.97335,116.333828,0,214,39985.2336226852,2009-06-21,05:36:25
39.97335,116.333828,0,214,39985.2336574074,2009-06-21,05:36:28
39.973351,116.333833,0,214,39985.2336805556,2009-06-21,05:36:30
39.973352,116.333846,0,214,39985.2337384259,2009-06-21,05:36:35
39.973367,116.333877,0,215,39985.2337962963,2009-06-21,05:36:40
39.973396,116.333908,0,216,39985.2338541667,2009-06-21,05:36:45
39.973397,116.333933,0,216,39985.233912037,2009-06-21,05:36:50
39.973437,116.333976,0,217,39985.2339699074,2009-06-21,05:36:55
39.973485,116.334039,0,217,39985.2340277778,2009-06-21,05:37:00
39.973483,116.334058,0,217,39985.2340856481,2009-06-21,05:37:05
39.973478,116.33406,0,217,39985.2341435185,2009-06-21,05:37:10
39.973477,116.334068,0,218,39985.2342013889,2009-06-21,05:37:15
39.973478,116.334061,0,218,39985.2342592593,2009-06-21,05:37:20
39.973477,116.334059,0,218,39985.2343171296,2009-06-21,05:37:25
39.973477,116.334058,0,218,39985.234375,2009-06-21,05:37:30
39.973478,116.334051,0,218,39985.2344328704,2009-06-21,05:37:35
39.973478,116.334051,0,218,39985.2344675926,2009-06-21,05:37:38
39.973478,116.334044,0,218,39985.2344907407,2009-06-21,05:37:40
39.973467,116.3337,0,166,39985.2601851852,2009-06-21,06:14:40
39.973451,116.333571,0,165,39985.2602430556,2009-06-21,06:14:45
39.973411,116.333552,0,164,39985.2603009259,2009-06-21,06:14:50
39.973395,116.333582,0,161,39985.2603587963,2009-06-21,06:14:55
39.973396,116.333578,0,161,39985.2604166667,2009-06-21,06:15:00
39.973396,116.333582,0,161,39985.260474537,2009-06-21,06:15:05
39.973395,116.333583,0,161,39985.2605324074,2009-06-21,06:15:10
39.973393,116.333577,0,161,39985.2605902778,2009-06-21,06:15:15
39.973393,116.333577,0,161,39985.260625,2009-06-21,06:15:18
39.973392,116.333571,0,161,39985.2606481481,2009-06-21,06:15:20
39.973391,116.333628,0,163,39985.2607060185,2009-06-21,06:15:25
39.973423,116.333647,0,167,39985.2607638889,2009-06-21,06:15:30
39.973423,116.333647,0,167,39985.2607986111,2009-06-21,06:15:33
39.973421,116.333639,0,167,39985.2608217593,2009-06-21,06:15:35
39.97342,116.333648,0,167,39985.2608796296,2009-06-21,06:15:40
39.97342,116.333648,0,167,39985.2609143518,2009-06-21,06:15:43
39.973424,116.333646,0,168,39985.2609375,2009-06-21,06:15:45
39.973444,116.3337,0,168,39985.2609953704,2009-06-21,06:15:50
39.973444,116.3337,0,168,39985.2610300926,2009-06-21,06:15:53
39.973443,116.333703,0,168,39985.2610532407,2009-06-21,06:15:55
39.973441,116.333715,0,168,39985.2611111111,2009-06-21,06:16:00
39.973405,116.333749,0,169,39985.2611689815,2009-06-21,06:16:05
39.973399,116.333767,0,169,39985.2612268519,2009-06-21,06:16:10
39.9734,116.333815,0,169,39985.2612847222,2009-06-21,06:16:15
39.973389,116.333811,0,168,39985.2613425926,2009-06-21,06:16:20
39.973384,116.333897,0,169,39985.261400463,2009-06-21,06:16:25
39.973404,116.33392,0,169,39985.2614583333,2009-06-21,06:16:30
39.973391,116.333934,0,169,39985.2615162037,2009-06-21,06:16:35
39.973389,116.333943,0,169,39985.2615740741,2009-06-21,06:16:40
39.97336,116.334002,0,170,39985.2616319444,2009-06-21,06:16:45
39.973321,116.334007,0,172,39985.2616898148,2009-06-21,06:16:50
39.973292,116.33411,0,173,39985.2617476852,2009-06-21,06:16:55
39.973277,116.33418,0,175,39985.2618055556,2009-06-21,06:17:00
39.973286,116.334174,0,176,39985.2618634259,2009-06-21,06:17:05
39.973287,116.334163,0,176,39985.2619212963,2009-06-21,06:17:10
39.973298,116.334141,0,176,39985.2619791667,2009-06-21,06:17:15
39.973289,116.334098,0,176,39985.262037037,2009-06-21,06:17:20
39.973285,116.334026,0,176,39985.2620949074,2009-06-21,06:17:25
39.973272,116.333953,0,176,39985.2621527778,2009-06-21,06:17:30
39.973296,116.333889,0,176,39985.2622106481,2009-06-21,06:17:35
39.973318,116.333813,0,176,39985.2622685185,2009-06-21,06:17:40
39.973296,116.333853,0,176,39985.2623263889,2009-06-21,06:17:45
39.973305,116.333862,0,176,39985.2623842593,2009-06-21,06:17:50
39.973305,116.333862,0,176,39985.2624189815,2009-06-21,06:17:53
39.973306,116.333868,0,176,39985.2624421296,2009-06-21,06:17:55
39.973296,116.333876,0,176,39985.2625,2009-06-21,06:18:00
39.973282,116.333889,0,177,39985.2625578704,2009-06-21,06:18:05
39.973282,116.333889,0,177,39985.2625925926,2009-06-21,06:18:08
39.973282,116.333888,0,177,39985.2626157407,2009-06-21,06:18:10
39.973284,116.333871,0,177,39985.2626736111,2009-06-21,06:18:15
39.973285,116.333887,0,177,39985.2627314815,2009-06-21,06:18:20
39.973286,116.333884,0,177,39985.2627893519,2009-06-21,06:18:25
39.973286,116.333888,0,177,39985.2628472222,2009-06-21,06:18:30
39.973286,116.333886,0,177,39985.2629050926,2009-06-21,06:18:35
39.973286,116.333886,0,177,39985.262962963,2009-06-21,06:18:40
39.973288,116.333892,0,177,39985.2630208333,2009-06-21,06:18:45
39.97329,116.333894,0,177,39985.2630787037,2009-06-21,06:18:50
39.973291,116.333894,0,177,39985.2631365741,2009-06-21,06:18:55
39.973293,116.333887,0,177,39985.2631944444,2009-06-21,06:19:00
39.973294,116.333882,0,177,39985.2632523148,2009-06-21,06:19:05
39.973294,116.333882,0,177,39985.263287037,2009-06-21,06:19:08
39.973294,116.333879,0,177,39985.2633101852,2009-06-21,06:19:10
39.973297,116.333866,0,177,39985.2633680556,2009-06-21,06:19:15
39.973297,116.333866,0,177,39985.2634027778,2009-06-21,06:19:18
39.973298,116.333864,0,177,39985.2634259259,2009-06-21,06:19:20
39.973316,116.333899,0,177,39985.2634837963,2009-06-21,06:19:25
39.973358,116.333864,0,176,39985.2635416667,2009-06-21,06:19:30
39.97336,116.333851,0,177,39985.263599537,2009-06-21,06:19:35
39.973361,116.333844,0,177,39985.2636574074,2009-06-21,06:19:40
39.973363,116.333836,0,177,39985.2637152778,2009-06-21,06:19:45
39.973363,116.333831,0,176,39985.2637731481,2009-06-21,06:19:50
39.973364,116.33383,0,176,39985.2638310185,2009-06-21,06:19:55
39.973364,116.33383,0,176,39985.2638657407,2009-06-21,06:19:58
39.973364,116.333831,0,176,39985.2638888889,2009-06-21,06:20:00
39.973365,116.333821,0,176,39985.2639467593,2009-06-21,06:20:05
39.973365,116.333821,0,176,39985.2639814815,2009-06-21,06:20:08
39.973366,116.333822,0,176,39985.2640046296,2009-06-21,06:20:10
39.973365,116.333834,0,176,39985.2640625,2009-06-21,06:20:15
39.973367,116.333865,0,176,39985.2641203704,2009-06-21,06:20:20
39.973366,116.333912,0,176,39985.2641782407,2009-06-21,06:20:25
39.973376,116.333988,0,177,39985.2642361111,2009-06-21,06:20:30
39.973363,116.334041,0,176,39985.2642939815,2009-06-21,06:20:35
39.973379,116.334071,0,176,39985.2643518519,2009-06-21,06:20:40
39.973415,116.334033,0,176,39985.2644097222,2009-06-21,06:20:45
39.973416,116.334044,0,176,39985.2644675926,2009-06-21,06:20:50
39.973416,116.334044,0,176,39985.2645023148,2009-06-21,06:20:53
39.973416,116.334043,0,176,39985.264525463,2009-06-21,06:20:55
39.973416,116.334032,0,176,39985.2645833333,2009-06-21,06:21:00
39.973417,116.333953,0,175,39985.2646412037,2009-06-21,06:21:05
39.973414,116.333927,0,175,39985.2646990741,2009-06-21,06:21:10
39.973415,116.33392,0,175,39985.2647569444,2009-06-21,06:21:15
39.973415,116.33392,0,175,39985.2647916667,2009-06-21,06:21:18
39.973414,116.333926,0,175,39985.2648148148,2009-06-21,06:21:20
39.973413,116.333936,0,174,39985.2648726852,2009-06-21,06:21:25
39.973413,116.333936,0,174,39985.2649074074,2009-06-21,06:21:28
39.973412,116.333938,0,175,39985.2649305556,2009-06-21,06:21:30
39.973392,116.333918,0,175,39985.2649884259,2009-06-21,06:21:35
39.973386,116.333953,0,175,39985.2650462963,2009-06-21,06:21:40
39.973385,116.333964,0,175,39985.2651041667,2009-06-21,06:21:45
39.973385,116.333968,0,175,39985.265162037,2009-06-21,06:21:50
39.973385,116.333973,0,175,39985.2652199074,2009-06-21,06:21:55
39.973384,116.333981,0,175,39985.2652777778,2009-06-21,06:22:00
39.973384,116.333983,0,175,39985.2653356481,2009-06-21,06:22:05
39.973384,116.333979,0,175,39985.2653935185,2009-06-21,06:22:10
39.973384,116.333973,0,175,39985.2654513889,2009-06-21,06:22:15
39.973384,116.333973,0,175,39985.2654861111,2009-06-21,06:22:18
39.973384,116.333965,0,175,39985.2655092593,2009-06-21,06:22:20
39.973389,116.333906,0,175,39985.2655671296,2009-06-21,06:22:25
39.97338,116.333889,0,174,39985.265625,2009-06-21,06:22:30
39.973385,116.333868,0,174,39985.2656828704,2009-06-21,06:22:35
39.973386,116.333863,0,174,39985.2657407407,2009-06-21,06:22:40
39.973385,116.33387,0,173,39985.2657986111,2009-06-21,06:22:45
39.973384,116.333875,0,173,39985.2658564815,2009-06-21,06:22:50
39.973384,116.333878,0,173,39985.2659143518,2009-06-21,06:22:55
39.973384,116.33388,0,174,39985.2659722222,2009-06-21,06:23:00
39.973384,116.333879,0,174,39985.2660300926,2009-06-21,06:23:05
39.973384,116.333879,0,174,39985.2660648148,2009-06-21,06:23:08
39.973383,116.333886,0,173,39985.266087963,2009-06-21,06:23:10
39.973369,116.333911,0,173,39985.2661458333,2009-06-21,06:23:15
39.973367,116.333902,0,173,39985.2662037037,2009-06-21,06:23:20
39.973365,116.333907,0,173,39985.2662615741,2009-06-21,06:23:25
39.973365,116.33391,0,173,39985.2663194444,2009-06-21,06:23:30
39.973365,116.333911,0,173,39985.2663773148,2009-06-21,06:23:35
39.973365,116.333912,0,173,39985.2664351852,2009-06-21,06:23:40
39.973366,116.333907,0,173,39985.2664930556,2009-06-21,06:23:45
39.973366,116.333907,0,173,39985.2665277778,2009-06-21,06:23:48
39.973366,116.333906,0,173,39985.2665509259,2009-06-21,06:23:50
39.973365,116.33392,0,173,39985.2666087963,2009-06-21,06:23:55
39.973366,116.333946,0,173,39985.2666666667,2009-06-21,06:24:00
39.973367,116.333984,0,174,39985.266724537,2009-06-21,06:24:05
39.97337,116.333991,0,174,39985.2667824074,2009-06-21,06:24:10
39.97337,116.333994,0,174,39985.2668402778,2009-06-21,06:24:15
39.97337,116.333992,0,174,39985.2668981481,2009-06-21,06:24:20
39.973371,116.333984,0,174,39985.2669560185,2009-06-21,06:24:25
39.973371,116.333986,0,174,39985.2670138889,2009-06-21,06:24:30
39.973371,116.333992,0,174,39985.2670717593,2009-06-21,06:24:35
39.973371,116.333994,0,174,39985.2671296296,2009-06-21,06:24:40
39.973371,116.333998,0,175,39985.2671875,2009-06-21,06:24:45
39.973371,116.334,0,175,39985.2672453704,2009-06-21,06:24:50
39.973371,116.334003,0,175,39985.2673032407,2009-06-21,06:24:55
39.973371,116.334009,0,175,39985.2673611111,2009-06-21,06:25:00
39.97337,116.334012,0,174,39985.2674189815,2009-06-21,06:25:05
39.97337,116.334012,0,174,39985.2674537037,2009-06-21,06:25:08
39.973369,116.334019,0,174,39985.2674768518,2009-06-21,06:25:10
39.973369,116.334033,0,174,39985.2675347222,2009-06-21,06:25:15
39.973368,116.334039,0,174,39985.2675925926,2009-06-21,06:25:20
39.973369,116.334043,0,174,39985.267650463,2009-06-21,06:25:25
39.973369,116.33404,0,174,39985.2677083333,2009-06-21,06:25:30
39.973369,116.334042,0,174,39985.2677662037,2009-06-21,06:25:35
39.973369,116.334049,0,174,39985.2678240741,2009-06-21,06:25:40
39.973369,116.334053,0,174,39985.2678819444,2009-06-21,06:25:45
39.973369,116.334053,0,174,39985.2679398148,2009-06-21,06:25:50
39.973368,116.334058,0,174,39985.2679976852,2009-06-21,06:25:55
39.973367,116.334066,0,174,39985.2680555556,2009-06-21,06:26:00
39.973367,116.334073,0,174,39985.2681134259,2009-06-21,06:26:05
39.973367,116.334078,0,174,39985.2681712963,2009-06-21,06:26:10
39.973367,116.33408,0,174,39985.2682291667,2009-06-21,06:26:15
39.973368,116.334075,0,174,39985.268287037,2009-06-21,06:26:20
39.973368,116.334078,0,174,39985.2683449074,2009-06-21,06:26:25
39.973368,116.334084,0,174,39985.2684027778,2009-06-21,06:26:30
39.973368,116.334085,0,174,39985.2684606481,2009-06-21,06:26:35
39.973368,116.334085,0,174,39985.2684953704,2009-06-21,06:26:38
39.973368,116.334083,0,174,39985.2685185185,2009-06-21,06:26:40
39.973368,116.334071,0,174,39985.2685763889,2009-06-21,06:26:45
39.973369,116.334071,0,174,39985.2686342593,2009-06-21,06:26:50
39.973368,116.334077,0,174,39985.2686921296,2009-06-21,06:26:55
39.973369,116.334072,0,174,39985.26875,2009-06-21,06:27:00
39.973369,116.334064,0,174,39985.2688078704,2009-06-21,06:27:05
39.97337,116.334058,0,174,39985.2688657407,2009-06-21,06:27:10
39.973371,116.334055,0,174,39985.2689236111,2009-06-21,06:27:15
39.973371,116.334055,0,174,39985.2689583333,2009-06-21,06:27:18
39.97337,116.334056,0,174,39985.2689814815,2009-06-21,06:27:20
39.973372,116.33401,0,174,39985.2690393519,2009-06-21,06:27:25
39.973406,116.333988,0,173,39985.2690972222,2009-06-21,06:27:30
39.973407,116.33398,0,173,39985.2691550926,2009-06-21,06:27:35
39.973407,116.333979,0,173,39985.269212963,2009-06-21,06:27:40
39.973406,116.333981,0,172,39985.2692708333,2009-06-21,06:27:45
39.973406,116.333981,0,172,39985.2693055556,2009-06-21,06:27:48
39.973405,116.333988,0,172,39985.2693287037,2009-06-21,06:27:50
39.973394,116.334014,0,169,39985.2693865741,2009-06-21,06:27:55
39.97339,116.333998,0,164,39985.2694444444,2009-06-21,06:28:00
39.973389,116.33401,0,163,39985.2695023148,2009-06-21,06:28:05
39.973389,116.334017,0,163,39985.2695601852,2009-06-21,06:28:10
39.97339,116.334018,0,163,39985.2696180556,2009-06-21,06:28:15
39.97339,116.334012,0,163,39985.2696759259,2009-06-21,06:28:20
39.97339,116.334012,0,163,39985.2697106482,2009-06-21,06:28:23
39.973391,116.334012,0,163,39985.2697337963,2009-06-21,06:28:25
39.97339,116.334025,0,163,39985.2697916667,2009-06-21,06:28:30
39.973379,116.334053,0,166,39985.269849537,2009-06-21,06:28:35
39.973365,116.334016,0,170,39985.2699074074,2009-06-21,06:28:40
39.973365,116.334015,0,170,39985.2699652778,2009-06-21,06:28:45
39.973366,116.33402,0,170,39985.2700231481,2009-06-21,06:28:50
39.973367,116.33402,0,170,39985.2700810185,2009-06-21,06:28:55
39.973367,116.33402,0,170,39985.2701157407,2009-06-21,06:28:58
39.973368,116.334019,0,169,39985.2701388889,2009-06-21,06:29:00
39.973367,116.33403,0,169,39985.2701967593,2009-06-21,06:29:05
39.973367,116.334035,0,169,39985.2702546296,2009-06-21,06:29:10
39.973368,116.334041,0,169,39985.2703125,2009-06-21,06:29:15
39.973368,116.334049,0,169,39985.2703703704,2009-06-21,06:29:20
39.973368,116.334049,0,169,39985.2704050926,2009-06-21,06:29:23
39.973368,116.334056,0,169,39985.2704282407,2009-06-21,06:29:25
39.973379,116.334026,0,169,39985.2704861111,2009-06-21,06:29:30
39.973393,116.333966,0,166,39985.2705439815,2009-06-21,06:29:35
39.973386,116.333945,0,164,39985.2706018519,2009-06-21,06:29:40
39.973386,116.333945,0,164,39985.2706365741,2009-06-21,06:29:43
39.973386,116.33394,0,164,39985.2706597222,2009-06-21,06:29:45
39.973399,116.333917,0,164,39985.2707175926,2009-06-21,06:29:50
39.973452,116.333929,0,165,39985.270775463,2009-06-21,06:29:55
39.973452,116.333933,0,165,39985.2708333333,2009-06-21,06:30:00
39.973451,116.333938,0,165,39985.2708912037,2009-06-21,06:30:05
39.973451,116.333931,0,165,39985.2709490741,2009-06-21,06:30:10
39.97345,116.333924,0,165,39985.2710069444,2009-06-21,06:30:15
39.97345,116.333918,0,165,39985.2710648148,2009-06-21,06:30:20
39.973448,116.333923,0,164,39985.2711226852,2009-06-21,06:30:25
39.973448,116.333923,0,164,39985.2711574074,2009-06-21,06:30:28
39.973448,116.333923,0,164,39985.2711805556,2009-06-21,06:30:30
39.973454,116.333974,0,165,39985.2712384259,2009-06-21,06:30:35
39.973445,116.334001,0,163,39985.2712962963,2009-06-21,06:30:40
39.973435,116.334019,0,160,39985.2713541667,2009-06-21,06:30:45
39.973435,116.333995,0,159,39985.271412037,2009-06-21,06:30:50
39.973424,116.333997,0,158,39985.2714699074,2009-06-21,06:30:55
39.973424,116.333997,0,158,39985.2715046296,2009-06-21,06:30:58
39.973423,116.334002,0,158,39985.2715277778,2009-06-21,06:31:00
39.973421,116.334015,0,158,39985.2715856481,2009-06-21,06:31:05
39.973421,116.334025,0,158,39985.2716435185,2009-06-21,06:31:10
39.97342,116.334023,0,158,39985.2717013889,2009-06-21,06:31:15
39.973418,116.334022,0,158,39985.2717592593,2009-06-21,06:31:20
39.973418,116.334022,0,158,39985.2717939815,2009-06-21,06:31:23
39.973417,116.334022,0,159,39985.2718171296,2009-06-21,06:31:25
39.973404,116.333979,0,158,39985.271875,2009-06-21,06:31:30
39.973391,116.33394,0,157,39985.2719328704,2009-06-21,06:31:35
39.97339,116.333931,0,157,39985.2719907407,2009-06-21,06:31:40
39.97339,116.333931,0,157,39985.272025463,2009-06-21,06:31:43
39.973391,116.333936,0,157,39985.2720486111,2009-06-21,06:31:45
39.97339,116.333947,0,157,39985.2721064815,2009-06-21,06:31:50
39.97339,116.333947,0,157,39985.2721412037,2009-06-21,06:31:53
39.973389,116.333953,0,157,39985.2721643519,2009-06-21,06:31:55
39.973389,116.333941,0,157,39985.2722222222,2009-06-21,06:32:00
39.973394,116.333869,0,156,39985.2722800926,2009-06-21,06:32:05
39.973385,116.333809,0,155,39985.272337963,2009-06-21,06:32:10
39.973389,116.333774,0,152,39985.2723958333,2009-06-21,06:32:15
39.973352,116.333792,0,151,39985.2724537037,2009-06-21,06:32:20
39.97335,116.333779,0,151,39985.2725115741,2009-06-21,06:32:25
39.973351,116.333776,0,151,39985.2725694444,2009-06-21,06:32:30
39.973351,116.333776,0,151,39985.2726041667,2009-06-21,06:32:33
39.973351,116.333774,0,151,39985.2726273148,2009-06-21,06:32:35
39.973342,116.333803,0,151,39985.2726851852,2009-06-21,06:32:40
39.97333,116.333903,0,153,39985.2727430556,2009-06-21,06:32:45
39.97331,116.333992,0,155,39985.2728009259,2009-06-21,06:32:50
39.973328,116.333999,0,156,39985.2728587963,2009-06-21,06:32:55
39.973329,116.33395,0,156,39985.2729166667,2009-06-21,06:33:00
39.973306,116.333955,0,157,39985.272974537,2009-06-21,06:33:05
39.973329,116.333983,0,158,39985.2730324074,2009-06-21,06:33:10
39.973346,116.334011,0,158,39985.2730902778,2009-06-21,06:33:15
39.973346,116.334017,0,158,39985.2731481481,2009-06-21,06:33:20
39.973345,116.334022,0,158,39985.2732060185,2009-06-21,06:33:25
39.973345,116.334022,0,158,39985.2732407407,2009-06-21,06:33:28
39.973344,116.334022,0,158,39985.2732638889,2009-06-21,06:33:30
39.973345,116.33401,0,158,39985.2733217593,2009-06-21,06:33:35
39.973346,116.334005,0,159,39985.2733796296,2009-06-21,06:33:40
39.973347,116.334008,0,159,39985.2734375,2009-06-21,06:33:45
39.973348,116.334008,0,159,39985.2734953704,2009-06-21,06:33:50
39.973349,116.334011,0,159,39985.2735532407,2009-06-21,06:33:55
39.973349,116.334011,0,159,39985.273587963,2009-06-21,06:33:58
39.973349,116.334008,0,158,39985.2736111111,2009-06-21,06:34:00
39.973349,116.333998,0,158,39985.2736689815,2009-06-21,06:34:05
39.973344,116.333974,0,158,39985.2737268518,2009-06-21,06:34:10
39.973354,116.333936,0,157,39985.2737847222,2009-06-21,06:34:15
39.973379,116.333842,0,158,39985.2738425926,2009-06-21,06:34:20
39.973384,116.333853,0,160,39985.273900463,2009-06-21,06:34:25
39.973396,116.333843,0,160,39985.2739583333,2009-06-21,06:34:30
39.973399,116.33383,0,159,39985.2740162037,2009-06-21,06:34:35
39.973399,116.33383,0,159,39985.2740509259,2009-06-21,06:34:38
39.9734,116.333825,0,159,39985.2740740741,2009-06-21,06:34:40
39.973413,116.3338,0,160,39985.2741319444,2009-06-21,06:34:45
39.973413,116.3338,0,160,39985.2741666667,2009-06-21,06:34:48
39.973407,116.333797,0,161,39985.2741898148,2009-06-21,06:34:50
39.973375,116.333839,0,164,39985.2742476852,2009-06-21,06:34:55
39.973375,116.333839,0,164,39985.2742824074,2009-06-21,06:34:58
39.973374,116.333839,0,165,39985.2743055556,2009-06-21,06:35:00
39.973383,116.333872,0,165,39985.2743634259,2009-06-21,06:35:05
39.973393,116.333985,0,164,39985.2744212963,2009-06-21,06:35:10
39.973383,116.334004,0,164,39985.2744791667,2009-06-21,06:35:15
39.973392,116.334025,0,166,39985.274537037,2009-06-21,06:35:20
39.973374,116.334028,0,167,39985.2745949074,2009-06-21,06:35:25
39.973374,116.334028,0,167,39985.2746296296,2009-06-21,06:35:28
39.973366,116.334027,0,168,39985.2746527778,2009-06-21,06:35:30
39.973375,116.33406,0,168,39985.2747106481,2009-06-21,06:35:35
39.973379,116.334104,0,169,39985.2747685185,2009-06-21,06:35:40
39.973382,116.33414,0,171,39985.2748263889,2009-06-21,06:35:45
39.973383,116.334152,0,171,39985.2748842593,2009-06-21,06:35:50
39.973361,116.33412,0,171,39985.2749421296,2009-06-21,06:35:55
39.973354,116.334081,0,171,39985.275,2009-06-21,06:36:00
39.973355,116.334069,0,171,39985.2750578704,2009-06-21,06:36:05
39.973355,116.334069,0,171,39985.2750925926,2009-06-21,06:36:08
39.973356,116.334062,0,171,39985.2751157407,2009-06-21,06:36:10
39.973357,116.334049,0,171,39985.2751736111,2009-06-21,06:36:15
39.973357,116.334049,0,171,39985.2752083333,2009-06-21,06:36:18
39.973358,116.334043,0,171,39985.2752314815,2009-06-21,06:36:20
39.973365,116.333951,0,170,39985.2752893518,2009-06-21,06:36:25
39.973377,116.333886,0,167,39985.2753472222,2009-06-21,06:36:30
39.97342,116.33385,0,166,39985.2754050926,2009-06-21,06:36:35
39.973399,116.333849,0,166,39985.275462963,2009-06-21,06:36:40
39.973399,116.333849,0,166,39985.2754976852,2009-06-21,06:36:43
39.973398,116.333853,0,166,39985.2755208333,2009-06-21,06:36:45
39.973391,116.333885,0,167,39985.2755787037,2009-06-21,06:36:50
39.973381,116.333901,0,167,39985.2756365741,2009-06-21,06:36:55
39.973381,116.333901,0,167,39985.2756712963,2009-06-21,06:36:58
39.973386,116.333909,0,167,39985.2756944444,2009-06-21,06:37:00
39.973407,116.333905,0,168,39985.2757523148,2009-06-21,06:37:05
39.97341,116.333924,0,168,39985.2758101852,2009-06-21,06:37:10
39.973409,116.333936,0,168,39985.2758680556,2009-06-21,06:37:15
39.973408,116.33394,0,168,39985.2759259259,2009-06-21,06:37:20
39.973408,116.33394,0,168,39985.2759606481,2009-06-21,06:37:23
39.973407,116.333941,0,168,39985.2759837963,2009-06-21,06:37:25
39.973406,116.333954,0,168,39985.2760416667,2009-06-21,06:37:30
39.973359,116.334069,0,168,39985.276099537,2009-06-21,06:37:35
39.97336,116.334128,0,169,39985.2761574074,2009-06-21,06:37:40
39.97336,116.334128,0,169,39985.2761921296,2009-06-21,06:37:43
39.973365,116.334132,0,168,39985.2762152778,2009-06-21,06:37:45
39.973365,116.334147,0,168,39985.2762731481,2009-06-21,06:37:50
39.973357,116.334173,0,168,39985.2763310185,2009-06-21,06:37:55
39.973351,116.334188,0,168,39985.2763888889,2009-06-21,06:38:00
39.97334,116.334185,0,167,39985.2764467593,2009-06-21,06:38:05
39.973342,116.334113,0,168,39985.2765046296,2009-06-21,06:38:10
39.973335,116.334082,0,168,39985.2765625,2009-06-21,06:38:15
39.973325,116.333987,0,168,39985.2766203704,2009-06-21,06:38:20
39.97333,116.333971,0,167,39985.2766782407,2009-06-21,06:38:25
39.973338,116.333925,0,168,39985.2767361111,2009-06-21,06:38:30
39.973353,116.333837,0,167,39985.2767939815,2009-06-21,06:38:35
39.97336,116.333794,0,167,39985.2768518519,2009-06-21,06:38:40
39.973355,116.333748,0,167,39985.2769097222,2009-06-21,06:38:45
39.973349,116.333768,0,167,39985.2769675926,2009-06-21,06:38:50
39.973349,116.333768,0,167,39985.2770023148,2009-06-21,06:38:53
39.973354,116.33376,0,167,39985.277025463,2009-06-21,06:38:55
39.973358,116.333689,0,167,39985.2770833333,2009-06-21,06:39:00
39.97337,116.333629,0,167,39985.2771412037,2009-06-21,06:39:05
39.973389,116.333619,0,167,39985.2771990741,2009-06-21,06:39:10
39.973412,116.333611,0,167,39985.2772569444,2009-06-21,06:39:15
39.973403,116.333625,0,165,39985.2773148148,2009-06-21,06:39:20
39.973402,116.333626,0,165,39985.2773726852,2009-06-21,06:39:25
39.973402,116.333626,0,165,39985.2774074074,2009-06-21,06:39:28
39.973401,116.333629,0,164,39985.2774305556,2009-06-21,06:39:30
39.973388,116.33369,0,164,39985.2774884259,2009-06-21,06:39:35
39.973379,116.333753,0,164,39985.2775462963,2009-06-21,06:39:40
39.973393,116.333766,0,164,39985.2776041667,2009-06-21,06:39:45
39.973399,116.333807,0,165,39985.277662037,2009-06-21,06:39:50
39.973379,116.333908,0,165,39985.2777199074,2009-06-21,06:39:55
39.973356,116.334014,0,165,39985.2777777778,2009-06-21,06:40:00
39.973361,116.334119,0,163,39985.2778356481,2009-06-21,06:40:05
39.973375,116.334153,0,161,39985.2778935185,2009-06-21,06:40:10
39.973364,116.334193,0,159,39985.2779513889,2009-06-21,06:40:15
39.973364,116.334169,0,160,39985.2780092593,2009-06-21,06:40:20
39.973389,116.334132,0,161,39985.2780671296,2009-06-21,06:40:25
39.973391,116.334113,0,161,39985.278125,2009-06-21,06:40:30
39.97339,116.334117,0,161,39985.2781828704,2009-06-21,06:40:35
39.97339,116.334117,0,161,39985.2782175926,2009-06-21,06:40:38
39.97339,116.334122,0,161,39985.2782407407,2009-06-21,06:40:40
39.973389,116.334133,0,161,39985.2782986111,2009-06-21,06:40:45
39.973388,116.334131,0,161,39985.2783564815,2009-06-21,06:40:50
39.973386,116.334135,0,161,39985.2784143519,2009-06-21,06:40:55
39.973386,116.334136,0,161,39985.2784722222,2009-06-21,06:41:00
39.973386,116.334136,0,161,39985.2785069444,2009-06-21,06:41:03
39.973386,116.334135,0,161,39985.2785300926,2009-06-21,06:41:05
39.973384,116.334144,0,161,39985.278587963,2009-06-21,06:41:10
39.973352,116.334118,0,162,39985.2786458333,2009-06-21,06:41:15
39.973344,116.334118,0,162,39985.2787037037,2009-06-21,06:41:20
39.973344,116.334115,0,162,39985.2787615741,2009-06-21,06:41:25
39.973344,116.334113,0,162,39985.2788194444,2009-06-21,06:41:30
39.973345,116.334108,0,162,39985.2788773148,2009-06-21,06:41:35
39.973345,116.334108,0,162,39985.278912037,2009-06-21,06:41:38
39.973344,116.334111,0,162,39985.2789351852,2009-06-21,06:41:40
39.973345,116.334101,0,162,39985.2789930556,2009-06-21,06:41:45
39.973345,116.334101,0,162,39985.2790277778,2009-06-21,06:41:48
39.973345,116.334098,0,162,39985.2790509259,2009-06-21,06:41:50
39.973345,116.334089,0,162,39985.2791087963,2009-06-21,06:41:55
39.973346,116.334077,0,162,39985.2791666667,2009-06-21,06:42:00
39.973346,116.334065,0,162,39985.279224537,2009-06-21,06:42:05
39.973352,116.334014,0,162,39985.2792824074,2009-06-21,06:42:10
39.973399,116.333905,0,161,39985.2793402778,2009-06-21,06:42:15
39.973416,116.333817,0,161,39985.2793981481,2009-06-21,06:42:20
39.973423,116.333852,0,159,39985.2794560185,2009-06-21,06:42:25
39.973423,116.333876,0,159,39985.2795138889,2009-06-21,06:42:30
39.973422,116.333881,0,158,39985.2795717593,2009-06-21,06:42:35
39.973422,116.333881,0,158,39985.2796064815,2009-06-21,06:42:38
39.973422,116.333875,0,158,39985.2796296296,2009-06-21,06:42:40
39.973449,116.33377,0,157,39985.2796875,2009-06-21,06:42:45
39.973441,116.333671,0,156,39985.2797453704,2009-06-21,06:42:50
39.973416,116.333719,0,156,39985.2798032407,2009-06-21,06:42:55
39.973409,116.333753,0,154,39985.2798611111,2009-06-21,06:43:00
39.973444,116.333695,0,152,39985.2799189815,2009-06-21,06:43:05
39.973457,116.333699,0,153,39985.2799768519,2009-06-21,06:43:10
39.973451,116.333719,0,153,39985.2800347222,2009-06-21,06:43:15
39.973442,116.333792,0,152,39985.2800925926,2009-06-21,06:43:20
39.973395,116.333896,0,153,39985.280150463,2009-06-21,06:43:25
39.973399,116.333918,0,153,39985.2802083333,2009-06-21,06:43:30
39.973425,116.333921,0,152,39985.2802662037,2009-06-21,06:43:35
39.97339,116.334016,0,153,39985.2803240741,2009-06-21,06:43:40
39.973363,116.334141,0,158,39985.2803819444,2009-06-21,06:43:45
39.973328,116.334224,0,161,39985.2804398148,2009-06-21,06:43:50
39.973348,116.334282,0,162,39985.2804976852,2009-06-21,06:43:55
39.973365,116.33426,0,161,39985.2805555556,2009-06-21,06:44:00
39.973367,116.3342,0,162,39985.2806134259,2009-06-21,06:44:05
39.973365,116.334202,0,162,39985.2806712963,2009-06-21,06:44:10
39.973366,116.334198,0,162,39985.2807291667,2009-06-21,06:44:15
39.973366,116.334198,0,162,39985.2807638889,2009-06-21,06:44:18
39.973366,116.33419,0,162,39985.280787037,2009-06-21,06:44:20
39.973382,116.334074,0,161,39985.2808449074,2009-06-21,06:44:25
39.973405,116.333916,0,163,39985.2809027778,2009-06-21,06:44:30
39.973427,116.33387,0,165,39985.2809606481,2009-06-21,06:44:35
39.973426,116.333853,0,164,39985.2810185185,2009-06-21,06:44:40
39.973399,116.333776,0,161,39985.2810763889,2009-06-21,06:44:45
39.973397,116.333698,0,159,39985.2811342593,2009-06-21,06:44:50
39.973399,116.333724,0,160,39985.2811921296,2009-06-21,06:44:55
39.973405,116.333748,0,160,39985.28125,2009-06-21,06:45:00
39.973405,116.333748,0,160,39985.2812847222,2009-06-21,06:45:03
39.973406,116.33375,0,160,39985.2813078704,2009-06-21,06:45:05
39.973408,116.333808,0,161,39985.2813657407,2009-06-21,06:45:10
39.973425,116.33388,0,162,39985.2814236111,2009-06-21,06:45:15
39.973437,116.333908,0,162,39985.2814814815,2009-06-21,06:45:20
39.973457,116.33387,0,161,39985.2815393518,2009-06-21,06:45:25
39.97345,116.333868,0,163,39985.2815972222,2009-06-21,06:45:30
39.97345,116.333868,0,163,39985.2816319444,2009-06-21,06:45:33
39.973451,116.333862,0,163,39985.2816550926,2009-06-21,06:45:35
39.97345,116.333872,0,163,39985.281712963,2009-06-21,06:45:40
39.97345,116.333872,0,163,39985.2817476852,2009-06-21,06:45:43
39.97345,116.33387,0,163,39985.2817708333,2009-06-21,06:45:45
39.973451,116.333861,0,163,39985.2818287037,2009-06-21,06:45:50
39.973431,116.333873,0,163,39985.2818865741,2009-06-21,06:45:55
39.973416,116.333864,0,160,39985.2819444444,2009-06-21,06:46:00
39.973416,116.333864,0,160,39985.2819791667,2009-06-21,06:46:03
39.97341,116.333866,0,160,39985.2820023148,2009-06-21,06:46:05
39.973393,116.333866,0,159,39985.2820601852,2009-06-21,06:46:10
39.973393,116.333865,0,159,39985.2821180556,2009-06-21,06:46:15
39.973393,116.333865,0,159,39985.2821527778,2009-06-21,06:46:18
39.973395,116.333866,0,159,39985.2821759259,2009-06-21,06:46:20
39.973388,116.333896,0,161,39985.2822337963,2009-06-21,06:46:25
39.973383,116.333926,0,164,39985.2822916667,2009-06-21,06:46:30
39.973402,116.333975,0,167,39985.282349537,2009-06-21,06:46:35
39.973432,116.333957,0,170,39985.2824074074,2009-06-21,06:46:40
39.973438,116.333954,0,171,39985.2824652778,2009-06-21,06:46:45
39.973438,116.333954,0,171,39985.2825,2009-06-21,06:46:48
39.973438,116.333949,0,171,39985.2825231481,2009-06-21,06:46:50
39.973429,116.334021,0,171,39985.2825810185,2009-06-21,06:46:55
39.97347,116.334059,0,169,39985.2826388889,2009-06-21,06:47:00
39.973494,116.334096,0,169,39985.2826967593,2009-06-21,06:47:05
39.973451,116.334084,0,167,39985.2827546296,2009-06-21,06:47:10
39.973461,116.334065,0,168,39985.2828125,2009-06-21,06:47:15
39.973439,116.334039,0,168,39985.2828703704,2009-06-21,06:47:20
39.973438,116.334033,0,168,39985.2829282407,2009-06-21,06:47:25
39.973437,116.334031,0,168,39985.2829861111,2009-06-21,06:47:30
39.973437,116.334031,0,168,39985.2830439815,2009-06-21,06:47:35
39.973437,116.334031,0,168,39985.2830787037,2009-06-21,06:47:38
39.973438,116.334029,0,168,39985.2831018518,2009-06-21,06:47:40
39.973435,116.334041,0,168,39985.2831597222,2009-06-21,06:47:45
39.973435,116.334051,0,168,39985.2832175926,2009-06-21,06:47:50
39.973435,116.334051,0,168,39985.2832523148,2009-06-21,06:47:53
39.973435,116.334051,0,168,39985.283275463,2009-06-21,06:47:55
39.973435,116.334041,0,168,39985.2833333333,2009-06-21,06:48:00
39.973466,116.334033,0,170,39985.2833912037,2009-06-21,06:48:05
39.973467,116.33404,0,170,39985.2834490741,2009-06-21,06:48:10
39.973467,116.33404,0,170,39985.2834837963,2009-06-21,06:48:13
39.973467,116.334047,0,170,39985.2835069444,2009-06-21,06:48:15
39.973466,116.334057,0,171,39985.2835648148,2009-06-21,06:48:20
39.973466,116.334057,0,171,39985.283599537,2009-06-21,06:48:23
39.973466,116.334054,0,171,39985.2836226852,2009-06-21,06:48:25
39.973467,116.334045,0,171,39985.2836805556,2009-06-21,06:48:30
39.973496,116.334021,0,171,39985.2837384259,2009-06-21,06:48:35
39.973492,116.333931,0,170,39985.2837962963,2009-06-21,06:48:40
39.973462,116.333906,0,175,39985.2838541667,2009-06-21,06:48:45
39.973462,116.333895,0,175,39985.283912037,2009-06-21,06:48:50
39.973461,116.333882,0,175,39985.2839699074,2009-06-21,06:48:55
39.973461,116.333872,0,175,39985.2840277778,2009-06-21,06:49:00
39.973461,116.333869,0,175,39985.2840856481,2009-06-21,06:49:05
39.973461,116.333869,0,175,39985.2841203704,2009-06-21,06:49:08
39.973461,116.333862,0,175,39985.2841435185,2009-06-21,06:49:10
39.973461,116.333851,0,175,39985.2842013889,2009-06-21,06:49:15
39.973471,116.333836,0,176,39985.2842592593,2009-06-21,06:49:20
39.973468,116.333838,0,177,39985.2843171296,2009-06-21,06:49:25
39.973468,116.333838,0,177,39985.2843518518,2009-06-21,06:49:28
39.973467,116.333842,0,177,39985.284375,2009-06-21,06:49:30
39.973456,116.333923,0,177,39985.2844328704,2009-06-21,06:49:35
39.973407,116.334027,0,176,39985.2844907407,2009-06-21,06:49:40
39.973398,116.33402,0,177,39985.2845486111,2009-06-21,06:49:45
39.973397,116.334022,0,177,39985.2846064815,2009-06-21,06:49:50
39.973395,116.334022,0,177,39985.2846643519,2009-06-21,06:49:55
39.973395,116.334022,0,177,39985.2846990741,2009-06-21,06:49:58
39.973395,116.334016,0,177,39985.2847222222,2009-06-21,06:50:00
39.973393,116.334025,0,177,39985.2847800926,2009-06-21,06:50:05
39.973388,116.334046,0,177,39985.284837963,2009-06-21,06:50:10
39.973387,116.334055,0,177,39985.2848958333,2009-06-21,06:50:15
39.973385,116.334065,0,177,39985.2849537037,2009-06-21,06:50:20
39.973382,116.334079,0,178,39985.2850115741,2009-06-21,06:50:25
39.97338,116.334085,0,178,39985.2850694444,2009-06-21,06:50:30
39.97338,116.334077,0,178,39985.2851273148,2009-06-21,06:50:35
39.97338,116.334081,0,178,39985.2851851852,2009-06-21,06:50:40
39.97338,116.334081,0,178,39985.2852199074,2009-06-21,06:50:43
39.973381,116.334085,0,178,39985.2852430556,2009-06-21,06:50:45
39.973392,116.334184,0,181,39985.2853009259,2009-06-21,06:50:50
39.973424,116.334188,0,180,39985.2853587963,2009-06-21,06:50:55
39.973424,116.334188,0,180,39985.2853935185,2009-06-21,06:50:58
39.973422,116.33419,0,180,39985.2854166667,2009-06-21,06:51:00
39.973422,116.334179,0,180,39985.285474537,2009-06-21,06:51:05
39.973418,116.33413,0,179,39985.2855324074,2009-06-21,06:51:10
39.97341,116.334147,0,179,39985.2855902778,2009-06-21,06:51:15
39.973401,116.334171,0,179,39985.2856481481,2009-06-21,06:51:20
39.973378,116.334087,0,182,39985.2857060185,2009-06-21,06:51:25
39.973401,116.33409,0,187,39985.2857638889,2009-06-21,06:51:30
39.973407,116.334081,0,191,39985.2858217593,2009-06-21,06:51:35
39.9734,116.334063,0,193,39985.2858796296,2009-06-21,06:51:40
39.9734,116.334068,0,193,39985.2859375,2009-06-21,06:51:45
39.9734,116.334068,0,193,39985.2859953704,2009-06-21,06:51:50
39.9734,116.334068,0,193,39985.2860300926,2009-06-21,06:51:53
39.973399,116.334073,0,193,39985.2860532407,2009-06-21,06:51:55
39.973392,116.334088,0,195,39985.2861111111,2009-06-21,06:52:00
39.973395,116.334105,0,197,39985.2861689815,2009-06-21,06:52:05
39.973394,116.334114,0,197,39985.2862268519,2009-06-21,06:52:10
39.973393,116.334113,0,197,39985.2862847222,2009-06-21,06:52:15
39.973393,116.334113,0,197,39985.2863194444,2009-06-21,06:52:18
39.973393,116.334105,0,197,39985.2863425926,2009-06-21,06:52:20
39.973387,116.334122,0,198,39985.286400463,2009-06-21,06:52:25
39.973386,116.334108,0,199,39985.2864583333,2009-06-21,06:52:30
39.973384,116.334109,0,199,39985.2865162037,2009-06-21,06:52:35
39.973384,116.334115,0,199,39985.2865740741,2009-06-21,06:52:40
39.973384,116.334115,0,199,39985.2866087963,2009-06-21,06:52:43
39.973404,116.333807,0,225,39985.2907407407,2009-06-21,06:58:40
39.973375,116.333734,0,219,39985.2907986111,2009-06-21,06:58:45
39.973338,116.333701,0,216,39985.2908564815,2009-06-21,06:58:50
39.97332,116.333709,0,214,39985.2909143518,2009-06-21,06:58:55
39.97332,116.333709,0,214,39985.2909490741,2009-06-21,06:58:58
39.973319,116.333709,0,214,39985.2909722222,2009-06-21,06:59:00
39.973308,116.333811,0,213,39985.2910300926,2009-06-21,06:59:05
39.973312,116.333915,0,210,39985.291087963,2009-06-21,06:59:10
39.973364,116.334011,0,207,39985.2911458333,2009-06-21,06:59:15
39.973415,116.333999,0,205,39985.2912037037,2009-06-21,06:59:20
39.973414,116.333978,0,200,39985.2912615741,2009-06-21,06:59:25
39.973414,116.333978,0,200,39985.2912962963,2009-06-21,06:59:28
39.973419,116.333977,0,199,39985.2913194444,2009-06-21,06:59:30
39.973433,116.334006,0,199,39985.2913773148,2009-06-21,06:59:35
39.973443,116.333987,0,200,39985.2914351852,2009-06-21,06:59:40
39.973451,116.333965,0,199,39985.2914930556,2009-06-21,06:59:45
39.973461,116.333912,0,198,39985.2915509259,2009-06-21,06:59:50
39.973458,116.3339,0,195,39985.2916087963,2009-06-21,06:59:55
39.973462,116.333925,0,193,39985.2916666667,2009-06-21,07:00:00
39.973462,116.333925,0,193,39985.2917013889,2009-06-21,07:00:03
39.973462,116.33393,0,193,39985.291724537,2009-06-21,07:00:05
39.97347,116.33398,0,193,39985.2917824074,2009-06-21,07:00:10
39.973468,116.333996,0,192,39985.2918402778,2009-06-21,07:00:15
39.973468,116.333996,0,192,39985.291875,2009-06-21,07:00:18
39.973469,116.333994,0,192,39985.2918981481,2009-06-21,07:00:20
39.973459,116.334015,0,193,39985.2919560185,2009-06-21,07:00:25
39.973463,116.334054,0,195,39985.2920138889,2009-06-21,07:00:30
39.973464,116.334071,0,196,39985.2920717593,2009-06-21,07:00:35
39.973465,116.334058,0,196,39985.2921296296,2009-06-21,07:00:40
39.973472,116.333975,0,197,39985.2921875,2009-06-21,07:00:45
39.973483,116.33398,0,200,39985.2922453704,2009-06-21,07:00:50
39.973484,116.333967,0,200,39985.2923032407,2009-06-21,07:00:55
39.973507,116.333877,0,202,39985.2923611111,2009-06-21,07:01:00
39.973514,116.333762,0,203,39985.2924189815,2009-06-21,07:01:05
39.973517,116.333652,0,204,39985.2924768519,2009-06-21,07:01:10
39.973502,116.333573,0,209,39985.2925347222,2009-06-21,07:01:15
39.973512,116.333504,0,215,39985.2925925926,2009-06-21,07:01:20
39.973552,116.333526,0,219,39985.292650463,2009-06-21,07:01:25
39.973568,116.333589,0,219,39985.2927083333,2009-06-21,07:01:30
39.973569,116.33358,0,219,39985.2927662037,2009-06-21,07:01:35
39.973569,116.33357,0,219,39985.2928240741,2009-06-21,07:01:40
39.973569,116.333569,0,219,39985.2928819444,2009-06-21,07:01:45
39.973569,116.333569,0,219,39985.2929166667,2009-06-21,07:01:48
39.97357,116.333575,0,219,39985.2929398148,2009-06-21,07:01:50
39.973569,116.333591,0,219,39985.2929976852,2009-06-21,07:01:55
39.973533,116.333709,0,221,39985.2930555556,2009-06-21,07:02:00
39.973488,116.333735,0,220,39985.2931134259,2009-06-21,07:02:05
39.973457,116.333737,0,221,39985.2931712963,2009-06-21,07:02:10
39.973455,116.33375,0,221,39985.2932291667,2009-06-21,07:02:15
39.973453,116.333764,0,222,39985.293287037,2009-06-21,07:02:20
39.973451,116.333763,0,221,39985.2933449074,2009-06-21,07:02:25
39.97345,116.333757,0,221,39985.2934027778,2009-06-21,07:02:30
39.973449,116.333765,0,221,39985.2934606481,2009-06-21,07:02:35
39.973449,116.333765,0,221,39985.2934953704,2009-06-21,07:02:38
39.973448,116.333761,0,222,39985.2935185185,2009-06-21,07:02:40
39.973431,116.333731,0,224,39985.2935763889,2009-06-21,07:02:45
39.973422,116.333676,0,228,39985.2936342593,2009-06-21,07:02:50
39.973407,116.333671,0,231,39985.2936921296,2009-06-21,07:02:55
39.973421,116.33374,0,233,39985.29375,2009-06-21,07:03:00
39.973436,116.333772,0,233,39985.2938078704,2009-06-21,07:03:05
39.973428,116.333804,0,232,39985.2938657407,2009-06-21,07:03:10
39.973428,116.333817,0,232,39985.2939236111,2009-06-21,07:03:15
39.973438,116.333873,0,233,39985.2939814815,2009-06-21,07:03:20
39.973436,116.333994,0,232,39985.2940393519,2009-06-21,07:03:25
39.973444,116.334062,0,230,39985.2940972222,2009-06-21,07:03:30
39.973451,116.33412,0,228,39985.2941550926,2009-06-21,07:03:35
39.973451,116.33412,0,228,39985.2941898148,2009-06-21,07:03:38
39.973445,116.334126,0,229,39985.294212963,2009-06-21,07:03:40
39.973429,116.334125,0,228,39985.2942708333,2009-06-21,07:03:45
39.973414,116.334098,0,227,39985.2943287037,2009-06-21,07:03:50
39.973425,116.334086,0,228,39985.2943865741,2009-06-21,07:03:55
39.973425,116.334086,0,228,39985.2944212963,2009-06-21,07:03:58
39.973425,116.334087,0,227,39985.2944444444,2009-06-21,07:04:00
39.973434,116.334121,0,227,39985.2945023148,2009-06-21,07:04:05
39.973414,116.334165,0,223,39985.2945601852,2009-06-21,07:04:10
39.973401,116.334162,0,223,39985.2946180556,2009-06-21,07:04:15
39.973401,116.334162,0,223,39985.2946527778,2009-06-21,07:04:18
39.9734,116.334156,0,223,39985.2946759259,2009-06-21,07:04:20
39.973391,116.334132,0,223,39985.2947337963,2009-06-21,07:04:25
39.973376,116.334055,0,226,39985.2947916667,2009-06-21,07:04:30
39.973376,116.334069,0,227,39985.294849537,2009-06-21,07:04:35
39.973376,116.334069,0,227,39985.2948842593,2009-06-21,07:04:38
39.973377,116.334063,0,227,39985.2949074074,2009-06-21,07:04:40
39.973381,116.334106,0,227,39985.2949652778,2009-06-21,07:04:45
39.97341,116.33412,0,224,39985.2950231481,2009-06-21,07:04:50
39.973422,116.334154,0,220,39985.2950810185,2009-06-21,07:04:55
39.973422,116.334154,0,220,39985.2951157407,2009-06-21,07:04:58
39.973422,116.334153,0,219,39985.2951388889,2009-06-21,07:05:00
39.973424,116.334164,0,219,39985.2951967593,2009-06-21,07:05:05
39.973425,116.334155,0,219,39985.2952546296,2009-06-21,07:05:10
39.973426,116.334149,0,219,39985.2953125,2009-06-21,07:05:15
39.973426,116.334144,0,219,39985.2953703704,2009-06-21,07:05:20
39.973426,116.334147,0,219,39985.2954282407,2009-06-21,07:05:25
39.973425,116.334147,0,220,39985.2954861111,2009-06-21,07:05:30
39.973426,116.334142,0,220,39985.2955439815,2009-06-21,07:05:35
39.973426,116.334142,0,220,39985.2955787037,2009-06-21,07:05:38
39.973423,116.334137,0,220,39985.2956018519,2009-06-21,07:05:40
39.973429,116.334182,0,217,39985.2956597222,2009-06-21,07:05:45
39.973428,116.334194,0,217,39985.2957175926,2009-06-21,07:05:50
39.973428,116.334177,0,218,39985.295775463,2009-06-21,07:05:55
39.973432,116.334091,0,218,39985.2958333333,2009-06-21,07:06:00
39.973447,116.334045,0,219,39985.2958912037,2009-06-21,07:06:05
39.973468,116.333986,0,220,39985.2959490741,2009-06-21,07:06:10
39.973499,116.333919,0,217,39985.2960069444,2009-06-21,07:06:15
39.973477,116.333878,0,214,39985.2960648148,2009-06-21,07:06:20
39.973449,116.333844,0,212,39985.2961226852,2009-06-21,07:06:25
39.973448,116.333835,0,211,39985.2961805556,2009-06-21,07:06:30
39.973447,116.33383,0,211,39985.2962384259,2009-06-21,07:06:35
39.973447,116.33383,0,211,39985.2962731481,2009-06-21,07:06:38
39.973446,116.333823,0,211,39985.2962962963,2009-06-21,07:06:40
39.97345,116.33374,0,213,39985.2963541667,2009-06-21,07:06:45
39.973448,116.333669,0,213,39985.296412037,2009-06-21,07:06:50
39.973445,116.333588,0,214,39985.2964699074,2009-06-21,07:06:55
39.973469,116.333546,0,213,39985.2965277778,2009-06-21,07:07:00
39.973476,116.333534,0,211,39985.2965856481,2009-06-21,07:07:05
39.973494,116.33353,0,211,39985.2966435185,2009-06-21,07:07:10
39.973494,116.33353,0,211,39985.2966782407,2009-06-21,07:07:13
39.973494,116.333527,0,211,39985.2967013889,2009-06-21,07:07:15
39.973494,116.333537,0,211,39985.2967592593,2009-06-21,07:07:20
39.973494,116.333536,0,211,39985.2968171296,2009-06-21,07:07:25
39.973494,116.333535,0,211,39985.296875,2009-06-21,07:07:30
39.973494,116.333535,0,211,39985.2969097222,2009-06-21,07:07:33
39.973495,116.333534,0,211,39985.2969328704,2009-06-21,07:07:35
39.973512,116.333643,0,210,39985.2969907407,2009-06-21,07:07:40
39.973496,116.333693,0,212,39985.2970486111,2009-06-21,07:07:45
39.973509,116.333684,0,211,39985.2971064815,2009-06-21,07:07:50
39.97351,116.333636,0,210,39985.2971643518,2009-06-21,07:07:55
39.97351,116.333636,0,210,39985.2971990741,2009-06-21,07:07:58
39.97351,116.333629,0,210,39985.2972222222,2009-06-21,07:08:00
39.97352,116.333564,0,211,39985.2972800926,2009-06-21,07:08:05
39.973527,116.33345,0,214,39985.297337963,2009-06-21,07:08:10
39.973532,116.333403,0,215,39985.2973958333,2009-06-21,07:08:15
39.973517,116.333408,0,214,39985.2974537037,2009-06-21,07:08:20
39.973508,116.333448,0,212,39985.2975115741,2009-06-21,07:08:25
39.973509,116.333443,0,212,39985.2975694444,2009-06-21,07:08:30
39.973509,116.333443,0,212,39985.2976041667,2009-06-21,07:08:33
39.973509,116.333441,0,211,39985.2976273148,2009-06-21,07:08:35
39.973509,116.33345,0,211,39985.2976851852,2009-06-21,07:08:40
39.973509,116.333446,0,211,39985.2977430556,2009-06-21,07:08:45
39.973509,116.333446,0,211,39985.2977777778,2009-06-21,07:08:48
39.973513,116.33344,0,212,39985.2978009259,2009-06-21,07:08:50
39.973517,116.333459,0,213,39985.2978587963,2009-06-21,07:08:55
39.973504,116.333502,0,211,39985.2979166667,2009-06-21,07:09:00
39.973459,116.333573,0,210,39985.297974537,2009-06-21,07:09:05
39.973441,116.333633,0,208,39985.2980324074,2009-06-21,07:09:10
39.973449,116.333614,0,207,39985.2980902778,2009-06-21,07:09:15
39.973454,116.333603,0,207,39985.2981481481,2009-06-21,07:09:20
39.973456,116.333594,0,207,39985.2982060185,2009-06-21,07:09:25
39.973463,116.333627,0,205,39985.2982638889,2009-06-21,07:09:30
39.973477,116.333681,0,203,39985.2983217593,2009-06-21,07:09:35
39.973477,116.33373,0,202,39985.2983796296,2009-06-21,07:09:40
39.973471,116.333733,0,201,39985.2984375,2009-06-21,07:09:45
39.973471,116.333733,0,201,39985.2984722222,2009-06-21,07:09:48
39.97347,116.333733,0,202,39985.2984953704,2009-06-21,07:09:50
39.973462,116.333664,0,201,39985.2985532407,2009-06-21,07:09:55
39.973491,116.333625,0,202,39985.2986111111,2009-06-21,07:10:00
39.973481,116.333693,0,201,39985.2986689815,2009-06-21,07:10:05
39.973482,116.333684,0,201,39985.2987268518,2009-06-21,07:10:10
39.973481,116.333691,0,201,39985.2987847222,2009-06-21,07:10:15
39.97348,116.333691,0,201,39985.2988425926,2009-06-21,07:10:20
39.973479,116.333689,0,201,39985.298900463,2009-06-21,07:10:25
39.973479,116.333689,0,201,39985.2989351852,2009-06-21,07:10:28
39.973478,116.333691,0,201,39985.2989583333,2009-06-21,07:10:30
39.973469,116.333789,0,204,39985.2990162037,2009-06-21,07:10:35
39.973467,116.333753,0,209,39985.2990740741,2009-06-21,07:10:40
39.973467,116.333753,0,209,39985.2991087963,2009-06-21,07:10:43
39.973467,116.333751,0,209,39985.2991319444,2009-06-21,07:10:45
39.973466,116.333699,0,209,39985.2991898148,2009-06-21,07:10:50
39.973475,116.333676,0,212,39985.2992476852,2009-06-21,07:10:55
39.973465,116.333691,0,214,39985.2993055556,2009-06-21,07:11:00
39.973469,116.333721,0,215,39985.2993634259,2009-06-21,07:11:05
39.973475,116.333747,0,214,39985.2994212963,2009-06-21,07:11:10
39.973469,116.333764,0,211,39985.2994791667,2009-06-21,07:11:15
39.973471,116.333794,0,209,39985.299537037,2009-06-21,07:11:20
39.973471,116.333794,0,209,39985.2995717593,2009-06-21,07:11:23
39.973475,116.333801,0,208,39985.2995949074,2009-06-21,07:11:25
39.973471,116.333776,0,209,39985.2996527778,2009-06-21,07:11:30
39.973485,116.333743,0,210,39985.2997106481,2009-06-21,07:11:35
39.973504,116.33367,0,210,39985.2997685185,2009-06-21,07:11:40
39.973487,116.333597,0,213,39985.2998263889,2009-06-21,07:11:45
39.973457,116.333552,0,213,39985.2998842593,2009-06-21,07:11:50
39.973435,116.333494,0,209,39985.2999421296,2009-06-21,07:11:55
39.973417,116.333451,0,208,39985.3,2009-06-21,07:12:00
39.973402,116.333461,0,205,39985.3000578704,2009-06-21,07:12:05
39.973369,116.333516,0,205,39985.3001157407,2009-06-21,07:12:10
39.973373,116.333572,0,201,39985.3001736111,2009-06-21,07:12:15
39.973373,116.333582,0,201,39985.3002314815,2009-06-21,07:12:20
39.973372,116.333596,0,201,39985.3002893519,2009-06-21,07:12:25
39.973356,116.33363,0,201,39985.3003472222,2009-06-21,07:12:30
39.973277,116.33364,0,199,39985.3004050926,2009-06-21,07:12:35
39.973217,116.333674,0,201,39985.300462963,2009-06-21,07:12:40
39.973187,116.333703,0,203,39985.3005208333,2009-06-21,07:12:45
39.973202,116.333703,0,205,39985.3005787037,2009-06-21,07:12:50
39.973254,116.33366,0,203,39985.3006365741,2009-06-21,07:12:55
39.973285,116.333647,0,201,39985.3006944444,2009-06-21,07:13:00
39.973286,116.333649,0,201,39985.3007523148,2009-06-21,07:13:05
39.973286,116.333649,0,201,39985.300787037,2009-06-21,07:13:08
39.973288,116.333643,0,201,39985.3008101852,2009-06-21,07:13:10
39.973263,116.333596,0,202,39985.3008680556,2009-06-21,07:13:15
39.973254,116.333565,0,202,39985.3009259259,2009-06-21,07:13:20
39.973256,116.333566,0,202,39985.3009837963,2009-06-21,07:13:25
39.973256,116.333566,0,202,39985.3010185185,2009-06-21,07:13:28
39.973259,116.333563,0,202,39985.3010416667,2009-06-21,07:13:30
39.973259,116.333572,0,202,39985.301099537,2009-06-21,07:13:35
39.973259,116.333572,0,202,39985.3011342593,2009-06-21,07:13:38
39.973261,116.333577,0,202,39985.3011574074,2009-06-21,07:13:40
39.973262,116.333586,0,203,39985.3012152778,2009-06-21,07:13:45
39.973263,116.333597,0,203,39985.3012731481,2009-06-21,07:13:50
39.973264,116.333602,0,203,39985.3013310185,2009-06-21,07:13:55
39.973264,116.333602,0,203,39985.3013657407,2009-06-21,07:13:58
39.973265,116.333603,0,203,39985.3013888889,2009-06-21,07:14:00
39.973266,116.333592,0,203,39985.3014467593,2009-06-21,07:14:05
39.973296,116.333548,0,201,39985.3015046296,2009-06-21,07:14:10
39.973337,116.333571,0,199,39985.3015625,2009-06-21,07:14:15
39.973349,116.3336,0,198,39985.3016203704,2009-06-21,07:14:20
39.973349,116.3336,0,198,39985.3016550926,2009-06-21,07:14:23
39.97335,116.333601,0,198,39985.3016782407,2009-06-21,07:14:25
39.973354,116.333647,0,197,39985.3017361111,2009-06-21,07:14:30
39.973354,116.333719,0,197,39985.3017939815,2009-06-21,07:14:35
39.973352,116.333726,0,197,39985.3018518519,2009-06-21,07:14:40
39.973352,116.333722,0,197,39985.3019097222,2009-06-21,07:14:45
39.973351,116.333721,0,197,39985.3019675926,2009-06-21,07:14:50
39.973351,116.333724,0,197,39985.302025463,2009-06-21,07:14:55
39.973351,116.333724,0,197,39985.3020601852,2009-06-21,07:14:58
39.973351,116.333718,0,197,39985.3020833333,2009-06-21,07:15:00
39.97332,116.333686,0,196,39985.3021412037,2009-06-21,07:15:05
39.97338,116.333568,0,196,39985.3021990741,2009-06-21,07:15:10
39.973414,116.333584,0,196,39985.3022569444,2009-06-21,07:15:15
39.973414,116.333584,0,196,39985.3022916667,2009-06-21,07:15:18
39.973414,116.333592,0,196,39985.3023148148,2009-06-21,07:15:20
39.973416,116.333607,0,196,39985.3023726852,2009-06-21,07:15:25
39.973503,116.333749,0,196,39985.3024305556,2009-06-21,07:15:30
39.973454,116.333409,0,205,39985.3164351852,2009-06-21,07:35:40
39.973438,116.333319,0,206,39985.3164930556,2009-06-21,07:35:45
39.973486,116.333259,0,207,39985.3165509259,2009-06-21,07:35:50
39.973483,116.33327,0,207,39985.3166087963,2009-06-21,07:35:55
39.973466,116.333343,0,207,39985.3166666667,2009-06-21,07:36:00
39.973454,116.33341,0,206,39985.316724537,2009-06-21,07:36:05
39.973449,116.333411,0,206,39985.3167824074,2009-06-21,07:36:10
39.973449,116.333411,0,206,39985.3168171296,2009-06-21,07:36:13
39.973449,116.333416,0,206,39985.3168402778,2009-06-21,07:36:15
39.973434,116.333479,0,206,39985.3168981481,2009-06-21,07:36:20
39.973427,116.333458,0,209,39985.3169560185,2009-06-21,07:36:25
39.973435,116.333441,0,209,39985.3170138889,2009-06-21,07:36:30
39.973454,116.333449,0,210,39985.3170717593,2009-06-21,07:36:35
39.973458,116.333459,0,209,39985.3171296296,2009-06-21,07:36:40
39.973458,116.333484,0,209,39985.3171875,2009-06-21,07:36:45
39.973477,116.333536,0,209,39985.3172453704,2009-06-21,07:36:50
39.973477,116.33355,0,209,39985.3173032407,2009-06-21,07:36:55
39.973477,116.33355,0,209,39985.317337963,2009-06-21,07:36:58
39.973477,116.333551,0,209,39985.3173611111,2009-06-21,07:37:00
39.973466,116.333505,0,210,39985.3174189815,2009-06-21,07:37:05
39.973466,116.333505,0,210,39985.3174537037,2009-06-21,07:37:08
39.973461,116.333502,0,210,39985.3174768519,2009-06-21,07:37:10
39.973459,116.333519,0,210,39985.3175347222,2009-06-21,07:37:15
39.973459,116.333519,0,210,39985.3175694444,2009-06-21,07:37:18
39.97346,116.333511,0,210,39985.3175925926,2009-06-21,07:37:20
39.973465,116.33346,0,211,39985.317650463,2009-06-21,07:37:25
39.97346,116.333441,0,211,39985.3177083333,2009-06-21,07:37:30
39.973459,116.333448,0,211,39985.3177662037,2009-06-21,07:37:35
39.973459,116.333448,0,211,39985.3178009259,2009-06-21,07:37:38
39.973459,116.333449,0,211,39985.3178240741,2009-06-21,07:37:40
39.973448,116.333471,0,210,39985.3178819444,2009-06-21,07:37:45
39.973438,116.333496,0,209,39985.3179398148,2009-06-21,07:37:50
39.973438,116.333496,0,209,39985.317974537,2009-06-21,07:37:53
39.973433,116.333502,0,209,39985.3179976852,2009-06-21,07:37:55
39.973421,116.333509,0,209,39985.3180555556,2009-06-21,07:38:00
39.973422,116.333508,0,209,39985.3181134259,2009-06-21,07:38:05
39.973423,116.333501,0,209,39985.3181712963,2009-06-21,07:38:10
39.973423,116.333496,0,209,39985.3182291667,2009-06-21,07:38:15
39.973423,116.333499,0,208,39985.318287037,2009-06-21,07:38:20
39.973424,116.333497,0,209,39985.3183449074,2009-06-21,07:38:25
39.973424,116.333501,0,209,39985.3184027778,2009-06-21,07:38:30
39.973424,116.333505,0,209,39985.3184606481,2009-06-21,07:38:35
39.973424,116.333505,0,209,39985.3184953704,2009-06-21,07:38:38
39.973423,116.333508,0,209,39985.3185185185,2009-06-21,07:38:40
39.97348,116.333565,0,210,39985.3186921296,2009-06-21,07:38:55
39.973479,116.333577,0,210,39985.31875,2009-06-21,07:39:00
39.973479,116.333577,0,210,39985.3187847222,2009-06-21,07:39:03
39.973478,116.333585,0,210,39985.3188078704,2009-06-21,07:39:05
39.97346,116.333548,0,210,39985.3188657407,2009-06-21,07:39:10
39.973448,116.333548,0,209,39985.3189236111,2009-06-21,07:39:15
39.973436,116.333588,0,209,39985.3189814815,2009-06-21,07:39:20
39.973448,116.333574,0,209,39985.3190393519,2009-06-21,07:39:25
39.973433,116.333612,0,208,39985.3190972222,2009-06-21,07:39:30
39.973456,116.333551,0,209,39985.3191550926,2009-06-21,07:39:35
39.973443,116.333564,0,209,39985.319212963,2009-06-21,07:39:40
39.973428,116.333546,0,209,39985.3192708333,2009-06-21,07:39:45
39.973418,116.333525,0,210,39985.3193287037,2009-06-21,07:39:50
39.973419,116.333543,0,209,39985.3193865741,2009-06-21,07:39:55
39.973425,116.333564,0,209,39985.3194444444,2009-06-21,07:40:00
39.973416,116.333603,0,207,39985.3195023148,2009-06-21,07:40:05
39.97342,116.333635,0,207,39985.3195601852,2009-06-21,07:40:10
39.973418,116.333615,0,207,39985.3196180556,2009-06-21,07:40:15
39.973417,116.333612,0,207,39985.3196759259,2009-06-21,07:40:20
39.973414,116.333613,0,207,39985.3197337963,2009-06-21,07:40:25
39.973414,116.333613,0,207,39985.3197685185,2009-06-21,07:40:28
39.973414,116.333609,0,207,39985.3197916667,2009-06-21,07:40:30
39.973418,116.333623,0,206,39985.319849537,2009-06-21,07:40:35
39.973437,116.333704,0,205,39985.3199074074,2009-06-21,07:40:40
39.973453,116.333547,0,207,39985.3199652778,2009-06-21,07:40:45
39.973442,116.333446,0,208,39985.3200231481,2009-06-21,07:40:50
39.973434,116.333399,0,208,39985.3200810185,2009-06-21,07:40:55
39.973434,116.333399,0,208,39985.3201157407,2009-06-21,07:40:58
39.973433,116.333403,0,208,39985.3201388889,2009-06-21,07:41:00
39.973419,116.333459,0,207,39985.3201967593,2009-06-21,07:41:05
39.973441,116.333476,0,209,39985.3202546296,2009-06-21,07:41:10
39.97348,116.333554,0,209,39985.3203125,2009-06-21,07:41:15
39.973502,116.333612,0,210,39985.3203703704,2009-06-21,07:41:20
39.973527,116.3336,0,210,39985.3204282407,2009-06-21,07:41:25
39.973521,116.333455,0,211,39985.3204861111,2009-06-21,07:41:30
39.973521,116.333455,0,211,39985.3205208333,2009-06-21,07:41:33
39.973514,116.333447,0,213,39985.3205439815,2009-06-21,07:41:35
39.973519,116.333428,0,213,39985.3206018518,2009-06-21,07:41:40
39.973507,116.333423,0,211,39985.3206597222,2009-06-21,07:41:45
39.973508,116.333444,0,210,39985.3207175926,2009-06-21,07:41:50
39.973508,116.333444,0,210,39985.3207523148,2009-06-21,07:41:53
39.973508,116.333448,0,210,39985.320775463,2009-06-21,07:41:55
39.973507,116.333457,0,210,39985.3208333333,2009-06-21,07:42:00
39.973505,116.33345,0,211,39985.3208912037,2009-06-21,07:42:05
39.973505,116.33345,0,211,39985.3209259259,2009-06-21,07:42:08
39.973505,116.333452,0,212,39985.3209490741,2009-06-21,07:42:10
39.973505,116.333461,0,212,39985.3210069444,2009-06-21,07:42:15
39.973504,116.333472,0,212,39985.3210648148,2009-06-21,07:42:20
39.973505,116.333468,0,212,39985.3211226852,2009-06-21,07:42:25
39.973505,116.333468,0,212,39985.3211805556,2009-06-21,07:42:30
39.973505,116.333466,0,212,39985.3212384259,2009-06-21,07:42:35
39.973505,116.33347,0,212,39985.3212962963,2009-06-21,07:42:40
39.973504,116.333468,0,212,39985.3213541667,2009-06-21,07:42:45
39.973504,116.333468,0,212,39985.3213888889,2009-06-21,07:42:48
39.973504,116.333464,0,212,39985.321412037,2009-06-21,07:42:50
39.973496,116.333389,0,211,39985.3214699074,2009-06-21,07:42:55
39.973484,116.333341,0,211,39985.3215277778,2009-06-21,07:43:00
39.973484,116.333341,0,211,39985.3215625,2009-06-21,07:43:03
39.973478,116.333335,0,212,39985.3215856481,2009-06-21,07:43:05
39.973488,116.333317,0,211,39985.3216435185,2009-06-21,07:43:10
39.973497,116.333206,0,212,39985.3217013889,2009-06-21,07:43:15
39.973496,116.333141,0,212,39985.3217592593,2009-06-21,07:43:20
39.973474,116.333167,0,212,39985.3218171296,2009-06-21,07:43:25
39.973475,116.333223,0,212,39985.321875,2009-06-21,07:43:30
39.973474,116.333228,0,212,39985.3219328704,2009-06-21,07:43:35
39.973474,116.333228,0,212,39985.3219675926,2009-06-21,07:43:38
39.973475,116.33323,0,212,39985.3219907407,2009-06-21,07:43:40
39.973494,116.333141,0,212,39985.3220486111,2009-06-21,07:43:45
39.973508,116.333153,0,210,39985.3221064815,2009-06-21,07:43:50
39.973508,116.333157,0,210,39985.3221643518,2009-06-21,07:43:55
39.973508,116.333157,0,210,39985.3221990741,2009-06-21,07:43:58
39.973508,116.33316,0,210,39985.3222222222,2009-06-21,07:44:00
39.973489,116.333227,0,210,39985.3222800926,2009-06-21,07:44:05
39.973495,116.333267,0,210,39985.322337963,2009-06-21,07:44:10
39.973495,116.333276,0,210,39985.3223958333,2009-06-21,07:44:15
39.973484,116.333315,0,210,39985.3224537037,2009-06-21,07:44:20
39.973479,116.333337,0,210,39985.3225115741,2009-06-21,07:44:25
39.973479,116.333334,0,210,39985.3225694444,2009-06-21,07:44:30
39.973479,116.333334,0,210,39985.3226041667,2009-06-21,07:44:33
39.973479,116.333337,0,210,39985.3226273148,2009-06-21,07:44:35
39.97347,116.333372,0,210,39985.3226851852,2009-06-21,07:44:40
39.973447,116.333405,0,210,39985.3227430556,2009-06-21,07:44:45
39.973444,116.333449,0,210,39985.3228009259,2009-06-21,07:44:50
39.973435,116.333521,0,209,39985.3228587963,2009-06-21,07:44:55
39.973444,116.333559,0,209,39985.3229166667,2009-06-21,07:45:00
39.973444,116.333563,0,209,39985.322974537,2009-06-21,07:45:05
39.973444,116.333564,0,209,39985.3230324074,2009-06-21,07:45:10
39.973444,116.333564,0,209,39985.3230671296,2009-06-21,07:45:13
39.973443,116.333572,0,209,39985.3230902778,2009-06-21,07:45:15
39.973439,116.333592,0,209,39985.3231481481,2009-06-21,07:45:20
39.973441,116.333597,0,209,39985.3232060185,2009-06-21,07:45:25
39.973441,116.333597,0,209,39985.3232407407,2009-06-21,07:45:28
39.973442,116.333597,0,209,39985.3232638889,2009-06-21,07:45:30
39.973444,116.333585,0,209,39985.3233217593,2009-06-21,07:45:35
39.973458,116.333558,0,209,39985.3233796296,2009-06-21,07:45:40
39.973459,116.333496,0,210,39985.3234375,2009-06-21,07:45:45
39.973459,116.333496,0,210,39985.3234722222,2009-06-21,07:45:48
39.973465,116.333496,0,210,39985.3234953704,2009-06-21,07:45:50
39.973471,116.33344,0,211,39985.3235532407,2009-06-21,07:45:55
39.973471,116.33344,0,211,39985.323587963,2009-06-21,07:45:58
39.973477,116.333436,0,211,39985.3236111111,2009-06-21,07:46:00
39.973477,116.333445,0,211,39985.3236689815,2009-06-21,07:46:05
39.973478,116.333441,0,211,39985.3237268519,2009-06-21,07:46:10
39.973478,116.333441,0,211,39985.3237615741,2009-06-21,07:46:13
39.973478,116.333439,0,211,39985.3237847222,2009-06-21,07:46:15
39.973475,116.333421,0,211,39985.3238425926,2009-06-21,07:46:20
39.973481,116.333396,0,213,39985.323900463,2009-06-21,07:46:25
39.973492,116.333336,0,213,39985.3239583333,2009-06-21,07:46:30
39.973503,116.333295,0,213,39985.3240162037,2009-06-21,07:46:35
39.973499,116.333246,0,212,39985.3240740741,2009-06-21,07:46:40
39.973478,116.333282,0,211,39985.3241319444,2009-06-21,07:46:45
39.97348,116.333291,0,211,39985.3241898148,2009-06-21,07:46:50
39.973479,116.333302,0,211,39985.3242476852,2009-06-21,07:46:55
39.973448,116.333314,0,211,39985.3243055556,2009-06-21,07:47:00
39.973446,116.333253,0,212,39985.3243634259,2009-06-21,07:47:05
39.973465,116.333189,0,213,39985.3244212963,2009-06-21,07:47:10
39.973477,116.333073,0,217,39985.3244791667,2009-06-21,07:47:15
39.973486,116.332952,0,219,39985.324537037,2009-06-21,07:47:20
39.973494,116.332858,0,220,39985.3245949074,2009-06-21,07:47:25
39.973532,116.332865,0,222,39985.3246527778,2009-06-21,07:47:30
39.973521,116.332902,0,222,39985.3247106481,2009-06-21,07:47:35
39.973521,116.332898,0,222,39985.3247685185,2009-06-21,07:47:40
39.973521,116.332903,0,222,39985.3248263889,2009-06-21,07:47:45
39.973521,116.332906,0,222,39985.3248842593,2009-06-21,07:47:50
39.973521,116.332906,0,222,39985.3249189815,2009-06-21,07:47:53
39.973522,116.332908,0,222,39985.3249421296,2009-06-21,07:47:55
39.973523,116.332921,0,222,39985.325,2009-06-21,07:48:00
39.973522,116.332933,0,222,39985.3250578704,2009-06-21,07:48:05
39.973522,116.332935,0,222,39985.3251157407,2009-06-21,07:48:10
39.973522,116.332933,0,222,39985.3251736111,2009-06-21,07:48:15
39.973523,116.332929,0,222,39985.3252314815,2009-06-21,07:48:20
39.973523,116.332921,0,222,39985.3253472222,2009-06-21,07:48:30
39.973524,116.332917,0,222,39985.3254050926,2009-06-21,07:48:35
39.973525,116.332922,0,222,39985.325462963,2009-06-21,07:48:40
39.973526,116.332926,0,222,39985.3255208333,2009-06-21,07:48:45
39.973525,116.332932,0,222,39985.3255787037,2009-06-21,07:48:50
39.973525,116.332932,0,222,39985.3256134259,2009-06-21,07:48:53
39.973523,116.332931,0,222,39985.3256365741,2009-06-21,07:48:55
39.973524,116.332871,0,223,39985.3256944444,2009-06-21,07:49:00
39.973514,116.332823,0,222,39985.3257523148,2009-06-21,07:49:05
39.973496,116.332833,0,220,39985.3258101852,2009-06-21,07:49:10
39.973494,116.332841,0,220,39985.3258680556,2009-06-21,07:49:15
39.973494,116.332846,0,220,39985.3259259259,2009-06-21,07:49:20
39.973494,116.332846,0,220,39985.3259606481,2009-06-21,07:49:23
39.973493,116.332854,0,220,39985.3259837963,2009-06-21,07:49:25
39.973465,116.333009,0,219,39985.3260416667,2009-06-21,07:49:30
39.97344,116.333078,0,218,39985.326099537,2009-06-21,07:49:35
39.973446,116.332999,0,220,39985.3261574074,2009-06-21,07:49:40
39.973446,116.332813,0,223,39985.3262152778,2009-06-21,07:49:45
39.973462,116.332532,0,222,39985.3262731481,2009-06-21,07:49:50
39.973456,116.332368,0,221,39985.3263310185,2009-06-21,07:49:55
39.973506,116.332301,0,219,39985.3263888889,2009-06-21,07:50:00
39.973554,116.332248,0,218,39985.3264467593,2009-06-21,07:50:05
39.973557,116.332289,0,213,39985.3265046296,2009-06-21,07:50:10
39.973575,116.332122,0,213,39985.3265625,2009-06-21,07:50:15
39.973576,116.331932,0,214,39985.3266203704,2009-06-21,07:50:20
39.973565,116.331884,0,213,39985.3266782407,2009-06-21,07:50:25
39.973562,116.331922,0,213,39985.3267361111,2009-06-21,07:50:30
39.973558,116.332079,0,211,39985.3267939815,2009-06-21,07:50:35
39.973604,116.332112,0,209,39985.3268518519,2009-06-21,07:50:40
39.973614,116.332012,0,205,39985.3269097222,2009-06-21,07:50:45
39.973626,116.331627,0,208,39985.3269675926,2009-06-21,07:50:50
39.973673,116.33139,0,209,39985.327025463,2009-06-21,07:50:55
39.973679,116.331522,0,203,39985.3270833333,2009-06-21,07:51:00
39.973698,116.331607,0,199,39985.3271412037,2009-06-21,07:51:05
39.973701,116.331643,0,197,39985.3271990741,2009-06-21,07:51:10
39.973674,116.331676,0,193,39985.3272569444,2009-06-21,07:51:15
39.973629,116.331717,0,194,39985.3273148148,2009-06-21,07:51:20
39.973597,116.331776,0,191,39985.3273726852,2009-06-21,07:51:25
39.973588,116.331803,0,190,39985.3274305556,2009-06-21,07:51:30
39.973588,116.331803,0,190,39985.3274652778,2009-06-21,07:51:33
39.973581,116.331798,0,191,39985.3274884259,2009-06-21,07:51:35
39.973591,116.331795,0,192,39985.3275462963,2009-06-21,07:51:40
39.973609,116.331824,0,193,39985.3276041667,2009-06-21,07:51:45
39.973612,116.331879,0,193,39985.327662037,2009-06-21,07:51:50
39.973611,116.331889,0,193,39985.3277199074,2009-06-21,07:51:55
39.973611,116.331889,0,193,39985.3277546296,2009-06-21,07:51:58
39.973611,116.331897,0,193,39985.3277777778,2009-06-21,07:52:00
39.973611,116.331906,0,193,39985.3278356481,2009-06-21,07:52:05
39.973611,116.331913,0,193,39985.3278935185,2009-06-21,07:52:10
39.973611,116.331913,0,193,39985.3279282407,2009-06-21,07:52:13
39.973611,116.331917,0,193,39985.3279513889,2009-06-21,07:52:15
39.973611,116.331908,0,193,39985.3280092593,2009-06-21,07:52:20
39.973611,116.331908,0,193,39985.3280439815,2009-06-21,07:52:23
39.973611,116.331908,0,193,39985.3280671296,2009-06-21,07:52:25
39.973612,116.331985,0,193,39985.3284143518,2009-06-21,07:52:55
39.973531,116.332397,0,196,39985.3284722222,2009-06-21,07:53:00
39.973521,116.332402,0,200,39985.3285300926,2009-06-21,07:53:05
39.973521,116.332402,0,200,39985.3285648148,2009-06-21,07:53:08
39.973519,116.332408,0,200,39985.328587963,2009-06-21,07:53:10
39.97352,116.332395,0,200,39985.3286458333,2009-06-21,07:53:15
39.97352,116.332389,0,200,39985.3287037037,2009-06-21,07:53:20
39.97352,116.332389,0,200,39985.3287384259,2009-06-21,07:53:23
39.973521,116.332384,0,200,39985.3287615741,2009-06-21,07:53:25
39.973551,116.332292,0,200,39985.3288194444,2009-06-21,07:53:30
39.973609,116.332175,0,201,39985.3288773148,2009-06-21,07:53:35
39.973626,116.332242,0,198,39985.3289351852,2009-06-21,07:53:40
39.973637,116.332247,0,199,39985.3289930556,2009-06-21,07:53:45
39.973632,116.332197,0,201,39985.3290509259,2009-06-21,07:53:50
39.973601,116.331959,0,206,39985.3291087963,2009-06-21,07:53:55
39.973598,116.33167,0,209,39985.3291666667,2009-06-21,07:54:00
39.973604,116.331559,0,211,39985.329224537,2009-06-21,07:54:05
39.973599,116.331434,0,212,39985.3292824074,2009-06-21,07:54:10
39.973613,116.331519,0,207,39985.3293402778,2009-06-21,07:54:15
39.973612,116.331556,0,201,39985.3293981481,2009-06-21,07:54:20
39.973598,116.331685,0,200,39985.3294560185,2009-06-21,07:54:25
39.973586,116.331803,0,201,39985.3295138889,2009-06-21,07:54:30
39.973621,116.331997,0,198,39985.3295717593,2009-06-21,07:54:35
39.973638,116.332146,0,195,39985.3296296296,2009-06-21,07:54:40
39.973652,116.332253,0,193,39985.3296875,2009-06-21,07:54:45
39.973643,116.332274,0,192,39985.3297453704,2009-06-21,07:54:50
39.973645,116.33223,0,192,39985.3298032407,2009-06-21,07:54:55
39.973663,116.332248,0,190,39985.3298611111,2009-06-21,07:55:00
39.979983,116.330823,0,211,39985.3324652778,2009-06-21,07:58:45
39.973228,116.336545,0,574,39985.3325231481,2009-06-21,07:58:50
39.973168,116.336667,0,390,39985.3325810185,2009-06-21,07:58:55
39.973084,116.336574,0,297,39985.3326388889,2009-06-21,07:59:00
39.973098,116.336465,0,285,39985.3326967593,2009-06-21,07:59:05
39.972752,116.332619,0,249,39985.3328703704,2009-06-21,07:59:20
39.973122,116.332398,0,300,39985.3329282407,2009-06-21,07:59:25
39.972936,116.332437,0,325,39985.3329861111,2009-06-21,07:59:30
39.972394,116.332528,0,338,39985.3330439815,2009-06-21,07:59:35
39.971931,116.332582,0,353,39985.3331018519,2009-06-21,07:59:40
39.971425,116.332655,0,357,39985.3331597222,2009-06-21,07:59:45
39.9708,116.332712,0,291,39985.3332175926,2009-06-21,07:59:50
39.969945,116.332629,0,302,39985.333275463,2009-06-21,07:59:55
39.969476,116.332703,0,315,39985.3333333333,2009-06-21,08:00:00
39.969102,116.33295,0,330,39985.3333912037,2009-06-21,08:00:05
39.968904,116.332689,0,330,39985.3334490741,2009-06-21,08:00:10
39.968607,116.332839,0,313,39985.3335069444,2009-06-21,08:00:15
39.968146,116.332895,0,316,39985.3335648148,2009-06-21,08:00:20
39.967664,116.332961,0,319,39985.3336226852,2009-06-21,08:00:25
39.967178,116.333034,0,322,39985.3336805556,2009-06-21,08:00:30
39.9668,116.333054,0,330,39985.3337384259,2009-06-21,08:00:35
39.966686,116.332798,0,336,39985.3337962963,2009-06-21,08:00:40
39.966688,116.332316,0,341,39985.3338541667,2009-06-21,08:00:45
39.966696,116.331804,0,346,39985.333912037,2009-06-21,08:00:50
39.966713,116.331232,0,350,39985.3339699074,2009-06-21,08:00:55
39.966725,116.330686,0,354,39985.3340277778,2009-06-21,08:01:00
39.966727,116.330161,0,357,39985.3340856481,2009-06-21,08:01:05
39.966728,116.329723,0,360,39985.3341435185,2009-06-21,08:01:10
39.966695,116.329628,0,356,39985.3342013889,2009-06-21,08:01:15
39.966651,116.329613,0,345,39985.3342592593,2009-06-21,08:01:20
39.96665,116.329609,0,346,39985.3343171296,2009-06-21,08:01:25
39.966649,116.329613,0,346,39985.334375,2009-06-21,08:01:30
39.966649,116.329612,0,345,39985.3344328704,2009-06-21,08:01:35
39.966648,116.329614,0,345,39985.3344907407,2009-06-21,08:01:40
39.966648,116.329614,0,345,39985.334525463,2009-06-21,08:01:43
39.966647,116.329612,0,344,39985.3345486111,2009-06-21,08:01:45
39.966628,116.329584,0,342,39985.3346064815,2009-06-21,08:01:50
39.966572,116.329304,0,337,39985.3346643519,2009-06-21,08:01:55
39.966498,116.32895,0,334,39985.3347222222,2009-06-21,08:02:00
39.966449,116.328535,0,334,39985.3347800926,2009-06-21,08:02:05
39.966455,116.328169,0,335,39985.334837963,2009-06-21,08:02:10
39.966445,116.327998,0,337,39985.3348958333,2009-06-21,08:02:15
39.966441,116.327964,0,335,39985.3349537037,2009-06-21,08:02:20
39.96643,116.327943,0,336,39985.3350115741,2009-06-21,08:02:25
39.966324,116.327778,0,334,39985.3350694444,2009-06-21,08:02:30
39.965951,116.327796,0,337,39985.3351273148,2009-06-21,08:02:35
39.965336,116.327898,0,320,39985.3351851852,2009-06-21,08:02:40
39.964602,116.327995,0,303,39985.3352430556,2009-06-21,08:02:45
39.963872,116.328087,0,285,39985.3353009259,2009-06-21,08:02:50
39.963148,116.328164,0,273,39985.3353587963,2009-06-21,08:02:55
39.962541,116.328294,0,273,39985.3354166667,2009-06-21,08:03:00
39.961991,116.328386,0,267,39985.335474537,2009-06-21,08:03:05
39.961461,116.328501,0,274,39985.3355324074,2009-06-21,08:03:10
39.96076,116.328531,0,288,39985.3355902778,2009-06-21,08:03:15
39.960281,116.328643,0,296,39985.3356481481,2009-06-21,08:03:20
39.959812,116.328703,0,299,39985.3357060185,2009-06-21,08:03:25
39.959235,116.328709,0,305,39985.3357638889,2009-06-21,08:03:30
39.958596,116.328789,0,302,39985.3358217593,2009-06-21,08:03:35
39.957867,116.328873,0,307,39985.3358796296,2009-06-21,08:03:40
39.957211,116.328934,0,310,39985.3359375,2009-06-21,08:03:45
39.956735,116.329026,0,314,39985.3359953704,2009-06-21,08:03:50
39.956529,116.329074,0,316,39985.3360532407,2009-06-21,08:03:55
39.956368,116.328784,0,315,39985.3361111111,2009-06-21,08:04:00
39.956223,116.3279,0,296,39985.3361689815,2009-06-21,08:04:05
39.956137,116.327169,0,302,39985.3362268518,2009-06-21,08:04:10
39.956117,116.326547,0,292,39985.3362847222,2009-06-21,08:04:15
39.956155,116.325871,0,257,39985.3363425926,2009-06-21,08:04:20
39.95608,116.325059,0,235,39985.336400463,2009-06-21,08:04:25
39.956033,116.32414,0,212,39985.3364583333,2009-06-21,08:04:30
39.95599,116.323319,0,182,39985.3365162037,2009-06-21,08:04:35
39.955959,116.322585,0,163,39985.3365740741,2009-06-21,08:04:40
39.955939,116.32227,0,155,39985.3366319444,2009-06-21,08:04:45
39.955934,116.32217,0,154,39985.3366898148,2009-06-21,08:04:50
39.955936,116.322175,0,152,39985.3367476852,2009-06-21,08:04:55
39.955936,116.322175,0,152,39985.3367824074,2009-06-21,08:04:58
39.955937,116.322181,0,151,39985.3368055556,2009-06-21,08:05:00
39.955934,116.322005,0,149,39985.3368634259,2009-06-21,08:05:05
39.955899,116.321562,0,146,39985.3369212963,2009-06-21,08:05:10
39.955824,116.320902,0,143,39985.3369791667,2009-06-21,08:05:15
39.955769,116.320106,0,142,39985.337037037,2009-06-21,08:05:20
39.955725,116.319298,0,141,39985.3370949074,2009-06-21,08:05:25
39.955676,116.318562,0,140,39985.3371527778,2009-06-21,08:05:30
39.955623,116.317831,0,141,39985.3372106481,2009-06-21,08:05:35
39.955569,116.317295,0,138,39985.3372685185,2009-06-21,08:05:40
39.955524,116.31714,0,133,39985.3373263889,2009-06-21,08:05:45
39.955361,116.317075,0,129,39985.3373842593,2009-06-21,08:05:50
39.954962,116.317117,0,138,39985.3374421296,2009-06-21,08:05:55
39.954379,116.317195,0,138,39985.3375,2009-06-21,08:06:00
39.953769,116.317305,0,152,39985.3375578704,2009-06-21,08:06:05
39.953141,116.31739,0,160,39985.3376157407,2009-06-21,08:06:10
39.952523,116.317305,0,163,39985.3377314815,2009-06-21,08:06:20
39.95244,116.316887,0,146,39985.3377893518,2009-06-21,08:06:25
39.952324,116.316344,0,141,39985.3378472222,2009-06-21,08:06:30
39.952136,116.315773,0,147,39985.3379050926,2009-06-21,08:06:35
39.952038,116.315347,0,147,39985.337962963,2009-06-21,08:06:40
39.951854,116.314857,0,144,39985.3380208333,2009-06-21,08:06:45
39.951745,116.314292,0,142,39985.3380787037,2009-06-21,08:06:50
39.951657,116.313695,0,141,39985.3381365741,2009-06-21,08:06:55
39.951634,116.31306,0,140,39985.3381944444,2009-06-21,08:07:00
39.951783,116.312375,0,141,39985.3382523148,2009-06-21,08:07:05
39.951834,116.311744,0,141,39985.3383101852,2009-06-21,08:07:10
39.951817,116.311245,0,143,39985.3383680556,2009-06-21,08:07:15
39.951796,116.311003,0,141,39985.3384259259,2009-06-21,08:07:20
39.951623,116.310953,0,130,39985.3384837963,2009-06-21,08:07:25
39.951477,116.310944,0,124,39985.3385416667,2009-06-21,08:07:30
39.951454,116.31094,0,122,39985.338599537,2009-06-21,08:07:35
39.951451,116.310939,0,120,39985.3386574074,2009-06-21,08:07:40
39.951449,116.31094,0,120,39985.3387152778,2009-06-21,08:07:45
39.951449,116.31094,0,120,39985.33875,2009-06-21,08:07:48
39.951446,116.310941,0,120,39985.3387731481,2009-06-21,08:07:50
39.951384,116.310961,0,120,39985.3388310185,2009-06-21,08:07:55
39.951269,116.310978,0,121,39985.3388888889,2009-06-21,08:08:00
39.951155,116.310981,0,122,39985.3389467593,2009-06-21,08:08:05
39.951084,116.311002,0,122,39985.3390046296,2009-06-21,08:08:10
39.950977,116.310938,0,134,39985.3390625,2009-06-21,08:08:15
39.950847,116.310953,0,136,39985.3391203704,2009-06-21,08:08:20
39.950828,116.310952,0,147,39985.3391782407,2009-06-21,08:08:25
39.950804,116.310903,0,164,39985.3392361111,2009-06-21,08:08:30
39.950796,116.310903,0,165,39985.3392939815,2009-06-21,08:08:35
39.950794,116.310904,0,165,39985.3393518519,2009-06-21,08:08:40
39.950793,116.310904,0,166,39985.3394097222,2009-06-21,08:08:45
39.950791,116.310903,0,166,39985.3394675926,2009-06-21,08:08:50
39.950789,116.310903,0,166,39985.339525463,2009-06-21,08:08:55
39.950788,116.310902,0,166,39985.3395833333,2009-06-21,08:09:00
39.950786,116.310902,0,166,39985.3396412037,2009-06-21,08:09:05
39.950786,116.310901,0,166,39985.3396990741,2009-06-21,08:09:10
39.950785,116.310901,0,166,39985.3397569444,2009-06-21,08:09:15
39.950784,116.310901,0,166,39985.3398148148,2009-06-21,08:09:20
39.950783,116.3109,0,166,39985.3398726852,2009-06-21,08:09:25
39.950783,116.3109,0,166,39985.3399074074,2009-06-21,08:09:28
39.950782,116.3109,0,166,39985.3399305556,2009-06-21,08:09:30
39.950766,116.310901,0,168,39985.3399884259,2009-06-21,08:09:35
39.950711,116.310904,0,172,39985.3400462963,2009-06-21,08:09:40
39.950672,116.310897,0,172,39985.3401041667,2009-06-21,08:09:45
39.950635,116.310908,0,173,39985.340162037,2009-06-21,08:09:50
39.950572,116.31094,0,171,39985.3402199074,2009-06-21,08:09:55
39.950532,116.310993,0,168,39985.3402777778,2009-06-21,08:10:00
39.950493,116.311066,0,167,39985.3403356481,2009-06-21,08:10:05
39.950474,116.311126,0,167,39985.3403935185,2009-06-21,08:10:10
39.950439,116.311189,0,165,39985.3404513889,2009-06-21,08:10:15
39.950427,116.311266,0,164,39985.3405092593,2009-06-21,08:10:20
39.950423,116.311344,0,165,39985.3405671296,2009-06-21,08:10:25
39.950435,116.311417,0,166,39985.340625,2009-06-21,08:10:30
39.95044,116.311489,0,167,39985.3406828704,2009-06-21,08:10:35
39.950446,116.311552,0,167,39985.3407407407,2009-06-21,08:10:40
39.950445,116.31164,0,169,39985.3407986111,2009-06-21,08:10:45
39.950422,116.311706,0,168,39985.3408564815,2009-06-21,08:10:50
39.950392,116.311795,0,160,39985.3409143519,2009-06-21,08:10:55
39.950385,116.311857,0,156,39985.3409722222,2009-06-21,08:11:00
39.95036,116.311915,0,154,39985.3410300926,2009-06-21,08:11:05
39.950319,116.311971,0,156,39985.341087963,2009-06-21,08:11:10
39.950296,116.31202,0,158,39985.3411458333,2009-06-21,08:11:15
39.950266,116.312087,0,157,39985.3412037037,2009-06-21,08:11:20
39.95025,116.312121,0,156,39985.3412615741,2009-06-21,08:11:25
39.950193,116.312136,0,153,39985.3413194444,2009-06-21,08:11:30
39.950122,116.312107,0,148,39985.3413773148,2009-06-21,08:11:35
39.950068,116.312122,0,148,39985.3414351852,2009-06-21,08:11:40
39.950025,116.312149,0,152,39985.3414930556,2009-06-21,08:11:45
39.949943,116.312176,0,157,39985.3415509259,2009-06-21,08:11:50
39.949917,116.312171,0,159,39985.3416087963,2009-06-21,08:11:55
39.9499,116.312171,0,160,39985.3416666667,2009-06-21,08:12:00
39.949896,116.312172,0,159,39985.341724537,2009-06-21,08:12:05
39.949897,116.312173,0,159,39985.3417824074,2009-06-21,08:12:10
39.949897,116.312173,0,159,39985.3418171296,2009-06-21,08:12:13
39.949904,116.312176,0,159,39985.3418402778,2009-06-21,08:12:15
39.949903,116.31221,0,159,39985.3418981481,2009-06-21,08:12:20
39.949912,116.312257,0,160,39985.3419560185,2009-06-21,08:12:25
39.949876,116.312316,0,162,39985.3420138889,2009-06-21,08:12:30
39.949883,116.312362,0,163,39985.3420717593,2009-06-21,08:12:35
39.949925,116.312402,0,165,39985.3421296296,2009-06-21,08:12:40
39.94997,116.312453,0,166,39985.3421875,2009-06-21,08:12:45
39.949998,116.312503,0,169,39985.3422453704,2009-06-21,08:12:50
39.950004,116.312513,0,170,39985.3423032407,2009-06-21,08:12:55
39.949979,116.312537,0,171,39985.3423611111,2009-06-21,08:13:00
39.949949,116.312569,0,172,39985.3424189815,2009-06-21,08:13:05
39.949884,116.312656,0,173,39985.3424768519,2009-06-21,08:13:10
39.949889,116.3127,0,175,39985.3425347222,2009-06-21,08:13:15
39.949901,116.313025,0,158,39985.3446180556,2009-06-21,08:16:15
39.949896,116.313108,0,157,39985.3446759259,2009-06-21,08:16:20
39.949884,116.313159,0,156,39985.3447337963,2009-06-21,08:16:25
39.949909,116.313241,0,155,39985.3447916667,2009-06-21,08:16:30
39.949927,116.313341,0,153,39985.344849537,2009-06-21,08:16:35
39.949953,116.313426,0,152,39985.3449074074,2009-06-21,08:16:40
39.94999,116.313507,0,150,39985.3449652778,2009-06-21,08:16:45
39.950015,116.313571,0,149,39985.3450231481,2009-06-21,08:16:50
39.950043,116.313655,0,149,39985.3450810185,2009-06-21,08:16:55
39.95002,116.313703,0,148,39985.3451388889,2009-06-21,08:17:00
39.950007,116.31374,0,147,39985.3451967593,2009-06-21,08:17:05
39.950001,116.313769,0,146,39985.3452546296,2009-06-21,08:17:10
39.949987,116.313814,0,146,39985.3453125,2009-06-21,08:17:15
39.950004,116.313839,0,146,39985.3453703704,2009-06-21,08:17:20
39.949962,116.313873,0,146,39985.3454282407,2009-06-21,08:17:25
39.949989,116.313922,0,147,39985.3454861111,2009-06-21,08:17:30
39.950017,116.313998,0,147,39985.3455439815,2009-06-21,08:17:35
39.950042,116.314121,0,145,39985.3456018518,2009-06-21,08:17:40
39.950061,116.314209,0,144,39985.3456597222,2009-06-21,08:17:45
39.950048,116.314262,0,145,39985.3457175926,2009-06-21,08:17:50
39.949959,116.314291,0,146,39985.345775463,2009-06-21,08:17:55
39.949921,116.314303,0,148,39985.3458333333,2009-06-21,08:18:00
39.949926,116.314326,0,150,39985.3458912037,2009-06-21,08:18:05
39.949932,116.314344,0,151,39985.3459490741,2009-06-21,08:18:10
39.949929,116.314362,0,152,39985.3460069444,2009-06-21,08:18:15
39.949924,116.314388,0,154,39985.3460648148,2009-06-21,08:18:20
39.949906,116.314373,0,156,39985.3461226852,2009-06-21,08:18:25
39.949906,116.314391,0,156,39985.3461805556,2009-06-21,08:18:30
39.949914,116.314431,0,156,39985.3462384259,2009-06-21,08:18:35
39.949931,116.314487,0,156,39985.3462962963,2009-06-21,08:18:40
39.949938,116.31454,0,156,39985.3463541667,2009-06-21,08:18:45
39.949964,116.31459,0,155,39985.346412037,2009-06-21,08:18:50
39.950008,116.314654,0,155,39985.3464699074,2009-06-21,08:18:55
39.949885,116.314702,0,172,39985.3465277778,2009-06-21,08:19:00
39.94983,116.314739,0,181,39985.3465856481,2009-06-21,08:19:05
39.949815,116.314703,0,189,39985.3466435185,2009-06-21,08:19:10
39.949835,116.314685,0,193,39985.3467013889,2009-06-21,08:19:15
39.949887,116.314555,0,212,39985.3467592593,2009-06-21,08:19:20
39.949908,116.314449,0,217,39985.3468171296,2009-06-21,08:19:25
39.949892,116.314433,0,224,39985.346875,2009-06-21,08:19:30
39.949943,116.314467,0,225,39985.3469328704,2009-06-21,08:19:35
39.94995,116.314461,0,228,39985.3469907407,2009-06-21,08:19:40
39.949958,116.314467,0,227,39985.3470486111,2009-06-21,08:19:45
39.949958,116.314467,0,227,39985.3470833333,2009-06-21,08:19:48
39.949954,116.314468,0,227,39985.3471064815,2009-06-21,08:19:50
39.94989,116.314557,0,231,39985.3471643519,2009-06-21,08:19:55
39.949841,116.314643,0,248,39985.3472222222,2009-06-21,08:20:00
39.949832,116.314675,0,253,39985.3472800926,2009-06-21,08:20:05
39.949803,116.31466,0,260,39985.347337963,2009-06-21,08:20:10
39.949855,116.314561,0,278,39985.3473958333,2009-06-21,08:20:15
39.949836,116.314563,0,274,39985.3474537037,2009-06-21,08:20:20
39.949811,116.314579,0,256,39985.3475115741,2009-06-21,08:20:25
39.949779,116.314622,0,246,39985.3475694444,2009-06-21,08:20:30
39.94974,116.314616,0,239,39985.3476273148,2009-06-21,08:20:35
39.949693,116.314635,0,237,39985.3476851852,2009-06-21,08:20:40
39.949643,116.314631,0,236,39985.3477430556,2009-06-21,08:20:45
39.949595,116.314642,0,234,39985.3478009259,2009-06-21,08:20:50
39.949539,116.31467,0,232,39985.3478587963,2009-06-21,08:20:55
39.9495,116.314706,0,230,39985.3479166667,2009-06-21,08:21:00
39.94946,116.314711,0,228,39985.347974537,2009-06-21,08:21:05
39.949421,116.314704,0,227,39985.3480324074,2009-06-21,08:21:10
39.949399,116.314645,0,220,39985.3480902778,2009-06-21,08:21:15
39.949368,116.31459,0,218,39985.3481481481,2009-06-21,08:21:20
39.949326,116.314616,0,222,39985.3482060185,2009-06-21,08:21:25
39.949298,116.314552,0,225,39985.3482638889,2009-06-21,08:21:30
39.949295,116.314514,0,225,39985.3483217593,2009-06-21,08:21:35
39.949295,116.314514,0,225,39985.3483564815,2009-06-21,08:21:38
39.94929,116.314509,0,226,39985.3483796296,2009-06-21,08:21:40
39.949307,116.314435,0,225,39985.3484375,2009-06-21,08:21:45
39.949312,116.314415,0,225,39985.3484953704,2009-06-21,08:21:50
39.949319,116.314385,0,224,39985.3485532407,2009-06-21,08:21:55
39.949344,116.314313,0,224,39985.3486111111,2009-06-21,08:22:00
39.949432,116.314154,0,223,39985.3486689815,2009-06-21,08:22:05
39.949485,116.314068,0,222,39985.3487268519,2009-06-21,08:22:10
39.949496,116.314053,0,221,39985.3487847222,2009-06-21,08:22:15
39.949515,116.314035,0,219,39985.3488425926,2009-06-21,08:22:20
39.949548,116.314034,0,217,39985.348900463,2009-06-21,08:22:25
39.949554,116.313891,0,213,39985.3489583333,2009-06-21,08:22:30
39.949601,116.313789,0,209,39985.3490162037,2009-06-21,08:22:35
39.949607,116.313739,0,207,39985.3490740741,2009-06-21,08:22:40
39.949576,116.313695,0,205,39985.3491319444,2009-06-21,08:22:45
39.949569,116.313648,0,204,39985.3491898148,2009-06-21,08:22:50
39.949557,116.313605,0,202,39985.3492476852,2009-06-21,08:22:55
39.949536,116.313572,0,200,39985.3493055556,2009-06-21,08:23:00
39.949483,116.313564,0,198,39985.3493634259,2009-06-21,08:23:05
39.949396,116.313566,0,197,39985.3494212963,2009-06-21,08:23:10
39.949343,116.313534,0,196,39985.3494791667,2009-06-21,08:23:15
39.9493,116.31351,0,194,39985.349537037,2009-06-21,08:23:20
39.949288,116.313508,0,194,39985.3495949074,2009-06-21,08:23:25
39.949285,116.313509,0,194,39985.3496527778,2009-06-21,08:23:30
39.949285,116.313509,0,194,39985.3496875,2009-06-21,08:23:33
39.94929,116.313507,0,193,39985.3497106481,2009-06-21,08:23:35
39.949352,116.313458,0,192,39985.3497685185,2009-06-21,08:23:40
39.949393,116.313443,0,191,39985.3498263889,2009-06-21,08:23:45
39.949425,116.313404,0,189,39985.3498842593,2009-06-21,08:23:50
39.949462,116.313343,0,188,39985.3499421296,2009-06-21,08:23:55
39.9495,116.313319,0,187,39985.35,2009-06-21,08:24:00
39.949525,116.313287,0,187,39985.3500578704,2009-06-21,08:24:05
39.949548,116.313267,0,188,39985.3501157407,2009-06-21,08:24:10
39.949557,116.31323,0,188,39985.3501736111,2009-06-21,08:24:15
39.949593,116.313192,0,189,39985.3502314815,2009-06-21,08:24:20
39.949629,116.313189,0,190,39985.3502893519,2009-06-21,08:24:25
39.949672,116.313221,0,191,39985.3503472222,2009-06-21,08:24:30
39.949717,116.313218,0,192,39985.3504050926,2009-06-21,08:24:35
39.949772,116.313229,0,193,39985.350462963,2009-06-21,08:24:40
39.949813,116.313244,0,194,39985.3505208333,2009-06-21,08:24:45
39.949862,116.313339,0,196,39985.3505787037,2009-06-21,08:24:50
39.949874,116.313329,0,196,39985.3506365741,2009-06-21,08:24:55
39.949858,116.313292,0,197,39985.3506944444,2009-06-21,08:25:00
39.949858,116.313292,0,197,39985.3507291667,2009-06-21,08:25:03
39.949856,116.313291,0,198,39985.3507523148,2009-06-21,08:25:05
39.949836,116.313246,0,198,39985.3508101852,2009-06-21,08:25:10
39.949823,116.313176,0,198,39985.3508680556,2009-06-21,08:25:15
39.949793,116.313145,0,198,39985.3509259259,2009-06-21,08:25:20
39.949731,116.31313,0,198,39985.3509837963,2009-06-21,08:25:25
39.949758,116.312967,0,198,39985.3510416667,2009-06-21,08:25:30
39.949879,116.312819,0,198,39985.351099537,2009-06-21,08:25:35
39.950137,116.312725,0,165,39985.3550347222,2009-06-21,08:31:15
39.950149,116.312654,0,164,39985.3550925926,2009-06-21,08:31:20
39.950148,116.312607,0,164,39985.355150463,2009-06-21,08:31:25
39.950137,116.31259,0,164,39985.3552083333,2009-06-21,08:31:30
39.950137,116.31259,0,164,39985.3552430556,2009-06-21,08:31:33
39.950145,116.312589,0,164,39985.3552662037,2009-06-21,08:31:35
39.950218,116.312626,0,164,39985.3553240741,2009-06-21,08:31:40
39.950063,116.312789,0,153,39985.3554976852,2009-06-21,08:31:55
39.950075,116.312708,0,151,39985.3555555556,2009-06-21,08:32:00
39.950167,116.312749,0,148,39985.3556134259,2009-06-21,08:32:05
39.950204,116.312719,0,149,39985.3556712963,2009-06-21,08:32:10
39.950201,116.31264,0,150,39985.3557291667,2009-06-21,08:32:15
39.950186,116.312631,0,148,39985.355787037,2009-06-21,08:32:20
39.950197,116.312581,0,148,39985.3558449074,2009-06-21,08:32:25
39.950633,116.312178,0,160,39985.3559606481,2009-06-21,08:32:35
39.950687,116.312064,0,163,39985.3560185185,2009-06-21,08:32:40
39.950746,116.311984,0,163,39985.3560763889,2009-06-21,08:32:45
39.950792,116.311935,0,164,39985.3561342593,2009-06-21,08:32:50
39.950791,116.311853,0,164,39985.3561921296,2009-06-21,08:32:55
39.950787,116.311805,0,164,39985.35625,2009-06-21,08:33:00
39.950038,116.312753,0,196,39985.357349537,2009-06-21,08:34:35
39.950057,116.312717,0,153,39985.3574074074,2009-06-21,08:34:40
39.95001,116.312731,0,128,39985.3574652778,2009-06-21,08:34:45
39.949986,116.312792,0,119,39985.3575231481,2009-06-21,08:34:50
39.950004,116.312811,0,115,39985.3575810185,2009-06-21,08:34:55
39.95002,116.312823,0,108,39985.3576388889,2009-06-21,08:35:00
39.950049,116.312894,0,107,39985.3576967593,2009-06-21,08:35:05
39.950116,116.312955,0,106,39985.3577546296,2009-06-21,08:35:10
39.950291,116.312982,0,102,39985.3578125,2009-06-21,08:35:15
39.949719,116.31271,0,380,39985.3579861111,2009-06-21,08:35:30
39.949666,116.312753,0,379,39985.3580439815,2009-06-21,08:35:35
39.949909,116.313156,0,150,39985.3581018519,2009-06-21,08:35:40
39.949911,116.313324,0,125,39985.3581597222,2009-06-21,08:35:45
39.949889,116.313344,0,127,39985.3582175926,2009-06-21,08:35:50
39.949832,116.313338,0,135,39985.358275463,2009-06-21,08:35:55
39.949788,116.313316,0,142,39985.3583333333,2009-06-21,08:36:00
39.949768,116.313356,0,136,39985.3583912037,2009-06-21,08:36:05
39.949757,116.313408,0,135,39985.3584490741,2009-06-21,08:36:10
39.949757,116.313438,0,133,39985.3585069444,2009-06-21,08:36:15
39.949757,116.313438,0,133,39985.3585416667,2009-06-21,08:36:18
39.949765,116.313437,0,133,39985.3585648148,2009-06-21,08:36:20
39.950061,116.314179,0,347,39985.358912037,2009-06-21,08:36:50
39.950359,116.314811,0,159,39985.3589699074,2009-06-21,08:36:55
39.95045,116.314932,0,110,39985.3590277778,2009-06-21,08:37:00
39.950519,116.314905,0,108,39985.3591435185,2009-06-21,08:37:10
39.950517,116.314889,0,107,39985.3592013889,2009-06-21,08:37:15
39.950516,116.314898,0,107,39985.3592592593,2009-06-21,08:37:20
39.950482,116.314892,0,107,39985.3593171296,2009-06-21,08:37:25
39.950464,116.314868,0,107,39985.359375,2009-06-21,08:37:30
39.950458,116.314927,0,107,39985.3594328704,2009-06-21,08:37:35
39.950388,116.314871,0,107,39985.3594907407,2009-06-21,08:37:40
39.950335,116.314931,0,107,39985.3595486111,2009-06-21,08:37:45
39.950322,116.314995,0,107,39985.3596064815,2009-06-21,08:37:50
39.950308,116.315057,0,108,39985.3596643518,2009-06-21,08:37:55
39.950308,116.315057,0,108,39985.3596990741,2009-06-21,08:37:58
39.950302,116.315054,0,108,39985.3597222222,2009-06-21,08:38:00
39.95035,116.315157,0,109,39985.3597800926,2009-06-21,08:38:05
39.950416,116.31531,0,110,39985.359837963,2009-06-21,08:38:10
39.950493,116.315371,0,111,39985.3598958333,2009-06-21,08:38:15
39.950553,116.315428,0,111,39985.3599537037,2009-06-21,08:38:20
39.950557,116.315506,0,111,39985.3600115741,2009-06-21,08:38:25
39.950571,116.315625,0,112,39985.3600694444,2009-06-21,08:38:30
39.950628,116.315742,0,112,39985.3601273148,2009-06-21,08:38:35
39.950691,116.31585,0,111,39985.3601851852,2009-06-21,08:38:40
39.950707,116.315868,0,111,39985.3603009259,2009-06-21,08:38:50
39.950709,116.315869,0,111,39985.3603587963,2009-06-21,08:38:55
39.950711,116.315868,0,111,39985.3604166667,2009-06-21,08:39:00
39.95071,116.315865,0,111,39985.3606481481,2009-06-21,08:39:20
39.950709,116.315864,0,111,39985.3607060185,2009-06-21,08:39:25
39.950708,116.315862,0,111,39985.3607638889,2009-06-21,08:39:30
39.950708,116.315862,0,111,39985.3607986111,2009-06-21,08:39:33
39.950706,116.31586,0,111,39985.3608217593,2009-06-21,08:39:35
39.950649,116.315906,0,111,39985.3609375,2009-06-21,08:39:45
39.949734,116.31387,0,147,39985.3625578704,2009-06-21,08:42:05
39.949627,116.313995,0,164,39985.3626157407,2009-06-21,08:42:10
39.949637,116.31405,0,177,39985.3626736111,2009-06-21,08:42:15
39.949642,116.314103,0,184,39985.3627314815,2009-06-21,08:42:20
39.949667,116.314138,0,185,39985.3627893519,2009-06-21,08:42:25
39.958029,116.307515,0,-59,39985.3700231481,2009-06-21,08:52:50
39.954417,116.30896,0,334,39985.3700810185,2009-06-21,08:52:55
39.952074,116.311422,0,206,39985.3701388889,2009-06-21,08:53:00
39.951128,116.312779,0,163,39985.3701967593,2009-06-21,08:53:05
39.950892,116.313099,0,139,39985.3702546296,2009-06-21,08:53:10
39.950765,116.313167,0,124,39985.3703125,2009-06-21,08:53:15
39.950679,116.313228,0,133,39985.3703703704,2009-06-21,08:53:20
39.950686,116.313178,0,134,39985.3704282407,2009-06-21,08:53:25
39.950532,116.313254,0,160,39985.3704861111,2009-06-21,08:53:30
39.950313,116.313423,0,194,39985.3705439815,2009-06-21,08:53:35
39.950264,116.313427,0,206,39985.3706018519,2009-06-21,08:53:40
39.95026,116.31338,0,220,39985.3706597222,2009-06-21,08:53:45
39.95022,116.313364,0,233,39985.3707175926,2009-06-21,08:53:50
39.950173,116.313379,0,240,39985.370775463,2009-06-21,08:53:55
39.950149,116.31338,0,232,39985.3708333333,2009-06-21,08:54:00
39.950214,116.313335,0,222,39985.3708912037,2009-06-21,08:54:05
39.95018,116.313393,0,218,39985.3709490741,2009-06-21,08:54:10
39.950164,116.313427,0,216,39985.3710069444,2009-06-21,08:54:15
39.950089,116.313498,0,215,39985.3710648148,2009-06-21,08:54:20
39.950064,116.313582,0,213,39985.3711226852,2009-06-21,08:54:25
39.950064,116.313582,0,213,39985.3711574074,2009-06-21,08:54:28
39.950061,116.313584,0,213,39985.3711805556,2009-06-21,08:54:30
39.95002,116.313608,0,212,39985.3712384259,2009-06-21,08:54:35
39.949937,116.313699,0,211,39985.3712962963,2009-06-21,08:54:40
39.949931,116.313764,0,209,39985.3713541667,2009-06-21,08:54:45
39.949923,116.313766,0,209,39985.371412037,2009-06-21,08:54:50
39.949923,116.313766,0,209,39985.3714467593,2009-06-21,08:54:53
39.949919,116.313767,0,209,39985.3714699074,2009-06-21,08:54:55
39.949928,116.313894,0,208,39985.3715277778,2009-06-21,08:55:00
39.949928,116.313894,0,208,39985.3715625,2009-06-21,08:55:03
39.949929,116.313897,0,208,39985.3715856481,2009-06-21,08:55:05
39.949938,116.313896,0,208,39985.3716435185,2009-06-21,08:55:10
39.949938,116.313896,0,208,39985.3717939815,2009-06-21,08:55:23
39.949943,116.313904,0,208,39985.3718171296,2009-06-21,08:55:25
39.949952,116.31391,0,207,39985.371875,2009-06-21,08:55:30
39.949959,116.313956,0,207,39985.3719328704,2009-06-21,08:55:35
39.949976,116.313966,0,206,39985.3719907407,2009-06-21,08:55:40
39.949953,116.31399,0,205,39985.3721643519,2009-06-21,08:55:55
39.949993,116.313914,0,205,39985.3722222222,2009-06-21,08:56:00
39.950022,116.313795,0,206,39985.3722800926,2009-06-21,08:56:05
39.949978,116.313798,0,205,39985.372337963,2009-06-21,08:56:10
39.949914,116.313804,0,204,39985.3723958333,2009-06-21,08:56:15
39.949896,116.313871,0,203,39985.3724537037,2009-06-21,08:56:20
39.949921,116.313936,0,203,39985.3725115741,2009-06-21,08:56:25
39.949927,116.31399,0,203,39985.3725694444,2009-06-21,08:56:30
39.949996,116.313993,0,203,39985.3726273148,2009-06-21,08:56:35
39.950114,116.313953,0,203,39985.3726851852,2009-06-21,08:56:40
39.950073,116.314009,0,203,39985.3727430556,2009-06-21,08:56:45
39.94989,116.314155,0,203,39985.3728009259,2009-06-21,08:56:50
39.949751,116.314169,0,204,39985.3728587963,2009-06-21,08:56:55
39.94971,116.314152,0,205,39985.3729166667,2009-06-21,08:57:00
39.949735,116.314108,0,206,39985.372974537,2009-06-21,08:57:05
39.949726,116.31406,0,207,39985.3730324074,2009-06-21,08:57:10
39.949716,116.314063,0,207,39985.3730902778,2009-06-21,08:57:15
39.949716,116.314063,0,207,39985.373125,2009-06-21,08:57:18
39.94971,116.314061,0,207,39985.3731481481,2009-06-21,08:57:20
39.949706,116.314014,0,207,39985.3732060185,2009-06-21,08:57:25
39.949736,116.314004,0,207,39985.3732638889,2009-06-21,08:57:30
39.94973,116.314005,0,207,39985.3733217593,2009-06-21,08:57:35
39.94973,116.314005,0,207,39985.3733564815,2009-06-21,08:57:38
39.949736,116.314004,0,207,39985.3733796296,2009-06-21,08:57:40
39.949748,116.314002,0,207,39985.3734375,2009-06-21,08:57:45
39.949749,116.314002,0,207,39985.3734953704,2009-06-21,08:57:50
39.949745,116.314002,0,208,39985.3735532407,2009-06-21,08:57:55
39.949745,116.314002,0,208,39985.373587963,2009-06-21,08:57:58
39.94974,116.314004,0,208,39985.3736111111,2009-06-21,08:58:00
39.949642,116.314078,0,207,39985.3736689815,2009-06-21,08:58:05
39.949567,116.314155,0,208,39985.3737268519,2009-06-21,08:58:10
39.949283,116.314395,0,227,39985.3737847222,2009-06-21,08:58:15
39.949262,116.314411,0,226,39985.3738425926,2009-06-21,08:58:20
39.949247,116.314428,0,226,39985.373900463,2009-06-21,08:58:25
39.949257,116.314423,0,226,39985.3739583333,2009-06-21,08:58:30
39.949327,116.314401,0,227,39985.3740162037,2009-06-21,08:58:35
39.949636,116.314336,0,229,39985.3740740741,2009-06-21,08:58:40
39.949687,116.314252,0,227,39985.3741319444,2009-06-21,08:58:45
39.949708,116.31421,0,222,39985.3741898148,2009-06-21,08:58:50
39.94974,116.314132,0,223,39985.3742476852,2009-06-21,08:58:55
39.949788,116.314088,0,223,39985.3743055556,2009-06-21,08:59:00
39.94984,116.314065,0,221,39985.3743634259,2009-06-21,08:59:05
39.949878,116.314011,0,220,39985.3744212963,2009-06-21,08:59:10
39.949921,116.313962,0,219,39985.3744791667,2009-06-21,08:59:15
39.949968,116.313923,0,219,39985.374537037,2009-06-21,08:59:20
39.950047,116.313852,0,220,39985.3745949074,2009-06-21,08:59:25
39.950124,116.313782,0,221,39985.3746527778,2009-06-21,08:59:30
39.950139,116.31381,0,220,39985.3747106481,2009-06-21,08:59:35
39.95018,116.31377,0,220,39985.3747685185,2009-06-21,08:59:40
39.9502,116.313763,0,220,39985.3748263889,2009-06-21,08:59:45
39.950226,116.313748,0,219,39985.3748842593,2009-06-21,08:59:50
39.950147,116.313882,0,219,39985.3749421296,2009-06-21,08:59:55
39.950111,116.313971,0,218,39985.375,2009-06-21,09:00:00
39.950015,116.314119,0,218,39985.3750578704,2009-06-21,09:00:05
39.949996,116.314126,0,217,39985.3751157407,2009-06-21,09:00:10
39.949797,116.314193,0,218,39985.3751736111,2009-06-21,09:00:15
39.949796,116.314149,0,218,39985.3752314815,2009-06-21,09:00:20
39.949775,116.314143,0,218,39985.3752893518,2009-06-21,09:00:25
39.949768,116.314105,0,218,39985.3753472222,2009-06-21,09:00:30
39.949761,116.314104,0,218,39985.3754050926,2009-06-21,09:00:35
39.949755,116.314105,0,218,39985.375462963,2009-06-21,09:00:40
39.949755,116.314105,0,218,39985.3754976852,2009-06-21,09:00:43
39.949748,116.314106,0,218,39985.3755208333,2009-06-21,09:00:45
39.949698,116.314148,0,218,39985.3755787037,2009-06-21,09:00:50
39.949685,116.314161,0,218,39985.3756365741,2009-06-21,09:00:55
39.949656,116.314167,0,218,39985.3756944444,2009-06-21,09:01:00
39.949674,116.314122,0,218,39985.3757523148,2009-06-21,09:01:05
39.949665,116.31412,0,218,39985.3758101852,2009-06-21,09:01:10
39.949624,116.314174,0,218,39985.3758680556,2009-06-21,09:01:15
39.94963,116.314148,0,219,39985.3759259259,2009-06-21,09:01:20
39.949649,116.31412,0,219,39985.3759837963,2009-06-21,09:01:25
39.949645,116.31412,0,219,39985.3760416667,2009-06-21,09:01:30
39.949639,116.314122,0,219,39985.376099537,2009-06-21,09:01:35
39.949639,116.314122,0,219,39985.3761342593,2009-06-21,09:01:38
39.949631,116.314123,0,219,39985.3761574074,2009-06-21,09:01:40
39.949614,116.314149,0,219,39985.3762152778,2009-06-21,09:01:45
39.949625,116.314242,0,219,39985.3762731481,2009-06-21,09:01:50
39.94957,116.314382,0,219,39985.3763310185,2009-06-21,09:01:55
39.94952,116.314475,0,219,39985.3763888889,2009-06-21,09:02:00
39.949532,116.31438,0,219,39985.3787037037,2009-06-21,09:05:20
39.949706,116.313496,0,226,39985.3791666667,2009-06-21,09:06:00
39.94965,116.313781,0,224,39985.379224537,2009-06-21,09:06:05
39.949628,116.313877,0,223,39985.3792824074,2009-06-21,09:06:10
39.949609,116.313904,0,223,39985.3793402778,2009-06-21,09:06:15
39.949612,116.31389,0,223,39985.3793981481,2009-06-21,09:06:20
39.949626,116.313953,0,223,39985.3794560185,2009-06-21,09:06:25
39.94962,116.31395,0,223,39985.3795138889,2009-06-21,09:06:30
39.94962,116.31395,0,223,39985.3795486111,2009-06-21,09:06:33
39.949615,116.313948,0,223,39985.3795717593,2009-06-21,09:06:35
39.949631,116.313965,0,223,39985.3796296296,2009-06-21,09:06:40
39.949594,116.313971,0,222,39985.3796875,2009-06-21,09:06:45
39.949568,116.314031,0,223,39985.3797453704,2009-06-21,09:06:50
39.949577,116.314045,0,223,39985.3798032407,2009-06-21,09:06:55
39.949613,116.314048,0,223,39985.3798611111,2009-06-21,09:07:00
39.949637,116.31404,0,224,39985.3799189815,2009-06-21,09:07:05
39.949505,116.314439,0,225,39985.3800347222,2009-06-21,09:07:15
39.949499,116.314394,0,224,39985.3800925926,2009-06-21,09:07:20
39.949477,116.3144,0,224,39985.380150463,2009-06-21,09:07:25
39.949496,116.314368,0,224,39985.3802083333,2009-06-21,09:07:30
39.949469,116.314362,0,224,39985.3802662037,2009-06-21,09:07:35
39.949403,116.314358,0,224,39985.3803240741,2009-06-21,09:07:40
39.949383,116.314437,0,224,39985.3803819444,2009-06-21,09:07:45
39.949316,116.314477,0,225,39985.3804398148,2009-06-21,09:07:50
39.949298,116.314488,0,225,39985.3804976852,2009-06-21,09:07:55
39.949301,116.314466,0,225,39985.3805555556,2009-06-21,09:08:00
39.949315,116.314441,0,225,39985.3806134259,2009-06-21,09:08:05
39.949321,116.314452,0,225,39985.3806712963,2009-06-21,09:08:10
39.949333,116.31446,0,225,39985.3807291667,2009-06-21,09:08:15
39.949333,116.31446,0,225,39985.3807638889,2009-06-21,09:08:18
39.949334,116.314458,0,225,39985.380787037,2009-06-21,09:08:20
39.949388,116.31442,0,226,39985.3808449074,2009-06-21,09:08:25
39.949371,116.31443,0,225,39985.3809027778,2009-06-21,09:08:30
39.949399,116.314417,0,226,39985.3809606481,2009-06-21,09:08:35
39.949397,116.314446,0,226,39985.3810185185,2009-06-21,09:08:40
39.949354,116.314518,0,226,39985.3810763889,2009-06-21,09:08:45
39.949352,116.314534,0,226,39985.3811342593,2009-06-21,09:08:50
39.949367,116.314493,0,226,39985.3811921296,2009-06-21,09:08:55
39.949375,116.314475,0,226,39985.38125,2009-06-21,09:09:00
39.949334,116.314463,0,226,39985.3813078704,2009-06-21,09:09:05
39.949282,116.314531,0,226,39985.3813657407,2009-06-21,09:09:10
39.949226,116.31461,0,225,39985.3814236111,2009-06-21,09:09:15
39.949203,116.314585,0,225,39985.3814814815,2009-06-21,09:09:20
39.949201,116.314584,0,225,39985.3815393519,2009-06-21,09:09:25
39.949201,116.314584,0,225,39985.3815740741,2009-06-21,09:09:28
39.949204,116.314583,0,225,39985.3815972222,2009-06-21,09:09:30
39.949203,116.314569,0,225,39985.3816550926,2009-06-21,09:09:35
39.949171,116.314507,0,225,39985.381712963,2009-06-21,09:09:40
39.949171,116.314525,0,225,39985.3817708333,2009-06-21,09:09:45
39.949176,116.314527,0,225,39985.3818287037,2009-06-21,09:09:50
39.949183,116.314529,0,225,39985.3818865741,2009-06-21,09:09:55
39.949186,116.314531,0,225,39985.3819444444,2009-06-21,09:10:00
39.94918,116.314531,0,225,39985.3820023148,2009-06-21,09:10:05
39.949175,116.314531,0,225,39985.3820601852,2009-06-21,09:10:10
39.949181,116.314532,0,225,39985.3821180556,2009-06-21,09:10:15
39.949181,116.314532,0,225,39985.3821527778,2009-06-21,09:10:18
39.949187,116.314534,0,226,39985.3821759259,2009-06-21,09:10:20
39.949177,116.314534,0,226,39985.3822337963,2009-06-21,09:10:25
39.949177,116.314534,0,226,39985.3822685185,2009-06-21,09:10:28
39.949177,116.314533,0,225,39985.3822916667,2009-06-21,09:10:30
39.949204,116.31448,0,225,39985.382349537,2009-06-21,09:10:35
39.949249,116.31448,0,226,39985.3824074074,2009-06-21,09:10:40
39.949258,116.314481,0,226,39985.3824652778,2009-06-21,09:10:45
39.949241,116.314447,0,226,39985.3825231481,2009-06-21,09:10:50
39.949214,116.314481,0,225,39985.3825810185,2009-06-21,09:10:55
39.949224,116.31448,0,225,39985.3826388889,2009-06-21,09:11:00
39.949369,116.314462,0,228,39985.3826967593,2009-06-21,09:11:05
39.949383,116.314452,0,228,39985.3827546296,2009-06-21,09:11:10
39.949392,116.314427,0,229,39985.3828125,2009-06-21,09:11:15
39.949409,116.314402,0,230,39985.3828703704,2009-06-21,09:11:20
39.949417,116.314392,0,231,39985.3829282407,2009-06-21,09:11:25
39.949412,116.314414,0,232,39985.3829861111,2009-06-21,09:11:30
39.94947,116.314365,0,233,39985.3830439815,2009-06-21,09:11:35
39.949409,116.314367,0,234,39985.3831018518,2009-06-21,09:11:40
39.948954,116.314719,0,255,39985.3831597222,2009-06-21,09:11:45
39.949039,116.314627,0,263,39985.3859375,2009-06-21,09:15:45
39.94923,116.314532,0,266,39985.3859953704,2009-06-21,09:15:50
39.949317,116.314459,0,268,39985.3860532407,2009-06-21,09:15:55
39.949379,116.314442,0,269,39985.3861111111,2009-06-21,09:16:00
39.949276,116.314444,0,269,39985.3861689815,2009-06-21,09:16:05
39.949085,116.314554,0,269,39985.3862268519,2009-06-21,09:16:10
39.949156,116.314563,0,269,39985.3862847222,2009-06-21,09:16:15
39.949206,116.314548,0,270,39985.3863425926,2009-06-21,09:16:20
39.949199,116.314527,0,271,39985.386400463,2009-06-21,09:16:25
39.949077,116.314575,0,271,39985.3864583333,2009-06-21,09:16:30
39.948941,116.314667,0,272,39985.3865162037,2009-06-21,09:16:35
39.948695,116.314818,0,272,39985.3865740741,2009-06-21,09:16:40
39.94858,116.314886,0,272,39985.3866319444,2009-06-21,09:16:45
39.948445,116.314997,0,272,39985.3866898148,2009-06-21,09:16:50
39.94836,116.315079,0,275,39985.3867476852,2009-06-21,09:16:55
39.94836,116.315079,0,275,39985.3867824074,2009-06-21,09:16:58
39.948354,116.315071,0,276,39985.3868055556,2009-06-21,09:17:00
39.948309,116.315099,0,279,39985.3868634259,2009-06-21,09:17:05
39.94831,116.315065,0,280,39985.3869212963,2009-06-21,09:17:10
39.94831,116.315086,0,281,39985.3869791667,2009-06-21,09:17:15
39.94834,116.314994,0,282,39985.387037037,2009-06-21,09:17:20
39.948372,116.314945,0,282,39985.3870949074,2009-06-21,09:17:25
39.948424,116.31493,0,283,39985.3871527778,2009-06-21,09:17:30
39.948527,116.314994,0,283,39985.3872106481,2009-06-21,09:17:35
39.948466,116.315043,0,283,39985.3872685185,2009-06-21,09:17:40
39.948593,116.31496,0,283,39985.3873263889,2009-06-21,09:17:45
39.948689,116.314858,0,283,39985.3873842593,2009-06-21,09:17:50
39.948699,116.314846,0,282,39985.3874421296,2009-06-21,09:17:55
39.94869,116.31486,0,285,39985.3875,2009-06-21,09:18:00
39.948705,116.314835,0,286,39985.3875578704,2009-06-21,09:18:05
39.948651,116.314838,0,286,39985.3876157407,2009-06-21,09:18:10
39.948651,116.314853,0,288,39985.3876736111,2009-06-21,09:18:15
39.948716,116.31483,0,289,39985.3877314815,2009-06-21,09:18:20
39.948732,116.314839,0,289,39985.3877893519,2009-06-21,09:18:25
39.948755,116.314804,0,291,39985.3878472222,2009-06-21,09:18:30
39.948588,116.314893,0,288,39985.3879050926,2009-06-21,09:18:35
39.948579,116.314895,0,288,39985.387962963,2009-06-21,09:18:40
39.948456,116.314944,0,287,39985.3880208333,2009-06-21,09:18:45
39.948409,116.314963,0,287,39985.3880787037,2009-06-21,09:18:50
39.948316,116.314982,0,287,39985.3881365741,2009-06-21,09:18:55
39.948347,116.314971,0,287,39985.3881944444,2009-06-21,09:19:00
39.948376,116.314952,0,287,39985.3882523148,2009-06-21,09:19:05
39.948365,116.314953,0,287,39985.3883101852,2009-06-21,09:19:10
39.948365,116.314953,0,287,39985.3883449074,2009-06-21,09:19:13
39.948358,116.314954,0,287,39985.3883680556,2009-06-21,09:19:15
39.948419,116.314926,0,287,39985.3884259259,2009-06-21,09:19:20
39.948448,116.314855,0,287,39985.3884837963,2009-06-21,09:19:25
39.948448,116.314855,0,287,39985.3885185185,2009-06-21,09:19:28
39.948451,116.314856,0,287,39985.3885416667,2009-06-21,09:19:30
39.948411,116.314921,0,288,39985.388599537,2009-06-21,09:19:35
39.948309,116.314986,0,288,39985.3886574074,2009-06-21,09:19:40
39.948245,116.315027,0,287,39985.3887152778,2009-06-21,09:19:45
39.948224,116.315038,0,285,39985.3887731481,2009-06-21,09:19:50
39.948221,116.315024,0,285,39985.3888310185,2009-06-21,09:19:55
39.948285,116.315037,0,286,39985.3888888889,2009-06-21,09:20:00
39.948469,116.314953,0,277,39985.3889467593,2009-06-21,09:20:05
39.9485,116.314959,0,276,39985.3890046296,2009-06-21,09:20:10
39.948587,116.31488,0,272,39985.3890625,2009-06-21,09:20:15
39.948623,116.314823,0,268,39985.3891203704,2009-06-21,09:20:20
39.948648,116.314838,0,268,39985.3891782407,2009-06-21,09:20:25
39.948671,116.314821,0,268,39985.3892361111,2009-06-21,09:20:30
39.948662,116.314836,0,266,39985.3892939815,2009-06-21,09:20:35
39.948646,116.314814,0,264,39985.3893518519,2009-06-21,09:20:40
39.948614,116.314791,0,263,39985.3894097222,2009-06-21,09:20:45
39.948576,116.314793,0,263,39985.3894675926,2009-06-21,09:20:50
39.948567,116.314841,0,263,39985.389525463,2009-06-21,09:20:55
39.948581,116.314902,0,263,39985.3895833333,2009-06-21,09:21:00
39.948561,116.314909,0,264,39985.3896412037,2009-06-21,09:21:05
39.948577,116.314893,0,263,39985.3896990741,2009-06-21,09:21:10
39.948622,116.314871,0,262,39985.3897569444,2009-06-21,09:21:15
39.94872,116.314855,0,263,39985.3898148148,2009-06-21,09:21:20
39.94878,116.314779,0,262,39985.3898726852,2009-06-21,09:21:25
39.948755,116.314748,0,262,39985.3899305556,2009-06-21,09:21:30
39.948781,116.314753,0,262,39985.3899884259,2009-06-21,09:21:35
39.948777,116.314714,0,262,39985.3900462963,2009-06-21,09:21:40
39.9488,116.31468,0,265,39985.3901041667,2009-06-21,09:21:45
39.948859,116.314697,0,268,39985.390162037,2009-06-21,09:21:50
39.948894,116.314695,0,270,39985.3902199074,2009-06-21,09:21:55
39.948938,116.31468,0,274,39985.3902777778,2009-06-21,09:22:00
39.94896,116.314623,0,278,39985.3903356481,2009-06-21,09:22:05
39.949006,116.314562,0,285,39985.3903935185,2009-06-21,09:22:10
39.949023,116.314576,0,287,39985.3904513889,2009-06-21,09:22:15
39.949092,116.314565,0,293,39985.3905092593,2009-06-21,09:22:20
39.949113,116.314552,0,301,39985.3905671296,2009-06-21,09:22:25
39.948984,116.314599,0,311,39985.390625,2009-06-21,09:22:30
39.948927,116.314609,0,318,39985.3906828704,2009-06-21,09:22:35
39.9489,116.314611,0,327,39985.3907407407,2009-06-21,09:22:40
39.948892,116.314623,0,327,39985.3907986111,2009-06-21,09:22:45
39.948906,116.314614,0,322,39985.3908564815,2009-06-21,09:22:50
39.948916,116.314629,0,313,39985.3909143518,2009-06-21,09:22:55
39.948958,116.314595,0,315,39985.3909722222,2009-06-21,09:23:00
39.94896,116.314616,0,316,39985.3910300926,2009-06-21,09:23:05
39.948941,116.314613,0,320,39985.391087963,2009-06-21,09:23:10
39.948898,116.314642,0,326,39985.3911458333,2009-06-21,09:23:15
39.948904,116.314642,0,327,39985.3912037037,2009-06-21,09:23:20
39.94891,116.314643,0,328,39985.3912615741,2009-06-21,09:23:25
39.948908,116.314644,0,329,39985.3913194444,2009-06-21,09:23:30
39.948911,116.314645,0,329,39985.3913773148,2009-06-21,09:23:35
39.948911,116.314645,0,329,39985.391412037,2009-06-21,09:23:38
39.948915,116.314646,0,329,39985.3914351852,2009-06-21,09:23:40
39.948868,116.314645,0,330,39985.3914930556,2009-06-21,09:23:45
39.948863,116.314649,0,330,39985.3915509259,2009-06-21,09:23:50
39.948869,116.314651,0,330,39985.3916087963,2009-06-21,09:23:55
39.948871,116.314652,0,330,39985.3916666667,2009-06-21,09:24:00
39.94887,116.314653,0,330,39985.391724537,2009-06-21,09:24:05
39.94887,116.314653,0,330,39985.3917592593,2009-06-21,09:24:08
39.948872,116.314654,0,330,39985.3917824074,2009-06-21,09:24:10
39.948832,116.31467,0,333,39985.3918402778,2009-06-21,09:24:15
39.948697,116.3148,0,414,39985.3945023148,2009-06-21,09:28:05
39.948611,116.314874,0,416,39985.3945601852,2009-06-21,09:28:10
39.948579,116.314875,0,421,39985.3946180556,2009-06-21,09:28:15
39.94859,116.314866,0,421,39985.3946759259,2009-06-21,09:28:20
39.948634,116.314883,0,425,39985.3947337963,2009-06-21,09:28:25
39.948713,116.314852,0,430,39985.3947916667,2009-06-21,09:28:30
39.948665,116.314837,0,426,39985.394849537,2009-06-21,09:28:35
39.94863,116.314845,0,425,39985.3949074074,2009-06-21,09:28:40
39.948619,116.314841,0,426,39985.3949652778,2009-06-21,09:28:45
39.948597,116.314855,0,424,39985.3950231481,2009-06-21,09:28:50
39.948573,116.314828,0,425,39985.3950810185,2009-06-21,09:28:55
39.948618,116.314818,0,426,39985.3951388889,2009-06-21,09:29:00
39.948621,116.314806,0,432,39985.3951967593,2009-06-21,09:29:05
39.948599,116.314786,0,436,39985.3952546296,2009-06-21,09:29:10
39.948609,116.314787,0,437,39985.3953125,2009-06-21,09:29:15
39.948609,116.314787,0,437,39985.3953472222,2009-06-21,09:29:18
39.948612,116.314788,0,437,39985.3953703704,2009-06-21,09:29:20
39.9486,116.31481,0,434,39985.3954282407,2009-06-21,09:29:25
39.9486,116.31481,0,434,39985.395462963,2009-06-21,09:29:28
39.948602,116.31481,0,434,39985.3954861111,2009-06-21,09:29:30
39.948637,116.314813,0,435,39985.3956018519,2009-06-21,09:29:40
39.948618,116.314797,0,435,39985.3956597222,2009-06-21,09:29:45
39.948613,116.314781,0,435,39985.3957175926,2009-06-21,09:29:50
39.948547,116.314798,0,430,39985.395775463,2009-06-21,09:29:55
39.948546,116.314813,0,429,39985.3958333333,2009-06-21,09:30:00
39.948564,116.314816,0,429,39985.3958912037,2009-06-21,09:30:05
39.94858,116.314796,0,429,39985.3959490741,2009-06-21,09:30:10
39.948587,116.314759,0,430,39985.3960069444,2009-06-21,09:30:15
39.948633,116.314739,0,430,39985.3961226852,2009-06-21,09:30:25
39.948679,116.314749,0,431,39985.3961805556,2009-06-21,09:30:30
39.94868,116.314725,0,432,39985.3962384259,2009-06-21,09:30:35
39.948703,116.314749,0,434,39985.3962962963,2009-06-21,09:30:40
39.948714,116.314721,0,436,39985.3963541667,2009-06-21,09:30:45
39.94869,116.314698,0,435,39985.396412037,2009-06-21,09:30:50
39.94869,116.314698,0,435,39985.3964467593,2009-06-21,09:30:53
39.948687,116.314699,0,435,39985.3964699074,2009-06-21,09:30:55
39.948576,116.314735,0,432,39985.3965277778,2009-06-21,09:31:00
39.948567,116.314735,0,432,39985.3965856481,2009-06-21,09:31:05
39.948585,116.314731,0,432,39985.3966435185,2009-06-21,09:31:10
39.948604,116.314729,0,431,39985.3967013889,2009-06-21,09:31:15
39.948589,116.314763,0,430,39985.3967592593,2009-06-21,09:31:20
39.948557,116.31474,0,430,39985.3968171296,2009-06-21,09:31:25
39.948554,116.314729,0,430,39985.396875,2009-06-21,09:31:30
39.948554,116.314729,0,430,39985.3969097222,2009-06-21,09:31:33
39.94855,116.314729,0,430,39985.3969328704,2009-06-21,09:31:35
39.948559,116.314729,0,430,39985.3969907407,2009-06-21,09:31:40
39.948568,116.314729,0,430,39985.3970486111,2009-06-21,09:31:45
39.948568,116.314729,0,430,39985.3970833333,2009-06-21,09:31:48
39.948567,116.314728,0,430,39985.3971064815,2009-06-21,09:31:50
39.948558,116.314727,0,430,39985.3971643519,2009-06-21,09:31:55
39.948513,116.314737,0,432,39985.3972222222,2009-06-21,09:32:00
39.948534,116.314745,0,434,39985.3972800926,2009-06-21,09:32:05
39.94854,116.314744,0,434,39985.397337963,2009-06-21,09:32:10
39.94854,116.314744,0,434,39985.3973726852,2009-06-21,09:32:13
39.948536,116.314745,0,433,39985.3973958333,2009-06-21,09:32:15
39.948539,116.314756,0,433,39985.3974537037,2009-06-21,09:32:20
39.948522,116.314728,0,433,39985.3975115741,2009-06-21,09:32:25
39.948512,116.314713,0,433,39985.3975694444,2009-06-21,09:32:30
39.948345,116.314841,0,427,39985.3995949074,2009-06-21,09:35:25
39.948266,116.314888,0,426,39985.3996527778,2009-06-21,09:35:30
39.948269,116.314898,0,425,39985.3997106481,2009-06-21,09:35:35
39.948272,116.314898,0,425,39985.3997685185,2009-06-21,09:35:40
39.948267,116.314897,0,425,39985.3998263889,2009-06-21,09:35:45
39.948267,116.314897,0,425,39985.3998611111,2009-06-21,09:35:48
39.94827,116.314896,0,425,39985.3998842593,2009-06-21,09:35:50
39.948275,116.314886,0,422,39985.3999421296,2009-06-21,09:35:55
39.948294,116.314869,0,421,39985.4,2009-06-21,09:36:00
39.948362,116.314877,0,419,39985.4000578704,2009-06-21,09:36:05
39.948413,116.314841,0,417,39985.4001157407,2009-06-21,09:36:10
39.948457,116.314761,0,416,39985.4001736111,2009-06-21,09:36:15
39.948507,116.314745,0,414,39985.4002314815,2009-06-21,09:36:20
39.948517,116.314754,0,411,39985.4002893518,2009-06-21,09:36:25
39.9485,116.314738,0,408,39985.4003472222,2009-06-21,09:36:30
39.948526,116.314744,0,406,39985.4004050926,2009-06-21,09:36:35
39.948526,116.314744,0,406,39985.4004398148,2009-06-21,09:36:38
39.948523,116.31474,0,404,39985.400462963,2009-06-21,09:36:40
39.948512,116.314706,0,405,39985.4005208333,2009-06-21,09:36:45
39.948552,116.314721,0,406,39985.4005787037,2009-06-21,09:36:50
39.948599,116.314741,0,406,39985.4006365741,2009-06-21,09:36:55
39.948614,116.314729,0,406,39985.4006944444,2009-06-21,09:37:00
39.948574,116.314748,0,406,39985.4007523148,2009-06-21,09:37:05
39.948486,116.314826,0,406,39985.4008101852,2009-06-21,09:37:10
39.948439,116.314852,0,407,39985.4008680556,2009-06-21,09:37:15
39.948425,116.314836,0,407,39985.4009259259,2009-06-21,09:37:20
39.948449,116.31483,0,407,39985.4009837963,2009-06-21,09:37:25
39.948413,116.314855,0,407,39985.4010416667,2009-06-21,09:37:30
39.948366,116.31486,0,407,39985.401099537,2009-06-21,09:37:35
39.94835,116.314851,0,407,39985.4011574074,2009-06-21,09:37:40
39.948346,116.314852,0,407,39985.4012152778,2009-06-21,09:37:45
39.948346,116.314852,0,407,39985.40125,2009-06-21,09:37:48
39.948346,116.314852,0,407,39985.4012731481,2009-06-21,09:37:50
39.948389,116.31481,0,407,39985.4013310185,2009-06-21,09:37:55
39.948389,116.31481,0,407,39985.4013657407,2009-06-21,09:37:58
39.948394,116.31481,0,407,39985.4013888889,2009-06-21,09:38:00
39.948422,116.314791,0,407,39985.4014467593,2009-06-21,09:38:05
39.948485,116.314755,0,407,39985.4015046296,2009-06-21,09:38:10
39.948525,116.314727,0,407,39985.4015625,2009-06-21,09:38:15
39.948549,116.314709,0,407,39985.4016203704,2009-06-21,09:38:20
39.948528,116.314728,0,410,39985.4016782407,2009-06-21,09:38:25
39.948548,116.314739,0,410,39985.4017361111,2009-06-21,09:38:30
39.948578,116.31474,0,410,39985.4017939815,2009-06-21,09:38:35
39.948578,116.31474,0,410,39985.4018287037,2009-06-21,09:38:38
39.948576,116.314739,0,410,39985.4018518519,2009-06-21,09:38:40
39.94859,116.314715,0,410,39985.4019097222,2009-06-21,09:38:45
39.9486,116.314728,0,410,39985.4019675926,2009-06-21,09:38:50
39.94864,116.314728,0,411,39985.402025463,2009-06-21,09:38:55
39.948654,116.314714,0,411,39985.4020833333,2009-06-21,09:39:00
39.948699,116.314712,0,411,39985.4021412037,2009-06-21,09:39:05
39.94865,116.314715,0,411,39985.4021990741,2009-06-21,09:39:10
39.948577,116.314727,0,411,39985.4022569444,2009-06-21,09:39:15
39.948523,116.314742,0,411,39985.4023148148,2009-06-21,09:39:20
39.948511,116.314748,0,411,39985.4023726852,2009-06-21,09:39:25
39.948511,116.314748,0,411,39985.4024074074,2009-06-21,09:39:28
39.948508,116.314751,0,411,39985.4024305556,2009-06-21,09:39:30
39.948499,116.314756,0,411,39985.4024884259,2009-06-21,09:39:35
39.948499,116.314756,0,411,39985.4025231482,2009-06-21,09:39:38
39.948501,116.314756,0,411,39985.4025462963,2009-06-21,09:39:40
39.948494,116.314775,0,411,39985.4026041667,2009-06-21,09:39:45
39.94852,116.314769,0,411,39985.402662037,2009-06-21,09:39:50
39.94852,116.314769,0,411,39985.4026967593,2009-06-21,09:39:53
39.948526,116.314772,0,411,39985.4027199074,2009-06-21,09:39:55
39.948535,116.314772,0,412,39985.4027777778,2009-06-21,09:40:00
39.948534,116.31476,0,412,39985.4028356481,2009-06-21,09:40:05
39.948549,116.314737,0,412,39985.4028935185,2009-06-21,09:40:10
39.948674,116.314676,0,411,39985.403125,2009-06-21,09:40:30
39.948847,116.314634,0,409,39985.4031828704,2009-06-21,09:40:35
39.948825,116.314657,0,404,39985.4032407407,2009-06-21,09:40:40
39.948793,116.314653,0,408,39985.4032986111,2009-06-21,09:40:45
39.948799,116.314636,0,410,39985.4033564815,2009-06-21,09:40:50
39.948799,116.314636,0,410,39985.4033912037,2009-06-21,09:40:53
39.9488,116.314634,0,410,39985.4034143519,2009-06-21,09:40:55
39.948665,116.314694,0,409,39985.4034722222,2009-06-21,09:41:00
39.948511,116.314761,0,410,39985.4035300926,2009-06-21,09:41:05
39.948244,116.314838,0,409,39985.403587963,2009-06-21,09:41:10
39.948169,116.314854,0,409,39985.4036458333,2009-06-21,09:41:15
39.948176,116.314854,0,409,39985.4037037037,2009-06-21,09:41:20
39.948176,116.314854,0,409,39985.4037384259,2009-06-21,09:41:23
39.94818,116.314856,0,409,39985.4037615741,2009-06-21,09:41:25
39.948179,116.314865,0,408,39985.4038194444,2009-06-21,09:41:30
39.948136,116.314873,0,409,39985.4038773148,2009-06-21,09:41:35
39.948152,116.31488,0,409,39985.4039351852,2009-06-21,09:41:40
39.948173,116.314895,0,409,39985.4039930556,2009-06-21,09:41:45
39.948193,116.3149,0,409,39985.4040509259,2009-06-21,09:41:50
39.948179,116.314867,0,409,39985.4041087963,2009-06-21,09:41:55
39.948138,116.314873,0,407,39985.4041666667,2009-06-21,09:42:00
39.94819,116.314873,0,407,39985.404224537,2009-06-21,09:42:05
39.948166,116.31486,0,407,39985.4042824074,2009-06-21,09:42:10
39.948154,116.314846,0,407,39985.4043402778,2009-06-21,09:42:15
39.948172,116.314831,0,407,39985.4043981481,2009-06-21,09:42:20
39.948234,116.31483,0,406,39985.4044560185,2009-06-21,09:42:25
39.948321,116.314821,0,406,39985.4045138889,2009-06-21,09:42:30
39.948365,116.314782,0,406,39985.4045717593,2009-06-21,09:42:35
39.948399,116.314771,0,406,39985.4046296296,2009-06-21,09:42:40
39.948474,116.314737,0,406,39985.4046875,2009-06-21,09:42:45
39.948583,116.31475,0,406,39985.4047453704,2009-06-21,09:42:50
39.948823,116.31462,0,350,39985.4070601852,2009-06-21,09:46:10
39.948882,116.31459,0,347,39985.4071180556,2009-06-21,09:46:15
39.948936,116.314565,0,342,39985.4071759259,2009-06-21,09:46:20
39.948992,116.314549,0,342,39985.4072337963,2009-06-21,09:46:25
39.949069,116.314575,0,341,39985.4072916667,2009-06-21,09:46:30
39.949105,116.314551,0,337,39985.407349537,2009-06-21,09:46:35
39.949105,116.314551,0,337,39985.4073842593,2009-06-21,09:46:38
39.949113,116.314546,0,331,39985.4074074074,2009-06-21,09:46:40
39.949106,116.314528,0,328,39985.4074652778,2009-06-21,09:46:45
39.949104,116.314548,0,331,39985.4075231481,2009-06-21,09:46:50
39.949113,116.314552,0,331,39985.4075810185,2009-06-21,09:46:55
39.94907,116.31456,0,329,39985.4076388889,2009-06-21,09:47:00
39.949031,116.314553,0,327,39985.4076967593,2009-06-21,09:47:05
39.949004,116.314521,0,327,39985.4077546296,2009-06-21,09:47:10
39.94901,116.314521,0,326,39985.4078125,2009-06-21,09:47:15
39.94901,116.314521,0,326,39985.4078472222,2009-06-21,09:47:18
39.949016,116.314521,0,324,39985.4078703704,2009-06-21,09:47:20
39.949053,116.314526,0,324,39985.4079282407,2009-06-21,09:47:25
39.949177,116.314534,0,322,39985.4079861111,2009-06-21,09:47:30
39.949207,116.31451,0,322,39985.4080439815,2009-06-21,09:47:35
39.949256,116.31448,0,321,39985.4081018518,2009-06-21,09:47:40
39.949259,116.314464,0,317,39985.4081597222,2009-06-21,09:47:45
39.949099,116.314481,0,300,39985.4082175926,2009-06-21,09:47:50
39.949,116.314482,0,292,39985.408275463,2009-06-21,09:47:55
39.949,116.314482,0,292,39985.4083101852,2009-06-21,09:47:58
39.949001,116.314482,0,291,39985.4083333333,2009-06-21,09:48:00
39.949011,116.314477,0,291,39985.4083912037,2009-06-21,09:48:05
39.949011,116.314477,0,291,39985.4084259259,2009-06-21,09:48:08
39.949012,116.314478,0,290,39985.4084490741,2009-06-21,09:48:10
39.949051,116.314474,0,290,39985.4085069444,2009-06-21,09:48:15
39.949112,116.314476,0,289,39985.4085648148,2009-06-21,09:48:20
39.94906,116.314457,0,284,39985.4086226852,2009-06-21,09:48:25
39.949001,116.314475,0,278,39985.4086805556,2009-06-21,09:48:30
39.948984,116.314483,0,273,39985.4087384259,2009-06-21,09:48:35
39.94897,116.314475,0,270,39985.4087962963,2009-06-21,09:48:40
39.948951,116.314461,0,268,39985.4088541667,2009-06-21,09:48:45
39.948951,116.314461,0,268,39985.4088888889,2009-06-21,09:48:48
39.948958,116.314461,0,268,39985.408912037,2009-06-21,09:48:50
39.949082,116.314467,0,267,39985.4089699074,2009-06-21,09:48:55
39.949147,116.314447,0,268,39985.4090277778,2009-06-21,09:49:00
39.949174,116.314421,0,267,39985.4090856481,2009-06-21,09:49:05
39.949178,116.314382,0,266,39985.4091435185,2009-06-21,09:49:10
39.949178,116.314382,0,266,39985.4091782407,2009-06-21,09:49:13
39.949185,116.314381,0,269,39985.4092013889,2009-06-21,09:49:15
39.949216,116.314388,0,269,39985.4092592593,2009-06-21,09:49:20
39.949311,116.31441,0,269,39985.4093171296,2009-06-21,09:49:25
39.949311,116.31441,0,269,39985.4093518518,2009-06-21,09:49:28
39.949316,116.314413,0,270,39985.409375,2009-06-21,09:49:30
39.949334,116.314391,0,271,39985.4094328704,2009-06-21,09:49:35
39.949356,116.314378,0,271,39985.4094907407,2009-06-21,09:49:40
39.949461,116.314394,0,270,39985.4095486111,2009-06-21,09:49:45
39.94943,116.314374,0,270,39985.4096064815,2009-06-21,09:49:50
39.949398,116.314371,0,270,39985.4096643519,2009-06-21,09:49:55
39.9494,116.31435,0,272,39985.4097222222,2009-06-21,09:50:00
39.949375,116.314342,0,273,39985.4097800926,2009-06-21,09:50:05
39.949386,116.314329,0,273,39985.409837963,2009-06-21,09:50:10
39.949376,116.314322,0,272,39985.4098958333,2009-06-21,09:50:15
39.949358,116.314308,0,272,39985.4099537037,2009-06-21,09:50:20
39.949364,116.314307,0,271,39985.4100115741,2009-06-21,09:50:25
39.949364,116.314307,0,271,39985.4100462963,2009-06-21,09:50:28
39.949366,116.314306,0,271,39985.4100694444,2009-06-21,09:50:30
39.948907,116.3143,0,271,39985.4101273148,2009-06-21,09:50:35
39.948755,116.314306,0,270,39985.4101851852,2009-06-21,09:50:40
39.948713,116.314348,0,268,39985.4102430556,2009-06-21,09:50:45
39.948696,116.314335,0,268,39985.4103009259,2009-06-21,09:50:50
39.948742,116.314343,0,268,39985.4103587963,2009-06-21,09:50:55
39.948759,116.314328,0,268,39985.4104166667,2009-06-21,09:51:00
39.948822,116.314352,0,268,39985.410474537,2009-06-21,09:51:05
39.948823,116.314351,0,268,39985.4105324074,2009-06-21,09:51:10
39.948823,116.314351,0,268,39985.4105671296,2009-06-21,09:51:13
39.948829,116.31435,0,268,39985.4105902778,2009-06-21,09:51:15
39.948962,116.314358,0,267,39985.4106481481,2009-06-21,09:51:20
39.948999,116.314369,0,266,39985.4107060185,2009-06-21,09:51:25
39.949011,116.314349,0,266,39985.4107638889,2009-06-21,09:51:30
39.949038,116.314358,0,265,39985.4108217593,2009-06-21,09:51:35
39.9491,116.31438,0,265,39985.4108796296,2009-06-21,09:51:40
39.949214,116.314401,0,265,39985.4109375,2009-06-21,09:51:45
39.949236,116.314411,0,264,39985.4109953704,2009-06-21,09:51:50
39.949066,116.314399,0,262,39985.4110532407,2009-06-21,09:51:55
39.948992,116.314394,0,262,39985.4111111111,2009-06-21,09:52:00
39.948987,116.314393,0,262,39985.4111689815,2009-06-21,09:52:05
39.948987,116.314393,0,262,39985.4112268519,2009-06-21,09:52:10
39.94899,116.314393,0,262,39985.4112847222,2009-06-21,09:52:15
39.948984,116.314393,0,261,39985.4113425926,2009-06-21,09:52:20
39.948977,116.314393,0,261,39985.411400463,2009-06-21,09:52:25
39.948977,116.314393,0,261,39985.4114351852,2009-06-21,09:52:28
39.948981,116.314392,0,261,39985.4114583333,2009-06-21,09:52:30
39.948943,116.314358,0,261,39985.4115162037,2009-06-21,09:52:35
39.948974,116.314334,0,262,39985.4115740741,2009-06-21,09:52:40
39.949018,116.314344,0,261,39985.4116319444,2009-06-21,09:52:45
39.949056,116.314336,0,261,39985.4116898148,2009-06-21,09:52:50
39.949063,116.314317,0,261,39985.4117476852,2009-06-21,09:52:55
39.949092,116.31431,0,261,39985.4118055556,2009-06-21,09:53:00
39.949144,116.314318,0,261,39985.4118634259,2009-06-21,09:53:05
39.94915,116.314312,0,260,39985.4119212963,2009-06-21,09:53:10
39.94915,116.314312,0,260,39985.4119560185,2009-06-21,09:53:13
39.949152,116.31431,0,259,39985.4119791667,2009-06-21,09:53:15
39.94914,116.314322,0,259,39985.412037037,2009-06-21,09:53:20
39.94914,116.314322,0,259,39985.4120717593,2009-06-21,09:53:23
39.949142,116.31433,0,258,39985.4120949074,2009-06-21,09:53:25
39.949148,116.314321,0,258,39985.4121527778,2009-06-21,09:53:30
39.949183,116.31432,0,259,39985.4122106481,2009-06-21,09:53:35
39.949252,116.314339,0,259,39985.4122685185,2009-06-21,09:53:40
39.94926,116.314386,0,259,39985.4123263889,2009-06-21,09:53:45
39.949339,116.314424,0,259,39985.4123842593,2009-06-21,09:53:50
39.949402,116.314439,0,259,39985.4124421296,2009-06-21,09:53:55
39.949438,116.314431,0,259,39985.4125,2009-06-21,09:54:00
39.949441,116.314394,0,259,39985.4125578704,2009-06-21,09:54:05
39.949541,116.314403,0,259,39985.4126157407,2009-06-21,09:54:10
39.949652,116.314408,0,259,39985.4126736111,2009-06-21,09:54:15
39.949685,116.314395,0,259,39985.4127314815,2009-06-21,09:54:20
39.949683,116.314365,0,260,39985.4127893519,2009-06-21,09:54:25
39.949614,116.314367,0,260,39985.4128472222,2009-06-21,09:54:30
39.949599,116.314362,0,260,39985.4129050926,2009-06-21,09:54:35
39.949602,116.314375,0,260,39985.412962963,2009-06-21,09:54:40
39.949622,116.31439,0,260,39985.4130208333,2009-06-21,09:54:45
39.949635,116.313946,0,-29,39985.4139467593,2009-06-21,09:56:05
39.949637,116.312064,0,-275,39985.4140046296,2009-06-21,09:56:10
39.949713,116.312753,0,-136,39985.4140625,2009-06-21,09:56:15
39.949725,116.312858,0,-116,39985.4141203704,2009-06-21,09:56:20
39.94994,116.314953,0,40,39985.4141782407,2009-06-21,09:56:25
39.949841,116.314431,0,46,39985.4142361111,2009-06-21,09:56:30
39.949831,116.314102,0,48,39985.4142939815,2009-06-21,09:56:35
39.949788,116.313722,0,55,39985.4143518518,2009-06-21,09:56:40
39.949777,116.313528,0,58,39985.4144097222,2009-06-21,09:56:45
39.949761,116.313391,0,63,39985.4144675926,2009-06-21,09:56:50
39.94975,116.313297,0,63,39985.414525463,2009-06-21,09:56:55
39.949744,116.313249,0,61,39985.4145833333,2009-06-21,09:57:00
39.949748,116.313226,0,59,39985.4146412037,2009-06-21,09:57:05
39.94974,116.313132,0,59,39985.4146990741,2009-06-21,09:57:10
39.949724,116.313062,0,59,39985.4147569444,2009-06-21,09:57:15
39.949695,116.312981,0,60,39985.4148148148,2009-06-21,09:57:20
39.949691,116.312808,0,59,39985.4148726852,2009-06-21,09:57:25
39.949642,116.312477,0,57,39985.4173611111,2009-06-21,10:01:00
39.949673,116.312371,0,58,39985.4174189815,2009-06-21,10:01:05
39.949655,116.312288,0,59,39985.4174768519,2009-06-21,10:01:10
39.949642,116.312367,0,59,39985.4175347222,2009-06-21,10:01:15
39.949624,116.312402,0,59,39985.4175925926,2009-06-21,10:01:20
39.949627,116.312429,0,60,39985.417650463,2009-06-21,10:01:25
39.949616,116.312428,0,60,39985.4177083333,2009-06-21,10:01:30
39.949616,116.312367,0,60,39985.4177662037,2009-06-21,10:01:35
39.949606,116.312348,0,60,39985.4178240741,2009-06-21,10:01:40
39.949608,116.312307,0,60,39985.4178819444,2009-06-21,10:01:45
39.949609,116.312306,0,60,39985.4179398148,2009-06-21,10:01:50
39.949609,116.312306,0,60,39985.417974537,2009-06-21,10:01:53
39.949602,116.312303,0,60,39985.4179976852,2009-06-21,10:01:55
39.949597,116.312233,0,60,39985.4180555556,2009-06-21,10:02:00
39.949635,116.312168,0,60,39985.4181134259,2009-06-21,10:02:05
39.949646,116.312171,0,59,39985.4181712963,2009-06-21,10:02:10
39.949652,116.312128,0,59,39985.4182291667,2009-06-21,10:02:15
39.949645,116.312156,0,58,39985.418287037,2009-06-21,10:02:20
39.949625,116.312162,0,58,39985.4183449074,2009-06-21,10:02:25
39.949627,116.31216,0,58,39985.4184027778,2009-06-21,10:02:30
39.949631,116.312159,0,58,39985.4184606481,2009-06-21,10:02:35
39.949631,116.312159,0,58,39985.4184953704,2009-06-21,10:02:38
39.949635,116.312157,0,58,39985.4185185185,2009-06-21,10:02:40
39.949657,116.312159,0,57,39985.4186342593,2009-06-21,10:02:50
39.94967,116.312164,0,57,39985.4186921296,2009-06-21,10:02:55
39.949688,116.312207,0,58,39985.41875,2009-06-21,10:03:00
39.949698,116.312229,0,55,39985.4188078704,2009-06-21,10:03:05
39.9497,116.312231,0,53,39985.4188657407,2009-06-21,10:03:10
39.949696,116.312234,0,52,39985.4189236111,2009-06-21,10:03:15
39.949698,116.312236,0,52,39985.4189814815,2009-06-21,10:03:20
39.949704,116.312236,0,52,39985.4190393519,2009-06-21,10:03:25
39.949711,116.312236,0,53,39985.4190972222,2009-06-21,10:03:30
39.949711,116.312236,0,53,39985.4191319444,2009-06-21,10:03:33
39.949713,116.312235,0,53,39985.4191550926,2009-06-21,10:03:35
39.949704,116.312235,0,53,39985.419212963,2009-06-21,10:03:40
39.9497,116.312235,0,53,39985.4192708333,2009-06-21,10:03:45
39.949704,116.312234,0,53,39985.4193287037,2009-06-21,10:03:50
39.949704,116.312234,0,53,39985.4193634259,2009-06-21,10:03:53
39.949702,116.312231,0,53,39985.4193865741,2009-06-21,10:03:55
39.949663,116.312126,0,54,39985.4194444444,2009-06-21,10:04:00
39.949624,116.311992,0,55,39985.4195023148,2009-06-21,10:04:05
39.949603,116.311861,0,55,39985.4195601852,2009-06-21,10:04:10
39.949579,116.311774,0,56,39985.4196180556,2009-06-21,10:04:15
39.949571,116.311772,0,56,39985.4196759259,2009-06-21,10:04:20
39.949702,116.312041,0,71,39985.421875,2009-06-21,10:07:30
39.94971,116.312412,0,77,39985.4219328704,2009-06-21,10:07:35
39.949709,116.312456,0,76,39985.4219907407,2009-06-21,10:07:40
39.949743,116.312718,0,84,39985.4220486111,2009-06-21,10:07:45
39.949753,116.313001,0,94,39985.4221064815,2009-06-21,10:07:50
39.949728,116.313185,0,102,39985.4221643518,2009-06-21,10:07:55
39.949705,116.313279,0,109,39985.4222222222,2009-06-21,10:08:00
39.949667,116.313286,0,111,39985.4222800926,2009-06-21,10:08:05
39.94965,116.313323,0,118,39985.422337963,2009-06-21,10:08:10
39.949621,116.31329,0,119,39985.4223958333,2009-06-21,10:08:15
39.949641,116.313236,0,124,39985.4224537037,2009-06-21,10:08:20
39.949654,116.313198,0,129,39985.4225115741,2009-06-21,10:08:25
39.949657,116.313187,0,131,39985.4225694444,2009-06-21,10:08:30
39.949651,116.313177,0,132,39985.4226273148,2009-06-21,10:08:35
39.949668,116.313167,0,137,39985.4226851852,2009-06-21,10:08:40
39.949672,116.313035,0,141,39985.4227430556,2009-06-21,10:08:45
39.949655,116.312973,0,142,39985.4228009259,2009-06-21,10:08:50
39.949627,116.312921,0,142,39985.4228587963,2009-06-21,10:08:55
39.949636,116.312863,0,142,39985.4229166667,2009-06-21,10:09:00
39.951426,116.312026,0,129,39985.4247685185,2009-06-21,10:11:40
39.949497,116.314664,0,136,39985.4248263889,2009-06-21,10:11:45
39.949352,116.314982,0,145,39985.4248842593,2009-06-21,10:11:50
39.94929,116.315137,0,146,39985.4249421296,2009-06-21,10:11:55
39.949268,116.315267,0,145,39985.425,2009-06-21,10:12:00
39.949184,116.315479,0,147,39985.4250578704,2009-06-21,10:12:05
39.949172,116.315569,0,148,39985.4251157407,2009-06-21,10:12:10
39.948911,116.315844,0,151,39985.4251736111,2009-06-21,10:12:15
39.948743,116.316018,0,154,39985.4252314815,2009-06-21,10:12:20
39.948699,116.316158,0,159,39985.4252893519,2009-06-21,10:12:25
39.948649,116.316278,0,164,39985.4253472222,2009-06-21,10:12:30
39.948581,116.316371,0,167,39985.4254050926,2009-06-21,10:12:35
39.948726,116.316264,0,174,39985.425462963,2009-06-21,10:12:40
39.948746,116.316208,0,179,39985.4255208333,2009-06-21,10:12:45
39.948743,116.316201,0,179,39985.4255787037,2009-06-21,10:12:50
39.948743,116.316194,0,180,39985.4256365741,2009-06-21,10:12:55
39.948743,116.316194,0,180,39985.4256712963,2009-06-21,10:12:58
39.948748,116.316187,0,180,39985.4256944444,2009-06-21,10:13:00
39.948858,116.316001,0,181,39985.4257523148,2009-06-21,10:13:05
39.949022,116.315747,0,182,39985.4258101852,2009-06-21,10:13:10
39.949123,116.315584,0,183,39985.4258680556,2009-06-21,10:13:15
39.94925,116.315366,0,184,39985.4259259259,2009-06-21,10:13:20
39.949346,116.315196,0,186,39985.4259837963,2009-06-21,10:13:25
39.949399,116.31513,0,187,39985.4260416667,2009-06-21,10:13:30
39.949432,116.315091,0,188,39985.426099537,2009-06-21,10:13:35
39.949456,116.315064,0,189,39985.4261574074,2009-06-21,10:13:40
39.949446,116.315081,0,190,39985.4262152778,2009-06-21,10:13:45
39.949446,116.315081,0,190,39985.42625,2009-06-21,10:13:48
39.949443,116.31508,0,191,39985.4262731481,2009-06-21,10:13:50
39.949424,116.315073,0,191,39985.4263310185,2009-06-21,10:13:55
39.949424,116.315073,0,191,39985.4263657407,2009-06-21,10:13:58
39.949416,116.315081,0,192,39985.4263888889,2009-06-21,10:14:00
39.949402,116.315097,0,192,39985.4264467593,2009-06-21,10:14:05
39.949404,116.315091,0,193,39985.4265046296,2009-06-21,10:14:10
39.949405,116.315091,0,193,39985.4265625,2009-06-21,10:14:15
39.949405,116.315091,0,193,39985.4265972222,2009-06-21,10:14:18
39.949412,116.31509,0,193,39985.4266203704,2009-06-21,10:14:20
39.949458,116.315001,0,193,39985.4266782407,2009-06-21,10:14:25
39.949544,116.3148,0,195,39985.4267361111,2009-06-21,10:14:30
39.949547,116.314797,0,196,39985.4267939815,2009-06-21,10:14:35
39.949547,116.314797,0,196,39985.4268287037,2009-06-21,10:14:38
39.949553,116.314796,0,197,39985.4268518519,2009-06-21,10:14:40
39.949667,116.314743,0,199,39985.4269097222,2009-06-21,10:14:45
39.949691,116.314777,0,203,39985.4269675926,2009-06-21,10:14:50
39.949706,116.314776,0,205,39985.427025463,2009-06-21,10:14:55
39.949703,116.314777,0,206,39985.4270833333,2009-06-21,10:15:00
39.949702,116.314778,0,206,39985.4271412037,2009-06-21,10:15:05
39.949702,116.314778,0,206,39985.4271759259,2009-06-21,10:15:08
39.949697,116.314778,0,206,39985.4271990741,2009-06-21,10:15:10
39.949761,116.314741,0,213,39985.4272569444,2009-06-21,10:15:15
39.949761,116.314741,0,213,39985.4272916667,2009-06-21,10:15:18
39.949765,116.314738,0,220,39985.4273148148,2009-06-21,10:15:20
39.949784,116.314682,0,225,39985.4273726852,2009-06-21,10:15:25
39.949784,116.314682,0,225,39985.4274074074,2009-06-21,10:15:28
39.949792,116.314681,0,225,39985.4274305556,2009-06-21,10:15:30
39.949862,116.314516,0,227,39985.4274884259,2009-06-21,10:15:35
39.949856,116.314495,0,228,39985.4275462963,2009-06-21,10:15:40
39.949857,116.314478,0,229,39985.4276041667,2009-06-21,10:15:45
39.949839,116.314454,0,229,39985.427662037,2009-06-21,10:15:50
39.949881,116.314422,0,234,39985.4277199074,2009-06-21,10:15:55
39.949881,116.314422,0,234,39985.4277546296,2009-06-21,10:15:58
39.94988,116.31442,0,235,39985.4277777778,2009-06-21,10:16:00
39.94996,116.314368,0,236,39985.4278356481,2009-06-21,10:16:05
39.950037,116.314325,0,241,39985.4278935185,2009-06-21,10:16:10
39.950092,116.314281,0,245,39985.4279513889,2009-06-21,10:16:15
39.950172,116.314272,0,253,39985.4280092593,2009-06-21,10:16:20
39.950198,116.314252,0,256,39985.4280671296,2009-06-21,10:16:25
39.950246,116.314237,0,259,39985.428125,2009-06-21,10:16:30
39.950265,116.314232,0,259,39985.4281828704,2009-06-21,10:16:35
39.950286,116.314211,0,263,39985.4282407407,2009-06-21,10:16:40
39.950312,116.314185,0,269,39985.4282986111,2009-06-21,10:16:45
39.950313,116.314174,0,271,39985.4283564815,2009-06-21,10:16:50
39.950335,116.314137,0,280,39985.4284143519,2009-06-21,10:16:55
39.950341,116.31411,0,285,39985.4284722222,2009-06-21,10:17:00
39.95035,116.31412,0,287,39985.4285300926,2009-06-21,10:17:05
39.950379,116.314146,0,286,39985.428587963,2009-06-21,10:17:10
39.950398,116.31418,0,287,39985.4286458333,2009-06-21,10:17:15
39.950422,116.314213,0,288,39985.4287037037,2009-06-21,10:17:20
39.950419,116.314264,0,288,39985.4287615741,2009-06-21,10:17:25
39.950484,116.314241,0,286,39985.4288194444,2009-06-21,10:17:30
39.950468,116.314313,0,287,39985.4288773148,2009-06-21,10:17:35
39.950465,116.314388,0,289,39985.4289351852,2009-06-21,10:17:40
39.95045,116.314489,0,292,39985.4289930556,2009-06-21,10:17:45
39.95044,116.314569,0,297,39985.4290509259,2009-06-21,10:17:50
39.950409,116.314636,0,301,39985.4291087963,2009-06-21,10:17:55
39.950412,116.314639,0,304,39985.4291666667,2009-06-21,10:18:00
39.950412,116.314639,0,304,39985.4292013889,2009-06-21,10:18:03
39.95041,116.31464,0,308,39985.429224537,2009-06-21,10:18:05
39.950434,116.31468,0,308,39985.4292824074,2009-06-21,10:18:10
39.950522,116.314881,0,308,39985.4293402778,2009-06-21,10:18:15
39.950549,116.31492,0,308,39985.4293981481,2009-06-21,10:18:20
39.950538,116.314921,0,308,39985.4294560185,2009-06-21,10:18:25
39.950532,116.314921,0,308,39985.4295138889,2009-06-21,10:18:30
39.950534,116.314921,0,308,39985.4295717593,2009-06-21,10:18:35
39.950534,116.314921,0,308,39985.4296064815,2009-06-21,10:18:38
39.950539,116.314921,0,308,39985.4296296296,2009-06-21,10:18:40
39.952097,116.312783,0,-2,39985.4428819444,2009-06-21,10:37:45
39.95052,116.314921,0,313,39985.4430555556,2009-06-21,10:38:00
39.950624,116.314736,0,256,39985.4431134259,2009-06-21,10:38:05
39.950602,116.314666,0,224,39985.4431712963,2009-06-21,10:38:10
39.950572,116.314645,0,212,39985.4432291667,2009-06-21,10:38:15
39.950635,116.314508,0,176,39985.443287037,2009-06-21,10:38:20
39.950677,116.314415,0,160,39985.4433449074,2009-06-21,10:38:25
39.950747,116.314367,0,160,39985.4434027778,2009-06-21,10:38:30
39.950677,116.314421,0,160,39985.4434606481,2009-06-21,10:38:35
39.950685,116.314422,0,160,39985.4435185185,2009-06-21,10:38:40
39.950685,116.314422,0,160,39985.4435763889,2009-06-21,10:38:45
39.950685,116.314422,0,160,39985.4436111111,2009-06-21,10:38:48
39.950686,116.314422,0,162,39985.4436342593,2009-06-21,10:38:50
39.950671,116.314427,0,164,39985.4436921296,2009-06-21,10:38:55
39.950695,116.314463,0,166,39985.44375,2009-06-21,10:39:00
39.950677,116.314478,0,165,39985.4438078704,2009-06-21,10:39:05
39.950659,116.314474,0,164,39985.4438657407,2009-06-21,10:39:10
39.950667,116.314475,0,165,39985.4439236111,2009-06-21,10:39:15
39.950673,116.314474,0,165,39985.4439814815,2009-06-21,10:39:20
39.950678,116.314474,0,166,39985.4440393519,2009-06-21,10:39:25
39.950674,116.314473,0,167,39985.4440972222,2009-06-21,10:39:30
39.950674,116.314473,0,167,39985.4441319444,2009-06-21,10:39:33
39.95067,116.314471,0,167,39985.4441550926,2009-06-21,10:39:35
39.950655,116.314466,0,167,39985.444212963,2009-06-21,10:39:40
39.950643,116.314462,0,167,39985.4442708333,2009-06-21,10:39:45
39.950647,116.314443,0,167,39985.4443287037,2009-06-21,10:39:50
39.950638,116.314443,0,167,39985.4443865741,2009-06-21,10:39:55
39.950551,116.314526,0,168,39985.4444444444,2009-06-21,10:40:00
39.950517,116.314563,0,170,39985.4445023148,2009-06-21,10:40:05
39.950472,116.314509,0,169,39985.4445601852,2009-06-21,10:40:10
39.950449,116.314536,0,169,39985.4446180556,2009-06-21,10:40:15
39.950425,116.314556,0,171,39985.4446759259,2009-06-21,10:40:20
39.950412,116.314559,0,173,39985.4447337963,2009-06-21,10:40:25
39.950334,116.314543,0,174,39985.4447916667,2009-06-21,10:40:30
39.950284,116.314545,0,174,39985.444849537,2009-06-21,10:40:35
39.950229,116.314548,0,173,39985.4449074074,2009-06-21,10:40:40
39.950141,116.314552,0,175,39985.4449652778,2009-06-21,10:40:45
39.950079,116.314544,0,178,39985.4450231481,2009-06-21,10:40:50
39.950034,116.314525,0,180,39985.4450810185,2009-06-21,10:40:55
39.950007,116.314522,0,181,39985.4451388889,2009-06-21,10:41:00
39.949987,116.314528,0,183,39985.4451967593,2009-06-21,10:41:05
39.949944,116.314522,0,184,39985.4452546296,2009-06-21,10:41:10
39.949926,116.314526,0,184,39985.4453125,2009-06-21,10:41:15
39.949849,116.314568,0,185,39985.4453703704,2009-06-21,10:41:20
39.949789,116.314589,0,187,39985.4454282407,2009-06-21,10:41:25
39.949729,116.314615,0,189,39985.4454861111,2009-06-21,10:41:30
39.94966,116.314608,0,191,39985.4455439815,2009-06-21,10:41:35
39.9495,116.314613,0,191,39985.4456018518,2009-06-21,10:41:40
39.949408,116.314586,0,191,39985.4456597222,2009-06-21,10:41:45
39.949398,116.314447,0,190,39985.4457175926,2009-06-21,10:41:50
39.949412,116.314424,0,191,39985.445775463,2009-06-21,10:41:55
39.949424,116.314429,0,191,39985.4458333333,2009-06-21,10:42:00
39.949352,116.314475,0,194,39985.4458912037,2009-06-21,10:42:05
39.949366,116.314509,0,195,39985.4459490741,2009-06-21,10:42:10
39.949348,116.314526,0,195,39985.4460069444,2009-06-21,10:42:15
39.949363,116.314549,0,196,39985.4460648148,2009-06-21,10:42:20
39.949319,116.314583,0,196,39985.4461226852,2009-06-21,10:42:25
39.949215,116.314558,0,195,39985.4461805556,2009-06-21,10:42:30
39.949077,116.314613,0,191,39985.4462384259,2009-06-21,10:42:35
39.94902,116.314627,0,185,39985.4462962963,2009-06-21,10:42:40
39.948989,116.314623,0,183,39985.4463541667,2009-06-21,10:42:45
39.948955,116.314638,0,183,39985.446412037,2009-06-21,10:42:50
39.948902,116.314644,0,180,39985.4464699074,2009-06-21,10:42:55
39.948902,116.314644,0,180,39985.4465046296,2009-06-21,10:42:58
39.948908,116.314652,0,178,39985.4465277778,2009-06-21,10:43:00
39.948893,116.31468,0,174,39985.4465856481,2009-06-21,10:43:05
39.948878,116.314699,0,169,39985.4466435185,2009-06-21,10:43:10
39.948925,116.314717,0,169,39985.4467013889,2009-06-21,10:43:15
39.948926,116.314715,0,170,39985.4467592593,2009-06-21,10:43:20
39.948926,116.314715,0,170,39985.4467939815,2009-06-21,10:43:23
39.948919,116.314712,0,172,39985.4468171296,2009-06-21,10:43:25
39.948891,116.314723,0,175,39985.446875,2009-06-21,10:43:30
39.948785,116.31472,0,172,39985.4469328704,2009-06-21,10:43:35
39.948724,116.314719,0,169,39985.4469907407,2009-06-21,10:43:40
39.948668,116.314727,0,168,39985.4470486111,2009-06-21,10:43:45
39.948616,116.314741,0,166,39985.4471064815,2009-06-21,10:43:50
39.948562,116.314765,0,165,39985.4471643518,2009-06-21,10:43:55
39.948521,116.314773,0,164,39985.4472222222,2009-06-21,10:44:00
39.948487,116.314777,0,162,39985.4472800926,2009-06-21,10:44:05
39.948446,116.314788,0,160,39985.447337963,2009-06-21,10:44:10
39.948397,116.314792,0,157,39985.4473958333,2009-06-21,10:44:15
39.948332,116.314782,0,152,39985.4474537037,2009-06-21,10:44:20
39.94829,116.314781,0,151,39985.4475115741,2009-06-21,10:44:25
39.948266,116.314787,0,148,39985.4475694444,2009-06-21,10:44:30
39.948228,116.314793,0,145,39985.4476273148,2009-06-21,10:44:35
39.948196,116.314803,0,145,39985.4476851852,2009-06-21,10:44:40
39.948154,116.314806,0,145,39985.4477430556,2009-06-21,10:44:45
39.948126,116.314825,0,144,39985.4478009259,2009-06-21,10:44:50
39.948072,116.314841,0,143,39985.4478587963,2009-06-21,10:44:55
39.948017,116.314837,0,144,39985.4479166667,2009-06-21,10:45:00
39.948006,116.314831,0,144,39985.447974537,2009-06-21,10:45:05
39.947955,116.314848,0,145,39985.4480324074,2009-06-21,10:45:10
39.947913,116.314818,0,146,39985.4480902778,2009-06-21,10:45:15
39.947832,116.314787,0,147,39985.4481481481,2009-06-21,10:45:20
39.947783,116.314761,0,146,39985.4482060185,2009-06-21,10:45:25
39.947767,116.314693,0,145,39985.4482638889,2009-06-21,10:45:30
39.947744,116.31462,0,144,39985.4483217593,2009-06-21,10:45:35
39.947678,116.314579,0,140,39985.4483796296,2009-06-21,10:45:40
39.947676,116.314513,0,139,39985.4484375,2009-06-21,10:45:45
39.94767,116.314455,0,137,39985.4484953704,2009-06-21,10:45:50
39.94764,116.314415,0,135,39985.4485532407,2009-06-21,10:45:55
39.947649,116.314366,0,134,39985.4486111111,2009-06-21,10:46:00
39.947637,116.314323,0,133,39985.4486689815,2009-06-21,10:46:05
39.947624,116.314261,0,132,39985.4487268519,2009-06-21,10:46:10
39.947615,116.314192,0,131,39985.4487847222,2009-06-21,10:46:15
39.947621,116.314124,0,129,39985.4488425926,2009-06-21,10:46:20
39.947625,116.314061,0,129,39985.448900463,2009-06-21,10:46:25
39.947608,116.314017,0,129,39985.4489583333,2009-06-21,10:46:30
39.947593,116.313977,0,131,39985.4490162037,2009-06-21,10:46:35
39.94759,116.313922,0,133,39985.4490740741,2009-06-21,10:46:40
39.947607,116.313868,0,134,39985.4491319444,2009-06-21,10:46:45
39.947653,116.313805,0,134,39985.4491898148,2009-06-21,10:46:50
39.947672,116.313766,0,137,39985.4492476852,2009-06-21,10:46:55
39.947692,116.313728,0,140,39985.4493055556,2009-06-21,10:47:00
39.947734,116.313675,0,142,39985.4493634259,2009-06-21,10:47:05
39.947733,116.31363,0,145,39985.4494212963,2009-06-21,10:47:10
39.947763,116.313585,0,147,39985.4494791667,2009-06-21,10:47:15
39.947723,116.313533,0,149,39985.449537037,2009-06-21,10:47:20
39.947716,116.313464,0,150,39985.4495949074,2009-06-21,10:47:25
39.947633,116.313415,0,150,39985.4496527778,2009-06-21,10:47:30
39.947545,116.313354,0,147,39985.4497106481,2009-06-21,10:47:35
39.94751,116.313296,0,148,39985.4497685185,2009-06-21,10:47:40
39.947462,116.313247,0,148,39985.4498263889,2009-06-21,10:47:45
39.947444,116.313185,0,149,39985.4498842593,2009-06-21,10:47:50
39.94742,116.313139,0,149,39985.4499421296,2009-06-21,10:47:55
39.947432,116.313074,0,149,39985.45,2009-06-21,10:48:00
39.947416,116.313033,0,148,39985.4500578704,2009-06-21,10:48:05
39.947418,116.312982,0,149,39985.4501157407,2009-06-21,10:48:10
39.947488,116.31291,0,150,39985.4501736111,2009-06-21,10:48:15
39.947468,116.312864,0,151,39985.4502314815,2009-06-21,10:48:20
39.947462,116.312807,0,152,39985.4502893519,2009-06-21,10:48:25
39.947457,116.312737,0,155,39985.4503472222,2009-06-21,10:48:30
39.947453,116.312695,0,156,39985.4504050926,2009-06-21,10:48:35
39.947458,116.312656,0,157,39985.450462963,2009-06-21,10:48:40
39.947469,116.312621,0,160,39985.4505208333,2009-06-21,10:48:45
39.947466,116.312608,0,163,39985.4505787037,2009-06-21,10:48:50
39.947502,116.312561,0,165,39985.4506365741,2009-06-21,10:48:55
39.947575,116.312475,0,163,39985.4506944444,2009-06-21,10:49:00
39.947657,116.312429,0,164,39985.4507523148,2009-06-21,10:49:05
39.947715,116.312402,0,167,39985.4508101852,2009-06-21,10:49:10
39.947741,116.312377,0,169,39985.4508680556,2009-06-21,10:49:15
39.947801,116.312354,0,175,39985.4509259259,2009-06-21,10:49:20
39.947838,116.312332,0,181,39985.4509837963,2009-06-21,10:49:25
39.94786,116.312306,0,190,39985.4510416667,2009-06-21,10:49:30
39.947887,116.312277,0,201,39985.451099537,2009-06-21,10:49:35
39.947944,116.31225,0,209,39985.4511574074,2009-06-21,10:49:40
39.948007,116.312281,0,213,39985.4512152778,2009-06-21,10:49:45
39.948025,116.312373,0,210,39985.4512731481,2009-06-21,10:49:50
39.948025,116.312498,0,203,39985.4513310185,2009-06-21,10:49:55
39.94803,116.312577,0,197,39985.4513888889,2009-06-21,10:50:00
39.948013,116.312642,0,190,39985.4514467593,2009-06-21,10:50:05
39.948014,116.312707,0,184,39985.4515046296,2009-06-21,10:50:10
39.948027,116.312771,0,173,39985.4515625,2009-06-21,10:50:15
39.948038,116.312826,0,170,39985.4516203704,2009-06-21,10:50:20
39.948037,116.312878,0,168,39985.4516782407,2009-06-21,10:50:25
39.948038,116.312919,0,165,39985.4517361111,2009-06-21,10:50:30
39.948048,116.312969,0,160,39985.4517939815,2009-06-21,10:50:35
39.948054,116.313028,0,160,39985.4518518519,2009-06-21,10:50:40
39.948067,116.313068,0,153,39985.4519097222,2009-06-21,10:50:45
39.948066,116.313112,0,149,39985.4519675926,2009-06-21,10:50:50
39.948065,116.31316,0,144,39985.452025463,2009-06-21,10:50:55
39.94807,116.313206,0,140,39985.4520833333,2009-06-21,10:51:00
39.948088,116.313249,0,137,39985.4521412037,2009-06-21,10:51:05
39.94809,116.313293,0,131,39985.4521990741,2009-06-21,10:51:10
39.948093,116.313338,0,129,39985.4522569444,2009-06-21,10:51:15
39.948105,116.313389,0,126,39985.4523148148,2009-06-21,10:51:20
39.948107,116.313445,0,124,39985.4523726852,2009-06-21,10:51:25
39.948112,116.313505,0,121,39985.4524305556,2009-06-21,10:51:30
39.948112,116.313551,0,122,39985.4524884259,2009-06-21,10:51:35
39.948116,116.313593,0,123,39985.4525462963,2009-06-21,10:51:40
39.948119,116.313641,0,123,39985.4526041667,2009-06-21,10:51:45
39.948129,116.313691,0,124,39985.452662037,2009-06-21,10:51:50
39.948134,116.31374,0,126,39985.4527199074,2009-06-21,10:51:55
39.948137,116.31379,0,127,39985.4527777778,2009-06-21,10:52:00
39.948139,116.313845,0,127,39985.4528356481,2009-06-21,10:52:05
39.948138,116.313894,0,126,39985.4528935185,2009-06-21,10:52:10
39.948142,116.313955,0,124,39985.4529513889,2009-06-21,10:52:15
39.948155,116.31401,0,126,39985.4530092593,2009-06-21,10:52:20
39.948144,116.314064,0,126,39985.4530671296,2009-06-21,10:52:25
39.948116,116.314103,0,126,39985.453125,2009-06-21,10:52:30
39.948092,116.314133,0,126,39985.4531828704,2009-06-21,10:52:35
39.948081,116.314162,0,129,39985.4532407407,2009-06-21,10:52:40
39.948078,116.314171,0,130,39985.4532986111,2009-06-21,10:52:45
39.948046,116.314189,0,131,39985.4533564815,2009-06-21,10:52:50
39.948009,116.314201,0,131,39985.4534143518,2009-06-21,10:52:55
39.947972,116.314228,0,130,39985.4534722222,2009-06-21,10:53:00
39.947934,116.314238,0,130,39985.4535300926,2009-06-21,10:53:05
39.94787,116.31423,0,129,39985.453587963,2009-06-21,10:53:10
39.947822,116.314209,0,128,39985.4536458333,2009-06-21,10:53:15
39.948047,116.314278,0,211,39985.477025463,2009-06-21,11:26:55
39.948097,116.314246,0,208,39985.4770833333,2009-06-21,11:27:00
39.948174,116.314208,0,200,39985.4771412037,2009-06-21,11:27:05
39.948209,116.31419,0,201,39985.4771990741,2009-06-21,11:27:10
39.94824,116.314156,0,200,39985.4772569444,2009-06-21,11:27:15
39.948265,116.31413,0,200,39985.4773148148,2009-06-21,11:27:20
39.948293,116.314085,0,199,39985.4773726852,2009-06-21,11:27:25
39.948312,116.314052,0,196,39985.4774305556,2009-06-21,11:27:30
39.948334,116.314034,0,199,39985.4774884259,2009-06-21,11:27:35
39.948347,116.314024,0,202,39985.4775462963,2009-06-21,11:27:40
39.948373,116.313982,0,202,39985.4776041667,2009-06-21,11:27:45
39.948387,116.313923,0,200,39985.477662037,2009-06-21,11:27:50
39.948389,116.313897,0,200,39985.4777199074,2009-06-21,11:27:55
39.948391,116.313892,0,202,39985.4777777778,2009-06-21,11:28:00
39.948393,116.313889,0,203,39985.4778356481,2009-06-21,11:28:05
39.9484,116.313886,0,204,39985.4778935185,2009-06-21,11:28:10
39.9484,116.313886,0,204,39985.4779282407,2009-06-21,11:28:13
39.948407,116.313881,0,204,39985.4779513889,2009-06-21,11:28:15
39.94847,116.313747,0,205,39985.4780092593,2009-06-21,11:28:20
39.948522,116.313665,0,203,39985.4780671296,2009-06-21,11:28:25
39.948596,116.313598,0,199,39985.478125,2009-06-21,11:28:30
39.94866,116.313562,0,196,39985.4781828704,2009-06-21,11:28:35
39.948742,116.313516,0,194,39985.4782407407,2009-06-21,11:28:40
39.948801,116.313496,0,191,39985.4782986111,2009-06-21,11:28:45
39.948852,116.313466,0,187,39985.4783564815,2009-06-21,11:28:50
39.948897,116.313444,0,184,39985.4784143518,2009-06-21,11:28:55
39.948945,116.313418,0,181,39985.4784722222,2009-06-21,11:29:00
39.948993,116.313397,0,180,39985.4785300926,2009-06-21,11:29:05
39.949029,116.313369,0,180,39985.478587963,2009-06-21,11:29:10
39.949074,116.313338,0,181,39985.4786458333,2009-06-21,11:29:15
39.949109,116.313353,0,179,39985.4787037037,2009-06-21,11:29:20
39.949147,116.313377,0,179,39985.4787615741,2009-06-21,11:29:25
39.949206,116.313413,0,176,39985.4788194444,2009-06-21,11:29:30
39.94925,116.313428,0,172,39985.4788773148,2009-06-21,11:29:35
39.949302,116.313425,0,171,39985.4789351852,2009-06-21,11:29:40
39.949346,116.313412,0,174,39985.4789930556,2009-06-21,11:29:45
39.949398,116.313402,0,175,39985.4790509259,2009-06-21,11:29:50
39.949422,116.31339,0,178,39985.4791087963,2009-06-21,11:29:55
39.949453,116.313392,0,180,39985.4791666667,2009-06-21,11:30:00
39.949489,116.313366,0,181,39985.479224537,2009-06-21,11:30:05
39.949527,116.313413,0,184,39985.4792824074,2009-06-21,11:30:10
39.949552,116.31347,0,189,39985.4793402778,2009-06-21,11:30:15
39.949576,116.313447,0,193,39985.4793981481,2009-06-21,11:30:20
39.949604,116.313361,0,195,39985.4794560185,2009-06-21,11:30:25
39.949653,116.313386,0,197,39985.4795138889,2009-06-21,11:30:30
39.949694,116.31339,0,200,39985.4795717593,2009-06-21,11:30:35
39.949717,116.313379,0,202,39985.4796296296,2009-06-21,11:30:40
39.949717,116.313379,0,202,39985.4796643518,2009-06-21,11:30:43
39.949719,116.313373,0,203,39985.4796875,2009-06-21,11:30:45
39.949708,116.313362,0,204,39985.4797453704,2009-06-21,11:30:50
39.949701,116.31336,0,205,39985.4798032407,2009-06-21,11:30:55
39.949703,116.31336,0,205,39985.4798611111,2009-06-21,11:31:00
39.949707,116.313357,0,205,39985.4799189815,2009-06-21,11:31:05
39.949707,116.313355,0,205,39985.4799768519,2009-06-21,11:31:10
39.949707,116.313355,0,205,39985.4800115741,2009-06-21,11:31:13
39.949709,116.313348,0,205,39985.4800347222,2009-06-21,11:31:15
39.949751,116.313247,0,205,39985.4800925926,2009-06-21,11:31:20
39.949786,116.313112,0,207,39985.480150463,2009-06-21,11:31:25
39.949864,116.312932,0,208,39985.4802083333,2009-06-21,11:31:30
39.949902,116.312802,0,202,39985.4802662037,2009-06-21,11:31:35
39.949946,116.312753,0,200,39985.4803240741,2009-06-21,11:31:40
39.94998,116.312742,0,202,39985.4803819444,2009-06-21,11:31:45
39.949954,116.312714,0,208,39985.4804398148,2009-06-21,11:31:50
39.949954,116.312681,0,208,39985.4804976852,2009-06-21,11:31:55
39.949954,116.312681,0,208,39985.4805324074,2009-06-21,11:31:58
39.949958,116.312674,0,209,39985.4805555556,2009-06-21,11:32:00
39.949934,116.312661,0,210,39985.4806134259,2009-06-21,11:32:05
39.949908,116.312573,0,209,39985.4806712963,2009-06-21,11:32:10
39.94987,116.312543,0,210,39985.4807291667,2009-06-21,11:32:15
39.949866,116.312518,0,211,39985.480787037,2009-06-21,11:32:20
39.949828,116.312562,0,211,39985.4808449074,2009-06-21,11:32:25
39.949807,116.312578,0,212,39985.4809027778,2009-06-21,11:32:30
39.949802,116.312549,0,213,39985.4809606481,2009-06-21,11:32:35
39.949809,116.312579,0,216,39985.4810185185,2009-06-21,11:32:40
39.949809,116.312579,0,216,39985.4810532407,2009-06-21,11:32:43
39.949815,116.312573,0,217,39985.4810763889,2009-06-21,11:32:45
39.949819,116.312595,0,217,39985.4811342593,2009-06-21,11:32:50
39.949884,116.312532,0,223,39985.4811921296,2009-06-21,11:32:55
39.94991,116.312463,0,224,39985.48125,2009-06-21,11:33:00
39.949914,116.312462,0,222,39985.4813078704,2009-06-21,11:33:05
39.949915,116.312461,0,221,39985.4813657407,2009-06-21,11:33:10
39.949915,116.312461,0,221,39985.481400463,2009-06-21,11:33:13
39.949916,116.312462,0,221,39985.4814236111,2009-06-21,11:33:15
39.949903,116.312474,0,221,39985.4814814815,2009-06-21,11:33:20
39.949898,116.312513,0,221,39985.4815393519,2009-06-21,11:33:25
39.949883,116.312535,0,222,39985.4815972222,2009-06-21,11:33:30
39.949902,116.31252,0,225,39985.4816550926,2009-06-21,11:33:35
39.949903,116.312522,0,226,39985.481712963,2009-06-21,11:33:40
39.949903,116.312522,0,226,39985.4817476852,2009-06-21,11:33:43
39.949906,116.31253,0,226,39985.4817708333,2009-06-21,11:33:45
39.949919,116.312565,0,229,39985.4818287037,2009-06-21,11:33:50
39.949912,116.312641,0,233,39985.4818865741,2009-06-21,11:33:55
39.949896,116.312773,0,243,39985.4819444444,2009-06-21,11:34:00
39.949902,116.312834,0,249,39985.4820023148,2009-06-21,11:34:05
39.949877,116.312955,0,261,39985.4820601852,2009-06-21,11:34:10
39.949857,116.312993,0,266,39985.4821180556,2009-06-21,11:34:15
39.949823,116.31301,0,271,39985.4821759259,2009-06-21,11:34:20
39.949834,116.313051,0,276,39985.4822337963,2009-06-21,11:34:25
39.949828,116.313083,0,279,39985.4822916667,2009-06-21,11:34:30
39.949831,116.313119,0,281,39985.482349537,2009-06-21,11:34:35
39.949815,116.313193,0,285,39985.4824074074,2009-06-21,11:34:40
39.949807,116.313292,0,289,39985.4824652778,2009-06-21,11:34:45
39.949833,116.313268,0,296,39985.4825231481,2009-06-21,11:34:50
39.949833,116.313268,0,296,39985.4825578704,2009-06-21,11:34:53
39.949838,116.31327,0,300,39985.4825810185,2009-06-21,11:34:55
39.949804,116.313195,0,305,39985.4826388889,2009-06-21,11:35:00
39.949803,116.313185,0,307,39985.4826967593,2009-06-21,11:35:05
39.949803,116.31315,0,309,39985.4827546296,2009-06-21,11:35:10
39.949809,116.313088,0,310,39985.4828125,2009-06-21,11:35:15
39.949788,116.313059,0,312,39985.4828703704,2009-06-21,11:35:20
39.949774,116.313035,0,314,39985.4829282407,2009-06-21,11:35:25
39.949763,116.313008,0,317,39985.4829861111,2009-06-21,11:35:30
39.949764,116.312981,0,319,39985.4830439815,2009-06-21,11:35:35
39.949729,116.312873,0,319,39985.4831018519,2009-06-21,11:35:40
39.949736,116.312827,0,320,39985.4831597222,2009-06-21,11:35:45
39.949753,116.312796,0,320,39985.4832175926,2009-06-21,11:35:50
39.949749,116.312799,0,322,39985.483275463,2009-06-21,11:35:55
39.949749,116.312799,0,322,39985.4833101852,2009-06-21,11:35:58
39.949747,116.312795,0,323,39985.4833333333,2009-06-21,11:36:00
39.949746,116.312808,0,325,39985.4833912037,2009-06-21,11:36:05
39.949746,116.312836,0,326,39985.4834490741,2009-06-21,11:36:10
39.949749,116.312859,0,327,39985.4835069444,2009-06-21,11:36:15
39.949753,116.3129,0,327,39985.4835648148,2009-06-21,11:36:20
39.94975,116.312914,0,327,39985.4836226852,2009-06-21,11:36:25
39.949748,116.312927,0,328,39985.4836805556,2009-06-21,11:36:30
39.949744,116.312943,0,329,39985.4837384259,2009-06-21,11:36:35
39.949744,116.312966,0,327,39985.4837962963,2009-06-21,11:36:40
39.949744,116.312966,0,327,39985.4838310185,2009-06-21,11:36:43
39.949743,116.31297,0,326,39985.4838541667,2009-06-21,11:36:45
39.949743,116.31298,0,327,39985.483912037,2009-06-21,11:36:50
39.949748,116.312987,0,328,39985.4839699074,2009-06-21,11:36:55
39.949753,116.31299,0,328,39985.4840277778,2009-06-21,11:37:00
39.949753,116.31299,0,328,39985.4840625,2009-06-21,11:37:03
39.94975,116.312997,0,329,39985.4840856481,2009-06-21,11:37:05
39.949763,116.312869,0,322,39985.4841435185,2009-06-21,11:37:10
39.949764,116.312869,0,322,39985.4842013889,2009-06-21,11:37:15
39.949766,116.312867,0,322,39985.4842592593,2009-06-21,11:37:20
39.949765,116.312867,0,322,39985.4843171296,2009-06-21,11:37:25
39.949765,116.312867,0,322,39985.484375,2009-06-21,11:37:30
39.949765,116.312867,0,322,39985.4844328704,2009-06-21,11:37:35
39.949765,116.312867,0,322,39985.4844907407,2009-06-21,11:37:40
39.949765,116.312868,0,322,39985.4845486111,2009-06-21,11:37:45
39.949766,116.312866,0,322,39985.4846064815,2009-06-21,11:37:50
39.949767,116.312864,0,322,39985.4846643518,2009-06-21,11:37:55
39.949767,116.312863,0,321,39985.4847222222,2009-06-21,11:38:00
39.949769,116.312863,0,321,39985.4847800926,2009-06-21,11:38:05
39.94977,116.312866,0,321,39985.484837963,2009-06-21,11:38:10
39.94977,116.312867,0,321,39985.4848958333,2009-06-21,11:38:15
39.94977,116.312867,0,321,39985.4849537037,2009-06-21,11:38:20
39.94977,116.312867,0,321,39985.4850115741,2009-06-21,11:38:25
39.94977,116.312868,0,321,39985.4850694444,2009-06-21,11:38:30
39.94977,116.312868,0,321,39985.4851273148,2009-06-21,11:38:35
39.94977,116.312869,0,321,39985.4851851852,2009-06-21,11:38:40
39.94977,116.312868,0,321,39985.4852430556,2009-06-21,11:38:45
39.94977,116.312869,0,321,39985.4853009259,2009-06-21,11:38:50
39.949771,116.312869,0,321,39985.4853587963,2009-06-21,11:38:55
39.949771,116.31287,0,321,39985.4854166667,2009-06-21,11:39:00
39.949771,116.312869,0,321,39985.485474537,2009-06-21,11:39:05
39.949771,116.312868,0,320,39985.4855324074,2009-06-21,11:39:10
39.949772,116.312868,0,320,39985.4855902778,2009-06-21,11:39:15
39.949773,116.312867,0,320,39985.4856481481,2009-06-21,11:39:20
39.949773,116.312868,0,320,39985.4857060185,2009-06-21,11:39:25
39.949773,116.312868,0,320,39985.4857407407,2009-06-21,11:39:28
39.949775,116.312867,0,320,39985.4857638889,2009-06-21,11:39:30
39.949815,116.312836,0,316,39985.4858217593,2009-06-21,11:39:35
39.94994,116.312748,0,295,39985.4858796296,2009-06-21,11:39:40
39.949958,116.312775,0,290,39985.4859375,2009-06-21,11:39:45
39.94992,116.312787,0,285,39985.4859953704,2009-06-21,11:39:50
39.949914,116.312801,0,283,39985.4860532407,2009-06-21,11:39:55
39.949912,116.312846,0,281,39985.4861111111,2009-06-21,11:40:00
39.949866,116.313019,0,274,39985.4863425926,2009-06-21,11:40:20
39.949779,116.313158,0,267,39985.486400463,2009-06-21,11:40:25
39.949784,116.313172,0,260,39985.4864583333,2009-06-21,11:40:30
39.949828,116.31317,0,247,39985.4865162037,2009-06-21,11:40:35
39.949834,116.313221,0,239,39985.4865740741,2009-06-21,11:40:40
39.949863,116.313289,0,232,39985.4866319444,2009-06-21,11:40:45
39.949896,116.313361,0,226,39985.4866898148,2009-06-21,11:40:50
39.949938,116.313419,0,219,39985.4867476852,2009-06-21,11:40:55
39.949966,116.313504,0,216,39985.4868055556,2009-06-21,11:41:00
39.950013,116.313624,0,209,39985.4868634259,2009-06-21,11:41:05
39.95001,116.313683,0,209,39985.4869212963,2009-06-21,11:41:10
39.950033,116.313736,0,207,39985.4869791667,2009-06-21,11:41:15
39.950047,116.313791,0,206,39985.487037037,2009-06-21,11:41:20
39.950044,116.313842,0,204,39985.4870949074,2009-06-21,11:41:25
39.950028,116.313873,0,205,39985.4871527778,2009-06-21,11:41:30
39.950027,116.313904,0,205,39985.4872106481,2009-06-21,11:41:35
39.950017,116.313931,0,207,39985.4872685185,2009-06-21,11:41:40
39.950027,116.313949,0,208,39985.4873263889,2009-06-21,11:41:45
39.950025,116.313953,0,208,39985.4873842593,2009-06-21,11:41:50
39.950025,116.313953,0,208,39985.4874189815,2009-06-21,11:41:53
39.950023,116.313953,0,208,39985.4874421296,2009-06-21,11:41:55
39.949994,116.31397,0,209,39985.4875,2009-06-21,11:42:00
39.949916,116.314078,0,216,39985.4875578704,2009-06-21,11:42:05
39.949764,116.314085,0,213,39985.4876157407,2009-06-21,11:42:10
39.949641,116.314086,0,211,39985.4876736111,2009-06-21,11:42:15
39.949584,116.314031,0,212,39985.4877314815,2009-06-21,11:42:20
39.949563,116.314018,0,212,39985.4877893519,2009-06-21,11:42:25
39.949518,116.313858,0,226,39985.4878472222,2009-06-21,11:42:30
39.949524,116.313847,0,230,39985.4879050926,2009-06-21,11:42:35
39.949484,116.313879,0,231,39985.487962963,2009-06-21,11:42:40
39.949461,116.313922,0,232,39985.4880208333,2009-06-21,11:42:45
39.949489,116.313904,0,233,39985.4880787037,2009-06-21,11:42:50
39.949491,116.313868,0,234,39985.4881365741,2009-06-21,11:42:55
39.949483,116.313821,0,235,39985.4881944444,2009-06-21,11:43:00
39.949476,116.313792,0,235,39985.4882523148,2009-06-21,11:43:05
39.949495,116.313771,0,236,39985.4883101852,2009-06-21,11:43:10
39.949495,116.313771,0,236,39985.4883449074,2009-06-21,11:43:13
39.949503,116.313771,0,236,39985.4883680556,2009-06-21,11:43:15
39.949534,116.313782,0,237,39985.4884259259,2009-06-21,11:43:20
39.950176,116.313697,0,312,39985.49375,2009-06-21,11:51:00
39.949644,116.313759,0,387,39985.4938078704,2009-06-21,11:51:05
39.949602,116.313785,0,397,39985.4938657407,2009-06-21,11:51:10
39.949635,116.31375,0,390,39985.4939236111,2009-06-21,11:51:15
39.949651,116.313691,0,388,39985.4939814815,2009-06-21,11:51:20
39.949651,116.313669,0,391,39985.4940393518,2009-06-21,11:51:25
39.949649,116.313669,0,392,39985.4940972222,2009-06-21,11:51:30
39.949649,116.313669,0,392,39985.4941319444,2009-06-21,11:51:33
39.949647,116.313668,0,402,39985.4941550926,2009-06-21,11:51:35
39.949668,116.313667,0,403,39985.494212963,2009-06-21,11:51:40
39.949683,116.31367,0,406,39985.4942708333,2009-06-21,11:51:45
39.949656,116.313656,0,409,39985.4943287037,2009-06-21,11:51:50
39.949662,116.313656,0,411,39985.4943865741,2009-06-21,11:51:55
39.949663,116.313656,0,414,39985.4944444444,2009-06-21,11:52:00
39.949663,116.313656,0,416,39985.4945023148,2009-06-21,11:52:05
39.949657,116.313656,0,417,39985.4945601852,2009-06-21,11:52:10
39.949652,116.313656,0,417,39985.4946180556,2009-06-21,11:52:15
39.949654,116.313657,0,417,39985.4946759259,2009-06-21,11:52:20
39.949654,116.313657,0,417,39985.4947106481,2009-06-21,11:52:23
39.949647,116.313657,0,417,39985.4947337963,2009-06-21,11:52:25
39.949636,116.313658,0,417,39985.4947916667,2009-06-21,11:52:30
39.949636,116.313657,0,417,39985.494849537,2009-06-21,11:52:35
39.949637,116.313657,0,417,39985.4949074074,2009-06-21,11:52:40
39.949633,116.313656,0,417,39985.4949652778,2009-06-21,11:52:45
39.949633,116.313656,0,417,39985.495,2009-06-21,11:52:48
39.949634,116.313654,0,417,39985.4950231481,2009-06-21,11:52:50
39.949654,116.313667,0,417,39985.4950810185,2009-06-21,11:52:55
39.94969,116.313698,0,417,39985.4951388889,2009-06-21,11:53:00
39.949374,116.314,0,124,39985.4958333333,2009-06-21,11:54:00
39.94904,116.313355,0,357,39985.4958912037,2009-06-21,11:54:05
39.948913,116.313357,0,354,39985.4959490741,2009-06-21,11:54:10
39.948835,116.313484,0,354,39985.4960069444,2009-06-21,11:54:15
39.948943,116.313584,0,349,39985.4960648148,2009-06-21,11:54:20
39.949014,116.313612,0,345,39985.4961226852,2009-06-21,11:54:25
39.949052,116.313673,0,335,39985.4961805556,2009-06-21,11:54:30
39.949155,116.313666,0,330,39985.4962384259,2009-06-21,11:54:35
39.949227,116.313681,0,326,39985.4962962963,2009-06-21,11:54:40
39.949308,116.313728,0,321,39985.4963541667,2009-06-21,11:54:45
39.949374,116.313749,0,311,39985.496412037,2009-06-21,11:54:50
39.949427,116.31381,0,287,39985.4964699074,2009-06-21,11:54:55
39.94954,116.313862,0,278,39985.4965277778,2009-06-21,11:55:00
39.949879,116.313802,0,239,39985.4965856481,2009-06-21,11:55:05
39.949926,116.313941,0,231,39985.4966435185,2009-06-21,11:55:10
39.949935,116.314141,0,215,39985.4967013889,2009-06-21,11:55:15
39.949935,116.314224,0,208,39985.4967592593,2009-06-21,11:55:20
39.949924,116.314307,0,205,39985.4968171296,2009-06-21,11:55:25
39.949907,116.314395,0,196,39985.496875,2009-06-21,11:55:30
39.949902,116.314499,0,183,39985.4969328704,2009-06-21,11:55:35
39.949918,116.314604,0,176,39985.4969907407,2009-06-21,11:55:40
39.949918,116.314665,0,166,39985.4970486111,2009-06-21,11:55:45
39.94995,116.314648,0,156,39985.4971064815,2009-06-21,11:55:50
39.949939,116.314631,0,155,39985.4971643519,2009-06-21,11:55:55
39.949932,116.314634,0,155,39985.4972222222,2009-06-21,11:56:00
39.949929,116.314635,0,155,39985.4972800926,2009-06-21,11:56:05
39.949926,116.314635,0,155,39985.497337963,2009-06-21,11:56:10
39.949919,116.314635,0,155,39985.4973958333,2009-06-21,11:56:15
39.949912,116.314635,0,155,39985.4974537037,2009-06-21,11:56:20
39.949912,116.314635,0,155,39985.4974884259,2009-06-21,11:56:23
39.949906,116.314637,0,155,39985.4975115741,2009-06-21,11:56:25
39.949857,116.314726,0,155,39985.4975694444,2009-06-21,11:56:30
39.949828,116.314823,0,155,39985.4976273148,2009-06-21,11:56:35
39.949843,116.31489,0,155,39985.4976851852,2009-06-21,11:56:40
39.949823,116.31494,0,156,39985.4977430556,2009-06-21,11:56:45
39.949805,116.314949,0,156,39985.4978009259,2009-06-21,11:56:50
39.949797,116.314949,0,156,39985.4978587963,2009-06-21,11:56:55
39.949789,116.314949,0,156,39985.4979166667,2009-06-21,11:57:00
39.949785,116.314948,0,156,39985.497974537,2009-06-21,11:57:05
39.949785,116.314948,0,156,39985.4980092593,2009-06-21,11:57:08
39.949786,116.314947,0,156,39985.4980324074,2009-06-21,11:57:10
39.949827,116.314938,0,156,39985.4980902778,2009-06-21,11:57:15
39.949893,116.314897,0,156,39985.4981481481,2009-06-21,11:57:20
39.949967,116.314837,0,157,39985.4982060185,2009-06-21,11:57:25
39.949992,116.314786,0,157,39985.4982638889,2009-06-21,11:57:30
39.949991,116.314687,0,160,39985.4983217593,2009-06-21,11:57:35
39.949908,116.314814,0,160,39985.4983796296,2009-06-21,11:57:40
39.94992,116.314742,0,161,39985.4984375,2009-06-21,11:57:45
39.949911,116.314707,0,161,39985.4984953704,2009-06-21,11:57:50
39.949875,116.31469,0,164,39985.4985532407,2009-06-21,11:57:55
39.949853,116.314641,0,159,39985.4986111111,2009-06-21,11:58:00
39.949822,116.3146,0,158,39985.4986689815,2009-06-21,11:58:05
39.949766,116.314623,0,167,39985.4987268519,2009-06-21,11:58:10
39.949691,116.314613,0,170,39985.4987847222,2009-06-21,11:58:15
39.949635,116.314668,0,177,39985.4988425926,2009-06-21,11:58:20
39.949585,116.314692,0,182,39985.498900463,2009-06-21,11:58:25
39.949536,116.314689,0,185,39985.4989583333,2009-06-21,11:58:30
39.949453,116.314699,0,183,39985.4990162037,2009-06-21,11:58:35
39.94939,116.314684,0,185,39985.4990740741,2009-06-21,11:58:40
39.949323,116.314667,0,187,39985.4991319444,2009-06-21,11:58:45
39.949301,116.314596,0,191,39985.4991898148,2009-06-21,11:58:50
39.949292,116.314532,0,195,39985.4992476852,2009-06-21,11:58:55
39.949269,116.314477,0,198,39985.4993055556,2009-06-21,11:59:00
39.949241,116.314436,0,202,39985.4993634259,2009-06-21,11:59:05
39.94924,116.314394,0,205,39985.4994212963,2009-06-21,11:59:10
39.949313,116.314278,0,195,39985.4994791667,2009-06-21,11:59:15
39.949362,116.314226,0,175,39985.499537037,2009-06-21,11:59:20
39.949387,116.314193,0,173,39985.4995949074,2009-06-21,11:59:25
39.949374,116.314189,0,171,39985.4996527778,2009-06-21,11:59:30
39.949418,116.31417,0,169,39985.4997106481,2009-06-21,11:59:35
39.949484,116.314154,0,168,39985.4997685185,2009-06-21,11:59:40
39.949982,116.314387,0,290,39985.5012731481,2009-06-21,12:01:50
39.950045,116.314148,0,173,39985.5013310185,2009-06-21,12:01:55
39.949995,116.314158,0,169,39985.5013888889,2009-06-21,12:02:00
39.949936,116.314138,0,167,39985.5014467593,2009-06-21,12:02:05
39.949544,116.313934,0,297,39985.5032407407,2009-06-21,12:04:40
39.949796,116.313688,0,222,39985.5032986111,2009-06-21,12:04:45
39.949622,116.313738,0,257,39985.5033564815,2009-06-21,12:04:50
39.949616,116.313689,0,290,39985.5034143519,2009-06-21,12:04:55
39.949593,116.313666,0,311,39985.5034722222,2009-06-21,12:05:00
39.949592,116.313631,0,327,39985.5035300926,2009-06-21,12:05:05
39.949627,116.313663,0,333,39985.503587963,2009-06-21,12:05:10
39.949617,116.313687,0,331,39985.5036458333,2009-06-21,12:05:15
39.949609,116.313704,0,332,39985.5037037037,2009-06-21,12:05:20
39.949599,116.31372,0,330,39985.5037615741,2009-06-21,12:05:25
39.949599,116.31372,0,330,39985.5037962963,2009-06-21,12:05:28
39.949601,116.313719,0,329,39985.5038194444,2009-06-21,12:05:30
39.94959,116.313722,0,328,39985.5038773148,2009-06-21,12:05:35
39.949583,116.313726,0,329,39985.5039351852,2009-06-21,12:05:40
39.949583,116.313726,0,329,39985.5039699074,2009-06-21,12:05:43
39.949589,116.313726,0,328,39985.5039930556,2009-06-21,12:05:45
39.949574,116.313716,0,331,39985.5040509259,2009-06-21,12:05:50
39.949491,116.313712,0,344,39985.5041087963,2009-06-21,12:05:55
39.949472,116.313649,0,356,39985.5041666667,2009-06-21,12:06:00
39.949456,116.313641,0,364,39985.504224537,2009-06-21,12:06:05
39.949453,116.313639,0,366,39985.5042824074,2009-06-21,12:06:10
39.949457,116.313637,0,367,39985.5043402778,2009-06-21,12:06:15
39.949457,116.313637,0,367,39985.504375,2009-06-21,12:06:18
39.94945,116.313637,0,369,39985.5043981481,2009-06-21,12:06:20
39.949482,116.3136,0,379,39985.5044560185,2009-06-21,12:06:25
39.94948,116.3136,0,379,39985.5045138889,2009-06-21,12:06:30
39.94948,116.3136,0,379,39985.5045486111,2009-06-21,12:06:33
39.949476,116.313601,0,378,39985.5045717593,2009-06-21,12:06:35
39.949455,116.313665,0,381,39985.5046296296,2009-06-21,12:06:40
39.949455,116.313665,0,381,39985.5046643519,2009-06-21,12:06:43
39.949461,116.313666,0,381,39985.5046875,2009-06-21,12:06:45
39.949451,116.313666,0,382,39985.5047453704,2009-06-21,12:06:50
39.949451,116.313666,0,382,39985.5047800926,2009-06-21,12:06:53
39.949445,116.313664,0,382,39985.5048032407,2009-06-21,12:06:55
39.949476,116.313629,0,382,39985.5048611111,2009-06-21,12:07:00
39.949552,116.31351,0,377,39985.5049189815,2009-06-21,12:07:05
39.94958,116.313525,0,376,39985.5049768519,2009-06-21,12:07:10
39.949588,116.313543,0,375,39985.5050347222,2009-06-21,12:07:15
39.949585,116.313552,0,373,39985.5050925926,2009-06-21,12:07:20
39.949536,116.313642,0,371,39985.505150463,2009-06-21,12:07:25
39.949508,116.313668,0,370,39985.5052083333,2009-06-21,12:07:30
39.949502,116.313668,0,370,39985.5052662037,2009-06-21,12:07:35
39.949502,116.313666,0,370,39985.5053240741,2009-06-21,12:07:40
39.949505,116.313666,0,370,39985.5053819444,2009-06-21,12:07:45
39.949506,116.313665,0,370,39985.5054398148,2009-06-21,12:07:50
39.949511,116.313665,0,370,39985.5054976852,2009-06-21,12:07:55
39.949518,116.313666,0,371,39985.5055555556,2009-06-21,12:08:00
39.949525,116.313666,0,371,39985.5056134259,2009-06-21,12:08:05
39.949526,116.313667,0,371,39985.5056712963,2009-06-21,12:08:10
39.949523,116.313669,0,371,39985.5057291667,2009-06-21,12:08:15
39.949519,116.313669,0,371,39985.505787037,2009-06-21,12:08:20
39.949511,116.31367,0,372,39985.5058449074,2009-06-21,12:08:25
39.94951,116.313673,0,372,39985.5059027778,2009-06-21,12:08:30
39.949509,116.313674,0,371,39985.5059606481,2009-06-21,12:08:35
39.949509,116.313674,0,371,39985.5060185185,2009-06-21,12:08:40
39.949501,116.313674,0,371,39985.5060763889,2009-06-21,12:08:45
39.949501,116.313674,0,371,39985.5061111111,2009-06-21,12:08:48
39.949502,116.313673,0,371,39985.5061342593,2009-06-21,12:08:50
39.94949,116.313649,0,371,39985.5061921296,2009-06-21,12:08:55
39.94945,116.313658,0,369,39985.50625,2009-06-21,12:09:00
39.949433,116.31371,0,361,39985.5063078704,2009-06-21,12:09:05
39.949479,116.313741,0,349,39985.5063657407,2009-06-21,12:09:10
39.94952,116.313754,0,338,39985.5064236111,2009-06-21,12:09:15
39.94953,116.313753,0,328,39985.5064814815,2009-06-21,12:09:20
39.949527,116.31375,0,323,39985.5065393519,2009-06-21,12:09:25
39.949523,116.313751,0,321,39985.5065972222,2009-06-21,12:09:30
39.949522,116.313752,0,320,39985.5066550926,2009-06-21,12:09:35
39.94952,116.313751,0,319,39985.506712963,2009-06-21,12:09:40
39.94952,116.313751,0,319,39985.5067476852,2009-06-21,12:09:43
39.949512,116.31375,0,319,39985.5067708333,2009-06-21,12:09:45
39.949501,116.313731,0,316,39985.5068287037,2009-06-21,12:09:50
39.949475,116.313726,0,315,39985.5068865741,2009-06-21,12:09:55
39.949433,116.313777,0,321,39985.5069444444,2009-06-21,12:10:00
39.949405,116.313787,0,322,39985.5070023148,2009-06-21,12:10:05
39.949412,116.313778,0,321,39985.5070601852,2009-06-21,12:10:10
39.949454,116.313756,0,320,39985.5071180556,2009-06-21,12:10:15
39.949478,116.313696,0,318,39985.5071759259,2009-06-21,12:10:20
39.949478,116.313696,0,318,39985.5072106481,2009-06-21,12:10:23
39.949482,116.313695,0,317,39985.5072337963,2009-06-21,12:10:25
39.949512,116.313704,0,315,39985.5072916667,2009-06-21,12:10:30
39.949491,116.313743,0,317,39985.507349537,2009-06-21,12:10:35
39.94949,116.313743,0,317,39985.5074074074,2009-06-21,12:10:40
39.94949,116.313743,0,317,39985.5074421296,2009-06-21,12:10:43
39.949489,116.313743,0,317,39985.5074652778,2009-06-21,12:10:45
39.949519,116.313741,0,314,39985.5075231481,2009-06-21,12:10:50
39.949503,116.313703,0,310,39985.5075810185,2009-06-21,12:10:55
39.949473,116.313661,0,310,39985.5076388889,2009-06-21,12:11:00
39.949453,116.313644,0,310,39985.5076967593,2009-06-21,12:11:05
39.949433,116.31366,0,313,39985.5077546296,2009-06-21,12:11:10
39.949422,116.313672,0,316,39985.5078125,2009-06-21,12:11:15
39.949422,116.313672,0,316,39985.5078472222,2009-06-21,12:11:18
39.949415,116.31367,0,316,39985.5078703704,2009-06-21,12:11:20
39.949446,116.313665,0,316,39985.5079282407,2009-06-21,12:11:25
39.949532,116.313664,0,314,39985.5079861111,2009-06-21,12:11:30
39.94959,116.313641,0,310,39985.5080439815,2009-06-21,12:11:35
39.949639,116.313647,0,308,39985.5081018518,2009-06-21,12:11:40
39.949666,116.31368,0,300,39985.5081597222,2009-06-21,12:11:45
39.949636,116.313702,0,294,39985.5082175926,2009-06-21,12:11:50
39.949618,116.313714,0,293,39985.508275463,2009-06-21,12:11:55
39.949618,116.313714,0,293,39985.5083101852,2009-06-21,12:11:58
39.949616,116.313715,0,292,39985.5083333333,2009-06-21,12:12:00
39.949607,116.313716,0,292,39985.5083912037,2009-06-21,12:12:05
39.949607,116.313716,0,292,39985.5084259259,2009-06-21,12:12:08
39.949599,116.313716,0,291,39985.5084490741,2009-06-21,12:12:10
39.949562,116.313768,0,295,39985.5085069444,2009-06-21,12:12:15
39.949492,116.313791,0,300,39985.5085648148,2009-06-21,12:12:20
39.949509,116.31376,0,296,39985.5086226852,2009-06-21,12:12:25
39.949509,116.31376,0,296,39985.5086574074,2009-06-21,12:12:28
39.949516,116.313758,0,296,39985.5086805556,2009-06-21,12:12:30
39.949533,116.313777,0,297,39985.5087384259,2009-06-21,12:12:35
39.949552,116.31377,0,300,39985.5087962963,2009-06-21,12:12:40
39.949588,116.313745,0,300,39985.5088541667,2009-06-21,12:12:45
39.949602,116.313723,0,301,39985.508912037,2009-06-21,12:12:50
39.949554,116.313727,0,305,39985.5089699074,2009-06-21,12:12:55
39.949509,116.31372,0,307,39985.5090277778,2009-06-21,12:13:00
39.949495,116.313718,0,307,39985.5090856481,2009-06-21,12:13:05
39.949495,116.313718,0,307,39985.5091203704,2009-06-21,12:13:08
39.949498,116.313719,0,308,39985.5091435185,2009-06-21,12:13:10
39.949563,116.313706,0,307,39985.5092013889,2009-06-21,12:13:15
39.949583,116.313702,0,311,39985.5092592593,2009-06-21,12:13:20
39.949421,116.313844,0,264,39985.5193865741,2009-06-21,12:27:55
39.949331,116.313828,0,269,39985.5194444444,2009-06-21,12:28:00
39.949331,116.313828,0,269,39985.5194791667,2009-06-21,12:28:03
39.949325,116.313826,0,276,39985.5195023148,2009-06-21,12:28:05
39.949348,116.313822,0,280,39985.5195601852,2009-06-21,12:28:10
39.949351,116.313846,0,285,39985.5196180556,2009-06-21,12:28:15
39.949381,116.313832,0,288,39985.5196759259,2009-06-21,12:28:20
39.949388,116.313833,0,289,39985.5197337963,2009-06-21,12:28:25
39.949396,116.313833,0,290,39985.5197916667,2009-06-21,12:28:30
39.949396,116.313833,0,290,39985.5198263889,2009-06-21,12:28:33
39.949402,116.313833,0,290,39985.519849537,2009-06-21,12:28:35
39.949411,116.313833,0,290,39985.5199074074,2009-06-21,12:28:40
39.949411,116.313833,0,290,39985.5199421296,2009-06-21,12:28:43
39.949418,116.313834,0,291,39985.5199652778,2009-06-21,12:28:45
39.949429,116.313835,0,293,39985.5200231481,2009-06-21,12:28:50
39.949477,116.313839,0,301,39985.5200810185,2009-06-21,12:28:55
39.949508,116.313841,0,310,39985.5201388889,2009-06-21,12:29:00
39.949499,116.313844,0,322,39985.5201967593,2009-06-21,12:29:05
39.949474,116.313835,0,328,39985.5202546296,2009-06-21,12:29:10
39.949477,116.313825,0,328,39985.5203125,2009-06-21,12:29:15
39.949487,116.313825,0,330,39985.5203703704,2009-06-21,12:29:20
39.949526,116.313795,0,332,39985.5204282407,2009-06-21,12:29:25
39.949554,116.313754,0,344,39985.5204861111,2009-06-21,12:29:30
39.949571,116.313715,0,350,39985.5205439815,2009-06-21,12:29:35
39.949567,116.313678,0,355,39985.5206018519,2009-06-21,12:29:40
39.949567,116.313678,0,355,39985.5206365741,2009-06-21,12:29:43
39.949571,116.31368,0,359,39985.5206597222,2009-06-21,12:29:45
39.949593,116.313696,0,358,39985.5207175926,2009-06-21,12:29:50
39.949592,116.313695,0,355,39985.520775463,2009-06-21,12:29:55
39.949592,116.313695,0,355,39985.5208101852,2009-06-21,12:29:58
39.949588,116.313695,0,355,39985.5208333333,2009-06-21,12:30:00
39.949599,116.313694,0,355,39985.5208912037,2009-06-21,12:30:05
39.949595,116.313693,0,355,39985.5209490741,2009-06-21,12:30:10
39.949593,116.313692,0,355,39985.5210069444,2009-06-21,12:30:15
39.9496,116.313693,0,355,39985.5210648148,2009-06-21,12:30:20
39.9496,116.313693,0,355,39985.521099537,2009-06-21,12:30:23
39.949593,116.313694,0,355,39985.5211226852,2009-06-21,12:30:25
39.949582,116.313695,0,355,39985.5211805556,2009-06-21,12:30:30
39.949575,116.313697,0,356,39985.5212384259,2009-06-21,12:30:35
39.949576,116.313697,0,356,39985.5212962963,2009-06-21,12:30:40
39.949574,116.313697,0,356,39985.5213541667,2009-06-21,12:30:45
39.949569,116.313698,0,356,39985.521412037,2009-06-21,12:30:50
39.949564,116.313698,0,355,39985.5214699074,2009-06-21,12:30:55
39.949557,116.313696,0,355,39985.5215277778,2009-06-21,12:31:00
39.949557,116.313696,0,355,39985.5215625,2009-06-21,12:31:03
39.949559,116.313696,0,355,39985.5215856481,2009-06-21,12:31:05
39.949609,116.313721,0,357,39985.5216435185,2009-06-21,12:31:10
39.949636,116.313715,0,355,39985.5217013889,2009-06-21,12:31:15
39.949627,116.313725,0,355,39985.5217592593,2009-06-21,12:31:20
39.949613,116.313714,0,357,39985.5218171296,2009-06-21,12:31:25
39.949603,116.313693,0,360,39985.521875,2009-06-21,12:31:30
39.949598,116.313655,0,359,39985.5219328704,2009-06-21,12:31:35
39.949604,116.31363,0,360,39985.5219907407,2009-06-21,12:31:40
39.94962,116.313617,0,362,39985.5220486111,2009-06-21,12:31:45
39.949631,116.313617,0,363,39985.5221064815,2009-06-21,12:31:50
39.949629,116.313618,0,363,39985.5221643519,2009-06-21,12:31:55
39.949624,116.313619,0,363,39985.5222222222,2009-06-21,12:32:00
39.949617,116.31362,0,364,39985.5222800926,2009-06-21,12:32:05
39.949612,116.313623,0,363,39985.522337963,2009-06-21,12:32:10
39.949618,116.313625,0,363,39985.5223958333,2009-06-21,12:32:15
39.949618,116.313625,0,363,39985.5224305556,2009-06-21,12:32:18
39.949618,116.313625,0,363,39985.5224537037,2009-06-21,12:32:20
39.949587,116.313606,0,367,39985.5225115741,2009-06-21,12:32:25
39.94955,116.313637,0,368,39985.5225694444,2009-06-21,12:32:30
39.949571,116.313784,0,370,39985.5226273148,2009-06-21,12:32:35
39.94958,116.313893,0,369,39985.5226851852,2009-06-21,12:32:40
39.949561,116.313909,0,369,39985.5227430556,2009-06-21,12:32:45
39.949563,116.313909,0,370,39985.5228009259,2009-06-21,12:32:50
39.949566,116.313909,0,369,39985.5228587963,2009-06-21,12:32:55
39.949563,116.313908,0,369,39985.5229166667,2009-06-21,12:33:00
39.949565,116.313908,0,369,39985.522974537,2009-06-21,12:33:05
39.949565,116.313908,0,369,39985.5230324074,2009-06-21,12:33:10
39.949565,116.313908,0,369,39985.5230671296,2009-06-21,12:33:13
39.949571,116.313907,0,370,39985.5230902778,2009-06-21,12:33:15
39.94963,116.313907,0,377,39985.5231481481,2009-06-21,12:33:20
39.949629,116.313915,0,379,39985.5232060185,2009-06-21,12:33:25
39.949629,116.313915,0,379,39985.5232407407,2009-06-21,12:33:28
39.949635,116.313918,0,380,39985.5232638889,2009-06-21,12:33:30
39.949625,116.313922,0,382,39985.5233217593,2009-06-21,12:33:35
39.949626,116.313965,0,386,39985.5233796296,2009-06-21,12:33:40
39.949621,116.314014,0,385,39985.5234375,2009-06-21,12:33:45
39.949666,116.314084,0,382,39985.5234953704,2009-06-21,12:33:50
39.949679,116.314116,0,383,39985.5235532407,2009-06-21,12:33:55
39.949641,116.314049,0,385,39985.5236111111,2009-06-21,12:34:00
39.949638,116.314025,0,386,39985.5236689815,2009-06-21,12:34:05
39.949638,116.314025,0,386,39985.5237037037,2009-06-21,12:34:08
39.949639,116.314025,0,385,39985.5237268518,2009-06-21,12:34:10
39.94964,116.314,0,385,39985.5237847222,2009-06-21,12:34:15
39.949643,116.313938,0,386,39985.5238425926,2009-06-21,12:34:20
39.949594,116.313896,0,387,39985.523900463,2009-06-21,12:34:25
39.949609,116.313877,0,387,39985.5239583333,2009-06-21,12:34:30
39.949639,116.313802,0,389,39985.5240162037,2009-06-21,12:34:35
39.949659,116.31378,0,390,39985.5240740741,2009-06-21,12:34:40
39.949654,116.313781,0,390,39985.5241319444,2009-06-21,12:34:45
39.94965,116.313781,0,390,39985.5241898148,2009-06-21,12:34:50
39.94965,116.313781,0,390,39985.524224537,2009-06-21,12:34:53
39.949649,116.313782,0,390,39985.5242476852,2009-06-21,12:34:55
39.94963,116.313791,0,391,39985.5243055556,2009-06-21,12:35:00
39.94963,116.313818,0,391,39985.5243634259,2009-06-21,12:35:05
39.949637,116.313835,0,392,39985.5244212963,2009-06-21,12:35:10
39.949641,116.313846,0,391,39985.5244791667,2009-06-21,12:35:15
39.949636,116.313823,0,391,39985.524537037,2009-06-21,12:35:20
39.949642,116.313802,0,391,39985.5245949074,2009-06-21,12:35:25
39.949642,116.313802,0,391,39985.5246296296,2009-06-21,12:35:28
39.949648,116.3138,0,391,39985.5246527778,2009-06-21,12:35:30
39.949758,116.313777,0,392,39985.5247106481,2009-06-21,12:35:35
39.949892,116.313722,0,392,39985.5247685185,2009-06-21,12:35:40
39.949985,116.313735,0,392,39985.5248263889,2009-06-21,12:35:45
39.950019,116.31365,0,393,39985.5248842593,2009-06-21,12:35:50
39.950071,116.313569,0,393,39985.5249421296,2009-06-21,12:35:55
39.950165,116.313527,0,393,39985.525,2009-06-21,12:36:00
39.950138,116.313491,0,391,39985.5250578704,2009-06-21,12:36:05
39.95006,116.313492,0,390,39985.5251157407,2009-06-21,12:36:10
39.949948,116.31356,0,386,39985.5251736111,2009-06-21,12:36:15
39.949855,116.31364,0,380,39985.5252314815,2009-06-21,12:36:20
39.949698,116.313777,0,379,39985.5252893518,2009-06-21,12:36:25
39.949584,116.31384,0,377,39985.5253472222,2009-06-21,12:36:30
39.949483,116.313937,0,372,39985.5254050926,2009-06-21,12:36:35
39.949434,116.31407,0,368,39985.525462963,2009-06-21,12:36:40
39.949361,116.314166,0,366,39985.5255208333,2009-06-21,12:36:45
39.949376,116.314094,0,363,39985.5255787037,2009-06-21,12:36:50
39.949417,116.313961,0,358,39985.5256365741,2009-06-21,12:36:55
39.94945,116.313862,0,358,39985.5256944444,2009-06-21,12:37:00
39.949541,116.313772,0,357,39985.5257523148,2009-06-21,12:37:05
39.949589,116.313724,0,357,39985.5258101852,2009-06-21,12:37:10
39.949619,116.313705,0,356,39985.5258680556,2009-06-21,12:37:15
39.949625,116.313703,0,357,39985.5259259259,2009-06-21,12:37:20
39.949625,116.313703,0,357,39985.5259606481,2009-06-21,12:37:23
39.949629,116.313701,0,359,39985.5259837963,2009-06-21,12:37:25
39.949596,116.313682,0,360,39985.5260416667,2009-06-21,12:37:30
39.949645,116.313554,0,357,39985.526099537,2009-06-21,12:37:35
39.949743,116.313544,0,355,39985.5261574074,2009-06-21,12:37:40
39.949767,116.313553,0,356,39985.5262152778,2009-06-21,12:37:45
39.949817,116.313543,0,354,39985.5262731481,2009-06-21,12:37:50
39.949831,116.313559,0,353,39985.5263310185,2009-06-21,12:37:55
39.949831,116.313559,0,353,39985.5263657407,2009-06-21,12:37:58
39.949835,116.313566,0,353,39985.5263888889,2009-06-21,12:38:00
39.950526,116.313781,0,146,39985.5413310185,2009-06-21,12:59:31
39.95044,116.313876,0,193,39985.5413888889,2009-06-21,12:59:36
39.950424,116.313808,0,174,39985.5414467593,2009-06-21,12:59:41
39.950475,116.313744,0,167,39985.5415046296,2009-06-21,12:59:46
39.950476,116.313664,0,158,39985.5415625,2009-06-21,12:59:51
39.950433,116.313602,0,164,39985.5416203704,2009-06-21,12:59:56
39.950275,116.313555,0,163,39985.5416782407,2009-06-21,13:00:01
39.950109,116.313505,0,160,39985.5417361111,2009-06-21,13:00:06
39.950003,116.313461,0,163,39985.5417939815,2009-06-21,13:00:11
39.949923,116.313428,0,165,39985.5418518518,2009-06-21,13:00:16
39.949897,116.313409,0,165,39985.5419097222,2009-06-21,13:00:21
39.949901,116.31336,0,164,39985.5419675926,2009-06-21,13:00:26
39.949895,116.313307,0,166,39985.542025463,2009-06-21,13:00:31
39.949881,116.313278,0,167,39985.5420833333,2009-06-21,13:00:36
39.949853,116.313263,0,168,39985.5421412037,2009-06-21,13:00:41
39.949825,116.313253,0,169,39985.5421990741,2009-06-21,13:00:46
39.949807,116.313236,0,169,39985.5422569444,2009-06-21,13:00:51
39.949809,116.313254,0,170,39985.5423148148,2009-06-21,13:00:56
39.949783,116.313257,0,170,39985.5423726852,2009-06-21,13:01:01
39.949899,116.313074,0,170,39985.5424305556,2009-06-21,13:01:06
39.949914,116.313015,0,171,39985.5424884259,2009-06-21,13:01:11
39.94992,116.312891,0,171,39985.5425462963,2009-06-21,13:01:16
39.949905,116.31284,0,171,39985.5426041667,2009-06-21,13:01:21
39.949905,116.31284,0,171,39985.5426388889,2009-06-21,13:01:24
39.949899,116.312837,0,171,39985.542662037,2009-06-21,13:01:26
39.949852,116.312764,0,171,39985.5427199074,2009-06-21,13:01:31
39.949869,116.312706,0,171,39985.5427777778,2009-06-21,13:01:36
39.949871,116.312656,0,172,39985.5428356482,2009-06-21,13:01:41
39.949862,116.312643,0,172,39985.5428935185,2009-06-21,13:01:46
39.949855,116.312625,0,172,39985.5429513889,2009-06-21,13:01:51
39.94985,116.312605,0,172,39985.5430092593,2009-06-21,13:01:56
39.94985,116.312594,0,172,39985.5430671296,2009-06-21,13:02:01
39.94985,116.312594,0,172,39985.5431018519,2009-06-21,13:02:04
39.949842,116.312592,0,172,39985.543125,2009-06-21,13:02:06
39.94982,116.312555,0,173,39985.5431828704,2009-06-21,13:02:11
39.949809,116.312532,0,174,39985.5432407407,2009-06-21,13:02:16
39.949814,116.312499,0,175,39985.5432986111,2009-06-21,13:02:21
39.94978,116.312447,0,178,39985.5433564815,2009-06-21,13:02:26
39.949736,116.312412,0,178,39985.5434143519,2009-06-21,13:02:31
39.949746,116.312402,0,178,39985.5434722222,2009-06-21,13:02:36
39.949787,116.312325,0,178,39985.5435300926,2009-06-21,13:02:41
39.949826,116.312249,0,178,39985.543587963,2009-06-21,13:02:46
39.949871,116.31224,0,179,39985.5436458333,2009-06-21,13:02:51
39.949902,116.312231,0,180,39985.5437037037,2009-06-21,13:02:56
39.949935,116.312215,0,182,39985.5437615741,2009-06-21,13:03:01
39.949958,116.312194,0,184,39985.5438194444,2009-06-21,13:03:06
39.949987,116.312134,0,187,39985.5438773148,2009-06-21,13:03:11
39.950012,116.312111,0,187,39985.5439351852,2009-06-21,13:03:16
39.950046,116.312087,0,188,39985.5439930556,2009-06-21,13:03:21
39.950071,116.312068,0,189,39985.5440509259,2009-06-21,13:03:26
39.950088,116.312083,0,189,39985.5441087963,2009-06-21,13:03:31
39.950098,116.31211,0,188,39985.5441666667,2009-06-21,13:03:36
39.950098,116.312109,0,189,39985.544224537,2009-06-21,13:03:41
39.950099,116.312107,0,189,39985.5442824074,2009-06-21,13:03:46
39.950104,116.312104,0,189,39985.5443402778,2009-06-21,13:03:51
39.950101,116.312103,0,189,39985.5443981481,2009-06-21,13:03:56
39.950101,116.3121,0,189,39985.5444560185,2009-06-21,13:04:01
39.950103,116.312097,0,189,39985.5445138889,2009-06-21,13:04:06
39.950106,116.312095,0,189,39985.5445717593,2009-06-21,13:04:11
39.950114,116.31209,0,190,39985.5446296296,2009-06-21,13:04:16
39.950114,116.31209,0,190,39985.5446643519,2009-06-21,13:04:19
39.950122,116.312085,0,190,39985.5446875,2009-06-21,13:04:21
39.950166,116.311968,0,191,39985.5447453704,2009-06-21,13:04:26
39.950204,116.311882,0,192,39985.5448032407,2009-06-21,13:04:31
39.950241,116.31176,0,196,39985.5448611111,2009-06-21,13:04:36
39.950243,116.311698,0,198,39985.5449189815,2009-06-21,13:04:41
39.950242,116.311651,0,199,39985.5449768519,2009-06-21,13:04:46
39.950253,116.311554,0,199,39985.5450347222,2009-06-21,13:04:51
39.950257,116.311498,0,199,39985.5450925926,2009-06-21,13:04:56
39.950245,116.311445,0,198,39985.545150463,2009-06-21,13:05:01
39.950245,116.311445,0,198,39985.5451851852,2009-06-21,13:05:04
39.950242,116.311443,0,198,39985.5452083333,2009-06-21,13:05:06
39.950262,116.311369,0,197,39985.5452662037,2009-06-21,13:05:11
39.950273,116.311328,0,197,39985.5453240741,2009-06-21,13:05:16
39.950296,116.311266,0,197,39985.5453819444,2009-06-21,13:05:21
39.950324,116.31121,0,199,39985.5454398148,2009-06-21,13:05:26
39.950363,116.311135,0,201,39985.5454976852,2009-06-21,13:05:31
39.950393,116.311107,0,202,39985.5455555556,2009-06-21,13:05:36
39.950424,116.311066,0,205,39985.5456134259,2009-06-21,13:05:41
39.950455,116.311014,0,212,39985.5456712963,2009-06-21,13:05:46
39.95049,116.310974,0,217,39985.5457291667,2009-06-21,13:05:51
39.950508,116.310944,0,225,39985.545787037,2009-06-21,13:05:56
39.950509,116.310931,0,234,39985.5458449074,2009-06-21,13:06:01
39.950513,116.310912,0,245,39985.5459027778,2009-06-21,13:06:06
39.950527,116.310896,0,254,39985.5459606481,2009-06-21,13:06:11
39.950527,116.310896,0,254,39985.5459953704,2009-06-21,13:06:14
39.950532,116.310895,0,258,39985.5460185185,2009-06-21,13:06:16
39.950569,116.310889,0,266,39985.5460763889,2009-06-21,13:06:21
39.950601,116.310879,0,266,39985.5461342593,2009-06-21,13:06:26
39.950678,116.310875,0,263,39985.5461921296,2009-06-21,13:06:31
39.950721,116.310894,0,262,39985.54625,2009-06-21,13:06:36
39.950747,116.310908,0,266,39985.5463078704,2009-06-21,13:06:41
39.950783,116.31094,0,260,39985.5463657407,2009-06-21,13:06:46
39.950802,116.310959,0,255,39985.5464236111,2009-06-21,13:06:51
39.950827,116.310903,0,267,39985.5464814815,2009-06-21,13:06:56
39.950862,116.310924,0,268,39985.5465393519,2009-06-21,13:07:01
39.95088,116.310923,0,271,39985.5465972222,2009-06-21,13:07:06
39.950905,116.310897,0,274,39985.5466550926,2009-06-21,13:07:11
39.950934,116.310907,0,275,39985.546712963,2009-06-21,13:07:16
39.950989,116.310911,0,271,39985.5467708333,2009-06-21,13:07:21
39.951021,116.310919,0,269,39985.5468287037,2009-06-21,13:07:26
39.951058,116.310924,0,266,39985.5468865741,2009-06-21,13:07:31
39.951094,116.310938,0,262,39985.5469444444,2009-06-21,13:07:36
39.951114,116.31096,0,258,39985.5470023148,2009-06-21,13:07:41
39.951159,116.310967,0,253,39985.5470601852,2009-06-21,13:07:46
39.951199,116.310943,0,252,39985.5471180556,2009-06-21,13:07:51
39.951254,116.310909,0,253,39985.5471759259,2009-06-21,13:07:56
39.951308,116.31089,0,254,39985.5472337963,2009-06-21,13:08:01
39.951342,116.310892,0,252,39985.5472916667,2009-06-21,13:08:06
39.951381,116.310926,0,250,39985.547349537,2009-06-21,13:08:11
39.951439,116.310964,0,249,39985.5474074074,2009-06-21,13:08:16
39.951486,116.311017,0,249,39985.5474652778,2009-06-21,13:08:21
39.951555,116.311073,0,247,39985.5475231481,2009-06-21,13:08:26
39.951618,116.311089,0,243,39985.5475810185,2009-06-21,13:08:31
39.951685,116.311146,0,228,39985.5476388889,2009-06-21,13:08:36
39.951719,116.311159,0,224,39985.5476967593,2009-06-21,13:08:41
39.951766,116.311162,0,221,39985.5477546296,2009-06-21,13:08:46
39.951805,116.311159,0,220,39985.5478125,2009-06-21,13:08:51
39.951861,116.311204,0,213,39985.5478703704,2009-06-21,13:08:56
39.951895,116.31118,0,211,39985.5479282407,2009-06-21,13:09:01
39.951938,116.311177,0,206,39985.5479861111,2009-06-21,13:09:06
39.951972,116.311197,0,200,39985.5480439815,2009-06-21,13:09:11
39.951997,116.311207,0,195,39985.5481018518,2009-06-21,13:09:16
39.952029,116.311186,0,190,39985.5481597222,2009-06-21,13:09:21
39.952074,116.311181,0,184,39985.5482175926,2009-06-21,13:09:26
39.952112,116.311191,0,180,39985.548275463,2009-06-21,13:09:31
39.952151,116.311206,0,177,39985.5483333333,2009-06-21,13:09:36
39.952208,116.311196,0,174,39985.5483912037,2009-06-21,13:09:41
39.952226,116.311227,0,176,39985.5484490741,2009-06-21,13:09:46
39.952261,116.311237,0,174,39985.5485069444,2009-06-21,13:09:51
39.952307,116.311236,0,173,39985.5485648148,2009-06-21,13:09:56
39.952358,116.311248,0,170,39985.5486226852,2009-06-21,13:10:01
39.952398,116.311253,0,170,39985.5486805556,2009-06-21,13:10:06
39.952438,116.311275,0,168,39985.5487384259,2009-06-21,13:10:11
39.952475,116.311273,0,165,39985.5487962963,2009-06-21,13:10:16
39.95252,116.311275,0,165,39985.5488541667,2009-06-21,13:10:21
39.952557,116.311245,0,169,39985.548912037,2009-06-21,13:10:26
39.952606,116.311245,0,169,39985.5489699074,2009-06-21,13:10:31
39.952627,116.311249,0,171,39985.5490277778,2009-06-21,13:10:36
39.952663,116.311252,0,172,39985.5490856481,2009-06-21,13:10:41
39.95271,116.311216,0,174,39985.5491435185,2009-06-21,13:10:46
39.952756,116.311182,0,174,39985.5492013889,2009-06-21,13:10:51
39.952783,116.311192,0,177,39985.5492592593,2009-06-21,13:10:56
39.952813,116.311213,0,176,39985.5493171296,2009-06-21,13:11:01
39.952833,116.311203,0,179,39985.549375,2009-06-21,13:11:06
39.952855,116.311225,0,180,39985.5494328704,2009-06-21,13:11:11
39.952887,116.311233,0,179,39985.5494907407,2009-06-21,13:11:16
39.952903,116.311232,0,179,39985.5495486111,2009-06-21,13:11:21
39.952914,116.311225,0,180,39985.5496064815,2009-06-21,13:11:26
39.952917,116.311218,0,180,39985.5496643518,2009-06-21,13:11:31
39.952925,116.311218,0,180,39985.5497222222,2009-06-21,13:11:36
39.952932,116.311218,0,179,39985.5497800926,2009-06-21,13:11:41
39.952932,116.311218,0,179,39985.5498148148,2009-06-21,13:11:44
39.952939,116.311218,0,179,39985.549837963,2009-06-21,13:11:46
39.952953,116.311213,0,178,39985.5498958333,2009-06-21,13:11:51
39.952984,116.311181,0,177,39985.5499537037,2009-06-21,13:11:56
39.95301,116.311193,0,177,39985.5500115741,2009-06-21,13:12:01
39.953021,116.311225,0,176,39985.5500694444,2009-06-21,13:12:06
39.953031,116.311238,0,176,39985.5501273148,2009-06-21,13:12:11
39.953031,116.311238,0,176,39985.550162037,2009-06-21,13:12:14
39.953034,116.311239,0,175,39985.5501851852,2009-06-21,13:12:16
39.953003,116.311259,0,175,39985.5502430556,2009-06-21,13:12:21
39.952949,116.311311,0,175,39985.5503009259,2009-06-21,13:12:26
39.952911,116.311365,0,176,39985.5503587963,2009-06-21,13:12:31
39.952876,116.31143,0,176,39985.5504166667,2009-06-21,13:12:36
39.952876,116.311471,0,177,39985.550474537,2009-06-21,13:12:41
39.952884,116.311439,0,178,39985.5505324074,2009-06-21,13:12:46
39.952878,116.311439,0,178,39985.5505902778,2009-06-21,13:12:51
39.952876,116.31144,0,178,39985.5506481482,2009-06-21,13:12:56
39.952874,116.311442,0,178,39985.5507060185,2009-06-21,13:13:01
39.952874,116.311442,0,178,39985.5507407407,2009-06-21,13:13:04
39.952881,116.311444,0,178,39985.5507638889,2009-06-21,13:13:06
39.952937,116.311533,0,178,39985.5508217593,2009-06-21,13:13:11
39.952983,116.311629,0,178,39985.5508796296,2009-06-21,13:13:16
39.953042,116.311711,0,178,39985.5509375,2009-06-21,13:13:21
39.953102,116.311796,0,178,39985.5509953704,2009-06-21,13:13:26
39.953146,116.311915,0,178,39985.5510532407,2009-06-21,13:13:31
39.953179,116.312103,0,178,39985.5511111111,2009-06-21,13:13:36
39.953182,116.31218,0,178,39985.5511689815,2009-06-21,13:13:41
39.953169,116.312197,0,179,39985.5512268519,2009-06-21,13:13:46
39.95313,116.312111,0,179,39985.5512847222,2009-06-21,13:13:51
39.953085,116.312025,0,179,39985.5513425926,2009-06-21,13:13:56
39.953046,116.311959,0,179,39985.551400463,2009-06-21,13:14:01
39.952985,116.311849,0,179,39985.5514583333,2009-06-21,13:14:06
39.952919,116.311741,0,179,39985.5515162037,2009-06-21,13:14:11
39.952838,116.31167,0,179,39985.5515740741,2009-06-21,13:14:16
39.95274,116.311613,0,179,39985.5516319444,2009-06-21,13:14:21
39.953333,116.31163,0,271,39985.5540046296,2009-06-21,13:17:46
39.953275,116.311411,0,192,39985.5540625,2009-06-21,13:17:51
39.953246,116.311379,0,179,39985.5541203704,2009-06-21,13:17:56
39.953239,116.311364,0,178,39985.5541782407,2009-06-21,13:18:01
39.953232,116.311318,0,178,39985.5542361111,2009-06-21,13:18:06
39.953232,116.311318,0,178,39985.5542708333,2009-06-21,13:18:09
39.95324,116.311317,0,178,39985.5542939815,2009-06-21,13:18:11
39.953249,116.311316,0,178,39985.5543518519,2009-06-21,13:18:16
39.95326,116.311315,0,178,39985.5544097222,2009-06-21,13:18:21
39.953269,116.311314,0,178,39985.5544675926,2009-06-21,13:18:26
39.953274,116.311314,0,178,39985.554525463,2009-06-21,13:18:31
39.953274,116.311314,0,178,39985.5545601852,2009-06-21,13:18:34
39.95327,116.311314,0,179,39985.5545833333,2009-06-21,13:18:36
39.95326,116.311313,0,179,39985.5546412037,2009-06-21,13:18:41
39.953765,116.310563,0,-557,39985.560775463,2009-06-21,13:27:31
39.953976,116.310704,0,-97,39985.5608333333,2009-06-21,13:27:36
39.953835,116.310811,0,55,39985.5608912037,2009-06-21,13:27:41
39.953643,116.310845,0,98,39985.5609490741,2009-06-21,13:27:46
39.953378,116.310883,0,118,39985.5610069444,2009-06-21,13:27:51
39.950851,116.31086,0,217,39985.6601388889,2009-06-21,15:50:36
39.950857,116.310847,0,196,39985.6601967593,2009-06-21,15:50:41
39.950781,116.310863,0,203,39985.6602546296,2009-06-21,15:50:46
39.95073,116.310833,0,218,39985.6603125,2009-06-21,15:50:51
39.950691,116.310815,0,221,39985.6603703704,2009-06-21,15:50:56
39.950654,116.310811,0,216,39985.6604282407,2009-06-21,15:51:01
39.950615,116.310832,0,212,39985.6604861111,2009-06-21,15:51:06
39.95058,116.310851,0,207,39985.6605439815,2009-06-21,15:51:11
39.950542,116.310868,0,200,39985.6606018519,2009-06-21,15:51:16
39.950495,116.310938,0,184,39985.6606597222,2009-06-21,15:51:21
39.950449,116.310919,0,179,39985.6607175926,2009-06-21,15:51:26
39.950412,116.310891,0,176,39985.660775463,2009-06-21,15:51:31
39.950395,116.310884,0,172,39985.6608333333,2009-06-21,15:51:36
39.950387,116.310881,0,167,39985.6608912037,2009-06-21,15:51:41
39.95039,116.310887,0,166,39985.6609490741,2009-06-21,15:51:46
39.95039,116.310887,0,166,39985.6609837963,2009-06-21,15:51:49
39.950393,116.310888,0,164,39985.6610069444,2009-06-21,15:51:51
39.950428,116.310899,0,163,39985.6610648148,2009-06-21,15:51:56
39.950467,116.310919,0,162,39985.6611226852,2009-06-21,15:52:01
39.950486,116.310912,0,160,39985.6611805556,2009-06-21,15:52:06
39.950529,116.310946,0,159,39985.6612384259,2009-06-21,15:52:11
39.950562,116.310954,0,158,39985.6612962963,2009-06-21,15:52:16
39.950581,116.310949,0,157,39985.6613541667,2009-06-21,15:52:21
39.950581,116.310949,0,157,39985.6613888889,2009-06-21,15:52:24
39.950587,116.310952,0,155,39985.661412037,2009-06-21,15:52:26
39.950561,116.31099,0,154,39985.6614699074,2009-06-21,15:52:31
39.950562,116.310935,0,154,39985.6615277778,2009-06-21,15:52:36
39.950562,116.310935,0,154,39985.6615625,2009-06-21,15:52:39
39.95056,116.310938,0,155,39985.6615856481,2009-06-21,15:52:41
39.950489,116.310944,0,156,39985.6616435185,2009-06-21,15:52:46
39.950445,116.310965,0,157,39985.6617013889,2009-06-21,15:52:51
39.950405,116.310937,0,158,39985.6617592593,2009-06-21,15:52:56
39.950369,116.310954,0,158,39985.6618171296,2009-06-21,15:53:01
39.950331,116.310962,0,158,39985.661875,2009-06-21,15:53:06
39.950283,116.310956,0,159,39985.6619328704,2009-06-21,15:53:11
39.950272,116.310979,0,160,39985.6619907407,2009-06-21,15:53:16
39.950261,116.311008,0,159,39985.6620486111,2009-06-21,15:53:21
39.950261,116.310999,0,160,39985.6621064815,2009-06-21,15:53:26
39.950249,116.310991,0,160,39985.6621643519,2009-06-21,15:53:31
39.950237,116.310983,0,157,39985.6622222222,2009-06-21,15:53:36
39.950242,116.310983,0,156,39985.6622800926,2009-06-21,15:53:41
39.950242,116.310983,0,156,39985.6623148148,2009-06-21,15:53:44
39.950249,116.310984,0,156,39985.662337963,2009-06-21,15:53:46
39.950285,116.31098,0,156,39985.6623958333,2009-06-21,15:53:51
39.950316,116.310889,0,156,39985.6624537037,2009-06-21,15:53:56
39.950312,116.310478,0,153,39985.6625115741,2009-06-21,15:54:01
39.950239,116.309924,0,149,39985.6625694444,2009-06-21,15:54:06
39.950171,116.309384,0,148,39985.6626273148,2009-06-21,15:54:11
39.950125,116.308888,0,146,39985.6626851852,2009-06-21,15:54:16
39.950077,116.308321,0,146,39985.6627430556,2009-06-21,15:54:21
39.949986,116.307743,0,144,39985.6628009259,2009-06-21,15:54:26
39.949917,116.307197,0,143,39985.6628587963,2009-06-21,15:54:31
39.949895,116.306632,0,144,39985.6629166667,2009-06-21,15:54:36
39.949857,116.306054,0,145,39985.662974537,2009-06-21,15:54:41
39.949832,116.305517,0,146,39985.6630324074,2009-06-21,15:54:46
39.949778,116.304951,0,143,39985.6630902778,2009-06-21,15:54:51
39.949711,116.304431,0,141,39985.6631481481,2009-06-21,15:54:56
39.949661,116.304006,0,139,39985.6632060185,2009-06-21,15:55:01
39.949709,116.303823,0,138,39985.6632638889,2009-06-21,15:55:06
39.949988,116.303786,0,131,39985.6633217593,2009-06-21,15:55:11
39.950453,116.303728,0,127,39985.6633796296,2009-06-21,15:55:16
39.95105,116.303694,0,123,39985.6634375,2009-06-21,15:55:21
39.951577,116.303636,0,124,39985.6634953704,2009-06-21,15:55:26
39.952011,116.303575,0,125,39985.6635532407,2009-06-21,15:55:31
39.952287,116.303531,0,132,39985.6636111111,2009-06-21,15:55:36
39.952368,116.303506,0,133,39985.6636689815,2009-06-21,15:55:41
39.952384,116.303495,0,135,39985.6637268519,2009-06-21,15:55:46
39.952384,116.303495,0,135,39985.6637615741,2009-06-21,15:55:49
39.95239,116.303497,0,138,39985.6637847222,2009-06-21,15:55:51
39.952465,116.303518,0,141,39985.6638425926,2009-06-21,15:55:56
39.952747,116.303557,0,145,39985.663900463,2009-06-21,15:56:01
39.953249,116.303534,0,143,39985.6639583333,2009-06-21,15:56:06
39.953829,116.303485,0,140,39985.6640162037,2009-06-21,15:56:11
39.954341,116.303477,0,138,39985.6640740741,2009-06-21,15:56:16
39.95481,116.30346,0,134,39985.6641319444,2009-06-21,15:56:21
39.955221,116.303386,0,141,39985.6641898148,2009-06-21,15:56:26
39.955436,116.303327,0,164,39985.6642476852,2009-06-21,15:56:31
39.955421,116.30333,0,169,39985.6643055556,2009-06-21,15:56:36
39.955431,116.303329,0,176,39985.6643634259,2009-06-21,15:56:41
39.95543,116.303329,0,181,39985.6644212963,2009-06-21,15:56:46
39.95543,116.30333,0,182,39985.6644791667,2009-06-21,15:56:51
39.955432,116.303329,0,183,39985.664537037,2009-06-21,15:56:56
39.955433,116.303329,0,184,39985.6645949074,2009-06-21,15:57:01
39.955434,116.303329,0,184,39985.6646527778,2009-06-21,15:57:06
39.95544,116.303327,0,184,39985.6647106481,2009-06-21,15:57:11
39.955448,116.303326,0,183,39985.6647685185,2009-06-21,15:57:16
39.955448,116.303326,0,183,39985.6648032407,2009-06-21,15:57:19
39.955451,116.303326,0,182,39985.6648263889,2009-06-21,15:57:21
39.955607,116.303313,0,180,39985.6648842593,2009-06-21,15:57:26
39.955962,116.303302,0,171,39985.6649421296,2009-06-21,15:57:31
39.956485,116.303255,0,172,39985.665,2009-06-21,15:57:36
39.957163,116.303178,0,185,39985.6650578704,2009-06-21,15:57:41
39.957872,116.303134,0,188,39985.6651157407,2009-06-21,15:57:46
39.958567,116.30294,0,190,39985.6651736111,2009-06-21,15:57:51
39.959143,116.302828,0,207,39985.6652314815,2009-06-21,15:57:56
39.959681,116.302743,0,218,39985.6652893518,2009-06-21,15:58:01
39.96014,116.302632,0,222,39985.6653472222,2009-06-21,15:58:06
39.960488,116.302534,0,219,39985.6654050926,2009-06-21,15:58:11
39.960668,116.302473,0,216,39985.665462963,2009-06-21,15:58:16
39.960668,116.302356,0,202,39985.6655208333,2009-06-21,15:58:21
39.960675,116.302333,0,202,39985.6655787037,2009-06-21,15:58:26
39.960762,116.302313,0,193,39985.6656365741,2009-06-21,15:58:31
39.961054,116.302354,0,163,39985.6656944444,2009-06-21,15:58:36
39.961463,116.302308,0,161,39985.6657523148,2009-06-21,15:58:41
39.961972,116.302217,0,160,39985.6658101852,2009-06-21,15:58:46
39.962522,116.302085,0,159,39985.6658680556,2009-06-21,15:58:51
39.963021,116.301983,0,166,39985.6659259259,2009-06-21,15:58:56
39.963392,116.301934,0,170,39985.6659837963,2009-06-21,15:59:01
39.963782,116.3018,0,159,39985.6660416667,2009-06-21,15:59:06
39.964374,116.3017,0,156,39985.666099537,2009-06-21,15:59:11
39.964959,116.301544,0,159,39985.6661574074,2009-06-21,15:59:16
39.965412,116.301418,0,171,39985.6662152778,2009-06-21,15:59:21
39.965597,116.301401,0,150,39985.6662731481,2009-06-21,15:59:26
39.965819,116.301384,0,149,39985.6663310185,2009-06-21,15:59:31
39.966202,116.301358,0,142,39985.6663888889,2009-06-21,15:59:36
39.966768,116.3013,0,134,39985.6664467593,2009-06-21,15:59:41
39.967362,116.301237,0,125,39985.6665046296,2009-06-21,15:59:46
39.96796,116.301161,0,121,39985.6665625,2009-06-21,15:59:51
39.968498,116.301107,0,125,39985.6666203704,2009-06-21,15:59:56
39.968799,116.301043,0,131,39985.6666782407,2009-06-21,16:00:01
39.968928,116.300997,0,132,39985.6667361111,2009-06-21,16:00:06
39.968961,116.301047,0,135,39985.6667939815,2009-06-21,16:00:11
39.968964,116.301048,0,135,39985.6668518518,2009-06-21,16:00:16
39.968972,116.301049,0,135,39985.6669097222,2009-06-21,16:00:21
39.968972,116.301049,0,135,39985.6669444444,2009-06-21,16:00:24
39.968979,116.30105,0,134,39985.6669675926,2009-06-21,16:00:26
39.968986,116.301059,0,135,39985.667025463,2009-06-21,16:00:31
39.969018,116.301071,0,135,39985.6670833333,2009-06-21,16:00:36
39.969036,116.301061,0,136,39985.6671412037,2009-06-21,16:00:41
39.969072,116.301035,0,134,39985.6671990741,2009-06-21,16:00:46
39.969161,116.301057,0,116,39985.6672569444,2009-06-21,16:00:51
39.969219,116.301069,0,113,39985.6673148148,2009-06-21,16:00:56
39.969263,116.301063,0,110,39985.6673726852,2009-06-21,16:01:01
39.969296,116.30107,0,118,39985.6674305556,2009-06-21,16:01:06
39.969317,116.301084,0,119,39985.6674884259,2009-06-21,16:01:11
39.969329,116.301109,0,116,39985.6675462963,2009-06-21,16:01:16
39.969353,116.301147,0,120,39985.6676041667,2009-06-21,16:01:21
39.969376,116.301181,0,122,39985.667662037,2009-06-21,16:01:26
39.9694,116.301201,0,127,39985.6677199074,2009-06-21,16:01:31
39.969409,116.301213,0,128,39985.6677777778,2009-06-21,16:01:36
39.96944,116.301275,0,137,39985.6678356482,2009-06-21,16:01:41
39.969442,116.301346,0,140,39985.6678935185,2009-06-21,16:01:46
39.969486,116.301481,0,140,39985.6679513889,2009-06-21,16:01:51
39.969514,116.301571,0,141,39985.6680092593,2009-06-21,16:01:56
39.969543,116.301637,0,148,39985.6680671296,2009-06-21,16:02:01
39.969576,116.301686,0,150,39985.668125,2009-06-21,16:02:06
39.969627,116.301754,0,152,39985.6681828704,2009-06-21,16:02:11
39.969682,116.301781,0,152,39985.6682407407,2009-06-21,16:02:16
39.969692,116.301813,0,157,39985.6682986111,2009-06-21,16:02:21
39.969695,116.301874,0,163,39985.6683564815,2009-06-21,16:02:26
39.969746,116.30193,0,169,39985.6684143519,2009-06-21,16:02:31
39.969794,116.30197,0,172,39985.6684722222,2009-06-21,16:02:36
39.969865,116.302008,0,175,39985.6685300926,2009-06-21,16:02:41
39.969918,116.302034,0,176,39985.668587963,2009-06-21,16:02:46
39.969981,116.302055,0,177,39985.6686458333,2009-06-21,16:02:51
39.970049,116.302088,0,179,39985.6687037037,2009-06-21,16:02:56
39.970108,116.302135,0,180,39985.6687615741,2009-06-21,16:03:01
39.970162,116.302164,0,181,39985.6688194444,2009-06-21,16:03:06
39.970203,116.302167,0,180,39985.6688773148,2009-06-21,16:03:11
39.970197,116.302226,0,177,39985.6689351852,2009-06-21,16:03:16
39.970182,116.302242,0,174,39985.6689930556,2009-06-21,16:03:21
39.970172,116.30228,0,171,39985.6690509259,2009-06-21,16:03:26
39.97015,116.302311,0,167,39985.6691087963,2009-06-21,16:03:31
39.970139,116.302343,0,165,39985.6691666667,2009-06-21,16:03:36
39.970118,116.302381,0,163,39985.669224537,2009-06-21,16:03:41
39.970083,116.302418,0,160,39985.6692824074,2009-06-21,16:03:46
39.970049,116.302464,0,158,39985.6693402778,2009-06-21,16:03:51
39.97002,116.302481,0,156,39985.6693981481,2009-06-21,16:03:56
39.97002,116.302481,0,156,39985.6694328704,2009-06-21,16:03:59
39.970012,116.302481,0,155,39985.6694560185,2009-06-21,16:04:01
39.970022,116.302485,0,155,39985.6695138889,2009-06-21,16:04:06
39.970108,116.302628,0,153,39985.6695717593,2009-06-21,16:04:11
39.970149,116.303255,0,156,39985.6696296296,2009-06-21,16:04:16
39.970208,116.30331,0,157,39985.6696875,2009-06-21,16:04:21
39.970204,116.303342,0,156,39985.6697453704,2009-06-21,16:04:26
39.970222,116.303378,0,160,39985.6698032407,2009-06-21,16:04:31
39.970274,116.30335,0,168,39985.6698611111,2009-06-21,16:04:36
39.970348,116.303348,0,182,39985.6699189815,2009-06-21,16:04:41
39.970464,116.303291,0,198,39985.6699768519,2009-06-21,16:04:46
39.970479,116.303316,0,211,39985.6700347222,2009-06-21,16:04:51
39.97048,116.303298,0,220,39985.6700925926,2009-06-21,16:04:56
39.970477,116.303261,0,232,39985.670150463,2009-06-21,16:05:01
39.970469,116.303276,0,237,39985.6702083333,2009-06-21,16:05:06
39.970469,116.303276,0,237,39985.6702430556,2009-06-21,16:05:09
39.970463,116.303275,0,238,39985.6702662037,2009-06-21,16:05:11
39.970449,116.303305,0,239,39985.6703240741,2009-06-21,16:05:16
39.970459,116.303324,0,243,39985.6703819444,2009-06-21,16:05:21
39.970558,116.303344,0,247,39985.6704398148,2009-06-21,16:05:26
39.970692,116.303389,0,250,39985.6704976852,2009-06-21,16:05:31
39.970981,116.303535,0,248,39985.6705555556,2009-06-21,16:05:36
39.971109,116.303597,0,249,39985.6706134259,2009-06-21,16:05:41
39.971154,116.303585,0,251,39985.6706712963,2009-06-21,16:05:46
39.971166,116.303597,0,256,39985.6707291667,2009-06-21,16:05:51
39.971166,116.303597,0,256,39985.6707638889,2009-06-21,16:05:54
39.971169,116.303599,0,256,39985.670787037,2009-06-21,16:05:56
39.971202,116.303615,0,256,39985.6708449074,2009-06-21,16:06:01
39.971273,116.303635,0,261,39985.6709027778,2009-06-21,16:06:06
39.971323,116.303669,0,264,39985.6709606481,2009-06-21,16:06:11
39.971358,116.303716,0,264,39985.6710185185,2009-06-21,16:06:16
39.971306,116.303843,0,266,39985.6710763889,2009-06-21,16:06:21
39.971316,116.303935,0,266,39985.6711342593,2009-06-21,16:06:26
39.971313,116.304014,0,267,39985.6711921296,2009-06-21,16:06:31
39.971315,116.304037,0,269,39985.67125,2009-06-21,16:06:36
39.971355,116.304068,0,269,39985.6713078704,2009-06-21,16:06:41
39.971375,116.304101,0,271,39985.6713657407,2009-06-21,16:06:46
39.971375,116.304198,0,272,39985.6714236111,2009-06-21,16:06:51
39.971401,116.304268,0,274,39985.6714814815,2009-06-21,16:06:56
39.971427,116.304339,0,275,39985.6715393519,2009-06-21,16:07:01
39.971446,116.304419,0,276,39985.6715972222,2009-06-21,16:07:06
39.971409,116.304522,0,277,39985.6716550926,2009-06-21,16:07:11
39.971337,116.304707,0,279,39985.671712963,2009-06-21,16:07:16
39.971329,116.304745,0,279,39985.6717708333,2009-06-21,16:07:21
39.971318,116.304748,0,279,39985.6718287037,2009-06-21,16:07:26
39.971312,116.304748,0,279,39985.6718865741,2009-06-21,16:07:31
39.97131,116.304747,0,279,39985.6719444444,2009-06-21,16:07:36
39.97131,116.304747,0,279,39985.6719791667,2009-06-21,16:07:39
39.971309,116.304746,0,279,39985.6720023148,2009-06-21,16:07:41
39.9713,116.304744,0,279,39985.6720601852,2009-06-21,16:07:46
39.971283,116.304679,0,278,39985.6721180556,2009-06-21,16:07:51
39.971277,116.304611,0,279,39985.6721759259,2009-06-21,16:07:56
39.971277,116.304611,0,279,39985.6722106481,2009-06-21,16:07:59
39.971277,116.304615,0,279,39985.6722337963,2009-06-21,16:08:01
39.971237,116.30462,0,279,39985.6722916667,2009-06-21,16:08:06
39.971171,116.304643,0,279,39985.672349537,2009-06-21,16:08:11
