# Supplementary material for: Research on differential privacy protection method based on user tendency
Source: PLoS One. 2023 Oct 26;18(10):e0288823. doi: 10.1371/journal.pone.0288823 (PMC10602288; doi:10.1371/journal.pone.0288823)
Supplement: S2 Data — (ZIP) [file pone.0288823.s002.zip › Data 5-2/022/Trajectory/20090623071332.plt]

Geolife trajectory
WGS 84
Altitude is in Feet
Reserved 3
0,2,255,My Track,0,0,2,8421376
0
39.974999,116.333499,0,-128,39987.3010648148,2009-06-23,07:13:32
39.975019,116.333602,0,-110,39987.3011226852,2009-06-23,07:13:37
39.975143,116.33378,0,-33,39987.3033217593,2009-06-23,07:16:47
39.975332,116.333782,0,-31,39987.3033796296,2009-06-23,07:16:52
39.976033,116.333553,0,-33,39987.3034375,2009-06-23,07:16:57
39.977005,116.333458,0,-33,39987.3034953704,2009-06-23,07:17:02
39.977981,116.333252,0,-35,39987.3035532407,2009-06-23,07:17:07
39.978805,116.333016,0,-40,39987.3036111111,2009-06-23,07:17:12
39.979649,116.332857,0,-41,39987.3036689815,2009-06-23,07:17:17
39.980474,116.332718,0,-37,39987.3037268519,2009-06-23,07:17:22
39.981254,116.332612,0,-30,39987.3037847222,2009-06-23,07:17:27
39.982002,116.332513,0,-23,39987.3038425926,2009-06-23,07:17:32
39.982806,116.332366,0,-21,39987.303900463,2009-06-23,07:17:37
39.983623,116.332238,0,-23,39987.3039583333,2009-06-23,07:17:42
39.984393,116.332116,0,-26,39987.3040162037,2009-06-23,07:17:47
39.985197,116.332013,0,5,39987.3040740741,2009-06-23,07:17:52
39.985965,116.33191,0,23,39987.3041319444,2009-06-23,07:17:57
39.98672,116.331835,0,35,39987.3041898148,2009-06-23,07:18:02
39.987507,116.331783,0,53,39987.3042476852,2009-06-23,07:18:07
39.98829,116.331751,0,64,39987.3043055556,2009-06-23,07:18:12
39.989041,116.331715,0,79,39987.3043634259,2009-06-23,07:18:17
39.989686,116.331715,0,96,39987.3044212963,2009-06-23,07:18:22
39.990221,116.33169,0,106,39987.3044791667,2009-06-23,07:18:27
39.990652,116.331689,0,115,39987.304537037,2009-06-23,07:18:32
39.991012,116.331669,0,121,39987.3045949074,2009-06-23,07:18:37
39.991254,116.331683,0,120,39987.3046527778,2009-06-23,07:18:42
39.991384,116.331682,0,123,39987.3047106481,2009-06-23,07:18:47
39.991448,116.331739,0,132,39987.3047685185,2009-06-23,07:18:52
39.991467,116.331744,0,138,39987.3048263889,2009-06-23,07:18:57
39.991477,116.331743,0,145,39987.3048842593,2009-06-23,07:19:02
39.991487,116.331741,0,152,39987.3049421296,2009-06-23,07:19:07
39.9915,116.33174,0,159,39987.305,2009-06-23,07:19:12
39.991511,116.331738,0,168,39987.3050578704,2009-06-23,07:19:17
39.991525,116.331736,0,177,39987.3051157407,2009-06-23,07:19:22
39.991528,116.331736,0,186,39987.3051736111,2009-06-23,07:19:27
39.991528,116.331736,0,186,39987.3052083333,2009-06-23,07:19:30
39.991527,116.331737,0,189,39987.3052314815,2009-06-23,07:19:32
39.991542,116.331741,0,191,39987.3052893518,2009-06-23,07:19:37
39.991648,116.331717,0,187,39987.3053472222,2009-06-23,07:19:42
39.991887,116.331767,0,190,39987.3054050926,2009-06-23,07:19:47
39.992653,116.331671,0,169,39987.305462963,2009-06-23,07:19:52
39.993176,116.331613,0,163,39987.3055208333,2009-06-23,07:19:57
39.993688,116.331584,0,149,39987.3055787037,2009-06-23,07:20:02
39.994338,116.331561,0,129,39987.3056365741,2009-06-23,07:20:07
39.995133,116.331526,0,115,39987.3056944444,2009-06-23,07:20:12
39.995991,116.331494,0,104,39987.3057523148,2009-06-23,07:20:17
39.996831,116.331452,0,96,39987.3058101852,2009-06-23,07:20:22
39.997675,116.331409,0,93,39987.3058680556,2009-06-23,07:20:27
39.998507,116.331378,0,89,39987.3059259259,2009-06-23,07:20:32
39.99933,116.331347,0,85,39987.3059837963,2009-06-23,07:20:37
40.000155,116.331314,0,80,39987.3060416667,2009-06-23,07:20:42
40.000956,116.331306,0,78,39987.306099537,2009-06-23,07:20:47
40.001792,116.33124,0,80,39987.3061574074,2009-06-23,07:20:52
40.002633,116.331214,0,91,39987.3062152778,2009-06-23,07:20:57
40.003491,116.331183,0,102,39987.3062731481,2009-06-23,07:21:02
40.004332,116.331147,0,112,39987.3063310185,2009-06-23,07:21:07
40.005165,116.331111,0,118,39987.3063888889,2009-06-23,07:21:12
40.005994,116.331034,0,106,39987.3064467593,2009-06-23,07:21:17
40.006801,116.330799,0,110,39987.3065046296,2009-06-23,07:21:22
40.007582,116.330427,0,114,39987.3065625,2009-06-23,07:21:27
40.008318,116.329933,0,114,39987.3066203704,2009-06-23,07:21:32
40.009009,116.329313,0,109,39987.3066782407,2009-06-23,07:21:37
40.009646,116.328589,0,116,39987.3067361111,2009-06-23,07:21:42
40.01029,116.32785,0,118,39987.3067939815,2009-06-23,07:21:47
40.010922,116.327125,0,124,39987.3068518518,2009-06-23,07:21:52
40.011559,116.326421,0,125,39987.3069097222,2009-06-23,07:21:57
40.0122,116.325681,0,125,39987.3069675926,2009-06-23,07:22:02
40.01283,116.324973,0,122,39987.307025463,2009-06-23,07:22:07
40.013466,116.324262,0,121,39987.3070833333,2009-06-23,07:22:12
40.014102,116.323541,0,116,39987.3071412037,2009-06-23,07:22:17
40.014731,116.322834,0,117,39987.3071990741,2009-06-23,07:22:22
40.015359,116.322138,0,117,39987.3072569444,2009-06-23,07:22:27
40.015972,116.32145,0,112,39987.3073148148,2009-06-23,07:22:32
40.016568,116.320774,0,118,39987.3073726852,2009-06-23,07:22:37
40.017196,116.320165,0,121,39987.3074305556,2009-06-23,07:22:42
40.017847,116.319667,0,126,39987.3074884259,2009-06-23,07:22:47
40.01854,116.319333,0,118,39987.3075462963,2009-06-23,07:22:52
40.019244,116.319049,0,116,39987.3076041667,2009-06-23,07:22:57
40.019947,116.318777,0,111,39987.307662037,2009-06-23,07:23:02
40.020706,116.318503,0,102,39987.3077199074,2009-06-23,07:23:07
40.021487,116.318197,0,97,39987.3077777778,2009-06-23,07:23:12
40.022287,116.317866,0,97,39987.3078356481,2009-06-23,07:23:17
40.023065,116.317547,0,95,39987.3078935185,2009-06-23,07:23:22
40.023836,116.317229,0,94,39987.3079513889,2009-06-23,07:23:27
40.024605,116.316933,0,98,39987.3080092593,2009-06-23,07:23:32
40.02534,116.316624,0,103,39987.3080671296,2009-06-23,07:23:37
40.026055,116.316354,0,109,39987.308125,2009-06-23,07:23:42
40.026755,116.316074,0,113,39987.3081828704,2009-06-23,07:23:47
40.027483,116.315791,0,113,39987.3082407407,2009-06-23,07:23:52
40.028214,116.315511,0,114,39987.3082986111,2009-06-23,07:23:57
40.028941,116.315228,0,113,39987.3083564815,2009-06-23,07:24:02
40.02965,116.314963,0,109,39987.3084143519,2009-06-23,07:24:07
40.03023,116.314738,0,103,39987.3084722222,2009-06-23,07:24:12
40.0307,116.31454,0,103,39987.3085300926,2009-06-23,07:24:17
40.031076,116.314393,0,111,39987.308587963,2009-06-23,07:24:22
40.031365,116.314273,0,114,39987.3086458333,2009-06-23,07:24:27
40.031539,116.314202,0,112,39987.3087037037,2009-06-23,07:24:32
40.031616,116.314121,0,110,39987.3087615741,2009-06-23,07:24:37
40.031681,116.314061,0,112,39987.3088194444,2009-06-23,07:24:42
40.031693,116.314057,0,112,39987.3088773148,2009-06-23,07:24:47
40.031694,116.314056,0,113,39987.3089351852,2009-06-23,07:24:52
40.031702,116.314053,0,113,39987.3089930556,2009-06-23,07:24:57
40.03171,116.314049,0,113,39987.3090509259,2009-06-23,07:25:02
40.031712,116.314049,0,114,39987.3091087963,2009-06-23,07:25:07
40.03171,116.31405,0,114,39987.3091666667,2009-06-23,07:25:12
40.03171,116.31405,0,114,39987.3092013889,2009-06-23,07:25:15
40.031712,116.314051,0,115,39987.309224537,2009-06-23,07:25:17
40.031731,116.314043,0,115,39987.3092824074,2009-06-23,07:25:22
40.031805,116.314018,0,121,39987.3093402778,2009-06-23,07:25:27
40.032344,116.31389,0,104,39987.3093981481,2009-06-23,07:25:32
40.033173,116.31357,0,96,39987.3094560185,2009-06-23,07:25:37
40.034006,116.313179,0,103,39987.3095138889,2009-06-23,07:25:42
40.034724,116.31279,0,98,39987.3095717593,2009-06-23,07:25:47
40.035388,116.312357,0,90,39987.3096296296,2009-06-23,07:25:52
40.035983,116.311929,0,86,39987.3096875,2009-06-23,07:25:57
40.036549,116.311477,0,84,39987.3097453704,2009-06-23,07:26:02
40.037101,116.311022,0,84,39987.3098032407,2009-06-23,07:26:07
40.037631,116.310444,0,104,39987.3098611111,2009-06-23,07:26:12
40.038225,116.30974,0,121,39987.3099189815,2009-06-23,07:26:17
40.038829,116.308997,0,138,39987.3099768519,2009-06-23,07:26:22
40.039424,116.308368,0,143,39987.3100347222,2009-06-23,07:26:27
40.040097,116.30791,0,139,39987.3100925926,2009-06-23,07:26:32
40.040787,116.307555,0,139,39987.310150463,2009-06-23,07:26:37
40.04147,116.307185,0,138,39987.3102083333,2009-06-23,07:26:42
40.042136,116.306827,0,140,39987.3102662037,2009-06-23,07:26:47
40.042806,116.30641,0,142,39987.3103240741,2009-06-23,07:26:52
40.043455,116.305914,0,139,39987.3103819444,2009-06-23,07:26:57
40.044119,116.305376,0,142,39987.3104398148,2009-06-23,07:27:02
40.044813,116.304823,0,148,39987.3104976852,2009-06-23,07:27:07
40.045528,116.304274,0,152,39987.3105555556,2009-06-23,07:27:12
40.046241,116.303714,0,157,39987.3106134259,2009-06-23,07:27:17
40.046953,116.303157,0,153,39987.3106712963,2009-06-23,07:27:22
40.047655,116.302598,0,151,39987.3107291667,2009-06-23,07:27:27
40.048342,116.30213,0,146,39987.310787037,2009-06-23,07:27:32
40.048901,116.301803,0,141,39987.3108449074,2009-06-23,07:27:37
40.04936,116.301574,0,142,39987.3109027778,2009-06-23,07:27:42
40.049735,116.301382,0,137,39987.3109606481,2009-06-23,07:27:47
40.050021,116.301209,0,131,39987.3110185185,2009-06-23,07:27:52
40.05018,116.301113,0,125,39987.3110763889,2009-06-23,07:27:57
40.050276,116.301084,0,121,39987.3111342593,2009-06-23,07:28:02
40.05029,116.301037,0,122,39987.3111921296,2009-06-23,07:28:07
40.0503,116.301029,0,122,39987.31125,2009-06-23,07:28:12
40.050305,116.301026,0,122,39987.3113078704,2009-06-23,07:28:17
40.050313,116.30102,0,121,39987.3113657407,2009-06-23,07:28:22
40.050321,116.301015,0,121,39987.3114236111,2009-06-23,07:28:27
40.050327,116.301009,0,121,39987.3114814815,2009-06-23,07:28:32
40.050327,116.301009,0,121,39987.3115162037,2009-06-23,07:28:35
40.050328,116.301007,0,120,39987.3115393519,2009-06-23,07:28:37
40.050341,116.301003,0,120,39987.3115972222,2009-06-23,07:28:42
40.050352,116.300997,0,120,39987.3116550926,2009-06-23,07:28:47
40.050758,116.300801,0,100,39987.311712963,2009-06-23,07:28:52
40.051612,116.300338,0,85,39987.3117708333,2009-06-23,07:28:57
40.052505,116.299843,0,94,39987.3118287037,2009-06-23,07:29:02
40.053358,116.299391,0,107,39987.3118865741,2009-06-23,07:29:07
40.054168,116.298947,0,128,39987.3119444444,2009-06-23,07:29:12
40.054941,116.298524,0,128,39987.3120023148,2009-06-23,07:29:17
40.055708,116.298119,0,131,39987.3120601852,2009-06-23,07:29:22
40.056474,116.297701,0,135,39987.3121180556,2009-06-23,07:29:27
40.057246,116.297297,0,130,39987.3121759259,2009-06-23,07:29:32
40.057993,116.296893,0,136,39987.3122337963,2009-06-23,07:29:37
40.058743,116.296481,0,141,39987.3122916667,2009-06-23,07:29:42
40.059488,116.296091,0,137,39987.312349537,2009-06-23,07:29:47
40.060222,116.295693,0,134,39987.3124074074,2009-06-23,07:29:52
40.060914,116.2952,0,126,39987.3124652778,2009-06-23,07:29:57
40.061593,116.294584,0,122,39987.3125231481,2009-06-23,07:30:02
40.06225,116.293985,0,120,39987.3125810185,2009-06-23,07:30:07
40.062964,116.293549,0,113,39987.3126388889,2009-06-23,07:30:12
40.063752,116.293343,0,109,39987.3126967593,2009-06-23,07:30:17
40.064596,116.293314,0,103,39987.3127546296,2009-06-23,07:30:22
40.070838,116.300145,0,147,39987.3133333333,2009-06-23,07:31:12
40.070941,116.30093,0,132,39987.3133912037,2009-06-23,07:31:17
40.070848,116.301831,0,113,39987.3134490741,2009-06-23,07:31:22
40.070625,116.302901,0,116,39987.3135069444,2009-06-23,07:31:27
40.07027,116.30383,0,126,39987.3135648148,2009-06-23,07:31:32
40.069926,116.304714,0,136,39987.3136226852,2009-06-23,07:31:37
40.069689,116.305698,0,137,39987.3136805556,2009-06-23,07:31:42
40.069613,116.30674,0,136,39987.3137384259,2009-06-23,07:31:47
40.069616,116.30777,0,140,39987.3137962963,2009-06-23,07:31:52
40.069599,116.308778,0,148,39987.3138541667,2009-06-23,07:31:57
40.069586,116.309754,0,150,39987.313912037,2009-06-23,07:32:02
40.069566,116.310622,0,154,39987.3139699074,2009-06-23,07:32:07
40.069558,116.311328,0,152,39987.3140277778,2009-06-23,07:32:12
40.069558,116.31191,0,149,39987.3140856481,2009-06-23,07:32:17
40.069565,116.312375,0,143,39987.3141435185,2009-06-23,07:32:22
40.069563,116.3127,0,145,39987.3142013889,2009-06-23,07:32:27
40.06957,116.31286,0,132,39987.3142592593,2009-06-23,07:32:32
40.069588,116.312944,0,129,39987.3143171296,2009-06-23,07:32:37
40.069585,116.312985,0,124,39987.314375,2009-06-23,07:32:42
40.069585,116.313011,0,119,39987.3144328704,2009-06-23,07:32:47
40.069584,116.31305,0,115,39987.3144907407,2009-06-23,07:32:52
40.069583,116.313084,0,112,39987.3145486111,2009-06-23,07:32:57
40.069581,116.313105,0,109,39987.3146064815,2009-06-23,07:33:02
40.069581,116.313124,0,107,39987.3146643518,2009-06-23,07:33:07
40.069581,116.313141,0,106,39987.3147222222,2009-06-23,07:33:12
40.06958,116.313147,0,106,39987.3147800926,2009-06-23,07:33:17
40.06958,116.313147,0,106,39987.3148148148,2009-06-23,07:33:20
40.06958,116.313155,0,106,39987.314837963,2009-06-23,07:33:22
40.069585,116.313257,0,106,39987.3148958333,2009-06-23,07:33:27
40.069691,116.313757,0,97,39987.3149537037,2009-06-23,07:33:32
40.069654,116.314802,0,92,39987.3150115741,2009-06-23,07:33:37
40.069529,116.315987,0,92,39987.3150694444,2009-06-23,07:33:42
40.069562,116.317128,0,101,39987.3151273148,2009-06-23,07:33:47
40.069494,116.318276,0,109,39987.3151851852,2009-06-23,07:33:52
40.069504,116.319367,0,118,39987.3152430556,2009-06-23,07:33:57
40.069491,116.320453,0,125,39987.3153009259,2009-06-23,07:34:02
40.069464,116.321527,0,136,39987.3153587963,2009-06-23,07:34:07
40.069442,116.322624,0,141,39987.3154166667,2009-06-23,07:34:12
40.069403,116.323724,0,139,39987.315474537,2009-06-23,07:34:17
40.069381,116.32481,0,140,39987.3155324074,2009-06-23,07:34:22
40.069366,116.325888,0,142,39987.3155902778,2009-06-23,07:34:27
40.069363,116.326917,0,140,39987.3156481481,2009-06-23,07:34:32
40.069336,116.327761,0,146,39987.3157060185,2009-06-23,07:34:37
40.069335,116.328401,0,145,39987.3157638889,2009-06-23,07:34:42
40.069334,116.328945,0,143,39987.3158217593,2009-06-23,07:34:47
40.069327,116.329376,0,140,39987.3158796296,2009-06-23,07:34:52
40.069331,116.329646,0,142,39987.3159375,2009-06-23,07:34:57
40.069332,116.329781,0,145,39987.3159953704,2009-06-23,07:35:02
40.069325,116.329842,0,147,39987.3160532407,2009-06-23,07:35:07
40.069326,116.329854,0,147,39987.3161111111,2009-06-23,07:35:12
40.069325,116.32986,0,147,39987.3161689815,2009-06-23,07:35:17
40.069324,116.329866,0,148,39987.3162268519,2009-06-23,07:35:22
40.069323,116.329869,0,148,39987.3162847222,2009-06-23,07:35:27
40.069323,116.329869,0,148,39987.3163194444,2009-06-23,07:35:30
40.069323,116.329871,0,148,39987.3163425926,2009-06-23,07:35:32
40.069321,116.32988,0,148,39987.316400463,2009-06-23,07:35:37
40.069313,116.330101,0,147,39987.3164583333,2009-06-23,07:35:42
40.069287,116.330933,0,128,39987.3165162037,2009-06-23,07:35:47
40.06929,116.331978,0,121,39987.3165740741,2009-06-23,07:35:52
40.069291,116.333126,0,124,39987.3166319444,2009-06-23,07:35:57
40.069316,116.334241,0,128,39987.3166898148,2009-06-23,07:36:02
40.0693,116.335339,0,130,39987.3167476852,2009-06-23,07:36:07
40.069289,116.336416,0,135,39987.3168055556,2009-06-23,07:36:12
40.069279,116.337474,0,142,39987.3168634259,2009-06-23,07:36:17
40.069268,116.338527,0,143,39987.3169212963,2009-06-23,07:36:22
40.069274,116.339551,0,138,39987.3169791667,2009-06-23,07:36:27
40.069343,116.340611,0,138,39987.317037037,2009-06-23,07:36:32
40.069492,116.341651,0,144,39987.3170949074,2009-06-23,07:36:37
40.069552,116.342648,0,145,39987.3171527778,2009-06-23,07:36:42
40.069549,116.343675,0,148,39987.3172106481,2009-06-23,07:36:47
40.069525,116.3447,0,144,39987.3172685185,2009-06-23,07:36:52
40.069482,116.345754,0,142,39987.3173263889,2009-06-23,07:36:57
40.069367,116.346826,0,137,39987.3173842593,2009-06-23,07:37:02
40.069231,116.3479,0,137,39987.3174421296,2009-06-23,07:37:07
40.069171,116.348997,0,129,39987.3175,2009-06-23,07:37:12
40.069173,116.350115,0,130,39987.3175578704,2009-06-23,07:37:17
40.069169,116.351219,0,128,39987.3176157407,2009-06-23,07:37:22
40.069151,116.352176,0,134,39987.3176736111,2009-06-23,07:37:27
40.069105,116.352912,0,145,39987.3177314815,2009-06-23,07:37:32
40.069092,116.353461,0,147,39987.3177893519,2009-06-23,07:37:37
40.069114,116.353895,0,153,39987.3178472222,2009-06-23,07:37:42
40.069076,116.354243,0,155,39987.3179050926,2009-06-23,07:37:47
40.069008,116.354426,0,155,39987.317962963,2009-06-23,07:37:52
40.069012,116.354485,0,159,39987.3180208333,2009-06-23,07:37:57
40.069014,116.354506,0,162,39987.3180787037,2009-06-23,07:38:02
40.069015,116.354519,0,164,39987.3181365741,2009-06-23,07:38:07
40.069015,116.354533,0,165,39987.3181944444,2009-06-23,07:38:12
40.069015,116.354538,0,165,39987.3182523148,2009-06-23,07:38:17
40.069016,116.354543,0,165,39987.3183101852,2009-06-23,07:38:22
40.069017,116.35454,0,165,39987.3183680556,2009-06-23,07:38:27
40.069017,116.35454,0,165,39987.3184027778,2009-06-23,07:38:30
40.069019,116.354536,0,165,39987.3184259259,2009-06-23,07:38:32
40.069017,116.354546,0,165,39987.3184837963,2009-06-23,07:38:37
40.068995,116.354735,0,163,39987.3185416667,2009-06-23,07:38:42
40.069033,116.355314,0,159,39987.318599537,2009-06-23,07:38:47
40.06907,116.356421,0,136,39987.3186574074,2009-06-23,07:38:52
40.069064,116.357601,0,125,39987.3187152778,2009-06-23,07:38:57
40.069085,116.358705,0,123,39987.3187731481,2009-06-23,07:39:02
40.069087,116.359793,0,125,39987.3188310185,2009-06-23,07:39:07
40.069032,116.360856,0,128,39987.3188888889,2009-06-23,07:39:12
40.068918,116.361891,0,132,39987.3189467593,2009-06-23,07:39:17
40.068754,116.362915,0,133,39987.3190046296,2009-06-23,07:39:22
40.068515,116.363979,0,135,39987.3190625,2009-06-23,07:39:27
40.0682,116.365007,0,135,39987.3191203704,2009-06-23,07:39:32
40.067842,116.366009,0,134,39987.3191782407,2009-06-23,07:39:37
40.067437,116.366979,0,136,39987.3192361111,2009-06-23,07:39:42
40.067042,116.367929,0,132,39987.3192939815,2009-06-23,07:39:47
40.066641,116.368889,0,129,39987.3193518519,2009-06-23,07:39:52
40.066236,116.369842,0,124,39987.3194097222,2009-06-23,07:39:57
40.065832,116.370808,0,122,39987.3194675926,2009-06-23,07:40:02
40.065432,116.37177,0,128,39987.319525463,2009-06-23,07:40:07
40.06503,116.372698,0,129,39987.3195833333,2009-06-23,07:40:12
40.064647,116.373655,0,129,39987.3196412037,2009-06-23,07:40:17
40.064265,116.374581,0,130,39987.3196990741,2009-06-23,07:40:22
40.063882,116.375505,0,129,39987.3197569444,2009-06-23,07:40:27
40.063504,116.376421,0,123,39987.3198148148,2009-06-23,07:40:32
40.063128,116.377319,0,120,39987.3198726852,2009-06-23,07:40:37
40.062738,116.378223,0,121,39987.3199305556,2009-06-23,07:40:42
40.062348,116.379103,0,119,39987.3199884259,2009-06-23,07:40:47
40.061966,116.379982,0,122,39987.3200462963,2009-06-23,07:40:52
40.061598,116.38086,0,124,39987.3201041667,2009-06-23,07:40:57
40.061233,116.381746,0,121,39987.320162037,2009-06-23,07:41:02
40.060846,116.382638,0,120,39987.3202199074,2009-06-23,07:41:07
40.060458,116.383557,0,115,39987.3202777778,2009-06-23,07:41:12
40.060059,116.384507,0,110,39987.3203356481,2009-06-23,07:41:17
40.059658,116.385479,0,108,39987.3203935185,2009-06-23,07:41:22
40.059247,116.386438,0,111,39987.3204513889,2009-06-23,07:41:27
40.058847,116.387385,0,108,39987.3205092593,2009-06-23,07:41:32
40.058449,116.388336,0,108,39987.3205671296,2009-06-23,07:41:37
40.058052,116.389278,0,105,39987.320625,2009-06-23,07:41:42
40.057655,116.390221,0,105,39987.3206828704,2009-06-23,07:41:47
40.057259,116.391134,0,103,39987.3207407407,2009-06-23,07:41:52
40.056859,116.392065,0,99,39987.3207986111,2009-06-23,07:41:57
40.056459,116.392997,0,101,39987.3208564815,2009-06-23,07:42:02
40.056063,116.393933,0,104,39987.3209143518,2009-06-23,07:42:07
40.055671,116.394859,0,103,39987.3209722222,2009-06-23,07:42:12
40.055288,116.395777,0,100,39987.3210300926,2009-06-23,07:42:17
40.054908,116.396704,0,102,39987.321087963,2009-06-23,07:42:22
40.054528,116.397618,0,101,39987.3211458333,2009-06-23,07:42:27
40.054152,116.398502,0,100,39987.3212037037,2009-06-23,07:42:32
40.05379,116.399359,0,101,39987.3212615741,2009-06-23,07:42:37
40.053444,116.400205,0,103,39987.3213194444,2009-06-23,07:42:42
40.053085,116.401052,0,107,39987.3213773148,2009-06-23,07:42:47
40.052714,116.401877,0,109,39987.3214351852,2009-06-23,07:42:52
40.052379,116.4027,0,112,39987.3214930556,2009-06-23,07:42:57
40.052102,116.403367,0,112,39987.3215509259,2009-06-23,07:43:02
40.051881,116.403893,0,113,39987.3216087963,2009-06-23,07:43:07
40.051717,116.404309,0,112,39987.3216666667,2009-06-23,07:43:12
40.051606,116.404597,0,108,39987.321724537,2009-06-23,07:43:17
40.05157,116.404733,0,102,39987.3217824074,2009-06-23,07:43:22
40.051606,116.404864,0,108,39987.3240393519,2009-06-23,07:46:37
40.051341,116.406705,0,93,39987.3245023148,2009-06-23,07:47:17
40.051355,116.40666,0,99,39987.3245601852,2009-06-23,07:47:22
40.051365,116.406624,0,106,39987.3246180556,2009-06-23,07:47:27
40.051382,116.406587,0,107,39987.3246759259,2009-06-23,07:47:32
40.051432,116.406398,0,121,39987.3247337963,2009-06-23,07:47:37
40.051448,116.406262,0,103,39987.3247916667,2009-06-23,07:47:42
40.051441,116.406193,0,98,39987.324849537,2009-06-23,07:47:47
40.051377,116.406143,0,112,39987.3249074074,2009-06-23,07:47:52
40.051375,116.406166,0,113,39987.3249652778,2009-06-23,07:47:57
40.05138,116.406177,0,115,39987.3250231481,2009-06-23,07:48:02
40.051401,116.406216,0,118,39987.3250810185,2009-06-23,07:48:07
40.051438,116.406279,0,119,39987.3251388889,2009-06-23,07:48:12
40.051473,116.406344,0,115,39987.3251967593,2009-06-23,07:48:17
40.051513,116.406404,0,118,39987.3252546296,2009-06-23,07:48:22
40.051573,116.406452,0,121,39987.3253125,2009-06-23,07:48:27
40.051624,116.406465,0,126,39987.3253703704,2009-06-23,07:48:32
40.051676,116.406493,0,131,39987.3254282407,2009-06-23,07:48:37
40.051725,116.406544,0,137,39987.3254861111,2009-06-23,07:48:42
40.051785,116.406532,0,140,39987.3255439815,2009-06-23,07:48:47
40.051814,116.406582,0,147,39987.3256018519,2009-06-23,07:48:52
40.051861,116.406632,0,142,39987.3256597222,2009-06-23,07:48:57
40.051893,116.406682,0,148,39987.3257175926,2009-06-23,07:49:02
40.051935,116.406706,0,153,39987.325775463,2009-06-23,07:49:07
40.051963,116.406727,0,158,39987.3258333333,2009-06-23,07:49:12
40.051973,116.406739,0,157,39987.3258912037,2009-06-23,07:49:17
40.052006,116.406761,0,154,39987.3259490741,2009-06-23,07:49:22
40.052068,116.406783,0,157,39987.3260069444,2009-06-23,07:49:27
40.052109,116.406814,0,164,39987.3260648148,2009-06-23,07:49:32
40.052178,116.406823,0,164,39987.3261226852,2009-06-23,07:49:37
40.052259,116.40689,0,167,39987.3261805556,2009-06-23,07:49:42
40.052324,116.406915,0,172,39987.3262384259,2009-06-23,07:49:47
40.052369,116.406935,0,173,39987.3262962963,2009-06-23,07:49:52
40.052424,116.406977,0,169,39987.3263541667,2009-06-23,07:49:57
40.05248,116.40702,0,166,39987.326412037,2009-06-23,07:50:02
40.052549,116.407077,0,160,39987.3264699074,2009-06-23,07:50:07
40.052591,116.40711,0,161,39987.3265277778,2009-06-23,07:50:12
40.052657,116.407156,0,151,39987.3265856481,2009-06-23,07:50:17
40.052705,116.407187,0,148,39987.3266435185,2009-06-23,07:50:22
40.052765,116.407213,0,144,39987.3267013889,2009-06-23,07:50:27
40.052825,116.407242,0,136,39987.3267592593,2009-06-23,07:50:32
40.052872,116.407273,0,133,39987.3268171296,2009-06-23,07:50:37
40.05293,116.407309,0,128,39987.326875,2009-06-23,07:50:42
40.052995,116.407335,0,128,39987.3269328704,2009-06-23,07:50:47
40.053054,116.407363,0,123,39987.3269907407,2009-06-23,07:50:52
40.053125,116.407362,0,119,39987.3270486111,2009-06-23,07:50:57
40.053195,116.407379,0,115,39987.3271064815,2009-06-23,07:51:02
40.053247,116.407401,0,113,39987.3271643519,2009-06-23,07:51:07
40.053306,116.407422,0,106,39987.3272222222,2009-06-23,07:51:12
40.053354,116.407427,0,101,39987.3272800926,2009-06-23,07:51:17
40.05341,116.407421,0,99,39987.327337963,2009-06-23,07:51:22
40.053459,116.407439,0,103,39987.3273958333,2009-06-23,07:51:27
40.053504,116.407464,0,105,39987.3274537037,2009-06-23,07:51:32
40.053556,116.407462,0,105,39987.3275115741,2009-06-23,07:51:37
40.053635,116.407488,0,95,39987.3275694444,2009-06-23,07:51:42
40.053689,116.407489,0,88,39987.3276273148,2009-06-23,07:51:47
40.053743,116.407487,0,90,39987.3276851852,2009-06-23,07:51:52
40.053811,116.407495,0,97,39987.3277430556,2009-06-23,07:51:57
40.053856,116.407517,0,94,39987.3278009259,2009-06-23,07:52:02
40.053912,116.407512,0,88,39987.3278587963,2009-06-23,07:52:07
40.053975,116.407524,0,90,39987.3279166667,2009-06-23,07:52:12
40.054042,116.407517,0,95,39987.327974537,2009-06-23,07:52:17
40.054084,116.407498,0,93,39987.3280324074,2009-06-23,07:52:22
40.054124,116.407487,0,98,39987.3280902778,2009-06-23,07:52:27
40.054167,116.407479,0,105,39987.3281481481,2009-06-23,07:52:32
40.054242,116.407492,0,96,39987.3282060185,2009-06-23,07:52:37
40.054295,116.407485,0,97,39987.3282638889,2009-06-23,07:52:42
40.054358,116.407483,0,98,39987.3283217593,2009-06-23,07:52:47
40.054417,116.407456,0,100,39987.3283796296,2009-06-23,07:52:52
40.054448,116.40745,0,100,39987.3284375,2009-06-23,07:52:57
40.054498,116.407444,0,105,39987.3284953704,2009-06-23,07:53:02
40.05454,116.407392,0,109,39987.3285532407,2009-06-23,07:53:07
40.054566,116.407354,0,109,39987.3286111111,2009-06-23,07:53:12
40.054595,116.407311,0,110,39987.3286689815,2009-06-23,07:53:17
40.054625,116.407254,0,111,39987.3287268518,2009-06-23,07:53:22
40.054664,116.407198,0,111,39987.3287847222,2009-06-23,07:53:27
40.054707,116.407181,0,111,39987.3288425926,2009-06-23,07:53:32
40.054759,116.407172,0,112,39987.328900463,2009-06-23,07:53:37
40.054809,116.407169,0,115,39987.3289583333,2009-06-23,07:53:42
40.054865,116.40715,0,117,39987.3290162037,2009-06-23,07:53:47
40.054923,116.407156,0,119,39987.3290740741,2009-06-23,07:53:52
40.054967,116.407152,0,122,39987.3291319444,2009-06-23,07:53:57
40.054997,116.407192,0,123,39987.3291898148,2009-06-23,07:54:02
40.055038,116.407239,0,123,39987.3292476852,2009-06-23,07:54:07
40.055101,116.407206,0,124,39987.3293055556,2009-06-23,07:54:12
40.055121,116.40718,0,125,39987.3293634259,2009-06-23,07:54:17
40.055144,116.40716,0,126,39987.3294212963,2009-06-23,07:54:22
40.055178,116.407159,0,126,39987.3294791667,2009-06-23,07:54:27
40.055229,116.407132,0,127,39987.329537037,2009-06-23,07:54:32
40.055229,116.407132,0,127,39987.3295717593,2009-06-23,07:54:35
40.055228,116.407138,0,127,39987.3295949074,2009-06-23,07:54:37
40.055208,116.407163,0,127,39987.3296527778,2009-06-23,07:54:42
40.055202,116.40718,0,127,39987.3297106481,2009-06-23,07:54:47
40.055202,116.40718,0,127,39987.3297453704,2009-06-23,07:54:50
40.055204,116.407176,0,127,39987.3297685185,2009-06-23,07:54:52
40.054912,116.410543,0,30,39987.3300578704,2009-06-23,07:55:17
40.054911,116.410503,0,32,39987.3301157407,2009-06-23,07:55:22
40.054891,116.409865,0,32,39987.3301736111,2009-06-23,07:55:27
40.054954,116.409414,0,31,39987.3302314815,2009-06-23,07:55:32
40.055008,116.40917,0,30,39987.3302893518,2009-06-23,07:55:37
40.055052,116.40901,0,31,39987.3303472222,2009-06-23,07:55:42
40.055109,116.408913,0,31,39987.3304050926,2009-06-23,07:55:47
40.055131,116.40885,0,31,39987.330462963,2009-06-23,07:55:52
40.05513,116.408825,0,32,39987.3305208333,2009-06-23,07:55:57
40.055126,116.408852,0,32,39987.3305787037,2009-06-23,07:56:02
40.05513,116.40888,0,32,39987.3306365741,2009-06-23,07:56:07
40.055137,116.408939,0,32,39987.3306944444,2009-06-23,07:56:12
40.055192,116.40903,0,32,39987.3307523148,2009-06-23,07:56:17
40.055164,116.409012,0,32,39987.3308101852,2009-06-23,07:56:22
40.055093,116.409001,0,33,39987.3308680556,2009-06-23,07:56:27
40.055059,116.408993,0,33,39987.3309259259,2009-06-23,07:56:32
40.055058,116.40899,0,33,39987.3309837963,2009-06-23,07:56:37
40.055058,116.40899,0,33,39987.3310185185,2009-06-23,07:56:40
40.055058,116.408987,0,33,39987.3310416667,2009-06-23,07:56:42
40.055059,116.408946,0,33,39987.331099537,2009-06-23,07:56:47
40.055047,116.40887,0,34,39987.3311574074,2009-06-23,07:56:52
40.055035,116.408845,0,35,39987.3312152778,2009-06-23,07:56:57
40.055039,116.408835,0,35,39987.3312731481,2009-06-23,07:57:02
40.055039,116.408835,0,35,39987.3313078704,2009-06-23,07:57:05
40.055035,116.408843,0,35,39987.3313310185,2009-06-23,07:57:07
40.055031,116.408877,0,35,39987.3313888889,2009-06-23,07:57:12
40.055006,116.408893,0,35,39987.3314467593,2009-06-23,07:57:17
40.055047,116.406525,0,28,39987.3316203704,2009-06-23,07:57:32
40.055048,116.406521,0,28,39987.3316782407,2009-06-23,07:57:37
40.055048,116.406521,0,28,39987.331712963,2009-06-23,07:57:40
40.055042,116.406528,0,27,39987.3317361111,2009-06-23,07:57:42
40.054958,116.406608,0,30,39987.3317939815,2009-06-23,07:57:47
40.054964,116.406649,0,33,39987.3318518519,2009-06-23,07:57:52
40.055015,116.406659,0,32,39987.3319097222,2009-06-23,07:57:57
40.05507,116.406648,0,32,39987.3319675926,2009-06-23,07:58:02
40.05507,116.406648,0,32,39987.3320023148,2009-06-23,07:58:05
40.055067,116.406655,0,32,39987.332025463,2009-06-23,07:58:07
40.055068,116.406676,0,32,39987.3320833333,2009-06-23,07:58:12
40.05509,116.406689,0,32,39987.3321412037,2009-06-23,07:58:17
40.055099,116.406701,0,32,39987.3321990741,2009-06-23,07:58:22
40.055095,116.40671,0,32,39987.3322569444,2009-06-23,07:58:27
40.055087,116.406726,0,32,39987.3323148148,2009-06-23,07:58:32
40.05507,116.406708,0,32,39987.3323726852,2009-06-23,07:58:37
40.055096,116.406675,0,33,39987.3325462963,2009-06-23,07:58:52
40.055242,116.406631,0,33,39987.3326041667,2009-06-23,07:58:57
40.055402,116.406483,0,32,39987.332662037,2009-06-23,07:59:02
40.05547,116.406463,0,32,39987.3327199074,2009-06-23,07:59:07
40.055569,116.406371,0,32,39987.3327777778,2009-06-23,07:59:12
40.055564,116.406415,0,32,39987.3328356481,2009-06-23,07:59:17
40.0556,116.406426,0,32,39987.3328935185,2009-06-23,07:59:22
40.055644,116.406332,0,32,39987.3329513889,2009-06-23,07:59:27
40.055637,116.406399,0,32,39987.3330092593,2009-06-23,07:59:32
40.055636,116.406493,0,32,39987.3330671296,2009-06-23,07:59:37
40.055619,116.406521,0,32,39987.333125,2009-06-23,07:59:42
40.055619,116.40656,0,32,39987.3331828704,2009-06-23,07:59:47
40.055633,116.406617,0,32,39987.3332407407,2009-06-23,07:59:52
40.055689,116.406681,0,31,39987.3332986111,2009-06-23,07:59:57
40.055727,116.406709,0,32,39987.3333564815,2009-06-23,08:00:02
40.055733,116.406741,0,32,39987.3334143519,2009-06-23,08:00:07
40.055723,116.406727,0,32,39987.3334722222,2009-06-23,08:00:12
40.055715,116.406724,0,32,39987.3335300926,2009-06-23,08:00:17
40.055715,116.406724,0,32,39987.3335648148,2009-06-23,08:00:20
40.055708,116.406719,0,32,39987.333587963,2009-06-23,08:00:22
40.055694,116.406744,0,31,39987.3336458333,2009-06-23,08:00:27
40.055692,116.40677,0,31,39987.3337037037,2009-06-23,08:00:32
40.055697,116.406809,0,31,39987.3337615741,2009-06-23,08:00:37
40.055673,116.406735,0,31,39987.3338194444,2009-06-23,08:00:42
40.055659,116.406661,0,31,39987.3338773148,2009-06-23,08:00:47
40.055736,116.406372,0,31,39987.3339351852,2009-06-23,08:00:52
40.05578,116.406126,0,31,39987.3339930556,2009-06-23,08:00:57
40.055784,116.406085,0,31,39987.3340509259,2009-06-23,08:01:02
40.055769,116.405959,0,31,39987.3341087963,2009-06-23,08:01:07
40.055811,116.405891,0,31,39987.3341666667,2009-06-23,08:01:12
40.055784,116.405858,0,31,39987.334224537,2009-06-23,08:01:17
40.055769,116.405767,0,32,39987.3342824074,2009-06-23,08:01:22
40.055761,116.405701,0,32,39987.3343402778,2009-06-23,08:01:27
40.055719,116.40574,0,32,39987.3343981481,2009-06-23,08:01:32
40.055701,116.405795,0,32,39987.3344560185,2009-06-23,08:01:37
40.055697,116.405849,0,32,39987.3345138889,2009-06-23,08:01:42
40.055709,116.405914,0,32,39987.3345717593,2009-06-23,08:01:47
40.05575,116.405967,0,32,39987.3346296296,2009-06-23,08:01:52
40.05575,116.405967,0,32,39987.3346643519,2009-06-23,08:01:55
40.055749,116.405973,0,32,39987.3346875,2009-06-23,08:01:57
40.055763,116.406039,0,32,39987.3347453704,2009-06-23,08:02:02
40.055757,116.406109,0,32,39987.3348032407,2009-06-23,08:02:07
40.055768,116.406144,0,32,39987.3348611111,2009-06-23,08:02:12
40.055753,116.406166,0,32,39987.3349189815,2009-06-23,08:02:17
40.055771,116.406268,0,32,39987.3349768519,2009-06-23,08:02:22
40.055785,116.406264,0,32,39987.3350347222,2009-06-23,08:02:27
40.055797,116.406266,0,32,39987.3350925926,2009-06-23,08:02:32
40.055771,116.406268,0,32,39987.335150463,2009-06-23,08:02:37
40.055758,116.40626,0,32,39987.3352083333,2009-06-23,08:02:42
40.05575,116.406274,0,32,39987.3352662037,2009-06-23,08:02:47
40.055733,116.406287,0,32,39987.3353240741,2009-06-23,08:02:52
40.055706,116.406293,0,32,39987.3353819444,2009-06-23,08:02:57
40.055648,116.406371,0,33,39987.3354398148,2009-06-23,08:03:02
40.055611,116.406437,0,34,39987.3354976852,2009-06-23,08:03:07
40.05551,116.406223,0,64,39987.3379861111,2009-06-23,08:06:42
40.055488,116.406092,0,65,39987.3380439815,2009-06-23,08:06:47
40.055496,116.406075,0,65,39987.3381018518,2009-06-23,08:06:52
40.055475,116.406125,0,63,39987.3381597222,2009-06-23,08:06:57
40.055476,116.406122,0,63,39987.3382175926,2009-06-23,08:07:02
40.055478,116.406115,0,63,39987.338275463,2009-06-23,08:07:07
40.055478,116.406113,0,63,39987.3383333333,2009-06-23,08:07:12
40.055477,116.406117,0,63,39987.3383912037,2009-06-23,08:07:17
40.055475,116.406123,0,63,39987.3384490741,2009-06-23,08:07:22
40.055475,116.406123,0,63,39987.3384837963,2009-06-23,08:07:25
40.055473,116.406128,0,64,39987.3385069444,2009-06-23,08:07:27
40.055469,116.406139,0,64,39987.3385648148,2009-06-23,08:07:32
40.055466,116.406307,0,64,39987.3386226852,2009-06-23,08:07:37
40.055477,116.406401,0,64,39987.3386805556,2009-06-23,08:07:42
40.055441,116.406426,0,64,39987.3387384259,2009-06-23,08:07:47
40.055434,116.406408,0,64,39987.3387962963,2009-06-23,08:07:52
40.055414,116.406468,0,64,39987.3388541667,2009-06-23,08:07:57
40.055426,116.406567,0,64,39987.338912037,2009-06-23,08:08:02
40.055453,116.4066,0,64,39987.3389699074,2009-06-23,08:08:07
40.055463,116.406498,0,64,39987.3390277778,2009-06-23,08:08:12
40.055489,116.406481,0,64,39987.3390856481,2009-06-23,08:08:17
40.055466,116.406534,0,64,39987.3391435185,2009-06-23,08:08:22
40.055462,116.406401,0,64,39987.3392013889,2009-06-23,08:08:27
40.055475,116.406336,0,64,39987.3392592593,2009-06-23,08:08:32
40.055475,116.406268,0,64,39987.3393171296,2009-06-23,08:08:37
40.055491,116.40622,0,64,39987.339375,2009-06-23,08:08:42
40.055507,116.406174,0,64,39987.3394328704,2009-06-23,08:08:47
40.055533,116.406141,0,64,39987.3394907407,2009-06-23,08:08:52
40.055566,116.406088,0,64,39987.3395486111,2009-06-23,08:08:57
40.055598,116.40609,0,64,39987.3396064815,2009-06-23,08:09:02
40.055564,116.406069,0,64,39987.3396643519,2009-06-23,08:09:07
40.055572,116.406046,0,63,39987.3397222222,2009-06-23,08:09:12
40.055579,116.406094,0,63,39987.3397800926,2009-06-23,08:09:17
40.055583,116.406126,0,64,39987.339837963,2009-06-23,08:09:22
40.055614,116.4061,0,63,39987.3398958333,2009-06-23,08:09:27
40.055659,116.406141,0,64,39987.3399537037,2009-06-23,08:09:32
40.055677,116.406144,0,64,39987.3400115741,2009-06-23,08:09:37
40.055698,116.406138,0,64,39987.3400694444,2009-06-23,08:09:42
40.055554,116.406309,0,61,39987.3402430556,2009-06-23,08:09:57
40.055547,116.406304,0,58,39987.3403009259,2009-06-23,08:10:02
40.055546,116.406309,0,58,39987.3403587963,2009-06-23,08:10:07
40.055548,116.406303,0,58,39987.3404166667,2009-06-23,08:10:12
40.05555,116.406301,0,58,39987.340474537,2009-06-23,08:10:17
40.055554,116.406295,0,58,39987.3405324074,2009-06-23,08:10:22
40.055554,116.406302,0,58,39987.3405902778,2009-06-23,08:10:27
40.055554,116.406302,0,58,39987.340625,2009-06-23,08:10:30
40.055555,116.406309,0,58,39987.3406481481,2009-06-23,08:10:32
40.055555,116.406318,0,59,39987.3407060185,2009-06-23,08:10:37
40.055556,116.406323,0,59,39987.3407638889,2009-06-23,08:10:42
40.055556,116.406323,0,59,39987.3407986111,2009-06-23,08:10:45
40.055557,116.406326,0,59,39987.3408217593,2009-06-23,08:10:47
40.05557,116.406359,0,58,39987.3408796296,2009-06-23,08:10:52
40.055591,116.406456,0,58,39987.3409375,2009-06-23,08:10:57
40.055633,116.40645,0,58,39987.3409953704,2009-06-23,08:11:02
40.055648,116.406455,0,58,39987.3410532407,2009-06-23,08:11:07
40.055674,116.406458,0,59,39987.3411111111,2009-06-23,08:11:12
40.055674,116.406458,0,59,39987.3411458333,2009-06-23,08:11:15
40.055674,116.40646,0,59,39987.3411689815,2009-06-23,08:11:17
40.055663,116.406481,0,59,39987.3412268519,2009-06-23,08:11:22
40.055628,116.406535,0,59,39987.3412847222,2009-06-23,08:11:27
40.055596,116.406476,0,59,39987.3413425926,2009-06-23,08:11:32
40.055581,116.40645,0,59,39987.341400463,2009-06-23,08:11:37
40.055578,116.40645,0,59,39987.3414583333,2009-06-23,08:11:42
40.055578,116.406452,0,59,39987.3415162037,2009-06-23,08:11:47
40.055578,116.406452,0,59,39987.3415509259,2009-06-23,08:11:50
40.05558,116.406446,0,59,39987.3415740741,2009-06-23,08:11:52
40.055564,116.406455,0,60,39987.3416319444,2009-06-23,08:11:57
40.055518,116.406492,0,60,39987.3416898148,2009-06-23,08:12:02
40.055517,116.406502,0,60,39987.3417476852,2009-06-23,08:12:07
40.055512,116.406517,0,60,39987.3418055556,2009-06-23,08:12:12
40.055525,116.406509,0,60,39987.3418634259,2009-06-23,08:12:17
40.055528,116.406503,0,60,39987.3419212963,2009-06-23,08:12:22
40.055533,116.406498,0,60,39987.3419791667,2009-06-23,08:12:27
40.055533,116.406498,0,60,39987.3420138889,2009-06-23,08:12:30
40.055531,116.406505,0,60,39987.342037037,2009-06-23,08:12:32
40.055549,116.406499,0,59,39987.3420949074,2009-06-23,08:12:37
40.055549,116.406499,0,59,39987.3421296296,2009-06-23,08:12:40
40.055548,116.406505,0,59,39987.3421527778,2009-06-23,08:12:42
40.055546,116.406515,0,59,39987.3422106481,2009-06-23,08:12:47
40.055557,116.406522,0,58,39987.3422685185,2009-06-23,08:12:52
40.055552,116.406541,0,58,39987.3423263889,2009-06-23,08:12:57
40.055573,116.406598,0,59,39987.3423842593,2009-06-23,08:13:02
40.055605,116.406639,0,59,39987.3424421296,2009-06-23,08:13:07
40.055608,116.406706,0,60,39987.3425,2009-06-23,08:13:12
40.055587,116.406842,0,62,39987.3425578704,2009-06-23,08:13:17
40.05559,116.406912,0,64,39987.3426157407,2009-06-23,08:13:22
40.055573,116.406991,0,65,39987.3426736111,2009-06-23,08:13:27
40.055564,116.407042,0,66,39987.3427314815,2009-06-23,08:13:32
40.055557,116.407056,0,67,39987.3427893519,2009-06-23,08:13:37
40.05556,116.407042,0,68,39987.3428472222,2009-06-23,08:13:42
40.055564,116.407019,0,68,39987.3429050926,2009-06-23,08:13:47
40.055572,116.406993,0,71,39987.342962963,2009-06-23,08:13:52
40.055569,116.406946,0,74,39987.3430208333,2009-06-23,08:13:57
40.05556,116.406816,0,75,39987.3430787037,2009-06-23,08:14:02
40.055555,116.406611,0,75,39987.3431365741,2009-06-23,08:14:07
40.055352,116.406746,0,54,39987.3491550926,2009-06-23,08:22:47
40.05526,116.406732,0,54,39987.349212963,2009-06-23,08:22:52
40.055203,116.406742,0,54,39987.3492708333,2009-06-23,08:22:57
40.055202,116.406781,0,53,39987.3493287037,2009-06-23,08:23:02
40.05521,116.406792,0,52,39987.3493865741,2009-06-23,08:23:07
40.055206,116.4068,0,52,39987.3494444444,2009-06-23,08:23:12
40.055206,116.406798,0,52,39987.3495023148,2009-06-23,08:23:17
40.055206,116.406798,0,52,39987.349537037,2009-06-23,08:23:20
40.055207,116.406795,0,52,39987.3495601852,2009-06-23,08:23:22
40.055173,116.406811,0,53,39987.3496180556,2009-06-23,08:23:27
40.05516,116.406827,0,54,39987.3496759259,2009-06-23,08:23:32
40.05516,116.406827,0,54,39987.3497106481,2009-06-23,08:23:35
40.055162,116.406833,0,54,39987.3497337963,2009-06-23,08:23:37
40.055158,116.406843,0,54,39987.3497916667,2009-06-23,08:23:42
40.055155,116.40685,0,54,39987.349849537,2009-06-23,08:23:47
40.055152,116.406855,0,54,39987.3499074074,2009-06-23,08:23:52
40.055149,116.406862,0,54,39987.3499652778,2009-06-23,08:23:57
40.055146,116.406869,0,54,39987.3500231481,2009-06-23,08:24:02
40.055146,116.406868,0,54,39987.3500810185,2009-06-23,08:24:07
40.055147,116.406863,0,54,39987.3501388889,2009-06-23,08:24:12
40.055149,116.406858,0,54,39987.3501967593,2009-06-23,08:24:17
40.055142,116.406854,0,54,39987.3502546296,2009-06-23,08:24:22
40.05514,116.406856,0,54,39987.3503125,2009-06-23,08:24:27
40.05514,116.406856,0,54,39987.3503472222,2009-06-23,08:24:30
40.055139,116.40686,0,54,39987.3503703704,2009-06-23,08:24:32
40.055159,116.406912,0,54,39987.3504282407,2009-06-23,08:24:37
40.055151,116.407099,0,55,39987.3504861111,2009-06-23,08:24:42
40.05515,116.407118,0,55,39987.3505439815,2009-06-23,08:24:47
40.05515,116.407118,0,55,39987.3505787037,2009-06-23,08:24:50
40.055149,116.407125,0,55,39987.3506018519,2009-06-23,08:24:52
40.055149,116.407134,0,55,39987.3506597222,2009-06-23,08:24:57
40.055124,116.407293,0,56,39987.3507175926,2009-06-23,08:25:02
40.055129,116.407421,0,58,39987.350775463,2009-06-23,08:25:07
40.055126,116.40743,0,58,39987.3508333333,2009-06-23,08:25:12
40.055123,116.407441,0,58,39987.3508912037,2009-06-23,08:25:17
40.055122,116.407446,0,58,39987.3509490741,2009-06-23,08:25:22
40.055123,116.407447,0,58,39987.3510069444,2009-06-23,08:25:27
40.055126,116.407446,0,58,39987.3510648148,2009-06-23,08:25:32
40.055128,116.407447,0,58,39987.3511226852,2009-06-23,08:25:37
40.055131,116.407443,0,58,39987.3511805556,2009-06-23,08:25:42
40.05513,116.40745,0,58,39987.3512384259,2009-06-23,08:25:47
40.055129,116.407453,0,58,39987.3512962963,2009-06-23,08:25:52
40.055129,116.407453,0,58,39987.3513310185,2009-06-23,08:25:55
40.055128,116.407457,0,58,39987.3513541667,2009-06-23,08:25:57
40.055123,116.407469,0,59,39987.351412037,2009-06-23,08:26:02
40.055121,116.407499,0,58,39987.3514699074,2009-06-23,08:26:07
40.055118,116.407538,0,58,39987.3515277778,2009-06-23,08:26:12
40.055128,116.40755,0,57,39987.3515856481,2009-06-23,08:26:17
40.055128,116.40755,0,57,39987.3516203704,2009-06-23,08:26:20
40.055126,116.407555,0,57,39987.3516435185,2009-06-23,08:26:22
40.055118,116.40758,0,57,39987.3517013889,2009-06-23,08:26:27
40.055118,116.407582,0,57,39987.3517592593,2009-06-23,08:26:32
40.055118,116.407589,0,57,39987.3518171296,2009-06-23,08:26:37
40.055118,116.407589,0,57,39987.3518518518,2009-06-23,08:26:40
40.055115,116.407593,0,57,39987.351875,2009-06-23,08:26:42
40.05511,116.407606,0,57,39987.3519328704,2009-06-23,08:26:47
40.055106,116.407619,0,57,39987.3519907407,2009-06-23,08:26:52
40.055105,116.407629,0,57,39987.3520486111,2009-06-23,08:26:57
40.055084,116.40772,0,60,39987.3521064815,2009-06-23,08:27:02
40.055085,116.40772,0,60,39987.3521643518,2009-06-23,08:27:07
40.055085,116.407722,0,60,39987.3522222222,2009-06-23,08:27:12
40.055084,116.407727,0,60,39987.3522800926,2009-06-23,08:27:17
40.055084,116.407727,0,60,39987.3523148148,2009-06-23,08:27:20
40.055083,116.407731,0,60,39987.352337963,2009-06-23,08:27:22
40.05507,116.407939,0,60,39987.3523958333,2009-06-23,08:27:27
40.055077,116.408009,0,62,39987.3524537037,2009-06-23,08:27:32
40.055074,116.408021,0,62,39987.3525115741,2009-06-23,08:27:37
40.055138,116.408273,0,68,39987.3525694444,2009-06-23,08:27:42
40.055161,116.408345,0,72,39987.3526273148,2009-06-23,08:27:47
40.055171,116.408331,0,76,39987.3526851852,2009-06-23,08:27:52
40.055171,116.408331,0,76,39987.3527199074,2009-06-23,08:27:55
40.055169,116.408336,0,76,39987.3527430556,2009-06-23,08:27:57
40.055147,116.408372,0,81,39987.3528009259,2009-06-23,08:28:02
40.05514,116.408365,0,89,39987.3528587963,2009-06-23,08:28:07
40.05514,116.408365,0,89,39987.3528935185,2009-06-23,08:28:10
40.055137,116.408366,0,92,39987.3529166667,2009-06-23,08:28:12
40.055103,116.408378,0,94,39987.352974537,2009-06-23,08:28:17
40.055089,116.408369,0,99,39987.3530324074,2009-06-23,08:28:22
40.055085,116.408379,0,99,39987.3530902778,2009-06-23,08:28:27
40.05504,116.408438,0,105,39987.3531481481,2009-06-23,08:28:32
40.054966,116.408517,0,109,39987.3532060185,2009-06-23,08:28:37
40.054896,116.408584,0,113,39987.3532638889,2009-06-23,08:28:42
40.054819,116.408672,0,114,39987.3533217593,2009-06-23,08:28:47
40.054819,116.408675,0,113,39987.3533796296,2009-06-23,08:28:52
40.054819,116.408676,0,114,39987.3534375,2009-06-23,08:28:57
40.054817,116.408679,0,114,39987.3534953704,2009-06-23,08:29:02
40.054814,116.408685,0,114,39987.3535532407,2009-06-23,08:29:07
40.054814,116.408684,0,114,39987.3536111111,2009-06-23,08:29:12
40.054813,116.408684,0,114,39987.3536689815,2009-06-23,08:29:17
40.054811,116.408686,0,114,39987.3537268518,2009-06-23,08:29:22
40.054807,116.408692,0,114,39987.3537847222,2009-06-23,08:29:27
40.054808,116.408692,0,114,39987.3538425926,2009-06-23,08:29:32
40.054806,116.408697,0,115,39987.353900463,2009-06-23,08:29:37
40.054802,116.408704,0,115,39987.3539583333,2009-06-23,08:29:42
40.054802,116.408704,0,115,39987.3539930556,2009-06-23,08:29:45
40.054804,116.408697,0,115,39987.3540162037,2009-06-23,08:29:47
40.054804,116.408674,0,116,39987.3540740741,2009-06-23,08:29:52
40.054778,116.408664,0,116,39987.3541319444,2009-06-23,08:29:57
40.054778,116.408664,0,116,39987.3541666667,2009-06-23,08:30:00
40.054779,116.40866,0,117,39987.3541898148,2009-06-23,08:30:02
40.054783,116.408648,0,117,39987.3542476852,2009-06-23,08:30:07
40.054783,116.408648,0,117,39987.3542824074,2009-06-23,08:30:10
40.054784,116.408641,0,117,39987.3543055556,2009-06-23,08:30:12
40.054769,116.408629,0,119,39987.3543634259,2009-06-23,08:30:17
40.054772,116.408621,0,119,39987.3544212963,2009-06-23,08:30:22
40.054773,116.408621,0,119,39987.3544791667,2009-06-23,08:30:27
40.054776,116.408616,0,119,39987.354537037,2009-06-23,08:30:32
40.054774,116.408619,0,119,39987.3545949074,2009-06-23,08:30:37
40.054774,116.408619,0,119,39987.3546296296,2009-06-23,08:30:40
40.054774,116.408618,0,119,39987.3546527778,2009-06-23,08:30:42
40.054822,116.408599,0,117,39987.3547106481,2009-06-23,08:30:47
40.054823,116.408622,0,116,39987.3547685185,2009-06-23,08:30:52
40.054818,116.408632,0,116,39987.3548263889,2009-06-23,08:30:57
40.054814,116.408639,0,116,39987.3548842593,2009-06-23,08:31:02
40.054814,116.408639,0,116,39987.3549189815,2009-06-23,08:31:05
40.054814,116.408642,0,116,39987.3549421296,2009-06-23,08:31:07
40.054823,116.40863,0,118,39987.355,2009-06-23,08:31:12
40.054847,116.408609,0,117,39987.3550578704,2009-06-23,08:31:17
40.054862,116.408584,0,116,39987.3551157407,2009-06-23,08:31:22
40.054858,116.408597,0,115,39987.3551736111,2009-06-23,08:31:27
40.054858,116.408597,0,115,39987.3552083333,2009-06-23,08:31:30
40.054856,116.408605,0,115,39987.3552314815,2009-06-23,08:31:32
40.054852,116.408614,0,115,39987.3552893519,2009-06-23,08:31:37
40.054848,116.408624,0,114,39987.3553472222,2009-06-23,08:31:42
40.054879,116.408671,0,114,39987.3554050926,2009-06-23,08:31:47
40.054896,116.408703,0,113,39987.355462963,2009-06-23,08:31:52
40.054891,116.408716,0,113,39987.3555208333,2009-06-23,08:31:57
40.054919,116.408704,0,113,39987.3555787037,2009-06-23,08:32:02
40.05492,116.4087,0,113,39987.3556365741,2009-06-23,08:32:07
40.054919,116.408705,0,113,39987.3556944444,2009-06-23,08:32:12
40.054918,116.408711,0,113,39987.3557523148,2009-06-23,08:32:17
40.054918,116.408711,0,113,39987.355787037,2009-06-23,08:32:20
40.05492,116.408707,0,113,39987.3558101852,2009-06-23,08:32:22
40.054924,116.408698,0,113,39987.3558680556,2009-06-23,08:32:27
40.054927,116.408691,0,113,39987.3559259259,2009-06-23,08:32:32
40.054929,116.408685,0,113,39987.3559837963,2009-06-23,08:32:37
40.054928,116.408688,0,113,39987.3560416667,2009-06-23,08:32:42
40.054928,116.408688,0,113,39987.3560763889,2009-06-23,08:32:45
40.054927,116.408691,0,113,39987.356099537,2009-06-23,08:32:47
40.054903,116.408691,0,113,39987.3561574074,2009-06-23,08:32:52
40.054898,116.408709,0,113,39987.3562152778,2009-06-23,08:32:57
40.054884,116.408727,0,113,39987.3562731481,2009-06-23,08:33:02
40.054891,116.408755,0,113,39987.3563310185,2009-06-23,08:33:07
40.054938,116.408782,0,114,39987.3563888889,2009-06-23,08:33:12
40.05495,116.408775,0,114,39987.3564467593,2009-06-23,08:33:17
40.054921,116.408783,0,114,39987.3565046296,2009-06-23,08:33:22
40.054915,116.408781,0,114,39987.3565625,2009-06-23,08:33:27
40.054915,116.408781,0,114,39987.3565972222,2009-06-23,08:33:30
40.054922,116.408778,0,114,39987.3566203704,2009-06-23,08:33:32
40.05494,116.408819,0,114,39987.3566782407,2009-06-23,08:33:37
40.054968,116.408863,0,114,39987.3567361111,2009-06-23,08:33:42
40.054983,116.408892,0,114,39987.3567939815,2009-06-23,08:33:47
40.054964,116.408933,0,114,39987.3568518519,2009-06-23,08:33:52
40.054984,116.408956,0,114,39987.3569097222,2009-06-23,08:33:57
40.055012,116.408963,0,113,39987.3569675926,2009-06-23,08:34:02
40.055115,116.408938,0,113,39987.357025463,2009-06-23,08:34:07
40.055201,116.408921,0,113,39987.3570833333,2009-06-23,08:34:12
40.055259,116.408901,0,113,39987.3571412037,2009-06-23,08:34:17
40.055298,116.408842,0,112,39987.3571990741,2009-06-23,08:34:22
40.055305,116.408825,0,112,39987.3572569444,2009-06-23,08:34:27
40.055324,116.408784,0,112,39987.3573148148,2009-06-23,08:34:32
40.055324,116.408782,0,112,39987.3573726852,2009-06-23,08:34:37
40.055323,116.408785,0,112,39987.3574305556,2009-06-23,08:34:42
40.055323,116.408785,0,112,39987.3574652778,2009-06-23,08:34:45
40.055324,116.408787,0,112,39987.3574884259,2009-06-23,08:34:47
40.055321,116.408796,0,112,39987.3575462963,2009-06-23,08:34:52
40.055315,116.408809,0,112,39987.3576041667,2009-06-23,08:34:57
40.055257,116.408822,0,112,39987.357662037,2009-06-23,08:35:02
40.055257,116.408822,0,112,39987.3576967593,2009-06-23,08:35:05
40.055253,116.408826,0,112,39987.3577199074,2009-06-23,08:35:07
40.055249,116.40884,0,112,39987.3577777778,2009-06-23,08:35:12
40.055248,116.408858,0,112,39987.3578356481,2009-06-23,08:35:17
40.055253,116.408851,0,111,39987.3578935185,2009-06-23,08:35:22
40.055253,116.408851,0,111,39987.3579282407,2009-06-23,08:35:25
40.055255,116.408843,0,112,39987.3579513889,2009-06-23,08:35:27
40.055242,116.408814,0,112,39987.3580092593,2009-06-23,08:35:32
40.055232,116.408811,0,112,39987.3580671296,2009-06-23,08:35:37
40.055228,116.40882,0,112,39987.358125,2009-06-23,08:35:42
40.055224,116.408827,0,111,39987.3581828704,2009-06-23,08:35:47
40.05522,116.408834,0,111,39987.3582407407,2009-06-23,08:35:52
40.05522,116.408834,0,111,39987.358275463,2009-06-23,08:35:55
40.055217,116.408838,0,111,39987.3582986111,2009-06-23,08:35:57
40.054775,116.406486,0,111,39987.3585300926,2009-06-23,08:36:17
40.054792,116.406563,0,112,39987.358587963,2009-06-23,08:36:22
40.054785,116.406573,0,112,39987.3586458333,2009-06-23,08:36:27
40.054767,116.406599,0,113,39987.3587037037,2009-06-23,08:36:32
40.05475,116.406623,0,113,39987.3587615741,2009-06-23,08:36:37
40.056218,116.407849,0,561,39987.3597453704,2009-06-23,08:38:02
40.055502,116.407378,0,128,39987.3598032407,2009-06-23,08:38:07
40.055304,116.407307,0,113,39987.3598611111,2009-06-23,08:38:12
40.055173,116.407415,0,116,39987.3599189815,2009-06-23,08:38:17
40.055164,116.407447,0,119,39987.3599768518,2009-06-23,08:38:22
40.055162,116.407329,0,123,39987.3600347222,2009-06-23,08:38:27
40.055186,116.407212,0,125,39987.3600925926,2009-06-23,08:38:32
40.055287,116.407151,0,148,39987.360150463,2009-06-23,08:38:37
40.055292,116.407115,0,148,39987.3602083333,2009-06-23,08:38:42
40.055292,116.407116,0,148,39987.3602662037,2009-06-23,08:38:47
40.055292,116.407118,0,148,39987.3603240741,2009-06-23,08:38:52
40.055296,116.40711,0,148,39987.3603819444,2009-06-23,08:38:57
40.055296,116.40711,0,148,39987.3604166667,2009-06-23,08:39:00
40.055298,116.407105,0,148,39987.3604398148,2009-06-23,08:39:02
40.055346,116.40701,0,147,39987.3604976852,2009-06-23,08:39:07
40.055368,116.40702,0,151,39987.3605555556,2009-06-23,08:39:12
40.055363,116.407053,0,155,39987.3606134259,2009-06-23,08:39:17
40.055355,116.407044,0,155,39987.3606712963,2009-06-23,08:39:22
40.055352,116.407044,0,155,39987.3607291667,2009-06-23,08:39:27
40.055349,116.407049,0,155,39987.360787037,2009-06-23,08:39:32
40.055349,116.407049,0,155,39987.3608217593,2009-06-23,08:39:35
40.055347,116.407055,0,156,39987.3608449074,2009-06-23,08:39:37
40.055346,116.407065,0,156,39987.3609027778,2009-06-23,08:39:42
40.055346,116.407077,0,156,39987.3609606481,2009-06-23,08:39:47
40.055302,116.407111,0,158,39987.3610185185,2009-06-23,08:39:52
40.055291,116.40712,0,159,39987.3610763889,2009-06-23,08:39:57
40.055304,116.407112,0,159,39987.3611342593,2009-06-23,08:40:02
40.055304,116.407112,0,159,39987.3611689815,2009-06-23,08:40:05
40.055303,116.407107,0,159,39987.3611921296,2009-06-23,08:40:07
40.055305,116.407098,0,160,39987.36125,2009-06-23,08:40:12
40.055306,116.407091,0,160,39987.3613078704,2009-06-23,08:40:17
40.055306,116.407091,0,160,39987.3613425926,2009-06-23,08:40:20
40.055307,116.407087,0,160,39987.3613657407,2009-06-23,08:40:22
40.055312,116.40712,0,161,39987.3614236111,2009-06-23,08:40:27
40.055322,116.407158,0,163,39987.3614814815,2009-06-23,08:40:32
40.055321,116.407168,0,165,39987.3615393518,2009-06-23,08:40:37
40.055323,116.407176,0,165,39987.3615972222,2009-06-23,08:40:42
40.055328,116.407177,0,166,39987.3616550926,2009-06-23,08:40:47
40.055328,116.407177,0,166,39987.361712963,2009-06-23,08:40:52
40.055331,116.407179,0,166,39987.3617708333,2009-06-23,08:40:57
40.055331,116.407179,0,166,39987.3618055556,2009-06-23,08:41:00
40.055333,116.407175,0,166,39987.3618287037,2009-06-23,08:41:02
40.055378,116.407104,0,167,39987.3618865741,2009-06-23,08:41:07
40.055412,116.407045,0,164,39987.3619444444,2009-06-23,08:41:12
40.055435,116.407013,0,164,39987.3620023148,2009-06-23,08:41:17
40.055477,116.407009,0,164,39987.3620601852,2009-06-23,08:41:22
40.055479,116.407016,0,162,39987.3621180556,2009-06-23,08:41:27
40.05548,116.407019,0,162,39987.3621759259,2009-06-23,08:41:32
40.055482,116.407018,0,162,39987.3622337963,2009-06-23,08:41:37
40.055481,116.407022,0,162,39987.3622916667,2009-06-23,08:41:42
40.055477,116.40703,0,162,39987.362349537,2009-06-23,08:41:47
40.055477,116.40703,0,162,39987.3623842593,2009-06-23,08:41:50
40.055475,116.407034,0,162,39987.3624074074,2009-06-23,08:41:52
40.055379,116.40642,0,86,39987.3635069444,2009-06-23,08:43:27
40.055518,116.406538,0,121,39987.3635648148,2009-06-23,08:43:32
40.055717,116.406563,0,159,39987.3636226852,2009-06-23,08:43:37
40.055772,116.406616,0,161,39987.3636805556,2009-06-23,08:43:42
40.055387,116.406938,0,19,39987.3639699074,2009-06-23,08:44:07
40.055608,116.407066,0,134,39987.3640277778,2009-06-23,08:44:12
40.055578,116.407025,0,142,39987.3640856481,2009-06-23,08:44:17
40.05558,116.406985,0,148,39987.3641435185,2009-06-23,08:44:22
40.055602,116.40695,0,157,39987.3642013889,2009-06-23,08:44:27
40.05564,116.406939,0,178,39987.3642592593,2009-06-23,08:44:32
40.055652,116.406913,0,181,39987.3643171296,2009-06-23,08:44:37
40.055652,116.406913,0,181,39987.3643518519,2009-06-23,08:44:40
40.055654,116.406908,0,180,39987.364375,2009-06-23,08:44:42
40.05565,116.406937,0,180,39987.3644328704,2009-06-23,08:44:47
40.055635,116.406973,0,184,39987.3644907407,2009-06-23,08:44:52
40.055648,116.40701,0,190,39987.3645486111,2009-06-23,08:44:57
40.055686,116.407043,0,193,39987.3646064815,2009-06-23,08:45:02
40.055684,116.40733,0,196,39987.3646643519,2009-06-23,08:45:07
40.055783,116.407375,0,196,39987.3647222222,2009-06-23,08:45:12
40.055852,116.407434,0,198,39987.3647800926,2009-06-23,08:45:17
40.055893,116.407459,0,199,39987.364837963,2009-06-23,08:45:22
40.05594,116.407481,0,199,39987.3648958333,2009-06-23,08:45:27
40.056143,116.407428,0,174,39987.3649537037,2009-06-23,08:45:32
40.05626,116.407391,0,162,39987.3650115741,2009-06-23,08:45:37
40.056329,116.407384,0,150,39987.3650694444,2009-06-23,08:45:42
40.056417,116.407346,0,137,39987.3651273148,2009-06-23,08:45:47
40.056463,116.407343,0,127,39987.3651851852,2009-06-23,08:45:52
40.056509,116.407335,0,117,39987.3652430556,2009-06-23,08:45:57
40.056552,116.407323,0,110,39987.3653009259,2009-06-23,08:46:02
40.056598,116.407298,0,101,39987.3653587963,2009-06-23,08:46:07
40.056628,116.40728,0,87,39987.3654166667,2009-06-23,08:46:12
40.056668,116.407266,0,81,39987.365474537,2009-06-23,08:46:17
40.056727,116.407243,0,71,39987.3655324074,2009-06-23,08:46:22
40.056766,116.40725,0,61,39987.3655902778,2009-06-23,08:46:27
40.056795,116.407223,0,57,39987.3656481481,2009-06-23,08:46:32
40.056825,116.407223,0,52,39987.3657060185,2009-06-23,08:46:37
40.056833,116.407251,0,51,39987.3657638889,2009-06-23,08:46:42
40.056857,116.407222,0,49,39987.3658217593,2009-06-23,08:46:47
40.056891,116.407223,0,49,39987.3658796296,2009-06-23,08:46:52
40.056902,116.407217,0,49,39987.3659375,2009-06-23,08:46:57
40.056902,116.407217,0,49,39987.3659722222,2009-06-23,08:47:00
40.056895,116.407219,0,49,39987.3659953704,2009-06-23,08:47:02
40.05686,116.407232,0,51,39987.3660532407,2009-06-23,08:47:07
40.056834,116.407227,0,53,39987.3661111111,2009-06-23,08:47:12
40.056771,116.40719,0,58,39987.3661689815,2009-06-23,08:47:17
40.056742,116.407119,0,62,39987.3662268519,2009-06-23,08:47:22
40.056759,116.40703,0,65,39987.3662847222,2009-06-23,08:47:27
40.056756,116.40696,0,68,39987.3663425926,2009-06-23,08:47:32
40.056785,116.406863,0,66,39987.366400463,2009-06-23,08:47:37
40.056808,116.406788,0,64,39987.3664583333,2009-06-23,08:47:42
40.05682,116.406728,0,62,39987.3665162037,2009-06-23,08:47:47
40.056825,116.406676,0,62,39987.3665740741,2009-06-23,08:47:52
40.056817,116.406585,0,65,39987.3666319444,2009-06-23,08:47:57
40.056837,116.406499,0,64,39987.3666898148,2009-06-23,08:48:02
40.056841,116.406443,0,66,39987.3667476852,2009-06-23,08:48:07
40.056829,116.406387,0,69,39987.3668055556,2009-06-23,08:48:12
40.056824,116.406309,0,70,39987.3668634259,2009-06-23,08:48:17
40.056841,116.406224,0,73,39987.3669212963,2009-06-23,08:48:22
40.056851,116.406151,0,78,39987.3669791667,2009-06-23,08:48:27
40.056859,116.406059,0,80,39987.367037037,2009-06-23,08:48:32
40.056859,116.405972,0,88,39987.3670949074,2009-06-23,08:48:37
40.056867,116.405907,0,91,39987.3671527778,2009-06-23,08:48:42
40.056882,116.405841,0,90,39987.3672106481,2009-06-23,08:48:47
40.056875,116.405762,0,90,39987.3672685185,2009-06-23,08:48:52
40.056878,116.405689,0,93,39987.3673263889,2009-06-23,08:48:57
40.056873,116.405597,0,94,39987.3673842593,2009-06-23,08:49:02
40.0569,116.405546,0,94,39987.3674421296,2009-06-23,08:49:07
40.056891,116.405478,0,92,39987.3675,2009-06-23,08:49:12
40.056861,116.405426,0,94,39987.3675578704,2009-06-23,08:49:17
40.05685,116.405359,0,94,39987.3676157407,2009-06-23,08:49:22
40.056852,116.405269,0,97,39987.3676736111,2009-06-23,08:49:27
40.056859,116.405187,0,98,39987.3677314815,2009-06-23,08:49:32
40.056837,116.405105,0,101,39987.3677893518,2009-06-23,08:49:37
40.056837,116.405008,0,103,39987.3678472222,2009-06-23,08:49:42
40.056842,116.40492,0,106,39987.3679050926,2009-06-23,08:49:47
40.05685,116.404844,0,106,39987.367962963,2009-06-23,08:49:52
40.056862,116.404776,0,107,39987.3680208333,2009-06-23,08:49:57
40.056855,116.404699,0,110,39987.3680787037,2009-06-23,08:50:02
40.056834,116.404651,0,114,39987.3681365741,2009-06-23,08:50:07
40.056824,116.404591,0,117,39987.3681944444,2009-06-23,08:50:12
40.056827,116.40453,0,120,39987.3682523148,2009-06-23,08:50:17
40.056845,116.404507,0,121,39987.3683101852,2009-06-23,08:50:22
40.056882,116.404488,0,123,39987.3683680556,2009-06-23,08:50:27
40.056934,116.404483,0,126,39987.3684259259,2009-06-23,08:50:32
40.056966,116.404492,0,130,39987.3684837963,2009-06-23,08:50:37
40.057017,116.404489,0,134,39987.3685416667,2009-06-23,08:50:42
40.056983,116.404382,0,147,39987.368599537,2009-06-23,08:50:47
40.056972,116.404334,0,157,39987.3686574074,2009-06-23,08:50:52
40.057082,116.404353,0,160,39987.3687152778,2009-06-23,08:50:57
40.057229,116.404328,0,145,39987.3687731481,2009-06-23,08:51:02
40.057237,116.404359,0,142,39987.3688310185,2009-06-23,08:51:07
40.057257,116.404351,0,144,39987.3688888889,2009-06-23,08:51:12
40.057268,116.40436,0,144,39987.3689467593,2009-06-23,08:51:17
40.057268,116.40436,0,144,39987.3689814815,2009-06-23,08:51:20
40.057269,116.40436,0,145,39987.3690046296,2009-06-23,08:51:22
40.057272,116.404369,0,144,39987.3690625,2009-06-23,08:51:27
40.057297,116.404381,0,142,39987.3691203704,2009-06-23,08:51:32
40.057293,116.40439,0,142,39987.3691782407,2009-06-23,08:51:37
40.057293,116.40439,0,142,39987.369212963,2009-06-23,08:51:40
40.057291,116.404394,0,142,39987.3692361111,2009-06-23,08:51:42
40.057286,116.404383,0,140,39987.3692939815,2009-06-23,08:51:47
40.057302,116.404372,0,136,39987.3693518518,2009-06-23,08:51:52
40.057302,116.404372,0,136,39987.3693865741,2009-06-23,08:51:55
40.057302,116.404371,0,135,39987.3694097222,2009-06-23,08:51:57
40.057298,116.404388,0,136,39987.3694675926,2009-06-23,08:52:02
40.057329,116.404415,0,135,39987.369525463,2009-06-23,08:52:07
40.057329,116.404415,0,135,39987.3695601852,2009-06-23,08:52:10
40.057334,116.40442,0,136,39987.3695833333,2009-06-23,08:52:12
40.057337,116.40441,0,139,39987.3696412037,2009-06-23,08:52:17
40.057384,116.404438,0,144,39987.3696990741,2009-06-23,08:52:22
40.057384,116.404441,0,144,39987.3697569444,2009-06-23,08:52:27
40.057383,116.404444,0,145,39987.3698148148,2009-06-23,08:52:32
40.057383,116.404444,0,145,39987.369849537,2009-06-23,08:52:35
40.057382,116.404445,0,146,39987.3698726852,2009-06-23,08:52:37
40.057398,116.404483,0,150,39987.3699305556,2009-06-23,08:52:42
40.057426,116.404505,0,152,39987.3699884259,2009-06-23,08:52:47
40.057427,116.404509,0,152,39987.3700462963,2009-06-23,08:52:52
40.057427,116.404509,0,152,39987.3700810185,2009-06-23,08:52:55
40.057427,116.404516,0,152,39987.3701041667,2009-06-23,08:52:57
40.057495,116.40453,0,152,39987.370162037,2009-06-23,08:53:02
40.057613,116.404534,0,152,39987.3702199074,2009-06-23,08:53:07
40.057739,116.40453,0,150,39987.3702777778,2009-06-23,08:53:12
40.057856,116.404469,0,149,39987.3703356481,2009-06-23,08:53:17
40.057914,116.404426,0,150,39987.3703935185,2009-06-23,08:53:22
40.057981,116.404387,0,152,39987.3704513889,2009-06-23,08:53:27
40.057984,116.404383,0,152,39987.3705092593,2009-06-23,08:53:32
40.057988,116.40438,0,153,39987.3705671296,2009-06-23,08:53:37
40.057988,116.40438,0,153,39987.3706018519,2009-06-23,08:53:40
40.057987,116.404385,0,153,39987.370625,2009-06-23,08:53:42
40.058012,116.404365,0,155,39987.3706828704,2009-06-23,08:53:47
40.058046,116.40438,0,158,39987.3707407407,2009-06-23,08:53:52
40.058062,116.404397,0,161,39987.3707986111,2009-06-23,08:53:57
40.058063,116.4044,0,162,39987.3708564815,2009-06-23,08:54:02
40.058063,116.4044,0,162,39987.3708912037,2009-06-23,08:54:05
40.058071,116.404394,0,162,39987.3709143519,2009-06-23,08:54:07
40.058261,116.404467,0,162,39987.3709722222,2009-06-23,08:54:12
40.058444,116.404497,0,165,39987.3710300926,2009-06-23,08:54:17
40.058512,116.404534,0,169,39987.371087963,2009-06-23,08:54:22
40.058543,116.404547,0,172,39987.3711458333,2009-06-23,08:54:27
40.05874,116.404446,0,172,39987.3712037037,2009-06-23,08:54:32
40.058839,116.404388,0,173,39987.3712615741,2009-06-23,08:54:37
40.058882,116.404347,0,175,39987.3713194444,2009-06-23,08:54:42
40.058905,116.404335,0,180,39987.3713773148,2009-06-23,08:54:47
40.058919,116.404287,0,184,39987.3714351852,2009-06-23,08:54:52
40.05879,116.404116,0,192,39987.3714930556,2009-06-23,08:54:57
40.058743,116.404065,0,198,39987.3715509259,2009-06-23,08:55:02
40.058749,116.404,0,203,39987.3716087963,2009-06-23,08:55:07
40.05879,116.403901,0,204,39987.3716666667,2009-06-23,08:55:12
40.058819,116.403847,0,206,39987.371724537,2009-06-23,08:55:17
40.058819,116.403788,0,208,39987.3717824074,2009-06-23,08:55:22
40.058814,116.403709,0,208,39987.3718402778,2009-06-23,08:55:27
40.058813,116.403588,0,210,39987.3718981481,2009-06-23,08:55:32
40.058854,116.403511,0,206,39987.3719560185,2009-06-23,08:55:37
40.059028,116.403439,0,200,39987.3720138889,2009-06-23,08:55:42
40.059032,116.403432,0,200,39987.3720717593,2009-06-23,08:55:47
40.059032,116.403432,0,200,39987.3721064815,2009-06-23,08:55:50
40.059036,116.403427,0,200,39987.3721296296,2009-06-23,08:55:52
40.059047,116.403405,0,200,39987.3721875,2009-06-23,08:55:57
40.059108,116.403411,0,199,39987.3722453704,2009-06-23,08:56:02
40.059112,116.403417,0,199,39987.3723032407,2009-06-23,08:56:07
40.059109,116.403417,0,199,39987.3723611111,2009-06-23,08:56:12
40.059109,116.403417,0,199,39987.3723958333,2009-06-23,08:56:15
40.059103,116.403415,0,199,39987.3724189815,2009-06-23,08:56:17
40.059108,116.403436,0,199,39987.3724768519,2009-06-23,08:56:22
40.059126,116.403452,0,198,39987.3725347222,2009-06-23,08:56:27
40.059102,116.403578,0,64,39987.3782638889,2009-06-23,09:04:42
40.059092,116.403499,0,149,39987.3783217593,2009-06-23,09:04:47
40.059056,116.403515,0,163,39987.3783796296,2009-06-23,09:04:52
40.059023,116.40356,0,166,39987.3784375,2009-06-23,09:04:57
40.059,116.40366,0,160,39987.3784953704,2009-06-23,09:05:02
40.058971,116.40376,0,152,39987.3785532407,2009-06-23,09:05:07
40.058947,116.403821,0,149,39987.3786111111,2009-06-23,09:05:12
40.058951,116.403871,0,148,39987.3786689815,2009-06-23,09:05:17
40.058954,116.403942,0,142,39987.3787268519,2009-06-23,09:05:22
40.058934,116.404,0,142,39987.3787847222,2009-06-23,09:05:27
40.058921,116.40405,0,142,39987.3788425926,2009-06-23,09:05:32
40.058885,116.404118,0,140,39987.378900463,2009-06-23,09:05:37
40.058887,116.404161,0,139,39987.3789583333,2009-06-23,09:05:42
40.058877,116.404258,0,138,39987.3790162037,2009-06-23,09:05:47
40.058871,116.404347,0,141,39987.3790740741,2009-06-23,09:05:52
40.058918,116.404431,0,146,39987.3791319444,2009-06-23,09:05:57
40.058894,116.404469,0,146,39987.3791898148,2009-06-23,09:06:02
40.058863,116.404488,0,148,39987.3792476852,2009-06-23,09:06:07
40.058776,116.40446,0,154,39987.3793055556,2009-06-23,09:06:12
40.05872,116.404426,0,159,39987.3793634259,2009-06-23,09:06:17
40.058672,116.404406,0,161,39987.3794212963,2009-06-23,09:06:22
40.058658,116.404441,0,162,39987.3794791667,2009-06-23,09:06:27
40.058616,116.404436,0,159,39987.379537037,2009-06-23,09:06:32
40.058564,116.40441,0,157,39987.3795949074,2009-06-23,09:06:37
40.058536,116.404408,0,159,39987.3796527778,2009-06-23,09:06:42
40.058561,116.404384,0,162,39987.3797106481,2009-06-23,09:06:47
40.058614,116.404451,0,170,39987.3797685185,2009-06-23,09:06:52
40.058638,116.404465,0,178,39987.3798263889,2009-06-23,09:06:57
40.058712,116.404425,0,185,39987.3798842593,2009-06-23,09:07:02
40.058717,116.404402,0,195,39987.3799421296,2009-06-23,09:07:07
40.058719,116.404434,0,200,39987.38,2009-06-23,09:07:12
40.058728,116.404536,0,201,39987.3800578704,2009-06-23,09:07:17
40.058727,116.404625,0,194,39987.3801157407,2009-06-23,09:07:22
40.058718,116.404701,0,193,39987.3801736111,2009-06-23,09:07:27
40.058645,116.404691,0,204,39987.3802314815,2009-06-23,09:07:32
40.058587,116.40466,0,210,39987.3802893519,2009-06-23,09:07:37
40.058535,116.404605,0,220,39987.3803472222,2009-06-23,09:07:42
40.058503,116.404559,0,225,39987.3804050926,2009-06-23,09:07:47
40.058456,116.404499,0,229,39987.380462963,2009-06-23,09:07:52
40.058331,116.404491,0,229,39987.3805208333,2009-06-23,09:07:57
40.058205,116.404471,0,234,39987.3805787037,2009-06-23,09:08:02
40.058163,116.404452,0,236,39987.3806365741,2009-06-23,09:08:07
40.05815,116.404436,0,237,39987.3806944444,2009-06-23,09:08:12
40.058117,116.404402,0,235,39987.3807523148,2009-06-23,09:08:17
40.058026,116.404463,0,232,39987.3808101852,2009-06-23,09:08:22
40.057969,116.404569,0,231,39987.3808680556,2009-06-23,09:08:27
40.057936,116.40459,0,227,39987.3809259259,2009-06-23,09:08:32
40.057936,116.40459,0,227,39987.3809606481,2009-06-23,09:08:35
40.057934,116.404596,0,224,39987.3809837963,2009-06-23,09:08:37
40.057934,116.404578,0,216,39987.3810416667,2009-06-23,09:08:42
40.057923,116.404549,0,206,39987.381099537,2009-06-23,09:08:47
40.057955,116.404512,0,200,39987.3811574074,2009-06-23,09:08:52
40.057956,116.404403,0,186,39987.3812152778,2009-06-23,09:08:57
40.057976,116.404349,0,180,39987.3812731481,2009-06-23,09:09:02
40.057993,116.40431,0,176,39987.3813310185,2009-06-23,09:09:07
40.05804,116.404248,0,169,39987.3813888889,2009-06-23,09:09:12
40.058078,116.404181,0,164,39987.3814467593,2009-06-23,09:09:17
40.058084,116.404168,0,163,39987.3815046296,2009-06-23,09:09:22
40.058086,116.404161,0,162,39987.3815625,2009-06-23,09:09:27
40.058087,116.40416,0,162,39987.3816203704,2009-06-23,09:09:32
40.058087,116.40416,0,162,39987.3816550926,2009-06-23,09:09:35
40.058085,116.404163,0,162,39987.3816782407,2009-06-23,09:09:37
