# Supplementary material for: Research on differential privacy protection method based on user tendency
Source: PLoS One. 2023 Oct 26;18(10):e0288823. doi: 10.1371/journal.pone.0288823 (PMC10602288; doi:10.1371/journal.pone.0288823)
Supplement: S2 Data — (ZIP) [file pone.0288823.s002.zip › Data 5-2/022/Trajectory/20090625235124.plt]

Geolife trajectory
WGS 84
Altitude is in Feet
Reserved 3
0,2,255,My Track,0,0,2,8421376
0
39.969921,116.301816,0,492,39989.9940277778,2009-06-25,23:51:24
39.969991,116.301809,0,491,39989.9940972222,2009-06-25,23:51:30
39.969882,116.301721,0,333,39989.9941550926,2009-06-25,23:51:35
39.969823,116.301725,0,328,39989.994212963,2009-06-25,23:51:40
39.969824,116.301774,0,319,39989.9942708333,2009-06-25,23:51:45
39.969774,116.301757,0,298,39989.9943287037,2009-06-25,23:51:50
39.969761,116.301733,0,282,39989.9943865741,2009-06-25,23:51:55
39.969711,116.301698,0,267,39989.9944444444,2009-06-25,23:52:00
39.969672,116.301639,0,247,39989.9945023148,2009-06-25,23:52:05
39.969634,116.301515,0,184,39989.9945601852,2009-06-25,23:52:10
39.96964,116.301478,0,168,39989.9946180556,2009-06-25,23:52:15
39.969631,116.3014,0,151,39989.9946759259,2009-06-25,23:52:20
39.969657,116.301323,0,146,39989.9947337963,2009-06-25,23:52:25
39.96968,116.301269,0,150,39989.9947916667,2009-06-25,23:52:30
39.969683,116.30121,0,151,39989.994849537,2009-06-25,23:52:35
39.969685,116.301155,0,159,39989.9949074074,2009-06-25,23:52:40
39.969683,116.301101,0,172,39989.9949652778,2009-06-25,23:52:45
39.969716,116.301077,0,190,39989.9950231481,2009-06-25,23:52:50
39.969743,116.301061,0,203,39989.9950810185,2009-06-25,23:52:55
39.969744,116.30104,0,207,39989.9951388889,2009-06-25,23:53:00
39.969732,116.301012,0,200,39989.9951967593,2009-06-25,23:53:05
39.969732,116.301012,0,200,39989.9952314815,2009-06-25,23:53:08
39.969738,116.301006,0,197,39989.9952546296,2009-06-25,23:53:10
39.969742,116.300983,0,190,39989.9953125,2009-06-25,23:53:15
39.969783,116.300962,0,180,39989.9953703704,2009-06-25,23:53:20
39.969828,116.300954,0,178,39989.9954282407,2009-06-25,23:53:25
39.969893,116.300931,0,180,39989.9954861111,2009-06-25,23:53:30
39.969947,116.300898,0,181,39989.9955439815,2009-06-25,23:53:35
39.969985,116.300839,0,183,39989.9956018519,2009-06-25,23:53:40
39.970036,116.300792,0,187,39989.9956597222,2009-06-25,23:53:45
39.97006,116.300733,0,194,39989.9957175926,2009-06-25,23:53:50
39.970099,116.300689,0,205,39989.995775463,2009-06-25,23:53:55
39.970143,116.300625,0,216,39989.9958333333,2009-06-25,23:54:00
39.970203,116.300572,0,221,39989.9958912037,2009-06-25,23:54:05
39.970223,116.30053,0,232,39989.9959490741,2009-06-25,23:54:10
39.970271,116.30054,0,239,39989.9960069444,2009-06-25,23:54:15
39.97034,116.300524,0,244,39989.9960648148,2009-06-25,23:54:20
39.970414,116.3005,0,251,39989.9961226852,2009-06-25,23:54:25
39.970474,116.300496,0,258,39989.9961805556,2009-06-25,23:54:30
39.970515,116.300452,0,266,39989.9962384259,2009-06-25,23:54:35
39.970571,116.300411,0,271,39989.9962962963,2009-06-25,23:54:40
39.970637,116.300385,0,277,39989.9963541667,2009-06-25,23:54:45
39.970678,116.300377,0,292,39989.996412037,2009-06-25,23:54:50
39.970743,116.300387,0,297,39989.9964699074,2009-06-25,23:54:55
39.970804,116.300352,0,305,39989.9965277778,2009-06-25,23:55:00
39.97086,116.300345,0,309,39989.9965856481,2009-06-25,23:55:05
39.970952,116.30039,0,309,39989.9966435185,2009-06-25,23:55:10
39.971095,116.300562,0,314,39989.9967013889,2009-06-25,23:55:15
39.971181,116.300622,0,318,39989.9967592593,2009-06-25,23:55:20
39.971261,116.300661,0,323,39989.9968171296,2009-06-25,23:55:25
39.971318,116.300618,0,325,39989.996875,2009-06-25,23:55:30
39.971351,116.300622,0,320,39989.9969328704,2009-06-25,23:55:35
39.971398,116.30068,0,309,39989.9969907407,2009-06-25,23:55:40
39.971431,116.300738,0,297,39989.9970486111,2009-06-25,23:55:45
39.971474,116.300789,0,283,39989.9971064815,2009-06-25,23:55:50
39.971539,116.300824,0,274,39989.9971643519,2009-06-25,23:55:55
39.971606,116.300814,0,266,39989.9972222222,2009-06-25,23:56:00
39.971706,116.300792,0,258,39989.9972800926,2009-06-25,23:56:05
39.971767,116.300765,0,255,39989.997337963,2009-06-25,23:56:10
39.971825,116.300729,0,254,39989.9973958333,2009-06-25,23:56:15
39.971864,116.300664,0,259,39989.9974537037,2009-06-25,23:56:20
39.971888,116.300573,0,262,39989.9975115741,2009-06-25,23:56:25
39.971951,116.300535,0,263,39989.9975694444,2009-06-25,23:56:30
39.972013,116.3005,0,267,39989.9976273148,2009-06-25,23:56:35
39.972055,116.300478,0,270,39989.9976851852,2009-06-25,23:56:40
39.972114,116.30048,0,274,39989.9977430556,2009-06-25,23:56:45
39.972168,116.30046,0,274,39989.9978009259,2009-06-25,23:56:50
39.972207,116.30043,0,278,39989.9978587963,2009-06-25,23:56:55
39.972265,116.300376,0,282,39989.9979166667,2009-06-25,23:57:00
39.972282,116.300317,0,283,39989.997974537,2009-06-25,23:57:05
39.972336,116.300297,0,282,39989.9980324074,2009-06-25,23:57:10
39.972386,116.300271,0,279,39989.9980902778,2009-06-25,23:57:15
39.972511,116.300385,0,283,39989.9981481481,2009-06-25,23:57:20
39.972632,116.300486,0,290,39989.9982060185,2009-06-25,23:57:25
39.972713,116.300465,0,297,39989.9982638889,2009-06-25,23:57:30
39.972755,116.300521,0,281,39989.9983217593,2009-06-25,23:57:35
39.972788,116.300533,0,267,39989.9983796296,2009-06-25,23:57:40
39.97284,116.30053,0,261,39989.9984375,2009-06-25,23:57:45
39.972901,116.300528,0,260,39989.9984953704,2009-06-25,23:57:50
39.972962,116.300511,0,260,39989.9985532407,2009-06-25,23:57:55
39.973009,116.300511,0,256,39989.9986111111,2009-06-25,23:58:00
39.973069,116.300505,0,249,39989.9986689815,2009-06-25,23:58:05
39.973133,116.300479,0,252,39989.9987268519,2009-06-25,23:58:10
39.973169,116.300428,0,257,39989.9987847222,2009-06-25,23:58:15
39.973186,116.300342,0,258,39989.9988425926,2009-06-25,23:58:20
39.973202,116.300265,0,263,39989.998900463,2009-06-25,23:58:25
39.973241,116.30017,0,263,39989.9989583333,2009-06-25,23:58:30
39.973293,116.300088,0,270,39989.9990162037,2009-06-25,23:58:35
39.973357,116.300049,0,272,39989.9990740741,2009-06-25,23:58:40
39.973431,116.299993,0,273,39989.9991319444,2009-06-25,23:58:45
39.973439,116.299862,0,276,39989.9991898148,2009-06-25,23:58:50
39.973473,116.299864,0,279,39989.9992476852,2009-06-25,23:58:55
39.973539,116.299854,0,273,39989.9993055556,2009-06-25,23:59:00
39.973587,116.300115,0,256,39989.9993634259,2009-06-25,23:59:05
39.973738,116.300421,0,257,39989.9994212963,2009-06-25,23:59:10
39.973787,116.300271,0,264,39989.9994791667,2009-06-25,23:59:15
39.973812,116.30022,0,263,39989.999537037,2009-06-25,23:59:20
39.973832,116.300222,0,262,39989.9995949074,2009-06-25,23:59:25
39.973863,116.300213,0,259,39989.9996527778,2009-06-25,23:59:30
39.973857,116.300194,0,258,39989.9997106481,2009-06-25,23:59:35
39.973833,116.30019,0,257,39989.9997685185,2009-06-25,23:59:40
39.973821,116.300216,0,256,39989.9998263889,2009-06-25,23:59:45
39.973837,116.300324,0,255,39989.9998842593,2009-06-25,23:59:50
39.973884,116.300444,0,255,39989.9999421296,2009-06-25,23:59:55
39.973925,116.300563,0,257,39990,2009-06-26,00:00:00
39.973908,116.300697,0,258,39990.0000578704,2009-06-26,00:00:05
39.974919,116.333614,0,101,39990.0088541667,2009-06-26,00:12:45
39.974893,116.333599,0,194,39990.008912037,2009-06-26,00:12:50
39.974906,116.333574,0,170,39990.0089699074,2009-06-26,00:12:55
39.974919,116.33351,0,172,39990.0090277778,2009-06-26,00:13:00
39.9749,116.333424,0,184,39990.0090856481,2009-06-26,00:13:05
39.974911,116.333369,0,216,39990.0091435185,2009-06-26,00:13:10
39.974925,116.33333,0,228,39990.0092013889,2009-06-26,00:13:15
39.974921,116.333262,0,232,39990.0092592593,2009-06-26,00:13:20
39.9749,116.333207,0,244,39990.0093171296,2009-06-26,00:13:25
39.974893,116.333136,0,244,39990.009375,2009-06-26,00:13:30
39.9749,116.333063,0,246,39990.0094328704,2009-06-26,00:13:35
39.974886,116.332973,0,249,39990.0094907407,2009-06-26,00:13:40
39.974882,116.332897,0,249,39990.0095486111,2009-06-26,00:13:45
39.974873,116.332848,0,243,39990.0096064815,2009-06-26,00:13:50
39.974884,116.332793,0,247,39990.0096643518,2009-06-26,00:13:55
39.974868,116.332703,0,247,39990.0097222222,2009-06-26,00:14:00
39.974848,116.332656,0,247,39990.0097800926,2009-06-26,00:14:05
39.974816,116.332589,0,244,39990.009837963,2009-06-26,00:14:10
39.974817,116.332567,0,245,39990.0098958333,2009-06-26,00:14:15
39.974817,116.332567,0,245,39990.0099305556,2009-06-26,00:14:18
39.974824,116.332565,0,245,39990.0099537037,2009-06-26,00:14:20
39.974858,116.332531,0,248,39990.0100115741,2009-06-26,00:14:25
39.974853,116.332501,0,249,39990.0100694444,2009-06-26,00:14:30
39.974863,116.332505,0,250,39990.0101273148,2009-06-26,00:14:35
39.974867,116.332507,0,251,39990.0101851852,2009-06-26,00:14:40
39.974869,116.332502,0,251,39990.0102430556,2009-06-26,00:14:45
39.974873,116.332502,0,251,39990.0103009259,2009-06-26,00:14:50
39.974876,116.332502,0,251,39990.0103587963,2009-06-26,00:14:55
39.974876,116.332502,0,251,39990.0103935185,2009-06-26,00:14:58
39.974879,116.332501,0,251,39990.0104166667,2009-06-26,00:15:00
39.974908,116.332486,0,253,39990.010474537,2009-06-26,00:15:05
39.974902,116.33239,0,268,39990.0105324074,2009-06-26,00:15:10
39.974852,116.33233,0,279,39990.0105902778,2009-06-26,00:15:15
39.974841,116.332286,0,279,39990.0106481481,2009-06-26,00:15:20
39.974843,116.332257,0,282,39990.0107060185,2009-06-26,00:15:25
39.974824,116.332174,0,297,39990.0107638889,2009-06-26,00:15:30
39.9748,116.332119,0,305,39990.0108217593,2009-06-26,00:15:35
39.97478,116.332105,0,309,39990.0108796296,2009-06-26,00:15:40
39.974728,116.332065,0,317,39990.0109375,2009-06-26,00:15:45
39.97466,116.332048,0,323,39990.0109953704,2009-06-26,00:15:50
39.974592,116.332047,0,338,39990.0110532407,2009-06-26,00:15:55
39.974521,116.33203,0,351,39990.0111111111,2009-06-26,00:16:00
39.974489,116.332003,0,361,39990.0111689815,2009-06-26,00:16:05
39.974428,116.331981,0,364,39990.0112268519,2009-06-26,00:16:10
39.974373,116.332014,0,364,39990.0112847222,2009-06-26,00:16:15
39.974309,116.332105,0,350,39990.0113425926,2009-06-26,00:16:20
39.974239,116.332137,0,344,39990.011400463,2009-06-26,00:16:25
39.974198,116.332143,0,342,39990.0114583333,2009-06-26,00:16:30
39.974139,116.332146,0,341,39990.0115162037,2009-06-26,00:16:35
39.97409,116.332162,0,342,39990.0115740741,2009-06-26,00:16:40
39.974058,116.332204,0,344,39990.0116319444,2009-06-26,00:16:45
39.974024,116.332277,0,346,39990.0116898148,2009-06-26,00:16:50
39.974001,116.332328,0,349,39990.0117476852,2009-06-26,00:16:55
39.973994,116.332349,0,352,39990.0118055556,2009-06-26,00:17:00
39.973972,116.332339,0,357,39990.0118634259,2009-06-26,00:17:05
39.973948,116.33227,0,361,39990.0119212963,2009-06-26,00:17:10
39.973932,116.332198,0,366,39990.0119791667,2009-06-26,00:17:15
39.973877,116.332123,0,370,39990.012037037,2009-06-26,00:17:20
39.973813,116.332056,0,374,39990.0120949074,2009-06-26,00:17:25
39.973796,116.332013,0,377,39990.0121527778,2009-06-26,00:17:30
39.973764,116.332019,0,380,39990.0122106481,2009-06-26,00:17:35
39.973717,116.332014,0,382,39990.0122685185,2009-06-26,00:17:40
39.9737,116.332002,0,386,39990.0123263889,2009-06-26,00:17:45
39.973637,116.331888,0,388,39990.0123842593,2009-06-26,00:17:50
39.973617,116.331812,0,390,39990.0124421296,2009-06-26,00:17:55
39.973614,116.331782,0,391,39990.0125,2009-06-26,00:18:00
39.973374,116.335637,0,633,39990.0177083333,2009-06-26,00:25:30
39.973374,116.335637,0,633,39990.0177430556,2009-06-26,00:25:33
39.973377,116.335636,0,642,39990.0177662037,2009-06-26,00:25:35
39.973373,116.335625,0,640,39990.0178240741,2009-06-26,00:25:40
39.973368,116.33561,0,640,39990.0178819444,2009-06-26,00:25:45
39.973368,116.33561,0,640,39990.0179166667,2009-06-26,00:25:48
39.973367,116.335602,0,640,39990.0179398148,2009-06-26,00:25:50
39.973369,116.33559,0,638,39990.0179976852,2009-06-26,00:25:55
39.973374,116.33557,0,636,39990.0180555556,2009-06-26,00:26:00
39.973369,116.335533,0,635,39990.0181134259,2009-06-26,00:26:05
39.973368,116.335528,0,634,39990.0181712963,2009-06-26,00:26:10
39.973368,116.335528,0,634,39990.0182060185,2009-06-26,00:26:13
39.973367,116.335525,0,633,39990.0182291667,2009-06-26,00:26:15
39.973363,116.335515,0,632,39990.018287037,2009-06-26,00:26:20
39.97336,116.335506,0,632,39990.0183449074,2009-06-26,00:26:25
39.973356,116.335495,0,632,39990.0184027778,2009-06-26,00:26:30
39.973353,116.335479,0,632,39990.0184606481,2009-06-26,00:26:35
39.973326,116.335376,0,614,39990.0185185185,2009-06-26,00:26:40
39.973306,116.335291,0,590,39990.0185763889,2009-06-26,00:26:45
39.973324,116.335203,0,565,39990.0186342593,2009-06-26,00:26:50
39.973296,116.335144,0,557,39990.0186921296,2009-06-26,00:26:55
39.973291,116.335122,0,557,39990.01875,2009-06-26,00:27:00
39.973293,116.335112,0,557,39990.0188078704,2009-06-26,00:27:05
39.973293,116.335112,0,557,39990.0188425926,2009-06-26,00:27:08
39.973289,116.33512,0,557,39990.0188657407,2009-06-26,00:27:10
39.973283,116.335134,0,557,39990.0189236111,2009-06-26,00:27:15
39.973284,116.335145,0,557,39990.0189814815,2009-06-26,00:27:20
39.97329,116.335142,0,557,39990.0190393519,2009-06-26,00:27:25
39.973296,116.335144,0,557,39990.0190972222,2009-06-26,00:27:30
39.9733,116.335145,0,556,39990.0191550926,2009-06-26,00:27:35
39.9733,116.335145,0,556,39990.0191898148,2009-06-26,00:27:38
39.973308,116.335147,0,555,39990.019212963,2009-06-26,00:27:40
39.973404,116.335095,0,521,39990.0192708333,2009-06-26,00:27:45
39.973455,116.335075,0,499,39990.0193287037,2009-06-26,00:27:50
39.97349,116.33506,0,490,39990.0193865741,2009-06-26,00:27:55
39.973497,116.335064,0,489,39990.0194444444,2009-06-26,00:28:00
39.973497,116.335064,0,489,39990.0194791667,2009-06-26,00:28:03
39.973503,116.335063,0,489,39990.0195023148,2009-06-26,00:28:05
39.973512,116.335058,0,489,39990.0195601852,2009-06-26,00:28:10
39.973376,116.334761,0,427,39990.0222800926,2009-06-26,00:32:05
39.973362,116.334756,0,427,39990.022337963,2009-06-26,00:32:10
39.973398,116.334818,0,426,39990.0223958333,2009-06-26,00:32:15
39.973398,116.334818,0,426,39990.0224305556,2009-06-26,00:32:18
39.973397,116.334817,0,425,39990.0224537037,2009-06-26,00:32:20
39.973387,116.334814,0,427,39990.0225115741,2009-06-26,00:32:25
39.97339,116.334805,0,428,39990.0225694444,2009-06-26,00:32:30
39.97339,116.334805,0,428,39990.0226041667,2009-06-26,00:32:33
39.97339,116.334807,0,426,39990.0226273148,2009-06-26,00:32:35
39.973399,116.334809,0,426,39990.0226851852,2009-06-26,00:32:40
39.973399,116.334809,0,426,39990.0227199074,2009-06-26,00:32:43
39.973404,116.334805,0,426,39990.0227430556,2009-06-26,00:32:45
39.973399,116.334788,0,425,39990.0228009259,2009-06-26,00:32:50
39.973389,116.334769,0,423,39990.0228587963,2009-06-26,00:32:55
39.973388,116.33476,0,423,39990.0229166667,2009-06-26,00:33:00
39.973374,116.334723,0,423,39990.022974537,2009-06-26,00:33:05
39.973405,116.334693,0,423,39990.0230324074,2009-06-26,00:33:10
39.973419,116.33471,0,421,39990.0230902778,2009-06-26,00:33:15
39.973427,116.334744,0,417,39990.0231481481,2009-06-26,00:33:20
39.973417,116.334745,0,415,39990.0232060185,2009-06-26,00:33:25
39.973387,116.334751,0,414,39990.0232638889,2009-06-26,00:33:30
39.973388,116.334784,0,410,39990.0233217593,2009-06-26,00:33:35
39.973401,116.334846,0,403,39990.0233796296,2009-06-26,00:33:40
39.973424,116.334868,0,400,39990.0234375,2009-06-26,00:33:45
39.973454,116.334872,0,401,39990.0234953704,2009-06-26,00:33:50
39.973461,116.334847,0,402,39990.0235532407,2009-06-26,00:33:55
39.973454,116.33486,0,402,39990.0236111111,2009-06-26,00:34:00
39.973419,116.334885,0,401,39990.0236689815,2009-06-26,00:34:05
39.973424,116.334862,0,401,39990.0237268518,2009-06-26,00:34:10
39.973419,116.334841,0,402,39990.0237847222,2009-06-26,00:34:15
39.973417,116.334797,0,402,39990.0238425926,2009-06-26,00:34:20
39.973442,116.334741,0,401,39990.023900463,2009-06-26,00:34:25
39.973451,116.334701,0,402,39990.0239583333,2009-06-26,00:34:30
39.97342,116.334679,0,403,39990.0240162037,2009-06-26,00:34:35
39.973423,116.33468,0,403,39990.0240740741,2009-06-26,00:34:40
39.973423,116.33468,0,403,39990.0241087963,2009-06-26,00:34:43
39.973431,116.334674,0,404,39990.0241319444,2009-06-26,00:34:45
39.973464,116.334704,0,404,39990.0241898148,2009-06-26,00:34:50
39.973449,116.334719,0,403,39990.0242476852,2009-06-26,00:34:55
39.973473,116.334721,0,403,39990.0243055556,2009-06-26,00:35:00
39.973515,116.334721,0,401,39990.0243634259,2009-06-26,00:35:05
39.973511,116.334652,0,400,39990.0244212963,2009-06-26,00:35:10
39.973502,116.334548,0,400,39990.0244791667,2009-06-26,00:35:15
39.973514,116.334461,0,399,39990.024537037,2009-06-26,00:35:20
39.973489,116.334408,0,398,39990.0245949074,2009-06-26,00:35:25
39.973496,116.334358,0,396,39990.0246527778,2009-06-26,00:35:30
39.973478,116.334282,0,393,39990.0247106481,2009-06-26,00:35:35
39.973465,116.334227,0,393,39990.0247685185,2009-06-26,00:35:40
39.973488,116.334147,0,392,39990.0248263889,2009-06-26,00:35:45
39.97352,116.334091,0,390,39990.0248842593,2009-06-26,00:35:50
39.973561,116.334025,0,390,39990.0249421296,2009-06-26,00:35:55
39.973564,116.333991,0,389,39990.025,2009-06-26,00:36:00
39.973539,116.333939,0,389,39990.0250578704,2009-06-26,00:36:05
39.973488,116.3339,0,389,39990.0251157407,2009-06-26,00:36:10
39.973439,116.333893,0,388,39990.0251736111,2009-06-26,00:36:15
39.973459,116.333771,0,387,39990.0252314815,2009-06-26,00:36:20
39.973609,116.333393,0,384,39990.0252893518,2009-06-26,00:36:25
39.973662,116.333277,0,384,39990.0253472222,2009-06-26,00:36:30
39.973722,116.333128,0,383,39990.0254050926,2009-06-26,00:36:35
39.973831,116.332852,0,382,39990.025462963,2009-06-26,00:36:40
39.973474,116.334138,0,379,39990.0255208333,2009-06-26,00:36:45
39.973259,116.334929,0,374,39990.0255787037,2009-06-26,00:36:50
39.973214,116.335145,0,370,39990.0256365741,2009-06-26,00:36:55
39.973254,116.335181,0,366,39990.0256944444,2009-06-26,00:37:00
39.973231,116.335149,0,364,39990.0257523148,2009-06-26,00:37:05
39.973213,116.335129,0,362,39990.0258101852,2009-06-26,00:37:10
39.973216,116.335143,0,359,39990.0258680556,2009-06-26,00:37:15
39.973174,116.335194,0,357,39990.0259259259,2009-06-26,00:37:20
39.97313,116.335193,0,355,39990.0259837963,2009-06-26,00:37:25
39.973115,116.335124,0,354,39990.0260416667,2009-06-26,00:37:30
39.973131,116.335033,0,354,39990.026099537,2009-06-26,00:37:35
39.973156,116.335037,0,355,39990.0261574074,2009-06-26,00:37:40
39.97308,116.335385,0,348,39990.0262152778,2009-06-26,00:37:45
39.973131,116.335283,0,348,39990.0262731481,2009-06-26,00:37:50
39.973194,116.334999,0,353,39990.0263310185,2009-06-26,00:37:55
39.973207,116.334849,0,348,39990.0263888889,2009-06-26,00:38:00
39.973213,116.334777,0,349,39990.0264467593,2009-06-26,00:38:05
39.973286,116.334715,0,348,39990.0265046296,2009-06-26,00:38:10
39.973302,116.334688,0,348,39990.0265625,2009-06-26,00:38:15
39.973302,116.334638,0,349,39990.0266203704,2009-06-26,00:38:20
39.973295,116.334599,0,347,39990.0266782407,2009-06-26,00:38:25
39.973282,116.334597,0,347,39990.0267361111,2009-06-26,00:38:30
39.973266,116.334606,0,347,39990.0267939815,2009-06-26,00:38:35
39.973264,116.334821,0,353,39990.0268518519,2009-06-26,00:38:40
39.973251,116.33498,0,360,39990.0269097222,2009-06-26,00:38:45
39.973263,116.335036,0,363,39990.0269675926,2009-06-26,00:38:50
39.973287,116.335027,0,365,39990.027025463,2009-06-26,00:38:55
39.973294,116.335036,0,365,39990.0270833333,2009-06-26,00:39:00
39.973291,116.335077,0,365,39990.0271412037,2009-06-26,00:39:05
39.973288,116.335119,0,365,39990.0271990741,2009-06-26,00:39:10
39.973288,116.335119,0,365,39990.0272337963,2009-06-26,00:39:13
39.973288,116.33512,0,366,39990.0272569444,2009-06-26,00:39:15
39.973291,116.335223,0,365,39990.0273148148,2009-06-26,00:39:20
39.973323,116.335203,0,364,39990.0273726852,2009-06-26,00:39:25
39.973351,116.335166,0,365,39990.0274305556,2009-06-26,00:39:30
39.973345,116.335072,0,364,39990.0274884259,2009-06-26,00:39:35
39.973355,116.334952,0,363,39990.0275462963,2009-06-26,00:39:40
39.973381,116.334872,0,363,39990.0276041667,2009-06-26,00:39:45
39.973396,116.334821,0,362,39990.027662037,2009-06-26,00:39:50
39.973492,116.334655,0,362,39990.0277199074,2009-06-26,00:39:55
39.97375,116.33437,0,358,39990.0277777778,2009-06-26,00:40:00
39.973894,116.33416,0,354,39990.0278356481,2009-06-26,00:40:05
39.973971,116.334018,0,353,39990.0278935185,2009-06-26,00:40:10
39.974066,116.33381,0,346,39990.0279513889,2009-06-26,00:40:15
39.974178,116.333422,0,341,39990.0280092593,2009-06-26,00:40:20
39.974276,116.332694,0,328,39990.0280671296,2009-06-26,00:40:25
39.974305,116.332399,0,322,39990.028125,2009-06-26,00:40:30
39.973916,116.333808,0,305,39990.0281828704,2009-06-26,00:40:35
39.973956,116.333772,0,301,39990.0282407407,2009-06-26,00:40:40
39.973945,116.333807,0,293,39990.0282986111,2009-06-26,00:40:45
39.973818,116.334115,0,292,39990.0283564815,2009-06-26,00:40:50
39.973774,116.334218,0,290,39990.0284143519,2009-06-26,00:40:55
39.973717,116.334288,0,293,39990.0284722222,2009-06-26,00:41:00
39.973691,116.334362,0,293,39990.0285300926,2009-06-26,00:41:05
39.973663,116.334405,0,289,39990.028587963,2009-06-26,00:41:10
39.973643,116.334442,0,288,39990.0286458333,2009-06-26,00:41:15
39.973597,116.334525,0,286,39990.0287037037,2009-06-26,00:41:20
39.973508,116.334631,0,284,39990.0287615741,2009-06-26,00:41:25
39.973438,116.334687,0,284,39990.0288194444,2009-06-26,00:41:30
39.973396,116.334661,0,284,39990.0288773148,2009-06-26,00:41:35
39.973457,116.334598,0,285,39990.0289351852,2009-06-26,00:41:40
39.973458,116.334505,0,284,39990.0289930556,2009-06-26,00:41:45
39.973479,116.33448,0,283,39990.0290509259,2009-06-26,00:41:50
39.973489,116.334433,0,281,39990.0291087963,2009-06-26,00:41:55
39.973512,116.334408,0,278,39990.0291666667,2009-06-26,00:42:00
39.973545,116.334455,0,277,39990.029224537,2009-06-26,00:42:05
39.973492,116.33462,0,275,39990.0292824074,2009-06-26,00:42:10
39.973494,116.334718,0,276,39990.0293402778,2009-06-26,00:42:15
39.973425,116.334957,0,281,39990.0293981481,2009-06-26,00:42:20
39.973369,116.33511,0,285,39990.0294560185,2009-06-26,00:42:25
39.973315,116.335204,0,288,39990.0295138889,2009-06-26,00:42:30
39.973322,116.335194,0,289,39990.0295717593,2009-06-26,00:42:35
39.973338,116.335134,0,288,39990.0296296296,2009-06-26,00:42:40
39.973361,116.335049,0,288,39990.0296875,2009-06-26,00:42:45
39.973362,116.335005,0,286,39990.0297453704,2009-06-26,00:42:50
39.973361,116.334984,0,284,39990.0298032407,2009-06-26,00:42:55
39.973299,116.335018,0,285,39990.0298611111,2009-06-26,00:43:00
39.973214,116.335127,0,285,39990.0299189815,2009-06-26,00:43:05
39.973177,116.335234,0,285,39990.0299768519,2009-06-26,00:43:10
39.973014,116.335383,0,285,39990.0300347222,2009-06-26,00:43:15
39.972976,116.335433,0,283,39990.0300925926,2009-06-26,00:43:20
39.97304,116.335346,0,281,39990.030150463,2009-06-26,00:43:25
39.973022,116.33532,0,280,39990.0302083333,2009-06-26,00:43:30
39.973015,116.335311,0,277,39990.0302662037,2009-06-26,00:43:35
39.973028,116.33528,0,277,39990.0303240741,2009-06-26,00:43:40
39.973026,116.33523,0,278,39990.0303819444,2009-06-26,00:43:45
39.972994,116.335215,0,275,39990.0304398148,2009-06-26,00:43:50
39.97308,116.334978,0,272,39990.0304976852,2009-06-26,00:43:55
39.973112,116.334859,0,273,39990.0305555556,2009-06-26,00:44:00
39.973167,116.334794,0,269,39990.0306134259,2009-06-26,00:44:05
39.973146,116.334871,0,263,39990.0306712963,2009-06-26,00:44:10
39.973122,116.334971,0,262,39990.0307291667,2009-06-26,00:44:15
39.973128,116.334959,0,261,39990.030787037,2009-06-26,00:44:20
39.973081,116.335016,0,261,39990.0308449074,2009-06-26,00:44:25
39.973125,116.335021,0,258,39990.0309027778,2009-06-26,00:44:30
39.973207,116.335036,0,255,39990.0309606481,2009-06-26,00:44:35
39.973258,116.335012,0,258,39990.0310185185,2009-06-26,00:44:40
39.973282,116.334962,0,258,39990.0310763889,2009-06-26,00:44:45
39.973286,116.33492,0,260,39990.0311342593,2009-06-26,00:44:50
39.973301,116.334932,0,261,39990.0311921296,2009-06-26,00:44:55
39.973319,116.334925,0,263,39990.03125,2009-06-26,00:45:00
39.973331,116.334981,0,255,39990.0313078704,2009-06-26,00:45:05
39.973306,116.335015,0,247,39990.0313657407,2009-06-26,00:45:10
39.973307,116.335025,0,246,39990.0314236111,2009-06-26,00:45:15
39.973317,116.335021,0,257,39990.0314814815,2009-06-26,00:45:20
39.973319,116.334974,0,262,39990.0315393518,2009-06-26,00:45:25
39.973342,116.334858,0,259,39990.0315972222,2009-06-26,00:45:30
39.973293,116.334854,0,259,39990.0316550926,2009-06-26,00:45:35
39.973213,116.334917,0,261,39990.031712963,2009-06-26,00:45:40
39.973168,116.334917,0,265,39990.0317708333,2009-06-26,00:45:45
39.973207,116.334862,0,257,39990.0318287037,2009-06-26,00:45:50
39.973287,116.334784,0,246,39990.0318865741,2009-06-26,00:45:55
39.973318,116.33474,0,241,39990.0319444444,2009-06-26,00:46:00
39.973373,116.334721,0,233,39990.0320023148,2009-06-26,00:46:05
39.97336,116.334637,0,227,39990.0320601852,2009-06-26,00:46:10
39.973381,116.3346,0,214,39990.0321180556,2009-06-26,00:46:15
39.97336,116.334614,0,212,39990.0321759259,2009-06-26,00:46:20
39.97336,116.334614,0,212,39990.0322106481,2009-06-26,00:46:23
39.973359,116.334621,0,209,39990.0322337963,2009-06-26,00:46:25
39.973354,116.334674,0,201,39990.0322916667,2009-06-26,00:46:30
39.97324,116.334799,0,201,39990.032349537,2009-06-26,00:46:35
39.973158,116.334886,0,203,39990.0324074074,2009-06-26,00:46:40
39.973124,116.334903,0,204,39990.0324652778,2009-06-26,00:46:45
39.973271,116.334613,0,185,39990.0360532407,2009-06-26,00:51:55
39.973291,116.334571,0,185,39990.0361111111,2009-06-26,00:52:00
39.973294,116.334558,0,185,39990.0361689815,2009-06-26,00:52:05
39.973294,116.334558,0,185,39990.0362037037,2009-06-26,00:52:08
39.973296,116.33456,0,184,39990.0362268519,2009-06-26,00:52:10
39.973297,116.334547,0,183,39990.0362847222,2009-06-26,00:52:15
39.973284,116.334523,0,183,39990.0363425926,2009-06-26,00:52:20
39.973244,116.334481,0,183,39990.036400463,2009-06-26,00:52:25
39.973245,116.334478,0,182,39990.0364583333,2009-06-26,00:52:30
39.973245,116.334478,0,182,39990.0364930556,2009-06-26,00:52:33
39.97325,116.334473,0,182,39990.0365162037,2009-06-26,00:52:35
39.973244,116.334447,0,182,39990.0365740741,2009-06-26,00:52:40
39.973246,116.334407,0,180,39990.0366319444,2009-06-26,00:52:45
39.973279,116.334384,0,180,39990.0366898148,2009-06-26,00:52:50
39.973295,116.334388,0,182,39990.0367476852,2009-06-26,00:52:55
39.973304,116.334357,0,183,39990.0368055556,2009-06-26,00:53:00
39.973374,116.33434,0,181,39990.0368634259,2009-06-26,00:53:05
39.973395,116.334329,0,180,39990.0369212963,2009-06-26,00:53:10
39.973353,116.334328,0,179,39990.0369791667,2009-06-26,00:53:15
39.973353,116.334328,0,179,39990.0370138889,2009-06-26,00:53:18
39.973361,116.334323,0,179,39990.037037037,2009-06-26,00:53:20
39.973346,116.334345,0,179,39990.0370949074,2009-06-26,00:53:25
39.973338,116.334371,0,179,39990.0371527778,2009-06-26,00:53:30
39.973324,116.334375,0,181,39990.0372106481,2009-06-26,00:53:35
39.973324,116.334375,0,181,39990.0372453704,2009-06-26,00:53:38
39.97333,116.334378,0,181,39990.0372685185,2009-06-26,00:53:40
39.97333,116.334394,0,181,39990.0373263889,2009-06-26,00:53:45
39.973303,116.334474,0,183,39990.0373842593,2009-06-26,00:53:50
39.973295,116.334485,0,184,39990.0374421296,2009-06-26,00:53:55
39.973345,116.334487,0,187,39990.0375,2009-06-26,00:54:00
39.973351,116.334536,0,188,39990.0375578704,2009-06-26,00:54:05
39.973359,116.334563,0,188,39990.0376157407,2009-06-26,00:54:10
39.97337,116.334633,0,193,39990.0376736111,2009-06-26,00:54:15
39.973346,116.334712,0,198,39990.0377314815,2009-06-26,00:54:20
39.97331,116.334782,0,199,39990.0377893519,2009-06-26,00:54:25
39.973252,116.33486,0,200,39990.0378472222,2009-06-26,00:54:30
39.97323,116.334899,0,202,39990.0379050926,2009-06-26,00:54:35
39.973228,116.334912,0,202,39990.037962963,2009-06-26,00:54:40
39.973196,116.334988,0,205,39990.0380208333,2009-06-26,00:54:45
39.973196,116.334971,0,206,39990.0380787037,2009-06-26,00:54:50
39.973203,116.33496,0,208,39990.0381365741,2009-06-26,00:54:55
39.97321,116.334928,0,209,39990.0381944444,2009-06-26,00:55:00
39.9732,116.334876,0,209,39990.0382523148,2009-06-26,00:55:05
39.973193,116.334802,0,208,39990.0383101852,2009-06-26,00:55:10
39.973213,116.334734,0,206,39990.0383680556,2009-06-26,00:55:15
39.973242,116.334669,0,205,39990.0384259259,2009-06-26,00:55:20
39.973269,116.334581,0,208,39990.0384837963,2009-06-26,00:55:25
39.973289,116.334582,0,209,39990.0385416667,2009-06-26,00:55:30
39.973279,116.334529,0,210,39990.038599537,2009-06-26,00:55:35
39.973289,116.334476,0,210,39990.0386574074,2009-06-26,00:55:40
39.973289,116.334466,0,210,39990.0387152778,2009-06-26,00:55:45
39.973261,116.334477,0,210,39990.0387731481,2009-06-26,00:55:50
39.973232,116.334557,0,210,39990.0388310185,2009-06-26,00:55:55
39.973192,116.33464,0,213,39990.0388888889,2009-06-26,00:56:00
39.973157,116.334671,0,214,39990.0389467593,2009-06-26,00:56:05
39.973133,116.334707,0,214,39990.0390046296,2009-06-26,00:56:10
39.973177,116.334736,0,214,39990.0390625,2009-06-26,00:56:15
39.973143,116.334763,0,214,39990.0391203704,2009-06-26,00:56:20
39.973141,116.334854,0,216,39990.0391782407,2009-06-26,00:56:25
39.973129,116.334901,0,217,39990.0392361111,2009-06-26,00:56:30
39.973105,116.334888,0,217,39990.0392939815,2009-06-26,00:56:35
39.9731,116.334863,0,217,39990.0393518518,2009-06-26,00:56:40
39.973061,116.334867,0,217,39990.0394097222,2009-06-26,00:56:45
39.973025,116.334874,0,217,39990.0394675926,2009-06-26,00:56:50
39.972946,116.334896,0,217,39990.039525463,2009-06-26,00:56:55
39.972656,116.336128,0,247,39990.0397569444,2009-06-26,00:57:15
39.972664,116.336047,0,247,39990.0398148148,2009-06-26,00:57:20
39.973466,116.33461,0,250,39990.0399305556,2009-06-26,00:57:30
39.973495,116.334573,0,254,39990.0399884259,2009-06-26,00:57:35
39.973515,116.334539,0,269,39990.0400462963,2009-06-26,00:57:40
39.973551,116.334469,0,287,39990.0401041667,2009-06-26,00:57:45
39.973565,116.334449,0,295,39990.040162037,2009-06-26,00:57:50
39.97355,116.334486,0,292,39990.0402199074,2009-06-26,00:57:55
39.973486,116.334522,0,288,39990.0402777778,2009-06-26,00:58:00
39.973353,116.334565,0,289,39990.0403356481,2009-06-26,00:58:05
39.973253,116.334594,0,292,39990.0403935185,2009-06-26,00:58:10
39.973253,116.334594,0,292,39990.0404282407,2009-06-26,00:58:13
39.973258,116.334601,0,291,39990.0404513889,2009-06-26,00:58:15
39.973262,116.334619,0,285,39990.0405092593,2009-06-26,00:58:20
39.973257,116.334622,0,285,39990.0405671296,2009-06-26,00:58:25
39.97325,116.334624,0,285,39990.040625,2009-06-26,00:58:30
39.97325,116.334624,0,285,39990.0406597222,2009-06-26,00:58:33
39.97325,116.334629,0,285,39990.0406828704,2009-06-26,00:58:35
39.973253,116.33467,0,297,39990.0407407407,2009-06-26,00:58:40
39.973209,116.334703,0,296,39990.0407986111,2009-06-26,00:58:45
39.973196,116.334716,0,297,39990.0408564815,2009-06-26,00:58:50
39.973181,116.334724,0,294,39990.0409143518,2009-06-26,00:58:55
39.973181,116.334724,0,294,39990.0409490741,2009-06-26,00:58:58
39.973174,116.33473,0,294,39990.0409722222,2009-06-26,00:59:00
39.973101,116.334742,0,293,39990.0410300926,2009-06-26,00:59:05
39.973077,116.33475,0,289,39990.041087963,2009-06-26,00:59:10
39.973099,116.334732,0,287,39990.0411458333,2009-06-26,00:59:15
39.973113,116.334733,0,288,39990.0412037037,2009-06-26,00:59:20
39.973096,116.33473,0,285,39990.0412615741,2009-06-26,00:59:25
39.97299,116.334849,0,281,39990.0413194444,2009-06-26,00:59:30
39.972985,116.334921,0,283,39990.0413773148,2009-06-26,00:59:35
39.972995,116.334981,0,277,39990.0414351852,2009-06-26,00:59:40
39.973017,116.334981,0,274,39990.0414930556,2009-06-26,00:59:45
39.973029,116.334975,0,271,39990.0415509259,2009-06-26,00:59:50
39.973069,116.334989,0,271,39990.0416087963,2009-06-26,00:59:55
39.973091,116.335007,0,269,39990.0416666667,2009-06-26,01:00:00
39.973077,116.335031,0,267,39990.041724537,2009-06-26,01:00:05
39.973071,116.335017,0,267,39990.0417824074,2009-06-26,01:00:10
39.973105,116.335008,0,268,39990.0418402778,2009-06-26,01:00:15
39.973105,116.335008,0,268,39990.041875,2009-06-26,01:00:18
39.973107,116.335003,0,268,39990.0418981481,2009-06-26,01:00:20
39.973113,116.33499,0,270,39990.0419560185,2009-06-26,01:00:25
39.973077,116.334967,0,271,39990.0420138889,2009-06-26,01:00:30
39.973071,116.334954,0,270,39990.0420717593,2009-06-26,01:00:35
39.973088,116.334867,0,271,39990.0421296296,2009-06-26,01:00:40
39.973072,116.334812,0,272,39990.0421875,2009-06-26,01:00:45
39.973046,116.334811,0,272,39990.0422453704,2009-06-26,01:00:50
39.973058,116.334839,0,269,39990.0423032407,2009-06-26,01:00:55
39.973254,116.334766,0,278,39990.0423611111,2009-06-26,01:01:00
39.973282,116.334758,0,281,39990.0424189815,2009-06-26,01:01:05
39.973297,116.334753,0,281,39990.0424768519,2009-06-26,01:01:10
39.973311,116.334719,0,280,39990.0425347222,2009-06-26,01:01:15
39.973322,116.334671,0,276,39990.0425925926,2009-06-26,01:01:20
39.97333,116.334621,0,272,39990.042650463,2009-06-26,01:01:25
39.973331,116.334599,0,271,39990.0427083333,2009-06-26,01:01:30
39.973332,116.334586,0,273,39990.0427662037,2009-06-26,01:01:35
39.973336,116.334514,0,273,39990.0428240741,2009-06-26,01:01:40
39.97333,116.3345,0,272,39990.0428819444,2009-06-26,01:01:45
39.973335,116.334489,0,272,39990.0429398148,2009-06-26,01:01:50
39.973342,116.334476,0,274,39990.0429976852,2009-06-26,01:01:55
39.973351,116.334411,0,276,39990.0430555556,2009-06-26,01:02:00
39.973347,116.334508,0,277,39990.0431134259,2009-06-26,01:02:05
39.97333,116.334592,0,272,39990.0431712963,2009-06-26,01:02:10
39.973297,116.334737,0,274,39990.0432291667,2009-06-26,01:02:15
39.97328,116.334802,0,277,39990.043287037,2009-06-26,01:02:20
39.973339,116.334479,0,304,39990.0467013889,2009-06-26,01:07:15
39.973339,116.334458,0,302,39990.0467592593,2009-06-26,01:07:20
39.973346,116.334428,0,301,39990.0468171296,2009-06-26,01:07:25
39.973354,116.334416,0,300,39990.046875,2009-06-26,01:07:30
39.973359,116.334407,0,298,39990.0469328704,2009-06-26,01:07:35
39.973355,116.334417,0,295,39990.0469907407,2009-06-26,01:07:40
39.973337,116.334468,0,294,39990.0470486111,2009-06-26,01:07:45
39.973329,116.334503,0,292,39990.0471064815,2009-06-26,01:07:50
39.973295,116.334571,0,293,39990.0471643518,2009-06-26,01:07:55
39.973244,116.334601,0,292,39990.0472222222,2009-06-26,01:08:00
39.973229,116.334599,0,292,39990.0472800926,2009-06-26,01:08:05
39.973229,116.334599,0,292,39990.0473148148,2009-06-26,01:08:08
39.973236,116.334604,0,291,39990.047337963,2009-06-26,01:08:10
39.973245,116.334611,0,291,39990.0473958333,2009-06-26,01:08:15
39.973245,116.334631,0,292,39990.0474537037,2009-06-26,01:08:20
39.973245,116.33462,0,292,39990.0475115741,2009-06-26,01:08:25
39.973246,116.334603,0,293,39990.0475694444,2009-06-26,01:08:30
39.973265,116.334563,0,293,39990.0476273148,2009-06-26,01:08:35
39.973286,116.334512,0,295,39990.0476851852,2009-06-26,01:08:40
39.973294,116.334503,0,296,39990.0477430556,2009-06-26,01:08:45
39.973305,116.334475,0,298,39990.0478009259,2009-06-26,01:08:50
39.973315,116.334425,0,300,39990.0478587963,2009-06-26,01:08:55
39.973304,116.334407,0,301,39990.0479166667,2009-06-26,01:09:00
39.97333,116.33441,0,303,39990.047974537,2009-06-26,01:09:05
39.973335,116.334397,0,305,39990.0480324074,2009-06-26,01:09:10
39.973326,116.334463,0,303,39990.0480902778,2009-06-26,01:09:15
39.973326,116.334463,0,303,39990.048125,2009-06-26,01:09:18
39.97332,116.334457,0,303,39990.0481481481,2009-06-26,01:09:20
39.973316,116.33441,0,304,39990.0482060185,2009-06-26,01:09:25
39.97332,116.334426,0,303,39990.0482638889,2009-06-26,01:09:30
39.97332,116.334426,0,303,39990.0482986111,2009-06-26,01:09:33
39.973318,116.334433,0,301,39990.0483217593,2009-06-26,01:09:35
39.973316,116.334404,0,300,39990.0483796296,2009-06-26,01:09:40
39.973321,116.334379,0,299,39990.0484375,2009-06-26,01:09:45
39.973325,116.334401,0,298,39990.0484953704,2009-06-26,01:09:50
39.973324,116.334417,0,298,39990.0485532407,2009-06-26,01:09:55
39.973331,116.334394,0,298,39990.0486111111,2009-06-26,01:10:00
39.973331,116.334394,0,298,39990.0486458333,2009-06-26,01:10:03
39.973332,116.334393,0,297,39990.0486689815,2009-06-26,01:10:05
39.973345,116.334354,0,298,39990.0487268518,2009-06-26,01:10:10
39.973337,116.334389,0,300,39990.0487847222,2009-06-26,01:10:15
39.973336,116.334505,0,300,39990.0488425926,2009-06-26,01:10:20
39.973332,116.334567,0,301,39990.048900463,2009-06-26,01:10:25
39.973312,116.334674,0,302,39990.0489583333,2009-06-26,01:10:30
39.973287,116.334758,0,304,39990.0490162037,2009-06-26,01:10:35
39.973276,116.334799,0,306,39990.0490740741,2009-06-26,01:10:40
39.973268,116.334788,0,307,39990.0491319444,2009-06-26,01:10:45
39.973268,116.334788,0,307,39990.0491666667,2009-06-26,01:10:48
39.973274,116.334785,0,307,39990.0491898148,2009-06-26,01:10:50
39.973275,116.334773,0,307,39990.0492476852,2009-06-26,01:10:55
39.973266,116.334743,0,306,39990.0493055556,2009-06-26,01:11:00
39.973255,116.334735,0,306,39990.0493634259,2009-06-26,01:11:05
39.973255,116.334735,0,306,39990.0493981481,2009-06-26,01:11:08
39.973254,116.33473,0,306,39990.0494212963,2009-06-26,01:11:10
39.973272,116.334706,0,305,39990.0494791667,2009-06-26,01:11:15
39.973278,116.334688,0,300,39990.049537037,2009-06-26,01:11:20
39.973278,116.334644,0,298,39990.0495949074,2009-06-26,01:11:25
39.973267,116.334617,0,298,39990.0496527778,2009-06-26,01:11:30
39.973263,116.334638,0,301,39990.0497106481,2009-06-26,01:11:35
39.973282,116.334639,0,303,39990.0497685185,2009-06-26,01:11:40
39.973288,116.334598,0,304,39990.0498263889,2009-06-26,01:11:45
39.973292,116.33455,0,304,39990.0498842593,2009-06-26,01:11:50
39.97329,116.334468,0,304,39990.0499421296,2009-06-26,01:11:55
39.973291,116.334478,0,303,39990.05,2009-06-26,01:12:00
39.973298,116.334469,0,303,39990.0500578704,2009-06-26,01:12:05
39.973308,116.33424,0,260,39990.0583912037,2009-06-26,01:24:05
39.97331,116.3341,0,261,39990.0584490741,2009-06-26,01:24:10
39.973298,116.33404,0,260,39990.0585069444,2009-06-26,01:24:15
39.97329,116.333911,0,263,39990.0585648148,2009-06-26,01:24:20
39.973282,116.333942,0,262,39990.0586226852,2009-06-26,01:24:25
39.973285,116.333978,0,257,39990.0586805556,2009-06-26,01:24:30
39.973285,116.333978,0,257,39990.0587152778,2009-06-26,01:24:33
39.973277,116.333974,0,257,39990.0587384259,2009-06-26,01:24:35
39.973263,116.334046,0,261,39990.0587962963,2009-06-26,01:24:40
39.973291,116.334113,0,262,39990.0588541667,2009-06-26,01:24:45
39.973291,116.334113,0,262,39990.0588888889,2009-06-26,01:24:48
39.973294,116.334113,0,262,39990.058912037,2009-06-26,01:24:50
39.973312,116.33413,0,261,39990.0589699074,2009-06-26,01:24:55
39.973312,116.33413,0,261,39990.0590046296,2009-06-26,01:24:58
39.973314,116.334125,0,262,39990.0590277778,2009-06-26,01:25:00
39.973298,116.334114,0,257,39990.0590856481,2009-06-26,01:25:05
39.973298,116.334114,0,257,39990.0591203704,2009-06-26,01:25:08
39.973299,116.33411,0,257,39990.0591435185,2009-06-26,01:25:10
39.973295,116.334084,0,256,39990.0592013889,2009-06-26,01:25:15
39.973296,116.33409,0,256,39990.0592592593,2009-06-26,01:25:20
39.973296,116.33409,0,256,39990.0592939815,2009-06-26,01:25:23
39.973298,116.334098,0,256,39990.0593171296,2009-06-26,01:25:25
39.973297,116.334109,0,256,39990.059375,2009-06-26,01:25:30
39.973299,116.334114,0,256,39990.0594328704,2009-06-26,01:25:35
39.973299,116.334114,0,256,39990.0594675926,2009-06-26,01:25:38
39.973305,116.334107,0,256,39990.0594907407,2009-06-26,01:25:40
39.973322,116.334104,0,257,39990.0595486111,2009-06-26,01:25:45
39.973326,116.334071,0,256,39990.0596064815,2009-06-26,01:25:50
39.973348,116.334109,0,255,39990.0596643519,2009-06-26,01:25:55
39.973348,116.334109,0,255,39990.0596990741,2009-06-26,01:25:58
39.973343,116.334113,0,254,39990.0597222222,2009-06-26,01:26:00
39.973329,116.334133,0,251,39990.0597800926,2009-06-26,01:26:05
39.973323,116.334133,0,251,39990.059837963,2009-06-26,01:26:10
39.97332,116.33414,0,251,39990.0598958333,2009-06-26,01:26:15
39.973321,116.334143,0,251,39990.0599537037,2009-06-26,01:26:20
39.973321,116.334143,0,251,39990.0599884259,2009-06-26,01:26:23
39.973323,116.334149,0,251,39990.0600115741,2009-06-26,01:26:25
39.973313,116.334141,0,247,39990.0600694444,2009-06-26,01:26:30
39.97333,116.334096,0,242,39990.0601273148,2009-06-26,01:26:35
39.973358,116.334098,0,240,39990.0601851852,2009-06-26,01:26:40
39.97338,116.334172,0,241,39990.0602430556,2009-06-26,01:26:45
39.973364,116.334177,0,246,39990.0603009259,2009-06-26,01:26:50
39.973372,116.334206,0,250,39990.0603587963,2009-06-26,01:26:55
39.973404,116.334221,0,250,39990.0604166667,2009-06-26,01:27:00
39.973389,116.334196,0,249,39990.060474537,2009-06-26,01:27:05
39.973384,116.334155,0,251,39990.0605324074,2009-06-26,01:27:10
39.973391,116.33418,0,249,39990.0605902778,2009-06-26,01:27:15
39.973375,116.334141,0,251,39990.0606481481,2009-06-26,01:27:20
39.973362,116.33416,0,254,39990.0607060185,2009-06-26,01:27:25
39.973362,116.33416,0,254,39990.0607407407,2009-06-26,01:27:28
39.973363,116.334161,0,254,39990.0607638889,2009-06-26,01:27:30
39.973357,116.334177,0,256,39990.0608217593,2009-06-26,01:27:35
39.973344,116.334198,0,259,39990.0608796296,2009-06-26,01:27:40
39.973338,116.334224,0,260,39990.0609375,2009-06-26,01:27:45
39.973333,116.334259,0,262,39990.0609953704,2009-06-26,01:27:50
39.973326,116.334234,0,263,39990.0610532407,2009-06-26,01:27:55
39.973362,116.33422,0,265,39990.0611111111,2009-06-26,01:28:00
39.973386,116.334237,0,267,39990.0611689815,2009-06-26,01:28:05
39.973374,116.33417,0,269,39990.0612268519,2009-06-26,01:28:10
39.973359,116.334166,0,268,39990.0612847222,2009-06-26,01:28:15
39.973359,116.334166,0,268,39990.0613194444,2009-06-26,01:28:18
39.973359,116.334173,0,265,39990.0613425926,2009-06-26,01:28:20
39.973358,116.334122,0,264,39990.061400463,2009-06-26,01:28:25
39.973357,116.334115,0,264,39990.0614583333,2009-06-26,01:28:30
39.973357,116.334115,0,264,39990.0614930556,2009-06-26,01:28:33
39.973361,116.334113,0,264,39990.0615162037,2009-06-26,01:28:35
39.97335,116.334101,0,264,39990.0615740741,2009-06-26,01:28:40
39.973345,116.334113,0,265,39990.0616319444,2009-06-26,01:28:45
39.97333,116.334215,0,268,39990.0616898148,2009-06-26,01:28:50
39.97333,116.334215,0,268,39990.061724537,2009-06-26,01:28:53
39.973338,116.334219,0,269,39990.0617476852,2009-06-26,01:28:55
39.973343,116.33421,0,270,39990.0618055556,2009-06-26,01:29:00
39.973352,116.334198,0,270,39990.0618634259,2009-06-26,01:29:05
39.973378,116.334174,0,270,39990.0619212963,2009-06-26,01:29:10
39.973371,116.334161,0,272,39990.0619791667,2009-06-26,01:29:15
39.973393,116.334144,0,273,39990.062037037,2009-06-26,01:29:20
39.973412,116.334077,0,272,39990.0620949074,2009-06-26,01:29:25
39.973386,116.334085,0,272,39990.0621527778,2009-06-26,01:29:30
39.973355,116.334138,0,273,39990.0622106481,2009-06-26,01:29:35
39.97335,116.334185,0,271,39990.0622685185,2009-06-26,01:29:40
39.97335,116.334185,0,271,39990.0623032407,2009-06-26,01:29:43
39.973353,116.334185,0,270,39990.0623263889,2009-06-26,01:29:45
39.973336,116.334104,0,269,39990.0623842593,2009-06-26,01:29:50
39.973347,116.334087,0,269,39990.0624421296,2009-06-26,01:29:55
39.973347,116.334087,0,269,39990.0624768519,2009-06-26,01:29:58
39.97335,116.334092,0,269,39990.0625,2009-06-26,01:30:00
39.97334,116.334019,0,269,39990.0625578704,2009-06-26,01:30:05
39.973329,116.333946,0,268,39990.0626157407,2009-06-26,01:30:10
39.973331,116.33381,0,270,39990.0626736111,2009-06-26,01:30:15
39.973338,116.333862,0,268,39990.0627314815,2009-06-26,01:30:20
39.973366,116.333893,0,267,39990.0627893518,2009-06-26,01:30:25
39.973366,116.333893,0,267,39990.0628240741,2009-06-26,01:30:28
39.973361,116.333896,0,266,39990.0628472222,2009-06-26,01:30:30
39.973377,116.334009,0,261,39990.0629050926,2009-06-26,01:30:35
39.973352,116.334043,0,258,39990.062962963,2009-06-26,01:30:40
39.973336,116.334065,0,259,39990.0630208333,2009-06-26,01:30:45
39.973318,116.33413,0,264,39990.0630787037,2009-06-26,01:30:50
39.973315,116.334198,0,268,39990.0631365741,2009-06-26,01:30:55
39.97332,116.33417,0,272,39990.0631944444,2009-06-26,01:31:00
39.97333,116.334062,0,274,39990.0632523148,2009-06-26,01:31:05
39.973354,116.334028,0,276,39990.0633101852,2009-06-26,01:31:10
39.973358,116.334041,0,281,39990.0633680556,2009-06-26,01:31:15
39.973362,116.334109,0,285,39990.0634259259,2009-06-26,01:31:20
39.973357,116.334022,0,287,39990.0634837963,2009-06-26,01:31:25
39.973325,116.333902,0,285,39990.0635416667,2009-06-26,01:31:30
39.973314,116.333784,0,284,39990.063599537,2009-06-26,01:31:35
39.973274,116.333705,0,285,39990.0636574074,2009-06-26,01:31:40
39.973254,116.333774,0,288,39990.0637152778,2009-06-26,01:31:45
39.973259,116.33382,0,286,39990.0637731481,2009-06-26,01:31:50
39.973259,116.33382,0,286,39990.0638078704,2009-06-26,01:31:53
39.973252,116.333813,0,286,39990.0638310185,2009-06-26,01:31:55
39.973248,116.33383,0,287,39990.0638888889,2009-06-26,01:32:00
39.973265,116.333849,0,295,39990.0639467593,2009-06-26,01:32:05
39.973272,116.33386,0,295,39990.0640046296,2009-06-26,01:32:10
39.973268,116.333859,0,296,39990.0640625,2009-06-26,01:32:15
39.973268,116.333859,0,296,39990.0640972222,2009-06-26,01:32:18
39.973267,116.333863,0,296,39990.0641203704,2009-06-26,01:32:20
39.973289,116.333943,0,304,39990.0641782407,2009-06-26,01:32:25
39.973289,116.333943,0,304,39990.064212963,2009-06-26,01:32:28
39.973287,116.333935,0,304,39990.0642361111,2009-06-26,01:32:30
39.973282,116.333924,0,304,39990.0642939815,2009-06-26,01:32:35
39.973251,116.333918,0,307,39990.0643518518,2009-06-26,01:32:40
39.973213,116.333856,0,310,39990.0644097222,2009-06-26,01:32:45
39.973243,116.333874,0,312,39990.0644675926,2009-06-26,01:32:50
39.97324,116.333906,0,312,39990.064525463,2009-06-26,01:32:55
39.97324,116.333906,0,312,39990.0645601852,2009-06-26,01:32:58
39.973235,116.333905,0,310,39990.0645833333,2009-06-26,01:33:00
39.973246,116.33384,0,310,39990.0646412037,2009-06-26,01:33:05
39.973237,116.333854,0,307,39990.0646990741,2009-06-26,01:33:10
39.973243,116.333839,0,307,39990.0647569444,2009-06-26,01:33:15
39.973272,116.333918,0,309,39990.0648148148,2009-06-26,01:33:20
39.973302,116.33401,0,315,39990.0648726852,2009-06-26,01:33:25
39.973327,116.334048,0,322,39990.0649305556,2009-06-26,01:33:30
39.973336,116.334075,0,321,39990.0649884259,2009-06-26,01:33:35
39.973337,116.334077,0,321,39990.0650462963,2009-06-26,01:33:40
39.973337,116.334077,0,321,39990.0650810185,2009-06-26,01:33:43
39.973335,116.334073,0,321,39990.0651041667,2009-06-26,01:33:45
39.973349,116.334093,0,321,39990.065162037,2009-06-26,01:33:50
39.973347,116.334118,0,320,39990.0652199074,2009-06-26,01:33:55
39.973325,116.334169,0,318,39990.0652777778,2009-06-26,01:34:00
39.973329,116.334213,0,316,39990.0653356481,2009-06-26,01:34:05
39.973342,116.334228,0,316,39990.0653935185,2009-06-26,01:34:10
39.973376,116.334249,0,315,39990.0654513889,2009-06-26,01:34:15
39.973399,116.334231,0,313,39990.0655092593,2009-06-26,01:34:20
39.973407,116.33422,0,313,39990.0655671296,2009-06-26,01:34:25
39.973387,116.334222,0,313,39990.065625,2009-06-26,01:34:30
39.973383,116.334276,0,314,39990.0656828704,2009-06-26,01:34:35
39.973357,116.334378,0,316,39990.0657407407,2009-06-26,01:34:40
39.973357,116.334378,0,316,39990.065775463,2009-06-26,01:34:43
39.973359,116.334375,0,314,39990.0657986111,2009-06-26,01:34:45
39.973355,116.334277,0,316,39990.0658564815,2009-06-26,01:34:50
39.973356,116.334288,0,316,39990.0659143519,2009-06-26,01:34:55
39.973356,116.334288,0,316,39990.0659490741,2009-06-26,01:34:58
39.973351,116.334295,0,316,39990.0659722222,2009-06-26,01:35:00
39.973333,116.334342,0,318,39990.0660300926,2009-06-26,01:35:05
39.973352,116.334391,0,323,39990.066087963,2009-06-26,01:35:10
39.973362,116.334407,0,325,39990.0661458333,2009-06-26,01:35:15
39.973356,116.334396,0,325,39990.0662037037,2009-06-26,01:35:20
39.973368,116.334421,0,331,39990.0662615741,2009-06-26,01:35:25
39.973371,116.334433,0,333,39990.0663194444,2009-06-26,01:35:30
39.973414,116.334498,0,330,39990.0663773148,2009-06-26,01:35:35
39.973438,116.334528,0,329,39990.0664351852,2009-06-26,01:35:40
39.973438,116.334528,0,329,39990.0664699074,2009-06-26,01:35:43
39.973442,116.334529,0,330,39990.0664930556,2009-06-26,01:35:45
39.973445,116.334503,0,327,39990.0665509259,2009-06-26,01:35:50
39.973443,116.334429,0,319,39990.0666087963,2009-06-26,01:35:55
39.973495,116.334369,0,306,39990.0666666667,2009-06-26,01:36:00
39.973554,116.334331,0,291,39990.066724537,2009-06-26,01:36:05
39.973567,116.334318,0,281,39990.0667824074,2009-06-26,01:36:10
39.973561,116.3343,0,274,39990.0668402778,2009-06-26,01:36:15
39.973561,116.3343,0,274,39990.066875,2009-06-26,01:36:18
39.973563,116.3343,0,274,39990.0668981481,2009-06-26,01:36:20
39.973555,116.33429,0,273,39990.0669560185,2009-06-26,01:36:25
39.973495,116.334319,0,275,39990.0670138889,2009-06-26,01:36:30
39.973447,116.334302,0,275,39990.0670717593,2009-06-26,01:36:35
39.973405,116.334188,0,274,39990.0671296296,2009-06-26,01:36:40
39.973371,116.334092,0,270,39990.0671875,2009-06-26,01:36:45
39.973424,116.334421,0,330,39990.0718171296,2009-06-26,01:43:25
39.973433,116.334451,0,332,39990.071875,2009-06-26,01:43:30
39.973405,116.334489,0,335,39990.0719328704,2009-06-26,01:43:35
39.973359,116.334461,0,335,39990.0719907407,2009-06-26,01:43:40
39.973359,116.334461,0,335,39990.072025463,2009-06-26,01:43:43
39.973358,116.334466,0,331,39990.0720486111,2009-06-26,01:43:45
39.973369,116.334433,0,335,39990.0721064815,2009-06-26,01:43:50
39.973369,116.334433,0,335,39990.0721412037,2009-06-26,01:43:53
39.973369,116.334428,0,336,39990.0721643518,2009-06-26,01:43:55
39.973364,116.334474,0,334,39990.0722222222,2009-06-26,01:44:00
39.973366,116.334529,0,330,39990.0722800926,2009-06-26,01:44:05
39.973359,116.334588,0,329,39990.072337963,2009-06-26,01:44:10
39.973359,116.334588,0,329,39990.0723726852,2009-06-26,01:44:13
39.973355,116.334594,0,329,39990.0723958333,2009-06-26,01:44:15
39.973352,116.33458,0,329,39990.0724537037,2009-06-26,01:44:20
39.973361,116.334534,0,325,39990.0725115741,2009-06-26,01:44:25
39.97336,116.334484,0,322,39990.0725694444,2009-06-26,01:44:30
39.973369,116.334478,0,322,39990.0726273148,2009-06-26,01:44:35
39.973387,116.33449,0,324,39990.0726851852,2009-06-26,01:44:40
39.973391,116.33448,0,325,39990.0727430556,2009-06-26,01:44:45
39.973386,116.334532,0,327,39990.0728009259,2009-06-26,01:44:50
39.9734,116.33456,0,329,39990.0728587963,2009-06-26,01:44:55
39.97342,116.3346,0,332,39990.0729166667,2009-06-26,01:45:00
39.973394,116.334671,0,336,39990.072974537,2009-06-26,01:45:05
39.973389,116.33467,0,336,39990.0730324074,2009-06-26,01:45:10
39.973386,116.334668,0,336,39990.0730902778,2009-06-26,01:45:15
39.973378,116.334671,0,336,39990.0731481481,2009-06-26,01:45:20
39.97337,116.334677,0,336,39990.0732060185,2009-06-26,01:45:25
39.97337,116.334677,0,336,39990.0732407407,2009-06-26,01:45:28
39.973367,116.334681,0,337,39990.0732638889,2009-06-26,01:45:30
39.973315,116.334567,0,340,39990.0733217593,2009-06-26,01:45:35
39.97331,116.334476,0,344,39990.0733796296,2009-06-26,01:45:40
39.973278,116.334319,0,347,39990.0734375,2009-06-26,01:45:45
39.973317,116.334367,0,354,39990.0734953704,2009-06-26,01:45:50
39.973381,116.334545,0,361,39990.0735532407,2009-06-26,01:45:55
39.973398,116.334709,0,365,39990.0736111111,2009-06-26,01:46:00
39.973408,116.334851,0,370,39990.0736689815,2009-06-26,01:46:05
39.973389,116.334901,0,379,39990.0737268519,2009-06-26,01:46:10
39.97336,116.334936,0,386,39990.0737847222,2009-06-26,01:46:15
39.973357,116.33489,0,388,39990.0738425926,2009-06-26,01:46:20
39.97334,116.334848,0,388,39990.073900463,2009-06-26,01:46:25
39.973336,116.334823,0,388,39990.0739583333,2009-06-26,01:46:30
39.97335,116.334751,0,387,39990.0740162037,2009-06-26,01:46:35
39.973356,116.334659,0,386,39990.0740740741,2009-06-26,01:46:40
39.973306,116.334558,0,388,39990.0741319444,2009-06-26,01:46:45
39.973303,116.334441,0,388,39990.0741898148,2009-06-26,01:46:50
39.97334,116.33439,0,386,39990.0742476852,2009-06-26,01:46:55
39.973382,116.334405,0,375,39990.0743055556,2009-06-26,01:47:00
39.973431,116.334454,0,369,39990.0743634259,2009-06-26,01:47:05
39.973431,116.334454,0,369,39990.0743981482,2009-06-26,01:47:08
39.973431,116.334454,0,369,39990.0744212963,2009-06-26,01:47:10
39.973401,116.334429,0,368,39990.0744791667,2009-06-26,01:47:15
39.973431,116.334463,0,367,39990.074537037,2009-06-26,01:47:20
39.973456,116.334539,0,358,39990.0745949074,2009-06-26,01:47:25
39.973446,116.334534,0,348,39990.0746527778,2009-06-26,01:47:30
39.973444,116.334546,0,345,39990.0747106481,2009-06-26,01:47:35
39.973444,116.334546,0,345,39990.0747453704,2009-06-26,01:47:38
39.973442,116.334549,0,345,39990.0747685185,2009-06-26,01:47:40
39.97344,116.334515,0,345,39990.0748263889,2009-06-26,01:47:45
39.97345,116.334465,0,344,39990.0748842593,2009-06-26,01:47:50
39.973425,116.334359,0,344,39990.0749421296,2009-06-26,01:47:55
39.973448,116.334299,0,345,39990.075,2009-06-26,01:48:00
39.973467,116.334304,0,349,39990.0750578704,2009-06-26,01:48:05
39.973467,116.334304,0,349,39990.0750925926,2009-06-26,01:48:08
39.97347,116.334312,0,349,39990.0751157407,2009-06-26,01:48:10
39.973487,116.334355,0,350,39990.0751736111,2009-06-26,01:48:15
39.973493,116.334473,0,345,39990.0752314815,2009-06-26,01:48:20
39.973459,116.334486,0,340,39990.0752893519,2009-06-26,01:48:25
39.973467,116.334516,0,334,39990.0753472222,2009-06-26,01:48:30
39.973482,116.334504,0,335,39990.0754050926,2009-06-26,01:48:35
39.973478,116.334513,0,335,39990.075462963,2009-06-26,01:48:40
39.973478,116.334513,0,335,39990.0754976852,2009-06-26,01:48:43
39.973471,116.33451,0,335,39990.0755208333,2009-06-26,01:48:45
39.973494,116.334525,0,332,39990.0755787037,2009-06-26,01:48:50
39.973536,116.334549,0,327,39990.0756365741,2009-06-26,01:48:55
39.973536,116.334549,0,327,39990.0756712963,2009-06-26,01:48:58
39.973543,116.334543,0,328,39990.0756944444,2009-06-26,01:49:00
39.973468,116.334471,0,330,39990.0757523148,2009-06-26,01:49:05
39.973446,116.334416,0,330,39990.0758101852,2009-06-26,01:49:10
39.973426,116.334329,0,331,39990.0758680556,2009-06-26,01:49:15
39.973388,116.334309,0,333,39990.0759259259,2009-06-26,01:49:20
39.973379,116.334288,0,334,39990.0759837963,2009-06-26,01:49:25
39.973359,116.334498,0,329,39990.0760416667,2009-06-26,01:49:30
39.973426,116.334566,0,324,39990.076099537,2009-06-26,01:49:35
39.973439,116.334531,0,322,39990.0761574074,2009-06-26,01:49:40
39.973426,116.334533,0,318,39990.0762152778,2009-06-26,01:49:45
39.973403,116.334459,0,309,39990.0762731481,2009-06-26,01:49:50
39.973385,116.334387,0,300,39990.0763310185,2009-06-26,01:49:55
39.973398,116.334389,0,292,39990.0763888889,2009-06-26,01:50:00
39.973396,116.334369,0,291,39990.0764467593,2009-06-26,01:50:05
39.973393,116.334321,0,288,39990.0765046296,2009-06-26,01:50:10
39.973378,116.334347,0,290,39990.0765625,2009-06-26,01:50:15
39.973382,116.334359,0,292,39990.0766203704,2009-06-26,01:50:20
39.973395,116.334371,0,292,39990.0766782407,2009-06-26,01:50:25
39.973414,116.334408,0,291,39990.0767361111,2009-06-26,01:50:30
39.973414,116.334429,0,291,39990.0767939815,2009-06-26,01:50:35
39.973414,116.334429,0,291,39990.0768287037,2009-06-26,01:50:38
39.973419,116.334423,0,291,39990.0768518519,2009-06-26,01:50:40
39.97341,116.334429,0,292,39990.0769097222,2009-06-26,01:50:45
39.973447,116.334458,0,289,39990.0769675926,2009-06-26,01:50:50
39.973479,116.334475,0,290,39990.077025463,2009-06-26,01:50:55
39.973463,116.334493,0,287,39990.0770833333,2009-06-26,01:51:00
39.973463,116.334493,0,287,39990.0771180556,2009-06-26,01:51:03
39.973457,116.334496,0,287,39990.0771412037,2009-06-26,01:51:05
39.973443,116.334408,0,288,39990.0771990741,2009-06-26,01:51:10
39.973433,116.334341,0,291,39990.0772569444,2009-06-26,01:51:15
39.973411,116.334211,0,295,39990.0773148148,2009-06-26,01:51:20
39.973394,116.334243,0,298,39990.0773726852,2009-06-26,01:51:25
39.973394,116.334274,0,300,39990.0774305556,2009-06-26,01:51:30
39.973394,116.334274,0,300,39990.0774652778,2009-06-26,01:51:33
39.973391,116.334279,0,300,39990.0774884259,2009-06-26,01:51:35
39.973394,116.334379,0,307,39990.0775462963,2009-06-26,01:51:40
39.9734,116.334449,0,316,39990.0776041667,2009-06-26,01:51:45
39.973384,116.334488,0,324,39990.077662037,2009-06-26,01:51:50
39.973384,116.334506,0,325,39990.0777199074,2009-06-26,01:51:55
39.973361,116.334719,0,328,39990.0777777778,2009-06-26,01:52:00
39.973381,116.334435,0,333,39990.0910300926,2009-06-26,02:11:05
39.973379,116.334364,0,335,39990.091087963,2009-06-26,02:11:10
39.973379,116.334364,0,335,39990.0911226852,2009-06-26,02:11:13
39.973387,116.334359,0,335,39990.0911458333,2009-06-26,02:11:15
39.973396,116.334409,0,334,39990.0912037037,2009-06-26,02:11:20
39.973394,116.334422,0,335,39990.0912615741,2009-06-26,02:11:25
39.973406,116.334447,0,334,39990.0913194444,2009-06-26,02:11:30
39.973426,116.334508,0,332,39990.0913773148,2009-06-26,02:11:35
39.973439,116.334524,0,330,39990.0914351852,2009-06-26,02:11:40
39.973463,116.334553,0,325,39990.0914930556,2009-06-26,02:11:45
39.973466,116.334586,0,322,39990.0915509259,2009-06-26,02:11:50
39.973446,116.334642,0,323,39990.0916087963,2009-06-26,02:11:55
39.97342,116.334645,0,324,39990.0916666667,2009-06-26,02:12:00
39.9734,116.334665,0,325,39990.091724537,2009-06-26,02:12:05
39.973408,116.334742,0,323,39990.0917824074,2009-06-26,02:12:10
39.973391,116.334715,0,324,39990.0918402778,2009-06-26,02:12:15
39.973392,116.334623,0,327,39990.0918981481,2009-06-26,02:12:20
39.973433,116.33453,0,327,39990.0919560185,2009-06-26,02:12:25
39.973404,116.334427,0,328,39990.0920138889,2009-06-26,02:12:30
39.973378,116.334355,0,328,39990.0920717593,2009-06-26,02:12:35
39.973408,116.334357,0,328,39990.0921296296,2009-06-26,02:12:40
39.973418,116.334365,0,327,39990.0921875,2009-06-26,02:12:45
39.973405,116.33438,0,325,39990.0922453704,2009-06-26,02:12:50
39.973408,116.334376,0,325,39990.0923032407,2009-06-26,02:12:55
39.973408,116.334378,0,325,39990.0923611111,2009-06-26,02:13:00
39.973408,116.334378,0,325,39990.0923958333,2009-06-26,02:13:03
39.973409,116.334381,0,325,39990.0924189815,2009-06-26,02:13:05
39.973379,116.334411,0,325,39990.0924768519,2009-06-26,02:13:10
39.973379,116.334411,0,325,39990.0925115741,2009-06-26,02:13:13
39.973379,116.334411,0,326,39990.0925347222,2009-06-26,02:13:15
39.973362,116.334402,0,327,39990.0925925926,2009-06-26,02:13:20
39.973362,116.334402,0,327,39990.0926273148,2009-06-26,02:13:23
39.973358,116.334404,0,327,39990.092650463,2009-06-26,02:13:25
39.973356,116.334373,0,327,39990.0927083333,2009-06-26,02:13:30
39.973373,116.334298,0,327,39990.0927662037,2009-06-26,02:13:35
39.973373,116.334298,0,327,39990.0928009259,2009-06-26,02:13:38
39.973368,116.334301,0,328,39990.0928240741,2009-06-26,02:13:40
39.973364,116.334274,0,329,39990.0928819444,2009-06-26,02:13:45
39.973387,116.334275,0,330,39990.0929398148,2009-06-26,02:13:50
39.973387,116.334275,0,330,39990.092974537,2009-06-26,02:13:53
39.973386,116.334274,0,329,39990.0929976852,2009-06-26,02:13:55
39.973397,116.334314,0,329,39990.0930555556,2009-06-26,02:14:00
39.973417,116.334419,0,329,39990.0931134259,2009-06-26,02:14:05
39.973421,116.334452,0,329,39990.0931712963,2009-06-26,02:14:10
39.973408,116.334582,0,326,39990.0932291667,2009-06-26,02:14:15
39.97339,116.334546,0,324,39990.093287037,2009-06-26,02:14:20
39.973393,116.334535,0,323,39990.0933449074,2009-06-26,02:14:25
39.973378,116.334472,0,320,39990.0934027778,2009-06-26,02:14:30
39.973375,116.334453,0,320,39990.0934606481,2009-06-26,02:14:35
39.973387,116.334444,0,319,39990.0935185185,2009-06-26,02:14:40
39.973389,116.334415,0,321,39990.0935763889,2009-06-26,02:14:45
39.973391,116.334406,0,321,39990.0936342593,2009-06-26,02:14:50
39.973395,116.334404,0,321,39990.0936921296,2009-06-26,02:14:55
39.973395,116.334404,0,321,39990.0937268519,2009-06-26,02:14:58
39.973403,116.334406,0,321,39990.09375,2009-06-26,02:15:00
39.973414,116.334346,0,322,39990.0938078704,2009-06-26,02:15:05
39.973423,116.334315,0,322,39990.0938657407,2009-06-26,02:15:10
39.97341,116.334406,0,315,39990.0939236111,2009-06-26,02:15:15
39.973418,116.334515,0,316,39990.0939814815,2009-06-26,02:15:20
39.973418,116.334515,0,316,39990.0940162037,2009-06-26,02:15:23
39.973422,116.334517,0,316,39990.0940393518,2009-06-26,02:15:25
39.973424,116.334501,0,317,39990.0940972222,2009-06-26,02:15:30
39.973416,116.334484,0,317,39990.0941550926,2009-06-26,02:15:35
39.973418,116.334474,0,318,39990.094212963,2009-06-26,02:15:40
39.973421,116.334389,0,318,39990.0942708333,2009-06-26,02:15:45
39.973438,116.334351,0,317,39990.0943287037,2009-06-26,02:15:50
39.973438,116.334364,0,317,39990.0943865741,2009-06-26,02:15:55
39.973428,116.334361,0,317,39990.0944444444,2009-06-26,02:16:00
39.973414,116.334401,0,315,39990.0945023148,2009-06-26,02:16:05
39.973408,116.334434,0,313,39990.0945601852,2009-06-26,02:16:10
39.973411,116.334447,0,313,39990.0946180556,2009-06-26,02:16:15
39.973415,116.334442,0,313,39990.0946759259,2009-06-26,02:16:20
39.973415,116.334442,0,313,39990.0947106481,2009-06-26,02:16:23
39.973423,116.334438,0,314,39990.0947337963,2009-06-26,02:16:25
39.973436,116.334386,0,314,39990.0947916667,2009-06-26,02:16:30
39.973454,116.334358,0,313,39990.094849537,2009-06-26,02:16:35
39.97346,116.334353,0,314,39990.0949074074,2009-06-26,02:16:40
39.97346,116.334358,0,314,39990.0949652778,2009-06-26,02:16:45
39.97346,116.334358,0,314,39990.095,2009-06-26,02:16:48
39.973454,116.334366,0,314,39990.0950231481,2009-06-26,02:16:50
39.973435,116.33437,0,315,39990.0950810185,2009-06-26,02:16:55
39.973428,116.334319,0,315,39990.0951388889,2009-06-26,02:17:00
39.973417,116.334296,0,314,39990.0951967593,2009-06-26,02:17:05
39.973414,116.334222,0,318,39990.0952546296,2009-06-26,02:17:10
39.973409,116.334152,0,318,39990.0953125,2009-06-26,02:17:15
39.973419,116.334112,0,318,39990.0953703704,2009-06-26,02:17:20
39.973411,116.334144,0,316,39990.0954282407,2009-06-26,02:17:25
39.9734,116.334222,0,314,39990.0954861111,2009-06-26,02:17:30
39.973388,116.334193,0,314,39990.0955439815,2009-06-26,02:17:35
39.973402,116.33418,0,314,39990.0956018518,2009-06-26,02:17:40
39.973421,116.334229,0,313,39990.0956597222,2009-06-26,02:17:45
39.973438,116.334245,0,313,39990.0957175926,2009-06-26,02:17:50
39.973437,116.334258,0,312,39990.095775463,2009-06-26,02:17:55
39.973445,116.334288,0,312,39990.0958333333,2009-06-26,02:18:00
39.973431,116.33435,0,312,39990.0958912037,2009-06-26,02:18:05
39.973404,116.334319,0,312,39990.0959490741,2009-06-26,02:18:10
39.973404,116.334319,0,312,39990.0959837963,2009-06-26,02:18:13
39.973403,116.334312,0,313,39990.0960069444,2009-06-26,02:18:15
39.973393,116.334254,0,313,39990.0960648148,2009-06-26,02:18:20
39.973384,116.334227,0,314,39990.0961226852,2009-06-26,02:18:25
39.973343,116.334134,0,315,39990.0961805556,2009-06-26,02:18:30
39.973329,116.334072,0,315,39990.0962384259,2009-06-26,02:18:35
39.973364,116.334104,0,312,39990.0962962963,2009-06-26,02:18:40
39.973386,116.334104,0,311,39990.0963541667,2009-06-26,02:18:45
39.97338,116.334083,0,311,39990.096412037,2009-06-26,02:18:50
39.973381,116.333991,0,311,39990.0964699074,2009-06-26,02:18:55
39.973397,116.333998,0,312,39990.0965277778,2009-06-26,02:19:00
39.973407,116.333971,0,312,39990.0965856481,2009-06-26,02:19:05
39.973418,116.33398,0,312,39990.0966435185,2009-06-26,02:19:10
39.973429,116.334027,0,309,39990.0967013889,2009-06-26,02:19:15
39.973431,116.334107,0,306,39990.0967592593,2009-06-26,02:19:20
39.973415,116.33414,0,304,39990.0968171296,2009-06-26,02:19:25
39.973413,116.334252,0,304,39990.096875,2009-06-26,02:19:30
39.973402,116.334392,0,305,39990.0969328704,2009-06-26,02:19:35
39.973395,116.334501,0,304,39990.0969907407,2009-06-26,02:19:40
39.97339,116.334559,0,302,39990.0970486111,2009-06-26,02:19:45
39.973403,116.334553,0,301,39990.0971064815,2009-06-26,02:19:50
39.973421,116.334492,0,303,39990.0971643519,2009-06-26,02:19:55
39.973401,116.334453,0,304,39990.0972222222,2009-06-26,02:20:00
39.973414,116.334395,0,305,39990.0972800926,2009-06-26,02:20:05
39.973417,116.334348,0,306,39990.097337963,2009-06-26,02:20:10
39.973421,116.334334,0,306,39990.0973958333,2009-06-26,02:20:15
39.973442,116.3344,0,301,39990.0974537037,2009-06-26,02:20:20
39.97344,116.33441,0,300,39990.0975115741,2009-06-26,02:20:25
39.973455,116.3344,0,300,39990.0975694444,2009-06-26,02:20:30
39.973452,116.334477,0,298,39990.0976273148,2009-06-26,02:20:35
39.973436,116.334534,0,297,39990.0976851852,2009-06-26,02:20:40
39.973431,116.334544,0,296,39990.0977430556,2009-06-26,02:20:45
39.973433,116.334552,0,295,39990.0978009259,2009-06-26,02:20:50
39.973433,116.334552,0,295,39990.0978356482,2009-06-26,02:20:53
39.973438,116.334558,0,295,39990.0978587963,2009-06-26,02:20:55
39.973472,116.334655,0,292,39990.0979166667,2009-06-26,02:21:00
39.973487,116.334664,0,291,39990.097974537,2009-06-26,02:21:05
39.973509,116.334721,0,288,39990.0980324074,2009-06-26,02:21:10
39.973493,116.334767,0,287,39990.0980902778,2009-06-26,02:21:15
39.973498,116.334731,0,288,39990.0981481481,2009-06-26,02:21:20
39.973496,116.334685,0,290,39990.0982060185,2009-06-26,02:21:25
39.973462,116.334646,0,290,39990.0982638889,2009-06-26,02:21:30
39.973453,116.334643,0,290,39990.0983217593,2009-06-26,02:21:35
39.973442,116.334653,0,290,39990.0983796296,2009-06-26,02:21:40
39.973442,116.334653,0,290,39990.0984143519,2009-06-26,02:21:43
39.97345,116.334652,0,290,39990.0984375,2009-06-26,02:21:45
39.973465,116.33466,0,290,39990.0984953704,2009-06-26,02:21:50
39.973491,116.334705,0,288,39990.0985532407,2009-06-26,02:21:55
39.973485,116.334722,0,287,39990.0986111111,2009-06-26,02:22:00
39.973476,116.334683,0,286,39990.0986689815,2009-06-26,02:22:05
39.973476,116.334683,0,286,39990.0987037037,2009-06-26,02:22:08
39.97348,116.334678,0,287,39990.0987268519,2009-06-26,02:22:10
39.973465,116.334676,0,287,39990.0987847222,2009-06-26,02:22:15
39.973465,116.334676,0,287,39990.0988194444,2009-06-26,02:22:18
39.973459,116.33467,0,288,39990.0988425926,2009-06-26,02:22:20
39.973481,116.334653,0,288,39990.098900463,2009-06-26,02:22:25
39.973512,116.334572,0,288,39990.0989583333,2009-06-26,02:22:30
39.973505,116.334488,0,288,39990.0990162037,2009-06-26,02:22:35
39.973482,116.334462,0,287,39990.0990740741,2009-06-26,02:22:40
39.973475,116.334482,0,285,39990.0991319444,2009-06-26,02:22:45
39.973475,116.334482,0,285,39990.0991666667,2009-06-26,02:22:48
39.973469,116.33448,0,285,39990.0991898148,2009-06-26,02:22:50
39.973473,116.334489,0,285,39990.0992476852,2009-06-26,02:22:55
39.973488,116.334528,0,284,39990.0993055556,2009-06-26,02:23:00
39.973488,116.334528,0,284,39990.0993402778,2009-06-26,02:23:03
39.973491,116.334531,0,284,39990.0993634259,2009-06-26,02:23:05
39.973473,116.334554,0,284,39990.0994212963,2009-06-26,02:23:10
39.97344,116.33454,0,285,39990.0994791667,2009-06-26,02:23:15
39.973433,116.33453,0,286,39990.099537037,2009-06-26,02:23:20
39.973438,116.334523,0,286,39990.0995949074,2009-06-26,02:23:25
39.973438,116.334523,0,286,39990.0996296296,2009-06-26,02:23:28
39.97344,116.334525,0,286,39990.0996527778,2009-06-26,02:23:30
39.973432,116.33457,0,286,39990.0997106481,2009-06-26,02:23:35
39.973432,116.33457,0,286,39990.0997453704,2009-06-26,02:23:38
39.973435,116.334569,0,286,39990.0997685185,2009-06-26,02:23:40
39.97346,116.334541,0,287,39990.0998263889,2009-06-26,02:23:45
39.973465,116.334514,0,287,39990.0998842593,2009-06-26,02:23:50
39.973464,116.334441,0,287,39990.0999421296,2009-06-26,02:23:55
39.973471,116.334376,0,286,39990.1,2009-06-26,02:24:00
39.973474,116.334401,0,284,39990.1000578704,2009-06-26,02:24:05
39.973458,116.334388,0,284,39990.1001157407,2009-06-26,02:24:10
39.973458,116.334388,0,284,39990.100150463,2009-06-26,02:24:13
39.973454,116.334389,0,283,39990.1001736111,2009-06-26,02:24:15
39.973452,116.334361,0,281,39990.1002314815,2009-06-26,02:24:20
39.973445,116.334374,0,278,39990.1002893519,2009-06-26,02:24:25
39.973448,116.334359,0,278,39990.1003472222,2009-06-26,02:24:30
39.973459,116.334375,0,279,39990.1004050926,2009-06-26,02:24:35
39.973459,116.334375,0,279,39990.1004398148,2009-06-26,02:24:38
39.973456,116.334379,0,280,39990.100462963,2009-06-26,02:24:40
39.973448,116.334391,0,279,39990.1005208333,2009-06-26,02:24:45
39.973449,116.33438,0,279,39990.1005787037,2009-06-26,02:24:50
39.973451,116.334331,0,281,39990.1006365741,2009-06-26,02:24:55
39.973458,116.334355,0,280,39990.1006944444,2009-06-26,02:25:00
39.973448,116.334378,0,278,39990.1007523148,2009-06-26,02:25:05
39.973438,116.334296,0,277,39990.1008101852,2009-06-26,02:25:10
39.97341,116.334212,0,279,39990.1008680556,2009-06-26,02:25:15
39.973397,116.334189,0,281,39990.1009259259,2009-06-26,02:25:20
39.973429,116.3342,0,281,39990.1009837963,2009-06-26,02:25:25
39.973445,116.334255,0,281,39990.1010416667,2009-06-26,02:25:30
39.973449,116.33424,0,281,39990.101099537,2009-06-26,02:25:35
39.97345,116.334272,0,282,39990.1011574074,2009-06-26,02:25:40
39.973446,116.334267,0,282,39990.1012152778,2009-06-26,02:25:45
39.973446,116.334267,0,282,39990.10125,2009-06-26,02:25:48
39.973439,116.334275,0,281,39990.1012731481,2009-06-26,02:25:50
39.97346,116.33431,0,282,39990.1013310185,2009-06-26,02:25:55
39.973475,116.334318,0,283,39990.1013888889,2009-06-26,02:26:00
39.973471,116.334309,0,282,39990.1014467593,2009-06-26,02:26:05
39.97342,116.334394,0,276,39990.1015046296,2009-06-26,02:26:10
39.973381,116.334446,0,270,39990.1015625,2009-06-26,02:26:15
39.973378,116.334362,0,266,39990.1016203704,2009-06-26,02:26:20
39.9734,116.334298,0,265,39990.1016782407,2009-06-26,02:26:25
39.973414,116.334304,0,264,39990.1017361111,2009-06-26,02:26:30
39.973414,116.334304,0,264,39990.1017708333,2009-06-26,02:26:33
39.973413,116.334305,0,265,39990.1017939815,2009-06-26,02:26:35
39.973403,116.334303,0,264,39990.1018518518,2009-06-26,02:26:40
39.973393,116.334342,0,263,39990.1019097222,2009-06-26,02:26:45
39.973395,116.334383,0,262,39990.1019675926,2009-06-26,02:26:50
39.973416,116.334367,0,262,39990.102025463,2009-06-26,02:26:55
39.97342,116.33433,0,262,39990.1020833333,2009-06-26,02:27:00
39.973389,116.334312,0,256,39990.1021412037,2009-06-26,02:27:05
39.973393,116.334256,0,254,39990.1021990741,2009-06-26,02:27:10
39.973396,116.334185,0,253,39990.1022569444,2009-06-26,02:27:15
39.973421,116.334108,0,251,39990.1023148148,2009-06-26,02:27:20
39.973431,116.333978,0,251,39990.1023726852,2009-06-26,02:27:25
39.973418,116.33393,0,251,39990.1024305556,2009-06-26,02:27:30
39.973414,116.333942,0,251,39990.1024884259,2009-06-26,02:27:35
39.973436,116.333917,0,250,39990.1025462963,2009-06-26,02:27:40
39.973486,116.333917,0,250,39990.1026041667,2009-06-26,02:27:45
39.973494,116.333942,0,248,39990.102662037,2009-06-26,02:27:50
39.973475,116.333977,0,247,39990.1027199074,2009-06-26,02:27:55
39.97344,116.334035,0,246,39990.1027777778,2009-06-26,02:28:00
39.973396,116.334149,0,238,39990.1028356481,2009-06-26,02:28:05
39.973361,116.334214,0,234,39990.1028935185,2009-06-26,02:28:10
39.97335,116.334223,0,234,39990.1029513889,2009-06-26,02:28:15
39.97335,116.334223,0,234,39990.1029861111,2009-06-26,02:28:18
39.973346,116.334221,0,234,39990.1030092593,2009-06-26,02:28:20
39.973348,116.334211,0,234,39990.1030671296,2009-06-26,02:28:25
39.97336,116.334147,0,235,39990.103125,2009-06-26,02:28:30
39.973351,116.334023,0,238,39990.1031828704,2009-06-26,02:28:35
39.973371,116.333981,0,242,39990.1032407407,2009-06-26,02:28:40
39.973392,116.333936,0,244,39990.1032986111,2009-06-26,02:28:45
39.973386,116.33388,0,248,39990.1033564815,2009-06-26,02:28:50
39.973393,116.33386,0,249,39990.1034143518,2009-06-26,02:28:55
39.973392,116.333871,0,251,39990.1034722222,2009-06-26,02:29:00
39.973421,116.333898,0,250,39990.1035300926,2009-06-26,02:29:05
39.973425,116.333943,0,247,39990.103587963,2009-06-26,02:29:10
39.973417,116.334048,0,243,39990.1036458333,2009-06-26,02:29:15
39.973403,116.334109,0,240,39990.1037037037,2009-06-26,02:29:20
39.973394,116.33414,0,236,39990.1037615741,2009-06-26,02:29:25
39.973418,116.334144,0,236,39990.1038194444,2009-06-26,02:29:30
39.973412,116.334131,0,234,39990.1038773148,2009-06-26,02:29:35
39.973405,116.334117,0,231,39990.1039351852,2009-06-26,02:29:40
39.973405,116.334117,0,231,39990.1039699074,2009-06-26,02:29:43
39.973401,116.334116,0,231,39990.1039930556,2009-06-26,02:29:45
39.973409,116.334041,0,231,39990.1040509259,2009-06-26,02:29:50
39.973415,116.334013,0,232,39990.1041087963,2009-06-26,02:29:55
39.973415,116.334013,0,232,39990.1041435185,2009-06-26,02:29:58
39.973407,116.334015,0,233,39990.1041666667,2009-06-26,02:30:00
39.973415,116.334039,0,233,39990.104224537,2009-06-26,02:30:05
39.973415,116.334065,0,232,39990.1042824074,2009-06-26,02:30:10
39.97343,116.334096,0,231,39990.1043402778,2009-06-26,02:30:15
39.973417,116.3341,0,231,39990.1043981481,2009-06-26,02:30:20
39.9734,116.334069,0,231,39990.1044560185,2009-06-26,02:30:25
39.973403,116.334056,0,230,39990.1045138889,2009-06-26,02:30:30
39.973408,116.333995,0,224,39990.1045717593,2009-06-26,02:30:35
39.973369,116.334008,0,223,39990.1046296296,2009-06-26,02:30:40
39.973361,116.334037,0,223,39990.1046875,2009-06-26,02:30:45
39.973377,116.334043,0,222,39990.1047453704,2009-06-26,02:30:50
39.973427,116.334024,0,218,39990.1048032407,2009-06-26,02:30:55
39.97344,116.334039,0,218,39990.1048611111,2009-06-26,02:31:00
39.973393,116.334207,0,234,39990.108275463,2009-06-26,02:35:55
39.973373,116.334387,0,233,39990.1083333333,2009-06-26,02:36:00
39.973366,116.334468,0,234,39990.1083912037,2009-06-26,02:36:05
39.973373,116.334387,0,237,39990.1084490741,2009-06-26,02:36:10
39.973384,116.334316,0,240,39990.1085069444,2009-06-26,02:36:15
39.973393,116.334184,0,240,39990.1085648148,2009-06-26,02:36:20
39.973389,116.334087,0,243,39990.1086226852,2009-06-26,02:36:25
39.973381,116.334041,0,243,39990.1086805556,2009-06-26,02:36:30
39.973368,116.3341,0,239,39990.1087384259,2009-06-26,02:36:35
39.973373,116.334083,0,236,39990.1087962963,2009-06-26,02:36:40
39.973384,116.334084,0,236,39990.1088541667,2009-06-26,02:36:45
39.973384,116.334084,0,236,39990.1088888889,2009-06-26,02:36:48
39.973387,116.334087,0,236,39990.108912037,2009-06-26,02:36:50
39.973388,116.334191,0,235,39990.1089699074,2009-06-26,02:36:55
39.973391,116.334265,0,236,39990.1090277778,2009-06-26,02:37:00
39.973398,116.334205,0,237,39990.1090856481,2009-06-26,02:37:05
39.973404,116.33434,0,238,39990.1091435185,2009-06-26,02:37:10
39.973432,116.334398,0,245,39990.1092013889,2009-06-26,02:37:15
39.973433,116.334451,0,244,39990.1092592593,2009-06-26,02:37:20
39.973435,116.334533,0,242,39990.1093171296,2009-06-26,02:37:25
39.973461,116.334543,0,240,39990.109375,2009-06-26,02:37:30
39.973462,116.334423,0,242,39990.1094328704,2009-06-26,02:37:35
39.973459,116.334388,0,244,39990.1094907407,2009-06-26,02:37:40
39.973444,116.334271,0,246,39990.1095486111,2009-06-26,02:37:45
39.973422,116.334135,0,247,39990.1096064815,2009-06-26,02:37:50
39.973393,116.334074,0,244,39990.1096643518,2009-06-26,02:37:55
39.97338,116.333976,0,243,39990.1097222222,2009-06-26,02:38:00
39.973373,116.333899,0,243,39990.1097800926,2009-06-26,02:38:05
39.973393,116.33389,0,243,39990.109837963,2009-06-26,02:38:10
39.973416,116.333856,0,243,39990.1098958333,2009-06-26,02:38:15
39.973413,116.333924,0,239,39990.1099537037,2009-06-26,02:38:20
39.973413,116.333924,0,239,39990.1099884259,2009-06-26,02:38:23
39.973408,116.333921,0,234,39990.1100115741,2009-06-26,02:38:25
39.973424,116.333856,0,234,39990.1100694444,2009-06-26,02:38:30
39.973447,116.333779,0,233,39990.1101273148,2009-06-26,02:38:35
39.973437,116.333724,0,233,39990.1101851852,2009-06-26,02:38:40
39.97344,116.333769,0,232,39990.1102430556,2009-06-26,02:38:45
39.973437,116.333794,0,230,39990.1103009259,2009-06-26,02:38:50
39.973437,116.333794,0,230,39990.1103356481,2009-06-26,02:38:53
39.973437,116.333787,0,230,39990.1103587963,2009-06-26,02:38:55
39.973436,116.3338,0,230,39990.1104166667,2009-06-26,02:39:00
39.97345,116.334238,0,232,39990.110474537,2009-06-26,02:39:05
39.973485,116.334479,0,235,39990.1105324074,2009-06-26,02:39:10
39.973483,116.334815,0,238,39990.1105902778,2009-06-26,02:39:15
39.973465,116.334937,0,240,39990.1106481481,2009-06-26,02:39:20
39.97347,116.335041,0,241,39990.1107060185,2009-06-26,02:39:25
39.973473,116.335001,0,242,39990.1107638889,2009-06-26,02:39:30
39.973481,116.335109,0,247,39990.1108217593,2009-06-26,02:39:35
39.973497,116.335077,0,249,39990.1108796296,2009-06-26,02:39:40
39.973499,116.335087,0,251,39990.1109375,2009-06-26,02:39:45
39.973509,116.335039,0,255,39990.1109953704,2009-06-26,02:39:50
39.973497,116.334863,0,256,39990.1110532407,2009-06-26,02:39:55
39.973462,116.33464,0,258,39990.1111111111,2009-06-26,02:40:00
39.973455,116.334388,0,258,39990.1111689815,2009-06-26,02:40:05
39.973434,116.334255,0,262,39990.1112268518,2009-06-26,02:40:10
39.973422,116.33419,0,262,39990.1112847222,2009-06-26,02:40:15
39.973411,116.334044,0,263,39990.1113425926,2009-06-26,02:40:20
39.973391,116.334001,0,268,39990.111400463,2009-06-26,02:40:25
39.973402,116.333966,0,268,39990.1114583333,2009-06-26,02:40:30
39.973394,116.333883,0,265,39990.1115162037,2009-06-26,02:40:35
39.973394,116.33391,0,264,39990.1115740741,2009-06-26,02:40:40
39.973412,116.334059,0,268,39990.1116319444,2009-06-26,02:40:45
39.973422,116.334081,0,266,39990.1116898148,2009-06-26,02:40:50
39.973419,116.334011,0,267,39990.1117476852,2009-06-26,02:40:55
39.973418,116.33396,0,264,39990.1118055556,2009-06-26,02:41:00
39.973403,116.33398,0,264,39990.1118634259,2009-06-26,02:41:05
39.973392,116.333885,0,272,39990.1119212963,2009-06-26,02:41:10
39.973407,116.333796,0,276,39990.1119791667,2009-06-26,02:41:15
39.973422,116.333629,0,274,39990.112037037,2009-06-26,02:41:20
39.973431,116.333525,0,272,39990.1120949074,2009-06-26,02:41:25
39.973412,116.33363,0,270,39990.1121527778,2009-06-26,02:41:30
39.973421,116.33373,0,270,39990.1122106481,2009-06-26,02:41:35
39.97344,116.333734,0,272,39990.1122685185,2009-06-26,02:41:40
39.97344,116.333734,0,272,39990.1123032407,2009-06-26,02:41:43
39.973442,116.333736,0,272,39990.1123263889,2009-06-26,02:41:45
39.973446,116.333689,0,271,39990.1123842593,2009-06-26,02:41:50
39.973452,116.333719,0,270,39990.1124421296,2009-06-26,02:41:55
39.973443,116.33379,0,271,39990.1125,2009-06-26,02:42:00
39.973443,116.33379,0,271,39990.1125347222,2009-06-26,02:42:03
39.973445,116.333793,0,273,39990.1125578704,2009-06-26,02:42:05
39.97345,116.333842,0,269,39990.1126157407,2009-06-26,02:42:10
39.973453,116.333885,0,259,39990.1126736111,2009-06-26,02:42:15
39.973453,116.333929,0,260,39990.1127314815,2009-06-26,02:42:20
39.97344,116.334021,0,261,39990.1127893519,2009-06-26,02:42:25
39.973449,116.334021,0,256,39990.1128472222,2009-06-26,02:42:30
39.973452,116.333988,0,255,39990.1129050926,2009-06-26,02:42:35
39.973445,116.334068,0,252,39990.112962963,2009-06-26,02:42:40
39.973442,116.33414,0,253,39990.1130208333,2009-06-26,02:42:45
39.973456,116.334199,0,256,39990.1130787037,2009-06-26,02:42:50
39.973459,116.334224,0,253,39990.1131365741,2009-06-26,02:42:55
39.973448,116.334145,0,252,39990.1131944444,2009-06-26,02:43:00
39.973448,116.334145,0,252,39990.1132291667,2009-06-26,02:43:03
39.973454,116.334143,0,252,39990.1132523148,2009-06-26,02:43:05
39.973455,116.334187,0,254,39990.1133101852,2009-06-26,02:43:10
39.973464,116.334198,0,255,39990.1133680556,2009-06-26,02:43:15
39.973449,116.334165,0,257,39990.1134259259,2009-06-26,02:43:20
39.97345,116.334156,0,257,39990.1134837963,2009-06-26,02:43:25
39.973455,116.334127,0,256,39990.1135416667,2009-06-26,02:43:30
39.973473,116.33415,0,257,39990.113599537,2009-06-26,02:43:35
39.973467,116.334238,0,259,39990.1136574074,2009-06-26,02:43:40
39.973464,116.334209,0,258,39990.1137152778,2009-06-26,02:43:45
39.973453,116.334215,0,258,39990.1137731481,2009-06-26,02:43:50
39.97343,116.334307,0,262,39990.1138310185,2009-06-26,02:43:55
39.973435,116.334415,0,261,39990.1138888889,2009-06-26,02:44:00
39.973435,116.334415,0,261,39990.1139236111,2009-06-26,02:44:03
39.97344,116.334408,0,259,39990.1139467593,2009-06-26,02:44:05
39.973429,116.334365,0,259,39990.1140046296,2009-06-26,02:44:10
39.973435,116.334365,0,258,39990.1140625,2009-06-26,02:44:15
39.973435,116.334365,0,258,39990.1140972222,2009-06-26,02:44:18
39.973439,116.334361,0,258,39990.1141203704,2009-06-26,02:44:20
39.973448,116.334299,0,258,39990.1141782407,2009-06-26,02:44:25
39.97345,116.334162,0,258,39990.1142361111,2009-06-26,02:44:30
39.973454,116.334038,0,256,39990.1142939815,2009-06-26,02:44:35
39.973442,116.333702,0,240,39990.1224537037,2009-06-26,02:56:20
39.97343,116.333673,0,242,39990.1225115741,2009-06-26,02:56:25
39.97343,116.333673,0,242,39990.1225462963,2009-06-26,02:56:28
39.973426,116.333677,0,242,39990.1225694444,2009-06-26,02:56:30
39.973424,116.333688,0,241,39990.1226273148,2009-06-26,02:56:35
39.97344,116.333759,0,242,39990.1226851852,2009-06-26,02:56:40
39.973421,116.333863,0,245,39990.1227430556,2009-06-26,02:56:45
39.973418,116.333898,0,244,39990.1228009259,2009-06-26,02:56:50
39.973421,116.333961,0,241,39990.1228587963,2009-06-26,02:56:55
39.973421,116.333961,0,241,39990.1228935185,2009-06-26,02:56:58
39.973417,116.333965,0,241,39990.1229166667,2009-06-26,02:57:00
39.973417,116.333975,0,241,39990.122974537,2009-06-26,02:57:05
39.973418,116.333966,0,241,39990.1230324074,2009-06-26,02:57:10
39.97343,116.333971,0,241,39990.1230902778,2009-06-26,02:57:15
39.973454,116.33393,0,237,39990.1231481481,2009-06-26,02:57:20
39.973454,116.33393,0,237,39990.1231828704,2009-06-26,02:57:23
39.973453,116.333929,0,237,39990.1232060185,2009-06-26,02:57:25
39.973451,116.333951,0,236,39990.1232638889,2009-06-26,02:57:30
39.973442,116.333906,0,234,39990.1233217593,2009-06-26,02:57:35
39.973422,116.333821,0,230,39990.1233796296,2009-06-26,02:57:40
39.9734,116.333704,0,225,39990.1234375,2009-06-26,02:57:45
39.973391,116.333664,0,223,39990.1234953704,2009-06-26,02:57:50
39.973411,116.333732,0,220,39990.1235532407,2009-06-26,02:57:55
39.973456,116.333655,0,221,39990.1236111111,2009-06-26,02:58:00
39.973497,116.333563,0,228,39990.1236689815,2009-06-26,02:58:05
39.973493,116.333763,0,229,39990.1237268519,2009-06-26,02:58:10
39.973447,116.334017,0,228,39990.1237847222,2009-06-26,02:58:15
39.973431,116.333924,0,227,39990.1238425926,2009-06-26,02:58:20
39.973422,116.333965,0,226,39990.123900463,2009-06-26,02:58:25
39.973422,116.333965,0,226,39990.1239351852,2009-06-26,02:58:28
39.973417,116.333957,0,227,39990.1239583333,2009-06-26,02:58:30
39.973444,116.33387,0,228,39990.1240162037,2009-06-26,02:58:35
39.973454,116.333832,0,226,39990.1240740741,2009-06-26,02:58:40
39.973465,116.333829,0,229,39990.1241319444,2009-06-26,02:58:45
39.97348,116.333711,0,229,39990.1241898148,2009-06-26,02:58:50
39.973507,116.333523,0,230,39990.1242476852,2009-06-26,02:58:55
39.973486,116.3336,0,232,39990.1243055556,2009-06-26,02:59:00
39.973481,116.333628,0,230,39990.1243634259,2009-06-26,02:59:05
39.973492,116.333634,0,231,39990.1244212963,2009-06-26,02:59:10
39.973455,116.33368,0,232,39990.1244791667,2009-06-26,02:59:15
39.973462,116.333623,0,237,39990.124537037,2009-06-26,02:59:20
39.973489,116.333538,0,239,39990.1245949074,2009-06-26,02:59:25
39.973501,116.333437,0,237,39990.1246527778,2009-06-26,02:59:30
39.973513,116.333371,0,236,39990.1247106481,2009-06-26,02:59:35
39.973502,116.333481,0,236,39990.1247685185,2009-06-26,02:59:40
39.97351,116.333515,0,233,39990.1248263889,2009-06-26,02:59:45
39.97351,116.333515,0,233,39990.1248611111,2009-06-26,02:59:48
39.973509,116.333515,0,233,39990.1248842593,2009-06-26,02:59:50
39.973508,116.333503,0,233,39990.1249421296,2009-06-26,02:59:55
39.973509,116.333493,0,233,39990.125,2009-06-26,03:00:00
39.973518,116.333489,0,234,39990.1250578704,2009-06-26,03:00:05
39.973507,116.333553,0,237,39990.1251157407,2009-06-26,03:00:10
39.973507,116.333543,0,237,39990.1251736111,2009-06-26,03:00:15
39.97351,116.33346,0,234,39990.1252314815,2009-06-26,03:00:20
39.973507,116.333416,0,233,39990.1252893518,2009-06-26,03:00:25
39.973497,116.333527,0,227,39990.1253472222,2009-06-26,03:00:30
39.973502,116.333595,0,227,39990.1254050926,2009-06-26,03:00:35
39.973522,116.333632,0,228,39990.125462963,2009-06-26,03:00:40
39.973533,116.333632,0,227,39990.1255208333,2009-06-26,03:00:45
39.973524,116.33366,0,234,39990.1255787037,2009-06-26,03:00:50
39.973506,116.33371,0,235,39990.1256365741,2009-06-26,03:00:55
39.973466,116.333757,0,231,39990.1256944444,2009-06-26,03:01:00
39.973433,116.333811,0,227,39990.1257523148,2009-06-26,03:01:05
39.973432,116.333792,0,228,39990.1258101852,2009-06-26,03:01:10
39.973459,116.333851,0,229,39990.1258680556,2009-06-26,03:01:15
39.973484,116.333943,0,230,39990.1259259259,2009-06-26,03:01:20
39.973485,116.333984,0,233,39990.1259837963,2009-06-26,03:01:25
39.97348,116.334043,0,238,39990.1260416667,2009-06-26,03:01:30
39.973463,116.334045,0,242,39990.126099537,2009-06-26,03:01:35
39.973455,116.334,0,247,39990.1261574074,2009-06-26,03:01:40
39.973464,116.333835,0,246,39990.1262152778,2009-06-26,03:01:45
39.973487,116.333764,0,248,39990.1262731481,2009-06-26,03:01:50
39.973503,116.333902,0,253,39990.1263310185,2009-06-26,03:01:55
39.973521,116.33395,0,255,39990.1263888889,2009-06-26,03:02:00
39.97352,116.3339,0,255,39990.1264467593,2009-06-26,03:02:05
39.973524,116.33394,0,256,39990.1265046296,2009-06-26,03:02:10
39.973526,116.333957,0,255,39990.1265625,2009-06-26,03:02:15
39.973515,116.333866,0,252,39990.1266203704,2009-06-26,03:02:20
39.973515,116.333866,0,252,39990.1266550926,2009-06-26,03:02:23
39.973509,116.333859,0,253,39990.1266782407,2009-06-26,03:02:25
39.973507,116.333847,0,253,39990.1267361111,2009-06-26,03:02:30
39.9735,116.333745,0,253,39990.1267939815,2009-06-26,03:02:35
39.973516,116.333578,0,254,39990.1268518518,2009-06-26,03:02:40
39.973511,116.333516,0,256,39990.1269097222,2009-06-26,03:02:45
39.973537,116.333585,0,257,39990.1269675926,2009-06-26,03:02:50
39.97353,116.33368,0,254,39990.127025463,2009-06-26,03:02:55
39.973489,116.333781,0,255,39990.1270833333,2009-06-26,03:03:00
39.973442,116.333866,0,259,39990.1271412037,2009-06-26,03:03:05
39.973442,116.333866,0,259,39990.1271759259,2009-06-26,03:03:08
39.973445,116.333859,0,263,39990.1271990741,2009-06-26,03:03:10
39.973449,116.333883,0,264,39990.1272569444,2009-06-26,03:03:15
39.97345,116.333941,0,265,39990.1273148148,2009-06-26,03:03:20
39.973471,116.333996,0,269,39990.1273726852,2009-06-26,03:03:25
39.973484,116.334108,0,274,39990.1274305556,2009-06-26,03:03:30
39.973498,116.334139,0,276,39990.1274884259,2009-06-26,03:03:35
39.973481,116.334118,0,274,39990.1275462963,2009-06-26,03:03:40
39.973486,116.334115,0,274,39990.1276041667,2009-06-26,03:03:45
39.97349,116.334112,0,274,39990.127662037,2009-06-26,03:03:50
39.97349,116.334112,0,274,39990.1276967593,2009-06-26,03:03:53
39.973493,116.334106,0,274,39990.1277199074,2009-06-26,03:03:55
39.973495,116.334005,0,276,39990.1277777778,2009-06-26,03:04:00
39.973494,116.333965,0,273,39990.1278356481,2009-06-26,03:04:05
39.973491,116.333912,0,271,39990.1278935185,2009-06-26,03:04:10
39.973495,116.333931,0,271,39990.1279513889,2009-06-26,03:04:15
39.973491,116.333951,0,270,39990.1280092593,2009-06-26,03:04:20
39.973498,116.333974,0,270,39990.1280671296,2009-06-26,03:04:25
39.973493,116.334,0,268,39990.128125,2009-06-26,03:04:30
39.973496,116.334013,0,268,39990.1281828704,2009-06-26,03:04:35
39.973496,116.334013,0,268,39990.1282175926,2009-06-26,03:04:38
39.973492,116.334007,0,268,39990.1282407407,2009-06-26,03:04:40
39.973469,116.334041,0,270,39990.1282986111,2009-06-26,03:04:45
39.973477,116.334216,0,273,39990.1283564815,2009-06-26,03:04:50
39.973461,116.334294,0,277,39990.1284143519,2009-06-26,03:04:55
39.973462,116.334397,0,279,39990.1284722222,2009-06-26,03:05:00
39.973459,116.334421,0,278,39990.1285300926,2009-06-26,03:05:05
39.973475,116.33441,0,280,39990.128587963,2009-06-26,03:05:10
39.973472,116.334368,0,283,39990.1286458333,2009-06-26,03:05:15
39.973459,116.334274,0,286,39990.1287037037,2009-06-26,03:05:20
39.973454,116.334264,0,286,39990.1287615741,2009-06-26,03:05:25
39.97344,116.334093,0,287,39990.1288194444,2009-06-26,03:05:30
39.973464,116.334089,0,288,39990.1288773148,2009-06-26,03:05:35
39.973445,116.334034,0,290,39990.1289351852,2009-06-26,03:05:40
39.973498,116.333988,0,292,39990.1289930556,2009-06-26,03:05:45
39.973483,116.333999,0,294,39990.1290509259,2009-06-26,03:05:50
39.973465,116.333887,0,295,39990.1291087963,2009-06-26,03:05:55
39.973447,116.333792,0,296,39990.1291666667,2009-06-26,03:06:00
39.973459,116.333783,0,297,39990.129224537,2009-06-26,03:06:05
39.973467,116.33383,0,298,39990.1292824074,2009-06-26,03:06:10
39.973475,116.333817,0,298,39990.1293402778,2009-06-26,03:06:15
39.973481,116.333714,0,297,39990.1293981481,2009-06-26,03:06:20
39.973448,116.333785,0,296,39990.1294560185,2009-06-26,03:06:25
39.973434,116.333795,0,297,39990.1295138889,2009-06-26,03:06:30
39.973427,116.333804,0,297,39990.1295717593,2009-06-26,03:06:35
39.973516,116.334099,0,298,39990.1296296296,2009-06-26,03:06:40
39.973589,116.334209,0,304,39990.1296875,2009-06-26,03:06:45
39.973579,116.334327,0,310,39990.1297453704,2009-06-26,03:06:50
39.973583,116.334299,0,311,39990.1298032407,2009-06-26,03:06:55
39.973564,116.334269,0,312,39990.1298611111,2009-06-26,03:07:00
39.973532,116.334316,0,310,39990.1299189815,2009-06-26,03:07:05
39.973515,116.334307,0,310,39990.1299768519,2009-06-26,03:07:10
39.973492,116.334271,0,313,39990.1300347222,2009-06-26,03:07:15
39.973492,116.334271,0,313,39990.1300694444,2009-06-26,03:07:18
39.973487,116.334274,0,313,39990.1300925926,2009-06-26,03:07:20
39.973492,116.334265,0,313,39990.130150463,2009-06-26,03:07:25
39.973494,116.334238,0,314,39990.1302083333,2009-06-26,03:07:30
39.973523,116.334061,0,312,39990.1302662037,2009-06-26,03:07:35
39.973545,116.333971,0,314,39990.1303240741,2009-06-26,03:07:40
39.97353,116.334007,0,314,39990.1303819444,2009-06-26,03:07:45
39.973521,116.334022,0,314,39990.1304398148,2009-06-26,03:07:50
39.973516,116.334018,0,314,39990.1304976852,2009-06-26,03:07:55
39.973516,116.334018,0,314,39990.1305324074,2009-06-26,03:07:58
39.973511,116.334022,0,313,39990.1305555556,2009-06-26,03:08:00
39.973498,116.33404,0,312,39990.1306134259,2009-06-26,03:08:05
39.973473,116.334076,0,306,39990.1306712963,2009-06-26,03:08:10
39.973473,116.334085,0,305,39990.1307291667,2009-06-26,03:08:15
39.973501,116.334079,0,306,39990.130787037,2009-06-26,03:08:20
39.973493,116.334156,0,307,39990.1308449074,2009-06-26,03:08:25
39.973434,116.334248,0,305,39990.1309027778,2009-06-26,03:08:30
39.973424,116.334378,0,303,39990.1309606481,2009-06-26,03:08:35
39.973436,116.334315,0,300,39990.1310185185,2009-06-26,03:08:40
39.973457,116.334224,0,302,39990.1310763889,2009-06-26,03:08:45
39.973457,116.334224,0,302,39990.1311111111,2009-06-26,03:08:48
39.973463,116.334216,0,302,39990.1311342593,2009-06-26,03:08:50
39.973467,116.334063,0,299,39990.1311921296,2009-06-26,03:08:55
39.973464,116.33399,0,296,39990.13125,2009-06-26,03:09:00
39.973479,116.333917,0,296,39990.1313078704,2009-06-26,03:09:05
39.973497,116.333849,0,293,39990.1313657407,2009-06-26,03:09:10
39.973503,116.334198,0,267,39990.133912037,2009-06-26,03:12:50
39.973499,116.334208,0,268,39990.1339699074,2009-06-26,03:12:55
39.973504,116.334192,0,268,39990.1340277778,2009-06-26,03:13:00
39.973501,116.334182,0,270,39990.1340856481,2009-06-26,03:13:05
39.973504,116.334181,0,270,39990.1341435185,2009-06-26,03:13:10
39.973504,116.334181,0,270,39990.1341782407,2009-06-26,03:13:13
39.973506,116.334174,0,270,39990.1342013889,2009-06-26,03:13:15
39.973492,116.334114,0,269,39990.1342592593,2009-06-26,03:13:20
39.973474,116.334003,0,270,39990.1343171296,2009-06-26,03:13:25
39.973468,116.333936,0,274,39990.134375,2009-06-26,03:13:30
39.973478,116.333949,0,276,39990.1344328704,2009-06-26,03:13:35
39.973454,116.333967,0,275,39990.1344907407,2009-06-26,03:13:40
39.973471,116.333924,0,278,39990.1345486111,2009-06-26,03:13:45
39.973448,116.333776,0,279,39990.1346064815,2009-06-26,03:13:50
39.973462,116.333644,0,281,39990.1346643518,2009-06-26,03:13:55
39.97346,116.33369,0,282,39990.1347222222,2009-06-26,03:14:00
39.973485,116.333638,0,284,39990.1347800926,2009-06-26,03:14:05
39.973515,116.33368,0,284,39990.134837963,2009-06-26,03:14:10
39.973509,116.33371,0,286,39990.1348958333,2009-06-26,03:14:15
39.973505,116.333675,0,289,39990.1349537037,2009-06-26,03:14:20
39.973481,116.333806,0,289,39990.1350115741,2009-06-26,03:14:25
39.973481,116.333806,0,289,39990.1350462963,2009-06-26,03:14:28
39.973482,116.333808,0,289,39990.1350694444,2009-06-26,03:14:30
39.973541,116.3338,0,287,39990.1351273148,2009-06-26,03:14:35
39.973556,116.333807,0,287,39990.1351851852,2009-06-26,03:14:40
39.973516,116.333913,0,286,39990.1352430556,2009-06-26,03:14:45
39.973518,116.33399,0,282,39990.1353009259,2009-06-26,03:14:50
39.973518,116.33399,0,282,39990.1353356481,2009-06-26,03:14:53
39.973515,116.333984,0,282,39990.1353587963,2009-06-26,03:14:55
39.973537,116.333914,0,281,39990.1354166667,2009-06-26,03:15:00
39.973545,116.333986,0,282,39990.135474537,2009-06-26,03:15:05
39.973552,116.333965,0,284,39990.1355324074,2009-06-26,03:15:10
39.973522,116.333927,0,286,39990.1355902778,2009-06-26,03:15:15
39.973542,116.333897,0,286,39990.1356481481,2009-06-26,03:15:20
39.973531,116.333923,0,287,39990.1357060185,2009-06-26,03:15:25
39.973541,116.333928,0,286,39990.1357638889,2009-06-26,03:15:30
39.973542,116.333995,0,288,39990.1358217593,2009-06-26,03:15:35
39.973593,116.33406,0,290,39990.1358796296,2009-06-26,03:15:40
39.973632,116.334125,0,291,39990.1359375,2009-06-26,03:15:45
39.973612,116.334173,0,292,39990.1359953704,2009-06-26,03:15:50
39.973593,116.334202,0,292,39990.1360532407,2009-06-26,03:15:55
39.973604,116.334129,0,293,39990.1361111111,2009-06-26,03:16:00
39.973601,116.334036,0,293,39990.1361689815,2009-06-26,03:16:05
39.973556,116.334124,0,292,39990.1362268519,2009-06-26,03:16:10
39.973525,116.334143,0,294,39990.1362847222,2009-06-26,03:16:15
39.973538,116.334188,0,293,39990.1363425926,2009-06-26,03:16:20
39.973554,116.33426,0,294,39990.136400463,2009-06-26,03:16:25
39.973549,116.334233,0,295,39990.1364583333,2009-06-26,03:16:30
39.973549,116.334217,0,300,39990.1365162037,2009-06-26,03:16:35
39.97354,116.334179,0,305,39990.1365740741,2009-06-26,03:16:40
39.973584,116.333833,0,300,39990.1408333333,2009-06-26,03:22:48
39.973585,116.333829,0,303,39990.1408564815,2009-06-26,03:22:50
39.97359,116.333845,0,302,39990.1409143518,2009-06-26,03:22:55
39.973587,116.33387,0,305,39990.1409722222,2009-06-26,03:23:00
39.973553,116.333891,0,307,39990.1410300926,2009-06-26,03:23:05
39.973557,116.333908,0,306,39990.141087963,2009-06-26,03:23:10
39.973555,116.333921,0,305,39990.1411458333,2009-06-26,03:23:15
39.97356,116.333919,0,304,39990.1412037037,2009-06-26,03:23:20
39.97356,116.333919,0,304,39990.1412384259,2009-06-26,03:23:23
39.973564,116.333919,0,304,39990.1412615741,2009-06-26,03:23:25
39.973575,116.333966,0,305,39990.1413194444,2009-06-26,03:23:30
39.973577,116.334004,0,306,39990.1413773148,2009-06-26,03:23:35
39.97358,116.334028,0,306,39990.1414351852,2009-06-26,03:23:40
39.973593,116.334074,0,304,39990.1414930556,2009-06-26,03:23:45
39.973617,116.334047,0,304,39990.1415509259,2009-06-26,03:23:50
39.973619,116.334101,0,307,39990.1416087963,2009-06-26,03:23:55
39.973605,116.334091,0,309,39990.1416666667,2009-06-26,03:24:00
39.973605,116.334091,0,309,39990.1417013889,2009-06-26,03:24:03
39.973607,116.334096,0,308,39990.141724537,2009-06-26,03:24:05
39.973608,116.334193,0,304,39990.1417824074,2009-06-26,03:24:10
39.973589,116.334231,0,305,39990.1418402778,2009-06-26,03:24:15
39.973598,116.334262,0,304,39990.1418981481,2009-06-26,03:24:20
39.973589,116.334262,0,301,39990.1419560185,2009-06-26,03:24:25
39.973585,116.334297,0,298,39990.1420138889,2009-06-26,03:24:30
39.973584,116.334368,0,295,39990.1420717593,2009-06-26,03:24:35
39.973574,116.334321,0,295,39990.1421296296,2009-06-26,03:24:40
39.973593,116.334273,0,292,39990.1421875,2009-06-26,03:24:45
39.973606,116.33422,0,289,39990.1422453704,2009-06-26,03:24:50
39.97361,116.33421,0,289,39990.1423032407,2009-06-26,03:24:55
39.973612,116.334217,0,289,39990.1423611111,2009-06-26,03:25:00
39.973611,116.334217,0,289,39990.1424189815,2009-06-26,03:25:05
39.973605,116.334223,0,289,39990.1424768518,2009-06-26,03:25:10
39.973605,116.334223,0,289,39990.1425115741,2009-06-26,03:25:13
39.973605,116.334224,0,289,39990.1425347222,2009-06-26,03:25:15
39.973595,116.334207,0,290,39990.1425925926,2009-06-26,03:25:20
39.973584,116.334224,0,291,39990.142650463,2009-06-26,03:25:25
39.973584,116.334224,0,291,39990.1426851852,2009-06-26,03:25:28
39.973577,116.334226,0,292,39990.1427083333,2009-06-26,03:25:30
39.973577,116.334151,0,299,39990.1427662037,2009-06-26,03:25:35
39.973577,116.334151,0,299,39990.1428009259,2009-06-26,03:25:38
39.973579,116.334148,0,299,39990.1428240741,2009-06-26,03:25:40
39.973564,116.334124,0,303,39990.1428819444,2009-06-26,03:25:45
39.973574,116.334047,0,303,39990.1429398148,2009-06-26,03:25:50
39.973577,116.334009,0,302,39990.1429976852,2009-06-26,03:25:55
39.973567,116.334052,0,302,39990.1430555556,2009-06-26,03:26:00
39.973567,116.334097,0,300,39990.1431134259,2009-06-26,03:26:05
39.973569,116.334151,0,298,39990.1431712963,2009-06-26,03:26:10
39.973596,116.334179,0,298,39990.1432291667,2009-06-26,03:26:15
39.973618,116.334216,0,299,39990.143287037,2009-06-26,03:26:20
39.973618,116.334193,0,300,39990.1433449074,2009-06-26,03:26:25
39.973626,116.334141,0,302,39990.1434027778,2009-06-26,03:26:30
39.973626,116.334141,0,302,39990.1434375,2009-06-26,03:26:33
39.973633,116.334136,0,302,39990.1434606481,2009-06-26,03:26:35
39.973664,116.334007,0,300,39990.1435185185,2009-06-26,03:26:40
39.973617,116.333938,0,298,39990.1435763889,2009-06-26,03:26:45
39.973608,116.333897,0,296,39990.1436342593,2009-06-26,03:26:50
39.973596,116.33391,0,295,39990.1436921296,2009-06-26,03:26:55
39.973551,116.333931,0,295,39990.14375,2009-06-26,03:27:00
39.973573,116.333974,0,293,39990.1438078704,2009-06-26,03:27:05
39.973572,116.333974,0,293,39990.1438657407,2009-06-26,03:27:10
39.973572,116.33398,0,293,39990.1439236111,2009-06-26,03:27:15
39.973572,116.33398,0,293,39990.1439583333,2009-06-26,03:27:18
39.973566,116.333975,0,292,39990.1439814815,2009-06-26,03:27:20
39.973581,116.333953,0,289,39990.1440393519,2009-06-26,03:27:25
39.973597,116.33401,0,284,39990.1440972222,2009-06-26,03:27:30
39.973564,116.334024,0,284,39990.1441550926,2009-06-26,03:27:35
39.97354,116.333915,0,285,39990.144212963,2009-06-26,03:27:40
39.97355,116.33383,0,287,39990.1442708333,2009-06-26,03:27:45
39.973555,116.333821,0,283,39990.1443287037,2009-06-26,03:27:50
39.973572,116.333888,0,276,39990.1443865741,2009-06-26,03:27:55
39.973568,116.333939,0,274,39990.1444444444,2009-06-26,03:28:00
39.973553,116.334022,0,274,39990.1445023148,2009-06-26,03:28:05
39.973553,116.334022,0,274,39990.144537037,2009-06-26,03:28:08
39.973554,116.334015,0,271,39990.1445601852,2009-06-26,03:28:10
39.973513,116.334058,0,267,39990.1446180556,2009-06-26,03:28:15
39.973489,116.334093,0,261,39990.1446759259,2009-06-26,03:28:20
39.97349,116.334084,0,261,39990.1447337963,2009-06-26,03:28:25
39.973515,116.334012,0,260,39990.1447916667,2009-06-26,03:28:30
39.973542,116.33399,0,258,39990.144849537,2009-06-26,03:28:35
39.973551,116.333998,0,254,39990.1449074074,2009-06-26,03:28:40
39.973554,116.333984,0,253,39990.1449652778,2009-06-26,03:28:45
39.973323,116.334142,0,235,39990.1490162037,2009-06-26,03:34:35
39.973276,116.334214,0,237,39990.1490740741,2009-06-26,03:34:40
39.973285,116.334237,0,238,39990.1491319444,2009-06-26,03:34:45
39.973304,116.334253,0,240,39990.1491898148,2009-06-26,03:34:50
39.973331,116.33423,0,241,39990.1492476852,2009-06-26,03:34:55
39.973379,116.334066,0,242,39990.1493055556,2009-06-26,03:35:00
39.973385,116.33389,0,247,39990.1493634259,2009-06-26,03:35:05
39.973369,116.333845,0,250,39990.1494212963,2009-06-26,03:35:10
39.973406,116.333685,0,252,39990.1494791667,2009-06-26,03:35:15
39.97338,116.333792,0,257,39990.149537037,2009-06-26,03:35:20
39.973375,116.333907,0,259,39990.1495949074,2009-06-26,03:35:25
39.973408,116.333962,0,261,39990.1496527778,2009-06-26,03:35:30
39.973427,116.334067,0,263,39990.1497106481,2009-06-26,03:35:35
39.973405,116.334243,0,266,39990.1497685185,2009-06-26,03:35:40
39.973421,116.334242,0,266,39990.1498263889,2009-06-26,03:35:45
39.973415,116.334271,0,264,39990.1498842593,2009-06-26,03:35:50
39.973399,116.334275,0,267,39990.1499421296,2009-06-26,03:35:55
39.973399,116.334224,0,270,39990.15,2009-06-26,03:36:00
39.973412,116.334112,0,266,39990.1500578704,2009-06-26,03:36:05
39.9734,116.334072,0,260,39990.1501157407,2009-06-26,03:36:10
39.973393,116.334054,0,254,39990.1501736111,2009-06-26,03:36:15
39.973401,116.334036,0,255,39990.1502314815,2009-06-26,03:36:20
39.973398,116.33403,0,255,39990.1502893518,2009-06-26,03:36:25
39.973398,116.33403,0,255,39990.1503240741,2009-06-26,03:36:28
39.973398,116.334027,0,255,39990.1503472222,2009-06-26,03:36:30
39.973407,116.334026,0,255,39990.1504050926,2009-06-26,03:36:35
39.973428,116.334013,0,256,39990.150462963,2009-06-26,03:36:40
39.973451,116.333952,0,258,39990.1505208333,2009-06-26,03:36:45
39.973477,116.3339,0,261,39990.1505787037,2009-06-26,03:36:50
39.973483,116.333875,0,261,39990.1506365741,2009-06-26,03:36:55
39.973481,116.333861,0,264,39990.1506944444,2009-06-26,03:37:00
39.973478,116.333839,0,262,39990.1507523148,2009-06-26,03:37:05
39.973456,116.333919,0,258,39990.1508101852,2009-06-26,03:37:10
39.97346,116.333984,0,255,39990.1508680556,2009-06-26,03:37:15
39.973465,116.333962,0,256,39990.1509259259,2009-06-26,03:37:20
39.97346,116.333935,0,254,39990.1509837963,2009-06-26,03:37:25
39.973449,116.333939,0,252,39990.1510416667,2009-06-26,03:37:30
39.97343,116.333974,0,249,39990.151099537,2009-06-26,03:37:35
39.973412,116.334044,0,248,39990.1511574074,2009-06-26,03:37:40
39.973414,116.334054,0,247,39990.1512152778,2009-06-26,03:37:45
39.973453,116.333842,0,245,39990.1512731481,2009-06-26,03:37:50
39.973455,116.333812,0,242,39990.1513310185,2009-06-26,03:37:55
39.97348,116.333797,0,244,39990.1513888889,2009-06-26,03:38:00
39.97348,116.333797,0,244,39990.1514236111,2009-06-26,03:38:03
39.973486,116.333802,0,244,39990.1514467593,2009-06-26,03:38:05
39.97348,116.333757,0,241,39990.1515046296,2009-06-26,03:38:10
39.973479,116.333813,0,241,39990.1515625,2009-06-26,03:38:15
39.973502,116.333809,0,239,39990.1516203704,2009-06-26,03:38:20
39.973495,116.333842,0,236,39990.1516782407,2009-06-26,03:38:25
39.973483,116.33385,0,236,39990.1517361111,2009-06-26,03:38:30
39.97344,116.333927,0,239,39990.1517939815,2009-06-26,03:38:35
39.973411,116.333952,0,240,39990.1518518519,2009-06-26,03:38:40
39.973427,116.333967,0,242,39990.1519097222,2009-06-26,03:38:45
39.97343,116.333995,0,247,39990.1519675926,2009-06-26,03:38:50
39.973448,116.333968,0,250,39990.152025463,2009-06-26,03:38:55
39.973499,116.333916,0,252,39990.1520833333,2009-06-26,03:39:00
39.97361,116.333895,0,255,39990.1521412037,2009-06-26,03:39:05
39.9736,116.33389,0,255,39990.1521990741,2009-06-26,03:39:10
39.9736,116.33389,0,255,39990.1522337963,2009-06-26,03:39:13
39.973593,116.333892,0,255,39990.1522569444,2009-06-26,03:39:15
39.973527,116.333922,0,262,39990.1523148148,2009-06-26,03:39:20
39.973531,116.333876,0,268,39990.1523726852,2009-06-26,03:39:25
39.973531,116.333806,0,270,39990.1524305556,2009-06-26,03:39:30
39.973512,116.333741,0,268,39990.1524884259,2009-06-26,03:39:35
39.973493,116.333757,0,268,39990.1525462963,2009-06-26,03:39:40
39.97347,116.333806,0,266,39990.1526041667,2009-06-26,03:39:45
39.973453,116.333906,0,268,39990.152662037,2009-06-26,03:39:50
39.973473,116.333942,0,269,39990.1527199074,2009-06-26,03:39:55
39.973465,116.334004,0,270,39990.1527777778,2009-06-26,03:40:00
39.973443,116.334098,0,271,39990.1528356481,2009-06-26,03:40:05
39.973435,116.334056,0,271,39990.1528935185,2009-06-26,03:40:10
39.973427,116.333964,0,274,39990.1529513889,2009-06-26,03:40:15
39.973437,116.333878,0,271,39990.1530092593,2009-06-26,03:40:20
39.973473,116.333818,0,269,39990.1530671296,2009-06-26,03:40:25
39.973459,116.33379,0,269,39990.153125,2009-06-26,03:40:30
39.973455,116.333806,0,264,39990.1531828704,2009-06-26,03:40:35
39.973464,116.333824,0,264,39990.1532407407,2009-06-26,03:40:40
39.973438,116.333915,0,264,39990.1532986111,2009-06-26,03:40:45
39.973427,116.333963,0,267,39990.1533564815,2009-06-26,03:40:50
39.973439,116.333937,0,266,39990.1534143519,2009-06-26,03:40:55
39.973438,116.333934,0,266,39990.1534722222,2009-06-26,03:41:00
39.97344,116.333935,0,266,39990.1535300926,2009-06-26,03:41:05
39.973438,116.333941,0,265,39990.153587963,2009-06-26,03:41:10
39.973196,116.334069,0,259,39990.1712384259,2009-06-26,04:06:35
39.973114,116.33409,0,261,39990.1712962963,2009-06-26,04:06:40
39.973061,116.334133,0,260,39990.1713541667,2009-06-26,04:06:45
39.972991,116.334203,0,259,39990.171412037,2009-06-26,04:06:50
39.972964,116.334216,0,258,39990.1714699074,2009-06-26,04:06:55
39.97297,116.334198,0,260,39990.1715277778,2009-06-26,04:07:00
39.972983,116.334171,0,262,39990.1715856481,2009-06-26,04:07:05
39.972983,116.334171,0,262,39990.1716203704,2009-06-26,04:07:08
39.972983,116.334177,0,265,39990.1716435185,2009-06-26,04:07:10
39.97291,116.334167,0,267,39990.1717013889,2009-06-26,04:07:15
39.972849,116.334185,0,269,39990.1717592593,2009-06-26,04:07:20
39.972861,116.334208,0,268,39990.1718171296,2009-06-26,04:07:25
39.972876,116.334212,0,267,39990.171875,2009-06-26,04:07:30
39.972885,116.334199,0,267,39990.1719328704,2009-06-26,04:07:35
39.97279,116.334085,0,266,39990.1719907407,2009-06-26,04:07:40
39.972868,116.334034,0,266,39990.1720486111,2009-06-26,04:07:45
39.972996,116.334085,0,265,39990.1721064815,2009-06-26,04:07:50
39.973058,116.33416,0,261,39990.1721643518,2009-06-26,04:07:55
39.973121,116.334181,0,259,39990.1722222222,2009-06-26,04:08:00
39.973154,116.334195,0,259,39990.1722800926,2009-06-26,04:08:05
39.973154,116.334195,0,259,39990.1723148148,2009-06-26,04:08:08
39.973149,116.334198,0,259,39990.172337963,2009-06-26,04:08:10
39.973137,116.334211,0,262,39990.1723958333,2009-06-26,04:08:15
39.973136,116.334202,0,263,39990.1724537037,2009-06-26,04:08:20
39.973136,116.334202,0,263,39990.1724884259,2009-06-26,04:08:23
39.97314,116.334208,0,263,39990.1725115741,2009-06-26,04:08:25
39.973151,116.334214,0,263,39990.1725694444,2009-06-26,04:08:30
39.973185,116.334197,0,266,39990.1726273148,2009-06-26,04:08:35
39.973183,116.334186,0,266,39990.1726851852,2009-06-26,04:08:40
39.973207,116.334131,0,268,39990.1727430556,2009-06-26,04:08:45
39.973247,116.334119,0,270,39990.1728009259,2009-06-26,04:08:50
39.973279,116.334117,0,270,39990.1728587963,2009-06-26,04:08:55
39.973333,116.334119,0,269,39990.1729166667,2009-06-26,04:09:00
39.973384,116.334134,0,269,39990.172974537,2009-06-26,04:09:05
39.973428,116.334127,0,270,39990.1730324074,2009-06-26,04:09:10
39.973429,116.334121,0,270,39990.1730902778,2009-06-26,04:09:15
39.973429,116.334121,0,270,39990.173125,2009-06-26,04:09:18
39.973423,116.33412,0,270,39990.1731481481,2009-06-26,04:09:20
39.973371,116.334113,0,271,39990.1732060185,2009-06-26,04:09:25
39.973302,116.334068,0,272,39990.1732638889,2009-06-26,04:09:30
39.973276,116.334048,0,273,39990.1733217593,2009-06-26,04:09:35
39.973248,116.334038,0,272,39990.1733796296,2009-06-26,04:09:40
39.973248,116.334038,0,272,39990.1734143518,2009-06-26,04:09:43
39.973252,116.334044,0,273,39990.1734375,2009-06-26,04:09:45
39.973275,116.334067,0,275,39990.1734953704,2009-06-26,04:09:50
39.973286,116.334082,0,275,39990.1735532407,2009-06-26,04:09:55
39.973306,116.334109,0,276,39990.1736111111,2009-06-26,04:10:00
39.973299,116.33413,0,276,39990.1736689815,2009-06-26,04:10:05
39.973299,116.33413,0,276,39990.1737037037,2009-06-26,04:10:08
39.973304,116.334135,0,276,39990.1737268518,2009-06-26,04:10:10
39.973342,116.334186,0,276,39990.1737847222,2009-06-26,04:10:15
39.97336,116.334199,0,277,39990.1738425926,2009-06-26,04:10:20
39.973384,116.334221,0,277,39990.173900463,2009-06-26,04:10:25
39.973402,116.33427,0,276,39990.1739583333,2009-06-26,04:10:30
39.973391,116.33428,0,275,39990.1740162037,2009-06-26,04:10:35
39.97339,116.33429,0,276,39990.1740740741,2009-06-26,04:10:40
39.97339,116.33429,0,276,39990.1741087963,2009-06-26,04:10:43
39.973391,116.334291,0,276,39990.1741319444,2009-06-26,04:10:45
39.973391,116.334282,0,276,39990.1741898148,2009-06-26,04:10:50
39.973391,116.334282,0,276,39990.174224537,2009-06-26,04:10:53
39.973387,116.334274,0,276,39990.1742476852,2009-06-26,04:10:55
39.973384,116.334265,0,276,39990.1743055556,2009-06-26,04:11:00
39.973387,116.334259,0,276,39990.1743634259,2009-06-26,04:11:05
39.97339,116.334256,0,276,39990.1744212963,2009-06-26,04:11:10
39.973391,116.334259,0,276,39990.1744791667,2009-06-26,04:11:15
39.973391,116.334259,0,276,39990.1745138889,2009-06-26,04:11:18
39.973397,116.334267,0,276,39990.174537037,2009-06-26,04:11:20
39.973443,116.334301,0,275,39990.1745949074,2009-06-26,04:11:25
39.973431,116.334291,0,276,39990.1746527778,2009-06-26,04:11:30
39.973431,116.334291,0,276,39990.1746875,2009-06-26,04:11:33
39.97343,116.334291,0,276,39990.1747106481,2009-06-26,04:11:35
39.973414,116.334283,0,276,39990.1747685185,2009-06-26,04:11:40
39.973333,116.334207,0,276,39990.1748263889,2009-06-26,04:11:45
39.973338,116.33417,0,278,39990.1748842593,2009-06-26,04:11:50
39.973312,116.334179,0,276,39990.1749421296,2009-06-26,04:11:55
39.973309,116.334182,0,275,39990.175,2009-06-26,04:12:00
39.97331,116.334178,0,275,39990.1750578704,2009-06-26,04:12:05
39.97331,116.334178,0,275,39990.1750925926,2009-06-26,04:12:08
39.973308,116.334176,0,275,39990.1751157407,2009-06-26,04:12:10
39.973286,116.334201,0,277,39990.1751736111,2009-06-26,04:12:15
39.973286,116.334201,0,277,39990.1752083333,2009-06-26,04:12:18
39.973283,116.334195,0,279,39990.1752314815,2009-06-26,04:12:20
39.973293,116.334169,0,282,39990.1752893519,2009-06-26,04:12:25
39.973305,116.334151,0,283,39990.1753472222,2009-06-26,04:12:30
39.97336,116.334188,0,286,39990.1754050926,2009-06-26,04:12:35
39.973361,116.3342,0,287,39990.175462963,2009-06-26,04:12:40
39.97337,116.334198,0,287,39990.1755208333,2009-06-26,04:12:45
39.973401,116.334241,0,290,39990.1755787037,2009-06-26,04:12:50
39.973414,116.334249,0,290,39990.1756365741,2009-06-26,04:12:55
39.973414,116.334249,0,290,39990.1756712963,2009-06-26,04:12:58
39.97342,116.334254,0,290,39990.1756944444,2009-06-26,04:13:00
39.973423,116.334263,0,290,39990.1757523148,2009-06-26,04:13:05
39.973435,116.33427,0,291,39990.1758101852,2009-06-26,04:13:10
39.97341,116.334262,0,295,39990.1758680556,2009-06-26,04:13:15
39.973405,116.334257,0,295,39990.1759259259,2009-06-26,04:13:20
39.973405,116.334257,0,295,39990.1759606482,2009-06-26,04:13:23
39.973403,116.334251,0,295,39990.1759837963,2009-06-26,04:13:25
39.9734,116.334236,0,296,39990.1760416667,2009-06-26,04:13:30
39.973384,116.334241,0,297,39990.176099537,2009-06-26,04:13:35
39.973384,116.334241,0,297,39990.1761342593,2009-06-26,04:13:38
39.973376,116.334234,0,298,39990.1761574074,2009-06-26,04:13:40
39.97337,116.334225,0,298,39990.1762152778,2009-06-26,04:13:45
39.973364,116.334221,0,298,39990.1762731481,2009-06-26,04:13:50
39.97336,116.334223,0,298,39990.1763310185,2009-06-26,04:13:55
39.973364,116.334222,0,298,39990.1763888889,2009-06-26,04:14:00
39.973365,116.334221,0,298,39990.1764467593,2009-06-26,04:14:05
39.973365,116.334221,0,298,39990.1764814815,2009-06-26,04:14:08
39.973361,116.334213,0,298,39990.1765046296,2009-06-26,04:14:10
39.97334,116.334219,0,300,39990.1765625,2009-06-26,04:14:15
39.973294,116.334212,0,299,39990.1766203704,2009-06-26,04:14:20
39.97329,116.334196,0,299,39990.1766782407,2009-06-26,04:14:25
39.973291,116.334182,0,299,39990.1767361111,2009-06-26,04:14:30
39.973284,116.334195,0,299,39990.1767939815,2009-06-26,04:14:35
39.973296,116.33422,0,300,39990.1768518519,2009-06-26,04:14:40
39.973296,116.33422,0,300,39990.1768865741,2009-06-26,04:14:43
39.973292,116.334222,0,301,39990.1769097222,2009-06-26,04:14:45
39.973291,116.334232,0,301,39990.1769675926,2009-06-26,04:14:50
39.973291,116.334232,0,301,39990.1770023148,2009-06-26,04:14:53
39.973289,116.334231,0,301,39990.177025463,2009-06-26,04:14:55
39.973293,116.334221,0,301,39990.1770833333,2009-06-26,04:15:00
39.973295,116.334217,0,301,39990.1771412037,2009-06-26,04:15:05
39.973295,116.334217,0,301,39990.1771759259,2009-06-26,04:15:08
39.9733,116.334222,0,301,39990.1771990741,2009-06-26,04:15:10
39.973322,116.334295,0,305,39990.1772569444,2009-06-26,04:15:15
39.973321,116.334309,0,307,39990.1773148148,2009-06-26,04:15:20
39.973319,116.33432,0,308,39990.1773726852,2009-06-26,04:15:25
39.973321,116.33432,0,308,39990.1774305556,2009-06-26,04:15:30
39.973326,116.334316,0,308,39990.1774884259,2009-06-26,04:15:35
39.973326,116.334316,0,308,39990.1775231481,2009-06-26,04:15:38
39.973331,116.334311,0,308,39990.1775462963,2009-06-26,04:15:40
39.973331,116.334264,0,308,39990.1776041667,2009-06-26,04:15:45
39.973351,116.33423,0,305,39990.177662037,2009-06-26,04:15:50
39.973364,116.334224,0,303,39990.1777199074,2009-06-26,04:15:55
39.97337,116.334222,0,303,39990.1777777778,2009-06-26,04:16:00
39.97337,116.334222,0,303,39990.1778125,2009-06-26,04:16:03
39.973375,116.334228,0,303,39990.1778356481,2009-06-26,04:16:05
39.973359,116.334202,0,303,39990.1778935185,2009-06-26,04:16:10
39.973332,116.334128,0,303,39990.1779513889,2009-06-26,04:16:15
39.973308,116.334085,0,304,39990.1780092593,2009-06-26,04:16:20
39.973313,116.334083,0,304,39990.1780671296,2009-06-26,04:16:25
39.973313,116.334083,0,304,39990.1781018519,2009-06-26,04:16:28
39.973317,116.334079,0,303,39990.178125,2009-06-26,04:16:30
39.973302,116.334054,0,304,39990.1781828704,2009-06-26,04:16:35
39.973282,116.33405,0,304,39990.1782407407,2009-06-26,04:16:40
39.973275,116.334061,0,304,39990.1782986111,2009-06-26,04:16:45
39.973259,116.334037,0,306,39990.1783564815,2009-06-26,04:16:50
39.973254,116.334027,0,306,39990.1784143519,2009-06-26,04:16:55
39.973247,116.334025,0,306,39990.1784722222,2009-06-26,04:17:00
39.973243,116.334027,0,306,39990.1785300926,2009-06-26,04:17:05
39.973243,116.334027,0,306,39990.1785648148,2009-06-26,04:17:08
39.973246,116.33402,0,306,39990.178587963,2009-06-26,04:17:10
39.973243,116.334036,0,306,39990.1786458333,2009-06-26,04:17:15
39.973247,116.334061,0,306,39990.1787037037,2009-06-26,04:17:20
39.97325,116.334056,0,306,39990.1787615741,2009-06-26,04:17:25
39.973253,116.334063,0,306,39990.1788194444,2009-06-26,04:17:30
39.973253,116.334063,0,306,39990.1788541667,2009-06-26,04:17:33
39.973251,116.334064,0,306,39990.1788773148,2009-06-26,04:17:35
39.973255,116.334073,0,306,39990.1789351852,2009-06-26,04:17:40
39.973256,116.334078,0,306,39990.1789930556,2009-06-26,04:17:45
39.973256,116.334078,0,306,39990.1790277778,2009-06-26,04:17:48
39.973249,116.334079,0,306,39990.1790509259,2009-06-26,04:17:50
39.973222,116.334093,0,307,39990.1791087963,2009-06-26,04:17:55
39.973217,116.33409,0,307,39990.1791666667,2009-06-26,04:18:00
39.973209,116.33409,0,307,39990.179224537,2009-06-26,04:18:05
39.973209,116.33409,0,307,39990.1792592593,2009-06-26,04:18:08
39.973202,116.334093,0,307,39990.1792824074,2009-06-26,04:18:10
39.973208,116.334105,0,307,39990.1793402778,2009-06-26,04:18:15
39.973246,116.334237,0,306,39990.1793981481,2009-06-26,04:18:20
39.973272,116.334308,0,305,39990.1794560185,2009-06-26,04:18:25
39.973264,116.334376,0,305,39990.1795138889,2009-06-26,04:18:30
39.973257,116.334358,0,306,39990.1795717593,2009-06-26,04:18:35
39.973253,116.334357,0,306,39990.1796296296,2009-06-26,04:18:40
39.973253,116.334357,0,306,39990.1796643519,2009-06-26,04:18:43
39.973247,116.334351,0,306,39990.1796875,2009-06-26,04:18:45
39.973239,116.33434,0,306,39990.1797453704,2009-06-26,04:18:50
39.973272,116.334218,0,294,39990.1798032407,2009-06-26,04:18:55
39.973386,116.334061,0,262,39990.1798611111,2009-06-26,04:19:00
39.973388,116.334036,0,259,39990.1799189815,2009-06-26,04:19:05
39.973393,116.334032,0,258,39990.1799768518,2009-06-26,04:19:10
39.973399,116.334036,0,258,39990.1800347222,2009-06-26,04:19:15
39.973399,116.334036,0,258,39990.1800694444,2009-06-26,04:19:18
39.973405,116.334033,0,258,39990.1800925926,2009-06-26,04:19:20
39.97341,116.334021,0,258,39990.180150463,2009-06-26,04:19:25
39.973452,116.33395,0,262,39990.1802083333,2009-06-26,04:19:30
39.973447,116.333915,0,262,39990.1802662037,2009-06-26,04:19:35
39.973445,116.333912,0,262,39990.1803240741,2009-06-26,04:19:40
39.973445,116.333912,0,262,39990.1803587963,2009-06-26,04:19:43
39.973441,116.333912,0,262,39990.1803819444,2009-06-26,04:19:45
39.97346,116.333899,0,260,39990.1804398148,2009-06-26,04:19:50
39.973464,116.333906,0,258,39990.1804976852,2009-06-26,04:19:55
39.973464,116.333905,0,259,39990.1805555556,2009-06-26,04:20:00
39.97347,116.3339,0,259,39990.1806134259,2009-06-26,04:20:05
39.973469,116.333894,0,259,39990.1806712963,2009-06-26,04:20:10
39.973462,116.333888,0,259,39990.1807291667,2009-06-26,04:20:15
39.973463,116.333888,0,259,39990.180787037,2009-06-26,04:20:20
39.973463,116.333888,0,259,39990.1808217593,2009-06-26,04:20:23
39.97347,116.333883,0,259,39990.1808449074,2009-06-26,04:20:25
39.973425,116.333843,0,260,39990.1809027778,2009-06-26,04:20:30
39.973398,116.333818,0,261,39990.1809606481,2009-06-26,04:20:35
39.97338,116.333796,0,261,39990.1810185185,2009-06-26,04:20:40
39.97338,116.333796,0,261,39990.1810532407,2009-06-26,04:20:43
39.973375,116.333802,0,260,39990.1810763889,2009-06-26,04:20:45
39.973373,116.333787,0,260,39990.1811342593,2009-06-26,04:20:50
39.973371,116.333787,0,260,39990.1811921296,2009-06-26,04:20:55
39.973371,116.333787,0,260,39990.1812268518,2009-06-26,04:20:58
39.973376,116.333787,0,257,39990.18125,2009-06-26,04:21:00
39.973406,116.333801,0,256,39990.1813078704,2009-06-26,04:21:05
39.973403,116.333818,0,256,39990.1813657407,2009-06-26,04:21:10
39.973411,116.333826,0,257,39990.1814236111,2009-06-26,04:21:15
39.973411,116.333826,0,257,39990.1814583333,2009-06-26,04:21:18
39.973414,116.333822,0,257,39990.1814814815,2009-06-26,04:21:20
39.97345,116.333845,0,254,39990.1815393518,2009-06-26,04:21:25
39.97345,116.333845,0,254,39990.1815740741,2009-06-26,04:21:28
39.973458,116.333852,0,253,39990.1815972222,2009-06-26,04:21:30
39.973477,116.333852,0,253,39990.1816550926,2009-06-26,04:21:35
39.973483,116.33385,0,251,39990.181712963,2009-06-26,04:21:40
39.973483,116.333848,0,251,39990.1817708333,2009-06-26,04:21:45
39.973483,116.333848,0,251,39990.1818055556,2009-06-26,04:21:48
39.973482,116.333854,0,251,39990.1818287037,2009-06-26,04:21:50
39.973481,116.333863,0,251,39990.1818865741,2009-06-26,04:21:55
39.973483,116.333864,0,251,39990.1819444444,2009-06-26,04:22:00
39.973483,116.333864,0,251,39990.1819791667,2009-06-26,04:22:03
39.973484,116.333863,0,251,39990.1820023148,2009-06-26,04:22:05
39.973485,116.333874,0,251,39990.1820601852,2009-06-26,04:22:10
39.973494,116.33389,0,250,39990.1821180556,2009-06-26,04:22:15
39.973514,116.333901,0,250,39990.1821759259,2009-06-26,04:22:20
39.973521,116.3339,0,250,39990.1822337963,2009-06-26,04:22:25
39.973521,116.3339,0,250,39990.1822685185,2009-06-26,04:22:28
39.973514,116.333904,0,251,39990.1822916667,2009-06-26,04:22:30
39.973482,116.333867,0,253,39990.182349537,2009-06-26,04:22:35
39.973483,116.333852,0,253,39990.1824074074,2009-06-26,04:22:40
39.973493,116.333854,0,252,39990.1824652778,2009-06-26,04:22:45
39.973529,116.333891,0,251,39990.1825231481,2009-06-26,04:22:50
39.973533,116.333906,0,253,39990.1825810185,2009-06-26,04:22:55
39.97354,116.333913,0,253,39990.1826388889,2009-06-26,04:23:00
39.973541,116.333918,0,253,39990.1826967593,2009-06-26,04:23:05
39.973549,116.33391,0,253,39990.1827546296,2009-06-26,04:23:10
39.973555,116.333905,0,253,39990.1828125,2009-06-26,04:23:15
39.973555,116.333905,0,253,39990.1828472222,2009-06-26,04:23:18
39.973551,116.333899,0,252,39990.1828703704,2009-06-26,04:23:20
39.973525,116.333897,0,247,39990.1829282407,2009-06-26,04:23:25
39.973525,116.333899,0,247,39990.1829861111,2009-06-26,04:23:30
39.97353,116.333899,0,247,39990.1830439815,2009-06-26,04:23:35
39.973534,116.3339,0,247,39990.1831018519,2009-06-26,04:23:40
39.973538,116.333907,0,246,39990.1831597222,2009-06-26,04:23:45
39.973545,116.333913,0,246,39990.1832175926,2009-06-26,04:23:50
39.973545,116.333913,0,246,39990.1832523148,2009-06-26,04:23:53
39.973551,116.333918,0,246,39990.183275463,2009-06-26,04:23:55
39.97355,116.333909,0,246,39990.1833333333,2009-06-26,04:24:00
39.973544,116.333896,0,246,39990.1833912037,2009-06-26,04:24:05
39.973546,116.333885,0,246,39990.1834490741,2009-06-26,04:24:10
39.973537,116.333862,0,246,39990.1835069444,2009-06-26,04:24:15
39.973528,116.333855,0,245,39990.1835648148,2009-06-26,04:24:20
39.973531,116.333869,0,245,39990.1836226852,2009-06-26,04:24:25
39.973531,116.333869,0,245,39990.1836574074,2009-06-26,04:24:28
39.973531,116.333875,0,245,39990.1836805556,2009-06-26,04:24:30
39.97351,116.333843,0,245,39990.1837384259,2009-06-26,04:24:35
39.973502,116.333753,0,245,39990.1837962963,2009-06-26,04:24:40
39.973461,116.333708,0,245,39990.1838541667,2009-06-26,04:24:45
39.97344,116.333739,0,245,39990.183912037,2009-06-26,04:24:50
39.973448,116.333763,0,245,39990.1839699074,2009-06-26,04:24:55
39.973456,116.333781,0,245,39990.1840277778,2009-06-26,04:25:00
39.973414,116.333847,0,244,39990.1840856481,2009-06-26,04:25:05
39.973373,116.333902,0,244,39990.1841435185,2009-06-26,04:25:10
39.973363,116.333906,0,244,39990.1842013889,2009-06-26,04:25:15
39.973358,116.333918,0,244,39990.1842592593,2009-06-26,04:25:20
39.973358,116.333918,0,244,39990.1842939815,2009-06-26,04:25:23
39.973356,116.333921,0,244,39990.1843171296,2009-06-26,04:25:25
39.973347,116.333922,0,244,39990.184375,2009-06-26,04:25:30
39.973342,116.333935,0,244,39990.1844328704,2009-06-26,04:25:35
39.973298,116.333988,0,244,39990.1844907407,2009-06-26,04:25:40
39.973283,116.333989,0,245,39990.1845486111,2009-06-26,04:25:45
39.973245,116.334031,0,245,39990.1846064815,2009-06-26,04:25:50
39.973225,116.334151,0,246,39990.1846643519,2009-06-26,04:25:55
39.97322,116.334235,0,247,39990.1847222222,2009-06-26,04:26:00
39.973211,116.334234,0,247,39990.1847800926,2009-06-26,04:26:05
39.973221,116.334216,0,247,39990.184837963,2009-06-26,04:26:10
39.973231,116.334217,0,247,39990.1848958333,2009-06-26,04:26:15
39.973231,116.334217,0,247,39990.1849305556,2009-06-26,04:26:18
39.973235,116.334219,0,247,39990.1849537037,2009-06-26,04:26:20
39.973237,116.334148,0,245,39990.1850115741,2009-06-26,04:26:25
39.97324,116.334138,0,245,39990.1850694444,2009-06-26,04:26:30
39.973269,116.334094,0,243,39990.1851273148,2009-06-26,04:26:35
39.97331,116.334098,0,243,39990.1851851852,2009-06-26,04:26:40
39.973351,116.334131,0,241,39990.1852430556,2009-06-26,04:26:45
39.973328,116.334139,0,234,39990.1853009259,2009-06-26,04:26:50
39.973311,116.334164,0,231,39990.1853587963,2009-06-26,04:26:55
39.973294,116.334141,0,230,39990.1854166667,2009-06-26,04:27:00
39.973285,116.334143,0,230,39990.185474537,2009-06-26,04:27:05
39.973278,116.333978,0,230,39990.1855324074,2009-06-26,04:27:10
39.97327,116.333917,0,227,39990.1855902778,2009-06-26,04:27:15
39.973269,116.333903,0,223,39990.1856481481,2009-06-26,04:27:20
39.973269,116.333903,0,223,39990.1856828704,2009-06-26,04:27:23
39.973275,116.333899,0,218,39990.1857060185,2009-06-26,04:27:25
39.97329,116.333891,0,217,39990.1857638889,2009-06-26,04:27:30
39.973313,116.333852,0,216,39990.1858217593,2009-06-26,04:27:35
39.97331,116.333839,0,216,39990.1858796296,2009-06-26,04:27:40
39.97331,116.333839,0,216,39990.1859143519,2009-06-26,04:27:43
39.973316,116.333835,0,216,39990.1859375,2009-06-26,04:27:45
39.973338,116.333899,0,212,39990.1859953704,2009-06-26,04:27:50
39.973341,116.333928,0,208,39990.1860532407,2009-06-26,04:27:55
39.97338,116.333982,0,205,39990.1861111111,2009-06-26,04:28:00
39.973383,116.334016,0,202,39990.1861689815,2009-06-26,04:28:05
39.973395,116.334004,0,199,39990.1862268519,2009-06-26,04:28:10
39.9734,116.333992,0,199,39990.1862847222,2009-06-26,04:28:15
39.973374,116.333968,0,196,39990.1863425926,2009-06-26,04:28:20
39.973386,116.33392,0,195,39990.186400463,2009-06-26,04:28:25
39.973399,116.333892,0,196,39990.1864583333,2009-06-26,04:28:30
39.973391,116.333827,0,197,39990.1865162037,2009-06-26,04:28:35
39.973404,116.333778,0,193,39990.1865740741,2009-06-26,04:28:40
39.973386,116.333815,0,192,39990.1866319444,2009-06-26,04:28:45
39.973413,116.333884,0,192,39990.1866898148,2009-06-26,04:28:50
39.973418,116.333911,0,192,39990.1867476852,2009-06-26,04:28:55
39.973454,116.333999,0,192,39990.1868055556,2009-06-26,04:29:00
39.973441,116.334043,0,192,39990.1868634259,2009-06-26,04:29:05
39.973428,116.334031,0,194,39990.1869212963,2009-06-26,04:29:10
39.973426,116.333967,0,191,39990.1869791667,2009-06-26,04:29:15
39.973402,116.333915,0,190,39990.187037037,2009-06-26,04:29:20
39.973393,116.333978,0,191,39990.1870949074,2009-06-26,04:29:25
39.97339,116.334054,0,191,39990.1871527778,2009-06-26,04:29:30
39.97339,116.334054,0,191,39990.1871875,2009-06-26,04:29:33
39.973382,116.334062,0,191,39990.1872106481,2009-06-26,04:29:35
39.973371,116.33406,0,190,39990.1872685185,2009-06-26,04:29:40
39.973371,116.33406,0,190,39990.1873032407,2009-06-26,04:29:43
39.97337,116.334063,0,190,39990.1873263889,2009-06-26,04:29:45
39.973399,116.334067,0,192,39990.1873842593,2009-06-26,04:29:50
39.973397,116.334055,0,192,39990.1874421296,2009-06-26,04:29:55
39.973423,116.334031,0,193,39990.1875,2009-06-26,04:30:00
39.973468,116.33402,0,194,39990.1875578704,2009-06-26,04:30:05
39.973512,116.333983,0,194,39990.1876157407,2009-06-26,04:30:10
39.973549,116.33396,0,194,39990.1876736111,2009-06-26,04:30:15
39.973582,116.333925,0,194,39990.1877314815,2009-06-26,04:30:20
39.973619,116.333958,0,195,39990.1877893518,2009-06-26,04:30:25
39.97362,116.333973,0,195,39990.1878472222,2009-06-26,04:30:30
39.973605,116.333966,0,194,39990.1879050926,2009-06-26,04:30:35
39.973547,116.333939,0,194,39990.187962963,2009-06-26,04:30:40
39.973481,116.33392,0,193,39990.1880208333,2009-06-26,04:30:45
39.97346,116.333906,0,193,39990.1880787037,2009-06-26,04:30:50
39.973454,116.333888,0,193,39990.1881365741,2009-06-26,04:30:55
39.973462,116.333864,0,194,39990.1881944444,2009-06-26,04:31:00
39.97349,116.333868,0,195,39990.1882523148,2009-06-26,04:31:05
39.973485,116.333841,0,196,39990.1883101852,2009-06-26,04:31:10
39.973506,116.333851,0,195,39990.1883680556,2009-06-26,04:31:15
39.973534,116.333894,0,195,39990.1884259259,2009-06-26,04:31:20
39.973554,116.333929,0,196,39990.1884837963,2009-06-26,04:31:25
39.973554,116.333929,0,196,39990.1885185185,2009-06-26,04:31:28
39.973562,116.333931,0,196,39990.1885416667,2009-06-26,04:31:30
39.973599,116.333962,0,194,39990.188599537,2009-06-26,04:31:35
39.973641,116.334021,0,186,39990.1886574074,2009-06-26,04:31:40
39.973678,116.334067,0,175,39990.1887152778,2009-06-26,04:31:45
39.973648,116.33407,0,172,39990.1887731481,2009-06-26,04:31:50
39.973648,116.33407,0,172,39990.1888078704,2009-06-26,04:31:53
39.973644,116.334075,0,167,39990.1888310185,2009-06-26,04:31:55
39.973625,116.334064,0,164,39990.1888888889,2009-06-26,04:32:00
39.973616,116.334021,0,164,39990.1889467593,2009-06-26,04:32:05
39.973616,116.334021,0,164,39990.1889814815,2009-06-26,04:32:08
39.973623,116.33402,0,162,39990.1890046296,2009-06-26,04:32:10
39.973636,116.334022,0,153,39990.1890625,2009-06-26,04:32:15
39.973657,116.334,0,145,39990.1891203704,2009-06-26,04:32:20
39.97367,116.33396,0,141,39990.1891782407,2009-06-26,04:32:25
39.97367,116.33396,0,141,39990.189212963,2009-06-26,04:32:28
39.973678,116.333963,0,140,39990.1892361111,2009-06-26,04:32:30
39.973667,116.333933,0,139,39990.1892939815,2009-06-26,04:32:35
39.973664,116.333908,0,138,39990.1893518518,2009-06-26,04:32:40
39.973661,116.333869,0,137,39990.1894097222,2009-06-26,04:32:45
39.973676,116.333885,0,137,39990.1894675926,2009-06-26,04:32:50
39.973656,116.333902,0,137,39990.189525463,2009-06-26,04:32:55
39.97365,116.333908,0,137,39990.1895833333,2009-06-26,04:33:00
39.97365,116.333908,0,137,39990.1896180556,2009-06-26,04:33:03
39.973644,116.3339,0,137,39990.1896412037,2009-06-26,04:33:05
39.973604,116.333908,0,136,39990.1896990741,2009-06-26,04:33:10
39.973592,116.333923,0,136,39990.1897569444,2009-06-26,04:33:15
39.973582,116.333985,0,134,39990.1898148148,2009-06-26,04:33:20
39.973599,116.334103,0,132,39990.1898726852,2009-06-26,04:33:25
39.973616,116.334123,0,131,39990.1899305556,2009-06-26,04:33:30
39.973628,116.334128,0,130,39990.1899884259,2009-06-26,04:33:35
39.973637,116.334127,0,128,39990.1900462963,2009-06-26,04:33:40
39.973642,116.334098,0,126,39990.1901041667,2009-06-26,04:33:45
39.973643,116.334069,0,125,39990.190162037,2009-06-26,04:33:50
39.973644,116.334053,0,125,39990.1902199074,2009-06-26,04:33:55
39.973647,116.334042,0,125,39990.1902777778,2009-06-26,04:34:00
39.973665,116.334047,0,126,39990.1903356481,2009-06-26,04:34:05
39.973676,116.334006,0,126,39990.1903935185,2009-06-26,04:34:10
39.973646,116.333917,0,127,39990.1904513889,2009-06-26,04:34:15
39.973616,116.333826,0,128,39990.1905092593,2009-06-26,04:34:20
39.973612,116.333742,0,129,39990.1905671296,2009-06-26,04:34:25
39.973605,116.333648,0,131,39990.190625,2009-06-26,04:34:30
39.973614,116.3336,0,132,39990.1906828704,2009-06-26,04:34:35
39.97362,116.333589,0,131,39990.1907407407,2009-06-26,04:34:40
39.973629,116.3336,0,127,39990.1907986111,2009-06-26,04:34:45
39.973605,116.333753,0,128,39990.1908564815,2009-06-26,04:34:50
39.973613,116.33376,0,128,39990.1909143519,2009-06-26,04:34:55
39.973613,116.33376,0,128,39990.1909490741,2009-06-26,04:34:58
39.973616,116.333757,0,128,39990.1909722222,2009-06-26,04:35:00
39.973613,116.33379,0,128,39990.1910300926,2009-06-26,04:35:05
39.973605,116.333799,0,127,39990.191087963,2009-06-26,04:35:10
39.973575,116.333825,0,125,39990.1911458333,2009-06-26,04:35:15
39.973564,116.333842,0,124,39990.1912037037,2009-06-26,04:35:20
39.973525,116.333854,0,122,39990.1912615741,2009-06-26,04:35:25
39.973481,116.333856,0,119,39990.1913194444,2009-06-26,04:35:30
39.973461,116.333844,0,117,39990.1913773148,2009-06-26,04:35:35
39.973465,116.3338,0,116,39990.1914351852,2009-06-26,04:35:40
39.973473,116.333749,0,113,39990.1914930556,2009-06-26,04:35:45
39.973467,116.333689,0,113,39990.1915509259,2009-06-26,04:35:50
39.973474,116.333662,0,112,39990.1916087963,2009-06-26,04:35:55
39.973497,116.333604,0,110,39990.1916666667,2009-06-26,04:36:00
39.973506,116.333575,0,107,39990.191724537,2009-06-26,04:36:05
39.973511,116.33349,0,104,39990.1917824074,2009-06-26,04:36:10
39.973517,116.333441,0,100,39990.1918402778,2009-06-26,04:36:15
39.973524,116.333386,0,98,39990.1918981481,2009-06-26,04:36:20
39.973534,116.333342,0,94,39990.1919560185,2009-06-26,04:36:25
39.973542,116.333321,0,90,39990.1920138889,2009-06-26,04:36:30
39.973526,116.333329,0,86,39990.1920717593,2009-06-26,04:36:35
39.973508,116.333292,0,85,39990.1921296296,2009-06-26,04:36:40
39.973508,116.333292,0,85,39990.1921643519,2009-06-26,04:36:43
39.973504,116.333284,0,85,39990.1921875,2009-06-26,04:36:45
39.973522,116.333294,0,84,39990.1922453704,2009-06-26,04:36:50
39.973517,116.333302,0,84,39990.1923032407,2009-06-26,04:36:55
39.973517,116.333302,0,84,39990.192337963,2009-06-26,04:36:58
39.973518,116.3333,0,83,39990.1923611111,2009-06-26,04:37:00
39.973516,116.333291,0,83,39990.1924189815,2009-06-26,04:37:05
39.973516,116.333291,0,83,39990.1924537037,2009-06-26,04:37:08
39.973524,116.333288,0,81,39990.1924768519,2009-06-26,04:37:10
39.973535,116.333293,0,81,39990.1925347222,2009-06-26,04:37:15
39.973536,116.333315,0,81,39990.1925925926,2009-06-26,04:37:20
39.97353,116.333373,0,81,39990.192650463,2009-06-26,04:37:25
39.97354,116.333304,0,81,39990.1927083333,2009-06-26,04:37:30
39.973531,116.333205,0,78,39990.1927662037,2009-06-26,04:37:35
39.973546,116.333146,0,78,39990.1928240741,2009-06-26,04:37:40
39.97356,116.333144,0,78,39990.1928819444,2009-06-26,04:37:45
39.973565,116.333214,0,78,39990.1929398148,2009-06-26,04:37:50
39.973573,116.333227,0,78,39990.1929976852,2009-06-26,04:37:55
39.97358,116.333239,0,78,39990.1930555556,2009-06-26,04:38:00
39.973579,116.333254,0,78,39990.1931134259,2009-06-26,04:38:05
39.973571,116.333277,0,76,39990.1931712963,2009-06-26,04:38:10
39.973571,116.333277,0,76,39990.1932060185,2009-06-26,04:38:13
39.973576,116.333269,0,76,39990.1932291667,2009-06-26,04:38:15
39.973573,116.333258,0,76,39990.193287037,2009-06-26,04:38:20
39.973598,116.333182,0,75,39990.1933449074,2009-06-26,04:38:25
39.973618,116.333093,0,74,39990.1934027778,2009-06-26,04:38:30
39.973633,116.333054,0,74,39990.1934606481,2009-06-26,04:38:35
39.973656,116.332965,0,74,39990.1935185185,2009-06-26,04:38:40
39.97367,116.332857,0,73,39990.1935763889,2009-06-26,04:38:45
39.973673,116.332735,0,73,39990.1936342593,2009-06-26,04:38:50
39.973671,116.332657,0,73,39990.1936921296,2009-06-26,04:38:55
39.973675,116.332627,0,72,39990.19375,2009-06-26,04:39:00
39.973646,116.332802,0,71,39990.1938078704,2009-06-26,04:39:05
39.973637,116.333018,0,70,39990.1938657407,2009-06-26,04:39:10
39.973647,116.333139,0,69,39990.1939236111,2009-06-26,04:39:15
39.973624,116.333266,0,68,39990.1939814815,2009-06-26,04:39:20
39.973609,116.333345,0,68,39990.1940393519,2009-06-26,04:39:25
39.97358,116.333396,0,68,39990.1940972222,2009-06-26,04:39:30
39.973567,116.333437,0,68,39990.1941550926,2009-06-26,04:39:35
39.97354,116.333463,0,68,39990.194212963,2009-06-26,04:39:40
39.973534,116.333443,0,68,39990.1942708333,2009-06-26,04:39:45
39.973534,116.333467,0,67,39990.1943287037,2009-06-26,04:39:50
39.97355,116.333444,0,66,39990.1943865741,2009-06-26,04:39:55
39.973548,116.333437,0,66,39990.1944444444,2009-06-26,04:40:00
39.973548,116.333437,0,66,39990.1944791667,2009-06-26,04:40:03
39.97354,116.333432,0,66,39990.1945023148,2009-06-26,04:40:05
39.973522,116.333497,0,64,39990.1945601852,2009-06-26,04:40:10
39.973514,116.333561,0,60,39990.1946180556,2009-06-26,04:40:15
39.973518,116.333603,0,58,39990.1946759259,2009-06-26,04:40:20
39.973529,116.333657,0,54,39990.1947337963,2009-06-26,04:40:25
39.973537,116.333702,0,47,39990.1947916667,2009-06-26,04:40:30
39.973573,116.333356,0,-2,39990.1994791667,2009-06-26,04:47:15
39.973584,116.333352,0,-6,39990.199537037,2009-06-26,04:47:20
39.973609,116.333396,0,-9,39990.1995949074,2009-06-26,04:47:25
39.973629,116.33346,0,-10,39990.1996527778,2009-06-26,04:47:30
39.973591,116.333474,0,-12,39990.1997106481,2009-06-26,04:47:35
39.973588,116.33347,0,-13,39990.1997685185,2009-06-26,04:47:40
39.973588,116.33347,0,-13,39990.1998032407,2009-06-26,04:47:43
39.97359,116.333474,0,-13,39990.1998263889,2009-06-26,04:47:45
39.973599,116.333496,0,-13,39990.1998842593,2009-06-26,04:47:50
39.973613,116.333501,0,-13,39990.1999421296,2009-06-26,04:47:55
39.973632,116.333432,0,-13,39990.2,2009-06-26,04:48:00
39.97367,116.333376,0,-12,39990.2000578704,2009-06-26,04:48:05
39.973696,116.333309,0,-13,39990.2001157407,2009-06-26,04:48:10
39.973707,116.333334,0,-13,39990.2001736111,2009-06-26,04:48:15
39.973694,116.333369,0,-13,39990.2002314815,2009-06-26,04:48:20
39.973716,116.333341,0,-10,39990.2002893519,2009-06-26,04:48:25
39.97373,116.333282,0,-11,39990.2003472222,2009-06-26,04:48:30
39.973706,116.3333,0,-11,39990.2004050926,2009-06-26,04:48:35
39.973663,116.333294,0,-11,39990.200462963,2009-06-26,04:48:40
39.973598,116.333315,0,-11,39990.2005208333,2009-06-26,04:48:45
39.973545,116.333375,0,-10,39990.2005787037,2009-06-26,04:48:50
39.97353,116.33338,0,-10,39990.2006365741,2009-06-26,04:48:55
39.973512,116.333381,0,-9,39990.2006944444,2009-06-26,04:49:00
39.973488,116.333398,0,-8,39990.2007523148,2009-06-26,04:49:05
39.973471,116.333446,0,-7,39990.2008101852,2009-06-26,04:49:10
39.973457,116.333504,0,-5,39990.2008680556,2009-06-26,04:49:15
39.973473,116.333533,0,-4,39990.2009259259,2009-06-26,04:49:20
39.973492,116.333499,0,-2,39990.2009837963,2009-06-26,04:49:25
39.973498,116.333508,0,-1,39990.2010416667,2009-06-26,04:49:30
39.973508,116.333513,0,-1,39990.201099537,2009-06-26,04:49:35
39.973527,116.333555,0,-1,39990.2011574074,2009-06-26,04:49:40
39.973527,116.333555,0,-1,39990.2011921296,2009-06-26,04:49:43
39.973532,116.333547,0,0,39990.2012152778,2009-06-26,04:49:45
39.973547,116.333523,0,0,39990.2012731481,2009-06-26,04:49:50
39.973578,116.333522,0,2,39990.2013310185,2009-06-26,04:49:55
39.973618,116.333515,0,6,39990.2013888889,2009-06-26,04:50:00
39.97363,116.333527,0,6,39990.2014467593,2009-06-26,04:50:05
39.973598,116.333511,0,9,39990.2015046296,2009-06-26,04:50:10
39.973587,116.333512,0,14,39990.2015625,2009-06-26,04:50:15
39.973565,116.333517,0,17,39990.2016203704,2009-06-26,04:50:20
39.973549,116.333476,0,19,39990.2016782407,2009-06-26,04:50:25
39.973549,116.333476,0,19,39990.201712963,2009-06-26,04:50:28
39.973542,116.333475,0,20,39990.2017361111,2009-06-26,04:50:30
39.973541,116.333485,0,20,39990.2017939815,2009-06-26,04:50:35
39.973545,116.333494,0,20,39990.2018518519,2009-06-26,04:50:40
39.973547,116.333485,0,20,39990.2019097222,2009-06-26,04:50:45
39.973544,116.33347,0,20,39990.2019675926,2009-06-26,04:50:50
39.973546,116.333456,0,20,39990.202025463,2009-06-26,04:50:55
39.973508,116.333477,0,24,39990.2020833333,2009-06-26,04:51:00
39.973488,116.333465,0,27,39990.2021412037,2009-06-26,04:51:05
39.973493,116.333452,0,27,39990.2021990741,2009-06-26,04:51:10
39.973498,116.333452,0,27,39990.2022569444,2009-06-26,04:51:15
39.973498,116.333452,0,27,39990.2022916667,2009-06-26,04:51:18
39.973495,116.333455,0,28,39990.2023148148,2009-06-26,04:51:20
39.973492,116.333434,0,28,39990.2023726852,2009-06-26,04:51:25
39.973501,116.333445,0,26,39990.2024305556,2009-06-26,04:51:30
39.973501,116.333445,0,26,39990.2024652778,2009-06-26,04:51:33
39.973505,116.333452,0,24,39990.2024884259,2009-06-26,04:51:35
39.973471,116.33339,0,27,39990.2025462963,2009-06-26,04:51:40
39.973465,116.333326,0,30,39990.2026041667,2009-06-26,04:51:45
39.973476,116.333288,0,32,39990.202662037,2009-06-26,04:51:50
39.973482,116.333289,0,32,39990.2027199074,2009-06-26,04:51:55
39.973482,116.333289,0,32,39990.2027546296,2009-06-26,04:51:58
39.973482,116.333289,0,33,39990.2027777778,2009-06-26,04:52:00
39.973471,116.333291,0,33,39990.2028356481,2009-06-26,04:52:05
39.973485,116.333295,0,33,39990.2028935185,2009-06-26,04:52:10
39.973518,116.333311,0,33,39990.2029513889,2009-06-26,04:52:15
39.973529,116.333319,0,33,39990.2030092593,2009-06-26,04:52:20
39.973522,116.333301,0,33,39990.2030671296,2009-06-26,04:52:25
39.973504,116.333271,0,33,39990.203125,2009-06-26,04:52:30
39.973518,116.333257,0,33,39990.2031828704,2009-06-26,04:52:35
39.973524,116.333256,0,33,39990.2032407407,2009-06-26,04:52:40
39.973526,116.333249,0,33,39990.2032986111,2009-06-26,04:52:45
39.973526,116.333249,0,33,39990.2033333333,2009-06-26,04:52:48
39.973532,116.333256,0,32,39990.2033564815,2009-06-26,04:52:50
39.973544,116.333271,0,32,39990.2034143518,2009-06-26,04:52:55
39.973544,116.333271,0,32,39990.2034490741,2009-06-26,04:52:58
39.973538,116.333273,0,32,39990.2034722222,2009-06-26,04:53:00
39.973526,116.333285,0,32,39990.2035300926,2009-06-26,04:53:05
39.973524,116.333267,0,32,39990.203587963,2009-06-26,04:53:10
39.97354,116.333278,0,32,39990.2036458333,2009-06-26,04:53:15
39.973548,116.33332,0,33,39990.2037037037,2009-06-26,04:53:20
39.973556,116.333363,0,33,39990.2037615741,2009-06-26,04:53:25
39.973573,116.333396,0,33,39990.2038194444,2009-06-26,04:53:30
39.973583,116.33342,0,33,39990.2038773148,2009-06-26,04:53:35
39.973618,116.333468,0,33,39990.2039351852,2009-06-26,04:53:40
39.973614,116.33351,0,36,39990.2039930556,2009-06-26,04:53:45
39.97361,116.333545,0,38,39990.2040509259,2009-06-26,04:53:50
39.973603,116.333535,0,40,39990.2041087963,2009-06-26,04:53:55
39.973571,116.333513,0,41,39990.2041666667,2009-06-26,04:54:00
39.973553,116.333485,0,42,39990.204224537,2009-06-26,04:54:05
39.97339,116.333244,0,46,39990.2064814815,2009-06-26,04:57:20
39.973375,116.333218,0,46,39990.2065393519,2009-06-26,04:57:25
39.973377,116.333135,0,47,39990.2065972222,2009-06-26,04:57:30
39.973381,116.333096,0,47,39990.2066550926,2009-06-26,04:57:35
39.973355,116.333097,0,48,39990.206712963,2009-06-26,04:57:40
39.973332,116.333055,0,48,39990.2067708333,2009-06-26,04:57:45
39.973329,116.333093,0,47,39990.2068287037,2009-06-26,04:57:50
39.973327,116.333161,0,46,39990.2068865741,2009-06-26,04:57:55
39.973304,116.333254,0,45,39990.2069444444,2009-06-26,04:58:00
39.973327,116.333283,0,45,39990.2070023148,2009-06-26,04:58:05
39.973335,116.333368,0,45,39990.2070601852,2009-06-26,04:58:10
39.973357,116.333439,0,46,39990.2071180556,2009-06-26,04:58:15
39.973353,116.333405,0,47,39990.2071759259,2009-06-26,04:58:20
39.973381,116.333511,0,47,39990.2072337963,2009-06-26,04:58:25
39.973381,116.333511,0,47,39990.2072685185,2009-06-26,04:58:28
39.973383,116.333512,0,47,39990.2072916667,2009-06-26,04:58:30
39.973383,116.333541,0,48,39990.207349537,2009-06-26,04:58:35
39.973405,116.333668,0,50,39990.2074074074,2009-06-26,04:58:40
39.973414,116.333734,0,53,39990.2074652778,2009-06-26,04:58:45
39.973418,116.333753,0,53,39990.2075231481,2009-06-26,04:58:50
39.973427,116.333782,0,54,39990.2075810185,2009-06-26,04:58:55
39.973417,116.333844,0,55,39990.2076388889,2009-06-26,04:59:00
39.973428,116.333898,0,55,39990.2076967593,2009-06-26,04:59:05
39.973436,116.333898,0,55,39990.2077546296,2009-06-26,04:59:10
39.973441,116.333903,0,55,39990.2078125,2009-06-26,04:59:15
39.973441,116.333903,0,55,39990.2078472222,2009-06-26,04:59:18
39.973437,116.333908,0,56,39990.2078703704,2009-06-26,04:59:20
39.973449,116.333904,0,57,39990.2079282407,2009-06-26,04:59:25
39.973451,116.333894,0,57,39990.2079861111,2009-06-26,04:59:30
39.973459,116.333884,0,57,39990.2080439815,2009-06-26,04:59:35
39.973471,116.333882,0,59,39990.2081018519,2009-06-26,04:59:40
39.973471,116.333882,0,59,39990.2081365741,2009-06-26,04:59:43
39.973467,116.333887,0,60,39990.2081597222,2009-06-26,04:59:45
39.97347,116.333872,0,61,39990.2082175926,2009-06-26,04:59:50
39.973491,116.333887,0,62,39990.208275463,2009-06-26,04:59:55
39.973487,116.333893,0,63,39990.2083333333,2009-06-26,05:00:00
39.973484,116.333892,0,63,39990.2083912037,2009-06-26,05:00:05
39.973486,116.333884,0,63,39990.2084490741,2009-06-26,05:00:10
39.973486,116.333884,0,63,39990.2084837963,2009-06-26,05:00:13
39.973485,116.333883,0,63,39990.2085069444,2009-06-26,05:00:15
39.973476,116.333885,0,63,39990.2085648148,2009-06-26,05:00:20
39.973473,116.333891,0,64,39990.2086226852,2009-06-26,05:00:25
39.973473,116.333891,0,64,39990.2086574074,2009-06-26,05:00:28
39.973476,116.333891,0,64,39990.2086805556,2009-06-26,05:00:30
39.973477,116.33388,0,64,39990.2087384259,2009-06-26,05:00:35
39.973454,116.333837,0,65,39990.2087962963,2009-06-26,05:00:40
39.973419,116.333764,0,68,39990.2088541667,2009-06-26,05:00:45
39.973393,116.333647,0,73,39990.208912037,2009-06-26,05:00:50
39.973364,116.333575,0,76,39990.2089699074,2009-06-26,05:00:55
39.973313,116.3335,0,80,39990.2090277778,2009-06-26,05:01:00
39.973247,116.333415,0,81,39990.2090856481,2009-06-26,05:01:05
39.97321,116.333398,0,82,39990.2091435185,2009-06-26,05:01:10
39.9732,116.333341,0,83,39990.2092013889,2009-06-26,05:01:15
39.973207,116.333281,0,87,39990.2092592593,2009-06-26,05:01:20
39.973211,116.333287,0,89,39990.2093171296,2009-06-26,05:01:25
39.973211,116.333287,0,89,39990.2093518519,2009-06-26,05:01:28
39.973207,116.333286,0,90,39990.209375,2009-06-26,05:01:30
39.97321,116.333266,0,90,39990.2094328704,2009-06-26,05:01:35
39.973248,116.333231,0,91,39990.2094907407,2009-06-26,05:01:40
39.973278,116.333221,0,90,39990.2095486111,2009-06-26,05:01:45
39.973306,116.333256,0,90,39990.2096064815,2009-06-26,05:01:50
39.973317,116.333268,0,90,39990.2096643519,2009-06-26,05:01:55
39.973335,116.333259,0,90,39990.2097222222,2009-06-26,05:02:00
39.973353,116.333233,0,92,39990.2097800926,2009-06-26,05:02:05
39.973322,116.333129,0,93,39990.209837963,2009-06-26,05:02:10
39.973246,116.332801,0,97,39990.212962963,2009-06-26,05:06:40
39.973228,116.332788,0,97,39990.2130208333,2009-06-26,05:06:45
39.973228,116.332742,0,97,39990.2130787037,2009-06-26,05:06:50
39.973243,116.332734,0,97,39990.2131365741,2009-06-26,05:06:55
39.973272,116.33282,0,96,39990.2131944444,2009-06-26,05:07:00
39.973269,116.332805,0,96,39990.2132523148,2009-06-26,05:07:05
39.973259,116.332784,0,97,39990.2133101852,2009-06-26,05:07:10
39.973266,116.332829,0,97,39990.2133680556,2009-06-26,05:07:15
39.973274,116.332842,0,97,39990.2134259259,2009-06-26,05:07:20
39.973281,116.332829,0,97,39990.2134837963,2009-06-26,05:07:25
39.973281,116.332829,0,97,39990.2135185185,2009-06-26,05:07:28
39.973284,116.332825,0,97,39990.2135416667,2009-06-26,05:07:30
39.973285,116.332811,0,97,39990.213599537,2009-06-26,05:07:35
39.973274,116.332832,0,96,39990.2136574074,2009-06-26,05:07:40
39.9733,116.332898,0,96,39990.2137152778,2009-06-26,05:07:45
39.97331,116.332916,0,97,39990.2137731481,2009-06-26,05:07:50
39.97332,116.332918,0,96,39990.2138310185,2009-06-26,05:07:55
39.97332,116.332946,0,96,39990.2138888889,2009-06-26,05:08:00
39.973316,116.332958,0,96,39990.2139467593,2009-06-26,05:08:05
39.973317,116.332958,0,96,39990.2140046296,2009-06-26,05:08:10
39.97332,116.332958,0,96,39990.2140625,2009-06-26,05:08:15
39.97332,116.332958,0,96,39990.2140972222,2009-06-26,05:08:18
39.973315,116.332957,0,96,39990.2141203704,2009-06-26,05:08:20
39.973325,116.332934,0,97,39990.2141782407,2009-06-26,05:08:25
39.973363,116.332875,0,98,39990.2142361111,2009-06-26,05:08:30
39.97337,116.332845,0,99,39990.2142939815,2009-06-26,05:08:35
39.973372,116.332814,0,100,39990.2143518519,2009-06-26,05:08:40
39.973341,116.332751,0,101,39990.2144097222,2009-06-26,05:08:45
39.973317,116.332712,0,101,39990.2144675926,2009-06-26,05:08:50
39.973326,116.332702,0,101,39990.214525463,2009-06-26,05:08:55
39.973326,116.332702,0,101,39990.2145601852,2009-06-26,05:08:58
39.973327,116.332694,0,101,39990.2145833333,2009-06-26,05:09:00
39.97333,116.332651,0,101,39990.2146412037,2009-06-26,05:09:05
39.97332,116.332691,0,101,39990.2146990741,2009-06-26,05:09:10
39.973297,116.332708,0,101,39990.2147569444,2009-06-26,05:09:15
39.973289,116.332737,0,102,39990.2148148148,2009-06-26,05:09:20
39.973301,116.332746,0,102,39990.2148726852,2009-06-26,05:09:25
39.973301,116.332746,0,102,39990.2149074074,2009-06-26,05:09:28
39.973299,116.332744,0,102,39990.2149305556,2009-06-26,05:09:30
39.973272,116.3327,0,102,39990.2149884259,2009-06-26,05:09:35
39.973272,116.3327,0,102,39990.2150231482,2009-06-26,05:09:38
39.973275,116.332702,0,100,39990.2150462963,2009-06-26,05:09:40
39.973249,116.332695,0,100,39990.2151041667,2009-06-26,05:09:45
39.973227,116.332709,0,100,39990.215162037,2009-06-26,05:09:50
39.97321,116.332708,0,101,39990.2152199074,2009-06-26,05:09:55
39.97321,116.332708,0,101,39990.2152546296,2009-06-26,05:09:58
39.973218,116.332701,0,101,39990.2152777778,2009-06-26,05:10:00
39.973217,116.332683,0,101,39990.2153356481,2009-06-26,05:10:05
39.973217,116.332683,0,101,39990.2153703704,2009-06-26,05:10:08
39.973218,116.332677,0,102,39990.2153935185,2009-06-26,05:10:10
39.973221,116.332691,0,102,39990.2154513889,2009-06-26,05:10:15
39.973219,116.332638,0,103,39990.2155092593,2009-06-26,05:10:20
39.973242,116.332597,0,102,39990.2155671296,2009-06-26,05:10:25
39.973273,116.33252,0,102,39990.215625,2009-06-26,05:10:30
39.973283,116.332505,0,101,39990.2156828704,2009-06-26,05:10:35
39.973302,116.332561,0,101,39990.2157407407,2009-06-26,05:10:40
39.973298,116.332573,0,100,39990.2157986111,2009-06-26,05:10:45
39.973299,116.332586,0,101,39990.2158564815,2009-06-26,05:10:50
39.973289,116.332581,0,101,39990.2159143519,2009-06-26,05:10:55
39.973275,116.332552,0,101,39990.2159722222,2009-06-26,05:11:00
39.973257,116.332522,0,101,39990.2160300926,2009-06-26,05:11:05
39.973218,116.3325,0,102,39990.216087963,2009-06-26,05:11:10
39.97318,116.332473,0,102,39990.2161458333,2009-06-26,05:11:15
39.97318,116.332473,0,102,39990.2161805556,2009-06-26,05:11:18
39.973178,116.33247,0,102,39990.2162037037,2009-06-26,05:11:20
39.973187,116.332466,0,102,39990.2162615741,2009-06-26,05:11:25
39.973187,116.332466,0,102,39990.2162962963,2009-06-26,05:11:28
39.973192,116.332466,0,101,39990.2163194444,2009-06-26,05:11:30
39.97321,116.33246,0,102,39990.2163773148,2009-06-26,05:11:35
39.97321,116.33246,0,102,39990.216412037,2009-06-26,05:11:38
39.97321,116.332452,0,102,39990.2164351852,2009-06-26,05:11:40
39.973228,116.33242,0,102,39990.2164930556,2009-06-26,05:11:45
39.973226,116.332402,0,102,39990.2165509259,2009-06-26,05:11:50
39.973261,116.332439,0,102,39990.2166087963,2009-06-26,05:11:55
39.973261,116.332439,0,102,39990.2166435185,2009-06-26,05:11:58
39.973266,116.332441,0,102,39990.2166666667,2009-06-26,05:12:00
39.973254,116.332439,0,102,39990.216724537,2009-06-26,05:12:05
39.973241,116.332434,0,101,39990.2167824074,2009-06-26,05:12:10
39.973243,116.332406,0,101,39990.2168402778,2009-06-26,05:12:15
39.97324,116.332395,0,101,39990.2168981481,2009-06-26,05:12:20
39.973256,116.332445,0,101,39990.2169560185,2009-06-26,05:12:25
39.973256,116.332483,0,101,39990.2170138889,2009-06-26,05:12:30
39.973239,116.33247,0,101,39990.2170717593,2009-06-26,05:12:35
39.973248,116.33246,0,101,39990.2171296296,2009-06-26,05:12:40
39.973244,116.332413,0,101,39990.2171875,2009-06-26,05:12:45
39.973243,116.332359,0,101,39990.2172453704,2009-06-26,05:12:50
39.973254,116.332312,0,101,39990.2173032407,2009-06-26,05:12:55
39.97324,116.332264,0,101,39990.2173611111,2009-06-26,05:13:00
39.973221,116.332228,0,102,39990.2174189815,2009-06-26,05:13:05
39.973225,116.3322,0,102,39990.2174768519,2009-06-26,05:13:10
39.973243,116.332243,0,102,39990.2175347222,2009-06-26,05:13:15
39.973266,116.332354,0,103,39990.2175925926,2009-06-26,05:13:20
39.97326,116.332526,0,103,39990.217650463,2009-06-26,05:13:25
39.973267,116.332733,0,104,39990.2177083333,2009-06-26,05:13:30
39.973272,116.333058,0,106,39990.2177662037,2009-06-26,05:13:35
39.973261,116.333129,0,106,39990.2178240741,2009-06-26,05:13:40
39.973263,116.333176,0,106,39990.2178819444,2009-06-26,05:13:45
39.973284,116.333095,0,107,39990.2179398148,2009-06-26,05:13:50
39.973298,116.333025,0,107,39990.2179976852,2009-06-26,05:13:55
39.973271,116.333005,0,108,39990.2180555556,2009-06-26,05:14:00
39.973258,116.332987,0,108,39990.2181134259,2009-06-26,05:14:05
39.973258,116.332987,0,108,39990.2181481481,2009-06-26,05:14:08
39.973251,116.332981,0,108,39990.2181712963,2009-06-26,05:14:10
39.973258,116.332968,0,108,39990.2182291667,2009-06-26,05:14:15
39.973265,116.332906,0,108,39990.218287037,2009-06-26,05:14:20
39.973262,116.332861,0,108,39990.2183449074,2009-06-26,05:14:25
39.973262,116.332861,0,108,39990.2183796296,2009-06-26,05:14:28
39.97326,116.332865,0,108,39990.2184027778,2009-06-26,05:14:30
39.973261,116.332877,0,108,39990.2184606481,2009-06-26,05:14:35
39.973263,116.332884,0,108,39990.2185185185,2009-06-26,05:14:40
39.973263,116.332884,0,108,39990.2185532407,2009-06-26,05:14:43
39.973263,116.332877,0,108,39990.2185763889,2009-06-26,05:14:45
39.973286,116.332833,0,107,39990.2186342593,2009-06-26,05:14:50
39.973292,116.332905,0,106,39990.2186921296,2009-06-26,05:14:55
39.97328,116.332908,0,106,39990.21875,2009-06-26,05:15:00
39.97328,116.332908,0,106,39990.2187847222,2009-06-26,05:15:03
39.973283,116.332903,0,106,39990.2188078704,2009-06-26,05:15:05
39.973273,116.332851,0,107,39990.2188657407,2009-06-26,05:15:10
39.973274,116.332805,0,107,39990.2189236111,2009-06-26,05:15:15
39.973276,116.332793,0,107,39990.2189814815,2009-06-26,05:15:20
39.973293,116.332741,0,107,39990.2190393518,2009-06-26,05:15:25
39.973306,116.332733,0,107,39990.2190972222,2009-06-26,05:15:30
39.97331,116.332729,0,107,39990.2191550926,2009-06-26,05:15:35
39.97331,116.332729,0,107,39990.2191898148,2009-06-26,05:15:38
39.973308,116.332736,0,107,39990.219212963,2009-06-26,05:15:40
39.973277,116.332764,0,107,39990.2192708333,2009-06-26,05:15:45
39.973264,116.332735,0,108,39990.2193287037,2009-06-26,05:15:50
39.973264,116.332735,0,108,39990.2193634259,2009-06-26,05:15:53
39.973266,116.332733,0,108,39990.2193865741,2009-06-26,05:15:55
39.973251,116.332674,0,109,39990.2194444444,2009-06-26,05:16:00
39.973254,116.333002,0,111,39990.2224537037,2009-06-26,05:20:20
39.973247,116.333038,0,111,39990.2225115741,2009-06-26,05:20:25
39.973249,116.333101,0,110,39990.2225694444,2009-06-26,05:20:30
39.973244,116.333153,0,110,39990.2226273148,2009-06-26,05:20:35
39.973242,116.333163,0,110,39990.2226851852,2009-06-26,05:20:40
39.973237,116.3331,0,111,39990.2227430556,2009-06-26,05:20:45
39.973245,116.333031,0,111,39990.2228009259,2009-06-26,05:20:50
39.973248,116.333043,0,111,39990.2228587963,2009-06-26,05:20:55
39.973248,116.333088,0,112,39990.2229166667,2009-06-26,05:21:00
39.97324,116.333075,0,112,39990.222974537,2009-06-26,05:21:05
39.973208,116.333074,0,112,39990.2230902778,2009-06-26,05:21:15
39.97321,116.333053,0,112,39990.2231481481,2009-06-26,05:21:20
39.973204,116.333044,0,112,39990.2232060185,2009-06-26,05:21:25
39.973203,116.333042,0,112,39990.2232638889,2009-06-26,05:21:30
39.973209,116.333043,0,112,39990.2233217593,2009-06-26,05:21:35
39.973209,116.333043,0,112,39990.2233564815,2009-06-26,05:21:38
39.973208,116.333045,0,112,39990.2233796296,2009-06-26,05:21:40
39.973199,116.333041,0,112,39990.2234375,2009-06-26,05:21:45
39.973224,116.332996,0,112,39990.2234953704,2009-06-26,05:21:50
39.973262,116.332931,0,111,39990.2235532407,2009-06-26,05:21:55
39.97328,116.33291,0,111,39990.2236111111,2009-06-26,05:22:00
39.973286,116.332947,0,111,39990.2236689815,2009-06-26,05:22:05
39.973285,116.332972,0,111,39990.2237268519,2009-06-26,05:22:10
39.973318,116.333093,0,111,39990.2237847222,2009-06-26,05:22:15
39.973336,116.333216,0,110,39990.2238425926,2009-06-26,05:22:20
39.973363,116.333376,0,109,39990.223900463,2009-06-26,05:22:25
39.973363,116.333376,0,109,39990.2239351852,2009-06-26,05:22:28
39.973369,116.333369,0,109,39990.2239583333,2009-06-26,05:22:30
39.97337,116.333393,0,109,39990.2240162037,2009-06-26,05:22:35
39.973336,116.333487,0,108,39990.2240740741,2009-06-26,05:22:40
39.973305,116.333554,0,107,39990.2241319444,2009-06-26,05:22:45
39.973306,116.333506,0,106,39990.2241898148,2009-06-26,05:22:50
39.973335,116.333423,0,106,39990.2242476852,2009-06-26,05:22:55
39.973334,116.333413,0,106,39990.2243055556,2009-06-26,05:23:00
39.973333,116.333447,0,106,39990.2243634259,2009-06-26,05:23:05
39.973304,116.333428,0,106,39990.2244212963,2009-06-26,05:23:10
39.973307,116.333386,0,105,39990.2244791667,2009-06-26,05:23:15
39.973331,116.333331,0,105,39990.224537037,2009-06-26,05:23:20
39.973324,116.333311,0,105,39990.2245949074,2009-06-26,05:23:25
39.973308,116.33344,0,104,39990.2246527778,2009-06-26,05:23:30
39.973312,116.333523,0,104,39990.2247106481,2009-06-26,05:23:35
39.973311,116.333504,0,104,39990.2247685185,2009-06-26,05:23:40
39.973313,116.33349,0,103,39990.2248263889,2009-06-26,05:23:45
39.973299,116.333503,0,103,39990.2248842593,2009-06-26,05:23:50
39.973302,116.333546,0,103,39990.2249421296,2009-06-26,05:23:55
39.973314,116.33364,0,103,39990.225,2009-06-26,05:24:00
39.973342,116.33373,0,102,39990.2250578704,2009-06-26,05:24:05
39.973342,116.33373,0,102,39990.2250925926,2009-06-26,05:24:08
39.973346,116.333722,0,102,39990.2251157407,2009-06-26,05:24:10
39.973394,116.333767,0,102,39990.2251736111,2009-06-26,05:24:15
39.973454,116.333903,0,102,39990.2252314815,2009-06-26,05:24:20
39.973503,116.333993,0,102,39990.2252893519,2009-06-26,05:24:25
39.973532,116.334064,0,103,39990.2253472222,2009-06-26,05:24:30
39.973531,116.334053,0,103,39990.2254050926,2009-06-26,05:24:35
39.973541,116.334101,0,103,39990.225462963,2009-06-26,05:24:40
39.973511,116.334116,0,103,39990.2255208333,2009-06-26,05:24:45
39.973507,116.33412,0,103,39990.2255787037,2009-06-26,05:24:50
39.973507,116.33412,0,103,39990.2256134259,2009-06-26,05:24:53
39.973499,116.334114,0,103,39990.2256365741,2009-06-26,05:24:55
39.973501,116.334066,0,104,39990.2256944444,2009-06-26,05:25:00
39.973481,116.333976,0,105,39990.2257523148,2009-06-26,05:25:05
39.973461,116.333898,0,106,39990.2258101852,2009-06-26,05:25:10
39.973429,116.333833,0,107,39990.2258680556,2009-06-26,05:25:15
39.973422,116.333785,0,107,39990.2259259259,2009-06-26,05:25:20
39.973396,116.333691,0,107,39990.2259837963,2009-06-26,05:25:25
39.973329,116.333601,0,108,39990.2260416667,2009-06-26,05:25:30
39.973337,116.333582,0,107,39990.226099537,2009-06-26,05:25:35
39.973413,116.333593,0,107,39990.2261574074,2009-06-26,05:25:40
39.973463,116.333654,0,106,39990.2262152778,2009-06-26,05:25:45
39.973526,116.333709,0,105,39990.2262731481,2009-06-26,05:25:50
39.973513,116.333659,0,106,39990.2263310185,2009-06-26,05:25:55
39.973482,116.333615,0,106,39990.2263888889,2009-06-26,05:26:00
39.973479,116.333606,0,106,39990.2264467593,2009-06-26,05:26:05
39.97348,116.333594,0,106,39990.2265046296,2009-06-26,05:26:10
39.973481,116.333584,0,106,39990.2265625,2009-06-26,05:26:15
39.973481,116.333584,0,106,39990.2265972222,2009-06-26,05:26:18
39.973481,116.333581,0,106,39990.2266203704,2009-06-26,05:26:20
39.973457,116.333559,0,106,39990.2266782407,2009-06-26,05:26:25
39.973457,116.333559,0,106,39990.226712963,2009-06-26,05:26:28
39.973454,116.333552,0,106,39990.2267361111,2009-06-26,05:26:30
39.973418,116.33349,0,106,39990.2267939815,2009-06-26,05:26:35
39.973394,116.333469,0,107,39990.2268518518,2009-06-26,05:26:40
39.973379,116.333461,0,107,39990.2269097222,2009-06-26,05:26:45
39.973379,116.333514,0,106,39990.2269675926,2009-06-26,05:26:50
39.973394,116.333517,0,105,39990.227025463,2009-06-26,05:26:55
39.973385,116.333511,0,105,39990.2270833333,2009-06-26,05:27:00
39.973386,116.333481,0,106,39990.2271412037,2009-06-26,05:27:05
39.973385,116.333421,0,106,39990.2271990741,2009-06-26,05:27:10
39.973393,116.333423,0,106,39990.2272569444,2009-06-26,05:27:15
39.973393,116.333423,0,106,39990.2272916667,2009-06-26,05:27:18
39.973386,116.333429,0,106,39990.2273148148,2009-06-26,05:27:20
39.973387,116.333413,0,106,39990.2273726852,2009-06-26,05:27:25
39.973424,116.333343,0,106,39990.2274305556,2009-06-26,05:27:30
39.973446,116.333289,0,107,39990.2274884259,2009-06-26,05:27:35
39.973404,116.333248,0,107,39990.2275462963,2009-06-26,05:27:40
39.973383,116.333184,0,108,39990.2276041667,2009-06-26,05:27:45
39.973377,116.333133,0,109,39990.227662037,2009-06-26,05:27:50
39.973377,116.333133,0,109,39990.2276967593,2009-06-26,05:27:53
39.973385,116.333135,0,109,39990.2277199074,2009-06-26,05:27:55
39.973371,116.33307,0,109,39990.2277777778,2009-06-26,05:28:00
39.973341,116.333001,0,110,39990.2278356481,2009-06-26,05:28:05
39.973313,116.332999,0,110,39990.2278935185,2009-06-26,05:28:10
39.973269,116.333047,0,109,39990.2279513889,2009-06-26,05:28:15
39.973232,116.333033,0,109,39990.2280092593,2009-06-26,05:28:20
39.973217,116.332983,0,109,39990.2280671296,2009-06-26,05:28:25
39.973218,116.332962,0,110,39990.228125,2009-06-26,05:28:30
39.973218,116.332947,0,110,39990.2281828704,2009-06-26,05:28:35
39.973233,116.332906,0,110,39990.2282407407,2009-06-26,05:28:40
39.973236,116.332866,0,110,39990.2282986111,2009-06-26,05:28:45
39.97323,116.332836,0,110,39990.2283564815,2009-06-26,05:28:50
39.973212,116.332858,0,110,39990.2284143518,2009-06-26,05:28:55
39.9732,116.33292,0,109,39990.2284722222,2009-06-26,05:29:00
39.973192,116.332962,0,109,39990.2285300926,2009-06-26,05:29:05
39.973164,116.333014,0,110,39990.228587963,2009-06-26,05:29:10
39.97315,116.332945,0,110,39990.2286458333,2009-06-26,05:29:15
39.973153,116.332876,0,110,39990.2287037037,2009-06-26,05:29:20
39.973163,116.332854,0,110,39990.2287615741,2009-06-26,05:29:25
39.973158,116.332822,0,111,39990.2288194444,2009-06-26,05:29:30
39.973159,116.332774,0,111,39990.2288773148,2009-06-26,05:29:35
39.973164,116.332725,0,112,39990.2289351852,2009-06-26,05:29:40
39.973149,116.332722,0,112,39990.2289930556,2009-06-26,05:29:45
39.973149,116.332722,0,112,39990.2290277778,2009-06-26,05:29:48
39.973151,116.33272,0,112,39990.2290509259,2009-06-26,05:29:50
39.973137,116.332735,0,112,39990.2291087963,2009-06-26,05:29:55
39.973123,116.332776,0,112,39990.2291666667,2009-06-26,05:30:00
39.973128,116.332764,0,112,39990.229224537,2009-06-26,05:30:05
39.973149,116.332689,0,112,39990.2292824074,2009-06-26,05:30:10
39.973156,116.332636,0,111,39990.2293402778,2009-06-26,05:30:15
39.973155,116.332662,0,111,39990.2293981481,2009-06-26,05:30:20
39.973155,116.332662,0,111,39990.2294328704,2009-06-26,05:30:23
39.973162,116.332667,0,111,39990.2294560185,2009-06-26,05:30:25
39.973182,116.332766,0,112,39990.2295138889,2009-06-26,05:30:30
39.973194,116.332815,0,113,39990.2295717593,2009-06-26,05:30:35
39.973194,116.332815,0,113,39990.2296064815,2009-06-26,05:30:38
39.973194,116.332812,0,113,39990.2296296296,2009-06-26,05:30:40
39.973204,116.332899,0,114,39990.2296875,2009-06-26,05:30:45
39.9732,116.33291,0,114,39990.2297453704,2009-06-26,05:30:50
39.9732,116.33291,0,114,39990.2297800926,2009-06-26,05:30:53
39.973203,116.332915,0,114,39990.2298032407,2009-06-26,05:30:55
39.973209,116.332958,0,114,39990.2298611111,2009-06-26,05:31:00
39.973214,116.332988,0,114,39990.2299189815,2009-06-26,05:31:05
39.973214,116.332997,0,114,39990.2299768519,2009-06-26,05:31:10
39.973227,116.333001,0,115,39990.2300347222,2009-06-26,05:31:15
39.973253,116.332992,0,117,39990.2300925926,2009-06-26,05:31:20
39.973255,116.333049,0,119,39990.230150463,2009-06-26,05:31:25
39.97327,116.333073,0,121,39990.2302083333,2009-06-26,05:31:30
39.973289,116.333034,0,122,39990.2302662037,2009-06-26,05:31:35
39.973299,116.333044,0,124,39990.2303240741,2009-06-26,05:31:40
39.973321,116.333162,0,125,39990.2303819444,2009-06-26,05:31:45
39.973337,116.333241,0,127,39990.2304398148,2009-06-26,05:31:50
39.973329,116.333241,0,127,39990.2304976852,2009-06-26,05:31:55
39.973329,116.333241,0,127,39990.2305324074,2009-06-26,05:31:58
39.973321,116.333242,0,127,39990.2305555556,2009-06-26,05:32:00
39.973325,116.333255,0,127,39990.2306134259,2009-06-26,05:32:05
39.973324,116.333309,0,128,39990.2306712963,2009-06-26,05:32:10
39.973314,116.333304,0,129,39990.2307291667,2009-06-26,05:32:15
39.973309,116.333319,0,130,39990.230787037,2009-06-26,05:32:20
39.973289,116.333396,0,132,39990.2308449074,2009-06-26,05:32:25
39.973285,116.333467,0,132,39990.2309027778,2009-06-26,05:32:30
39.973366,116.333656,0,158,39990.2347800926,2009-06-26,05:38:05
39.973367,116.333886,0,160,39990.234837963,2009-06-26,05:38:10
39.973378,116.333958,0,160,39990.2348958333,2009-06-26,05:38:15
39.97338,116.33399,0,160,39990.2349537037,2009-06-26,05:38:20
39.97337,116.334034,0,161,39990.2350115741,2009-06-26,05:38:25
39.97337,116.334034,0,161,39990.2350462963,2009-06-26,05:38:28
39.973373,116.334027,0,161,39990.2350694444,2009-06-26,05:38:30
39.973367,116.333989,0,163,39990.2351273148,2009-06-26,05:38:35
39.973353,116.333946,0,164,39990.2351851852,2009-06-26,05:38:40
39.973329,116.333936,0,165,39990.2352430556,2009-06-26,05:38:45
39.973314,116.333912,0,166,39990.2353009259,2009-06-26,05:38:50
39.973303,116.333908,0,166,39990.2353587963,2009-06-26,05:38:55
39.973291,116.333903,0,166,39990.2354166667,2009-06-26,05:39:00
39.973285,116.33391,0,167,39990.235474537,2009-06-26,05:39:05
39.97329,116.333913,0,167,39990.2355324074,2009-06-26,05:39:10
39.973292,116.333918,0,167,39990.2355902778,2009-06-26,05:39:15
39.973292,116.333918,0,167,39990.235625,2009-06-26,05:39:18
39.973287,116.333922,0,167,39990.2356481481,2009-06-26,05:39:20
39.973276,116.333925,0,168,39990.2357060185,2009-06-26,05:39:25
39.973276,116.333925,0,168,39990.2357407407,2009-06-26,05:39:28
39.973277,116.333918,0,168,39990.2357638889,2009-06-26,05:39:30
39.97327,116.333929,0,170,39990.2358217593,2009-06-26,05:39:35
39.97327,116.333929,0,170,39990.2358564815,2009-06-26,05:39:38
39.973265,116.33393,0,171,39990.2358796296,2009-06-26,05:39:40
39.97327,116.333921,0,171,39990.2359375,2009-06-26,05:39:45
39.97327,116.333878,0,171,39990.2359953704,2009-06-26,05:39:50
39.97328,116.333887,0,170,39990.2360532407,2009-06-26,05:39:55
39.973282,116.333882,0,170,39990.2361111111,2009-06-26,05:40:00
39.97328,116.333879,0,170,39990.2361689815,2009-06-26,05:40:05
39.97328,116.333879,0,170,39990.2362037037,2009-06-26,05:40:08
39.973277,116.333875,0,170,39990.2362268518,2009-06-26,05:40:10
39.973267,116.333873,0,170,39990.2362847222,2009-06-26,05:40:15
39.973252,116.333851,0,171,39990.2363425926,2009-06-26,05:40:20
39.973246,116.333816,0,170,39990.236400463,2009-06-26,05:40:25
39.973253,116.333784,0,169,39990.2364583333,2009-06-26,05:40:30
39.973249,116.333763,0,168,39990.2365162037,2009-06-26,05:40:35
39.973237,116.333772,0,167,39990.2365740741,2009-06-26,05:40:40
39.973239,116.333747,0,167,39990.2366319444,2009-06-26,05:40:45
39.973281,116.333737,0,165,39990.2366898148,2009-06-26,05:40:50
39.973309,116.333772,0,163,39990.2367476852,2009-06-26,05:40:55
39.973311,116.333757,0,161,39990.2368055556,2009-06-26,05:41:00
39.973304,116.333725,0,159,39990.2368634259,2009-06-26,05:41:05
39.973304,116.333725,0,159,39990.2368981481,2009-06-26,05:41:08
39.973306,116.333726,0,158,39990.2369212963,2009-06-26,05:41:10
39.97332,116.333738,0,157,39990.2369791667,2009-06-26,05:41:15
39.973336,116.333739,0,154,39990.237037037,2009-06-26,05:41:20
39.973326,116.333725,0,152,39990.2370949074,2009-06-26,05:41:25
39.973321,116.333712,0,152,39990.2371527778,2009-06-26,05:41:30
39.973327,116.333703,0,152,39990.2372106481,2009-06-26,05:41:35
39.973347,116.333632,0,150,39990.2372685185,2009-06-26,05:41:40
39.973339,116.333482,0,148,39990.2373263889,2009-06-26,05:41:45
39.973322,116.333339,0,146,39990.2373842593,2009-06-26,05:41:50
39.973336,116.333209,0,144,39990.2374421296,2009-06-26,05:41:55
39.973331,116.333143,0,143,39990.2375,2009-06-26,05:42:00
39.973305,116.333107,0,143,39990.2375578704,2009-06-26,05:42:05
39.9733,116.33307,0,142,39990.2376157407,2009-06-26,05:42:10
39.973286,116.333013,0,143,39990.2376736111,2009-06-26,05:42:15
39.973236,116.333005,0,143,39990.2377314815,2009-06-26,05:42:20
39.973263,116.333042,0,143,39990.2377893519,2009-06-26,05:42:25
39.973312,116.333159,0,140,39990.2378472222,2009-06-26,05:42:30
39.973345,116.333288,0,138,39990.2379050926,2009-06-26,05:42:35
39.973327,116.33341,0,135,39990.237962963,2009-06-26,05:42:40
39.97336,116.333402,0,133,39990.2380208333,2009-06-26,05:42:45
39.973439,116.333352,0,132,39990.2380787037,2009-06-26,05:42:50
39.973507,116.333311,0,133,39990.2381365741,2009-06-26,05:42:55
39.97354,116.333346,0,133,39990.2381944444,2009-06-26,05:43:00
39.973512,116.333542,0,133,39990.2382523148,2009-06-26,05:43:05
39.973485,116.333682,0,133,39990.2383101852,2009-06-26,05:43:10
39.973467,116.333626,0,132,39990.2383680556,2009-06-26,05:43:15
39.973432,116.333627,0,129,39990.2384259259,2009-06-26,05:43:20
39.97344,116.333662,0,131,39990.2384837963,2009-06-26,05:43:25
39.973446,116.3337,0,134,39990.2385416667,2009-06-26,05:43:30
39.973441,116.333667,0,128,39990.238599537,2009-06-26,05:43:35
39.973418,116.33375,0,124,39990.2386574074,2009-06-26,05:43:40
39.973406,116.333892,0,120,39990.2387152778,2009-06-26,05:43:45
39.973394,116.333929,0,120,39990.2387731481,2009-06-26,05:43:50
39.97342,116.33378,0,120,39990.2388310185,2009-06-26,05:43:55
39.973433,116.333703,0,120,39990.2388888889,2009-06-26,05:44:00
39.973415,116.333644,0,120,39990.2389467593,2009-06-26,05:44:05
39.973415,116.333644,0,120,39990.2389814815,2009-06-26,05:44:08
39.973409,116.333652,0,120,39990.2390046296,2009-06-26,05:44:10
39.973435,116.333628,0,120,39990.2390625,2009-06-26,05:44:15
39.97345,116.333612,0,120,39990.2391203704,2009-06-26,05:44:20
39.973447,116.3336,0,120,39990.2391782407,2009-06-26,05:44:25
39.973426,116.333588,0,120,39990.2392361111,2009-06-26,05:44:30
39.973133,116.332317,0,120,39990.2402199074,2009-06-26,05:45:55
39.973147,116.332368,0,120,39990.2402777778,2009-06-26,05:46:00
39.973333,116.33311,0,121,39990.2403356481,2009-06-26,05:46:05
39.973272,116.332989,0,126,39990.2403935185,2009-06-26,05:46:10
39.973223,116.333018,0,132,39990.2404513889,2009-06-26,05:46:15
39.973265,116.333251,0,138,39990.2405092593,2009-06-26,05:46:20
39.973317,116.33335,0,141,39990.2405671296,2009-06-26,05:46:25
39.973362,116.333447,0,149,39990.240625,2009-06-26,05:46:30
39.973374,116.33346,0,152,39990.2406828704,2009-06-26,05:46:35
39.973371,116.333469,0,152,39990.2407407407,2009-06-26,05:46:40
39.973379,116.333557,0,157,39990.2407986111,2009-06-26,05:46:45
39.973372,116.33359,0,157,39990.2408564815,2009-06-26,05:46:50
39.973373,116.333588,0,157,39990.2409143519,2009-06-26,05:46:55
39.973376,116.333583,0,158,39990.2409722222,2009-06-26,05:47:00
39.973376,116.333583,0,158,39990.2410069444,2009-06-26,05:47:03
39.973372,116.333575,0,158,39990.2410300926,2009-06-26,05:47:05
39.973384,116.333562,0,157,39990.241087963,2009-06-26,05:47:10
39.973373,116.333558,0,157,39990.2411458333,2009-06-26,05:47:15
39.973383,116.33348,0,157,39990.2412037037,2009-06-26,05:47:20
39.973334,116.333176,0,155,39990.2412615741,2009-06-26,05:47:25
39.973341,116.333112,0,154,39990.2413194444,2009-06-26,05:47:30
39.973315,116.33295,0,153,39990.2413773148,2009-06-26,05:47:35
39.973301,116.332935,0,152,39990.2414351852,2009-06-26,05:47:40
39.973278,116.332996,0,150,39990.2414930556,2009-06-26,05:47:45
39.973255,116.332965,0,149,39990.2415509259,2009-06-26,05:47:50
39.973272,116.333173,0,147,39990.2416087963,2009-06-26,05:47:55
39.973291,116.333334,0,147,39990.2416666667,2009-06-26,05:48:00
39.973304,116.333369,0,147,39990.241724537,2009-06-26,05:48:05
39.973305,116.333382,0,147,39990.2417824074,2009-06-26,05:48:10
39.973311,116.333417,0,148,39990.2418402778,2009-06-26,05:48:15
39.973302,116.333421,0,148,39990.2418981481,2009-06-26,05:48:20
39.973333,116.333494,0,151,39990.2419560185,2009-06-26,05:48:25
39.973332,116.333504,0,151,39990.2420138889,2009-06-26,05:48:30
39.97338,116.333626,0,153,39990.2420717593,2009-06-26,05:48:35
39.973392,116.333699,0,156,39990.2421296296,2009-06-26,05:48:40
39.973413,116.333478,0,169,39990.2461226852,2009-06-26,05:54:25
39.973387,116.333347,0,170,39990.2461805556,2009-06-26,05:54:30
39.973352,116.333354,0,170,39990.2462384259,2009-06-26,05:54:35
39.973316,116.333389,0,168,39990.2462962963,2009-06-26,05:54:40
39.973325,116.333374,0,166,39990.2463541667,2009-06-26,05:54:45
39.973391,116.333418,0,166,39990.246412037,2009-06-26,05:54:50
39.973487,116.333474,0,167,39990.2464699074,2009-06-26,05:54:55
39.973506,116.333513,0,168,39990.2465277778,2009-06-26,05:55:00
39.973512,116.333521,0,168,39990.2465856481,2009-06-26,05:55:05
39.973516,116.333514,0,168,39990.2466435185,2009-06-26,05:55:10
39.973516,116.333514,0,168,39990.2466782407,2009-06-26,05:55:13
39.97351,116.333512,0,167,39990.2467013889,2009-06-26,05:55:15
39.973526,116.333509,0,168,39990.2467592593,2009-06-26,05:55:20
39.973524,116.333533,0,168,39990.2468171296,2009-06-26,05:55:25
39.9735,116.333531,0,167,39990.246875,2009-06-26,05:55:30
39.973488,116.33354,0,167,39990.2469328704,2009-06-26,05:55:35
39.973453,116.333515,0,168,39990.2469907407,2009-06-26,05:55:40
39.973473,116.333663,0,168,39990.2470486111,2009-06-26,05:55:45
39.973474,116.333738,0,168,39990.2471064815,2009-06-26,05:55:50
39.973467,116.333777,0,168,39990.2471643519,2009-06-26,05:55:55
39.973476,116.333834,0,168,39990.2472222222,2009-06-26,05:56:00
39.97346,116.333907,0,168,39990.2472800926,2009-06-26,05:56:05
39.97347,116.333868,0,168,39990.247337963,2009-06-26,05:56:10
39.973473,116.333899,0,168,39990.2473958333,2009-06-26,05:56:15
39.973474,116.333874,0,168,39990.2474537037,2009-06-26,05:56:20
39.973471,116.33385,0,168,39990.2475115741,2009-06-26,05:56:25
39.973473,116.333855,0,169,39990.2475694444,2009-06-26,05:56:30
39.973474,116.33385,0,169,39990.2476273148,2009-06-26,05:56:35
39.973479,116.333845,0,169,39990.2476851852,2009-06-26,05:56:40
39.973479,116.333845,0,169,39990.2477199074,2009-06-26,05:56:43
39.973487,116.333851,0,168,39990.2477430556,2009-06-26,05:56:45
39.973499,116.334026,0,169,39990.2478009259,2009-06-26,05:56:50
39.973552,116.334144,0,169,39990.2478587963,2009-06-26,05:56:55
39.973597,116.334267,0,169,39990.2479166667,2009-06-26,05:57:00
39.973621,116.334281,0,169,39990.247974537,2009-06-26,05:57:05
39.973642,116.334231,0,169,39990.2480324074,2009-06-26,05:57:10
39.973664,116.334232,0,168,39990.2480902778,2009-06-26,05:57:15
39.973683,116.334208,0,168,39990.2481481481,2009-06-26,05:57:20
39.97367,116.334149,0,168,39990.2482060185,2009-06-26,05:57:25
39.973677,116.334139,0,168,39990.2482638889,2009-06-26,05:57:30
39.97364,116.334069,0,169,39990.2483217593,2009-06-26,05:57:35
39.973606,116.333974,0,168,39990.2483796296,2009-06-26,05:57:40
39.97362,116.333825,0,168,39990.2484375,2009-06-26,05:57:45
39.973578,116.333798,0,168,39990.2484953704,2009-06-26,05:57:50
39.973549,116.333769,0,168,39990.2485532407,2009-06-26,05:57:55
39.973548,116.333743,0,169,39990.2486111111,2009-06-26,05:58:00
39.973574,116.333665,0,169,39990.2486689815,2009-06-26,05:58:05
39.973695,116.33452,0,164,39990.250462963,2009-06-26,06:00:40
39.973626,116.334285,0,164,39990.2505208333,2009-06-26,06:00:45
39.97357,116.334142,0,165,39990.2505787037,2009-06-26,06:00:50
39.973562,116.334015,0,165,39990.2506365741,2009-06-26,06:00:55
39.973539,116.333961,0,165,39990.2506944444,2009-06-26,06:01:00
39.973516,116.333912,0,165,39990.2507523148,2009-06-26,06:01:05
39.973441,116.333905,0,165,39990.2508101852,2009-06-26,06:01:10
39.973378,116.333922,0,166,39990.2508680556,2009-06-26,06:01:15
39.973351,116.333832,0,166,39990.2509259259,2009-06-26,06:01:20
39.973348,116.333649,0,166,39990.2509837963,2009-06-26,06:01:25
39.973357,116.333594,0,166,39990.2510416667,2009-06-26,06:01:30
39.97342,116.333587,0,167,39990.251099537,2009-06-26,06:01:35
39.973462,116.333568,0,167,39990.2511574074,2009-06-26,06:01:40
39.973516,116.333505,0,167,39990.2512152778,2009-06-26,06:01:45
39.973506,116.333478,0,168,39990.2512731481,2009-06-26,06:01:50
39.973456,116.333459,0,168,39990.2513310185,2009-06-26,06:01:55
39.973457,116.333431,0,168,39990.2513888889,2009-06-26,06:02:00
39.973436,116.333368,0,168,39990.2514467593,2009-06-26,06:02:05
39.973414,116.333408,0,168,39990.2515046296,2009-06-26,06:02:10
39.973447,116.333547,0,168,39990.2515625,2009-06-26,06:02:15
39.973447,116.333695,0,168,39990.2516203704,2009-06-26,06:02:20
39.973447,116.333769,0,168,39990.2516782407,2009-06-26,06:02:25
39.973451,116.333883,0,168,39990.2517361111,2009-06-26,06:02:30
39.973436,116.333952,0,168,39990.2517939815,2009-06-26,06:02:35
39.973417,116.333923,0,168,39990.2518518518,2009-06-26,06:02:40
39.973399,116.333924,0,168,39990.2519097222,2009-06-26,06:02:45
39.973393,116.333944,0,168,39990.2519675926,2009-06-26,06:02:50
39.973393,116.333944,0,168,39990.2520023148,2009-06-26,06:02:53
39.973394,116.33394,0,168,39990.252025463,2009-06-26,06:02:55
39.973366,116.333905,0,168,39990.2520833333,2009-06-26,06:03:00
39.973346,116.333777,0,168,39990.2521412037,2009-06-26,06:03:05
39.973306,116.333738,0,168,39990.2521990741,2009-06-26,06:03:10
39.973278,116.333729,0,169,39990.2522569444,2009-06-26,06:03:15
39.973269,116.333682,0,169,39990.2523148148,2009-06-26,06:03:20
39.973269,116.333682,0,169,39990.252349537,2009-06-26,06:03:23
39.973271,116.333679,0,169,39990.2523726852,2009-06-26,06:03:25
39.973258,116.333725,0,169,39990.2524305556,2009-06-26,06:03:30
39.973241,116.333713,0,169,39990.2524884259,2009-06-26,06:03:35
39.973118,116.334144,0,166,39990.2538194444,2009-06-26,06:05:30
39.973073,116.334146,0,166,39990.2538773148,2009-06-26,06:05:35
39.973099,116.334257,0,167,39990.2539351852,2009-06-26,06:05:40
39.973108,116.334326,0,167,39990.2539930556,2009-06-26,06:05:45
39.973192,116.334237,0,167,39990.2541087963,2009-06-26,06:05:55
39.973232,116.334229,0,167,39990.2541666667,2009-06-26,06:06:00
39.973204,116.3341,0,167,39990.254224537,2009-06-26,06:06:05
39.973173,116.333973,0,167,39990.2542824074,2009-06-26,06:06:10
39.97318,116.333905,0,167,39990.2543402778,2009-06-26,06:06:15
39.973265,116.333947,0,167,39990.2543981481,2009-06-26,06:06:20
39.97338,116.333974,0,167,39990.2544560185,2009-06-26,06:06:25
39.973377,116.333876,0,168,39990.2545138889,2009-06-26,06:06:30
39.973372,116.333841,0,168,39990.2545717593,2009-06-26,06:06:35
39.973364,116.333793,0,168,39990.2546296296,2009-06-26,06:06:40
39.973359,116.333716,0,167,39990.2546875,2009-06-26,06:06:45
39.973377,116.333598,0,167,39990.2547453704,2009-06-26,06:06:50
39.97345,116.333536,0,167,39990.2548032407,2009-06-26,06:06:55
39.973511,116.333551,0,167,39990.2548611111,2009-06-26,06:07:00
39.973523,116.333657,0,167,39990.2549189815,2009-06-26,06:07:05
39.973569,116.333632,0,166,39990.2549768519,2009-06-26,06:07:10
39.973592,116.33357,0,166,39990.2550347222,2009-06-26,06:07:15
39.973633,116.333556,0,165,39990.2550925926,2009-06-26,06:07:20
39.973631,116.3336,0,165,39990.255150463,2009-06-26,06:07:25
39.973554,116.333709,0,165,39990.2552083333,2009-06-26,06:07:30
39.97355,116.333719,0,164,39990.2552662037,2009-06-26,06:07:35
39.973514,116.333843,0,165,39990.2553240741,2009-06-26,06:07:40
39.973504,116.33383,0,165,39990.2553819444,2009-06-26,06:07:45
39.973504,116.33383,0,165,39990.2554166667,2009-06-26,06:07:48
39.973512,116.333827,0,165,39990.2554398148,2009-06-26,06:07:50
39.973528,116.333836,0,165,39990.2554976852,2009-06-26,06:07:55
39.973521,116.333803,0,164,39990.2555555556,2009-06-26,06:08:00
39.973521,116.333836,0,166,39990.2556134259,2009-06-26,06:08:05
39.973514,116.333849,0,166,39990.2556712963,2009-06-26,06:08:10
39.973485,116.333838,0,165,39990.2557291667,2009-06-26,06:08:15
39.973496,116.333846,0,166,39990.255787037,2009-06-26,06:08:20
39.973492,116.33385,0,166,39990.2558449074,2009-06-26,06:08:25
39.973492,116.33385,0,166,39990.2558796296,2009-06-26,06:08:28
39.97349,116.333847,0,166,39990.2559027778,2009-06-26,06:08:30
39.9735,116.333918,0,166,39990.2559606481,2009-06-26,06:08:35
39.973485,116.333975,0,166,39990.2611111111,2009-06-26,06:16:00
39.973729,116.334247,0,166,39990.2614583333,2009-06-26,06:16:30
39.973685,116.333847,0,166,39990.2615162037,2009-06-26,06:16:35
39.973612,116.333867,0,166,39990.2615740741,2009-06-26,06:16:40
39.973488,116.333978,0,167,39990.2616319444,2009-06-26,06:16:45
39.973411,116.333795,0,166,39990.2616898148,2009-06-26,06:16:50
39.973365,116.33369,0,166,39990.2617476852,2009-06-26,06:16:55
39.973359,116.333648,0,166,39990.2618055556,2009-06-26,06:17:00
39.973391,116.333874,0,167,39990.2618634259,2009-06-26,06:17:05
39.973389,116.333948,0,167,39990.2619212963,2009-06-26,06:17:10
39.973386,116.333963,0,167,39990.2619791667,2009-06-26,06:17:15
39.973414,116.334035,0,167,39990.262037037,2009-06-26,06:17:20
39.973435,116.333987,0,167,39990.2620949074,2009-06-26,06:17:25
39.973432,116.333914,0,167,39990.2621527778,2009-06-26,06:17:30
39.973435,116.333876,0,167,39990.2622106481,2009-06-26,06:17:35
39.973464,116.333813,0,166,39990.2622685185,2009-06-26,06:17:40
39.973467,116.333845,0,166,39990.2623263889,2009-06-26,06:17:45
39.97347,116.333936,0,166,39990.2623842593,2009-06-26,06:17:50
39.97347,116.333936,0,166,39990.2624189815,2009-06-26,06:17:53
39.97347,116.333942,0,166,39990.2624421296,2009-06-26,06:17:55
39.973484,116.333936,0,167,39990.2625,2009-06-26,06:18:00
39.973477,116.333928,0,166,39990.2625578704,2009-06-26,06:18:05
39.973476,116.333926,0,166,39990.2626157407,2009-06-26,06:18:10
39.973479,116.333932,0,166,39990.2626736111,2009-06-26,06:18:15
39.973479,116.333932,0,166,39990.2627083333,2009-06-26,06:18:18
39.973475,116.333934,0,166,39990.2627314815,2009-06-26,06:18:20
39.97348,116.333945,0,166,39990.2627893519,2009-06-26,06:18:25
39.973486,116.333969,0,166,39990.2628472222,2009-06-26,06:18:30
39.973461,116.334021,0,167,39990.2629050926,2009-06-26,06:18:35
39.973453,116.334025,0,167,39990.262962963,2009-06-26,06:18:40
39.973453,116.334025,0,167,39990.2629976852,2009-06-26,06:18:43
39.973445,116.334027,0,167,39990.2630208333,2009-06-26,06:18:45
39.973445,116.334051,0,167,39990.2630787037,2009-06-26,06:18:50
39.973448,116.334119,0,168,39990.2631365741,2009-06-26,06:18:55
39.973465,116.33417,0,168,39990.2631944444,2009-06-26,06:19:00
39.973453,116.33425,0,168,39990.2632523148,2009-06-26,06:19:05
39.973446,116.334259,0,168,39990.2633101852,2009-06-26,06:19:10
39.973408,116.334301,0,168,39990.2633680556,2009-06-26,06:19:15
39.973371,116.334359,0,169,39990.2634259259,2009-06-26,06:19:20
39.973372,116.334401,0,169,39990.2634837963,2009-06-26,06:19:25
39.973369,116.33441,0,169,39990.2635416667,2009-06-26,06:19:30
39.973367,116.334442,0,169,39990.263599537,2009-06-26,06:19:35
39.973379,116.334416,0,169,39990.2636574074,2009-06-26,06:19:40
39.973373,116.334416,0,169,39990.2637152778,2009-06-26,06:19:45
39.973376,116.334418,0,169,39990.2637731481,2009-06-26,06:19:50
39.973376,116.334418,0,169,39990.2638078704,2009-06-26,06:19:53
39.973378,116.334418,0,169,39990.2638310185,2009-06-26,06:19:55
39.973393,116.334305,0,172,39990.2638888889,2009-06-26,06:20:00
39.973423,116.334116,0,172,39990.2639467593,2009-06-26,06:20:05
39.973411,116.333999,0,171,39990.2640046296,2009-06-26,06:20:10
39.973341,116.333942,0,173,39990.2640625,2009-06-26,06:20:15
39.973323,116.333906,0,175,39990.2641203704,2009-06-26,06:20:20
39.973332,116.333965,0,175,39990.2641782407,2009-06-26,06:20:25
39.973315,116.333997,0,176,39990.2642361111,2009-06-26,06:20:30
39.973321,116.334014,0,178,39990.2642939815,2009-06-26,06:20:35
39.973324,116.334024,0,178,39990.2643518519,2009-06-26,06:20:40
39.973324,116.334024,0,178,39990.2643865741,2009-06-26,06:20:43
39.973325,116.334027,0,178,39990.2644097222,2009-06-26,06:20:45
39.973323,116.334012,0,178,39990.2644675926,2009-06-26,06:20:50
39.973319,116.334014,0,179,39990.264525463,2009-06-26,06:20:55
39.973311,116.334008,0,179,39990.2645833333,2009-06-26,06:21:00
39.973311,116.334008,0,179,39990.2646180556,2009-06-26,06:21:03
39.973312,116.334008,0,180,39990.2646412037,2009-06-26,06:21:05
39.973366,116.334007,0,182,39990.2646990741,2009-06-26,06:21:10
39.973466,116.333973,0,187,39990.2647569444,2009-06-26,06:21:15
39.973494,116.333919,0,191,39990.2648148148,2009-06-26,06:21:20
39.973495,116.333824,0,194,39990.2648726852,2009-06-26,06:21:25
39.973495,116.33378,0,197,39990.2649305556,2009-06-26,06:21:30
39.973486,116.333784,0,201,39990.2649884259,2009-06-26,06:21:35
39.973462,116.333791,0,205,39990.2650462963,2009-06-26,06:21:40
39.973446,116.33379,0,207,39990.2651041667,2009-06-26,06:21:45
39.973436,116.333801,0,209,39990.265162037,2009-06-26,06:21:50
39.973441,116.333782,0,209,39990.2652199074,2009-06-26,06:21:55
39.97341,116.333778,0,214,39990.2652777778,2009-06-26,06:22:00
39.973358,116.333769,0,217,39990.2653356481,2009-06-26,06:22:05
39.973287,116.333769,0,220,39990.2653935185,2009-06-26,06:22:10
39.97326,116.333776,0,221,39990.2654513889,2009-06-26,06:22:15
39.973296,116.333782,0,220,39990.2655092593,2009-06-26,06:22:20
39.973325,116.333762,0,218,39990.2655671296,2009-06-26,06:22:25
39.973356,116.333725,0,216,39990.265625,2009-06-26,06:22:30
39.973415,116.333759,0,215,39990.2656828704,2009-06-26,06:22:35
39.973421,116.333797,0,216,39990.2657407407,2009-06-26,06:22:40
39.973401,116.333795,0,216,39990.2657986111,2009-06-26,06:22:45
39.973401,116.333795,0,216,39990.2658333333,2009-06-26,06:22:48
39.9734,116.333789,0,216,39990.2658564815,2009-06-26,06:22:50
39.973415,116.333801,0,217,39990.2659143518,2009-06-26,06:22:55
39.97341,116.333828,0,218,39990.2659722222,2009-06-26,06:23:00
39.973448,116.333818,0,218,39990.2660300926,2009-06-26,06:23:05
39.973448,116.333818,0,218,39990.2660648148,2009-06-26,06:23:08
39.973446,116.333819,0,218,39990.266087963,2009-06-26,06:23:10
39.973431,116.333826,0,218,39990.2661458333,2009-06-26,06:23:15
39.973396,116.333976,0,213,39990.2662037037,2009-06-26,06:23:20
39.973463,116.334209,0,205,39990.2662615741,2009-06-26,06:23:25
39.973486,116.334436,0,199,39990.2663194444,2009-06-26,06:23:30
39.973539,116.334534,0,195,39990.2663773148,2009-06-26,06:23:35
39.973628,116.334542,0,194,39990.2664351852,2009-06-26,06:23:40
39.973722,116.334571,0,193,39990.2664930556,2009-06-26,06:23:45
39.973746,116.334621,0,192,39990.2665509259,2009-06-26,06:23:50
39.9738,116.334655,0,192,39990.2666087963,2009-06-26,06:23:55
39.973749,116.334652,0,188,39990.2666666667,2009-06-26,06:24:00
39.973712,116.334703,0,187,39990.266724537,2009-06-26,06:24:05
39.97371,116.334689,0,186,39990.2667824074,2009-06-26,06:24:10
39.973657,116.334746,0,184,39990.2668402778,2009-06-26,06:24:15
39.973612,116.334739,0,183,39990.2668981481,2009-06-26,06:24:20
39.973597,116.334713,0,181,39990.2669560185,2009-06-26,06:24:25
39.973644,116.334679,0,181,39990.2670138889,2009-06-26,06:24:30
39.973718,116.334607,0,181,39990.2670717593,2009-06-26,06:24:35
39.973678,116.334564,0,181,39990.2671296296,2009-06-26,06:24:40
39.973575,116.334545,0,181,39990.2671875,2009-06-26,06:24:45
39.97356,116.334571,0,181,39990.2672453704,2009-06-26,06:24:50
39.973558,116.334598,0,181,39990.2673032407,2009-06-26,06:24:55
39.973599,116.334598,0,181,39990.2673611111,2009-06-26,06:25:00
39.973582,116.334567,0,181,39990.2674189815,2009-06-26,06:25:05
39.973569,116.334554,0,180,39990.2674768518,2009-06-26,06:25:10
39.973587,116.334545,0,179,39990.2675347222,2009-06-26,06:25:15
39.973676,116.334619,0,178,39990.2675925926,2009-06-26,06:25:20
39.973697,116.334639,0,178,39990.267650463,2009-06-26,06:25:25
39.973685,116.334636,0,178,39990.2677083333,2009-06-26,06:25:30
39.973565,116.334639,0,178,39990.2677662037,2009-06-26,06:25:35
39.973547,116.33463,0,178,39990.2678240741,2009-06-26,06:25:40
39.973573,116.334655,0,178,39990.2678819444,2009-06-26,06:25:45
39.973597,116.334665,0,178,39990.2679398148,2009-06-26,06:25:50
39.973645,116.334627,0,177,39990.2679976852,2009-06-26,06:25:55
39.97362,116.334572,0,176,39990.2680555556,2009-06-26,06:26:00
39.973586,116.334507,0,177,39990.2681134259,2009-06-26,06:26:05
39.973577,116.334382,0,177,39990.2681712963,2009-06-26,06:26:10
39.973585,116.334334,0,176,39990.2682291667,2009-06-26,06:26:15
39.973611,116.334413,0,174,39990.268287037,2009-06-26,06:26:20
39.973595,116.334383,0,172,39990.2683449074,2009-06-26,06:26:25
39.973596,116.33436,0,169,39990.2684027778,2009-06-26,06:26:30
39.973552,116.334347,0,167,39990.2684606481,2009-06-26,06:26:35
39.97355,116.33437,0,165,39990.2685185185,2009-06-26,06:26:40
39.973544,116.334422,0,161,39990.2685763889,2009-06-26,06:26:45
39.973525,116.334413,0,158,39990.2686342593,2009-06-26,06:26:50
39.973511,116.334391,0,156,39990.2686921296,2009-06-26,06:26:55
39.973526,116.334336,0,155,39990.26875,2009-06-26,06:27:00
39.973514,116.334305,0,153,39990.2688078704,2009-06-26,06:27:05
39.973506,116.334271,0,152,39990.2688657407,2009-06-26,06:27:10
39.973491,116.334276,0,150,39990.2689236111,2009-06-26,06:27:15
39.973478,116.334272,0,148,39990.2689814815,2009-06-26,06:27:20
39.973474,116.334246,0,147,39990.2690393519,2009-06-26,06:27:25
39.973468,116.334238,0,147,39990.2690972222,2009-06-26,06:27:30
39.973468,116.334238,0,147,39990.2691319444,2009-06-26,06:27:33
39.973465,116.334235,0,146,39990.2691550926,2009-06-26,06:27:35
39.973456,116.334234,0,146,39990.269212963,2009-06-26,06:27:40
39.973456,116.334234,0,146,39990.2692476852,2009-06-26,06:27:43
39.973452,116.334238,0,146,39990.2692708333,2009-06-26,06:27:45
39.973448,116.334248,0,146,39990.2693287037,2009-06-26,06:27:50
39.973446,116.334257,0,146,39990.2693865741,2009-06-26,06:27:55
39.973446,116.334257,0,146,39990.2694212963,2009-06-26,06:27:58
39.973449,116.334255,0,146,39990.2694444444,2009-06-26,06:28:00
39.973457,116.334273,0,145,39990.2695023148,2009-06-26,06:28:05
39.973448,116.334269,0,145,39990.2695601852,2009-06-26,06:28:10
39.973497,116.334191,0,141,39990.2696180556,2009-06-26,06:28:15
39.973521,116.334201,0,139,39990.2696759259,2009-06-26,06:28:20
39.97351,116.334231,0,140,39990.2697337963,2009-06-26,06:28:25
39.973556,116.334256,0,140,39990.2697916667,2009-06-26,06:28:30
39.973569,116.334251,0,139,39990.269849537,2009-06-26,06:28:35
39.973566,116.334255,0,139,39990.2699074074,2009-06-26,06:28:40
39.973566,116.334255,0,139,39990.2699421296,2009-06-26,06:28:43
39.973567,116.33425,0,139,39990.2699652778,2009-06-26,06:28:45
39.973546,116.33417,0,140,39990.2700231481,2009-06-26,06:28:50
39.973516,116.334114,0,140,39990.2700810185,2009-06-26,06:28:55
39.973533,116.33407,0,140,39990.2701388889,2009-06-26,06:29:00
39.973546,116.334035,0,140,39990.2701967593,2009-06-26,06:29:05
39.973547,116.333989,0,141,39990.2702546296,2009-06-26,06:29:10
39.973549,116.33401,0,141,39990.2703125,2009-06-26,06:29:15
39.973565,116.334021,0,141,39990.2703703704,2009-06-26,06:29:20
39.973593,116.334025,0,141,39990.2704282407,2009-06-26,06:29:25
39.973598,116.334035,0,141,39990.2704861111,2009-06-26,06:29:30
39.973612,116.334136,0,142,39990.2705439815,2009-06-26,06:29:35
39.973622,116.33424,0,142,39990.2706018519,2009-06-26,06:29:40
39.973604,116.3343,0,143,39990.2706597222,2009-06-26,06:29:45
39.973617,116.33439,0,143,39990.2707175926,2009-06-26,06:29:50
39.973645,116.334469,0,143,39990.270775463,2009-06-26,06:29:55
39.973634,116.334524,0,144,39990.2708333333,2009-06-26,06:30:00
39.973625,116.334568,0,144,39990.2708912037,2009-06-26,06:30:05
39.973626,116.334625,0,145,39990.2709490741,2009-06-26,06:30:10
39.973594,116.334696,0,145,39990.2710069444,2009-06-26,06:30:15
39.973594,116.334771,0,146,39990.2710648148,2009-06-26,06:30:20
39.973636,116.334807,0,146,39990.2711226852,2009-06-26,06:30:25
39.973646,116.33483,0,148,39990.2711805556,2009-06-26,06:30:30
39.973645,116.334852,0,148,39990.2712384259,2009-06-26,06:30:35
39.973593,116.334869,0,150,39990.2712962963,2009-06-26,06:30:40
39.973608,116.33485,0,151,39990.2713541667,2009-06-26,06:30:45
39.973654,116.334802,0,152,39990.271412037,2009-06-26,06:30:50
39.973678,116.33478,0,153,39990.2714699074,2009-06-26,06:30:55
39.973702,116.334726,0,153,39990.2715277778,2009-06-26,06:31:00
39.973689,116.334723,0,154,39990.2715856481,2009-06-26,06:31:05
39.973681,116.334711,0,154,39990.2716435185,2009-06-26,06:31:10
39.973727,116.335549,0,166,39990.271875,2009-06-26,06:31:30
39.973614,116.335277,0,166,39990.2719328704,2009-06-26,06:31:35
39.973642,116.335053,0,166,39990.2719907407,2009-06-26,06:31:40
39.97367,116.334915,0,166,39990.2720486111,2009-06-26,06:31:45
39.973725,116.334733,0,164,39990.2721064815,2009-06-26,06:31:50
39.973698,116.334618,0,155,39990.2721643519,2009-06-26,06:31:55
39.973682,116.33457,0,153,39990.2722222222,2009-06-26,06:32:00
39.973601,116.334454,0,140,39990.2722800926,2009-06-26,06:32:05
39.973559,116.334287,0,125,39990.272337963,2009-06-26,06:32:10
39.973559,116.334228,0,111,39990.2723958333,2009-06-26,06:32:15
39.973558,116.334182,0,86,39990.2724537037,2009-06-26,06:32:20
39.973536,116.334174,0,79,39990.2725115741,2009-06-26,06:32:25
39.973506,116.334207,0,80,39990.2725694444,2009-06-26,06:32:30
39.973508,116.334198,0,79,39990.2726273148,2009-06-26,06:32:35
39.973499,116.334203,0,78,39990.2726851852,2009-06-26,06:32:40
39.973475,116.33425,0,76,39990.2727430556,2009-06-26,06:32:45
39.973444,116.334271,0,68,39990.2728009259,2009-06-26,06:32:50
39.973407,116.334309,0,60,39990.2728587963,2009-06-26,06:32:55
39.973423,116.334353,0,55,39990.2729166667,2009-06-26,06:33:00
39.973461,116.334357,0,48,39990.272974537,2009-06-26,06:33:05
39.973502,116.334369,0,44,39990.2730324074,2009-06-26,06:33:10
39.973506,116.334379,0,44,39990.2730902778,2009-06-26,06:33:15
39.973464,116.334412,0,44,39990.2731481481,2009-06-26,06:33:20
39.973497,116.334443,0,42,39990.2732060185,2009-06-26,06:33:25
39.973483,116.334376,0,36,39990.2732638889,2009-06-26,06:33:30
39.973482,116.334356,0,34,39990.2733217593,2009-06-26,06:33:35
39.973476,116.334333,0,28,39990.2733796296,2009-06-26,06:33:40
39.973476,116.334333,0,28,39990.2734143519,2009-06-26,06:33:43
39.97347,116.334337,0,29,39990.2734375,2009-06-26,06:33:45
39.973458,116.33432,0,31,39990.2734953704,2009-06-26,06:33:50
39.973437,116.334284,0,31,39990.2735532407,2009-06-26,06:33:55
39.97344,116.334166,0,29,39990.2736111111,2009-06-26,06:34:00
39.973435,116.334117,0,23,39990.2736689815,2009-06-26,06:34:05
39.973389,116.334048,0,21,39990.2737268518,2009-06-26,06:34:10
39.973342,116.333946,0,18,39990.2737847222,2009-06-26,06:34:15
39.973327,116.333867,0,12,39990.2738425926,2009-06-26,06:34:20
39.973312,116.333822,0,11,39990.273900463,2009-06-26,06:34:25
39.973303,116.333834,0,9,39990.2739583333,2009-06-26,06:34:30
39.973294,116.333899,0,14,39990.2740162037,2009-06-26,06:34:35
39.97328,116.333872,0,13,39990.2740740741,2009-06-26,06:34:40
39.973238,116.333877,0,8,39990.2741319444,2009-06-26,06:34:45
39.97323,116.333895,0,5,39990.2741898148,2009-06-26,06:34:50
39.97325,116.333983,0,2,39990.2742476852,2009-06-26,06:34:55
39.973266,116.334051,0,0,39990.2743055556,2009-06-26,06:35:00
39.973292,116.334025,0,-5,39990.2743634259,2009-06-26,06:35:05
39.973277,116.333983,0,-6,39990.2744212963,2009-06-26,06:35:10
39.97322,116.333946,0,-3,39990.2744791667,2009-06-26,06:35:15
39.973222,116.33399,0,0,39990.274537037,2009-06-26,06:35:20
39.973238,116.33405,0,1,39990.2745949074,2009-06-26,06:35:25
39.973248,116.334079,0,1,39990.2746527778,2009-06-26,06:35:30
39.973277,116.334123,0,0,39990.2747106481,2009-06-26,06:35:35
39.973321,116.334161,0,-1,39990.2747685185,2009-06-26,06:35:40
39.973311,116.334229,0,0,39990.2748263889,2009-06-26,06:35:45
39.973335,116.334285,0,-1,39990.2748842593,2009-06-26,06:35:50
39.973376,116.334326,0,-1,39990.2749421296,2009-06-26,06:35:55
39.973463,116.334312,0,-2,39990.275,2009-06-26,06:36:00
39.973554,116.334331,0,-2,39990.2750578704,2009-06-26,06:36:05
39.973579,116.334439,0,-2,39990.2751157407,2009-06-26,06:36:10
39.97348,116.334551,0,-2,39990.2751736111,2009-06-26,06:36:15
39.973437,116.334539,0,-2,39990.2752314815,2009-06-26,06:36:20
39.973444,116.334505,0,-2,39990.2752893518,2009-06-26,06:36:25
39.973462,116.334508,0,-2,39990.2753472222,2009-06-26,06:36:30
39.973413,116.334583,0,-1,39990.2754050926,2009-06-26,06:36:35
39.97343,116.334583,0,-1,39990.275462963,2009-06-26,06:36:40
39.973525,116.334564,0,-1,39990.2755208333,2009-06-26,06:36:45
39.973585,116.334594,0,-1,39990.2755787037,2009-06-26,06:36:50
39.973548,116.334615,0,-1,39990.2756365741,2009-06-26,06:36:55
39.973483,116.334638,0,-2,39990.2756944444,2009-06-26,06:37:00
39.973474,116.334383,0,-2,39990.2757523148,2009-06-26,06:37:05
39.973491,116.334185,0,-3,39990.2758101852,2009-06-26,06:37:10
39.973514,116.334029,0,-3,39990.2758680556,2009-06-26,06:37:15
39.97353,116.333948,0,-2,39990.2759259259,2009-06-26,06:37:20
39.973531,116.33384,0,0,39990.2759837963,2009-06-26,06:37:25
39.97351,116.333736,0,0,39990.2760416667,2009-06-26,06:37:30
39.973488,116.333527,0,-1,39990.276099537,2009-06-26,06:37:35
39.973461,116.333385,0,-3,39990.2761574074,2009-06-26,06:37:40
39.973447,116.333268,0,-4,39990.2762152778,2009-06-26,06:37:45
39.973483,116.333186,0,-5,39990.2762731481,2009-06-26,06:37:50
39.973489,116.333077,0,-2,39990.2763310185,2009-06-26,06:37:55
39.973496,116.333011,0,0,39990.2763888889,2009-06-26,06:38:00
39.973508,116.333005,0,0,39990.2764467593,2009-06-26,06:38:05
39.973558,116.333123,0,2,39990.2765046296,2009-06-26,06:38:10
39.973549,116.333148,0,3,39990.2765625,2009-06-26,06:38:15
39.973501,116.333087,0,5,39990.2766203704,2009-06-26,06:38:20
39.973442,116.333134,0,6,39990.2766782407,2009-06-26,06:38:25
39.973332,116.333272,0,7,39990.2767361111,2009-06-26,06:38:30
39.973364,116.333391,0,9,39990.2767939815,2009-06-26,06:38:35
39.973459,116.333448,0,9,39990.2768518519,2009-06-26,06:38:40
39.973493,116.333588,0,10,39990.2769097222,2009-06-26,06:38:45
39.973446,116.333582,0,11,39990.2769675926,2009-06-26,06:38:50
39.973385,116.333591,0,11,39990.277025463,2009-06-26,06:38:55
39.973329,116.333604,0,10,39990.2770833333,2009-06-26,06:39:00
39.973262,116.333762,0,10,39990.2771412037,2009-06-26,06:39:05
39.973199,116.333893,0,10,39990.2771990741,2009-06-26,06:39:10
39.973145,116.33404,0,10,39990.2772569444,2009-06-26,06:39:15
39.973095,116.334241,0,8,39990.2773148148,2009-06-26,06:39:20
39.97309,116.33423,0,9,39990.2773726852,2009-06-26,06:39:25
39.97305,116.33419,0,12,39990.2774305556,2009-06-26,06:39:30
39.972998,116.334233,0,14,39990.2774884259,2009-06-26,06:39:35
39.972957,116.334319,0,14,39990.2775462963,2009-06-26,06:39:40
39.973,116.334313,0,13,39990.2776041667,2009-06-26,06:39:45
39.973102,116.334272,0,9,39990.277662037,2009-06-26,06:39:50
39.973116,116.334289,0,8,39990.2777199074,2009-06-26,06:39:55
39.973083,116.334359,0,7,39990.2777777778,2009-06-26,06:40:00
39.973135,116.334285,0,7,39990.2778356481,2009-06-26,06:40:05
39.97315,116.334269,0,6,39990.2778935185,2009-06-26,06:40:10
39.973161,116.334226,0,6,39990.2779513889,2009-06-26,06:40:15
39.973095,116.33427,0,5,39990.2780092593,2009-06-26,06:40:20
39.973062,116.334363,0,4,39990.2780671296,2009-06-26,06:40:25
39.973017,116.334378,0,4,39990.278125,2009-06-26,06:40:30
39.973088,116.33438,0,4,39990.2781828704,2009-06-26,06:40:35
39.973026,116.334479,0,3,39990.2782407407,2009-06-26,06:40:40
39.973081,116.334543,0,4,39990.2782986111,2009-06-26,06:40:45
39.973182,116.334556,0,4,39990.2783564815,2009-06-26,06:40:50
39.973314,116.334576,0,5,39990.2784143519,2009-06-26,06:40:55
39.973317,116.334616,0,4,39990.2784722222,2009-06-26,06:41:00
39.973285,116.334581,0,6,39990.2785300926,2009-06-26,06:41:05
39.973259,116.334616,0,10,39990.278587963,2009-06-26,06:41:10
39.973274,116.334536,0,10,39990.2786458333,2009-06-26,06:41:15
39.973288,116.334525,0,9,39990.2787037037,2009-06-26,06:41:20
39.97332,116.334563,0,11,39990.2787615741,2009-06-26,06:41:25
39.973374,116.334598,0,15,39990.2788194444,2009-06-26,06:41:30
39.973398,116.334626,0,19,39990.2788773148,2009-06-26,06:41:35
39.973398,116.334626,0,19,39990.278912037,2009-06-26,06:41:38
39.973402,116.334622,0,23,39990.2789351852,2009-06-26,06:41:40
39.973383,116.334582,0,29,39990.2789930556,2009-06-26,06:41:45
39.973359,116.334602,0,34,39990.2790509259,2009-06-26,06:41:50
39.973357,116.334591,0,34,39990.2791087963,2009-06-26,06:41:55
39.973362,116.334501,0,34,39990.2791666667,2009-06-26,06:42:00
39.973387,116.334366,0,32,39990.279224537,2009-06-26,06:42:05
39.973385,116.334281,0,27,39990.2792824074,2009-06-26,06:42:10
39.973348,116.334275,0,27,39990.2793402778,2009-06-26,06:42:15
39.973328,116.334211,0,28,39990.2793981481,2009-06-26,06:42:20
39.973313,116.334194,0,31,39990.2794560185,2009-06-26,06:42:25
39.973314,116.33412,0,28,39990.2795138889,2009-06-26,06:42:30
39.973318,116.334078,0,30,39990.2795717593,2009-06-26,06:42:35
39.973321,116.33406,0,34,39990.2796296296,2009-06-26,06:42:40
39.973318,116.334024,0,37,39990.2796875,2009-06-26,06:42:45
39.9733,116.334043,0,40,39990.2797453704,2009-06-26,06:42:50
39.973289,116.33402,0,42,39990.2798032407,2009-06-26,06:42:55
39.973255,116.334003,0,45,39990.2798611111,2009-06-26,06:43:00
39.973239,116.334069,0,48,39990.2799189815,2009-06-26,06:43:05
39.973254,116.334043,0,53,39990.2799768519,2009-06-26,06:43:10
39.973254,116.334043,0,53,39990.2800115741,2009-06-26,06:43:13
39.973257,116.334046,0,53,39990.2800347222,2009-06-26,06:43:15
39.973239,116.334017,0,55,39990.2800925926,2009-06-26,06:43:20
39.973241,116.333996,0,54,39990.280150463,2009-06-26,06:43:25
39.973248,116.333981,0,54,39990.2802083333,2009-06-26,06:43:30
39.973253,116.333991,0,55,39990.2802662037,2009-06-26,06:43:35
39.973224,116.334009,0,55,39990.2803240741,2009-06-26,06:43:40
39.973186,116.334095,0,55,39990.2803819444,2009-06-26,06:43:45
39.973179,116.334109,0,55,39990.2804398148,2009-06-26,06:43:50
39.973181,116.334169,0,55,39990.2804976852,2009-06-26,06:43:55
39.973233,116.334109,0,55,39990.2805555556,2009-06-26,06:44:00
39.973257,116.33411,0,55,39990.2806134259,2009-06-26,06:44:05
39.973248,116.334192,0,55,39990.2806712963,2009-06-26,06:44:10
39.973255,116.334232,0,54,39990.2807291667,2009-06-26,06:44:15
39.97328,116.334221,0,54,39990.280787037,2009-06-26,06:44:20
39.973299,116.334257,0,54,39990.2808449074,2009-06-26,06:44:25
39.973327,116.334242,0,53,39990.2809027778,2009-06-26,06:44:30
39.973364,116.334216,0,53,39990.2809606481,2009-06-26,06:44:35
39.973344,116.334274,0,53,39990.2810185185,2009-06-26,06:44:40
39.973304,116.33439,0,53,39990.2810763889,2009-06-26,06:44:45
39.973253,116.334526,0,53,39990.2811342593,2009-06-26,06:44:50
39.973221,116.334586,0,54,39990.2811921296,2009-06-26,06:44:55
39.973264,116.334638,0,54,39990.28125,2009-06-26,06:45:00
39.973222,116.334691,0,55,39990.2813078704,2009-06-26,06:45:05
39.973186,116.334785,0,56,39990.2813657407,2009-06-26,06:45:10
39.973164,116.334877,0,59,39990.2814236111,2009-06-26,06:45:15
39.973185,116.334948,0,60,39990.2814814815,2009-06-26,06:45:20
39.973184,116.33488,0,62,39990.2815393518,2009-06-26,06:45:25
39.973161,116.334854,0,64,39990.2815972222,2009-06-26,06:45:30
39.973116,116.334785,0,66,39990.2816550926,2009-06-26,06:45:35
39.973071,116.334758,0,67,39990.281712963,2009-06-26,06:45:40
39.973111,116.334682,0,65,39990.2817708333,2009-06-26,06:45:45
39.973122,116.334575,0,66,39990.2818287037,2009-06-26,06:45:50
39.973131,116.33457,0,66,39990.2818865741,2009-06-26,06:45:55
39.973103,116.334539,0,66,39990.2819444444,2009-06-26,06:46:00
39.973061,116.334515,0,67,39990.2820023148,2009-06-26,06:46:05
39.973028,116.334497,0,67,39990.2820601852,2009-06-26,06:46:10
39.973019,116.3345,0,66,39990.2821180556,2009-06-26,06:46:15
39.973006,116.334516,0,66,39990.2821759259,2009-06-26,06:46:20
39.973006,116.334516,0,66,39990.2822106481,2009-06-26,06:46:23
39.973013,116.334512,0,66,39990.2822337963,2009-06-26,06:46:25
39.973023,116.334501,0,65,39990.2822916667,2009-06-26,06:46:30
39.97303,116.334471,0,64,39990.282349537,2009-06-26,06:46:35
39.972973,116.334469,0,64,39990.2824074074,2009-06-26,06:46:40
39.972919,116.334417,0,64,39990.2824652778,2009-06-26,06:46:45
39.972892,116.334418,0,64,39990.2825231481,2009-06-26,06:46:50
39.972954,116.334421,0,64,39990.2825810185,2009-06-26,06:46:55
39.973056,116.334408,0,63,39990.2826388889,2009-06-26,06:47:00
39.973102,116.334406,0,63,39990.2826967593,2009-06-26,06:47:05
39.973162,116.334432,0,63,39990.2827546296,2009-06-26,06:47:10
39.973201,116.334451,0,64,39990.2828125,2009-06-26,06:47:15
39.973212,116.334474,0,65,39990.2828703704,2009-06-26,06:47:20
39.973222,116.33455,0,68,39990.2829282407,2009-06-26,06:47:25
39.973264,116.334615,0,72,39990.2829861111,2009-06-26,06:47:30
39.973281,116.334652,0,74,39990.2830439815,2009-06-26,06:47:35
39.9733,116.334615,0,74,39990.2831018518,2009-06-26,06:47:40
39.973318,116.334529,0,77,39990.2831597222,2009-06-26,06:47:45
39.973328,116.334485,0,78,39990.2832175926,2009-06-26,06:47:50
39.973321,116.334425,0,80,39990.283275463,2009-06-26,06:47:55
39.973324,116.334338,0,83,39990.2833333333,2009-06-26,06:48:00
39.973308,116.334358,0,88,39990.2833912037,2009-06-26,06:48:05
39.973308,116.334317,0,91,39990.2834490741,2009-06-26,06:48:10
39.973313,116.334242,0,94,39990.2835069444,2009-06-26,06:48:15
39.973353,116.33403,0,99,39990.2835648148,2009-06-26,06:48:20
39.97335,116.334013,0,101,39990.2836226852,2009-06-26,06:48:25
39.973339,116.334016,0,106,39990.2836805556,2009-06-26,06:48:30
39.973352,116.333955,0,107,39990.2837384259,2009-06-26,06:48:35
39.97335,116.333898,0,110,39990.2837962963,2009-06-26,06:48:40
39.973335,116.333894,0,112,39990.2838541667,2009-06-26,06:48:45
39.973315,116.333866,0,115,39990.283912037,2009-06-26,06:48:50
39.973337,116.333865,0,117,39990.2839699074,2009-06-26,06:48:55
39.973428,116.333805,0,123,39990.2840277778,2009-06-26,06:49:00
39.973445,116.333778,0,125,39990.2840856481,2009-06-26,06:49:05
39.973458,116.333778,0,127,39990.2841435185,2009-06-26,06:49:10
39.973461,116.33378,0,128,39990.2842013889,2009-06-26,06:49:15
39.973461,116.33378,0,128,39990.2842361111,2009-06-26,06:49:18
39.973464,116.333776,0,128,39990.2842592593,2009-06-26,06:49:20
39.973456,116.333714,0,128,39990.2843171296,2009-06-26,06:49:25
39.97345,116.33371,0,132,39990.284375,2009-06-26,06:49:30
39.973442,116.333704,0,132,39990.2844328704,2009-06-26,06:49:35
39.973442,116.333704,0,132,39990.2844675926,2009-06-26,06:49:38
39.973436,116.333699,0,132,39990.2844907407,2009-06-26,06:49:40
39.973438,116.333619,0,131,39990.2845486111,2009-06-26,06:49:45
39.973415,116.33356,0,129,39990.2846064815,2009-06-26,06:49:50
39.973387,116.333518,0,130,39990.2846643519,2009-06-26,06:49:55
39.973375,116.333492,0,132,39990.2847222222,2009-06-26,06:50:00
39.973352,116.333502,0,133,39990.2847800926,2009-06-26,06:50:05
39.973341,116.333515,0,135,39990.284837963,2009-06-26,06:50:10
39.973349,116.333545,0,135,39990.2848958333,2009-06-26,06:50:15
39.973373,116.333602,0,134,39990.2849537037,2009-06-26,06:50:20
39.973367,116.333666,0,135,39990.2850115741,2009-06-26,06:50:25
39.973367,116.333666,0,135,39990.2850462963,2009-06-26,06:50:28
39.973369,116.333658,0,135,39990.2850694444,2009-06-26,06:50:30
39.973378,116.33366,0,135,39990.2851273148,2009-06-26,06:50:35
39.973367,116.333649,0,135,39990.2851851852,2009-06-26,06:50:40
39.973362,116.333592,0,137,39990.2852430556,2009-06-26,06:50:45
39.973377,116.333557,0,135,39990.2853009259,2009-06-26,06:50:50
39.973353,116.333567,0,135,39990.2853587963,2009-06-26,06:50:55
39.973353,116.333567,0,135,39990.2853935185,2009-06-26,06:50:58
39.973352,116.33356,0,135,39990.2854166667,2009-06-26,06:51:00
39.973361,116.333522,0,135,39990.285474537,2009-06-26,06:51:05
39.973378,116.333467,0,134,39990.2855324074,2009-06-26,06:51:10
39.973333,116.333425,0,135,39990.2855902778,2009-06-26,06:51:15
39.973175,116.333469,0,136,39990.2856481481,2009-06-26,06:51:20
39.973038,116.333528,0,136,39990.2857060185,2009-06-26,06:51:25
39.972993,116.333553,0,136,39990.2857638889,2009-06-26,06:51:30
39.973021,116.333603,0,136,39990.2858217593,2009-06-26,06:51:35
39.973143,116.333618,0,135,39990.2858796296,2009-06-26,06:51:40
39.973194,116.333674,0,135,39990.2859375,2009-06-26,06:51:45
39.973183,116.333709,0,135,39990.2859953704,2009-06-26,06:51:50
39.97318,116.33371,0,135,39990.2860532407,2009-06-26,06:51:55
39.97318,116.33371,0,135,39990.286087963,2009-06-26,06:51:58
39.973174,116.333716,0,135,39990.2861111111,2009-06-26,06:52:00
39.973288,116.333744,0,137,39990.2861689815,2009-06-26,06:52:05
39.973363,116.333864,0,138,39990.2862268519,2009-06-26,06:52:10
39.973386,116.333955,0,138,39990.2862847222,2009-06-26,06:52:15
39.973378,116.334087,0,139,39990.2863425926,2009-06-26,06:52:20
39.973349,116.334254,0,141,39990.286400463,2009-06-26,06:52:25
39.973287,116.334516,0,145,39990.2864583333,2009-06-26,06:52:30
39.973248,116.334727,0,146,39990.2865162037,2009-06-26,06:52:35
39.973217,116.334996,0,149,39990.2865740741,2009-06-26,06:52:40
39.97324,116.335226,0,150,39990.2866319444,2009-06-26,06:52:45
39.973302,116.335082,0,149,39990.2866898148,2009-06-26,06:52:50
39.973309,116.334939,0,150,39990.2867476852,2009-06-26,06:52:55
39.973314,116.334914,0,153,39990.2868055556,2009-06-26,06:53:00
39.973303,116.334888,0,156,39990.2868634259,2009-06-26,06:53:05
39.973333,116.334946,0,158,39990.2869212963,2009-06-26,06:53:10
39.973396,116.334893,0,158,39990.2869791667,2009-06-26,06:53:15
39.973416,116.334925,0,160,39990.287037037,2009-06-26,06:53:20
39.973421,116.334992,0,162,39990.2870949074,2009-06-26,06:53:25
39.973426,116.334878,0,166,39990.2871527778,2009-06-26,06:53:30
39.973515,116.334667,0,167,39990.2872106481,2009-06-26,06:53:35
39.973567,116.33462,0,167,39990.2872685185,2009-06-26,06:53:40
39.97362,116.334621,0,167,39990.2873263889,2009-06-26,06:53:45
39.97365,116.334553,0,167,39990.2873842593,2009-06-26,06:53:50
39.973589,116.33456,0,168,39990.2874421296,2009-06-26,06:53:55
39.973443,116.334573,0,168,39990.2875,2009-06-26,06:54:00
39.973365,116.334504,0,168,39990.2875578704,2009-06-26,06:54:05
39.973286,116.334574,0,167,39990.2876157407,2009-06-26,06:54:10
39.973263,116.334578,0,166,39990.2876736111,2009-06-26,06:54:15
39.973317,116.334539,0,165,39990.2877314815,2009-06-26,06:54:20
39.973259,116.334604,0,165,39990.2877893519,2009-06-26,06:54:25
39.973286,116.334649,0,168,39990.2878472222,2009-06-26,06:54:30
39.973276,116.334642,0,167,39990.2879050926,2009-06-26,06:54:35
39.973379,116.334701,0,171,39990.287962963,2009-06-26,06:54:40
39.973411,116.334816,0,172,39990.2880208333,2009-06-26,06:54:45
39.973392,116.33483,0,167,39990.2880787037,2009-06-26,06:54:50
39.973396,116.334842,0,161,39990.2881365741,2009-06-26,06:54:55
39.973359,116.334912,0,156,39990.2881944444,2009-06-26,06:55:00
39.973262,116.335073,0,153,39990.2882523148,2009-06-26,06:55:05
39.973193,116.335127,0,149,39990.2883101852,2009-06-26,06:55:10
39.973193,116.335108,0,146,39990.2883680556,2009-06-26,06:55:15
39.973247,116.335049,0,148,39990.2884259259,2009-06-26,06:55:20
39.973337,116.334888,0,146,39990.2884837963,2009-06-26,06:55:25
39.973387,116.334778,0,145,39990.2885416667,2009-06-26,06:55:30
39.973334,116.334687,0,148,39990.288599537,2009-06-26,06:55:35
39.973216,116.334593,0,147,39990.2886574074,2009-06-26,06:55:40
39.97308,116.334491,0,140,39990.2887152778,2009-06-26,06:55:45
39.972999,116.334411,0,131,39990.2887731481,2009-06-26,06:55:50
39.972995,116.334383,0,124,39990.2888310185,2009-06-26,06:55:55
39.973003,116.33437,0,117,39990.2888888889,2009-06-26,06:56:00
39.973045,116.334349,0,116,39990.2889467593,2009-06-26,06:56:05
39.973133,116.334297,0,119,39990.2890046296,2009-06-26,06:56:10
39.973142,116.334278,0,120,39990.2890625,2009-06-26,06:56:15
39.973187,116.334245,0,121,39990.2891203704,2009-06-26,06:56:20
39.973207,116.334207,0,118,39990.2891782407,2009-06-26,06:56:25
39.973202,116.334157,0,113,39990.2892361111,2009-06-26,06:56:30
39.973255,116.334119,0,113,39990.2892939815,2009-06-26,06:56:35
39.973315,116.334158,0,118,39990.2893518518,2009-06-26,06:56:40
39.973345,116.334179,0,128,39990.2894097222,2009-06-26,06:56:45
39.973356,116.33418,0,129,39990.2894675926,2009-06-26,06:56:50
39.973356,116.33418,0,129,39990.2895023148,2009-06-26,06:56:53
39.973358,116.334186,0,129,39990.289525463,2009-06-26,06:56:55
39.97341,116.334235,0,129,39990.2895833333,2009-06-26,06:57:00
39.973481,116.334267,0,130,39990.2896412037,2009-06-26,06:57:05
39.9735,116.334282,0,133,39990.2896990741,2009-06-26,06:57:10
39.973507,116.334339,0,133,39990.2897569444,2009-06-26,06:57:15
39.97349,116.334406,0,133,39990.2898148148,2009-06-26,06:57:20
39.973484,116.334477,0,134,39990.2898726852,2009-06-26,06:57:25
39.973471,116.334562,0,130,39990.2899305556,2009-06-26,06:57:30
39.973445,116.334611,0,128,39990.2899884259,2009-06-26,06:57:35
39.973445,116.334611,0,128,39990.2900231481,2009-06-26,06:57:38
39.973439,116.33461,0,128,39990.2900462963,2009-06-26,06:57:40
39.973419,116.334628,0,130,39990.2901041667,2009-06-26,06:57:45
39.973404,116.334624,0,133,39990.290162037,2009-06-26,06:57:50
39.973404,116.334612,0,136,39990.2902199074,2009-06-26,06:57:55
39.97339,116.334591,0,137,39990.2902777778,2009-06-26,06:58:00
39.973382,116.33454,0,136,39990.2903356481,2009-06-26,06:58:05
39.973376,116.334558,0,140,39990.2903935185,2009-06-26,06:58:10
39.973376,116.334558,0,140,39990.2904282407,2009-06-26,06:58:13
39.973376,116.334564,0,141,39990.2904513889,2009-06-26,06:58:15
39.973365,116.334557,0,144,39990.2905092593,2009-06-26,06:58:20
39.973365,116.334557,0,144,39990.2905439815,2009-06-26,06:58:23
39.973371,116.334549,0,144,39990.2905671296,2009-06-26,06:58:25
39.973372,116.334537,0,144,39990.290625,2009-06-26,06:58:30
39.973381,116.33451,0,144,39990.2906828704,2009-06-26,06:58:35
39.973383,116.334476,0,143,39990.2907407407,2009-06-26,06:58:40
39.973379,116.334369,0,139,39990.2907986111,2009-06-26,06:58:45
39.973397,116.334312,0,139,39990.2908564815,2009-06-26,06:58:50
39.973384,116.334258,0,141,39990.2909143518,2009-06-26,06:58:55
39.973384,116.334204,0,144,39990.2909722222,2009-06-26,06:59:00
39.97338,116.33415,0,145,39990.2910300926,2009-06-26,06:59:05
39.973384,116.334136,0,147,39990.291087963,2009-06-26,06:59:10
39.973375,116.334137,0,147,39990.2911458333,2009-06-26,06:59:15
39.973357,116.334161,0,148,39990.2912037037,2009-06-26,06:59:20
39.973357,116.334152,0,148,39990.2912615741,2009-06-26,06:59:25
39.973362,116.334142,0,148,39990.2913194444,2009-06-26,06:59:30
39.973362,116.334142,0,148,39990.2913541667,2009-06-26,06:59:33
39.973356,116.334137,0,149,39990.2913773148,2009-06-26,06:59:35
39.973327,116.33413,0,150,39990.2914351852,2009-06-26,06:59:40
39.973292,116.334161,0,150,39990.2914930556,2009-06-26,06:59:45
39.973243,116.334214,0,150,39990.2915509259,2009-06-26,06:59:50
39.973204,116.33424,0,149,39990.2916087963,2009-06-26,06:59:55
39.973169,116.334243,0,149,39990.291724537,2009-06-26,07:00:05
39.97313,116.33424,0,149,39990.2917824074,2009-06-26,07:00:10
39.973046,116.334246,0,149,39990.2918402778,2009-06-26,07:00:15
39.973169,116.334248,0,149,39990.2918981481,2009-06-26,07:00:20
39.97321,116.334235,0,148,39990.2919560185,2009-06-26,07:00:25
39.97321,116.334235,0,148,39990.2919907407,2009-06-26,07:00:28
39.973216,116.334229,0,148,39990.2920138889,2009-06-26,07:00:30
39.973171,116.33421,0,148,39990.2920717593,2009-06-26,07:00:35
39.973232,116.334043,0,148,39990.2921296296,2009-06-26,07:00:40
39.973253,116.333946,0,155,39990.2921875,2009-06-26,07:00:45
39.973263,116.333916,0,159,39990.2922453704,2009-06-26,07:00:50
39.973254,116.333858,0,159,39990.2923032407,2009-06-26,07:00:55
39.973272,116.333843,0,158,39990.2923611111,2009-06-26,07:01:00
39.973305,116.33383,0,157,39990.2924189815,2009-06-26,07:01:05
39.973305,116.33383,0,157,39990.2924537037,2009-06-26,07:01:08
39.973297,116.333824,0,157,39990.2924768519,2009-06-26,07:01:10
39.973512,116.333771,0,166,39990.2925347222,2009-06-26,07:01:15
39.973522,116.333773,0,171,39990.2925925926,2009-06-26,07:01:20
39.973536,116.333699,0,172,39990.292650463,2009-06-26,07:01:25
39.973515,116.333757,0,172,39990.2927083333,2009-06-26,07:01:30
39.973509,116.333781,0,175,39990.2927662037,2009-06-26,07:01:35
39.973509,116.333756,0,177,39990.2928240741,2009-06-26,07:01:40
39.973498,116.333761,0,180,39990.2928819444,2009-06-26,07:01:45
39.973453,116.333829,0,182,39990.2929398148,2009-06-26,07:01:50
39.973413,116.333847,0,185,39990.2929976852,2009-06-26,07:01:55
39.973388,116.333819,0,188,39990.2930555556,2009-06-26,07:02:00
39.973379,116.33383,0,189,39990.2931134259,2009-06-26,07:02:05
39.973372,116.33385,0,189,39990.2931712963,2009-06-26,07:02:10
39.973387,116.33376,0,189,39990.2932291667,2009-06-26,07:02:15
39.973425,116.33374,0,189,39990.293287037,2009-06-26,07:02:20
39.973457,116.333711,0,189,39990.2933449074,2009-06-26,07:02:25
39.973441,116.333784,0,189,39990.2934027778,2009-06-26,07:02:30
39.973414,116.33386,0,189,39990.2934606481,2009-06-26,07:02:35
39.9734,116.333878,0,189,39990.2936342593,2009-06-26,07:02:50
39.973489,116.333792,0,189,39990.2936921296,2009-06-26,07:02:55
39.973476,116.333753,0,189,39990.29375,2009-06-26,07:03:00
39.973455,116.333728,0,189,39990.2938078704,2009-06-26,07:03:05
39.973395,116.333817,0,189,39990.2939814815,2009-06-26,07:03:20
39.97364,116.333367,0,204,39990.294212963,2009-06-26,07:03:40
39.973599,116.3334,0,199,39990.2942708333,2009-06-26,07:03:45
39.973542,116.333482,0,195,39990.2943287037,2009-06-26,07:03:50
39.97352,116.33345,0,191,39990.2943865741,2009-06-26,07:03:55
39.973517,116.333376,0,190,39990.2944444444,2009-06-26,07:04:00
39.973506,116.333285,0,189,39990.2945023148,2009-06-26,07:04:05
39.973509,116.333243,0,188,39990.2945601852,2009-06-26,07:04:10
39.973525,116.333244,0,194,39990.2946180556,2009-06-26,07:04:15
39.973525,116.333244,0,194,39990.2946527778,2009-06-26,07:04:18
39.973524,116.333242,0,194,39990.2946759259,2009-06-26,07:04:20
39.973529,116.333228,0,194,39990.2947337963,2009-06-26,07:04:25
39.973523,116.333278,0,192,39990.2947916667,2009-06-26,07:04:30
39.973474,116.333364,0,191,39990.294849537,2009-06-26,07:04:35
39.973454,116.333429,0,189,39990.2949074074,2009-06-26,07:04:40
39.973481,116.333438,0,185,39990.2949652778,2009-06-26,07:04:45
39.973484,116.333457,0,188,39990.2950231481,2009-06-26,07:04:50
39.973484,116.333466,0,189,39990.2950810185,2009-06-26,07:04:55
39.973466,116.333579,0,198,39990.2951388889,2009-06-26,07:05:00
39.973453,116.333785,0,208,39990.2951967593,2009-06-26,07:05:05
39.973423,116.333941,0,207,39990.2952546296,2009-06-26,07:05:10
39.973411,116.334024,0,205,39990.2953125,2009-06-26,07:05:15
39.973416,116.334035,0,204,39990.2953703704,2009-06-26,07:05:20
39.973415,116.334088,0,202,39990.2954282407,2009-06-26,07:05:25
39.973397,116.334197,0,201,39990.2954861111,2009-06-26,07:05:30
39.973375,116.334259,0,200,39990.2955439815,2009-06-26,07:05:35
39.973364,116.334304,0,197,39990.2956018519,2009-06-26,07:05:40
39.973327,116.334388,0,198,39990.2956597222,2009-06-26,07:05:45
39.973307,116.334507,0,203,39990.2957175926,2009-06-26,07:05:50
39.973311,116.334596,0,204,39990.295775463,2009-06-26,07:05:55
39.973339,116.33463,0,204,39990.2958333333,2009-06-26,07:06:00
39.973355,116.334684,0,204,39990.2958912037,2009-06-26,07:06:05
39.973313,116.33468,0,210,39990.2959490741,2009-06-26,07:06:10
39.973308,116.334831,0,214,39990.2960069444,2009-06-26,07:06:15
39.973304,116.334984,0,217,39990.2960648148,2009-06-26,07:06:20
39.973312,116.335156,0,217,39990.2961226852,2009-06-26,07:06:25
39.973314,116.33525,0,217,39990.2961805556,2009-06-26,07:06:30
39.97331,116.335233,0,217,39990.2962384259,2009-06-26,07:06:35
39.973324,116.335197,0,218,39990.2962962963,2009-06-26,07:06:40
39.973337,116.335161,0,218,39990.2963541667,2009-06-26,07:06:45
39.97333,116.335165,0,218,39990.296412037,2009-06-26,07:06:50
39.97333,116.335165,0,218,39990.2964467593,2009-06-26,07:06:53
39.973323,116.335164,0,218,39990.2964699074,2009-06-26,07:06:55
39.973314,116.335071,0,218,39990.2965277778,2009-06-26,07:07:00
39.973306,116.335059,0,218,39990.2965856481,2009-06-26,07:07:05
39.973279,116.335098,0,218,39990.2966435185,2009-06-26,07:07:10
39.973274,116.335129,0,218,39990.2967013889,2009-06-26,07:07:15
39.973274,116.335129,0,218,39990.2967361111,2009-06-26,07:07:18
39.973274,116.335134,0,218,39990.2967592593,2009-06-26,07:07:20
39.973283,116.33513,0,218,39990.2968171296,2009-06-26,07:07:25
39.973288,116.335166,0,218,39990.296875,2009-06-26,07:07:30
39.97326,116.335303,0,218,39990.2969328704,2009-06-26,07:07:35
39.973254,116.33534,0,218,39990.2969907407,2009-06-26,07:07:40
39.973231,116.335392,0,218,39990.2970486111,2009-06-26,07:07:45
39.973237,116.335357,0,218,39990.2971064815,2009-06-26,07:07:50
39.973244,116.335311,0,218,39990.2971643518,2009-06-26,07:07:55
39.973248,116.335295,0,218,39990.2972222222,2009-06-26,07:08:00
39.973264,116.335171,0,218,39990.2972800926,2009-06-26,07:08:05
39.973278,116.335129,0,218,39990.297337963,2009-06-26,07:08:10
39.973279,116.33509,0,218,39990.2973958333,2009-06-26,07:08:15
39.973279,116.33509,0,218,39990.2974305556,2009-06-26,07:08:18
39.973274,116.335082,0,218,39990.2974537037,2009-06-26,07:08:20
39.973263,116.335074,0,218,39990.2975115741,2009-06-26,07:08:25
39.973263,116.335074,0,218,39990.2975462963,2009-06-26,07:08:28
39.973256,116.335079,0,218,39990.2975694444,2009-06-26,07:08:30
39.973264,116.335107,0,218,39990.2976273148,2009-06-26,07:08:35
39.973258,116.33513,0,218,39990.2976851852,2009-06-26,07:08:40
39.972924,116.33831,0,215,39990.2984375,2009-06-26,07:09:45
39.973487,116.334544,0,222,39990.2984953704,2009-06-26,07:09:50
39.973475,116.334733,0,219,39990.2985532407,2009-06-26,07:09:55
39.973728,116.334423,0,217,39990.2994212963,2009-06-26,07:11:10
39.973733,116.33442,0,217,39990.2994791667,2009-06-26,07:11:15
39.973731,116.334418,0,217,39990.299537037,2009-06-26,07:11:20
39.973731,116.334418,0,217,39990.2995717593,2009-06-26,07:11:23
39.973723,116.334415,0,217,39990.2995949074,2009-06-26,07:11:25
39.973711,116.334427,0,217,39990.2996527778,2009-06-26,07:11:30
39.97357,116.334495,0,217,39990.2997106481,2009-06-26,07:11:35
39.973527,116.334491,0,217,39990.2997685185,2009-06-26,07:11:40
39.97353,116.334494,0,217,39990.2998263889,2009-06-26,07:11:45
39.97353,116.334494,0,217,39990.2998611111,2009-06-26,07:11:48
39.973533,116.334497,0,217,39990.2998842593,2009-06-26,07:11:50
39.973535,116.334485,0,217,39990.2999421296,2009-06-26,07:11:55
39.973516,116.33437,0,217,39990.3,2009-06-26,07:12:00
39.973511,116.334339,0,217,39990.3000578704,2009-06-26,07:12:05
39.973511,116.334339,0,217,39990.3000925926,2009-06-26,07:12:08
39.973511,116.334335,0,218,39990.3001157407,2009-06-26,07:12:10
39.973517,116.334265,0,218,39990.3001736111,2009-06-26,07:12:15
39.973518,116.334185,0,218,39990.3002314815,2009-06-26,07:12:20
39.973519,116.334119,0,218,39990.3002893519,2009-06-26,07:12:25
39.973477,116.334071,0,218,39990.3003472222,2009-06-26,07:12:30
39.973441,116.334033,0,218,39990.3004050926,2009-06-26,07:12:35
39.973425,116.333984,0,218,39990.300462963,2009-06-26,07:12:40
39.973401,116.334014,0,218,39990.3005208333,2009-06-26,07:12:45
39.973391,116.334068,0,217,39990.3005787037,2009-06-26,07:12:50
39.973374,116.334018,0,217,39990.3006365741,2009-06-26,07:12:55
39.973378,116.334001,0,217,39990.3006944444,2009-06-26,07:13:00
39.973422,116.334,0,217,39990.3007523148,2009-06-26,07:13:05
39.973455,116.333958,0,217,39990.3008101852,2009-06-26,07:13:10
39.973448,116.333915,0,217,39990.3008680556,2009-06-26,07:13:15
39.973439,116.333912,0,217,39990.3009259259,2009-06-26,07:13:20
39.973418,116.333904,0,217,39990.3009837963,2009-06-26,07:13:25
39.9734,116.333972,0,217,39990.3010416667,2009-06-26,07:13:30
39.973437,116.333965,0,216,39990.301099537,2009-06-26,07:13:35
39.973463,116.334046,0,216,39990.3011574074,2009-06-26,07:13:40
39.973454,116.334147,0,216,39990.3012152778,2009-06-26,07:13:45
39.973417,116.33423,0,216,39990.3012731481,2009-06-26,07:13:50
39.973407,116.334317,0,215,39990.3013310185,2009-06-26,07:13:55
39.973408,116.334388,0,215,39990.3013888889,2009-06-26,07:14:00
39.973444,116.334464,0,215,39990.3014467593,2009-06-26,07:14:05
39.973468,116.334471,0,215,39990.3015046296,2009-06-26,07:14:10
39.973474,116.334454,0,215,39990.3015625,2009-06-26,07:14:15
39.973473,116.334427,0,216,39990.3016203704,2009-06-26,07:14:20
39.973467,116.334437,0,216,39990.3016782407,2009-06-26,07:14:25
39.973429,116.334325,0,216,39990.3017939815,2009-06-26,07:14:35
39.973459,116.33428,0,216,39990.3018518519,2009-06-26,07:14:40
39.973474,116.334274,0,216,39990.3019097222,2009-06-26,07:14:45
39.97346,116.334285,0,216,39990.3019675926,2009-06-26,07:14:50
39.973403,116.334277,0,216,39990.302025463,2009-06-26,07:14:55
39.973387,116.33429,0,215,39990.3020833333,2009-06-26,07:15:00
39.973413,116.334385,0,215,39990.3021412037,2009-06-26,07:15:05
39.973608,116.334409,0,223,39990.3024884259,2009-06-26,07:15:35
39.973554,116.334899,0,223,39990.3025462963,2009-06-26,07:15:40
39.973512,116.334971,0,221,39990.3026041667,2009-06-26,07:15:45
39.973474,116.334977,0,220,39990.302662037,2009-06-26,07:15:50
39.973473,116.334917,0,219,39990.3027199074,2009-06-26,07:15:55
39.973477,116.334895,0,218,39990.3027777778,2009-06-26,07:16:00
39.973468,116.334939,0,218,39990.3028356481,2009-06-26,07:16:05
39.973471,116.335001,0,217,39990.3028935185,2009-06-26,07:16:10
39.973465,116.334909,0,217,39990.3029513889,2009-06-26,07:16:15
39.973431,116.33496,0,217,39990.3030092593,2009-06-26,07:16:20
39.973378,116.335091,0,216,39990.3030671296,2009-06-26,07:16:25
39.97335,116.335178,0,216,39990.303125,2009-06-26,07:16:30
39.97335,116.335178,0,216,39990.3031597222,2009-06-26,07:16:33
39.97335,116.335175,0,216,39990.3031828704,2009-06-26,07:16:35
39.973369,116.335119,0,216,39990.3032407407,2009-06-26,07:16:40
39.973405,116.335145,0,216,39990.3032986111,2009-06-26,07:16:45
39.97341,116.33519,0,216,39990.3033564815,2009-06-26,07:16:50
39.973367,116.335268,0,216,39990.3034143519,2009-06-26,07:16:55
39.97332,116.335363,0,216,39990.3034722222,2009-06-26,07:17:00
39.973293,116.335397,0,216,39990.3035300926,2009-06-26,07:17:05
39.973302,116.335447,0,216,39990.303587963,2009-06-26,07:17:10
39.973346,116.335385,0,217,39990.3036458333,2009-06-26,07:17:15
39.973379,116.335355,0,217,39990.3037037037,2009-06-26,07:17:20
39.9734,116.335261,0,217,39990.3037615741,2009-06-26,07:17:25
39.973417,116.335113,0,218,39990.3038194444,2009-06-26,07:17:30
39.97343,116.33501,0,218,39990.3038773148,2009-06-26,07:17:35
39.973411,116.335006,0,218,39990.3039351852,2009-06-26,07:17:40
39.973409,116.335022,0,218,39990.3039930556,2009-06-26,07:17:45
39.97342,116.335006,0,218,39990.3040509259,2009-06-26,07:17:50
39.973445,116.334964,0,218,39990.3041087963,2009-06-26,07:17:55
39.973477,116.334907,0,219,39990.3041666667,2009-06-26,07:18:00
39.973491,116.33486,0,219,39990.304224537,2009-06-26,07:18:05
39.97348,116.334892,0,219,39990.3042824074,2009-06-26,07:18:10
39.973456,116.334926,0,220,39990.3043402778,2009-06-26,07:18:15
39.973432,116.334834,0,220,39990.3043981481,2009-06-26,07:18:20
39.973423,116.334702,0,221,39990.3044560185,2009-06-26,07:18:25
39.973414,116.334659,0,221,39990.3045138889,2009-06-26,07:18:30
39.973438,116.334559,0,221,39990.3045717593,2009-06-26,07:18:35
39.973456,116.334484,0,221,39990.3046296296,2009-06-26,07:18:40
39.973469,116.33445,0,221,39990.3046875,2009-06-26,07:18:45
39.973493,116.334418,0,221,39990.3047453704,2009-06-26,07:18:50
39.973503,116.334407,0,221,39990.3048032407,2009-06-26,07:18:55
39.973516,116.334404,0,221,39990.3048611111,2009-06-26,07:19:00
39.973521,116.334466,0,220,39990.3049189815,2009-06-26,07:19:05
39.973511,116.334533,0,220,39990.3049768518,2009-06-26,07:19:10
39.973514,116.334678,0,219,39990.3050347222,2009-06-26,07:19:15
39.97355,116.334695,0,219,39990.3050925926,2009-06-26,07:19:20
39.973575,116.334591,0,219,39990.305150463,2009-06-26,07:19:25
39.973493,116.334507,0,214,39990.3053240741,2009-06-26,07:19:40
39.973493,116.334507,0,214,39990.3053587963,2009-06-26,07:19:43
39.973488,116.334509,0,215,39990.3053819444,2009-06-26,07:19:45
39.973451,116.334498,0,215,39990.3054398148,2009-06-26,07:19:50
39.973437,116.33454,0,215,39990.3054976852,2009-06-26,07:19:55
39.973437,116.33454,0,215,39990.3055324074,2009-06-26,07:19:58
39.973434,116.334536,0,215,39990.3055555556,2009-06-26,07:20:00
39.973458,116.334572,0,214,39990.3056134259,2009-06-26,07:20:05
39.973508,116.334686,0,214,39990.3056712963,2009-06-26,07:20:10
39.973414,116.335119,0,213,39990.3057291667,2009-06-26,07:20:15
39.973324,116.335392,0,213,39990.305787037,2009-06-26,07:20:20
39.973285,116.335402,0,213,39990.3058449074,2009-06-26,07:20:25
39.97329,116.335365,0,213,39990.3059027778,2009-06-26,07:20:30
39.973303,116.335374,0,213,39990.3059606481,2009-06-26,07:20:35
39.973317,116.335403,0,213,39990.3060185185,2009-06-26,07:20:40
39.973317,116.335403,0,213,39990.3060532407,2009-06-26,07:20:43
39.973325,116.335405,0,213,39990.3060763889,2009-06-26,07:20:45
39.973322,116.335425,0,213,39990.3061342593,2009-06-26,07:20:50
39.973322,116.335431,0,213,39990.3061921296,2009-06-26,07:20:55
39.973322,116.335431,0,213,39990.3062268518,2009-06-26,07:20:58
39.973324,116.335434,0,213,39990.30625,2009-06-26,07:21:00
39.973298,116.335474,0,213,39990.3063078704,2009-06-26,07:21:05
39.973284,116.335484,0,213,39990.3063657407,2009-06-26,07:21:10
39.973274,116.335518,0,213,39990.3064236111,2009-06-26,07:21:15
39.973284,116.335517,0,213,39990.3064814815,2009-06-26,07:21:20
39.973286,116.335538,0,213,39990.3065393518,2009-06-26,07:21:25
39.973286,116.335552,0,213,39990.3065972222,2009-06-26,07:21:30
39.973242,116.335561,0,213,39990.3066550926,2009-06-26,07:21:35
39.97323,116.335582,0,213,39990.306712963,2009-06-26,07:21:40
39.973223,116.335518,0,214,39990.3067708333,2009-06-26,07:21:45
39.973228,116.335534,0,214,39990.3068287037,2009-06-26,07:21:50
39.97324,116.335531,0,214,39990.3068865741,2009-06-26,07:21:55
39.973239,116.335464,0,214,39990.3069444444,2009-06-26,07:22:00
39.973251,116.335359,0,214,39990.3070023148,2009-06-26,07:22:05
39.973293,116.335304,0,214,39990.3070601852,2009-06-26,07:22:10
39.97332,116.335087,0,215,39990.3071180556,2009-06-26,07:22:15
39.973274,116.334931,0,216,39990.3071759259,2009-06-26,07:22:20
39.973257,116.334897,0,216,39990.3072337963,2009-06-26,07:22:25
39.973246,116.334853,0,216,39990.3072916667,2009-06-26,07:22:30
39.973256,116.334818,0,216,39990.307349537,2009-06-26,07:22:35
39.973219,116.334886,0,217,39990.3074074074,2009-06-26,07:22:40
39.973227,116.334905,0,217,39990.3074652778,2009-06-26,07:22:45
39.973253,116.334921,0,217,39990.3075231481,2009-06-26,07:22:50
39.97327,116.334938,0,216,39990.3075810185,2009-06-26,07:22:55
39.973294,116.3349,0,216,39990.3076388889,2009-06-26,07:23:00
39.973317,116.334954,0,216,39990.3076967593,2009-06-26,07:23:05
39.973315,116.335049,0,215,39990.3077546296,2009-06-26,07:23:10
39.973319,116.335197,0,214,39990.3078125,2009-06-26,07:23:15
39.973312,116.335385,0,214,39990.3078703704,2009-06-26,07:23:20
39.97331,116.335359,0,214,39990.3079282407,2009-06-26,07:23:25
39.973322,116.335183,0,214,39990.3079861111,2009-06-26,07:23:30
39.973319,116.335152,0,214,39990.3080439815,2009-06-26,07:23:35
39.973342,116.335095,0,214,39990.3081018519,2009-06-26,07:23:40
39.973342,116.335051,0,215,39990.3081597222,2009-06-26,07:23:45
39.973342,116.335051,0,215,39990.3081944444,2009-06-26,07:23:48
39.973348,116.335043,0,215,39990.3082175926,2009-06-26,07:23:50
39.973315,116.334995,0,215,39990.308275463,2009-06-26,07:23:55
39.973313,116.334921,0,215,39990.3083333333,2009-06-26,07:24:00
39.973327,116.334882,0,215,39990.3083912037,2009-06-26,07:24:05
39.973395,116.334463,0,217,39990.3084490741,2009-06-26,07:24:10
39.973416,116.33437,0,217,39990.3085069444,2009-06-26,07:24:15
39.97342,116.334478,0,216,39990.3085648148,2009-06-26,07:24:20
39.973447,116.334481,0,216,39990.3086226852,2009-06-26,07:24:25
39.973448,116.334387,0,216,39990.3086805556,2009-06-26,07:24:30
39.973449,116.334308,0,216,39990.3087384259,2009-06-26,07:24:35
39.97343,116.334263,0,216,39990.3087962963,2009-06-26,07:24:40
39.973415,116.334232,0,216,39990.3088541667,2009-06-26,07:24:45
39.973413,116.334165,0,216,39990.308912037,2009-06-26,07:24:50
39.973394,116.334151,0,216,39990.3089699074,2009-06-26,07:24:55
39.973368,116.33414,0,216,39990.3090277778,2009-06-26,07:25:00
39.973354,116.334147,0,217,39990.3090856481,2009-06-26,07:25:05
39.973333,116.334142,0,217,39990.3091435185,2009-06-26,07:25:10
39.973338,116.334327,0,216,39990.3092013889,2009-06-26,07:25:15
39.973364,116.334589,0,213,39990.3092592593,2009-06-26,07:25:20
39.973383,116.334686,0,212,39990.3093171296,2009-06-26,07:25:25
39.973383,116.334686,0,212,39990.3093518519,2009-06-26,07:25:28
39.973381,116.334678,0,212,39990.309375,2009-06-26,07:25:30
39.973388,116.334662,0,212,39990.3094328704,2009-06-26,07:25:35
39.973403,116.334724,0,211,39990.3094907407,2009-06-26,07:25:40
39.97339,116.334818,0,210,39990.3095486111,2009-06-26,07:25:45
39.973375,116.334845,0,210,39990.3096064815,2009-06-26,07:25:50
39.973368,116.334855,0,210,39990.3096643519,2009-06-26,07:25:55
39.973331,116.334902,0,210,39990.3097222222,2009-06-26,07:26:00
39.973318,116.334901,0,210,39990.3097800926,2009-06-26,07:26:05
39.973287,116.334916,0,210,39990.309837963,2009-06-26,07:26:10
39.973271,116.335004,0,210,39990.3098958333,2009-06-26,07:26:15
39.973271,116.33502,0,209,39990.3099537037,2009-06-26,07:26:20
39.973271,116.33502,0,209,39990.3099884259,2009-06-26,07:26:23
39.973263,116.335021,0,209,39990.3100115741,2009-06-26,07:26:25
39.973256,116.334966,0,209,39990.3100694444,2009-06-26,07:26:30
39.973281,116.334925,0,209,39990.3101851852,2009-06-26,07:26:40
39.973283,116.334916,0,209,39990.3102430556,2009-06-26,07:26:45
39.973281,116.334935,0,209,39990.3103009259,2009-06-26,07:26:50
39.973286,116.334996,0,208,39990.3103587963,2009-06-26,07:26:55
39.973283,116.334999,0,208,39990.3104166667,2009-06-26,07:27:00
39.973285,116.334996,0,209,39990.310474537,2009-06-26,07:27:05
39.973285,116.334996,0,209,39990.3105092593,2009-06-26,07:27:08
39.973286,116.335002,0,209,39990.3105324074,2009-06-26,07:27:10
39.973297,116.334995,0,209,39990.3105902778,2009-06-26,07:27:15
39.973293,116.335018,0,209,39990.3106481481,2009-06-26,07:27:20
39.973278,116.335064,0,209,39990.3107060185,2009-06-26,07:27:25
39.973278,116.335064,0,209,39990.3107407407,2009-06-26,07:27:28
39.973273,116.335068,0,209,39990.3107638889,2009-06-26,07:27:30
39.973259,116.334942,0,210,39990.3108217593,2009-06-26,07:27:35
39.973243,116.33487,0,211,39990.3108796296,2009-06-26,07:27:40
39.973235,116.334901,0,211,39990.3109375,2009-06-26,07:27:45
39.973212,116.334956,0,210,39990.3109953704,2009-06-26,07:27:50
39.973207,116.334982,0,210,39990.3110532407,2009-06-26,07:27:55
39.973208,116.334998,0,210,39990.3111111111,2009-06-26,07:28:00
39.973214,116.335019,0,210,39990.3111689815,2009-06-26,07:28:05
39.973216,116.335111,0,209,39990.3112268519,2009-06-26,07:28:10
39.97323,116.335171,0,209,39990.3112847222,2009-06-26,07:28:15
39.973234,116.335112,0,209,39990.3113425926,2009-06-26,07:28:20
39.973216,116.335143,0,209,39990.311400463,2009-06-26,07:28:25
39.973216,116.33517,0,209,39990.3114583333,2009-06-26,07:28:30
39.973221,116.335219,0,209,39990.3115162037,2009-06-26,07:28:35
39.973236,116.335388,0,209,39990.3115740741,2009-06-26,07:28:40
39.97325,116.335626,0,208,39990.3116319444,2009-06-26,07:28:45
39.973223,116.335735,0,207,39990.3116898148,2009-06-26,07:28:50
39.973197,116.335766,0,207,39990.3117476852,2009-06-26,07:28:55
39.973209,116.335782,0,207,39990.3118055556,2009-06-26,07:29:00
39.973201,116.335864,0,206,39990.3118634259,2009-06-26,07:29:05
39.973191,116.335956,0,206,39990.3119212963,2009-06-26,07:29:10
39.972921,116.338487,0,213,39990.3123263889,2009-06-26,07:29:45
39.973179,116.337151,0,224,39990.3123842593,2009-06-26,07:29:50
39.973232,116.336911,0,224,39990.3124421296,2009-06-26,07:29:55
39.973236,116.336813,0,221,39990.3125,2009-06-26,07:30:00
39.973215,116.336567,0,221,39990.3125578704,2009-06-26,07:30:05
39.973197,116.336366,0,220,39990.3126157407,2009-06-26,07:30:10
39.973193,116.336168,0,221,39990.3126736111,2009-06-26,07:30:15
39.97324,116.335862,0,218,39990.315162037,2009-06-26,07:33:50
39.973253,116.335813,0,217,39990.3152199074,2009-06-26,07:33:55
39.973256,116.335768,0,216,39990.3152777778,2009-06-26,07:34:00
39.97327,116.335655,0,217,39990.3153356481,2009-06-26,07:34:05
39.973267,116.335536,0,218,39990.3153935185,2009-06-26,07:34:10
39.973275,116.335405,0,219,39990.3154513889,2009-06-26,07:34:15
39.97329,116.33528,0,219,39990.3155092593,2009-06-26,07:34:20
39.973294,116.335199,0,219,39990.3155671296,2009-06-26,07:34:25
39.973277,116.335108,0,220,39990.315625,2009-06-26,07:34:30
39.973256,116.335194,0,219,39990.3156828704,2009-06-26,07:34:35
39.973255,116.335281,0,217,39990.3157407407,2009-06-26,07:34:40
39.973275,116.335294,0,217,39990.3157986111,2009-06-26,07:34:45
39.973296,116.335326,0,216,39990.3158564815,2009-06-26,07:34:50
39.97332,116.335331,0,215,39990.3159143519,2009-06-26,07:34:55
39.973347,116.335329,0,215,39990.3159722222,2009-06-26,07:35:00
39.973361,116.335321,0,215,39990.3160300926,2009-06-26,07:35:05
39.973337,116.335317,0,215,39990.316087963,2009-06-26,07:35:10
39.973288,116.33532,0,215,39990.3161458333,2009-06-26,07:35:15
39.973234,116.335423,0,214,39990.3162037037,2009-06-26,07:35:20
39.973218,116.335381,0,214,39990.3162615741,2009-06-26,07:35:25
39.973218,116.335381,0,214,39990.3162962963,2009-06-26,07:35:28
39.97321,116.335379,0,214,39990.3163194444,2009-06-26,07:35:30
39.9732,116.335381,0,214,39990.3163773148,2009-06-26,07:35:35
39.973185,116.335403,0,215,39990.3164351852,2009-06-26,07:35:40
39.973183,116.33537,0,216,39990.3164930556,2009-06-26,07:35:45
39.973199,116.335398,0,215,39990.3165509259,2009-06-26,07:35:50
39.973194,116.335394,0,215,39990.3166087963,2009-06-26,07:35:55
39.973194,116.335394,0,215,39990.3166435185,2009-06-26,07:35:58
39.973194,116.335392,0,215,39990.3166666667,2009-06-26,07:36:00
39.973241,116.33542,0,215,39990.316724537,2009-06-26,07:36:05
39.973279,116.335469,0,216,39990.3167824074,2009-06-26,07:36:10
39.973315,116.335511,0,216,39990.3168402778,2009-06-26,07:36:15
39.973315,116.335481,0,217,39990.3168981481,2009-06-26,07:36:20
39.9733,116.335475,0,217,39990.3169560185,2009-06-26,07:36:25
39.973295,116.335485,0,217,39990.3170138889,2009-06-26,07:36:30
39.973295,116.335485,0,217,39990.3170486111,2009-06-26,07:36:33
39.973294,116.335482,0,217,39990.3170717593,2009-06-26,07:36:35
39.973275,116.33545,0,217,39990.3171296296,2009-06-26,07:36:40
39.973271,116.335429,0,217,39990.3171875,2009-06-26,07:36:45
39.97328,116.335439,0,216,39990.3172453704,2009-06-26,07:36:50
39.973286,116.335474,0,215,39990.3173032407,2009-06-26,07:36:55
39.973286,116.335474,0,215,39990.317337963,2009-06-26,07:36:58
39.973283,116.335466,0,215,39990.3173611111,2009-06-26,07:37:00
39.973287,116.335485,0,215,39990.3174189815,2009-06-26,07:37:05
39.973287,116.335496,0,215,39990.3174768519,2009-06-26,07:37:10
39.973286,116.335508,0,215,39990.3175347222,2009-06-26,07:37:15
39.975661,116.334098,0,828,39990.3228587963,2009-06-26,07:44:55
