# Supplementary material for: Research on differential privacy protection method based on user tendency
Source: PLoS One. 2023 Oct 26;18(10):e0288823. doi: 10.1371/journal.pone.0288823 (PMC10602288; doi:10.1371/journal.pone.0288823)
Supplement: S2 Data — (ZIP) [file pone.0288823.s002.zip › Data 5-2/022/Trajectory/20090627074954.plt]

Geolife trajectory
WGS 84
Altitude is in Feet
Reserved 3
0,2,255,My Track,0,0,2,8421376
0
39.969796,116.304629,0,492,39991.3263194444,2009-06-27,07:49:54
39.970178,116.304343,0,150,39991.3263773148,2009-06-27,07:49:59
39.970167,116.304297,0,162,39991.3264351852,2009-06-27,07:50:04
39.970134,116.304316,0,189,39991.3264930556,2009-06-27,07:50:09
39.970139,116.304293,0,173,39991.3265509259,2009-06-27,07:50:14
39.970174,116.304212,0,180,39991.3266087963,2009-06-27,07:50:19
39.970214,116.304142,0,185,39991.3266666667,2009-06-27,07:50:24
39.970254,116.304086,0,202,39991.326724537,2009-06-27,07:50:29
39.970272,116.304015,0,205,39991.3267824074,2009-06-27,07:50:34
39.9703,116.303978,0,209,39991.3268402778,2009-06-27,07:50:39
39.970344,116.303943,0,212,39991.3268981481,2009-06-27,07:50:44
39.970378,116.303908,0,216,39991.3269560185,2009-06-27,07:50:49
39.970405,116.303861,0,219,39991.3270138889,2009-06-27,07:50:54
39.970416,116.303788,0,222,39991.3270717593,2009-06-27,07:50:59
39.970394,116.303679,0,215,39991.3271296296,2009-06-27,07:51:04
39.97037,116.303604,0,211,39991.3271875,2009-06-27,07:51:09
39.970375,116.303568,0,207,39991.3272453704,2009-06-27,07:51:14
39.970351,116.303535,0,203,39991.3273032407,2009-06-27,07:51:19
39.970309,116.303472,0,199,39991.3273611111,2009-06-27,07:51:24
39.970251,116.30343,0,198,39991.3274189815,2009-06-27,07:51:29
39.970116,116.303397,0,195,39991.3274768519,2009-06-27,07:51:34
39.969974,116.303219,0,195,39991.3275347222,2009-06-27,07:51:39
39.969857,116.303223,0,196,39991.3275925926,2009-06-27,07:51:44
39.969885,116.303255,0,192,39991.327650463,2009-06-27,07:51:49
39.969888,116.303246,0,190,39991.3277083333,2009-06-27,07:51:54
39.969888,116.303226,0,189,39991.3277662037,2009-06-27,07:51:59
39.969895,116.303241,0,188,39991.3278240741,2009-06-27,07:52:04
39.969884,116.303211,0,188,39991.3278819444,2009-06-27,07:52:09
39.969816,116.303081,0,188,39991.3279398148,2009-06-27,07:52:14
39.969819,116.303005,0,186,39991.3279976852,2009-06-27,07:52:19
39.96983,116.302935,0,185,39991.3280555556,2009-06-27,07:52:24
39.969853,116.302862,0,185,39991.3281134259,2009-06-27,07:52:29
39.969897,116.302808,0,184,39991.3281712963,2009-06-27,07:52:34
39.969911,116.302727,0,186,39991.3282291667,2009-06-27,07:52:39
39.969889,116.302641,0,187,39991.328287037,2009-06-27,07:52:44
39.969815,116.302564,0,203,39991.3283449074,2009-06-27,07:52:49
39.969803,116.302498,0,209,39991.3284027778,2009-06-27,07:52:54
39.969773,116.302424,0,216,39991.3284606481,2009-06-27,07:52:59
39.969767,116.302352,0,220,39991.3285185185,2009-06-27,07:53:04
39.969742,116.302275,0,223,39991.3285763889,2009-06-27,07:53:09
39.969764,116.302172,0,227,39991.3286342593,2009-06-27,07:53:14
39.969757,116.302104,0,231,39991.3286921296,2009-06-27,07:53:19
39.969758,116.302031,0,232,39991.32875,2009-06-27,07:53:24
39.969778,116.301959,0,230,39991.3288078704,2009-06-27,07:53:29
39.969802,116.301893,0,229,39991.3288657407,2009-06-27,07:53:34
39.969812,116.301837,0,226,39991.3289236111,2009-06-27,07:53:39
39.96982,116.301781,0,221,39991.3289814815,2009-06-27,07:53:44
39.96986,116.301729,0,215,39991.3290393518,2009-06-27,07:53:49
39.969887,116.301695,0,210,39991.3290972222,2009-06-27,07:53:54
39.969923,116.301643,0,204,39991.3291550926,2009-06-27,07:53:59
39.969925,116.301522,0,198,39991.329212963,2009-06-27,07:54:04
39.969871,116.301449,0,189,39991.3292708333,2009-06-27,07:54:09
39.969805,116.301363,0,179,39991.3293287037,2009-06-27,07:54:14
39.969762,116.30127,0,187,39991.3293865741,2009-06-27,07:54:19
39.969781,116.301191,0,188,39991.3294444444,2009-06-27,07:54:24
39.96976,116.301122,0,190,39991.3295023148,2009-06-27,07:54:29
39.969651,116.301044,0,186,39991.3295601852,2009-06-27,07:54:34
39.96966,116.301037,0,181,39991.3296180556,2009-06-27,07:54:39
39.9697,116.301031,0,177,39991.3296759259,2009-06-27,07:54:44
39.96974,116.301026,0,176,39991.3297337963,2009-06-27,07:54:49
39.969779,116.301038,0,173,39991.3297916667,2009-06-27,07:54:54
39.969815,116.301036,0,174,39991.329849537,2009-06-27,07:54:59
39.969852,116.301018,0,173,39991.3299074074,2009-06-27,07:55:04
39.96988,116.300982,0,174,39991.3299652778,2009-06-27,07:55:09
39.969931,116.300996,0,176,39991.3300231481,2009-06-27,07:55:14
39.969974,116.300989,0,178,39991.3300810185,2009-06-27,07:55:19
39.970043,116.300971,0,181,39991.3301388889,2009-06-27,07:55:24
39.970075,116.300934,0,182,39991.3301967593,2009-06-27,07:55:29
39.970105,116.300857,0,183,39991.3302546296,2009-06-27,07:55:34
39.970158,116.300866,0,185,39991.3303125,2009-06-27,07:55:39
39.970201,116.300864,0,187,39991.3303703704,2009-06-27,07:55:44
39.970289,116.300897,0,190,39991.3304282407,2009-06-27,07:55:49
39.97034,116.300922,0,193,39991.3304861111,2009-06-27,07:55:54
39.970404,116.300956,0,195,39991.3305439815,2009-06-27,07:55:59
39.970461,116.300961,0,197,39991.3306018518,2009-06-27,07:56:04
39.970507,116.300976,0,200,39991.3306597222,2009-06-27,07:56:09
39.970542,116.300954,0,203,39991.3307175926,2009-06-27,07:56:14
39.97056,116.300899,0,206,39991.330775463,2009-06-27,07:56:19
39.970589,116.300867,0,209,39991.3308333333,2009-06-27,07:56:24
39.970665,116.300883,0,215,39991.3308912037,2009-06-27,07:56:29
39.970698,116.300853,0,218,39991.3309490741,2009-06-27,07:56:34
39.970733,116.300835,0,223,39991.3310069444,2009-06-27,07:56:39
39.9708,116.300862,0,227,39991.3310648148,2009-06-27,07:56:44
39.970827,116.300798,0,232,39991.3311226852,2009-06-27,07:56:49
39.9709,116.300752,0,237,39991.3311805556,2009-06-27,07:56:54
39.970986,116.300724,0,242,39991.3312384259,2009-06-27,07:56:59
39.971084,116.300617,0,249,39991.3312962963,2009-06-27,07:57:04
39.971195,116.300728,0,233,39991.3313541667,2009-06-27,07:57:09
39.97128,116.300742,0,213,39991.331412037,2009-06-27,07:57:14
39.971344,116.300767,0,196,39991.3314699074,2009-06-27,07:57:19
39.971398,116.300784,0,192,39991.3315277778,2009-06-27,07:57:24
39.971432,116.300788,0,183,39991.3315856481,2009-06-27,07:57:29
39.971485,116.300808,0,177,39991.3316435185,2009-06-27,07:57:34
39.971539,116.300811,0,172,39991.3317013889,2009-06-27,07:57:39
39.971585,116.30082,0,173,39991.3317592593,2009-06-27,07:57:44
39.971623,116.300809,0,184,39991.3318171296,2009-06-27,07:57:49
39.971653,116.300743,0,184,39991.331875,2009-06-27,07:57:54
39.971689,116.3007,0,183,39991.3319328704,2009-06-27,07:57:59
39.971733,116.300654,0,183,39991.3319907407,2009-06-27,07:58:04
39.971775,116.300597,0,183,39991.3320486111,2009-06-27,07:58:09
39.971816,116.300551,0,183,39991.3321064815,2009-06-27,07:58:14
39.971864,116.300535,0,185,39991.3321643519,2009-06-27,07:58:19
39.97191,116.300495,0,186,39991.3322222222,2009-06-27,07:58:24
39.97197,116.300517,0,189,39991.3322800926,2009-06-27,07:58:29
39.972018,116.300514,0,189,39991.332337963,2009-06-27,07:58:34
39.97208,116.30049,0,190,39991.3323958333,2009-06-27,07:58:39
39.972114,116.300474,0,189,39991.3324537037,2009-06-27,07:58:44
39.972185,116.300514,0,190,39991.3325115741,2009-06-27,07:58:49
39.972243,116.30053,0,189,39991.3325694444,2009-06-27,07:58:54
39.972344,116.300597,0,190,39991.3326273148,2009-06-27,07:58:59
39.972384,116.300633,0,191,39991.3326851852,2009-06-27,07:59:04
39.972481,116.30075,0,173,39991.3327430556,2009-06-27,07:59:09
39.97256,116.300773,0,163,39991.3328009259,2009-06-27,07:59:14
39.972621,116.300787,0,155,39991.3328587963,2009-06-27,07:59:19
39.97269,116.300764,0,147,39991.3329166667,2009-06-27,07:59:24
39.972728,116.300721,0,147,39991.332974537,2009-06-27,07:59:29
39.972769,116.300712,0,145,39991.3330324074,2009-06-27,07:59:34
39.97284,116.300622,0,145,39991.3330902778,2009-06-27,07:59:39
39.972914,116.300616,0,145,39991.3331481481,2009-06-27,07:59:44
39.972968,116.300585,0,146,39991.3332060185,2009-06-27,07:59:49
39.973068,116.300451,0,150,39991.3332638889,2009-06-27,07:59:54
39.973104,116.300426,0,152,39991.3333217593,2009-06-27,07:59:59
39.973154,116.300417,0,156,39991.3333796296,2009-06-27,08:00:04
39.973196,116.300405,0,157,39991.3334375,2009-06-27,08:00:09
39.97324,116.300384,0,153,39991.3334953704,2009-06-27,08:00:14
39.973295,116.300351,0,150,39991.3335532407,2009-06-27,08:00:19
39.973375,116.300341,0,150,39991.3336111111,2009-06-27,08:00:24
39.973429,116.300329,0,149,39991.3336689815,2009-06-27,08:00:29
39.973477,116.300343,0,152,39991.3337268519,2009-06-27,08:00:34
39.973553,116.300314,0,159,39991.3337847222,2009-06-27,08:00:39
39.973623,116.300376,0,153,39991.3338425926,2009-06-27,08:00:44
39.97372,116.300519,0,132,39991.333900463,2009-06-27,08:00:49
39.973763,116.300561,0,128,39991.3339583333,2009-06-27,08:00:54
39.973785,116.300566,0,128,39991.3340162037,2009-06-27,08:00:59
39.973796,116.300558,0,128,39991.3340740741,2009-06-27,08:01:04
39.973808,116.300538,0,128,39991.3341319444,2009-06-27,08:01:09
39.973817,116.300433,0,133,39991.3341898148,2009-06-27,08:01:14
39.973823,116.300348,0,136,39991.3342476852,2009-06-27,08:01:19
39.973816,116.300182,0,141,39991.3343055556,2009-06-27,08:01:24
39.973812,116.300107,0,142,39991.3343634259,2009-06-27,08:01:29
39.973798,116.30004,0,142,39991.3344212963,2009-06-27,08:01:34
39.973779,116.299977,0,142,39991.3344791667,2009-06-27,08:01:39
39.973755,116.299918,0,142,39991.334537037,2009-06-27,08:01:44
39.97373,116.299877,0,142,39991.3345949074,2009-06-27,08:01:49
39.973732,116.299893,0,143,39991.3346527778,2009-06-27,08:01:54
39.97373,116.299873,0,143,39991.3347106481,2009-06-27,08:01:59
39.973726,116.299844,0,143,39991.3347685185,2009-06-27,08:02:04
39.972239,116.340632,0,4733,39991.3488888889,2009-06-27,08:22:24
39.975235,116.333486,0,132,39991.3496990741,2009-06-27,08:23:34
39.975226,116.333492,0,132,39991.3497569444,2009-06-27,08:23:39
39.975217,116.333501,0,132,39991.3498148148,2009-06-27,08:23:44
39.975202,116.333537,0,129,39991.3498726852,2009-06-27,08:23:49
39.975187,116.333542,0,130,39991.3499305556,2009-06-27,08:23:54
39.975194,116.33356,0,128,39991.3499884259,2009-06-27,08:23:59
39.975187,116.333586,0,124,39991.3500462963,2009-06-27,08:24:04
39.975172,116.333603,0,122,39991.3501041667,2009-06-27,08:24:09
39.975133,116.333596,0,122,39991.350162037,2009-06-27,08:24:14
39.975133,116.333596,0,122,39991.3501967593,2009-06-27,08:24:17
39.97513,116.333595,0,122,39991.3502199074,2009-06-27,08:24:19
39.97511,116.333613,0,122,39991.3502777778,2009-06-27,08:24:24
39.975047,116.333579,0,126,39991.3503356481,2009-06-27,08:24:29
39.975025,116.333594,0,128,39991.3503935185,2009-06-27,08:24:34
39.975014,116.333599,0,129,39991.3504513889,2009-06-27,08:24:39
39.975006,116.333608,0,129,39991.3505092593,2009-06-27,08:24:44
39.974998,116.333631,0,129,39991.3505671296,2009-06-27,08:24:49
39.974948,116.333713,0,130,39991.350625,2009-06-27,08:24:54
39.974914,116.333806,0,130,39991.3506828704,2009-06-27,08:24:59
39.974938,116.333886,0,131,39991.3507407407,2009-06-27,08:25:04
39.975001,116.333925,0,131,39991.3507986111,2009-06-27,08:25:09
39.975126,116.333845,0,132,39991.3508564815,2009-06-27,08:25:14
39.975353,116.333538,0,133,39991.3509143519,2009-06-27,08:25:19
39.975904,116.333193,0,134,39991.3509722222,2009-06-27,08:25:24
39.977151,116.33275,0,134,39991.3510300926,2009-06-27,08:25:29
39.979146,116.332816,0,131,39991.351087963,2009-06-27,08:25:34
39.980281,116.332735,0,131,39991.3511458333,2009-06-27,08:25:39
39.98122,116.332613,0,131,39991.3512037037,2009-06-27,08:25:44
39.982054,116.332517,0,132,39991.3512615741,2009-06-27,08:25:49
39.982842,116.332393,0,134,39991.3513194444,2009-06-27,08:25:54
39.983694,116.332278,0,142,39991.3513773148,2009-06-27,08:25:59
39.98456,116.332118,0,148,39991.3514351852,2009-06-27,08:26:04
39.985415,116.331953,0,153,39991.3514930556,2009-06-27,08:26:09
39.986257,116.331873,0,158,39991.3515509259,2009-06-27,08:26:14
39.987095,116.331823,0,146,39991.3516087963,2009-06-27,08:26:19
39.987918,116.331797,0,137,39991.3516666667,2009-06-27,08:26:24
39.988761,116.33174,0,132,39991.351724537,2009-06-27,08:26:29
39.989587,116.331709,0,128,39991.3517824074,2009-06-27,08:26:34
39.990247,116.331758,0,124,39991.3518402778,2009-06-27,08:26:39
39.990686,116.331742,0,127,39991.3518981481,2009-06-27,08:26:44
39.991021,116.331686,0,128,39991.3519560185,2009-06-27,08:26:49
39.991254,116.331662,0,130,39991.3520138889,2009-06-27,08:26:54
39.991352,116.33165,0,129,39991.3520717593,2009-06-27,08:26:59
39.991373,116.331643,0,132,39991.3521296296,2009-06-27,08:27:04
39.991363,116.331626,0,130,39991.3521875,2009-06-27,08:27:09
39.991353,116.331601,0,130,39991.3522453704,2009-06-27,08:27:14
39.991353,116.331601,0,130,39991.3522800926,2009-06-27,08:27:17
39.991345,116.331598,0,130,39991.3523032407,2009-06-27,08:27:19
39.991342,116.331612,0,131,39991.3523611111,2009-06-27,08:27:24
39.991342,116.331612,0,131,39991.3523958333,2009-06-27,08:27:27
39.991345,116.331617,0,131,39991.3524189815,2009-06-27,08:27:29
39.991354,116.331621,0,131,39991.3524768518,2009-06-27,08:27:34
39.991364,116.331621,0,131,39991.3525347222,2009-06-27,08:27:39
39.991379,116.331627,0,130,39991.3525925926,2009-06-27,08:27:44
39.9914,116.33164,0,130,39991.352650463,2009-06-27,08:27:49
39.991433,116.331643,0,132,39991.3527083333,2009-06-27,08:27:54
39.99155,116.331665,0,132,39991.3527662037,2009-06-27,08:27:59
39.991956,116.331742,0,115,39991.3528240741,2009-06-27,08:28:04
39.99259,116.331747,0,119,39991.3528819444,2009-06-27,08:28:09
39.993357,116.331588,0,128,39991.3529398148,2009-06-27,08:28:14
39.994357,116.331568,0,117,39991.3529976852,2009-06-27,08:28:19
39.995328,116.331526,0,110,39991.3530555556,2009-06-27,08:28:24
39.996244,116.331483,0,107,39991.3531134259,2009-06-27,08:28:29
39.997134,116.331512,0,122,39991.3531712963,2009-06-27,08:28:34
39.998025,116.33152,0,133,39991.3532291667,2009-06-27,08:28:39
39.998933,116.331453,0,141,39991.353287037,2009-06-27,08:28:44
39.999815,116.331385,0,138,39991.3533449074,2009-06-27,08:28:49
40.000657,116.331356,0,138,39991.3534027778,2009-06-27,08:28:54
40.001531,116.331322,0,133,39991.3534606481,2009-06-27,08:28:59
40.002458,116.331263,0,137,39991.3535185185,2009-06-27,08:29:04
40.003311,116.331241,0,122,39991.3535763889,2009-06-27,08:29:09
40.004151,116.331204,0,110,39991.3536342593,2009-06-27,08:29:14
40.004973,116.331161,0,105,39991.3536921296,2009-06-27,08:29:19
40.005792,116.33108,0,107,39991.35375,2009-06-27,08:29:24
40.006619,116.330877,0,106,39991.3538078704,2009-06-27,08:29:29
40.007421,116.330527,0,106,39991.3538657407,2009-06-27,08:29:34
40.008199,116.330059,0,99,39991.3539236111,2009-06-27,08:29:39
40.008891,116.329439,0,101,39991.3539814815,2009-06-27,08:29:44
40.009532,116.328715,0,106,39991.3540393518,2009-06-27,08:29:49
40.010187,116.327971,0,109,39991.3540972222,2009-06-27,08:29:54
40.010851,116.327242,0,110,39991.3541550926,2009-06-27,08:29:59
40.011493,116.326505,0,121,39991.354212963,2009-06-27,08:30:04
40.012138,116.325782,0,126,39991.3542708333,2009-06-27,08:30:09
40.012787,116.325057,0,126,39991.3543287037,2009-06-27,08:30:14
40.013417,116.324337,0,129,39991.3543865741,2009-06-27,08:30:19
40.014065,116.323604,0,130,39991.3544444444,2009-06-27,08:30:24
40.014708,116.322891,0,132,39991.3545023148,2009-06-27,08:30:29
40.015334,116.322182,0,128,39991.3545601852,2009-06-27,08:30:34
40.015946,116.321496,0,130,39991.3546180556,2009-06-27,08:30:39
40.016549,116.320822,0,127,39991.3546759259,2009-06-27,08:30:44
40.017207,116.320164,0,126,39991.3547337963,2009-06-27,08:30:49
40.017955,116.319648,0,130,39991.3547916667,2009-06-27,08:30:54
40.01875,116.319275,0,132,39991.354849537,2009-06-27,08:30:59
40.019553,116.318972,0,139,39991.3549074074,2009-06-27,08:31:04
40.020381,116.31867,0,143,39991.3549652778,2009-06-27,08:31:09
40.021172,116.318345,0,131,39991.3550231481,2009-06-27,08:31:14
40.021955,116.318036,0,127,39991.3550810185,2009-06-27,08:31:19
40.022748,116.31773,0,125,39991.3551388889,2009-06-27,08:31:24
40.023528,116.317423,0,127,39991.3551967593,2009-06-27,08:31:29
40.024302,116.317117,0,128,39991.3552546296,2009-06-27,08:31:34
40.025112,116.3168,0,129,39991.3553125,2009-06-27,08:31:39
40.025912,116.316495,0,130,39991.3553703704,2009-06-27,08:31:44
40.02667,116.316204,0,129,39991.3554282407,2009-06-27,08:31:49
40.027398,116.31592,0,128,39991.3554861111,2009-06-27,08:31:54
40.028065,116.315631,0,133,39991.3555439815,2009-06-27,08:31:59
40.028754,116.315349,0,131,39991.3556018519,2009-06-27,08:32:04
40.029426,116.315063,0,129,39991.3556597222,2009-06-27,08:32:09
40.030032,116.314809,0,136,39991.3557175926,2009-06-27,08:32:14
40.030547,116.314623,0,149,39991.355775463,2009-06-27,08:32:19
40.030943,116.314487,0,149,39991.3558333333,2009-06-27,08:32:24
40.031209,116.314401,0,154,39991.3558912037,2009-06-27,08:32:29
40.031345,116.314361,0,156,39991.3559490741,2009-06-27,08:32:34
40.031393,116.314386,0,156,39991.3560069444,2009-06-27,08:32:39
40.031396,116.314406,0,159,39991.3560648148,2009-06-27,08:32:44
40.031384,116.31441,0,161,39991.3561226852,2009-06-27,08:32:49
40.031393,116.314408,0,162,39991.3561805556,2009-06-27,08:32:54
40.031403,116.314403,0,163,39991.3562384259,2009-06-27,08:32:59
40.031409,116.3144,0,163,39991.3562962963,2009-06-27,08:33:04
40.031417,116.314398,0,163,39991.3563541667,2009-06-27,08:33:09
40.031424,116.314395,0,163,39991.356412037,2009-06-27,08:33:14
40.031427,116.314395,0,163,39991.3564699074,2009-06-27,08:33:19
40.031427,116.314395,0,163,39991.3565046296,2009-06-27,08:33:22
40.031426,116.314397,0,164,39991.3565277778,2009-06-27,08:33:24
40.031437,116.314392,0,164,39991.3565856481,2009-06-27,08:33:29
40.031523,116.314339,0,163,39991.3566435185,2009-06-27,08:33:34
40.031883,116.314182,0,160,39991.3567013889,2009-06-27,08:33:39
40.032679,116.313891,0,161,39991.3567592593,2009-06-27,08:33:44
40.033652,116.313382,0,144,39991.3568171296,2009-06-27,08:33:49
40.034497,116.312897,0,138,39991.356875,2009-06-27,08:33:54
40.035189,116.312479,0,138,39991.3569328704,2009-06-27,08:33:59
40.035811,116.312023,0,146,39991.3569907407,2009-06-27,08:34:04
40.036443,116.311523,0,149,39991.3570486111,2009-06-27,08:34:09
40.037036,116.311001,0,145,39991.3571064815,2009-06-27,08:34:14
40.037649,116.310372,0,138,39991.3571643519,2009-06-27,08:34:19
40.038276,116.309638,0,135,39991.3572222222,2009-06-27,08:34:24
40.038845,116.308913,0,145,39991.3572800926,2009-06-27,08:34:29
40.039485,116.30828,0,151,39991.357337963,2009-06-27,08:34:34
40.040196,116.307863,0,158,39991.3573958333,2009-06-27,08:34:39
40.040929,116.307453,0,159,39991.3574537037,2009-06-27,08:34:44
40.041651,116.307065,0,158,39991.3575115741,2009-06-27,08:34:49
40.042359,116.306675,0,155,39991.3575694444,2009-06-27,08:34:54
40.043087,116.306194,0,153,39991.3576273148,2009-06-27,08:34:59
40.043798,116.305658,0,158,39991.3576851852,2009-06-27,08:35:04
40.044527,116.305099,0,157,39991.3577430556,2009-06-27,08:35:09
40.045268,116.304498,0,150,39991.3578009259,2009-06-27,08:35:14
40.046001,116.303921,0,149,39991.3578587963,2009-06-27,08:35:19
40.046707,116.303354,0,149,39991.3579166667,2009-06-27,08:35:24
40.04741,116.302783,0,149,39991.357974537,2009-06-27,08:35:29
40.048154,116.30226,0,144,39991.3580324074,2009-06-27,08:35:34
40.048808,116.301873,0,138,39991.3580902778,2009-06-27,08:35:39
40.049282,116.301624,0,140,39991.3581481481,2009-06-27,08:35:44
40.049579,116.301479,0,141,39991.3582060185,2009-06-27,08:35:49
40.049808,116.301319,0,137,39991.3582638889,2009-06-27,08:35:54
40.049985,116.30125,0,133,39991.3583217593,2009-06-27,08:35:59
40.050062,116.301223,0,129,39991.3583796296,2009-06-27,08:36:04
40.050068,116.301215,0,127,39991.3584375,2009-06-27,08:36:09
40.050068,116.301215,0,127,39991.3584722222,2009-06-27,08:36:12
40.050067,116.301208,0,126,39991.3584953704,2009-06-27,08:36:14
40.050074,116.301197,0,125,39991.3585532407,2009-06-27,08:36:19
40.050079,116.301193,0,124,39991.3586111111,2009-06-27,08:36:24
40.050076,116.301194,0,124,39991.3586689815,2009-06-27,08:36:29
40.050071,116.301194,0,124,39991.3587268519,2009-06-27,08:36:34
40.050068,116.301195,0,124,39991.3587847222,2009-06-27,08:36:39
40.050068,116.301195,0,124,39991.3588194444,2009-06-27,08:36:42
40.050072,116.301191,0,124,39991.3588425926,2009-06-27,08:36:44
40.05013,116.301073,0,125,39991.358900463,2009-06-27,08:36:49
40.050676,116.300638,0,135,39991.3589583333,2009-06-27,08:36:54
40.05173,116.300074,0,145,39991.3590162037,2009-06-27,08:36:59
40.052853,116.299615,0,154,39991.3590740741,2009-06-27,08:37:04
40.053806,116.299184,0,144,39991.3591319444,2009-06-27,08:37:09
40.054687,116.298759,0,127,39991.3591898148,2009-06-27,08:37:14
40.0555,116.298301,0,113,39991.3592476852,2009-06-27,08:37:19
40.056304,116.297796,0,100,39991.3593055556,2009-06-27,08:37:24
40.057126,116.297347,0,89,39991.3593634259,2009-06-27,08:37:29
40.057914,116.296921,0,84,39991.3594212963,2009-06-27,08:37:34
40.0587,116.296485,0,82,39991.3594791667,2009-06-27,08:37:39
40.059461,116.296061,0,78,39991.359537037,2009-06-27,08:37:44
40.060252,116.295633,0,77,39991.3595949074,2009-06-27,08:37:49
40.060995,116.295136,0,71,39991.3596527778,2009-06-27,08:37:54
40.061658,116.294527,0,67,39991.3597106481,2009-06-27,08:37:59
40.062342,116.293922,0,68,39991.3597685185,2009-06-27,08:38:04
40.063081,116.293415,0,71,39991.3598263889,2009-06-27,08:38:09
40.063868,116.293106,0,77,39991.3598842593,2009-06-27,08:38:14
40.064659,116.292901,0,84,39991.3599421296,2009-06-27,08:38:19
40.070773,116.30182,0,-44,39991.3606365741,2009-06-27,08:39:19
40.070638,116.302863,0,79,39991.3606944444,2009-06-27,08:39:24
40.070332,116.303666,0,86,39991.3607523148,2009-06-27,08:39:29
40.069971,116.30459,0,85,39991.3608101852,2009-06-27,08:39:34
40.069669,116.305621,0,82,39991.3608680556,2009-06-27,08:39:39
40.069558,116.30671,0,71,39991.3609259259,2009-06-27,08:39:44
40.069549,116.307806,0,65,39991.3609837963,2009-06-27,08:39:49
40.069552,116.308884,0,59,39991.3610416667,2009-06-27,08:39:54
40.069553,116.309937,0,60,39991.361099537,2009-06-27,08:39:59
40.069532,116.310831,0,63,39991.3611574074,2009-06-27,08:40:04
40.06956,116.31156,0,65,39991.3612152778,2009-06-27,08:40:09
40.069572,116.312144,0,70,39991.3612731481,2009-06-27,08:40:14
40.069566,116.312599,0,81,39991.3613310185,2009-06-27,08:40:19
40.069591,116.312916,0,92,39991.3613888889,2009-06-27,08:40:24
40.069589,116.313024,0,109,39991.3614467593,2009-06-27,08:40:29
40.069585,116.313032,0,122,39991.3615046296,2009-06-27,08:40:34
40.069579,116.313034,0,124,39991.3615625,2009-06-27,08:40:39
40.069579,116.313034,0,124,39991.3615972222,2009-06-27,08:40:42
40.069572,116.313036,0,125,39991.3616203704,2009-06-27,08:40:44
40.069563,116.313038,0,126,39991.3616782407,2009-06-27,08:40:49
40.069564,116.313036,0,126,39991.3617361111,2009-06-27,08:40:54
40.069569,116.313034,0,126,39991.3617939815,2009-06-27,08:40:59
40.069569,116.313034,0,126,39991.3618287037,2009-06-27,08:41:02
40.069576,116.313032,0,127,39991.3618518518,2009-06-27,08:41:04
40.069588,116.313027,0,127,39991.3619097222,2009-06-27,08:41:09
40.069588,116.313027,0,127,39991.3619444444,2009-06-27,08:41:12
40.069594,116.313026,0,127,39991.3619675926,2009-06-27,08:41:14
40.069605,116.313169,0,126,39991.362025463,2009-06-27,08:41:19
40.069587,116.314344,0,106,39991.3620833333,2009-06-27,08:41:24
40.069522,116.315647,0,98,39991.3621412037,2009-06-27,08:41:29
40.069489,116.316779,0,98,39991.3621990741,2009-06-27,08:41:34
40.069472,116.317921,0,96,39991.3622569444,2009-06-27,08:41:39
40.06944,116.319028,0,92,39991.3623148148,2009-06-27,08:41:44
40.069419,116.320111,0,89,39991.3623726852,2009-06-27,08:41:49
40.069429,116.32122,0,88,39991.3624305556,2009-06-27,08:41:54
40.069421,116.322263,0,90,39991.3624884259,2009-06-27,08:41:59
40.069425,116.323304,0,90,39991.3625462963,2009-06-27,08:42:04
40.069413,116.324345,0,94,39991.3626041667,2009-06-27,08:42:09
40.069419,116.325407,0,97,39991.362662037,2009-06-27,08:42:14
40.069394,116.326454,0,95,39991.3627199074,2009-06-27,08:42:19
40.069361,116.327406,0,94,39991.3627777778,2009-06-27,08:42:24
40.069342,116.328109,0,91,39991.3628356481,2009-06-27,08:42:29
40.069304,116.328629,0,95,39991.3628935185,2009-06-27,08:42:34
40.06932,116.329017,0,93,39991.3629513889,2009-06-27,08:42:39
40.069329,116.329299,0,89,39991.3630092593,2009-06-27,08:42:44
40.069356,116.32948,0,88,39991.3630671296,2009-06-27,08:42:49
40.069353,116.32952,0,91,39991.363125,2009-06-27,08:42:54
40.069353,116.32952,0,91,39991.3631597222,2009-06-27,08:42:57
40.069361,116.329519,0,92,39991.3631828704,2009-06-27,08:42:59
40.069352,116.329523,0,93,39991.3632407407,2009-06-27,08:43:04
40.069351,116.329522,0,93,39991.3632986111,2009-06-27,08:43:09
40.069356,116.329522,0,92,39991.3633564815,2009-06-27,08:43:14
40.069359,116.329523,0,93,39991.3634143519,2009-06-27,08:43:19
40.069359,116.329524,0,93,39991.3634722222,2009-06-27,08:43:24
40.069359,116.329524,0,93,39991.3635069444,2009-06-27,08:43:27
40.069358,116.329526,0,93,39991.3635300926,2009-06-27,08:43:29
40.069361,116.329621,0,94,39991.363587963,2009-06-27,08:43:34
40.069402,116.330082,0,102,39991.3636458333,2009-06-27,08:43:39
40.069375,116.331044,0,125,39991.3637037037,2009-06-27,08:43:44
40.069328,116.332391,0,145,39991.3637615741,2009-06-27,08:43:49
40.069345,116.333794,0,129,39991.3638194444,2009-06-27,08:43:54
40.069372,116.335008,0,104,39991.3638773148,2009-06-27,08:43:59
40.069361,116.336168,0,99,39991.3639351852,2009-06-27,08:44:04
40.069333,116.337301,0,103,39991.3639930556,2009-06-27,08:44:09
40.069312,116.338391,0,117,39991.3640509259,2009-06-27,08:44:14
40.069309,116.339424,0,126,39991.3641087963,2009-06-27,08:44:19
40.069348,116.340439,0,127,39991.3641666667,2009-06-27,08:44:24
40.06948,116.341438,0,124,39991.364224537,2009-06-27,08:44:29
40.069604,116.342587,0,119,39991.3642824074,2009-06-27,08:44:34
40.069618,116.343669,0,123,39991.3643402778,2009-06-27,08:44:39
40.069637,116.344743,0,129,39991.3643981481,2009-06-27,08:44:44
40.069598,116.345847,0,121,39991.3644560185,2009-06-27,08:44:49
40.069474,116.346926,0,116,39991.3645138889,2009-06-27,08:44:54
40.069325,116.348005,0,110,39991.3645717593,2009-06-27,08:44:59
40.069247,116.349085,0,109,39991.3646296296,2009-06-27,08:45:04
40.069219,116.350174,0,104,39991.3646875,2009-06-27,08:45:09
40.069215,116.351239,0,104,39991.3647453704,2009-06-27,08:45:14
40.069215,116.352215,0,105,39991.3648032407,2009-06-27,08:45:19
40.069205,116.352999,0,103,39991.3648611111,2009-06-27,08:45:24
40.069213,116.353587,0,104,39991.3649189815,2009-06-27,08:45:29
40.069236,116.354005,0,100,39991.3649768519,2009-06-27,08:45:34
40.069255,116.354233,0,99,39991.3650347222,2009-06-27,08:45:39
40.069223,116.354302,0,99,39991.3650925926,2009-06-27,08:45:44
40.069219,116.354348,0,100,39991.365150463,2009-06-27,08:45:49
40.06921,116.354375,0,98,39991.3652083333,2009-06-27,08:45:54
40.069187,116.354389,0,98,39991.3652662037,2009-06-27,08:45:59
40.069184,116.354391,0,99,39991.3653240741,2009-06-27,08:46:04
40.069184,116.354391,0,99,39991.3653587963,2009-06-27,08:46:07
40.069187,116.354391,0,100,39991.3653819444,2009-06-27,08:46:09
40.069176,116.354383,0,101,39991.3654398148,2009-06-27,08:46:14
40.069136,116.354318,0,101,39991.3654976852,2009-06-27,08:46:19
40.069129,116.354283,0,104,39991.3655555556,2009-06-27,08:46:24
40.069134,116.354249,0,110,39991.3656134259,2009-06-27,08:46:29
40.069204,116.354496,0,125,39991.3656712963,2009-06-27,08:46:34
40.069185,116.354823,0,135,39991.3657291667,2009-06-27,08:46:39
40.069224,116.355372,0,138,39991.365787037,2009-06-27,08:46:44
40.069255,116.356175,0,122,39991.3658449074,2009-06-27,08:46:49
40.069209,116.357132,0,131,39991.3659027778,2009-06-27,08:46:54
40.069201,116.358252,0,128,39991.3659606481,2009-06-27,08:46:59
40.069199,116.359347,0,130,39991.3660185185,2009-06-27,08:47:04
40.069164,116.360406,0,120,39991.3660763889,2009-06-27,08:47:09
40.06908,116.361413,0,114,39991.3661342593,2009-06-27,08:47:14
40.068949,116.362412,0,106,39991.3661921296,2009-06-27,08:47:19
40.068742,116.363375,0,99,39991.36625,2009-06-27,08:47:24
40.0685,116.364318,0,97,39991.3663078704,2009-06-27,08:47:29
40.068214,116.365232,0,96,39991.3663657407,2009-06-27,08:47:34
40.067879,116.36612,0,95,39991.3664236111,2009-06-27,08:47:39
40.067514,116.366988,0,97,39991.3664814815,2009-06-27,08:47:44
40.067156,116.367883,0,98,39991.3665393519,2009-06-27,08:47:49
40.066802,116.368764,0,106,39991.3665972222,2009-06-27,08:47:54
40.066423,116.369635,0,115,39991.3666550926,2009-06-27,08:47:59
40.066051,116.370467,0,123,39991.366712963,2009-06-27,08:48:04
40.065685,116.371311,0,128,39991.3667708333,2009-06-27,08:48:09
40.065327,116.372163,0,126,39991.3668287037,2009-06-27,08:48:14
40.064972,116.372996,0,129,39991.3668865741,2009-06-27,08:48:19
40.064566,116.373863,0,107,39991.3669444444,2009-06-27,08:48:24
40.064177,116.374773,0,97,39991.3670023148,2009-06-27,08:48:29
40.063766,116.375701,0,83,39991.3670601852,2009-06-27,08:48:34
40.063378,116.376633,0,74,39991.3671180556,2009-06-27,08:48:39
40.062995,116.377554,0,71,39991.3671759259,2009-06-27,08:48:44
40.06262,116.378483,0,73,39991.3672337963,2009-06-27,08:48:49
40.062222,116.379418,0,71,39991.3672916667,2009-06-27,08:48:54
40.06182,116.380377,0,68,39991.367349537,2009-06-27,08:48:59
40.061417,116.381287,0,70,39991.3674074074,2009-06-27,08:49:04
40.06105,116.382219,0,85,39991.3674652778,2009-06-27,08:49:09
40.060665,116.38317,0,97,39991.3675231481,2009-06-27,08:49:14
40.060285,116.384095,0,109,39991.3675810185,2009-06-27,08:49:19
40.059889,116.384999,0,106,39991.3676388889,2009-06-27,08:49:24
40.059506,116.385901,0,98,39991.3676967593,2009-06-27,08:49:29
40.059137,116.38676,0,88,39991.3677546296,2009-06-27,08:49:34
40.058779,116.38761,0,77,39991.3678125,2009-06-27,08:49:39
40.058399,116.388486,0,63,39991.3678703704,2009-06-27,08:49:44
40.057999,116.38946,0,52,39991.3679282407,2009-06-27,08:49:49
40.0576,116.390439,0,48,39991.3679861111,2009-06-27,08:49:54
40.057164,116.391412,0,38,39991.3680439815,2009-06-27,08:49:59
40.056741,116.392377,0,32,39991.3681018518,2009-06-27,08:50:04
40.056327,116.393345,0,21,39991.3681597222,2009-06-27,08:50:09
40.055901,116.394313,0,11,39991.3682175926,2009-06-27,08:50:14
40.055482,116.395263,0,6,39991.368275463,2009-06-27,08:50:19
40.05508,116.396194,0,2,39991.3683333333,2009-06-27,08:50:24
40.054692,116.397115,0,-1,39991.3683912037,2009-06-27,08:50:29
40.054312,116.398026,0,-4,39991.3684490741,2009-06-27,08:50:34
40.05394,116.39891,0,-2,39991.3685069444,2009-06-27,08:50:39
40.053574,116.399802,0,-2,39991.3685648148,2009-06-27,08:50:44
40.05321,116.400702,0,1,39991.3686226852,2009-06-27,08:50:49
40.052856,116.401564,0,6,39991.3686805556,2009-06-27,08:50:54
40.052493,116.402406,0,21,39991.3687384259,2009-06-27,08:50:59
40.052183,116.403111,0,32,39991.3687962963,2009-06-27,08:51:04
40.051962,116.403678,0,52,39991.3688541667,2009-06-27,08:51:09
40.051787,116.404071,0,69,39991.368912037,2009-06-27,08:51:14
40.05166,116.404404,0,92,39991.3689699074,2009-06-27,08:51:19
40.051656,116.404629,0,111,39991.3690277778,2009-06-27,08:51:24
40.051607,116.404718,0,118,39991.3690856481,2009-06-27,08:51:29
40.051596,116.404721,0,125,39991.3691435185,2009-06-27,08:51:34
40.051595,116.404721,0,128,39991.3692013889,2009-06-27,08:51:39
40.051595,116.404721,0,128,39991.3692361111,2009-06-27,08:51:42
40.051592,116.404724,0,129,39991.3692592593,2009-06-27,08:51:44
40.051593,116.404715,0,130,39991.3693171296,2009-06-27,08:51:49
40.051593,116.404715,0,130,39991.3693518518,2009-06-27,08:51:52
40.051593,116.404712,0,130,39991.369375,2009-06-27,08:51:54
40.051598,116.404694,0,130,39991.3694328704,2009-06-27,08:51:59
40.051593,116.404699,0,130,39991.3694907407,2009-06-27,08:52:04
40.051587,116.404706,0,129,39991.3695486111,2009-06-27,08:52:09
40.051587,116.404704,0,129,39991.3696064815,2009-06-27,08:52:14
40.051585,116.404707,0,129,39991.3696643518,2009-06-27,08:52:19
40.051585,116.404707,0,129,39991.3696990741,2009-06-27,08:52:22
40.051585,116.404706,0,129,39991.3697222222,2009-06-27,08:52:24
40.051588,116.404693,0,129,39991.3697800926,2009-06-27,08:52:29
40.051593,116.404676,0,129,39991.369837963,2009-06-27,08:52:34
40.051596,116.404664,0,129,39991.3698958333,2009-06-27,08:52:39
40.051598,116.404655,0,129,39991.3699537037,2009-06-27,08:52:44
40.0516,116.404644,0,129,39991.3700115741,2009-06-27,08:52:49
40.051605,116.404632,0,129,39991.3700694444,2009-06-27,08:52:54
40.051612,116.404611,0,129,39991.3701273148,2009-06-27,08:52:59
40.051624,116.404597,0,129,39991.3701851852,2009-06-27,08:53:04
40.051657,116.404603,0,130,39991.3702430556,2009-06-27,08:53:09
40.051687,116.404616,0,130,39991.3703009259,2009-06-27,08:53:14
40.051699,116.40462,0,131,39991.3703587963,2009-06-27,08:53:19
40.051697,116.404634,0,131,39991.3704166667,2009-06-27,08:53:24
40.051709,116.404672,0,131,39991.370474537,2009-06-27,08:53:29
40.051736,116.4047,0,132,39991.3705324074,2009-06-27,08:53:34
40.051777,116.404742,0,132,39991.3705902778,2009-06-27,08:53:39
40.051853,116.404845,0,135,39991.3706481481,2009-06-27,08:53:44
40.05201,116.404912,0,139,39991.3707060185,2009-06-27,08:53:49
40.052135,116.404967,0,144,39991.3707638889,2009-06-27,08:53:54
40.051918,116.40514,0,207,39991.3742361111,2009-06-27,08:58:54
40.051883,116.405142,0,212,39991.3742939815,2009-06-27,08:58:59
40.051877,116.405152,0,212,39991.3743518519,2009-06-27,08:59:04
40.051872,116.405159,0,212,39991.3744097222,2009-06-27,08:59:09
40.051865,116.405167,0,212,39991.3744675926,2009-06-27,08:59:14
40.051865,116.405162,0,212,39991.374525463,2009-06-27,08:59:19
40.051863,116.405159,0,213,39991.3745833333,2009-06-27,08:59:24
40.051863,116.405154,0,213,39991.3746412037,2009-06-27,08:59:29
40.051863,116.405153,0,213,39991.3746990741,2009-06-27,08:59:34
40.051863,116.405151,0,213,39991.3747569444,2009-06-27,08:59:39
40.051862,116.405152,0,213,39991.3748148148,2009-06-27,08:59:44
40.051862,116.405152,0,213,39991.3748726852,2009-06-27,08:59:49
40.05186,116.405153,0,213,39991.3749305556,2009-06-27,08:59:54
40.051861,116.405149,0,213,39991.3749884259,2009-06-27,08:59:59
40.051862,116.405148,0,213,39991.3750462963,2009-06-27,09:00:04
40.05186,116.405151,0,213,39991.3751041667,2009-06-27,09:00:09
40.051862,116.405144,0,213,39991.375162037,2009-06-27,09:00:14
40.051862,116.405144,0,213,39991.3752199074,2009-06-27,09:00:19
40.051863,116.40514,0,213,39991.3752777778,2009-06-27,09:00:24
40.051865,116.405134,0,214,39991.3753356481,2009-06-27,09:00:29
40.051866,116.40513,0,214,39991.3753935185,2009-06-27,09:00:34
40.051865,116.405129,0,214,39991.3754513889,2009-06-27,09:00:39
40.051865,116.405129,0,214,39991.3755092593,2009-06-27,09:00:44
40.051864,116.40513,0,214,39991.3755671296,2009-06-27,09:00:49
40.051864,116.40513,0,214,39991.3756018518,2009-06-27,09:00:52
40.051867,116.405123,0,215,39991.375625,2009-06-27,09:00:54
40.051871,116.405112,0,215,39991.3756828704,2009-06-27,09:00:59
40.051872,116.405107,0,215,39991.3757407407,2009-06-27,09:01:04
40.051872,116.405107,0,215,39991.375775463,2009-06-27,09:01:07
40.051872,116.405106,0,215,39991.3757986111,2009-06-27,09:01:09
40.051866,116.40512,0,215,39991.3758564815,2009-06-27,09:01:14
40.051877,116.405146,0,215,39991.3759143518,2009-06-27,09:01:19
40.051877,116.405148,0,215,39991.3759722222,2009-06-27,09:01:24
40.051877,116.405147,0,215,39991.3760300926,2009-06-27,09:01:29
40.051878,116.405146,0,215,39991.376087963,2009-06-27,09:01:34
40.051878,116.405146,0,215,39991.3761226852,2009-06-27,09:01:37
40.051882,116.40514,0,215,39991.3761458333,2009-06-27,09:01:39
40.051913,116.40515,0,217,39991.3762037037,2009-06-27,09:01:44
40.051943,116.405146,0,217,39991.3762615741,2009-06-27,09:01:49
40.051948,116.405135,0,217,39991.3763194444,2009-06-27,09:01:54
40.051949,116.405132,0,217,39991.3763773148,2009-06-27,09:01:59
40.051948,116.405137,0,217,39991.3764351852,2009-06-27,09:02:04
40.051945,116.405143,0,217,39991.3764930556,2009-06-27,09:02:09
40.051945,116.405143,0,217,39991.3765277778,2009-06-27,09:02:12
40.051946,116.405142,0,217,39991.3765509259,2009-06-27,09:02:14
40.051951,116.405131,0,218,39991.3766087963,2009-06-27,09:02:19
40.051955,116.405126,0,218,39991.3766666667,2009-06-27,09:02:24
40.051959,116.405122,0,218,39991.376724537,2009-06-27,09:02:29
40.051962,116.405121,0,218,39991.3767824074,2009-06-27,09:02:34
40.051966,116.40512,0,218,39991.3768402778,2009-06-27,09:02:39
40.051966,116.40512,0,218,39991.376875,2009-06-27,09:02:42
40.051969,116.405119,0,218,39991.3768981481,2009-06-27,09:02:44
40.051973,116.405109,0,218,39991.3769560185,2009-06-27,09:02:49
40.051978,116.405099,0,218,39991.3770138889,2009-06-27,09:02:54
40.051982,116.40509,0,218,39991.3770717593,2009-06-27,09:02:59
40.051981,116.405089,0,218,39991.3771296296,2009-06-27,09:03:04
40.051981,116.405088,0,218,39991.3771875,2009-06-27,09:03:09
40.051981,116.405088,0,218,39991.3772222222,2009-06-27,09:03:12
40.051981,116.405091,0,219,39991.3772453704,2009-06-27,09:03:14
40.05199,116.405099,0,220,39991.3773032407,2009-06-27,09:03:19
40.052001,116.405102,0,220,39991.3773611111,2009-06-27,09:03:24
40.052001,116.405102,0,220,39991.3773958333,2009-06-27,09:03:27
40.051999,116.405105,0,220,39991.3774189815,2009-06-27,09:03:29
40.052033,116.405171,0,217,39991.3774768518,2009-06-27,09:03:34
40.052011,116.405169,0,217,39991.3775347222,2009-06-27,09:03:39
40.052004,116.405164,0,214,39991.3775925926,2009-06-27,09:03:44
40.052004,116.405164,0,214,39991.3776273148,2009-06-27,09:03:47
40.052009,116.405157,0,213,39991.377650463,2009-06-27,09:03:49
40.052023,116.405166,0,214,39991.3777083333,2009-06-27,09:03:54
40.05202,116.40518,0,213,39991.3777662037,2009-06-27,09:03:59
40.052041,116.405225,0,213,39991.3778240741,2009-06-27,09:04:04
40.052222,116.405328,0,211,39991.3778819444,2009-06-27,09:04:09
40.052196,116.405343,0,212,39991.3779398148,2009-06-27,09:04:14
40.052035,116.405358,0,222,39991.3779976852,2009-06-27,09:04:19
40.05198,116.405405,0,208,39991.3780555556,2009-06-27,09:04:24
40.051938,116.405377,0,186,39991.3781134259,2009-06-27,09:04:29
40.051911,116.405392,0,175,39991.3781712963,2009-06-27,09:04:34
40.051877,116.405414,0,171,39991.3782291667,2009-06-27,09:04:39
40.051877,116.405414,0,171,39991.3782638889,2009-06-27,09:04:42
40.051882,116.405418,0,170,39991.378287037,2009-06-27,09:04:44
40.051888,116.405384,0,166,39991.3783449074,2009-06-27,09:04:49
40.051879,116.40521,0,157,39991.3784027778,2009-06-27,09:04:54
40.051907,116.404895,0,140,39991.3784606481,2009-06-27,09:04:59
40.051986,116.404516,0,112,39991.3785185185,2009-06-27,09:05:04
40.052039,116.404179,0,101,39991.3785763889,2009-06-27,09:05:09
40.052098,116.403831,0,88,39991.3786342593,2009-06-27,09:05:14
40.052212,116.40351,0,78,39991.3786921296,2009-06-27,09:05:19
40.052393,116.403414,0,73,39991.37875,2009-06-27,09:05:24
40.052633,116.403383,0,64,39991.3788078704,2009-06-27,09:05:29
40.05291,116.403361,0,71,39991.3788657407,2009-06-27,09:05:34
40.05321,116.403396,0,82,39991.3789236111,2009-06-27,09:05:39
40.053543,116.403303,0,104,39991.3789814815,2009-06-27,09:05:44
40.053843,116.403332,0,118,39991.3790393519,2009-06-27,09:05:49
40.05421,116.4032,0,135,39991.3790972222,2009-06-27,09:05:54
40.054627,116.403118,0,122,39991.3791550926,2009-06-27,09:05:59
40.05493,116.403122,0,143,39991.379212963,2009-06-27,09:06:04
40.05523,116.403081,0,148,39991.3792708333,2009-06-27,09:06:09
40.055528,116.403097,0,153,39991.3793287037,2009-06-27,09:06:14
40.055893,116.40299,0,137,39991.3793865741,2009-06-27,09:06:19
40.056169,116.40284,0,146,39991.3794444444,2009-06-27,09:06:24
40.056319,116.40284,0,128,39991.3795023148,2009-06-27,09:06:29
40.056441,116.402818,0,114,39991.3795601852,2009-06-27,09:06:34
40.056533,116.402847,0,111,39991.3796180556,2009-06-27,09:06:39
40.056604,116.402904,0,100,39991.3796759259,2009-06-27,09:06:44
40.056649,116.403132,0,98,39991.3797337963,2009-06-27,09:06:49
40.056676,116.403449,0,92,39991.3797916667,2009-06-27,09:06:54
40.056691,116.403797,0,90,39991.379849537,2009-06-27,09:06:59
40.056682,116.404129,0,87,39991.3799074074,2009-06-27,09:07:04
40.056707,116.404256,0,84,39991.3799652778,2009-06-27,09:07:09
40.056727,116.404254,0,86,39991.3800231481,2009-06-27,09:07:14
40.056727,116.404253,0,87,39991.3800810185,2009-06-27,09:07:19
40.056728,116.40425,0,87,39991.3801388889,2009-06-27,09:07:24
40.056729,116.404248,0,87,39991.3801967593,2009-06-27,09:07:29
40.056729,116.404248,0,87,39991.3802314815,2009-06-27,09:07:32
40.05673,116.40425,0,87,39991.3802546296,2009-06-27,09:07:34
40.05673,116.404259,0,87,39991.3803125,2009-06-27,09:07:39
40.056736,116.404266,0,87,39991.3803703704,2009-06-27,09:07:44
40.056742,116.404268,0,87,39991.3804282407,2009-06-27,09:07:49
40.056742,116.404266,0,88,39991.3804861111,2009-06-27,09:07:54
40.056742,116.404266,0,88,39991.3805439815,2009-06-27,09:07:59
40.056742,116.404265,0,87,39991.3806018519,2009-06-27,09:08:04
40.056741,116.404263,0,87,39991.3806597222,2009-06-27,09:08:09
40.056741,116.404263,0,87,39991.3807175926,2009-06-27,09:08:14
40.056741,116.404262,0,87,39991.380775463,2009-06-27,09:08:19
40.056739,116.404262,0,87,39991.3808333333,2009-06-27,09:08:24
40.056737,116.404261,0,87,39991.3808912037,2009-06-27,09:08:29
40.056736,116.404261,0,87,39991.3809490741,2009-06-27,09:08:34
40.056735,116.404261,0,87,39991.3810069444,2009-06-27,09:08:39
40.056732,116.404262,0,88,39991.3810648148,2009-06-27,09:08:44
40.05673,116.404262,0,88,39991.3811226852,2009-06-27,09:08:49
40.056729,116.404262,0,88,39991.3811805556,2009-06-27,09:08:54
40.056728,116.404262,0,88,39991.3812384259,2009-06-27,09:08:59
40.056726,116.404261,0,88,39991.3812962963,2009-06-27,09:09:04
40.056726,116.404261,0,88,39991.3813541667,2009-06-27,09:09:09
40.056726,116.404261,0,88,39991.381412037,2009-06-27,09:09:14
40.056726,116.404261,0,88,39991.3814699074,2009-06-27,09:09:19
40.056725,116.404262,0,88,39991.3815277778,2009-06-27,09:09:24
40.056725,116.404262,0,88,39991.3815625,2009-06-27,09:09:27
40.056725,116.404262,0,88,39991.3815856481,2009-06-27,09:09:29
40.056741,116.404277,0,88,39991.3816435185,2009-06-27,09:09:34
40.056788,116.404312,0,92,39991.3817013889,2009-06-27,09:09:39
40.056807,116.40432,0,93,39991.3817592593,2009-06-27,09:09:44
40.05684,116.404342,0,97,39991.3818171296,2009-06-27,09:09:49
40.056877,116.404372,0,99,39991.381875,2009-06-27,09:09:54
40.056928,116.404392,0,97,39991.3819328704,2009-06-27,09:09:59
40.056973,116.404426,0,102,39991.3819907407,2009-06-27,09:10:04
40.056987,116.404424,0,109,39991.3820486111,2009-06-27,09:10:09
40.057062,116.40442,0,113,39991.3821064815,2009-06-27,09:10:14
40.057109,116.40441,0,115,39991.3821643519,2009-06-27,09:10:19
40.057173,116.404309,0,126,39991.3822222222,2009-06-27,09:10:24
40.057219,116.404281,0,141,39991.3822800926,2009-06-27,09:10:29
40.057256,116.404258,0,146,39991.382337963,2009-06-27,09:10:34
40.057306,116.404176,0,154,39991.3823958333,2009-06-27,09:10:39
40.057338,116.404147,0,163,39991.3824537037,2009-06-27,09:10:44
40.057341,116.404103,0,167,39991.3825115741,2009-06-27,09:10:49
40.057343,116.404076,0,173,39991.3825694444,2009-06-27,09:10:54
40.057333,116.404057,0,182,39991.3826273148,2009-06-27,09:10:59
40.057341,116.40403,0,188,39991.3826851852,2009-06-27,09:11:04
40.057355,116.403974,0,194,39991.3827430556,2009-06-27,09:11:09
40.057384,116.403904,0,198,39991.3828009259,2009-06-27,09:11:14
40.057424,116.403807,0,202,39991.3828587963,2009-06-27,09:11:19
40.057502,116.403771,0,204,39991.3829166667,2009-06-27,09:11:24
40.057549,116.403793,0,206,39991.382974537,2009-06-27,09:11:29
40.05761,116.403794,0,209,39991.3830324074,2009-06-27,09:11:34
40.05765,116.403785,0,209,39991.3830902778,2009-06-27,09:11:39
40.057715,116.403788,0,210,39991.3831481481,2009-06-27,09:11:44
40.057815,116.40378,0,214,39991.3832060185,2009-06-27,09:11:49
40.057894,116.403783,0,218,39991.3832638889,2009-06-27,09:11:54
40.058079,116.404009,0,117,39991.3920601852,2009-06-27,09:24:34
40.058176,116.403985,0,126,39991.3921180556,2009-06-27,09:24:39
40.058163,116.404021,0,129,39991.3921759259,2009-06-27,09:24:44
40.058164,116.404025,0,129,39991.3922337963,2009-06-27,09:24:49
40.058164,116.404021,0,129,39991.3922916667,2009-06-27,09:24:54
40.058164,116.404021,0,129,39991.3923263889,2009-06-27,09:24:57
40.058164,116.404021,0,130,39991.392349537,2009-06-27,09:24:59
40.058161,116.404038,0,129,39991.3924074074,2009-06-27,09:25:04
40.058151,116.404095,0,106,39991.3924652778,2009-06-27,09:25:09
40.058148,116.404105,0,91,39991.3925231481,2009-06-27,09:25:14
40.058148,116.404114,0,91,39991.3925810185,2009-06-27,09:25:19
40.058147,116.404122,0,91,39991.3926388889,2009-06-27,09:25:24
40.058147,116.404122,0,91,39991.3926967593,2009-06-27,09:25:29
40.058147,116.404122,0,91,39991.3927314815,2009-06-27,09:25:32
40.058147,116.404117,0,91,39991.3927546296,2009-06-27,09:25:34
40.058139,116.404089,0,94,39991.3928125,2009-06-27,09:25:39
40.058034,116.404191,0,174,39991.3950694444,2009-06-27,09:28:54
40.058146,116.404028,0,282,39991.3951273148,2009-06-27,09:28:59
40.058097,116.40402,0,288,39991.3951851852,2009-06-27,09:29:04
40.05806,116.404181,0,183,39991.3952430556,2009-06-27,09:29:09
40.057972,116.403419,0,315,39991.3962268519,2009-06-27,09:30:34
40.058079,116.403504,0,356,39991.3962847222,2009-06-27,09:30:39
40.058362,116.404591,0,145,39991.3963425926,2009-06-27,09:30:44
40.058338,116.404465,0,161,39991.396400463,2009-06-27,09:30:49
40.058258,116.404104,0,209,39991.3964583333,2009-06-27,09:30:54
40.058175,116.40383,0,256,39991.3965162037,2009-06-27,09:30:59
40.058114,116.403702,0,271,39991.3965740741,2009-06-27,09:31:04
40.058049,116.403607,0,262,39991.3966319444,2009-06-27,09:31:09
40.057966,116.403403,0,248,39991.3966898148,2009-06-27,09:31:14
40.057795,116.403045,0,235,39991.3967476852,2009-06-27,09:31:19
40.057596,116.402773,0,222,39991.3968055556,2009-06-27,09:31:24
40.058113,116.403846,0,366,39991.3972106481,2009-06-27,09:31:59
40.058213,116.404009,0,166,39991.3972685185,2009-06-27,09:32:04
40.058203,116.404061,0,141,39991.3973263889,2009-06-27,09:32:09
40.058187,116.404052,0,136,39991.3973842593,2009-06-27,09:32:14
40.058169,116.404071,0,134,39991.3974421296,2009-06-27,09:32:19
40.058156,116.404066,0,134,39991.3975,2009-06-27,09:32:24
40.058155,116.404066,0,134,39991.3975578704,2009-06-27,09:32:29
40.058153,116.404063,0,134,39991.3976157407,2009-06-27,09:32:34
40.058153,116.404055,0,134,39991.3976736111,2009-06-27,09:32:39
40.058152,116.404053,0,134,39991.3977314815,2009-06-27,09:32:44
40.058151,116.404047,0,134,39991.3977893519,2009-06-27,09:32:49
40.058152,116.404046,0,134,39991.3978472222,2009-06-27,09:32:54
40.058152,116.40405,0,134,39991.3979050926,2009-06-27,09:32:59
40.058152,116.404044,0,134,39991.397962963,2009-06-27,09:33:04
40.058152,116.404044,0,134,39991.3979976852,2009-06-27,09:33:07
40.058152,116.404046,0,134,39991.3980208333,2009-06-27,09:33:09
40.058156,116.404058,0,134,39991.3980787037,2009-06-27,09:33:14
40.058158,116.404047,0,134,39991.3981365741,2009-06-27,09:33:19
40.058179,116.404045,0,133,39991.3981944444,2009-06-27,09:33:24
40.058163,116.404064,0,133,39991.3982523148,2009-06-27,09:33:29
40.058135,116.404077,0,134,39991.3983101852,2009-06-27,09:33:34
40.058116,116.404084,0,134,39991.3983680556,2009-06-27,09:33:39
40.058096,116.404064,0,134,39991.3984259259,2009-06-27,09:33:44
40.058057,116.40404,0,135,39991.3984837963,2009-06-27,09:33:49
40.058027,116.404001,0,135,39991.3985416667,2009-06-27,09:33:54
40.058007,116.403984,0,135,39991.398599537,2009-06-27,09:33:59
40.057952,116.404006,0,135,39991.3986574074,2009-06-27,09:34:04
40.05794,116.404017,0,135,39991.3987152778,2009-06-27,09:34:09
40.057938,116.404021,0,135,39991.3987731481,2009-06-27,09:34:14
40.057933,116.404028,0,135,39991.3988310185,2009-06-27,09:34:19
40.057933,116.404028,0,135,39991.3988657407,2009-06-27,09:34:22
40.057932,116.40403,0,135,39991.3988888889,2009-06-27,09:34:24
40.057825,116.40398,0,135,39991.3989467593,2009-06-27,09:34:29
40.057573,116.403941,0,136,39991.3990046296,2009-06-27,09:34:34
40.05737,116.403937,0,136,39991.3990625,2009-06-27,09:34:39
40.057266,116.403939,0,135,39991.3991203704,2009-06-27,09:34:44
40.057206,116.403941,0,135,39991.3991782407,2009-06-27,09:34:49
40.057129,116.403939,0,135,39991.3992361111,2009-06-27,09:34:54
40.057089,116.40394,0,135,39991.3992939815,2009-06-27,09:34:59
40.057089,116.40394,0,135,39991.3993287037,2009-06-27,09:35:02
40.057087,116.403943,0,135,39991.3993518518,2009-06-27,09:35:04
40.057095,116.403964,0,134,39991.3994097222,2009-06-27,09:35:09
40.057127,116.403973,0,134,39991.3994675926,2009-06-27,09:35:14
40.057127,116.403978,0,134,39991.399525463,2009-06-27,09:35:19
40.057127,116.403978,0,134,39991.3995601852,2009-06-27,09:35:22
40.057128,116.403979,0,134,39991.3995833333,2009-06-27,09:35:24
40.057111,116.403983,0,135,39991.3996412037,2009-06-27,09:35:29
40.05711,116.403976,0,135,39991.3996990741,2009-06-27,09:35:34
40.05711,116.403976,0,135,39991.3997337963,2009-06-27,09:35:37
40.05711,116.403971,0,135,39991.3997569444,2009-06-27,09:35:39
40.057128,116.403939,0,135,39991.3998148148,2009-06-27,09:35:44
40.057168,116.403893,0,135,39991.3998726852,2009-06-27,09:35:49
40.057198,116.403887,0,135,39991.3999305556,2009-06-27,09:35:54
40.057236,116.403901,0,135,39991.3999884259,2009-06-27,09:35:59
40.057309,116.403876,0,135,39991.4000462963,2009-06-27,09:36:04
40.057422,116.403826,0,135,39991.4001041667,2009-06-27,09:36:09
40.057508,116.403806,0,134,39991.400162037,2009-06-27,09:36:14
40.057583,116.403783,0,130,39991.4002199074,2009-06-27,09:36:19
40.057428,116.403892,0,129,39991.4030555556,2009-06-27,09:40:24
40.057322,116.403885,0,128,39991.4031134259,2009-06-27,09:40:29
40.057263,116.4039,0,126,39991.4031712963,2009-06-27,09:40:34
40.057283,116.403943,0,124,39991.4032291667,2009-06-27,09:40:39
40.057369,116.404,0,123,39991.403287037,2009-06-27,09:40:44
40.057476,116.40403,0,120,39991.4033449074,2009-06-27,09:40:49
40.057537,116.404029,0,119,39991.4034027778,2009-06-27,09:40:54
40.057585,116.403999,0,119,39991.4034606481,2009-06-27,09:40:59
40.057534,116.404002,0,120,39991.4035185185,2009-06-27,09:41:04
40.057517,116.404007,0,121,39991.4035763889,2009-06-27,09:41:09
40.057517,116.404007,0,121,39991.4036111111,2009-06-27,09:41:12
40.057514,116.404,0,121,39991.4036342593,2009-06-27,09:41:14
40.057452,116.403945,0,122,39991.4036921296,2009-06-27,09:41:19
40.057378,116.403879,0,122,39991.40375,2009-06-27,09:41:24
40.05737,116.403828,0,121,39991.4038078704,2009-06-27,09:41:29
40.057362,116.403793,0,121,39991.4038657407,2009-06-27,09:41:34
40.05726,116.403772,0,121,39991.4039236111,2009-06-27,09:41:39
40.057172,116.403758,0,121,39991.4039814815,2009-06-27,09:41:44
40.057138,116.40376,0,121,39991.4040393519,2009-06-27,09:41:49
40.057148,116.403767,0,122,39991.4040972222,2009-06-27,09:41:54
40.057151,116.403741,0,122,39991.4041550926,2009-06-27,09:41:59
40.057138,116.403711,0,122,39991.404212963,2009-06-27,09:42:04
40.057023,116.403693,0,123,39991.4042708333,2009-06-27,09:42:09
40.056957,116.403708,0,123,39991.4043287037,2009-06-27,09:42:14
40.057055,116.403733,0,125,39991.4043865741,2009-06-27,09:42:19
40.057266,116.40356,0,127,39991.4044444444,2009-06-27,09:42:24
40.057311,116.403431,0,128,39991.4045023148,2009-06-27,09:42:29
40.057287,116.403279,0,129,39991.4045601852,2009-06-27,09:42:34
40.05727,116.403066,0,129,39991.4046180556,2009-06-27,09:42:39
40.057229,116.402939,0,131,39991.4046759259,2009-06-27,09:42:44
40.057449,116.403315,0,136,39991.4047337963,2009-06-27,09:42:49
40.05742,116.403192,0,141,39991.4047916667,2009-06-27,09:42:54
40.057344,116.403122,0,145,39991.404849537,2009-06-27,09:42:59
40.057242,116.403074,0,151,39991.4049074074,2009-06-27,09:43:04
40.057139,116.403061,0,157,39991.4049652778,2009-06-27,09:43:09
40.057011,116.403101,0,165,39991.4050231481,2009-06-27,09:43:14
40.056906,116.40319,0,172,39991.4050810185,2009-06-27,09:43:19
40.057232,116.403652,0,178,39991.4051388889,2009-06-27,09:43:24
40.057369,116.403829,0,186,39991.4051967593,2009-06-27,09:43:29
40.057552,116.403942,0,189,39991.4052546296,2009-06-27,09:43:34
40.057689,116.404006,0,195,39991.4053125,2009-06-27,09:43:39
40.057775,116.404048,0,202,39991.4053703704,2009-06-27,09:43:44
40.05778,116.404073,0,205,39991.4054282407,2009-06-27,09:43:49
40.057776,116.404083,0,208,39991.4054861111,2009-06-27,09:43:54
40.057776,116.404083,0,208,39991.4055208333,2009-06-27,09:43:57
40.057771,116.404081,0,211,39991.4055439815,2009-06-27,09:43:59
40.057781,116.404074,0,215,39991.4056018519,2009-06-27,09:44:04
40.05778,116.404065,0,219,39991.4056597222,2009-06-27,09:44:09
40.057782,116.404077,0,222,39991.4057175926,2009-06-27,09:44:14
40.057752,116.404098,0,229,39991.405775463,2009-06-27,09:44:19
40.05774,116.404083,0,238,39991.4058333333,2009-06-27,09:44:24
40.057773,116.404111,0,240,39991.4058912037,2009-06-27,09:44:29
40.057777,116.404086,0,247,39991.4059490741,2009-06-27,09:44:34
40.057758,116.404019,0,260,39991.4060069444,2009-06-27,09:44:39
40.057701,116.403984,0,267,39991.4060648148,2009-06-27,09:44:44
40.05763,116.403976,0,273,39991.4061226852,2009-06-27,09:44:49
40.057549,116.403977,0,279,39991.4061805556,2009-06-27,09:44:54
40.057481,116.403948,0,282,39991.4062384259,2009-06-27,09:44:59
40.057373,116.403956,0,284,39991.4062962963,2009-06-27,09:45:04
40.057302,116.403961,0,286,39991.4063541667,2009-06-27,09:45:09
40.05729,116.403945,0,287,39991.406412037,2009-06-27,09:45:14
40.05728,116.403946,0,286,39991.4064699074,2009-06-27,09:45:19
40.057252,116.403934,0,284,39991.4065277778,2009-06-27,09:45:24
40.057215,116.403948,0,282,39991.4065856481,2009-06-27,09:45:29
40.057172,116.403983,0,282,39991.4066435185,2009-06-27,09:45:34
40.057162,116.404002,0,286,39991.4067013889,2009-06-27,09:45:39
40.057151,116.404004,0,290,39991.4067592593,2009-06-27,09:45:44
40.057129,116.404007,0,293,39991.4068171296,2009-06-27,09:45:49
40.057041,116.404024,0,296,39991.406875,2009-06-27,09:45:54
40.057274,116.404139,0,316,39991.4097106481,2009-06-27,09:49:59
40.057409,116.404094,0,312,39991.4097685185,2009-06-27,09:50:04
40.057417,116.404087,0,313,39991.4098263889,2009-06-27,09:50:09
40.057423,116.404087,0,313,39991.4098842593,2009-06-27,09:50:14
40.057423,116.404087,0,313,39991.4099189815,2009-06-27,09:50:17
40.057427,116.404081,0,314,39991.4099421296,2009-06-27,09:50:19
40.057429,116.40407,0,314,39991.41,2009-06-27,09:50:24
40.05743,116.40406,0,314,39991.4100578704,2009-06-27,09:50:29
40.05743,116.40406,0,314,39991.4100925926,2009-06-27,09:50:32
40.057432,116.404054,0,314,39991.4101157407,2009-06-27,09:50:34
40.057434,116.404043,0,314,39991.4101736111,2009-06-27,09:50:39
40.057436,116.404052,0,314,39991.4102314815,2009-06-27,09:50:44
40.057438,116.404058,0,314,39991.4102893519,2009-06-27,09:50:49
40.057438,116.404058,0,314,39991.4103240741,2009-06-27,09:50:52
40.057439,116.404061,0,314,39991.4103472222,2009-06-27,09:50:54
40.057439,116.404072,0,313,39991.4104050926,2009-06-27,09:50:59
40.057439,116.404072,0,313,39991.4104398148,2009-06-27,09:51:02
40.05744,116.404075,0,313,39991.410462963,2009-06-27,09:51:04
40.05744,116.404084,0,313,39991.4105208333,2009-06-27,09:51:09
40.057441,116.404089,0,313,39991.4105787037,2009-06-27,09:51:14
40.057441,116.404089,0,313,39991.4106134259,2009-06-27,09:51:17
40.057442,116.404092,0,313,39991.4106365741,2009-06-27,09:51:19
40.05748,116.404079,0,313,39991.4106944444,2009-06-27,09:51:24
40.057518,116.404069,0,312,39991.4107523148,2009-06-27,09:51:29
40.057537,116.404073,0,312,39991.4108101852,2009-06-27,09:51:34
40.057567,116.404048,0,312,39991.4108680556,2009-06-27,09:51:39
40.05758,116.40404,0,312,39991.4109259259,2009-06-27,09:51:44
40.05758,116.40404,0,312,39991.4109606481,2009-06-27,09:51:47
40.057581,116.404043,0,312,39991.4109837963,2009-06-27,09:51:49
40.057626,116.404053,0,312,39991.4110416667,2009-06-27,09:51:54
40.057652,116.404026,0,312,39991.411099537,2009-06-27,09:51:59
40.057653,116.404019,0,312,39991.4111574074,2009-06-27,09:52:04
40.057655,116.404025,0,312,39991.4112152778,2009-06-27,09:52:09
40.057655,116.404025,0,312,39991.41125,2009-06-27,09:52:12
40.057656,116.404026,0,312,39991.4112731481,2009-06-27,09:52:14
40.057659,116.404016,0,312,39991.4113310185,2009-06-27,09:52:19
40.057661,116.404008,0,312,39991.4113888889,2009-06-27,09:52:24
40.057665,116.404006,0,312,39991.4114467593,2009-06-27,09:52:29
40.057667,116.404002,0,312,39991.4115046296,2009-06-27,09:52:34
40.057667,116.404002,0,312,39991.4115393519,2009-06-27,09:52:37
40.057669,116.404,0,312,39991.4115625,2009-06-27,09:52:39
40.057732,116.404021,0,313,39991.4116203704,2009-06-27,09:52:44
40.057783,116.403995,0,312,39991.4116782407,2009-06-27,09:52:49
40.057783,116.403995,0,312,39991.411712963,2009-06-27,09:52:52
40.057785,116.403994,0,312,39991.4117361111,2009-06-27,09:52:54
40.057815,116.403982,0,311,39991.4117939815,2009-06-27,09:52:59
40.057875,116.404002,0,311,39991.4118518519,2009-06-27,09:53:04
40.057914,116.404021,0,310,39991.4119097222,2009-06-27,09:53:09
40.057917,116.404031,0,310,39991.4119675926,2009-06-27,09:53:14
40.05792,116.404025,0,310,39991.412025463,2009-06-27,09:53:19
40.057921,116.40403,0,310,39991.4120833333,2009-06-27,09:53:24
40.057921,116.404027,0,310,39991.4121412037,2009-06-27,09:53:29
40.057921,116.40403,0,310,39991.4121990741,2009-06-27,09:53:34
40.057921,116.40403,0,310,39991.4122337963,2009-06-27,09:53:37
40.057922,116.404037,0,310,39991.4122569444,2009-06-27,09:53:39
40.057966,116.404062,0,310,39991.4123148148,2009-06-27,09:53:44
40.057982,116.404065,0,310,39991.4123726852,2009-06-27,09:53:49
40.057982,116.404068,0,309,39991.4124305556,2009-06-27,09:53:54
40.057981,116.404061,0,309,39991.4124884259,2009-06-27,09:53:59
40.057981,116.404061,0,309,39991.4125231481,2009-06-27,09:54:02
40.057981,116.404065,0,309,39991.4125462963,2009-06-27,09:54:04
40.057966,116.404059,0,309,39991.4126041667,2009-06-27,09:54:09
40.057961,116.40407,0,309,39991.412662037,2009-06-27,09:54:14
40.057976,116.4041,0,309,39991.4127199074,2009-06-27,09:54:19
40.057947,116.404087,0,309,39991.4127777778,2009-06-27,09:54:24
40.057913,116.40408,0,309,39991.4128356481,2009-06-27,09:54:29
40.0579,116.404087,0,309,39991.4128935185,2009-06-27,09:54:34
40.0579,116.404087,0,309,39991.4129282407,2009-06-27,09:54:37
40.057901,116.404092,0,309,39991.4129513889,2009-06-27,09:54:39
40.057914,116.404093,0,309,39991.4130092593,2009-06-27,09:54:44
40.057914,116.404093,0,309,39991.4130671296,2009-06-27,09:54:49
40.057916,116.404092,0,309,39991.413125,2009-06-27,09:54:54
40.057916,116.404092,0,309,39991.4131597222,2009-06-27,09:54:57
40.057916,116.404098,0,309,39991.4131828704,2009-06-27,09:54:59
40.057916,116.404107,0,309,39991.4132407407,2009-06-27,09:55:04
40.057971,116.404141,0,309,39991.4132986111,2009-06-27,09:55:09
40.058039,116.404146,0,307,39991.4133564815,2009-06-27,09:55:14
40.058039,116.404146,0,307,39991.4133912037,2009-06-27,09:55:17
40.05804,116.404154,0,307,39991.4134143519,2009-06-27,09:55:19
40.058057,116.404163,0,307,39991.4134722222,2009-06-27,09:55:24
40.058112,116.404164,0,308,39991.4135300926,2009-06-27,09:55:29
40.058163,116.404187,0,307,39991.413587963,2009-06-27,09:55:34
40.05821,116.404212,0,307,39991.4136458333,2009-06-27,09:55:39
40.058246,116.404242,0,306,39991.4137037037,2009-06-27,09:55:44
40.05828,116.404273,0,305,39991.4137615741,2009-06-27,09:55:49
40.05835,116.404309,0,304,39991.4138194444,2009-06-27,09:55:54
40.058436,116.40436,0,299,39991.4138773148,2009-06-27,09:55:59
40.058531,116.404392,0,293,39991.4139351852,2009-06-27,09:56:04
40.058597,116.404406,0,288,39991.4139930556,2009-06-27,09:56:09
40.058651,116.40442,0,283,39991.4140509259,2009-06-27,09:56:14
40.058643,116.404405,0,279,39991.4141087963,2009-06-27,09:56:19
40.058589,116.404363,0,275,39991.4141666667,2009-06-27,09:56:24
40.058532,116.404339,0,272,39991.414224537,2009-06-27,09:56:29
40.058482,116.404322,0,270,39991.4142824074,2009-06-27,09:56:34
40.058453,116.404302,0,268,39991.4143402778,2009-06-27,09:56:39
40.058436,116.404306,0,265,39991.4143981481,2009-06-27,09:56:44
40.05838,116.404306,0,261,39991.4144560185,2009-06-27,09:56:49
40.058265,116.404299,0,253,39991.4145138889,2009-06-27,09:56:54
40.058221,116.40426,0,246,39991.4145717593,2009-06-27,09:56:59
40.058186,116.404297,0,242,39991.4146296296,2009-06-27,09:57:04
40.058177,116.404375,0,240,39991.4146875,2009-06-27,09:57:09
40.058336,116.404201,0,240,39991.4149189815,2009-06-27,09:57:29
40.058248,116.404253,0,268,39991.4156134259,2009-06-27,09:58:29
40.058438,116.404583,0,248,39991.4156712963,2009-06-27,09:58:34
40.058473,116.404602,0,242,39991.4157291667,2009-06-27,09:58:39
40.058472,116.404644,0,239,39991.415787037,2009-06-27,09:58:44
40.058422,116.404516,0,236,39991.4158449074,2009-06-27,09:58:49
40.05832,116.404406,0,221,39991.4159027778,2009-06-27,09:58:54
40.058257,116.404365,0,205,39991.4159606481,2009-06-27,09:58:59
40.058251,116.404396,0,185,39991.4160185185,2009-06-27,09:59:04
40.058252,116.40441,0,172,39991.4160763889,2009-06-27,09:59:09
40.05826,116.404469,0,162,39991.4161342593,2009-06-27,09:59:14
40.058326,116.40455,0,160,39991.4161921296,2009-06-27,09:59:19
40.058357,116.404594,0,161,39991.41625,2009-06-27,09:59:24
40.05834,116.404541,0,162,39991.4163078704,2009-06-27,09:59:29
40.058325,116.404467,0,162,39991.4163657407,2009-06-27,09:59:34
40.058298,116.404421,0,163,39991.4164236111,2009-06-27,09:59:39
40.058223,116.404396,0,164,39991.4164814815,2009-06-27,09:59:44
40.058094,116.40436,0,166,39991.4165393518,2009-06-27,09:59:49
40.058027,116.404345,0,168,39991.4165972222,2009-06-27,09:59:54
40.05795,116.404282,0,172,39991.4166550926,2009-06-27,09:59:59
40.057866,116.404213,0,177,39991.416712963,2009-06-27,10:00:04
40.057791,116.404163,0,183,39991.4167708333,2009-06-27,10:00:09
40.057742,116.404092,0,188,39991.4168287037,2009-06-27,10:00:14
40.057696,116.403993,0,193,39991.4168865741,2009-06-27,10:00:19
40.05766,116.403953,0,198,39991.4169444444,2009-06-27,10:00:24
40.057644,116.403943,0,202,39991.4170023148,2009-06-27,10:00:29
40.057701,116.403963,0,206,39991.4170601852,2009-06-27,10:00:34
40.057744,116.403992,0,209,39991.4171180556,2009-06-27,10:00:39
40.057762,116.403981,0,212,39991.4171759259,2009-06-27,10:00:44
40.057814,116.40394,0,216,39991.4172337963,2009-06-27,10:00:49
40.05783,116.403906,0,221,39991.4172916667,2009-06-27,10:00:54
40.057816,116.403853,0,228,39991.417349537,2009-06-27,10:00:59
40.05777,116.403805,0,235,39991.4174074074,2009-06-27,10:01:04
40.057735,116.403739,0,245,39991.4174652778,2009-06-27,10:01:09
40.057707,116.403683,0,253,39991.4175231481,2009-06-27,10:01:14
40.057676,116.403682,0,264,39991.4175810185,2009-06-27,10:01:19
40.057676,116.403758,0,274,39991.4176388889,2009-06-27,10:01:24
40.055954,116.403459,0,247,39991.4179282407,2009-06-27,10:01:49
40.056057,116.403503,0,248,39991.4179861111,2009-06-27,10:01:54
40.056161,116.40354,0,249,39991.4180439815,2009-06-27,10:01:59
40.056192,116.4036,0,252,39991.4181018519,2009-06-27,10:02:04
40.056218,116.403633,0,252,39991.4181597222,2009-06-27,10:02:09
40.05624,116.403665,0,254,39991.4182175926,2009-06-27,10:02:14
40.056278,116.403724,0,260,39991.418275463,2009-06-27,10:02:19
40.056275,116.403761,0,267,39991.4183333333,2009-06-27,10:02:24
40.056254,116.403781,0,275,39991.4183912037,2009-06-27,10:02:29
40.056241,116.403791,0,285,39991.4184490741,2009-06-27,10:02:34
40.056227,116.403747,0,296,39991.4185069444,2009-06-27,10:02:39
40.056229,116.403724,0,302,39991.4185648148,2009-06-27,10:02:44
40.056238,116.403704,0,304,39991.4186226852,2009-06-27,10:02:49
40.056211,116.403731,0,306,39991.4186805556,2009-06-27,10:02:54
40.0562,116.403733,0,307,39991.4187384259,2009-06-27,10:02:59
40.056157,116.403728,0,308,39991.4187962963,2009-06-27,10:03:04
40.056125,116.403744,0,307,39991.4188541667,2009-06-27,10:03:09
40.056137,116.403702,0,303,39991.418912037,2009-06-27,10:03:14
40.05617,116.403637,0,299,39991.4189699074,2009-06-27,10:03:19
40.056183,116.403569,0,296,39991.4190277778,2009-06-27,10:03:24
40.056186,116.403538,0,293,39991.4190856481,2009-06-27,10:03:29
40.056181,116.403527,0,289,39991.4191435185,2009-06-27,10:03:34
40.056181,116.403527,0,289,39991.4191782407,2009-06-27,10:03:37
40.056182,116.403529,0,288,39991.4192013889,2009-06-27,10:03:39
40.056165,116.403518,0,289,39991.4192592593,2009-06-27,10:03:44
40.056144,116.403525,0,289,39991.4193171296,2009-06-27,10:03:49
40.056096,116.403528,0,289,39991.419375,2009-06-27,10:03:54
40.056044,116.403501,0,290,39991.4194328704,2009-06-27,10:03:59
40.055998,116.403489,0,266,39991.4194907407,2009-06-27,10:04:04
40.055992,116.403501,0,260,39991.4195486111,2009-06-27,10:04:09
40.055975,116.403509,0,260,39991.4196064815,2009-06-27,10:04:14
40.055922,116.403555,0,260,39991.4196643519,2009-06-27,10:04:19
40.05589,116.403553,0,260,39991.4197222222,2009-06-27,10:04:24
40.055894,116.403528,0,254,39991.4197800926,2009-06-27,10:04:29
40.055881,116.40353,0,249,39991.419837963,2009-06-27,10:04:34
40.055847,116.403523,0,242,39991.4198958333,2009-06-27,10:04:39
40.055809,116.403514,0,238,39991.4199537037,2009-06-27,10:04:44
40.055787,116.403521,0,237,39991.4200115741,2009-06-27,10:04:49
40.055772,116.403521,0,237,39991.4200694444,2009-06-27,10:04:54
40.055705,116.403528,0,236,39991.4201273148,2009-06-27,10:04:59
40.055649,116.403565,0,236,39991.4201851852,2009-06-27,10:05:04
40.055627,116.403592,0,235,39991.4202430556,2009-06-27,10:05:09
40.055601,116.403575,0,235,39991.4203009259,2009-06-27,10:05:14
40.055565,116.403548,0,236,39991.4203587963,2009-06-27,10:05:19
40.05558,116.403535,0,237,39991.4204166667,2009-06-27,10:05:24
40.05558,116.403535,0,237,39991.4204513889,2009-06-27,10:05:27
40.055577,116.403537,0,237,39991.420474537,2009-06-27,10:05:29
40.055598,116.403549,0,237,39991.4205324074,2009-06-27,10:05:34
40.055587,116.403572,0,237,39991.4205902778,2009-06-27,10:05:39
40.055548,116.403552,0,236,39991.4206481481,2009-06-27,10:05:44
40.055515,116.403522,0,237,39991.4207060185,2009-06-27,10:05:49
40.055535,116.403487,0,237,39991.4207638889,2009-06-27,10:05:54
40.05556,116.403464,0,237,39991.4208217593,2009-06-27,10:05:59
40.05559,116.403422,0,237,39991.4208796296,2009-06-27,10:06:04
40.055582,116.403415,0,237,39991.4209375,2009-06-27,10:06:09
40.055582,116.403415,0,237,39991.4209722222,2009-06-27,10:06:12
40.055585,116.403421,0,237,39991.4209953704,2009-06-27,10:06:14
40.055547,116.403463,0,238,39991.4210532407,2009-06-27,10:06:19
40.055533,116.403508,0,237,39991.4211111111,2009-06-27,10:06:24
40.055512,116.403529,0,237,39991.4211689815,2009-06-27,10:06:29
40.055509,116.403509,0,236,39991.4212268519,2009-06-27,10:06:34
40.05554,116.403485,0,232,39991.4212847222,2009-06-27,10:06:39
40.055551,116.403472,0,231,39991.4213425926,2009-06-27,10:06:44
40.055546,116.403486,0,229,39991.421400463,2009-06-27,10:06:49
40.055509,116.403486,0,230,39991.4214583333,2009-06-27,10:06:54
40.055473,116.403492,0,230,39991.4215162037,2009-06-27,10:06:59
40.055467,116.403474,0,229,39991.4215740741,2009-06-27,10:07:04
40.055346,116.403416,0,233,39991.4216319444,2009-06-27,10:07:09
40.057628,116.403993,0,244,39991.4216898148,2009-06-27,10:07:14
40.057809,116.404141,0,244,39991.4241203704,2009-06-27,10:10:44
40.057942,116.404151,0,243,39991.4241782407,2009-06-27,10:10:49
40.058028,116.404148,0,244,39991.4242361111,2009-06-27,10:10:54
40.058036,116.404172,0,244,39991.4242939815,2009-06-27,10:10:59
40.05803,116.404177,0,244,39991.4243518518,2009-06-27,10:11:04
40.058029,116.40417,0,245,39991.4244097222,2009-06-27,10:11:09
40.058028,116.404164,0,245,39991.4244675926,2009-06-27,10:11:14
40.058028,116.404164,0,245,39991.4245023148,2009-06-27,10:11:17
40.058028,116.40416,0,246,39991.424525463,2009-06-27,10:11:19
40.058027,116.404188,0,247,39991.4245833333,2009-06-27,10:11:24
40.058027,116.404252,0,250,39991.4246412037,2009-06-27,10:11:29
40.058012,116.404327,0,255,39991.4246990741,2009-06-27,10:11:34
40.057984,116.404393,0,258,39991.4247569444,2009-06-27,10:11:39
40.057984,116.404393,0,258,39991.4247916667,2009-06-27,10:11:42
40.057988,116.404397,0,260,39991.4248148148,2009-06-27,10:11:44
40.058008,116.404383,0,263,39991.4248726852,2009-06-27,10:11:49
40.058025,116.404403,0,263,39991.4249305556,2009-06-27,10:11:54
40.058088,116.404449,0,260,39991.4249884259,2009-06-27,10:11:59
40.058088,116.404267,0,251,39991.4250462963,2009-06-27,10:12:04
40.058095,116.404202,0,250,39991.4251041667,2009-06-27,10:12:09
40.058144,116.404047,0,250,39991.425162037,2009-06-27,10:12:14
40.058175,116.404021,0,251,39991.4252199074,2009-06-27,10:12:19
40.058202,116.40399,0,253,39991.4252777778,2009-06-27,10:12:24
40.058186,116.403926,0,254,39991.4253356481,2009-06-27,10:12:29
40.058162,116.403877,0,254,39991.4253935185,2009-06-27,10:12:34
40.058138,116.403821,0,253,39991.4254513889,2009-06-27,10:12:39
40.058144,116.403801,0,253,39991.4255092593,2009-06-27,10:12:44
40.058151,116.40382,0,253,39991.4255671296,2009-06-27,10:12:49
40.058156,116.403901,0,252,39991.425625,2009-06-27,10:12:54
40.058157,116.403995,0,250,39991.4256828704,2009-06-27,10:12:59
40.058158,116.404162,0,244,39991.4257407407,2009-06-27,10:13:04
40.058171,116.404238,0,239,39991.4257986111,2009-06-27,10:13:09
40.058144,116.404307,0,238,39991.4258564815,2009-06-27,10:13:14
40.058063,116.404359,0,241,39991.4259143519,2009-06-27,10:13:19
40.057961,116.404383,0,243,39991.4259722222,2009-06-27,10:13:24
40.057923,116.404426,0,245,39991.4260300926,2009-06-27,10:13:29
40.057939,116.404434,0,249,39991.426087963,2009-06-27,10:13:34
40.057929,116.404419,0,253,39991.4261458333,2009-06-27,10:13:39
40.057944,116.404412,0,256,39991.4262037037,2009-06-27,10:13:44
40.057975,116.404352,0,257,39991.4262615741,2009-06-27,10:13:49
40.058018,116.40431,0,258,39991.4263194444,2009-06-27,10:13:54
40.058027,116.40427,0,258,39991.4263773148,2009-06-27,10:13:59
40.058068,116.404227,0,259,39991.4264351852,2009-06-27,10:14:04
40.058107,116.404157,0,258,39991.4264930556,2009-06-27,10:14:09
40.058116,116.404107,0,258,39991.4265509259,2009-06-27,10:14:14
40.058139,116.404116,0,258,39991.4266087963,2009-06-27,10:14:19
40.058139,116.404116,0,258,39991.4266435185,2009-06-27,10:14:22
40.058139,116.404118,0,259,39991.4266666667,2009-06-27,10:14:24
40.058119,116.404157,0,259,39991.426724537,2009-06-27,10:14:29
40.058079,116.404233,0,258,39991.4267824074,2009-06-27,10:14:34
40.058065,116.404324,0,258,39991.4268402778,2009-06-27,10:14:39
40.058088,116.404379,0,258,39991.4268981481,2009-06-27,10:14:44
40.058105,116.404426,0,258,39991.4269560185,2009-06-27,10:14:49
40.058147,116.404433,0,258,39991.4270138889,2009-06-27,10:14:54
40.058157,116.404436,0,260,39991.4270717593,2009-06-27,10:14:59
40.058138,116.404428,0,263,39991.4271296296,2009-06-27,10:15:04
40.058107,116.404424,0,265,39991.4271875,2009-06-27,10:15:09
40.058115,116.404411,0,266,39991.4272453704,2009-06-27,10:15:14
40.058105,116.40441,0,267,39991.4273032407,2009-06-27,10:15:19
40.058082,116.404489,0,268,39991.4273611111,2009-06-27,10:15:24
40.058078,116.404556,0,270,39991.4274189815,2009-06-27,10:15:29
40.05809,116.404574,0,271,39991.4274768519,2009-06-27,10:15:34
40.058109,116.404566,0,273,39991.4275347222,2009-06-27,10:15:39
40.058081,116.404622,0,275,39991.4275925926,2009-06-27,10:15:44
40.058046,116.404629,0,277,39991.427650463,2009-06-27,10:15:49
40.058052,116.404577,0,279,39991.4277083333,2009-06-27,10:15:54
40.058062,116.404581,0,279,39991.4277662037,2009-06-27,10:15:59
40.058073,116.404637,0,279,39991.4278240741,2009-06-27,10:16:04
40.058038,116.404777,0,278,39991.4278819444,2009-06-27,10:16:09
40.058071,116.404818,0,277,39991.4279398148,2009-06-27,10:16:14
40.058106,116.404823,0,275,39991.4279976852,2009-06-27,10:16:19
40.058105,116.404788,0,275,39991.4280555556,2009-06-27,10:16:24
40.058105,116.404788,0,275,39991.4280902778,2009-06-27,10:16:27
40.058103,116.404783,0,275,39991.4281134259,2009-06-27,10:16:29
40.058103,116.404793,0,275,39991.4281712963,2009-06-27,10:16:34
40.058087,116.404825,0,275,39991.4282291667,2009-06-27,10:16:39
40.058108,116.404812,0,275,39991.428287037,2009-06-27,10:16:44
40.05812,116.404768,0,276,39991.4283449074,2009-06-27,10:16:49
40.058165,116.404728,0,276,39991.4284027778,2009-06-27,10:16:54
40.058155,116.404685,0,275,39991.4284606481,2009-06-27,10:16:59
40.058146,116.404638,0,275,39991.4285185185,2009-06-27,10:17:04
40.058161,116.404569,0,274,39991.4285763889,2009-06-27,10:17:09
40.058168,116.404494,0,273,39991.4286342593,2009-06-27,10:17:14
40.058173,116.404465,0,273,39991.4286921296,2009-06-27,10:17:19
40.058148,116.404432,0,272,39991.42875,2009-06-27,10:17:24
40.05813,116.404408,0,272,39991.4288078704,2009-06-27,10:17:29
40.058082,116.404419,0,272,39991.4288657407,2009-06-27,10:17:34
40.058066,116.404445,0,272,39991.4289236111,2009-06-27,10:17:39
40.058034,116.404485,0,273,39991.4289814815,2009-06-27,10:17:44
40.057995,116.404516,0,274,39991.4290393519,2009-06-27,10:17:49
40.057966,116.40458,0,273,39991.4290972222,2009-06-27,10:17:54
40.057975,116.404611,0,273,39991.4291550926,2009-06-27,10:17:59
40.057987,116.404598,0,271,39991.429212963,2009-06-27,10:18:04
40.057962,116.404582,0,271,39991.4292708333,2009-06-27,10:18:09
40.057926,116.404536,0,270,39991.4293287037,2009-06-27,10:18:14
40.057919,116.404512,0,271,39991.4293865741,2009-06-27,10:18:19
40.057928,116.40446,0,271,39991.4294444444,2009-06-27,10:18:24
40.057964,116.404414,0,272,39991.4295023148,2009-06-27,10:18:29
40.058,116.404389,0,273,39991.4295601852,2009-06-27,10:18:34
40.05802,116.404309,0,275,39991.4296180556,2009-06-27,10:18:39
40.058056,116.404202,0,277,39991.4296759259,2009-06-27,10:18:44
40.058102,116.404122,0,279,39991.4297337963,2009-06-27,10:18:49
40.058112,116.404113,0,280,39991.4297916667,2009-06-27,10:18:54
40.058088,116.404184,0,282,39991.429849537,2009-06-27,10:18:59
40.058057,116.404279,0,284,39991.4299074074,2009-06-27,10:19:04
40.058044,116.404333,0,285,39991.4299652778,2009-06-27,10:19:09
40.058026,116.404398,0,287,39991.4300231481,2009-06-27,10:19:14
40.058019,116.404383,0,289,39991.4300810185,2009-06-27,10:19:19
40.058038,116.40433,0,289,39991.4301388889,2009-06-27,10:19:24
40.058041,116.404307,0,290,39991.4301967593,2009-06-27,10:19:29
40.058023,116.404231,0,290,39991.4302546296,2009-06-27,10:19:34
40.058014,116.404187,0,291,39991.4303125,2009-06-27,10:19:39
40.05801,116.404165,0,292,39991.4303703704,2009-06-27,10:19:44
40.05799,116.404178,0,294,39991.4304282407,2009-06-27,10:19:49
40.057989,116.404185,0,295,39991.4304861111,2009-06-27,10:19:54
40.057989,116.404187,0,295,39991.4305439815,2009-06-27,10:19:59
40.057989,116.404187,0,295,39991.4305787037,2009-06-27,10:20:02
40.057988,116.404188,0,294,39991.4306018518,2009-06-27,10:20:04
40.057987,116.404197,0,294,39991.4306597222,2009-06-27,10:20:09
40.057987,116.404197,0,294,39991.4306944444,2009-06-27,10:20:12
40.05799,116.404198,0,294,39991.4307175926,2009-06-27,10:20:14
40.057987,116.404267,0,294,39991.430775463,2009-06-27,10:20:19
40.057967,116.404298,0,293,39991.4308333333,2009-06-27,10:20:24
40.058298,116.404584,0,257,39991.4309490741,2009-06-27,10:20:34
40.058596,116.404728,0,256,39991.4310069444,2009-06-27,10:20:39
40.058695,116.40469,0,259,39991.4310648148,2009-06-27,10:20:44
40.058399,116.404412,0,267,39991.4311226852,2009-06-27,10:20:49
40.058268,116.404296,0,274,39991.4311805556,2009-06-27,10:20:54
40.058362,116.404342,0,281,39991.4312384259,2009-06-27,10:20:59
40.058407,116.404342,0,289,39991.4312962963,2009-06-27,10:21:04
40.058377,116.404318,0,292,39991.4313541667,2009-06-27,10:21:09
40.058327,116.404292,0,293,39991.431412037,2009-06-27,10:21:14
40.058246,116.404203,0,296,39991.4314699074,2009-06-27,10:21:19
40.058078,116.404098,0,298,39991.4315277778,2009-06-27,10:21:24
40.057863,116.403995,0,299,39991.4315856481,2009-06-27,10:21:29
40.057709,116.403955,0,301,39991.4316435185,2009-06-27,10:21:34
40.057575,116.403951,0,304,39991.4317013889,2009-06-27,10:21:39
40.057437,116.403963,0,308,39991.4317592593,2009-06-27,10:21:44
40.057359,116.403952,0,312,39991.4318171296,2009-06-27,10:21:49
40.057272,116.403967,0,316,39991.431875,2009-06-27,10:21:54
40.057203,116.403983,0,318,39991.4319328704,2009-06-27,10:21:59
40.057196,116.403943,0,317,39991.4319907407,2009-06-27,10:22:04
40.05718,116.403872,0,312,39991.4320486111,2009-06-27,10:22:09
40.057166,116.403776,0,308,39991.4321064815,2009-06-27,10:22:14
40.057081,116.403689,0,305,39991.4321643518,2009-06-27,10:22:19
40.056972,116.403703,0,308,39991.4322222222,2009-06-27,10:22:24
40.056849,116.403713,0,313,39991.4322800926,2009-06-27,10:22:29
40.056752,116.403716,0,319,39991.432337963,2009-06-27,10:22:34
40.056603,116.403755,0,324,39991.4323958333,2009-06-27,10:22:39
40.056516,116.403762,0,328,39991.4324537037,2009-06-27,10:22:44
40.056473,116.403744,0,332,39991.4325115741,2009-06-27,10:22:49
40.056551,116.403692,0,336,39991.4325694444,2009-06-27,10:22:54
40.056601,116.403655,0,338,39991.4326273148,2009-06-27,10:22:59
40.056621,116.403607,0,339,39991.4326851852,2009-06-27,10:23:04
40.056645,116.403614,0,338,39991.4327430556,2009-06-27,10:23:09
40.056663,116.403633,0,337,39991.4328009259,2009-06-27,10:23:14
40.05665,116.403675,0,335,39991.4328587963,2009-06-27,10:23:19
40.056667,116.403688,0,334,39991.4329166667,2009-06-27,10:23:24
40.056666,116.403683,0,334,39991.432974537,2009-06-27,10:23:29
40.056666,116.403683,0,334,39991.4330092593,2009-06-27,10:23:32
40.056664,116.403675,0,332,39991.4330324074,2009-06-27,10:23:34
40.056658,116.403662,0,328,39991.4330902778,2009-06-27,10:23:39
40.056671,116.403655,0,325,39991.4331481481,2009-06-27,10:23:44
40.056683,116.403613,0,323,39991.4332060185,2009-06-27,10:23:49
40.056724,116.403631,0,319,39991.4332638889,2009-06-27,10:23:54
40.056754,116.403625,0,316,39991.4333217593,2009-06-27,10:23:59
40.056812,116.403636,0,314,39991.4333796296,2009-06-27,10:24:04
40.056902,116.403658,0,312,39991.4334375,2009-06-27,10:24:09
40.05707,116.403686,0,310,39991.4334953704,2009-06-27,10:24:14
40.057232,116.403725,0,307,39991.4335532407,2009-06-27,10:24:19
40.057341,116.403747,0,307,39991.4336111111,2009-06-27,10:24:24
40.057394,116.403739,0,306,39991.4336689815,2009-06-27,10:24:29
40.05746,116.403738,0,309,39991.4337268519,2009-06-27,10:24:34
40.057635,116.403851,0,314,39991.4337847222,2009-06-27,10:24:39
40.057664,116.403882,0,315,39991.4338425926,2009-06-27,10:24:44
40.057665,116.403901,0,318,39991.433900463,2009-06-27,10:24:49
40.057613,116.403912,0,324,39991.4339583333,2009-06-27,10:24:54
40.057649,116.403927,0,335,39991.4340162037,2009-06-27,10:24:59
40.05769,116.403905,0,343,39991.4340740741,2009-06-27,10:25:04
40.057798,116.4039,0,356,39991.4341319444,2009-06-27,10:25:09
40.057909,116.403906,0,369,39991.4341898148,2009-06-27,10:25:14
40.057944,116.403958,0,372,39991.4342476852,2009-06-27,10:25:19
40.057958,116.403975,0,374,39991.4343055556,2009-06-27,10:25:24
40.057962,116.403982,0,379,39991.4343634259,2009-06-27,10:25:29
40.05796,116.403978,0,380,39991.4344212963,2009-06-27,10:25:34
40.05796,116.403978,0,380,39991.4344560185,2009-06-27,10:25:37
40.057964,116.403973,0,385,39991.4344791667,2009-06-27,10:25:39
40.057963,116.403999,0,390,39991.434537037,2009-06-27,10:25:44
40.057986,116.404063,0,395,39991.4345949074,2009-06-27,10:25:49
40.058021,116.404042,0,398,39991.4346527778,2009-06-27,10:25:54
40.058044,116.404016,0,400,39991.4347106481,2009-06-27,10:25:59
40.058067,116.404002,0,400,39991.4347685185,2009-06-27,10:26:04
40.058076,116.404005,0,401,39991.4348263889,2009-06-27,10:26:09
40.058076,116.404008,0,402,39991.4348842593,2009-06-27,10:26:14
40.058076,116.404008,0,402,39991.4349189815,2009-06-27,10:26:17
40.058076,116.404008,0,402,39991.4349421296,2009-06-27,10:26:19
40.058048,116.403929,0,406,39991.435,2009-06-27,10:26:24
40.058032,116.403848,0,409,39991.4350578704,2009-06-27,10:26:29
40.058025,116.403804,0,410,39991.4351157407,2009-06-27,10:26:34
40.058014,116.403726,0,415,39991.4351736111,2009-06-27,10:26:39
40.058023,116.403663,0,407,39991.4352314815,2009-06-27,10:26:44
40.058034,116.403624,0,404,39991.4352893519,2009-06-27,10:26:49
40.058064,116.403568,0,393,39991.4353472222,2009-06-27,10:26:54
40.058094,116.40354,0,389,39991.4354050926,2009-06-27,10:26:59
40.058111,116.403463,0,384,39991.435462963,2009-06-27,10:27:04
40.058208,116.403311,0,379,39991.4355208333,2009-06-27,10:27:09
40.058268,116.403178,0,373,39991.4355787037,2009-06-27,10:27:14
40.057875,116.403758,0,373,39991.4356365741,2009-06-27,10:27:19
40.057897,116.403681,0,374,39991.4356944444,2009-06-27,10:27:24
40.057793,116.403891,0,376,39991.4357523148,2009-06-27,10:27:29
40.057791,116.403966,0,379,39991.4358101852,2009-06-27,10:27:34
40.057812,116.404028,0,381,39991.4358680556,2009-06-27,10:27:39
40.057823,116.404065,0,381,39991.4359259259,2009-06-27,10:27:44
40.057833,116.40407,0,381,39991.4359837963,2009-06-27,10:27:49
40.057883,116.404054,0,379,39991.4360416667,2009-06-27,10:27:54
40.057883,116.404054,0,379,39991.4360763889,2009-06-27,10:27:57
40.057888,116.40406,0,376,39991.436099537,2009-06-27,10:27:59
40.057874,116.404039,0,373,39991.4361574074,2009-06-27,10:28:04
40.057865,116.40397,0,370,39991.4362152778,2009-06-27,10:28:09
40.057848,116.403914,0,369,39991.4362731481,2009-06-27,10:28:14
40.057855,116.403859,0,370,39991.4363310185,2009-06-27,10:28:19
40.057867,116.403834,0,372,39991.4363888889,2009-06-27,10:28:24
40.057896,116.40388,0,372,39991.4364467593,2009-06-27,10:28:29
40.057935,116.40393,0,373,39991.4365046296,2009-06-27,10:28:34
40.057956,116.403955,0,374,39991.4365625,2009-06-27,10:28:39
40.057941,116.403927,0,376,39991.4366203704,2009-06-27,10:28:44
40.057938,116.403914,0,381,39991.4366782407,2009-06-27,10:28:49
40.057913,116.403947,0,380,39991.4367361111,2009-06-27,10:28:54
40.057913,116.403947,0,380,39991.4367708333,2009-06-27,10:28:57
40.05792,116.403955,0,379,39991.4367939815,2009-06-27,10:28:59
40.057936,116.403914,0,381,39991.4368518519,2009-06-27,10:29:04
40.057936,116.403914,0,381,39991.4368865741,2009-06-27,10:29:07
40.057931,116.403916,0,379,39991.4369097222,2009-06-27,10:29:09
40.057933,116.403895,0,380,39991.4369675926,2009-06-27,10:29:14
40.057927,116.40392,0,382,39991.437025463,2009-06-27,10:29:19
40.057894,116.404006,0,383,39991.4370833333,2009-06-27,10:29:24
40.057894,116.404006,0,383,39991.4371180556,2009-06-27,10:29:27
40.057888,116.403999,0,382,39991.4371412037,2009-06-27,10:29:29
40.057874,116.404041,0,378,39991.4371990741,2009-06-27,10:29:34
40.057825,116.404097,0,374,39991.4372569444,2009-06-27,10:29:39
40.057796,116.404151,0,374,39991.4373148148,2009-06-27,10:29:44
40.05787,116.403993,0,375,39991.4373726852,2009-06-27,10:29:49
40.057845,116.404056,0,377,39991.4374305556,2009-06-27,10:29:54
40.057809,116.404105,0,378,39991.4374884259,2009-06-27,10:29:59
40.057837,116.404062,0,379,39991.4375462963,2009-06-27,10:30:04
40.057851,116.404095,0,377,39991.4376041667,2009-06-27,10:30:09
40.057843,116.404156,0,371,39991.437662037,2009-06-27,10:30:14
40.057833,116.404233,0,367,39991.4377199074,2009-06-27,10:30:19
40.057798,116.404283,0,364,39991.4377777778,2009-06-27,10:30:24
40.057788,116.404286,0,360,39991.4378356481,2009-06-27,10:30:29
40.057727,116.404306,0,356,39991.4378935185,2009-06-27,10:30:34
40.057697,116.404327,0,350,39991.4379513889,2009-06-27,10:30:39
40.057703,116.404367,0,345,39991.4380092593,2009-06-27,10:30:44
40.057712,116.404388,0,340,39991.4380671296,2009-06-27,10:30:49
40.057714,116.404398,0,334,39991.438125,2009-06-27,10:30:54
40.057706,116.404377,0,332,39991.4381828704,2009-06-27,10:30:59
40.057692,116.404355,0,332,39991.4382407407,2009-06-27,10:31:04
40.057677,116.40436,0,330,39991.4382986111,2009-06-27,10:31:09
40.057678,116.40435,0,330,39991.4383564815,2009-06-27,10:31:14
40.057754,116.404275,0,328,39991.4384143518,2009-06-27,10:31:19
40.057867,116.404177,0,316,39991.4384722222,2009-06-27,10:31:24
40.057935,116.404134,0,307,39991.4385300926,2009-06-27,10:31:29
40.058006,116.404097,0,299,39991.438587963,2009-06-27,10:31:34
40.058071,116.404084,0,293,39991.4386458333,2009-06-27,10:31:39
40.058067,116.404382,0,297,39991.442349537,2009-06-27,10:36:59
40.058012,116.404445,0,297,39991.4424074074,2009-06-27,10:37:04
40.057932,116.40447,0,294,39991.4424652778,2009-06-27,10:37:09
40.057857,116.404519,0,294,39991.4425231481,2009-06-27,10:37:14
40.057778,116.404539,0,296,39991.4425810185,2009-06-27,10:37:19
40.057781,116.404471,0,295,39991.4426388889,2009-06-27,10:37:24
40.057735,116.404459,0,295,39991.4426967593,2009-06-27,10:37:29
40.05773,116.404427,0,293,39991.4427546296,2009-06-27,10:37:34
40.057749,116.404366,0,294,39991.4428125,2009-06-27,10:37:39
40.057784,116.404331,0,299,39991.4428703704,2009-06-27,10:37:44
40.057798,116.404343,0,309,39991.4429282407,2009-06-27,10:37:49
40.057819,116.404329,0,323,39991.4429861111,2009-06-27,10:37:54
40.05782,116.404288,0,338,39991.4430439815,2009-06-27,10:37:59
40.05781,116.404284,0,351,39991.4431018519,2009-06-27,10:38:04
40.057846,116.404299,0,360,39991.4431597222,2009-06-27,10:38:09
40.057909,116.404245,0,365,39991.4432175926,2009-06-27,10:38:14
40.057966,116.404199,0,368,39991.443275463,2009-06-27,10:38:19
40.058042,116.404134,0,373,39991.4433333333,2009-06-27,10:38:24
40.05808,116.404094,0,377,39991.4433912037,2009-06-27,10:38:29
40.058092,116.404069,0,382,39991.4434490741,2009-06-27,10:38:34
40.058095,116.404031,0,389,39991.4435069444,2009-06-27,10:38:39
40.058106,116.403979,0,396,39991.4435648148,2009-06-27,10:38:44
40.058091,116.403958,0,403,39991.4436226852,2009-06-27,10:38:49
40.058065,116.403971,0,402,39991.4436805556,2009-06-27,10:38:54
40.058065,116.403971,0,402,39991.4437152778,2009-06-27,10:38:57
40.058064,116.403969,0,404,39991.4437384259,2009-06-27,10:38:59
40.058087,116.403971,0,399,39991.4437962963,2009-06-27,10:39:04
40.058108,116.403962,0,384,39991.4438541667,2009-06-27,10:39:09
40.058136,116.403945,0,372,39991.443912037,2009-06-27,10:39:14
40.058154,116.403931,0,361,39991.4439699074,2009-06-27,10:39:19
40.058189,116.403896,0,350,39991.4440277778,2009-06-27,10:39:24
40.058238,116.403849,0,337,39991.4440856481,2009-06-27,10:39:29
40.058257,116.403815,0,327,39991.4441435185,2009-06-27,10:39:34
40.058235,116.403846,0,314,39991.4442013889,2009-06-27,10:39:39
40.058203,116.403885,0,303,39991.4442592593,2009-06-27,10:39:44
40.058139,116.403999,0,295,39991.4443171296,2009-06-27,10:39:49
40.058071,116.404117,0,288,39991.444375,2009-06-27,10:39:54
40.058058,116.404152,0,287,39991.4444328704,2009-06-27,10:39:59
40.058056,116.404164,0,289,39991.4444907407,2009-06-27,10:40:04
40.057989,116.40427,0,290,39991.4445486111,2009-06-27,10:40:09
40.05792,116.404368,0,294,39991.4446064815,2009-06-27,10:40:14
40.057916,116.404429,0,298,39991.4446643519,2009-06-27,10:40:19
40.057916,116.404429,0,298,39991.4446990741,2009-06-27,10:40:22
40.057916,116.404437,0,299,39991.4447222222,2009-06-27,10:40:24
40.057914,116.404447,0,301,39991.4447800926,2009-06-27,10:40:29
40.057901,116.404467,0,301,39991.444837963,2009-06-27,10:40:34
40.057898,116.404527,0,302,39991.4448958333,2009-06-27,10:40:39
40.057869,116.404595,0,303,39991.4449537037,2009-06-27,10:40:44
40.057809,116.40465,0,305,39991.4450115741,2009-06-27,10:40:49
40.057761,116.4047,0,307,39991.4450694444,2009-06-27,10:40:54
40.057739,116.404728,0,308,39991.4451273148,2009-06-27,10:40:59
40.057708,116.404744,0,308,39991.4451851852,2009-06-27,10:41:04
40.057663,116.404786,0,307,39991.4452430556,2009-06-27,10:41:09
40.057663,116.404786,0,307,39991.4452777778,2009-06-27,10:41:12
40.057658,116.404783,0,305,39991.4453009259,2009-06-27,10:41:14
40.057622,116.404791,0,304,39991.4453587963,2009-06-27,10:41:19
40.057622,116.404791,0,304,39991.4453935185,2009-06-27,10:41:22
40.057623,116.404784,0,304,39991.4454166667,2009-06-27,10:41:24
40.0576,116.404764,0,307,39991.445474537,2009-06-27,10:41:29
40.05757,116.404776,0,309,39991.4455324074,2009-06-27,10:41:34
40.057537,116.404788,0,310,39991.4455902778,2009-06-27,10:41:39
40.057537,116.404788,0,310,39991.445625,2009-06-27,10:41:42
40.05753,116.404785,0,310,39991.4456481481,2009-06-27,10:41:44
40.057508,116.404768,0,311,39991.4457060185,2009-06-27,10:41:49
40.057541,116.404776,0,311,39991.4457638889,2009-06-27,10:41:54
40.057602,116.404817,0,309,39991.4458217593,2009-06-27,10:41:59
40.057687,116.404831,0,303,39991.4458796296,2009-06-27,10:42:04
40.057757,116.404867,0,295,39991.4459375,2009-06-27,10:42:09
40.057813,116.404889,0,286,39991.4459953704,2009-06-27,10:42:14
40.057847,116.404906,0,280,39991.4460532407,2009-06-27,10:42:19
40.057865,116.4048,0,260,39991.4461111111,2009-06-27,10:42:24
40.05784,116.404813,0,256,39991.4461689815,2009-06-27,10:42:29
40.057778,116.404707,0,240,39991.4462268518,2009-06-27,10:42:34
40.057647,116.404553,0,221,39991.4462847222,2009-06-27,10:42:39
40.057579,116.404497,0,214,39991.4463425926,2009-06-27,10:42:44
40.057531,116.404495,0,213,39991.446400463,2009-06-27,10:42:49
40.057585,116.40448,0,220,39991.4464583333,2009-06-27,10:42:54
40.057608,116.404508,0,226,39991.4465162037,2009-06-27,10:42:59
40.057711,116.404407,0,212,39991.4465740741,2009-06-27,10:43:04
40.057823,116.404337,0,205,39991.4466319444,2009-06-27,10:43:09
40.057908,116.40426,0,203,39991.4466898148,2009-06-27,10:43:14
40.05796,116.404227,0,198,39991.4467476852,2009-06-27,10:43:19
40.057975,116.404215,0,195,39991.4468055556,2009-06-27,10:43:24
40.057993,116.404218,0,191,39991.4468634259,2009-06-27,10:43:29
40.058012,116.404205,0,184,39991.4469212963,2009-06-27,10:43:34
40.058015,116.404223,0,178,39991.4469791667,2009-06-27,10:43:39
40.058015,116.404223,0,178,39991.4470138889,2009-06-27,10:43:42
40.058015,116.404221,0,177,39991.447037037,2009-06-27,10:43:44
40.057982,116.404287,0,175,39991.4470949074,2009-06-27,10:43:49
40.057946,116.404419,0,175,39991.4471527778,2009-06-27,10:43:54
40.057934,116.404502,0,176,39991.4472106481,2009-06-27,10:43:59
40.057355,116.405329,0,130,39991.4477314815,2009-06-27,10:44:44
40.058372,116.404234,0,-206,39991.4477893518,2009-06-27,10:44:49
40.058606,116.404,0,-349,39991.4478472222,2009-06-27,10:44:54
40.058817,116.403778,0,-470,39991.4479050926,2009-06-27,10:44:59
40.058787,116.403778,0,-450,39991.447962963,2009-06-27,10:45:04
40.0588,116.40377,0,-453,39991.4480208333,2009-06-27,10:45:09
40.058894,116.403698,0,-490,39991.4480787037,2009-06-27,10:45:14
40.05843,116.403893,0,-101,39991.4481365741,2009-06-27,10:45:19
40.05831,116.403889,0,43,39991.4481944444,2009-06-27,10:45:24
40.058301,116.403833,0,85,39991.4482523148,2009-06-27,10:45:29
40.058297,116.40378,0,112,39991.4483101852,2009-06-27,10:45:34
40.058319,116.40373,0,124,39991.4483680556,2009-06-27,10:45:39
40.05838,116.403694,0,125,39991.4484259259,2009-06-27,10:45:44
40.058455,116.403655,0,124,39991.4484837963,2009-06-27,10:45:49
40.058454,116.403744,0,134,39991.4485416667,2009-06-27,10:45:54
40.058416,116.403885,0,139,39991.448599537,2009-06-27,10:45:59
40.058356,116.404061,0,141,39991.4486574074,2009-06-27,10:46:04
40.057665,116.404927,0,139,39991.4489467593,2009-06-27,10:46:29
40.057668,116.404966,0,143,39991.4490046296,2009-06-27,10:46:34
40.058193,116.403996,0,143,39991.4490625,2009-06-27,10:46:39
40.05833,116.40372,0,145,39991.4491203704,2009-06-27,10:46:44
40.058351,116.40371,0,147,39991.4491782407,2009-06-27,10:46:49
40.058353,116.40375,0,148,39991.4492361111,2009-06-27,10:46:54
40.058328,116.403721,0,151,39991.4492939815,2009-06-27,10:46:59
40.058341,116.403688,0,154,39991.4493518519,2009-06-27,10:47:04
40.058358,116.403636,0,161,39991.4494097222,2009-06-27,10:47:09
40.05835,116.403641,0,165,39991.4494675926,2009-06-27,10:47:14
40.05835,116.403641,0,165,39991.4495023148,2009-06-27,10:47:17
40.058348,116.403647,0,166,39991.449525463,2009-06-27,10:47:19
40.058357,116.403617,0,169,39991.4495833333,2009-06-27,10:47:24
40.058358,116.403665,0,173,39991.4496412037,2009-06-27,10:47:29
40.058377,116.403671,0,179,39991.4496990741,2009-06-27,10:47:34
40.058363,116.403714,0,183,39991.4497569444,2009-06-27,10:47:39
40.058363,116.403714,0,183,39991.4497916667,2009-06-27,10:47:42
40.058362,116.403716,0,184,39991.4498148148,2009-06-27,10:47:44
40.058357,116.403771,0,186,39991.4498726852,2009-06-27,10:47:49
40.058357,116.403771,0,186,39991.4499074074,2009-06-27,10:47:52
40.058357,116.40377,0,187,39991.4499305556,2009-06-27,10:47:54
40.058377,116.403759,0,190,39991.4499884259,2009-06-27,10:47:59
40.058417,116.403729,0,196,39991.4500462963,2009-06-27,10:48:04
40.058424,116.403757,0,200,39991.4501041667,2009-06-27,10:48:09
40.058422,116.403779,0,205,39991.450162037,2009-06-27,10:48:14
40.058422,116.403806,0,210,39991.4502199074,2009-06-27,10:48:19
40.058414,116.403752,0,213,39991.4502777778,2009-06-27,10:48:24
40.0582,116.403806,0,199,39991.4524768519,2009-06-27,10:51:34
40.05831,116.403886,0,199,39991.4525347222,2009-06-27,10:51:39
40.058391,116.403964,0,198,39991.4525925926,2009-06-27,10:51:44
40.058593,116.403968,0,197,39991.452650463,2009-06-27,10:51:49
40.058579,116.403946,0,197,39991.4527083333,2009-06-27,10:51:54
40.058523,116.403954,0,197,39991.4527662037,2009-06-27,10:51:59
40.058463,116.403953,0,197,39991.4528240741,2009-06-27,10:52:04
40.058236,116.403953,0,198,39991.4528819444,2009-06-27,10:52:09
40.058135,116.403863,0,198,39991.4529398148,2009-06-27,10:52:14
40.058193,116.40375,0,198,39991.4529976852,2009-06-27,10:52:19
40.058467,116.40363,0,198,39991.4530555556,2009-06-27,10:52:24
40.058067,116.40383,0,192,39991.4531134259,2009-06-27,10:52:29
40.057861,116.404009,0,188,39991.4531712963,2009-06-27,10:52:34
40.057861,116.404164,0,184,39991.4532291667,2009-06-27,10:52:39
40.057934,116.404263,0,183,39991.453287037,2009-06-27,10:52:44
40.058008,116.404336,0,185,39991.4533449074,2009-06-27,10:52:49
40.058035,116.404358,0,187,39991.4534027778,2009-06-27,10:52:54
40.058059,116.404354,0,190,39991.4534606481,2009-06-27,10:52:59
40.058089,116.4043,0,192,39991.4535185185,2009-06-27,10:53:04
40.058138,116.40421,0,194,39991.4535763889,2009-06-27,10:53:09
40.058206,116.404129,0,195,39991.4536342593,2009-06-27,10:53:14
40.058299,116.403981,0,197,39991.4536921296,2009-06-27,10:53:19
40.058398,116.403769,0,202,39991.45375,2009-06-27,10:53:24
40.058489,116.403507,0,209,39991.4538078704,2009-06-27,10:53:29
40.058577,116.403192,0,216,39991.4538657407,2009-06-27,10:53:34
40.058543,116.402954,0,224,39991.4539236111,2009-06-27,10:53:39
40.058666,116.402696,0,234,39991.4539814815,2009-06-27,10:53:44
40.058763,116.402505,0,244,39991.4540393518,2009-06-27,10:53:49
40.058867,116.402304,0,254,39991.4540972222,2009-06-27,10:53:54
40.058958,116.40209,0,265,39991.4541550926,2009-06-27,10:53:59
40.059123,116.401954,0,276,39991.454212963,2009-06-27,10:54:04
40.059189,116.401952,0,277,39991.4542708333,2009-06-27,10:54:09
40.059182,116.40201,0,274,39991.4543287037,2009-06-27,10:54:14
40.059182,116.402028,0,275,39991.4543865741,2009-06-27,10:54:19
40.059177,116.402043,0,276,39991.4544444444,2009-06-27,10:54:24
40.059074,116.402257,0,270,39991.4545023148,2009-06-27,10:54:29
40.058827,116.402743,0,269,39991.4545601852,2009-06-27,10:54:34
40.058714,116.402945,0,268,39991.4546180556,2009-06-27,10:54:39
40.05867,116.403018,0,269,39991.4546759259,2009-06-27,10:54:44
40.058533,116.40325,0,271,39991.4547337963,2009-06-27,10:54:49
40.058477,116.403353,0,272,39991.4547916667,2009-06-27,10:54:54
40.058468,116.403364,0,275,39991.454849537,2009-06-27,10:54:59
40.058498,116.403362,0,281,39991.4549074074,2009-06-27,10:55:04
40.058527,116.403377,0,289,39991.4549652778,2009-06-27,10:55:09
40.058515,116.403415,0,296,39991.4550231481,2009-06-27,10:55:14
40.05853,116.40339,0,302,39991.4550810185,2009-06-27,10:55:19
40.058575,116.403315,0,305,39991.4551388889,2009-06-27,10:55:24
40.058555,116.403355,0,310,39991.4551967593,2009-06-27,10:55:29
40.058522,116.403408,0,316,39991.4552546296,2009-06-27,10:55:34
40.058416,116.403496,0,324,39991.4553125,2009-06-27,10:55:39
40.058382,116.403545,0,326,39991.4553703704,2009-06-27,10:55:44
40.05836,116.403569,0,327,39991.4554282407,2009-06-27,10:55:49
40.058282,116.403687,0,330,39991.4554861111,2009-06-27,10:55:54
40.05822,116.403834,0,333,39991.4555439815,2009-06-27,10:55:59
40.057987,116.403923,0,316,39991.4624305556,2009-06-27,11:05:54
40.057935,116.403956,0,316,39991.4624884259,2009-06-27,11:05:59
40.057899,116.404026,0,315,39991.4625462963,2009-06-27,11:06:04
40.057888,116.404072,0,315,39991.4626041667,2009-06-27,11:06:09
40.057912,116.404083,0,315,39991.462662037,2009-06-27,11:06:14
40.057988,116.404096,0,315,39991.4627199074,2009-06-27,11:06:19
40.058047,116.404115,0,315,39991.4627777778,2009-06-27,11:06:24
40.05806,116.404111,0,314,39991.4628356481,2009-06-27,11:06:29
40.058072,116.404084,0,314,39991.4628935185,2009-06-27,11:06:34
40.058061,116.404076,0,314,39991.4629513889,2009-06-27,11:06:39
40.058061,116.404076,0,314,39991.4629861111,2009-06-27,11:06:42
40.05806,116.404073,0,314,39991.4630092593,2009-06-27,11:06:44
40.058056,116.404037,0,314,39991.4630671296,2009-06-27,11:06:49
40.058056,116.404037,0,314,39991.4631018518,2009-06-27,11:06:52
40.058049,116.404044,0,314,39991.463125,2009-06-27,11:06:54
40.058083,116.40407,0,313,39991.4631828704,2009-06-27,11:06:59
40.058094,116.404028,0,315,39991.4632407407,2009-06-27,11:07:04
40.058088,116.403974,0,316,39991.4632986111,2009-06-27,11:07:09
40.058097,116.403983,0,317,39991.4633564815,2009-06-27,11:07:14
40.058097,116.403983,0,317,39991.4633912037,2009-06-27,11:07:17
40.058092,116.403989,0,317,39991.4634143518,2009-06-27,11:07:19
40.058071,116.403957,0,318,39991.4634722222,2009-06-27,11:07:24
40.058052,116.403922,0,319,39991.4635300926,2009-06-27,11:07:29
40.058052,116.403922,0,319,39991.4635648148,2009-06-27,11:07:32
40.058057,116.403929,0,319,39991.463587963,2009-06-27,11:07:34
40.058101,116.403958,0,319,39991.4636458333,2009-06-27,11:07:39
40.058101,116.403958,0,319,39991.4636805556,2009-06-27,11:07:42
40.058103,116.403962,0,319,39991.4637037037,2009-06-27,11:07:44
40.058089,116.403952,0,319,39991.4637615741,2009-06-27,11:07:49
40.058106,116.403935,0,318,39991.4638194444,2009-06-27,11:07:54
40.058106,116.403935,0,318,39991.4638541667,2009-06-27,11:07:57
40.0581,116.403939,0,317,39991.4638773148,2009-06-27,11:07:59
40.058081,116.403936,0,317,39991.4639351852,2009-06-27,11:08:04
40.058083,116.403944,0,317,39991.4639930556,2009-06-27,11:08:09
40.058088,116.403946,0,317,39991.4640509259,2009-06-27,11:08:14
40.058088,116.403946,0,317,39991.4640856481,2009-06-27,11:08:17
40.058089,116.403941,0,317,39991.4641087963,2009-06-27,11:08:19
40.058091,116.40395,0,317,39991.4641666667,2009-06-27,11:08:24
40.058091,116.40395,0,317,39991.4642013889,2009-06-27,11:08:27
40.058091,116.403956,0,317,39991.464224537,2009-06-27,11:08:29
40.058091,116.403971,0,317,39991.4642824074,2009-06-27,11:08:34
40.0581,116.403986,0,316,39991.4643402778,2009-06-27,11:08:39
40.058101,116.404004,0,316,39991.4643981481,2009-06-27,11:08:44
40.058101,116.404013,0,316,39991.4644560185,2009-06-27,11:08:49
40.058101,116.404013,0,316,39991.4644907407,2009-06-27,11:08:52
40.058102,116.404012,0,316,39991.4645138889,2009-06-27,11:08:54
40.058102,116.404022,0,316,39991.4645717593,2009-06-27,11:08:59
40.058106,116.404031,0,316,39991.4646296296,2009-06-27,11:09:04
40.058117,116.404014,0,315,39991.4646875,2009-06-27,11:09:09
40.058113,116.404017,0,314,39991.4647453704,2009-06-27,11:09:14
40.058114,116.404018,0,313,39991.4648032407,2009-06-27,11:09:19
40.058113,116.404017,0,313,39991.4648611111,2009-06-27,11:09:24
40.058113,116.404014,0,313,39991.4649189815,2009-06-27,11:09:29
40.058113,116.404014,0,313,39991.4649537037,2009-06-27,11:09:32
40.058107,116.404016,0,312,39991.4649768519,2009-06-27,11:09:34
40.05809,116.403994,0,311,39991.4650347222,2009-06-27,11:09:39
40.058084,116.403989,0,311,39991.4650925926,2009-06-27,11:09:44
40.058079,116.403983,0,310,39991.465150463,2009-06-27,11:09:49
40.058074,116.40398,0,310,39991.4652083333,2009-06-27,11:09:54
40.058074,116.40398,0,310,39991.4652430556,2009-06-27,11:09:57
40.058072,116.403984,0,310,39991.4652662037,2009-06-27,11:09:59
40.058072,116.403993,0,310,39991.4653240741,2009-06-27,11:10:04
40.058071,116.404005,0,310,39991.4653819444,2009-06-27,11:10:09
40.058055,116.404022,0,310,39991.4654398148,2009-06-27,11:10:14
40.058035,116.403987,0,311,39991.4654976852,2009-06-27,11:10:19
40.058053,116.404014,0,312,39991.4655555556,2009-06-27,11:10:24
40.058078,116.404021,0,312,39991.4656134259,2009-06-27,11:10:29
40.058083,116.404009,0,313,39991.4656712963,2009-06-27,11:10:34
40.058082,116.403999,0,313,39991.4657291667,2009-06-27,11:10:39
40.058082,116.403988,0,313,39991.465787037,2009-06-27,11:10:44
40.058082,116.403987,0,313,39991.4658449074,2009-06-27,11:10:49
40.058082,116.403987,0,313,39991.4658796296,2009-06-27,11:10:52
40.058081,116.403986,0,313,39991.4659027778,2009-06-27,11:10:54
40.05808,116.403995,0,313,39991.4659606481,2009-06-27,11:10:59
40.05808,116.403995,0,313,39991.4659953704,2009-06-27,11:11:02
40.05808,116.404002,0,313,39991.4660185185,2009-06-27,11:11:04
40.058079,116.404011,0,313,39991.4660763889,2009-06-27,11:11:09
40.058055,116.404034,0,314,39991.4661342593,2009-06-27,11:11:14
40.05805,116.404024,0,316,39991.4661921296,2009-06-27,11:11:19
40.05805,116.404024,0,316,39991.4662268519,2009-06-27,11:11:22
40.05805,116.404027,0,316,39991.46625,2009-06-27,11:11:24
40.058049,116.404039,0,316,39991.4663078704,2009-06-27,11:11:29
40.058047,116.404038,0,316,39991.4663657407,2009-06-27,11:11:34
40.058047,116.404038,0,316,39991.466400463,2009-06-27,11:11:37
40.058046,116.404033,0,316,39991.4664236111,2009-06-27,11:11:39
40.058046,116.404044,0,315,39991.4664814815,2009-06-27,11:11:44
40.058046,116.404058,0,315,39991.4665393519,2009-06-27,11:11:49
40.058046,116.404058,0,315,39991.4665740741,2009-06-27,11:11:52
40.058045,116.404063,0,315,39991.4665972222,2009-06-27,11:11:54
40.057999,116.404038,0,315,39991.4666550926,2009-06-27,11:11:59
40.057984,116.404022,0,315,39991.466712963,2009-06-27,11:12:04
40.058031,116.404038,0,314,39991.4667708333,2009-06-27,11:12:09
40.058029,116.404017,0,315,39991.4668287037,2009-06-27,11:12:14
40.05801,116.403996,0,316,39991.4668865741,2009-06-27,11:12:19
40.058008,116.404029,0,316,39991.4669444444,2009-06-27,11:12:24
40.058018,116.404038,0,318,39991.4670023148,2009-06-27,11:12:29
40.058023,116.404054,0,319,39991.4670601852,2009-06-27,11:12:34
40.058051,116.404058,0,322,39991.4671180556,2009-06-27,11:12:39
40.058066,116.404055,0,323,39991.4671759259,2009-06-27,11:12:44
40.058057,116.404046,0,324,39991.4672337963,2009-06-27,11:12:49
40.058033,116.403995,0,326,39991.4672916667,2009-06-27,11:12:54
40.058033,116.403995,0,326,39991.4673263889,2009-06-27,11:12:57
40.058038,116.404,0,328,39991.467349537,2009-06-27,11:12:59
40.058048,116.404009,0,329,39991.4674074074,2009-06-27,11:13:04
40.058062,116.404015,0,330,39991.4674652778,2009-06-27,11:13:09
40.058075,116.404029,0,331,39991.4675231481,2009-06-27,11:13:14
40.058075,116.404028,0,331,39991.4675810185,2009-06-27,11:13:19
40.058074,116.404029,0,331,39991.4676388889,2009-06-27,11:13:24
40.058074,116.404029,0,331,39991.4676736111,2009-06-27,11:13:27
40.058074,116.404033,0,331,39991.4676967593,2009-06-27,11:13:29
40.058054,116.404033,0,331,39991.4677546296,2009-06-27,11:13:34
40.058047,116.404017,0,332,39991.4678125,2009-06-27,11:13:39
40.058047,116.404017,0,332,39991.4678472222,2009-06-27,11:13:42
40.058048,116.404021,0,332,39991.4678703704,2009-06-27,11:13:44
40.058048,116.404031,0,332,39991.4679282407,2009-06-27,11:13:49
40.058049,116.404041,0,332,39991.4679861111,2009-06-27,11:13:54
40.058049,116.404041,0,332,39991.4680208333,2009-06-27,11:13:57
40.05805,116.404036,0,332,39991.4680439815,2009-06-27,11:13:59
40.058074,116.403997,0,333,39991.4681018519,2009-06-27,11:14:04
40.058078,116.403994,0,334,39991.4681597222,2009-06-27,11:14:09
40.058079,116.40399,0,334,39991.4682175926,2009-06-27,11:14:14
40.058079,116.403987,0,334,39991.468275463,2009-06-27,11:14:19
40.058079,116.403986,0,334,39991.4683333333,2009-06-27,11:14:24
40.058079,116.403986,0,334,39991.4683680556,2009-06-27,11:14:27
40.05808,116.40399,0,334,39991.4683912037,2009-06-27,11:14:29
40.058107,116.404021,0,335,39991.4684490741,2009-06-27,11:14:34
40.058107,116.404027,0,335,39991.4685069444,2009-06-27,11:14:39
40.058107,116.404026,0,335,39991.4685648148,2009-06-27,11:14:44
40.058107,116.404026,0,335,39991.468599537,2009-06-27,11:14:47
40.05811,116.40403,0,337,39991.4686226852,2009-06-27,11:14:49
40.058131,116.404018,0,341,39991.4686805556,2009-06-27,11:14:54
40.058127,116.403984,0,344,39991.4687384259,2009-06-27,11:14:59
40.058137,116.404146,0,311,39991.474525463,2009-06-27,11:23:19
40.05749,116.403557,0,439,39991.5465856481,2009-06-27,13:07:05
40.05755,116.40326,0,135,39991.5466435185,2009-06-27,13:07:10
40.057613,116.403336,0,91,39991.5467013889,2009-06-27,13:07:15
40.057631,116.403357,0,81,39991.5467592593,2009-06-27,13:07:20
40.057653,116.403434,0,68,39991.5468171296,2009-06-27,13:07:25
40.057698,116.40345,0,66,39991.546875,2009-06-27,13:07:30
40.057681,116.403419,0,65,39991.5469328704,2009-06-27,13:07:35
40.057678,116.403422,0,65,39991.5469907407,2009-06-27,13:07:40
40.057677,116.403424,0,65,39991.5470486111,2009-06-27,13:07:45
40.057677,116.403424,0,65,39991.5470833333,2009-06-27,13:07:48
40.057683,116.403419,0,65,39991.5471064815,2009-06-27,13:07:50
40.057704,116.403409,0,65,39991.5471643518,2009-06-27,13:07:55
40.057724,116.403402,0,64,39991.5472222222,2009-06-27,13:08:00
40.057747,116.403402,0,64,39991.5472800926,2009-06-27,13:08:05
40.057749,116.403364,0,64,39991.547337963,2009-06-27,13:08:10
40.057732,116.403317,0,65,39991.5473958333,2009-06-27,13:08:15
40.057702,116.403292,0,65,39991.5474537037,2009-06-27,13:08:20
40.05768,116.403307,0,65,39991.5475115741,2009-06-27,13:08:25
40.057663,116.403339,0,64,39991.5475694444,2009-06-27,13:08:30
40.057656,116.403358,0,65,39991.5476273148,2009-06-27,13:08:35
40.057662,116.40338,0,65,39991.5476851852,2009-06-27,13:08:40
40.057667,116.40339,0,65,39991.5477430556,2009-06-27,13:08:45
40.057667,116.40339,0,65,39991.5477777778,2009-06-27,13:08:48
40.057673,116.403393,0,65,39991.5478009259,2009-06-27,13:08:50
40.057643,116.403401,0,65,39991.5478587963,2009-06-27,13:08:55
40.057574,116.403455,0,65,39991.5479166667,2009-06-27,13:09:00
40.057503,116.403602,0,66,39991.547974537,2009-06-27,13:09:05
40.057419,116.403814,0,66,39991.5480324074,2009-06-27,13:09:10
40.057339,116.404064,0,67,39991.5480902778,2009-06-27,13:09:15
40.05728,116.404293,0,67,39991.5481481481,2009-06-27,13:09:20
40.057252,116.40451,0,67,39991.5482060185,2009-06-27,13:09:25
40.057259,116.404673,0,68,39991.5482638889,2009-06-27,13:09:30
40.057274,116.40472,0,68,39991.5483217593,2009-06-27,13:09:35
40.057248,116.404759,0,68,39991.5483796296,2009-06-27,13:09:40
40.057174,116.404831,0,69,39991.5484375,2009-06-27,13:09:45
40.057056,116.404952,0,69,39991.5484953704,2009-06-27,13:09:50
40.057537,116.403904,0,246,39991.5486111111,2009-06-27,13:10:00
40.057727,116.403874,0,154,39991.5486689815,2009-06-27,13:10:05
40.057777,116.403947,0,124,39991.5487268518,2009-06-27,13:10:10
40.057819,116.404075,0,113,39991.5487847222,2009-06-27,13:10:15
40.057851,116.404222,0,107,39991.5488425926,2009-06-27,13:10:20
40.057868,116.404378,0,106,39991.548900463,2009-06-27,13:10:25
40.057858,116.404408,0,106,39991.5489583333,2009-06-27,13:10:30
40.057823,116.404347,0,104,39991.5490162037,2009-06-27,13:10:35
40.05778,116.404308,0,105,39991.5490740741,2009-06-27,13:10:40
40.05771,116.404274,0,109,39991.5491319444,2009-06-27,13:10:45
40.057637,116.404218,0,114,39991.5491898148,2009-06-27,13:10:50
40.057609,116.404129,0,120,39991.5492476852,2009-06-27,13:10:55
40.057615,116.404034,0,128,39991.5493055556,2009-06-27,13:11:00
40.057582,116.403934,0,131,39991.5493634259,2009-06-27,13:11:05
40.057551,116.403846,0,131,39991.5494212963,2009-06-27,13:11:10
40.057527,116.403823,0,131,39991.5494791667,2009-06-27,13:11:15
40.057527,116.403823,0,131,39991.5495138889,2009-06-27,13:11:18
40.057533,116.403823,0,131,39991.549537037,2009-06-27,13:11:20
40.057568,116.403811,0,131,39991.5495949074,2009-06-27,13:11:25
40.057553,116.403795,0,133,39991.5496527778,2009-06-27,13:11:30
40.057559,116.403779,0,134,39991.5497106481,2009-06-27,13:11:35
40.057552,116.403769,0,134,39991.5497685185,2009-06-27,13:11:40
40.05752,116.403766,0,135,39991.5498263889,2009-06-27,13:11:45
40.057471,116.403782,0,136,39991.5498842593,2009-06-27,13:11:50
40.057478,116.403726,0,137,39991.5499421296,2009-06-27,13:11:55
40.057499,116.403676,0,138,39991.55,2009-06-27,13:12:00
40.057513,116.403646,0,139,39991.5500578704,2009-06-27,13:12:05
40.057496,116.403637,0,139,39991.5501157407,2009-06-27,13:12:10
40.05743,116.403575,0,139,39991.5501736111,2009-06-27,13:12:15
40.057375,116.403507,0,139,39991.5502314815,2009-06-27,13:12:20
40.057322,116.40356,0,139,39991.5502893519,2009-06-27,13:12:25
40.057283,116.403607,0,139,39991.5503472222,2009-06-27,13:12:30
40.057266,116.403629,0,139,39991.5504050926,2009-06-27,13:12:35
40.057283,116.403613,0,140,39991.550462963,2009-06-27,13:12:40
40.057354,116.403561,0,139,39991.5505208333,2009-06-27,13:12:45
40.057384,116.403546,0,139,39991.5505787037,2009-06-27,13:12:50
40.057448,116.403499,0,139,39991.5506365741,2009-06-27,13:12:55
40.057448,116.403499,0,139,39991.5506712963,2009-06-27,13:12:58
40.057453,116.403504,0,139,39991.5506944444,2009-06-27,13:13:00
40.057448,116.403542,0,139,39991.5507523148,2009-06-27,13:13:05
40.057432,116.403568,0,139,39991.5508101852,2009-06-27,13:13:10
40.057419,116.403541,0,139,39991.5508680556,2009-06-27,13:13:15
40.057431,116.403533,0,138,39991.5509259259,2009-06-27,13:13:20
40.057431,116.403533,0,138,39991.5509606482,2009-06-27,13:13:23
40.057437,116.403538,0,138,39991.5509837963,2009-06-27,13:13:25
40.057446,116.403539,0,138,39991.5510416667,2009-06-27,13:13:30
40.057453,116.403538,0,138,39991.551099537,2009-06-27,13:13:35
40.057453,116.403538,0,138,39991.5511342593,2009-06-27,13:13:38
40.057461,116.403535,0,138,39991.5511574074,2009-06-27,13:13:40
40.057474,116.403493,0,138,39991.5512152778,2009-06-27,13:13:45
40.057479,116.403476,0,137,39991.5512731481,2009-06-27,13:13:50
40.057479,116.403463,0,137,39991.5513310185,2009-06-27,13:13:55
40.057488,116.40346,0,137,39991.5513888889,2009-06-27,13:14:00
40.057488,116.40346,0,137,39991.5514236111,2009-06-27,13:14:03
40.057488,116.403454,0,138,39991.5514467593,2009-06-27,13:14:05
40.057468,116.403471,0,138,39991.5515046296,2009-06-27,13:14:10
40.057436,116.403582,0,139,39991.5515625,2009-06-27,13:14:15
40.057438,116.403666,0,140,39991.5516203704,2009-06-27,13:14:20
40.057472,116.403725,0,142,39991.5516782407,2009-06-27,13:14:25
40.057471,116.403755,0,144,39991.5517361111,2009-06-27,13:14:30
40.057443,116.403758,0,146,39991.5517939815,2009-06-27,13:14:35
40.057434,116.403765,0,146,39991.5518518519,2009-06-27,13:14:40
40.0574,116.40369,0,147,39991.5519097222,2009-06-27,13:14:45
40.057391,116.403685,0,147,39991.5519675926,2009-06-27,13:14:50
40.057391,116.403685,0,147,39991.5520023148,2009-06-27,13:14:53
40.057396,116.403677,0,147,39991.552025463,2009-06-27,13:14:55
40.057453,116.403632,0,149,39991.5520833333,2009-06-27,13:15:00
40.057505,116.403557,0,154,39991.5521412037,2009-06-27,13:15:05
40.057558,116.403643,0,160,39991.5521990741,2009-06-27,13:15:10
40.057605,116.403711,0,163,39991.5522569444,2009-06-27,13:15:15
40.057617,116.403727,0,164,39991.5523148148,2009-06-27,13:15:20
40.057605,116.403694,0,165,39991.5523726852,2009-06-27,13:15:25
40.057581,116.403655,0,165,39991.5524305556,2009-06-27,13:15:30
40.057553,116.403617,0,165,39991.5524884259,2009-06-27,13:15:35
40.057553,116.403617,0,165,39991.5525231481,2009-06-27,13:15:38
40.057547,116.403611,0,165,39991.5525462963,2009-06-27,13:15:40
40.057495,116.40359,0,165,39991.5526041667,2009-06-27,13:15:45
40.057462,116.403599,0,166,39991.552662037,2009-06-27,13:15:50
40.057441,116.403601,0,167,39991.5527199074,2009-06-27,13:15:55
40.057432,116.403605,0,168,39991.5527777778,2009-06-27,13:16:00
40.057427,116.403561,0,169,39991.5528356481,2009-06-27,13:16:05
40.057424,116.40354,0,170,39991.5528935185,2009-06-27,13:16:10
40.057417,116.403529,0,170,39991.5529513889,2009-06-27,13:16:15
40.057396,116.403519,0,170,39991.5530092593,2009-06-27,13:16:20
40.057369,116.403512,0,172,39991.5530671296,2009-06-27,13:16:25
40.05737,116.403531,0,173,39991.553125,2009-06-27,13:16:30
40.05737,116.403531,0,173,39991.5531597222,2009-06-27,13:16:33
40.057372,116.403532,0,173,39991.5531828704,2009-06-27,13:16:35
40.057333,116.403579,0,174,39991.5532407407,2009-06-27,13:16:40
40.057287,116.403605,0,174,39991.5532986111,2009-06-27,13:16:45
40.057265,116.403635,0,174,39991.5533564815,2009-06-27,13:16:50
40.057248,116.403635,0,173,39991.5534143519,2009-06-27,13:16:55
40.057244,116.403641,0,172,39991.5534722222,2009-06-27,13:17:00
40.057244,116.403641,0,172,39991.5535069444,2009-06-27,13:17:03
40.05724,116.403638,0,172,39991.5535300926,2009-06-27,13:17:05
40.05722,116.403621,0,173,39991.553587963,2009-06-27,13:17:10
40.05723,116.403584,0,174,39991.5536458333,2009-06-27,13:17:15
40.057271,116.403569,0,175,39991.5537037037,2009-06-27,13:17:20
40.057324,116.403558,0,174,39991.5537615741,2009-06-27,13:17:25
40.057322,116.403569,0,174,39991.5538194444,2009-06-27,13:17:30
40.057322,116.403569,0,174,39991.5538541667,2009-06-27,13:17:33
40.057324,116.403575,0,174,39991.5538773148,2009-06-27,13:17:35
40.057354,116.4036,0,172,39991.5539351852,2009-06-27,13:17:40
40.057403,116.403637,0,169,39991.5539930556,2009-06-27,13:17:45
40.057459,116.403695,0,166,39991.5540509259,2009-06-27,13:17:50
40.057504,116.403754,0,166,39991.5541087963,2009-06-27,13:17:55
40.057529,116.403807,0,166,39991.5541666667,2009-06-27,13:18:00
40.057534,116.40353,0,209,39991.5572337963,2009-06-27,13:22:25
40.057625,116.403456,0,209,39991.5572916667,2009-06-27,13:22:30
40.05766,116.40339,0,206,39991.557349537,2009-06-27,13:22:35
40.057673,116.403373,0,202,39991.5574074074,2009-06-27,13:22:40
40.057657,116.403382,0,199,39991.5574652778,2009-06-27,13:22:45
40.057604,116.403441,0,199,39991.5575231481,2009-06-27,13:22:50
40.057561,116.403533,0,197,39991.5575810185,2009-06-27,13:22:55
40.057544,116.403593,0,196,39991.5576388889,2009-06-27,13:23:00
40.057524,116.40362,0,196,39991.5576967593,2009-06-27,13:23:05
40.057476,116.403646,0,197,39991.5577546296,2009-06-27,13:23:10
40.057405,116.403669,0,199,39991.5578125,2009-06-27,13:23:15
40.057457,116.403709,0,203,39991.5578703704,2009-06-27,13:23:20
40.057472,116.403715,0,205,39991.5579282407,2009-06-27,13:23:25
40.057358,116.403744,0,206,39991.5579861111,2009-06-27,13:23:30
40.057357,116.403711,0,206,39991.5580439815,2009-06-27,13:23:35
40.057329,116.403681,0,205,39991.5581018519,2009-06-27,13:23:40
40.057436,116.403594,0,203,39991.5581597222,2009-06-27,13:23:45
40.057539,116.403502,0,200,39991.5582175926,2009-06-27,13:23:50
40.057576,116.403445,0,201,39991.558275463,2009-06-27,13:23:55
40.057583,116.403418,0,201,39991.5583333333,2009-06-27,13:24:00
40.057611,116.403402,0,203,39991.5583912037,2009-06-27,13:24:05
40.057603,116.403354,0,204,39991.5584490741,2009-06-27,13:24:10
40.057615,116.403317,0,203,39991.5585069444,2009-06-27,13:24:15
40.057552,116.403294,0,203,39991.5585648148,2009-06-27,13:24:20
40.057504,116.403283,0,203,39991.5586226852,2009-06-27,13:24:25
40.057477,116.403301,0,203,39991.5586805556,2009-06-27,13:24:30
40.05747,116.40332,0,203,39991.5587384259,2009-06-27,13:24:35
40.0575,116.403327,0,201,39991.5587962963,2009-06-27,13:24:40
40.057511,116.403323,0,200,39991.5588541667,2009-06-27,13:24:45
40.057485,116.403286,0,199,39991.558912037,2009-06-27,13:24:50
40.05748,116.403245,0,199,39991.5589699074,2009-06-27,13:24:55
40.05748,116.403245,0,199,39991.5590046296,2009-06-27,13:24:58
40.057475,116.403245,0,199,39991.5590277778,2009-06-27,13:25:00
40.057459,116.403238,0,200,39991.5590856481,2009-06-27,13:25:05
40.057452,116.403228,0,200,39991.5591435185,2009-06-27,13:25:10
40.057451,116.403214,0,199,39991.5592013889,2009-06-27,13:25:15
40.05745,116.403204,0,199,39991.5592592593,2009-06-27,13:25:20
40.057457,116.403195,0,199,39991.5593171296,2009-06-27,13:25:25
40.057486,116.403198,0,193,39991.559375,2009-06-27,13:25:30
40.057486,116.403198,0,193,39991.5594097222,2009-06-27,13:25:33
40.057491,116.403193,0,187,39991.5594328704,2009-06-27,13:25:35
40.057509,116.403203,0,182,39991.5594907407,2009-06-27,13:25:40
40.057505,116.4032,0,182,39991.5595486111,2009-06-27,13:25:45
40.057499,116.403192,0,182,39991.5596064815,2009-06-27,13:25:50
40.057499,116.403192,0,182,39991.5596412037,2009-06-27,13:25:53
40.057494,116.403196,0,182,39991.5596643519,2009-06-27,13:25:55
40.05749,116.403176,0,180,39991.5597222222,2009-06-27,13:26:00
40.057506,116.403169,0,180,39991.5597800926,2009-06-27,13:26:05
40.05748,116.403167,0,179,39991.559837963,2009-06-27,13:26:10
40.05747,116.403161,0,178,39991.5598958333,2009-06-27,13:26:15
40.057484,116.403167,0,178,39991.5599537037,2009-06-27,13:26:20
40.057487,116.403165,0,178,39991.5600115741,2009-06-27,13:26:25
40.057487,116.403165,0,178,39991.5600462963,2009-06-27,13:26:28
40.057483,116.403172,0,178,39991.5600694444,2009-06-27,13:26:30
40.057427,116.403223,0,177,39991.5601273148,2009-06-27,13:26:35
40.057348,116.403296,0,179,39991.5601851852,2009-06-27,13:26:40
40.057315,116.403344,0,180,39991.5602430556,2009-06-27,13:26:45
40.05729,116.403334,0,180,39991.5603009259,2009-06-27,13:26:50
40.057333,116.403364,0,180,39991.5603587963,2009-06-27,13:26:55
40.057427,116.403415,0,183,39991.5604166667,2009-06-27,13:27:00
40.05746,116.403459,0,189,39991.560474537,2009-06-27,13:27:05
40.057472,116.403444,0,191,39991.5605324074,2009-06-27,13:27:10
40.05744,116.403432,0,191,39991.5605902778,2009-06-27,13:27:15
40.057391,116.403409,0,189,39991.5606481481,2009-06-27,13:27:20
40.057326,116.403557,0,192,39991.5607060185,2009-06-27,13:27:25
40.057321,116.403625,0,193,39991.5607638889,2009-06-27,13:27:30
40.05734,116.403631,0,193,39991.5608217593,2009-06-27,13:27:35
40.05734,116.403631,0,193,39991.5608564815,2009-06-27,13:27:38
40.057336,116.403634,0,193,39991.5608796296,2009-06-27,13:27:40
40.057382,116.403576,0,192,39991.5609375,2009-06-27,13:27:45
40.05737,116.403558,0,192,39991.5609953704,2009-06-27,13:27:50
40.057328,116.403569,0,192,39991.5610532407,2009-06-27,13:27:55
40.057392,116.403584,0,189,39991.5611111111,2009-06-27,13:28:00
40.057471,116.403554,0,186,39991.5611689815,2009-06-27,13:28:05
40.057511,116.40357,0,186,39991.5612268519,2009-06-27,13:28:10
40.057505,116.403595,0,186,39991.5612847222,2009-06-27,13:28:15
40.057428,116.403615,0,188,39991.5613425926,2009-06-27,13:28:20
40.057331,116.403621,0,190,39991.561400463,2009-06-27,13:28:25
40.057331,116.403621,0,190,39991.5614351852,2009-06-27,13:28:28
40.057334,116.403623,0,190,39991.5614583333,2009-06-27,13:28:30
40.057329,116.403614,0,190,39991.5615162037,2009-06-27,13:28:35
40.057329,116.403614,0,190,39991.5615509259,2009-06-27,13:28:38
40.057325,116.403612,0,190,39991.5615740741,2009-06-27,13:28:40
40.057268,116.403699,0,192,39991.5616319444,2009-06-27,13:28:45
40.057218,116.403772,0,194,39991.5616898148,2009-06-27,13:28:50
40.057158,116.403885,0,199,39991.5617476852,2009-06-27,13:28:55
40.057099,116.403956,0,205,39991.5618055556,2009-06-27,13:29:00
40.057036,116.403983,0,210,39991.5618634259,2009-06-27,13:29:05
40.056951,116.403971,0,215,39991.5619212963,2009-06-27,13:29:10
40.056962,116.403937,0,215,39991.5619791667,2009-06-27,13:29:15
40.05693,116.403894,0,218,39991.562037037,2009-06-27,13:29:20
40.056909,116.403851,0,218,39991.5621527778,2009-06-27,13:29:30
40.056912,116.403847,0,218,39991.5622685185,2009-06-27,13:29:40
40.056917,116.403847,0,218,39991.5623263889,2009-06-27,13:29:45
40.056917,116.403847,0,218,39991.5623611111,2009-06-27,13:29:48
40.056911,116.403845,0,218,39991.5623842593,2009-06-27,13:29:50
40.056952,116.403827,0,217,39991.5624421296,2009-06-27,13:29:55
40.057074,116.403809,0,216,39991.5625,2009-06-27,13:30:00
40.057141,116.403814,0,216,39991.5625578704,2009-06-27,13:30:05
40.057126,116.403801,0,216,39991.5626157407,2009-06-27,13:30:10
40.057124,116.403812,0,216,39991.5626736111,2009-06-27,13:30:15
40.057124,116.403812,0,216,39991.5627083333,2009-06-27,13:30:18
40.057125,116.403817,0,215,39991.5627314815,2009-06-27,13:30:20
40.057129,116.403827,0,215,39991.5627893518,2009-06-27,13:30:25
40.057254,116.403747,0,220,39991.5630787037,2009-06-27,13:30:50
40.057392,116.403663,0,220,39991.5631365741,2009-06-27,13:30:55
40.05746,116.403581,0,221,39991.5631944444,2009-06-27,13:31:00
40.057439,116.403552,0,220,39991.5632523148,2009-06-27,13:31:05
40.057416,116.403459,0,220,39991.5633101852,2009-06-27,13:31:10
40.057425,116.403439,0,221,39991.5633680556,2009-06-27,13:31:15
40.057424,116.403402,0,220,39991.5634259259,2009-06-27,13:31:20
40.057424,116.403402,0,220,39991.5634606481,2009-06-27,13:31:23
40.057422,116.403401,0,220,39991.5634837963,2009-06-27,13:31:25
40.057379,116.403414,0,219,39991.5635416667,2009-06-27,13:31:30
40.057344,116.403431,0,219,39991.563599537,2009-06-27,13:31:35
40.057345,116.403409,0,219,39991.5636574074,2009-06-27,13:31:40
40.057387,116.403354,0,220,39991.5637152778,2009-06-27,13:31:45
40.057406,116.403317,0,219,39991.5637731481,2009-06-27,13:31:50
40.057436,116.403327,0,218,39991.5638310185,2009-06-27,13:31:55
40.057502,116.40334,0,219,39991.5638888889,2009-06-27,13:32:00
40.057523,116.403371,0,220,39991.5639467593,2009-06-27,13:32:05
40.057542,116.403393,0,220,39991.5640046296,2009-06-27,13:32:10
40.057547,116.403394,0,220,39991.5640625,2009-06-27,13:32:15
40.057547,116.403396,0,220,39991.5641203704,2009-06-27,13:32:20
40.057547,116.403396,0,220,39991.5641550926,2009-06-27,13:32:23
40.057549,116.403395,0,220,39991.5641782407,2009-06-27,13:32:25
40.057532,116.403387,0,220,39991.5642361111,2009-06-27,13:32:30
40.057509,116.403465,0,221,39991.5642939815,2009-06-27,13:32:35
40.057502,116.403491,0,222,39991.5643518518,2009-06-27,13:32:40
40.057494,116.403437,0,223,39991.5644097222,2009-06-27,13:32:45
40.057478,116.4034,0,224,39991.5644675926,2009-06-27,13:32:50
40.057483,116.403437,0,225,39991.564525463,2009-06-27,13:32:55
40.057455,116.403406,0,225,39991.5645833333,2009-06-27,13:33:00
40.057386,116.403351,0,223,39991.5646412037,2009-06-27,13:33:05
40.057337,116.403292,0,223,39991.5646990741,2009-06-27,13:33:10
40.057299,116.403303,0,224,39991.5647569444,2009-06-27,13:33:15
40.057255,116.403381,0,227,39991.5648148148,2009-06-27,13:33:20
40.057203,116.40345,0,229,39991.5648726852,2009-06-27,13:33:25
40.057144,116.403533,0,231,39991.5649305556,2009-06-27,13:33:30
40.057067,116.403551,0,234,39991.5649884259,2009-06-27,13:33:35
40.056975,116.403532,0,236,39991.5650462963,2009-06-27,13:33:40
40.056969,116.403505,0,237,39991.5651041667,2009-06-27,13:33:45
40.057007,116.403498,0,237,39991.565162037,2009-06-27,13:33:50
40.057076,116.403528,0,237,39991.5652199074,2009-06-27,13:33:55
40.057164,116.403544,0,237,39991.5652777778,2009-06-27,13:34:00
40.057295,116.403477,0,236,39991.5653356481,2009-06-27,13:34:05
40.057361,116.403426,0,232,39991.5653935185,2009-06-27,13:34:10
40.05731,116.403409,0,231,39991.5654513889,2009-06-27,13:34:15
40.057221,116.403392,0,235,39991.5655092593,2009-06-27,13:34:20
40.057239,116.403373,0,248,39991.5655671296,2009-06-27,13:34:25
40.057255,116.403431,0,260,39991.565625,2009-06-27,13:34:30
40.05721,116.403459,0,268,39991.5656828704,2009-06-27,13:34:35
40.057119,116.403465,0,277,39991.5657407407,2009-06-27,13:34:40
40.057019,116.403515,0,284,39991.5657986111,2009-06-27,13:34:45
40.05695,116.403535,0,291,39991.5658564815,2009-06-27,13:34:50
40.056895,116.403544,0,297,39991.5659143519,2009-06-27,13:34:55
40.05683,116.403518,0,304,39991.5659722222,2009-06-27,13:35:00
40.056781,116.403501,0,310,39991.5660300926,2009-06-27,13:35:05
40.056735,116.403484,0,316,39991.566087963,2009-06-27,13:35:10
40.056703,116.403502,0,316,39991.5663194444,2009-06-27,13:35:30
40.056793,116.403506,0,307,39991.5663773148,2009-06-27,13:35:35
40.056909,116.403493,0,298,39991.5664351852,2009-06-27,13:35:40
40.056959,116.403476,0,293,39991.5664930556,2009-06-27,13:35:45
40.05694,116.403433,0,287,39991.5665509259,2009-06-27,13:35:50
40.056894,116.403494,0,288,39991.5666087963,2009-06-27,13:35:55
40.05685,116.403539,0,290,39991.5666666667,2009-06-27,13:36:00
40.056814,116.403555,0,293,39991.566724537,2009-06-27,13:36:05
40.056839,116.40354,0,298,39991.5667824074,2009-06-27,13:36:10
40.056894,116.403599,0,304,39991.5668402778,2009-06-27,13:36:15
40.057051,116.403647,0,311,39991.5668981481,2009-06-27,13:36:20
40.057165,116.403653,0,317,39991.5669560185,2009-06-27,13:36:25
40.057244,116.403618,0,319,39991.5670138889,2009-06-27,13:36:30
40.057298,116.403618,0,317,39991.5670717593,2009-06-27,13:36:35
40.057318,116.403618,0,315,39991.5671296296,2009-06-27,13:36:40
40.05731,116.403601,0,310,39991.5671875,2009-06-27,13:36:45
40.057316,116.403592,0,308,39991.5672453704,2009-06-27,13:36:50
40.057349,116.403563,0,303,39991.5673032407,2009-06-27,13:36:55
40.057387,116.403535,0,300,39991.5673611111,2009-06-27,13:37:00
40.057435,116.403467,0,300,39991.5674189815,2009-06-27,13:37:05
40.057478,116.403466,0,304,39991.5674768519,2009-06-27,13:37:10
40.057497,116.403492,0,308,39991.5675347222,2009-06-27,13:37:15
40.057425,116.403457,0,311,39991.5675925926,2009-06-27,13:37:20
40.057339,116.40336,0,313,39991.567650463,2009-06-27,13:37:25
40.057222,116.403306,0,319,39991.5677083333,2009-06-27,13:37:30
40.057161,116.403297,0,323,39991.5677662037,2009-06-27,13:37:35
40.057077,116.403279,0,329,39991.5678240741,2009-06-27,13:37:40
40.05707,116.403259,0,332,39991.5678819444,2009-06-27,13:37:45
40.057137,116.403248,0,333,39991.5679398148,2009-06-27,13:37:50
40.057193,116.403245,0,335,39991.5679976852,2009-06-27,13:37:55
40.057267,116.403284,0,334,39991.5680555556,2009-06-27,13:38:00
40.057278,116.403283,0,333,39991.5681134259,2009-06-27,13:38:05
40.057287,116.403265,0,334,39991.5681712963,2009-06-27,13:38:10
40.057328,116.403246,0,336,39991.5682291667,2009-06-27,13:38:15
40.057365,116.403287,0,340,39991.568287037,2009-06-27,13:38:20
40.057379,116.403222,0,339,39991.5683449074,2009-06-27,13:38:25
40.057397,116.403065,0,334,39991.5684027778,2009-06-27,13:38:30
40.057471,116.402983,0,326,39991.5684606481,2009-06-27,13:38:35
40.057532,116.402992,0,328,39991.5685185185,2009-06-27,13:38:40
40.057571,116.402996,0,327,39991.5685763889,2009-06-27,13:38:45
40.0576,116.402997,0,320,39991.5686342593,2009-06-27,13:38:50
40.057619,116.402998,0,306,39991.5686921296,2009-06-27,13:38:55
40.057619,116.403023,0,293,39991.56875,2009-06-27,13:39:00
40.057635,116.403028,0,287,39991.5688078704,2009-06-27,13:39:05
40.057685,116.402991,0,277,39991.5688657407,2009-06-27,13:39:10
40.05772,116.402993,0,271,39991.5689236111,2009-06-27,13:39:15
40.057741,116.403003,0,266,39991.5689814815,2009-06-27,13:39:20
40.057616,116.403107,0,246,39991.5692708333,2009-06-27,13:39:45
40.057663,116.402188,0,254,39991.5700231481,2009-06-27,13:40:50
40.057663,116.402188,0,254,39991.5700578704,2009-06-27,13:40:53
40.057663,116.402193,0,253,39991.5700810185,2009-06-27,13:40:55
40.057653,116.402389,0,237,39991.5701388889,2009-06-27,13:41:00
40.057641,116.402574,0,227,39991.5701967593,2009-06-27,13:41:05
40.057615,116.402763,0,222,39991.5702546296,2009-06-27,13:41:10
40.057607,116.402858,0,220,39991.5703125,2009-06-27,13:41:15
40.057623,116.402932,0,218,39991.5703703704,2009-06-27,13:41:20
40.057642,116.402961,0,210,39991.5704282407,2009-06-27,13:41:25
40.05766,116.402968,0,207,39991.5704861111,2009-06-27,13:41:30
40.057698,116.40304,0,195,39991.5705439815,2009-06-27,13:41:35
40.057721,116.403118,0,191,39991.5706018518,2009-06-27,13:41:40
40.057755,116.403184,0,194,39991.5706597222,2009-06-27,13:41:45
40.057795,116.40323,0,197,39991.5707175926,2009-06-27,13:41:50
40.057828,116.403277,0,204,39991.570775463,2009-06-27,13:41:55
40.057806,116.40329,0,207,39991.5708333333,2009-06-27,13:42:00
40.057737,116.403271,0,211,39991.5708912037,2009-06-27,13:42:05
40.057631,116.403272,0,215,39991.5709490741,2009-06-27,13:42:10
40.057532,116.403271,0,219,39991.5710069444,2009-06-27,13:42:15
40.05746,116.403297,0,223,39991.5710648148,2009-06-27,13:42:20
40.05744,116.403332,0,227,39991.5711226852,2009-06-27,13:42:25
40.057425,116.40336,0,228,39991.5711805556,2009-06-27,13:42:30
40.057394,116.403366,0,229,39991.5712384259,2009-06-27,13:42:35
40.057377,116.403376,0,226,39991.5713541667,2009-06-27,13:42:45
40.057355,116.403286,0,223,39991.5716435185,2009-06-27,13:43:10
40.057317,116.403277,0,224,39991.5717013889,2009-06-27,13:43:15
40.057291,116.403291,0,225,39991.5717592593,2009-06-27,13:43:20
40.057286,116.4033,0,226,39991.5718171296,2009-06-27,13:43:25
40.057263,116.403377,0,227,39991.571875,2009-06-27,13:43:30
40.057259,116.403424,0,229,39991.5719328704,2009-06-27,13:43:35
40.057299,116.40349,0,222,39991.5719907407,2009-06-27,13:43:40
40.057339,116.40347,0,216,39991.5720486111,2009-06-27,13:43:45
40.057353,116.403481,0,211,39991.5721064815,2009-06-27,13:43:50
40.057391,116.403439,0,212,39991.5721643518,2009-06-27,13:43:55
40.05744,116.403407,0,211,39991.5722222222,2009-06-27,13:44:00
40.057512,116.403386,0,208,39991.5722800926,2009-06-27,13:44:05
40.057523,116.403387,0,208,39991.572337963,2009-06-27,13:44:10
40.057592,116.403398,0,202,39991.5723958333,2009-06-27,13:44:15
40.057606,116.403419,0,199,39991.5724537037,2009-06-27,13:44:20
40.057601,116.40347,0,197,39991.5725115741,2009-06-27,13:44:25
40.057623,116.403488,0,190,39991.5725694444,2009-06-27,13:44:30
40.057635,116.403456,0,184,39991.5726273148,2009-06-27,13:44:35
40.057635,116.403456,0,184,39991.572662037,2009-06-27,13:44:38
40.057628,116.403459,0,182,39991.5726851852,2009-06-27,13:44:40
40.057664,116.403462,0,178,39991.5727430556,2009-06-27,13:44:45
40.057713,116.40348,0,169,39991.5728009259,2009-06-27,13:44:50
40.057733,116.40347,0,166,39991.5728587963,2009-06-27,13:44:55
40.057717,116.403439,0,166,39991.5729166667,2009-06-27,13:45:00
40.057699,116.4034,0,165,39991.572974537,2009-06-27,13:45:05
40.0577,116.403377,0,165,39991.5730324074,2009-06-27,13:45:10
40.057713,116.403311,0,164,39991.5730902778,2009-06-27,13:45:15
40.057726,116.403216,0,165,39991.5731481481,2009-06-27,13:45:20
40.057739,116.403152,0,165,39991.5732060185,2009-06-27,13:45:25
40.057748,116.40314,0,166,39991.5732638889,2009-06-27,13:45:30
40.057777,116.403091,0,166,39991.5733217593,2009-06-27,13:45:35
40.05779,116.403049,0,167,39991.5733796296,2009-06-27,13:45:40
40.057796,116.403037,0,168,39991.5734375,2009-06-27,13:45:45
40.057794,116.402997,0,170,39991.5736689815,2009-06-27,13:46:05
40.057788,116.402991,0,170,39991.5738425926,2009-06-27,13:46:20
40.05778,116.402987,0,170,39991.573900463,2009-06-27,13:46:25
40.057774,116.402984,0,170,39991.5739583333,2009-06-27,13:46:30
40.057774,116.402984,0,170,39991.5739930556,2009-06-27,13:46:33
40.057767,116.402987,0,170,39991.5740162037,2009-06-27,13:46:35
40.057776,116.402979,0,171,39991.5740740741,2009-06-27,13:46:40
40.057767,116.402974,0,170,39991.5741319444,2009-06-27,13:46:45
40.057722,116.403031,0,170,39991.5741898148,2009-06-27,13:46:50
40.057703,116.403037,0,170,39991.5742476852,2009-06-27,13:46:55
40.057699,116.403035,0,170,39991.5743055556,2009-06-27,13:47:00
40.057699,116.403035,0,170,39991.5743402778,2009-06-27,13:47:03
40.057698,116.403027,0,170,39991.5743634259,2009-06-27,13:47:05
40.057656,116.403075,0,168,39991.5744212963,2009-06-27,13:47:10
40.057654,116.403073,0,167,39991.5744791667,2009-06-27,13:47:15
40.057654,116.403073,0,167,39991.5745138889,2009-06-27,13:47:18
40.057652,116.403075,0,168,39991.574537037,2009-06-27,13:47:20
40.057598,116.403106,0,168,39991.5745949074,2009-06-27,13:47:25
40.057561,116.403109,0,168,39991.5746527778,2009-06-27,13:47:30
40.057559,116.403108,0,168,39991.5747106481,2009-06-27,13:47:35
40.057559,116.403108,0,168,39991.5747453704,2009-06-27,13:47:38
40.057552,116.403109,0,168,39991.5747685185,2009-06-27,13:47:40
40.057542,116.403147,0,167,39991.5748263889,2009-06-27,13:47:45
40.057556,116.403149,0,167,39991.5748842593,2009-06-27,13:47:50
40.057556,116.403149,0,167,39991.5749189815,2009-06-27,13:47:53
40.057552,116.403151,0,167,39991.5749421296,2009-06-27,13:47:55
40.057541,116.403168,0,167,39991.575,2009-06-27,13:48:00
40.057549,116.40314,0,167,39991.5750578704,2009-06-27,13:48:05
40.057591,116.403125,0,165,39991.5751157407,2009-06-27,13:48:10
40.057533,116.403142,0,163,39991.5751736111,2009-06-27,13:48:15
40.057536,116.40317,0,152,39991.5752314815,2009-06-27,13:48:20
40.057512,116.403186,0,152,39991.5752893519,2009-06-27,13:48:25
40.057588,116.403261,0,131,39991.5753472222,2009-06-27,13:48:30
40.05763,116.403338,0,125,39991.5754050926,2009-06-27,13:48:35
40.057608,116.40337,0,112,39991.575462963,2009-06-27,13:48:40
40.057572,116.403424,0,110,39991.5755208333,2009-06-27,13:48:45
40.05754,116.403466,0,108,39991.5755787037,2009-06-27,13:48:50
40.057505,116.403489,0,105,39991.5756365741,2009-06-27,13:48:55
40.057459,116.403514,0,95,39991.5756944444,2009-06-27,13:49:00
40.057403,116.403441,0,92,39991.5757523148,2009-06-27,13:49:05
40.057371,116.403391,0,89,39991.5758101852,2009-06-27,13:49:10
40.057344,116.403375,0,86,39991.5758680556,2009-06-27,13:49:15
40.057295,116.403377,0,85,39991.5759259259,2009-06-27,13:49:20
40.05726,116.403373,0,83,39991.5759837963,2009-06-27,13:49:25
40.057227,116.403393,0,81,39991.5760416667,2009-06-27,13:49:30
40.057179,116.40339,0,77,39991.576099537,2009-06-27,13:49:35
40.057129,116.403401,0,70,39991.5761574074,2009-06-27,13:49:40
40.057105,116.403419,0,66,39991.5762152778,2009-06-27,13:49:45
40.057083,116.40343,0,61,39991.5762731481,2009-06-27,13:49:50
40.057075,116.40348,0,55,39991.5763310185,2009-06-27,13:49:55
40.057052,116.403528,0,54,39991.5763888889,2009-06-27,13:50:00
40.057035,116.40357,0,56,39991.5764467593,2009-06-27,13:50:05
40.057021,116.403608,0,53,39991.5765046296,2009-06-27,13:50:10
40.057021,116.403639,0,57,39991.5765625,2009-06-27,13:50:15
40.057021,116.403683,0,57,39991.5766203704,2009-06-27,13:50:20
40.057007,116.403734,0,54,39991.5766782407,2009-06-27,13:50:25
40.056999,116.403785,0,58,39991.5767361111,2009-06-27,13:50:30
40.056998,116.403847,0,55,39991.5767939815,2009-06-27,13:50:35
40.057019,116.403854,0,52,39991.5768518519,2009-06-27,13:50:40
40.057017,116.403854,0,51,39991.5769097222,2009-06-27,13:50:45
40.057017,116.403854,0,51,39991.5769444444,2009-06-27,13:50:48
40.057015,116.403862,0,50,39991.5769675926,2009-06-27,13:50:50
40.056975,116.40385,0,49,39991.577025463,2009-06-27,13:50:55
40.056933,116.403789,0,52,39991.5770833333,2009-06-27,13:51:00
40.056922,116.40376,0,52,39991.5771412037,2009-06-27,13:51:05
40.056922,116.40376,0,52,39991.5771759259,2009-06-27,13:51:08
40.05692,116.403758,0,52,39991.5771990741,2009-06-27,13:51:10
40.056926,116.403768,0,52,39991.5772569444,2009-06-27,13:51:15
40.056896,116.403784,0,52,39991.5773148148,2009-06-27,13:51:20
40.056865,116.403811,0,53,39991.5773726852,2009-06-27,13:51:25
40.056789,116.40379,0,52,39991.5774305556,2009-06-27,13:51:30
40.056807,116.403807,0,52,39991.5774884259,2009-06-27,13:51:35
40.0568,116.403829,0,52,39991.5775462963,2009-06-27,13:51:40
40.056888,116.403897,0,55,39991.5776041667,2009-06-27,13:51:45
40.056919,116.403873,0,56,39991.577662037,2009-06-27,13:51:50
40.056949,116.403862,0,54,39991.5777199074,2009-06-27,13:51:55
40.056954,116.403848,0,58,39991.5777777778,2009-06-27,13:52:00
40.056951,116.403867,0,57,39991.5778356481,2009-06-27,13:52:05
40.05693,116.40387,0,66,39991.5778935185,2009-06-27,13:52:10
40.056913,116.403868,0,70,39991.5779513889,2009-06-27,13:52:15
40.056914,116.403827,0,71,39991.5780092593,2009-06-27,13:52:20
40.056918,116.403845,0,70,39991.5780671296,2009-06-27,13:52:25
40.056878,116.403945,0,71,39991.578125,2009-06-27,13:52:30
40.056881,116.403979,0,72,39991.5781828704,2009-06-27,13:52:35
40.056867,116.403979,0,73,39991.5782407407,2009-06-27,13:52:40
40.056881,116.403984,0,73,39991.5782986111,2009-06-27,13:52:45
40.056912,116.403972,0,74,39991.5783564815,2009-06-27,13:52:50
40.056912,116.403972,0,74,39991.5783912037,2009-06-27,13:52:53
40.056911,116.403966,0,74,39991.5784143518,2009-06-27,13:52:55
40.056946,116.40399,0,75,39991.5784722222,2009-06-27,13:53:00
40.056871,116.403962,0,77,39991.5785300926,2009-06-27,13:53:05
40.056788,116.403904,0,81,39991.578587963,2009-06-27,13:53:10
40.056779,116.403845,0,84,39991.5786458333,2009-06-27,13:53:15
40.056739,116.403779,0,90,39991.5787037037,2009-06-27,13:53:20
40.056736,116.403708,0,96,39991.5787615741,2009-06-27,13:53:25
40.056728,116.403641,0,98,39991.5788194444,2009-06-27,13:53:30
40.056699,116.403586,0,99,39991.5788773148,2009-06-27,13:53:35
40.056722,116.403512,0,103,39991.5789351852,2009-06-27,13:53:40
40.056707,116.403444,0,105,39991.5789930556,2009-06-27,13:53:45
40.056682,116.40339,0,104,39991.5790509259,2009-06-27,13:53:50
40.056674,116.403307,0,94,39991.5791087963,2009-06-27,13:53:55
40.056647,116.403244,0,81,39991.5791666667,2009-06-27,13:54:00
40.056646,116.40319,0,77,39991.579224537,2009-06-27,13:54:05
40.056663,116.403121,0,71,39991.5792824074,2009-06-27,13:54:10
40.056666,116.403044,0,62,39991.5793402778,2009-06-27,13:54:15
40.056639,116.403013,0,65,39991.5793981481,2009-06-27,13:54:20
40.056633,116.402954,0,70,39991.5794560185,2009-06-27,13:54:25
40.056605,116.402913,0,77,39991.5795138889,2009-06-27,13:54:30
40.056566,116.402895,0,75,39991.5795717593,2009-06-27,13:54:35
40.056527,116.402895,0,73,39991.5796296296,2009-06-27,13:54:40
40.056482,116.40289,0,82,39991.5796875,2009-06-27,13:54:45
40.056442,116.402881,0,83,39991.5797453704,2009-06-27,13:54:50
40.056413,116.402896,0,87,39991.5798032407,2009-06-27,13:54:55
40.0564,116.402893,0,90,39991.5798611111,2009-06-27,13:55:00
40.056361,116.402896,0,93,39991.5799189815,2009-06-27,13:55:05
40.056311,116.402905,0,88,39991.5799768518,2009-06-27,13:55:10
40.05625,116.402913,0,89,39991.5800347222,2009-06-27,13:55:15
40.056209,116.402912,0,88,39991.5800925926,2009-06-27,13:55:20
40.056127,116.402891,0,87,39991.580150463,2009-06-27,13:55:25
40.056055,116.402893,0,92,39991.5802083333,2009-06-27,13:55:30
40.056035,116.402896,0,89,39991.5802662037,2009-06-27,13:55:35
40.056035,116.40291,0,89,39991.5803240741,2009-06-27,13:55:40
40.056035,116.40291,0,89,39991.5803587963,2009-06-27,13:55:43
40.056031,116.402907,0,89,39991.5803819444,2009-06-27,13:55:45
40.056054,116.402911,0,91,39991.5804398148,2009-06-27,13:55:50
40.056065,116.40291,0,91,39991.5804976852,2009-06-27,13:55:55
40.056061,116.402901,0,91,39991.5805555556,2009-06-27,13:56:00
40.056061,116.402901,0,91,39991.5805902778,2009-06-27,13:56:03
40.056062,116.402909,0,91,39991.5806134259,2009-06-27,13:56:05
40.056067,116.402897,0,96,39991.5806712963,2009-06-27,13:56:10
40.056081,116.402894,0,97,39991.5807291667,2009-06-27,13:56:15
40.056081,116.402894,0,97,39991.5807638889,2009-06-27,13:56:18
40.056082,116.402897,0,97,39991.580787037,2009-06-27,13:56:20
40.055987,116.403085,0,97,39991.5808449074,2009-06-27,13:56:25
40.055968,116.40304,0,101,39991.5809027778,2009-06-27,13:56:30
40.055951,116.402977,0,99,39991.5809606481,2009-06-27,13:56:35
40.055869,116.402954,0,99,39991.5810185185,2009-06-27,13:56:40
40.055846,116.402944,0,100,39991.5810763889,2009-06-27,13:56:45
40.055813,116.402963,0,102,39991.5811342593,2009-06-27,13:56:50
40.055813,116.402963,0,102,39991.5811689815,2009-06-27,13:56:53
40.055815,116.402971,0,102,39991.5811921296,2009-06-27,13:56:55
40.055776,116.402975,0,99,39991.58125,2009-06-27,13:57:00
40.055737,116.402992,0,98,39991.5813078704,2009-06-27,13:57:05
40.055599,116.40305,0,89,39991.5813657407,2009-06-27,13:57:10
40.055483,116.403129,0,84,39991.5814236111,2009-06-27,13:57:15
40.055382,116.403158,0,82,39991.5814814815,2009-06-27,13:57:20
40.055233,116.403159,0,83,39991.5815393519,2009-06-27,13:57:25
40.055103,116.403109,0,86,39991.5815972222,2009-06-27,13:57:30
40.055059,116.40313,0,87,39991.5816550926,2009-06-27,13:57:35
40.055007,116.403169,0,90,39991.581712963,2009-06-27,13:57:40
40.054881,116.403153,0,96,39991.5817708333,2009-06-27,13:57:45
40.054868,116.403157,0,96,39991.5818287037,2009-06-27,13:57:50
40.054802,116.403182,0,99,39991.5818865741,2009-06-27,13:57:55
40.054779,116.403146,0,96,39991.5819444444,2009-06-27,13:58:00
40.054733,116.403143,0,97,39991.5820023148,2009-06-27,13:58:05
40.054682,116.4031,0,94,39991.5820601852,2009-06-27,13:58:10
40.054666,116.403076,0,92,39991.5821180556,2009-06-27,13:58:15
40.054642,116.403093,0,92,39991.5821759259,2009-06-27,13:58:20
40.054623,116.403122,0,93,39991.5822337963,2009-06-27,13:58:25
40.054604,116.403156,0,93,39991.5822916667,2009-06-27,13:58:30
40.054576,116.403189,0,94,39991.582349537,2009-06-27,13:58:35
40.05442,116.403201,0,96,39991.5824074074,2009-06-27,13:58:40
40.054317,116.403247,0,98,39991.5824652778,2009-06-27,13:58:45
40.054274,116.403287,0,100,39991.5825231481,2009-06-27,13:58:50
40.054221,116.403252,0,101,39991.5825810185,2009-06-27,13:58:55
40.054151,116.403176,0,103,39991.5826388889,2009-06-27,13:59:00
40.054122,116.403151,0,102,39991.5826967593,2009-06-27,13:59:05
40.05407,116.403145,0,102,39991.5827546296,2009-06-27,13:59:10
40.054024,116.403169,0,98,39991.5828125,2009-06-27,13:59:15
40.053972,116.403183,0,90,39991.5828703704,2009-06-27,13:59:20
40.053921,116.403183,0,88,39991.5829282407,2009-06-27,13:59:25
40.053892,116.403187,0,86,39991.5829861111,2009-06-27,13:59:30
40.05383,116.403194,0,85,39991.5830439815,2009-06-27,13:59:35
40.053786,116.403194,0,83,39991.5831018519,2009-06-27,13:59:40
40.053742,116.403205,0,81,39991.5831597222,2009-06-27,13:59:45
40.053687,116.403225,0,79,39991.5832175926,2009-06-27,13:59:50
40.05365,116.403243,0,77,39991.583275463,2009-06-27,13:59:55
40.053596,116.40327,0,75,39991.5833333333,2009-06-27,14:00:00
40.053555,116.403287,0,75,39991.5833912037,2009-06-27,14:00:05
40.053499,116.403306,0,77,39991.5834490741,2009-06-27,14:00:10
40.053459,116.403314,0,77,39991.5835069444,2009-06-27,14:00:15
40.053439,116.403328,0,76,39991.5835648148,2009-06-27,14:00:20
40.053419,116.403354,0,74,39991.5836226852,2009-06-27,14:00:25
40.053379,116.403349,0,71,39991.5836805556,2009-06-27,14:00:30
40.053333,116.403342,0,69,39991.5837384259,2009-06-27,14:00:35
40.053295,116.40336,0,68,39991.5837962963,2009-06-27,14:00:40
40.053238,116.403334,0,71,39991.5838541667,2009-06-27,14:00:45
40.053191,116.403333,0,72,39991.583912037,2009-06-27,14:00:50
40.053135,116.403353,0,71,39991.5839699074,2009-06-27,14:00:55
40.053082,116.403366,0,70,39991.5840277778,2009-06-27,14:01:00
40.053061,116.403369,0,70,39991.5840856481,2009-06-27,14:01:05
40.053043,116.403378,0,69,39991.5841435185,2009-06-27,14:01:10
40.053014,116.403362,0,65,39991.5842013889,2009-06-27,14:01:15
40.052972,116.403358,0,64,39991.5842592593,2009-06-27,14:01:20
40.052899,116.40338,0,63,39991.5843171296,2009-06-27,14:01:25
40.052839,116.40343,0,63,39991.584375,2009-06-27,14:01:30
40.052737,116.403457,0,62,39991.5844328704,2009-06-27,14:01:35
40.052688,116.403481,0,62,39991.5844907407,2009-06-27,14:01:40
40.052648,116.403498,0,61,39991.5845486111,2009-06-27,14:01:45
40.052557,116.40346,0,62,39991.5846064815,2009-06-27,14:01:50
40.052529,116.403493,0,63,39991.5846643519,2009-06-27,14:01:55
40.052529,116.403493,0,63,39991.5846990741,2009-06-27,14:01:58
40.052527,116.403494,0,62,39991.5847222222,2009-06-27,14:02:00
40.052536,116.403514,0,62,39991.5847800926,2009-06-27,14:02:05
40.052552,116.403548,0,63,39991.584837963,2009-06-27,14:02:10
40.052573,116.403628,0,62,39991.5848958333,2009-06-27,14:02:15
40.052596,116.403666,0,69,39991.5849537037,2009-06-27,14:02:20
40.052586,116.403693,0,81,39991.5850115741,2009-06-27,14:02:25
40.052533,116.403737,0,93,39991.5850694444,2009-06-27,14:02:30
40.0525,116.403772,0,102,39991.5851273148,2009-06-27,14:02:35
40.052473,116.403807,0,111,39991.5851851852,2009-06-27,14:02:40
40.052456,116.403858,0,115,39991.5852430556,2009-06-27,14:02:45
40.052418,116.403879,0,124,39991.5853009259,2009-06-27,14:02:50
40.052379,116.403919,0,137,39991.5853587963,2009-06-27,14:02:55
40.052362,116.404094,0,149,39991.5854166667,2009-06-27,14:03:00
40.052296,116.404141,0,160,39991.585474537,2009-06-27,14:03:05
40.052247,116.404188,0,168,39991.5855324074,2009-06-27,14:03:10
40.05223,116.404237,0,173,39991.5855902778,2009-06-27,14:03:15
40.052243,116.404303,0,176,39991.5856481481,2009-06-27,14:03:20
40.052269,116.404364,0,177,39991.5857060185,2009-06-27,14:03:25
40.052281,116.4044,0,170,39991.5857638889,2009-06-27,14:03:30
40.0523,116.404441,0,168,39991.5858217593,2009-06-27,14:03:35
40.052324,116.404467,0,177,39991.5858796296,2009-06-27,14:03:40
40.052337,116.404488,0,180,39991.5859375,2009-06-27,14:03:45
40.05233,116.404528,0,185,39991.5859953704,2009-06-27,14:03:50
40.052326,116.404578,0,191,39991.5860532407,2009-06-27,14:03:55
40.052332,116.404639,0,196,39991.5861111111,2009-06-27,14:04:00
40.052341,116.404675,0,206,39991.5861689815,2009-06-27,14:04:05
40.052323,116.404733,0,215,39991.5862268518,2009-06-27,14:04:10
40.052293,116.404787,0,219,39991.5862847222,2009-06-27,14:04:15
40.052274,116.404804,0,224,39991.5863425926,2009-06-27,14:04:20
40.052296,116.404859,0,227,39991.586400463,2009-06-27,14:04:25
40.052302,116.404918,0,232,39991.5864583333,2009-06-27,14:04:30
40.0523,116.404983,0,235,39991.5865162037,2009-06-27,14:04:35
40.052292,116.405072,0,248,39991.5865740741,2009-06-27,14:04:40
40.052295,116.405219,0,314,39991.5866319444,2009-06-27,14:04:45
40.052206,116.405376,0,265,39991.5866898148,2009-06-27,14:04:50
40.052218,116.405437,0,256,39991.5867476852,2009-06-27,14:04:55
40.052218,116.405463,0,253,39991.5868055556,2009-06-27,14:05:00
40.052235,116.405445,0,255,39991.5868634259,2009-06-27,14:05:05
40.052258,116.405393,0,256,39991.5869212963,2009-06-27,14:05:10
40.052263,116.405381,0,256,39991.5869791667,2009-06-27,14:05:15
40.052266,116.405383,0,257,39991.587037037,2009-06-27,14:05:20
40.052266,116.405385,0,257,39991.5870949074,2009-06-27,14:05:25
40.052264,116.405378,0,257,39991.5871527778,2009-06-27,14:05:30
40.052267,116.405375,0,257,39991.5872106481,2009-06-27,14:05:35
40.052273,116.405367,0,257,39991.5872685185,2009-06-27,14:05:40
40.052273,116.405367,0,257,39991.5873032407,2009-06-27,14:05:43
40.052278,116.405359,0,257,39991.5873263889,2009-06-27,14:05:45
40.052283,116.405289,0,257,39991.5873842593,2009-06-27,14:05:50
40.052311,116.405264,0,257,39991.5874421296,2009-06-27,14:05:55
40.052337,116.405237,0,257,39991.5875,2009-06-27,14:06:00
40.05233,116.405212,0,256,39991.5875578704,2009-06-27,14:06:05
40.052331,116.405203,0,256,39991.5876157407,2009-06-27,14:06:10
40.052331,116.405203,0,256,39991.587650463,2009-06-27,14:06:13
40.052332,116.405207,0,256,39991.5876736111,2009-06-27,14:06:15
40.052399,116.405205,0,255,39991.5877314815,2009-06-27,14:06:20
40.052449,116.405223,0,255,39991.5877893518,2009-06-27,14:06:25
40.052474,116.405247,0,255,39991.5878472222,2009-06-27,14:06:30
40.052482,116.40525,0,254,39991.5879050926,2009-06-27,14:06:35
40.052474,116.405253,0,254,39991.587962963,2009-06-27,14:06:40
40.05247,116.405251,0,254,39991.5880208333,2009-06-27,14:06:45
40.052463,116.40525,0,254,39991.5880787037,2009-06-27,14:06:50
40.052463,116.40525,0,254,39991.5881134259,2009-06-27,14:06:53
40.052459,116.405245,0,254,39991.5881365741,2009-06-27,14:06:55
40.052463,116.405233,0,254,39991.5881944444,2009-06-27,14:07:00
40.052478,116.405208,0,254,39991.5882523148,2009-06-27,14:07:05
40.052463,116.405173,0,253,39991.5883101852,2009-06-27,14:07:10
40.052443,116.40516,0,252,39991.5883680556,2009-06-27,14:07:15
40.052443,116.40516,0,252,39991.5884027778,2009-06-27,14:07:18
40.052439,116.405159,0,252,39991.5884259259,2009-06-27,14:07:20
40.052418,116.405201,0,253,39991.5884837963,2009-06-27,14:07:25
40.052416,116.405277,0,249,39991.5885416667,2009-06-27,14:07:30
40.052397,116.40525,0,248,39991.588599537,2009-06-27,14:07:35
40.052401,116.405193,0,245,39991.5886574074,2009-06-27,14:07:40
40.052397,116.405095,0,243,39991.5887152778,2009-06-27,14:07:45
40.052328,116.404959,0,241,39991.5887731481,2009-06-27,14:07:50
40.052304,116.404956,0,239,39991.5888310185,2009-06-27,14:07:55
40.052238,116.404918,0,238,39991.5888888889,2009-06-27,14:08:00
40.052154,116.404904,0,236,39991.5889467593,2009-06-27,14:08:05
40.052142,116.404899,0,232,39991.5890046296,2009-06-27,14:08:10
40.052148,116.404899,0,232,39991.5890625,2009-06-27,14:08:15
40.052148,116.404899,0,232,39991.5890972222,2009-06-27,14:08:18
40.052144,116.404896,0,231,39991.5891203704,2009-06-27,14:08:20
40.052116,116.40489,0,226,39991.5891782407,2009-06-27,14:08:25
40.052043,116.40484,0,217,39991.5892361111,2009-06-27,14:08:30
40.051928,116.404806,0,190,39991.5892939815,2009-06-27,14:08:35
40.051901,116.40485,0,177,39991.5893518519,2009-06-27,14:08:40
40.05187,116.40489,0,169,39991.5894097222,2009-06-27,14:08:45
40.051869,116.404885,0,168,39991.5894675926,2009-06-27,14:08:50
40.051864,116.404887,0,168,39991.589525463,2009-06-27,14:08:55
40.051858,116.404891,0,168,39991.5895833333,2009-06-27,14:09:00
40.051859,116.404892,0,168,39991.5896412037,2009-06-27,14:09:05
40.051859,116.404888,0,168,39991.5896990741,2009-06-27,14:09:10
40.051859,116.404888,0,168,39991.5897337963,2009-06-27,14:09:13
40.051855,116.404888,0,167,39991.5897569444,2009-06-27,14:09:15
40.051845,116.40489,0,167,39991.5898148148,2009-06-27,14:09:20
40.051845,116.40489,0,167,39991.589849537,2009-06-27,14:09:23
40.051838,116.404895,0,166,39991.5898726852,2009-06-27,14:09:25
40.051825,116.404902,0,166,39991.5899305556,2009-06-27,14:09:30
40.051816,116.404908,0,166,39991.5899884259,2009-06-27,14:09:35
40.051811,116.404911,0,166,39991.5900462963,2009-06-27,14:09:40
40.051808,116.404911,0,166,39991.5901041667,2009-06-27,14:09:45
40.051804,116.404913,0,165,39991.590162037,2009-06-27,14:09:50
40.051801,116.404915,0,165,39991.5902199074,2009-06-27,14:09:55
40.051798,116.40492,0,165,39991.5902777778,2009-06-27,14:10:00
40.05179,116.404927,0,165,39991.5903356481,2009-06-27,14:10:05
40.05179,116.404927,0,165,39991.5903703704,2009-06-27,14:10:08
40.051783,116.40493,0,165,39991.5903935185,2009-06-27,14:10:10
40.05177,116.404929,0,165,39991.5904513889,2009-06-27,14:10:15
40.05176,116.404934,0,164,39991.5905092593,2009-06-27,14:10:20
40.05176,116.404934,0,164,39991.5905439815,2009-06-27,14:10:23
40.051753,116.404938,0,164,39991.5905671296,2009-06-27,14:10:25
40.051744,116.404938,0,164,39991.590625,2009-06-27,14:10:30
40.051739,116.404939,0,164,39991.5906828704,2009-06-27,14:10:35
40.051736,116.404942,0,164,39991.5907407407,2009-06-27,14:10:40
40.051729,116.404946,0,165,39991.5907986111,2009-06-27,14:10:45
40.051729,116.404946,0,165,39991.5908333333,2009-06-27,14:10:48
40.051723,116.404948,0,165,39991.5908564815,2009-06-27,14:10:50
40.051713,116.40495,0,165,39991.5909143519,2009-06-27,14:10:55
40.051704,116.404953,0,164,39991.5909722222,2009-06-27,14:11:00
40.051704,116.404953,0,164,39991.5910069444,2009-06-27,14:11:03
40.051697,116.404952,0,164,39991.5910300926,2009-06-27,14:11:05
40.051616,116.404958,0,164,39991.591087963,2009-06-27,14:11:10
40.05156,116.404995,0,164,39991.5911458333,2009-06-27,14:11:15
40.051569,116.405,0,161,39991.5912037037,2009-06-27,14:11:20
40.051578,116.404982,0,157,39991.5912615741,2009-06-27,14:11:25
40.051578,116.404982,0,157,39991.5912962963,2009-06-27,14:11:28
40.051578,116.40499,0,152,39991.5913194444,2009-06-27,14:11:30
40.051527,116.405013,0,150,39991.5913773148,2009-06-27,14:11:35
40.05152,116.405015,0,148,39991.5914351852,2009-06-27,14:11:40
40.05152,116.405015,0,148,39991.5914699074,2009-06-27,14:11:43
40.051527,116.405016,0,145,39991.5914930556,2009-06-27,14:11:45
40.051536,116.405005,0,144,39991.5915509259,2009-06-27,14:11:50
40.051542,116.404991,0,144,39991.5916087963,2009-06-27,14:11:55
40.051533,116.404978,0,143,39991.5916666667,2009-06-27,14:12:00
40.051538,116.404988,0,142,39991.591724537,2009-06-27,14:12:05
40.05154,116.404989,0,142,39991.5917824074,2009-06-27,14:12:10
40.05154,116.404989,0,142,39991.5918171296,2009-06-27,14:12:13
40.051537,116.404993,0,142,39991.5918402778,2009-06-27,14:12:15
40.051562,116.404929,0,140,39991.5918981481,2009-06-27,14:12:20
40.051614,116.404666,0,139,39991.5919560185,2009-06-27,14:12:25
40.051801,116.404089,0,139,39991.5920138889,2009-06-27,14:12:30
40.052172,116.403215,0,141,39991.5920717593,2009-06-27,14:12:35
40.0526,116.401995,0,141,39991.5921296296,2009-06-27,14:12:40
40.053112,116.400812,0,143,39991.5921875,2009-06-27,14:12:45
40.053663,116.399697,0,138,39991.5922453704,2009-06-27,14:12:50
40.054134,116.398624,0,137,39991.5923032407,2009-06-27,14:12:55
40.054568,116.397595,0,139,39991.5923611111,2009-06-27,14:13:00
40.054993,116.396588,0,137,39991.5924189815,2009-06-27,14:13:05
40.055414,116.395585,0,135,39991.5924768519,2009-06-27,14:13:10
40.055838,116.394578,0,136,39991.5925347222,2009-06-27,14:13:15
40.056247,116.393573,0,136,39991.5925925926,2009-06-27,14:13:20
40.056683,116.392566,0,134,39991.592650463,2009-06-27,14:13:25
40.057098,116.391587,0,128,39991.5927083333,2009-06-27,14:13:30
40.057527,116.390564,0,109,39991.5927662037,2009-06-27,14:13:35
40.057921,116.389572,0,101,39991.5928240741,2009-06-27,14:13:40
40.058368,116.388584,0,96,39991.5928819444,2009-06-27,14:13:45
40.058796,116.387578,0,93,39991.5929398148,2009-06-27,14:13:50
40.059208,116.386605,0,93,39991.5929976852,2009-06-27,14:13:55
40.059606,116.385662,0,92,39991.5930555556,2009-06-27,14:14:00
40.060009,116.384727,0,84,39991.5931134259,2009-06-27,14:14:05
40.06042,116.383793,0,83,39991.5931712963,2009-06-27,14:14:10
40.060789,116.382882,0,82,39991.5932291667,2009-06-27,14:14:15
40.061161,116.38202,0,79,39991.593287037,2009-06-27,14:14:20
40.061552,116.381077,0,83,39991.5933449074,2009-06-27,14:14:25
40.061977,116.380083,0,87,39991.5934027778,2009-06-27,14:14:30
40.062405,116.379096,0,88,39991.5934606481,2009-06-27,14:14:35
40.062815,116.378122,0,89,39991.5935185185,2009-06-27,14:14:40
40.063221,116.37716,0,90,39991.5935763889,2009-06-27,14:14:45
40.063634,116.376211,0,88,39991.5936342593,2009-06-27,14:14:50
40.064063,116.375243,0,89,39991.5936921296,2009-06-27,14:14:55
40.064471,116.374284,0,92,39991.59375,2009-06-27,14:15:00
40.064851,116.37335,0,92,39991.5938078704,2009-06-27,14:15:05
40.065231,116.372426,0,93,39991.5938657407,2009-06-27,14:15:10
40.065666,116.371479,0,82,39991.5939236111,2009-06-27,14:15:15
40.066064,116.370551,0,80,39991.5939814815,2009-06-27,14:15:20
40.066489,116.369565,0,70,39991.5940393518,2009-06-27,14:15:25
40.066891,116.368561,0,68,39991.5940972222,2009-06-27,14:15:30
40.067284,116.367586,0,62,39991.5941550926,2009-06-27,14:15:35
40.06768,116.366621,0,57,39991.594212963,2009-06-27,14:15:40
40.068049,116.365689,0,62,39991.5942708333,2009-06-27,14:15:45
40.068347,116.364696,0,57,39991.5943287037,2009-06-27,14:15:50
40.068631,116.363711,0,60,39991.5943865741,2009-06-27,14:15:55
40.068884,116.362712,0,62,39991.5944444444,2009-06-27,14:16:00
40.069078,116.361715,0,67,39991.5945023148,2009-06-27,14:16:05
40.069172,116.360688,0,71,39991.5945601852,2009-06-27,14:16:10
40.069244,116.359671,0,74,39991.5946180556,2009-06-27,14:16:15
40.069268,116.358661,0,81,39991.5946759259,2009-06-27,14:16:20
40.069278,116.35766,0,84,39991.5947337963,2009-06-27,14:16:25
40.069267,116.356813,0,85,39991.5947916667,2009-06-27,14:16:30
40.069271,116.35615,0,88,39991.594849537,2009-06-27,14:16:35
40.069271,116.355563,0,89,39991.5949074074,2009-06-27,14:16:40
40.069284,116.355049,0,90,39991.5949652778,2009-06-27,14:16:45
40.069349,116.354634,0,90,39991.5950231481,2009-06-27,14:16:50
40.069373,116.354408,0,92,39991.5950810185,2009-06-27,14:16:55
40.069329,116.354309,0,96,39991.5951388889,2009-06-27,14:17:00
40.069246,116.354284,0,100,39991.5951967593,2009-06-27,14:17:05
40.069257,116.354327,0,102,39991.5952546296,2009-06-27,14:17:10
40.069267,116.35433,0,106,39991.5953125,2009-06-27,14:17:15
40.069246,116.354338,0,111,39991.5953703704,2009-06-27,14:17:20
40.069219,116.354361,0,117,39991.5954282407,2009-06-27,14:17:25
40.069229,116.354376,0,123,39991.5954861111,2009-06-27,14:17:30
40.069222,116.354365,0,125,39991.5955439815,2009-06-27,14:17:35
40.069197,116.354229,0,123,39991.5956018518,2009-06-27,14:17:40
40.069101,116.353635,0,120,39991.5956597222,2009-06-27,14:17:45
40.069003,116.352634,0,114,39991.5957175926,2009-06-27,14:17:50
40.06904,116.351438,0,125,39991.595775463,2009-06-27,14:17:55
40.069052,116.350258,0,133,39991.5958333333,2009-06-27,14:18:00
40.069091,116.349078,0,134,39991.5958912037,2009-06-27,14:18:05
40.069193,116.347887,0,123,39991.5959490741,2009-06-27,14:18:10
40.069326,116.346806,0,116,39991.5960069444,2009-06-27,14:18:15
40.069468,116.345776,0,120,39991.5960648148,2009-06-27,14:18:20
40.069566,116.344714,0,125,39991.5961226852,2009-06-27,14:18:25
40.069593,116.343552,0,129,39991.5961805556,2009-06-27,14:18:30
40.069594,116.342441,0,128,39991.5962384259,2009-06-27,14:18:35
40.069548,116.341376,0,126,39991.5962962963,2009-06-27,14:18:40
40.069388,116.340288,0,116,39991.5963541667,2009-06-27,14:18:45
40.069284,116.339213,0,120,39991.596412037,2009-06-27,14:18:50
40.069308,116.338101,0,115,39991.5964699074,2009-06-27,14:18:55
40.069342,116.336988,0,110,39991.5965277778,2009-06-27,14:19:00
40.069351,116.335903,0,113,39991.5965856481,2009-06-27,14:19:05
40.069384,116.334795,0,118,39991.5966435185,2009-06-27,14:19:10
40.069475,116.333689,0,123,39991.5967013889,2009-06-27,14:19:15
40.069558,116.332635,0,127,39991.5967592593,2009-06-27,14:19:20
40.069555,116.331763,0,131,39991.5968171296,2009-06-27,14:19:25
40.069547,116.331092,0,127,39991.596875,2009-06-27,14:19:30
40.069561,116.330572,0,120,39991.5969328704,2009-06-27,14:19:35
40.069584,116.330188,0,115,39991.5969907407,2009-06-27,14:19:40
40.069562,116.330024,0,112,39991.5970486111,2009-06-27,14:19:45
40.069535,116.329942,0,107,39991.5971064815,2009-06-27,14:19:50
40.069497,116.329886,0,110,39991.5971643519,2009-06-27,14:19:55
40.069493,116.32987,0,110,39991.5972222222,2009-06-27,14:20:00
40.069493,116.329855,0,110,39991.5972800926,2009-06-27,14:20:05
40.069486,116.329834,0,110,39991.597337963,2009-06-27,14:20:10
40.069486,116.329834,0,110,39991.5973726852,2009-06-27,14:20:13
40.069479,116.329829,0,111,39991.5973958333,2009-06-27,14:20:15
40.069478,116.329812,0,111,39991.5974537037,2009-06-27,14:20:20
40.069479,116.329791,0,111,39991.5975115741,2009-06-27,14:20:25
40.069484,116.329779,0,112,39991.5975694444,2009-06-27,14:20:30
40.069509,116.329697,0,113,39991.5976273148,2009-06-27,14:20:35
40.069569,116.329425,0,110,39991.5976851852,2009-06-27,14:20:40
40.06959,116.32885,0,105,39991.5977430556,2009-06-27,14:20:45
40.069506,116.3277,0,106,39991.5978009259,2009-06-27,14:20:50
40.069478,116.326259,0,94,39991.5978587963,2009-06-27,14:20:55
40.069395,116.324916,0,94,39991.5979166667,2009-06-27,14:21:00
40.069445,116.32374,0,92,39991.597974537,2009-06-27,14:21:05
40.069477,116.322626,0,84,39991.5980324074,2009-06-27,14:21:10
40.069482,116.321567,0,76,39991.5980902778,2009-06-27,14:21:15
40.069491,116.320478,0,69,39991.5981481481,2009-06-27,14:21:20
40.069507,116.319436,0,64,39991.5982060185,2009-06-27,14:21:25
40.06952,116.318412,0,62,39991.5982638889,2009-06-27,14:21:30
40.069549,116.317378,0,57,39991.5983217593,2009-06-27,14:21:35
40.069564,116.316382,0,58,39991.5983796296,2009-06-27,14:21:40
40.069568,116.31546,0,64,39991.5984375,2009-06-27,14:21:45
40.069588,116.314713,0,70,39991.5984953704,2009-06-27,14:21:50
40.069605,116.31413,0,75,39991.5985532407,2009-06-27,14:21:55
40.069621,116.313645,0,89,39991.5986111111,2009-06-27,14:22:00
40.06966,116.313405,0,102,39991.5986689815,2009-06-27,14:22:05
40.069635,116.31335,0,108,39991.5987268519,2009-06-27,14:22:10
40.069626,116.313297,0,110,39991.5987847222,2009-06-27,14:22:15
40.069585,116.313315,0,115,39991.5988425926,2009-06-27,14:22:20
40.069571,116.31332,0,115,39991.598900463,2009-06-27,14:22:25
40.069571,116.31332,0,115,39991.5989351852,2009-06-27,14:22:28
40.069577,116.313325,0,115,39991.5989583333,2009-06-27,14:22:30
40.069574,116.313311,0,116,39991.5990162037,2009-06-27,14:22:35
40.069587,116.31331,0,116,39991.5990740741,2009-06-27,14:22:40
40.069604,116.313309,0,117,39991.5991319444,2009-06-27,14:22:45
40.069621,116.3133,0,118,39991.5991898148,2009-06-27,14:22:50
40.069642,116.31329,0,119,39991.5992476852,2009-06-27,14:22:55
40.06966,116.313266,0,120,39991.5993055556,2009-06-27,14:23:00
40.069672,116.313244,0,121,39991.5993634259,2009-06-27,14:23:05
40.069748,116.313105,0,120,39991.5994212963,2009-06-27,14:23:10
40.069835,116.312467,0,108,39991.5994791667,2009-06-27,14:23:15
40.069845,116.311343,0,123,39991.599537037,2009-06-27,14:23:20
40.069771,116.309975,0,135,39991.5995949074,2009-06-27,14:23:25
40.069648,116.308708,0,144,39991.5996527778,2009-06-27,14:23:30
40.069611,116.307589,0,141,39991.5997106481,2009-06-27,14:23:35
40.069597,116.306448,0,139,39991.5997685185,2009-06-27,14:23:40
40.069687,116.305359,0,135,39991.5998263889,2009-06-27,14:23:45
40.069975,116.304329,0,117,39991.5998842593,2009-06-27,14:23:50
40.070399,116.303372,0,100,39991.5999421296,2009-06-27,14:23:55
40.07074,116.302405,0,94,39991.6,2009-06-27,14:24:00
40.070911,116.301371,0,93,39991.6000578704,2009-06-27,14:24:05
40.070959,116.300328,0,91,39991.6001157407,2009-06-27,14:24:10
40.070891,116.299311,0,96,39991.6001736111,2009-06-27,14:24:15
40.070594,116.298359,0,110,39991.6002314815,2009-06-27,14:24:20
40.07022,116.297349,0,126,39991.6002893519,2009-06-27,14:24:25
40.069801,116.296409,0,140,39991.6003472222,2009-06-27,14:24:30
40.062354,116.294067,0,37,39991.6008680556,2009-06-27,14:25:15
40.061766,116.294326,0,153,39991.6009259259,2009-06-27,14:25:20
40.061219,116.294808,0,112,39991.6009837963,2009-06-27,14:25:25
40.060745,116.295253,0,105,39991.6010416667,2009-06-27,14:25:30
40.060117,116.295631,0,105,39991.601099537,2009-06-27,14:25:35
40.059338,116.296067,0,126,39991.6011574074,2009-06-27,14:25:40
40.058503,116.29652,0,135,39991.6012152778,2009-06-27,14:25:45
40.057699,116.296947,0,131,39991.6012731481,2009-06-27,14:25:50
40.056928,116.297369,0,115,39991.6013310185,2009-06-27,14:25:55
40.056138,116.297796,0,112,39991.6013888889,2009-06-27,14:26:00
40.055362,116.298224,0,108,39991.6014467593,2009-06-27,14:26:05
40.054603,116.298653,0,97,39991.6015046296,2009-06-27,14:26:10
40.053846,116.29906,0,98,39991.6015625,2009-06-27,14:26:15
40.053096,116.299467,0,98,39991.6016203704,2009-06-27,14:26:20
40.052376,116.299863,0,104,39991.6016782407,2009-06-27,14:26:25
40.051798,116.300182,0,105,39991.6017361111,2009-06-27,14:26:30
40.051351,116.300428,0,121,39991.6017939815,2009-06-27,14:26:35
40.050942,116.300615,0,129,39991.6018518518,2009-06-27,14:26:40
40.050578,116.300803,0,126,39991.6019097222,2009-06-27,14:26:45
40.050272,116.300912,0,118,39991.6019675926,2009-06-27,14:26:50
40.050102,116.300932,0,109,39991.602025463,2009-06-27,14:26:55
40.050133,116.300925,0,103,39991.6020833333,2009-06-27,14:27:00
40.050133,116.300925,0,103,39991.6021180556,2009-06-27,14:27:03
40.050136,116.300931,0,102,39991.6021412037,2009-06-27,14:27:05
40.050156,116.30095,0,102,39991.6021990741,2009-06-27,14:27:10
40.05018,116.300976,0,103,39991.6022569444,2009-06-27,14:27:15
40.050188,116.301001,0,104,39991.6023148148,2009-06-27,14:27:20
40.050188,116.301004,0,105,39991.6023726852,2009-06-27,14:27:25
40.050188,116.301004,0,105,39991.6024074074,2009-06-27,14:27:28
40.050194,116.300998,0,105,39991.6024305556,2009-06-27,14:27:30
40.050208,116.300994,0,105,39991.6024884259,2009-06-27,14:27:35
40.050227,116.300986,0,105,39991.6025462963,2009-06-27,14:27:40
40.050227,116.300986,0,105,39991.6025810185,2009-06-27,14:27:43
40.050223,116.300989,0,105,39991.6026041667,2009-06-27,14:27:45
40.050008,116.301173,0,107,39991.602662037,2009-06-27,14:27:50
40.049312,116.301519,0,104,39991.6027199074,2009-06-27,14:27:55
40.048487,116.301932,0,102,39991.6027777778,2009-06-27,14:28:00
40.047711,116.30242,0,101,39991.6028356481,2009-06-27,14:28:05
40.046984,116.302968,0,95,39991.6028935185,2009-06-27,14:28:10
40.046248,116.303558,0,86,39991.6029513889,2009-06-27,14:28:15
40.045502,116.304104,0,78,39991.6030092593,2009-06-27,14:28:20
40.044818,116.304693,0,81,39991.6030671296,2009-06-27,14:28:25
40.044107,116.305289,0,86,39991.603125,2009-06-27,14:28:30
40.043356,116.305884,0,112,39991.6031828704,2009-06-27,14:28:35
40.042643,116.306434,0,128,39991.6032407407,2009-06-27,14:28:40
40.041918,116.306872,0,132,39991.6032986111,2009-06-27,14:28:45
40.041152,116.307312,0,133,39991.6033564815,2009-06-27,14:28:50
40.040368,116.307753,0,138,39991.6034143518,2009-06-27,14:28:55
40.039567,116.308242,0,135,39991.6034722222,2009-06-27,14:29:00
40.038903,116.308844,0,139,39991.6035300926,2009-06-27,14:29:05
40.038274,116.309583,0,136,39991.603587963,2009-06-27,14:29:10
40.037673,116.310281,0,134,39991.6036458333,2009-06-27,14:29:15
40.037152,116.310856,0,127,39991.6037037037,2009-06-27,14:29:20
40.036596,116.311386,0,120,39991.6037615741,2009-06-27,14:29:25
40.036017,116.311839,0,111,39991.6038194444,2009-06-27,14:29:30
40.035424,116.312289,0,106,39991.6038773148,2009-06-27,14:29:35
40.034847,116.312668,0,108,39991.6039351852,2009-06-27,14:29:40
40.034244,116.313015,0,106,39991.6039930556,2009-06-27,14:29:45
40.033617,116.313316,0,109,39991.6040509259,2009-06-27,14:29:50
40.033035,116.313596,0,106,39991.6041087963,2009-06-27,14:29:55
40.032538,116.313773,0,105,39991.6041666667,2009-06-27,14:30:00
40.032146,116.313902,0,109,39991.604224537,2009-06-27,14:30:05
40.031865,116.31399,0,110,39991.6042824074,2009-06-27,14:30:10
40.031729,116.314008,0,111,39991.6043402778,2009-06-27,14:30:15
40.031703,116.314002,0,112,39991.6043981481,2009-06-27,14:30:20
40.031703,116.314002,0,112,39991.6044328704,2009-06-27,14:30:23
40.0317,116.314005,0,112,39991.6044560185,2009-06-27,14:30:25
40.03171,116.313996,0,114,39991.6045138889,2009-06-27,14:30:30
40.03171,116.313996,0,114,39991.6045486111,2009-06-27,14:30:33
40.031716,116.313995,0,115,39991.6045717593,2009-06-27,14:30:35
40.0317,116.314007,0,119,39991.6046296296,2009-06-27,14:30:40
40.031687,116.314016,0,123,39991.6046875,2009-06-27,14:30:45
40.031693,116.314013,0,124,39991.6047453704,2009-06-27,14:30:50
40.031693,116.314013,0,124,39991.6047800926,2009-06-27,14:30:53
40.031701,116.314011,0,125,39991.6048032407,2009-06-27,14:30:55
40.031692,116.314021,0,125,39991.6048611111,2009-06-27,14:31:00
40.031119,116.314376,0,144,39991.6049189815,2009-06-27,14:31:05
40.030536,116.314648,0,146,39991.6049768519,2009-06-27,14:31:10
40.029673,116.314977,0,155,39991.6050347222,2009-06-27,14:31:15
40.028862,116.315271,0,157,39991.6050925926,2009-06-27,14:31:20
40.028078,116.315543,0,159,39991.605150463,2009-06-27,14:31:25
40.027353,116.315813,0,157,39991.6052083333,2009-06-27,14:31:30
40.026631,116.316074,0,156,39991.6052662037,2009-06-27,14:31:35
40.025846,116.31639,0,144,39991.6053240741,2009-06-27,14:31:40
40.025052,116.316707,0,140,39991.6053819444,2009-06-27,14:31:45
40.024229,116.317016,0,140,39991.6054398148,2009-06-27,14:31:50
40.023429,116.317337,0,142,39991.6054976852,2009-06-27,14:31:55
40.022609,116.317645,0,141,39991.6055555556,2009-06-27,14:32:00
40.021806,116.317966,0,141,39991.6056134259,2009-06-27,14:32:05
40.020995,116.318291,0,132,39991.6056712963,2009-06-27,14:32:10
40.020223,116.318582,0,132,39991.6057291667,2009-06-27,14:32:15
40.019473,116.318872,0,127,39991.605787037,2009-06-27,14:32:20
40.018756,116.319154,0,125,39991.6058449074,2009-06-27,14:32:25
40.017969,116.319519,0,120,39991.6059027778,2009-06-27,14:32:30
40.017212,116.320065,0,110,39991.6059606481,2009-06-27,14:32:35
40.016528,116.32073,0,98,39991.6060185185,2009-06-27,14:32:40
40.015869,116.321471,0,96,39991.6060763889,2009-06-27,14:32:45
40.015213,116.322217,0,98,39991.6061342593,2009-06-27,14:32:50
40.014568,116.322964,0,101,39991.6061921296,2009-06-27,14:32:55
40.013916,116.323724,0,106,39991.60625,2009-06-27,14:33:00
40.013275,116.324451,0,118,39991.6063078704,2009-06-27,14:33:05
40.012639,116.325169,0,127,39991.6063657407,2009-06-27,14:33:10
40.011996,116.325858,0,134,39991.6064236111,2009-06-27,14:33:15
40.011336,116.326577,0,147,39991.6064814815,2009-06-27,14:33:20
40.010723,116.327259,0,151,39991.6065393519,2009-06-27,14:33:25
40.010157,116.327928,0,145,39991.6065972222,2009-06-27,14:33:30
40.009602,116.328575,0,146,39991.6066550926,2009-06-27,14:33:35
40.009064,116.329231,0,141,39991.606712963,2009-06-27,14:33:40
40.00845,116.329787,0,140,39991.6067708333,2009-06-27,14:33:45
40.007715,116.330323,0,140,39991.6068287037,2009-06-27,14:33:50
40.006863,116.330747,0,134,39991.6068865741,2009-06-27,14:33:55
40.006007,116.331025,0,125,39991.6069444444,2009-06-27,14:34:00
40.005168,116.331154,0,123,39991.6070023148,2009-06-27,14:34:05
40.004344,116.331164,0,124,39991.6070601852,2009-06-27,14:34:10
40.003539,116.331193,0,135,39991.6071180556,2009-06-27,14:34:15
40.002758,116.331199,0,148,39991.6071759259,2009-06-27,14:34:20
40.001986,116.33123,0,157,39991.6072337963,2009-06-27,14:34:25
40.001151,116.331298,0,160,39991.6072916667,2009-06-27,14:34:30
40.000299,116.331302,0,168,39991.607349537,2009-06-27,14:34:35
39.999463,116.33133,0,179,39991.6074074074,2009-06-27,14:34:40
39.998644,116.331372,0,181,39991.6074652778,2009-06-27,14:34:45
39.997812,116.3314,0,184,39991.6075231481,2009-06-27,14:34:50
39.996959,116.331432,0,188,39991.6075810185,2009-06-27,14:34:55
39.996134,116.331454,0,195,39991.6076388889,2009-06-27,14:35:00
39.995302,116.331466,0,191,39991.6076967593,2009-06-27,14:35:05
39.994495,116.331486,0,192,39991.6077546296,2009-06-27,14:35:10
39.993756,116.33151,0,197,39991.6078125,2009-06-27,14:35:15
39.993186,116.331515,0,193,39991.6078703704,2009-06-27,14:35:20
39.992725,116.331551,0,195,39991.6079282407,2009-06-27,14:35:25
39.992296,116.331575,0,196,39991.6079861111,2009-06-27,14:35:30
39.991924,116.331569,0,198,39991.6080439815,2009-06-27,14:35:35
39.991706,116.331561,0,200,39991.6081018519,2009-06-27,14:35:40
39.991662,116.331559,0,196,39991.6081597222,2009-06-27,14:35:45
39.991662,116.331565,0,195,39991.6082175926,2009-06-27,14:35:50
39.991662,116.331565,0,195,39991.6082523148,2009-06-27,14:35:53
39.991669,116.331566,0,196,39991.608275463,2009-06-27,14:35:55
39.991686,116.331568,0,196,39991.6083333333,2009-06-27,14:36:00
39.991684,116.331569,0,196,39991.6083912037,2009-06-27,14:36:05
39.991684,116.331569,0,196,39991.6084259259,2009-06-27,14:36:08
39.991684,116.331571,0,196,39991.6084490741,2009-06-27,14:36:10
39.991695,116.331571,0,196,39991.6085069444,2009-06-27,14:36:15
39.991697,116.331572,0,197,39991.6085648148,2009-06-27,14:36:20
39.991697,116.331572,0,197,39991.608599537,2009-06-27,14:36:23
39.991693,116.331572,0,197,39991.6086226852,2009-06-27,14:36:25
39.991681,116.331574,0,197,39991.6086805556,2009-06-27,14:36:30
39.991664,116.331575,0,196,39991.6087384259,2009-06-27,14:36:35
39.991644,116.331574,0,196,39991.6087962963,2009-06-27,14:36:40
39.99163,116.331575,0,195,39991.6088541667,2009-06-27,14:36:45
39.991579,116.33157,0,194,39991.608912037,2009-06-27,14:36:50
39.991279,116.331663,0,192,39991.6089699074,2009-06-27,14:36:55
39.990636,116.331794,0,175,39991.6090277778,2009-06-27,14:37:00
39.989819,116.331929,0,170,39991.6090856481,2009-06-27,14:37:05
39.988963,116.331971,0,166,39991.6091435185,2009-06-27,14:37:10
39.988024,116.332025,0,164,39991.6092013889,2009-06-27,14:37:15
39.986973,116.33198,0,166,39991.6092592593,2009-06-27,14:37:20
39.986023,116.331898,0,159,39991.6093171296,2009-06-27,14:37:25
39.985128,116.332028,0,152,39991.609375,2009-06-27,14:37:30
39.98425,116.3322,0,159,39991.6094328704,2009-06-27,14:37:35
39.983436,116.332331,0,158,39991.6094907407,2009-06-27,14:37:40
39.982614,116.332443,0,155,39991.6095486111,2009-06-27,14:37:45
39.981787,116.332594,0,151,39991.6096064815,2009-06-27,14:37:50
39.980931,116.33275,0,148,39991.6096643518,2009-06-27,14:37:55
39.980087,116.332887,0,139,39991.6097222222,2009-06-27,14:38:00
39.979236,116.33301,0,132,39991.6097800926,2009-06-27,14:38:05
39.978399,116.333141,0,133,39991.609837963,2009-06-27,14:38:10
39.977614,116.333309,0,136,39991.6098958333,2009-06-27,14:38:15
39.976953,116.33351,0,135,39991.6099537037,2009-06-27,14:38:20
39.976439,116.333594,0,136,39991.6100115741,2009-06-27,14:38:25
39.975971,116.333684,0,125,39991.6100694444,2009-06-27,14:38:30
39.975599,116.333759,0,124,39991.6101273148,2009-06-27,14:38:35
39.975354,116.333827,0,128,39991.6101851852,2009-06-27,14:38:40
39.9752,116.333834,0,125,39991.6102430556,2009-06-27,14:38:45
39.975124,116.333792,0,124,39991.6103009259,2009-06-27,14:38:50
39.975095,116.333797,0,126,39991.6103587963,2009-06-27,14:38:55
39.975086,116.333798,0,126,39991.6104166667,2009-06-27,14:39:00
39.975079,116.333799,0,126,39991.610474537,2009-06-27,14:39:05
39.975075,116.333798,0,127,39991.6105324074,2009-06-27,14:39:10
39.975075,116.333798,0,127,39991.6105671296,2009-06-27,14:39:13
39.975068,116.3338,0,127,39991.6105902778,2009-06-27,14:39:15
39.975059,116.333801,0,127,39991.6106481481,2009-06-27,14:39:20
39.975059,116.333801,0,127,39991.6106828704,2009-06-27,14:39:23
39.975059,116.333805,0,127,39991.6107060185,2009-06-27,14:39:25
39.975035,116.333812,0,126,39991.6107638889,2009-06-27,14:39:30
39.975011,116.333814,0,126,39991.6108217593,2009-06-27,14:39:35
39.974991,116.33382,0,125,39991.6108796296,2009-06-27,14:39:40
39.974977,116.333824,0,124,39991.6109375,2009-06-27,14:39:45
39.974961,116.333828,0,123,39991.6109953704,2009-06-27,14:39:50
39.974945,116.333838,0,123,39991.6110532407,2009-06-27,14:39:55
39.974928,116.333841,0,122,39991.6111111111,2009-06-27,14:40:00
39.974928,116.333841,0,122,39991.6111458333,2009-06-27,14:40:03
39.974921,116.333842,0,122,39991.6111689815,2009-06-27,14:40:05
39.974908,116.333843,0,122,39991.6112268518,2009-06-27,14:40:10
39.974893,116.333846,0,122,39991.6112847222,2009-06-27,14:40:15
39.974883,116.333848,0,122,39991.6113425926,2009-06-27,14:40:20
39.974884,116.333848,0,122,39991.611400463,2009-06-27,14:40:25
39.974882,116.333848,0,122,39991.6114583333,2009-06-27,14:40:30
39.974882,116.333848,0,122,39991.6114930556,2009-06-27,14:40:33
39.974874,116.333849,0,122,39991.6115162037,2009-06-27,14:40:35
39.974859,116.333852,0,122,39991.6115740741,2009-06-27,14:40:40
39.974843,116.333855,0,122,39991.6116319444,2009-06-27,14:40:45
39.974827,116.333859,0,122,39991.6116898148,2009-06-27,14:40:50
39.974827,116.333859,0,122,39991.611724537,2009-06-27,14:40:53
39.974827,116.333863,0,122,39991.6117476852,2009-06-27,14:40:55
39.974839,116.333863,0,122,39991.6118055556,2009-06-27,14:41:00
39.974839,116.333863,0,122,39991.6118402778,2009-06-27,14:41:03
39.974842,116.333864,0,122,39991.6118634259,2009-06-27,14:41:05
39.973882,116.299573,0,285,39991.6227662037,2009-06-27,14:56:47
39.973819,116.299685,0,245,39991.6228240741,2009-06-27,14:56:52
39.973835,116.299769,0,238,39991.6228819444,2009-06-27,14:56:57
39.973821,116.299753,0,230,39991.6229398148,2009-06-27,14:57:02
39.973782,116.299824,0,234,39991.6229976852,2009-06-27,14:57:07
39.973774,116.299922,0,228,39991.6230555556,2009-06-27,14:57:12
39.97377,116.299965,0,227,39991.6231134259,2009-06-27,14:57:17
39.973772,116.299982,0,226,39991.6231712963,2009-06-27,14:57:22
39.973769,116.299982,0,227,39991.6232291667,2009-06-27,14:57:27
39.973769,116.299982,0,227,39991.6232638889,2009-06-27,14:57:30
39.973765,116.299984,0,227,39991.623287037,2009-06-27,14:57:32
39.973755,116.299996,0,227,39991.6233449074,2009-06-27,14:57:37
39.973755,116.299996,0,227,39991.6233796296,2009-06-27,14:57:40
39.973755,116.300004,0,227,39991.6234027778,2009-06-27,14:57:42
39.973729,116.30009,0,226,39991.6234606481,2009-06-27,14:57:47
39.973723,116.300203,0,215,39991.6235185185,2009-06-27,14:57:52
39.973721,116.300231,0,218,39991.6235763889,2009-06-27,14:57:57
39.973724,116.300231,0,219,39991.6236342593,2009-06-27,14:58:02
39.973726,116.300231,0,220,39991.6236921296,2009-06-27,14:58:07
39.973727,116.300232,0,220,39991.62375,2009-06-27,14:58:12
39.973727,116.300233,0,220,39991.6238078704,2009-06-27,14:58:17
39.973728,116.300235,0,220,39991.6238657407,2009-06-27,14:58:22
39.973731,116.300238,0,218,39991.6239236111,2009-06-27,14:58:27
39.973735,116.300241,0,218,39991.6239814815,2009-06-27,14:58:32
39.973735,116.300241,0,218,39991.6240162037,2009-06-27,14:58:35
39.973737,116.300243,0,218,39991.6240393519,2009-06-27,14:58:37
39.973775,116.300326,0,219,39991.6240972222,2009-06-27,14:58:42
39.973745,116.300336,0,216,39991.6241550926,2009-06-27,14:58:47
39.973713,116.300367,0,201,39991.624212963,2009-06-27,14:58:52
39.973665,116.300402,0,195,39991.6242708333,2009-06-27,14:58:57
39.973643,116.300415,0,194,39991.6243287037,2009-06-27,14:59:02
39.973618,116.300426,0,190,39991.6243865741,2009-06-27,14:59:07
39.973592,116.300415,0,187,39991.6244444444,2009-06-27,14:59:12
39.973547,116.300396,0,184,39991.6245023148,2009-06-27,14:59:17
39.973518,116.300362,0,182,39991.6245601852,2009-06-27,14:59:22
39.973485,116.300339,0,184,39991.6246180556,2009-06-27,14:59:27
39.97345,116.300316,0,185,39991.6246759259,2009-06-27,14:59:32
39.973415,116.300286,0,188,39991.6247337963,2009-06-27,14:59:37
39.973371,116.300265,0,190,39991.6247916667,2009-06-27,14:59:42
39.973344,116.300233,0,194,39991.624849537,2009-06-27,14:59:47
39.973305,116.300198,0,197,39991.6249074074,2009-06-27,14:59:52
39.973261,116.300162,0,201,39991.6249652778,2009-06-27,14:59:57
39.97324,116.300125,0,205,39991.6250231481,2009-06-27,15:00:02
39.973206,116.300132,0,208,39991.6250810185,2009-06-27,15:00:07
39.973206,116.300132,0,208,39991.6251157407,2009-06-27,15:00:10
39.973198,116.30014,0,212,39991.6251388889,2009-06-27,15:00:12
39.973187,116.300138,0,214,39991.6251967593,2009-06-27,15:00:17
39.97312,116.300132,0,217,39991.6252546296,2009-06-27,15:00:22
39.973068,116.300173,0,221,39991.6253125,2009-06-27,15:00:27
39.972999,116.300202,0,223,39991.6253703704,2009-06-27,15:00:32
39.972944,116.300256,0,225,39991.6254282407,2009-06-27,15:00:37
39.972838,116.300264,0,228,39991.6254861111,2009-06-27,15:00:42
39.97278,116.300288,0,229,39991.6255439815,2009-06-27,15:00:47
39.972715,116.300497,0,222,39991.6256018518,2009-06-27,15:00:52
39.972673,116.300548,0,216,39991.6256597222,2009-06-27,15:00:57
39.972651,116.30058,0,213,39991.6257175926,2009-06-27,15:01:02
39.972645,116.300608,0,210,39991.625775463,2009-06-27,15:01:07
39.972623,116.300612,0,210,39991.6258333333,2009-06-27,15:01:12
39.972587,116.300631,0,210,39991.6258912037,2009-06-27,15:01:17
39.972514,116.300651,0,209,39991.6259490741,2009-06-27,15:01:22
39.972437,116.30066,0,208,39991.6260069444,2009-06-27,15:01:27
39.972404,116.300645,0,206,39991.6260648148,2009-06-27,15:01:32
39.972385,116.300636,0,205,39991.6261226852,2009-06-27,15:01:37
39.972385,116.300636,0,205,39991.6261574074,2009-06-27,15:01:40
39.972388,116.300635,0,202,39991.6261805556,2009-06-27,15:01:42
39.97239,116.300623,0,201,39991.6262384259,2009-06-27,15:01:47
39.972379,116.300558,0,198,39991.6262962963,2009-06-27,15:01:52
39.972353,116.30051,0,198,39991.6263541667,2009-06-27,15:01:57
39.972327,116.300455,0,201,39991.626412037,2009-06-27,15:02:02
39.972327,116.300455,0,201,39991.6264467593,2009-06-27,15:02:05
39.972325,116.300455,0,201,39991.6264699074,2009-06-27,15:02:07
39.972311,116.300446,0,202,39991.6265277778,2009-06-27,15:02:12
39.972284,116.300415,0,205,39991.6265856481,2009-06-27,15:02:17
39.972238,116.300418,0,209,39991.6266435185,2009-06-27,15:02:22
39.972167,116.300349,0,211,39991.6267013889,2009-06-27,15:02:27
39.972142,116.300324,0,213,39991.6267592593,2009-06-27,15:02:32
39.972119,116.300278,0,221,39991.6268171296,2009-06-27,15:02:37
39.972109,116.300276,0,228,39991.626875,2009-06-27,15:02:42
39.972095,116.300304,0,229,39991.6269328704,2009-06-27,15:02:47
39.972095,116.300304,0,229,39991.6269675926,2009-06-27,15:02:50
39.972087,116.300307,0,229,39991.6269907407,2009-06-27,15:02:52
39.972063,116.300336,0,230,39991.6270486111,2009-06-27,15:02:57
39.972027,116.300356,0,229,39991.6271064815,2009-06-27,15:03:02
39.971986,116.300256,0,235,39991.6271643518,2009-06-27,15:03:07
39.971929,116.300215,0,238,39991.6272222222,2009-06-27,15:03:12
39.971923,116.300243,0,243,39991.6272800926,2009-06-27,15:03:17
39.971895,116.300252,0,247,39991.627337963,2009-06-27,15:03:22
39.971872,116.300321,0,249,39991.6273958333,2009-06-27,15:03:27
39.971837,116.300337,0,251,39991.6274537037,2009-06-27,15:03:32
39.971831,116.300365,0,257,39991.6275115741,2009-06-27,15:03:37
39.971793,116.300423,0,259,39991.6275694444,2009-06-27,15:03:42
39.971762,116.300588,0,254,39991.6276273148,2009-06-27,15:03:47
39.971746,116.300808,0,245,39991.6276851852,2009-06-27,15:03:52
39.971765,116.300899,0,243,39991.6277430556,2009-06-27,15:03:57
39.971768,116.300929,0,246,39991.6278009259,2009-06-27,15:04:02
39.971801,116.300968,0,250,39991.6278587963,2009-06-27,15:04:07
39.971796,116.300962,0,254,39991.6279166667,2009-06-27,15:04:12
39.971796,116.300962,0,254,39991.6279513889,2009-06-27,15:04:15
39.971796,116.300963,0,256,39991.627974537,2009-06-27,15:04:17
39.97173,116.30094,0,277,39991.6280324074,2009-06-27,15:04:22
39.971682,116.300933,0,287,39991.6280902778,2009-06-27,15:04:27
39.971643,116.300932,0,299,39991.6281481481,2009-06-27,15:04:32
39.971658,116.300922,0,297,39991.6282060185,2009-06-27,15:04:37
39.97167,116.300904,0,292,39991.6282638889,2009-06-27,15:04:42
39.971662,116.300893,0,291,39991.6283217593,2009-06-27,15:04:47
39.971647,116.300868,0,284,39991.6283796296,2009-06-27,15:04:52
39.971618,116.30087,0,281,39991.6284375,2009-06-27,15:04:57
39.971596,116.300866,0,277,39991.6284953704,2009-06-27,15:05:02
39.971566,116.300869,0,276,39991.6285532407,2009-06-27,15:05:07
39.971538,116.30082,0,273,39991.6286111111,2009-06-27,15:05:12
39.971456,116.300726,0,274,39991.6286689815,2009-06-27,15:05:17
39.971333,116.300699,0,273,39991.6287268519,2009-06-27,15:05:22
39.971141,116.30055,0,273,39991.6287847222,2009-06-27,15:05:27
39.971089,116.300527,0,275,39991.6288425926,2009-06-27,15:05:32
39.971038,116.300505,0,278,39991.628900463,2009-06-27,15:05:37
39.97102,116.300505,0,279,39991.6289583333,2009-06-27,15:05:42
39.970971,116.300492,0,279,39991.6290162037,2009-06-27,15:05:47
39.970959,116.30045,0,282,39991.6290740741,2009-06-27,15:05:52
39.970938,116.300399,0,284,39991.6291319444,2009-06-27,15:05:57
39.970938,116.300399,0,284,39991.6291666667,2009-06-27,15:06:00
39.970935,116.300399,0,285,39991.6291898148,2009-06-27,15:06:02
39.970901,116.300387,0,286,39991.6292476852,2009-06-27,15:06:07
39.970837,116.300385,0,288,39991.6293055556,2009-06-27,15:06:12
39.970735,116.300376,0,286,39991.6293634259,2009-06-27,15:06:17
39.970674,116.300339,0,289,39991.6294212963,2009-06-27,15:06:22
39.970658,116.300338,0,290,39991.6294791667,2009-06-27,15:06:27
39.970566,116.300285,0,292,39991.629537037,2009-06-27,15:06:32
39.970566,116.300285,0,292,39991.6295717593,2009-06-27,15:06:35
39.97056,116.300279,0,295,39991.6295949074,2009-06-27,15:06:37
39.970519,116.300294,0,298,39991.6296527778,2009-06-27,15:06:42
39.970492,116.300314,0,306,39991.6297106481,2009-06-27,15:06:47
39.970482,116.300315,0,306,39991.6297685185,2009-06-27,15:06:52
39.970471,116.300312,0,308,39991.6298263889,2009-06-27,15:06:57
39.970465,116.300303,0,311,39991.6298842593,2009-06-27,15:07:02
39.970421,116.300322,0,315,39991.6299421296,2009-06-27,15:07:07
39.970411,116.300325,0,315,39991.63,2009-06-27,15:07:12
39.970387,116.300342,0,317,39991.6300578704,2009-06-27,15:07:17
39.970387,116.300342,0,317,39991.6300925926,2009-06-27,15:07:20
39.970388,116.300343,0,317,39991.6301157407,2009-06-27,15:07:22
39.970362,116.300397,0,322,39991.6301736111,2009-06-27,15:07:27
39.970297,116.300366,0,326,39991.6302314815,2009-06-27,15:07:32
39.970253,116.300364,0,328,39991.6302893519,2009-06-27,15:07:37
39.970233,116.30035,0,329,39991.6303472222,2009-06-27,15:07:42
39.970225,116.300354,0,329,39991.6304050926,2009-06-27,15:07:47
39.970219,116.300353,0,329,39991.630462963,2009-06-27,15:07:52
39.970216,116.300352,0,330,39991.6305208333,2009-06-27,15:07:57
39.970208,116.300351,0,330,39991.6305787037,2009-06-27,15:08:02
39.970208,116.300351,0,330,39991.6306134259,2009-06-27,15:08:05
39.970202,116.300352,0,330,39991.6306365741,2009-06-27,15:08:07
39.970085,116.300287,0,332,39991.6306944444,2009-06-27,15:08:12
39.969849,116.300186,0,338,39991.6307523148,2009-06-27,15:08:17
39.969796,116.30016,0,333,39991.6308101852,2009-06-27,15:08:22
39.969757,116.300183,0,332,39991.6308680556,2009-06-27,15:08:27
39.969713,116.30031,0,319,39991.6309259259,2009-06-27,15:08:32
39.969707,116.300406,0,310,39991.6309837963,2009-06-27,15:08:37
39.969696,116.300429,0,307,39991.6310416667,2009-06-27,15:08:42
39.969695,116.30043,0,306,39991.631099537,2009-06-27,15:08:47
39.969695,116.30043,0,306,39991.6311342593,2009-06-27,15:08:50
39.96969,116.300431,0,306,39991.6311574074,2009-06-27,15:08:52
39.96968,116.300549,0,311,39991.6312152778,2009-06-27,15:08:57
39.969641,116.300741,0,278,39991.6312731481,2009-06-27,15:09:02
39.969634,116.300817,0,266,39991.6313310185,2009-06-27,15:09:07
39.969632,116.30082,0,265,39991.6313888889,2009-06-27,15:09:12
39.96963,116.300819,0,265,39991.6314467593,2009-06-27,15:09:17
39.96963,116.300819,0,265,39991.6314814815,2009-06-27,15:09:20
39.969628,116.300819,0,264,39991.6315046296,2009-06-27,15:09:22
39.969605,116.300795,0,264,39991.6315625,2009-06-27,15:09:27
39.969583,116.300816,0,252,39991.6316203704,2009-06-27,15:09:32
39.969551,116.300863,0,240,39991.6316782407,2009-06-27,15:09:37
39.969531,116.30088,0,234,39991.6317361111,2009-06-27,15:09:42
39.969452,116.300883,0,223,39991.6317939815,2009-06-27,15:09:47
39.969409,116.300917,0,211,39991.6318518519,2009-06-27,15:09:52
39.969392,116.300944,0,206,39991.6319097222,2009-06-27,15:09:57
39.96938,116.300962,0,201,39991.6319675926,2009-06-27,15:10:02
39.969428,116.300992,0,208,39991.632025463,2009-06-27,15:10:07
39.969478,116.301008,0,213,39991.6320833333,2009-06-27,15:10:12
39.969494,116.301002,0,214,39991.6321412037,2009-06-27,15:10:17
39.969534,116.30098,0,215,39991.6321990741,2009-06-27,15:10:22
39.969592,116.300987,0,220,39991.6322569444,2009-06-27,15:10:27
39.969616,116.301,0,224,39991.6323148148,2009-06-27,15:10:32
39.969616,116.301,0,224,39991.632349537,2009-06-27,15:10:35
39.96962,116.301,0,219,39991.6323726852,2009-06-27,15:10:37
39.969555,116.300987,0,215,39991.6324305556,2009-06-27,15:10:42
39.969494,116.300984,0,212,39991.6324884259,2009-06-27,15:10:47
39.969475,116.300994,0,208,39991.6325462963,2009-06-27,15:10:52
39.969447,116.301025,0,210,39991.6326041667,2009-06-27,15:10:57
39.969438,116.301034,0,206,39991.632662037,2009-06-27,15:11:02
39.96944,116.301034,0,206,39991.6327199074,2009-06-27,15:11:07
39.969437,116.301034,0,207,39991.6327777778,2009-06-27,15:11:12
39.969437,116.301034,0,207,39991.6328125,2009-06-27,15:11:15
39.96944,116.301033,0,207,39991.6328356481,2009-06-27,15:11:17
39.969357,116.30105,0,208,39991.6328935185,2009-06-27,15:11:22
39.969314,116.301044,0,198,39991.6329513889,2009-06-27,15:11:27
39.969314,116.301044,0,198,39991.6329861111,2009-06-27,15:11:30
39.969319,116.30104,0,192,39991.6330092593,2009-06-27,15:11:32
39.969344,116.301017,0,187,39991.6330671296,2009-06-27,15:11:37
39.969371,116.301035,0,187,39991.633125,2009-06-27,15:11:42
39.969396,116.301037,0,188,39991.6331828704,2009-06-27,15:11:47
39.969411,116.301069,0,189,39991.6332407407,2009-06-27,15:11:52
39.969437,116.301112,0,191,39991.6332986111,2009-06-27,15:11:57
39.969463,116.30115,0,191,39991.6333564815,2009-06-27,15:12:02
39.969494,116.301185,0,192,39991.6334143518,2009-06-27,15:12:07
39.969523,116.301228,0,197,39991.6334722222,2009-06-27,15:12:12
39.96955,116.301243,0,208,39991.6335300926,2009-06-27,15:12:17
39.969551,116.301295,0,211,39991.633587963,2009-06-27,15:12:22
39.969569,116.301369,0,213,39991.6336458333,2009-06-27,15:12:27
39.969586,116.301436,0,215,39991.6337037037,2009-06-27,15:12:32
39.969589,116.301531,0,218,39991.6337615741,2009-06-27,15:12:37
39.969595,116.301588,0,222,39991.6338194444,2009-06-27,15:12:42
39.969575,116.301664,0,226,39991.6338773148,2009-06-27,15:12:47
39.969638,116.301712,0,228,39991.6339351852,2009-06-27,15:12:52
39.969703,116.301755,0,230,39991.6339930556,2009-06-27,15:12:57
39.969741,116.301783,0,237,39991.6340509259,2009-06-27,15:13:02
39.969771,116.301818,0,240,39991.6341087963,2009-06-27,15:13:07
39.969844,116.301811,0,251,39991.6341666667,2009-06-27,15:13:12
39.969873,116.301837,0,255,39991.634224537,2009-06-27,15:13:17
39.969916,116.301864,0,261,39991.6342824074,2009-06-27,15:13:22
39.970002,116.301879,0,268,39991.6343402778,2009-06-27,15:13:27
39.970032,116.30191,0,272,39991.6343981481,2009-06-27,15:13:32
39.970089,116.301913,0,276,39991.6344560185,2009-06-27,15:13:37
39.970216,116.301949,0,287,39991.6345138889,2009-06-27,15:13:42
39.970299,116.302257,0,294,39991.6345717593,2009-06-27,15:13:47
39.970242,116.302236,0,300,39991.6346296296,2009-06-27,15:13:52
39.970242,116.302236,0,300,39991.6346643518,2009-06-27,15:13:55
39.970234,116.302231,0,305,39991.6346875,2009-06-27,15:13:57
39.970194,116.302135,0,316,39991.6347453704,2009-06-27,15:14:02
39.970221,116.302176,0,320,39991.6348032407,2009-06-27,15:14:07
39.970151,116.302253,0,326,39991.6348611111,2009-06-27,15:14:12
39.970158,116.302298,0,331,39991.6349189815,2009-06-27,15:14:17
39.970017,116.302348,0,342,39991.6349768518,2009-06-27,15:14:22
39.969856,116.302337,0,354,39991.6350347222,2009-06-27,15:14:27
39.969818,116.302259,0,362,39991.6350925926,2009-06-27,15:14:32
39.969816,116.302244,0,364,39991.635150463,2009-06-27,15:14:37
39.970126,116.302829,0,365,39991.6352083333,2009-06-27,15:14:42
39.970244,116.303255,0,366,39991.6352662037,2009-06-27,15:14:47
39.970343,116.303317,0,366,39991.6353240741,2009-06-27,15:14:52
39.970496,116.303167,0,370,39991.6353819444,2009-06-27,15:14:57
39.970505,116.303215,0,368,39991.6354398148,2009-06-27,15:15:02
39.970515,116.303209,0,368,39991.6354976852,2009-06-27,15:15:07
39.970644,116.303124,0,377,39991.6355555556,2009-06-27,15:15:12
39.970693,116.303051,0,386,39991.6356134259,2009-06-27,15:15:17
39.970693,116.303051,0,386,39991.6356481481,2009-06-27,15:15:20
39.970697,116.303048,0,388,39991.6356712963,2009-06-27,15:15:22
39.970683,116.30305,0,391,39991.6357291667,2009-06-27,15:15:27
39.970589,116.303011,0,366,39991.635787037,2009-06-27,15:15:32
39.970531,116.303021,0,343,39991.6358449074,2009-06-27,15:15:37
39.970504,116.303096,0,344,39991.6359027778,2009-06-27,15:15:42
39.970457,116.303223,0,345,39991.6359606481,2009-06-27,15:15:47
39.970473,116.303271,0,346,39991.6360185185,2009-06-27,15:15:52
39.970593,116.303287,0,346,39991.6360763889,2009-06-27,15:15:57
39.970707,116.303386,0,346,39991.6361342593,2009-06-27,15:16:02
39.970832,116.303425,0,345,39991.6361921296,2009-06-27,15:16:07
39.971077,116.303399,0,347,39991.63625,2009-06-27,15:16:12
39.971089,116.303415,0,348,39991.6363078704,2009-06-27,15:16:17
39.971106,116.303481,0,346,39991.6363657407,2009-06-27,15:16:22
39.97112,116.303505,0,345,39991.6364236111,2009-06-27,15:16:27
39.971151,116.303561,0,346,39991.6364814815,2009-06-27,15:16:32
39.971178,116.303623,0,348,39991.6365393519,2009-06-27,15:16:37
39.971172,116.303693,0,351,39991.6365972222,2009-06-27,15:16:42
39.971172,116.303693,0,351,39991.6366319444,2009-06-27,15:16:45
39.971175,116.303696,0,352,39991.6366550926,2009-06-27,15:16:47
39.971181,116.303819,0,352,39991.636712963,2009-06-27,15:16:52
39.971281,116.303848,0,355,39991.6367708333,2009-06-27,15:16:57
39.971313,116.303896,0,357,39991.6368287037,2009-06-27,15:17:02
39.971321,116.303937,0,360,39991.6368865741,2009-06-27,15:17:07
39.971344,116.303997,0,364,39991.6369444444,2009-06-27,15:17:12
39.971352,116.304041,0,367,39991.6370023148,2009-06-27,15:17:17
39.971348,116.30411,0,368,39991.6370601852,2009-06-27,15:17:22
39.971362,116.304158,0,371,39991.6371180556,2009-06-27,15:17:27
39.971378,116.304238,0,372,39991.6371759259,2009-06-27,15:17:32
39.971384,116.304321,0,374,39991.6372337963,2009-06-27,15:17:37
39.971372,116.304383,0,378,39991.6372916667,2009-06-27,15:17:42
39.971381,116.304442,0,380,39991.637349537,2009-06-27,15:17:47
39.971376,116.304472,0,382,39991.6374074074,2009-06-27,15:17:52
