# Supplementary material for: Research on differential privacy protection method based on user tendency
Source: PLoS One. 2023 Oct 26;18(10):e0288823. doi: 10.1371/journal.pone.0288823 (PMC10602288; doi:10.1371/journal.pone.0288823)
Supplement: S2 Data — (ZIP) [file pone.0288823.s002.zip › Data 5-2/022/Trajectory/20090629002637.plt]

Geolife trajectory
WGS 84
Altitude is in Feet
Reserved 3
0,2,255,My Track,0,0,2,8421376
0
39.971085,116.303047,0,492,39993.0184837963,2009-06-29,00:26:37
39.971181,116.303088,0,492,39993.0185416667,2009-06-29,00:26:42
39.971173,116.303037,0,492,39993.018599537,2009-06-29,00:26:47
39.97113,116.303056,0,491,39993.0186574074,2009-06-29,00:26:52
39.971059,116.303083,0,491,39993.0187152778,2009-06-29,00:26:57
39.970995,116.303084,0,491,39993.0187731481,2009-06-29,00:27:02
39.971085,116.302844,0,491,39993.0188310185,2009-06-29,00:27:07
39.970993,116.302591,0,491,39993.0188888889,2009-06-29,00:27:12
39.970971,116.302523,0,491,39993.0189467593,2009-06-29,00:27:17
39.970971,116.302455,0,492,39993.0190046296,2009-06-29,00:27:22
39.971005,116.302392,0,494,39993.0190625,2009-06-29,00:27:27
39.97098,116.302304,0,495,39993.0191203704,2009-06-29,00:27:32
39.97097,116.302253,0,495,39993.0191782407,2009-06-29,00:27:37
39.97097,116.30223,0,495,39993.0192361111,2009-06-29,00:27:42
39.970888,116.302219,0,494,39993.0192939815,2009-06-29,00:27:47
39.970705,116.302366,0,493,39993.0194675926,2009-06-29,00:28:02
39.970456,116.302185,0,494,39993.019525463,2009-06-29,00:28:07
39.969447,116.301906,0,494,39993.0196412037,2009-06-29,00:28:17
39.969399,116.301923,0,493,39993.0196990741,2009-06-29,00:28:22
39.970315,116.30211,0,493,39993.0197569444,2009-06-29,00:28:27
39.970349,116.302112,0,492,39993.0198148148,2009-06-29,00:28:32
39.970318,116.302124,0,491,39993.0198726852,2009-06-29,00:28:37
39.970286,116.302084,0,490,39993.0199305556,2009-06-29,00:28:42
39.970286,116.302084,0,490,39993.0199652778,2009-06-29,00:28:45
39.970289,116.302082,0,488,39993.0199884259,2009-06-29,00:28:47
39.970268,116.30206,0,487,39993.0200462963,2009-06-29,00:28:52
39.970233,116.302011,0,487,39993.0201041667,2009-06-29,00:28:57
39.970169,116.301965,0,487,39993.020162037,2009-06-29,00:29:02
39.97009,116.301931,0,482,39993.0202199074,2009-06-29,00:29:07
39.969999,116.301867,0,474,39993.0202777778,2009-06-29,00:29:12
39.969971,116.301871,0,466,39993.0203356481,2009-06-29,00:29:17
39.969653,116.301726,0,104,39993.0203935185,2009-06-29,00:29:22
39.969597,116.301682,0,105,39993.0204513889,2009-06-29,00:29:27
39.969567,116.301651,0,108,39993.0205092593,2009-06-29,00:29:32
39.96954,116.301634,0,113,39993.0205671296,2009-06-29,00:29:37
39.969469,116.301615,0,118,39993.020625,2009-06-29,00:29:42
39.969413,116.30161,0,116,39993.0206828704,2009-06-29,00:29:47
39.969392,116.301606,0,113,39993.0207407407,2009-06-29,00:29:52
39.969351,116.301616,0,112,39993.0207986111,2009-06-29,00:29:57
39.969292,116.301627,0,108,39993.0208564815,2009-06-29,00:30:02
39.969237,116.301719,0,126,39993.0209143519,2009-06-29,00:30:07
39.969184,116.301728,0,133,39993.0209722222,2009-06-29,00:30:12
39.968981,116.301908,0,159,39993.0210300926,2009-06-29,00:30:17
39.968908,116.301937,0,160,39993.021087963,2009-06-29,00:30:22
39.968825,116.301975,0,160,39993.0211458333,2009-06-29,00:30:27
39.968806,116.301982,0,157,39993.0212037037,2009-06-29,00:30:32
39.968785,116.302011,0,154,39993.0212615741,2009-06-29,00:30:37
39.968807,116.302085,0,346,39993.0222453704,2009-06-29,00:32:02
39.968889,116.302092,0,339,39993.0223032407,2009-06-29,00:32:07
39.968975,116.302023,0,367,39993.0223611111,2009-06-29,00:32:12
39.969065,116.301961,0,422,39993.0224189815,2009-06-29,00:32:17
39.969104,116.301939,0,413,39993.0224768519,2009-06-29,00:32:22
39.969202,116.301819,0,429,39993.0225347222,2009-06-29,00:32:27
39.969392,116.301975,0,405,39993.0225925926,2009-06-29,00:32:32
39.969496,116.301949,0,391,39993.022650463,2009-06-29,00:32:37
39.969667,116.301724,0,394,39993.0227083333,2009-06-29,00:32:42
39.969674,116.301606,0,380,39993.0227662037,2009-06-29,00:32:47
39.969625,116.30153,0,350,39993.0228240741,2009-06-29,00:32:52
39.969632,116.301454,0,343,39993.0228819444,2009-06-29,00:32:57
39.969673,116.30141,0,336,39993.0229398148,2009-06-29,00:33:02
39.969622,116.30133,0,285,39993.0229976852,2009-06-29,00:33:07
39.969631,116.30127,0,266,39993.0230555556,2009-06-29,00:33:12
39.969626,116.301101,0,211,39993.0231134259,2009-06-29,00:33:17
39.969614,116.30101,0,189,39993.0231712963,2009-06-29,00:33:22
39.96963,116.300994,0,185,39993.0232291667,2009-06-29,00:33:27
39.969656,116.300986,0,184,39993.023287037,2009-06-29,00:33:32
39.969707,116.301014,0,187,39993.0233449074,2009-06-29,00:33:37
39.969738,116.301026,0,189,39993.0234027778,2009-06-29,00:33:42
39.969785,116.30102,0,190,39993.0234606481,2009-06-29,00:33:47
39.969801,116.301026,0,184,39993.0235185185,2009-06-29,00:33:52
39.969819,116.301052,0,184,39993.0235763889,2009-06-29,00:33:57
39.969856,116.301034,0,185,39993.0236342593,2009-06-29,00:34:02
39.969906,116.300988,0,188,39993.0236921296,2009-06-29,00:34:07
39.96995,116.300954,0,192,39993.02375,2009-06-29,00:34:12
39.969985,116.30093,0,202,39993.0238078704,2009-06-29,00:34:17
39.970006,116.300925,0,219,39993.0238657407,2009-06-29,00:34:22
39.970046,116.300867,0,232,39993.0239236111,2009-06-29,00:34:27
39.970082,116.300823,0,238,39993.0239814815,2009-06-29,00:34:32
39.970135,116.300782,0,245,39993.0240393518,2009-06-29,00:34:37
39.970176,116.30075,0,254,39993.0240972222,2009-06-29,00:34:42
39.970231,116.300704,0,262,39993.0241550926,2009-06-29,00:34:47
39.970268,116.300675,0,268,39993.024212963,2009-06-29,00:34:52
39.970315,116.300639,0,269,39993.0242708333,2009-06-29,00:34:57
39.970375,116.300599,0,272,39993.0243287037,2009-06-29,00:35:02
39.970407,116.300589,0,276,39993.0243865741,2009-06-29,00:35:07
39.970455,116.300595,0,274,39993.0244444444,2009-06-29,00:35:12
39.970516,116.300593,0,273,39993.0245023148,2009-06-29,00:35:17
39.970572,116.300617,0,275,39993.0245601852,2009-06-29,00:35:22
39.970615,116.300645,0,279,39993.0246180556,2009-06-29,00:35:27
39.970671,116.300659,0,281,39993.0246759259,2009-06-29,00:35:32
39.970733,116.300619,0,280,39993.0247337963,2009-06-29,00:35:37
39.970793,116.300612,0,280,39993.0247916667,2009-06-29,00:35:42
39.970909,116.300756,0,246,39993.024849537,2009-06-29,00:35:47
39.971054,116.301007,0,186,39993.0249074074,2009-06-29,00:35:52
39.971109,116.300983,0,180,39993.0249652778,2009-06-29,00:35:57
39.971152,116.30102,0,176,39993.0250231481,2009-06-29,00:36:02
39.971221,116.301044,0,175,39993.0250810185,2009-06-29,00:36:07
39.97129,116.301017,0,172,39993.0251388889,2009-06-29,00:36:12
39.971335,116.300975,0,171,39993.0251967593,2009-06-29,00:36:17
39.971382,116.300937,0,174,39993.0252546296,2009-06-29,00:36:22
39.971431,116.300935,0,174,39993.0253125,2009-06-29,00:36:27
39.971498,116.300941,0,172,39993.0253703704,2009-06-29,00:36:32
39.971561,116.300883,0,173,39993.0254282407,2009-06-29,00:36:37
39.971638,116.300797,0,170,39993.0254861111,2009-06-29,00:36:42
39.971726,116.300725,0,164,39993.0255439815,2009-06-29,00:36:47
39.971785,116.300728,0,160,39993.0256018518,2009-06-29,00:36:52
39.971818,116.300694,0,160,39993.0256597222,2009-06-29,00:36:57
39.971874,116.300681,0,160,39993.0257175926,2009-06-29,00:37:02
39.971949,116.300686,0,162,39993.025775463,2009-06-29,00:37:07
39.971999,116.300696,0,164,39993.0258333333,2009-06-29,00:37:12
39.972039,116.300747,0,178,39993.0258912037,2009-06-29,00:37:17
39.972069,116.300675,0,185,39993.0259490741,2009-06-29,00:37:22
39.972088,116.300572,0,195,39993.0260069444,2009-06-29,00:37:27
39.972126,116.300517,0,209,39993.0260648148,2009-06-29,00:37:32
39.972174,116.300459,0,213,39993.0261226852,2009-06-29,00:37:37
39.972197,116.300397,0,218,39993.0261805556,2009-06-29,00:37:42
39.972259,116.300425,0,231,39993.0262384259,2009-06-29,00:37:47
39.972336,116.300501,0,241,39993.0262962963,2009-06-29,00:37:52
39.972392,116.300493,0,241,39993.0263541667,2009-06-29,00:37:57
39.972535,116.300599,0,211,39993.026412037,2009-06-29,00:38:02
39.972606,116.300616,0,191,39993.0264699074,2009-06-29,00:38:07
39.972667,116.300654,0,186,39993.0265277778,2009-06-29,00:38:12
39.972732,116.300676,0,183,39993.0265856481,2009-06-29,00:38:17
39.972793,116.300667,0,181,39993.0266435185,2009-06-29,00:38:22
39.972841,116.300627,0,181,39993.0267013889,2009-06-29,00:38:27
39.972885,116.300599,0,182,39993.0267592593,2009-06-29,00:38:32
39.972953,116.300556,0,186,39993.0268171296,2009-06-29,00:38:37
39.973006,116.300498,0,185,39993.026875,2009-06-29,00:38:42
39.973055,116.30049,0,187,39993.0269328704,2009-06-29,00:38:47
39.973108,116.30048,0,190,39993.0269907407,2009-06-29,00:38:52
39.973156,116.30047,0,200,39993.0270486111,2009-06-29,00:38:57
39.973209,116.300491,0,203,39993.0271064815,2009-06-29,00:39:02
39.973257,116.300485,0,207,39993.0271643519,2009-06-29,00:39:07
39.973313,116.300484,0,210,39993.0272222222,2009-06-29,00:39:12
39.973364,116.300499,0,210,39993.0272800926,2009-06-29,00:39:17
39.97344,116.300515,0,209,39993.027337963,2009-06-29,00:39:22
39.973517,116.300427,0,178,39993.0273958333,2009-06-29,00:39:27
39.973589,116.300412,0,164,39993.0274537037,2009-06-29,00:39:32
39.973656,116.300467,0,162,39993.0275115741,2009-06-29,00:39:37
39.973704,116.300459,0,158,39993.0275694444,2009-06-29,00:39:42
39.973763,116.300494,0,159,39993.0276273148,2009-06-29,00:39:47
39.973786,116.300512,0,163,39993.0276851852,2009-06-29,00:39:52
39.973789,116.300531,0,168,39993.0277430556,2009-06-29,00:39:57
39.973835,116.300514,0,169,39993.0278009259,2009-06-29,00:40:02
39.97385,116.300501,0,172,39993.0278587963,2009-06-29,00:40:07
39.973852,116.300473,0,174,39993.0279166667,2009-06-29,00:40:12
39.973856,116.300448,0,176,39993.027974537,2009-06-29,00:40:17
39.973858,116.300403,0,178,39993.0280324074,2009-06-29,00:40:22
39.973864,116.30036,0,179,39993.0280902778,2009-06-29,00:40:27
39.97385,116.300345,0,181,39993.0281481481,2009-06-29,00:40:32
39.973848,116.30036,0,181,39993.0282060185,2009-06-29,00:40:37
39.973848,116.30036,0,181,39993.0282407407,2009-06-29,00:40:40
39.973847,116.300358,0,181,39993.0282638889,2009-06-29,00:40:42
39.975153,116.333756,0,266,39993.0390046296,2009-06-29,00:56:10
39.974907,116.333552,0,161,39993.0390625,2009-06-29,00:56:15
39.974907,116.333552,0,161,39993.0390972222,2009-06-29,00:56:18
39.974902,116.333544,0,167,39993.0391203704,2009-06-29,00:56:20
39.974905,116.333577,0,168,39993.0391782407,2009-06-29,00:56:25
39.974949,116.33356,0,153,39993.0392361111,2009-06-29,00:56:30
39.974948,116.333475,0,146,39993.0392939815,2009-06-29,00:56:35
39.974949,116.333393,0,148,39993.0393518518,2009-06-29,00:56:40
39.974953,116.333314,0,148,39993.0394097222,2009-06-29,00:56:45
39.974947,116.333248,0,153,39993.0394675926,2009-06-29,00:56:50
39.974956,116.333184,0,155,39993.039525463,2009-06-29,00:56:55
39.974966,116.333088,0,156,39993.0395833333,2009-06-29,00:57:00
39.974967,116.333022,0,156,39993.0396412037,2009-06-29,00:57:05
39.974953,116.33296,0,156,39993.0396990741,2009-06-29,00:57:10
39.974971,116.332881,0,156,39993.0397569444,2009-06-29,00:57:15
39.974964,116.332819,0,160,39993.0398148148,2009-06-29,00:57:20
39.974965,116.332748,0,157,39993.0398726852,2009-06-29,00:57:25
39.974965,116.332677,0,151,39993.0399305556,2009-06-29,00:57:30
39.97496,116.332585,0,148,39993.0399884259,2009-06-29,00:57:35
39.974948,116.332499,0,146,39993.0400462963,2009-06-29,00:57:40
39.974939,116.332416,0,143,39993.0401041667,2009-06-29,00:57:45
39.974927,116.332324,0,137,39993.040162037,2009-06-29,00:57:50
39.974908,116.332236,0,131,39993.0402199074,2009-06-29,00:57:55
39.974912,116.332175,0,129,39993.0402777778,2009-06-29,00:58:00
39.9749,116.332107,0,131,39993.0403356481,2009-06-29,00:58:05
39.974885,116.332062,0,132,39993.0403935185,2009-06-29,00:58:10
39.974778,116.332053,0,131,39993.0404513889,2009-06-29,00:58:15
39.974697,116.332072,0,130,39993.0405092593,2009-06-29,00:58:20
39.97462,116.332059,0,135,39993.0405671296,2009-06-29,00:58:25
39.974562,116.332019,0,136,39993.040625,2009-06-29,00:58:30
39.974511,116.331973,0,136,39993.0406828704,2009-06-29,00:58:35
39.974453,116.33194,0,135,39993.0407407407,2009-06-29,00:58:40
39.974403,116.331952,0,137,39993.0407986111,2009-06-29,00:58:45
39.974353,116.331957,0,138,39993.0408564815,2009-06-29,00:58:50
39.974295,116.331969,0,137,39993.0409143518,2009-06-29,00:58:55
39.974232,116.331987,0,141,39993.0409722222,2009-06-29,00:59:00
39.97417,116.332011,0,143,39993.0410300926,2009-06-29,00:59:05
39.974092,116.332011,0,144,39993.041087963,2009-06-29,00:59:10
39.974044,116.332041,0,142,39993.0411458333,2009-06-29,00:59:15
39.974011,116.332052,0,144,39993.0412037037,2009-06-29,00:59:20
39.97397,116.332081,0,140,39993.0412615741,2009-06-29,00:59:25
39.973916,116.332074,0,138,39993.0413194444,2009-06-29,00:59:30
39.973856,116.332082,0,133,39993.0413773148,2009-06-29,00:59:35
39.973793,116.332077,0,131,39993.0414351852,2009-06-29,00:59:40
39.973763,116.332124,0,120,39993.0414930556,2009-06-29,00:59:45
39.97375,116.332143,0,114,39993.0415509259,2009-06-29,00:59:50
39.973732,116.332116,0,109,39993.0416087963,2009-06-29,00:59:55
39.973644,116.332023,0,112,39993.0416666667,2009-06-29,01:00:00
39.973506,116.331927,0,117,39993.041724537,2009-06-29,01:00:05
39.97344,116.331884,0,125,39993.0417824074,2009-06-29,01:00:10
39.973387,116.331871,0,131,39993.0418402778,2009-06-29,01:00:15
39.973387,116.331857,0,134,39993.0418981481,2009-06-29,01:00:20
39.973391,116.331867,0,135,39993.0419560185,2009-06-29,01:00:25
39.973391,116.331867,0,135,39993.0419907407,2009-06-29,01:00:28
39.973399,116.331868,0,136,39993.0420138889,2009-06-29,01:00:30
39.973419,116.331884,0,137,39993.0420717593,2009-06-29,01:00:35
39.973449,116.331917,0,138,39993.0421296296,2009-06-29,01:00:40
39.97344,116.334013,0,243,39993.0451388889,2009-06-29,01:05:00
39.973441,116.333981,0,211,39993.0451967593,2009-06-29,01:05:05
39.97344,116.333981,0,212,39993.0452546296,2009-06-29,01:05:10
39.973439,116.333982,0,212,39993.0453125,2009-06-29,01:05:15
39.973442,116.333989,0,212,39993.0453703704,2009-06-29,01:05:20
39.973445,116.333993,0,212,39993.0454282407,2009-06-29,01:05:25
39.973445,116.333993,0,212,39993.045462963,2009-06-29,01:05:28
39.973445,116.333999,0,213,39993.0454861111,2009-06-29,01:05:30
39.973448,116.334009,0,213,39993.0455439815,2009-06-29,01:05:35
39.973442,116.334036,0,213,39993.0456018519,2009-06-29,01:05:40
39.973405,116.334258,0,223,39993.0456597222,2009-06-29,01:05:45
39.973394,116.334332,0,229,39993.0457175926,2009-06-29,01:05:50
39.973391,116.334337,0,230,39993.045775463,2009-06-29,01:05:55
39.97339,116.33434,0,230,39993.0458333333,2009-06-29,01:06:00
39.97339,116.33434,0,230,39993.0458680556,2009-06-29,01:06:03
39.973389,116.334341,0,230,39993.0458912037,2009-06-29,01:06:05
39.973393,116.334399,0,232,39993.0459490741,2009-06-29,01:06:10
39.973269,116.334688,0,325,39993.0491319444,2009-06-29,01:10:45
39.973249,116.334766,0,341,39993.0491898148,2009-06-29,01:10:50
39.973232,116.334813,0,354,39993.0492476852,2009-06-29,01:10:55
39.973225,116.334876,0,362,39993.0493055556,2009-06-29,01:11:00
39.973205,116.334899,0,372,39993.0493634259,2009-06-29,01:11:05
39.973202,116.334896,0,380,39993.0494212963,2009-06-29,01:11:10
39.973199,116.334894,0,383,39993.0494791667,2009-06-29,01:11:15
39.973195,116.334893,0,386,39993.049537037,2009-06-29,01:11:20
39.97319,116.334894,0,389,39993.0495949074,2009-06-29,01:11:25
39.973184,116.334888,0,393,39993.0496527778,2009-06-29,01:11:30
39.973178,116.334885,0,395,39993.0497106481,2009-06-29,01:11:35
39.973177,116.33488,0,398,39993.0497685185,2009-06-29,01:11:40
39.973177,116.33488,0,401,39993.0498263889,2009-06-29,01:11:45
39.973179,116.334885,0,403,39993.0498842593,2009-06-29,01:11:50
39.973179,116.334885,0,403,39993.0499189815,2009-06-29,01:11:53
39.973182,116.334892,0,405,39993.0499421296,2009-06-29,01:11:55
39.973183,116.334903,0,407,39993.05,2009-06-29,01:12:00
39.973183,116.334903,0,407,39993.0500347222,2009-06-29,01:12:03
39.973184,116.334911,0,408,39993.0500578704,2009-06-29,01:12:05
39.973183,116.33492,0,410,39993.0501157407,2009-06-29,01:12:10
39.97318,116.334926,0,412,39993.0501736111,2009-06-29,01:12:15
39.97318,116.334926,0,412,39993.0502083333,2009-06-29,01:12:18
39.973177,116.334932,0,413,39993.0502314815,2009-06-29,01:12:20
39.973172,116.334956,0,414,39993.0502893519,2009-06-29,01:12:25
39.973157,116.335015,0,419,39993.0503472222,2009-06-29,01:12:30
39.973159,116.33504,0,423,39993.0504050926,2009-06-29,01:12:35
39.973169,116.33506,0,427,39993.050462963,2009-06-29,01:12:40
39.973171,116.33506,0,429,39993.0505208333,2009-06-29,01:12:45
39.973171,116.33506,0,429,39993.0505555556,2009-06-29,01:12:48
39.973171,116.335055,0,431,39993.0505787037,2009-06-29,01:12:50
39.973171,116.335041,0,434,39993.0506365741,2009-06-29,01:12:55
39.97315,116.334994,0,438,39993.0506944444,2009-06-29,01:13:00
39.973146,116.334989,0,441,39993.0507523148,2009-06-29,01:13:05
39.973146,116.334989,0,441,39993.050787037,2009-06-29,01:13:08
39.97314,116.334986,0,444,39993.0508101852,2009-06-29,01:13:10
39.973132,116.334977,0,446,39993.0508680556,2009-06-29,01:13:15
39.97313,116.334966,0,444,39993.0509259259,2009-06-29,01:13:20
39.973131,116.33497,0,445,39993.0509837963,2009-06-29,01:13:25
39.973131,116.334976,0,447,39993.0510416667,2009-06-29,01:13:30
39.973131,116.334979,0,449,39993.051099537,2009-06-29,01:13:35
39.973128,116.334977,0,451,39993.0511574074,2009-06-29,01:13:40
39.973128,116.334977,0,451,39993.0511921296,2009-06-29,01:13:43
39.973125,116.334969,0,452,39993.0512152778,2009-06-29,01:13:45
39.97313,116.334894,0,446,39993.0512731481,2009-06-29,01:13:50
39.973146,116.334822,0,438,39993.0513310185,2009-06-29,01:13:55
39.973136,116.334734,0,435,39993.0513888889,2009-06-29,01:14:00
39.973165,116.334649,0,431,39993.0514467593,2009-06-29,01:14:05
39.973178,116.334604,0,424,39993.0515046296,2009-06-29,01:14:10
39.973195,116.334563,0,418,39993.0515625,2009-06-29,01:14:15
39.973204,116.334549,0,411,39993.0516203704,2009-06-29,01:14:20
39.973204,116.334549,0,411,39993.0516550926,2009-06-29,01:14:23
39.973212,116.334549,0,404,39993.0516782407,2009-06-29,01:14:25
39.973206,116.334531,0,402,39993.0517361111,2009-06-29,01:14:30
39.973207,116.334519,0,401,39993.0517939815,2009-06-29,01:14:35
39.973212,116.334515,0,400,39993.0518518519,2009-06-29,01:14:40
39.973215,116.33452,0,400,39993.0519097222,2009-06-29,01:14:45
39.973215,116.334521,0,399,39993.0519675926,2009-06-29,01:14:50
39.973214,116.334517,0,399,39993.052025463,2009-06-29,01:14:55
39.973214,116.334517,0,399,39993.0520833333,2009-06-29,01:15:00
39.973214,116.334518,0,399,39993.0521412037,2009-06-29,01:15:05
39.973214,116.334518,0,399,39993.0521990741,2009-06-29,01:15:10
39.973214,116.334519,0,399,39993.0522569444,2009-06-29,01:15:15
39.973214,116.334519,0,399,39993.0523148148,2009-06-29,01:15:20
39.973313,116.334206,0,310,39993.0604166667,2009-06-29,01:27:00
39.973313,116.334161,0,303,39993.060474537,2009-06-29,01:27:05
39.973311,116.334175,0,302,39993.0605324074,2009-06-29,01:27:10
39.973318,116.334168,0,299,39993.0605902778,2009-06-29,01:27:15
39.973323,116.33416,0,295,39993.0606481481,2009-06-29,01:27:20
39.973331,116.33416,0,291,39993.0607060185,2009-06-29,01:27:25
39.973337,116.33416,0,286,39993.0607638889,2009-06-29,01:27:30
39.973342,116.334161,0,282,39993.0608217593,2009-06-29,01:27:35
39.973346,116.33416,0,277,39993.0608796296,2009-06-29,01:27:40
39.973349,116.334158,0,272,39993.0609375,2009-06-29,01:27:45
39.973349,116.334158,0,272,39993.0609722222,2009-06-29,01:27:48
39.973352,116.334151,0,267,39993.0609953704,2009-06-29,01:27:50
39.973356,116.334137,0,263,39993.0610532407,2009-06-29,01:27:55
39.973365,116.334114,0,258,39993.0611111111,2009-06-29,01:28:00
39.973372,116.334063,0,253,39993.0611689815,2009-06-29,01:28:05
39.973381,116.334059,0,248,39993.0612268519,2009-06-29,01:28:10
39.973381,116.334059,0,248,39993.0612615741,2009-06-29,01:28:13
39.973384,116.33406,0,243,39993.0612847222,2009-06-29,01:28:15
39.973388,116.334049,0,238,39993.0613425926,2009-06-29,01:28:20
39.973391,116.334039,0,234,39993.061400463,2009-06-29,01:28:25
39.973389,116.334007,0,229,39993.0614583333,2009-06-29,01:28:30
39.973393,116.333978,0,225,39993.0615162037,2009-06-29,01:28:35
39.973393,116.333978,0,225,39993.0615509259,2009-06-29,01:28:38
39.973386,116.333985,0,223,39993.0615740741,2009-06-29,01:28:40
39.973388,116.333976,0,219,39993.0616319444,2009-06-29,01:28:45
39.973391,116.333964,0,215,39993.0616898148,2009-06-29,01:28:50
39.973391,116.333933,0,210,39993.0617476852,2009-06-29,01:28:55
39.973394,116.333878,0,207,39993.0618055556,2009-06-29,01:29:00
39.973406,116.333851,0,204,39993.0618634259,2009-06-29,01:29:05
39.973407,116.333831,0,202,39993.0619212963,2009-06-29,01:29:10
39.973412,116.333787,0,198,39993.0619791667,2009-06-29,01:29:15
39.973411,116.333772,0,193,39993.062037037,2009-06-29,01:29:20
39.973419,116.333794,0,186,39993.0620949074,2009-06-29,01:29:25
39.973419,116.333794,0,186,39993.0621296296,2009-06-29,01:29:28
39.973412,116.333791,0,181,39993.0621527778,2009-06-29,01:29:30
39.973412,116.333776,0,176,39993.0622106481,2009-06-29,01:29:35
39.973415,116.333764,0,172,39993.0622685185,2009-06-29,01:29:40
39.973416,116.333757,0,168,39993.0623263889,2009-06-29,01:29:45
39.973416,116.333757,0,168,39993.0623611111,2009-06-29,01:29:48
39.973418,116.333749,0,163,39993.0623842593,2009-06-29,01:29:50
39.973422,116.33374,0,159,39993.0624421296,2009-06-29,01:29:55
39.973428,116.333731,0,154,39993.0625,2009-06-29,01:30:00
39.973433,116.333719,0,150,39993.0625578704,2009-06-29,01:30:05
39.973435,116.333709,0,146,39993.0626157407,2009-06-29,01:30:10
39.973439,116.3337,0,141,39993.0626736111,2009-06-29,01:30:15
39.973441,116.333689,0,137,39993.0627314815,2009-06-29,01:30:20
39.973442,116.333688,0,134,39993.0627893518,2009-06-29,01:30:25
39.973442,116.333688,0,134,39993.0628240741,2009-06-29,01:30:28
39.97345,116.333688,0,132,39993.0628472222,2009-06-29,01:30:30
39.973461,116.333673,0,130,39993.0629050926,2009-06-29,01:30:35
39.973469,116.333644,0,129,39993.062962963,2009-06-29,01:30:40
39.973469,116.333644,0,129,39993.0629976852,2009-06-29,01:30:43
39.973469,116.333637,0,126,39993.0630208333,2009-06-29,01:30:45
39.973455,116.33363,0,125,39993.0630787037,2009-06-29,01:30:50
39.973449,116.333592,0,124,39993.0631365741,2009-06-29,01:30:55
39.973457,116.33354,0,121,39993.0631944444,2009-06-29,01:31:00
39.973463,116.333529,0,117,39993.0632523148,2009-06-29,01:31:05
39.973471,116.333523,0,115,39993.0633101852,2009-06-29,01:31:10
39.973478,116.333528,0,113,39993.0633680556,2009-06-29,01:31:15
39.97348,116.333521,0,109,39993.0634259259,2009-06-29,01:31:20
39.97348,116.333521,0,109,39993.0634606481,2009-06-29,01:31:23
39.97348,116.333514,0,106,39993.0634837963,2009-06-29,01:31:25
39.973479,116.333502,0,103,39993.0635416667,2009-06-29,01:31:30
39.973477,116.333487,0,100,39993.063599537,2009-06-29,01:31:35
39.973471,116.333478,0,97,39993.0636574074,2009-06-29,01:31:40
39.973473,116.333473,0,94,39993.0637152778,2009-06-29,01:31:45
39.973478,116.33347,0,91,39993.0637731481,2009-06-29,01:31:50
39.973483,116.333472,0,88,39993.0638310185,2009-06-29,01:31:55
39.973486,116.333471,0,85,39993.0638888889,2009-06-29,01:32:00
39.973488,116.333464,0,81,39993.0639467593,2009-06-29,01:32:05
39.973488,116.333458,0,78,39993.0640046296,2009-06-29,01:32:10
39.973489,116.333461,0,75,39993.0640625,2009-06-29,01:32:15
39.973489,116.333461,0,75,39993.0640972222,2009-06-29,01:32:18
39.973492,116.333465,0,72,39993.0641203704,2009-06-29,01:32:20
39.973497,116.333477,0,68,39993.0641782407,2009-06-29,01:32:25
39.973504,116.333487,0,65,39993.0642361111,2009-06-29,01:32:30
39.973511,116.333493,0,62,39993.0642939815,2009-06-29,01:32:35
39.973511,116.333493,0,62,39993.0643287037,2009-06-29,01:32:38
39.973517,116.333488,0,59,39993.0643518518,2009-06-29,01:32:40
39.973519,116.333474,0,57,39993.0644097222,2009-06-29,01:32:45
39.973511,116.333495,0,57,39993.0644675926,2009-06-29,01:32:50
39.973507,116.33348,0,57,39993.064525463,2009-06-29,01:32:55
39.973508,116.333467,0,55,39993.0645833333,2009-06-29,01:33:00
39.973496,116.333439,0,54,39993.0646412037,2009-06-29,01:33:05
39.973495,116.333423,0,52,39993.0646990741,2009-06-29,01:33:10
39.973495,116.333412,0,50,39993.0647569444,2009-06-29,01:33:15
39.973497,116.333406,0,48,39993.0648148148,2009-06-29,01:33:20
39.973499,116.333401,0,47,39993.0648726852,2009-06-29,01:33:25
39.9735,116.3334,0,45,39993.0649305556,2009-06-29,01:33:30
39.973499,116.333402,0,44,39993.0649884259,2009-06-29,01:33:35
39.973499,116.333402,0,44,39993.0650462963,2009-06-29,01:33:40
39.973497,116.333402,0,44,39993.0651041667,2009-06-29,01:33:45
39.973497,116.333402,0,44,39993.0651388889,2009-06-29,01:33:48
39.973492,116.333406,0,44,39993.065162037,2009-06-29,01:33:50
39.973492,116.33342,0,44,39993.0652199074,2009-06-29,01:33:55
39.973491,116.333432,0,44,39993.0652777778,2009-06-29,01:34:00
39.97349,116.333439,0,44,39993.0653356481,2009-06-29,01:34:05
39.97349,116.33344,0,44,39993.0653935185,2009-06-29,01:34:10
39.97349,116.33344,0,44,39993.0654282407,2009-06-29,01:34:13
39.973492,116.333435,0,45,39993.0654513889,2009-06-29,01:34:15
39.973497,116.333402,0,46,39993.0655092593,2009-06-29,01:34:20
39.973498,116.333377,0,49,39993.0655671296,2009-06-29,01:34:25
39.973494,116.333396,0,53,39993.065625,2009-06-29,01:34:30
39.973478,116.333397,0,57,39993.0656828704,2009-06-29,01:34:35
39.973446,116.333352,0,61,39993.0657407407,2009-06-29,01:34:40
39.973431,116.333301,0,64,39993.0657986111,2009-06-29,01:34:45
39.973463,116.333309,0,66,39993.0658564815,2009-06-29,01:34:50
39.973463,116.333309,0,66,39993.0658912037,2009-06-29,01:34:53
39.973467,116.333302,0,67,39993.0659143519,2009-06-29,01:34:55
39.973476,116.333299,0,69,39993.0659722222,2009-06-29,01:35:00
39.973476,116.333299,0,69,39993.0660069444,2009-06-29,01:35:03
39.973483,116.333306,0,70,39993.0660300926,2009-06-29,01:35:05
39.973486,116.333505,0,72,39993.066087963,2009-06-29,01:35:10
39.973475,116.33355,0,75,39993.0661458333,2009-06-29,01:35:15
39.97344,116.333477,0,77,39993.0662037037,2009-06-29,01:35:20
39.973453,116.333471,0,78,39993.0662615741,2009-06-29,01:35:25
39.973452,116.333538,0,81,39993.0663194444,2009-06-29,01:35:30
39.973423,116.33359,0,86,39993.0663773148,2009-06-29,01:35:35
39.973423,116.33359,0,86,39993.066412037,2009-06-29,01:35:38
39.973429,116.333598,0,93,39993.0664351852,2009-06-29,01:35:40
39.973451,116.333631,0,91,39993.0664930556,2009-06-29,01:35:45
39.973445,116.333607,0,93,39993.0665509259,2009-06-29,01:35:50
39.973445,116.333607,0,93,39993.0665856482,2009-06-29,01:35:53
39.973444,116.333613,0,94,39993.0666087963,2009-06-29,01:35:55
39.973441,116.333623,0,96,39993.0666666667,2009-06-29,01:36:00
39.973441,116.333623,0,96,39993.0667013889,2009-06-29,01:36:03
39.973448,116.333627,0,98,39993.066724537,2009-06-29,01:36:05
39.973466,116.333663,0,103,39993.0667824074,2009-06-29,01:36:10
39.973502,116.333647,0,111,39993.0668402778,2009-06-29,01:36:15
39.973515,116.333601,0,120,39993.0668981481,2009-06-29,01:36:20
39.973531,116.333536,0,126,39993.0669560185,2009-06-29,01:36:25
39.973553,116.333545,0,132,39993.0670138889,2009-06-29,01:36:30
39.973553,116.333545,0,132,39993.0670486111,2009-06-29,01:36:33
39.973558,116.333548,0,137,39993.0670717593,2009-06-29,01:36:35
39.973558,116.333561,0,140,39993.0671296296,2009-06-29,01:36:40
39.973558,116.333561,0,140,39993.0671643519,2009-06-29,01:36:43
39.97355,116.333556,0,143,39993.0671875,2009-06-29,01:36:45
39.973539,116.333556,0,145,39993.0672453704,2009-06-29,01:36:50
39.973522,116.333585,0,148,39993.0673032407,2009-06-29,01:36:55
39.973507,116.333669,0,148,39993.0673611111,2009-06-29,01:37:00
39.973499,116.333685,0,150,39993.0674189815,2009-06-29,01:37:05
39.973479,116.333677,0,152,39993.0674768519,2009-06-29,01:37:10
39.973479,116.333626,0,152,39993.0675347222,2009-06-29,01:37:15
39.973484,116.333623,0,154,39993.0675925926,2009-06-29,01:37:20
39.973482,116.333615,0,156,39993.067650463,2009-06-29,01:37:25
39.973482,116.333615,0,156,39993.0676851852,2009-06-29,01:37:28
39.973476,116.333614,0,158,39993.0677083333,2009-06-29,01:37:30
39.973467,116.333619,0,161,39993.0677662037,2009-06-29,01:37:35
39.973458,116.333631,0,163,39993.0678240741,2009-06-29,01:37:40
39.973448,116.333743,0,174,39993.0678819444,2009-06-29,01:37:45
39.97344,116.333806,0,180,39993.0679398148,2009-06-29,01:37:50
39.97344,116.333806,0,180,39993.067974537,2009-06-29,01:37:53
39.973435,116.333802,0,183,39993.0679976852,2009-06-29,01:37:55
39.973424,116.33378,0,192,39993.0680555556,2009-06-29,01:38:00
39.973421,116.33379,0,196,39993.0681134259,2009-06-29,01:38:05
39.973421,116.333807,0,199,39993.0681712963,2009-06-29,01:38:10
39.973423,116.333868,0,205,39993.0682291667,2009-06-29,01:38:15
39.973427,116.333843,0,207,39993.068287037,2009-06-29,01:38:20
39.973428,116.333846,0,209,39993.0683449074,2009-06-29,01:38:25
39.973428,116.333846,0,209,39993.0683796296,2009-06-29,01:38:28
39.973423,116.333848,0,213,39993.0684027778,2009-06-29,01:38:30
39.973408,116.333994,0,222,39993.0684606481,2009-06-29,01:38:35
39.973374,116.334098,0,232,39993.0685185185,2009-06-29,01:38:40
39.973367,116.334177,0,241,39993.0685763889,2009-06-29,01:38:45
39.973367,116.334177,0,241,39993.0686111111,2009-06-29,01:38:48
39.973372,116.334172,0,250,39993.0686342593,2009-06-29,01:38:50
39.973379,116.334124,0,255,39993.0686921296,2009-06-29,01:38:55
39.973379,116.334124,0,255,39993.0687268519,2009-06-29,01:38:58
39.973384,116.334119,0,260,39993.06875,2009-06-29,01:39:00
39.973383,116.334079,0,265,39993.0688078704,2009-06-29,01:39:05
39.973385,116.334069,0,270,39993.0688657407,2009-06-29,01:39:10
39.973384,116.334061,0,274,39993.0689236111,2009-06-29,01:39:15
39.973384,116.334061,0,274,39993.0689583333,2009-06-29,01:39:18
39.973384,116.334066,0,278,39993.0689814815,2009-06-29,01:39:20
39.973387,116.334082,0,282,39993.0690393519,2009-06-29,01:39:25
39.973398,116.33409,0,285,39993.0690972222,2009-06-29,01:39:30
39.973404,116.334137,0,289,39993.0691550926,2009-06-29,01:39:35
39.973406,116.334174,0,294,39993.069212963,2009-06-29,01:39:40
39.973394,116.334249,0,301,39993.0692708333,2009-06-29,01:39:45
39.973408,116.334316,0,308,39993.0693287037,2009-06-29,01:39:50
39.973404,116.334399,0,321,39993.0693865741,2009-06-29,01:39:55
39.973369,116.334699,0,361,39993.073900463,2009-06-29,01:46:25
39.973368,116.334789,0,367,39993.0739583333,2009-06-29,01:46:30
39.973354,116.334798,0,374,39993.0740162037,2009-06-29,01:46:35
39.973363,116.334791,0,377,39993.0740740741,2009-06-29,01:46:40
39.973373,116.334731,0,379,39993.0741319444,2009-06-29,01:46:45
39.973354,116.334648,0,379,39993.0741898148,2009-06-29,01:46:50
39.973356,116.334609,0,377,39993.0742476852,2009-06-29,01:46:55
39.973346,116.33458,0,376,39993.0743055556,2009-06-29,01:47:00
39.973332,116.334588,0,375,39993.0743634259,2009-06-29,01:47:05
39.973332,116.334588,0,375,39993.0743981482,2009-06-29,01:47:08
39.973325,116.334586,0,369,39993.0744212963,2009-06-29,01:47:10
39.97332,116.334595,0,366,39993.0744791667,2009-06-29,01:47:15
39.973319,116.334614,0,363,39993.074537037,2009-06-29,01:47:20
39.973307,116.334567,0,360,39993.0745949074,2009-06-29,01:47:25
39.973307,116.334567,0,360,39993.0746296296,2009-06-29,01:47:28
39.973304,116.33456,0,360,39993.0746527778,2009-06-29,01:47:30
39.973301,116.334551,0,360,39993.0747106481,2009-06-29,01:47:35
39.973301,116.334551,0,360,39993.0747453704,2009-06-29,01:47:38
39.973297,116.334544,0,359,39993.0747685185,2009-06-29,01:47:40
39.973299,116.334534,0,359,39993.0748263889,2009-06-29,01:47:45
39.973299,116.334534,0,359,39993.0748611111,2009-06-29,01:47:48
39.973305,116.334528,0,359,39993.0748842593,2009-06-29,01:47:50
39.973315,116.334529,0,358,39993.0749421296,2009-06-29,01:47:55
39.973315,116.334549,0,359,39993.075,2009-06-29,01:48:00
39.97332,116.334554,0,359,39993.0750578704,2009-06-29,01:48:05
39.97332,116.334554,0,359,39993.0750925926,2009-06-29,01:48:08
39.973321,116.334555,0,359,39993.0751157407,2009-06-29,01:48:10
39.97332,116.334543,0,359,39993.0751736111,2009-06-29,01:48:15
39.97332,116.334543,0,359,39993.0752083333,2009-06-29,01:48:18
39.97332,116.334544,0,359,39993.0752314815,2009-06-29,01:48:20
39.973326,116.33452,0,356,39993.0752893519,2009-06-29,01:48:25
39.973329,116.334519,0,356,39993.0753472222,2009-06-29,01:48:30
39.973329,116.334519,0,356,39993.0753819444,2009-06-29,01:48:33
39.973332,116.334513,0,356,39993.0754050926,2009-06-29,01:48:35
39.973348,116.334505,0,357,39993.075462963,2009-06-29,01:48:40
39.973368,116.334495,0,358,39993.0755208333,2009-06-29,01:48:45
39.973371,116.334519,0,358,39993.0755787037,2009-06-29,01:48:50
39.973371,116.334519,0,358,39993.0756134259,2009-06-29,01:48:53
39.973369,116.33452,0,358,39993.0756365741,2009-06-29,01:48:55
39.973374,116.334537,0,356,39993.0756944444,2009-06-29,01:49:00
39.973374,116.334537,0,356,39993.0757291667,2009-06-29,01:49:03
39.973377,116.334532,0,353,39993.0757523148,2009-06-29,01:49:05
39.973368,116.334504,0,352,39993.0758101852,2009-06-29,01:49:10
39.973368,116.334504,0,352,39993.0758449074,2009-06-29,01:49:13
39.973362,116.33451,0,350,39993.0758680556,2009-06-29,01:49:15
39.97336,116.334529,0,349,39993.0759259259,2009-06-29,01:49:20
39.973358,116.334527,0,349,39993.0759837963,2009-06-29,01:49:25
39.973358,116.334527,0,349,39993.0760185185,2009-06-29,01:49:28
39.973355,116.334526,0,349,39993.0760416667,2009-06-29,01:49:30
39.973376,116.334432,0,352,39993.076099537,2009-06-29,01:49:35
39.973391,116.334377,0,353,39993.0761574074,2009-06-29,01:49:40
39.973391,116.334377,0,353,39993.0761921296,2009-06-29,01:49:43
39.973397,116.33438,0,352,39993.0762152778,2009-06-29,01:49:45
39.973393,116.33437,0,352,39993.0762731481,2009-06-29,01:49:50
39.973393,116.33437,0,352,39993.0763078704,2009-06-29,01:49:53
39.973392,116.334372,0,352,39993.0763310185,2009-06-29,01:49:55
39.973389,116.33439,0,352,39993.0763888889,2009-06-29,01:50:00
39.973389,116.334451,0,350,39993.0764467593,2009-06-29,01:50:05
39.973383,116.334493,0,347,39993.0765046296,2009-06-29,01:50:10
39.973385,116.334516,0,344,39993.0765625,2009-06-29,01:50:15
39.973402,116.334514,0,343,39993.0766203704,2009-06-29,01:50:20
39.973402,116.334514,0,343,39993.0766550926,2009-06-29,01:50:23
39.973397,116.334515,0,344,39993.0766782407,2009-06-29,01:50:25
39.973395,116.334468,0,346,39993.0767361111,2009-06-29,01:50:30
39.973379,116.334425,0,348,39993.0767939815,2009-06-29,01:50:35
39.97338,116.33439,0,348,39993.0768518519,2009-06-29,01:50:40
39.973387,116.334371,0,347,39993.0769097222,2009-06-29,01:50:45
39.973387,116.334358,0,346,39993.0769675926,2009-06-29,01:50:50
39.973383,116.334315,0,343,39993.077025463,2009-06-29,01:50:55
39.973383,116.334315,0,343,39993.0770601852,2009-06-29,01:50:58
39.973377,116.334314,0,340,39993.0770833333,2009-06-29,01:51:00
39.973365,116.334351,0,337,39993.0771412037,2009-06-29,01:51:05
39.973365,116.334404,0,330,39993.0771990741,2009-06-29,01:51:10
39.973365,116.334404,0,330,39993.0772337963,2009-06-29,01:51:13
39.973371,116.334406,0,327,39993.0772569444,2009-06-29,01:51:15
39.973378,116.334389,0,326,39993.0773148148,2009-06-29,01:51:20
39.973378,116.334389,0,326,39993.077349537,2009-06-29,01:51:23
39.97338,116.334383,0,324,39993.0773726852,2009-06-29,01:51:25
39.973386,116.334354,0,321,39993.0774305556,2009-06-29,01:51:30
39.973378,116.334307,0,319,39993.0774884259,2009-06-29,01:51:35
39.973377,116.334257,0,316,39993.0775462963,2009-06-29,01:51:40
39.97337,116.334244,0,312,39993.0776041667,2009-06-29,01:51:45
39.973363,116.334255,0,305,39993.077662037,2009-06-29,01:51:50
39.973363,116.334255,0,305,39993.0776967593,2009-06-29,01:51:53
39.973361,116.334256,0,302,39993.0777199074,2009-06-29,01:51:55
39.973363,116.334246,0,299,39993.0777777778,2009-06-29,01:52:00
39.973372,116.334161,0,297,39993.0778356481,2009-06-29,01:52:05
39.973365,116.33411,0,294,39993.0778935185,2009-06-29,01:52:10
39.973379,116.334089,0,289,39993.0779513889,2009-06-29,01:52:15
39.973397,116.334091,0,289,39993.0780092593,2009-06-29,01:52:20
39.973403,116.334115,0,288,39993.0780671296,2009-06-29,01:52:25
39.973403,116.334115,0,288,39993.0781018519,2009-06-29,01:52:28
39.973405,116.334114,0,286,39993.078125,2009-06-29,01:52:30
39.973403,116.333775,0,203,39993.0831018519,2009-06-29,01:59:40
39.973397,116.333723,0,198,39993.0831597222,2009-06-29,01:59:45
39.973387,116.333693,0,193,39993.0832175926,2009-06-29,01:59:50
39.97338,116.333713,0,190,39993.083275463,2009-06-29,01:59:55
39.973379,116.333711,0,188,39993.0833333333,2009-06-29,02:00:00
39.973377,116.333707,0,186,39993.0833912037,2009-06-29,02:00:05
39.973377,116.333707,0,186,39993.0834259259,2009-06-29,02:00:08
39.973379,116.333714,0,184,39993.0834490741,2009-06-29,02:00:10
39.973383,116.333727,0,181,39993.0835069444,2009-06-29,02:00:15
39.973406,116.333789,0,183,39993.0835648148,2009-06-29,02:00:20
39.973411,116.33384,0,187,39993.0836226852,2009-06-29,02:00:25
39.973405,116.333852,0,186,39993.0836805556,2009-06-29,02:00:30
39.973408,116.333861,0,184,39993.0837384259,2009-06-29,02:00:35
39.973407,116.333845,0,182,39993.0837962963,2009-06-29,02:00:40
39.973406,116.333832,0,180,39993.0838541667,2009-06-29,02:00:45
39.973399,116.333777,0,175,39993.083912037,2009-06-29,02:00:50
39.973397,116.333733,0,173,39993.0839699074,2009-06-29,02:00:55
39.973396,116.333678,0,173,39993.0840277778,2009-06-29,02:01:00
39.9734,116.333687,0,171,39993.0840856481,2009-06-29,02:01:05
39.973384,116.333664,0,170,39993.0841435185,2009-06-29,02:01:10
39.973382,116.33368,0,170,39993.0842013889,2009-06-29,02:01:15
39.973375,116.333672,0,169,39993.0842592593,2009-06-29,02:01:20
39.973375,116.333672,0,169,39993.0842939815,2009-06-29,02:01:23
39.973372,116.333666,0,167,39993.0843171296,2009-06-29,02:01:25
39.973377,116.333643,0,163,39993.084375,2009-06-29,02:01:30
39.973378,116.333628,0,161,39993.0844328704,2009-06-29,02:01:35
39.97339,116.333616,0,158,39993.0844907407,2009-06-29,02:01:40
39.973398,116.333579,0,156,39993.0845486111,2009-06-29,02:01:45
39.973402,116.333604,0,155,39993.0846064815,2009-06-29,02:01:50
39.973405,116.333632,0,151,39993.0846643519,2009-06-29,02:01:55
39.973407,116.333631,0,149,39993.0847222222,2009-06-29,02:02:00
39.973409,116.333634,0,147,39993.0847800926,2009-06-29,02:02:05
39.973409,116.333634,0,147,39993.0848148148,2009-06-29,02:02:08
39.973409,116.333635,0,145,39993.084837963,2009-06-29,02:02:10
39.973408,116.333626,0,143,39993.0848958333,2009-06-29,02:02:15
39.973401,116.333578,0,142,39993.0849537037,2009-06-29,02:02:20
39.973399,116.333568,0,141,39993.0850115741,2009-06-29,02:02:25
39.973398,116.333536,0,139,39993.0850694444,2009-06-29,02:02:30
39.973396,116.333504,0,136,39993.0851273148,2009-06-29,02:02:35
39.973397,116.333494,0,134,39993.0851851852,2009-06-29,02:02:40
39.973397,116.333485,0,132,39993.0852430556,2009-06-29,02:02:45
39.973397,116.333485,0,132,39993.0852777778,2009-06-29,02:02:48
39.973399,116.333484,0,131,39993.0853009259,2009-06-29,02:02:50
39.973402,116.333506,0,129,39993.0853587963,2009-06-29,02:02:55
39.973409,116.33351,0,127,39993.0854166667,2009-06-29,02:03:00
39.973409,116.33351,0,127,39993.0854513889,2009-06-29,02:03:03
39.973411,116.333508,0,125,39993.085474537,2009-06-29,02:03:05
39.973408,116.333492,0,124,39993.0855324074,2009-06-29,02:03:10
39.973407,116.33352,0,133,39993.0855902778,2009-06-29,02:03:15
39.973411,116.333569,0,144,39993.0856481481,2009-06-29,02:03:20
39.973411,116.333584,0,145,39993.0857060185,2009-06-29,02:03:25
39.973411,116.333584,0,145,39993.0857407407,2009-06-29,02:03:28
39.973407,116.333583,0,144,39993.0857638889,2009-06-29,02:03:30
39.973404,116.333596,0,143,39993.0858217593,2009-06-29,02:03:35
39.973434,116.333611,0,143,39993.0858796296,2009-06-29,02:03:40
39.973451,116.333654,0,141,39993.0859375,2009-06-29,02:03:45
39.973449,116.333685,0,141,39993.0859953704,2009-06-29,02:03:50
39.973403,116.33367,0,142,39993.0860532407,2009-06-29,02:03:55
39.973379,116.333622,0,146,39993.0861111111,2009-06-29,02:04:00
39.973379,116.333622,0,146,39993.0861458333,2009-06-29,02:04:03
39.973383,116.333629,0,146,39993.0861689815,2009-06-29,02:04:05
39.973371,116.333586,0,145,39993.0862268518,2009-06-29,02:04:10
39.97336,116.333509,0,146,39993.0862847222,2009-06-29,02:04:15
39.973358,116.333595,0,164,39993.0863425926,2009-06-29,02:04:20
39.973367,116.333696,0,179,39993.086400463,2009-06-29,02:04:25
39.973368,116.333717,0,181,39993.0864583333,2009-06-29,02:04:30
39.973392,116.3338,0,190,39993.0865162037,2009-06-29,02:04:35
39.973394,116.333884,0,196,39993.0865740741,2009-06-29,02:04:40
39.973402,116.333955,0,201,39993.0866319444,2009-06-29,02:04:45
39.97341,116.334002,0,205,39993.0866898148,2009-06-29,02:04:50
39.973414,116.333991,0,209,39993.0867476852,2009-06-29,02:04:55
39.973414,116.333991,0,209,39993.0867824074,2009-06-29,02:04:58
39.973415,116.33399,0,211,39993.0868055556,2009-06-29,02:05:00
39.973413,116.33398,0,212,39993.0868634259,2009-06-29,02:05:05
39.973398,116.333964,0,214,39993.0869212963,2009-06-29,02:05:10
39.973398,116.333964,0,214,39993.0869560185,2009-06-29,02:05:13
39.973392,116.333972,0,215,39993.0869791667,2009-06-29,02:05:15
39.973392,116.333959,0,216,39993.087037037,2009-06-29,02:05:20
39.973389,116.333948,0,218,39993.0870949074,2009-06-29,02:05:25
39.973387,116.333941,0,220,39993.0871527778,2009-06-29,02:05:30
39.973387,116.333937,0,221,39993.0872106481,2009-06-29,02:05:35
39.973393,116.33393,0,223,39993.0872685185,2009-06-29,02:05:40
39.9734,116.333928,0,224,39993.0873263889,2009-06-29,02:05:45
39.973405,116.333933,0,226,39993.0873842593,2009-06-29,02:05:50
39.973405,116.333937,0,227,39993.0874421296,2009-06-29,02:05:55
39.973405,116.333937,0,227,39993.0874768518,2009-06-29,02:05:58
39.973402,116.333929,0,229,39993.0875,2009-06-29,02:06:00
39.973402,116.333958,0,229,39993.0875578704,2009-06-29,02:06:05
39.973395,116.333976,0,227,39993.0876157407,2009-06-29,02:06:10
39.973383,116.333996,0,228,39993.0876736111,2009-06-29,02:06:15
39.973379,116.334017,0,229,39993.0877314815,2009-06-29,02:06:20
39.973392,116.334035,0,230,39993.0877893518,2009-06-29,02:06:25
39.97341,116.334058,0,231,39993.0878472222,2009-06-29,02:06:30
39.973419,116.334079,0,232,39993.0879050926,2009-06-29,02:06:35
39.97342,116.334125,0,233,39993.087962963,2009-06-29,02:06:40
39.973424,116.334142,0,234,39993.0880208333,2009-06-29,02:06:45
39.973422,116.334134,0,235,39993.0880787037,2009-06-29,02:06:50
39.973422,116.334134,0,235,39993.0881134259,2009-06-29,02:06:53
39.973417,116.334135,0,236,39993.0881365741,2009-06-29,02:06:55
39.974182,116.333072,0,8,39993.0886574074,2009-06-29,02:07:40
39.97368,116.333523,0,253,39993.0887152778,2009-06-29,02:07:45
39.973637,116.333838,0,254,39993.0887731481,2009-06-29,02:07:50
39.97343,116.334171,0,288,39993.0888310185,2009-06-29,02:07:55
39.973421,116.33414,0,298,39993.0888888889,2009-06-29,02:08:00
39.973427,116.334188,0,297,39993.0889467593,2009-06-29,02:08:05
39.973461,116.334251,0,293,39993.0890046296,2009-06-29,02:08:10
39.973478,116.334291,0,291,39993.0890625,2009-06-29,02:08:15
39.973486,116.334305,0,289,39993.0891203704,2009-06-29,02:08:20
39.973477,116.33431,0,289,39993.0891782407,2009-06-29,02:08:25
39.973462,116.334343,0,289,39993.0892361111,2009-06-29,02:08:30
39.97346,116.334334,0,289,39993.0892939815,2009-06-29,02:08:35
39.973467,116.334344,0,289,39993.0893518519,2009-06-29,02:08:40
39.973467,116.334344,0,289,39993.0893865741,2009-06-29,02:08:43
39.973475,116.334341,0,289,39993.0894097222,2009-06-29,02:08:45
39.973474,116.334289,0,289,39993.0894675926,2009-06-29,02:08:50
39.97347,116.334237,0,289,39993.089525463,2009-06-29,02:08:55
39.973958,116.332102,0,66,39993.091087963,2009-06-29,02:11:10
39.973726,116.332064,0,165,39993.0911458333,2009-06-29,02:11:15
39.973483,116.331928,0,281,39993.0912037037,2009-06-29,02:11:20
39.97342,116.3319,0,380,39993.0912615741,2009-06-29,02:11:25
39.973429,116.331873,0,401,39993.0913194444,2009-06-29,02:11:30
39.973507,116.331858,0,396,39993.0913773148,2009-06-29,02:11:35
39.973522,116.331807,0,403,39993.0914351852,2009-06-29,02:11:40
39.973544,116.331784,0,409,39993.0914930556,2009-06-29,02:11:45
39.973595,116.331804,0,414,39993.0915509259,2009-06-29,02:11:50
39.973656,116.331809,0,421,39993.0916087963,2009-06-29,02:11:55
39.973701,116.331754,0,426,39993.0916666667,2009-06-29,02:12:00
39.973767,116.331756,0,438,39993.091724537,2009-06-29,02:12:05
39.973863,116.331791,0,452,39993.0917824074,2009-06-29,02:12:10
39.973926,116.331817,0,457,39993.0918402778,2009-06-29,02:12:15
39.974009,116.33187,0,451,39993.0918981481,2009-06-29,02:12:20
39.974057,116.331927,0,434,39993.0919560185,2009-06-29,02:12:25
39.974067,116.331948,0,419,39993.0920138889,2009-06-29,02:12:30
39.97411,116.331925,0,413,39993.0920717593,2009-06-29,02:12:35
39.974196,116.33197,0,397,39993.0921296296,2009-06-29,02:12:40
39.974278,116.332011,0,372,39993.0921875,2009-06-29,02:12:45
39.974329,116.332014,0,359,39993.0922453704,2009-06-29,02:12:50
39.974363,116.331971,0,353,39993.0923032407,2009-06-29,02:12:55
39.974351,116.331934,0,354,39993.0923611111,2009-06-29,02:13:00
39.974306,116.332006,0,360,39993.0924189815,2009-06-29,02:13:05
39.974335,116.332007,0,365,39993.0924768519,2009-06-29,02:13:10
39.974379,116.331978,0,361,39993.0925347222,2009-06-29,02:13:15
39.974431,116.331967,0,362,39993.0925925926,2009-06-29,02:13:20
39.974486,116.331961,0,369,39993.092650463,2009-06-29,02:13:25
39.974535,116.331945,0,367,39993.0927083333,2009-06-29,02:13:30
39.974627,116.331937,0,359,39993.0927662037,2009-06-29,02:13:35
39.974713,116.331933,0,339,39993.0928240741,2009-06-29,02:13:40
39.974803,116.331914,0,314,39993.0928819444,2009-06-29,02:13:45
39.974883,116.33191,0,296,39993.0929398148,2009-06-29,02:13:50
39.974912,116.331864,0,278,39993.0929976852,2009-06-29,02:13:55
39.974924,116.331826,0,274,39993.0930555556,2009-06-29,02:14:00
39.974937,116.331784,0,264,39993.0931134259,2009-06-29,02:14:05
39.974931,116.331737,0,260,39993.0931712963,2009-06-29,02:14:10
39.974931,116.331692,0,249,39993.0932291667,2009-06-29,02:14:15
39.974952,116.331626,0,243,39993.093287037,2009-06-29,02:14:20
39.974959,116.331562,0,239,39993.0933449074,2009-06-29,02:14:25
39.974961,116.331487,0,237,39993.0934027778,2009-06-29,02:14:30
39.974968,116.331389,0,235,39993.0934606481,2009-06-29,02:14:35
39.974941,116.331363,0,232,39993.0935185185,2009-06-29,02:14:40
39.974937,116.331281,0,230,39993.0935763889,2009-06-29,02:14:45
39.974944,116.331183,0,226,39993.0936342593,2009-06-29,02:14:50
39.97497,116.331052,0,223,39993.0936921296,2009-06-29,02:14:55
39.974973,116.330936,0,222,39993.09375,2009-06-29,02:15:00
39.974989,116.33081,0,220,39993.0938078704,2009-06-29,02:15:05
39.975,116.330682,0,219,39993.0938657407,2009-06-29,02:15:10
39.974986,116.330553,0,216,39993.0939236111,2009-06-29,02:15:15
39.974952,116.330428,0,206,39993.0939814815,2009-06-29,02:15:20
39.974961,116.330364,0,202,39993.0940393518,2009-06-29,02:15:25
39.974989,116.330294,0,198,39993.0940972222,2009-06-29,02:15:30
39.975013,116.3302,0,196,39993.0941550926,2009-06-29,02:15:35
39.97502,116.330129,0,194,39993.094212963,2009-06-29,02:15:40
39.974992,116.330074,0,192,39993.0942708333,2009-06-29,02:15:45
39.974929,116.330037,0,193,39993.0943287037,2009-06-29,02:15:50
39.974933,116.329975,0,191,39993.0943865741,2009-06-29,02:15:55
39.974905,116.329864,0,192,39993.0944444444,2009-06-29,02:16:00
39.97491,116.329786,0,189,39993.0945023148,2009-06-29,02:16:05
39.974914,116.329737,0,187,39993.0945601852,2009-06-29,02:16:10
39.97492,116.329632,0,186,39993.0946180556,2009-06-29,02:16:15
39.974917,116.329576,0,183,39993.0946759259,2009-06-29,02:16:20
39.974919,116.329478,0,178,39993.0947337963,2009-06-29,02:16:25
39.974915,116.329307,0,171,39993.0947916667,2009-06-29,02:16:30
39.974953,116.329165,0,170,39993.094849537,2009-06-29,02:16:35
39.974992,116.329127,0,169,39993.0949074074,2009-06-29,02:16:40
39.97503,116.32904,0,167,39993.0949652778,2009-06-29,02:16:45
39.975024,116.328985,0,165,39993.0950231481,2009-06-29,02:16:50
39.975002,116.328967,0,164,39993.0950810185,2009-06-29,02:16:55
39.975005,116.328897,0,165,39993.0951388889,2009-06-29,02:17:00
39.975021,116.328857,0,164,39993.0951967593,2009-06-29,02:17:05
39.97503,116.328762,0,157,39993.0952546296,2009-06-29,02:17:10
39.975046,116.328699,0,160,39993.0953125,2009-06-29,02:17:15
39.975049,116.32861,0,159,39993.0953703704,2009-06-29,02:17:20
39.975045,116.328545,0,161,39993.0954282407,2009-06-29,02:17:25
39.97505,116.328495,0,166,39993.0954861111,2009-06-29,02:17:30
39.975053,116.328402,0,161,39993.0955439815,2009-06-29,02:17:35
39.975048,116.328341,0,160,39993.0956018518,2009-06-29,02:17:40
39.975053,116.328265,0,165,39993.0956597222,2009-06-29,02:17:45
39.975071,116.32822,0,173,39993.0957175926,2009-06-29,02:17:50
39.975081,116.328141,0,174,39993.095775463,2009-06-29,02:17:55
39.975074,116.328046,0,168,39993.0958333333,2009-06-29,02:18:00
39.975066,116.327977,0,163,39993.0958912037,2009-06-29,02:18:05
39.975051,116.32788,0,159,39993.0959490741,2009-06-29,02:18:10
39.975043,116.327802,0,156,39993.0960069444,2009-06-29,02:18:15
39.975036,116.327727,0,153,39993.0960648148,2009-06-29,02:18:20
39.975028,116.327636,0,152,39993.0961226852,2009-06-29,02:18:25
39.97504,116.327557,0,153,39993.0961805556,2009-06-29,02:18:30
39.975051,116.327465,0,155,39993.0962384259,2009-06-29,02:18:35
39.975056,116.327365,0,151,39993.0962962963,2009-06-29,02:18:40
39.975067,116.327293,0,150,39993.0963541667,2009-06-29,02:18:45
39.975075,116.327255,0,150,39993.096412037,2009-06-29,02:18:50
39.975075,116.327255,0,150,39993.0964467593,2009-06-29,02:18:53
39.975076,116.327253,0,150,39993.0964699074,2009-06-29,02:18:55
39.975094,116.327249,0,153,39993.0965277778,2009-06-29,02:19:00
39.975097,116.327246,0,155,39993.0965856481,2009-06-29,02:19:05
39.975097,116.327245,0,155,39993.0966435185,2009-06-29,02:19:10
39.975097,116.327248,0,156,39993.0967013889,2009-06-29,02:19:15
39.975097,116.327248,0,156,39993.0967361111,2009-06-29,02:19:18
39.975098,116.327249,0,156,39993.0967592593,2009-06-29,02:19:20
39.975113,116.327237,0,156,39993.0968171296,2009-06-29,02:19:25
39.97518,116.327204,0,154,39993.096875,2009-06-29,02:19:30
39.975243,116.327158,0,150,39993.0969328704,2009-06-29,02:19:35
39.975286,116.327092,0,148,39993.0969907407,2009-06-29,02:19:40
39.975302,116.327037,0,145,39993.0970486111,2009-06-29,02:19:45
39.9753,116.326979,0,141,39993.0971064815,2009-06-29,02:19:50
39.975286,116.326912,0,138,39993.0971643519,2009-06-29,02:19:55
39.975276,116.326867,0,138,39993.0972222222,2009-06-29,02:20:00
39.975274,116.32682,0,141,39993.0972800926,2009-06-29,02:20:05
39.97529,116.326797,0,144,39993.097337963,2009-06-29,02:20:10
39.975302,116.326725,0,143,39993.0973958333,2009-06-29,02:20:15
39.975314,116.326657,0,146,39993.0974537037,2009-06-29,02:20:20
39.975316,116.326592,0,147,39993.0975115741,2009-06-29,02:20:25
39.975326,116.32653,0,146,39993.0975694444,2009-06-29,02:20:30
39.975318,116.32645,0,147,39993.0976273148,2009-06-29,02:20:35
39.975314,116.326365,0,144,39993.0976851852,2009-06-29,02:20:40
39.975309,116.326298,0,146,39993.0977430556,2009-06-29,02:20:45
39.975302,116.326225,0,149,39993.0978009259,2009-06-29,02:20:50
39.975295,116.326162,0,150,39993.0978587963,2009-06-29,02:20:55
39.975277,116.3261,0,144,39993.0979166667,2009-06-29,02:21:00
39.975257,116.326022,0,149,39993.097974537,2009-06-29,02:21:05
39.975251,116.325953,0,153,39993.0980324074,2009-06-29,02:21:10
39.975357,116.325678,0,168,39993.1016203704,2009-06-29,02:26:20
39.975531,116.32561,0,180,39993.1016782407,2009-06-29,02:26:25
39.975596,116.325636,0,197,39993.1017361111,2009-06-29,02:26:30
39.975599,116.325647,0,202,39993.1017939815,2009-06-29,02:26:35
39.9756,116.325651,0,207,39993.1018518518,2009-06-29,02:26:40
39.975595,116.325657,0,211,39993.1019097222,2009-06-29,02:26:45
39.975588,116.325665,0,215,39993.1019675926,2009-06-29,02:26:50
39.975582,116.325671,0,220,39993.102025463,2009-06-29,02:26:55
39.975582,116.325671,0,220,39993.1020601852,2009-06-29,02:26:58
39.975576,116.325674,0,224,39993.1020833333,2009-06-29,02:27:00
39.975567,116.32568,0,229,39993.1021412037,2009-06-29,02:27:05
39.975523,116.325696,0,235,39993.1021990741,2009-06-29,02:27:10
39.975504,116.325751,0,238,39993.1022569444,2009-06-29,02:27:15
39.975514,116.325779,0,244,39993.1023148148,2009-06-29,02:27:20
39.975502,116.32579,0,248,39993.1023726852,2009-06-29,02:27:25
39.975479,116.325795,0,252,39993.1024305556,2009-06-29,02:27:30
39.975467,116.325803,0,257,39993.1024884259,2009-06-29,02:27:35
39.975455,116.325812,0,261,39993.1025462963,2009-06-29,02:27:40
39.975336,116.325802,0,264,39993.1026041667,2009-06-29,02:27:45
39.97533,116.325815,0,268,39993.102662037,2009-06-29,02:27:50
39.975324,116.325824,0,272,39993.1027199074,2009-06-29,02:27:55
39.975318,116.325826,0,275,39993.1027777778,2009-06-29,02:28:00
39.975313,116.325824,0,278,39993.1028356481,2009-06-29,02:28:05
39.975313,116.325824,0,278,39993.1028703704,2009-06-29,02:28:08
39.975307,116.325824,0,281,39993.1028935185,2009-06-29,02:28:10
39.975297,116.325827,0,283,39993.1029513889,2009-06-29,02:28:15
39.975287,116.325829,0,285,39993.1030092593,2009-06-29,02:28:20
39.975277,116.325823,0,286,39993.1030671296,2009-06-29,02:28:25
39.975267,116.325816,0,288,39993.103125,2009-06-29,02:28:30
39.975257,116.325808,0,290,39993.1031828704,2009-06-29,02:28:35
39.975242,116.32576,0,289,39993.1032407407,2009-06-29,02:28:40
39.97522,116.325727,0,289,39993.1032986111,2009-06-29,02:28:45
39.97521,116.325726,0,291,39993.1033564815,2009-06-29,02:28:50
39.975195,116.325728,0,293,39993.1034143518,2009-06-29,02:28:55
39.975183,116.325727,0,295,39993.1034722222,2009-06-29,02:29:00
39.975173,116.325726,0,298,39993.1035300926,2009-06-29,02:29:05
39.975163,116.325724,0,300,39993.103587963,2009-06-29,02:29:10
39.975152,116.325723,0,301,39993.1036458333,2009-06-29,02:29:15
39.975142,116.325724,0,303,39993.1037037037,2009-06-29,02:29:20
39.975132,116.325725,0,305,39993.1037615741,2009-06-29,02:29:25
39.975122,116.325724,0,306,39993.1038194444,2009-06-29,02:29:30
39.975112,116.325721,0,307,39993.1038773148,2009-06-29,02:29:35
39.975104,116.325717,0,308,39993.1039351852,2009-06-29,02:29:40
39.975098,116.325715,0,310,39993.1039930556,2009-06-29,02:29:45
39.975091,116.325715,0,311,39993.1040509259,2009-06-29,02:29:50
39.975084,116.325717,0,312,39993.1041087963,2009-06-29,02:29:55
39.975077,116.325713,0,313,39993.1041666667,2009-06-29,02:30:00
39.975077,116.325713,0,313,39993.1042013889,2009-06-29,02:30:03
39.975072,116.325705,0,314,39993.104224537,2009-06-29,02:30:05
39.975072,116.325693,0,315,39993.1042824074,2009-06-29,02:30:10
39.975075,116.325678,0,316,39993.1043402778,2009-06-29,02:30:15
39.97508,116.325663,0,317,39993.1043981481,2009-06-29,02:30:20
39.975083,116.325648,0,318,39993.1044560185,2009-06-29,02:30:25
39.975084,116.325635,0,319,39993.1045138889,2009-06-29,02:30:30
39.975083,116.325625,0,320,39993.1045717593,2009-06-29,02:30:35
39.975078,116.325615,0,322,39993.1046296296,2009-06-29,02:30:40
39.975078,116.325615,0,322,39993.1046643518,2009-06-29,02:30:43
39.975073,116.325611,0,323,39993.1046875,2009-06-29,02:30:45
39.975064,116.325616,0,324,39993.1047453704,2009-06-29,02:30:50
39.975054,116.325622,0,324,39993.1048032407,2009-06-29,02:30:55
39.975045,116.325626,0,324,39993.1048611111,2009-06-29,02:31:00
39.975041,116.325628,0,324,39993.1049189815,2009-06-29,02:31:05
39.975035,116.325632,0,324,39993.1049768519,2009-06-29,02:31:10
39.975029,116.325636,0,324,39993.1050347222,2009-06-29,02:31:15
39.975211,116.325587,0,281,39993.1127893519,2009-06-29,02:42:25
39.975278,116.325328,0,281,39993.1128472222,2009-06-29,02:42:30
39.975349,116.324695,0,282,39993.1129050926,2009-06-29,02:42:35
39.97536,116.323962,0,285,39993.112962963,2009-06-29,02:42:40
39.975369,116.323402,0,287,39993.1130208333,2009-06-29,02:42:45
39.975344,116.322819,0,290,39993.1130787037,2009-06-29,02:42:50
39.975257,116.32221,0,292,39993.1131365741,2009-06-29,02:42:55
39.975201,116.321634,0,294,39993.1131944444,2009-06-29,02:43:00
39.975168,116.321043,0,295,39993.1132523148,2009-06-29,02:43:05
39.975132,116.320417,0,297,39993.1133101852,2009-06-29,02:43:10
39.975146,116.319851,0,297,39993.1133680556,2009-06-29,02:43:15
39.975103,116.319395,0,299,39993.1134259259,2009-06-29,02:43:20
39.975072,116.319114,0,294,39993.1134837963,2009-06-29,02:43:25
39.975239,116.319015,0,290,39993.1135416667,2009-06-29,02:43:30
39.97559,116.318983,0,288,39993.113599537,2009-06-29,02:43:35
39.975872,116.318971,0,288,39993.1136574074,2009-06-29,02:43:40
39.976062,116.318997,0,288,39993.1137152778,2009-06-29,02:43:45
39.976218,116.318992,0,291,39993.1137731481,2009-06-29,02:43:50
39.97629,116.319004,0,288,39993.1138310185,2009-06-29,02:43:55
39.976297,116.319024,0,287,39993.1138888889,2009-06-29,02:44:00
39.976303,116.319022,0,287,39993.1139467593,2009-06-29,02:44:05
39.976303,116.319022,0,287,39993.1139814815,2009-06-29,02:44:08
39.976297,116.319026,0,287,39993.1140046296,2009-06-29,02:44:10
39.976276,116.319029,0,287,39993.1140625,2009-06-29,02:44:15
39.976394,116.319027,0,287,39993.1141203704,2009-06-29,02:44:20
39.976557,116.318962,0,291,39993.1141782407,2009-06-29,02:44:25
39.976771,116.318929,0,295,39993.1142361111,2009-06-29,02:44:30
39.977146,116.318991,0,300,39993.1142939815,2009-06-29,02:44:35
39.977564,116.31902,0,281,39993.1143518519,2009-06-29,02:44:40
39.977938,116.318991,0,271,39993.1144097222,2009-06-29,02:44:45
39.978301,116.318966,0,268,39993.1144675926,2009-06-29,02:44:50
39.978467,116.318961,0,267,39993.114525463,2009-06-29,02:44:55
39.978537,116.318926,0,269,39993.1145833333,2009-06-29,02:45:00
39.978537,116.318926,0,269,39993.1146180556,2009-06-29,02:45:03
39.978538,116.318924,0,267,39993.1146412037,2009-06-29,02:45:05
39.978598,116.31892,0,265,39993.1146990741,2009-06-29,02:45:10
39.97879,116.318833,0,251,39993.1147569444,2009-06-29,02:45:15
39.979032,116.31876,0,243,39993.1148148148,2009-06-29,02:45:20
39.979338,116.318731,0,230,39993.1148726852,2009-06-29,02:45:25
39.979404,116.318812,0,230,39993.1149305556,2009-06-29,02:45:30
39.979391,116.31882,0,230,39993.1149884259,2009-06-29,02:45:35
39.979391,116.31882,0,230,39993.1150231481,2009-06-29,02:45:38
39.979394,116.318818,0,229,39993.1150462963,2009-06-29,02:45:40
39.979546,116.318841,0,230,39993.1151041667,2009-06-29,02:45:45
39.979818,116.318858,0,228,39993.115162037,2009-06-29,02:45:50
39.980099,116.318804,0,237,39993.1152199074,2009-06-29,02:45:55
39.980533,116.318724,0,258,39993.1152777778,2009-06-29,02:46:00
39.980869,116.318725,0,274,39993.1153356481,2009-06-29,02:46:05
39.981198,116.318648,0,288,39993.1153935185,2009-06-29,02:46:10
39.981606,116.318577,0,306,39993.1154513889,2009-06-29,02:46:15
39.981996,116.318606,0,304,39993.1155092593,2009-06-29,02:46:20
39.982316,116.318681,0,312,39993.1155671296,2009-06-29,02:46:25
39.982602,116.318709,0,334,39993.115625,2009-06-29,02:46:30
39.982963,116.318684,0,317,39993.1156828704,2009-06-29,02:46:35
39.983103,116.318778,0,331,39993.1157407407,2009-06-29,02:46:40
39.983123,116.318802,0,335,39993.1157986111,2009-06-29,02:46:45
39.983123,116.318802,0,335,39993.1158333333,2009-06-29,02:46:48
39.983128,116.318799,0,337,39993.1158564815,2009-06-29,02:46:50
39.983143,116.318794,0,337,39993.1159143519,2009-06-29,02:46:55
39.983331,116.318764,0,344,39993.1159722222,2009-06-29,02:47:00
39.983631,116.318716,0,319,39993.1160300926,2009-06-29,02:47:05
39.983936,116.318731,0,307,39993.116087963,2009-06-29,02:47:10
39.984121,116.318757,0,303,39993.1161458333,2009-06-29,02:47:15
39.984185,116.319007,0,255,39993.1162037037,2009-06-29,02:47:20
39.984231,116.319487,0,218,39993.1162615741,2009-06-29,02:47:25
39.984291,116.320059,0,196,39993.1163194444,2009-06-29,02:47:30
39.98432,116.320531,0,187,39993.1163773148,2009-06-29,02:47:35
39.984321,116.320748,0,177,39993.1164351852,2009-06-29,02:47:40
39.984319,116.320772,0,171,39993.1164930556,2009-06-29,02:47:45
39.984319,116.320764,0,168,39993.1165509259,2009-06-29,02:47:50
39.984319,116.320762,0,167,39993.1166087963,2009-06-29,02:47:55
39.98432,116.320762,0,167,39993.1166666667,2009-06-29,02:48:00
39.98432,116.320762,0,167,39993.1167013889,2009-06-29,02:48:03
39.98432,116.320763,0,167,39993.116724537,2009-06-29,02:48:05
39.984329,116.32083,0,167,39993.1167824074,2009-06-29,02:48:10
39.984452,116.320917,0,168,39993.1168402778,2009-06-29,02:48:15
39.984666,116.32087,0,161,39993.1168981481,2009-06-29,02:48:20
39.984768,116.320714,0,153,39993.1169560185,2009-06-29,02:48:25
39.984812,116.320283,0,148,39993.1170138889,2009-06-29,02:48:30
39.98477,116.319753,0,150,39993.1170717593,2009-06-29,02:48:35
39.984735,116.31913,0,148,39993.1171296296,2009-06-29,02:48:40
39.984717,116.318506,0,150,39993.1171875,2009-06-29,02:48:45
39.984692,116.317915,0,150,39993.1172453704,2009-06-29,02:48:50
39.984668,116.317269,0,146,39993.1173032407,2009-06-29,02:48:55
39.984651,116.316726,0,146,39993.1173611111,2009-06-29,02:49:00
39.984667,116.316267,0,144,39993.1174189815,2009-06-29,02:49:05
39.984682,116.316103,0,144,39993.1174768518,2009-06-29,02:49:10
39.984682,116.316103,0,144,39993.1175115741,2009-06-29,02:49:13
39.984687,116.316111,0,143,39993.1175347222,2009-06-29,02:49:15
39.984687,116.316099,0,143,39993.1175925926,2009-06-29,02:49:20
39.984664,116.315725,0,140,39993.117650463,2009-06-29,02:49:25
39.984643,116.315213,0,142,39993.1177083333,2009-06-29,02:49:30
39.984595,116.314648,0,134,39993.1177662037,2009-06-29,02:49:35
39.984592,116.314071,0,135,39993.1178240741,2009-06-29,02:49:40
39.984578,116.313472,0,138,39993.1178819444,2009-06-29,02:49:45
39.984558,116.312837,0,140,39993.1179398148,2009-06-29,02:49:50
39.98454,116.31223,0,142,39993.1179976852,2009-06-29,02:49:55
39.984558,116.3117,0,143,39993.1180555556,2009-06-29,02:50:00
39.984578,116.31127,0,145,39993.1181134259,2009-06-29,02:50:05
39.984547,116.310825,0,151,39993.1181712963,2009-06-29,02:50:10
39.98456,116.310576,0,159,39993.1182291667,2009-06-29,02:50:15
39.984552,116.310484,0,172,39993.118287037,2009-06-29,02:50:20
39.984563,116.31044,0,186,39993.1183449074,2009-06-29,02:50:25
39.984563,116.31044,0,186,39993.1183796296,2009-06-29,02:50:28
39.984563,116.310433,0,190,39993.1184027778,2009-06-29,02:50:30
39.984572,116.310412,0,191,39993.1184606481,2009-06-29,02:50:35
39.98462,116.310367,0,193,39993.1185185185,2009-06-29,02:50:40
39.984851,116.310307,0,188,39993.1185763889,2009-06-29,02:50:45
39.985181,116.310252,0,186,39993.1186342593,2009-06-29,02:50:50
39.985605,116.310232,0,186,39993.1186921296,2009-06-29,02:50:55
39.986017,116.310207,0,187,39993.11875,2009-06-29,02:51:00
39.986265,116.31017,0,197,39993.1188078704,2009-06-29,02:51:05
39.986301,116.310155,0,192,39993.1188657407,2009-06-29,02:51:10
39.986301,116.310155,0,192,39993.118900463,2009-06-29,02:51:13
39.986307,116.310154,0,193,39993.1189236111,2009-06-29,02:51:15
39.986339,116.310161,0,192,39993.1189814815,2009-06-29,02:51:20
39.986573,116.310092,0,191,39993.1190393518,2009-06-29,02:51:25
39.98694,116.309998,0,194,39993.1190972222,2009-06-29,02:51:30
39.987396,116.309947,0,209,39993.1191550926,2009-06-29,02:51:35
39.987747,116.309836,0,224,39993.119212963,2009-06-29,02:51:40
39.988109,116.30986,0,256,39993.1192708333,2009-06-29,02:51:45
39.988189,116.309872,0,263,39993.1193287037,2009-06-29,02:51:50
39.988199,116.309878,0,264,39993.1193865741,2009-06-29,02:51:55
39.988199,116.309878,0,264,39993.1194212963,2009-06-29,02:51:58
39.988201,116.309878,0,264,39993.1194444444,2009-06-29,02:52:00
39.988279,116.309917,0,257,39993.1195023148,2009-06-29,02:52:05
39.988589,116.309828,0,250,39993.1195601852,2009-06-29,02:52:10
39.988998,116.309864,0,224,39993.1196180556,2009-06-29,02:52:15
39.989354,116.309843,0,212,39993.1196759259,2009-06-29,02:52:20
39.98963,116.309872,0,220,39993.1197337963,2009-06-29,02:52:25
39.989674,116.309839,0,219,39993.1197916667,2009-06-29,02:52:30
39.989699,116.309823,0,218,39993.119849537,2009-06-29,02:52:35
39.989892,116.30977,0,223,39993.1199074074,2009-06-29,02:52:40
39.990265,116.309784,0,205,39993.1199652778,2009-06-29,02:52:45
39.990693,116.309777,0,176,39993.1200231481,2009-06-29,02:52:50
39.991183,116.30975,0,159,39993.1200810185,2009-06-29,02:52:55
39.991731,116.309707,0,165,39993.1201388889,2009-06-29,02:53:00
39.992302,116.30967,0,167,39993.1201967593,2009-06-29,02:53:05
39.992761,116.309589,0,157,39993.1202546296,2009-06-29,02:53:10
39.993184,116.309481,0,154,39993.1203125,2009-06-29,02:53:15
39.993693,116.309452,0,152,39993.1203703704,2009-06-29,02:53:20
39.994153,116.309429,0,148,39993.1204282407,2009-06-29,02:53:25
39.994448,116.309383,0,144,39993.1204861111,2009-06-29,02:53:30
39.994482,116.309347,0,153,39993.1205439815,2009-06-29,02:53:35
39.994482,116.309347,0,153,39993.1205787037,2009-06-29,02:53:38
39.994482,116.309349,0,154,39993.1206018519,2009-06-29,02:53:40
39.994676,116.309356,0,143,39993.1206597222,2009-06-29,02:53:45
39.99504,116.309331,0,148,39993.1207175926,2009-06-29,02:53:50
39.995498,116.309283,0,149,39993.120775463,2009-06-29,02:53:55
39.995893,116.309247,0,140,39993.1208333333,2009-06-29,02:54:00
39.996088,116.309239,0,136,39993.1208912037,2009-06-29,02:54:05
39.996103,116.309244,0,140,39993.1209490741,2009-06-29,02:54:10
39.996116,116.309244,0,139,39993.1210069444,2009-06-29,02:54:15
39.996316,116.309199,0,139,39993.1210648148,2009-06-29,02:54:20
39.996616,116.309124,0,138,39993.1211226852,2009-06-29,02:54:25
39.997013,116.309054,0,148,39993.1211805556,2009-06-29,02:54:30
39.997481,116.308982,0,133,39993.1212384259,2009-06-29,02:54:35
39.997889,116.308968,0,131,39993.1212962963,2009-06-29,02:54:40
39.998076,116.308985,0,134,39993.1213541667,2009-06-29,02:54:45
39.998111,116.308985,0,137,39993.121412037,2009-06-29,02:54:50
39.998108,116.308981,0,139,39993.1214699074,2009-06-29,02:54:55
39.998108,116.308981,0,141,39993.1215277778,2009-06-29,02:55:00
39.998108,116.308981,0,142,39993.1215856481,2009-06-29,02:55:05
39.998107,116.308981,0,142,39993.1216435185,2009-06-29,02:55:10
39.998105,116.308981,0,142,39993.1217013889,2009-06-29,02:55:15
39.998105,116.308981,0,142,39993.1217592593,2009-06-29,02:55:20
39.998102,116.308981,0,143,39993.1218171296,2009-06-29,02:55:25
39.998102,116.308981,0,143,39993.121875,2009-06-29,02:55:30
39.998102,116.308981,0,143,39993.1219328704,2009-06-29,02:55:35
39.998102,116.308981,0,143,39993.1219907407,2009-06-29,02:55:40
39.998102,116.30898,0,143,39993.1220486111,2009-06-29,02:55:45
39.998102,116.30898,0,143,39993.1221064815,2009-06-29,02:55:50
39.998103,116.308979,0,143,39993.1221643519,2009-06-29,02:55:55
39.998103,116.308979,0,143,39993.1222222222,2009-06-29,02:56:00
39.998102,116.308979,0,142,39993.1222800926,2009-06-29,02:56:05
39.998102,116.308979,0,142,39993.1223148148,2009-06-29,02:56:08
39.998103,116.30898,0,142,39993.122337963,2009-06-29,02:56:10
39.998281,116.308982,0,140,39993.1223958333,2009-06-29,02:56:15
39.998537,116.308914,0,139,39993.1224537037,2009-06-29,02:56:20
39.998674,116.308659,0,142,39993.1225115741,2009-06-29,02:56:25
39.998693,116.308269,0,144,39993.1225694444,2009-06-29,02:56:30
39.998661,116.307848,0,135,39993.1226273148,2009-06-29,02:56:35
39.998631,116.307479,0,136,39993.1226851852,2009-06-29,02:56:40
39.998598,116.307056,0,130,39993.1227430556,2009-06-29,02:56:45
39.99862,116.30659,0,127,39993.1228009259,2009-06-29,02:56:50
39.998603,116.306256,0,119,39993.1228587963,2009-06-29,02:56:55
39.9986,116.306159,0,117,39993.1229166667,2009-06-29,02:57:00
39.9986,116.306159,0,117,39993.1229513889,2009-06-29,02:57:03
39.998607,116.306159,0,114,39993.122974537,2009-06-29,02:57:05
39.998613,116.306112,0,114,39993.1230324074,2009-06-29,02:57:10
39.998573,116.305783,0,119,39993.1230902778,2009-06-29,02:57:15
39.998566,116.305314,0,116,39993.1231481481,2009-06-29,02:57:20
39.998589,116.304742,0,123,39993.1232060185,2009-06-29,02:57:25
39.998467,116.304159,0,126,39993.1232638889,2009-06-29,02:57:30
39.998316,116.303588,0,124,39993.1233217593,2009-06-29,02:57:35
39.998206,116.303012,0,129,39993.1233796296,2009-06-29,02:57:40
39.998066,116.302558,0,128,39993.1234375,2009-06-29,02:57:45
39.997793,116.302307,0,128,39993.1234953704,2009-06-29,02:57:50
39.997466,116.301987,0,129,39993.1235532407,2009-06-29,02:57:55
39.997076,116.301584,0,129,39993.1236111111,2009-06-29,02:58:00
39.996665,116.301128,0,127,39993.1236689815,2009-06-29,02:58:05
39.996406,116.300587,0,126,39993.1237268519,2009-06-29,02:58:10
39.996346,116.299939,0,129,39993.1237847222,2009-06-29,02:58:15
39.996308,116.299328,0,130,39993.1238425926,2009-06-29,02:58:20
39.996274,116.298772,0,130,39993.123900463,2009-06-29,02:58:25
39.996236,116.298298,0,129,39993.1239583333,2009-06-29,02:58:30
39.996207,116.297806,0,129,39993.1240162037,2009-06-29,02:58:35
39.996165,116.29727,0,130,39993.1240740741,2009-06-29,02:58:40
39.996119,116.296692,0,131,39993.1241319444,2009-06-29,02:58:45
39.99608,116.296151,0,131,39993.1241898148,2009-06-29,02:58:50
39.996038,116.295682,0,130,39993.1242476852,2009-06-29,02:58:55
39.996019,116.295282,0,129,39993.1243055556,2009-06-29,02:59:00
39.996025,116.295021,0,127,39993.1243634259,2009-06-29,02:59:05
39.996046,116.294737,0,129,39993.1244212963,2009-06-29,02:59:10
39.99608,116.294577,0,131,39993.1244791667,2009-06-29,02:59:15
39.99609,116.294382,0,130,39993.124537037,2009-06-29,02:59:20
39.996095,116.294309,0,128,39993.1245949074,2009-06-29,02:59:25
39.996101,116.294297,0,127,39993.1246527778,2009-06-29,02:59:30
39.996101,116.294297,0,127,39993.1246875,2009-06-29,02:59:33
39.996101,116.294298,0,127,39993.1247106481,2009-06-29,02:59:35
39.996102,116.294255,0,126,39993.1247685185,2009-06-29,02:59:40
39.996075,116.294032,0,127,39993.1248263889,2009-06-29,02:59:45
39.996041,116.293781,0,127,39993.1248842593,2009-06-29,02:59:50
39.996009,116.293394,0,127,39993.1249421296,2009-06-29,02:59:55
39.995997,116.293089,0,126,39993.125,2009-06-29,03:00:00
39.99598,116.2929,0,126,39993.1250578704,2009-06-29,03:00:05
39.995965,116.292724,0,127,39993.1251157407,2009-06-29,03:00:10
39.995945,116.292367,0,129,39993.1251736111,2009-06-29,03:00:15
39.995902,116.291901,0,131,39993.1252314815,2009-06-29,03:00:20
39.995886,116.291478,0,125,39993.1252893518,2009-06-29,03:00:25
39.995854,116.291246,0,117,39993.1253472222,2009-06-29,03:00:30
39.995824,116.291038,0,115,39993.1254050926,2009-06-29,03:00:35
39.995804,116.290806,0,117,39993.125462963,2009-06-29,03:00:40
39.995772,116.290607,0,121,39993.1255208333,2009-06-29,03:00:45
39.995762,116.290382,0,128,39993.1255787037,2009-06-29,03:00:50
39.99574,116.290113,0,131,39993.1256365741,2009-06-29,03:00:55
39.995722,116.290035,0,132,39993.1256944444,2009-06-29,03:01:00
39.995719,116.290017,0,134,39993.1257523148,2009-06-29,03:01:05
39.99574,116.289888,0,133,39993.1258101852,2009-06-29,03:01:10
39.995734,116.2897,0,135,39993.1258680556,2009-06-29,03:01:15
39.995691,116.289445,0,137,39993.1259259259,2009-06-29,03:01:20
39.995672,116.289066,0,141,39993.1259837963,2009-06-29,03:01:25
39.995691,116.288587,0,136,39993.1260416667,2009-06-29,03:01:30
39.995881,116.288031,0,139,39993.126099537,2009-06-29,03:01:35
39.996128,116.287433,0,143,39993.1261574074,2009-06-29,03:01:40
39.996351,116.286841,0,142,39993.1262152778,2009-06-29,03:01:45
39.996568,116.286335,0,148,39993.1262731481,2009-06-29,03:01:50
39.996764,116.28588,0,148,39993.1263310185,2009-06-29,03:01:55
39.996896,116.28556,0,152,39993.1263888889,2009-06-29,03:02:00
39.996976,116.28543,0,157,39993.1264467593,2009-06-29,03:02:05
39.996968,116.285417,0,151,39993.1265046296,2009-06-29,03:02:10
39.996966,116.285421,0,151,39993.1265625,2009-06-29,03:02:15
39.996966,116.285421,0,151,39993.1265972222,2009-06-29,03:02:18
39.996966,116.285414,0,151,39993.1266203704,2009-06-29,03:02:20
39.997025,116.285171,0,145,39993.1266782407,2009-06-29,03:02:25
39.997138,116.284787,0,145,39993.1267361111,2009-06-29,03:02:30
39.997295,116.284323,0,147,39993.1267939815,2009-06-29,03:02:35
39.997464,116.283932,0,154,39993.1268518518,2009-06-29,03:02:40
39.997501,116.28379,0,160,39993.1269097222,2009-06-29,03:02:45
39.997517,116.283767,0,158,39993.1269675926,2009-06-29,03:02:50
39.997517,116.283767,0,158,39993.127025463,2009-06-29,03:02:55
39.997521,116.283759,0,158,39993.1270833333,2009-06-29,03:03:00
39.997522,116.283757,0,158,39993.1271412037,2009-06-29,03:03:05
39.997521,116.28376,0,158,39993.1271990741,2009-06-29,03:03:10
39.997521,116.28376,0,158,39993.1272337963,2009-06-29,03:03:13
39.997518,116.283766,0,158,39993.1272569444,2009-06-29,03:03:15
39.99755,116.283622,0,157,39993.1273148148,2009-06-29,03:03:20
39.997477,116.283264,0,158,39993.1273726852,2009-06-29,03:03:25
39.997404,116.282828,0,156,39993.1274305556,2009-06-29,03:03:30
39.997358,116.282272,0,151,39993.1274884259,2009-06-29,03:03:35
39.997304,116.281683,0,141,39993.1275462963,2009-06-29,03:03:40
39.997225,116.281045,0,130,39993.1276041667,2009-06-29,03:03:45
39.99719,116.280354,0,109,39993.127662037,2009-06-29,03:03:50
39.997144,116.279787,0,102,39993.1277199074,2009-06-29,03:03:55
39.997085,116.279465,0,106,39993.1277777778,2009-06-29,03:04:00
39.997085,116.279465,0,106,39993.1278125,2009-06-29,03:04:03
39.997088,116.279465,0,114,39993.1278356481,2009-06-29,03:04:05
39.997095,116.279456,0,113,39993.1278935185,2009-06-29,03:04:10
39.997098,116.279428,0,113,39993.1279513889,2009-06-29,03:04:15
39.997109,116.279371,0,114,39993.1280092593,2009-06-29,03:04:20
39.997105,116.2793,0,116,39993.1280671296,2009-06-29,03:04:25
39.997095,116.279245,0,115,39993.128125,2009-06-29,03:04:30
39.997111,116.27917,0,116,39993.1281828704,2009-06-29,03:04:35
39.997108,116.279115,0,120,39993.1282407407,2009-06-29,03:04:40
39.997117,116.279031,0,121,39993.1282986111,2009-06-29,03:04:45
39.997111,116.278946,0,122,39993.1283564815,2009-06-29,03:04:50
39.997095,116.278875,0,126,39993.1284143519,2009-06-29,03:04:55
39.997078,116.278814,0,128,39993.1284722222,2009-06-29,03:05:00
39.997076,116.278748,0,130,39993.1285300926,2009-06-29,03:05:05
39.997085,116.278675,0,134,39993.128587963,2009-06-29,03:05:10
39.997084,116.278605,0,137,39993.1286458333,2009-06-29,03:05:15
39.997092,116.278526,0,139,39993.1287037037,2009-06-29,03:05:20
39.997073,116.278447,0,141,39993.1287615741,2009-06-29,03:05:25
39.997063,116.278361,0,142,39993.1288194444,2009-06-29,03:05:30
39.997069,116.278289,0,142,39993.1288773148,2009-06-29,03:05:35
39.997073,116.278235,0,145,39993.1289351852,2009-06-29,03:05:40
39.997078,116.278172,0,147,39993.1289930556,2009-06-29,03:05:45
39.997081,116.278081,0,145,39993.1290509259,2009-06-29,03:05:50
39.99707,116.278004,0,144,39993.1291087963,2009-06-29,03:05:55
39.997056,116.277943,0,144,39993.1291666667,2009-06-29,03:06:00
39.997009,116.277914,0,144,39993.129224537,2009-06-29,03:06:05
39.996955,116.277917,0,144,39993.1292824074,2009-06-29,03:06:10
39.996905,116.277887,0,148,39993.1293402778,2009-06-29,03:06:15
39.996861,116.277793,0,150,39993.1293981481,2009-06-29,03:06:20
39.996829,116.277731,0,151,39993.1294560185,2009-06-29,03:06:25
39.996783,116.277692,0,151,39993.1295138889,2009-06-29,03:06:30
39.996731,116.277626,0,149,39993.1295717593,2009-06-29,03:06:35
39.9967,116.277549,0,146,39993.1296296296,2009-06-29,03:06:40
39.996669,116.277525,0,145,39993.1296875,2009-06-29,03:06:45
39.99663,116.277537,0,145,39993.1297453704,2009-06-29,03:06:50
39.996589,116.277551,0,146,39993.1298032407,2009-06-29,03:06:55
39.996607,116.277523,0,144,39993.1298611111,2009-06-29,03:07:00
39.996606,116.277525,0,145,39993.1299189815,2009-06-29,03:07:05
39.996606,116.277525,0,145,39993.1299537037,2009-06-29,03:07:08
39.996607,116.277528,0,145,39993.1299768519,2009-06-29,03:07:10
39.996587,116.277525,0,145,39993.1300347222,2009-06-29,03:07:15
39.996584,116.277526,0,145,39993.1300925926,2009-06-29,03:07:20
39.996585,116.277526,0,146,39993.130150463,2009-06-29,03:07:25
39.996584,116.27752,0,146,39993.1302083333,2009-06-29,03:07:30
39.996584,116.277512,0,146,39993.1302662037,2009-06-29,03:07:35
39.996582,116.277506,0,146,39993.1303240741,2009-06-29,03:07:40
39.996581,116.277502,0,145,39993.1303819444,2009-06-29,03:07:45
39.996583,116.277504,0,145,39993.1304398148,2009-06-29,03:07:50
39.996583,116.277504,0,145,39993.130474537,2009-06-29,03:07:53
39.996584,116.277507,0,145,39993.1304976852,2009-06-29,03:07:55
39.99658,116.277517,0,150,39993.1305555556,2009-06-29,03:08:00
39.996564,116.277464,0,144,39993.1306134259,2009-06-29,03:08:05
39.996587,116.277437,0,144,39993.1306712963,2009-06-29,03:08:10
39.99657,116.277441,0,144,39993.1307291667,2009-06-29,03:08:15
39.99657,116.277441,0,144,39993.1307638889,2009-06-29,03:08:18
39.996569,116.277436,0,144,39993.130787037,2009-06-29,03:08:20
39.99657,116.277415,0,143,39993.1308449074,2009-06-29,03:08:25
39.99657,116.277383,0,142,39993.1309027778,2009-06-29,03:08:30
39.99657,116.277381,0,142,39993.1309606481,2009-06-29,03:08:35
39.996571,116.277384,0,142,39993.1310185185,2009-06-29,03:08:40
39.996572,116.27739,0,142,39993.1310763889,2009-06-29,03:08:45
39.996571,116.27739,0,142,39993.1311342593,2009-06-29,03:08:50
39.99657,116.277387,0,142,39993.1311921296,2009-06-29,03:08:55
39.99657,116.277381,0,142,39993.13125,2009-06-29,03:09:00
39.996569,116.277376,0,142,39993.1313078704,2009-06-29,03:09:05
39.996569,116.27737,0,142,39993.1313657407,2009-06-29,03:09:10
39.996567,116.277364,0,142,39993.1314236111,2009-06-29,03:09:15
39.996567,116.277361,0,142,39993.1314814815,2009-06-29,03:09:20
39.996566,116.27736,0,142,39993.1315393519,2009-06-29,03:09:25
39.996566,116.277359,0,142,39993.1315972222,2009-06-29,03:09:30
39.996565,116.277358,0,143,39993.1316550926,2009-06-29,03:09:35
39.996565,116.277358,0,143,39993.1316898148,2009-06-29,03:09:38
39.996565,116.277358,0,143,39993.131712963,2009-06-29,03:09:40
39.996567,116.277378,0,144,39993.1317708333,2009-06-29,03:09:45
39.996653,116.277458,0,142,39993.1318287037,2009-06-29,03:09:50
39.996873,116.277414,0,140,39993.1318865741,2009-06-29,03:09:55
39.997124,116.277256,0,141,39993.1319444444,2009-06-29,03:10:00
39.997251,116.277125,0,144,39993.1320023148,2009-06-29,03:10:05
39.997329,116.277064,0,148,39993.1320601852,2009-06-29,03:10:10
39.997513,116.276995,0,150,39993.1321180556,2009-06-29,03:10:15
39.997818,116.27691,0,147,39993.1321759259,2009-06-29,03:10:20
39.998194,116.276832,0,147,39993.1322337963,2009-06-29,03:10:25
39.998591,116.276786,0,143,39993.1322916667,2009-06-29,03:10:30
39.998991,116.276717,0,141,39993.132349537,2009-06-29,03:10:35
39.999399,116.276649,0,138,39993.1324074074,2009-06-29,03:10:40
39.9998,116.27656,0,137,39993.1324652778,2009-06-29,03:10:45
40.000214,116.276472,0,135,39993.1325231481,2009-06-29,03:10:50
40.000539,116.276207,0,130,39993.1325810185,2009-06-29,03:10:55
40.000701,116.275797,0,125,39993.1326388889,2009-06-29,03:11:00
40.000727,116.275255,0,126,39993.1326967593,2009-06-29,03:11:05
40.000799,116.274614,0,126,39993.1327546296,2009-06-29,03:11:10
40.000901,116.273953,0,125,39993.1328125,2009-06-29,03:11:15
40.000979,116.273268,0,124,39993.1328703704,2009-06-29,03:11:20
40.001159,116.272598,0,123,39993.1329282407,2009-06-29,03:11:25
40.001336,116.272045,0,122,39993.1329861111,2009-06-29,03:11:30
40.00142,116.271468,0,122,39993.1330439815,2009-06-29,03:11:35
40.001466,116.270923,0,123,39993.1331018518,2009-06-29,03:11:40
40.001349,116.270448,0,125,39993.1331597222,2009-06-29,03:11:45
40.001327,116.269966,0,126,39993.1332175926,2009-06-29,03:11:50
40.001398,116.269486,0,127,39993.133275463,2009-06-29,03:11:55
40.001485,116.269014,0,128,39993.1333333333,2009-06-29,03:12:00
40.00176,116.26867,0,129,39993.1333912037,2009-06-29,03:12:05
40.002123,116.268407,0,128,39993.1334490741,2009-06-29,03:12:10
40.002446,116.268168,0,127,39993.1335069444,2009-06-29,03:12:15
40.002637,116.268025,0,127,39993.1335648148,2009-06-29,03:12:20
40.002684,116.268037,0,127,39993.1336226852,2009-06-29,03:12:25
40.002684,116.268037,0,127,39993.1336574074,2009-06-29,03:12:28
40.002681,116.268043,0,128,39993.1336805556,2009-06-29,03:12:30
40.002692,116.268027,0,130,39993.1337384259,2009-06-29,03:12:35
40.002865,116.267896,0,133,39993.1337962963,2009-06-29,03:12:40
40.003116,116.267697,0,140,39993.1338541667,2009-06-29,03:12:45
40.003364,116.267543,0,143,39993.133912037,2009-06-29,03:12:50
40.003532,116.267415,0,147,39993.1339699074,2009-06-29,03:12:55
40.003718,116.267264,0,144,39993.1340277778,2009-06-29,03:13:00
40.003976,116.267052,0,157,39993.1340856481,2009-06-29,03:13:05
40.004289,116.266893,0,159,39993.1341435185,2009-06-29,03:13:10
40.004644,116.26678,0,164,39993.1342013889,2009-06-29,03:13:15
40.00508,116.266665,0,169,39993.1342592593,2009-06-29,03:13:20
40.00559,116.26654,0,174,39993.1343171296,2009-06-29,03:13:25
40.006074,116.266363,0,175,39993.134375,2009-06-29,03:13:30
40.006509,116.266077,0,175,39993.1344328704,2009-06-29,03:13:35
40.006851,116.265735,0,177,39993.1344907407,2009-06-29,03:13:40
40.007081,116.265394,0,178,39993.1345486111,2009-06-29,03:13:45
40.007227,116.265102,0,178,39993.1346064815,2009-06-29,03:13:50
40.00731,116.264874,0,181,39993.1346643518,2009-06-29,03:13:55
40.007408,116.264535,0,183,39993.1347222222,2009-06-29,03:14:00
40.007477,116.264155,0,179,39993.1347800926,2009-06-29,03:14:05
40.007538,116.263743,0,173,39993.134837963,2009-06-29,03:14:10
40.00759,116.263313,0,168,39993.1348958333,2009-06-29,03:14:15
40.007616,116.263023,0,163,39993.1349537037,2009-06-29,03:14:20
40.007651,116.262922,0,164,39993.1350115741,2009-06-29,03:14:25
40.00769,116.262719,0,161,39993.1350694444,2009-06-29,03:14:30
40.007953,116.262438,0,157,39993.1351273148,2009-06-29,03:14:35
40.008325,116.262196,0,158,39993.1351851852,2009-06-29,03:14:40
40.008618,116.261981,0,158,39993.1352430556,2009-06-29,03:14:45
40.008814,116.261786,0,158,39993.1353009259,2009-06-29,03:14:50
40.009118,116.261526,0,161,39993.1353587963,2009-06-29,03:14:55
40.009571,116.261277,0,161,39993.1354166667,2009-06-29,03:15:00
40.01012,116.261142,0,152,39993.135474537,2009-06-29,03:15:05
40.010721,116.261114,0,154,39993.1355324074,2009-06-29,03:15:10
40.011321,116.261131,0,155,39993.1355902778,2009-06-29,03:15:15
40.011907,116.261143,0,157,39993.1356481481,2009-06-29,03:15:20
40.012512,116.261131,0,160,39993.1357060185,2009-06-29,03:15:25
40.013153,116.26109,0,163,39993.1357638889,2009-06-29,03:15:30
40.013776,116.261077,0,162,39993.1358217593,2009-06-29,03:15:35
40.014376,116.261085,0,158,39993.1358796296,2009-06-29,03:15:40
40.014938,116.261091,0,164,39993.1359375,2009-06-29,03:15:45
40.015488,116.261076,0,164,39993.1359953704,2009-06-29,03:15:50
40.015923,116.261048,0,175,39993.1360532407,2009-06-29,03:15:55
40.016204,116.26103,0,179,39993.1361111111,2009-06-29,03:16:00
40.016318,116.260963,0,193,39993.1361689815,2009-06-29,03:16:05
40.016334,116.260976,0,196,39993.1362268519,2009-06-29,03:16:10
40.016336,116.260977,0,197,39993.1362847222,2009-06-29,03:16:15
40.016336,116.260977,0,197,39993.1363194444,2009-06-29,03:16:18
40.01634,116.260977,0,197,39993.1363425926,2009-06-29,03:16:20
40.016405,116.260986,0,197,39993.136400463,2009-06-29,03:16:25
40.016628,116.261004,0,196,39993.1364583333,2009-06-29,03:16:30
40.017017,116.260987,0,205,39993.1365162037,2009-06-29,03:16:35
40.017502,116.260967,0,216,39993.1365740741,2009-06-29,03:16:40
40.017969,116.260968,0,216,39993.1366319444,2009-06-29,03:16:45
40.018428,116.260923,0,220,39993.1366898148,2009-06-29,03:16:50
40.018813,116.260855,0,203,39993.1367476852,2009-06-29,03:16:55
40.018953,116.260852,0,186,39993.1368055556,2009-06-29,03:17:00
40.01895,116.26085,0,174,39993.1368634259,2009-06-29,03:17:05
40.018945,116.260851,0,171,39993.1369212963,2009-06-29,03:17:10
40.01895,116.26085,0,170,39993.1369791667,2009-06-29,03:17:15
40.018956,116.260849,0,168,39993.137037037,2009-06-29,03:17:20
40.018958,116.260849,0,165,39993.1370949074,2009-06-29,03:17:25
40.018958,116.260849,0,165,39993.1371296296,2009-06-29,03:17:28
40.018957,116.26085,0,164,39993.1371527778,2009-06-29,03:17:30
40.018968,116.260851,0,164,39993.1372106481,2009-06-29,03:17:35
40.019141,116.260846,0,161,39993.1372685185,2009-06-29,03:17:40
40.019474,116.260746,0,165,39993.1373263889,2009-06-29,03:17:45
40.01991,116.260576,0,168,39993.1373842593,2009-06-29,03:17:50
40.020355,116.260423,0,173,39993.1374421296,2009-06-29,03:17:55
40.020684,116.260324,0,168,39993.1375,2009-06-29,03:18:00
40.020922,116.26028,0,164,39993.1375578704,2009-06-29,03:18:05
40.020964,116.26025,0,169,39993.1376157407,2009-06-29,03:18:10
40.020966,116.260249,0,171,39993.1376736111,2009-06-29,03:18:15
40.020966,116.260249,0,171,39993.1377083333,2009-06-29,03:18:18
40.020967,116.260249,0,172,39993.1377314815,2009-06-29,03:18:20
40.020977,116.260245,0,171,39993.1377893519,2009-06-29,03:18:25
40.021073,116.260198,0,166,39993.1378472222,2009-06-29,03:18:30
40.021115,116.260162,0,164,39993.1379050926,2009-06-29,03:18:35
40.021172,116.260151,0,165,39993.137962963,2009-06-29,03:18:40
40.021332,116.260086,0,165,39993.1380208333,2009-06-29,03:18:45
40.021596,116.259998,0,166,39993.1380787037,2009-06-29,03:18:50
40.02195,116.259889,0,165,39993.1381365741,2009-06-29,03:18:55
40.022355,116.259782,0,169,39993.1381944444,2009-06-29,03:19:00
40.022701,116.259714,0,172,39993.1382523148,2009-06-29,03:19:05
40.023036,116.259653,0,184,39993.1383101852,2009-06-29,03:19:10
40.023455,116.259601,0,205,39993.1383680556,2009-06-29,03:19:15
40.023889,116.259546,0,212,39993.1384259259,2009-06-29,03:19:20
40.024314,116.259455,0,219,39993.1384837963,2009-06-29,03:19:25
40.024629,116.259416,0,222,39993.1385416667,2009-06-29,03:19:30
40.024943,116.25937,0,220,39993.138599537,2009-06-29,03:19:35
40.025117,116.259361,0,211,39993.1386574074,2009-06-29,03:19:40
40.025151,116.259336,0,189,39993.1387152778,2009-06-29,03:19:45
40.025159,116.259336,0,183,39993.1387731481,2009-06-29,03:19:50
40.025159,116.259336,0,183,39993.1388078704,2009-06-29,03:19:53
40.025157,116.259336,0,180,39993.1388310185,2009-06-29,03:19:55
40.025241,116.259319,0,175,39993.1388888889,2009-06-29,03:20:00
40.02542,116.25931,0,179,39993.1389467593,2009-06-29,03:20:05
40.025689,116.259283,0,187,39993.1390046296,2009-06-29,03:20:10
40.026071,116.25921,0,191,39993.1390625,2009-06-29,03:20:15
40.026454,116.259163,0,193,39993.1391203704,2009-06-29,03:20:20
40.026846,116.259117,0,195,39993.1391782407,2009-06-29,03:20:25
40.027319,116.259083,0,197,39993.1392361111,2009-06-29,03:20:30
40.027807,116.259061,0,200,39993.1392939815,2009-06-29,03:20:35
40.028281,116.259053,0,200,39993.1393518519,2009-06-29,03:20:40
40.028689,116.259059,0,192,39993.1394097222,2009-06-29,03:20:45
40.028994,116.25907,0,189,39993.1394675926,2009-06-29,03:20:50
40.029269,116.259045,0,188,39993.139525463,2009-06-29,03:20:55
40.02943,116.259032,0,194,39993.1395833333,2009-06-29,03:21:00
40.029475,116.259016,0,199,39993.1396412037,2009-06-29,03:21:05
40.029482,116.259013,0,205,39993.1396990741,2009-06-29,03:21:10
40.029488,116.259012,0,211,39993.1397569444,2009-06-29,03:21:15
40.029492,116.259011,0,215,39993.1398148148,2009-06-29,03:21:20
40.029488,116.259011,0,217,39993.1398726852,2009-06-29,03:21:25
40.029492,116.25901,0,218,39993.1399305556,2009-06-29,03:21:30
40.029491,116.259009,0,218,39993.1399884259,2009-06-29,03:21:35
40.029491,116.259009,0,218,39993.1400231481,2009-06-29,03:21:38
40.029485,116.259009,0,219,39993.1400462963,2009-06-29,03:21:40
40.029471,116.25901,0,219,39993.1401041667,2009-06-29,03:21:45
40.029462,116.25901,0,220,39993.140162037,2009-06-29,03:21:50
40.029449,116.259011,0,220,39993.1402199074,2009-06-29,03:21:55
40.029436,116.259011,0,220,39993.1402777778,2009-06-29,03:22:00
40.029416,116.259013,0,221,39993.1403356481,2009-06-29,03:22:05
40.029416,116.259012,0,221,39993.1403935185,2009-06-29,03:22:10
40.029416,116.259012,0,221,39993.1404282407,2009-06-29,03:22:13
40.029416,116.25901,0,221,39993.1404513889,2009-06-29,03:22:15
40.029428,116.259006,0,220,39993.1405092593,2009-06-29,03:22:20
40.02944,116.259004,0,218,39993.1405671296,2009-06-29,03:22:25
40.02945,116.259002,0,216,39993.140625,2009-06-29,03:22:30
40.02945,116.259002,0,216,39993.1406597222,2009-06-29,03:22:33
40.029442,116.259001,0,214,39993.1406828704,2009-06-29,03:22:35
40.029456,116.259004,0,212,39993.1407407407,2009-06-29,03:22:40
40.029622,116.259008,0,208,39993.1407986111,2009-06-29,03:22:45
40.029872,116.259038,0,201,39993.1408564815,2009-06-29,03:22:50
40.030221,116.259054,0,196,39993.1409143518,2009-06-29,03:22:55
40.030642,116.259062,0,186,39993.1409722222,2009-06-29,03:23:00
40.031049,116.259075,0,173,39993.1410300926,2009-06-29,03:23:05
40.031545,116.259021,0,171,39993.141087963,2009-06-29,03:23:10
40.032045,116.258959,0,172,39993.1411458333,2009-06-29,03:23:15
40.032555,116.258895,0,170,39993.1412037037,2009-06-29,03:23:20
40.033107,116.25885,0,171,39993.1412615741,2009-06-29,03:23:25
40.033684,116.258827,0,180,39993.1413194444,2009-06-29,03:23:30
40.034286,116.258794,0,179,39993.1413773148,2009-06-29,03:23:35
40.034878,116.258756,0,179,39993.1414351852,2009-06-29,03:23:40
40.035502,116.258733,0,168,39993.1414930556,2009-06-29,03:23:45
40.03613,116.258639,0,157,39993.1415509259,2009-06-29,03:23:50
40.036715,116.258395,0,152,39993.1416087963,2009-06-29,03:23:55
40.037204,116.258007,0,147,39993.1416666667,2009-06-29,03:24:00
40.037589,116.257491,0,144,39993.141724537,2009-06-29,03:24:05
40.037971,116.256962,0,145,39993.1417824074,2009-06-29,03:24:10
40.038349,116.256485,0,144,39993.1418402778,2009-06-29,03:24:15
40.038687,116.256021,0,140,39993.1418981481,2009-06-29,03:24:20
40.039007,116.255584,0,139,39993.1419560185,2009-06-29,03:24:25
40.0393,116.255174,0,140,39993.1420138889,2009-06-29,03:24:30
40.039565,116.254821,0,145,39993.1420717593,2009-06-29,03:24:35
40.039734,116.25457,0,159,39993.1421296296,2009-06-29,03:24:40
40.039824,116.254434,0,168,39993.1421875,2009-06-29,03:24:45
40.039865,116.254367,0,167,39993.1422453704,2009-06-29,03:24:50
40.039877,116.254371,0,168,39993.1423032407,2009-06-29,03:24:55
40.039877,116.254371,0,168,39993.142337963,2009-06-29,03:24:58
40.039878,116.254371,0,169,39993.1423611111,2009-06-29,03:25:00
40.039889,116.254308,0,169,39993.1424189815,2009-06-29,03:25:05
40.039907,116.254282,0,173,39993.1424768518,2009-06-29,03:25:10
40.039907,116.254282,0,173,39993.1425115741,2009-06-29,03:25:13
40.039899,116.254286,0,176,39993.1425347222,2009-06-29,03:25:15
40.03989,116.254278,0,180,39993.1425925926,2009-06-29,03:25:20
40.03989,116.254241,0,196,39993.142650463,2009-06-29,03:25:25
40.039918,116.254202,0,199,39993.1427083333,2009-06-29,03:25:30
40.039991,116.254078,0,205,39993.1427662037,2009-06-29,03:25:35
40.040021,116.254015,0,200,39993.1428240741,2009-06-29,03:25:40
40.040027,116.254008,0,200,39993.1428819444,2009-06-29,03:25:45
40.040029,116.254004,0,201,39993.1429398148,2009-06-29,03:25:50
40.040025,116.25401,0,201,39993.1429976852,2009-06-29,03:25:55
40.040026,116.254011,0,201,39993.1430555556,2009-06-29,03:26:00
40.040026,116.254011,0,201,39993.1430902778,2009-06-29,03:26:03
40.040024,116.254015,0,201,39993.1431134259,2009-06-29,03:26:05
40.040064,116.254003,0,197,39993.1431712963,2009-06-29,03:26:10
40.040183,116.2538,0,194,39993.1432291667,2009-06-29,03:26:15
40.040347,116.253441,0,192,39993.143287037,2009-06-29,03:26:20
40.040509,116.253037,0,189,39993.1433449074,2009-06-29,03:26:25
40.040628,116.252738,0,194,39993.1434027778,2009-06-29,03:26:30
40.040706,116.252596,0,197,39993.1434606481,2009-06-29,03:26:35
40.040744,116.252547,0,204,39993.1435185185,2009-06-29,03:26:40
40.04077,116.252511,0,205,39993.1435763889,2009-06-29,03:26:45
40.040911,116.25231,0,206,39993.1436342593,2009-06-29,03:26:50
40.041063,116.25198,0,201,39993.1436921296,2009-06-29,03:26:55
40.04129,116.251594,0,192,39993.14375,2009-06-29,03:27:00
40.041458,116.251208,0,184,39993.1438078704,2009-06-29,03:27:05
40.041657,116.250795,0,173,39993.1438657407,2009-06-29,03:27:10
40.041902,116.25033,0,162,39993.1439236111,2009-06-29,03:27:15
40.042124,116.249842,0,147,39993.1439814815,2009-06-29,03:27:20
40.042337,116.249308,0,146,39993.1440393519,2009-06-29,03:27:25
40.042556,116.248746,0,140,39993.1440972222,2009-06-29,03:27:30
40.042748,116.248153,0,135,39993.1441550926,2009-06-29,03:27:35
40.042991,116.247522,0,133,39993.144212963,2009-06-29,03:27:40
40.043236,116.246841,0,129,39993.1442708333,2009-06-29,03:27:45
40.043483,116.246111,0,119,39993.1443287037,2009-06-29,03:27:50
40.043716,116.245385,0,113,39993.1443865741,2009-06-29,03:27:55
40.043967,116.244636,0,108,39993.1444444444,2009-06-29,03:28:00
40.044231,116.243869,0,108,39993.1445023148,2009-06-29,03:28:05
40.044462,116.243153,0,121,39993.1445601852,2009-06-29,03:28:10
40.044621,116.24249,0,129,39993.1446180556,2009-06-29,03:28:15
40.04472,116.241976,0,135,39993.1446759259,2009-06-29,03:28:20
40.044754,116.24153,0,144,39993.1447337963,2009-06-29,03:28:25
40.044748,116.241251,0,152,39993.1447916667,2009-06-29,03:28:30
40.044712,116.2412,0,161,39993.144849537,2009-06-29,03:28:35
40.044726,116.241209,0,165,39993.1449074074,2009-06-29,03:28:40
40.044724,116.241215,0,165,39993.1449652778,2009-06-29,03:28:45
40.044724,116.241215,0,165,39993.145,2009-06-29,03:28:48
40.044725,116.241211,0,165,39993.1450231481,2009-06-29,03:28:50
40.044735,116.241013,0,166,39993.1450810185,2009-06-29,03:28:55
40.044782,116.240652,0,167,39993.1451388889,2009-06-29,03:29:00
40.044783,116.240183,0,169,39993.1451967593,2009-06-29,03:29:05
40.044735,116.239629,0,168,39993.1452546296,2009-06-29,03:29:10
40.044674,116.239067,0,162,39993.1453125,2009-06-29,03:29:15
40.044628,116.238556,0,154,39993.1453703704,2009-06-29,03:29:20
40.044574,116.238117,0,157,39993.1454282407,2009-06-29,03:29:25
40.04456,116.237857,0,148,39993.1454861111,2009-06-29,03:29:30
40.044557,116.237835,0,154,39993.1455439815,2009-06-29,03:29:35
40.044558,116.237851,0,153,39993.1456018519,2009-06-29,03:29:40
40.044558,116.237851,0,153,39993.1456365741,2009-06-29,03:29:43
40.044556,116.237858,0,153,39993.1456597222,2009-06-29,03:29:45
40.044549,116.237768,0,157,39993.1457175926,2009-06-29,03:29:50
40.044542,116.237545,0,165,39993.145775463,2009-06-29,03:29:55
40.044537,116.237247,0,168,39993.1458333333,2009-06-29,03:30:00
40.044507,116.236796,0,172,39993.1458912037,2009-06-29,03:30:05
40.044466,116.236217,0,171,39993.1459490741,2009-06-29,03:30:10
40.044411,116.235541,0,171,39993.1460069444,2009-06-29,03:30:15
40.044368,116.234819,0,170,39993.1460648148,2009-06-29,03:30:20
40.044317,116.234049,0,164,39993.1461226852,2009-06-29,03:30:25
40.044271,116.233257,0,156,39993.1461805556,2009-06-29,03:30:30
40.044203,116.232481,0,141,39993.1462384259,2009-06-29,03:30:35
40.044136,116.231726,0,138,39993.1462962963,2009-06-29,03:30:40
40.044065,116.230966,0,132,39993.1463541667,2009-06-29,03:30:45
40.04401,116.230208,0,132,39993.146412037,2009-06-29,03:30:50
40.043951,116.229455,0,133,39993.1464699074,2009-06-29,03:30:55
40.043865,116.228715,0,130,39993.1465277778,2009-06-29,03:31:00
40.043723,116.228033,0,136,39993.1465856481,2009-06-29,03:31:05
40.04353,116.227428,0,140,39993.1466435185,2009-06-29,03:31:10
40.04335,116.226892,0,137,39993.1467013889,2009-06-29,03:31:15
40.043197,116.226467,0,135,39993.1467592593,2009-06-29,03:31:20
40.043129,116.226208,0,138,39993.1468171296,2009-06-29,03:31:25
40.04305,116.226011,0,136,39993.146875,2009-06-29,03:31:30
40.042969,116.22574,0,135,39993.1469328704,2009-06-29,03:31:35
40.042847,116.225336,0,140,39993.1469907407,2009-06-29,03:31:40
40.042685,116.224874,0,140,39993.1470486111,2009-06-29,03:31:45
40.042509,116.224337,0,141,39993.1471064815,2009-06-29,03:31:50
40.042278,116.223747,0,140,39993.1471643519,2009-06-29,03:31:55
40.042066,116.223131,0,140,39993.1472222222,2009-06-29,03:32:00
40.041842,116.222524,0,146,39993.1472800926,2009-06-29,03:32:05
40.041609,116.221869,0,151,39993.147337963,2009-06-29,03:32:10
40.041369,116.221189,0,155,39993.1473958333,2009-06-29,03:32:15
40.041118,116.220485,0,155,39993.1474537037,2009-06-29,03:32:20
40.040927,116.219787,0,158,39993.1475115741,2009-06-29,03:32:25
40.040763,116.219207,0,157,39993.1475694444,2009-06-29,03:32:30
40.040573,116.218629,0,146,39993.1476273148,2009-06-29,03:32:35
40.040439,116.218059,0,148,39993.1476851852,2009-06-29,03:32:40
40.040356,116.217743,0,154,39993.1477430556,2009-06-29,03:32:45
40.040308,116.217592,0,153,39993.1478009259,2009-06-29,03:32:50
40.040294,116.21754,0,155,39993.1478587963,2009-06-29,03:32:55
40.040287,116.217522,0,157,39993.1479166667,2009-06-29,03:33:00
40.040267,116.217401,0,158,39993.147974537,2009-06-29,03:33:05
40.040183,116.217103,0,152,39993.1480324074,2009-06-29,03:33:10
40.040093,116.21662,0,146,39993.1480902778,2009-06-29,03:33:15
40.03993,116.216069,0,158,39993.1481481481,2009-06-29,03:33:20
40.039788,116.215459,0,167,39993.1482060185,2009-06-29,03:33:25
40.039624,116.214793,0,174,39993.1482638889,2009-06-29,03:33:30
40.039438,116.214138,0,178,39993.1483217593,2009-06-29,03:33:35
40.039246,116.213474,0,169,39993.1483796296,2009-06-29,03:33:40
40.039062,116.212751,0,157,39993.1484375,2009-06-29,03:33:45
40.038877,116.212028,0,144,39993.1484953704,2009-06-29,03:33:50
40.038757,116.211497,0,140,39993.1485532407,2009-06-29,03:33:55
40.038677,116.211164,0,138,39993.1486111111,2009-06-29,03:34:00
40.038563,116.210691,0,141,39993.1486689815,2009-06-29,03:34:05
40.038449,116.210107,0,143,39993.1487268518,2009-06-29,03:34:10
40.03844,116.209335,0,136,39993.1487847222,2009-06-29,03:34:15
40.038548,116.208548,0,145,39993.1488425926,2009-06-29,03:34:20
40.038723,116.207738,0,146,39993.148900463,2009-06-29,03:34:25
40.038882,116.206938,0,148,39993.1489583333,2009-06-29,03:34:30
40.039056,116.206127,0,156,39993.1490162037,2009-06-29,03:34:35
40.039217,116.205349,0,159,39993.1490740741,2009-06-29,03:34:40
40.039382,116.204578,0,163,39993.1491319444,2009-06-29,03:34:45
40.039539,116.203854,0,170,39993.1491898148,2009-06-29,03:34:50
40.039661,116.203167,0,176,39993.1492476852,2009-06-29,03:34:55
40.039738,116.202614,0,190,39993.1493055556,2009-06-29,03:35:00
40.039776,116.202266,0,190,39993.1493634259,2009-06-29,03:35:05
40.039806,116.202106,0,194,39993.1494212963,2009-06-29,03:35:10
40.039818,116.202036,0,198,39993.1494791667,2009-06-29,03:35:15
40.039818,116.202036,0,198,39993.1495138889,2009-06-29,03:35:18
40.039811,116.202044,0,193,39993.149537037,2009-06-29,03:35:20
40.039814,116.202022,0,194,39993.1495949074,2009-06-29,03:35:25
40.039859,116.20186,0,190,39993.1496527778,2009-06-29,03:35:30
40.039859,116.20186,0,190,39993.1496875,2009-06-29,03:35:33
40.039852,116.201854,0,185,39993.1497106481,2009-06-29,03:35:35
40.039882,116.201832,0,184,39993.1497685185,2009-06-29,03:35:40
40.039918,116.201779,0,186,39993.1498263889,2009-06-29,03:35:45
40.039938,116.201693,0,180,39993.1498842593,2009-06-29,03:35:50
40.039944,116.201601,0,175,39993.1499421296,2009-06-29,03:35:55
40.039954,116.201535,0,170,39993.15,2009-06-29,03:36:00
40.039948,116.201474,0,165,39993.1500578704,2009-06-29,03:36:05
40.039976,116.201417,0,163,39993.1501157407,2009-06-29,03:36:10
40.039992,116.201349,0,159,39993.1501736111,2009-06-29,03:36:15
40.040011,116.201283,0,156,39993.1502314815,2009-06-29,03:36:20
40.040025,116.201205,0,153,39993.1502893518,2009-06-29,03:36:25
40.040027,116.20111,0,154,39993.1503472222,2009-06-29,03:36:30
40.040035,116.201032,0,153,39993.1504050926,2009-06-29,03:36:35
40.040048,116.200946,0,156,39993.150462963,2009-06-29,03:36:40
40.040044,116.200822,0,156,39993.1505208333,2009-06-29,03:36:45
40.040042,116.200683,0,158,39993.1505787037,2009-06-29,03:36:50
40.040035,116.200577,0,157,39993.1506365741,2009-06-29,03:36:55
40.039997,116.200525,0,159,39993.1506944444,2009-06-29,03:37:00
40.039953,116.200453,0,158,39993.1507523148,2009-06-29,03:37:05
40.039935,116.200372,0,155,39993.1508101852,2009-06-29,03:37:10
40.039934,116.20035,0,157,39993.1508680556,2009-06-29,03:37:15
40.039939,116.200339,0,156,39993.1509259259,2009-06-29,03:37:20
40.039939,116.200337,0,156,39993.1509837963,2009-06-29,03:37:25
40.039939,116.200334,0,156,39993.1510416667,2009-06-29,03:37:30
40.039939,116.200334,0,156,39993.1510763889,2009-06-29,03:37:33
40.039939,116.200331,0,157,39993.151099537,2009-06-29,03:37:35
40.039932,116.200351,0,157,39993.1511574074,2009-06-29,03:37:40
40.039916,116.200395,0,157,39993.1512152778,2009-06-29,03:37:45
40.039934,116.200448,0,156,39993.1512731481,2009-06-29,03:37:50
40.040018,116.200421,0,156,39993.1513310185,2009-06-29,03:37:55
40.040114,116.200123,0,154,39993.1513888889,2009-06-29,03:38:00
40.040203,116.199668,0,154,39993.1514467593,2009-06-29,03:38:05
40.040312,116.199216,0,154,39993.1515046296,2009-06-29,03:38:10
40.040404,116.198832,0,153,39993.1515625,2009-06-29,03:38:15
40.040492,116.198405,0,153,39993.1516203704,2009-06-29,03:38:20
40.040593,116.19788,0,153,39993.1516782407,2009-06-29,03:38:25
40.040719,116.197261,0,154,39993.1517361111,2009-06-29,03:38:30
40.040881,116.196535,0,155,39993.1517939815,2009-06-29,03:38:35
40.041056,116.19578,0,156,39993.1518518519,2009-06-29,03:38:40
40.041211,116.195059,0,156,39993.1519097222,2009-06-29,03:38:45
40.04137,116.194344,0,153,39993.1519675926,2009-06-29,03:38:50
40.041661,116.193602,0,149,39993.152025463,2009-06-29,03:38:55
40.042035,116.192891,0,142,39993.1520833333,2009-06-29,03:39:00
40.042461,116.192325,0,132,39993.1521412037,2009-06-29,03:39:05
40.042942,116.191896,0,125,39993.1521990741,2009-06-29,03:39:10
40.043453,116.191534,0,121,39993.1522569444,2009-06-29,03:39:15
40.043992,116.191102,0,118,39993.1523148148,2009-06-29,03:39:20
40.044539,116.190564,0,116,39993.1523726852,2009-06-29,03:39:25
40.04501,116.189896,0,116,39993.1524305556,2009-06-29,03:39:30
40.045397,116.189242,0,114,39993.1524884259,2009-06-29,03:39:35
40.045699,116.188604,0,112,39993.1525462963,2009-06-29,03:39:40
40.045922,116.187843,0,113,39993.1526041667,2009-06-29,03:39:45
40.046109,116.187,0,114,39993.152662037,2009-06-29,03:39:50
40.046303,116.18622,0,114,39993.1527199074,2009-06-29,03:39:55
40.046478,116.185473,0,115,39993.1527777778,2009-06-29,03:40:00
40.046641,116.184733,0,116,39993.1528356481,2009-06-29,03:40:05
40.046811,116.184026,0,117,39993.1528935185,2009-06-29,03:40:10
40.046998,116.18332,0,119,39993.1529513889,2009-06-29,03:40:15
40.047151,116.182616,0,119,39993.1530092593,2009-06-29,03:40:20
40.047284,116.181918,0,121,39993.1530671296,2009-06-29,03:40:25
40.04746,116.181249,0,127,39993.153125,2009-06-29,03:40:30
40.047574,116.180744,0,129,39993.1531828704,2009-06-29,03:40:35
40.047731,116.180517,0,144,39993.1532407407,2009-06-29,03:40:40
40.047986,116.18051,0,148,39993.1532986111,2009-06-29,03:40:45
40.048357,116.180553,0,153,39993.1533564815,2009-06-29,03:40:50
40.048832,116.180539,0,155,39993.1534143519,2009-06-29,03:40:55
40.049415,116.180533,0,148,39993.1534722222,2009-06-29,03:41:00
40.050104,116.180527,0,146,39993.1535300926,2009-06-29,03:41:05
40.050875,116.180529,0,145,39993.153587963,2009-06-29,03:41:10
40.051661,116.180538,0,125,39993.1536458333,2009-06-29,03:41:15
40.052471,116.180533,0,110,39993.1537037037,2009-06-29,03:41:20
40.053307,116.180559,0,103,39993.1537615741,2009-06-29,03:41:25
40.054122,116.180581,0,99,39993.1538194444,2009-06-29,03:41:30
40.054862,116.180587,0,98,39993.1538773148,2009-06-29,03:41:35
40.05539,116.180603,0,100,39993.1539351852,2009-06-29,03:41:40
40.055698,116.180673,0,109,39993.1539930556,2009-06-29,03:41:45
40.055932,116.180696,0,122,39993.1540509259,2009-06-29,03:41:50
40.056253,116.180694,0,128,39993.1541087963,2009-06-29,03:41:55
40.056692,116.180739,0,124,39993.1541666667,2009-06-29,03:42:00
40.057249,116.180741,0,131,39993.154224537,2009-06-29,03:42:05
40.057882,116.180743,0,133,39993.1542824074,2009-06-29,03:42:10
40.058539,116.180717,0,138,39993.1543402778,2009-06-29,03:42:15
40.059131,116.180686,0,130,39993.1543981481,2009-06-29,03:42:20
40.059466,116.180676,0,139,39993.1544560185,2009-06-29,03:42:25
40.059548,116.180836,0,146,39993.1545138889,2009-06-29,03:42:30
40.059486,116.181046,0,152,39993.1545717593,2009-06-29,03:42:35
40.059403,116.181,0,147,39993.1546296296,2009-06-29,03:42:40
40.059425,116.18099,0,148,39993.1546875,2009-06-29,03:42:45
40.059425,116.18099,0,148,39993.1547222222,2009-06-29,03:42:48
40.05943,116.180994,0,148,39993.1547453704,2009-06-29,03:42:50
40.059437,116.181021,0,149,39993.1548032407,2009-06-29,03:42:55
40.059437,116.181021,0,149,39993.154837963,2009-06-29,03:42:58
40.059443,116.181029,0,149,39993.1548611111,2009-06-29,03:43:00
40.059458,116.18104,0,150,39993.1549189815,2009-06-29,03:43:05
40.059439,116.181081,0,148,39993.1549768519,2009-06-29,03:43:10
40.059442,116.181172,0,154,39993.1550347222,2009-06-29,03:43:15
40.05944,116.181258,0,160,39993.1550925926,2009-06-29,03:43:20
40.059449,116.181322,0,163,39993.155150463,2009-06-29,03:43:25
40.059466,116.181383,0,161,39993.1552083333,2009-06-29,03:43:30
40.059468,116.181459,0,154,39993.1552662037,2009-06-29,03:43:35
40.059474,116.181543,0,151,39993.1553240741,2009-06-29,03:43:40
40.059484,116.181621,0,159,39993.1553819444,2009-06-29,03:43:45
40.059481,116.181693,0,165,39993.1554398148,2009-06-29,03:43:50
40.05949,116.181758,0,160,39993.1554976852,2009-06-29,03:43:55
40.059491,116.181824,0,157,39993.1555555556,2009-06-29,03:44:00
40.059477,116.181922,0,154,39993.1556134259,2009-06-29,03:44:05
40.059489,116.181999,0,150,39993.1556712963,2009-06-29,03:44:10
40.059485,116.182064,0,148,39993.1557291667,2009-06-29,03:44:15
40.059448,116.182137,0,152,39993.155787037,2009-06-29,03:44:20
40.059443,116.182223,0,155,39993.1558449074,2009-06-29,03:44:25
40.059439,116.182287,0,162,39993.1559027778,2009-06-29,03:44:30
40.059472,116.182371,0,162,39993.1559606481,2009-06-29,03:44:35
40.05949,116.182433,0,162,39993.1560185185,2009-06-29,03:44:40
40.059529,116.182476,0,170,39993.1560763889,2009-06-29,03:44:45
40.059569,116.182511,0,177,39993.1561342593,2009-06-29,03:44:50
40.0596,116.182579,0,175,39993.1561921296,2009-06-29,03:44:55
40.059617,116.182649,0,178,39993.15625,2009-06-29,03:45:00
40.059623,116.182718,0,177,39993.1563078704,2009-06-29,03:45:05
40.059627,116.182808,0,180,39993.1563657407,2009-06-29,03:45:10
40.059637,116.182894,0,177,39993.1564236111,2009-06-29,03:45:15
40.059638,116.182976,0,172,39993.1564814815,2009-06-29,03:45:20
40.059646,116.183052,0,165,39993.1565393518,2009-06-29,03:45:25
40.059645,116.183137,0,164,39993.1565972222,2009-06-29,03:45:30
40.059659,116.183184,0,160,39993.1566550926,2009-06-29,03:45:35
40.05966,116.183255,0,155,39993.156712963,2009-06-29,03:45:40
40.059656,116.183317,0,148,39993.1567708333,2009-06-29,03:45:45
40.059659,116.183383,0,147,39993.1568287037,2009-06-29,03:45:50
40.059663,116.18345,0,142,39993.1568865741,2009-06-29,03:45:55
40.059671,116.183522,0,140,39993.1569444444,2009-06-29,03:46:00
40.059673,116.183563,0,137,39993.1570023148,2009-06-29,03:46:05
40.059666,116.183622,0,141,39993.1570601852,2009-06-29,03:46:10
40.059668,116.183647,0,140,39993.1571180556,2009-06-29,03:46:15
40.059668,116.183647,0,140,39993.1571527778,2009-06-29,03:46:18
40.05967,116.183648,0,141,39993.1571759259,2009-06-29,03:46:20
40.059675,116.18366,0,140,39993.1572337963,2009-06-29,03:46:25
40.059689,116.183709,0,139,39993.1572916667,2009-06-29,03:46:30
40.059714,116.183735,0,138,39993.157349537,2009-06-29,03:46:35
40.059672,116.183791,0,139,39993.1574074074,2009-06-29,03:46:40
40.059671,116.183857,0,142,39993.1574652778,2009-06-29,03:46:45
40.059628,116.18388,0,147,39993.1575231481,2009-06-29,03:46:50
40.059578,116.183874,0,149,39993.1575810185,2009-06-29,03:46:55
40.059536,116.183882,0,154,39993.1576388889,2009-06-29,03:47:00
40.059475,116.183876,0,157,39993.1576967593,2009-06-29,03:47:05
40.059416,116.183878,0,160,39993.1577546296,2009-06-29,03:47:10
40.059355,116.183883,0,162,39993.1578125,2009-06-29,03:47:15
40.059324,116.183933,0,160,39993.1578703704,2009-06-29,03:47:20
40.059342,116.184012,0,156,39993.1579282407,2009-06-29,03:47:25
40.059343,116.184092,0,157,39993.1579861111,2009-06-29,03:47:30
40.059348,116.184095,0,152,39993.1580439815,2009-06-29,03:47:35
40.059348,116.184095,0,152,39993.1580787037,2009-06-29,03:47:38
40.059346,116.184093,0,152,39993.1581018518,2009-06-29,03:47:40
40.059351,116.184077,0,150,39993.1581597222,2009-06-29,03:47:45
40.059357,116.184067,0,147,39993.1582175926,2009-06-29,03:47:50
40.05937,116.184008,0,143,39993.158275463,2009-06-29,03:47:55
40.059402,116.183966,0,142,39993.1583333333,2009-06-29,03:48:00
40.059424,116.183957,0,141,39993.1583912037,2009-06-29,03:48:05
40.059465,116.183958,0,143,39993.1584490741,2009-06-29,03:48:10
40.059518,116.183962,0,146,39993.1585069444,2009-06-29,03:48:15
40.059583,116.183946,0,145,39993.1585648148,2009-06-29,03:48:20
40.05964,116.183956,0,149,39993.1586226852,2009-06-29,03:48:25
40.059694,116.183971,0,148,39993.1586805556,2009-06-29,03:48:30
40.059723,116.183956,0,146,39993.1587384259,2009-06-29,03:48:35
40.059723,116.183956,0,146,39993.1587731481,2009-06-29,03:48:38
40.059719,116.183958,0,147,39993.1587962963,2009-06-29,03:48:40
40.059725,116.183916,0,143,39993.1588541667,2009-06-29,03:48:45
40.059737,116.183832,0,142,39993.158912037,2009-06-29,03:48:50
40.059733,116.183771,0,139,39993.1589699074,2009-06-29,03:48:55
40.059732,116.183719,0,137,39993.1590277778,2009-06-29,03:49:00
40.05975,116.183657,0,137,39993.1590856481,2009-06-29,03:49:05
40.05976,116.183595,0,138,39993.1591435185,2009-06-29,03:49:10
40.059759,116.183531,0,139,39993.1592013889,2009-06-29,03:49:15
40.059754,116.183439,0,139,39993.1592592593,2009-06-29,03:49:20
40.059723,116.183373,0,139,39993.1593171296,2009-06-29,03:49:25
40.059711,116.183294,0,138,39993.159375,2009-06-29,03:49:30
40.059723,116.183197,0,135,39993.1594328704,2009-06-29,03:49:35
40.059707,116.183144,0,137,39993.1594907407,2009-06-29,03:49:40
40.059714,116.183072,0,135,39993.1595486111,2009-06-29,03:49:45
40.0597,116.183021,0,132,39993.1596064815,2009-06-29,03:49:50
40.059719,116.18295,0,131,39993.1596643519,2009-06-29,03:49:55
40.059748,116.182875,0,132,39993.1597222222,2009-06-29,03:50:00
40.059795,116.182866,0,130,39993.1597800926,2009-06-29,03:50:05
40.059829,116.182855,0,129,39993.159837963,2009-06-29,03:50:10
40.059859,116.182834,0,128,39993.1598958333,2009-06-29,03:50:15
40.059877,116.182802,0,128,39993.1599537037,2009-06-29,03:50:20
40.05994,116.18274,0,129,39993.1600115741,2009-06-29,03:50:25
40.059993,116.182687,0,131,39993.1600694444,2009-06-29,03:50:30
40.060032,116.18259,0,130,39993.1601273148,2009-06-29,03:50:35
40.060048,116.182509,0,129,39993.1601851852,2009-06-29,03:50:40
40.060044,116.182427,0,130,39993.1602430556,2009-06-29,03:50:45
40.060045,116.182364,0,129,39993.1603009259,2009-06-29,03:50:50
40.060063,116.182291,0,132,39993.1603587963,2009-06-29,03:50:55
40.060095,116.182263,0,135,39993.1604166667,2009-06-29,03:51:00
40.060119,116.182267,0,138,39993.160474537,2009-06-29,03:51:05
40.060139,116.182343,0,142,39993.1605324074,2009-06-29,03:51:10
40.06015,116.182386,0,145,39993.1605902778,2009-06-29,03:51:15
40.060149,116.182395,0,150,39993.1606481481,2009-06-29,03:51:20
40.060151,116.182398,0,151,39993.1607060185,2009-06-29,03:51:25
40.060158,116.182402,0,151,39993.1607638889,2009-06-29,03:51:30
40.060158,116.182402,0,151,39993.1607986111,2009-06-29,03:51:33
40.060162,116.182405,0,151,39993.1608217593,2009-06-29,03:51:35
40.060212,116.182448,0,151,39993.1608796296,2009-06-29,03:51:40
40.060231,116.182481,0,151,39993.1609375,2009-06-29,03:51:45
40.060271,116.182486,0,153,39993.1609953704,2009-06-29,03:51:50
40.060307,116.182491,0,155,39993.1610532407,2009-06-29,03:51:55
40.060085,116.182335,0,154,39993.1708912037,2009-06-29,04:06:05
40.060059,116.182342,0,154,39993.1709490741,2009-06-29,04:06:10
40.060052,116.182355,0,154,39993.1710069444,2009-06-29,04:06:15
40.06005,116.18237,0,154,39993.1710648148,2009-06-29,04:06:20
40.060075,116.18241,0,155,39993.1711226852,2009-06-29,04:06:25
40.060084,116.182443,0,154,39993.1711805556,2009-06-29,04:06:30
40.060092,116.182467,0,155,39993.1712384259,2009-06-29,04:06:35
40.060097,116.182468,0,155,39993.1712962963,2009-06-29,04:06:40
40.060098,116.182465,0,155,39993.1713541667,2009-06-29,04:06:45
40.060097,116.182459,0,155,39993.171412037,2009-06-29,04:06:50
40.060096,116.182459,0,155,39993.1714699074,2009-06-29,04:06:55
40.060096,116.18246,0,155,39993.1715277778,2009-06-29,04:07:00
40.060097,116.18246,0,155,39993.1715856481,2009-06-29,04:07:05
40.060097,116.18246,0,155,39993.1716435185,2009-06-29,04:07:10
40.060097,116.18246,0,154,39993.1717013889,2009-06-29,04:07:15
40.060097,116.182458,0,154,39993.1717592593,2009-06-29,04:07:20
40.060097,116.182458,0,154,39993.1718171296,2009-06-29,04:07:25
40.060097,116.182457,0,154,39993.171875,2009-06-29,04:07:30
40.060097,116.182457,0,154,39993.1719328704,2009-06-29,04:07:35
40.060096,116.182457,0,154,39993.1719907407,2009-06-29,04:07:40
40.060096,116.182456,0,154,39993.1720486111,2009-06-29,04:07:45
40.060096,116.182455,0,154,39993.1721064815,2009-06-29,04:07:50
40.060097,116.182455,0,154,39993.1721643518,2009-06-29,04:07:55
40.060096,116.182454,0,154,39993.1722222222,2009-06-29,04:08:00
40.060096,116.182454,0,154,39993.1722800926,2009-06-29,04:08:05
40.060096,116.182454,0,154,39993.172337963,2009-06-29,04:08:10
40.060095,116.182454,0,154,39993.1723958333,2009-06-29,04:08:15
40.060095,116.182455,0,154,39993.1724537037,2009-06-29,04:08:20
40.060094,116.182455,0,154,39993.1725115741,2009-06-29,04:08:25
40.060094,116.182454,0,154,39993.1725694444,2009-06-29,04:08:30
40.060094,116.182453,0,154,39993.1726273148,2009-06-29,04:08:35
40.060094,116.182452,0,154,39993.1726851852,2009-06-29,04:08:40
40.060094,116.182452,0,154,39993.1727430556,2009-06-29,04:08:45
40.060094,116.182452,0,154,39993.1728009259,2009-06-29,04:08:50
40.060093,116.182452,0,154,39993.1728587963,2009-06-29,04:08:55
40.060093,116.182452,0,154,39993.1729166667,2009-06-29,04:09:00
40.060093,116.182451,0,154,39993.172974537,2009-06-29,04:09:05
40.060092,116.182451,0,154,39993.1730324074,2009-06-29,04:09:10
40.060092,116.182451,0,154,39993.1730902778,2009-06-29,04:09:15
40.060091,116.182451,0,154,39993.1731481481,2009-06-29,04:09:20
40.06009,116.18245,0,154,39993.1732060185,2009-06-29,04:09:25
40.060089,116.182449,0,154,39993.1732638889,2009-06-29,04:09:30
40.060089,116.182449,0,154,39993.1733217593,2009-06-29,04:09:35
40.060089,116.182449,0,154,39993.1733796296,2009-06-29,04:09:40
40.060088,116.182449,0,154,39993.1734375,2009-06-29,04:09:45
40.060088,116.182448,0,154,39993.1734953704,2009-06-29,04:09:50
40.060088,116.182448,0,154,39993.1735532407,2009-06-29,04:09:55
40.060088,116.182448,0,154,39993.1736111111,2009-06-29,04:10:00
40.060087,116.182446,0,154,39993.1736689815,2009-06-29,04:10:05
40.060087,116.182445,0,154,39993.1737268518,2009-06-29,04:10:10
40.060087,116.182445,0,154,39993.1737847222,2009-06-29,04:10:15
40.060086,116.182445,0,154,39993.1738425926,2009-06-29,04:10:20
40.060086,116.182444,0,154,39993.173900463,2009-06-29,04:10:25
40.060085,116.182443,0,154,39993.1739583333,2009-06-29,04:10:30
40.060085,116.182443,0,154,39993.1740162037,2009-06-29,04:10:35
40.060085,116.182443,0,154,39993.1740740741,2009-06-29,04:10:40
40.060085,116.182442,0,154,39993.1741319444,2009-06-29,04:10:45
40.060085,116.182442,0,154,39993.1741898148,2009-06-29,04:10:50
40.060084,116.182441,0,154,39993.1742476852,2009-06-29,04:10:55
40.060083,116.182441,0,154,39993.1743055556,2009-06-29,04:11:00
40.060083,116.182441,0,154,39993.1743634259,2009-06-29,04:11:05
40.060083,116.18244,0,154,39993.1744212963,2009-06-29,04:11:10
40.060082,116.182439,0,154,39993.1744791667,2009-06-29,04:11:15
40.060081,116.182438,0,154,39993.174537037,2009-06-29,04:11:20
40.060081,116.182437,0,154,39993.1745949074,2009-06-29,04:11:25
40.060081,116.182436,0,154,39993.1746527778,2009-06-29,04:11:30
40.060081,116.182435,0,154,39993.1747106481,2009-06-29,04:11:35
40.060082,116.182433,0,154,39993.1747685185,2009-06-29,04:11:40
40.060084,116.182432,0,154,39993.1748263889,2009-06-29,04:11:45
40.060084,116.182432,0,154,39993.1748611111,2009-06-29,04:11:48
40.060087,116.182433,0,154,39993.1748842593,2009-06-29,04:11:50
40.060142,116.18243,0,154,39993.1749421296,2009-06-29,04:11:55
40.06021,116.182434,0,155,39993.175,2009-06-29,04:12:00
40.060251,116.182422,0,155,39993.1750578704,2009-06-29,04:12:05
40.060276,116.182411,0,154,39993.1751157407,2009-06-29,04:12:10
40.060289,116.182407,0,153,39993.1751736111,2009-06-29,04:12:15
40.0603,116.182402,0,153,39993.1752314815,2009-06-29,04:12:20
40.060311,116.182405,0,153,39993.1752893519,2009-06-29,04:12:25
40.060319,116.182414,0,152,39993.1753472222,2009-06-29,04:12:30
40.060319,116.182414,0,152,39993.1753819444,2009-06-29,04:12:33
40.060315,116.182412,0,152,39993.1754050926,2009-06-29,04:12:35
40.060278,116.18238,0,152,39993.175462963,2009-06-29,04:12:40
40.060229,116.182329,0,150,39993.1755208333,2009-06-29,04:12:45
40.060139,116.182314,0,149,39993.1755787037,2009-06-29,04:12:50
40.060098,116.182327,0,149,39993.1756365741,2009-06-29,04:12:55
40.060071,116.182328,0,149,39993.1756944444,2009-06-29,04:13:00
40.060029,116.182281,0,149,39993.1757523148,2009-06-29,04:13:05
40.060034,116.182261,0,149,39993.1758101852,2009-06-29,04:13:10
40.060054,116.182224,0,149,39993.1758680556,2009-06-29,04:13:15
40.060095,116.182243,0,149,39993.1759259259,2009-06-29,04:13:20
40.060095,116.182243,0,149,39993.1759837963,2009-06-29,04:13:25
40.060095,116.18225,0,149,39993.1760416667,2009-06-29,04:13:30
40.060095,116.18225,0,149,39993.1760763889,2009-06-29,04:13:33
40.060101,116.182256,0,149,39993.176099537,2009-06-29,04:13:35
40.060146,116.182345,0,148,39993.1761574074,2009-06-29,04:13:40
40.060177,116.182433,0,148,39993.1762152778,2009-06-29,04:13:45
40.060201,116.182469,0,147,39993.1762731481,2009-06-29,04:13:50
40.06023,116.182457,0,146,39993.1763310185,2009-06-29,04:13:55
40.060256,116.182454,0,144,39993.1763888889,2009-06-29,04:14:00
40.060281,116.182442,0,143,39993.1764467593,2009-06-29,04:14:05
40.060307,116.182419,0,143,39993.1765046296,2009-06-29,04:14:10
40.060314,116.182388,0,142,39993.1765625,2009-06-29,04:14:15
40.060321,116.182372,0,141,39993.1766203704,2009-06-29,04:14:20
40.060328,116.182358,0,140,39993.1766782407,2009-06-29,04:14:25
40.060333,116.182348,0,139,39993.1767361111,2009-06-29,04:14:30
40.060341,116.182337,0,138,39993.1767939815,2009-06-29,04:14:35
40.060341,116.182326,0,136,39993.1768518519,2009-06-29,04:14:40
40.060341,116.182326,0,136,39993.1768865741,2009-06-29,04:14:43
40.060348,116.182319,0,135,39993.1769097222,2009-06-29,04:14:45
40.060357,116.182318,0,134,39993.1769675926,2009-06-29,04:14:50
40.060369,116.18232,0,133,39993.177025463,2009-06-29,04:14:55
40.060395,116.182373,0,132,39993.1770833333,2009-06-29,04:15:00
40.060416,116.18241,0,130,39993.1771412037,2009-06-29,04:15:05
40.060418,116.18244,0,128,39993.1771990741,2009-06-29,04:15:10
40.060412,116.182463,0,124,39993.1772569444,2009-06-29,04:15:15
40.060396,116.182477,0,120,39993.1773148148,2009-06-29,04:15:20
40.060376,116.182462,0,116,39993.1773726852,2009-06-29,04:15:25
40.060376,116.182462,0,116,39993.1774074074,2009-06-29,04:15:28
40.060375,116.182463,0,115,39993.1774305556,2009-06-29,04:15:30
40.06037,116.182446,0,114,39993.1774884259,2009-06-29,04:15:35
40.060381,116.182449,0,111,39993.1775462963,2009-06-29,04:15:40
40.060381,116.182449,0,111,39993.1775810185,2009-06-29,04:15:43
40.060383,116.182455,0,110,39993.1776041667,2009-06-29,04:15:45
40.060407,116.182472,0,108,39993.177662037,2009-06-29,04:15:50
40.060416,116.182482,0,106,39993.1777199074,2009-06-29,04:15:55
40.060421,116.182492,0,104,39993.1777777778,2009-06-29,04:16:00
40.060421,116.182492,0,104,39993.1778125,2009-06-29,04:16:03
40.060424,116.1825,0,103,39993.1778356481,2009-06-29,04:16:05
40.060423,116.182509,0,101,39993.1778935185,2009-06-29,04:16:10
40.060423,116.182509,0,101,39993.1779282407,2009-06-29,04:16:13
40.060417,116.18251,0,99,39993.1779513889,2009-06-29,04:16:15
40.060402,116.182481,0,98,39993.1780092593,2009-06-29,04:16:20
40.060376,116.182443,0,96,39993.1780671296,2009-06-29,04:16:25
40.060368,116.182437,0,95,39993.178125,2009-06-29,04:16:30
40.060361,116.18243,0,93,39993.1781828704,2009-06-29,04:16:35
40.060361,116.18243,0,93,39993.1782175926,2009-06-29,04:16:38
40.060353,116.182426,0,91,39993.1782407407,2009-06-29,04:16:40
40.060318,116.182402,0,88,39993.1782986111,2009-06-29,04:16:45
40.060279,116.182382,0,87,39993.1783564815,2009-06-29,04:16:50
40.060256,116.182387,0,87,39993.1784143519,2009-06-29,04:16:55
40.060236,116.182403,0,89,39993.1784722222,2009-06-29,04:17:00
40.060226,116.182409,0,87,39993.1785300926,2009-06-29,04:17:05
40.060221,116.182411,0,85,39993.178587963,2009-06-29,04:17:10
40.060223,116.182408,0,84,39993.1786458333,2009-06-29,04:17:15
40.060223,116.182408,0,84,39993.1786805556,2009-06-29,04:17:18
40.060229,116.182411,0,82,39993.1787037037,2009-06-29,04:17:20
40.060249,116.182414,0,81,39993.1787615741,2009-06-29,04:17:25
40.060272,116.182409,0,78,39993.1788194444,2009-06-29,04:17:30
40.060266,116.182377,0,74,39993.1788773148,2009-06-29,04:17:35
40.060246,116.182333,0,71,39993.1789351852,2009-06-29,04:17:40
40.060244,116.182309,0,69,39993.1789930556,2009-06-29,04:17:45
40.060236,116.182291,0,66,39993.1790509259,2009-06-29,04:17:50
40.06022,116.182294,0,65,39993.1791087963,2009-06-29,04:17:55
40.060204,116.182285,0,63,39993.1791666667,2009-06-29,04:18:00
40.060168,116.182266,0,61,39993.179224537,2009-06-29,04:18:05
40.06017,116.182265,0,59,39993.1792824074,2009-06-29,04:18:10
40.060177,116.18226,0,57,39993.1793402778,2009-06-29,04:18:15
40.060184,116.182259,0,55,39993.1793981481,2009-06-29,04:18:20
40.060187,116.182256,0,54,39993.1794560185,2009-06-29,04:18:25
40.060189,116.182254,0,53,39993.1795138889,2009-06-29,04:18:30
40.060194,116.182254,0,51,39993.1795717593,2009-06-29,04:18:35
40.060194,116.182254,0,51,39993.1796064815,2009-06-29,04:18:38
40.060202,116.182259,0,50,39993.1796296296,2009-06-29,04:18:40
40.06021,116.182269,0,49,39993.1796875,2009-06-29,04:18:45
40.060216,116.18228,0,49,39993.1797453704,2009-06-29,04:18:50
40.060223,116.182285,0,48,39993.1798032407,2009-06-29,04:18:55
40.060229,116.182288,0,47,39993.1798611111,2009-06-29,04:19:00
40.060229,116.182288,0,47,39993.1798958333,2009-06-29,04:19:03
40.060233,116.182294,0,47,39993.1799189815,2009-06-29,04:19:05
40.060237,116.182305,0,47,39993.1799768518,2009-06-29,04:19:10
40.060251,116.18233,0,51,39993.1800347222,2009-06-29,04:19:15
40.060257,116.182344,0,51,39993.1800925926,2009-06-29,04:19:20
40.060263,116.182353,0,51,39993.180150463,2009-06-29,04:19:25
40.060272,116.182355,0,51,39993.1802083333,2009-06-29,04:19:30
40.060274,116.182346,0,52,39993.1802662037,2009-06-29,04:19:35
40.060269,116.182341,0,53,39993.1803240741,2009-06-29,04:19:40
40.060265,116.182349,0,54,39993.1803819444,2009-06-29,04:19:45
40.060461,116.182306,0,137,39993.2791087963,2009-06-29,06:41:55
40.060542,116.182339,0,140,39993.2791666667,2009-06-29,06:42:00
40.060577,116.182399,0,144,39993.279224537,2009-06-29,06:42:05
40.060617,116.182412,0,143,39993.2792824074,2009-06-29,06:42:10
40.060617,116.182412,0,144,39993.2793402778,2009-06-29,06:42:15
40.060617,116.182412,0,144,39993.279375,2009-06-29,06:42:18
40.060612,116.182413,0,144,39993.2793981481,2009-06-29,06:42:20
40.060619,116.182427,0,144,39993.2794560185,2009-06-29,06:42:25
40.060626,116.182437,0,144,39993.2795138889,2009-06-29,06:42:30
40.060626,116.182437,0,144,39993.2795486111,2009-06-29,06:42:33
40.060628,116.182438,0,144,39993.2795717593,2009-06-29,06:42:35
40.060637,116.182426,0,143,39993.2796296296,2009-06-29,06:42:40
40.06064,116.182429,0,142,39993.2796875,2009-06-29,06:42:45
40.060632,116.182426,0,143,39993.2797453704,2009-06-29,06:42:50
40.060632,116.182426,0,143,39993.2797800926,2009-06-29,06:42:53
40.06063,116.182425,0,143,39993.2798032407,2009-06-29,06:42:55
40.06064,116.182443,0,142,39993.2798611111,2009-06-29,06:43:00
40.060636,116.182438,0,142,39993.2799189815,2009-06-29,06:43:05
40.060636,116.182438,0,142,39993.2799537037,2009-06-29,06:43:08
40.060633,116.182437,0,142,39993.2799768519,2009-06-29,06:43:10
40.060619,116.182465,0,143,39993.2800347222,2009-06-29,06:43:15
40.060631,116.182534,0,146,39993.2800925926,2009-06-29,06:43:20
40.060643,116.182593,0,152,39993.280150463,2009-06-29,06:43:25
40.060652,116.182669,0,157,39993.2802083333,2009-06-29,06:43:30
40.060665,116.18274,0,165,39993.2802662037,2009-06-29,06:43:35
40.060688,116.182813,0,169,39993.2803240741,2009-06-29,06:43:40
40.060701,116.182882,0,171,39993.2803819444,2009-06-29,06:43:45
40.060695,116.182903,0,170,39993.2804398148,2009-06-29,06:43:50
40.060666,116.182875,0,164,39993.2804976852,2009-06-29,06:43:55
40.060619,116.182889,0,157,39993.2805555556,2009-06-29,06:44:00
40.060634,116.182893,0,157,39993.2806134259,2009-06-29,06:44:05
40.060645,116.182878,0,157,39993.2806712963,2009-06-29,06:44:10
40.060641,116.182819,0,156,39993.2807291667,2009-06-29,06:44:15
40.06066,116.182745,0,149,39993.280787037,2009-06-29,06:44:20
40.060663,116.182655,0,145,39993.2808449074,2009-06-29,06:44:25
40.060659,116.182589,0,142,39993.2809027778,2009-06-29,06:44:30
40.060649,116.182537,0,139,39993.2809606481,2009-06-29,06:44:35
40.060678,116.182479,0,136,39993.2810185185,2009-06-29,06:44:40
40.060666,116.182432,0,136,39993.2810763889,2009-06-29,06:44:45
40.060644,116.182371,0,132,39993.2811342593,2009-06-29,06:44:50
40.060628,116.182298,0,130,39993.2811921296,2009-06-29,06:44:55
40.060617,116.182238,0,131,39993.28125,2009-06-29,06:45:00
40.060643,116.182242,0,132,39993.2813078704,2009-06-29,06:45:05
40.060652,116.182237,0,131,39993.2813657407,2009-06-29,06:45:10
40.060642,116.18224,0,131,39993.2814236111,2009-06-29,06:45:15
40.060641,116.182241,0,132,39993.2814814815,2009-06-29,06:45:20
40.060643,116.182241,0,132,39993.2815393518,2009-06-29,06:45:25
40.060641,116.182241,0,132,39993.2815972222,2009-06-29,06:45:30
40.060642,116.182241,0,132,39993.2816550926,2009-06-29,06:45:35
40.060642,116.182241,0,132,39993.281712963,2009-06-29,06:45:40
40.060643,116.182241,0,132,39993.2817708333,2009-06-29,06:45:45
40.060644,116.182241,0,132,39993.2818287037,2009-06-29,06:45:50
40.060644,116.182241,0,132,39993.2818865741,2009-06-29,06:45:55
40.060644,116.182241,0,132,39993.2819444444,2009-06-29,06:46:00
40.060645,116.182241,0,132,39993.2820023148,2009-06-29,06:46:05
40.060645,116.182241,0,133,39993.2820601852,2009-06-29,06:46:10
40.060645,116.182241,0,133,39993.2820949074,2009-06-29,06:46:13
40.060644,116.182241,0,132,39993.2821180556,2009-06-29,06:46:15
40.060611,116.182247,0,132,39993.2821759259,2009-06-29,06:46:20
40.060613,116.182295,0,134,39993.2822337963,2009-06-29,06:46:25
40.060612,116.182368,0,139,39993.2822916667,2009-06-29,06:46:30
40.060631,116.182412,0,139,39993.282349537,2009-06-29,06:46:35
40.060653,116.182428,0,136,39993.2824074074,2009-06-29,06:46:40
40.060657,116.182429,0,136,39993.2824652778,2009-06-29,06:46:45
40.06066,116.182429,0,135,39993.2825231481,2009-06-29,06:46:50
40.060654,116.182429,0,135,39993.2825810185,2009-06-29,06:46:55
40.06065,116.182429,0,135,39993.2826388889,2009-06-29,06:47:00
40.060645,116.18243,0,136,39993.2826967593,2009-06-29,06:47:05
40.060643,116.18243,0,136,39993.2827546296,2009-06-29,06:47:10
40.060638,116.182431,0,136,39993.2828125,2009-06-29,06:47:15
40.060638,116.182431,0,136,39993.2828472222,2009-06-29,06:47:18
40.060636,116.182431,0,136,39993.2828703704,2009-06-29,06:47:20
40.060633,116.182473,0,136,39993.2829282407,2009-06-29,06:47:25
40.060612,116.182523,0,137,39993.2829861111,2009-06-29,06:47:30
40.060594,116.182564,0,137,39993.2830439815,2009-06-29,06:47:35
40.060589,116.182593,0,138,39993.2831018518,2009-06-29,06:47:40
40.060588,116.182593,0,138,39993.2831597222,2009-06-29,06:47:45
40.060587,116.182593,0,138,39993.2832175926,2009-06-29,06:47:50
40.060587,116.182593,0,138,39993.2832523148,2009-06-29,06:47:53
40.060589,116.182593,0,138,39993.283275463,2009-06-29,06:47:55
40.060593,116.182574,0,138,39993.2833333333,2009-06-29,06:48:00
40.060577,116.18254,0,137,39993.2833912037,2009-06-29,06:48:05
40.060582,116.182497,0,137,39993.2834490741,2009-06-29,06:48:10
40.060596,116.182535,0,138,39993.2835069444,2009-06-29,06:48:15
40.060621,116.182531,0,141,39993.2835648148,2009-06-29,06:48:20
40.060649,116.182515,0,142,39993.2836226852,2009-06-29,06:48:25
40.060648,116.182512,0,142,39993.2836805556,2009-06-29,06:48:30
40.060648,116.182511,0,143,39993.2837384259,2009-06-29,06:48:35
40.060647,116.182511,0,143,39993.2837962963,2009-06-29,06:48:40
40.060645,116.182511,0,143,39993.2838541667,2009-06-29,06:48:45
40.060643,116.182511,0,143,39993.283912037,2009-06-29,06:48:50
40.060641,116.182511,0,143,39993.2839699074,2009-06-29,06:48:55
40.06064,116.182511,0,143,39993.2840277778,2009-06-29,06:49:00
40.06064,116.18251,0,143,39993.2840856481,2009-06-29,06:49:05
40.06064,116.18251,0,143,39993.2841435185,2009-06-29,06:49:10
40.06064,116.18251,0,143,39993.2842013889,2009-06-29,06:49:15
40.06064,116.182509,0,143,39993.2842592593,2009-06-29,06:49:20
40.06064,116.182509,0,143,39993.2843171296,2009-06-29,06:49:25
40.060639,116.182508,0,143,39993.284375,2009-06-29,06:49:30
40.060639,116.182508,0,143,39993.2844328704,2009-06-29,06:49:35
40.060639,116.182507,0,143,39993.2844907407,2009-06-29,06:49:40
40.060639,116.182507,0,143,39993.2845486111,2009-06-29,06:49:45
40.060639,116.182507,0,143,39993.2846064815,2009-06-29,06:49:50
40.060639,116.182507,0,143,39993.2846643519,2009-06-29,06:49:55
40.06064,116.182507,0,143,39993.2847222222,2009-06-29,06:50:00
40.06064,116.182506,0,143,39993.2847800926,2009-06-29,06:50:05
40.06064,116.182506,0,143,39993.284837963,2009-06-29,06:50:10
40.06064,116.182506,0,143,39993.2848958333,2009-06-29,06:50:15
40.06064,116.182506,0,143,39993.2849537037,2009-06-29,06:50:20
40.06064,116.182506,0,143,39993.2850115741,2009-06-29,06:50:25
40.06064,116.182506,0,143,39993.2850694444,2009-06-29,06:50:30
40.06064,116.182506,0,143,39993.2851273148,2009-06-29,06:50:35
40.06064,116.182506,0,143,39993.2851851852,2009-06-29,06:50:40
40.06064,116.182506,0,143,39993.2852430556,2009-06-29,06:50:45
40.06064,116.182506,0,143,39993.2853009259,2009-06-29,06:50:50
40.06064,116.182505,0,143,39993.2853587963,2009-06-29,06:50:55
40.060639,116.182505,0,143,39993.2854166667,2009-06-29,06:51:00
40.060639,116.182505,0,143,39993.285474537,2009-06-29,06:51:05
40.060639,116.182505,0,143,39993.2855324074,2009-06-29,06:51:10
40.060639,116.182505,0,143,39993.2855902778,2009-06-29,06:51:15
40.060639,116.182505,0,143,39993.2856481481,2009-06-29,06:51:20
40.060639,116.182505,0,143,39993.2857060185,2009-06-29,06:51:25
40.060639,116.182505,0,143,39993.2857407407,2009-06-29,06:51:28
40.060639,116.182505,0,143,39993.2857638889,2009-06-29,06:51:30
40.060618,116.182479,0,142,39993.2858217593,2009-06-29,06:51:35
40.060605,116.182403,0,135,39993.2858796296,2009-06-29,06:51:40
40.060598,116.182328,0,131,39993.2859375,2009-06-29,06:51:45
40.060613,116.182275,0,130,39993.2859953704,2009-06-29,06:51:50
40.060625,116.182277,0,130,39993.2860532407,2009-06-29,06:51:55
40.060628,116.182277,0,130,39993.2861111111,2009-06-29,06:52:00
40.060629,116.182277,0,129,39993.2861689815,2009-06-29,06:52:05
40.060629,116.182276,0,129,39993.2862268519,2009-06-29,06:52:10
40.060629,116.182276,0,129,39993.2862847222,2009-06-29,06:52:15
40.060628,116.182276,0,129,39993.2863425926,2009-06-29,06:52:20
40.060627,116.182276,0,129,39993.286400463,2009-06-29,06:52:25
40.060628,116.182276,0,129,39993.2864583333,2009-06-29,06:52:30
40.060628,116.182276,0,129,39993.2865162037,2009-06-29,06:52:35
40.060628,116.182276,0,129,39993.2865740741,2009-06-29,06:52:40
40.060628,116.182276,0,129,39993.2866319444,2009-06-29,06:52:45
40.060628,116.182276,0,129,39993.2866666667,2009-06-29,06:52:48
40.060627,116.182276,0,129,39993.2866898148,2009-06-29,06:52:50
40.060606,116.182284,0,127,39993.2867476852,2009-06-29,06:52:55
40.060609,116.18234,0,123,39993.2868055556,2009-06-29,06:53:00
40.06062,116.182401,0,123,39993.2868634259,2009-06-29,06:53:05
40.060625,116.182476,0,127,39993.2869212963,2009-06-29,06:53:10
40.060621,116.182544,0,130,39993.2869791667,2009-06-29,06:53:15
40.06061,116.182602,0,130,39993.287037037,2009-06-29,06:53:20
40.060603,116.182603,0,131,39993.2870949074,2009-06-29,06:53:25
40.060605,116.182603,0,131,39993.2871527778,2009-06-29,06:53:30
40.060607,116.182603,0,132,39993.2872106481,2009-06-29,06:53:35
40.06061,116.182603,0,133,39993.2872685185,2009-06-29,06:53:40
40.06061,116.182603,0,133,39993.2873263889,2009-06-29,06:53:45
40.06061,116.182604,0,134,39993.2873842593,2009-06-29,06:53:50
40.06061,116.182604,0,134,39993.2874189815,2009-06-29,06:53:53
40.060612,116.182598,0,133,39993.2874421296,2009-06-29,06:53:55
40.060629,116.182552,0,134,39993.2875,2009-06-29,06:54:00
40.060648,116.182523,0,134,39993.2875578704,2009-06-29,06:54:05
40.060655,116.182516,0,135,39993.2876157407,2009-06-29,06:54:10
40.060656,116.182515,0,136,39993.2876736111,2009-06-29,06:54:15
40.060656,116.182515,0,136,39993.2877314815,2009-06-29,06:54:20
40.060655,116.182515,0,136,39993.2877893519,2009-06-29,06:54:25
40.060655,116.182515,0,136,39993.2878472222,2009-06-29,06:54:30
40.060655,116.182515,0,136,39993.2879050926,2009-06-29,06:54:35
40.060654,116.182515,0,136,39993.287962963,2009-06-29,06:54:40
40.060655,116.182515,0,136,39993.2880208333,2009-06-29,06:54:45
40.060654,116.182515,0,136,39993.2880787037,2009-06-29,06:54:50
40.060654,116.182515,0,136,39993.2881365741,2009-06-29,06:54:55
40.060654,116.182515,0,136,39993.2881712963,2009-06-29,06:54:58
40.060649,116.182511,0,137,39993.2881944444,2009-06-29,06:55:00
40.060629,116.182494,0,137,39993.2882523148,2009-06-29,06:55:05
40.060627,116.182497,0,137,39993.2883101852,2009-06-29,06:55:10
40.060627,116.182497,0,137,39993.2883680556,2009-06-29,06:55:15
40.060628,116.182497,0,137,39993.2884259259,2009-06-29,06:55:20
40.060627,116.182497,0,137,39993.2884837963,2009-06-29,06:55:25
40.060627,116.182497,0,137,39993.2885416667,2009-06-29,06:55:30
40.060628,116.182497,0,137,39993.288599537,2009-06-29,06:55:35
40.060626,116.182498,0,136,39993.2886574074,2009-06-29,06:55:40
40.060623,116.1825,0,136,39993.2887152778,2009-06-29,06:55:45
40.060624,116.1825,0,136,39993.2887731481,2009-06-29,06:55:50
40.060625,116.182499,0,136,39993.2888310185,2009-06-29,06:55:55
40.060625,116.182498,0,136,39993.2888888889,2009-06-29,06:56:00
40.060626,116.182497,0,136,39993.2889467593,2009-06-29,06:56:05
40.060626,116.182497,0,136,39993.2890046296,2009-06-29,06:56:10
40.060627,116.182496,0,136,39993.2890625,2009-06-29,06:56:15
40.060627,116.182496,0,136,39993.2890972222,2009-06-29,06:56:18
40.060619,116.18249,0,136,39993.2891203704,2009-06-29,06:56:20
40.060617,116.182428,0,135,39993.2891782407,2009-06-29,06:56:25
40.060604,116.18236,0,131,39993.2892361111,2009-06-29,06:56:30
40.060599,116.18225,0,126,39993.2892939815,2009-06-29,06:56:35
40.060587,116.182175,0,126,39993.2893518518,2009-06-29,06:56:40
40.060577,116.182105,0,126,39993.2894097222,2009-06-29,06:56:45
40.060554,116.182046,0,130,39993.2894675926,2009-06-29,06:56:50
40.060583,116.182027,0,130,39993.289525463,2009-06-29,06:56:55
40.060603,116.182016,0,130,39993.2895833333,2009-06-29,06:57:00
40.060605,116.182016,0,130,39993.2896412037,2009-06-29,06:57:05
40.060613,116.182014,0,130,39993.2896990741,2009-06-29,06:57:10
40.060618,116.182013,0,131,39993.2897569444,2009-06-29,06:57:15
40.060622,116.182012,0,132,39993.2898148148,2009-06-29,06:57:20
40.060625,116.182011,0,132,39993.2898726852,2009-06-29,06:57:25
40.060627,116.18201,0,132,39993.2899305556,2009-06-29,06:57:30
40.060628,116.18201,0,132,39993.2899884259,2009-06-29,06:57:35
40.060629,116.18201,0,132,39993.2900462963,2009-06-29,06:57:40
40.06063,116.182009,0,132,39993.2901041667,2009-06-29,06:57:45
40.060631,116.182009,0,132,39993.290162037,2009-06-29,06:57:50
40.060632,116.182008,0,132,39993.2902199074,2009-06-29,06:57:55
40.060633,116.182007,0,132,39993.2902777778,2009-06-29,06:58:00
40.060633,116.182007,0,132,39993.2903356481,2009-06-29,06:58:05
40.060634,116.182007,0,132,39993.2903935185,2009-06-29,06:58:10
40.060635,116.182006,0,133,39993.2904513889,2009-06-29,06:58:15
40.060636,116.182006,0,133,39993.2905092593,2009-06-29,06:58:20
40.060636,116.182005,0,133,39993.2905671296,2009-06-29,06:58:25
40.060637,116.182005,0,133,39993.290625,2009-06-29,06:58:30
40.060637,116.182004,0,133,39993.2906828704,2009-06-29,06:58:35
40.060638,116.182003,0,133,39993.2907407407,2009-06-29,06:58:40
40.060639,116.182003,0,133,39993.2907986111,2009-06-29,06:58:45
40.060639,116.182003,0,133,39993.2908564815,2009-06-29,06:58:50
40.060639,116.182003,0,133,39993.2909143518,2009-06-29,06:58:55
40.060639,116.182003,0,133,39993.2909722222,2009-06-29,06:59:00
40.06064,116.182002,0,133,39993.2910300926,2009-06-29,06:59:05
40.06064,116.182002,0,133,39993.291087963,2009-06-29,06:59:10
40.060641,116.182001,0,133,39993.2911458333,2009-06-29,06:59:15
40.060641,116.182001,0,133,39993.2912037037,2009-06-29,06:59:20
40.060641,116.182001,0,133,39993.2912615741,2009-06-29,06:59:25
40.060641,116.182001,0,133,39993.2913194444,2009-06-29,06:59:30
40.060641,116.182001,0,133,39993.2913773148,2009-06-29,06:59:35
40.060641,116.182001,0,133,39993.2914351852,2009-06-29,06:59:40
40.060641,116.182001,0,133,39993.2914930556,2009-06-29,06:59:45
40.060641,116.182001,0,133,39993.2915509259,2009-06-29,06:59:50
40.060641,116.182001,0,133,39993.2916087963,2009-06-29,06:59:55
40.060641,116.182001,0,133,39993.2916666667,2009-06-29,07:00:00
40.06064,116.182001,0,133,39993.291724537,2009-06-29,07:00:05
40.06064,116.182001,0,133,39993.2917824074,2009-06-29,07:00:10
40.06064,116.182001,0,133,39993.2918402778,2009-06-29,07:00:15
40.060641,116.182001,0,133,39993.2918981481,2009-06-29,07:00:20
40.060641,116.182001,0,133,39993.2919560185,2009-06-29,07:00:25
40.06064,116.182,0,133,39993.2920138889,2009-06-29,07:00:30
40.060641,116.182,0,133,39993.2920717593,2009-06-29,07:00:35
40.060641,116.182,0,133,39993.2921296296,2009-06-29,07:00:40
40.060641,116.182,0,133,39993.2921875,2009-06-29,07:00:45
40.060641,116.182,0,133,39993.2922453704,2009-06-29,07:00:50
40.060641,116.182,0,133,39993.2923032407,2009-06-29,07:00:55
40.060641,116.182,0,133,39993.2923611111,2009-06-29,07:01:00
40.060642,116.182,0,133,39993.2924189815,2009-06-29,07:01:05
40.060642,116.182,0,133,39993.2924768519,2009-06-29,07:01:10
40.060642,116.182,0,133,39993.2925347222,2009-06-29,07:01:15
40.060643,116.181999,0,133,39993.2925925926,2009-06-29,07:01:20
40.060643,116.181999,0,133,39993.292650463,2009-06-29,07:01:25
40.060644,116.181998,0,133,39993.2927083333,2009-06-29,07:01:30
40.060644,116.181998,0,133,39993.2927662037,2009-06-29,07:01:35
40.060645,116.181998,0,133,39993.2928240741,2009-06-29,07:01:40
40.060645,116.181998,0,133,39993.2928819444,2009-06-29,07:01:45
40.060645,116.181998,0,133,39993.2929398148,2009-06-29,07:01:50
40.060645,116.181998,0,133,39993.2929976852,2009-06-29,07:01:55
40.060645,116.181998,0,133,39993.2930555556,2009-06-29,07:02:00
40.060645,116.181998,0,133,39993.2931134259,2009-06-29,07:02:05
40.060645,116.181997,0,133,39993.2931712963,2009-06-29,07:02:10
40.060645,116.181998,0,133,39993.2932291667,2009-06-29,07:02:15
40.060645,116.181998,0,133,39993.293287037,2009-06-29,07:02:20
40.060645,116.181998,0,133,39993.2933449074,2009-06-29,07:02:25
40.060645,116.181997,0,133,39993.2934027778,2009-06-29,07:02:30
40.060645,116.181997,0,133,39993.2934606481,2009-06-29,07:02:35
40.060645,116.181997,0,133,39993.2935185185,2009-06-29,07:02:40
40.060645,116.181997,0,133,39993.2935763889,2009-06-29,07:02:45
40.060645,116.181997,0,133,39993.2936342593,2009-06-29,07:02:50
40.060645,116.181997,0,133,39993.2936921296,2009-06-29,07:02:55
40.060645,116.181997,0,133,39993.29375,2009-06-29,07:03:00
40.060645,116.181997,0,133,39993.2938078704,2009-06-29,07:03:05
40.060645,116.181997,0,133,39993.2938657407,2009-06-29,07:03:10
40.060645,116.181997,0,133,39993.2939236111,2009-06-29,07:03:15
40.060645,116.181997,0,133,39993.2939814815,2009-06-29,07:03:20
40.060645,116.181997,0,133,39993.2940393519,2009-06-29,07:03:25
40.060645,116.181997,0,133,39993.2940972222,2009-06-29,07:03:30
40.060645,116.181997,0,133,39993.2941550926,2009-06-29,07:03:35
40.060645,116.181996,0,133,39993.294212963,2009-06-29,07:03:40
40.060645,116.181996,0,132,39993.2942708333,2009-06-29,07:03:45
40.060645,116.181996,0,132,39993.2943287037,2009-06-29,07:03:50
40.060646,116.181996,0,132,39993.2943865741,2009-06-29,07:03:55
40.060646,116.181996,0,132,39993.2944444444,2009-06-29,07:04:00
40.060646,116.181995,0,132,39993.2945023148,2009-06-29,07:04:05
40.060646,116.181995,0,132,39993.2945601852,2009-06-29,07:04:10
40.060646,116.181995,0,132,39993.2946180556,2009-06-29,07:04:15
40.060647,116.181995,0,132,39993.2946759259,2009-06-29,07:04:20
40.060647,116.181995,0,132,39993.2947337963,2009-06-29,07:04:25
40.060647,116.181994,0,132,39993.2947916667,2009-06-29,07:04:30
40.060647,116.181994,0,132,39993.294849537,2009-06-29,07:04:35
40.060647,116.181994,0,132,39993.2949074074,2009-06-29,07:04:40
40.060647,116.181994,0,132,39993.2949652778,2009-06-29,07:04:45
40.060647,116.181994,0,132,39993.2950231481,2009-06-29,07:04:50
40.060647,116.181994,0,132,39993.2950810185,2009-06-29,07:04:55
40.060647,116.181994,0,132,39993.2951388889,2009-06-29,07:05:00
40.060647,116.181994,0,132,39993.2951967593,2009-06-29,07:05:05
40.060647,116.181994,0,132,39993.2952546296,2009-06-29,07:05:10
40.060647,116.181994,0,132,39993.2953125,2009-06-29,07:05:15
40.060647,116.181994,0,132,39993.2953703704,2009-06-29,07:05:20
40.060647,116.181994,0,132,39993.2954282407,2009-06-29,07:05:25
40.060647,116.181994,0,132,39993.2954861111,2009-06-29,07:05:30
40.060647,116.181994,0,132,39993.2955439815,2009-06-29,07:05:35
40.060647,116.181994,0,132,39993.2956018519,2009-06-29,07:05:40
40.060647,116.181994,0,132,39993.2956597222,2009-06-29,07:05:45
40.060647,116.181994,0,132,39993.2957175926,2009-06-29,07:05:50
40.060647,116.181994,0,132,39993.295775463,2009-06-29,07:05:55
40.060647,116.181994,0,132,39993.2958333333,2009-06-29,07:06:00
40.060647,116.181994,0,132,39993.2958912037,2009-06-29,07:06:05
40.060647,116.181994,0,132,39993.2959490741,2009-06-29,07:06:10
40.060647,116.181994,0,132,39993.2959837963,2009-06-29,07:06:13
40.060647,116.181994,0,132,39993.2960069444,2009-06-29,07:06:15
40.060634,116.182035,0,136,39993.2960648148,2009-06-29,07:06:20
40.060634,116.18211,0,138,39993.2961226852,2009-06-29,07:06:25
40.060636,116.182174,0,137,39993.2961805556,2009-06-29,07:06:30
40.060613,116.182252,0,129,39993.2962384259,2009-06-29,07:06:35
40.060624,116.182262,0,127,39993.2962962963,2009-06-29,07:06:40
40.060628,116.18226,0,127,39993.2963541667,2009-06-29,07:06:45
40.06063,116.182259,0,126,39993.296412037,2009-06-29,07:06:50
40.060631,116.182259,0,125,39993.2964699074,2009-06-29,07:06:55
40.06063,116.18226,0,125,39993.2965277778,2009-06-29,07:07:00
40.06063,116.18226,0,125,39993.2965856481,2009-06-29,07:07:05
40.060628,116.18226,0,125,39993.2966435185,2009-06-29,07:07:10
40.060626,116.182261,0,125,39993.2967013889,2009-06-29,07:07:15
40.060626,116.182261,0,125,39993.2967592593,2009-06-29,07:07:20
40.060626,116.182261,0,125,39993.2968171296,2009-06-29,07:07:25
40.060627,116.182261,0,125,39993.296875,2009-06-29,07:07:30
40.060627,116.182261,0,125,39993.2969328704,2009-06-29,07:07:35
40.060627,116.182261,0,125,39993.2969907407,2009-06-29,07:07:40
40.060628,116.182261,0,125,39993.2970486111,2009-06-29,07:07:45
40.060628,116.182261,0,125,39993.2971064815,2009-06-29,07:07:50
40.060628,116.182261,0,125,39993.2971643518,2009-06-29,07:07:55
40.060628,116.182261,0,125,39993.2972222222,2009-06-29,07:08:00
40.060628,116.182261,0,124,39993.2972800926,2009-06-29,07:08:05
40.060628,116.182261,0,124,39993.297337963,2009-06-29,07:08:10
40.060628,116.182261,0,124,39993.2973958333,2009-06-29,07:08:15
40.060628,116.182261,0,124,39993.2974537037,2009-06-29,07:08:20
40.060628,116.182261,0,124,39993.2975115741,2009-06-29,07:08:25
40.060628,116.182261,0,125,39993.2975694444,2009-06-29,07:08:30
40.060628,116.182261,0,125,39993.2976273148,2009-06-29,07:08:35
40.060628,116.182261,0,125,39993.2976851852,2009-06-29,07:08:40
40.060628,116.182261,0,125,39993.2977430556,2009-06-29,07:08:45
40.060628,116.182261,0,125,39993.2978009259,2009-06-29,07:08:50
40.060628,116.18226,0,125,39993.2978587963,2009-06-29,07:08:55
40.060628,116.18226,0,125,39993.2979166667,2009-06-29,07:09:00
40.060628,116.182261,0,125,39993.297974537,2009-06-29,07:09:05
40.060628,116.182261,0,125,39993.2980324074,2009-06-29,07:09:10
40.060628,116.182261,0,125,39993.2980902778,2009-06-29,07:09:15
40.060628,116.18226,0,125,39993.2981481481,2009-06-29,07:09:20
40.060628,116.18226,0,125,39993.2982060185,2009-06-29,07:09:25
40.060628,116.18226,0,125,39993.2982638889,2009-06-29,07:09:30
40.060628,116.18226,0,125,39993.2983217593,2009-06-29,07:09:35
40.060627,116.18226,0,125,39993.2983796296,2009-06-29,07:09:40
40.060627,116.18226,0,125,39993.2984375,2009-06-29,07:09:45
40.060627,116.18226,0,125,39993.2984953704,2009-06-29,07:09:50
40.060627,116.182259,0,125,39993.2985532407,2009-06-29,07:09:55
40.060627,116.18226,0,125,39993.2986111111,2009-06-29,07:10:00
40.060627,116.18226,0,125,39993.2986689815,2009-06-29,07:10:05
40.060627,116.18226,0,125,39993.2987268518,2009-06-29,07:10:10
40.060627,116.18226,0,125,39993.2987847222,2009-06-29,07:10:15
40.060627,116.18226,0,125,39993.2988425926,2009-06-29,07:10:20
40.060626,116.18226,0,125,39993.298900463,2009-06-29,07:10:25
40.060626,116.18226,0,125,39993.2989583333,2009-06-29,07:10:30
40.060626,116.18226,0,125,39993.2990162037,2009-06-29,07:10:35
40.060626,116.18226,0,125,39993.2990740741,2009-06-29,07:10:40
40.060627,116.18226,0,125,39993.2991319444,2009-06-29,07:10:45
40.060627,116.18226,0,125,39993.2991898148,2009-06-29,07:10:50
40.060627,116.18226,0,125,39993.2992476852,2009-06-29,07:10:55
40.060627,116.18226,0,125,39993.2993055556,2009-06-29,07:11:00
40.060626,116.18226,0,125,39993.2993634259,2009-06-29,07:11:05
40.060627,116.182259,0,125,39993.2994212963,2009-06-29,07:11:10
40.060626,116.18226,0,125,39993.2994791667,2009-06-29,07:11:15
40.060626,116.18226,0,125,39993.299537037,2009-06-29,07:11:20
40.060626,116.18226,0,125,39993.2995949074,2009-06-29,07:11:25
40.060626,116.18226,0,125,39993.2996527778,2009-06-29,07:11:30
40.060626,116.18226,0,125,39993.2997106481,2009-06-29,07:11:35
40.060627,116.182261,0,125,39993.2997685185,2009-06-29,07:11:40
40.060627,116.182261,0,125,39993.2998263889,2009-06-29,07:11:45
40.060627,116.182261,0,125,39993.2998842593,2009-06-29,07:11:50
40.060627,116.182261,0,125,39993.2999421296,2009-06-29,07:11:55
40.060627,116.182261,0,125,39993.3,2009-06-29,07:12:00
40.060628,116.182261,0,125,39993.3000578704,2009-06-29,07:12:05
40.060628,116.182261,0,125,39993.3001157407,2009-06-29,07:12:10
40.060629,116.182262,0,125,39993.3001736111,2009-06-29,07:12:15
40.060629,116.182262,0,125,39993.3002314815,2009-06-29,07:12:20
40.060629,116.182262,0,125,39993.3002893519,2009-06-29,07:12:25
40.060629,116.182262,0,125,39993.3003472222,2009-06-29,07:12:30
40.060629,116.182262,0,125,39993.3004050926,2009-06-29,07:12:35
40.06063,116.182261,0,124,39993.300462963,2009-06-29,07:12:40
40.06063,116.182261,0,124,39993.3005208333,2009-06-29,07:12:45
40.060631,116.182261,0,124,39993.3005787037,2009-06-29,07:12:50
40.060631,116.182262,0,124,39993.3006365741,2009-06-29,07:12:55
40.060632,116.182262,0,124,39993.3006944444,2009-06-29,07:13:00
40.060632,116.182262,0,124,39993.3007523148,2009-06-29,07:13:05
40.060632,116.182262,0,124,39993.3008101852,2009-06-29,07:13:10
40.060632,116.182261,0,124,39993.3008680556,2009-06-29,07:13:15
40.060632,116.182262,0,124,39993.3009259259,2009-06-29,07:13:20
40.060632,116.182262,0,124,39993.3009837963,2009-06-29,07:13:25
40.060632,116.182262,0,124,39993.3010416667,2009-06-29,07:13:30
40.060632,116.182262,0,124,39993.301099537,2009-06-29,07:13:35
40.060632,116.182262,0,124,39993.3011574074,2009-06-29,07:13:40
40.060632,116.182262,0,124,39993.3012152778,2009-06-29,07:13:45
40.060631,116.182262,0,124,39993.3012731481,2009-06-29,07:13:50
40.060631,116.182262,0,124,39993.3013310185,2009-06-29,07:13:55
40.060631,116.182262,0,124,39993.3013888889,2009-06-29,07:14:00
40.060631,116.182262,0,124,39993.3014467593,2009-06-29,07:14:05
40.060631,116.182263,0,124,39993.3015046296,2009-06-29,07:14:10
40.06063,116.182263,0,124,39993.3015625,2009-06-29,07:14:15
40.06063,116.182263,0,124,39993.3016203704,2009-06-29,07:14:20
40.06063,116.182263,0,124,39993.3016782407,2009-06-29,07:14:25
40.06063,116.182263,0,124,39993.3017361111,2009-06-29,07:14:30
40.06063,116.182263,0,124,39993.3017939815,2009-06-29,07:14:35
40.060631,116.182263,0,124,39993.3018518519,2009-06-29,07:14:40
40.060631,116.182263,0,124,39993.3019097222,2009-06-29,07:14:45
40.060631,116.182263,0,124,39993.3019675926,2009-06-29,07:14:50
40.060631,116.182263,0,124,39993.302025463,2009-06-29,07:14:55
40.060631,116.182263,0,124,39993.3020833333,2009-06-29,07:15:00
40.060632,116.182263,0,124,39993.3021412037,2009-06-29,07:15:05
40.060632,116.182263,0,124,39993.3021990741,2009-06-29,07:15:10
40.060632,116.182263,0,124,39993.3022569444,2009-06-29,07:15:15
40.060632,116.182263,0,124,39993.3023148148,2009-06-29,07:15:20
40.060632,116.182263,0,124,39993.3023726852,2009-06-29,07:15:25
40.060633,116.182263,0,124,39993.3024305556,2009-06-29,07:15:30
40.060633,116.182263,0,124,39993.3024884259,2009-06-29,07:15:35
40.060633,116.182263,0,124,39993.3025462963,2009-06-29,07:15:40
40.060634,116.182263,0,124,39993.3026041667,2009-06-29,07:15:45
40.060634,116.182263,0,124,39993.302662037,2009-06-29,07:15:50
40.060634,116.182263,0,124,39993.3027199074,2009-06-29,07:15:55
40.060634,116.182263,0,124,39993.3027777778,2009-06-29,07:16:00
40.060634,116.182264,0,124,39993.3028356481,2009-06-29,07:16:05
40.060634,116.182264,0,124,39993.3028935185,2009-06-29,07:16:10
40.060634,116.182264,0,124,39993.3029513889,2009-06-29,07:16:15
40.060634,116.182264,0,124,39993.3030092593,2009-06-29,07:16:20
40.060633,116.182264,0,124,39993.3030671296,2009-06-29,07:16:25
40.060633,116.182264,0,124,39993.303125,2009-06-29,07:16:30
40.060633,116.182264,0,124,39993.3031597222,2009-06-29,07:16:33
40.060634,116.182264,0,124,39993.3031828704,2009-06-29,07:16:35
40.060606,116.182272,0,124,39993.3032407407,2009-06-29,07:16:40
40.060609,116.182326,0,125,39993.3032986111,2009-06-29,07:16:45
40.060608,116.182373,0,124,39993.3033564815,2009-06-29,07:16:50
40.060619,116.182415,0,125,39993.3034143519,2009-06-29,07:16:55
40.060644,116.182431,0,124,39993.3034722222,2009-06-29,07:17:00
40.06063,116.182432,0,123,39993.3035300926,2009-06-29,07:17:05
40.060626,116.182429,0,123,39993.303587963,2009-06-29,07:17:10
40.060626,116.182428,0,123,39993.3036458333,2009-06-29,07:17:15
40.060625,116.182428,0,123,39993.3037037037,2009-06-29,07:17:20
40.060625,116.182427,0,123,39993.3037615741,2009-06-29,07:17:25
40.060622,116.182427,0,123,39993.3038194444,2009-06-29,07:17:30
40.060629,116.182426,0,123,39993.3038773148,2009-06-29,07:17:35
40.060633,116.182425,0,123,39993.3039351852,2009-06-29,07:17:40
40.060634,116.182425,0,124,39993.3039930556,2009-06-29,07:17:45
40.060633,116.182425,0,124,39993.3040509259,2009-06-29,07:17:50
40.060631,116.182426,0,124,39993.3041087963,2009-06-29,07:17:55
40.060627,116.182426,0,124,39993.3041666667,2009-06-29,07:18:00
40.060625,116.182426,0,124,39993.304224537,2009-06-29,07:18:05
40.060622,116.182426,0,124,39993.3042824074,2009-06-29,07:18:10
40.06062,116.182426,0,124,39993.3043402778,2009-06-29,07:18:15
40.060619,116.182427,0,124,39993.3043981481,2009-06-29,07:18:20
40.060618,116.182428,0,124,39993.3044560185,2009-06-29,07:18:25
40.06062,116.182428,0,124,39993.3045138889,2009-06-29,07:18:30
40.06062,116.182428,0,124,39993.3045717593,2009-06-29,07:18:35
40.060618,116.182428,0,124,39993.3046296296,2009-06-29,07:18:40
40.060617,116.182428,0,123,39993.3046875,2009-06-29,07:18:45
40.060615,116.182428,0,124,39993.3047453704,2009-06-29,07:18:50
40.060613,116.182428,0,123,39993.3048032407,2009-06-29,07:18:55
40.060611,116.182428,0,123,39993.3048611111,2009-06-29,07:19:00
40.060608,116.182428,0,123,39993.3049189815,2009-06-29,07:19:05
40.060608,116.182428,0,123,39993.3049768518,2009-06-29,07:19:10
40.060607,116.182427,0,123,39993.3050347222,2009-06-29,07:19:15
40.060607,116.182427,0,123,39993.3050925926,2009-06-29,07:19:20
40.060607,116.182427,0,123,39993.305150463,2009-06-29,07:19:25
40.060607,116.182427,0,123,39993.3052083333,2009-06-29,07:19:30
40.060608,116.182428,0,123,39993.3052662037,2009-06-29,07:19:35
40.060608,116.182429,0,123,39993.3053240741,2009-06-29,07:19:40
40.060608,116.18243,0,123,39993.3053819444,2009-06-29,07:19:45
40.060608,116.182431,0,123,39993.3054398148,2009-06-29,07:19:50
40.060608,116.182432,0,123,39993.3054976852,2009-06-29,07:19:55
40.060609,116.182432,0,123,39993.3055555556,2009-06-29,07:20:00
40.060609,116.182432,0,123,39993.3056134259,2009-06-29,07:20:05
40.06061,116.182432,0,123,39993.3056712963,2009-06-29,07:20:10
40.06061,116.182433,0,123,39993.3057291667,2009-06-29,07:20:15
40.06061,116.182433,0,123,39993.305787037,2009-06-29,07:20:20
40.06061,116.182433,0,122,39993.3058449074,2009-06-29,07:20:25
40.06061,116.182433,0,122,39993.3059027778,2009-06-29,07:20:30
40.06061,116.182433,0,122,39993.3059606481,2009-06-29,07:20:35
40.06061,116.182433,0,122,39993.3060185185,2009-06-29,07:20:40
40.06061,116.182434,0,122,39993.3060763889,2009-06-29,07:20:45
40.060611,116.182435,0,122,39993.3061342593,2009-06-29,07:20:50
40.060611,116.182435,0,122,39993.3061921296,2009-06-29,07:20:55
40.060611,116.182436,0,122,39993.30625,2009-06-29,07:21:00
40.060611,116.182437,0,122,39993.3063078704,2009-06-29,07:21:05
40.060611,116.182437,0,122,39993.3063657407,2009-06-29,07:21:10
40.060611,116.182437,0,122,39993.3064236111,2009-06-29,07:21:15
40.060611,116.182438,0,121,39993.3064814815,2009-06-29,07:21:20
40.060611,116.182437,0,121,39993.3065393518,2009-06-29,07:21:25
40.060612,116.182437,0,121,39993.3065972222,2009-06-29,07:21:30
40.060612,116.182438,0,121,39993.3066550926,2009-06-29,07:21:35
40.060612,116.182437,0,121,39993.306712963,2009-06-29,07:21:40
40.060612,116.182436,0,122,39993.3067708333,2009-06-29,07:21:45
40.060612,116.182436,0,122,39993.3068287037,2009-06-29,07:21:50
40.060613,116.182436,0,122,39993.3068865741,2009-06-29,07:21:55
40.060613,116.182436,0,122,39993.3069444444,2009-06-29,07:22:00
40.060613,116.182436,0,122,39993.3070023148,2009-06-29,07:22:05
40.060614,116.182435,0,123,39993.3070601852,2009-06-29,07:22:10
40.060614,116.182434,0,123,39993.3071180556,2009-06-29,07:22:15
40.060615,116.182433,0,123,39993.3071759259,2009-06-29,07:22:20
40.060615,116.182433,0,123,39993.3072337963,2009-06-29,07:22:25
40.060615,116.182433,0,122,39993.3072916667,2009-06-29,07:22:30
40.060615,116.182433,0,122,39993.307349537,2009-06-29,07:22:35
40.060615,116.182433,0,122,39993.3074074074,2009-06-29,07:22:40
40.060615,116.182433,0,122,39993.3074652778,2009-06-29,07:22:45
40.060615,116.182433,0,122,39993.3075231481,2009-06-29,07:22:50
40.060616,116.182433,0,122,39993.3075810185,2009-06-29,07:22:55
40.060616,116.182433,0,121,39993.3076388889,2009-06-29,07:23:00
40.060616,116.182433,0,121,39993.3076967593,2009-06-29,07:23:05
40.060617,116.182432,0,121,39993.3077546296,2009-06-29,07:23:10
40.060617,116.182431,0,121,39993.3078125,2009-06-29,07:23:15
40.060618,116.18243,0,121,39993.3078703704,2009-06-29,07:23:20
40.060618,116.18243,0,121,39993.3079282407,2009-06-29,07:23:25
40.060619,116.182429,0,121,39993.3079861111,2009-06-29,07:23:30
40.060619,116.182429,0,121,39993.3080439815,2009-06-29,07:23:35
40.06062,116.182428,0,121,39993.3081018519,2009-06-29,07:23:40
40.06062,116.182428,0,121,39993.3081597222,2009-06-29,07:23:45
40.06062,116.182428,0,121,39993.3082175926,2009-06-29,07:23:50
40.060621,116.182428,0,121,39993.308275463,2009-06-29,07:23:55
40.060621,116.182428,0,121,39993.3083333333,2009-06-29,07:24:00
40.060621,116.182428,0,120,39993.3083912037,2009-06-29,07:24:05
40.060621,116.182428,0,120,39993.3084490741,2009-06-29,07:24:10
40.060621,116.182429,0,120,39993.3085069444,2009-06-29,07:24:15
40.060622,116.18243,0,119,39993.3085648148,2009-06-29,07:24:20
40.060622,116.182429,0,119,39993.3086226852,2009-06-29,07:24:25
40.060622,116.182429,0,119,39993.3086805556,2009-06-29,07:24:30
40.060623,116.182429,0,119,39993.3087384259,2009-06-29,07:24:35
40.060623,116.182429,0,119,39993.3087962963,2009-06-29,07:24:40
40.060624,116.182429,0,119,39993.3088541667,2009-06-29,07:24:45
40.060624,116.182429,0,119,39993.308912037,2009-06-29,07:24:50
40.060625,116.182429,0,119,39993.3089699074,2009-06-29,07:24:55
40.060625,116.18243,0,119,39993.3090277778,2009-06-29,07:25:00
40.060625,116.18243,0,119,39993.3090856481,2009-06-29,07:25:05
40.060625,116.18243,0,119,39993.3091435185,2009-06-29,07:25:10
40.060625,116.18243,0,119,39993.3092013889,2009-06-29,07:25:15
40.060625,116.18243,0,119,39993.3092592593,2009-06-29,07:25:20
40.060625,116.18243,0,119,39993.3093171296,2009-06-29,07:25:25
40.060625,116.18243,0,118,39993.309375,2009-06-29,07:25:30
40.060625,116.182429,0,118,39993.3094328704,2009-06-29,07:25:35
40.060624,116.182429,0,118,39993.3094907407,2009-06-29,07:25:40
40.060624,116.182429,0,118,39993.3095486111,2009-06-29,07:25:45
40.060624,116.182429,0,118,39993.3096064815,2009-06-29,07:25:50
40.060625,116.182429,0,118,39993.3096643519,2009-06-29,07:25:55
40.060625,116.182429,0,118,39993.3097222222,2009-06-29,07:26:00
40.060625,116.182428,0,118,39993.3097800926,2009-06-29,07:26:05
40.060625,116.182429,0,119,39993.309837963,2009-06-29,07:26:10
40.060625,116.182429,0,118,39993.3098958333,2009-06-29,07:26:15
40.060625,116.182429,0,118,39993.3099537037,2009-06-29,07:26:20
40.060625,116.182429,0,118,39993.3100115741,2009-06-29,07:26:25
40.060625,116.182428,0,118,39993.3100694444,2009-06-29,07:26:30
40.060625,116.182427,0,118,39993.3101273148,2009-06-29,07:26:35
40.060625,116.182428,0,118,39993.3101851852,2009-06-29,07:26:40
40.060625,116.182427,0,118,39993.3102430556,2009-06-29,07:26:45
40.060625,116.182426,0,118,39993.3103009259,2009-06-29,07:26:50
40.060625,116.182426,0,118,39993.3103587963,2009-06-29,07:26:55
40.060625,116.182425,0,118,39993.3104166667,2009-06-29,07:27:00
40.060625,116.182425,0,118,39993.310474537,2009-06-29,07:27:05
40.060626,116.182424,0,117,39993.3105324074,2009-06-29,07:27:10
40.060626,116.182423,0,117,39993.3105902778,2009-06-29,07:27:15
40.060626,116.182423,0,117,39993.3106481481,2009-06-29,07:27:20
40.060627,116.182423,0,117,39993.3107060185,2009-06-29,07:27:25
40.060627,116.182424,0,116,39993.3107638889,2009-06-29,07:27:30
40.060627,116.182424,0,116,39993.3108217593,2009-06-29,07:27:35
40.060627,116.182424,0,116,39993.3108564815,2009-06-29,07:27:38
40.060626,116.182424,0,116,39993.3108796296,2009-06-29,07:27:40
40.060609,116.182369,0,117,39993.3109375,2009-06-29,07:27:45
40.060609,116.182324,0,119,39993.3109953704,2009-06-29,07:27:50
40.060604,116.182285,0,121,39993.3110532407,2009-06-29,07:27:55
40.06063,116.182255,0,120,39993.3111111111,2009-06-29,07:28:00
40.060635,116.182245,0,119,39993.3111689815,2009-06-29,07:28:05
40.06062,116.182236,0,119,39993.3112268519,2009-06-29,07:28:10
40.060581,116.182223,0,121,39993.3112847222,2009-06-29,07:28:15
40.060544,116.182219,0,125,39993.3113425926,2009-06-29,07:28:20
40.060492,116.182199,0,128,39993.311400463,2009-06-29,07:28:25
40.060474,116.182178,0,129,39993.3114583333,2009-06-29,07:28:30
40.060465,116.182178,0,129,39993.3115162037,2009-06-29,07:28:35
40.060455,116.182179,0,130,39993.3115740741,2009-06-29,07:28:40
40.060435,116.18219,0,130,39993.3116319444,2009-06-29,07:28:45
40.06039,116.182237,0,130,39993.3116898148,2009-06-29,07:28:50
40.060337,116.182284,0,130,39993.3117476852,2009-06-29,07:28:55
40.060303,116.182318,0,131,39993.3118055556,2009-06-29,07:29:00
40.060278,116.182329,0,131,39993.3118634259,2009-06-29,07:29:05
40.06027,116.18233,0,131,39993.3119212963,2009-06-29,07:29:10
40.060268,116.18233,0,131,39993.3119791667,2009-06-29,07:29:15
40.06027,116.18233,0,131,39993.312037037,2009-06-29,07:29:20
40.060276,116.182328,0,131,39993.3120949074,2009-06-29,07:29:25
40.060276,116.182328,0,131,39993.3121296296,2009-06-29,07:29:28
40.060283,116.182327,0,131,39993.3121527778,2009-06-29,07:29:30
40.060288,116.182365,0,130,39993.3122106481,2009-06-29,07:29:35
40.060294,116.182366,0,130,39993.3122685185,2009-06-29,07:29:40
40.060296,116.182365,0,129,39993.3123263889,2009-06-29,07:29:45
40.060296,116.182363,0,129,39993.3123842593,2009-06-29,07:29:50
40.060299,116.182361,0,129,39993.3124421296,2009-06-29,07:29:55
40.0603,116.18236,0,129,39993.3125,2009-06-29,07:30:00
40.060301,116.18236,0,129,39993.3125578704,2009-06-29,07:30:05
40.060301,116.18236,0,129,39993.3126157407,2009-06-29,07:30:10
40.060299,116.182361,0,129,39993.3126736111,2009-06-29,07:30:15
40.060297,116.182361,0,129,39993.3127314815,2009-06-29,07:30:20
40.060301,116.18236,0,129,39993.3127893518,2009-06-29,07:30:25
40.060306,116.182358,0,129,39993.3128472222,2009-06-29,07:30:30
40.060309,116.182357,0,129,39993.3129050926,2009-06-29,07:30:35
40.060312,116.182356,0,129,39993.312962963,2009-06-29,07:30:40
40.060318,116.182354,0,129,39993.3130208333,2009-06-29,07:30:45
40.060317,116.182354,0,129,39993.3130787037,2009-06-29,07:30:50
40.060317,116.182354,0,129,39993.3131134259,2009-06-29,07:30:53
40.06031,116.182355,0,129,39993.3131365741,2009-06-29,07:30:55
40.060301,116.182358,0,129,39993.3131944444,2009-06-29,07:31:00
40.060273,116.182398,0,129,39993.3132523148,2009-06-29,07:31:05
40.060259,116.182411,0,128,39993.3133101852,2009-06-29,07:31:10
40.060251,116.182416,0,127,39993.3133680556,2009-06-29,07:31:15
40.060256,116.182415,0,127,39993.3134259259,2009-06-29,07:31:20
40.060262,116.182414,0,128,39993.3134837963,2009-06-29,07:31:25
40.06026,116.182414,0,128,39993.3135416667,2009-06-29,07:31:30
40.060261,116.182414,0,128,39993.313599537,2009-06-29,07:31:35
40.060261,116.182414,0,128,39993.3136342593,2009-06-29,07:31:38
40.060265,116.182412,0,128,39993.3136574074,2009-06-29,07:31:40
40.060289,116.182359,0,127,39993.3137152778,2009-06-29,07:31:45
40.060318,116.182295,0,126,39993.3137731481,2009-06-29,07:31:50
40.060322,116.182263,0,123,39993.3138310185,2009-06-29,07:31:55
40.060405,116.182197,0,127,39993.3138888889,2009-06-29,07:32:00
40.060405,116.182197,0,127,39993.3139236111,2009-06-29,07:32:03
40.060412,116.182194,0,141,39993.3139467593,2009-06-29,07:32:05
40.060419,116.182184,0,144,39993.3140046296,2009-06-29,07:32:10
40.060488,116.182142,0,148,39993.3140625,2009-06-29,07:32:15
40.060562,116.182095,0,151,39993.3141203704,2009-06-29,07:32:20
40.060588,116.182068,0,158,39993.3141782407,2009-06-29,07:32:25
40.060614,116.18201,0,162,39993.3142361111,2009-06-29,07:32:30
40.060629,116.181974,0,164,39993.3142939815,2009-06-29,07:32:35
40.060654,116.181957,0,162,39993.3143518518,2009-06-29,07:32:40
40.060661,116.181956,0,162,39993.3144097222,2009-06-29,07:32:45
40.060665,116.181955,0,164,39993.3144675926,2009-06-29,07:32:50
40.060668,116.181954,0,165,39993.314525463,2009-06-29,07:32:55
40.060672,116.181954,0,166,39993.3145833333,2009-06-29,07:33:00
40.060675,116.181953,0,166,39993.3146412037,2009-06-29,07:33:05
40.060677,116.181953,0,166,39993.3146990741,2009-06-29,07:33:10
40.060679,116.181953,0,166,39993.3147569444,2009-06-29,07:33:15
40.060678,116.181953,0,165,39993.3148148148,2009-06-29,07:33:20
40.060678,116.181953,0,165,39993.3148726852,2009-06-29,07:33:25
40.060678,116.181953,0,165,39993.3149305556,2009-06-29,07:33:30
40.060677,116.181953,0,165,39993.3149884259,2009-06-29,07:33:35
40.060677,116.181953,0,165,39993.3150462963,2009-06-29,07:33:40
40.060676,116.181953,0,165,39993.3151041667,2009-06-29,07:33:45
40.060676,116.181954,0,165,39993.315162037,2009-06-29,07:33:50
40.060676,116.181954,0,165,39993.3152199074,2009-06-29,07:33:55
40.060676,116.181953,0,165,39993.3152777778,2009-06-29,07:34:00
40.060676,116.181953,0,165,39993.3153356481,2009-06-29,07:34:05
40.060676,116.181953,0,165,39993.3153935185,2009-06-29,07:34:10
40.060676,116.181953,0,165,39993.3154513889,2009-06-29,07:34:15
40.060675,116.181954,0,165,39993.3155092593,2009-06-29,07:34:20
40.060675,116.181954,0,165,39993.3155671296,2009-06-29,07:34:25
40.060675,116.181954,0,165,39993.315625,2009-06-29,07:34:30
40.060675,116.181955,0,165,39993.3156828704,2009-06-29,07:34:35
40.060675,116.181955,0,165,39993.3157407407,2009-06-29,07:34:40
40.060675,116.181955,0,165,39993.3157986111,2009-06-29,07:34:45
40.060675,116.181955,0,165,39993.3158564815,2009-06-29,07:34:50
40.060674,116.181955,0,164,39993.3159143519,2009-06-29,07:34:55
40.060674,116.181955,0,164,39993.3159722222,2009-06-29,07:35:00
40.060673,116.181955,0,164,39993.3160300926,2009-06-29,07:35:05
40.060673,116.181955,0,164,39993.316087963,2009-06-29,07:35:10
40.060674,116.181955,0,164,39993.3161458333,2009-06-29,07:35:15
40.060674,116.181954,0,164,39993.3162037037,2009-06-29,07:35:20
40.060674,116.181954,0,164,39993.3162615741,2009-06-29,07:35:25
40.060674,116.181954,0,164,39993.3163194444,2009-06-29,07:35:30
40.060674,116.181954,0,164,39993.3163773148,2009-06-29,07:35:35
40.060674,116.181955,0,164,39993.3164351852,2009-06-29,07:35:40
40.060674,116.181955,0,164,39993.3164930556,2009-06-29,07:35:45
40.060674,116.181955,0,164,39993.3165509259,2009-06-29,07:35:50
40.060674,116.181955,0,164,39993.3166087963,2009-06-29,07:35:55
40.060674,116.181955,0,163,39993.3166666667,2009-06-29,07:36:00
40.060675,116.181955,0,163,39993.316724537,2009-06-29,07:36:05
40.060675,116.181954,0,163,39993.3167824074,2009-06-29,07:36:10
40.060675,116.181954,0,163,39993.3168402778,2009-06-29,07:36:15
40.060675,116.181954,0,163,39993.3168981481,2009-06-29,07:36:20
40.060675,116.181953,0,163,39993.3169560185,2009-06-29,07:36:25
40.060675,116.181953,0,163,39993.3170138889,2009-06-29,07:36:30
40.060675,116.181953,0,163,39993.3170717593,2009-06-29,07:36:35
40.060675,116.181954,0,163,39993.3171296296,2009-06-29,07:36:40
40.060676,116.181954,0,162,39993.3171875,2009-06-29,07:36:45
40.060676,116.181954,0,162,39993.3172453704,2009-06-29,07:36:50
40.060676,116.181954,0,162,39993.3173032407,2009-06-29,07:36:55
40.060676,116.181954,0,162,39993.3173611111,2009-06-29,07:37:00
40.060676,116.181954,0,162,39993.3174189815,2009-06-29,07:37:05
40.060676,116.181954,0,162,39993.3174768519,2009-06-29,07:37:10
40.060676,116.181954,0,162,39993.3175347222,2009-06-29,07:37:15
40.060676,116.181954,0,162,39993.3175925926,2009-06-29,07:37:20
40.060677,116.181954,0,161,39993.317650463,2009-06-29,07:37:25
40.060677,116.181954,0,161,39993.3177083333,2009-06-29,07:37:30
40.060677,116.181954,0,161,39993.3177662037,2009-06-29,07:37:35
40.060678,116.181954,0,161,39993.3178240741,2009-06-29,07:37:40
40.060678,116.181953,0,161,39993.3178819444,2009-06-29,07:37:45
40.060678,116.181953,0,161,39993.3179398148,2009-06-29,07:37:50
40.060678,116.181953,0,161,39993.3179976852,2009-06-29,07:37:55
40.060678,116.181953,0,161,39993.3180555556,2009-06-29,07:38:00
40.060678,116.181953,0,161,39993.3181134259,2009-06-29,07:38:05
40.060678,116.181954,0,161,39993.3181712963,2009-06-29,07:38:10
40.060678,116.181954,0,160,39993.3182291667,2009-06-29,07:38:15
40.060678,116.181955,0,160,39993.318287037,2009-06-29,07:38:20
40.060678,116.181955,0,160,39993.3183449074,2009-06-29,07:38:25
40.060678,116.181955,0,160,39993.3184027778,2009-06-29,07:38:30
40.060678,116.181956,0,160,39993.3184606481,2009-06-29,07:38:35
40.060677,116.181956,0,160,39993.3185185185,2009-06-29,07:38:40
40.060677,116.181956,0,160,39993.3185763889,2009-06-29,07:38:45
40.060677,116.181956,0,160,39993.3186342593,2009-06-29,07:38:50
40.060677,116.181956,0,160,39993.3186921296,2009-06-29,07:38:55
40.060677,116.181957,0,160,39993.31875,2009-06-29,07:39:00
40.060676,116.181957,0,160,39993.3188078704,2009-06-29,07:39:05
40.060676,116.181957,0,159,39993.3188657407,2009-06-29,07:39:10
40.060676,116.181957,0,159,39993.3189236111,2009-06-29,07:39:15
40.060676,116.181957,0,159,39993.3189814815,2009-06-29,07:39:20
40.060676,116.181958,0,159,39993.3190393519,2009-06-29,07:39:25
40.060676,116.181957,0,159,39993.3190972222,2009-06-29,07:39:30
40.060676,116.181957,0,159,39993.3191550926,2009-06-29,07:39:35
40.060676,116.181957,0,159,39993.319212963,2009-06-29,07:39:40
40.060677,116.181956,0,159,39993.3192708333,2009-06-29,07:39:45
40.060677,116.181956,0,158,39993.3193287037,2009-06-29,07:39:50
40.060677,116.181955,0,158,39993.3193865741,2009-06-29,07:39:55
40.060677,116.181955,0,158,39993.3194444444,2009-06-29,07:40:00
40.060677,116.181954,0,158,39993.3195023148,2009-06-29,07:40:05
40.060677,116.181954,0,158,39993.3195601852,2009-06-29,07:40:10
40.060677,116.181954,0,158,39993.3196180556,2009-06-29,07:40:15
40.060677,116.181953,0,158,39993.3196759259,2009-06-29,07:40:20
40.060678,116.181953,0,158,39993.3197337963,2009-06-29,07:40:25
40.060677,116.181953,0,158,39993.3197916667,2009-06-29,07:40:30
40.060677,116.181953,0,158,39993.319849537,2009-06-29,07:40:35
40.060677,116.181953,0,158,39993.3199074074,2009-06-29,07:40:40
40.060677,116.181953,0,158,39993.3199652778,2009-06-29,07:40:45
40.060677,116.181953,0,158,39993.3200231481,2009-06-29,07:40:50
40.060677,116.181953,0,157,39993.3200810185,2009-06-29,07:40:55
40.060677,116.181953,0,157,39993.3201388889,2009-06-29,07:41:00
40.060677,116.181953,0,157,39993.3201967593,2009-06-29,07:41:05
40.060677,116.181953,0,157,39993.3202546296,2009-06-29,07:41:10
40.060677,116.181953,0,157,39993.3203125,2009-06-29,07:41:15
40.060677,116.181953,0,157,39993.3203703704,2009-06-29,07:41:20
40.060677,116.181953,0,157,39993.3204050926,2009-06-29,07:41:23
40.060677,116.181952,0,157,39993.3204282407,2009-06-29,07:41:25
40.060656,116.181936,0,156,39993.3204861111,2009-06-29,07:41:30
40.060652,116.181875,0,153,39993.3205439815,2009-06-29,07:41:35
40.060634,116.181811,0,155,39993.3206018518,2009-06-29,07:41:40
40.06064,116.18175,0,158,39993.3206597222,2009-06-29,07:41:45
40.060662,116.181757,0,160,39993.3207175926,2009-06-29,07:41:50
40.060647,116.181752,0,162,39993.320775463,2009-06-29,07:41:55
40.060641,116.181753,0,163,39993.3208333333,2009-06-29,07:42:00
40.060635,116.181754,0,163,39993.3208912037,2009-06-29,07:42:05
40.06063,116.181755,0,163,39993.3209490741,2009-06-29,07:42:10
40.060629,116.181756,0,163,39993.3210069444,2009-06-29,07:42:15
40.060625,116.181757,0,164,39993.3210648148,2009-06-29,07:42:20
40.060619,116.181758,0,164,39993.3211226852,2009-06-29,07:42:25
40.060614,116.181758,0,164,39993.3211805556,2009-06-29,07:42:30
40.06061,116.181759,0,164,39993.3212384259,2009-06-29,07:42:35
40.060605,116.181759,0,164,39993.3212962963,2009-06-29,07:42:40
40.060602,116.181759,0,164,39993.3213541667,2009-06-29,07:42:45
40.060602,116.181759,0,164,39993.321412037,2009-06-29,07:42:50
40.060602,116.181758,0,164,39993.3214699074,2009-06-29,07:42:55
40.060602,116.181757,0,164,39993.3215277778,2009-06-29,07:43:00
40.060602,116.181756,0,164,39993.3215856481,2009-06-29,07:43:05
40.060601,116.181754,0,165,39993.3216435185,2009-06-29,07:43:10
40.060601,116.181753,0,165,39993.3217013889,2009-06-29,07:43:15
40.060601,116.181753,0,164,39993.3217592593,2009-06-29,07:43:20
40.060601,116.181753,0,164,39993.3218171296,2009-06-29,07:43:25
40.0606,116.181752,0,164,39993.321875,2009-06-29,07:43:30
40.0606,116.181752,0,164,39993.3219328704,2009-06-29,07:43:35
40.060599,116.181751,0,164,39993.3219907407,2009-06-29,07:43:40
40.060598,116.181751,0,164,39993.3220486111,2009-06-29,07:43:45
40.060597,116.181751,0,164,39993.3221064815,2009-06-29,07:43:50
40.060597,116.18175,0,164,39993.3221643518,2009-06-29,07:43:55
40.060597,116.18175,0,164,39993.3222222222,2009-06-29,07:44:00
40.060596,116.181749,0,164,39993.3222800926,2009-06-29,07:44:05
40.060596,116.181749,0,164,39993.322337963,2009-06-29,07:44:10
40.060595,116.181749,0,164,39993.3223958333,2009-06-29,07:44:15
40.060595,116.181749,0,164,39993.3224537037,2009-06-29,07:44:20
40.060595,116.181749,0,164,39993.3225115741,2009-06-29,07:44:25
40.060595,116.181749,0,164,39993.3225694444,2009-06-29,07:44:30
40.060595,116.181749,0,164,39993.3226273148,2009-06-29,07:44:35
40.060595,116.181749,0,164,39993.3226851852,2009-06-29,07:44:40
40.060594,116.181748,0,164,39993.3227430556,2009-06-29,07:44:45
40.060594,116.181748,0,164,39993.3228009259,2009-06-29,07:44:50
40.060594,116.181748,0,164,39993.3228587963,2009-06-29,07:44:55
40.060594,116.181748,0,164,39993.3228935185,2009-06-29,07:44:58
40.060594,116.181746,0,163,39993.3229166667,2009-06-29,07:45:00
40.060594,116.181781,0,160,39993.322974537,2009-06-29,07:45:05
40.060597,116.181834,0,157,39993.3230324074,2009-06-29,07:45:10
40.060615,116.181898,0,153,39993.3230902778,2009-06-29,07:45:15
40.060611,116.181936,0,152,39993.3231481481,2009-06-29,07:45:20
40.060611,116.181936,0,152,39993.3231828704,2009-06-29,07:45:23
40.060613,116.181935,0,152,39993.3232060185,2009-06-29,07:45:25
40.060608,116.181873,0,153,39993.3232638889,2009-06-29,07:45:30
40.060609,116.181822,0,152,39993.3233217593,2009-06-29,07:45:35
40.060639,116.181784,0,148,39993.3233796296,2009-06-29,07:45:40
40.060604,116.181757,0,145,39993.3234375,2009-06-29,07:45:45
40.060603,116.18175,0,145,39993.3234953704,2009-06-29,07:45:50
40.060609,116.181749,0,144,39993.3235532407,2009-06-29,07:45:55
40.060611,116.181748,0,144,39993.3236111111,2009-06-29,07:46:00
40.060614,116.181748,0,144,39993.3236689815,2009-06-29,07:46:05
40.060611,116.181749,0,144,39993.3237268519,2009-06-29,07:46:10
40.060608,116.18175,0,143,39993.3237847222,2009-06-29,07:46:15
40.060614,116.181749,0,143,39993.3238425926,2009-06-29,07:46:20
40.06062,116.181749,0,144,39993.323900463,2009-06-29,07:46:25
40.060625,116.181749,0,144,39993.3239583333,2009-06-29,07:46:30
40.060627,116.181749,0,144,39993.3240162037,2009-06-29,07:46:35
40.060629,116.181749,0,144,39993.3240740741,2009-06-29,07:46:40
40.06063,116.18175,0,144,39993.3241319444,2009-06-29,07:46:45
40.060631,116.18175,0,144,39993.3241898148,2009-06-29,07:46:50
40.060631,116.181751,0,144,39993.3242476852,2009-06-29,07:46:55
40.060632,116.18175,0,144,39993.3243055556,2009-06-29,07:47:00
40.060632,116.18175,0,144,39993.3243634259,2009-06-29,07:47:05
40.060632,116.18175,0,144,39993.3244212963,2009-06-29,07:47:10
40.060632,116.181751,0,144,39993.3244791667,2009-06-29,07:47:15
40.060633,116.181751,0,144,39993.324537037,2009-06-29,07:47:20
40.060633,116.181751,0,145,39993.3245949074,2009-06-29,07:47:25
40.060633,116.181751,0,145,39993.3246527778,2009-06-29,07:47:30
40.060634,116.18175,0,145,39993.3247106481,2009-06-29,07:47:35
40.060633,116.18175,0,145,39993.3247685185,2009-06-29,07:47:40
40.060633,116.18175,0,145,39993.3248263889,2009-06-29,07:47:45
40.060633,116.181749,0,145,39993.3248842593,2009-06-29,07:47:50
40.060633,116.181749,0,146,39993.3249421296,2009-06-29,07:47:55
40.060633,116.181749,0,146,39993.325,2009-06-29,07:48:00
40.060633,116.181748,0,146,39993.3250578704,2009-06-29,07:48:05
40.060633,116.181748,0,146,39993.3251157407,2009-06-29,07:48:10
40.060633,116.181748,0,146,39993.3251736111,2009-06-29,07:48:15
40.060633,116.181747,0,146,39993.3252314815,2009-06-29,07:48:20
40.060634,116.181747,0,147,39993.3252893519,2009-06-29,07:48:25
40.060634,116.181747,0,147,39993.3253472222,2009-06-29,07:48:30
40.060633,116.181746,0,147,39993.3254050926,2009-06-29,07:48:35
40.060634,116.181746,0,147,39993.325462963,2009-06-29,07:48:40
40.060634,116.181747,0,147,39993.3255208333,2009-06-29,07:48:45
40.060634,116.181746,0,148,39993.3255787037,2009-06-29,07:48:50
40.060633,116.181746,0,148,39993.3256365741,2009-06-29,07:48:55
40.060633,116.181746,0,148,39993.3256944444,2009-06-29,07:49:00
40.060633,116.181746,0,148,39993.3257523148,2009-06-29,07:49:05
40.060633,116.181747,0,148,39993.3258101852,2009-06-29,07:49:10
40.060633,116.181747,0,148,39993.3258680556,2009-06-29,07:49:15
40.060633,116.181747,0,148,39993.3259259259,2009-06-29,07:49:20
40.060633,116.181747,0,148,39993.3259837963,2009-06-29,07:49:25
40.060633,116.181747,0,148,39993.3260416667,2009-06-29,07:49:30
40.060633,116.181747,0,148,39993.326099537,2009-06-29,07:49:35
40.060633,116.181747,0,148,39993.3261574074,2009-06-29,07:49:40
40.060633,116.181747,0,149,39993.3262152778,2009-06-29,07:49:45
40.060633,116.181747,0,149,39993.3262731481,2009-06-29,07:49:50
40.060633,116.181747,0,149,39993.3263310185,2009-06-29,07:49:55
40.060632,116.181747,0,149,39993.3263888889,2009-06-29,07:50:00
40.060632,116.181746,0,149,39993.3264467593,2009-06-29,07:50:05
40.060632,116.181746,0,149,39993.3265046296,2009-06-29,07:50:10
40.060632,116.181746,0,149,39993.3265625,2009-06-29,07:50:15
40.060632,116.181746,0,149,39993.3266203704,2009-06-29,07:50:20
40.060632,116.181746,0,149,39993.3266782407,2009-06-29,07:50:25
40.060632,116.181746,0,149,39993.3267361111,2009-06-29,07:50:30
40.060631,116.181746,0,150,39993.3267939815,2009-06-29,07:50:35
40.060631,116.181746,0,150,39993.3268518519,2009-06-29,07:50:40
40.06063,116.181747,0,150,39993.3269097222,2009-06-29,07:50:45
40.06063,116.181747,0,149,39993.3269675926,2009-06-29,07:50:50
40.06063,116.181747,0,149,39993.327025463,2009-06-29,07:50:55
40.06063,116.181747,0,149,39993.3270833333,2009-06-29,07:51:00
40.06063,116.181748,0,149,39993.3271412037,2009-06-29,07:51:05
40.060629,116.181749,0,149,39993.3271990741,2009-06-29,07:51:10
40.060629,116.18175,0,149,39993.3272569444,2009-06-29,07:51:15
40.060628,116.181751,0,149,39993.3273148148,2009-06-29,07:51:20
40.060628,116.181752,0,149,39993.3273726852,2009-06-29,07:51:25
40.060628,116.181752,0,149,39993.3274305556,2009-06-29,07:51:30
40.060627,116.181753,0,149,39993.3274884259,2009-06-29,07:51:35
40.060627,116.181754,0,149,39993.3275462963,2009-06-29,07:51:40
40.060627,116.181755,0,149,39993.3276041667,2009-06-29,07:51:45
40.060627,116.181755,0,149,39993.327662037,2009-06-29,07:51:50
40.060627,116.181755,0,149,39993.3277199074,2009-06-29,07:51:55
40.060627,116.181754,0,149,39993.3277777778,2009-06-29,07:52:00
40.060627,116.181754,0,149,39993.3278356481,2009-06-29,07:52:05
40.060627,116.181754,0,149,39993.3278935185,2009-06-29,07:52:10
40.060627,116.181753,0,149,39993.3279513889,2009-06-29,07:52:15
40.060627,116.181753,0,149,39993.3280092593,2009-06-29,07:52:20
40.060628,116.181753,0,149,39993.3280671296,2009-06-29,07:52:25
40.060628,116.181753,0,149,39993.328125,2009-06-29,07:52:30
40.060629,116.181754,0,149,39993.3281828704,2009-06-29,07:52:35
40.06063,116.181754,0,149,39993.3282407407,2009-06-29,07:52:40
40.06063,116.181754,0,149,39993.3282986111,2009-06-29,07:52:45
40.06063,116.181754,0,149,39993.3283564815,2009-06-29,07:52:50
40.06063,116.181755,0,149,39993.3284143518,2009-06-29,07:52:55
40.06063,116.181754,0,149,39993.3284722222,2009-06-29,07:53:00
40.060631,116.181755,0,149,39993.3285300926,2009-06-29,07:53:05
40.060631,116.181755,0,149,39993.3285648148,2009-06-29,07:53:08
40.060635,116.181757,0,149,39993.328587963,2009-06-29,07:53:10
40.060645,116.181761,0,150,39993.3286458333,2009-06-29,07:53:15
40.060657,116.181768,0,151,39993.3287037037,2009-06-29,07:53:20
40.060664,116.181771,0,152,39993.3287615741,2009-06-29,07:53:25
40.060663,116.181769,0,154,39993.3288194444,2009-06-29,07:53:30
40.060658,116.181764,0,156,39993.3288773148,2009-06-29,07:53:35
40.060656,116.18176,0,158,39993.3289351852,2009-06-29,07:53:40
40.060655,116.181756,0,161,39993.3289930556,2009-06-29,07:53:45
40.060652,116.181752,0,163,39993.3290509259,2009-06-29,07:53:50
40.060653,116.181752,0,165,39993.3291087963,2009-06-29,07:53:55
40.060657,116.181754,0,167,39993.3291666667,2009-06-29,07:54:00
40.06066,116.181755,0,169,39993.329224537,2009-06-29,07:54:05
40.060666,116.181759,0,171,39993.3292824074,2009-06-29,07:54:10
40.060672,116.181764,0,173,39993.3293402778,2009-06-29,07:54:15
40.060677,116.181768,0,175,39993.3293981481,2009-06-29,07:54:20
40.060681,116.181771,0,177,39993.3294560185,2009-06-29,07:54:25
40.06068,116.18177,0,179,39993.3295138889,2009-06-29,07:54:30
40.06068,116.18177,0,179,39993.3295486111,2009-06-29,07:54:33
40.060673,116.181763,0,181,39993.3295717593,2009-06-29,07:54:35
40.060663,116.181755,0,184,39993.3296296296,2009-06-29,07:54:40
40.060653,116.181746,0,186,39993.3296875,2009-06-29,07:54:45
40.060643,116.181739,0,189,39993.3297453704,2009-06-29,07:54:50
40.060639,116.181733,0,191,39993.3298032407,2009-06-29,07:54:55
40.060641,116.181732,0,194,39993.3298611111,2009-06-29,07:55:00
40.060645,116.181734,0,197,39993.3299189815,2009-06-29,07:55:05
40.060649,116.181734,0,200,39993.3299768518,2009-06-29,07:55:10
40.060652,116.181734,0,203,39993.3300347222,2009-06-29,07:55:15
40.060656,116.181734,0,205,39993.3300925926,2009-06-29,07:55:20
40.060656,116.181734,0,205,39993.3301273148,2009-06-29,07:55:23
40.060662,116.18174,0,208,39993.330150463,2009-06-29,07:55:25
40.060672,116.181749,0,210,39993.3302083333,2009-06-29,07:55:30
40.060681,116.181757,0,213,39993.3302662037,2009-06-29,07:55:35
40.060699,116.181778,0,214,39993.3303240741,2009-06-29,07:55:40
40.060647,116.181806,0,191,39993.3303819444,2009-06-29,07:55:45
40.060644,116.181878,0,174,39993.3304398148,2009-06-29,07:55:50
40.060644,116.181949,0,164,39993.3304976852,2009-06-29,07:55:55
40.060622,116.182003,0,159,39993.3305555556,2009-06-29,07:56:00
40.06062,116.182008,0,158,39993.3306134259,2009-06-29,07:56:05
40.060619,116.182008,0,158,39993.3306712963,2009-06-29,07:56:10
40.060616,116.182007,0,156,39993.3307291667,2009-06-29,07:56:15
40.060616,116.182007,0,156,39993.3307638889,2009-06-29,07:56:18
40.060619,116.181999,0,156,39993.330787037,2009-06-29,07:56:20
40.060609,116.181999,0,155,39993.3308449074,2009-06-29,07:56:25
40.06061,116.181996,0,158,39993.3309027778,2009-06-29,07:56:30
40.060609,116.181996,0,158,39993.3309606481,2009-06-29,07:56:35
40.060612,116.181993,0,159,39993.3310185185,2009-06-29,07:56:40
40.06061,116.181985,0,159,39993.3310763889,2009-06-29,07:56:45
40.060608,116.181987,0,159,39993.3311342593,2009-06-29,07:56:50
40.060614,116.181986,0,159,39993.3311921296,2009-06-29,07:56:55
40.06062,116.181984,0,159,39993.33125,2009-06-29,07:57:00
40.06062,116.181984,0,159,39993.3312847222,2009-06-29,07:57:03
40.060623,116.181977,0,159,39993.3313078704,2009-06-29,07:57:05
40.060625,116.181965,0,161,39993.3313657407,2009-06-29,07:57:10
40.060624,116.181965,0,161,39993.3314236111,2009-06-29,07:57:15
40.060622,116.181964,0,161,39993.3314814815,2009-06-29,07:57:20
40.060614,116.181967,0,161,39993.3315393519,2009-06-29,07:57:25
40.060615,116.181966,0,161,39993.3315972222,2009-06-29,07:57:30
40.060615,116.181966,0,161,39993.3316550926,2009-06-29,07:57:35
40.060616,116.181965,0,161,39993.331712963,2009-06-29,07:57:40
40.060616,116.181965,0,161,39993.3317476852,2009-06-29,07:57:43
40.060616,116.181965,0,161,39993.3317708333,2009-06-29,07:57:45
40.060619,116.181974,0,162,39993.3318287037,2009-06-29,07:57:50
40.060616,116.181984,0,163,39993.3318865741,2009-06-29,07:57:55
40.060617,116.181987,0,163,39993.3319444444,2009-06-29,07:58:00
40.060617,116.181987,0,163,39993.3319791667,2009-06-29,07:58:03
40.060622,116.18198,0,163,39993.3320023148,2009-06-29,07:58:05
40.060627,116.181968,0,163,39993.3320601852,2009-06-29,07:58:10
40.060631,116.181969,0,164,39993.3321180556,2009-06-29,07:58:15
40.060631,116.181969,0,164,39993.3321527778,2009-06-29,07:58:18
40.060629,116.18197,0,164,39993.3321759259,2009-06-29,07:58:20
40.060634,116.181938,0,165,39993.3322337963,2009-06-29,07:58:25
40.06063,116.181957,0,166,39993.3322916667,2009-06-29,07:58:30
40.060629,116.181951,0,169,39993.332349537,2009-06-29,07:58:35
40.060627,116.181946,0,169,39993.3324074074,2009-06-29,07:58:40
40.060623,116.181946,0,170,39993.3324652778,2009-06-29,07:58:45
40.060623,116.181946,0,170,39993.3325,2009-06-29,07:58:48
40.060626,116.181946,0,170,39993.3325231481,2009-06-29,07:58:50
40.060631,116.181934,0,169,39993.3325810185,2009-06-29,07:58:55
40.060634,116.181936,0,168,39993.3326388889,2009-06-29,07:59:00
40.060638,116.181934,0,168,39993.3326967593,2009-06-29,07:59:05
40.060644,116.181934,0,168,39993.3327546296,2009-06-29,07:59:10
40.06065,116.181933,0,168,39993.3328125,2009-06-29,07:59:15
40.060653,116.181932,0,169,39993.3328703704,2009-06-29,07:59:20
40.060655,116.181933,0,169,39993.3329282407,2009-06-29,07:59:25
40.06066,116.181933,0,170,39993.3329861111,2009-06-29,07:59:30
40.06066,116.181933,0,170,39993.3330208333,2009-06-29,07:59:33
40.060655,116.181933,0,167,39993.3330439815,2009-06-29,07:59:35
40.060649,116.181948,0,167,39993.3331018519,2009-06-29,07:59:40
40.060647,116.18195,0,168,39993.3331597222,2009-06-29,07:59:45
40.060646,116.181952,0,169,39993.3332175926,2009-06-29,07:59:50
40.060646,116.181952,0,169,39993.333275463,2009-06-29,07:59:55
40.060646,116.181952,0,169,39993.3333333333,2009-06-29,08:00:00
40.060646,116.181952,0,169,39993.3333680556,2009-06-29,08:00:03
40.060646,116.181952,0,169,39993.3333912037,2009-06-29,08:00:05
40.060645,116.18193,0,168,39993.3334490741,2009-06-29,08:00:10
40.060629,116.181892,0,164,39993.3335069444,2009-06-29,08:00:15
40.060631,116.181868,0,163,39993.3335648148,2009-06-29,08:00:20
40.060627,116.181825,0,163,39993.3336226852,2009-06-29,08:00:25
40.060638,116.181818,0,162,39993.3336805556,2009-06-29,08:00:30
40.060629,116.181814,0,156,39993.3337384259,2009-06-29,08:00:35
40.060629,116.181827,0,156,39993.3337962963,2009-06-29,08:00:40
40.060624,116.181855,0,156,39993.3338541667,2009-06-29,08:00:45
40.060628,116.181838,0,158,39993.333912037,2009-06-29,08:00:50
40.060618,116.181798,0,159,39993.3339699074,2009-06-29,08:00:55
40.060624,116.18178,0,159,39993.3340277778,2009-06-29,08:01:00
40.060625,116.181779,0,159,39993.3340856481,2009-06-29,08:01:05
40.060622,116.181779,0,159,39993.3341435185,2009-06-29,08:01:10
40.060623,116.181782,0,159,39993.3342013889,2009-06-29,08:01:15
40.060623,116.181779,0,158,39993.3342592593,2009-06-29,08:01:20
40.060622,116.181779,0,158,39993.3343171296,2009-06-29,08:01:25
40.060623,116.181778,0,158,39993.334375,2009-06-29,08:01:30
40.060623,116.181778,0,158,39993.3344328704,2009-06-29,08:01:35
40.060623,116.181778,0,158,39993.3344907407,2009-06-29,08:01:40
40.060623,116.181778,0,158,39993.3345486111,2009-06-29,08:01:45
40.060623,116.181777,0,158,39993.3346064815,2009-06-29,08:01:50
40.060623,116.181777,0,158,39993.3346643519,2009-06-29,08:01:55
40.060623,116.181777,0,158,39993.3347222222,2009-06-29,08:02:00
40.060623,116.181776,0,158,39993.3347800926,2009-06-29,08:02:05
40.060623,116.181776,0,158,39993.334837963,2009-06-29,08:02:10
40.060623,116.181777,0,158,39993.3348958333,2009-06-29,08:02:15
40.060625,116.181776,0,158,39993.3349537037,2009-06-29,08:02:20
40.060625,116.181776,0,158,39993.3350115741,2009-06-29,08:02:25
40.060625,116.181776,0,158,39993.3350694444,2009-06-29,08:02:30
40.060627,116.181773,0,158,39993.3351273148,2009-06-29,08:02:35
40.060627,116.181773,0,158,39993.335162037,2009-06-29,08:02:38
40.060634,116.181767,0,158,39993.3351851852,2009-06-29,08:02:40
40.060628,116.181755,0,157,39993.3352430556,2009-06-29,08:02:45
40.060636,116.181745,0,156,39993.3353009259,2009-06-29,08:02:50
40.060637,116.181747,0,155,39993.3353587963,2009-06-29,08:02:55
40.060632,116.181755,0,156,39993.3354166667,2009-06-29,08:03:00
40.060638,116.181752,0,157,39993.335474537,2009-06-29,08:03:05
40.060638,116.181752,0,157,39993.3355092593,2009-06-29,08:03:08
40.060635,116.181751,0,157,39993.3355324074,2009-06-29,08:03:10
40.060635,116.181741,0,157,39993.3355902778,2009-06-29,08:03:15
40.060635,116.181741,0,157,39993.335625,2009-06-29,08:03:18
40.060639,116.181748,0,157,39993.3356481481,2009-06-29,08:03:20
40.060623,116.181748,0,157,39993.3357060185,2009-06-29,08:03:25
40.060631,116.181753,0,156,39993.3357638889,2009-06-29,08:03:30
40.060632,116.181753,0,156,39993.3358217593,2009-06-29,08:03:35
40.06063,116.181752,0,157,39993.3358796296,2009-06-29,08:03:40
40.060632,116.181752,0,156,39993.3359375,2009-06-29,08:03:45
40.060626,116.181758,0,157,39993.3359953704,2009-06-29,08:03:50
40.060626,116.181758,0,157,39993.3360300926,2009-06-29,08:03:53
40.060625,116.18175,0,158,39993.3360532407,2009-06-29,08:03:55
40.060628,116.18176,0,158,39993.3361111111,2009-06-29,08:04:00
40.060634,116.181771,0,159,39993.3361689815,2009-06-29,08:04:05
40.060632,116.181776,0,159,39993.3362268518,2009-06-29,08:04:10
40.060631,116.181769,0,158,39993.3362847222,2009-06-29,08:04:15
40.060635,116.181769,0,158,39993.3363425926,2009-06-29,08:04:20
40.060635,116.181769,0,158,39993.3363773148,2009-06-29,08:04:23
40.060629,116.18177,0,158,39993.336400463,2009-06-29,08:04:25
40.060638,116.181758,0,158,39993.3364583333,2009-06-29,08:04:30
40.060627,116.181759,0,159,39993.3365162037,2009-06-29,08:04:35
40.060638,116.18175,0,158,39993.3365740741,2009-06-29,08:04:40
40.060635,116.18174,0,159,39993.3366319444,2009-06-29,08:04:45
40.060635,116.18174,0,159,39993.3366666667,2009-06-29,08:04:48
40.060637,116.181739,0,159,39993.3366898148,2009-06-29,08:04:50
40.060614,116.181783,0,159,39993.3367476852,2009-06-29,08:04:55
40.060615,116.181888,0,155,39993.3368055556,2009-06-29,08:05:00
40.060621,116.181972,0,153,39993.3368634259,2009-06-29,08:05:05
40.060628,116.181997,0,151,39993.3369212963,2009-06-29,08:05:10
40.060628,116.181997,0,151,39993.3369560185,2009-06-29,08:05:13
40.060627,116.181992,0,150,39993.3369791667,2009-06-29,08:05:15
40.060612,116.181996,0,154,39993.337037037,2009-06-29,08:05:20
40.06059,116.182053,0,157,39993.3370949074,2009-06-29,08:05:25
40.060616,116.182122,0,159,39993.3371527778,2009-06-29,08:05:30
40.060639,116.182191,0,162,39993.3372106481,2009-06-29,08:05:35
40.06064,116.182245,0,161,39993.3372685185,2009-06-29,08:05:40
40.060646,116.182256,0,160,39993.3373263889,2009-06-29,08:05:45
40.06061,116.182236,0,158,39993.3373842593,2009-06-29,08:05:50
40.060558,116.182218,0,154,39993.3374421296,2009-06-29,08:05:55
40.060517,116.182213,0,149,39993.3375,2009-06-29,08:06:00
40.060485,116.182202,0,138,39993.3375578704,2009-06-29,08:06:05
40.060464,116.182182,0,136,39993.3376157407,2009-06-29,08:06:10
40.060445,116.182207,0,134,39993.3376736111,2009-06-29,08:06:15
40.060416,116.182245,0,134,39993.3377314815,2009-06-29,08:06:20
40.060387,116.182287,0,133,39993.3377893518,2009-06-29,08:06:25
40.060352,116.182279,0,130,39993.3378472222,2009-06-29,08:06:30
40.060361,116.182292,0,130,39993.3379050926,2009-06-29,08:06:35
40.060328,116.182308,0,129,39993.337962963,2009-06-29,08:06:40
40.060337,116.182287,0,129,39993.3380208333,2009-06-29,08:06:45
40.060343,116.182278,0,128,39993.3380787037,2009-06-29,08:06:50
40.060343,116.182266,0,128,39993.3381365741,2009-06-29,08:06:55
40.060345,116.182259,0,128,39993.3381944444,2009-06-29,08:07:00
40.060348,116.182251,0,127,39993.3382523148,2009-06-29,08:07:05
40.060348,116.182251,0,127,39993.338287037,2009-06-29,08:07:08
40.060343,116.182246,0,127,39993.3383101852,2009-06-29,08:07:10
40.060318,116.182271,0,126,39993.3383680556,2009-06-29,08:07:15
40.060282,116.182317,0,125,39993.3384259259,2009-06-29,08:07:20
40.060247,116.182359,0,125,39993.3384837963,2009-06-29,08:07:25
40.060235,116.182338,0,124,39993.3385416667,2009-06-29,08:07:30
40.060251,116.182294,0,122,39993.338599537,2009-06-29,08:07:35
40.060252,116.182278,0,121,39993.3386574074,2009-06-29,08:07:40
40.060268,116.182268,0,121,39993.3387152778,2009-06-29,08:07:45
40.060287,116.18227,0,119,39993.3387731481,2009-06-29,08:07:50
40.060313,116.182269,0,117,39993.3388310185,2009-06-29,08:07:55
40.060302,116.182251,0,113,39993.3388888889,2009-06-29,08:08:00
40.060307,116.182243,0,112,39993.3389467593,2009-06-29,08:08:05
40.060314,116.182239,0,111,39993.3390046296,2009-06-29,08:08:10
40.060322,116.182243,0,110,39993.3390625,2009-06-29,08:08:15
40.060328,116.182241,0,108,39993.3391203704,2009-06-29,08:08:20
40.060332,116.182239,0,107,39993.3391782407,2009-06-29,08:08:25
40.060332,116.182239,0,107,39993.339212963,2009-06-29,08:08:28
40.060326,116.182244,0,105,39993.3392361111,2009-06-29,08:08:30
40.060289,116.182287,0,103,39993.3392939815,2009-06-29,08:08:35
40.060226,116.182324,0,99,39993.3393518519,2009-06-29,08:08:40
40.060237,116.182312,0,97,39993.3394097222,2009-06-29,08:08:45
40.060244,116.182316,0,92,39993.3394675926,2009-06-29,08:08:50
40.060239,116.18232,0,90,39993.339525463,2009-06-29,08:08:55
40.060239,116.18232,0,90,39993.3395601852,2009-06-29,08:08:58
40.060235,116.182324,0,88,39993.3395833333,2009-06-29,08:09:00
40.060225,116.182324,0,86,39993.3396412037,2009-06-29,08:09:05
40.060178,116.182319,0,81,39993.3396990741,2009-06-29,08:09:10
40.06018,116.182317,0,77,39993.3397569444,2009-06-29,08:09:15
40.060184,116.182313,0,74,39993.3398148148,2009-06-29,08:09:20
40.060189,116.182313,0,72,39993.3398726852,2009-06-29,08:09:25
40.060189,116.182313,0,72,39993.3399074074,2009-06-29,08:09:28
40.060195,116.18231,0,69,39993.3399305556,2009-06-29,08:09:30
40.060201,116.1823,0,66,39993.3399884259,2009-06-29,08:09:35
40.060246,116.182279,0,64,39993.3400462963,2009-06-29,08:09:40
40.060312,116.182226,0,68,39993.3401041667,2009-06-29,08:09:45
40.060361,116.182204,0,73,39993.340162037,2009-06-29,08:09:50
40.060404,116.182193,0,79,39993.3402199074,2009-06-29,08:09:55
40.060427,116.1822,0,87,39993.3402777778,2009-06-29,08:10:00
40.060433,116.182197,0,96,39993.3403356481,2009-06-29,08:10:05
40.06044,116.182201,0,95,39993.3403935185,2009-06-29,08:10:10
40.060443,116.182205,0,94,39993.3404513889,2009-06-29,08:10:15
40.060441,116.182207,0,94,39993.3405092593,2009-06-29,08:10:20
40.060441,116.182207,0,94,39993.3405439815,2009-06-29,08:10:23
40.060433,116.182209,0,94,39993.3405671296,2009-06-29,08:10:25
40.060412,116.182221,0,93,39993.340625,2009-06-29,08:10:30
40.06038,116.182228,0,91,39993.3406828704,2009-06-29,08:10:35
40.060368,116.18225,0,90,39993.3407407407,2009-06-29,08:10:40
40.060362,116.182252,0,88,39993.3407986111,2009-06-29,08:10:45
40.060355,116.182256,0,88,39993.3408564815,2009-06-29,08:10:50
40.060355,116.182256,0,88,39993.3408912037,2009-06-29,08:10:53
40.060353,116.182252,0,87,39993.3409143519,2009-06-29,08:10:55
40.060353,116.18224,0,87,39993.3409722222,2009-06-29,08:11:00
40.060357,116.182226,0,84,39993.3410300926,2009-06-29,08:11:05
40.060351,116.182222,0,83,39993.341087963,2009-06-29,08:11:10
40.060354,116.182221,0,83,39993.3411458333,2009-06-29,08:11:15
40.060353,116.182223,0,82,39993.3412037037,2009-06-29,08:11:20
40.060353,116.182223,0,82,39993.3412384259,2009-06-29,08:11:23
40.060347,116.182227,0,81,39993.3412615741,2009-06-29,08:11:25
40.060325,116.182242,0,78,39993.3413194444,2009-06-29,08:11:30
40.060243,116.182313,0,66,39993.3413773148,2009-06-29,08:11:35
40.060151,116.182353,0,58,39993.3414351852,2009-06-29,08:11:40
40.060114,116.182363,0,53,39993.3414930556,2009-06-29,08:11:45
40.060101,116.182335,0,49,39993.3415509259,2009-06-29,08:11:50
40.060096,116.182335,0,47,39993.3416087963,2009-06-29,08:11:55
40.0601,116.182334,0,45,39993.3416666667,2009-06-29,08:12:00
40.0601,116.182334,0,45,39993.3417013889,2009-06-29,08:12:03
40.060103,116.182328,0,43,39993.341724537,2009-06-29,08:12:05
40.060104,116.182319,0,41,39993.3417824074,2009-06-29,08:12:10
40.060104,116.182319,0,41,39993.3418171296,2009-06-29,08:12:13
40.060112,116.182318,0,39,39993.3418402778,2009-06-29,08:12:15
40.060174,116.182289,0,43,39993.3418981481,2009-06-29,08:12:20
40.060193,116.182266,0,49,39993.3419560185,2009-06-29,08:12:25
40.060203,116.182251,0,53,39993.3420138889,2009-06-29,08:12:30
40.060228,116.182235,0,57,39993.3420717593,2009-06-29,08:12:35
40.060248,116.182203,0,57,39993.3421296296,2009-06-29,08:12:40
40.060278,116.182189,0,60,39993.3421875,2009-06-29,08:12:45
40.060283,116.182182,0,61,39993.3422453704,2009-06-29,08:12:50
40.060286,116.182181,0,61,39993.3423032407,2009-06-29,08:12:55
40.060284,116.182179,0,62,39993.3423611111,2009-06-29,08:13:00
40.060282,116.182179,0,62,39993.3424189815,2009-06-29,08:13:05
40.060282,116.18218,0,62,39993.3424768519,2009-06-29,08:13:10
40.060282,116.18218,0,63,39993.3425347222,2009-06-29,08:13:15
40.060283,116.182181,0,63,39993.3425925926,2009-06-29,08:13:20
40.060283,116.182181,0,63,39993.342650463,2009-06-29,08:13:25
40.060283,116.182182,0,64,39993.3427083333,2009-06-29,08:13:30
40.060284,116.182183,0,64,39993.3427662037,2009-06-29,08:13:35
40.060284,116.182184,0,64,39993.3428240741,2009-06-29,08:13:40
40.060284,116.182184,0,65,39993.3428819444,2009-06-29,08:13:45
40.060285,116.182185,0,65,39993.3429398148,2009-06-29,08:13:50
40.060285,116.182186,0,65,39993.3429976852,2009-06-29,08:13:55
40.060285,116.182187,0,65,39993.3430555556,2009-06-29,08:14:00
40.060284,116.182189,0,65,39993.3431134259,2009-06-29,08:14:05
40.060283,116.18219,0,65,39993.3431712963,2009-06-29,08:14:10
40.060283,116.182191,0,65,39993.3432291667,2009-06-29,08:14:15
40.060283,116.182191,0,66,39993.343287037,2009-06-29,08:14:20
40.060283,116.182191,0,65,39993.3433449074,2009-06-29,08:14:25
40.060284,116.182191,0,65,39993.3434027778,2009-06-29,08:14:30
40.060285,116.182191,0,66,39993.3434606481,2009-06-29,08:14:35
40.060286,116.182191,0,66,39993.3435185185,2009-06-29,08:14:40
40.060287,116.182192,0,66,39993.3435763889,2009-06-29,08:14:45
40.060287,116.182193,0,66,39993.3436342593,2009-06-29,08:14:50
40.060287,116.182193,0,66,39993.3436921296,2009-06-29,08:14:55
40.060287,116.182194,0,66,39993.34375,2009-06-29,08:15:00
40.060288,116.182194,0,66,39993.3438078704,2009-06-29,08:15:05
40.060288,116.182194,0,66,39993.3438657407,2009-06-29,08:15:10
40.060289,116.182194,0,66,39993.3439236111,2009-06-29,08:15:15
40.06029,116.182194,0,66,39993.3439814815,2009-06-29,08:15:20
40.06029,116.182195,0,67,39993.3440393518,2009-06-29,08:15:25
40.06029,116.182196,0,67,39993.3440972222,2009-06-29,08:15:30
40.06029,116.182197,0,67,39993.3441550926,2009-06-29,08:15:35
40.06029,116.182198,0,67,39993.344212963,2009-06-29,08:15:40
40.060291,116.182199,0,68,39993.3442708333,2009-06-29,08:15:45
40.060291,116.182199,0,68,39993.3443287037,2009-06-29,08:15:50
40.060292,116.182199,0,68,39993.3443865741,2009-06-29,08:15:55
40.060292,116.182199,0,68,39993.3444444444,2009-06-29,08:16:00
40.060292,116.182201,0,68,39993.3445023148,2009-06-29,08:16:05
40.060292,116.182202,0,68,39993.3445601852,2009-06-29,08:16:10
40.060293,116.182202,0,69,39993.3446180556,2009-06-29,08:16:15
40.060293,116.182203,0,69,39993.3446759259,2009-06-29,08:16:20
40.060294,116.182204,0,70,39993.3447337963,2009-06-29,08:16:25
40.060295,116.182205,0,70,39993.3447916667,2009-06-29,08:16:30
40.060296,116.182205,0,71,39993.344849537,2009-06-29,08:16:35
40.060297,116.182205,0,71,39993.3449074074,2009-06-29,08:16:40
40.060297,116.182206,0,71,39993.3449652778,2009-06-29,08:16:45
40.060297,116.182206,0,71,39993.3450231481,2009-06-29,08:16:50
40.060298,116.182207,0,71,39993.3450810185,2009-06-29,08:16:55
40.060298,116.182208,0,71,39993.3451388889,2009-06-29,08:17:00
40.060298,116.182209,0,71,39993.3451967593,2009-06-29,08:17:05
40.060298,116.182209,0,72,39993.3452546296,2009-06-29,08:17:10
40.060299,116.182209,0,72,39993.3453125,2009-06-29,08:17:15
40.060299,116.18221,0,72,39993.3453703704,2009-06-29,08:17:20
40.060299,116.182211,0,73,39993.3454282407,2009-06-29,08:17:25
40.0603,116.182212,0,73,39993.3454861111,2009-06-29,08:17:30
40.0603,116.182213,0,73,39993.3455439815,2009-06-29,08:17:35
40.0603,116.182214,0,74,39993.3456018518,2009-06-29,08:17:40
40.0603,116.182214,0,74,39993.3456597222,2009-06-29,08:17:45
40.060301,116.182214,0,74,39993.3457175926,2009-06-29,08:17:50
40.060301,116.182213,0,74,39993.345775463,2009-06-29,08:17:55
40.060301,116.182213,0,74,39993.3458333333,2009-06-29,08:18:00
40.060301,116.182213,0,74,39993.3458912037,2009-06-29,08:18:05
40.060302,116.182213,0,74,39993.3459490741,2009-06-29,08:18:10
40.060302,116.182213,0,74,39993.3460069444,2009-06-29,08:18:15
40.060303,116.182213,0,74,39993.3460648148,2009-06-29,08:18:20
40.060304,116.182213,0,75,39993.3461226852,2009-06-29,08:18:25
40.060305,116.182213,0,75,39993.3461805556,2009-06-29,08:18:30
40.060306,116.182213,0,75,39993.3462384259,2009-06-29,08:18:35
40.060306,116.182214,0,75,39993.3462962963,2009-06-29,08:18:40
40.060306,116.182215,0,75,39993.3463541667,2009-06-29,08:18:45
40.060306,116.182216,0,75,39993.346412037,2009-06-29,08:18:50
40.060306,116.182217,0,75,39993.3464699074,2009-06-29,08:18:55
40.060306,116.182218,0,76,39993.3465277778,2009-06-29,08:19:00
40.060307,116.182218,0,76,39993.3465856481,2009-06-29,08:19:05
40.060307,116.182219,0,76,39993.3466435185,2009-06-29,08:19:10
40.060307,116.182219,0,76,39993.3467013889,2009-06-29,08:19:15
40.060307,116.182219,0,76,39993.3467592593,2009-06-29,08:19:20
40.060307,116.182219,0,76,39993.3468171296,2009-06-29,08:19:25
40.060306,116.18222,0,76,39993.346875,2009-06-29,08:19:30
40.060306,116.18222,0,76,39993.3469328704,2009-06-29,08:19:35
40.060306,116.182219,0,77,39993.3469907407,2009-06-29,08:19:40
40.060306,116.18222,0,77,39993.3470486111,2009-06-29,08:19:45
40.060306,116.18222,0,77,39993.3470833333,2009-06-29,08:19:48
40.060305,116.18222,0,77,39993.3471064815,2009-06-29,08:19:50
40.060218,116.182201,0,83,39993.3471643519,2009-06-29,08:19:55
40.060144,116.18225,0,103,39993.3472222222,2009-06-29,08:20:00
40.060119,116.182282,0,116,39993.3472800926,2009-06-29,08:20:05
40.060098,116.182308,0,128,39993.347337963,2009-06-29,08:20:10
40.060092,116.182305,0,129,39993.3473958333,2009-06-29,08:20:15
40.060089,116.182306,0,129,39993.3474537037,2009-06-29,08:20:20
40.060086,116.18231,0,130,39993.3475115741,2009-06-29,08:20:25
40.060083,116.182313,0,131,39993.3475694444,2009-06-29,08:20:30
40.060083,116.182313,0,131,39993.3476041667,2009-06-29,08:20:33
40.060083,116.182308,0,133,39993.3476273148,2009-06-29,08:20:35
40.060081,116.182322,0,136,39993.3476851852,2009-06-29,08:20:40
40.060082,116.182327,0,139,39993.3477430556,2009-06-29,08:20:45
40.060081,116.182322,0,141,39993.3478009259,2009-06-29,08:20:50
40.060081,116.182322,0,141,39993.3478356482,2009-06-29,08:20:53
40.06008,116.182323,0,143,39993.3478587963,2009-06-29,08:20:55
40.060078,116.182346,0,145,39993.3479166667,2009-06-29,08:21:00
40.060073,116.182374,0,143,39993.347974537,2009-06-29,08:21:05
40.060073,116.182373,0,143,39993.3480324074,2009-06-29,08:21:10
40.060075,116.182373,0,143,39993.3480902778,2009-06-29,08:21:15
40.060072,116.18237,0,143,39993.3481481481,2009-06-29,08:21:20
40.060068,116.182364,0,143,39993.3482060185,2009-06-29,08:21:25
40.060064,116.182365,0,143,39993.3482638889,2009-06-29,08:21:30
40.060065,116.182362,0,143,39993.3483217593,2009-06-29,08:21:35
40.060066,116.18236,0,143,39993.3483796296,2009-06-29,08:21:40
40.060067,116.182362,0,143,39993.3484375,2009-06-29,08:21:45
40.060071,116.18237,0,143,39993.3484953704,2009-06-29,08:21:50
40.060071,116.18237,0,143,39993.3485300926,2009-06-29,08:21:53
40.060073,116.182377,0,142,39993.3485532407,2009-06-29,08:21:55
40.060067,116.1824,0,141,39993.3486111111,2009-06-29,08:22:00
40.060046,116.182456,0,142,39993.3486689815,2009-06-29,08:22:05
40.060046,116.182514,0,141,39993.3487268519,2009-06-29,08:22:10
40.060035,116.182511,0,145,39993.3487847222,2009-06-29,08:22:15
40.060004,116.182494,0,147,39993.3488425926,2009-06-29,08:22:20
40.059964,116.182499,0,148,39993.348900463,2009-06-29,08:22:25
40.059941,116.182536,0,150,39993.3489583333,2009-06-29,08:22:30
40.059932,116.18261,0,152,39993.3490162037,2009-06-29,08:22:35
40.059893,116.182662,0,152,39993.3490740741,2009-06-29,08:22:40
40.059875,116.182672,0,150,39993.3491319444,2009-06-29,08:22:45
40.059872,116.182666,0,150,39993.3491898148,2009-06-29,08:22:50
40.059872,116.182666,0,150,39993.349224537,2009-06-29,08:22:53
40.059867,116.182666,0,150,39993.3492476852,2009-06-29,08:22:55
40.059878,116.18265,0,150,39993.3493055556,2009-06-29,08:23:00
40.059889,116.18267,0,151,39993.3493634259,2009-06-29,08:23:05
40.059872,116.182673,0,152,39993.3494212963,2009-06-29,08:23:10
40.05984,116.182728,0,157,39993.3494791667,2009-06-29,08:23:15
40.059801,116.182736,0,158,39993.349537037,2009-06-29,08:23:20
40.059798,116.18276,0,154,39993.3495949074,2009-06-29,08:23:25
40.059769,116.182722,0,154,39993.3496527778,2009-06-29,08:23:30
40.059748,116.182688,0,155,39993.3497106481,2009-06-29,08:23:35
40.059727,116.182652,0,150,39993.3497685185,2009-06-29,08:23:40
40.05974,116.182604,0,153,39993.3498263889,2009-06-29,08:23:45
40.059753,116.182558,0,156,39993.3498842593,2009-06-29,08:23:50
40.05974,116.182515,0,151,39993.3499421296,2009-06-29,08:23:55
40.059735,116.182443,0,147,39993.35,2009-06-29,08:24:00
40.059741,116.182368,0,146,39993.3500578704,2009-06-29,08:24:05
40.059741,116.182325,0,142,39993.3501157407,2009-06-29,08:24:10
40.059736,116.182253,0,139,39993.3501736111,2009-06-29,08:24:15
40.059739,116.1822,0,139,39993.3502314815,2009-06-29,08:24:20
40.059736,116.182152,0,138,39993.3502893519,2009-06-29,08:24:25
40.059717,116.182079,0,136,39993.3503472222,2009-06-29,08:24:30
40.059711,116.182012,0,136,39993.3504050926,2009-06-29,08:24:35
40.059698,116.181952,0,136,39993.350462963,2009-06-29,08:24:40
40.059688,116.181891,0,134,39993.3505208333,2009-06-29,08:24:45
40.059675,116.181814,0,132,39993.3505787037,2009-06-29,08:24:50
40.059669,116.18175,0,132,39993.3506365741,2009-06-29,08:24:55
40.059663,116.181689,0,130,39993.3506944444,2009-06-29,08:25:00
40.059645,116.181611,0,130,39993.3507523148,2009-06-29,08:25:05
40.059639,116.181567,0,126,39993.3508101852,2009-06-29,08:25:10
40.05964,116.181506,0,124,39993.3508680556,2009-06-29,08:25:15
40.059635,116.181431,0,122,39993.3509259259,2009-06-29,08:25:20
40.059633,116.181356,0,122,39993.3509837963,2009-06-29,08:25:25
40.05963,116.181289,0,122,39993.3510416667,2009-06-29,08:25:30
40.059631,116.181214,0,123,39993.351099537,2009-06-29,08:25:35
40.059615,116.18117,0,123,39993.3511574074,2009-06-29,08:25:40
40.059608,116.18113,0,120,39993.3512152778,2009-06-29,08:25:45
40.059604,116.181079,0,119,39993.3512731481,2009-06-29,08:25:50
40.059588,116.180997,0,126,39993.3513310185,2009-06-29,08:25:55
40.059573,116.180947,0,127,39993.3513888889,2009-06-29,08:26:00
40.059533,116.180932,0,127,39993.3514467593,2009-06-29,08:26:05
40.059511,116.180908,0,127,39993.3515046296,2009-06-29,08:26:10
40.059509,116.180909,0,127,39993.3515625,2009-06-29,08:26:15
40.059508,116.180909,0,127,39993.3516203704,2009-06-29,08:26:20
40.059505,116.18091,0,127,39993.3516782407,2009-06-29,08:26:25
40.059501,116.180911,0,127,39993.3517361111,2009-06-29,08:26:30
40.059498,116.180912,0,127,39993.3517939815,2009-06-29,08:26:35
40.059498,116.180912,0,127,39993.3518287037,2009-06-29,08:26:38
40.059494,116.180913,0,127,39993.3518518518,2009-06-29,08:26:40
40.059507,116.180905,0,128,39993.3519097222,2009-06-29,08:26:45
40.059507,116.180898,0,129,39993.3519675926,2009-06-29,08:26:50
40.059507,116.180897,0,129,39993.352025463,2009-06-29,08:26:55
40.059507,116.180897,0,129,39993.3520833333,2009-06-29,08:27:00
40.059507,116.180897,0,129,39993.3521412037,2009-06-29,08:27:05
40.059507,116.180896,0,129,39993.3521990741,2009-06-29,08:27:10
40.059508,116.180895,0,129,39993.3522569444,2009-06-29,08:27:15
40.059508,116.180895,0,129,39993.3523148148,2009-06-29,08:27:20
40.059508,116.180895,0,129,39993.3523726852,2009-06-29,08:27:25
40.059508,116.180895,0,129,39993.3524305556,2009-06-29,08:27:30
40.059508,116.180895,0,129,39993.3524884259,2009-06-29,08:27:35
40.059508,116.180894,0,129,39993.3525462963,2009-06-29,08:27:40
40.059507,116.180894,0,129,39993.3526041667,2009-06-29,08:27:45
40.059508,116.180894,0,129,39993.352662037,2009-06-29,08:27:50
40.059508,116.180894,0,129,39993.3527199074,2009-06-29,08:27:55
40.059508,116.180894,0,129,39993.3527777778,2009-06-29,08:28:00
40.05951,116.180896,0,129,39993.3528356481,2009-06-29,08:28:05
40.05951,116.180897,0,129,39993.3528935185,2009-06-29,08:28:10
40.05951,116.180898,0,129,39993.3529513889,2009-06-29,08:28:15
40.05951,116.180898,0,129,39993.3530092593,2009-06-29,08:28:20
40.05951,116.180898,0,129,39993.3530671296,2009-06-29,08:28:25
40.05951,116.180899,0,129,39993.353125,2009-06-29,08:28:30
40.059506,116.180896,0,129,39993.3531828704,2009-06-29,08:28:35
40.059506,116.180896,0,129,39993.3532407407,2009-06-29,08:28:40
40.059506,116.180896,0,129,39993.3532986111,2009-06-29,08:28:45
40.059506,116.180896,0,129,39993.3533564815,2009-06-29,08:28:50
40.059505,116.180896,0,129,39993.3534143518,2009-06-29,08:28:55
40.059506,116.1809,0,129,39993.3534722222,2009-06-29,08:29:00
40.059506,116.1809,0,129,39993.3535069444,2009-06-29,08:29:03
40.059508,116.180908,0,129,39993.3535300926,2009-06-29,08:29:05
40.059472,116.180941,0,131,39993.353587963,2009-06-29,08:29:10
40.059425,116.180934,0,132,39993.3536458333,2009-06-29,08:29:15
40.059396,116.180938,0,134,39993.3537037037,2009-06-29,08:29:20
40.059414,116.180956,0,136,39993.3537615741,2009-06-29,08:29:25
40.059446,116.180965,0,135,39993.3538194444,2009-06-29,08:29:30
40.059486,116.180963,0,135,39993.3538773148,2009-06-29,08:29:35
40.059467,116.180974,0,132,39993.3539351852,2009-06-29,08:29:40
40.059433,116.180978,0,133,39993.3539930556,2009-06-29,08:29:45
40.059417,116.18098,0,131,39993.3540509259,2009-06-29,08:29:50
40.059417,116.18098,0,131,39993.3541087963,2009-06-29,08:29:55
40.059417,116.18098,0,131,39993.3541435185,2009-06-29,08:29:58
40.059424,116.180981,0,130,39993.3541666667,2009-06-29,08:30:00
40.059436,116.180965,0,129,39993.354224537,2009-06-29,08:30:05
40.059443,116.180966,0,128,39993.3542824074,2009-06-29,08:30:10
40.059448,116.180965,0,127,39993.3543402778,2009-06-29,08:30:15
40.059447,116.180964,0,127,39993.3543981481,2009-06-29,08:30:20
40.059448,116.180964,0,126,39993.3544560185,2009-06-29,08:30:25
40.059448,116.180964,0,126,39993.3544907407,2009-06-29,08:30:28
40.059448,116.180961,0,126,39993.3545138889,2009-06-29,08:30:30
40.059492,116.18097,0,127,39993.3545717593,2009-06-29,08:30:35
40.059526,116.180957,0,126,39993.3546296296,2009-06-29,08:30:40
40.059519,116.180928,0,130,39993.3546875,2009-06-29,08:30:45
40.059512,116.180881,0,132,39993.3547453704,2009-06-29,08:30:50
40.059533,116.180841,0,135,39993.3548032407,2009-06-29,08:30:55
40.059518,116.180796,0,138,39993.3548611111,2009-06-29,08:31:00
40.05951,116.180776,0,139,39993.3549189815,2009-06-29,08:31:05
40.05951,116.180776,0,139,39993.3549537037,2009-06-29,08:31:08
40.059506,116.180777,0,140,39993.3549768519,2009-06-29,08:31:10
40.0595,116.180757,0,141,39993.3550347222,2009-06-29,08:31:15
40.059541,116.180715,0,139,39993.3550925926,2009-06-29,08:31:20
40.059541,116.180715,0,139,39993.3551273148,2009-06-29,08:31:23
40.059533,116.180718,0,139,39993.355150463,2009-06-29,08:31:25
40.059511,116.180703,0,137,39993.3552083333,2009-06-29,08:31:30
40.059511,116.180703,0,137,39993.3552430556,2009-06-29,08:31:33
40.059505,116.1807,0,137,39993.3552662037,2009-06-29,08:31:35
40.059538,116.180704,0,138,39993.3553240741,2009-06-29,08:31:40
40.059546,116.180694,0,139,39993.3553819444,2009-06-29,08:31:45
40.059555,116.18073,0,138,39993.3554398148,2009-06-29,08:31:50
40.059523,116.180753,0,137,39993.3554976852,2009-06-29,08:31:55
40.059512,116.18082,0,137,39993.3555555556,2009-06-29,08:32:00
40.059506,116.180876,0,137,39993.3556134259,2009-06-29,08:32:05
40.059502,116.180881,0,138,39993.3556712963,2009-06-29,08:32:10
40.059499,116.180882,0,138,39993.3557291667,2009-06-29,08:32:15
40.059499,116.180882,0,138,39993.355787037,2009-06-29,08:32:20
40.059499,116.180882,0,138,39993.3558449074,2009-06-29,08:32:25
40.059499,116.180882,0,138,39993.3559027778,2009-06-29,08:32:30
40.059498,116.180883,0,138,39993.3559606481,2009-06-29,08:32:35
40.059499,116.180883,0,138,39993.3560185185,2009-06-29,08:32:40
40.059499,116.180884,0,138,39993.3560763889,2009-06-29,08:32:45
40.059499,116.180884,0,138,39993.3561342593,2009-06-29,08:32:50
40.059499,116.180884,0,138,39993.3561921296,2009-06-29,08:32:55
40.059499,116.180884,0,138,39993.3562268519,2009-06-29,08:32:58
40.059502,116.180884,0,138,39993.35625,2009-06-29,08:33:00
40.059527,116.180863,0,135,39993.3563078704,2009-06-29,08:33:05
40.05952,116.180834,0,136,39993.3563657407,2009-06-29,08:33:10
40.059535,116.180786,0,139,39993.3564236111,2009-06-29,08:33:15
40.059579,116.180743,0,139,39993.3564814815,2009-06-29,08:33:20
40.059628,116.180721,0,136,39993.3565393519,2009-06-29,08:33:25
40.059652,116.180719,0,137,39993.3565972222,2009-06-29,08:33:30
40.059709,116.180668,0,137,39993.3566550926,2009-06-29,08:33:35
40.059718,116.180667,0,138,39993.356712963,2009-06-29,08:33:40
40.059716,116.180644,0,141,39993.3567708333,2009-06-29,08:33:45
40.059722,116.180644,0,141,39993.3568287037,2009-06-29,08:33:50
40.059722,116.180644,0,141,39993.3568634259,2009-06-29,08:33:53
40.059727,116.180642,0,141,39993.3568865741,2009-06-29,08:33:55
40.059717,116.180648,0,141,39993.3569444444,2009-06-29,08:34:00
40.059718,116.180666,0,139,39993.3570023148,2009-06-29,08:34:05
40.059707,116.180687,0,139,39993.3570601852,2009-06-29,08:34:10
40.059707,116.180687,0,139,39993.3570949074,2009-06-29,08:34:13
40.059708,116.180688,0,139,39993.3571180556,2009-06-29,08:34:15
40.059714,116.180704,0,139,39993.3571759259,2009-06-29,08:34:20
40.059716,116.180703,0,139,39993.3572337963,2009-06-29,08:34:25
40.059714,116.180703,0,138,39993.3572916667,2009-06-29,08:34:30
40.059714,116.180703,0,138,39993.3573263889,2009-06-29,08:34:33
40.059709,116.180701,0,138,39993.357349537,2009-06-29,08:34:35
40.059662,116.180669,0,140,39993.3574074074,2009-06-29,08:34:40
40.059609,116.180644,0,141,39993.3574652778,2009-06-29,08:34:45
40.059558,116.180655,0,140,39993.3575231481,2009-06-29,08:34:50
40.059534,116.180712,0,141,39993.3575810185,2009-06-29,08:34:55
40.059542,116.180733,0,141,39993.3576388889,2009-06-29,08:35:00
40.059534,116.180727,0,145,39993.3576967593,2009-06-29,08:35:05
40.059542,116.180733,0,146,39993.3577546296,2009-06-29,08:35:10
40.059542,116.180733,0,146,39993.3577893519,2009-06-29,08:35:13
40.059549,116.180739,0,148,39993.3578125,2009-06-29,08:35:15
40.05956,116.180743,0,149,39993.3578703704,2009-06-29,08:35:20
40.05957,116.180748,0,151,39993.3579282407,2009-06-29,08:35:25
40.059581,116.18075,0,152,39993.3579861111,2009-06-29,08:35:30
40.059581,116.18075,0,152,39993.3580208333,2009-06-29,08:35:33
40.059588,116.180748,0,154,39993.3580439815,2009-06-29,08:35:35
40.059598,116.180752,0,155,39993.3581018519,2009-06-29,08:35:40
40.059594,116.180782,0,157,39993.3581597222,2009-06-29,08:35:45
40.059549,116.180865,0,154,39993.3582175926,2009-06-29,08:35:50
40.059518,116.180921,0,148,39993.358275463,2009-06-29,08:35:55
40.05952,116.180939,0,144,39993.3583333333,2009-06-29,08:36:00
40.05953,116.180952,0,141,39993.3583912037,2009-06-29,08:36:05
40.05952,116.180965,0,140,39993.3584490741,2009-06-29,08:36:10
40.059522,116.180964,0,140,39993.3585069444,2009-06-29,08:36:15
40.059527,116.180963,0,139,39993.3585648148,2009-06-29,08:36:20
40.059527,116.180963,0,139,39993.358599537,2009-06-29,08:36:23
40.059522,116.180965,0,138,39993.3586226852,2009-06-29,08:36:25
40.059515,116.180976,0,136,39993.3586805556,2009-06-29,08:36:30
40.059522,116.18097,0,136,39993.3587384259,2009-06-29,08:36:35
40.059519,116.180971,0,136,39993.3587962963,2009-06-29,08:36:40
40.059516,116.180972,0,136,39993.3588541667,2009-06-29,08:36:45
40.059516,116.180972,0,136,39993.3588888889,2009-06-29,08:36:48
40.059515,116.180973,0,136,39993.358912037,2009-06-29,08:36:50
40.059526,116.180965,0,134,39993.3589699074,2009-06-29,08:36:55
40.059539,116.1809,0,134,39993.3590277778,2009-06-29,08:37:00
40.059564,116.180856,0,136,39993.3590856481,2009-06-29,08:37:05
40.059584,116.180793,0,136,39993.3591435185,2009-06-29,08:37:10
40.059586,116.180724,0,134,39993.3592013889,2009-06-29,08:37:15
40.059571,116.180715,0,132,39993.3592592593,2009-06-29,08:37:20
40.059565,116.180658,0,131,39993.3593171296,2009-06-29,08:37:25
40.059549,116.180647,0,132,39993.359375,2009-06-29,08:37:30
40.059544,116.180648,0,132,39993.3594328704,2009-06-29,08:37:35
40.05954,116.18065,0,132,39993.3594907407,2009-06-29,08:37:40
40.059539,116.180651,0,132,39993.3595486111,2009-06-29,08:37:45
40.059535,116.180652,0,132,39993.3596064815,2009-06-29,08:37:50
40.059528,116.180658,0,133,39993.3596643518,2009-06-29,08:37:55
40.059528,116.180658,0,133,39993.3596990741,2009-06-29,08:37:58
40.059525,116.180662,0,134,39993.3597222222,2009-06-29,08:38:00
40.059558,116.180676,0,133,39993.3597800926,2009-06-29,08:38:05
40.05958,116.18067,0,133,39993.359837963,2009-06-29,08:38:10
40.059594,116.180684,0,132,39993.3598958333,2009-06-29,08:38:15
40.059572,116.180728,0,135,39993.3599537037,2009-06-29,08:38:20
40.059557,116.180753,0,130,39993.3600115741,2009-06-29,08:38:25
40.059534,116.180819,0,127,39993.3600694444,2009-06-29,08:38:30
40.059569,116.180865,0,123,39993.3601273148,2009-06-29,08:38:35
40.059583,116.180856,0,122,39993.3601851852,2009-06-29,08:38:40
40.059586,116.180852,0,121,39993.3602430556,2009-06-29,08:38:45
40.059586,116.180852,0,120,39993.3603009259,2009-06-29,08:38:50
40.059587,116.180852,0,120,39993.3603587963,2009-06-29,08:38:55
40.059588,116.180851,0,120,39993.3604166667,2009-06-29,08:39:00
40.059587,116.180851,0,120,39993.360474537,2009-06-29,08:39:05
40.059588,116.18085,0,120,39993.3605324074,2009-06-29,08:39:10
40.059589,116.18085,0,119,39993.3605902778,2009-06-29,08:39:15
40.059588,116.180848,0,119,39993.3606481481,2009-06-29,08:39:20
40.059588,116.180847,0,119,39993.3607060185,2009-06-29,08:39:25
40.059588,116.180847,0,119,39993.3607638889,2009-06-29,08:39:30
40.059588,116.180846,0,119,39993.3608217593,2009-06-29,08:39:35
40.059588,116.180846,0,119,39993.3608796296,2009-06-29,08:39:40
40.059588,116.180846,0,119,39993.3609375,2009-06-29,08:39:45
40.059587,116.180847,0,120,39993.3609953704,2009-06-29,08:39:50
40.059587,116.180847,0,120,39993.3610532407,2009-06-29,08:39:55
40.059587,116.180847,0,120,39993.3611111111,2009-06-29,08:40:00
40.059587,116.180847,0,120,39993.3611458333,2009-06-29,08:40:03
40.059586,116.180846,0,120,39993.3611689815,2009-06-29,08:40:05
40.059597,116.180826,0,121,39993.3612268518,2009-06-29,08:40:10
40.059599,116.180771,0,116,39993.3612847222,2009-06-29,08:40:15
40.05956,116.180752,0,119,39993.3613425926,2009-06-29,08:40:20
40.059545,116.180735,0,116,39993.361400463,2009-06-29,08:40:25
40.059542,116.180717,0,116,39993.3614583333,2009-06-29,08:40:30
40.059542,116.180717,0,116,39993.3614930556,2009-06-29,08:40:33
40.059546,116.180717,0,116,39993.3615162037,2009-06-29,08:40:35
40.059561,116.180761,0,117,39993.3615740741,2009-06-29,08:40:40
40.059586,116.180753,0,113,39993.3616319444,2009-06-29,08:40:45
40.059568,116.180741,0,116,39993.3616898148,2009-06-29,08:40:50
40.059556,116.18075,0,117,39993.3617476852,2009-06-29,08:40:55
40.059551,116.180753,0,116,39993.3618055556,2009-06-29,08:41:00
40.059551,116.180753,0,116,39993.3618402778,2009-06-29,08:41:03
40.059544,116.180747,0,116,39993.3618634259,2009-06-29,08:41:05
40.059537,116.180737,0,118,39993.3619212963,2009-06-29,08:41:10
40.059541,116.180726,0,118,39993.3619791667,2009-06-29,08:41:15
40.059564,116.180724,0,116,39993.362037037,2009-06-29,08:41:20
40.059577,116.18074,0,117,39993.3620949074,2009-06-29,08:41:25
40.059591,116.180723,0,119,39993.3621527778,2009-06-29,08:41:30
40.059592,116.180724,0,119,39993.3622106481,2009-06-29,08:41:35
40.059592,116.180724,0,119,39993.3622453704,2009-06-29,08:41:38
40.05959,116.180723,0,120,39993.3622685185,2009-06-29,08:41:40
40.059568,116.180719,0,121,39993.3623263889,2009-06-29,08:41:45
40.059548,116.180712,0,121,39993.3623842593,2009-06-29,08:41:50
40.059533,116.180711,0,120,39993.3624421296,2009-06-29,08:41:55
40.059533,116.180711,0,120,39993.3624768518,2009-06-29,08:41:58
40.059528,116.180712,0,120,39993.3625,2009-06-29,08:42:00
40.059546,116.180712,0,121,39993.3625578704,2009-06-29,08:42:05
40.059538,116.180682,0,126,39993.3626157407,2009-06-29,08:42:10
40.059551,116.180715,0,123,39993.3626736111,2009-06-29,08:42:15
40.059579,116.180739,0,121,39993.3627314815,2009-06-29,08:42:20
40.059587,116.180711,0,122,39993.3627893519,2009-06-29,08:42:25
40.059557,116.1807,0,124,39993.3628472222,2009-06-29,08:42:30
40.059551,116.180711,0,125,39993.3629050926,2009-06-29,08:42:35
40.05954,116.180694,0,123,39993.362962963,2009-06-29,08:42:40
40.05958,116.180724,0,122,39993.3630208333,2009-06-29,08:42:45
40.059602,116.180732,0,120,39993.3630787037,2009-06-29,08:42:50
40.059585,116.180704,0,120,39993.3631365741,2009-06-29,08:42:55
40.059571,116.180699,0,121,39993.3631944444,2009-06-29,08:43:00
40.059534,116.180708,0,120,39993.3632523148,2009-06-29,08:43:05
40.059534,116.180708,0,120,39993.363287037,2009-06-29,08:43:08
40.059527,116.18071,0,120,39993.3633101852,2009-06-29,08:43:10
40.059551,116.180734,0,120,39993.3633680556,2009-06-29,08:43:15
40.059564,116.180707,0,124,39993.3634259259,2009-06-29,08:43:20
40.059545,116.180672,0,126,39993.3634837963,2009-06-29,08:43:25
40.059536,116.180686,0,124,39993.3635416667,2009-06-29,08:43:30
40.059511,116.180708,0,125,39993.363599537,2009-06-29,08:43:35
40.05956,116.18072,0,123,39993.3636574074,2009-06-29,08:43:40
40.059582,116.180737,0,121,39993.3637152778,2009-06-29,08:43:45
40.059568,116.1807,0,124,39993.3637731481,2009-06-29,08:43:50
40.059529,116.180675,0,123,39993.3638310185,2009-06-29,08:43:55
40.059517,116.180683,0,120,39993.3638888889,2009-06-29,08:44:00
40.059516,116.18068,0,119,39993.3639467593,2009-06-29,08:44:05
40.059516,116.18068,0,119,39993.3639814815,2009-06-29,08:44:08
40.059511,116.180676,0,120,39993.3640046296,2009-06-29,08:44:10
40.059502,116.18068,0,120,39993.3640625,2009-06-29,08:44:15
40.059498,116.180686,0,121,39993.3641203704,2009-06-29,08:44:20
40.059497,116.180689,0,121,39993.3641782407,2009-06-29,08:44:25
40.059502,116.180692,0,122,39993.3642361111,2009-06-29,08:44:30
40.059508,116.180696,0,122,39993.3642939815,2009-06-29,08:44:35
40.059509,116.180696,0,121,39993.3643518519,2009-06-29,08:44:40
40.059513,116.180699,0,120,39993.3644097222,2009-06-29,08:44:45
40.059513,116.180699,0,120,39993.3644444444,2009-06-29,08:44:48
40.059513,116.180703,0,119,39993.3644675926,2009-06-29,08:44:50
40.059509,116.18074,0,115,39993.364525463,2009-06-29,08:44:55
40.059491,116.180813,0,110,39993.3645833333,2009-06-29,08:45:00
40.059459,116.180871,0,105,39993.3646412037,2009-06-29,08:45:05
40.059444,116.180914,0,103,39993.3646990741,2009-06-29,08:45:10
40.059423,116.180938,0,103,39993.3647569444,2009-06-29,08:45:15
40.059428,116.180984,0,106,39993.3648148148,2009-06-29,08:45:20
40.059464,116.180928,0,107,39993.3648726852,2009-06-29,08:45:25
40.059465,116.180932,0,107,39993.3649305556,2009-06-29,08:45:30
40.059465,116.180932,0,107,39993.3649652778,2009-06-29,08:45:33
40.059464,116.180933,0,107,39993.3649884259,2009-06-29,08:45:35
40.059467,116.180952,0,108,39993.3650462963,2009-06-29,08:45:40
40.059445,116.181002,0,112,39993.3651041667,2009-06-29,08:45:45
40.059441,116.181065,0,118,39993.365162037,2009-06-29,08:45:50
40.059425,116.181121,0,121,39993.3652199074,2009-06-29,08:45:55
40.059422,116.181212,0,126,39993.3652777778,2009-06-29,08:46:00
40.059414,116.181268,0,126,39993.3653356481,2009-06-29,08:46:05
40.059413,116.181332,0,122,39993.3653935185,2009-06-29,08:46:10
40.059414,116.181399,0,120,39993.3654513889,2009-06-29,08:46:15
40.059407,116.181471,0,119,39993.3655092593,2009-06-29,08:46:20
40.059407,116.181535,0,111,39993.3655671296,2009-06-29,08:46:25
40.05941,116.1816,0,109,39993.365625,2009-06-29,08:46:30
40.059404,116.181676,0,111,39993.3656828704,2009-06-29,08:46:35
40.059407,116.18175,0,110,39993.3657407407,2009-06-29,08:46:40
40.059417,116.181812,0,108,39993.3657986111,2009-06-29,08:46:45
40.059432,116.181887,0,108,39993.3658564815,2009-06-29,08:46:50
40.059441,116.181961,0,109,39993.3659143519,2009-06-29,08:46:55
40.059446,116.182035,0,108,39993.3659722222,2009-06-29,08:47:00
40.059433,116.182096,0,108,39993.3660300926,2009-06-29,08:47:05
40.059432,116.182107,0,113,39993.366087963,2009-06-29,08:47:10
40.059432,116.182107,0,113,39993.3661226852,2009-06-29,08:47:13
40.059433,116.182106,0,114,39993.3661458333,2009-06-29,08:47:15
40.059424,116.182105,0,114,39993.3662037037,2009-06-29,08:47:20
40.05942,116.182105,0,114,39993.3662615741,2009-06-29,08:47:25
40.059416,116.182105,0,114,39993.3663194444,2009-06-29,08:47:30
40.059412,116.182105,0,114,39993.3663773148,2009-06-29,08:47:35
40.059413,116.182105,0,114,39993.3664351852,2009-06-29,08:47:40
40.059414,116.182105,0,114,39993.3664930556,2009-06-29,08:47:45
40.059414,116.182104,0,114,39993.3665509259,2009-06-29,08:47:50
40.059414,116.182104,0,114,39993.3665856481,2009-06-29,08:47:53
40.059413,116.182103,0,114,39993.3666087963,2009-06-29,08:47:55
40.059435,116.182076,0,113,39993.3666666667,2009-06-29,08:48:00
40.059455,116.181983,0,117,39993.366724537,2009-06-29,08:48:05
40.059454,116.181896,0,116,39993.3667824074,2009-06-29,08:48:10
40.059446,116.181851,0,114,39993.3668402778,2009-06-29,08:48:15
40.05945,116.181805,0,115,39993.3668981481,2009-06-29,08:48:20
40.059428,116.181732,0,109,39993.3669560185,2009-06-29,08:48:25
40.059427,116.181663,0,111,39993.3670138889,2009-06-29,08:48:30
40.059428,116.181588,0,112,39993.3670717593,2009-06-29,08:48:35
40.059425,116.18152,0,110,39993.3671296296,2009-06-29,08:48:40
40.059417,116.181441,0,108,39993.3671875,2009-06-29,08:48:45
40.059417,116.181358,0,107,39993.3672453704,2009-06-29,08:48:50
40.059407,116.181275,0,105,39993.3673032407,2009-06-29,08:48:55
40.059393,116.181197,0,101,39993.3673611111,2009-06-29,08:49:00
40.059376,116.181133,0,100,39993.3674189815,2009-06-29,08:49:05
40.059385,116.181068,0,99,39993.3674768518,2009-06-29,08:49:10
40.0594,116.181025,0,103,39993.3675347222,2009-06-29,08:49:15
40.059437,116.180973,0,103,39993.3675925926,2009-06-29,08:49:20
40.059441,116.180976,0,105,39993.367650463,2009-06-29,08:49:25
40.059442,116.180976,0,104,39993.3677083333,2009-06-29,08:49:30
40.059445,116.180974,0,104,39993.3677662037,2009-06-29,08:49:35
40.059446,116.180974,0,104,39993.3678240741,2009-06-29,08:49:40
40.059446,116.180974,0,104,39993.3678587963,2009-06-29,08:49:43
40.059447,116.180973,0,104,39993.3678819444,2009-06-29,08:49:45
40.059455,116.180954,0,104,39993.3679398148,2009-06-29,08:49:50
40.059457,116.180955,0,104,39993.3679976852,2009-06-29,08:49:55
40.059455,116.180955,0,105,39993.3680555556,2009-06-29,08:50:00
40.059454,116.180955,0,105,39993.3681134259,2009-06-29,08:50:05
40.059454,116.180955,0,105,39993.3681712963,2009-06-29,08:50:10
40.059454,116.180957,0,105,39993.3682291667,2009-06-29,08:50:15
40.059454,116.180957,0,105,39993.368287037,2009-06-29,08:50:20
40.059454,116.180957,0,105,39993.3683449074,2009-06-29,08:50:25
40.059454,116.180957,0,105,39993.3684027778,2009-06-29,08:50:30
40.059454,116.180957,0,105,39993.3684606481,2009-06-29,08:50:35
40.059454,116.180957,0,105,39993.3685185185,2009-06-29,08:50:40
40.059453,116.180957,0,105,39993.3685763889,2009-06-29,08:50:45
40.059453,116.180957,0,105,39993.3686342593,2009-06-29,08:50:50
40.059451,116.180956,0,105,39993.3686921296,2009-06-29,08:50:55
40.059447,116.180951,0,105,39993.36875,2009-06-29,08:51:00
40.059445,116.180949,0,105,39993.3688078704,2009-06-29,08:51:05
40.059444,116.180948,0,105,39993.3688657407,2009-06-29,08:51:10
40.059444,116.180948,0,106,39993.3689236111,2009-06-29,08:51:15
40.059443,116.180949,0,106,39993.3689814815,2009-06-29,08:51:20
40.059442,116.180948,0,106,39993.3690393518,2009-06-29,08:51:25
40.059442,116.180948,0,106,39993.3690972222,2009-06-29,08:51:30
40.059442,116.180948,0,106,39993.3691550926,2009-06-29,08:51:35
40.059442,116.180948,0,106,39993.369212963,2009-06-29,08:51:40
40.059442,116.180948,0,106,39993.3692708333,2009-06-29,08:51:45
40.05944,116.180947,0,106,39993.3693287037,2009-06-29,08:51:50
40.05944,116.180947,0,106,39993.3693634259,2009-06-29,08:51:53
40.05944,116.180948,0,106,39993.3693865741,2009-06-29,08:51:55
40.059459,116.180944,0,106,39993.3694444444,2009-06-29,08:52:00
40.059449,116.180929,0,106,39993.3695023148,2009-06-29,08:52:05
40.05944,116.180937,0,107,39993.3695601852,2009-06-29,08:52:10
40.059465,116.180961,0,107,39993.3696180556,2009-06-29,08:52:15
40.05947,116.180984,0,108,39993.3696759259,2009-06-29,08:52:20
40.05947,116.180984,0,108,39993.3697106481,2009-06-29,08:52:23
40.05947,116.180983,0,109,39993.3697337963,2009-06-29,08:52:25
40.059483,116.180986,0,109,39993.3697916667,2009-06-29,08:52:30
40.059527,116.180954,0,110,39993.369849537,2009-06-29,08:52:35
40.059542,116.180884,0,106,39993.3699074074,2009-06-29,08:52:40
40.059562,116.180825,0,102,39993.3699652778,2009-06-29,08:52:45
40.059566,116.180761,0,103,39993.3700231481,2009-06-29,08:52:50
40.05956,116.18076,0,105,39993.3700810185,2009-06-29,08:52:55
40.05956,116.18076,0,105,39993.3701157407,2009-06-29,08:52:58
40.059557,116.180768,0,106,39993.3701388889,2009-06-29,08:53:00
40.059521,116.180787,0,103,39993.3701967593,2009-06-29,08:53:05
40.059493,116.180825,0,106,39993.3702546296,2009-06-29,08:53:10
40.059476,116.180885,0,108,39993.3703125,2009-06-29,08:53:15
40.059443,116.180933,0,111,39993.3703703704,2009-06-29,08:53:20
40.059412,116.180952,0,114,39993.3704282407,2009-06-29,08:53:25
40.059416,116.180969,0,113,39993.3704861111,2009-06-29,08:53:30
40.059418,116.180969,0,113,39993.3705439815,2009-06-29,08:53:35
40.059418,116.180969,0,113,39993.3705787037,2009-06-29,08:53:38
40.059424,116.180969,0,114,39993.3706018519,2009-06-29,08:53:40
40.059436,116.180977,0,115,39993.3706597222,2009-06-29,08:53:45
40.059454,116.180999,0,113,39993.3707175926,2009-06-29,08:53:50
40.059476,116.180974,0,112,39993.370775463,2009-06-29,08:53:55
40.059499,116.180983,0,113,39993.3708333333,2009-06-29,08:54:00
40.059459,116.181007,0,114,39993.3708912037,2009-06-29,08:54:05
40.059464,116.18102,0,116,39993.3709490741,2009-06-29,08:54:10
40.059466,116.181022,0,116,39993.3710069444,2009-06-29,08:54:15
40.059467,116.181022,0,117,39993.3710648148,2009-06-29,08:54:20
40.059467,116.181023,0,117,39993.3711226852,2009-06-29,08:54:25
40.059467,116.181023,0,117,39993.3711805556,2009-06-29,08:54:30
40.059467,116.181024,0,117,39993.3712384259,2009-06-29,08:54:35
40.059467,116.181023,0,117,39993.3712962963,2009-06-29,08:54:40
40.059467,116.181023,0,117,39993.3713541667,2009-06-29,08:54:45
40.059468,116.181022,0,117,39993.371412037,2009-06-29,08:54:50
40.059468,116.181022,0,117,39993.3714699074,2009-06-29,08:54:55
40.059468,116.181022,0,117,39993.3715046296,2009-06-29,08:54:58
40.059468,116.181021,0,117,39993.3715277778,2009-06-29,08:55:00
40.059488,116.180998,0,118,39993.3715856481,2009-06-29,08:55:05
40.059493,116.180988,0,118,39993.3716435185,2009-06-29,08:55:10
40.059494,116.180985,0,117,39993.3717013889,2009-06-29,08:55:15
40.059495,116.180984,0,116,39993.3717592593,2009-06-29,08:55:20
40.059502,116.180983,0,116,39993.3718171296,2009-06-29,08:55:25
40.059499,116.180984,0,115,39993.371875,2009-06-29,08:55:30
40.059499,116.180984,0,116,39993.3719328704,2009-06-29,08:55:35
40.059499,116.180984,0,116,39993.3719907407,2009-06-29,08:55:40
40.059499,116.180984,0,116,39993.3720486111,2009-06-29,08:55:45
40.059499,116.180984,0,116,39993.3721064815,2009-06-29,08:55:50
40.059499,116.180985,0,116,39993.3721643519,2009-06-29,08:55:55
40.059498,116.180986,0,116,39993.3722222222,2009-06-29,08:56:00
40.059498,116.180986,0,116,39993.3722800926,2009-06-29,08:56:05
40.059498,116.180987,0,116,39993.372337963,2009-06-29,08:56:10
40.059498,116.180987,0,116,39993.3723958333,2009-06-29,08:56:15
40.059498,116.180986,0,116,39993.3724537037,2009-06-29,08:56:20
40.059498,116.180986,0,116,39993.3725115741,2009-06-29,08:56:25
40.059498,116.180986,0,116,39993.3725694444,2009-06-29,08:56:30
40.059498,116.180987,0,116,39993.3726273148,2009-06-29,08:56:35
40.059498,116.180987,0,116,39993.3726851852,2009-06-29,08:56:40
40.059498,116.180987,0,116,39993.3727430556,2009-06-29,08:56:45
40.059498,116.180986,0,116,39993.3728009259,2009-06-29,08:56:50
40.059498,116.180986,0,116,39993.3728587963,2009-06-29,08:56:55
40.059499,116.180985,0,116,39993.3729166667,2009-06-29,08:57:00
40.059499,116.180985,0,116,39993.372974537,2009-06-29,08:57:05
40.059499,116.180985,0,116,39993.3730324074,2009-06-29,08:57:10
40.059498,116.180985,0,116,39993.3730902778,2009-06-29,08:57:15
40.059498,116.180986,0,116,39993.3731481481,2009-06-29,08:57:20
40.059498,116.180986,0,116,39993.3732060185,2009-06-29,08:57:25
40.059498,116.180986,0,116,39993.3732638889,2009-06-29,08:57:30
40.059497,116.180985,0,116,39993.3733217593,2009-06-29,08:57:35
40.059497,116.180985,0,117,39993.3733796296,2009-06-29,08:57:40
40.059497,116.180984,0,117,39993.3734375,2009-06-29,08:57:45
40.059496,116.180984,0,117,39993.3734953704,2009-06-29,08:57:50
40.059496,116.180984,0,117,39993.3735532407,2009-06-29,08:57:55
40.059496,116.180984,0,117,39993.3736111111,2009-06-29,08:58:00
40.059497,116.180984,0,117,39993.3736689815,2009-06-29,08:58:05
40.059497,116.180984,0,117,39993.3737268519,2009-06-29,08:58:10
40.059496,116.180984,0,117,39993.3737847222,2009-06-29,08:58:15
40.059496,116.180985,0,117,39993.3738425926,2009-06-29,08:58:20
40.059496,116.180985,0,117,39993.373900463,2009-06-29,08:58:25
40.059496,116.180985,0,117,39993.3739583333,2009-06-29,08:58:30
40.059496,116.180984,0,117,39993.3740162037,2009-06-29,08:58:35
40.059496,116.180984,0,117,39993.3740740741,2009-06-29,08:58:40
40.059496,116.180983,0,117,39993.3741319444,2009-06-29,08:58:45
40.059496,116.180983,0,118,39993.3741898148,2009-06-29,08:58:50
40.059497,116.180979,0,117,39993.3742476852,2009-06-29,08:58:55
40.059497,116.180979,0,117,39993.3742824074,2009-06-29,08:58:58
40.059494,116.180974,0,117,39993.3743055556,2009-06-29,08:59:00
40.059522,116.181007,0,116,39993.3743634259,2009-06-29,08:59:05
40.059538,116.181055,0,115,39993.3744212963,2009-06-29,08:59:10
40.059554,116.181117,0,115,39993.3744791667,2009-06-29,08:59:15
40.059556,116.181164,0,115,39993.374537037,2009-06-29,08:59:20
40.05955,116.181211,0,109,39993.3745949074,2009-06-29,08:59:25
40.059551,116.181284,0,106,39993.3746527778,2009-06-29,08:59:30
40.059567,116.181352,0,100,39993.3747106481,2009-06-29,08:59:35
40.059565,116.18142,0,97,39993.3747685185,2009-06-29,08:59:40
40.05957,116.181494,0,93,39993.3748263889,2009-06-29,08:59:45
40.059569,116.181567,0,91,39993.3748842593,2009-06-29,08:59:50
40.059577,116.181636,0,88,39993.3749421296,2009-06-29,08:59:55
40.059578,116.181705,0,89,39993.375,2009-06-29,09:00:00
40.059581,116.181773,0,88,39993.3750578704,2009-06-29,09:00:05
40.059582,116.181839,0,89,39993.3751157407,2009-06-29,09:00:10
40.059579,116.181898,0,88,39993.3751736111,2009-06-29,09:00:15
40.059584,116.181951,0,84,39993.3752314815,2009-06-29,09:00:20
40.059581,116.182014,0,86,39993.3752893518,2009-06-29,09:00:25
40.059592,116.182076,0,89,39993.3753472222,2009-06-29,09:00:30
40.059602,116.182155,0,86,39993.3754050926,2009-06-29,09:00:35
40.059612,116.182237,0,85,39993.375462963,2009-06-29,09:00:40
40.059616,116.182316,0,84,39993.3755208333,2009-06-29,09:00:45
40.059607,116.182391,0,83,39993.3755787037,2009-06-29,09:00:50
40.05961,116.182462,0,85,39993.3756365741,2009-06-29,09:00:55
40.059613,116.182526,0,86,39993.3756944444,2009-06-29,09:01:00
40.059624,116.182588,0,86,39993.3757523148,2009-06-29,09:01:05
40.059651,116.182661,0,92,39993.3758101852,2009-06-29,09:01:10
40.059672,116.182717,0,96,39993.3758680556,2009-06-29,09:01:15
40.059698,116.182766,0,97,39993.3759259259,2009-06-29,09:01:20
40.059727,116.182816,0,100,39993.3759837963,2009-06-29,09:01:25
40.059764,116.182831,0,105,39993.3760416667,2009-06-29,09:01:30
40.059846,116.182817,0,103,39993.376099537,2009-06-29,09:01:35
40.059904,116.182801,0,111,39993.3761574074,2009-06-29,09:01:40
40.059957,116.182721,0,115,39993.3762152778,2009-06-29,09:01:45
40.059974,116.182642,0,116,39993.3762731481,2009-06-29,09:01:50
40.060026,116.182591,0,115,39993.3763310185,2009-06-29,09:01:55
40.060048,116.182533,0,112,39993.3763888889,2009-06-29,09:02:00
40.060108,116.182522,0,110,39993.3764467593,2009-06-29,09:02:05
40.060155,116.18252,0,107,39993.3765046296,2009-06-29,09:02:10
40.060182,116.182537,0,105,39993.3765625,2009-06-29,09:02:15
40.060223,116.182557,0,102,39993.3766203704,2009-06-29,09:02:20
40.060279,116.182541,0,100,39993.3766782407,2009-06-29,09:02:25
40.060319,116.182474,0,95,39993.3767361111,2009-06-29,09:02:30
40.060384,116.18246,0,99,39993.3767939815,2009-06-29,09:02:35
40.060427,116.182413,0,110,39993.3768518518,2009-06-29,09:02:40
40.06044,116.182356,0,110,39993.3769097222,2009-06-29,09:02:45
40.060465,116.182331,0,109,39993.3769675926,2009-06-29,09:02:50
40.060495,116.182325,0,106,39993.377025463,2009-06-29,09:02:55
40.060542,116.182344,0,105,39993.3770833333,2009-06-29,09:03:00
40.06057,116.182385,0,103,39993.3771412037,2009-06-29,09:03:05
40.060562,116.182446,0,104,39993.3771990741,2009-06-29,09:03:10
40.060565,116.182505,0,105,39993.3772569444,2009-06-29,09:03:15
40.060592,116.182592,0,106,39993.3773148148,2009-06-29,09:03:20
40.060621,116.182652,0,105,39993.3773726852,2009-06-29,09:03:25
40.060649,116.182706,0,105,39993.3774305556,2009-06-29,09:03:30
40.060694,116.18274,0,105,39993.3774884259,2009-06-29,09:03:35
40.060746,116.18275,0,107,39993.3775462963,2009-06-29,09:03:40
40.060792,116.182751,0,111,39993.3776041667,2009-06-29,09:03:45
40.060835,116.182742,0,116,39993.377662037,2009-06-29,09:03:50
40.060887,116.182729,0,118,39993.3777199074,2009-06-29,09:03:55
40.060948,116.182718,0,118,39993.3777777778,2009-06-29,09:04:00
40.061002,116.182702,0,115,39993.3778356481,2009-06-29,09:04:05
40.061066,116.1827,0,114,39993.3778935185,2009-06-29,09:04:10
40.061118,116.182721,0,113,39993.3779513889,2009-06-29,09:04:15
40.061155,116.182779,0,112,39993.3780092593,2009-06-29,09:04:20
40.061156,116.182834,0,110,39993.3780671296,2009-06-29,09:04:25
40.061151,116.182905,0,109,39993.378125,2009-06-29,09:04:30
40.061147,116.182981,0,108,39993.3781828704,2009-06-29,09:04:35
40.061158,116.183054,0,106,39993.3782407407,2009-06-29,09:04:40
40.061161,116.183119,0,105,39993.3782986111,2009-06-29,09:04:45
40.061151,116.183183,0,105,39993.3783564815,2009-06-29,09:04:50
40.061155,116.183245,0,100,39993.3784143519,2009-06-29,09:04:55
40.061154,116.183314,0,100,39993.3784722222,2009-06-29,09:05:00
40.061154,116.183383,0,101,39993.3785300926,2009-06-29,09:05:05
40.061187,116.183427,0,103,39993.378587963,2009-06-29,09:05:10
40.06123,116.183424,0,102,39993.3786458333,2009-06-29,09:05:15
40.061287,116.183431,0,103,39993.3787037037,2009-06-29,09:05:20
40.06136,116.183432,0,107,39993.3787615741,2009-06-29,09:05:25
40.0614,116.183454,0,114,39993.3788194444,2009-06-29,09:05:30
40.061454,116.183468,0,122,39993.3788773148,2009-06-29,09:05:35
40.061505,116.183479,0,129,39993.3789351852,2009-06-29,09:05:40
40.061554,116.183479,0,134,39993.3789930556,2009-06-29,09:05:45
40.061614,116.183482,0,136,39993.3790509259,2009-06-29,09:05:50
40.061671,116.183474,0,136,39993.3791087963,2009-06-29,09:05:55
40.061727,116.183459,0,137,39993.3791666667,2009-06-29,09:06:00
40.061779,116.183443,0,129,39993.379224537,2009-06-29,09:06:05
40.061818,116.183442,0,125,39993.3792824074,2009-06-29,09:06:10
40.061866,116.183445,0,123,39993.3793402778,2009-06-29,09:06:15
40.061923,116.183448,0,122,39993.3793981481,2009-06-29,09:06:20
40.061978,116.183438,0,126,39993.3794560185,2009-06-29,09:06:25
40.062038,116.183432,0,128,39993.3795138889,2009-06-29,09:06:30
40.062241,116.183663,0,120,39993.4005208333,2009-06-29,09:36:45
40.062242,116.183663,0,120,39993.4005787037,2009-06-29,09:36:50
40.062242,116.183662,0,120,39993.4006365741,2009-06-29,09:36:55
40.062241,116.183662,0,120,39993.4006944444,2009-06-29,09:37:00
40.062241,116.183662,0,120,39993.4007523148,2009-06-29,09:37:05
40.062241,116.183662,0,120,39993.4008101852,2009-06-29,09:37:10
40.062241,116.183662,0,120,39993.4008680556,2009-06-29,09:37:15
40.062241,116.183662,0,120,39993.4009259259,2009-06-29,09:37:20
40.062241,116.183662,0,120,39993.4009837963,2009-06-29,09:37:25
40.062241,116.183662,0,120,39993.4010416667,2009-06-29,09:37:30
40.062241,116.183663,0,121,39993.401099537,2009-06-29,09:37:35
40.062241,116.183663,0,121,39993.4011574074,2009-06-29,09:37:40
40.062241,116.183663,0,121,39993.4012152778,2009-06-29,09:37:45
40.062241,116.183664,0,121,39993.4012731481,2009-06-29,09:37:50
40.062241,116.183664,0,121,39993.4013310185,2009-06-29,09:37:55
40.062241,116.183664,0,121,39993.4013888889,2009-06-29,09:38:00
40.062241,116.183664,0,121,39993.4014467593,2009-06-29,09:38:05
40.06224,116.183664,0,121,39993.4015046296,2009-06-29,09:38:10
40.06224,116.183665,0,121,39993.4015625,2009-06-29,09:38:15
40.06224,116.183665,0,121,39993.4016203704,2009-06-29,09:38:20
40.06224,116.183666,0,121,39993.4016782407,2009-06-29,09:38:25
40.062239,116.183666,0,121,39993.4017361111,2009-06-29,09:38:30
40.062239,116.183666,0,121,39993.4017939815,2009-06-29,09:38:35
40.062239,116.183666,0,121,39993.4018518519,2009-06-29,09:38:40
40.062239,116.183666,0,121,39993.4019097222,2009-06-29,09:38:45
40.062238,116.183666,0,121,39993.4019675926,2009-06-29,09:38:50
40.062238,116.183666,0,121,39993.402025463,2009-06-29,09:38:55
40.062238,116.183667,0,121,39993.4020833333,2009-06-29,09:39:00
40.062237,116.183667,0,121,39993.4021412037,2009-06-29,09:39:05
40.062237,116.183667,0,121,39993.4021990741,2009-06-29,09:39:10
40.062237,116.183667,0,121,39993.4022569444,2009-06-29,09:39:15
40.062236,116.183668,0,121,39993.4023148148,2009-06-29,09:39:20
40.062236,116.183668,0,121,39993.4023726852,2009-06-29,09:39:25
40.062236,116.183668,0,121,39993.4024305556,2009-06-29,09:39:30
40.062235,116.183668,0,121,39993.4024884259,2009-06-29,09:39:35
40.062235,116.183669,0,121,39993.4025462963,2009-06-29,09:39:40
40.062235,116.183669,0,121,39993.4026041667,2009-06-29,09:39:45
40.062235,116.183669,0,121,39993.402662037,2009-06-29,09:39:50
40.062235,116.183669,0,121,39993.4027199074,2009-06-29,09:39:55
40.062235,116.183669,0,121,39993.4027777778,2009-06-29,09:40:00
40.062235,116.183669,0,121,39993.4028356481,2009-06-29,09:40:05
40.062235,116.183669,0,121,39993.4028935185,2009-06-29,09:40:10
40.062235,116.18367,0,121,39993.4029513889,2009-06-29,09:40:15
40.062235,116.18367,0,121,39993.4030092593,2009-06-29,09:40:20
40.062235,116.183671,0,121,39993.4030671296,2009-06-29,09:40:25
40.062234,116.183671,0,121,39993.403125,2009-06-29,09:40:30
40.062234,116.183672,0,121,39993.4031828704,2009-06-29,09:40:35
40.062234,116.183673,0,121,39993.4032407407,2009-06-29,09:40:40
40.062234,116.183673,0,122,39993.4032986111,2009-06-29,09:40:45
40.062234,116.183673,0,122,39993.4033564815,2009-06-29,09:40:50
40.062234,116.183673,0,121,39993.4034143519,2009-06-29,09:40:55
40.062234,116.183673,0,121,39993.4034722222,2009-06-29,09:41:00
40.062234,116.183673,0,122,39993.4035300926,2009-06-29,09:41:05
40.062234,116.183674,0,122,39993.403587963,2009-06-29,09:41:10
40.062234,116.183674,0,122,39993.4036458333,2009-06-29,09:41:15
40.062233,116.183675,0,122,39993.4037037037,2009-06-29,09:41:20
40.062233,116.183675,0,122,39993.4037615741,2009-06-29,09:41:25
40.062233,116.183676,0,122,39993.4038194444,2009-06-29,09:41:30
40.062233,116.183676,0,122,39993.4038773148,2009-06-29,09:41:35
40.062233,116.183677,0,122,39993.4039351852,2009-06-29,09:41:40
40.062233,116.183677,0,122,39993.4039930556,2009-06-29,09:41:45
40.062233,116.183678,0,122,39993.4040509259,2009-06-29,09:41:50
40.062233,116.183678,0,122,39993.4041087963,2009-06-29,09:41:55
40.062233,116.183679,0,122,39993.4041666667,2009-06-29,09:42:00
40.062233,116.18368,0,122,39993.404224537,2009-06-29,09:42:05
40.062233,116.18368,0,122,39993.4042824074,2009-06-29,09:42:10
40.062233,116.183681,0,122,39993.4043402778,2009-06-29,09:42:15
40.062232,116.183682,0,122,39993.4043981481,2009-06-29,09:42:20
40.062232,116.183683,0,123,39993.4044560185,2009-06-29,09:42:25
40.062232,116.183684,0,123,39993.4045138889,2009-06-29,09:42:30
40.062232,116.183684,0,123,39993.4045717593,2009-06-29,09:42:35
40.062232,116.183685,0,123,39993.4046296296,2009-06-29,09:42:40
40.062232,116.183686,0,123,39993.4046875,2009-06-29,09:42:45
40.062232,116.183686,0,123,39993.4047453704,2009-06-29,09:42:50
40.062232,116.183687,0,123,39993.4048032407,2009-06-29,09:42:55
40.062232,116.183687,0,123,39993.4048611111,2009-06-29,09:43:00
40.062232,116.183688,0,123,39993.4049189815,2009-06-29,09:43:05
40.062231,116.183688,0,123,39993.4049768519,2009-06-29,09:43:10
40.062231,116.183689,0,123,39993.4050347222,2009-06-29,09:43:15
40.062231,116.183689,0,123,39993.4050925926,2009-06-29,09:43:20
40.062231,116.183689,0,123,39993.405150463,2009-06-29,09:43:25
40.062231,116.183689,0,123,39993.4052083333,2009-06-29,09:43:30
40.062231,116.183689,0,123,39993.4052662037,2009-06-29,09:43:35
40.062231,116.18369,0,123,39993.4053240741,2009-06-29,09:43:40
40.062231,116.18369,0,123,39993.4053819444,2009-06-29,09:43:45
40.062232,116.183691,0,124,39993.4054398148,2009-06-29,09:43:50
40.062232,116.183691,0,124,39993.4054976852,2009-06-29,09:43:55
40.062232,116.183691,0,124,39993.4055555556,2009-06-29,09:44:00
40.062232,116.183692,0,124,39993.4056134259,2009-06-29,09:44:05
40.062233,116.183693,0,124,39993.4056712963,2009-06-29,09:44:10
40.062233,116.183693,0,124,39993.4057291667,2009-06-29,09:44:15
40.062233,116.183694,0,124,39993.405787037,2009-06-29,09:44:20
40.062234,116.183695,0,124,39993.4058449074,2009-06-29,09:44:25
40.062234,116.183695,0,124,39993.4059027778,2009-06-29,09:44:30
40.062234,116.183695,0,124,39993.4059606481,2009-06-29,09:44:35
40.062235,116.183695,0,124,39993.4060185185,2009-06-29,09:44:40
40.062235,116.183695,0,124,39993.4060763889,2009-06-29,09:44:45
40.062235,116.183695,0,124,39993.4061342593,2009-06-29,09:44:50
40.062236,116.183695,0,125,39993.4061921296,2009-06-29,09:44:55
40.062236,116.183695,0,125,39993.40625,2009-06-29,09:45:00
40.062236,116.183695,0,125,39993.4063078704,2009-06-29,09:45:05
40.062236,116.183695,0,125,39993.4063657407,2009-06-29,09:45:10
40.062235,116.183696,0,125,39993.4064236111,2009-06-29,09:45:15
40.062235,116.183697,0,125,39993.4064814815,2009-06-29,09:45:20
40.062235,116.183697,0,125,39993.4065393518,2009-06-29,09:45:25
40.062234,116.183698,0,125,39993.4065972222,2009-06-29,09:45:30
40.062234,116.183698,0,125,39993.4066550926,2009-06-29,09:45:35
40.062234,116.183698,0,126,39993.406712963,2009-06-29,09:45:40
40.062234,116.183698,0,126,39993.4067708333,2009-06-29,09:45:45
40.062234,116.183698,0,126,39993.4068287037,2009-06-29,09:45:50
40.062234,116.183698,0,126,39993.4068865741,2009-06-29,09:45:55
40.062233,116.183698,0,126,39993.4069444444,2009-06-29,09:46:00
40.062232,116.183698,0,126,39993.4070023148,2009-06-29,09:46:05
40.062232,116.183697,0,126,39993.4070601852,2009-06-29,09:46:10
40.062231,116.183698,0,126,39993.4071180556,2009-06-29,09:46:15
40.06223,116.183698,0,126,39993.4071759259,2009-06-29,09:46:20
40.062231,116.183698,0,126,39993.4072337963,2009-06-29,09:46:25
40.062231,116.183698,0,126,39993.4072916667,2009-06-29,09:46:30
40.062232,116.183698,0,126,39993.407349537,2009-06-29,09:46:35
40.062232,116.183698,0,127,39993.4074074074,2009-06-29,09:46:40
40.062232,116.183698,0,127,39993.4074652778,2009-06-29,09:46:45
40.062232,116.183698,0,127,39993.4075231481,2009-06-29,09:46:50
40.062232,116.183698,0,127,39993.4075810185,2009-06-29,09:46:55
40.062232,116.183698,0,127,39993.4076388889,2009-06-29,09:47:00
40.062231,116.183698,0,127,39993.4076967593,2009-06-29,09:47:05
40.062231,116.183698,0,127,39993.4077546296,2009-06-29,09:47:10
40.062231,116.183698,0,127,39993.4078125,2009-06-29,09:47:15
40.062231,116.183698,0,127,39993.4078703704,2009-06-29,09:47:20
40.062231,116.183698,0,127,39993.4079282407,2009-06-29,09:47:25
40.062231,116.183699,0,127,39993.4079861111,2009-06-29,09:47:30
40.06223,116.1837,0,126,39993.4080439815,2009-06-29,09:47:35
40.06223,116.183699,0,127,39993.4081018518,2009-06-29,09:47:40
40.06223,116.183699,0,127,39993.4081597222,2009-06-29,09:47:45
40.06223,116.183699,0,127,39993.4082175926,2009-06-29,09:47:50
40.06223,116.183699,0,127,39993.408275463,2009-06-29,09:47:55
40.062231,116.183699,0,127,39993.4083333333,2009-06-29,09:48:00
40.062231,116.183699,0,126,39993.4083912037,2009-06-29,09:48:05
40.062231,116.183699,0,126,39993.4084490741,2009-06-29,09:48:10
40.062232,116.183699,0,126,39993.4085069444,2009-06-29,09:48:15
40.062231,116.1837,0,126,39993.4085648148,2009-06-29,09:48:20
40.062231,116.1837,0,127,39993.4086226852,2009-06-29,09:48:25
40.062231,116.1837,0,127,39993.4086805556,2009-06-29,09:48:30
40.062231,116.1837,0,127,39993.4087384259,2009-06-29,09:48:35
40.062231,116.1837,0,127,39993.4087962963,2009-06-29,09:48:40
40.062231,116.183701,0,127,39993.4088541667,2009-06-29,09:48:45
40.062231,116.183701,0,127,39993.408912037,2009-06-29,09:48:50
40.062231,116.183701,0,127,39993.4089699074,2009-06-29,09:48:55
40.062231,116.183701,0,127,39993.4090277778,2009-06-29,09:49:00
40.062231,116.183701,0,126,39993.4090856481,2009-06-29,09:49:05
40.062231,116.183701,0,126,39993.4091435185,2009-06-29,09:49:10
40.062232,116.183702,0,126,39993.4092013889,2009-06-29,09:49:15
40.062232,116.183702,0,126,39993.4092592593,2009-06-29,09:49:20
40.062232,116.183702,0,126,39993.4093171296,2009-06-29,09:49:25
40.062232,116.183702,0,126,39993.409375,2009-06-29,09:49:30
40.062232,116.183702,0,126,39993.4094328704,2009-06-29,09:49:35
40.062232,116.183702,0,126,39993.4094907407,2009-06-29,09:49:40
40.062232,116.183702,0,126,39993.4095486111,2009-06-29,09:49:45
40.062232,116.183702,0,126,39993.4096064815,2009-06-29,09:49:50
40.062233,116.183702,0,126,39993.4096643519,2009-06-29,09:49:55
40.062233,116.183701,0,126,39993.4097222222,2009-06-29,09:50:00
40.062234,116.183701,0,126,39993.4097800926,2009-06-29,09:50:05
40.062234,116.1837,0,126,39993.409837963,2009-06-29,09:50:10
40.062234,116.1837,0,126,39993.4098958333,2009-06-29,09:50:15
40.062234,116.1837,0,126,39993.4099537037,2009-06-29,09:50:20
40.062234,116.183701,0,126,39993.4100115741,2009-06-29,09:50:25
40.062234,116.183701,0,126,39993.4100694444,2009-06-29,09:50:30
40.062234,116.183701,0,126,39993.4101273148,2009-06-29,09:50:35
40.062234,116.183701,0,126,39993.4101851852,2009-06-29,09:50:40
40.062234,116.183701,0,127,39993.4102430556,2009-06-29,09:50:45
40.062235,116.183701,0,127,39993.4103009259,2009-06-29,09:50:50
40.062235,116.1837,0,126,39993.4103587963,2009-06-29,09:50:55
40.062235,116.1837,0,126,39993.4104166667,2009-06-29,09:51:00
40.062235,116.1837,0,126,39993.410474537,2009-06-29,09:51:05
40.062235,116.1837,0,126,39993.4105324074,2009-06-29,09:51:10
40.062235,116.1837,0,126,39993.4105902778,2009-06-29,09:51:15
40.062235,116.183699,0,126,39993.4106481481,2009-06-29,09:51:20
40.062234,116.183698,0,126,39993.4107060185,2009-06-29,09:51:25
40.062234,116.183698,0,126,39993.4107638889,2009-06-29,09:51:30
40.062234,116.183697,0,127,39993.4108217593,2009-06-29,09:51:35
40.062233,116.183697,0,126,39993.4108796296,2009-06-29,09:51:40
40.062233,116.183697,0,126,39993.4109375,2009-06-29,09:51:45
40.062233,116.183697,0,126,39993.4109953704,2009-06-29,09:51:50
40.062232,116.183697,0,126,39993.4110532407,2009-06-29,09:51:55
40.062232,116.183697,0,126,39993.4111111111,2009-06-29,09:52:00
40.062232,116.183697,0,126,39993.4111689815,2009-06-29,09:52:05
40.062231,116.183697,0,126,39993.4112268519,2009-06-29,09:52:10
40.062232,116.183697,0,126,39993.4112847222,2009-06-29,09:52:15
40.062232,116.183698,0,126,39993.4113425926,2009-06-29,09:52:20
40.062232,116.183698,0,126,39993.411400463,2009-06-29,09:52:25
40.062231,116.183698,0,126,39993.4114583333,2009-06-29,09:52:30
40.062231,116.183698,0,126,39993.4115162037,2009-06-29,09:52:35
40.062231,116.183698,0,126,39993.4115740741,2009-06-29,09:52:40
40.062231,116.183697,0,126,39993.4116319444,2009-06-29,09:52:45
40.06223,116.183697,0,126,39993.4116898148,2009-06-29,09:52:50
40.06223,116.183697,0,126,39993.4117476852,2009-06-29,09:52:55
40.06223,116.183698,0,126,39993.4118055556,2009-06-29,09:53:00
40.06223,116.183697,0,126,39993.4118634259,2009-06-29,09:53:05
40.06223,116.183697,0,126,39993.4119212963,2009-06-29,09:53:10
40.062229,116.183696,0,126,39993.4119791667,2009-06-29,09:53:15
40.062228,116.183696,0,126,39993.412037037,2009-06-29,09:53:20
40.062228,116.183695,0,126,39993.4120949074,2009-06-29,09:53:25
40.062228,116.183695,0,126,39993.4121527778,2009-06-29,09:53:30
40.062228,116.183695,0,126,39993.4122106481,2009-06-29,09:53:35
40.062227,116.183695,0,126,39993.4122685185,2009-06-29,09:53:40
40.062227,116.183695,0,127,39993.4123263889,2009-06-29,09:53:45
40.062226,116.183695,0,127,39993.4123842593,2009-06-29,09:53:50
40.062226,116.183695,0,127,39993.4124421296,2009-06-29,09:53:55
40.062226,116.183695,0,127,39993.4125,2009-06-29,09:54:00
40.062226,116.183695,0,127,39993.4125578704,2009-06-29,09:54:05
40.062226,116.183695,0,127,39993.4126157407,2009-06-29,09:54:10
40.062226,116.183695,0,127,39993.4126736111,2009-06-29,09:54:15
40.062225,116.183694,0,127,39993.4127314815,2009-06-29,09:54:20
40.062225,116.183694,0,127,39993.4127893519,2009-06-29,09:54:25
40.062225,116.183694,0,127,39993.4128472222,2009-06-29,09:54:30
40.062224,116.183694,0,127,39993.4129050926,2009-06-29,09:54:35
40.062224,116.183694,0,127,39993.412962963,2009-06-29,09:54:40
40.062224,116.183694,0,127,39993.4130208333,2009-06-29,09:54:45
40.062224,116.183694,0,127,39993.4130787037,2009-06-29,09:54:50
40.062224,116.183694,0,127,39993.4131365741,2009-06-29,09:54:55
40.062224,116.183694,0,127,39993.4131944444,2009-06-29,09:55:00
40.062223,116.183694,0,126,39993.4132523148,2009-06-29,09:55:05
40.062223,116.183694,0,126,39993.4133101852,2009-06-29,09:55:10
40.062223,116.183694,0,126,39993.4133680556,2009-06-29,09:55:15
40.062223,116.183693,0,126,39993.4134259259,2009-06-29,09:55:20
40.062223,116.183693,0,126,39993.4134837963,2009-06-29,09:55:25
40.062223,116.183693,0,126,39993.4135416667,2009-06-29,09:55:30
40.062223,116.183693,0,126,39993.413599537,2009-06-29,09:55:35
40.062223,116.183693,0,126,39993.4136574074,2009-06-29,09:55:40
40.062223,116.183693,0,126,39993.4137152778,2009-06-29,09:55:45
40.062223,116.183693,0,126,39993.4137731481,2009-06-29,09:55:50
40.062222,116.183692,0,126,39993.4138310185,2009-06-29,09:55:55
40.062222,116.183692,0,126,39993.4138888889,2009-06-29,09:56:00
40.062222,116.183692,0,126,39993.4139467593,2009-06-29,09:56:05
40.062222,116.183692,0,126,39993.4140046296,2009-06-29,09:56:10
40.062222,116.183692,0,126,39993.4140625,2009-06-29,09:56:15
40.062222,116.183692,0,126,39993.4141203704,2009-06-29,09:56:20
40.062222,116.183692,0,126,39993.4141782407,2009-06-29,09:56:25
40.062222,116.183692,0,126,39993.4142361111,2009-06-29,09:56:30
40.062222,116.183692,0,126,39993.4142939815,2009-06-29,09:56:35
40.062222,116.183692,0,126,39993.4143518518,2009-06-29,09:56:40
40.062223,116.183692,0,126,39993.4144097222,2009-06-29,09:56:45
40.062223,116.183692,0,127,39993.4144675926,2009-06-29,09:56:50
40.062223,116.183692,0,127,39993.414525463,2009-06-29,09:56:55
40.062223,116.183692,0,126,39993.4145833333,2009-06-29,09:57:00
40.062223,116.183692,0,126,39993.4146412037,2009-06-29,09:57:05
40.062223,116.183692,0,126,39993.4146990741,2009-06-29,09:57:10
40.062223,116.183692,0,126,39993.4147569444,2009-06-29,09:57:15
40.062222,116.183692,0,126,39993.4148148148,2009-06-29,09:57:20
40.062223,116.183691,0,127,39993.4148726852,2009-06-29,09:57:25
40.062222,116.183691,0,127,39993.4149305556,2009-06-29,09:57:30
40.062222,116.183691,0,126,39993.4149884259,2009-06-29,09:57:35
40.062222,116.183691,0,126,39993.4150462963,2009-06-29,09:57:40
40.062222,116.18369,0,126,39993.4151041667,2009-06-29,09:57:45
40.062222,116.18369,0,126,39993.415162037,2009-06-29,09:57:50
40.062221,116.18369,0,127,39993.4152199074,2009-06-29,09:57:55
40.062221,116.18369,0,126,39993.4152777778,2009-06-29,09:58:00
40.062221,116.18369,0,126,39993.4153356481,2009-06-29,09:58:05
40.062221,116.18369,0,126,39993.4153935185,2009-06-29,09:58:10
40.062222,116.18369,0,126,39993.4154513889,2009-06-29,09:58:15
40.062222,116.18369,0,126,39993.4155092593,2009-06-29,09:58:20
40.062222,116.18369,0,126,39993.4155671296,2009-06-29,09:58:25
40.062222,116.183689,0,126,39993.415625,2009-06-29,09:58:30
40.062222,116.183689,0,126,39993.4156828704,2009-06-29,09:58:35
40.062222,116.183689,0,126,39993.4157407407,2009-06-29,09:58:40
40.062222,116.183689,0,126,39993.4157986111,2009-06-29,09:58:45
40.062222,116.183689,0,126,39993.4158564815,2009-06-29,09:58:50
40.062222,116.183689,0,126,39993.4159143518,2009-06-29,09:58:55
40.062222,116.183689,0,126,39993.4159722222,2009-06-29,09:59:00
40.062222,116.183689,0,126,39993.4160300926,2009-06-29,09:59:05
40.062222,116.183689,0,126,39993.416087963,2009-06-29,09:59:10
40.062223,116.183689,0,126,39993.4161458333,2009-06-29,09:59:15
40.062223,116.183689,0,126,39993.4162037037,2009-06-29,09:59:20
40.062223,116.183689,0,126,39993.4162615741,2009-06-29,09:59:25
40.062223,116.183689,0,126,39993.4163194444,2009-06-29,09:59:30
40.062223,116.183689,0,126,39993.4163773148,2009-06-29,09:59:35
40.062222,116.183689,0,126,39993.4164351852,2009-06-29,09:59:40
40.062222,116.183689,0,126,39993.4164930556,2009-06-29,09:59:45
40.062223,116.183689,0,126,39993.4165509259,2009-06-29,09:59:50
40.062223,116.183688,0,126,39993.4166087963,2009-06-29,09:59:55
40.062223,116.183688,0,127,39993.4166666667,2009-06-29,10:00:00
40.062223,116.183687,0,127,39993.416724537,2009-06-29,10:00:05
40.062223,116.183687,0,127,39993.4167824074,2009-06-29,10:00:10
40.062223,116.183687,0,127,39993.4168402778,2009-06-29,10:00:15
40.062223,116.183687,0,127,39993.4168981481,2009-06-29,10:00:20
40.062224,116.183687,0,127,39993.4169560185,2009-06-29,10:00:25
40.062224,116.183688,0,127,39993.4170138889,2009-06-29,10:00:30
40.062224,116.183688,0,127,39993.4170717593,2009-06-29,10:00:35
40.062224,116.183688,0,127,39993.4171296296,2009-06-29,10:00:40
40.062223,116.183688,0,127,39993.4171875,2009-06-29,10:00:45
40.062223,116.183687,0,127,39993.4172453704,2009-06-29,10:00:50
40.062223,116.183687,0,127,39993.4173032407,2009-06-29,10:00:55
40.062224,116.183687,0,127,39993.4173611111,2009-06-29,10:01:00
40.062224,116.183686,0,127,39993.4174189815,2009-06-29,10:01:05
40.062223,116.183686,0,127,39993.4174768519,2009-06-29,10:01:10
40.062223,116.183686,0,127,39993.4175347222,2009-06-29,10:01:15
40.062223,116.183686,0,127,39993.4175925926,2009-06-29,10:01:20
40.062223,116.183686,0,127,39993.417650463,2009-06-29,10:01:25
40.062223,116.183686,0,127,39993.4177083333,2009-06-29,10:01:30
40.062223,116.183686,0,127,39993.4177662037,2009-06-29,10:01:35
40.062224,116.183686,0,127,39993.4178240741,2009-06-29,10:01:40
40.062224,116.183686,0,127,39993.4178819444,2009-06-29,10:01:45
40.062224,116.183686,0,127,39993.4179398148,2009-06-29,10:01:50
40.062224,116.183686,0,127,39993.4179976852,2009-06-29,10:01:55
40.062224,116.183686,0,127,39993.4180555556,2009-06-29,10:02:00
40.062224,116.183686,0,127,39993.4181134259,2009-06-29,10:02:05
40.062224,116.183687,0,127,39993.4181712963,2009-06-29,10:02:10
40.062224,116.183687,0,127,39993.4182291667,2009-06-29,10:02:15
40.062224,116.183687,0,127,39993.418287037,2009-06-29,10:02:20
40.062224,116.183686,0,127,39993.4183449074,2009-06-29,10:02:25
40.062224,116.183686,0,127,39993.4184027778,2009-06-29,10:02:30
40.062223,116.183686,0,127,39993.4184606481,2009-06-29,10:02:35
40.062223,116.183686,0,128,39993.4185185185,2009-06-29,10:02:40
40.062223,116.183686,0,128,39993.4185763889,2009-06-29,10:02:45
40.062223,116.183686,0,128,39993.4186342593,2009-06-29,10:02:50
40.062223,116.183686,0,127,39993.4186921296,2009-06-29,10:02:55
40.062223,116.183686,0,127,39993.41875,2009-06-29,10:03:00
40.062223,116.183686,0,127,39993.4188078704,2009-06-29,10:03:05
40.062223,116.183686,0,127,39993.4188657407,2009-06-29,10:03:10
40.062223,116.183686,0,127,39993.4189236111,2009-06-29,10:03:15
40.062223,116.183686,0,127,39993.4189814815,2009-06-29,10:03:20
40.062223,116.183686,0,128,39993.4190393519,2009-06-29,10:03:25
40.062222,116.183686,0,128,39993.4190972222,2009-06-29,10:03:30
40.062222,116.183686,0,128,39993.4191550926,2009-06-29,10:03:35
40.062222,116.183686,0,128,39993.419212963,2009-06-29,10:03:40
40.062222,116.183686,0,127,39993.4192708333,2009-06-29,10:03:45
40.062222,116.183686,0,127,39993.4193287037,2009-06-29,10:03:50
40.062222,116.183686,0,127,39993.4193865741,2009-06-29,10:03:55
40.062222,116.183686,0,127,39993.4194444444,2009-06-29,10:04:00
40.062222,116.183685,0,127,39993.4195023148,2009-06-29,10:04:05
40.062222,116.183685,0,127,39993.4195601852,2009-06-29,10:04:10
40.062221,116.183684,0,127,39993.4196180556,2009-06-29,10:04:15
40.062221,116.183684,0,127,39993.4196759259,2009-06-29,10:04:20
40.062221,116.183684,0,127,39993.4197337963,2009-06-29,10:04:25
40.062222,116.183684,0,127,39993.4197916667,2009-06-29,10:04:30
40.062222,116.183683,0,127,39993.419849537,2009-06-29,10:04:35
40.062222,116.183683,0,127,39993.4199074074,2009-06-29,10:04:40
40.062222,116.183683,0,127,39993.4199652778,2009-06-29,10:04:45
40.062222,116.183682,0,128,39993.4200231481,2009-06-29,10:04:50
40.062223,116.183681,0,128,39993.4200810185,2009-06-29,10:04:55
40.062223,116.183681,0,128,39993.4201388889,2009-06-29,10:05:00
40.062223,116.183681,0,128,39993.4201967593,2009-06-29,10:05:05
40.062223,116.18368,0,128,39993.4202546296,2009-06-29,10:05:10
40.062223,116.18368,0,128,39993.4203125,2009-06-29,10:05:15
40.062223,116.183679,0,128,39993.4203703704,2009-06-29,10:05:20
40.062224,116.183679,0,128,39993.4204282407,2009-06-29,10:05:25
40.062224,116.183679,0,128,39993.4204861111,2009-06-29,10:05:30
40.062225,116.183678,0,128,39993.4205439815,2009-06-29,10:05:35
40.062225,116.183678,0,128,39993.4206018519,2009-06-29,10:05:40
40.062225,116.183678,0,128,39993.4206597222,2009-06-29,10:05:45
40.062225,116.183678,0,128,39993.4207175926,2009-06-29,10:05:50
40.062226,116.183678,0,128,39993.420775463,2009-06-29,10:05:55
40.062226,116.183678,0,128,39993.4208333333,2009-06-29,10:06:00
40.062226,116.183678,0,128,39993.4208912037,2009-06-29,10:06:05
40.062226,116.183678,0,128,39993.4209490741,2009-06-29,10:06:10
40.062226,116.183678,0,128,39993.4210069444,2009-06-29,10:06:15
40.062226,116.183678,0,128,39993.4210648148,2009-06-29,10:06:20
40.062226,116.183678,0,128,39993.4211226852,2009-06-29,10:06:25
40.062226,116.183678,0,128,39993.4211805556,2009-06-29,10:06:30
40.062226,116.183678,0,128,39993.4212384259,2009-06-29,10:06:35
40.062226,116.183678,0,128,39993.4212962963,2009-06-29,10:06:40
40.062226,116.183678,0,128,39993.4213541667,2009-06-29,10:06:45
40.062226,116.183677,0,128,39993.421412037,2009-06-29,10:06:50
40.062226,116.183677,0,128,39993.4214699074,2009-06-29,10:06:55
40.062227,116.183677,0,128,39993.4215277778,2009-06-29,10:07:00
40.062227,116.183676,0,128,39993.4215856481,2009-06-29,10:07:05
40.062227,116.183676,0,128,39993.4216435185,2009-06-29,10:07:10
40.06205,116.183423,0,127,39993.4282407407,2009-06-29,10:16:40
40.062003,116.183417,0,125,39993.4282986111,2009-06-29,10:16:45
40.061958,116.183405,0,124,39993.4283564815,2009-06-29,10:16:50
40.061904,116.183403,0,121,39993.4284143519,2009-06-29,10:16:55
40.061859,116.183408,0,118,39993.4284722222,2009-06-29,10:17:00
40.061803,116.183415,0,116,39993.4285300926,2009-06-29,10:17:05
40.061749,116.183399,0,116,39993.428587963,2009-06-29,10:17:10
40.061691,116.183385,0,117,39993.4286458333,2009-06-29,10:17:15
40.061637,116.183368,0,117,39993.4287037037,2009-06-29,10:17:20
40.061581,116.183352,0,119,39993.4287615741,2009-06-29,10:17:25
40.061526,116.18335,0,121,39993.4288194444,2009-06-29,10:17:30
40.061473,116.183358,0,122,39993.4288773148,2009-06-29,10:17:35
40.061434,116.183367,0,121,39993.4289351852,2009-06-29,10:17:40
40.061388,116.183365,0,122,39993.4289930556,2009-06-29,10:17:45
40.061334,116.183385,0,121,39993.4290509259,2009-06-29,10:17:50
40.061282,116.183392,0,121,39993.4291087963,2009-06-29,10:17:55
40.061236,116.183389,0,121,39993.4291666667,2009-06-29,10:18:00
40.061197,116.183359,0,122,39993.429224537,2009-06-29,10:18:05
40.061196,116.183313,0,123,39993.4292824074,2009-06-29,10:18:10
40.061204,116.183262,0,123,39993.4293402778,2009-06-29,10:18:15
40.0612,116.183203,0,125,39993.4293981481,2009-06-29,10:18:20
40.061194,116.183135,0,126,39993.4294560185,2009-06-29,10:18:25
40.0612,116.183071,0,128,39993.4295138889,2009-06-29,10:18:30
40.061191,116.18301,0,130,39993.4295717593,2009-06-29,10:18:35
40.061184,116.182962,0,131,39993.4296296296,2009-06-29,10:18:40
40.061176,116.182915,0,132,39993.4296875,2009-06-29,10:18:45
40.061169,116.182845,0,133,39993.4297453704,2009-06-29,10:18:50
40.061159,116.182776,0,135,39993.4298032407,2009-06-29,10:18:55
40.061116,116.182731,0,136,39993.4298611111,2009-06-29,10:19:00
40.061098,116.182738,0,137,39993.4299189815,2009-06-29,10:19:05
40.061098,116.182738,0,137,39993.4299537037,2009-06-29,10:19:08
40.061097,116.182738,0,137,39993.4299768518,2009-06-29,10:19:10
40.06107,116.182721,0,137,39993.4300347222,2009-06-29,10:19:15
40.061017,116.182725,0,140,39993.4300925926,2009-06-29,10:19:20
40.060977,116.182707,0,142,39993.430150463,2009-06-29,10:19:25
40.060925,116.182704,0,144,39993.4302083333,2009-06-29,10:19:30
40.060883,116.18272,0,145,39993.4302662037,2009-06-29,10:19:35
40.060836,116.182729,0,145,39993.4303240741,2009-06-29,10:19:40
40.060786,116.182726,0,145,39993.4303819444,2009-06-29,10:19:45
40.060734,116.182729,0,144,39993.4304398148,2009-06-29,10:19:50
40.060693,116.182724,0,142,39993.4304976852,2009-06-29,10:19:55
40.060651,116.182718,0,141,39993.4305555556,2009-06-29,10:20:00
40.060645,116.182719,0,140,39993.4306134259,2009-06-29,10:20:05
40.060648,116.182719,0,140,39993.4306712963,2009-06-29,10:20:10
40.060646,116.18272,0,140,39993.4307291667,2009-06-29,10:20:15
40.060646,116.18272,0,140,39993.4307638889,2009-06-29,10:20:18
40.060641,116.182721,0,139,39993.430787037,2009-06-29,10:20:20
40.060663,116.182724,0,138,39993.4308449074,2009-06-29,10:20:25
40.060717,116.182735,0,137,39993.4309027778,2009-06-29,10:20:30
40.060764,116.182734,0,136,39993.4309606481,2009-06-29,10:20:35
40.060805,116.182737,0,136,39993.4310185185,2009-06-29,10:20:40
40.060859,116.182729,0,139,39993.4310763889,2009-06-29,10:20:45
40.060915,116.182722,0,137,39993.4311342593,2009-06-29,10:20:50
40.060961,116.182729,0,137,39993.4311921296,2009-06-29,10:20:55
40.061014,116.182734,0,141,39993.43125,2009-06-29,10:21:00
40.06106,116.18274,0,141,39993.4313078704,2009-06-29,10:21:05
40.061104,116.182768,0,141,39993.4313657407,2009-06-29,10:21:10
40.061126,116.182812,0,141,39993.4314236111,2009-06-29,10:21:15
40.061113,116.182873,0,141,39993.4314814815,2009-06-29,10:21:20
40.061109,116.182938,0,140,39993.4315393518,2009-06-29,10:21:25
40.061099,116.183011,0,140,39993.4315972222,2009-06-29,10:21:30
40.0611,116.183086,0,139,39993.4316550926,2009-06-29,10:21:35
40.061099,116.183149,0,139,39993.431712963,2009-06-29,10:21:40
40.061105,116.183225,0,137,39993.4317708333,2009-06-29,10:21:45
40.061142,116.183294,0,131,39993.4318287037,2009-06-29,10:21:50
40.061153,116.183366,0,130,39993.4318865741,2009-06-29,10:21:55
40.061186,116.183391,0,132,39993.4319444444,2009-06-29,10:22:00
40.061233,116.183409,0,130,39993.4320023148,2009-06-29,10:22:05
40.061286,116.183423,0,130,39993.4320601852,2009-06-29,10:22:10
40.061329,116.18344,0,136,39993.4321180556,2009-06-29,10:22:15
40.061378,116.183436,0,140,39993.4321759259,2009-06-29,10:22:20
40.061432,116.183438,0,141,39993.4322337963,2009-06-29,10:22:25
40.061489,116.183428,0,145,39993.4322916667,2009-06-29,10:22:30
40.061558,116.183417,0,141,39993.432349537,2009-06-29,10:22:35
40.061618,116.183415,0,138,39993.4324074074,2009-06-29,10:22:40
40.061664,116.183414,0,142,39993.4324652778,2009-06-29,10:22:45
40.061707,116.183412,0,145,39993.4325231481,2009-06-29,10:22:50
40.061764,116.183417,0,144,39993.4325810185,2009-06-29,10:22:55
40.061801,116.18344,0,147,39993.4326388889,2009-06-29,10:23:00
40.06185,116.183442,0,148,39993.4326967593,2009-06-29,10:23:05
40.061906,116.183431,0,151,39993.4327546296,2009-06-29,10:23:10
40.061963,116.183422,0,154,39993.4328125,2009-06-29,10:23:15
40.062036,116.18342,0,153,39993.4328703704,2009-06-29,10:23:20
40.062094,116.183419,0,151,39993.4329282407,2009-06-29,10:23:25
40.062157,116.183421,0,150,39993.4329861111,2009-06-29,10:23:30
40.062206,116.18341,0,147,39993.4330439815,2009-06-29,10:23:35
40.062281,116.18342,0,131,39993.4331018519,2009-06-29,10:23:40
40.062275,116.183444,0,131,39993.4331597222,2009-06-29,10:23:45
40.062275,116.183444,0,131,39993.4331944444,2009-06-29,10:23:48
40.062267,116.183446,0,131,39993.4332175926,2009-06-29,10:23:50
40.062258,116.183447,0,131,39993.433275463,2009-06-29,10:23:55
40.062254,116.183448,0,131,39993.4333333333,2009-06-29,10:24:00
40.062254,116.183448,0,131,39993.4333680556,2009-06-29,10:24:03
40.06225,116.183451,0,131,39993.4333912037,2009-06-29,10:24:05
40.062241,116.183454,0,131,39993.4334490741,2009-06-29,10:24:10
40.062236,116.183456,0,131,39993.4335069444,2009-06-29,10:24:15
40.062234,116.183459,0,131,39993.4335648148,2009-06-29,10:24:20
40.062238,116.18346,0,131,39993.4336226852,2009-06-29,10:24:25
40.062232,116.183462,0,131,39993.4336805556,2009-06-29,10:24:30
40.062229,116.183462,0,131,39993.4337384259,2009-06-29,10:24:35
40.062229,116.183462,0,131,39993.4337731482,2009-06-29,10:24:38
40.062229,116.183461,0,131,39993.4337962963,2009-06-29,10:24:40
40.062273,116.183385,0,132,39993.4338541667,2009-06-29,10:24:45
40.062236,116.183399,0,131,39993.433912037,2009-06-29,10:24:50
40.062182,116.183398,0,129,39993.4339699074,2009-06-29,10:24:55
40.062122,116.183405,0,129,39993.4340277778,2009-06-29,10:25:00
40.062071,116.1834,0,128,39993.4340856481,2009-06-29,10:25:05
40.062016,116.183398,0,126,39993.4341435185,2009-06-29,10:25:10
40.061968,116.183399,0,124,39993.4342013889,2009-06-29,10:25:15
40.061915,116.183386,0,124,39993.4342592593,2009-06-29,10:25:20
40.061867,116.183405,0,124,39993.4343171296,2009-06-29,10:25:25
40.061805,116.183409,0,123,39993.434375,2009-06-29,10:25:30
40.061747,116.183413,0,122,39993.4344328704,2009-06-29,10:25:35
40.061694,116.183407,0,123,39993.4344907407,2009-06-29,10:25:40
40.061643,116.183396,0,124,39993.4345486111,2009-06-29,10:25:45
40.06158,116.183393,0,126,39993.4346064815,2009-06-29,10:25:50
40.061524,116.1834,0,127,39993.4346643519,2009-06-29,10:25:55
40.061487,116.183408,0,128,39993.4347222222,2009-06-29,10:26:00
40.061436,116.183432,0,129,39993.4347800926,2009-06-29,10:26:05
40.06138,116.183445,0,129,39993.434837963,2009-06-29,10:26:10
40.061321,116.183441,0,129,39993.4348958333,2009-06-29,10:26:15
40.061257,116.18343,0,130,39993.4349537037,2009-06-29,10:26:20
40.061193,116.183413,0,131,39993.4350115741,2009-06-29,10:26:25
40.061161,116.183383,0,132,39993.4350694444,2009-06-29,10:26:30
40.061179,116.183329,0,130,39993.4351273148,2009-06-29,10:26:35
40.061175,116.183273,0,130,39993.4351851852,2009-06-29,10:26:40
40.061172,116.18321,0,130,39993.4352430556,2009-06-29,10:26:45
40.061169,116.18314,0,132,39993.4353009259,2009-06-29,10:26:50
40.061174,116.183068,0,128,39993.4353587963,2009-06-29,10:26:55
40.061174,116.18299,0,126,39993.4354166667,2009-06-29,10:27:00
40.061165,116.182923,0,124,39993.435474537,2009-06-29,10:27:05
40.061167,116.182853,0,125,39993.4355324074,2009-06-29,10:27:10
40.061163,116.182779,0,124,39993.4355902778,2009-06-29,10:27:15
40.061122,116.182738,0,126,39993.4356481481,2009-06-29,10:27:20
40.061081,116.182718,0,124,39993.4357060185,2009-06-29,10:27:25
40.061034,116.182719,0,122,39993.4357638889,2009-06-29,10:27:30
40.060984,116.182728,0,121,39993.4358217593,2009-06-29,10:27:35
40.060926,116.182722,0,122,39993.4358796296,2009-06-29,10:27:40
40.060882,116.182712,0,121,39993.4359375,2009-06-29,10:27:45
40.060839,116.182708,0,119,39993.4359953704,2009-06-29,10:27:50
40.060788,116.182694,0,119,39993.4360532407,2009-06-29,10:27:55
40.060734,116.182703,0,119,39993.4361111111,2009-06-29,10:28:00
40.060687,116.182695,0,118,39993.4361689815,2009-06-29,10:28:05
40.060636,116.182686,0,121,39993.4362268519,2009-06-29,10:28:10
40.060606,116.182651,0,126,39993.4362847222,2009-06-29,10:28:15
40.060569,116.182618,0,128,39993.4363425926,2009-06-29,10:28:20
40.060554,116.182588,0,128,39993.436400463,2009-06-29,10:28:25
40.060551,116.182516,0,130,39993.4364583333,2009-06-29,10:28:30
40.06054,116.182456,0,130,39993.4365162037,2009-06-29,10:28:35
40.06053,116.182376,0,128,39993.4365740741,2009-06-29,10:28:40
40.060486,116.18237,0,131,39993.4366319444,2009-06-29,10:28:45
40.060449,116.182408,0,133,39993.4366898148,2009-06-29,10:28:50
40.06041,116.182462,0,138,39993.4367476852,2009-06-29,10:28:55
40.060355,116.18247,0,140,39993.4368055556,2009-06-29,10:29:00
40.060313,116.182489,0,141,39993.4368634259,2009-06-29,10:29:05
40.060288,116.182537,0,140,39993.4369212963,2009-06-29,10:29:10
40.060235,116.1825,0,139,39993.4369791667,2009-06-29,10:29:15
40.060185,116.182484,0,136,39993.437037037,2009-06-29,10:29:20
40.060133,116.182471,0,137,39993.4370949074,2009-06-29,10:29:25
40.060075,116.182488,0,139,39993.4371527778,2009-06-29,10:29:30
40.060049,116.182589,0,143,39993.4372106481,2009-06-29,10:29:35
40.060024,116.182658,0,145,39993.4372685185,2009-06-29,10:29:40
40.059981,116.182703,0,145,39993.4373263889,2009-06-29,10:29:45
40.059943,116.182729,0,132,39993.4373842593,2009-06-29,10:29:50
40.059889,116.182775,0,129,39993.4374421296,2009-06-29,10:29:55
40.059861,116.182818,0,125,39993.4375,2009-06-29,10:30:00
40.059822,116.182814,0,123,39993.4375578704,2009-06-29,10:30:05
40.05978,116.182802,0,120,39993.4376157407,2009-06-29,10:30:10
40.059745,116.182748,0,119,39993.4376736111,2009-06-29,10:30:15
40.059708,116.182698,0,117,39993.4377314815,2009-06-29,10:30:20
40.059658,116.182662,0,116,39993.4377893518,2009-06-29,10:30:25
40.059646,116.182611,0,120,39993.4378472222,2009-06-29,10:30:30
40.059647,116.182541,0,127,39993.4379050926,2009-06-29,10:30:35
40.059646,116.182476,0,128,39993.437962963,2009-06-29,10:30:40
40.059648,116.182403,0,128,39993.4380208333,2009-06-29,10:30:45
40.059657,116.182328,0,127,39993.4380787037,2009-06-29,10:30:50
40.059653,116.182248,0,125,39993.4381365741,2009-06-29,10:30:55
40.059653,116.182177,0,124,39993.4381944444,2009-06-29,10:31:00
40.05965,116.182099,0,123,39993.4382523148,2009-06-29,10:31:05
40.059636,116.182025,0,121,39993.4383101852,2009-06-29,10:31:10
40.059627,116.181953,0,119,39993.4383680556,2009-06-29,10:31:15
40.059628,116.181886,0,117,39993.4384259259,2009-06-29,10:31:20
40.059589,116.181822,0,116,39993.4384837963,2009-06-29,10:31:25
40.059564,116.18177,0,116,39993.4385416667,2009-06-29,10:31:30
40.059553,116.181689,0,116,39993.438599537,2009-06-29,10:31:35
40.059522,116.18162,0,115,39993.4386574074,2009-06-29,10:31:40
40.05949,116.18156,0,119,39993.4387152778,2009-06-29,10:31:45
40.059463,116.181493,0,121,39993.4387731481,2009-06-29,10:31:50
40.059458,116.18142,0,124,39993.4388310185,2009-06-29,10:31:55
40.059449,116.181344,0,122,39993.4388888889,2009-06-29,10:32:00
40.059418,116.181272,0,122,39993.4389467593,2009-06-29,10:32:05
40.059479,116.180982,0,129,39993.4535300926,2009-06-29,10:53:05
40.059494,116.180892,0,127,39993.453587963,2009-06-29,10:53:10
40.059511,116.18076,0,113,39993.4536458333,2009-06-29,10:53:15
40.059418,116.180686,0,116,39993.4537037037,2009-06-29,10:53:20
40.059298,116.180671,0,123,39993.4537615741,2009-06-29,10:53:25
40.059174,116.180668,0,135,39993.4538194444,2009-06-29,10:53:30
40.059111,116.180672,0,145,39993.4538773148,2009-06-29,10:53:35
40.059027,116.180644,0,147,39993.4539351852,2009-06-29,10:53:40
40.058856,116.18064,0,154,39993.4539930556,2009-06-29,10:53:45
40.058603,116.180609,0,160,39993.4540509259,2009-06-29,10:53:50
40.058245,116.180609,0,168,39993.4541087963,2009-06-29,10:53:55
40.057771,116.180614,0,177,39993.4541666667,2009-06-29,10:54:00
40.057142,116.180655,0,183,39993.454224537,2009-06-29,10:54:05
40.056553,116.180687,0,186,39993.4542824074,2009-06-29,10:54:10
40.056024,116.180717,0,192,39993.4543402778,2009-06-29,10:54:15
40.055707,116.180711,0,193,39993.4543981481,2009-06-29,10:54:20
40.05559,116.180585,0,186,39993.4544560185,2009-06-29,10:54:25
40.055332,116.180489,0,188,39993.4545138889,2009-06-29,10:54:30
40.054978,116.180481,0,191,39993.4545717593,2009-06-29,10:54:35
40.054414,116.180463,0,199,39993.4546296296,2009-06-29,10:54:40
40.053682,116.180466,0,205,39993.4546875,2009-06-29,10:54:45
40.052898,116.180454,0,210,39993.4547453704,2009-06-29,10:54:50
40.052027,116.180468,0,220,39993.4548032407,2009-06-29,10:54:55
40.05114,116.180478,0,228,39993.4548611111,2009-06-29,10:55:00
40.050259,116.180477,0,238,39993.4549189815,2009-06-29,10:55:05
40.049376,116.180506,0,237,39993.4549768518,2009-06-29,10:55:10
40.048561,116.180554,0,238,39993.4550347222,2009-06-29,10:55:15
40.047923,116.180498,0,228,39993.4550925926,2009-06-29,10:55:20
40.047538,116.180624,0,216,39993.455150463,2009-06-29,10:55:25
40.047414,116.181089,0,210,39993.4552083333,2009-06-29,10:55:30
40.047278,116.181778,0,202,39993.4552662037,2009-06-29,10:55:35
40.047085,116.182603,0,203,39993.4553240741,2009-06-29,10:55:40
40.046879,116.183495,0,207,39993.4553819444,2009-06-29,10:55:45
40.046652,116.184449,0,206,39993.4554398148,2009-06-29,10:55:50
40.046403,116.185521,0,206,39993.4554976852,2009-06-29,10:55:55
40.046142,116.186688,0,202,39993.4555555556,2009-06-29,10:56:00
40.045866,116.187941,0,188,39993.4556134259,2009-06-29,10:56:05
40.04545,116.189154,0,173,39993.4556712963,2009-06-29,10:56:10
40.04485,116.190196,0,163,39993.4557291667,2009-06-29,10:56:15
40.044079,116.191073,0,163,39993.455787037,2009-06-29,10:56:20
40.043209,116.191777,0,169,39993.4558449074,2009-06-29,10:56:25
40.042415,116.19243,0,168,39993.4559027778,2009-06-29,10:56:30
40.041765,116.193258,0,174,39993.4559606481,2009-06-29,10:56:35
40.0413,116.194291,0,178,39993.4560185185,2009-06-29,10:56:40
40.041007,116.195504,0,177,39993.4560763889,2009-06-29,10:56:45
40.040762,116.196749,0,177,39993.4561342593,2009-06-29,10:56:50
40.040551,116.197799,0,170,39993.4561921296,2009-06-29,10:56:55
40.040436,116.198425,0,159,39993.45625,2009-06-29,10:57:00
40.040453,116.198468,0,141,39993.4563078704,2009-06-29,10:57:05
40.040444,116.198457,0,141,39993.4563657407,2009-06-29,10:57:10
40.040436,116.198462,0,141,39993.4564236111,2009-06-29,10:57:15
40.040436,116.198462,0,141,39993.4564583333,2009-06-29,10:57:18
40.040433,116.198464,0,141,39993.4564814815,2009-06-29,10:57:20
40.040427,116.198474,0,141,39993.4565393519,2009-06-29,10:57:25
40.040374,116.198686,0,141,39993.4565972222,2009-06-29,10:57:30
40.040295,116.199021,0,142,39993.4566550926,2009-06-29,10:57:35
40.040166,116.199561,0,143,39993.456712963,2009-06-29,10:57:40
40.040044,116.200084,0,146,39993.4567708333,2009-06-29,10:57:45
40.039929,116.200308,0,146,39993.4568287037,2009-06-29,10:57:50
40.039934,116.200368,0,146,39993.4568865741,2009-06-29,10:57:55
40.039931,116.200394,0,147,39993.4569444444,2009-06-29,10:58:00
40.03993,116.200398,0,147,39993.4570023148,2009-06-29,10:58:05
40.03993,116.200398,0,147,39993.457037037,2009-06-29,10:58:08
40.03993,116.200402,0,148,39993.4570601852,2009-06-29,10:58:10
40.039928,116.20042,0,149,39993.4571180556,2009-06-29,10:58:15
40.039917,116.200457,0,148,39993.4571759259,2009-06-29,10:58:20
40.039921,116.200516,0,147,39993.4572337963,2009-06-29,10:58:25
40.039924,116.200559,0,151,39993.4572916667,2009-06-29,10:58:30
40.039915,116.200622,0,157,39993.457349537,2009-06-29,10:58:35
40.039908,116.200683,0,163,39993.4574074074,2009-06-29,10:58:40
40.039912,116.200745,0,167,39993.4574652778,2009-06-29,10:58:45
40.039914,116.200791,0,173,39993.4575231481,2009-06-29,10:58:50
40.039904,116.200843,0,175,39993.4575810185,2009-06-29,10:58:55
40.039912,116.200905,0,178,39993.4576388889,2009-06-29,10:59:00
40.039907,116.20099,0,178,39993.4576967593,2009-06-29,10:59:05
40.039908,116.201056,0,178,39993.4577546296,2009-06-29,10:59:10
40.039902,116.201156,0,172,39993.4578125,2009-06-29,10:59:15
40.039895,116.201182,0,171,39993.4578703704,2009-06-29,10:59:20
40.039883,116.20121,0,171,39993.4579282407,2009-06-29,10:59:25
40.039874,116.201196,0,173,39993.4579861111,2009-06-29,10:59:30
40.039874,116.20123,0,173,39993.4580439815,2009-06-29,10:59:35
40.039868,116.201248,0,174,39993.4581018519,2009-06-29,10:59:40
40.039866,116.201258,0,174,39993.4581597222,2009-06-29,10:59:45
40.039863,116.201268,0,174,39993.4582175926,2009-06-29,10:59:50
40.03986,116.201272,0,175,39993.458275463,2009-06-29,10:59:55
40.039856,116.201274,0,174,39993.4583333333,2009-06-29,11:00:00
40.039856,116.201274,0,174,39993.4583680556,2009-06-29,11:00:03
40.039854,116.201269,0,174,39993.4583912037,2009-06-29,11:00:05
40.039856,116.201257,0,173,39993.4584490741,2009-06-29,11:00:10
40.039861,116.201246,0,172,39993.4585069444,2009-06-29,11:00:15
40.039863,116.201243,0,172,39993.4585648148,2009-06-29,11:00:20
40.03986,116.201238,0,172,39993.4586226852,2009-06-29,11:00:25
40.039857,116.201235,0,172,39993.4586805556,2009-06-29,11:00:30
40.039854,116.201237,0,172,39993.4587384259,2009-06-29,11:00:35
40.039853,116.201243,0,172,39993.4587962963,2009-06-29,11:00:40
40.039849,116.20125,0,171,39993.4588541667,2009-06-29,11:00:45
40.039847,116.201252,0,170,39993.458912037,2009-06-29,11:00:50
40.039843,116.201246,0,170,39993.4589699074,2009-06-29,11:00:55
40.039837,116.201243,0,170,39993.4590277778,2009-06-29,11:01:00
40.039833,116.201245,0,170,39993.4590856481,2009-06-29,11:01:05
40.03983,116.201244,0,170,39993.4591435185,2009-06-29,11:01:10
40.039826,116.20124,0,170,39993.4592013889,2009-06-29,11:01:15
40.039822,116.201239,0,169,39993.4592592593,2009-06-29,11:01:20
40.039819,116.201238,0,168,39993.4593171296,2009-06-29,11:01:25
40.039817,116.201235,0,167,39993.459375,2009-06-29,11:01:30
40.039817,116.201234,0,167,39993.4594328704,2009-06-29,11:01:35
40.039817,116.201234,0,167,39993.4594907407,2009-06-29,11:01:40
40.039815,116.201231,0,168,39993.4595486111,2009-06-29,11:01:45
40.039814,116.201229,0,168,39993.4596064815,2009-06-29,11:01:50
40.039814,116.201228,0,169,39993.4596643519,2009-06-29,11:01:55
40.039814,116.201227,0,169,39993.4597222222,2009-06-29,11:02:00
40.039814,116.201226,0,168,39993.4597800926,2009-06-29,11:02:05
40.039814,116.201225,0,168,39993.459837963,2009-06-29,11:02:10
40.039814,116.201224,0,168,39993.4598958333,2009-06-29,11:02:15
40.039814,116.201223,0,168,39993.4599537037,2009-06-29,11:02:20
40.039814,116.201223,0,168,39993.4600115741,2009-06-29,11:02:25
40.039814,116.201222,0,168,39993.4600694444,2009-06-29,11:02:30
40.039814,116.201221,0,168,39993.4601273148,2009-06-29,11:02:35
40.039814,116.201221,0,168,39993.4601851852,2009-06-29,11:02:40
40.039815,116.20122,0,168,39993.4602430556,2009-06-29,11:02:45
40.039816,116.20122,0,168,39993.4603009259,2009-06-29,11:02:50
40.039816,116.20122,0,168,39993.4603587963,2009-06-29,11:02:55
40.039816,116.201219,0,169,39993.4604166667,2009-06-29,11:03:00
40.039817,116.201219,0,169,39993.460474537,2009-06-29,11:03:05
40.039817,116.201219,0,169,39993.4605324074,2009-06-29,11:03:10
40.039817,116.201219,0,168,39993.4605902778,2009-06-29,11:03:15
40.039817,116.201219,0,168,39993.4606481481,2009-06-29,11:03:20
40.039818,116.201219,0,168,39993.4607060185,2009-06-29,11:03:25
40.039818,116.201218,0,168,39993.4607638889,2009-06-29,11:03:30
40.039819,116.201218,0,168,39993.4608217593,2009-06-29,11:03:35
40.039819,116.201218,0,168,39993.4608796296,2009-06-29,11:03:40
40.03982,116.201218,0,168,39993.4609375,2009-06-29,11:03:45
40.03982,116.201218,0,168,39993.4609722222,2009-06-29,11:03:48
40.039819,116.201219,0,168,39993.4609953704,2009-06-29,11:03:50
40.039817,116.201231,0,168,39993.4610532407,2009-06-29,11:03:55
40.039841,116.20129,0,164,39993.4611111111,2009-06-29,11:04:00
40.03985,116.201303,0,160,39993.4611689815,2009-06-29,11:04:05
40.039858,116.201299,0,157,39993.4612268518,2009-06-29,11:04:10
40.039858,116.201299,0,157,39993.4612615741,2009-06-29,11:04:13
40.039859,116.2013,0,157,39993.4612847222,2009-06-29,11:04:15
40.039878,116.201266,0,154,39993.4613425926,2009-06-29,11:04:20
40.039887,116.201273,0,154,39993.461400463,2009-06-29,11:04:25
40.039887,116.201273,0,154,39993.4614351852,2009-06-29,11:04:28
40.039886,116.201278,0,154,39993.4614583333,2009-06-29,11:04:30
40.03988,116.201495,0,155,39993.4615162037,2009-06-29,11:04:35
40.03984,116.201702,0,155,39993.4615740741,2009-06-29,11:04:40
40.039822,116.20194,0,155,39993.4616319444,2009-06-29,11:04:45
40.039784,116.20235,0,156,39993.4616898148,2009-06-29,11:04:50
40.039685,116.202952,0,157,39993.4617476852,2009-06-29,11:04:55
40.039507,116.203739,0,157,39993.4618055556,2009-06-29,11:05:00
40.039298,116.204586,0,157,39993.4618634259,2009-06-29,11:05:05
40.039102,116.205464,0,157,39993.4619212963,2009-06-29,11:05:10
40.038936,116.206363,0,156,39993.4619791667,2009-06-29,11:05:15
40.038778,116.207274,0,156,39993.462037037,2009-06-29,11:05:20
40.038586,116.208178,0,156,39993.4620949074,2009-06-29,11:05:25
40.038392,116.209074,0,156,39993.4621527778,2009-06-29,11:05:30
40.03828,116.209985,0,157,39993.4622106481,2009-06-29,11:05:35
40.038301,116.210917,0,157,39993.4622685185,2009-06-29,11:05:40
40.038477,116.211799,0,157,39993.4623263889,2009-06-29,11:05:45
40.038733,116.212593,0,156,39993.4623842593,2009-06-29,11:05:50
40.03901,116.213388,0,155,39993.4624421296,2009-06-29,11:05:55
40.039283,116.214203,0,154,39993.4625,2009-06-29,11:06:00
40.039526,116.215034,0,154,39993.4625578704,2009-06-29,11:06:05
40.03976,116.215804,0,153,39993.4626157407,2009-06-29,11:06:10
40.03997,116.216366,0,154,39993.4626736111,2009-06-29,11:06:15
40.040054,116.216533,0,155,39993.4627314815,2009-06-29,11:06:20
40.040066,116.216474,0,156,39993.4627893518,2009-06-29,11:06:25
40.040079,116.216626,0,157,39993.4628472222,2009-06-29,11:06:30
40.040051,116.21666,0,159,39993.4629050926,2009-06-29,11:06:35
40.040179,116.217068,0,160,39993.462962963,2009-06-29,11:06:40
40.040299,116.217651,0,162,39993.4630208333,2009-06-29,11:06:45
40.040437,116.218262,0,164,39993.4630787037,2009-06-29,11:06:50
40.040609,116.218979,0,166,39993.4631365741,2009-06-29,11:06:55
40.040803,116.219791,0,169,39993.4631944444,2009-06-29,11:07:00
40.041004,116.220611,0,172,39993.4632523148,2009-06-29,11:07:05
40.041223,116.22141,0,176,39993.4633101852,2009-06-29,11:07:10
40.041438,116.222247,0,180,39993.4633680556,2009-06-29,11:07:15
40.041659,116.22309,0,184,39993.4634259259,2009-06-29,11:07:20
40.041899,116.223945,0,189,39993.4634837963,2009-06-29,11:07:25
40.042162,116.224754,0,193,39993.4635416667,2009-06-29,11:07:30
40.042312,116.224569,0,191,39993.4636574074,2009-06-29,11:07:40
40.042448,116.224703,0,192,39993.4637152778,2009-06-29,11:07:45
40.042481,116.22489,0,193,39993.4637731481,2009-06-29,11:07:50
40.042504,116.224994,0,194,39993.4638310185,2009-06-29,11:07:55
40.042534,116.224991,0,195,39993.4638888889,2009-06-29,11:08:00
40.042522,116.22501,0,196,39993.4639467593,2009-06-29,11:08:05
40.042522,116.22501,0,196,39993.4639814815,2009-06-29,11:08:08
40.042522,116.225015,0,196,39993.4640046296,2009-06-29,11:08:10
40.042524,116.225006,0,196,39993.4640625,2009-06-29,11:08:15
40.04252,116.225027,0,196,39993.4641203704,2009-06-29,11:08:20
40.042552,116.225141,0,196,39993.4641782407,2009-06-29,11:08:25
40.042669,116.225459,0,195,39993.4642361111,2009-06-29,11:08:30
40.042863,116.225988,0,195,39993.4642939815,2009-06-29,11:08:35
40.043149,116.226712,0,196,39993.4643518519,2009-06-29,11:08:40
40.043501,116.227455,0,196,39993.4644097222,2009-06-29,11:08:45
40.0438,116.228197,0,196,39993.4644675926,2009-06-29,11:08:50
40.043987,116.228994,0,197,39993.464525463,2009-06-29,11:08:55
40.044101,116.229873,0,197,39993.4645833333,2009-06-29,11:09:00
40.044108,116.23077,0,197,39993.4646412037,2009-06-29,11:09:05
40.044212,116.23169,0,196,39993.4646990741,2009-06-29,11:09:10
40.044329,116.23257,0,197,39993.4647569444,2009-06-29,11:09:15
40.04436,116.233431,0,197,39993.4648148148,2009-06-29,11:09:20
40.044409,116.234331,0,198,39993.4648726852,2009-06-29,11:09:25
40.044465,116.23516,0,199,39993.4649305556,2009-06-29,11:09:30
40.044522,116.235872,0,199,39993.4649884259,2009-06-29,11:09:35
40.044567,116.236374,0,200,39993.4650462963,2009-06-29,11:09:40
40.044315,116.236057,0,201,39993.4651041667,2009-06-29,11:09:45
40.0444,116.236111,0,200,39993.465162037,2009-06-29,11:09:50
40.044421,116.236377,0,196,39993.4652199074,2009-06-29,11:09:55
40.0444,116.23667,0,194,39993.4652777778,2009-06-29,11:10:00
40.044452,116.236751,0,189,39993.4653356481,2009-06-29,11:10:05
40.044478,116.236735,0,189,39993.4653935185,2009-06-29,11:10:10
40.044478,116.236735,0,189,39993.4654282407,2009-06-29,11:10:13
40.044479,116.236729,0,189,39993.4654513889,2009-06-29,11:10:15
40.044482,116.236717,0,188,39993.4655092593,2009-06-29,11:10:20
40.044483,116.236714,0,188,39993.4655671296,2009-06-29,11:10:25
40.044482,116.236715,0,188,39993.465625,2009-06-29,11:10:30
40.044481,116.236714,0,188,39993.4656828704,2009-06-29,11:10:35
40.044479,116.236717,0,188,39993.4657407407,2009-06-29,11:10:40
40.044479,116.236717,0,188,39993.465775463,2009-06-29,11:10:43
40.044481,116.23671,0,188,39993.4657986111,2009-06-29,11:10:45
40.044483,116.2367,0,188,39993.4658564815,2009-06-29,11:10:50
40.044477,116.236731,0,187,39993.4659143519,2009-06-29,11:10:55
40.044464,116.236991,0,188,39993.4659722222,2009-06-29,11:11:00
40.044473,116.237451,0,190,39993.4660300926,2009-06-29,11:11:05
40.044525,116.23815,0,197,39993.466087963,2009-06-29,11:11:10
40.044597,116.238966,0,199,39993.4661458333,2009-06-29,11:11:15
40.044615,116.239563,0,200,39993.4662037037,2009-06-29,11:11:20
40.044648,116.23983,0,201,39993.4662615741,2009-06-29,11:11:25
40.044646,116.239927,0,207,39993.4663194444,2009-06-29,11:11:30
40.044643,116.23994,0,210,39993.4663773148,2009-06-29,11:11:35
40.044639,116.239958,0,211,39993.4664351852,2009-06-29,11:11:40
40.044658,116.240075,0,210,39993.4664930556,2009-06-29,11:11:45
40.044698,116.240618,0,196,39993.4665509259,2009-06-29,11:11:50
40.0447,116.241111,0,183,39993.4666087963,2009-06-29,11:11:55
40.044727,116.241645,0,158,39993.4666666667,2009-06-29,11:12:00
40.044693,116.242255,0,134,39993.466724537,2009-06-29,11:12:05
40.044589,116.242917,0,120,39993.4667824074,2009-06-29,11:12:10
40.044376,116.243648,0,127,39993.4668402778,2009-06-29,11:12:15
40.044126,116.244326,0,137,39993.4668981481,2009-06-29,11:12:20
40.043886,116.244953,0,149,39993.4669560185,2009-06-29,11:12:25
40.043666,116.245529,0,165,39993.4670138889,2009-06-29,11:12:30
40.043463,116.24605,0,180,39993.4670717593,2009-06-29,11:12:35
40.043398,116.246209,0,193,39993.4671296296,2009-06-29,11:12:40
40.043417,116.246199,0,192,39993.4671875,2009-06-29,11:12:45
40.043367,116.246381,0,188,39993.4672453704,2009-06-29,11:12:50
40.043263,116.246758,0,186,39993.4673032407,2009-06-29,11:12:55
40.04309,116.247284,0,197,39993.4673611111,2009-06-29,11:13:00
40.042936,116.247789,0,219,39993.4674189815,2009-06-29,11:13:05
40.042752,116.2483,0,230,39993.4674768519,2009-06-29,11:13:10
40.042549,116.24886,0,232,39993.4675347222,2009-06-29,11:13:15
40.042294,116.249511,0,220,39993.4675925926,2009-06-29,11:13:20
40.042009,116.250087,0,213,39993.467650463,2009-06-29,11:13:25
40.041767,116.250562,0,197,39993.4677083333,2009-06-29,11:13:30
40.041575,116.250908,0,192,39993.4677662037,2009-06-29,11:13:35
40.041474,116.251147,0,193,39993.4678240741,2009-06-29,11:13:40
40.041398,116.25137,0,194,39993.4678819444,2009-06-29,11:13:45
40.041264,116.25168,0,187,39993.4679398148,2009-06-29,11:13:50
40.041033,116.252109,0,186,39993.4679976852,2009-06-29,11:13:55
40.040786,116.252554,0,185,39993.4680555556,2009-06-29,11:14:00
40.04053,116.253021,0,176,39993.4681134259,2009-06-29,11:14:05
40.040304,116.253419,0,164,39993.4681712963,2009-06-29,11:14:10
40.040194,116.2536,0,160,39993.4682291667,2009-06-29,11:14:15
40.040166,116.253668,0,158,39993.468287037,2009-06-29,11:14:20
40.040151,116.253778,0,155,39993.4683449074,2009-06-29,11:14:25
40.040147,116.253847,0,149,39993.4684027778,2009-06-29,11:14:30
40.040058,116.254002,0,148,39993.4684606481,2009-06-29,11:14:35
40.039898,116.254285,0,148,39993.4685185185,2009-06-29,11:14:40
40.039666,116.254638,0,145,39993.4685763889,2009-06-29,11:14:45
40.03938,116.255085,0,134,39993.4686342593,2009-06-29,11:14:50
40.039073,116.255511,0,136,39993.4686921296,2009-06-29,11:14:55
40.038722,116.256006,0,135,39993.46875,2009-06-29,11:15:00
40.038342,116.256535,0,138,39993.4688078704,2009-06-29,11:15:05
40.037985,116.257077,0,140,39993.4688657407,2009-06-29,11:15:10
40.037636,116.257588,0,135,39993.4689236111,2009-06-29,11:15:15
40.037239,116.258073,0,128,39993.4689814815,2009-06-29,11:15:20
40.036766,116.258476,0,122,39993.4690393518,2009-06-29,11:15:25
40.036175,116.258778,0,112,39993.4690972222,2009-06-29,11:15:30
40.035504,116.2589,0,104,39993.4691550926,2009-06-29,11:15:35
40.03493,116.258942,0,96,39993.469212963,2009-06-29,11:15:40
40.034396,116.258967,0,91,39993.4692708333,2009-06-29,11:15:45
40.033885,116.259038,0,83,39993.4693287037,2009-06-29,11:15:50
40.0334,116.25913,0,72,39993.4693865741,2009-06-29,11:15:55
40.032894,116.259169,0,58,39993.4694444444,2009-06-29,11:16:00
40.032407,116.259169,0,43,39993.4695023148,2009-06-29,11:16:05
40.031852,116.259174,0,32,39993.4695601852,2009-06-29,11:16:10
40.031336,116.259173,0,28,39993.4696180556,2009-06-29,11:16:15
40.031169,116.259112,0,48,39993.4696759259,2009-06-29,11:16:20
40.031132,116.259083,0,58,39993.4697337963,2009-06-29,11:16:25
40.030991,116.259065,0,68,39993.4697916667,2009-06-29,11:16:30
40.030737,116.259075,0,74,39993.469849537,2009-06-29,11:16:35
40.030424,116.259123,0,75,39993.4699074074,2009-06-29,11:16:40
40.030274,116.259147,0,85,39993.4699652778,2009-06-29,11:16:45
40.030265,116.259157,0,92,39993.4700231481,2009-06-29,11:16:50
40.030264,116.259162,0,92,39993.4700810185,2009-06-29,11:16:55
40.030265,116.25916,0,93,39993.4701388889,2009-06-29,11:17:00
40.030265,116.25916,0,93,39993.4701736111,2009-06-29,11:17:03
40.030262,116.259168,0,93,39993.4701967593,2009-06-29,11:17:05
40.030268,116.259151,0,93,39993.4702546296,2009-06-29,11:17:10
40.030268,116.259151,0,93,39993.4702893518,2009-06-29,11:17:13
40.030271,116.259143,0,93,39993.4703125,2009-06-29,11:17:15
40.030275,116.259131,0,93,39993.4703703704,2009-06-29,11:17:20
40.030277,116.259124,0,93,39993.4704282407,2009-06-29,11:17:25
40.030277,116.259124,0,93,39993.470462963,2009-06-29,11:17:28
40.03028,116.259119,0,93,39993.4704861111,2009-06-29,11:17:30
40.030287,116.259099,0,93,39993.4705439815,2009-06-29,11:17:35
40.030291,116.259083,0,93,39993.4706018518,2009-06-29,11:17:40
40.030286,116.259071,0,93,39993.4706597222,2009-06-29,11:17:45
40.030167,116.259068,0,93,39993.4707175926,2009-06-29,11:17:50
40.030139,116.25907,0,92,39993.470775463,2009-06-29,11:17:55
40.030137,116.259075,0,92,39993.4708333333,2009-06-29,11:18:00
40.030138,116.259067,0,92,39993.4708912037,2009-06-29,11:18:05
40.030137,116.259067,0,92,39993.4709490741,2009-06-29,11:18:10
40.030135,116.259073,0,92,39993.4710069444,2009-06-29,11:18:15
40.030132,116.259081,0,91,39993.4710648148,2009-06-29,11:18:20
40.030132,116.259081,0,91,39993.471099537,2009-06-29,11:18:23
40.03013,116.259084,0,91,39993.4711226852,2009-06-29,11:18:25
40.030131,116.259075,0,91,39993.4711805556,2009-06-29,11:18:30
40.030126,116.259063,0,92,39993.4712384259,2009-06-29,11:18:35
40.03011,116.259049,0,93,39993.4712962963,2009-06-29,11:18:40
40.030095,116.259047,0,96,39993.4713541667,2009-06-29,11:18:45
40.030096,116.259042,0,96,39993.471412037,2009-06-29,11:18:50
40.030096,116.259042,0,96,39993.4714467593,2009-06-29,11:18:53
40.030097,116.259042,0,96,39993.4714699074,2009-06-29,11:18:55
40.029983,116.259106,0,101,39993.4715277778,2009-06-29,11:19:00
40.029811,116.259263,0,106,39993.4715856481,2009-06-29,11:19:05
40.029738,116.259665,0,110,39993.4716435185,2009-06-29,11:19:10
40.029743,116.260159,0,122,39993.4717013889,2009-06-29,11:19:15
40.029806,116.260724,0,136,39993.4717592593,2009-06-29,11:19:20
40.029945,116.26144,0,145,39993.4718171296,2009-06-29,11:19:25
40.03011,116.262182,0,158,39993.471875,2009-06-29,11:19:30
40.030258,116.262884,0,172,39993.4719328704,2009-06-29,11:19:35
40.030409,116.263409,0,184,39993.4719907407,2009-06-29,11:19:40
40.030476,116.263488,0,170,39993.4720486111,2009-06-29,11:19:45
40.030475,116.263474,0,169,39993.4721064815,2009-06-29,11:19:50
40.030472,116.263575,0,170,39993.4721643519,2009-06-29,11:19:55
40.030498,116.263949,0,173,39993.4722222222,2009-06-29,11:20:00
40.030537,116.264459,0,179,39993.4722800926,2009-06-29,11:20:05
40.030611,116.265144,0,182,39993.472337963,2009-06-29,11:20:10
40.030726,116.265794,0,181,39993.4723958333,2009-06-29,11:20:15
40.030793,116.266286,0,169,39993.4724537037,2009-06-29,11:20:20
40.030758,116.266724,0,148,39993.4725115741,2009-06-29,11:20:25
40.03044,116.26707,0,139,39993.4725694444,2009-06-29,11:20:30
40.030016,116.267455,0,135,39993.4726273148,2009-06-29,11:20:35
40.02951,116.267916,0,135,39993.4726851852,2009-06-29,11:20:40
40.029027,116.268393,0,147,39993.4727430556,2009-06-29,11:20:45
40.028629,116.268741,0,155,39993.4728009259,2009-06-29,11:20:50
40.028434,116.268955,0,159,39993.4728587963,2009-06-29,11:20:55
40.028486,116.268971,0,160,39993.4729166667,2009-06-29,11:21:00
40.028495,116.268971,0,161,39993.472974537,2009-06-29,11:21:05
40.028486,116.268977,0,162,39993.4730324074,2009-06-29,11:21:10
40.028306,116.269132,0,168,39993.4730902778,2009-06-29,11:21:15
40.02802,116.269337,0,171,39993.4731481481,2009-06-29,11:21:20
40.02773,116.269546,0,174,39993.4732060185,2009-06-29,11:21:25
40.027549,116.269763,0,178,39993.4732638889,2009-06-29,11:21:30
40.027465,116.269922,0,198,39993.4733217593,2009-06-29,11:21:35
40.027408,116.270055,0,216,39993.4733796296,2009-06-29,11:21:40
40.027232,116.270234,0,213,39993.4734375,2009-06-29,11:21:45
40.026959,116.27041,0,215,39993.4734953704,2009-06-29,11:21:50
40.026665,116.270642,0,213,39993.4735532407,2009-06-29,11:21:55
40.026359,116.270876,0,207,39993.4736111111,2009-06-29,11:22:00
40.026028,116.271147,0,203,39993.4736689815,2009-06-29,11:22:05
40.025686,116.271389,0,199,39993.4737268519,2009-06-29,11:22:10
40.025498,116.271515,0,184,39993.4737847222,2009-06-29,11:22:15
40.025362,116.271539,0,169,39993.4738425926,2009-06-29,11:22:20
40.025327,116.271556,0,150,39993.473900463,2009-06-29,11:22:25
40.02525,116.271592,0,141,39993.4739583333,2009-06-29,11:22:30
40.02524,116.271607,0,143,39993.4740162037,2009-06-29,11:22:35
40.025234,116.271623,0,141,39993.4740740741,2009-06-29,11:22:40
40.025085,116.271751,0,144,39993.4741319444,2009-06-29,11:22:45
40.024796,116.272054,0,138,39993.4741898148,2009-06-29,11:22:50
40.024419,116.272388,0,133,39993.4742476852,2009-06-29,11:22:55
40.023945,116.272771,0,115,39993.4743055556,2009-06-29,11:23:00
40.023482,116.273156,0,107,39993.4743634259,2009-06-29,11:23:05
40.02301,116.273581,0,104,39993.4744212963,2009-06-29,11:23:10
40.022635,116.273945,0,108,39993.4744791667,2009-06-29,11:23:15
40.022476,116.274058,0,117,39993.474537037,2009-06-29,11:23:20
40.022464,116.273993,0,125,39993.4745949074,2009-06-29,11:23:25
40.022455,116.273979,0,129,39993.4746527778,2009-06-29,11:23:30
40.022456,116.273972,0,130,39993.4747106481,2009-06-29,11:23:35
40.022457,116.273964,0,130,39993.4747685185,2009-06-29,11:23:40
40.022457,116.273964,0,130,39993.4748032407,2009-06-29,11:23:43
40.022457,116.273963,0,131,39993.4748263889,2009-06-29,11:23:45
40.022459,116.273952,0,130,39993.4748842593,2009-06-29,11:23:50
40.022459,116.273955,0,131,39993.4749421296,2009-06-29,11:23:55
40.022459,116.273955,0,131,39993.4749768519,2009-06-29,11:23:58
40.022459,116.273963,0,131,39993.475,2009-06-29,11:24:00
40.022457,116.27398,0,131,39993.4750578704,2009-06-29,11:24:05
40.022415,116.274048,0,132,39993.4751157407,2009-06-29,11:24:10
40.022275,116.274209,0,138,39993.4751736111,2009-06-29,11:24:15
40.022206,116.274288,0,144,39993.4752314815,2009-06-29,11:24:20
40.022206,116.274297,0,144,39993.4752893519,2009-06-29,11:24:25
40.022207,116.274287,0,144,39993.4753472222,2009-06-29,11:24:30
40.022178,116.274289,0,147,39993.4754050926,2009-06-29,11:24:35
40.022024,116.274387,0,155,39993.475462963,2009-06-29,11:24:40
40.02196,116.274488,0,158,39993.4755208333,2009-06-29,11:24:45
40.021946,116.274504,0,161,39993.4755787037,2009-06-29,11:24:50
40.021867,116.274635,0,166,39993.4756365741,2009-06-29,11:24:55
40.021623,116.274901,0,167,39993.4756944444,2009-06-29,11:25:00
40.021379,116.275167,0,167,39993.4757523148,2009-06-29,11:25:05
40.021283,116.275259,0,169,39993.4758101852,2009-06-29,11:25:10
40.021253,116.27524,0,170,39993.4758680556,2009-06-29,11:25:15
40.021253,116.27524,0,170,39993.4759027778,2009-06-29,11:25:18
40.021255,116.275235,0,169,39993.4759259259,2009-06-29,11:25:20
40.021252,116.275246,0,169,39993.4759837963,2009-06-29,11:25:25
40.021251,116.275247,0,170,39993.4760416667,2009-06-29,11:25:30
40.02125,116.275252,0,169,39993.476099537,2009-06-29,11:25:35
40.021248,116.275258,0,169,39993.4761574074,2009-06-29,11:25:40
40.021245,116.275266,0,169,39993.4762152778,2009-06-29,11:25:45
40.021245,116.275266,0,169,39993.47625,2009-06-29,11:25:48
40.021244,116.27527,0,169,39993.4762731481,2009-06-29,11:25:50
40.021247,116.275258,0,169,39993.4763310185,2009-06-29,11:25:55
40.021247,116.275253,0,169,39993.4763888889,2009-06-29,11:26:00
40.021245,116.275258,0,169,39993.4764467593,2009-06-29,11:26:05
40.021245,116.275258,0,169,39993.4764814815,2009-06-29,11:26:08
40.021242,116.275265,0,169,39993.4765046296,2009-06-29,11:26:10
40.021238,116.27528,0,169,39993.4765625,2009-06-29,11:26:15
40.021238,116.27528,0,169,39993.4765972222,2009-06-29,11:26:18
40.021236,116.275286,0,169,39993.4766203704,2009-06-29,11:26:20
40.021237,116.275277,0,169,39993.4766782407,2009-06-29,11:26:25
40.021237,116.275277,0,169,39993.476712963,2009-06-29,11:26:28
40.021231,116.275285,0,169,39993.4767361111,2009-06-29,11:26:30
40.021114,116.275351,0,167,39993.4767939815,2009-06-29,11:26:35
40.020916,116.275452,0,166,39993.4768518518,2009-06-29,11:26:40
40.020704,116.275617,0,168,39993.4769097222,2009-06-29,11:26:45
40.020532,116.275748,0,169,39993.4769675926,2009-06-29,11:26:50
40.020355,116.275871,0,165,39993.477025463,2009-06-29,11:26:55
40.020128,116.27607,0,152,39993.4770833333,2009-06-29,11:27:00
40.019957,116.276222,0,145,39993.4771412037,2009-06-29,11:27:05
40.019814,116.27633,0,140,39993.4771990741,2009-06-29,11:27:10
40.019677,116.276458,0,128,39993.4772569444,2009-06-29,11:27:15
40.019503,116.276617,0,121,39993.4773148148,2009-06-29,11:27:20
40.019302,116.276784,0,116,39993.4773726852,2009-06-29,11:27:25
40.019135,116.27694,0,115,39993.4774305556,2009-06-29,11:27:30
40.019058,116.277019,0,113,39993.4774884259,2009-06-29,11:27:35
40.019038,116.27707,0,119,39993.4775462963,2009-06-29,11:27:40
40.01897,116.277126,0,120,39993.4776041667,2009-06-29,11:27:45
40.018876,116.277219,0,120,39993.477662037,2009-06-29,11:27:50
40.018806,116.277288,0,122,39993.4777199074,2009-06-29,11:27:55
40.018785,116.277305,0,128,39993.4777777778,2009-06-29,11:28:00
40.018667,116.277419,0,130,39993.4778356481,2009-06-29,11:28:05
40.018512,116.277537,0,130,39993.4778935185,2009-06-29,11:28:10
40.018364,116.277675,0,128,39993.4779513889,2009-06-29,11:28:15
40.01818,116.277838,0,128,39993.4780092593,2009-06-29,11:28:20
40.017939,116.278021,0,115,39993.4780671296,2009-06-29,11:28:25
40.017792,116.278117,0,109,39993.478125,2009-06-29,11:28:30
40.017781,116.27814,0,111,39993.4781828704,2009-06-29,11:28:35
40.017781,116.27814,0,111,39993.4782175926,2009-06-29,11:28:38
40.01778,116.278143,0,111,39993.4782407407,2009-06-29,11:28:40
40.01775,116.278167,0,112,39993.4782986111,2009-06-29,11:28:45
40.017542,116.278359,0,117,39993.4783564815,2009-06-29,11:28:50
40.01724,116.278594,0,130,39993.4784143518,2009-06-29,11:28:55
40.016968,116.278818,0,127,39993.4784722222,2009-06-29,11:29:00
40.016673,116.279072,0,121,39993.4785300926,2009-06-29,11:29:05
40.016333,116.279345,0,130,39993.478587963,2009-06-29,11:29:10
40.016133,116.279505,0,129,39993.4786458333,2009-06-29,11:29:15
40.015917,116.279681,0,129,39993.4787037037,2009-06-29,11:29:20
40.015618,116.279886,0,132,39993.4787615741,2009-06-29,11:29:25
40.015258,116.280069,0,132,39993.4788194444,2009-06-29,11:29:30
40.014848,116.280272,0,148,39993.4788773148,2009-06-29,11:29:35
40.014537,116.280409,0,165,39993.4789351852,2009-06-29,11:29:40
40.014227,116.2805,0,173,39993.4789930556,2009-06-29,11:29:45
40.013893,116.2806,0,181,39993.4790509259,2009-06-29,11:29:50
40.013546,116.280683,0,185,39993.4791087963,2009-06-29,11:29:55
40.013156,116.28078,0,189,39993.4791666667,2009-06-29,11:30:00
40.012706,116.280865,0,189,39993.479224537,2009-06-29,11:30:05
40.012175,116.280957,0,179,39993.4792824074,2009-06-29,11:30:10
40.011622,116.281061,0,173,39993.4793402778,2009-06-29,11:30:15
40.011141,116.281154,0,158,39993.4793981481,2009-06-29,11:30:20
40.010698,116.281245,0,144,39993.4794560185,2009-06-29,11:30:25
40.010223,116.281375,0,142,39993.4795138889,2009-06-29,11:30:30
40.009762,116.281453,0,140,39993.4795717593,2009-06-29,11:30:35
40.009296,116.281515,0,141,39993.4796296296,2009-06-29,11:30:40
40.00899,116.281542,0,144,39993.4796875,2009-06-29,11:30:45
40.008865,116.281547,0,146,39993.4797453704,2009-06-29,11:30:50
40.008574,116.281578,0,143,39993.4798032407,2009-06-29,11:30:55
40.008153,116.281633,0,142,39993.4798611111,2009-06-29,11:31:00
40.007683,116.281712,0,140,39993.4799189815,2009-06-29,11:31:05
40.007248,116.281792,0,137,39993.4799768519,2009-06-29,11:31:10
40.007014,116.281804,0,137,39993.4800347222,2009-06-29,11:31:15
40.006879,116.281796,0,134,39993.4800925926,2009-06-29,11:31:20
40.006705,116.281851,0,134,39993.480150463,2009-06-29,11:31:25
40.00644,116.281905,0,127,39993.4802083333,2009-06-29,11:31:30
40.006162,116.281935,0,121,39993.4802662037,2009-06-29,11:31:35
40.005945,116.281963,0,116,39993.4803240741,2009-06-29,11:31:40
40.005776,116.281985,0,117,39993.4803819444,2009-06-29,11:31:45
40.00561,116.282046,0,118,39993.4804398148,2009-06-29,11:31:50
40.005302,116.282096,0,108,39993.4804976852,2009-06-29,11:31:55
40.004886,116.282182,0,107,39993.4805555556,2009-06-29,11:32:00
40.004401,116.282275,0,100,39993.4806134259,2009-06-29,11:32:05
40.003905,116.282361,0,97,39993.4806712963,2009-06-29,11:32:10
40.003399,116.28243,0,99,39993.4807291667,2009-06-29,11:32:15
40.002825,116.282493,0,99,39993.480787037,2009-06-29,11:32:20
40.002267,116.282597,0,106,39993.4808449074,2009-06-29,11:32:25
40.001718,116.282702,0,111,39993.4809027778,2009-06-29,11:32:30
40.001134,116.282797,0,120,39993.4809606481,2009-06-29,11:32:35
40.000654,116.282909,0,128,39993.4810185185,2009-06-29,11:32:40
40.000298,116.283025,0,129,39993.4810763889,2009-06-29,11:32:45
39.999838,116.283148,0,134,39993.4811342593,2009-06-29,11:32:50
39.999314,116.283232,0,139,39993.4811921296,2009-06-29,11:32:55
39.998786,116.283308,0,150,39993.48125,2009-06-29,11:33:00
39.998298,116.283385,0,163,39993.4813078704,2009-06-29,11:33:05
39.997854,116.283441,0,180,39993.4813657407,2009-06-29,11:33:10
39.997573,116.283502,0,193,39993.4814236111,2009-06-29,11:33:15
39.997458,116.283769,0,188,39993.4814814815,2009-06-29,11:33:20
39.99733,116.284155,0,167,39993.4815393519,2009-06-29,11:33:25
39.997169,116.284601,0,155,39993.4815972222,2009-06-29,11:33:30
39.997019,116.285021,0,149,39993.4816550926,2009-06-29,11:33:35
39.996917,116.285293,0,148,39993.481712963,2009-06-29,11:33:40
39.996845,116.285485,0,139,39993.4817708333,2009-06-29,11:33:45
39.99678,116.285676,0,135,39993.4818287037,2009-06-29,11:33:50
39.996682,116.285828,0,127,39993.4818865741,2009-06-29,11:33:55
39.996546,116.285828,0,117,39993.4819444444,2009-06-29,11:34:00
39.99653,116.285812,0,115,39993.4820023148,2009-06-29,11:34:05
39.99653,116.285812,0,115,39993.482037037,2009-06-29,11:34:08
39.99653,116.285808,0,114,39993.4820601852,2009-06-29,11:34:10
39.996471,116.285794,0,114,39993.4821180556,2009-06-29,11:34:15
39.996349,116.285781,0,111,39993.4821759259,2009-06-29,11:34:20
39.996306,116.285775,0,109,39993.4822337963,2009-06-29,11:34:25
39.996209,116.285794,0,111,39993.4822916667,2009-06-29,11:34:30
39.996053,116.285855,0,114,39993.482349537,2009-06-29,11:34:35
39.995903,116.285888,0,119,39993.4824074074,2009-06-29,11:34:40
39.995814,116.28594,0,126,39993.4824652778,2009-06-29,11:34:45
39.995813,116.285947,0,125,39993.4825231481,2009-06-29,11:34:50
39.995813,116.285947,0,125,39993.4825578704,2009-06-29,11:34:53
39.995809,116.285954,0,125,39993.4825810185,2009-06-29,11:34:55
39.995594,116.28596,0,123,39993.4826388889,2009-06-29,11:35:00
39.9954,116.286082,0,124,39993.4826967593,2009-06-29,11:35:05
39.99533,116.286432,0,125,39993.4827546296,2009-06-29,11:35:10
39.995346,116.286872,0,118,39993.4828125,2009-06-29,11:35:15
39.995353,116.287384,0,103,39993.4828703704,2009-06-29,11:35:20
39.995351,116.287978,0,89,39993.4829282407,2009-06-29,11:35:25
39.995391,116.28848,0,84,39993.4829861111,2009-06-29,11:35:30
39.995341,116.288792,0,82,39993.4830439815,2009-06-29,11:35:35
39.995133,116.288947,0,74,39993.4831018519,2009-06-29,11:35:40
39.994786,116.289068,0,68,39993.4831597222,2009-06-29,11:35:45
39.994344,116.289152,0,64,39993.4832175926,2009-06-29,11:35:50
39.993759,116.289181,0,59,39993.483275463,2009-06-29,11:35:55
39.993214,116.2892,0,73,39993.4833333333,2009-06-29,11:36:00
39.992723,116.289355,0,75,39993.4833912037,2009-06-29,11:36:05
39.992291,116.289598,0,77,39993.4834490741,2009-06-29,11:36:10
39.991974,116.289862,0,86,39993.4835069444,2009-06-29,11:36:15
39.991928,116.289958,0,104,39993.4835648148,2009-06-29,11:36:20
39.991907,116.289968,0,106,39993.4836226852,2009-06-29,11:36:25
39.991798,116.290086,0,108,39993.4836805556,2009-06-29,11:36:30
39.991654,116.290284,0,111,39993.4837384259,2009-06-29,11:36:35
39.991422,116.290551,0,122,39993.4837962963,2009-06-29,11:36:40
39.991128,116.290897,0,122,39993.4838541667,2009-06-29,11:36:45
39.990837,116.291194,0,116,39993.483912037,2009-06-29,11:36:50
39.990541,116.291549,0,115,39993.4839699074,2009-06-29,11:36:55
39.990283,116.291796,0,121,39993.4840277778,2009-06-29,11:37:00
39.990203,116.29192,0,122,39993.4840856481,2009-06-29,11:37:05
39.990017,116.292184,0,115,39993.4841435185,2009-06-29,11:37:10
39.989779,116.292459,0,116,39993.4842013889,2009-06-29,11:37:15
39.989571,116.292661,0,117,39993.4842592593,2009-06-29,11:37:20
39.989356,116.292816,0,110,39993.4843171296,2009-06-29,11:37:25
39.988997,116.292993,0,110,39993.484375,2009-06-29,11:37:30
39.988603,116.293105,0,116,39993.4844328704,2009-06-29,11:37:35
39.988384,116.293189,0,117,39993.4844907407,2009-06-29,11:37:40
39.98806,116.293257,0,122,39993.4845486111,2009-06-29,11:37:45
39.987577,116.293333,0,131,39993.4846064815,2009-06-29,11:37:50
39.987067,116.293414,0,138,39993.4846643518,2009-06-29,11:37:55
39.98655,116.293495,0,150,39993.4847222222,2009-06-29,11:38:00
39.985973,116.293609,0,159,39993.4847800926,2009-06-29,11:38:05
39.985406,116.293729,0,182,39993.484837963,2009-06-29,11:38:10
39.984861,116.293833,0,198,39993.4848958333,2009-06-29,11:38:15
39.984278,116.293929,0,207,39993.4849537037,2009-06-29,11:38:20
39.983661,116.293998,0,209,39993.4850115741,2009-06-29,11:38:25
39.98305,116.294052,0,211,39993.4850694444,2009-06-29,11:38:30
39.982421,116.294123,0,205,39993.4851273148,2009-06-29,11:38:35
39.981798,116.294182,0,199,39993.4851851852,2009-06-29,11:38:40
39.981203,116.29423,0,189,39993.4852430556,2009-06-29,11:38:45
39.980621,116.294302,0,183,39993.4853009259,2009-06-29,11:38:50
39.980068,116.294353,0,185,39993.4853587963,2009-06-29,11:38:55
39.979556,116.294408,0,185,39993.4854166667,2009-06-29,11:39:00
39.979,116.294416,0,178,39993.485474537,2009-06-29,11:39:05
39.978522,116.294435,0,170,39993.4855324074,2009-06-29,11:39:10
39.97804,116.29448,0,173,39993.4855902778,2009-06-29,11:39:15
39.977791,116.294539,0,180,39993.4856481481,2009-06-29,11:39:20
39.977826,116.294512,0,178,39993.4857060185,2009-06-29,11:39:25
39.977826,116.294512,0,178,39993.4857407407,2009-06-29,11:39:28
39.977821,116.294504,0,177,39993.4857638889,2009-06-29,11:39:30
39.977663,116.294489,0,175,39993.4858217593,2009-06-29,11:39:35
39.977509,116.294508,0,179,39993.4858796296,2009-06-29,11:39:40
39.977479,116.294504,0,178,39993.4859375,2009-06-29,11:39:45
39.977491,116.294488,0,179,39993.4859953704,2009-06-29,11:39:50
39.977386,116.294459,0,177,39993.4860532407,2009-06-29,11:39:55
39.977051,116.29442,0,177,39993.4861111111,2009-06-29,11:40:00
39.97657,116.294464,0,173,39993.4861689815,2009-06-29,11:40:05
39.97602,116.294541,0,169,39993.4862268518,2009-06-29,11:40:10
39.975433,116.294616,0,160,39993.4862847222,2009-06-29,11:40:15
39.974848,116.294712,0,157,39993.4863425926,2009-06-29,11:40:20
39.974316,116.294775,0,150,39993.486400463,2009-06-29,11:40:25
39.973945,116.294863,0,153,39993.4864583333,2009-06-29,11:40:30
39.973828,116.294869,0,157,39993.4865162037,2009-06-29,11:40:35
39.973832,116.294855,0,155,39993.4865740741,2009-06-29,11:40:40
39.973832,116.294855,0,155,39993.4866087963,2009-06-29,11:40:43
39.973829,116.294859,0,155,39993.4866319444,2009-06-29,11:40:45
39.973817,116.294875,0,155,39993.4866898148,2009-06-29,11:40:50
39.973808,116.294888,0,155,39993.4867476852,2009-06-29,11:40:55
39.973806,116.294892,0,154,39993.4868055556,2009-06-29,11:41:00
39.973803,116.294897,0,154,39993.4868634259,2009-06-29,11:41:05
39.973803,116.294897,0,154,39993.4869212963,2009-06-29,11:41:10
39.973804,116.294896,0,154,39993.4869791667,2009-06-29,11:41:15
39.973806,116.294893,0,154,39993.487037037,2009-06-29,11:41:20
39.973804,116.294896,0,154,39993.4870949074,2009-06-29,11:41:25
39.973806,116.294894,0,155,39993.4871527778,2009-06-29,11:41:30
39.973806,116.294894,0,155,39993.4871875,2009-06-29,11:41:33
39.973801,116.294901,0,155,39993.4872106481,2009-06-29,11:41:35
39.973807,116.294892,0,155,39993.4872685185,2009-06-29,11:41:40
39.973772,116.294887,0,154,39993.4873263889,2009-06-29,11:41:45
39.97355,116.294912,0,150,39993.4873842593,2009-06-29,11:41:50
39.973278,116.294967,0,151,39993.4874421296,2009-06-29,11:41:55
39.972979,116.29509,0,148,39993.4875,2009-06-29,11:42:00
39.972646,116.295286,0,148,39993.4875578704,2009-06-29,11:42:05
39.972287,116.295486,0,143,39993.4876157407,2009-06-29,11:42:10
39.971977,116.29581,0,142,39993.4876736111,2009-06-29,11:42:15
39.971747,116.29602,0,160,39993.4877314815,2009-06-29,11:42:20
39.971594,116.296162,0,174,39993.4877893519,2009-06-29,11:42:25
39.971538,116.296205,0,177,39993.4878472222,2009-06-29,11:42:30
39.971529,116.296203,0,184,39993.4879050926,2009-06-29,11:42:35
39.971529,116.296224,0,186,39993.487962963,2009-06-29,11:42:40
39.971406,116.29642,0,190,39993.4880208333,2009-06-29,11:42:45
39.971285,116.296629,0,188,39993.4880787037,2009-06-29,11:42:50
39.97122,116.2968,0,186,39993.4881365741,2009-06-29,11:42:55
39.971132,116.296954,0,188,39993.4881944444,2009-06-29,11:43:00
39.970936,116.297269,0,185,39993.4882523148,2009-06-29,11:43:05
39.97059,116.297807,0,179,39993.4883101852,2009-06-29,11:43:10
39.970206,116.298424,0,181,39993.4883680556,2009-06-29,11:43:15
39.969882,116.298926,0,191,39993.4884259259,2009-06-29,11:43:20
39.969667,116.299253,0,193,39993.4884837963,2009-06-29,11:43:25
39.969618,116.299325,0,197,39993.4885416667,2009-06-29,11:43:30
39.969559,116.299349,0,196,39993.488599537,2009-06-29,11:43:35
39.969548,116.299384,0,196,39993.4886574074,2009-06-29,11:43:40
39.96954,116.299448,0,197,39993.4887152778,2009-06-29,11:43:45
39.969545,116.299521,0,197,39993.4887731481,2009-06-29,11:43:50
39.969529,116.299563,0,200,39993.4888310185,2009-06-29,11:43:55
39.969489,116.299599,0,198,39993.4888888889,2009-06-29,11:44:00
39.969448,116.299639,0,199,39993.4889467593,2009-06-29,11:44:05
39.969395,116.299678,0,200,39993.4890046296,2009-06-29,11:44:10
39.969325,116.299693,0,201,39993.4890625,2009-06-29,11:44:15
39.969268,116.299728,0,202,39993.4891203704,2009-06-29,11:44:20
39.969185,116.299798,0,202,39993.4891782407,2009-06-29,11:44:25
39.969128,116.299838,0,202,39993.4892361111,2009-06-29,11:44:30
39.969065,116.299843,0,202,39993.4892939815,2009-06-29,11:44:35
39.969004,116.299793,0,201,39993.4893518519,2009-06-29,11:44:40
39.968959,116.299757,0,201,39993.4894097222,2009-06-29,11:44:45
39.968937,116.29975,0,200,39993.4894675926,2009-06-29,11:44:50
39.968931,116.299773,0,200,39993.489525463,2009-06-29,11:44:55
39.968996,116.299865,0,200,39993.4895833333,2009-06-29,11:45:00
39.968995,116.299876,0,199,39993.4896412037,2009-06-29,11:45:05
39.969152,116.299938,0,201,39993.4896990741,2009-06-29,11:45:10
39.96922,116.30003,0,199,39993.4897569444,2009-06-29,11:45:15
39.969261,116.300129,0,197,39993.4898148148,2009-06-29,11:45:20
39.969288,116.300184,0,197,39993.4898726852,2009-06-29,11:45:25
39.969288,116.300184,0,197,39993.4899074074,2009-06-29,11:45:28
39.969285,116.30019,0,196,39993.4899305556,2009-06-29,11:45:30
39.969282,116.300214,0,196,39993.4899884259,2009-06-29,11:45:35
39.969301,116.300244,0,194,39993.4900462963,2009-06-29,11:45:40
39.969327,116.300235,0,192,39993.4901041667,2009-06-29,11:45:45
39.969347,116.300255,0,191,39993.490162037,2009-06-29,11:45:50
39.969356,116.300281,0,192,39993.4902199074,2009-06-29,11:45:55
39.969358,116.30033,0,194,39993.4902777778,2009-06-29,11:46:00
39.969359,116.300335,0,194,39993.4903356481,2009-06-29,11:46:05
39.96936,116.300335,0,194,39993.4903935185,2009-06-29,11:46:10
39.969361,116.300335,0,194,39993.4904513889,2009-06-29,11:46:15
39.969363,116.300331,0,194,39993.4905092593,2009-06-29,11:46:20
39.969363,116.300331,0,194,39993.4905439815,2009-06-29,11:46:23
39.969364,116.30033,0,194,39993.4905671296,2009-06-29,11:46:25
39.969364,116.30035,0,192,39993.490625,2009-06-29,11:46:30
39.969383,116.300425,0,192,39993.4906828704,2009-06-29,11:46:35
39.969393,116.300481,0,195,39993.4907407407,2009-06-29,11:46:40
39.9694,116.300501,0,192,39993.4907986111,2009-06-29,11:46:45
39.969426,116.300545,0,192,39993.4908564815,2009-06-29,11:46:50
39.969461,116.300553,0,193,39993.4909143519,2009-06-29,11:46:55
39.969534,116.300573,0,193,39993.4909722222,2009-06-29,11:47:00
39.969583,116.300598,0,192,39993.4910300926,2009-06-29,11:47:05
39.969626,116.300637,0,194,39993.491087963,2009-06-29,11:47:10
39.969679,116.30061,0,196,39993.4911458333,2009-06-29,11:47:15
39.969719,116.300606,0,200,39993.4912037037,2009-06-29,11:47:20
39.96977,116.300572,0,202,39993.4912615741,2009-06-29,11:47:25
39.969811,116.300531,0,203,39993.4913194444,2009-06-29,11:47:30
39.969864,116.300522,0,203,39993.4913773148,2009-06-29,11:47:35
39.970088,116.300676,0,268,39993.4936342593,2009-06-29,11:50:50
39.9701,116.300703,0,275,39993.4936921296,2009-06-29,11:50:55
39.970129,116.30071,0,283,39993.49375,2009-06-29,11:51:00
39.970127,116.300641,0,287,39993.4938078704,2009-06-29,11:51:05
39.970127,116.300641,0,287,39993.4938425926,2009-06-29,11:51:08
39.970135,116.300635,0,291,39993.4938657407,2009-06-29,11:51:10
39.970125,116.300624,0,293,39993.4939236111,2009-06-29,11:51:15
39.970128,116.30062,0,295,39993.4939814815,2009-06-29,11:51:20
39.970131,116.300625,0,297,39993.4940393518,2009-06-29,11:51:25
39.970133,116.300626,0,299,39993.4940972222,2009-06-29,11:51:30
39.970127,116.300621,0,301,39993.4941550926,2009-06-29,11:51:35
39.970125,116.300623,0,305,39993.494212963,2009-06-29,11:51:40
39.97012,116.300622,0,311,39993.4942708333,2009-06-29,11:51:45
39.970118,116.300617,0,313,39993.4943287037,2009-06-29,11:51:50
39.970114,116.300612,0,316,39993.4943865741,2009-06-29,11:51:55
39.970114,116.300612,0,316,39993.4944212963,2009-06-29,11:51:58
39.970108,116.300605,0,318,39993.4944444444,2009-06-29,11:52:00
39.970117,116.300572,0,321,39993.4945023148,2009-06-29,11:52:05
39.97005,116.300534,0,329,39993.4945601852,2009-06-29,11:52:10
39.970032,116.3005,0,327,39993.4946180556,2009-06-29,11:52:15
39.970026,116.300495,0,328,39993.4946759259,2009-06-29,11:52:20
39.970023,116.300495,0,330,39993.4947337963,2009-06-29,11:52:25
39.970023,116.300495,0,330,39993.4947685185,2009-06-29,11:52:28
39.970026,116.300488,0,334,39993.4947916667,2009-06-29,11:52:30
39.970043,116.300459,0,342,39993.494849537,2009-06-29,11:52:35
39.970049,116.300458,0,340,39993.4949074074,2009-06-29,11:52:40
39.970049,116.300458,0,340,39993.4949421296,2009-06-29,11:52:43
39.970057,116.300455,0,343,39993.4949652778,2009-06-29,11:52:45
39.970062,116.300446,0,345,39993.4950231481,2009-06-29,11:52:50
39.970105,116.300456,0,348,39993.4950810185,2009-06-29,11:52:55
39.970359,116.300389,0,352,39993.4951388889,2009-06-29,11:53:00
39.970759,116.300281,0,351,39993.4951967593,2009-06-29,11:53:05
39.971156,116.300185,0,345,39993.4952546296,2009-06-29,11:53:10
39.971572,116.30011,0,333,39993.4953125,2009-06-29,11:53:15
39.972012,116.300072,0,324,39993.4953703704,2009-06-29,11:53:20
39.9725,116.300207,0,326,39993.4954282407,2009-06-29,11:53:25
39.972997,116.300221,0,295,39993.4954861111,2009-06-29,11:53:30
39.97332,116.300165,0,274,39993.4955439815,2009-06-29,11:53:35
39.973478,116.300054,0,265,39993.4956018519,2009-06-29,11:53:40
39.973579,116.300007,0,265,39993.4956597222,2009-06-29,11:53:45
39.973784,116.299953,0,238,39993.4957175926,2009-06-29,11:53:50
39.974033,116.299939,0,222,39993.495775463,2009-06-29,11:53:55
39.974233,116.300037,0,191,39993.4958333333,2009-06-29,11:54:00
39.974311,116.300227,0,166,39993.4958912037,2009-06-29,11:54:05
39.974379,116.300668,0,159,39993.4959490741,2009-06-29,11:54:10
39.974387,116.301083,0,146,39993.4960069444,2009-06-29,11:54:15
39.97439,116.301602,0,141,39993.4960648148,2009-06-29,11:54:20
39.974421,116.301961,0,136,39993.4961226852,2009-06-29,11:54:25
39.974388,116.301991,0,135,39993.4961805556,2009-06-29,11:54:30
39.974374,116.302107,0,136,39993.4962384259,2009-06-29,11:54:35
39.974394,116.302398,0,138,39993.4962962963,2009-06-29,11:54:40
39.974398,116.302793,0,143,39993.4963541667,2009-06-29,11:54:45
39.974425,116.303249,0,140,39993.496412037,2009-06-29,11:54:50
39.97445,116.303725,0,140,39993.4964699074,2009-06-29,11:54:55
39.974487,116.30426,0,138,39993.4965277778,2009-06-29,11:55:00
39.974539,116.304856,0,134,39993.4965856481,2009-06-29,11:55:05
39.97457,116.305465,0,138,39993.4966435185,2009-06-29,11:55:10
39.974604,116.306133,0,139,39993.4967013889,2009-06-29,11:55:15
39.974614,116.30682,0,142,39993.4967592593,2009-06-29,11:55:20
39.974639,116.307506,0,142,39993.4968171296,2009-06-29,11:55:25
39.974656,116.308179,0,141,39993.496875,2009-06-29,11:55:30
39.97467,116.308833,0,138,39993.4969328704,2009-06-29,11:55:35
39.97468,116.309456,0,137,39993.4969907407,2009-06-29,11:55:40
39.974684,116.309986,0,140,39993.4970486111,2009-06-29,11:55:45
39.974696,116.310305,0,145,39993.4971064815,2009-06-29,11:55:50
39.974731,116.310388,0,145,39993.4971643519,2009-06-29,11:55:55
39.974754,116.310391,0,143,39993.4972222222,2009-06-29,11:56:00
39.974754,116.310391,0,143,39993.4972569444,2009-06-29,11:56:03
39.97475,116.310394,0,143,39993.4972800926,2009-06-29,11:56:05
39.974744,116.310438,0,147,39993.497337963,2009-06-29,11:56:10
39.974727,116.310681,0,149,39993.4973958333,2009-06-29,11:56:15
39.974698,116.311017,0,157,39993.4974537037,2009-06-29,11:56:20
39.974654,116.311437,0,165,39993.4975115741,2009-06-29,11:56:25
39.974656,116.311883,0,160,39993.4975694444,2009-06-29,11:56:30
39.974702,116.312297,0,158,39993.4976273148,2009-06-29,11:56:35
39.974724,116.312651,0,163,39993.4976851852,2009-06-29,11:56:40
39.974714,116.312989,0,161,39993.4977430556,2009-06-29,11:56:45
39.97472,116.313064,0,161,39993.4978009259,2009-06-29,11:56:50
39.97472,116.313064,0,161,39993.4978356481,2009-06-29,11:56:53
39.974726,116.313065,0,159,39993.4978587963,2009-06-29,11:56:55
39.974733,116.313055,0,159,39993.4979166667,2009-06-29,11:57:00
39.974746,116.313038,0,158,39993.497974537,2009-06-29,11:57:05
39.974748,116.313047,0,158,39993.4980324074,2009-06-29,11:57:10
39.974765,116.313275,0,163,39993.4980902778,2009-06-29,11:57:15
39.974833,116.313578,0,168,39993.4981481481,2009-06-29,11:57:20
39.974938,116.314018,0,165,39993.4982060185,2009-06-29,11:57:25
39.975,116.314532,0,163,39993.4982638889,2009-06-29,11:57:30
39.974947,116.315204,0,159,39993.4983217593,2009-06-29,11:57:35
39.974967,116.315848,0,155,39993.4983796296,2009-06-29,11:57:40
39.974973,116.316453,0,153,39993.4984375,2009-06-29,11:57:45
39.975013,116.317033,0,149,39993.4984953704,2009-06-29,11:57:50
39.974924,116.317725,0,153,39993.4985532407,2009-06-29,11:57:55
39.974887,116.318236,0,146,39993.4986111111,2009-06-29,11:58:00
39.974875,116.318525,0,136,39993.4986689815,2009-06-29,11:58:05
39.974848,116.318544,0,141,39993.4987268519,2009-06-29,11:58:10
39.974846,116.318547,0,140,39993.4987847222,2009-06-29,11:58:15
39.974845,116.318549,0,140,39993.4988425926,2009-06-29,11:58:20
39.974841,116.318553,0,140,39993.498900463,2009-06-29,11:58:25
39.97484,116.318554,0,140,39993.4989583333,2009-06-29,11:58:30
39.97484,116.318554,0,140,39993.4989930556,2009-06-29,11:58:33
39.974838,116.318557,0,140,39993.4990162037,2009-06-29,11:58:35
39.974839,116.318673,0,141,39993.4990740741,2009-06-29,11:58:40
39.974833,116.318962,0,145,39993.4991319444,2009-06-29,11:58:45
39.974842,116.319361,0,143,39993.4991898148,2009-06-29,11:58:50
39.974855,116.319812,0,140,39993.4992476852,2009-06-29,11:58:55
39.97484,116.320112,0,140,39993.4993055556,2009-06-29,11:59:00
39.974842,116.32024,0,141,39993.4993634259,2009-06-29,11:59:05
39.974865,116.320476,0,145,39993.4994212963,2009-06-29,11:59:10
39.974876,116.320538,0,145,39993.4994791667,2009-06-29,11:59:15
39.974871,116.320547,0,145,39993.499537037,2009-06-29,11:59:20
39.974855,116.320722,0,145,39993.4995949074,2009-06-29,11:59:25
39.974874,116.321025,0,145,39993.4996527778,2009-06-29,11:59:30
39.974818,116.321293,0,145,39993.4997106481,2009-06-29,11:59:35
39.974869,116.321801,0,136,39993.4997685185,2009-06-29,11:59:40
39.974883,116.32239,0,130,39993.4998263889,2009-06-29,11:59:45
39.974909,116.323033,0,126,39993.4998842593,2009-06-29,11:59:50
39.974968,116.323715,0,128,39993.4999421296,2009-06-29,11:59:55
39.974982,116.324462,0,132,39993.5,2009-06-29,12:00:00
39.974998,116.32514,0,139,39993.5000578704,2009-06-29,12:00:05
39.975032,116.325762,0,141,39993.5001157407,2009-06-29,12:00:10
39.975049,116.326355,0,150,39993.5001736111,2009-06-29,12:00:15
39.975066,116.326726,0,154,39993.5002314815,2009-06-29,12:00:20
39.975069,116.326905,0,159,39993.5002893518,2009-06-29,12:00:25
39.975074,116.326906,0,161,39993.5003472222,2009-06-29,12:00:30
39.975074,116.326906,0,161,39993.5003819444,2009-06-29,12:00:33
39.975073,116.326898,0,163,39993.5004050926,2009-06-29,12:00:35
39.975064,116.326895,0,164,39993.500462963,2009-06-29,12:00:40
39.975065,116.326883,0,164,39993.5005208333,2009-06-29,12:00:45
39.975074,116.326872,0,165,39993.5005787037,2009-06-29,12:00:50
39.975075,116.326866,0,166,39993.5006365741,2009-06-29,12:00:55
39.975077,116.32686,0,167,39993.5006944444,2009-06-29,12:01:00
39.975077,116.32686,0,167,39993.5007291667,2009-06-29,12:01:03
39.975081,116.326867,0,167,39993.5007523148,2009-06-29,12:01:05
39.975084,116.326883,0,167,39993.5008101852,2009-06-29,12:01:10
39.975086,116.326897,0,167,39993.5008680556,2009-06-29,12:01:15
39.975087,116.326904,0,167,39993.5009259259,2009-06-29,12:01:20
39.975088,116.326909,0,167,39993.5009837963,2009-06-29,12:01:25
39.975088,116.326909,0,167,39993.5010185185,2009-06-29,12:01:28
39.975088,116.326913,0,167,39993.5010416667,2009-06-29,12:01:30
39.975089,116.326923,0,167,39993.501099537,2009-06-29,12:01:35
39.975089,116.326935,0,167,39993.5011574074,2009-06-29,12:01:40
39.975089,116.326942,0,167,39993.5012152778,2009-06-29,12:01:45
39.975086,116.326948,0,167,39993.5012731481,2009-06-29,12:01:50
39.975083,116.32695,0,167,39993.5013310185,2009-06-29,12:01:55
39.97508,116.326956,0,167,39993.5013888889,2009-06-29,12:02:00
39.975079,116.32696,0,167,39993.5014467593,2009-06-29,12:02:05
39.975077,116.326958,0,167,39993.5015046296,2009-06-29,12:02:10
39.975077,116.326959,0,167,39993.5015625,2009-06-29,12:02:15
39.975077,116.326958,0,167,39993.5016203704,2009-06-29,12:02:20
39.975078,116.326958,0,167,39993.5016782407,2009-06-29,12:02:25
39.975078,116.326958,0,167,39993.501712963,2009-06-29,12:02:28
39.975079,116.326955,0,167,39993.5017361111,2009-06-29,12:02:30
39.975081,116.326944,0,167,39993.5017939815,2009-06-29,12:02:35
39.975086,116.327081,0,170,39993.5018518518,2009-06-29,12:02:40
39.975057,116.327379,0,173,39993.5019097222,2009-06-29,12:02:45
39.975069,116.327782,0,175,39993.5019675926,2009-06-29,12:02:50
39.975099,116.328265,0,175,39993.502025463,2009-06-29,12:02:55
39.975117,116.328799,0,172,39993.5020833333,2009-06-29,12:03:00
39.975096,116.329276,0,159,39993.5021412037,2009-06-29,12:03:05
39.975076,116.329555,0,155,39993.5021990741,2009-06-29,12:03:10
39.975067,116.329566,0,155,39993.5022569444,2009-06-29,12:03:15
39.975066,116.32957,0,154,39993.5023148148,2009-06-29,12:03:20
39.975066,116.329565,0,154,39993.5023726852,2009-06-29,12:03:25
39.975066,116.329565,0,154,39993.5024074074,2009-06-29,12:03:28
39.975064,116.329558,0,153,39993.5024305556,2009-06-29,12:03:30
39.975022,116.329569,0,153,39993.5024884259,2009-06-29,12:03:35
39.974965,116.329578,0,150,39993.5025462963,2009-06-29,12:03:40
39.974922,116.329582,0,147,39993.5026041667,2009-06-29,12:03:45
39.974864,116.329603,0,147,39993.502662037,2009-06-29,12:03:50
39.974876,116.32964,0,148,39993.5027199074,2009-06-29,12:03:55
39.974868,116.329662,0,148,39993.5027777778,2009-06-29,12:04:00
39.974867,116.329721,0,148,39993.5028356481,2009-06-29,12:04:05
39.974839,116.329806,0,149,39993.5028935185,2009-06-29,12:04:10
39.974815,116.329812,0,150,39993.5029513889,2009-06-29,12:04:15
39.974793,116.329876,0,149,39993.5030092593,2009-06-29,12:04:20
39.974789,116.329958,0,150,39993.5030671296,2009-06-29,12:04:25
39.974756,116.330039,0,148,39993.503125,2009-06-29,12:04:30
39.974752,116.330141,0,146,39993.5031828704,2009-06-29,12:04:35
39.974769,116.330208,0,151,39993.5032407407,2009-06-29,12:04:40
39.97479,116.330248,0,152,39993.5032986111,2009-06-29,12:04:45
39.974809,116.330312,0,153,39993.5033564815,2009-06-29,12:04:50
39.974825,116.330357,0,152,39993.5034143519,2009-06-29,12:04:55
39.974844,116.330435,0,150,39993.5034722222,2009-06-29,12:05:00
39.974849,116.330513,0,149,39993.5035300926,2009-06-29,12:05:05
39.974852,116.330621,0,146,39993.503587963,2009-06-29,12:05:10
39.974846,116.330691,0,144,39993.5036458333,2009-06-29,12:05:15
39.974854,116.330827,0,138,39993.5037037037,2009-06-29,12:05:20
39.974849,116.330912,0,130,39993.5037615741,2009-06-29,12:05:25
39.974839,116.331012,0,124,39993.5038194444,2009-06-29,12:05:30
39.974833,116.331097,0,119,39993.5038773148,2009-06-29,12:05:35
39.974807,116.33114,0,115,39993.5039351852,2009-06-29,12:05:40
39.974791,116.331176,0,113,39993.5039930556,2009-06-29,12:05:45
39.974773,116.331232,0,108,39993.5040509259,2009-06-29,12:05:50
39.974748,116.331342,0,106,39993.5041087963,2009-06-29,12:05:55
39.974723,116.331425,0,101,39993.5041666667,2009-06-29,12:06:00
39.974758,116.331521,0,101,39993.504224537,2009-06-29,12:06:05
39.974767,116.331584,0,106,39993.5042824074,2009-06-29,12:06:10
39.974734,116.331625,0,108,39993.5043402778,2009-06-29,12:06:15
39.974681,116.331644,0,115,39993.5043981481,2009-06-29,12:06:20
39.974653,116.331674,0,126,39993.5044560185,2009-06-29,12:06:25
39.97461,116.331696,0,130,39993.5045138889,2009-06-29,12:06:30
39.974557,116.331738,0,139,39993.5045717593,2009-06-29,12:06:35
39.974507,116.331777,0,148,39993.5046296296,2009-06-29,12:06:40
39.974479,116.331789,0,154,39993.5046875,2009-06-29,12:06:45
39.974445,116.331775,0,160,39993.5047453704,2009-06-29,12:06:50
39.974407,116.331792,0,163,39993.5048032407,2009-06-29,12:06:55
39.974368,116.33181,0,168,39993.5048611111,2009-06-29,12:07:00
39.974339,116.331795,0,159,39993.5049189815,2009-06-29,12:07:05
39.974256,116.331778,0,151,39993.5049768519,2009-06-29,12:07:10
39.97418,116.331776,0,148,39993.5050347222,2009-06-29,12:07:15
39.974113,116.331785,0,148,39993.5050925926,2009-06-29,12:07:20
39.974036,116.331782,0,152,39993.505150463,2009-06-29,12:07:25
39.973968,116.331743,0,163,39993.5052083333,2009-06-29,12:07:30
39.97394,116.331746,0,171,39993.5052662037,2009-06-29,12:07:35
39.973905,116.331737,0,179,39993.5053240741,2009-06-29,12:07:40
39.973856,116.331727,0,185,39993.5053819444,2009-06-29,12:07:45
39.973828,116.331714,0,187,39993.5054398148,2009-06-29,12:07:50
39.973798,116.331726,0,190,39993.5054976852,2009-06-29,12:07:55
39.973767,116.331706,0,195,39993.5055555556,2009-06-29,12:08:00
39.973747,116.331677,0,198,39993.5056134259,2009-06-29,12:08:05
39.973747,116.331677,0,198,39993.5056481481,2009-06-29,12:08:08
39.973742,116.331676,0,200,39993.5056712963,2009-06-29,12:08:10
39.973726,116.331667,0,201,39993.5057291667,2009-06-29,12:08:15
39.973643,116.331647,0,200,39993.505787037,2009-06-29,12:08:20
39.973523,116.331677,0,204,39993.5058449074,2009-06-29,12:08:25
39.973367,116.331653,0,204,39993.5059027778,2009-06-29,12:08:30
39.973313,116.331606,0,207,39993.5059606481,2009-06-29,12:08:35
39.973293,116.3316,0,212,39993.5060185185,2009-06-29,12:08:40
39.97326,116.331604,0,213,39993.5060763889,2009-06-29,12:08:45
39.973246,116.331601,0,214,39993.5061342593,2009-06-29,12:08:50
39.97323,116.331596,0,215,39993.5061921296,2009-06-29,12:08:55
39.973206,116.331588,0,215,39993.50625,2009-06-29,12:09:00
39.973156,116.331583,0,215,39993.5063078704,2009-06-29,12:09:05
39.973114,116.331602,0,215,39993.5063657407,2009-06-29,12:09:10
39.97306,116.331627,0,215,39993.5064236111,2009-06-29,12:09:15
39.975102,116.334181,0,237,39993.5092013889,2009-06-29,12:13:15
39.975029,116.334139,0,233,39993.5092592593,2009-06-29,12:13:20
39.975001,116.334125,0,232,39993.5093171296,2009-06-29,12:13:25
39.974747,116.333952,0,230,39993.509375,2009-06-29,12:13:30
39.974341,116.333913,0,217,39993.5094328704,2009-06-29,12:13:35
39.974203,116.333945,0,219,39993.5094907407,2009-06-29,12:13:40
39.974104,116.333991,0,217,39993.5095486111,2009-06-29,12:13:45
39.97404,116.333988,0,211,39993.5096064815,2009-06-29,12:13:50
39.973989,116.334225,0,231,39993.5096643518,2009-06-29,12:13:55
39.97395,116.334236,0,241,39993.5097222222,2009-06-29,12:14:00
39.97398,116.334153,0,236,39993.5097800926,2009-06-29,12:14:05
39.973951,116.334156,0,236,39993.509837963,2009-06-29,12:14:10
39.973926,116.334119,0,236,39993.5098958333,2009-06-29,12:14:15
39.973914,116.33404,0,236,39993.5099537037,2009-06-29,12:14:20
39.973795,116.334114,0,237,39993.5100115741,2009-06-29,12:14:25
39.973721,116.334144,0,237,39993.5100694444,2009-06-29,12:14:30
39.97374,116.334068,0,237,39993.5101273148,2009-06-29,12:14:35
39.973741,116.334001,0,237,39993.5101851852,2009-06-29,12:14:40
39.973735,116.334017,0,237,39993.5102430556,2009-06-29,12:14:45
39.973734,116.333991,0,236,39993.5103009259,2009-06-29,12:14:50
39.973717,116.333974,0,236,39993.5103587963,2009-06-29,12:14:55
39.973679,116.333981,0,236,39993.5104166667,2009-06-29,12:15:00
39.973577,116.333963,0,240,39993.510474537,2009-06-29,12:15:05
39.973534,116.333899,0,242,39993.5105324074,2009-06-29,12:15:10
39.973467,116.33388,0,243,39993.5105902778,2009-06-29,12:15:15
39.973347,116.333937,0,243,39993.5106481481,2009-06-29,12:15:20
39.973291,116.33393,0,243,39993.5107060185,2009-06-29,12:15:25
39.973259,116.333874,0,243,39993.5107638889,2009-06-29,12:15:30
39.973389,116.333889,0,245,39993.5108217593,2009-06-29,12:15:35
39.973231,116.33393,0,246,39993.5108796296,2009-06-29,12:15:40
39.973102,116.33392,0,247,39993.5109375,2009-06-29,12:15:45
39.973074,116.333945,0,247,39993.5109953704,2009-06-29,12:15:50
39.972883,116.333957,0,248,39993.5110532407,2009-06-29,12:15:55
39.972844,116.333958,0,248,39993.5111111111,2009-06-29,12:16:00
39.97304,116.334,0,247,39993.5111689815,2009-06-29,12:16:05
39.973023,116.334037,0,247,39993.5112268519,2009-06-29,12:16:10
39.973193,116.334048,0,247,39993.5112847222,2009-06-29,12:16:15
39.973294,116.334034,0,246,39993.5113425926,2009-06-29,12:16:20
39.973335,116.334009,0,246,39993.511400463,2009-06-29,12:16:25
39.973317,116.334019,0,246,39993.5114583333,2009-06-29,12:16:30
39.973389,116.333995,0,246,39993.5115162037,2009-06-29,12:16:35
39.973453,116.334007,0,247,39993.5115740741,2009-06-29,12:16:40
39.973524,116.334022,0,247,39993.5116319444,2009-06-29,12:16:45
39.973684,116.333989,0,248,39993.5116898148,2009-06-29,12:16:50
39.973739,116.333983,0,248,39993.5117476852,2009-06-29,12:16:55
39.973795,116.333978,0,248,39993.5118055556,2009-06-29,12:17:00
39.973748,116.333971,0,249,39993.5118634259,2009-06-29,12:17:05
39.973692,116.334004,0,248,39993.5119212963,2009-06-29,12:17:10
39.973665,116.334044,0,248,39993.5119791667,2009-06-29,12:17:15
39.973665,116.334044,0,248,39993.5120138889,2009-06-29,12:17:18
39.973669,116.334045,0,250,39993.512037037,2009-06-29,12:17:20
39.973713,116.333978,0,251,39993.5120949074,2009-06-29,12:17:25
39.973723,116.333948,0,251,39993.5121527778,2009-06-29,12:17:30
39.973683,116.333955,0,251,39993.5122106481,2009-06-29,12:17:35
39.973626,116.333945,0,251,39993.5122685185,2009-06-29,12:17:40
39.973537,116.333941,0,252,39993.5123263889,2009-06-29,12:17:45
39.973378,116.333995,0,252,39993.5123842593,2009-06-29,12:17:50
39.973244,116.334033,0,253,39993.5124421296,2009-06-29,12:17:55
39.973218,116.334027,0,254,39993.5125,2009-06-29,12:18:00
39.973516,116.333957,0,244,39993.5127893519,2009-06-29,12:18:25
39.97447,116.333952,0,236,39993.5128472222,2009-06-29,12:18:30
39.974289,116.334108,0,244,39993.5129050926,2009-06-29,12:18:35
39.974191,116.334171,0,246,39993.512962963,2009-06-29,12:18:40
39.974242,116.334116,0,246,39993.5130208333,2009-06-29,12:18:45
39.974282,116.334069,0,249,39993.5130787037,2009-06-29,12:18:50
39.974334,116.333994,0,247,39993.5131365741,2009-06-29,12:18:55
39.974244,116.334046,0,245,39993.5131944444,2009-06-29,12:19:00
39.97428,116.334,0,244,39993.5132523148,2009-06-29,12:19:05
39.974259,116.334026,0,245,39993.5133101852,2009-06-29,12:19:10
39.974217,116.334065,0,245,39993.5133680556,2009-06-29,12:19:15
39.974205,116.334063,0,246,39993.5134259259,2009-06-29,12:19:20
39.974227,116.333988,0,246,39993.5134837963,2009-06-29,12:19:25
39.974128,116.333996,0,247,39993.5135416667,2009-06-29,12:19:30
39.9739,116.333943,0,250,39993.513599537,2009-06-29,12:19:35
39.97384,116.333924,0,249,39993.5136574074,2009-06-29,12:19:40
39.973821,116.333913,0,247,39993.5137152778,2009-06-29,12:19:45
39.973665,116.333923,0,247,39993.5137731481,2009-06-29,12:19:50
39.973707,116.333891,0,247,39993.5138310185,2009-06-29,12:19:55
39.973732,116.333855,0,247,39993.5138888889,2009-06-29,12:20:00
39.973651,116.333941,0,246,39993.5139467593,2009-06-29,12:20:05
39.973656,116.333974,0,244,39993.5140046296,2009-06-29,12:20:10
39.973627,116.334018,0,247,39993.5140625,2009-06-29,12:20:15
39.97364,116.334067,0,248,39993.5141203704,2009-06-29,12:20:20
39.973669,116.334099,0,247,39993.5141782407,2009-06-29,12:20:25
39.973584,116.33417,0,251,39993.5142361111,2009-06-29,12:20:30
39.973548,116.334215,0,253,39993.5142939815,2009-06-29,12:20:35
39.973592,116.33412,0,255,39993.5143518519,2009-06-29,12:20:40
39.973617,116.334022,0,257,39993.5144097222,2009-06-29,12:20:45
39.973601,116.334014,0,259,39993.5144675926,2009-06-29,12:20:50
39.97358,116.334031,0,263,39993.514525463,2009-06-29,12:20:55
39.973612,116.334027,0,264,39993.5145833333,2009-06-29,12:21:00
39.973587,116.334096,0,267,39993.5146412037,2009-06-29,12:21:05
39.973553,116.334107,0,267,39993.5146990741,2009-06-29,12:21:10
39.973565,116.334069,0,265,39993.5147569444,2009-06-29,12:21:15
39.973611,116.334028,0,264,39993.5148148148,2009-06-29,12:21:20
39.973623,116.334031,0,266,39993.5148726852,2009-06-29,12:21:25
39.973623,116.334031,0,266,39993.5149074074,2009-06-29,12:21:28
39.973617,116.334032,0,267,39993.5149305556,2009-06-29,12:21:30
39.973658,116.333964,0,265,39993.5149884259,2009-06-29,12:21:35
39.973617,116.333986,0,264,39993.5150462963,2009-06-29,12:21:40
39.973475,116.334089,0,263,39993.5151041667,2009-06-29,12:21:45
39.973342,116.334204,0,262,39993.515162037,2009-06-29,12:21:50
39.97338,116.3342,0,262,39993.5152199074,2009-06-29,12:21:55
39.97352,116.334128,0,261,39993.5152777778,2009-06-29,12:22:00
39.973589,116.334087,0,260,39993.5153356481,2009-06-29,12:22:05
39.973607,116.334129,0,259,39993.5153935185,2009-06-29,12:22:10
39.973652,116.33407,0,256,39993.5154513889,2009-06-29,12:22:15
39.973645,116.33402,0,255,39993.5155092593,2009-06-29,12:22:20
39.973649,116.333984,0,253,39993.5155671296,2009-06-29,12:22:25
39.973642,116.333933,0,251,39993.515625,2009-06-29,12:22:30
39.973746,116.333893,0,252,39993.5156828704,2009-06-29,12:22:35
39.973746,116.333893,0,252,39993.5157175926,2009-06-29,12:22:38
39.973747,116.333899,0,252,39993.5157407407,2009-06-29,12:22:40
39.973759,116.333917,0,254,39993.5157986111,2009-06-29,12:22:45
39.973783,116.333883,0,257,39993.5158564815,2009-06-29,12:22:50
39.973771,116.333885,0,258,39993.5159143518,2009-06-29,12:22:55
39.973755,116.333925,0,257,39993.5159722222,2009-06-29,12:23:00
39.973958,116.334022,0,258,39993.5160300926,2009-06-29,12:23:05
39.97415,116.334098,0,261,39993.516087963,2009-06-29,12:23:10
39.97409,116.334197,0,268,39993.5161458333,2009-06-29,12:23:15
39.974099,116.334163,0,279,39993.5162037037,2009-06-29,12:23:20
39.974298,116.334033,0,280,39993.5162615741,2009-06-29,12:23:25
39.974347,116.334003,0,277,39993.5163194444,2009-06-29,12:23:30
39.974336,116.334044,0,279,39993.5163773148,2009-06-29,12:23:35
39.974128,116.334141,0,281,39993.5164351852,2009-06-29,12:23:40
39.97413,116.334193,0,280,39993.5164930556,2009-06-29,12:23:45
39.974063,116.334251,0,279,39993.5165509259,2009-06-29,12:23:50
39.973996,116.334277,0,281,39993.5166087963,2009-06-29,12:23:55
39.973931,116.334296,0,282,39993.5166666667,2009-06-29,12:24:00
39.973926,116.334284,0,286,39993.516724537,2009-06-29,12:24:05
39.973819,116.334337,0,295,39993.5167824074,2009-06-29,12:24:10
39.973727,116.334382,0,303,39993.5168402778,2009-06-29,12:24:15
39.973766,116.334369,0,300,39993.5168981481,2009-06-29,12:24:20
39.973783,116.334338,0,301,39993.5169560185,2009-06-29,12:24:25
39.973759,116.334342,0,302,39993.5170138889,2009-06-29,12:24:30
39.97378,116.334324,0,303,39993.5170717593,2009-06-29,12:24:35
39.973801,116.334311,0,303,39993.5171296296,2009-06-29,12:24:40
39.973737,116.334355,0,300,39993.5171875,2009-06-29,12:24:45
39.973723,116.334385,0,297,39993.5172453704,2009-06-29,12:24:50
39.973764,116.334354,0,303,39993.5173032407,2009-06-29,12:24:55
39.973769,116.33432,0,303,39993.5173611111,2009-06-29,12:25:00
39.973816,116.334286,0,301,39993.5174189815,2009-06-29,12:25:05
39.973848,116.334291,0,300,39993.5174768518,2009-06-29,12:25:10
39.973786,116.334368,0,304,39993.5175347222,2009-06-29,12:25:15
39.973859,116.334375,0,305,39993.5175925926,2009-06-29,12:25:20
39.973893,116.334363,0,302,39993.517650463,2009-06-29,12:25:25
39.973884,116.334388,0,313,39993.5177083333,2009-06-29,12:25:30
39.9739,116.334374,0,316,39993.5177662037,2009-06-29,12:25:35
39.973905,116.334364,0,315,39993.5178240741,2009-06-29,12:25:40
39.973903,116.334366,0,315,39993.5178819444,2009-06-29,12:25:45
39.973906,116.334366,0,315,39993.5179398148,2009-06-29,12:25:50
39.973906,116.334366,0,315,39993.517974537,2009-06-29,12:25:53
39.973908,116.334372,0,316,39993.5179976852,2009-06-29,12:25:55
39.973916,116.334361,0,316,39993.5180555556,2009-06-29,12:26:00
39.973923,116.33436,0,317,39993.5181134259,2009-06-29,12:26:05
39.97393,116.334361,0,318,39993.5181712963,2009-06-29,12:26:10
39.97393,116.334361,0,318,39993.5182060185,2009-06-29,12:26:13
39.973937,116.334362,0,319,39993.5182291667,2009-06-29,12:26:15
39.973946,116.334364,0,321,39993.518287037,2009-06-29,12:26:20
39.973966,116.334402,0,327,39993.5183449074,2009-06-29,12:26:25
39.973988,116.334484,0,330,39993.5184027778,2009-06-29,12:26:30
39.973853,116.334629,0,372,39993.520775463,2009-06-29,12:29:55
39.97372,116.334651,0,373,39993.5208333333,2009-06-29,12:30:00
39.97372,116.334651,0,373,39993.5208680556,2009-06-29,12:30:03
39.973717,116.334652,0,374,39993.5208912037,2009-06-29,12:30:05
39.973395,116.334583,0,374,39993.5209490741,2009-06-29,12:30:10
39.973286,116.33455,0,374,39993.5210069444,2009-06-29,12:30:15
39.973247,116.334558,0,373,39993.5210648148,2009-06-29,12:30:20
39.973247,116.334554,0,373,39993.5211226852,2009-06-29,12:30:25
39.973243,116.334553,0,373,39993.5211805556,2009-06-29,12:30:30
39.973243,116.334552,0,373,39993.5212384259,2009-06-29,12:30:35
39.97324,116.334552,0,373,39993.5212962963,2009-06-29,12:30:40
39.97324,116.334552,0,373,39993.5213310185,2009-06-29,12:30:43
39.973245,116.334552,0,373,39993.5213541667,2009-06-29,12:30:45
39.97325,116.334596,0,374,39993.521412037,2009-06-29,12:30:50
39.973311,116.334619,0,382,39993.5214699074,2009-06-29,12:30:55
39.973374,116.334612,0,389,39993.5215277778,2009-06-29,12:31:00
39.973378,116.334631,0,393,39993.5215856481,2009-06-29,12:31:05
39.973336,116.334662,0,392,39993.5216435185,2009-06-29,12:31:10
39.97344,116.334546,0,391,39993.5217013889,2009-06-29,12:31:15
39.973429,116.334532,0,392,39993.5217592593,2009-06-29,12:31:20
39.973423,116.334532,0,393,39993.5218171296,2009-06-29,12:31:25
39.973423,116.334532,0,393,39993.5218518519,2009-06-29,12:31:28
39.973424,116.334535,0,393,39993.521875,2009-06-29,12:31:30
39.973435,116.334555,0,393,39993.5219328704,2009-06-29,12:31:35
39.973455,116.334647,0,394,39993.5219907407,2009-06-29,12:31:40
39.973421,116.334713,0,393,39993.5220486111,2009-06-29,12:31:45
39.973413,116.33473,0,394,39993.5221064815,2009-06-29,12:31:50
39.973364,116.334741,0,397,39993.5221643519,2009-06-29,12:31:55
39.973364,116.334741,0,397,39993.5221990741,2009-06-29,12:31:58
39.973366,116.334739,0,397,39993.5222222222,2009-06-29,12:32:00
39.973301,116.334728,0,397,39993.5222800926,2009-06-29,12:32:05
39.973273,116.334728,0,393,39993.522337963,2009-06-29,12:32:10
39.973247,116.334687,0,388,39993.5223958333,2009-06-29,12:32:15
39.973241,116.334685,0,388,39993.5224537037,2009-06-29,12:32:20
39.973241,116.334685,0,388,39993.5224884259,2009-06-29,12:32:23
39.973244,116.334684,0,388,39993.5225115741,2009-06-29,12:32:25
39.973253,116.33468,0,388,39993.5225694444,2009-06-29,12:32:30
39.973257,116.334657,0,388,39993.5226273148,2009-06-29,12:32:35
39.973251,116.334619,0,390,39993.5226851852,2009-06-29,12:32:40
39.973255,116.334618,0,390,39993.5227430556,2009-06-29,12:32:45
39.973252,116.334619,0,390,39993.5228009259,2009-06-29,12:32:50
39.973255,116.334619,0,391,39993.5228587963,2009-06-29,12:32:55
39.973253,116.334617,0,391,39993.5229166667,2009-06-29,12:33:00
39.973253,116.334617,0,391,39993.5229513889,2009-06-29,12:33:03
39.973259,116.334617,0,391,39993.522974537,2009-06-29,12:33:05
39.973268,116.334615,0,391,39993.5230324074,2009-06-29,12:33:10
39.973276,116.334605,0,391,39993.5230902778,2009-06-29,12:33:15
39.973263,116.334596,0,389,39993.5231481481,2009-06-29,12:33:20
39.973314,116.334252,0,373,39993.5259259259,2009-06-29,12:37:20
39.973324,116.33425,0,374,39993.5259837963,2009-06-29,12:37:25
39.97333,116.334249,0,375,39993.5260416667,2009-06-29,12:37:30
39.97333,116.334249,0,375,39993.5260763889,2009-06-29,12:37:33
39.973329,116.33425,0,376,39993.526099537,2009-06-29,12:37:35
39.97332,116.334251,0,376,39993.5261574074,2009-06-29,12:37:40
39.973321,116.334249,0,376,39993.5262152778,2009-06-29,12:37:45
39.973321,116.334249,0,376,39993.52625,2009-06-29,12:37:48
39.973318,116.334249,0,376,39993.5262731481,2009-06-29,12:37:50
39.973295,116.334233,0,376,39993.5263310185,2009-06-29,12:37:55
39.973277,116.33423,0,375,39993.5263888889,2009-06-29,12:38:00
39.97327,116.33426,0,373,39993.5264467593,2009-06-29,12:38:05
39.973271,116.334261,0,373,39993.5265046296,2009-06-29,12:38:10
39.973267,116.334261,0,373,39993.5265625,2009-06-29,12:38:15
39.973265,116.334261,0,373,39993.5266203704,2009-06-29,12:38:20
39.973265,116.334261,0,373,39993.5266550926,2009-06-29,12:38:23
39.973272,116.334261,0,373,39993.5266782407,2009-06-29,12:38:25
39.973282,116.33426,0,373,39993.5267361111,2009-06-29,12:38:30
39.973291,116.334258,0,374,39993.5267939815,2009-06-29,12:38:35
39.973306,116.334243,0,371,39993.5268518519,2009-06-29,12:38:40
39.973327,116.334239,0,370,39993.5269097222,2009-06-29,12:38:45
39.973346,116.334212,0,362,39993.5269675926,2009-06-29,12:38:50
39.973351,116.334202,0,353,39993.527025463,2009-06-29,12:38:55
39.97337,116.334196,0,336,39993.5270833333,2009-06-29,12:39:00
39.973386,116.334175,0,320,39993.5271412037,2009-06-29,12:39:05
39.973411,116.334166,0,313,39993.5271990741,2009-06-29,12:39:10
39.973415,116.334177,0,300,39993.5272569444,2009-06-29,12:39:15
39.973425,116.334176,0,294,39993.5273148148,2009-06-29,12:39:20
39.973444,116.334214,0,288,39993.5273726852,2009-06-29,12:39:25
39.973461,116.334236,0,281,39993.5274305556,2009-06-29,12:39:30
39.973481,116.334276,0,277,39993.5274884259,2009-06-29,12:39:35
39.973467,116.334309,0,271,39993.5275462963,2009-06-29,12:39:40
39.973471,116.334318,0,263,39993.5276041667,2009-06-29,12:39:45
39.97348,116.334316,0,259,39993.527662037,2009-06-29,12:39:50
39.973482,116.334315,0,259,39993.5277199074,2009-06-29,12:39:55
39.973483,116.334313,0,260,39993.5277777778,2009-06-29,12:40:00
39.973491,116.334312,0,261,39993.5278356481,2009-06-29,12:40:05
39.97349,116.33431,0,262,39993.5278935185,2009-06-29,12:40:10
39.97349,116.33431,0,262,39993.5279282407,2009-06-29,12:40:13
39.973497,116.334306,0,262,39993.5279513889,2009-06-29,12:40:15
39.973502,116.334258,0,264,39993.5280092593,2009-06-29,12:40:20
39.973502,116.334182,0,268,39993.5280671296,2009-06-29,12:40:25
39.973471,116.334169,0,268,39993.528125,2009-06-29,12:40:30
39.973452,116.33417,0,268,39993.5281828704,2009-06-29,12:40:35
39.973452,116.33417,0,268,39993.5282175926,2009-06-29,12:40:38
39.973456,116.334169,0,268,39993.5282407407,2009-06-29,12:40:40
39.973453,116.334154,0,267,39993.5282986111,2009-06-29,12:40:45
39.973442,116.33419,0,266,39993.5283564815,2009-06-29,12:40:50
39.973442,116.33419,0,266,39993.5283912037,2009-06-29,12:40:53
39.973446,116.334189,0,266,39993.5284143519,2009-06-29,12:40:55
39.973471,116.334104,0,268,39993.5284722222,2009-06-29,12:41:00
39.973478,116.33406,0,269,39993.5285300926,2009-06-29,12:41:05
39.973471,116.334011,0,267,39993.528587963,2009-06-29,12:41:10
39.973477,116.334007,0,267,39993.5286458333,2009-06-29,12:41:15
39.973476,116.334007,0,267,39993.5287037037,2009-06-29,12:41:20
39.973476,116.334007,0,267,39993.5287615741,2009-06-29,12:41:25
39.973457,116.33385,0,286,39993.5368055556,2009-06-29,12:53:00
39.973428,116.333553,0,284,39993.5368634259,2009-06-29,12:53:05
39.973402,116.33357,0,278,39993.5369212963,2009-06-29,12:53:10
39.973413,116.333598,0,271,39993.5369791667,2009-06-29,12:53:15
39.973409,116.333598,0,271,39993.537037037,2009-06-29,12:53:20
39.973414,116.333598,0,271,39993.5370949074,2009-06-29,12:53:25
39.973414,116.333598,0,271,39993.5371296296,2009-06-29,12:53:28
39.973413,116.333602,0,271,39993.5371527778,2009-06-29,12:53:30
39.973404,116.333605,0,271,39993.5372106481,2009-06-29,12:53:35
39.97343,116.334009,0,267,39993.5372685185,2009-06-29,12:53:40
39.973447,116.334225,0,268,39993.5373263889,2009-06-29,12:53:45
39.973415,116.334316,0,268,39993.5373842593,2009-06-29,12:53:50
39.9734,116.334362,0,269,39993.5374421296,2009-06-29,12:53:55
39.973411,116.334366,0,270,39993.5375,2009-06-29,12:54:00
39.973414,116.334366,0,270,39993.5375578704,2009-06-29,12:54:05
39.973414,116.334366,0,270,39993.5375925926,2009-06-29,12:54:08
39.973419,116.334365,0,270,39993.5376157407,2009-06-29,12:54:10
39.973399,116.334374,0,270,39993.5376736111,2009-06-29,12:54:15
39.973425,116.334362,0,274,39993.5377314815,2009-06-29,12:54:20
39.973428,116.334361,0,274,39993.5377893519,2009-06-29,12:54:25
39.973434,116.334359,0,274,39993.5378472222,2009-06-29,12:54:30
39.973439,116.334358,0,275,39993.5379050926,2009-06-29,12:54:35
39.973439,116.334355,0,275,39993.537962963,2009-06-29,12:54:40
39.973444,116.334355,0,275,39993.5380208333,2009-06-29,12:54:45
39.973448,116.334353,0,275,39993.5380787037,2009-06-29,12:54:50
39.973448,116.334353,0,275,39993.5381134259,2009-06-29,12:54:53
39.97344,116.334352,0,275,39993.5381365741,2009-06-29,12:54:55
39.973437,116.334308,0,275,39993.5381944444,2009-06-29,12:55:00
39.973424,116.334328,0,275,39993.5382523148,2009-06-29,12:55:05
39.973417,116.334327,0,275,39993.5383101852,2009-06-29,12:55:10
39.97341,116.334326,0,275,39993.5383680556,2009-06-29,12:55:15
39.97341,116.334327,0,274,39993.5384259259,2009-06-29,12:55:20
39.97341,116.334325,0,274,39993.5384837963,2009-06-29,12:55:25
39.973403,116.334325,0,274,39993.5385416667,2009-06-29,12:55:30
39.973408,116.334323,0,274,39993.538599537,2009-06-29,12:55:35
39.973416,116.334319,0,274,39993.5386574074,2009-06-29,12:55:40
39.973418,116.334316,0,274,39993.5387152778,2009-06-29,12:55:45
39.973416,116.334315,0,274,39993.5387731481,2009-06-29,12:55:50
39.973408,116.334314,0,274,39993.5388310185,2009-06-29,12:55:55
39.9734,116.334314,0,274,39993.5388888889,2009-06-29,12:56:00
39.9734,116.334314,0,274,39993.5389236111,2009-06-29,12:56:03
39.973393,116.334314,0,274,39993.5389467593,2009-06-29,12:56:05
39.973384,116.33424,0,274,39993.5390046296,2009-06-29,12:56:10
39.973372,116.334181,0,274,39993.5390625,2009-06-29,12:56:15
39.973373,116.334178,0,273,39993.5391203704,2009-06-29,12:56:20
39.973373,116.334178,0,273,39993.5391550926,2009-06-29,12:56:23
39.973375,116.334176,0,273,39993.5391782407,2009-06-29,12:56:25
39.973394,116.334068,0,271,39993.5392361111,2009-06-29,12:56:30
39.973394,116.334069,0,269,39993.5392939815,2009-06-29,12:56:35
39.973388,116.334066,0,269,39993.5393518518,2009-06-29,12:56:40
39.973388,116.334066,0,269,39993.5393865741,2009-06-29,12:56:43
39.973392,116.33406,0,269,39993.5394097222,2009-06-29,12:56:45
39.973428,116.333875,0,264,39993.5394675926,2009-06-29,12:56:50
39.973397,116.333836,0,258,39993.539525463,2009-06-29,12:56:55
39.973397,116.333837,0,258,39993.5395833333,2009-06-29,12:57:00
39.973392,116.333839,0,258,39993.5396412037,2009-06-29,12:57:05
39.973391,116.333843,0,258,39993.5396990741,2009-06-29,12:57:10
39.97339,116.333847,0,258,39993.5397569444,2009-06-29,12:57:15
39.973387,116.333848,0,258,39993.5398148148,2009-06-29,12:57:20
39.97338,116.333849,0,258,39993.5398726852,2009-06-29,12:57:25
39.973373,116.333848,0,258,39993.5399305556,2009-06-29,12:57:30
39.973366,116.333848,0,258,39993.5399884259,2009-06-29,12:57:35
39.973361,116.333849,0,258,39993.5400462963,2009-06-29,12:57:40
39.973356,116.33385,0,258,39993.5401041667,2009-06-29,12:57:45
39.973361,116.333848,0,259,39993.540162037,2009-06-29,12:57:50
39.973363,116.333846,0,259,39993.5402199074,2009-06-29,12:57:55
39.973365,116.333847,0,259,39993.5402777778,2009-06-29,12:58:00
39.973366,116.33385,0,258,39993.5403356481,2009-06-29,12:58:05
39.973369,116.333851,0,258,39993.5403935185,2009-06-29,12:58:10
39.973374,116.333851,0,258,39993.5404513889,2009-06-29,12:58:15
39.973376,116.333851,0,259,39993.5405092593,2009-06-29,12:58:20
39.973375,116.33385,0,259,39993.5405671296,2009-06-29,12:58:25
39.97337,116.333849,0,259,39993.540625,2009-06-29,12:58:30
39.973369,116.333849,0,259,39993.5406828704,2009-06-29,12:58:35
39.973364,116.333848,0,259,39993.5407407407,2009-06-29,12:58:40
39.97336,116.333844,0,259,39993.5407986111,2009-06-29,12:58:45
39.97336,116.333844,0,259,39993.5408333333,2009-06-29,12:58:48
39.973361,116.333837,0,259,39993.5408564815,2009-06-29,12:58:50
39.973368,116.333627,0,259,39993.5409143518,2009-06-29,12:58:55
39.973362,116.333709,0,258,39993.5409722222,2009-06-29,12:59:00
39.973365,116.333707,0,258,39993.5410300926,2009-06-29,12:59:05
39.973362,116.333707,0,258,39993.541087963,2009-06-29,12:59:10
39.973356,116.333708,0,258,39993.5411458333,2009-06-29,12:59:15
39.973353,116.333708,0,258,39993.5412037037,2009-06-29,12:59:20
39.973357,116.333708,0,258,39993.5412615741,2009-06-29,12:59:25
39.973357,116.333709,0,258,39993.5413194444,2009-06-29,12:59:30
39.973354,116.33371,0,258,39993.5413773148,2009-06-29,12:59:35
39.97336,116.333709,0,258,39993.5414351852,2009-06-29,12:59:40
39.973361,116.33371,0,259,39993.5414930556,2009-06-29,12:59:45
39.973361,116.333711,0,259,39993.5415509259,2009-06-29,12:59:50
39.973361,116.333711,0,259,39993.5415856481,2009-06-29,12:59:53
39.973369,116.33371,0,259,39993.5416087963,2009-06-29,12:59:55
39.973386,116.333729,0,260,39993.5416666667,2009-06-29,13:00:00
39.973387,116.333731,0,260,39993.541724537,2009-06-29,13:00:05
39.973391,116.333731,0,260,39993.5417824074,2009-06-29,13:00:10
39.97339,116.33373,0,260,39993.5418402778,2009-06-29,13:00:15
39.973388,116.333728,0,260,39993.5418981481,2009-06-29,13:00:20
39.973389,116.333731,0,261,39993.5419560185,2009-06-29,13:00:25
39.973395,116.333729,0,261,39993.5420138889,2009-06-29,13:00:30
39.9734,116.333729,0,261,39993.5420717593,2009-06-29,13:00:35
39.973407,116.333728,0,262,39993.5421296296,2009-06-29,13:00:40
39.973407,116.333728,0,262,39993.5421643518,2009-06-29,13:00:43
39.973414,116.333725,0,262,39993.5421875,2009-06-29,13:00:45
39.973423,116.333719,0,262,39993.5422453704,2009-06-29,13:00:50
39.97343,116.333717,0,263,39993.5423032407,2009-06-29,13:00:55
39.973436,116.333717,0,264,39993.5423611111,2009-06-29,13:01:00
39.973436,116.333717,0,264,39993.5423958333,2009-06-29,13:01:03
39.97344,116.333719,0,265,39993.5424189815,2009-06-29,13:01:05
39.973431,116.333724,0,266,39993.5424768519,2009-06-29,13:01:10
39.973422,116.333728,0,266,39993.5425347222,2009-06-29,13:01:15
39.973421,116.33373,0,267,39993.5425925926,2009-06-29,13:01:20
39.973421,116.333733,0,267,39993.542650463,2009-06-29,13:01:25
39.973423,116.333737,0,267,39993.5427083333,2009-06-29,13:01:30
39.973429,116.333738,0,267,39993.5427662037,2009-06-29,13:01:35
39.973432,116.33374,0,268,39993.5428240741,2009-06-29,13:01:40
39.973432,116.33374,0,268,39993.5428587963,2009-06-29,13:01:43
39.973433,116.333745,0,268,39993.5428819444,2009-06-29,13:01:45
39.973423,116.333752,0,268,39993.5429398148,2009-06-29,13:01:50
39.973385,116.333923,0,270,39993.5429976852,2009-06-29,13:01:55
39.973385,116.333923,0,270,39993.5430324074,2009-06-29,13:01:58
39.97338,116.33393,0,270,39993.5430555556,2009-06-29,13:02:00
39.973374,116.334186,0,274,39993.5431134259,2009-06-29,13:02:05
39.973356,116.334283,0,277,39993.5431712963,2009-06-29,13:02:10
39.973352,116.334283,0,277,39993.5432291667,2009-06-29,13:02:15
39.973352,116.33428,0,277,39993.543287037,2009-06-29,13:02:20
39.973352,116.33428,0,277,39993.5433217593,2009-06-29,13:02:23
39.973355,116.334277,0,277,39993.5433449074,2009-06-29,13:02:25
39.973365,116.334274,0,277,39993.5434027778,2009-06-29,13:02:30
39.973369,116.334273,0,277,39993.5434606481,2009-06-29,13:02:35
39.973363,116.334275,0,276,39993.5435185185,2009-06-29,13:02:40
39.973358,116.334278,0,276,39993.5435763889,2009-06-29,13:02:45
39.97335,116.33428,0,276,39993.5436342593,2009-06-29,13:02:50
39.973347,116.334281,0,276,39993.5436921296,2009-06-29,13:02:55
39.973342,116.334283,0,276,39993.54375,2009-06-29,13:03:00
39.973342,116.334283,0,276,39993.5437847222,2009-06-29,13:03:03
39.973343,116.334283,0,276,39993.5438078704,2009-06-29,13:03:05
39.973357,116.334247,0,276,39993.5438657407,2009-06-29,13:03:10
39.973357,116.334137,0,276,39993.5439236111,2009-06-29,13:03:15
39.973361,116.334125,0,276,39993.5439814815,2009-06-29,13:03:20
39.973382,116.334138,0,276,39993.5440393519,2009-06-29,13:03:25
39.9734,116.334112,0,275,39993.5440972222,2009-06-29,13:03:30
39.973406,116.334106,0,275,39993.5441550926,2009-06-29,13:03:35
39.973406,116.334106,0,275,39993.5441898148,2009-06-29,13:03:38
39.973406,116.334102,0,275,39993.544212963,2009-06-29,13:03:40
39.973407,116.334093,0,275,39993.5442708333,2009-06-29,13:03:45
39.973391,116.333892,0,275,39993.5443287037,2009-06-29,13:03:50
39.973374,116.333816,0,274,39993.5443865741,2009-06-29,13:03:55
39.973371,116.333815,0,274,39993.5444444444,2009-06-29,13:04:00
39.973371,116.333815,0,274,39993.5444791667,2009-06-29,13:04:03
39.973372,116.333814,0,274,39993.5445023148,2009-06-29,13:04:05
39.973396,116.334062,0,266,39993.5534143519,2009-06-29,13:16:55
39.973403,116.334291,0,265,39993.5534722222,2009-06-29,13:17:00
39.973388,116.33435,0,266,39993.5535300926,2009-06-29,13:17:05
39.973396,116.334315,0,266,39993.553587963,2009-06-29,13:17:10
39.973412,116.334265,0,267,39993.5536458333,2009-06-29,13:17:15
39.973418,116.334263,0,267,39993.5537037037,2009-06-29,13:17:20
39.97342,116.334263,0,267,39993.5537615741,2009-06-29,13:17:25
39.973417,116.334263,0,267,39993.5538194444,2009-06-29,13:17:30
39.973417,116.334263,0,267,39993.5538541667,2009-06-29,13:17:33
39.973415,116.334264,0,267,39993.5538773148,2009-06-29,13:17:35
39.973394,116.334264,0,267,39993.5539351852,2009-06-29,13:17:40
39.973405,116.334271,0,265,39993.5539930556,2009-06-29,13:17:45
39.973414,116.334265,0,265,39993.5540509259,2009-06-29,13:17:50
39.973419,116.334254,0,264,39993.5541087963,2009-06-29,13:17:55
39.973439,116.334202,0,264,39993.5541666667,2009-06-29,13:18:00
39.973469,116.334147,0,263,39993.554224537,2009-06-29,13:18:05
39.973449,116.334077,0,262,39993.5542824074,2009-06-29,13:18:10
39.973473,116.33403,0,261,39993.5543402778,2009-06-29,13:18:15
39.973457,116.334048,0,261,39993.5543981481,2009-06-29,13:18:20
39.973444,116.334073,0,261,39993.5544560185,2009-06-29,13:18:25
39.973444,116.334073,0,261,39993.5544907407,2009-06-29,13:18:28
39.973446,116.334073,0,261,39993.5545138889,2009-06-29,13:18:30
39.973447,116.334083,0,261,39993.5545717593,2009-06-29,13:18:35
39.973444,116.334107,0,261,39993.5546296296,2009-06-29,13:18:40
39.97344,116.334111,0,261,39993.5546875,2009-06-29,13:18:45
39.973436,116.334113,0,261,39993.5547453704,2009-06-29,13:18:50
39.973436,116.334113,0,261,39993.5547800926,2009-06-29,13:18:53
39.97344,116.334113,0,261,39993.5548032407,2009-06-29,13:18:55
39.973454,116.334134,0,260,39993.5548611111,2009-06-29,13:19:00
39.973471,116.334141,0,258,39993.5549189815,2009-06-29,13:19:05
39.973459,116.334151,0,257,39993.5549768518,2009-06-29,13:19:10
39.973464,116.334148,0,257,39993.5550347222,2009-06-29,13:19:15
39.973461,116.334147,0,257,39993.5550925926,2009-06-29,13:19:20
39.973461,116.334147,0,257,39993.5551273148,2009-06-29,13:19:23
39.973454,116.334148,0,257,39993.555150463,2009-06-29,13:19:25
39.973423,116.334166,0,257,39993.5552083333,2009-06-29,13:19:30
39.973405,116.33419,0,255,39993.5552662037,2009-06-29,13:19:35
39.973393,116.334178,0,252,39993.5553240741,2009-06-29,13:19:40
39.973365,116.334175,0,251,39993.5553819444,2009-06-29,13:19:45
39.973368,116.334118,0,250,39993.5554398148,2009-06-29,13:19:50
39.973363,116.334117,0,250,39993.5554976852,2009-06-29,13:19:55
39.973367,116.334115,0,250,39993.5555555556,2009-06-29,13:20:00
39.973367,116.334115,0,250,39993.5555902778,2009-06-29,13:20:03
39.973367,116.334111,0,250,39993.5556134259,2009-06-29,13:20:05
39.973417,116.334003,0,249,39993.5556712963,2009-06-29,13:20:10
39.973464,116.333901,0,248,39993.5557291667,2009-06-29,13:20:15
39.973473,116.333985,0,248,39993.555787037,2009-06-29,13:20:20
39.973464,116.334054,0,248,39993.5558449074,2009-06-29,13:20:25
39.973463,116.334055,0,248,39993.5559027778,2009-06-29,13:20:30
39.973465,116.33405,0,248,39993.5559606481,2009-06-29,13:20:35
39.973464,116.334052,0,248,39993.5560185185,2009-06-29,13:20:40
39.973464,116.334052,0,248,39993.5560532407,2009-06-29,13:20:43
39.973457,116.334054,0,248,39993.5560763889,2009-06-29,13:20:45
39.973433,116.334082,0,248,39993.5561342593,2009-06-29,13:20:50
39.973423,116.334101,0,248,39993.5561921296,2009-06-29,13:20:55
39.973428,116.3341,0,248,39993.55625,2009-06-29,13:21:00
39.973428,116.3341,0,248,39993.5562847222,2009-06-29,13:21:03
39.973434,116.334099,0,247,39993.5563078704,2009-06-29,13:21:05
39.973443,116.334099,0,247,39993.5563657407,2009-06-29,13:21:10
39.973442,116.334102,0,247,39993.5564236111,2009-06-29,13:21:15
39.973439,116.334106,0,247,39993.5564814815,2009-06-29,13:21:20
39.973439,116.334106,0,247,39993.5565162037,2009-06-29,13:21:23
39.973432,116.334108,0,247,39993.5565393518,2009-06-29,13:21:25
39.973428,116.334062,0,247,39993.5565972222,2009-06-29,13:21:30
39.973432,116.334045,0,247,39993.5566550926,2009-06-29,13:21:35
39.973432,116.334045,0,247,39993.5566898148,2009-06-29,13:21:38
39.973428,116.334048,0,247,39993.556712963,2009-06-29,13:21:40
39.973414,116.334154,0,245,39993.5567708333,2009-06-29,13:21:45
39.973399,116.334281,0,245,39993.5568287037,2009-06-29,13:21:50
39.973396,116.334363,0,245,39993.5568865741,2009-06-29,13:21:55
39.973421,116.3344,0,246,39993.5569444444,2009-06-29,13:22:00
39.973427,116.334439,0,246,39993.5570023148,2009-06-29,13:22:05
39.973427,116.334439,0,246,39993.557037037,2009-06-29,13:22:08
39.973432,116.334445,0,246,39993.5570601852,2009-06-29,13:22:10
39.97344,116.334424,0,246,39993.5571180556,2009-06-29,13:22:15
39.973447,116.334388,0,244,39993.5571759259,2009-06-29,13:22:20
39.973446,116.334388,0,244,39993.5572337963,2009-06-29,13:22:25
39.973446,116.334388,0,244,39993.5572685185,2009-06-29,13:22:28
39.97345,116.334388,0,244,39993.5572916667,2009-06-29,13:22:30
39.973459,116.334356,0,244,39993.557349537,2009-06-29,13:22:35
39.973449,116.334334,0,244,39993.5574074074,2009-06-29,13:22:40
39.973443,116.334334,0,244,39993.5574652778,2009-06-29,13:22:45
39.973448,116.334332,0,244,39993.5575231481,2009-06-29,13:22:50
39.97345,116.334329,0,243,39993.5575810185,2009-06-29,13:22:55
39.97345,116.334326,0,244,39993.5576388889,2009-06-29,13:23:00
39.973454,116.334325,0,244,39993.5576967593,2009-06-29,13:23:05
39.973454,116.334322,0,244,39993.5577546296,2009-06-29,13:23:10
39.973454,116.334322,0,244,39993.5577893518,2009-06-29,13:23:13
39.973458,116.334316,0,243,39993.5578125,2009-06-29,13:23:15
39.973464,116.334203,0,243,39993.5578703704,2009-06-29,13:23:20
39.973468,116.334202,0,243,39993.5579282407,2009-06-29,13:23:25
39.973468,116.334202,0,243,39993.557962963,2009-06-29,13:23:28
39.973474,116.334203,0,242,39993.5579861111,2009-06-29,13:23:30
39.973491,116.334179,0,239,39993.5580439815,2009-06-29,13:23:35
39.973489,116.334122,0,235,39993.5581018519,2009-06-29,13:23:40
39.973485,116.334123,0,235,39993.5581597222,2009-06-29,13:23:45
39.973478,116.334124,0,235,39993.5582175926,2009-06-29,13:23:50
39.973478,116.334125,0,235,39993.558275463,2009-06-29,13:23:55
39.973472,116.334128,0,235,39993.5583333333,2009-06-29,13:24:00
39.973468,116.334131,0,235,39993.5583912037,2009-06-29,13:24:05
39.973468,116.334131,0,235,39993.5584259259,2009-06-29,13:24:08
39.973464,116.334133,0,235,39993.5584490741,2009-06-29,13:24:10
39.97341,116.334191,0,235,39993.5585069444,2009-06-29,13:24:15
39.973393,116.334173,0,235,39993.5585648148,2009-06-29,13:24:20
39.973402,116.334162,0,236,39993.5586226852,2009-06-29,13:24:25
39.973402,116.334162,0,236,39993.5586574074,2009-06-29,13:24:28
39.973408,116.334163,0,236,39993.5586805556,2009-06-29,13:24:30
39.973419,116.334194,0,236,39993.5587384259,2009-06-29,13:24:35
39.973456,116.334271,0,237,39993.5587962963,2009-06-29,13:24:40
39.973456,116.334252,0,237,39993.5588541667,2009-06-29,13:24:45
39.973453,116.33425,0,237,39993.558912037,2009-06-29,13:24:50
39.973453,116.33425,0,237,39993.5589467593,2009-06-29,13:24:53
39.973456,116.334249,0,238,39993.5589699074,2009-06-29,13:24:55
39.97348,116.334301,0,239,39993.5590277778,2009-06-29,13:25:00
39.973487,116.334303,0,239,39993.5590856481,2009-06-29,13:25:05
39.973488,116.334301,0,240,39993.5591435185,2009-06-29,13:25:10
39.973488,116.334301,0,240,39993.5592013889,2009-06-29,13:25:15
39.973488,116.334301,0,240,39993.5592361111,2009-06-29,13:25:18
39.973485,116.3343,0,240,39993.5592592593,2009-06-29,13:25:20
39.973451,116.334199,0,241,39993.5593171296,2009-06-29,13:25:25
39.973472,116.334164,0,241,39993.559375,2009-06-29,13:25:30
39.973482,116.334163,0,241,39993.5594328704,2009-06-29,13:25:35
39.973452,116.334137,0,241,39993.5594907407,2009-06-29,13:25:40
39.973456,116.334121,0,240,39993.5595486111,2009-06-29,13:25:45
39.973451,116.334121,0,240,39993.5596064815,2009-06-29,13:25:50
39.973451,116.334121,0,240,39993.5596412037,2009-06-29,13:25:53
39.973444,116.334122,0,240,39993.5596643519,2009-06-29,13:25:55
39.973396,116.334189,0,242,39993.5597222222,2009-06-29,13:26:00
39.973373,116.334267,0,244,39993.5597800926,2009-06-29,13:26:05
39.97339,116.334345,0,246,39993.559837963,2009-06-29,13:26:10
39.973394,116.334354,0,247,39993.5598958333,2009-06-29,13:26:15
39.973398,116.334352,0,247,39993.5599537037,2009-06-29,13:26:20
39.973398,116.334352,0,247,39993.5599884259,2009-06-29,13:26:23
39.973397,116.33435,0,247,39993.5600115741,2009-06-29,13:26:25
39.973385,116.334352,0,247,39993.5600694444,2009-06-29,13:26:30
39.97337,116.334395,0,248,39993.5601273148,2009-06-29,13:26:35
39.973359,116.334379,0,247,39993.5601851852,2009-06-29,13:26:40
39.97337,116.334361,0,247,39993.5602430556,2009-06-29,13:26:45
39.973368,116.33436,0,247,39993.5603009259,2009-06-29,13:26:50
39.97336,116.334359,0,247,39993.5603587963,2009-06-29,13:26:55
39.973352,116.334356,0,247,39993.5604166667,2009-06-29,13:27:00
39.973347,116.334352,0,247,39993.560474537,2009-06-29,13:27:05
39.973349,116.334347,0,247,39993.5605324074,2009-06-29,13:27:10
39.973349,116.334347,0,247,39993.5605671296,2009-06-29,13:27:13
39.973354,116.334339,0,246,39993.5605902778,2009-06-29,13:27:15
39.973393,116.334285,0,247,39993.5606481481,2009-06-29,13:27:20
39.973396,116.334282,0,247,39993.5607060185,2009-06-29,13:27:25
39.973398,116.334279,0,247,39993.5607638889,2009-06-29,13:27:30
39.973398,116.334279,0,247,39993.5608217593,2009-06-29,13:27:35
39.973396,116.334278,0,246,39993.5608796296,2009-06-29,13:27:40
39.9734,116.334274,0,246,39993.5609375,2009-06-29,13:27:45
39.973399,116.334271,0,246,39993.5609953704,2009-06-29,13:27:50
39.973399,116.334271,0,246,39993.5610300926,2009-06-29,13:27:53
39.973403,116.334267,0,246,39993.5610532407,2009-06-29,13:27:55
39.973414,116.334261,0,246,39993.5611111111,2009-06-29,13:28:00
39.973425,116.334255,0,246,39993.5611689815,2009-06-29,13:28:05
39.973431,116.334245,0,246,39993.5612268519,2009-06-29,13:28:10
39.973456,116.334023,0,245,39993.5612847222,2009-06-29,13:28:15
39.973466,116.333889,0,243,39993.5613425926,2009-06-29,13:28:20
39.973512,116.33381,0,242,39993.561400463,2009-06-29,13:28:25
39.97351,116.333826,0,242,39993.5614583333,2009-06-29,13:28:30
39.973499,116.33384,0,243,39993.5615162037,2009-06-29,13:28:35
39.973503,116.333841,0,242,39993.5615740741,2009-06-29,13:28:40
39.973508,116.333842,0,242,39993.5616319444,2009-06-29,13:28:45
39.973506,116.333844,0,242,39993.5616898148,2009-06-29,13:28:50
39.973506,116.333844,0,242,39993.561724537,2009-06-29,13:28:53
39.9735,116.333845,0,242,39993.5617476852,2009-06-29,13:28:55
39.97353,116.33383,0,241,39993.5618055556,2009-06-29,13:29:00
39.973509,116.334173,0,241,39993.5646990741,2009-06-29,13:33:10
39.973503,116.334206,0,241,39993.5647569444,2009-06-29,13:33:15
39.97347,116.334269,0,242,39993.5648148148,2009-06-29,13:33:20
39.97347,116.334269,0,242,39993.564849537,2009-06-29,13:33:23
39.973473,116.334268,0,242,39993.5648726852,2009-06-29,13:33:25
39.973474,116.334211,0,240,39993.5649305556,2009-06-29,13:33:30
39.973511,116.334177,0,236,39993.5649884259,2009-06-29,13:33:35
39.97349,116.334203,0,234,39993.5650462963,2009-06-29,13:33:40
39.973477,116.334228,0,235,39993.5651041667,2009-06-29,13:33:45
39.973481,116.334226,0,234,39993.565162037,2009-06-29,13:33:50
39.973485,116.334225,0,234,39993.5652199074,2009-06-29,13:33:55
39.973487,116.334225,0,234,39993.5652777778,2009-06-29,13:34:00
39.973487,116.334225,0,234,39993.5653125,2009-06-29,13:34:03
39.973487,116.334232,0,233,39993.5653356481,2009-06-29,13:34:05
39.973473,116.334257,0,236,39993.5653935185,2009-06-29,13:34:10
39.973472,116.334263,0,236,39993.5654513889,2009-06-29,13:34:15
39.973472,116.334263,0,236,39993.5654861111,2009-06-29,13:34:18
39.973479,116.334263,0,237,39993.5655092593,2009-06-29,13:34:20
39.973497,116.334332,0,239,39993.5655671296,2009-06-29,13:34:25
39.973494,116.334344,0,241,39993.565625,2009-06-29,13:34:30
39.973483,116.334348,0,241,39993.5656828704,2009-06-29,13:34:35
39.973473,116.334352,0,242,39993.5657407407,2009-06-29,13:34:40
39.973454,116.334364,0,242,39993.5657986111,2009-06-29,13:34:45
39.97344,116.334366,0,239,39993.5658564815,2009-06-29,13:34:50
39.973436,116.334367,0,239,39993.5659143519,2009-06-29,13:34:55
39.973432,116.334369,0,239,39993.5659722222,2009-06-29,13:35:00
39.973427,116.334372,0,239,39993.5660300926,2009-06-29,13:35:05
39.973422,116.334375,0,239,39993.566087963,2009-06-29,13:35:10
39.973418,116.334374,0,239,39993.5661458333,2009-06-29,13:35:15
39.973418,116.334374,0,239,39993.5661805556,2009-06-29,13:35:18
39.973417,116.334371,0,239,39993.5662037037,2009-06-29,13:35:20
39.973438,116.334246,0,239,39993.5662615741,2009-06-29,13:35:25
39.973455,116.334094,0,236,39993.5663194444,2009-06-29,13:35:30
39.973443,116.334029,0,236,39993.5663773148,2009-06-29,13:35:35
39.973455,116.333979,0,232,39993.5664351852,2009-06-29,13:35:40
39.973462,116.334012,0,231,39993.5664930556,2009-06-29,13:35:45
39.97344,116.333985,0,227,39993.5665509259,2009-06-29,13:35:50
39.973442,116.333954,0,223,39993.5666087963,2009-06-29,13:35:55
39.973434,116.333957,0,222,39993.5666666667,2009-06-29,13:36:00
39.973439,116.333959,0,222,39993.566724537,2009-06-29,13:36:05
39.973435,116.333961,0,222,39993.5667824074,2009-06-29,13:36:10
39.973434,116.333961,0,222,39993.5668402778,2009-06-29,13:36:15
39.97343,116.333963,0,222,39993.5668981481,2009-06-29,13:36:20
39.973424,116.333967,0,222,39993.5669560185,2009-06-29,13:36:25
39.973424,116.333967,0,222,39993.5669907407,2009-06-29,13:36:28
39.973423,116.333969,0,222,39993.5670138889,2009-06-29,13:36:30
39.973451,116.333964,0,222,39993.5670717593,2009-06-29,13:36:35
39.973476,116.333941,0,221,39993.5671296296,2009-06-29,13:36:40
39.97347,116.333943,0,221,39993.5671875,2009-06-29,13:36:45
39.973464,116.333942,0,221,39993.5672453704,2009-06-29,13:36:50
39.973464,116.333942,0,221,39993.5672800926,2009-06-29,13:36:53
39.973463,116.333941,0,221,39993.5673032407,2009-06-29,13:36:55
39.973465,116.333916,0,223,39993.5673611111,2009-06-29,13:37:00
39.973448,116.333905,0,225,39993.5674189815,2009-06-29,13:37:05
39.973453,116.333903,0,225,39993.5674768519,2009-06-29,13:37:10
39.973449,116.333904,0,224,39993.5675347222,2009-06-29,13:37:15
39.973449,116.333904,0,224,39993.5675694444,2009-06-29,13:37:18
39.973444,116.333904,0,224,39993.5675925926,2009-06-29,13:37:20
39.973484,116.333558,0,141,39993.5869212963,2009-06-29,14:05:10
39.973494,116.333558,0,140,39993.5869791667,2009-06-29,14:05:15
39.973494,116.333616,0,135,39993.587037037,2009-06-29,14:05:20
39.973487,116.333608,0,134,39993.5870949074,2009-06-29,14:05:25
39.973487,116.333608,0,134,39993.5871296296,2009-06-29,14:05:28
39.973487,116.333607,0,134,39993.5871527778,2009-06-29,14:05:30
39.973496,116.333605,0,134,39993.5872106481,2009-06-29,14:05:35
39.973541,116.333589,0,133,39993.5872685185,2009-06-29,14:05:40
39.973539,116.333587,0,135,39993.5873263889,2009-06-29,14:05:45
39.973543,116.333582,0,136,39993.5873842593,2009-06-29,14:05:50
39.973543,116.333582,0,136,39993.5874189815,2009-06-29,14:05:53
39.973539,116.33358,0,136,39993.5874421296,2009-06-29,14:05:55
39.973527,116.333553,0,133,39993.5875,2009-06-29,14:06:00
39.973523,116.33354,0,129,39993.5875578704,2009-06-29,14:06:05
39.973529,116.333538,0,129,39993.5876157407,2009-06-29,14:06:10
39.973527,116.333537,0,129,39993.5876736111,2009-06-29,14:06:15
39.973527,116.333537,0,129,39993.5877314815,2009-06-29,14:06:20
39.973528,116.333536,0,129,39993.5877893518,2009-06-29,14:06:25
39.973528,116.333536,0,129,39993.5878240741,2009-06-29,14:06:28
39.973524,116.333537,0,129,39993.5878472222,2009-06-29,14:06:30
39.973506,116.333555,0,128,39993.5879050926,2009-06-29,14:06:35
39.973506,116.333555,0,128,39993.5879398148,2009-06-29,14:06:38
39.973502,116.333557,0,128,39993.587962963,2009-06-29,14:06:40
39.973513,116.333562,0,128,39993.5880208333,2009-06-29,14:06:45
39.973455,116.33353,0,128,39993.5880787037,2009-06-29,14:06:50
39.973409,116.333493,0,128,39993.5881365741,2009-06-29,14:06:55
39.973425,116.333499,0,125,39993.5881944444,2009-06-29,14:07:00
39.973418,116.333517,0,126,39993.5882523148,2009-06-29,14:07:05
39.973429,116.333503,0,125,39993.5883101852,2009-06-29,14:07:10
39.973482,116.333464,0,127,39993.5883680556,2009-06-29,14:07:15
39.973493,116.333441,0,132,39993.5884259259,2009-06-29,14:07:20
39.973493,116.33344,0,133,39993.5884837963,2009-06-29,14:07:25
39.973489,116.333442,0,133,39993.5885416667,2009-06-29,14:07:30
39.973486,116.333444,0,133,39993.588599537,2009-06-29,14:07:35
39.973494,116.333443,0,133,39993.5886574074,2009-06-29,14:07:40
39.973493,116.333443,0,133,39993.5887152778,2009-06-29,14:07:45
39.973496,116.333443,0,133,39993.5887731481,2009-06-29,14:07:50
39.973496,116.333443,0,133,39993.5888078704,2009-06-29,14:07:53
39.973493,116.333443,0,133,39993.5888310185,2009-06-29,14:07:55
39.9735,116.333452,0,134,39993.5888888889,2009-06-29,14:08:00
39.973508,116.333441,0,135,39993.5889467593,2009-06-29,14:08:05
39.973509,116.333439,0,135,39993.5890046296,2009-06-29,14:08:10
39.973509,116.333439,0,135,39993.5890393518,2009-06-29,14:08:13
39.973509,116.333438,0,135,39993.5890625,2009-06-29,14:08:15
39.973525,116.333417,0,134,39993.5891203704,2009-06-29,14:08:20
39.973525,116.333417,0,134,39993.5891550926,2009-06-29,14:08:23
39.973522,116.333416,0,133,39993.5891782407,2009-06-29,14:08:25
39.973511,116.333435,0,137,39993.5892361111,2009-06-29,14:08:30
39.973507,116.333486,0,140,39993.5892939815,2009-06-29,14:08:35
39.973507,116.333486,0,140,39993.5893287037,2009-06-29,14:08:38
39.973503,116.33349,0,139,39993.5893518519,2009-06-29,14:08:40
39.973488,116.333462,0,141,39993.5894097222,2009-06-29,14:08:45
39.973488,116.333462,0,141,39993.5894444444,2009-06-29,14:08:48
39.973491,116.333469,0,141,39993.5894675926,2009-06-29,14:08:50
39.973477,116.333477,0,140,39993.589525463,2009-06-29,14:08:55
39.973481,116.333475,0,141,39993.5895833333,2009-06-29,14:09:00
39.973487,116.333472,0,142,39993.5896412037,2009-06-29,14:09:05
39.973491,116.33347,0,143,39993.5896990741,2009-06-29,14:09:10
39.973491,116.33347,0,143,39993.5897337963,2009-06-29,14:09:13
39.973492,116.333471,0,143,39993.5897569444,2009-06-29,14:09:15
39.973508,116.333465,0,143,39993.5898148148,2009-06-29,14:09:20
39.973474,116.333455,0,141,39993.5898726852,2009-06-29,14:09:25
39.973474,116.333455,0,141,39993.5899074074,2009-06-29,14:09:28
39.973468,116.333456,0,142,39993.5899305556,2009-06-29,14:09:30
39.973441,116.333485,0,136,39993.5899884259,2009-06-29,14:09:35
39.973453,116.333492,0,136,39993.5900462963,2009-06-29,14:09:40
39.97346,116.333492,0,136,39993.5901041667,2009-06-29,14:09:45
39.97346,116.333492,0,136,39993.5901388889,2009-06-29,14:09:48
39.973458,116.333493,0,136,39993.590162037,2009-06-29,14:09:50
39.973552,116.333526,0,134,39993.5902199074,2009-06-29,14:09:55
39.973642,116.333571,0,136,39993.5902777778,2009-06-29,14:10:00
39.973646,116.333548,0,144,39993.5903356481,2009-06-29,14:10:05
39.973733,116.333587,0,151,39993.5903935185,2009-06-29,14:10:10
39.973661,116.333648,0,157,39993.5904513889,2009-06-29,14:10:15
39.97363,116.333654,0,161,39993.5905092593,2009-06-29,14:10:20
39.973593,116.333669,0,163,39993.5905671296,2009-06-29,14:10:25
39.973571,116.333691,0,165,39993.590625,2009-06-29,14:10:30
39.973567,116.333692,0,165,39993.5906828704,2009-06-29,14:10:35
39.973563,116.333695,0,165,39993.5907407407,2009-06-29,14:10:40
39.973561,116.333697,0,165,39993.5907986111,2009-06-29,14:10:45
39.973561,116.333697,0,165,39993.5908333333,2009-06-29,14:10:48
39.973567,116.3337,0,165,39993.5908564815,2009-06-29,14:10:50
39.973601,116.333731,0,165,39993.5909143519,2009-06-29,14:10:55
39.97363,116.333763,0,167,39993.5909722222,2009-06-29,14:11:00
39.973662,116.333777,0,166,39993.5910300926,2009-06-29,14:11:05
39.973664,116.333765,0,166,39993.591087963,2009-06-29,14:11:10
39.973664,116.333765,0,166,39993.5911226852,2009-06-29,14:11:13
39.973666,116.333765,0,166,39993.5911458333,2009-06-29,14:11:15
39.973657,116.333766,0,166,39993.5912037037,2009-06-29,14:11:20
39.973597,116.333807,0,168,39993.5912615741,2009-06-29,14:11:25
39.973537,116.333772,0,172,39993.5913194444,2009-06-29,14:11:30
39.973459,116.333693,0,173,39993.5913773148,2009-06-29,14:11:35
39.973468,116.333688,0,173,39993.5914351852,2009-06-29,14:11:40
39.973475,116.333688,0,173,39993.5914930556,2009-06-29,14:11:45
39.973475,116.333696,0,174,39993.5915509259,2009-06-29,14:11:50
39.973476,116.333703,0,174,39993.5916087963,2009-06-29,14:11:55
39.973473,116.333696,0,174,39993.5916666667,2009-06-29,14:12:00
39.973469,116.333695,0,174,39993.591724537,2009-06-29,14:12:05
39.973469,116.333695,0,174,39993.5917592593,2009-06-29,14:12:08
39.973468,116.333693,0,174,39993.5917824074,2009-06-29,14:12:10
39.973458,116.333693,0,174,39993.5918402778,2009-06-29,14:12:15
39.97342,116.333686,0,172,39993.5918981481,2009-06-29,14:12:20
39.97343,116.333667,0,171,39993.5919560185,2009-06-29,14:12:25
39.97344,116.33369,0,171,39993.5920138889,2009-06-29,14:12:30
39.97344,116.33369,0,171,39993.5920486111,2009-06-29,14:12:33
39.973443,116.333689,0,171,39993.5920717593,2009-06-29,14:12:35
39.973434,116.33367,0,171,39993.5921296296,2009-06-29,14:12:40
39.973437,116.333591,0,174,39993.5921875,2009-06-29,14:12:45
39.97345,116.333592,0,175,39993.5922453704,2009-06-29,14:12:50
39.97345,116.333592,0,175,39993.5922800926,2009-06-29,14:12:53
39.973455,116.333592,0,175,39993.5923032407,2009-06-29,14:12:55
39.973493,116.333615,0,175,39993.5923611111,2009-06-29,14:13:00
39.973524,116.333578,0,174,39993.5924189815,2009-06-29,14:13:05
39.973533,116.333601,0,178,39993.5924768519,2009-06-29,14:13:10
39.973534,116.3336,0,179,39993.5925347222,2009-06-29,14:13:15
39.973538,116.333599,0,179,39993.5925925926,2009-06-29,14:13:20
39.973533,116.333599,0,179,39993.592650463,2009-06-29,14:13:25
39.973526,116.3336,0,179,39993.5927083333,2009-06-29,14:13:30
39.973526,116.3336,0,179,39993.5927430556,2009-06-29,14:13:33
39.973531,116.3336,0,179,39993.5927662037,2009-06-29,14:13:35
39.973565,116.33363,0,179,39993.5928240741,2009-06-29,14:13:40
39.97356,116.333617,0,181,39993.5928819444,2009-06-29,14:13:45
39.973522,116.333585,0,182,39993.5929398148,2009-06-29,14:13:50
39.973505,116.333585,0,182,39993.5929976852,2009-06-29,14:13:55
39.973494,116.333603,0,181,39993.5930555556,2009-06-29,14:14:00
39.973494,116.333603,0,181,39993.5930902778,2009-06-29,14:14:03
39.973492,116.333602,0,181,39993.5931134259,2009-06-29,14:14:05
39.973504,116.333581,0,183,39993.5931712963,2009-06-29,14:14:10
39.973514,116.333514,0,184,39993.5932291667,2009-06-29,14:14:15
39.973514,116.333514,0,184,39993.5932638889,2009-06-29,14:14:18
39.973507,116.333511,0,184,39993.593287037,2009-06-29,14:14:20
39.973523,116.333476,0,184,39993.5933449074,2009-06-29,14:14:25
39.973532,116.333456,0,185,39993.5934027778,2009-06-29,14:14:30
39.973536,116.333449,0,186,39993.5934606481,2009-06-29,14:14:35
39.97354,116.33345,0,186,39993.5935185185,2009-06-29,14:14:40
39.97354,116.33345,0,186,39993.5935532407,2009-06-29,14:14:43
39.973535,116.33345,0,186,39993.5935763889,2009-06-29,14:14:45
39.973434,116.33343,0,187,39993.5936342593,2009-06-29,14:14:50
39.973361,116.333405,0,187,39993.5936921296,2009-06-29,14:14:55
39.973371,116.333477,0,189,39993.59375,2009-06-29,14:15:00
39.973394,116.333504,0,189,39993.5938078704,2009-06-29,14:15:05
39.973407,116.33352,0,191,39993.5938657407,2009-06-29,14:15:10
39.973439,116.333505,0,195,39993.5939236111,2009-06-29,14:15:15
39.973441,116.333459,0,200,39993.5939814815,2009-06-29,14:15:20
39.973445,116.333459,0,201,39993.5940393518,2009-06-29,14:15:25
39.973445,116.333459,0,201,39993.5940740741,2009-06-29,14:15:28
39.973442,116.33346,0,201,39993.5940972222,2009-06-29,14:15:30
39.9734,116.333606,0,202,39993.5941550926,2009-06-29,14:15:35
39.973432,116.333696,0,198,39993.594212963,2009-06-29,14:15:40
39.973439,116.333699,0,198,39993.5942708333,2009-06-29,14:15:45
39.973439,116.333699,0,198,39993.5943055556,2009-06-29,14:15:48
39.973445,116.3337,0,198,39993.5943287037,2009-06-29,14:15:50
39.973456,116.333698,0,198,39993.5943865741,2009-06-29,14:15:55
39.973442,116.33367,0,199,39993.5944444444,2009-06-29,14:16:00
39.973427,116.333674,0,199,39993.5945023148,2009-06-29,14:16:05
39.973404,116.333705,0,202,39993.5945601852,2009-06-29,14:16:10
39.973439,116.333743,0,201,39993.5946180556,2009-06-29,14:16:15
39.973439,116.333759,0,200,39993.5946759259,2009-06-29,14:16:20
39.973432,116.333764,0,200,39993.5947337963,2009-06-29,14:16:25
39.973432,116.333764,0,200,39993.5947685185,2009-06-29,14:16:28
39.97343,116.333769,0,200,39993.5947916667,2009-06-29,14:16:30
39.973443,116.333899,0,201,39993.594849537,2009-06-29,14:16:35
39.973448,116.333902,0,201,39993.5949074074,2009-06-29,14:16:40
39.973448,116.333902,0,201,39993.5949421296,2009-06-29,14:16:43
39.973445,116.333903,0,202,39993.5949652778,2009-06-29,14:16:45
39.973458,116.333885,0,203,39993.5950231481,2009-06-29,14:16:50
39.973491,116.333857,0,212,39993.5950810185,2009-06-29,14:16:55
39.973523,116.333836,0,216,39993.5951388889,2009-06-29,14:17:00
39.973512,116.333819,0,216,39993.5951967593,2009-06-29,14:17:05
39.973503,116.33382,0,217,39993.5952546296,2009-06-29,14:17:10
39.973451,116.333886,0,215,39993.5953125,2009-06-29,14:17:15
39.973414,116.333898,0,215,39993.5953703704,2009-06-29,14:17:20
39.973407,116.333907,0,214,39993.5954282407,2009-06-29,14:17:25
39.973404,116.333911,0,214,39993.5954861111,2009-06-29,14:17:30
39.973404,116.333911,0,214,39993.5955208333,2009-06-29,14:17:33
39.973409,116.333911,0,214,39993.5955439815,2009-06-29,14:17:35
39.9735,116.333882,0,212,39993.5956018518,2009-06-29,14:17:40
39.97353,116.33386,0,211,39993.5956597222,2009-06-29,14:17:45
39.973505,116.333878,0,212,39993.5957175926,2009-06-29,14:17:50
39.973505,116.333878,0,212,39993.595775463,2009-06-29,14:17:55
39.973509,116.333879,0,212,39993.5958333333,2009-06-29,14:18:00
39.973509,116.33388,0,212,39993.5958912037,2009-06-29,14:18:05
39.973516,116.333882,0,212,39993.5959490741,2009-06-29,14:18:10
39.973513,116.333886,0,212,39993.5960069444,2009-06-29,14:18:15
39.973513,116.333886,0,212,39993.5960416667,2009-06-29,14:18:18
39.97351,116.333887,0,212,39993.5960648148,2009-06-29,14:18:20
39.973519,116.333889,0,212,39993.5961226852,2009-06-29,14:18:25
39.97357,116.333955,0,214,39993.5961805556,2009-06-29,14:18:30
39.973572,116.333964,0,211,39993.5962384259,2009-06-29,14:18:35
39.973565,116.333947,0,212,39993.5962962963,2009-06-29,14:18:40
39.97357,116.333946,0,213,39993.5963541667,2009-06-29,14:18:45
39.973573,116.333945,0,213,39993.596412037,2009-06-29,14:18:50
39.973573,116.333945,0,213,39993.5964467593,2009-06-29,14:18:53
39.973569,116.333944,0,213,39993.5964699074,2009-06-29,14:18:55
39.973575,116.333957,0,213,39993.5965277778,2009-06-29,14:19:00
39.973556,116.33399,0,217,39993.5965856481,2009-06-29,14:19:05
39.973561,116.333992,0,217,39993.5966435185,2009-06-29,14:19:10
39.973564,116.333993,0,218,39993.5967013889,2009-06-29,14:19:15
39.973572,116.333991,0,219,39993.5967592593,2009-06-29,14:19:20
39.973571,116.333991,0,219,39993.5968171296,2009-06-29,14:19:25
39.973573,116.333987,0,219,39993.596875,2009-06-29,14:19:30
39.973573,116.333987,0,219,39993.5969097222,2009-06-29,14:19:33
39.973573,116.333983,0,219,39993.5969328704,2009-06-29,14:19:35
39.973499,116.333911,0,218,39993.5969907407,2009-06-29,14:19:40
39.973415,116.333935,0,214,39993.5970486111,2009-06-29,14:19:45
39.973419,116.333916,0,211,39993.5971064815,2009-06-29,14:19:50
39.973442,116.33392,0,210,39993.5971643519,2009-06-29,14:19:55
39.973441,116.33392,0,210,39993.5972222222,2009-06-29,14:20:00
39.97344,116.33392,0,210,39993.5972800926,2009-06-29,14:20:05
39.97344,116.33392,0,210,39993.5973148148,2009-06-29,14:20:08
39.973443,116.33392,0,210,39993.597337963,2009-06-29,14:20:10
39.973452,116.333919,0,210,39993.5973958333,2009-06-29,14:20:15
39.973452,116.333919,0,210,39993.5974305556,2009-06-29,14:20:18
39.973458,116.333918,0,210,39993.5974537037,2009-06-29,14:20:20
39.973467,116.333917,0,210,39993.5975115741,2009-06-29,14:20:25
39.973482,116.333919,0,210,39993.5975694444,2009-06-29,14:20:30
39.973468,116.333916,0,210,39993.5976273148,2009-06-29,14:20:35
39.97347,116.333917,0,210,39993.5976851852,2009-06-29,14:20:40
39.97347,116.333917,0,210,39993.5977199074,2009-06-29,14:20:43
39.973468,116.333918,0,210,39993.5977430556,2009-06-29,14:20:45
39.973424,116.333934,0,212,39993.5978009259,2009-06-29,14:20:50
39.973424,116.333934,0,212,39993.5978356482,2009-06-29,14:20:53
39.97343,116.333933,0,212,39993.5978587963,2009-06-29,14:20:55
39.973475,116.333919,0,212,39993.5979166667,2009-06-29,14:21:00
39.973496,116.333915,0,213,39993.597974537,2009-06-29,14:21:05
39.973499,116.333912,0,213,39993.5980324074,2009-06-29,14:21:10
39.973499,116.333911,0,213,39993.5980902778,2009-06-29,14:21:15
39.973495,116.333911,0,213,39993.5981481481,2009-06-29,14:21:20
39.973495,116.333911,0,213,39993.5981828704,2009-06-29,14:21:23
39.973487,116.333911,0,212,39993.5982060185,2009-06-29,14:21:25
39.97342,116.333863,0,211,39993.5982638889,2009-06-29,14:21:30
39.973379,116.333853,0,211,39993.5983217593,2009-06-29,14:21:35
39.973379,116.333853,0,211,39993.5983564815,2009-06-29,14:21:38
39.973373,116.333857,0,213,39993.5983796296,2009-06-29,14:21:40
39.973418,116.33388,0,218,39993.5984375,2009-06-29,14:21:45
39.973418,116.33388,0,218,39993.5984722222,2009-06-29,14:21:48
39.973412,116.33388,0,218,39993.5984953704,2009-06-29,14:21:50
39.973425,116.333887,0,220,39993.5985532407,2009-06-29,14:21:55
39.973424,116.333896,0,224,39993.5986111111,2009-06-29,14:22:00
39.973452,116.333905,0,225,39993.5986689815,2009-06-29,14:22:05
39.973498,116.333925,0,226,39993.5987268519,2009-06-29,14:22:10
39.973488,116.333935,0,227,39993.5987847222,2009-06-29,14:22:15
39.973473,116.333942,0,227,39993.5988425926,2009-06-29,14:22:20
39.973473,116.333942,0,227,39993.5988773148,2009-06-29,14:22:23
39.973467,116.333942,0,227,39993.598900463,2009-06-29,14:22:25
39.97346,116.333929,0,228,39993.5989583333,2009-06-29,14:22:30
39.97346,116.333929,0,228,39993.5989930556,2009-06-29,14:22:33
39.973454,116.333927,0,228,39993.5990162037,2009-06-29,14:22:35
39.97345,116.333901,0,229,39993.5990740741,2009-06-29,14:22:40
39.973442,116.333926,0,230,39993.5991319444,2009-06-29,14:22:45
39.973443,116.333866,0,230,39993.5991898148,2009-06-29,14:22:50
39.973416,116.333854,0,230,39993.5992476852,2009-06-29,14:22:55
39.973391,116.333831,0,228,39993.5993055556,2009-06-29,14:23:00
39.973409,116.33383,0,226,39993.5993634259,2009-06-29,14:23:05
39.973447,116.333866,0,228,39993.5994212963,2009-06-29,14:23:10
39.97343,116.333877,0,229,39993.5994791667,2009-06-29,14:23:15
39.973432,116.333896,0,232,39993.599537037,2009-06-29,14:23:20
39.973442,116.333921,0,232,39993.5995949074,2009-06-29,14:23:25
39.973446,116.33392,0,232,39993.5996527778,2009-06-29,14:23:30
39.973453,116.333918,0,232,39993.5997106481,2009-06-29,14:23:35
39.973453,116.333918,0,232,39993.5997453704,2009-06-29,14:23:38
39.973457,116.333916,0,232,39993.5997685185,2009-06-29,14:23:40
39.973513,116.333922,0,230,39993.5998263889,2009-06-29,14:23:45
39.973549,116.333915,0,229,39993.5998842593,2009-06-29,14:23:50
39.973548,116.333913,0,229,39993.5999421296,2009-06-29,14:23:55
39.973544,116.333914,0,229,39993.6,2009-06-29,14:24:00
39.973537,116.333915,0,229,39993.6000578704,2009-06-29,14:24:05
39.973529,116.333916,0,229,39993.6001157407,2009-06-29,14:24:10
39.973523,116.333915,0,229,39993.6001736111,2009-06-29,14:24:15
39.973523,116.333915,0,229,39993.6002083333,2009-06-29,14:24:18
39.973519,116.333915,0,229,39993.6002314815,2009-06-29,14:24:20
39.973559,116.333908,0,229,39993.6002893519,2009-06-29,14:24:25
39.97363,116.333913,0,231,39993.6003472222,2009-06-29,14:24:30
39.973611,116.333916,0,230,39993.6004050926,2009-06-29,14:24:35
39.973611,116.333916,0,230,39993.6004398148,2009-06-29,14:24:38
39.973605,116.33392,0,230,39993.600462963,2009-06-29,14:24:40
39.973564,116.333907,0,231,39993.6005208333,2009-06-29,14:24:45
39.973525,116.333928,0,231,39993.6005787037,2009-06-29,14:24:50
39.973528,116.333935,0,231,39993.6006365741,2009-06-29,14:24:55
39.973528,116.333935,0,231,39993.6006712963,2009-06-29,14:24:58
39.973528,116.333937,0,231,39993.6006944444,2009-06-29,14:25:00
39.973549,116.333986,0,232,39993.6007523148,2009-06-29,14:25:05
39.973608,116.334047,0,231,39993.6008101852,2009-06-29,14:25:10
39.973689,116.334085,0,232,39993.6008680556,2009-06-29,14:25:15
39.973634,116.334083,0,233,39993.6009259259,2009-06-29,14:25:20
39.97361,116.334091,0,233,39993.6009837963,2009-06-29,14:25:25
39.973573,116.334075,0,234,39993.6010416667,2009-06-29,14:25:30
39.97354,116.334032,0,233,39993.601099537,2009-06-29,14:25:35
39.973476,116.333953,0,233,39993.6011574074,2009-06-29,14:25:40
39.973483,116.333922,0,233,39993.6012152778,2009-06-29,14:25:45
39.973483,116.333922,0,233,39993.60125,2009-06-29,14:25:48
39.973489,116.333919,0,233,39993.6012731481,2009-06-29,14:25:50
39.973478,116.33392,0,233,39993.6013310185,2009-06-29,14:25:55
39.973473,116.33392,0,233,39993.6013888889,2009-06-29,14:26:00
39.973467,116.333922,0,233,39993.6014467593,2009-06-29,14:26:05
39.973467,116.333922,0,233,39993.6014814815,2009-06-29,14:26:08
39.973466,116.333923,0,233,39993.6015046296,2009-06-29,14:26:10
39.97351,116.333983,0,234,39993.6015625,2009-06-29,14:26:15
39.973563,116.334089,0,237,39993.6016203704,2009-06-29,14:26:20
39.973565,116.334123,0,236,39993.6016782407,2009-06-29,14:26:25
39.973545,116.334155,0,236,39993.6017361111,2009-06-29,14:26:30
39.973554,116.334154,0,236,39993.6017939815,2009-06-29,14:26:35
39.973561,116.334152,0,236,39993.6018518518,2009-06-29,14:26:40
39.973559,116.334151,0,237,39993.6019097222,2009-06-29,14:26:45
39.973556,116.334149,0,236,39993.6019675926,2009-06-29,14:26:50
39.973556,116.334149,0,236,39993.6020023148,2009-06-29,14:26:53
39.973553,116.334148,0,236,39993.602025463,2009-06-29,14:26:55
39.97356,116.334129,0,236,39993.6020833333,2009-06-29,14:27:00
39.973559,116.334088,0,232,39993.6021412037,2009-06-29,14:27:05
39.973577,116.33406,0,231,39993.6021990741,2009-06-29,14:27:10
39.973531,116.334062,0,231,39993.6022569444,2009-06-29,14:27:15
39.973529,116.334061,0,232,39993.6023148148,2009-06-29,14:27:20
39.973528,116.334061,0,231,39993.6023726852,2009-06-29,14:27:25
39.97353,116.334059,0,231,39993.6024305556,2009-06-29,14:27:30
39.973537,116.334056,0,231,39993.6024884259,2009-06-29,14:27:35
39.973537,116.334056,0,231,39993.6025231481,2009-06-29,14:27:38
39.973543,116.334056,0,231,39993.6025462963,2009-06-29,14:27:40
39.973569,116.334058,0,229,39993.6026041667,2009-06-29,14:27:45
39.973595,116.334077,0,225,39993.602662037,2009-06-29,14:27:50
39.973571,116.334045,0,218,39993.6027199074,2009-06-29,14:27:55
39.973581,116.33403,0,217,39993.6027777778,2009-06-29,14:28:00
39.973588,116.334029,0,217,39993.6028356481,2009-06-29,14:28:05
39.973587,116.334029,0,217,39993.6028935185,2009-06-29,14:28:10
39.973587,116.334029,0,217,39993.6029282407,2009-06-29,14:28:13
39.973581,116.334027,0,217,39993.6029513889,2009-06-29,14:28:15
39.973571,116.334025,0,217,39993.6030092593,2009-06-29,14:28:20
39.97347,116.333873,0,222,39993.6030671296,2009-06-29,14:28:25
39.973502,116.333917,0,222,39993.603125,2009-06-29,14:28:30
39.973472,116.333937,0,221,39993.6031828704,2009-06-29,14:28:35
39.973545,116.334038,0,223,39993.6032407407,2009-06-29,14:28:40
39.973539,116.334053,0,227,39993.6032986111,2009-06-29,14:28:45
39.973524,116.334049,0,228,39993.6033564815,2009-06-29,14:28:50
39.973523,116.334029,0,224,39993.6034143518,2009-06-29,14:28:55
39.973574,116.334057,0,224,39993.6034722222,2009-06-29,14:29:00
39.973577,116.334056,0,223,39993.6035300926,2009-06-29,14:29:05
39.973577,116.334054,0,223,39993.603587963,2009-06-29,14:29:10
39.973575,116.334052,0,223,39993.6036458333,2009-06-29,14:29:15
39.973575,116.334052,0,223,39993.6036805556,2009-06-29,14:29:18
39.973577,116.334049,0,222,39993.6037037037,2009-06-29,14:29:20
39.973568,116.334049,0,222,39993.6037615741,2009-06-29,14:29:25
39.97356,116.334045,0,222,39993.6038194444,2009-06-29,14:29:30
39.973552,116.334043,0,222,39993.6038773148,2009-06-29,14:29:35
39.973552,116.334043,0,222,39993.603912037,2009-06-29,14:29:38
39.973552,116.334044,0,222,39993.6039351852,2009-06-29,14:29:40
39.97355,116.334021,0,222,39993.6039930556,2009-06-29,14:29:45
39.973549,116.334018,0,222,39993.6040509259,2009-06-29,14:29:50
39.973542,116.334016,0,222,39993.6041087963,2009-06-29,14:29:55
39.973539,116.334014,0,222,39993.6041666667,2009-06-29,14:30:00
39.973539,116.334014,0,222,39993.6042013889,2009-06-29,14:30:03
39.973538,116.334013,0,222,39993.604224537,2009-06-29,14:30:05
39.973539,116.333992,0,221,39993.6042824074,2009-06-29,14:30:10
39.97354,116.33399,0,220,39993.6043402778,2009-06-29,14:30:15
39.973536,116.333994,0,219,39993.6043981481,2009-06-29,14:30:20
39.973535,116.333994,0,219,39993.6044560185,2009-06-29,14:30:25
39.97354,116.333991,0,218,39993.6045138889,2009-06-29,14:30:30
39.973541,116.333991,0,219,39993.6045717593,2009-06-29,14:30:35
39.973541,116.333989,0,218,39993.6046296296,2009-06-29,14:30:40
39.973546,116.333987,0,218,39993.6046875,2009-06-29,14:30:45
39.97355,116.333984,0,219,39993.6047453704,2009-06-29,14:30:50
39.97355,116.333984,0,219,39993.6047800926,2009-06-29,14:30:53
39.973548,116.333981,0,219,39993.6048032407,2009-06-29,14:30:55
39.973534,116.333972,0,218,39993.6048611111,2009-06-29,14:31:00
39.973508,116.33395,0,214,39993.6049189815,2009-06-29,14:31:05
39.973507,116.33395,0,214,39993.6049768519,2009-06-29,14:31:10
39.97351,116.333949,0,214,39993.6050347222,2009-06-29,14:31:15
39.97351,116.333948,0,214,39993.6050925926,2009-06-29,14:31:20
39.973511,116.333947,0,215,39993.605150463,2009-06-29,14:31:25
39.973511,116.333945,0,214,39993.6052083333,2009-06-29,14:31:30
39.973511,116.333943,0,214,39993.6052662037,2009-06-29,14:31:35
39.973511,116.333943,0,214,39993.6053009259,2009-06-29,14:31:38
39.973506,116.33394,0,214,39993.6053240741,2009-06-29,14:31:40
39.973492,116.33395,0,214,39993.6053819444,2009-06-29,14:31:45
39.973492,116.33395,0,214,39993.6054166667,2009-06-29,14:31:48
39.973487,116.33395,0,213,39993.6054398148,2009-06-29,14:31:50
39.973484,116.33394,0,213,39993.6054976852,2009-06-29,14:31:55
39.97349,116.333939,0,213,39993.6055555556,2009-06-29,14:32:00
39.973493,116.33394,0,213,39993.6056134259,2009-06-29,14:32:05
39.973493,116.33394,0,213,39993.6056481482,2009-06-29,14:32:08
39.973499,116.333939,0,213,39993.6056712963,2009-06-29,14:32:10
39.973483,116.333907,0,213,39993.6057291667,2009-06-29,14:32:15
39.973483,116.333907,0,213,39993.6057638889,2009-06-29,14:32:18
39.973481,116.333907,0,213,39993.605787037,2009-06-29,14:32:20
39.973471,116.333907,0,213,39993.6058449074,2009-06-29,14:32:25
39.973471,116.333907,0,213,39993.6058796296,2009-06-29,14:32:28
39.973467,116.333908,0,213,39993.6059027778,2009-06-29,14:32:30
39.973419,116.333978,0,213,39993.6059606481,2009-06-29,14:32:35
39.97337,116.333667,0,208,39993.6085069444,2009-06-29,14:36:15
39.973313,116.333636,0,208,39993.6085648148,2009-06-29,14:36:20
39.973351,116.333657,0,208,39993.6086226852,2009-06-29,14:36:25
39.973397,116.33366,0,209,39993.6086805556,2009-06-29,14:36:30
39.973384,116.333642,0,209,39993.6087384259,2009-06-29,14:36:35
39.973387,116.33364,0,209,39993.6087962963,2009-06-29,14:36:40
39.973393,116.333637,0,209,39993.6088541667,2009-06-29,14:36:45
39.973399,116.333634,0,209,39993.608912037,2009-06-29,14:36:50
39.973401,116.33363,0,208,39993.6089699074,2009-06-29,14:36:55
39.973406,116.333627,0,208,39993.6090277778,2009-06-29,14:37:00
39.973408,116.333624,0,208,39993.6090856481,2009-06-29,14:37:05
39.973415,116.333621,0,208,39993.6091435185,2009-06-29,14:37:10
39.97342,116.333616,0,208,39993.6092013889,2009-06-29,14:37:15
39.97342,116.333616,0,208,39993.6092361111,2009-06-29,14:37:18
39.973427,116.333613,0,208,39993.6092592593,2009-06-29,14:37:20
39.973492,116.333575,0,207,39993.6093171296,2009-06-29,14:37:25
39.973511,116.333551,0,208,39993.609375,2009-06-29,14:37:30
39.97351,116.33353,0,207,39993.6094328704,2009-06-29,14:37:35
39.97351,116.33353,0,207,39993.6094675926,2009-06-29,14:37:38
39.973516,116.333531,0,207,39993.6094907407,2009-06-29,14:37:40
39.97354,116.333546,0,207,39993.6095486111,2009-06-29,14:37:45
39.973523,116.333618,0,205,39993.6096064815,2009-06-29,14:37:50
39.97344,116.333723,0,201,39993.6096643518,2009-06-29,14:37:55
39.973428,116.333708,0,200,39993.6097222222,2009-06-29,14:38:00
39.973414,116.333681,0,199,39993.6097800926,2009-06-29,14:38:05
39.973396,116.333679,0,199,39993.609837963,2009-06-29,14:38:10
39.973378,116.333693,0,198,39993.6098958333,2009-06-29,14:38:15
39.973347,116.333674,0,198,39993.6099537037,2009-06-29,14:38:20
39.973263,116.333699,0,197,39993.6100115741,2009-06-29,14:38:25
39.973256,116.333702,0,197,39993.6100694444,2009-06-29,14:38:30
39.973256,116.333702,0,197,39993.6101273148,2009-06-29,14:38:35
39.973256,116.333702,0,197,39993.610162037,2009-06-29,14:38:38
39.973256,116.333704,0,197,39993.6101851852,2009-06-29,14:38:40
39.973116,116.333765,0,196,39993.6102430556,2009-06-29,14:38:45
39.973141,116.333797,0,198,39993.6103009259,2009-06-29,14:38:50
39.973207,116.33382,0,195,39993.6103587963,2009-06-29,14:38:55
39.973217,116.333816,0,194,39993.6104166667,2009-06-29,14:39:00
39.973336,116.33385,0,194,39993.610474537,2009-06-29,14:39:05
39.973384,116.333925,0,171,39993.6107175926,2009-06-29,14:39:26
39.973429,116.334283,0,136,39993.610775463,2009-06-29,14:39:31
39.973385,116.333775,0,185,39993.6108333333,2009-06-29,14:39:36
39.973372,116.333781,0,207,39993.6108912037,2009-06-29,14:39:41
39.973382,116.333682,0,202,39993.6109490741,2009-06-29,14:39:46
39.973347,116.333678,0,221,39993.6110069444,2009-06-29,14:39:51
39.973292,116.33372,0,246,39993.6110648148,2009-06-29,14:39:56
39.973283,116.333598,0,220,39993.6111226852,2009-06-29,14:40:01
39.97326,116.332939,0,-18,39993.6111805556,2009-06-29,14:40:06
39.973284,116.332771,0,-58,39993.6112384259,2009-06-29,14:40:11
39.973305,116.332725,0,-55,39993.6112962963,2009-06-29,14:40:16
39.973353,116.332799,0,-26,39993.6113541667,2009-06-29,14:40:21
[truncated: 30,915 more chars]
