# Supplementary material for: Research on differential privacy protection method based on user tendency
Source: PLoS One. 2023 Oct 26;18(10):e0288823. doi: 10.1371/journal.pone.0288823 (PMC10602288; doi:10.1371/journal.pone.0288823)
Supplement: S2 Data — (ZIP) [file pone.0288823.s002.zip › Data 5-2/022/Trajectory/20090630002904.plt]

Geolife trajectory
WGS 84
Altitude is in Feet
Reserved 3
0,2,255,My Track,0,0,2,8421376
0
39.97039,116.303938,0,492,39994.0201851852,2009-06-30,00:29:04
39.970367,116.303784,0,491,39994.0202430556,2009-06-30,00:29:09
39.970332,116.303822,0,491,39994.0203009259,2009-06-30,00:29:14
39.970298,116.303844,0,491,39994.0203587963,2009-06-30,00:29:19
39.970238,116.303859,0,490,39994.0204166667,2009-06-30,00:29:24
39.970194,116.303848,0,489,39994.020474537,2009-06-30,00:29:29
39.970154,116.303789,0,491,39994.0205324074,2009-06-30,00:29:34
39.97002,116.303804,0,493,39994.0205902778,2009-06-30,00:29:39
39.969961,116.303832,0,494,39994.0206481481,2009-06-30,00:29:44
39.96991,116.303875,0,496,39994.0207060185,2009-06-30,00:29:49
39.969835,116.303898,0,497,39994.0207638889,2009-06-30,00:29:54
39.969767,116.303957,0,499,39994.0208217593,2009-06-30,00:29:59
39.969715,116.303982,0,500,39994.0208796296,2009-06-30,00:30:04
39.969686,116.303855,0,502,39994.0209375,2009-06-30,00:30:09
39.969635,116.30383,0,504,39994.0209953704,2009-06-30,00:30:14
39.969577,116.303853,0,505,39994.0210532407,2009-06-30,00:30:19
39.969527,116.303844,0,507,39994.0211111111,2009-06-30,00:30:24
39.969553,116.303805,0,508,39994.0211689815,2009-06-30,00:30:29
39.969745,116.303996,0,327,39994.0212268519,2009-06-30,00:30:34
39.969727,116.303961,0,327,39994.0212847222,2009-06-30,00:30:39
39.969709,116.303901,0,314,39994.0213425926,2009-06-30,00:30:44
39.96972,116.303875,0,299,39994.021400463,2009-06-30,00:30:49
39.969732,116.303847,0,298,39994.0214583333,2009-06-30,00:30:54
39.969769,116.303795,0,293,39994.0215162037,2009-06-30,00:30:59
39.969792,116.303716,0,280,39994.0215740741,2009-06-30,00:31:04
39.96977,116.303672,0,270,39994.0216319444,2009-06-30,00:31:09
39.969786,116.303547,0,268,39994.0216898148,2009-06-30,00:31:14
39.969761,116.303418,0,264,39994.0217476852,2009-06-30,00:31:19
39.969777,116.303322,0,259,39994.0218055556,2009-06-30,00:31:24
39.969759,116.303272,0,260,39994.0218634259,2009-06-30,00:31:29
39.969803,116.303215,0,257,39994.0219212963,2009-06-30,00:31:34
39.969707,116.303029,0,262,39994.0219791667,2009-06-30,00:31:39
39.969637,116.303039,0,256,39994.022037037,2009-06-30,00:31:44
39.969638,116.302957,0,262,39994.0220949074,2009-06-30,00:31:49
39.969611,116.302851,0,264,39994.0221527778,2009-06-30,00:31:54
39.969591,116.302726,0,273,39994.0222106481,2009-06-30,00:31:59
39.969564,116.302689,0,279,39994.0222685185,2009-06-30,00:32:04
39.969562,116.302553,0,286,39994.0223263889,2009-06-30,00:32:09
39.96956,116.302478,0,294,39994.0223842593,2009-06-30,00:32:14
39.9696,116.302435,0,305,39994.0224421296,2009-06-30,00:32:19
39.969658,116.302328,0,316,39994.0225,2009-06-30,00:32:24
39.969674,116.302222,0,326,39994.0225578704,2009-06-30,00:32:29
39.969648,116.302165,0,330,39994.0226157407,2009-06-30,00:32:34
39.969665,116.302125,0,336,39994.0226736111,2009-06-30,00:32:39
39.96958,116.301977,0,350,39994.0227314815,2009-06-30,00:32:44
39.969502,116.301937,0,359,39994.0227893519,2009-06-30,00:32:49
39.969484,116.301937,0,357,39994.0228472222,2009-06-30,00:32:54
39.969484,116.301937,0,357,39994.0228819444,2009-06-30,00:32:57
39.969486,116.301934,0,355,39994.0229050926,2009-06-30,00:32:59
39.969555,116.301897,0,358,39994.022962963,2009-06-30,00:33:04
39.969554,116.301846,0,364,39994.0230208333,2009-06-30,00:33:09
39.969594,116.301831,0,368,39994.0230787037,2009-06-30,00:33:14
39.96962,116.301794,0,373,39994.0231365741,2009-06-30,00:33:19
39.969657,116.301764,0,375,39994.0231944444,2009-06-30,00:33:24
39.969462,116.301563,0,374,39994.0232523148,2009-06-30,00:33:29
39.969472,116.301486,0,378,39994.0233101852,2009-06-30,00:33:34
39.969731,116.301392,0,405,39994.0233680556,2009-06-30,00:33:39
39.96984,116.301387,0,410,39994.0234259259,2009-06-30,00:33:44
39.969861,116.301393,0,406,39994.0234837963,2009-06-30,00:33:49
39.969903,116.301454,0,407,39994.0235416667,2009-06-30,00:33:54
39.969951,116.301587,0,408,39994.023599537,2009-06-30,00:33:59
39.970033,116.301871,0,413,39994.0236574074,2009-06-30,00:34:04
39.970035,116.301925,0,416,39994.0237152778,2009-06-30,00:34:09
39.969995,116.301946,0,416,39994.0237731481,2009-06-30,00:34:14
39.96993,116.301961,0,416,39994.0238310185,2009-06-30,00:34:19
39.969876,116.30193,0,415,39994.0238888889,2009-06-30,00:34:24
39.969814,116.301903,0,415,39994.0239467593,2009-06-30,00:34:29
39.969767,116.301894,0,414,39994.0240046296,2009-06-30,00:34:34
39.96973,116.30188,0,414,39994.0240625,2009-06-30,00:34:39
39.969677,116.301872,0,413,39994.0241203704,2009-06-30,00:34:44
39.969601,116.301855,0,413,39994.0241782407,2009-06-30,00:34:49
39.969554,116.301856,0,413,39994.0242361111,2009-06-30,00:34:54
39.969524,116.301896,0,412,39994.0242939815,2009-06-30,00:34:59
39.969385,116.301946,0,412,39994.0243518518,2009-06-30,00:35:04
39.969269,116.301993,0,412,39994.0244097222,2009-06-30,00:35:09
39.96915,116.302048,0,412,39994.0244675926,2009-06-30,00:35:14
39.969048,116.302093,0,412,39994.024525463,2009-06-30,00:35:19
39.968981,116.302141,0,412,39994.0245833333,2009-06-30,00:35:24
39.969007,116.302215,0,412,39994.0246412037,2009-06-30,00:35:29
39.969032,116.302271,0,412,39994.0246990741,2009-06-30,00:35:34
39.969067,116.302306,0,411,39994.0247569444,2009-06-30,00:35:39
39.969084,116.302271,0,411,39994.0248148148,2009-06-30,00:35:44
39.969129,116.302212,0,411,39994.0248726852,2009-06-30,00:35:49
39.969169,116.302185,0,410,39994.0249305556,2009-06-30,00:35:54
39.969199,116.302158,0,410,39994.0249884259,2009-06-30,00:35:59
39.969241,116.302028,0,411,39994.0250462963,2009-06-30,00:36:04
39.969268,116.301942,0,411,39994.0251041667,2009-06-30,00:36:09
39.969293,116.301896,0,411,39994.025162037,2009-06-30,00:36:14
39.969305,116.301894,0,411,39994.0252199074,2009-06-30,00:36:19
39.969296,116.3019,0,411,39994.0252777778,2009-06-30,00:36:24
39.96927,116.301909,0,411,39994.0253356481,2009-06-30,00:36:29
39.969263,116.301924,0,411,39994.0253935185,2009-06-30,00:36:34
39.969252,116.301927,0,411,39994.0254513889,2009-06-30,00:36:39
39.969211,116.301849,0,412,39994.0255092593,2009-06-30,00:36:44
39.969173,116.301791,0,413,39994.0255671296,2009-06-30,00:36:49
39.969127,116.301762,0,413,39994.025625,2009-06-30,00:36:54
39.969086,116.301717,0,414,39994.0256828704,2009-06-30,00:36:59
39.968998,116.301669,0,415,39994.0257407407,2009-06-30,00:37:04
39.968929,116.301656,0,416,39994.0257986111,2009-06-30,00:37:09
39.968812,116.301677,0,416,39994.0258564815,2009-06-30,00:37:14
39.968741,116.301678,0,417,39994.0259143518,2009-06-30,00:37:19
39.968676,116.301663,0,418,39994.0259722222,2009-06-30,00:37:24
39.96861,116.301654,0,418,39994.0260300926,2009-06-30,00:37:29
39.968585,116.301661,0,419,39994.026087963,2009-06-30,00:37:34
39.96855,116.30161,0,420,39994.0262037037,2009-06-30,00:37:44
39.968508,116.301607,0,421,39994.0262615741,2009-06-30,00:37:49
39.968481,116.301606,0,421,39994.0263194444,2009-06-30,00:37:54
39.968481,116.301606,0,421,39994.0263541667,2009-06-30,00:37:57
39.968481,116.301603,0,421,39994.0263773148,2009-06-30,00:37:59
39.968511,116.30158,0,421,39994.0264351852,2009-06-30,00:38:04
39.968592,116.301518,0,421,39994.0264930556,2009-06-30,00:38:09
39.96867,116.301476,0,421,39994.0265509259,2009-06-30,00:38:14
39.968775,116.301458,0,422,39994.0266087963,2009-06-30,00:38:19
39.968877,116.301432,0,423,39994.0266666667,2009-06-30,00:38:24
39.968992,116.301466,0,424,39994.026724537,2009-06-30,00:38:29
39.969083,116.301487,0,426,39994.0267824074,2009-06-30,00:38:34
39.969226,116.301513,0,427,39994.0268402778,2009-06-30,00:38:39
39.969373,116.301509,0,429,39994.0268981481,2009-06-30,00:38:44
39.969503,116.301499,0,430,39994.0269560185,2009-06-30,00:38:49
39.96954,116.301486,0,432,39994.0270138889,2009-06-30,00:38:54
39.969512,116.301442,0,433,39994.0270717593,2009-06-30,00:38:59
39.96951,116.30111,0,435,39994.0275925926,2009-06-30,00:39:44
39.969688,116.301263,0,438,39994.027650463,2009-06-30,00:39:49
39.970004,116.301284,0,440,39994.0277083333,2009-06-30,00:39:54
39.969953,116.301523,0,442,39994.0277662037,2009-06-30,00:39:59
39.969969,116.301631,0,443,39994.0278240741,2009-06-30,00:40:04
39.969957,116.30169,0,442,39994.0278819444,2009-06-30,00:40:09
39.969957,116.30169,0,442,39994.0279166667,2009-06-30,00:40:12
39.969951,116.301693,0,442,39994.0279398148,2009-06-30,00:40:14
39.969991,116.301685,0,442,39994.0279976852,2009-06-30,00:40:19
39.970001,116.301719,0,443,39994.0280555556,2009-06-30,00:40:24
39.969998,116.301645,0,445,39994.0281134259,2009-06-30,00:40:29
39.969909,116.301569,0,445,39994.0281712963,2009-06-30,00:40:34
39.969685,116.301441,0,447,39994.0282291667,2009-06-30,00:40:39
39.969625,116.301405,0,449,39994.028287037,2009-06-30,00:40:44
39.969636,116.301317,0,452,39994.0283449074,2009-06-30,00:40:49
39.969601,116.301232,0,457,39994.0284027778,2009-06-30,00:40:54
39.969596,116.301151,0,463,39994.0284606481,2009-06-30,00:40:59
39.969597,116.301059,0,455,39994.0285185185,2009-06-30,00:41:04
39.969607,116.30098,0,447,39994.0285763889,2009-06-30,00:41:09
39.969599,116.300947,0,441,39994.0286342593,2009-06-30,00:41:14
39.969506,116.300955,0,429,39994.0286921296,2009-06-30,00:41:19
39.969479,116.300943,0,426,39994.02875,2009-06-30,00:41:24
39.969486,116.300944,0,425,39994.0288078704,2009-06-30,00:41:29
39.969486,116.300944,0,425,39994.0288425926,2009-06-30,00:41:32
39.969489,116.300947,0,423,39994.0288657407,2009-06-30,00:41:34
39.969488,116.300963,0,412,39994.0289236111,2009-06-30,00:41:39
39.969488,116.300963,0,412,39994.0289583333,2009-06-30,00:41:42
39.969489,116.300968,0,411,39994.0289814815,2009-06-30,00:41:44
39.969492,116.300953,0,403,39994.0290393519,2009-06-30,00:41:49
39.969494,116.300945,0,401,39994.0290972222,2009-06-30,00:41:54
39.969494,116.300945,0,401,39994.0291319444,2009-06-30,00:41:57
39.969501,116.300945,0,400,39994.0291550926,2009-06-30,00:41:59
39.969515,116.300935,0,396,39994.029212963,2009-06-30,00:42:04
39.969513,116.300913,0,386,39994.0292708333,2009-06-30,00:42:09
39.969368,116.300856,0,353,39994.0293287037,2009-06-30,00:42:14
39.969331,116.300808,0,337,39994.0293865741,2009-06-30,00:42:19
39.969296,116.300794,0,322,39994.0294444444,2009-06-30,00:42:24
39.969278,116.300749,0,310,39994.0295023148,2009-06-30,00:42:29
39.969269,116.300712,0,297,39994.0295601852,2009-06-30,00:42:34
39.969265,116.300683,0,284,39994.0296180556,2009-06-30,00:42:39
39.969277,116.300627,0,269,39994.0296759259,2009-06-30,00:42:44
39.969282,116.300609,0,255,39994.0297337963,2009-06-30,00:42:49
39.969294,116.300558,0,250,39994.0297916667,2009-06-30,00:42:54
39.969335,116.300492,0,238,39994.029849537,2009-06-30,00:42:59
39.969369,116.300414,0,229,39994.0299074074,2009-06-30,00:43:04
39.96942,116.300355,0,218,39994.0299652778,2009-06-30,00:43:09
39.969469,116.300254,0,208,39994.0300231481,2009-06-30,00:43:14
39.969505,116.300188,0,199,39994.0300810185,2009-06-30,00:43:19
39.96953,116.300113,0,187,39994.0301388889,2009-06-30,00:43:24
39.969581,116.300025,0,181,39994.0301967593,2009-06-30,00:43:29
39.969715,116.299743,0,157,39994.0302546296,2009-06-30,00:43:34
39.969761,116.299664,0,143,39994.0303125,2009-06-30,00:43:39
39.969805,116.299597,0,140,39994.0303703704,2009-06-30,00:43:44
39.969845,116.299539,0,133,39994.0304282407,2009-06-30,00:43:49
39.969869,116.299536,0,132,39994.0304861111,2009-06-30,00:43:54
39.969878,116.299508,0,133,39994.0305439815,2009-06-30,00:43:59
39.969885,116.299486,0,133,39994.0306018519,2009-06-30,00:44:04
39.969885,116.299486,0,133,39994.0306365741,2009-06-30,00:44:07
39.969892,116.299479,0,136,39994.0306597222,2009-06-30,00:44:09
39.969907,116.299465,0,136,39994.0307175926,2009-06-30,00:44:14
39.969969,116.299185,0,196,39994.0332638889,2009-06-30,00:47:54
39.970211,116.29876,0,200,39994.0333217593,2009-06-30,00:47:59
39.970526,116.298196,0,202,39994.0333796296,2009-06-30,00:48:04
39.970892,116.297674,0,200,39994.0334375,2009-06-30,00:48:09
39.971153,116.297257,0,201,39994.0334953704,2009-06-30,00:48:14
39.9712,116.297089,0,198,39994.0335532407,2009-06-30,00:48:19
39.971197,116.297076,0,201,39994.0336111111,2009-06-30,00:48:24
39.971207,116.297105,0,201,39994.0336689815,2009-06-30,00:48:29
39.971261,116.297006,0,204,39994.0337268518,2009-06-30,00:48:34
39.971264,116.296938,0,209,39994.0337847222,2009-06-30,00:48:39
39.971264,116.296938,0,209,39994.0338194444,2009-06-30,00:48:42
39.971257,116.296931,0,214,39994.0338425926,2009-06-30,00:48:44
39.97126,116.296885,0,220,39994.033900463,2009-06-30,00:48:49
39.971265,116.296847,0,224,39994.0339583333,2009-06-30,00:48:54
39.971345,116.296752,0,225,39994.0340162037,2009-06-30,00:48:59
39.971601,116.296345,0,215,39994.0340740741,2009-06-30,00:49:04
39.972083,116.295947,0,195,39994.0341319444,2009-06-30,00:49:09
39.972498,116.295691,0,187,39994.0341898148,2009-06-30,00:49:14
39.972863,116.295534,0,178,39994.0342476852,2009-06-30,00:49:19
39.972913,116.295514,0,173,39994.0343055556,2009-06-30,00:49:24
39.972892,116.295529,0,173,39994.0343634259,2009-06-30,00:49:29
39.97289,116.295533,0,173,39994.0344212963,2009-06-30,00:49:34
39.972889,116.295534,0,173,39994.0344791667,2009-06-30,00:49:39
39.972889,116.295534,0,173,39994.0345138889,2009-06-30,00:49:42
39.972885,116.295539,0,173,39994.034537037,2009-06-30,00:49:44
39.972878,116.295548,0,173,39994.0345949074,2009-06-30,00:49:49
39.972872,116.295556,0,173,39994.0346527778,2009-06-30,00:49:54
39.972867,116.295561,0,173,39994.0347106481,2009-06-30,00:49:59
39.972865,116.295563,0,173,39994.0347685185,2009-06-30,00:50:04
39.972859,116.295571,0,173,39994.0348263889,2009-06-30,00:50:09
39.972859,116.295571,0,173,39994.0348611111,2009-06-30,00:50:12
39.972855,116.295577,0,173,39994.0348842593,2009-06-30,00:50:14
39.972846,116.295587,0,173,39994.0349421296,2009-06-30,00:50:19
39.972837,116.295597,0,173,39994.035,2009-06-30,00:50:24
39.972835,116.295601,0,173,39994.0350578704,2009-06-30,00:50:29
39.972835,116.295601,0,173,39994.0350925926,2009-06-30,00:50:32
39.972838,116.295602,0,173,39994.0351157407,2009-06-30,00:50:34
39.973074,116.295482,0,169,39994.0351736111,2009-06-30,00:50:39
39.973378,116.295354,0,169,39994.0352314815,2009-06-30,00:50:44
39.973753,116.295261,0,165,39994.0352893519,2009-06-30,00:50:49
39.974276,116.295175,0,160,39994.0353472222,2009-06-30,00:50:54
39.97486,116.295087,0,153,39994.0354050926,2009-06-30,00:50:59
39.97551,116.295032,0,146,39994.035462963,2009-06-30,00:51:04
39.976186,116.295028,0,155,39994.0355208333,2009-06-30,00:51:09
39.976795,116.29499,0,143,39994.0355787037,2009-06-30,00:51:14
39.977196,116.295014,0,145,39994.0356365741,2009-06-30,00:51:19
39.977335,116.294987,0,127,39994.0356944444,2009-06-30,00:51:24
39.977339,116.294997,0,120,39994.0357523148,2009-06-30,00:51:29
39.977339,116.294997,0,120,39994.035787037,2009-06-30,00:51:32
39.977346,116.294996,0,114,39994.0358101852,2009-06-30,00:51:34
39.977471,116.294942,0,118,39994.0358680556,2009-06-30,00:51:39
39.977663,116.29488,0,113,39994.0359259259,2009-06-30,00:51:44
39.977782,116.294859,0,114,39994.0359837963,2009-06-30,00:51:49
39.977998,116.294804,0,124,39994.0360416667,2009-06-30,00:51:54
39.978383,116.294792,0,120,39994.036099537,2009-06-30,00:51:59
39.978793,116.294754,0,130,39994.0361574074,2009-06-30,00:52:04
39.979202,116.294639,0,131,39994.0362152778,2009-06-30,00:52:09
39.979594,116.294517,0,128,39994.0362731481,2009-06-30,00:52:14
39.980067,116.294452,0,123,39994.0363310185,2009-06-30,00:52:19
39.980663,116.294425,0,123,39994.0363888889,2009-06-30,00:52:24
39.981282,116.294378,0,122,39994.0364467593,2009-06-30,00:52:29
39.981957,116.294321,0,121,39994.0365046296,2009-06-30,00:52:34
39.982655,116.294262,0,126,39994.0365625,2009-06-30,00:52:39
39.983367,116.294165,0,134,39994.0366203704,2009-06-30,00:52:44
39.98407,116.294035,0,142,39994.0366782407,2009-06-30,00:52:49
39.98478,116.293925,0,142,39994.0367361111,2009-06-30,00:52:54
39.985482,116.293866,0,141,39994.0367939815,2009-06-30,00:52:59
39.986177,116.29375,0,136,39994.0368518519,2009-06-30,00:53:04
39.986919,116.293646,0,128,39994.0369097222,2009-06-30,00:53:09
39.987555,116.293538,0,122,39994.0369675926,2009-06-30,00:53:14
39.98811,116.293429,0,117,39994.037025463,2009-06-30,00:53:19
39.988464,116.293389,0,118,39994.0370833333,2009-06-30,00:53:24
39.98875,116.293379,0,121,39994.0371412037,2009-06-30,00:53:29
39.989056,116.293347,0,116,39994.0371990741,2009-06-30,00:53:34
39.989435,116.293214,0,113,39994.0372569444,2009-06-30,00:53:39
39.989806,116.292992,0,113,39994.0373148148,2009-06-30,00:53:44
39.989971,116.29289,0,135,39994.0373726852,2009-06-30,00:53:49
39.990041,116.292812,0,136,39994.0374305556,2009-06-30,00:53:54
39.990239,116.292554,0,151,39994.0374884259,2009-06-30,00:53:59
39.990553,116.292172,0,167,39994.0375462963,2009-06-30,00:54:04
39.990894,116.291733,0,170,39994.0376041667,2009-06-30,00:54:09
39.991278,116.291261,0,170,39994.037662037,2009-06-30,00:54:14
39.991654,116.290774,0,177,39994.0377199074,2009-06-30,00:54:19
39.99192,116.290399,0,174,39994.0377777778,2009-06-30,00:54:24
39.992201,116.290141,0,149,39994.0378356481,2009-06-30,00:54:29
39.992489,116.289907,0,146,39994.0378935185,2009-06-30,00:54:34
39.992681,116.289825,0,150,39994.0379513889,2009-06-30,00:54:39
39.992676,116.289808,0,146,39994.0380092593,2009-06-30,00:54:44
39.992676,116.289808,0,146,39994.0380439815,2009-06-30,00:54:47
39.992676,116.289808,0,146,39994.0380671296,2009-06-30,00:54:49
39.992742,116.289797,0,146,39994.038125,2009-06-30,00:54:54
39.99297,116.289681,0,148,39994.0381828704,2009-06-30,00:54:59
39.993264,116.289557,0,146,39994.0382407407,2009-06-30,00:55:04
39.993582,116.289459,0,138,39994.0382986111,2009-06-30,00:55:09
39.993909,116.289418,0,141,39994.0383564815,2009-06-30,00:55:14
39.994234,116.289359,0,142,39994.0384143519,2009-06-30,00:55:19
39.994519,116.289312,0,125,39994.0384722222,2009-06-30,00:55:24
39.994714,116.289288,0,115,39994.0385300926,2009-06-30,00:55:29
39.994819,116.289283,0,112,39994.038587963,2009-06-30,00:55:34
39.99485,116.289285,0,117,39994.0386458333,2009-06-30,00:55:39
39.994853,116.289321,0,118,39994.0387037037,2009-06-30,00:55:44
39.994895,116.289334,0,127,39994.0387615741,2009-06-30,00:55:49
39.994973,116.289322,0,141,39994.0388194444,2009-06-30,00:55:54
39.994973,116.289322,0,141,39994.0388541667,2009-06-30,00:55:57
39.994971,116.289325,0,154,39994.0388773148,2009-06-30,00:55:59
39.994959,116.289337,0,163,39994.0389351852,2009-06-30,00:56:04
39.994944,116.28935,0,168,39994.0389930556,2009-06-30,00:56:09
39.994939,116.289351,0,169,39994.0390509259,2009-06-30,00:56:14
39.994936,116.289352,0,170,39994.0391087963,2009-06-30,00:56:19
39.994936,116.289352,0,170,39994.0391666667,2009-06-30,00:56:24
39.994939,116.289352,0,171,39994.039224537,2009-06-30,00:56:29
39.994939,116.289352,0,171,39994.0392592593,2009-06-30,00:56:32
39.994942,116.289351,0,172,39994.0392824074,2009-06-30,00:56:34
39.994987,116.28935,0,174,39994.0393402778,2009-06-30,00:56:39
39.995245,116.289293,0,171,39994.0393981481,2009-06-30,00:56:44
39.99546,116.289205,0,156,39994.0394560185,2009-06-30,00:56:49
39.995568,116.289026,0,152,39994.0395138889,2009-06-30,00:56:54
39.995758,116.288452,0,123,39994.0395717593,2009-06-30,00:56:59
39.995973,116.287969,0,120,39994.0396296296,2009-06-30,00:57:04
39.99616,116.28747,0,126,39994.0396875,2009-06-30,00:57:09
39.996287,116.287155,0,133,39994.0397453704,2009-06-30,00:57:14
39.996332,116.287073,0,138,39994.0398032407,2009-06-30,00:57:19
39.996336,116.287061,0,140,39994.0398611111,2009-06-30,00:57:24
39.996352,116.287024,0,141,39994.0399189815,2009-06-30,00:57:29
39.996383,116.286924,0,142,39994.0399768518,2009-06-30,00:57:34
39.996368,116.286946,0,141,39994.0400347222,2009-06-30,00:57:39
39.996426,116.286722,0,148,39994.0400925926,2009-06-30,00:57:44
39.996599,116.286232,0,152,39994.040150463,2009-06-30,00:57:49
39.996829,116.285611,0,162,39994.0402083333,2009-06-30,00:57:54
39.997074,116.284932,0,164,39994.0402662037,2009-06-30,00:57:59
39.99734,116.284302,0,159,39994.0403240741,2009-06-30,00:58:04
39.997548,116.28377,0,169,39994.0403819444,2009-06-30,00:58:09
39.997815,116.283405,0,159,39994.0404398148,2009-06-30,00:58:14
39.998299,116.283304,0,139,39994.0404976852,2009-06-30,00:58:19
39.998868,116.283238,0,142,39994.0405555556,2009-06-30,00:58:24
39.999446,116.283166,0,135,39994.0406134259,2009-06-30,00:58:29
39.999948,116.28312,0,137,39994.0406712963,2009-06-30,00:58:34
40.000271,116.283083,0,156,39994.0407291667,2009-06-30,00:58:39
40.000348,116.283038,0,163,39994.040787037,2009-06-30,00:58:44
40.000347,116.28303,0,164,39994.0408449074,2009-06-30,00:58:49
40.000347,116.283029,0,165,39994.0409027778,2009-06-30,00:58:54
40.000345,116.283029,0,164,39994.0409606481,2009-06-30,00:58:59
40.000346,116.283028,0,164,39994.0410185185,2009-06-30,00:59:04
40.000352,116.283027,0,164,39994.0410763889,2009-06-30,00:59:09
40.000354,116.283026,0,164,39994.0411342593,2009-06-30,00:59:14
40.000353,116.283025,0,164,39994.0411921296,2009-06-30,00:59:19
40.000353,116.283025,0,164,39994.0412268518,2009-06-30,00:59:22
40.00036,116.283021,0,164,39994.04125,2009-06-30,00:59:24
40.000539,116.282954,0,162,39994.0413078704,2009-06-30,00:59:29
40.000792,116.282833,0,170,39994.0413657407,2009-06-30,00:59:34
40.001132,116.282733,0,162,39994.0414236111,2009-06-30,00:59:39
40.001475,116.282676,0,154,39994.0414814815,2009-06-30,00:59:44
40.001857,116.282614,0,147,39994.0415393518,2009-06-30,00:59:49
40.002324,116.282565,0,143,39994.0415972222,2009-06-30,00:59:54
40.002818,116.2825,0,133,39994.0416550926,2009-06-30,00:59:59
40.003322,116.282414,0,125,39994.041712963,2009-06-30,01:00:04
40.003798,116.282332,0,123,39994.0417708333,2009-06-30,01:00:09
40.004123,116.282283,0,130,39994.0418287037,2009-06-30,01:00:14
40.0042,116.282273,0,127,39994.0418865741,2009-06-30,01:00:19
40.004216,116.282281,0,131,39994.0419444444,2009-06-30,01:00:24
40.004229,116.282275,0,133,39994.0420023148,2009-06-30,01:00:29
40.004302,116.282261,0,134,39994.0420601852,2009-06-30,01:00:34
40.004335,116.282252,0,138,39994.0421180556,2009-06-30,01:00:39
40.004448,116.282223,0,147,39994.0421759259,2009-06-30,01:00:44
40.00463,116.282184,0,145,39994.0422337963,2009-06-30,01:00:49
40.004876,116.282171,0,140,39994.0422916667,2009-06-30,01:00:54
40.005066,116.282142,0,138,39994.042349537,2009-06-30,01:00:59
40.005239,116.28212,0,134,39994.0424074074,2009-06-30,01:01:04
40.00536,116.282072,0,130,39994.0424652778,2009-06-30,01:01:09
40.005456,116.282046,0,129,39994.0425231481,2009-06-30,01:01:14
40.005456,116.282046,0,129,39994.0425578704,2009-06-30,01:01:17
40.005448,116.282046,0,135,39994.0425810185,2009-06-30,01:01:19
40.005461,116.282045,0,136,39994.0426388889,2009-06-30,01:01:24
40.005468,116.282045,0,135,39994.0426967593,2009-06-30,01:01:29
40.005472,116.282045,0,133,39994.0427546296,2009-06-30,01:01:34
40.005479,116.282046,0,132,39994.0428125,2009-06-30,01:01:39
40.005482,116.282046,0,131,39994.0428703704,2009-06-30,01:01:44
40.005482,116.282046,0,130,39994.0429282407,2009-06-30,01:01:49
40.005488,116.282045,0,131,39994.0429861111,2009-06-30,01:01:54
40.005488,116.282045,0,131,39994.0430208333,2009-06-30,01:01:57
40.005491,116.282045,0,131,39994.0430439815,2009-06-30,01:01:59
40.005501,116.282044,0,130,39994.0431018519,2009-06-30,01:02:04
40.00559,116.282056,0,122,39994.0431597222,2009-06-30,01:02:09
40.005678,116.282062,0,120,39994.0432175926,2009-06-30,01:02:14
40.005806,116.282055,0,116,39994.043275463,2009-06-30,01:02:19
40.005927,116.282004,0,116,39994.0433333333,2009-06-30,01:02:24
40.006118,116.281948,0,114,39994.0433912037,2009-06-30,01:02:29
40.006381,116.281899,0,108,39994.0434490741,2009-06-30,01:02:34
40.006732,116.281852,0,89,39994.0435069444,2009-06-30,01:02:39
40.006993,116.281829,0,86,39994.0435648148,2009-06-30,01:02:44
40.007032,116.281839,0,84,39994.0436226852,2009-06-30,01:02:49
40.007036,116.281839,0,81,39994.0436805556,2009-06-30,01:02:54
40.007041,116.281838,0,80,39994.0437384259,2009-06-30,01:02:59
40.007044,116.281838,0,79,39994.0437962963,2009-06-30,01:03:04
40.007044,116.281838,0,79,39994.0438541667,2009-06-30,01:03:09
40.007048,116.281839,0,79,39994.043912037,2009-06-30,01:03:14
40.007044,116.281839,0,79,39994.0439699074,2009-06-30,01:03:19
40.007041,116.281839,0,79,39994.0440277778,2009-06-30,01:03:24
40.00704,116.281839,0,79,39994.0440856481,2009-06-30,01:03:29
40.007037,116.28184,0,79,39994.0441435185,2009-06-30,01:03:34
40.007037,116.28184,0,79,39994.0441782407,2009-06-30,01:03:37
40.007037,116.28184,0,79,39994.0442013889,2009-06-30,01:03:39
40.007076,116.281826,0,80,39994.0442592593,2009-06-30,01:03:44
40.00732,116.281776,0,81,39994.0443171296,2009-06-30,01:03:49
40.007627,116.281712,0,75,39994.044375,2009-06-30,01:03:54
40.008074,116.281669,0,75,39994.0444328704,2009-06-30,01:03:59
40.008527,116.281602,0,81,39994.0444907407,2009-06-30,01:04:04
40.008966,116.281524,0,83,39994.0445486111,2009-06-30,01:04:09
40.009415,116.281441,0,96,39994.0446064815,2009-06-30,01:04:14
40.009744,116.281372,0,99,39994.0446643519,2009-06-30,01:04:19
40.009856,116.281371,0,119,39994.0447222222,2009-06-30,01:04:24
40.009985,116.28137,0,121,39994.0447800926,2009-06-30,01:04:29
40.010264,116.281335,0,124,39994.044837963,2009-06-30,01:04:34
40.010659,116.281232,0,117,39994.0448958333,2009-06-30,01:04:39
40.011123,116.281087,0,116,39994.0449537037,2009-06-30,01:04:44
40.011612,116.281008,0,114,39994.0450115741,2009-06-30,01:04:49
40.012139,116.280935,0,122,39994.0450694444,2009-06-30,01:04:54
40.012747,116.280839,0,119,39994.0451273148,2009-06-30,01:04:59
40.013301,116.280734,0,119,39994.0451851852,2009-06-30,01:05:04
40.013661,116.280645,0,117,39994.0452430556,2009-06-30,01:05:09
40.013882,116.280817,0,106,39994.0453009259,2009-06-30,01:05:14
40.01413,116.281096,0,88,39994.0453587963,2009-06-30,01:05:19
40.014381,116.281051,0,87,39994.0454166667,2009-06-30,01:05:24
40.014679,116.280884,0,85,39994.045474537,2009-06-30,01:05:29
40.015063,116.280674,0,81,39994.0455324074,2009-06-30,01:05:34
40.015375,116.280514,0,86,39994.0455902778,2009-06-30,01:05:39
40.015572,116.280418,0,95,39994.0456481481,2009-06-30,01:05:44
40.015599,116.280411,0,103,39994.0457060185,2009-06-30,01:05:49
40.015589,116.280436,0,107,39994.0457638889,2009-06-30,01:05:54
40.01561,116.280425,0,119,39994.0458217593,2009-06-30,01:05:59
40.015683,116.28036,0,134,39994.0458796296,2009-06-30,01:06:04
40.015726,116.280333,0,144,39994.0459375,2009-06-30,01:06:09
40.01579,116.280269,0,140,39994.0459953704,2009-06-30,01:06:14
40.015923,116.280151,0,143,39994.0460532407,2009-06-30,01:06:19
40.016046,116.280044,0,145,39994.0461111111,2009-06-30,01:06:24
40.016137,116.279973,0,128,39994.0461689815,2009-06-30,01:06:29
40.016203,116.279928,0,119,39994.0462268519,2009-06-30,01:06:34
40.01625,116.27989,0,109,39994.0462847222,2009-06-30,01:06:39
40.016302,116.279829,0,115,39994.0463425926,2009-06-30,01:06:44
40.016347,116.279816,0,108,39994.046400463,2009-06-30,01:06:49
40.016443,116.279729,0,108,39994.0464583333,2009-06-30,01:06:54
40.016514,116.279668,0,111,39994.0465162037,2009-06-30,01:06:59
40.01658,116.279627,0,120,39994.0465740741,2009-06-30,01:07:04
40.016657,116.279559,0,121,39994.0466319444,2009-06-30,01:07:09
40.016735,116.279517,0,123,39994.0466898148,2009-06-30,01:07:14
40.016759,116.279492,0,124,39994.0467476852,2009-06-30,01:07:19
40.016795,116.279433,0,121,39994.0468055556,2009-06-30,01:07:24
40.016841,116.279377,0,128,39994.0468634259,2009-06-30,01:07:29
40.016898,116.279305,0,128,39994.0469212963,2009-06-30,01:07:34
40.016934,116.279256,0,129,39994.0469791667,2009-06-30,01:07:39
40.016982,116.279204,0,128,39994.047037037,2009-06-30,01:07:44
40.017017,116.279208,0,129,39994.0470949074,2009-06-30,01:07:49
40.017017,116.279208,0,129,39994.0471296296,2009-06-30,01:07:52
40.017019,116.2792,0,128,39994.0471527778,2009-06-30,01:07:54
40.017037,116.279186,0,126,39994.0472106481,2009-06-30,01:07:59
40.017061,116.279161,0,127,39994.0472685185,2009-06-30,01:08:04
40.017066,116.279141,0,127,39994.0473263889,2009-06-30,01:08:09
40.017094,116.2791,0,128,39994.0473842593,2009-06-30,01:08:14
40.017181,116.279012,0,123,39994.0474421296,2009-06-30,01:08:19
40.017321,116.278881,0,118,39994.0475,2009-06-30,01:08:24
40.017523,116.278705,0,117,39994.0475578704,2009-06-30,01:08:29
40.017543,116.278655,0,133,39994.0476157407,2009-06-30,01:08:34
40.017552,116.278648,0,134,39994.0476736111,2009-06-30,01:08:39
40.017562,116.27864,0,134,39994.0477314815,2009-06-30,01:08:44
40.017662,116.278561,0,133,39994.0477893518,2009-06-30,01:08:49
40.017795,116.27846,0,140,39994.0478472222,2009-06-30,01:08:54
40.017949,116.278329,0,144,39994.0479050926,2009-06-30,01:08:59
40.018081,116.278202,0,152,39994.047962963,2009-06-30,01:09:04
40.018081,116.278202,0,152,39994.0479976852,2009-06-30,01:09:07
40.018084,116.2782,0,148,39994.0480208333,2009-06-30,01:09:09
40.018114,116.27818,0,144,39994.0480787037,2009-06-30,01:09:14
40.018341,116.277942,0,137,39994.0481365741,2009-06-30,01:09:19
40.018742,116.277578,0,129,39994.0481944444,2009-06-30,01:09:24
40.019239,116.277151,0,112,39994.0482523148,2009-06-30,01:09:29
40.019782,116.276675,0,110,39994.0483101852,2009-06-30,01:09:34
40.020273,116.276233,0,114,39994.0483680556,2009-06-30,01:09:39
40.020754,116.275803,0,121,39994.0484259259,2009-06-30,01:09:44
40.02116,116.275452,0,126,39994.0484837963,2009-06-30,01:09:49
40.021546,116.275123,0,122,39994.0485416667,2009-06-30,01:09:54
40.021827,116.274909,0,127,39994.048599537,2009-06-30,01:09:59
40.021972,116.274768,0,124,39994.0486574074,2009-06-30,01:10:04
40.02197,116.274759,0,118,39994.0487152778,2009-06-30,01:10:09
40.022081,116.274636,0,119,39994.0487731481,2009-06-30,01:10:14
40.02231,116.274418,0,116,39994.0488310185,2009-06-30,01:10:19
40.022643,116.274117,0,113,39994.0488888889,2009-06-30,01:10:24
40.02303,116.273769,0,107,39994.0489467593,2009-06-30,01:10:29
40.023439,116.273428,0,101,39994.0490046296,2009-06-30,01:10:34
40.023893,116.273048,0,92,39994.0490625,2009-06-30,01:10:39
40.024353,116.272647,0,95,39994.0491203704,2009-06-30,01:10:44
40.024804,116.272259,0,106,39994.0491782407,2009-06-30,01:10:49
40.025142,116.271979,0,112,39994.0492361111,2009-06-30,01:10:54
40.025206,116.271921,0,134,39994.0492939815,2009-06-30,01:10:59
40.025195,116.271877,0,124,39994.0493518518,2009-06-30,01:11:04
40.025203,116.271846,0,126,39994.0494097222,2009-06-30,01:11:09
40.025409,116.271668,0,132,39994.0494675926,2009-06-30,01:11:14
40.025676,116.27146,0,123,39994.049525463,2009-06-30,01:11:19
40.026014,116.271198,0,132,39994.0495833333,2009-06-30,01:11:24
40.026316,116.270965,0,134,39994.0496412037,2009-06-30,01:11:29
40.026419,116.270871,0,123,39994.0496990741,2009-06-30,01:11:34
40.026404,116.270858,0,130,39994.0497569444,2009-06-30,01:11:39
40.026404,116.270859,0,130,39994.0498148148,2009-06-30,01:11:44
40.0264,116.270863,0,130,39994.0498726852,2009-06-30,01:11:49
40.026398,116.270864,0,130,39994.0499305556,2009-06-30,01:11:54
40.026398,116.270863,0,130,39994.0499884259,2009-06-30,01:11:59
40.026399,116.270861,0,130,39994.0500462963,2009-06-30,01:12:04
40.026401,116.27086,0,130,39994.0501041667,2009-06-30,01:12:09
40.026401,116.27086,0,130,39994.0501388889,2009-06-30,01:12:12
40.026406,116.270854,0,131,39994.050162037,2009-06-30,01:12:14
40.026581,116.270669,0,129,39994.0502199074,2009-06-30,01:12:19
40.026849,116.270437,0,124,39994.0502777778,2009-06-30,01:12:24
40.027164,116.270176,0,114,39994.0503356481,2009-06-30,01:12:29
40.02752,116.26987,0,120,39994.0503935185,2009-06-30,01:12:34
40.027831,116.269621,0,98,39994.0504513889,2009-06-30,01:12:39
40.028046,116.269356,0,110,39994.0505092593,2009-06-30,01:12:44
40.028191,116.269194,0,126,39994.0505671296,2009-06-30,01:12:49
40.028174,116.269154,0,128,39994.050625,2009-06-30,01:12:54
40.028186,116.26916,0,121,39994.0506828704,2009-06-30,01:12:59
40.028281,116.269092,0,125,39994.0507407407,2009-06-30,01:13:04
40.028379,116.269007,0,134,39994.0507986111,2009-06-30,01:13:09
40.028396,116.269034,0,140,39994.0508564815,2009-06-30,01:13:14
40.028396,116.269034,0,140,39994.0508912037,2009-06-30,01:13:17
40.028397,116.269028,0,142,39994.0509143519,2009-06-30,01:13:19
40.02841,116.269023,0,140,39994.0509722222,2009-06-30,01:13:24
40.028401,116.269027,0,138,39994.0510300926,2009-06-30,01:13:29
40.028421,116.269012,0,135,39994.051087963,2009-06-30,01:13:34
40.028502,116.268956,0,134,39994.0511458333,2009-06-30,01:13:39
40.028555,116.268878,0,140,39994.0512037037,2009-06-30,01:13:44
40.028625,116.268805,0,141,39994.0512615741,2009-06-30,01:13:49
40.028741,116.268702,0,142,39994.0513194444,2009-06-30,01:13:54
40.028896,116.268589,0,143,39994.0513773148,2009-06-30,01:13:59
40.029094,116.268396,0,148,39994.0514351852,2009-06-30,01:14:04
40.029289,116.268175,0,143,39994.0514930556,2009-06-30,01:14:09
40.029524,116.268003,0,135,39994.0515509259,2009-06-30,01:14:14
40.02974,116.267865,0,137,39994.0516087963,2009-06-30,01:14:19
40.029938,116.267693,0,136,39994.0516666667,2009-06-30,01:14:24
40.03012,116.267512,0,135,39994.051724537,2009-06-30,01:14:29
40.030167,116.267481,0,139,39994.0517824074,2009-06-30,01:14:34
40.030151,116.267464,0,158,39994.0518402778,2009-06-30,01:14:39
40.030117,116.267418,0,172,39994.0518981481,2009-06-30,01:14:44
40.030119,116.267408,0,178,39994.0519560185,2009-06-30,01:14:49
40.030119,116.267394,0,183,39994.0520138889,2009-06-30,01:14:54
40.030119,116.267393,0,184,39994.0520717593,2009-06-30,01:14:59
40.030119,116.267393,0,184,39994.0521296296,2009-06-30,01:15:04
40.030119,116.267392,0,184,39994.0521875,2009-06-30,01:15:09
40.030119,116.267392,0,184,39994.0522222222,2009-06-30,01:15:12
40.030125,116.267384,0,184,39994.0522453704,2009-06-30,01:15:14
40.030146,116.267362,0,184,39994.0523032407,2009-06-30,01:15:19
40.030194,116.26725,0,191,39994.0523611111,2009-06-30,01:15:24
40.030264,116.267202,0,193,39994.0524189815,2009-06-30,01:15:29
40.030304,116.267203,0,183,39994.0524768519,2009-06-30,01:15:34
40.030418,116.267168,0,174,39994.0525347222,2009-06-30,01:15:39
40.0305,116.267065,0,176,39994.0525925926,2009-06-30,01:15:44
40.030528,116.267049,0,179,39994.052650463,2009-06-30,01:15:49
40.030628,116.266972,0,173,39994.0527083333,2009-06-30,01:15:54
40.030859,116.266862,0,159,39994.0527662037,2009-06-30,01:15:59
40.031056,116.266567,0,150,39994.0528240741,2009-06-30,01:16:04
40.031106,116.266158,0,145,39994.0528819444,2009-06-30,01:16:09
40.030991,116.265634,0,146,39994.0529398148,2009-06-30,01:16:14
40.030865,116.265014,0,152,39994.0529976852,2009-06-30,01:16:19
40.030739,116.264357,0,153,39994.0530555556,2009-06-30,01:16:24
40.030654,116.2637,0,162,39994.0531134259,2009-06-30,01:16:29
40.030537,116.263221,0,168,39994.0531712963,2009-06-30,01:16:34
40.030533,116.263089,0,175,39994.0532291667,2009-06-30,01:16:39
40.030516,116.263088,0,177,39994.053287037,2009-06-30,01:16:44
40.030526,116.263035,0,178,39994.0533449074,2009-06-30,01:16:49
40.030489,116.263072,0,185,39994.0534027778,2009-06-30,01:16:54
40.030489,116.263072,0,185,39994.0534375,2009-06-30,01:16:57
40.030488,116.263077,0,185,39994.0534606481,2009-06-30,01:16:59
40.030438,116.262982,0,185,39994.0535185185,2009-06-30,01:17:04
40.030362,116.262698,0,187,39994.0535763889,2009-06-30,01:17:09
40.030338,116.262482,0,182,39994.0536342593,2009-06-30,01:17:14
40.030349,116.262464,0,181,39994.0536921296,2009-06-30,01:17:19
40.030349,116.262464,0,181,39994.0537268519,2009-06-30,01:17:22
40.030348,116.262457,0,181,39994.05375,2009-06-30,01:17:24
40.030308,116.262317,0,180,39994.0538078704,2009-06-30,01:17:29
40.030232,116.261962,0,179,39994.0538657407,2009-06-30,01:17:34
40.030151,116.261531,0,182,39994.0539236111,2009-06-30,01:17:39
40.030057,116.261063,0,183,39994.0539814815,2009-06-30,01:17:44
40.029983,116.260687,0,179,39994.0540393519,2009-06-30,01:17:49
40.029935,116.260555,0,179,39994.0540972222,2009-06-30,01:17:54
40.029931,116.260566,0,178,39994.0541550926,2009-06-30,01:17:59
40.029931,116.260566,0,178,39994.0541898148,2009-06-30,01:18:02
40.029935,116.260574,0,177,39994.054212963,2009-06-30,01:18:04
40.02994,116.260586,0,177,39994.0542708333,2009-06-30,01:18:09
40.029944,116.260597,0,176,39994.0543287037,2009-06-30,01:18:14
40.029944,116.260598,0,176,39994.0543865741,2009-06-30,01:18:19
40.029943,116.260596,0,176,39994.0544444444,2009-06-30,01:18:24
40.029945,116.260599,0,176,39994.0545023148,2009-06-30,01:18:29
40.029945,116.260598,0,176,39994.0545601852,2009-06-30,01:18:34
40.029946,116.260597,0,176,39994.0546180556,2009-06-30,01:18:39
40.029947,116.260596,0,176,39994.0546759259,2009-06-30,01:18:44
40.029948,116.260596,0,176,39994.0547337963,2009-06-30,01:18:49
40.029948,116.260595,0,176,39994.0547916667,2009-06-30,01:18:54
40.029949,116.260594,0,176,39994.054849537,2009-06-30,01:18:59
40.029949,116.260593,0,176,39994.0549074074,2009-06-30,01:19:04
40.02995,116.260592,0,176,39994.0549652778,2009-06-30,01:19:09
40.02995,116.260592,0,176,39994.055,2009-06-30,01:19:12
40.02995,116.260591,0,176,39994.0550231481,2009-06-30,01:19:14
40.029908,116.260459,0,181,39994.0550810185,2009-06-30,01:19:19
40.029833,116.260243,0,189,39994.0551388889,2009-06-30,01:19:24
40.029792,116.260082,0,187,39994.0551967593,2009-06-30,01:19:29
40.029774,116.25991,0,182,39994.0552546296,2009-06-30,01:19:34
40.029787,116.259595,0,173,39994.0553125,2009-06-30,01:19:39
40.029853,116.259258,0,166,39994.0553703704,2009-06-30,01:19:44
40.03018,116.259142,0,156,39994.0554282407,2009-06-30,01:19:49
40.030521,116.259151,0,151,39994.0554861111,2009-06-30,01:19:54
40.030547,116.259124,0,164,39994.0555439815,2009-06-30,01:19:59
40.030547,116.259124,0,164,39994.0555787037,2009-06-30,01:20:02
40.030552,116.259122,0,167,39994.0556018518,2009-06-30,01:20:04
40.030672,116.259122,0,163,39994.0556597222,2009-06-30,01:20:09
40.030863,116.259117,0,156,39994.0557175926,2009-06-30,01:20:14
40.031077,116.259111,0,156,39994.055775463,2009-06-30,01:20:19
40.031258,116.259089,0,162,39994.0558333333,2009-06-30,01:20:24
40.031489,116.259081,0,174,39994.0558912037,2009-06-30,01:20:29
40.031819,116.259053,0,176,39994.0559490741,2009-06-30,01:20:34
40.032203,116.259005,0,173,39994.0560069444,2009-06-30,01:20:39
40.032672,116.25897,0,168,39994.0560648148,2009-06-30,01:20:44
40.033154,116.258956,0,152,39994.0561226852,2009-06-30,01:20:49
40.033686,116.258917,0,137,39994.0561805556,2009-06-30,01:20:54
40.034193,116.258891,0,135,39994.0562384259,2009-06-30,01:20:59
40.034736,116.258841,0,134,39994.0562962963,2009-06-30,01:21:04
40.035316,116.258808,0,140,39994.0563541667,2009-06-30,01:21:09
40.035942,116.258756,0,137,39994.056412037,2009-06-30,01:21:14
40.036483,116.258598,0,151,39994.0564699074,2009-06-30,01:21:19
40.03692,116.258296,0,170,39994.0565277778,2009-06-30,01:21:24
40.037302,116.257889,0,172,39994.0565856481,2009-06-30,01:21:29
40.037707,116.257346,0,160,39994.0566435185,2009-06-30,01:21:34
40.038099,116.256834,0,144,39994.0567013889,2009-06-30,01:21:39
40.038326,116.25653,0,139,39994.0567592593,2009-06-30,01:21:44
40.038547,116.25624,0,141,39994.0568171296,2009-06-30,01:21:49
40.038798,116.255891,0,129,39994.056875,2009-06-30,01:21:54
40.038983,116.25559,0,126,39994.0569328704,2009-06-30,01:21:59
40.039131,116.255385,0,125,39994.0569907407,2009-06-30,01:22:04
40.039274,116.255211,0,129,39994.0570486111,2009-06-30,01:22:09
40.039403,116.255051,0,128,39994.0571064815,2009-06-30,01:22:14
40.039486,116.254935,0,123,39994.0571643518,2009-06-30,01:22:19
40.039541,116.254845,0,127,39994.0572222222,2009-06-30,01:22:24
40.03959,116.254751,0,129,39994.0572800926,2009-06-30,01:22:29
40.039606,116.254678,0,127,39994.057337963,2009-06-30,01:22:34
40.039593,116.254655,0,129,39994.0573958333,2009-06-30,01:22:39
40.039602,116.254643,0,128,39994.0574537037,2009-06-30,01:22:44
40.039606,116.254639,0,128,39994.0575115741,2009-06-30,01:22:49
40.039605,116.254642,0,128,39994.0575694444,2009-06-30,01:22:54
40.039601,116.254647,0,128,39994.0576273148,2009-06-30,01:22:59
40.039601,116.254647,0,128,39994.057662037,2009-06-30,01:23:02
40.039601,116.254648,0,128,39994.0576851852,2009-06-30,01:23:04
40.039754,116.254471,0,128,39994.0577430556,2009-06-30,01:23:09
40.039911,116.254219,0,127,39994.0578009259,2009-06-30,01:23:14
40.039947,116.254147,0,127,39994.0578587963,2009-06-30,01:23:19
40.039947,116.254147,0,127,39994.0578935185,2009-06-30,01:23:22
40.039949,116.254147,0,128,39994.0579166667,2009-06-30,01:23:24
40.039993,116.254055,0,131,39994.057974537,2009-06-30,01:23:29
40.040086,116.25389,0,132,39994.0580324074,2009-06-30,01:23:34
40.040098,116.25386,0,133,39994.0580902778,2009-06-30,01:23:39
40.040098,116.25386,0,133,39994.058125,2009-06-30,01:23:42
40.040099,116.253858,0,133,39994.0581481481,2009-06-30,01:23:44
40.040174,116.253746,0,134,39994.0582060185,2009-06-30,01:23:49
40.040301,116.253503,0,136,39994.0582638889,2009-06-30,01:23:54
40.040349,116.253383,0,134,39994.0583217593,2009-06-30,01:23:59
40.040453,116.253177,0,129,39994.0583796296,2009-06-30,01:24:04
40.040559,116.252959,0,129,39994.0584375,2009-06-30,01:24:09
40.040643,116.252797,0,138,39994.0584953704,2009-06-30,01:24:14
40.04067,116.252742,0,140,39994.0585532407,2009-06-30,01:24:19
40.040718,116.252625,0,144,39994.0586111111,2009-06-30,01:24:24
40.040787,116.252472,0,149,39994.0586689815,2009-06-30,01:24:29
40.040865,116.2523,0,159,39994.0587268519,2009-06-30,01:24:34
40.040947,116.25216,0,160,39994.0587847222,2009-06-30,01:24:39
40.04101,116.252012,0,164,39994.0588425926,2009-06-30,01:24:44
40.041078,116.251911,0,156,39994.058900463,2009-06-30,01:24:49
40.041135,116.251808,0,151,39994.0589583333,2009-06-30,01:24:54
40.041193,116.251705,0,144,39994.0590162037,2009-06-30,01:24:59
40.041253,116.251567,0,142,39994.0590740741,2009-06-30,01:25:04
40.041284,116.25147,0,159,39994.0591319444,2009-06-30,01:25:09
40.04133,116.251409,0,159,39994.0591898148,2009-06-30,01:25:14
40.041411,116.251267,0,152,39994.0592476852,2009-06-30,01:25:19
40.041498,116.251092,0,145,39994.0593055556,2009-06-30,01:25:24
40.041601,116.250906,0,133,39994.0593634259,2009-06-30,01:25:29
40.041702,116.250707,0,123,39994.0594212963,2009-06-30,01:25:34
40.041837,116.250444,0,120,39994.0594791667,2009-06-30,01:25:39
40.041971,116.250168,0,115,39994.059537037,2009-06-30,01:25:44
40.042129,116.249836,0,118,39994.0595949074,2009-06-30,01:25:49
40.042331,116.249349,0,113,39994.0596527778,2009-06-30,01:25:54
40.042538,116.248794,0,115,39994.0597106481,2009-06-30,01:25:59
40.042674,116.248437,0,117,39994.0597685185,2009-06-30,01:26:04
40.042748,116.248208,0,125,39994.0598263889,2009-06-30,01:26:09
40.042878,116.24777,0,135,39994.0598842593,2009-06-30,01:26:14
40.043061,116.247216,0,141,39994.0599421296,2009-06-30,01:26:19
40.043275,116.246588,0,155,39994.06,2009-06-30,01:26:24
40.043531,116.245833,0,162,39994.0600578704,2009-06-30,01:26:29
40.043806,116.245068,0,166,39994.0601157407,2009-06-30,01:26:34
40.044085,116.244279,0,164,39994.0601736111,2009-06-30,01:26:39
40.044388,116.243451,0,156,39994.0602314815,2009-06-30,01:26:44
40.04461,116.242605,0,156,39994.0602893519,2009-06-30,01:26:49
40.044699,116.241725,0,163,39994.0603472222,2009-06-30,01:26:54
40.044738,116.240915,0,167,39994.0604050926,2009-06-30,01:26:59
40.044708,116.2402,0,168,39994.060462963,2009-06-30,01:27:04
40.044658,116.239574,0,175,39994.0605208333,2009-06-30,01:27:09
40.044624,116.239072,0,177,39994.0605787037,2009-06-30,01:27:14
40.044595,116.23852,0,180,39994.0606365741,2009-06-30,01:27:19
40.044583,116.237925,0,177,39994.0606944444,2009-06-30,01:27:24
40.044545,116.237554,0,179,39994.0607523148,2009-06-30,01:27:29
40.044522,116.237546,0,186,39994.0608101852,2009-06-30,01:27:34
40.044521,116.237547,0,187,39994.0608680556,2009-06-30,01:27:39
40.044521,116.237548,0,187,39994.0609259259,2009-06-30,01:27:44
40.044521,116.23755,0,187,39994.0609837963,2009-06-30,01:27:49
40.044521,116.23755,0,187,39994.0610185185,2009-06-30,01:27:52
40.044521,116.237554,0,187,39994.0610416667,2009-06-30,01:27:54
40.044522,116.237565,0,187,39994.061099537,2009-06-30,01:27:59
40.044521,116.237573,0,188,39994.0611574074,2009-06-30,01:28:04
40.044521,116.237575,0,188,39994.0612152778,2009-06-30,01:28:09
40.04452,116.237574,0,189,39994.0612731481,2009-06-30,01:28:14
40.04452,116.237574,0,189,39994.0613078704,2009-06-30,01:28:17
40.04452,116.237567,0,189,39994.0613310185,2009-06-30,01:28:19
40.044479,116.237363,0,194,39994.0613888889,2009-06-30,01:28:24
40.044472,116.237115,0,195,39994.0614467593,2009-06-30,01:28:29
40.044447,116.236741,0,199,39994.0615046296,2009-06-30,01:28:34
40.044417,116.236234,0,200,39994.0615625,2009-06-30,01:28:39
40.044384,116.235656,0,201,39994.0616203704,2009-06-30,01:28:44
40.04433,116.234988,0,199,39994.0616782407,2009-06-30,01:28:49
40.04428,116.234202,0,197,39994.0617361111,2009-06-30,01:28:54
40.044222,116.233412,0,197,39994.0617939815,2009-06-30,01:28:59
40.044148,116.232637,0,195,39994.0618518519,2009-06-30,01:29:04
40.044084,116.231889,0,193,39994.0619097222,2009-06-30,01:29:09
40.044021,116.231183,0,189,39994.0619675926,2009-06-30,01:29:14
40.043968,116.2305,0,189,39994.062025463,2009-06-30,01:29:19
40.043931,116.22987,0,187,39994.0620833333,2009-06-30,01:29:24
40.043858,116.229204,0,186,39994.0621412037,2009-06-30,01:29:29
40.043755,116.228493,0,183,39994.0621990741,2009-06-30,01:29:34
40.043555,116.22774,0,179,39994.0622569444,2009-06-30,01:29:39
40.043309,116.227061,0,177,39994.0623148148,2009-06-30,01:29:44
40.043101,116.226508,0,172,39994.0623726852,2009-06-30,01:29:49
40.043006,116.226249,0,166,39994.0624305556,2009-06-30,01:29:54
40.042945,116.226056,0,171,39994.0624884259,2009-06-30,01:29:59
40.042884,116.225895,0,175,39994.0625462963,2009-06-30,01:30:04
40.042863,116.2259,0,175,39994.0626041667,2009-06-30,01:30:09
40.042863,116.2259,0,175,39994.0626388889,2009-06-30,01:30:12
40.042862,116.225897,0,175,39994.062662037,2009-06-30,01:30:14
40.042858,116.225886,0,175,39994.0627199074,2009-06-30,01:30:19
40.042795,116.225629,0,173,39994.0627777778,2009-06-30,01:30:24
40.042657,116.225197,0,172,39994.0628356481,2009-06-30,01:30:29
40.042466,116.224599,0,173,39994.0628935185,2009-06-30,01:30:34
40.042269,116.22397,0,168,39994.0629513889,2009-06-30,01:30:39
40.042046,116.223314,0,166,39994.0630092593,2009-06-30,01:30:44
40.041798,116.222631,0,167,39994.0630671296,2009-06-30,01:30:49
40.041551,116.221914,0,164,39994.063125,2009-06-30,01:30:54
40.041322,116.221227,0,164,39994.0631828704,2009-06-30,01:30:59
40.041096,116.22053,0,165,39994.0632407407,2009-06-30,01:31:04
40.040893,116.21985,0,167,39994.0632986111,2009-06-30,01:31:09
40.04071,116.219208,0,171,39994.0633564815,2009-06-30,01:31:14
40.040537,116.218532,0,176,39994.0634143518,2009-06-30,01:31:19
40.040363,116.2179,0,176,39994.0634722222,2009-06-30,01:31:24
40.040229,116.217372,0,172,39994.0635300926,2009-06-30,01:31:29
40.040203,116.217248,0,170,39994.063587963,2009-06-30,01:31:34
40.040203,116.217248,0,170,39994.0636226852,2009-06-30,01:31:37
40.040207,116.217242,0,168,39994.0636458333,2009-06-30,01:31:39
40.0402,116.217209,0,167,39994.0637037037,2009-06-30,01:31:44
40.040174,116.217142,0,165,39994.0637615741,2009-06-30,01:31:49
40.040172,116.217134,0,164,39994.0638194444,2009-06-30,01:31:54
40.040172,116.217131,0,164,39994.0638773148,2009-06-30,01:31:59
40.040172,116.217131,0,164,39994.063912037,2009-06-30,01:32:02
40.040172,116.217131,0,163,39994.0639351852,2009-06-30,01:32:04
40.040139,116.217052,0,165,39994.0639930556,2009-06-30,01:32:09
40.040079,116.216765,0,165,39994.0640509259,2009-06-30,01:32:14
40.039997,116.216337,0,165,39994.0641087963,2009-06-30,01:32:19
40.039813,116.215751,0,166,39994.0641666667,2009-06-30,01:32:24
40.03963,116.215172,0,169,39994.064224537,2009-06-30,01:32:29
40.039448,116.214535,0,172,39994.0642824074,2009-06-30,01:32:34
40.039228,116.213811,0,175,39994.0643402778,2009-06-30,01:32:39
40.039034,116.213047,0,176,39994.0643981481,2009-06-30,01:32:44
40.038851,116.212303,0,177,39994.0644560185,2009-06-30,01:32:49
40.038682,116.21161,0,177,39994.0645138889,2009-06-30,01:32:54
40.038541,116.210929,0,176,39994.0645717593,2009-06-30,01:32:59
40.038386,116.210163,0,176,39994.0646296296,2009-06-30,01:33:04
40.038373,116.20932,0,175,39994.0646875,2009-06-30,01:33:09
40.038501,116.208443,0,171,39994.0647453704,2009-06-30,01:33:14
40.03868,116.207582,0,169,39994.0648032407,2009-06-30,01:33:19
40.038856,116.206732,0,166,39994.0648611111,2009-06-30,01:33:24
40.039029,116.205873,0,165,39994.0649189815,2009-06-30,01:33:29
40.039228,116.204938,0,160,39994.0649768518,2009-06-30,01:33:34
40.039424,116.204022,0,156,39994.0650347222,2009-06-30,01:33:39
40.039587,116.203179,0,153,39994.0650925926,2009-06-30,01:33:44
40.039749,116.202414,0,145,39994.065150463,2009-06-30,01:33:49
40.039882,116.2018,0,142,39994.0652083333,2009-06-30,01:33:54
40.039901,116.201648,0,148,39994.0652662037,2009-06-30,01:33:59
40.039897,116.201673,0,147,39994.0653240741,2009-06-30,01:34:04
40.039912,116.201658,0,147,39994.0653819444,2009-06-30,01:34:09
40.039923,116.201618,0,147,39994.0654398148,2009-06-30,01:34:14
40.039945,116.20161,0,146,39994.0654976852,2009-06-30,01:34:19
40.03995,116.201609,0,146,39994.0655555556,2009-06-30,01:34:24
40.03995,116.201607,0,146,39994.0656134259,2009-06-30,01:34:29
40.039951,116.201606,0,146,39994.0656712963,2009-06-30,01:34:34
40.039952,116.201606,0,146,39994.0657291667,2009-06-30,01:34:39
40.039955,116.201599,0,146,39994.065787037,2009-06-30,01:34:44
40.039955,116.201601,0,146,39994.0658449074,2009-06-30,01:34:49
40.039955,116.201598,0,146,39994.0659027778,2009-06-30,01:34:54
40.039955,116.201599,0,146,39994.0659606481,2009-06-30,01:34:59
40.039955,116.201599,0,147,39994.0660185185,2009-06-30,01:35:04
40.039955,116.201599,0,147,39994.0660532407,2009-06-30,01:35:07
40.039958,116.201594,0,147,39994.0660763889,2009-06-30,01:35:09
40.039964,116.20158,0,147,39994.0661342593,2009-06-30,01:35:14
40.039969,116.201571,0,147,39994.0661921296,2009-06-30,01:35:19
40.039973,116.201562,0,148,39994.06625,2009-06-30,01:35:24
40.039973,116.201562,0,148,39994.0662847222,2009-06-30,01:35:27
40.03997,116.201557,0,147,39994.0663078704,2009-06-30,01:35:29
40.039944,116.201536,0,151,39994.0663657407,2009-06-30,01:35:34
40.039918,116.201535,0,154,39994.0664236111,2009-06-30,01:35:39
40.039906,116.20153,0,155,39994.0664814815,2009-06-30,01:35:44
40.039892,116.201503,0,157,39994.0665393519,2009-06-30,01:35:49
40.039837,116.201517,0,159,39994.0665972222,2009-06-30,01:35:54
40.039827,116.201526,0,154,39994.0666550926,2009-06-30,01:35:59
40.039819,116.201495,0,151,39994.066712963,2009-06-30,01:36:04
40.039818,116.201447,0,149,39994.0667708333,2009-06-30,01:36:09
40.039837,116.201374,0,148,39994.0668287037,2009-06-30,01:36:14
40.039846,116.201326,0,145,39994.0668865741,2009-06-30,01:36:19
40.039856,116.201273,0,140,39994.0669444444,2009-06-30,01:36:24
40.039877,116.201219,0,139,39994.0670023148,2009-06-30,01:36:29
40.03987,116.201189,0,141,39994.0670601852,2009-06-30,01:36:34
40.03987,116.201189,0,141,39994.0670949074,2009-06-30,01:36:37
40.039871,116.201183,0,140,39994.0671180556,2009-06-30,01:36:39
40.039868,116.201141,0,144,39994.0671759259,2009-06-30,01:36:44
40.039879,116.201109,0,149,39994.0672337963,2009-06-30,01:36:49
40.039885,116.201089,0,152,39994.0672916667,2009-06-30,01:36:54
40.039923,116.201043,0,151,39994.067349537,2009-06-30,01:36:59
40.039921,116.201001,0,150,39994.0674074074,2009-06-30,01:37:04
40.039907,116.200962,0,150,39994.0674652778,2009-06-30,01:37:09
40.039902,116.200963,0,150,39994.0675231481,2009-06-30,01:37:14
40.0399,116.200961,0,150,39994.0675810185,2009-06-30,01:37:19
40.0399,116.200962,0,150,39994.0676388889,2009-06-30,01:37:24
40.039898,116.200967,0,150,39994.0676967593,2009-06-30,01:37:29
40.039899,116.200962,0,149,39994.0677546296,2009-06-30,01:37:34
40.039898,116.200964,0,149,39994.0678125,2009-06-30,01:37:39
40.039898,116.200964,0,149,39994.0678703704,2009-06-30,01:37:44
40.039897,116.200965,0,149,39994.0679282407,2009-06-30,01:37:49
40.039897,116.200965,0,149,39994.0679861111,2009-06-30,01:37:54
40.039902,116.200968,0,149,39994.0680439815,2009-06-30,01:37:59
40.039905,116.20097,0,149,39994.0681018519,2009-06-30,01:38:04
40.039909,116.200969,0,149,39994.0681597222,2009-06-30,01:38:09
40.03991,116.200968,0,149,39994.0682175926,2009-06-30,01:38:14
40.03991,116.200968,0,149,39994.0682523148,2009-06-30,01:38:17
40.039913,116.200966,0,150,39994.068275463,2009-06-30,01:38:19
40.039914,116.200912,0,151,39994.0683333333,2009-06-30,01:38:24
40.039922,116.20077,0,152,39994.0683912037,2009-06-30,01:38:29
40.039936,116.200569,0,150,39994.0684490741,2009-06-30,01:38:34
40.039973,116.20035,0,149,39994.0685069444,2009-06-30,01:38:39
40.040086,116.200134,0,150,39994.0685648148,2009-06-30,01:38:44
40.040199,116.199879,0,152,39994.0686226852,2009-06-30,01:38:49
40.040271,116.199556,0,150,39994.0686805556,2009-06-30,01:38:54
40.04035,116.199168,0,150,39994.0687384259,2009-06-30,01:38:59
40.040442,116.198786,0,146,39994.0687962963,2009-06-30,01:39:04
40.040528,116.198369,0,146,39994.0688541667,2009-06-30,01:39:09
40.040633,116.197928,0,145,39994.068912037,2009-06-30,01:39:14
40.040715,116.197488,0,149,39994.0689699074,2009-06-30,01:39:19
40.040813,116.197033,0,148,39994.0690277778,2009-06-30,01:39:24
40.040908,116.196532,0,151,39994.0690856481,2009-06-30,01:39:29
40.041027,116.196007,0,145,39994.0691435185,2009-06-30,01:39:34
40.041147,116.195454,0,137,39994.0692013889,2009-06-30,01:39:39
40.041259,116.194891,0,142,39994.0692592593,2009-06-30,01:39:44
40.041398,116.194323,0,142,39994.0693171296,2009-06-30,01:39:49
40.041587,116.193804,0,146,39994.069375,2009-06-30,01:39:54
40.041837,116.193308,0,149,39994.0694328704,2009-06-30,01:39:59
40.042123,116.192835,0,150,39994.0694907407,2009-06-30,01:40:04
40.042454,116.192431,0,152,39994.0695486111,2009-06-30,01:40:09
40.042827,116.192091,0,151,39994.0696064815,2009-06-30,01:40:14
40.043208,116.191777,0,153,39994.0696643519,2009-06-30,01:40:19
40.043593,116.191476,0,157,39994.0697222222,2009-06-30,01:40:24
40.04398,116.191151,0,160,39994.0697800926,2009-06-30,01:40:29
40.044355,116.190801,0,159,39994.069837963,2009-06-30,01:40:34
40.044709,116.190398,0,159,39994.0698958333,2009-06-30,01:40:39
40.045023,116.189953,0,160,39994.0699537037,2009-06-30,01:40:44
40.045306,116.18946,0,159,39994.0700115741,2009-06-30,01:40:49
40.045568,116.188945,0,157,39994.0700694444,2009-06-30,01:40:54
40.045792,116.1884,0,155,39994.0701273148,2009-06-30,01:40:59
40.045958,116.18782,0,153,39994.0701851852,2009-06-30,01:41:04
40.046101,116.187209,0,155,39994.0702430556,2009-06-30,01:41:09
40.046248,116.186601,0,152,39994.0703009259,2009-06-30,01:41:14
40.046394,116.186,0,153,39994.0703587963,2009-06-30,01:41:19
40.046525,116.185407,0,154,39994.0704166667,2009-06-30,01:41:24
40.046655,116.184833,0,150,39994.070474537,2009-06-30,01:41:29
40.046793,116.184244,0,148,39994.0705324074,2009-06-30,01:41:34
40.046938,116.183668,0,147,39994.0705902778,2009-06-30,01:41:39
40.047086,116.183078,0,142,39994.0706481481,2009-06-30,01:41:44
40.047236,116.182484,0,136,39994.0707060185,2009-06-30,01:41:49
40.047382,116.181879,0,130,39994.0707638889,2009-06-30,01:41:54
40.047523,116.181267,0,124,39994.0708217593,2009-06-30,01:41:59
40.04764,116.180805,0,120,39994.0708796296,2009-06-30,01:42:04
40.047755,116.180577,0,123,39994.0709375,2009-06-30,01:42:09
40.047969,116.180571,0,127,39994.0709953704,2009-06-30,01:42:14
40.048227,116.180642,0,130,39994.0710532407,2009-06-30,01:42:19
40.048512,116.180712,0,134,39994.0711111111,2009-06-30,01:42:24
40.048828,116.180689,0,141,39994.0711689815,2009-06-30,01:42:29
40.049142,116.180666,0,148,39994.0712268518,2009-06-30,01:42:34
40.049454,116.180638,0,156,39994.0712847222,2009-06-30,01:42:39
40.049782,116.180651,0,162,39994.0713425926,2009-06-30,01:42:44
40.050152,116.180681,0,161,39994.071400463,2009-06-30,01:42:49
40.050522,116.180673,0,162,39994.0714583333,2009-06-30,01:42:54
40.050883,116.180659,0,165,39994.0715162037,2009-06-30,01:42:59
40.051264,116.18065,0,162,39994.0715740741,2009-06-30,01:43:04
40.051679,116.180665,0,163,39994.0716319444,2009-06-30,01:43:09
40.052102,116.180684,0,145,39994.0716898148,2009-06-30,01:43:14
40.052486,116.180691,0,142,39994.0717476852,2009-06-30,01:43:19
40.052894,116.1807,0,142,39994.0718055556,2009-06-30,01:43:24
40.053282,116.18069,0,143,39994.0718634259,2009-06-30,01:43:29
40.05368,116.180686,0,135,39994.0719212963,2009-06-30,01:43:34
40.054086,116.180679,0,131,39994.0719791667,2009-06-30,01:43:39
40.054485,116.180674,0,133,39994.072037037,2009-06-30,01:43:44
40.054879,116.180674,0,146,39994.0720949074,2009-06-30,01:43:49
40.055208,116.180664,0,157,39994.0721527778,2009-06-30,01:43:54
40.055487,116.180679,0,173,39994.0722106481,2009-06-30,01:43:59
40.055825,116.180678,0,167,39994.0722685185,2009-06-30,01:44:04
40.056083,116.180687,0,188,39994.0723263889,2009-06-30,01:44:09
40.056253,116.180673,0,187,39994.0723842593,2009-06-30,01:44:14
40.056488,116.180713,0,169,39994.0724421296,2009-06-30,01:44:19
40.056808,116.180715,0,157,39994.0725,2009-06-30,01:44:24
40.057143,116.180691,0,147,39994.0725578704,2009-06-30,01:44:29
40.05752,116.18067,0,139,39994.0726157407,2009-06-30,01:44:34
40.057944,116.180635,0,143,39994.0726736111,2009-06-30,01:44:39
40.058401,116.180651,0,129,39994.0727314815,2009-06-30,01:44:44
40.058856,116.180641,0,121,39994.0727893518,2009-06-30,01:44:49
40.059251,116.18062,0,123,39994.0728472222,2009-06-30,01:44:54
40.059487,116.180634,0,123,39994.0729050926,2009-06-30,01:44:59
40.059518,116.180632,0,125,39994.072962963,2009-06-30,01:45:04
40.059518,116.180632,0,125,39994.0729976852,2009-06-30,01:45:07
40.059519,116.180632,0,123,39994.0730208333,2009-06-30,01:45:09
40.059506,116.180634,0,123,39994.0730787037,2009-06-30,01:45:14
40.059502,116.180651,0,123,39994.0731365741,2009-06-30,01:45:19
40.059502,116.180688,0,123,39994.0731944444,2009-06-30,01:45:24
40.05951,116.180711,0,124,39994.0732523148,2009-06-30,01:45:29
40.059529,116.180755,0,124,39994.0733101852,2009-06-30,01:45:34
40.059755,116.180593,0,132,39994.0900925926,2009-06-30,02:09:44
40.059786,116.180592,0,138,39994.090150463,2009-06-30,02:09:49
40.059787,116.180592,0,138,39994.0902083333,2009-06-30,02:09:54
40.059794,116.18059,0,137,39994.0902662037,2009-06-30,02:09:59
40.059797,116.180589,0,136,39994.0903240741,2009-06-30,02:10:04
40.059801,116.180588,0,136,39994.0903819444,2009-06-30,02:10:09
40.0598,116.180587,0,136,39994.0904398148,2009-06-30,02:10:14
40.0598,116.180587,0,136,39994.090474537,2009-06-30,02:10:17
40.059799,116.180587,0,136,39994.0904976852,2009-06-30,02:10:19
40.059776,116.180567,0,138,39994.0905555556,2009-06-30,02:10:24
40.059742,116.180588,0,137,39994.0906134259,2009-06-30,02:10:29
40.059745,116.180587,0,134,39994.0906712963,2009-06-30,02:10:34
40.059748,116.180586,0,133,39994.0907291667,2009-06-30,02:10:39
40.059748,116.180586,0,133,39994.0907638889,2009-06-30,02:10:42
40.059753,116.180586,0,133,39994.090787037,2009-06-30,02:10:44
40.059795,116.180571,0,132,39994.0908449074,2009-06-30,02:10:49
40.059819,116.180538,0,127,39994.0909027778,2009-06-30,02:10:54
40.059848,116.180533,0,125,39994.0909606481,2009-06-30,02:10:59
40.059888,116.180553,0,128,39994.0910185185,2009-06-30,02:11:04
40.059897,116.180542,0,128,39994.0910763889,2009-06-30,02:11:09
40.059855,116.180533,0,130,39994.0911342593,2009-06-30,02:11:14
40.059825,116.180526,0,130,39994.0911921296,2009-06-30,02:11:19
40.059779,116.180564,0,132,39994.09125,2009-06-30,02:11:24
40.05976,116.180583,0,132,39994.0913078704,2009-06-30,02:11:29
40.059713,116.180599,0,131,39994.0913657407,2009-06-30,02:11:34
40.059656,116.180609,0,132,39994.0914236111,2009-06-30,02:11:39
40.059622,116.180605,0,141,39994.0914814815,2009-06-30,02:11:44
40.059577,116.180565,0,140,39994.0915393519,2009-06-30,02:11:49
40.059521,116.180553,0,139,39994.0915972222,2009-06-30,02:11:54
40.059462,116.180553,0,143,39994.0916550926,2009-06-30,02:11:59
40.059425,116.180584,0,149,39994.091712963,2009-06-30,02:12:04
40.059427,116.180577,0,147,39994.0917708333,2009-06-30,02:12:09
40.059426,116.180576,0,149,39994.0918287037,2009-06-30,02:12:14
40.059425,116.180577,0,149,39994.0918865741,2009-06-30,02:12:19
40.059426,116.180576,0,150,39994.0919444444,2009-06-30,02:12:24
40.059426,116.180576,0,150,39994.0919791667,2009-06-30,02:12:27
40.059426,116.180577,0,150,39994.0920023148,2009-06-30,02:12:29
40.059402,116.18058,0,149,39994.0920601852,2009-06-30,02:12:34
40.059412,116.18058,0,145,39994.0921180556,2009-06-30,02:12:39
40.059424,116.180601,0,142,39994.0921759259,2009-06-30,02:12:44
40.059425,116.1806,0,142,39994.0922337963,2009-06-30,02:12:49
40.059431,116.180599,0,142,39994.0922916667,2009-06-30,02:12:54
40.059431,116.180599,0,142,39994.092349537,2009-06-30,02:12:59
40.059431,116.180599,0,142,39994.0923842593,2009-06-30,02:13:02
40.059431,116.180599,0,142,39994.0924074074,2009-06-30,02:13:04
40.059437,116.180612,0,141,39994.0924652778,2009-06-30,02:13:09
40.059441,116.180611,0,142,39994.0925231481,2009-06-30,02:13:14
40.059443,116.18061,0,142,39994.0925810185,2009-06-30,02:13:19
40.059447,116.180609,0,141,39994.0926388889,2009-06-30,02:13:24
40.05945,116.180609,0,140,39994.0926967593,2009-06-30,02:13:29
40.05945,116.180609,0,140,39994.0927314815,2009-06-30,02:13:32
40.059451,116.180609,0,140,39994.0927546296,2009-06-30,02:13:34
40.059434,116.180602,0,138,39994.0928125,2009-06-30,02:13:39
40.059425,116.180588,0,137,39994.0928703704,2009-06-30,02:13:44
40.059425,116.180588,0,137,39994.0929050926,2009-06-30,02:13:47
40.059432,116.180581,0,137,39994.0929282407,2009-06-30,02:13:49
40.059415,116.180585,0,139,39994.0929861111,2009-06-30,02:13:54
40.059409,116.180582,0,138,39994.0930439815,2009-06-30,02:13:59
40.059409,116.180582,0,138,39994.0930787037,2009-06-30,02:14:02
40.059406,116.180582,0,138,39994.0931018519,2009-06-30,02:14:04
40.059415,116.180585,0,137,39994.0931597222,2009-06-30,02:14:09
40.059458,116.180596,0,137,39994.0932175926,2009-06-30,02:14:14
40.059485,116.180614,0,143,39994.093275463,2009-06-30,02:14:19
40.059527,116.180613,0,148,39994.0933333333,2009-06-30,02:14:24
40.059587,116.18062,0,146,39994.0933912037,2009-06-30,02:14:29
40.059638,116.180612,0,142,39994.0934490741,2009-06-30,02:14:34
40.059695,116.180602,0,132,39994.0935069444,2009-06-30,02:14:39
40.059719,116.180597,0,127,39994.0935648148,2009-06-30,02:14:44
40.05972,116.180596,0,125,39994.0936226852,2009-06-30,02:14:49
40.059719,116.180596,0,124,39994.0936805556,2009-06-30,02:14:54
40.059719,116.180596,0,124,39994.0937152778,2009-06-30,02:14:57
40.059714,116.180595,0,124,39994.0937384259,2009-06-30,02:14:59
40.059739,116.180587,0,125,39994.0937962963,2009-06-30,02:15:04
40.059783,116.180572,0,127,39994.0938541667,2009-06-30,02:15:09
40.059827,116.180563,0,126,39994.093912037,2009-06-30,02:15:14
40.059882,116.180544,0,128,39994.0939699074,2009-06-30,02:15:19
40.059899,116.180536,0,135,39994.0940277778,2009-06-30,02:15:24
40.059914,116.180524,0,137,39994.0940856481,2009-06-30,02:15:29
40.059914,116.180524,0,137,39994.0941203704,2009-06-30,02:15:32
40.059917,116.180521,0,139,39994.0941435185,2009-06-30,02:15:34
40.059898,116.180526,0,143,39994.0942013889,2009-06-30,02:15:39
40.059855,116.180509,0,144,39994.0942592593,2009-06-30,02:15:44
40.059817,116.180507,0,146,39994.0943171296,2009-06-30,02:15:49
40.059781,116.180521,0,149,39994.094375,2009-06-30,02:15:54
40.059752,116.180539,0,152,39994.0944328704,2009-06-30,02:15:59
40.05974,116.180551,0,150,39994.0944907407,2009-06-30,02:16:04
40.059739,116.180551,0,150,39994.0945486111,2009-06-30,02:16:09
40.059737,116.180552,0,150,39994.0946064815,2009-06-30,02:16:14
40.059737,116.180553,0,150,39994.0946643518,2009-06-30,02:16:19
40.059736,116.180553,0,150,39994.0947222222,2009-06-30,02:16:24
40.059736,116.180553,0,150,39994.0947569444,2009-06-30,02:16:27
40.059731,116.180554,0,150,39994.0947800926,2009-06-30,02:16:29
40.059721,116.18056,0,149,39994.094837963,2009-06-30,02:16:34
40.059681,116.180555,0,146,39994.0948958333,2009-06-30,02:16:39
40.059638,116.180572,0,145,39994.0949537037,2009-06-30,02:16:44
40.059627,116.180588,0,144,39994.0950115741,2009-06-30,02:16:49
40.059624,116.180589,0,144,39994.0950694444,2009-06-30,02:16:54
40.059622,116.180589,0,145,39994.0951273148,2009-06-30,02:16:59
40.059626,116.180589,0,145,39994.0951851852,2009-06-30,02:17:04
40.059628,116.18059,0,145,39994.0952430556,2009-06-30,02:17:09
40.059629,116.18059,0,145,39994.0953009259,2009-06-30,02:17:14
40.059629,116.180591,0,145,39994.0953587963,2009-06-30,02:17:19
40.059629,116.180591,0,145,39994.0954166667,2009-06-30,02:17:24
40.05963,116.18059,0,145,39994.095474537,2009-06-30,02:17:29
40.05963,116.18059,0,145,39994.0955324074,2009-06-30,02:17:34
40.05963,116.18059,0,145,39994.0955902778,2009-06-30,02:17:39
40.05963,116.18059,0,145,39994.0956481481,2009-06-30,02:17:44
40.05963,116.18059,0,145,39994.0957060185,2009-06-30,02:17:49
40.059629,116.180589,0,145,39994.0957638889,2009-06-30,02:17:54
40.05963,116.180587,0,145,39994.0958217593,2009-06-30,02:17:59
40.059634,116.180582,0,145,39994.0958796296,2009-06-30,02:18:04
40.05964,116.180579,0,144,39994.0959375,2009-06-30,02:18:09
40.059645,116.180575,0,143,39994.0959953704,2009-06-30,02:18:14
40.059648,116.180569,0,141,39994.0960532407,2009-06-30,02:18:19
40.059648,116.180569,0,141,39994.096087963,2009-06-30,02:18:22
40.059649,116.180562,0,140,39994.0961111111,2009-06-30,02:18:24
40.059636,116.18056,0,139,39994.0961689815,2009-06-30,02:18:29
40.059602,116.180557,0,139,39994.0962268518,2009-06-30,02:18:34
40.059542,116.180529,0,135,39994.0962847222,2009-06-30,02:18:39
40.059542,116.180529,0,135,39994.0963194444,2009-06-30,02:18:42
40.059545,116.180521,0,135,39994.0963425926,2009-06-30,02:18:44
40.059524,116.180519,0,134,39994.096400463,2009-06-30,02:18:49
40.059515,116.180514,0,133,39994.0964583333,2009-06-30,02:18:54
40.059479,116.180507,0,133,39994.0965162037,2009-06-30,02:18:59
40.059428,116.18053,0,132,39994.0965740741,2009-06-30,02:19:04
40.059427,116.180557,0,134,39994.0966319444,2009-06-30,02:19:09
40.05945,116.180561,0,131,39994.0966898148,2009-06-30,02:19:14
40.059476,116.180564,0,130,39994.0967476852,2009-06-30,02:19:19
40.059518,116.180549,0,129,39994.0968055556,2009-06-30,02:19:24
40.059556,116.180563,0,131,39994.0968634259,2009-06-30,02:19:29
40.059599,116.180582,0,132,39994.0969212963,2009-06-30,02:19:34
40.059649,116.180573,0,134,39994.0969791667,2009-06-30,02:19:39
40.059675,116.18055,0,136,39994.097037037,2009-06-30,02:19:44
40.05968,116.180525,0,138,39994.0970949074,2009-06-30,02:19:49
40.059694,116.180517,0,141,39994.0971527778,2009-06-30,02:19:54
40.059704,116.180521,0,143,39994.0972106481,2009-06-30,02:19:59
40.059757,116.180521,0,144,39994.0972685185,2009-06-30,02:20:04
40.059811,116.180539,0,143,39994.0973263889,2009-06-30,02:20:09
40.059854,116.180534,0,148,39994.0973842593,2009-06-30,02:20:14
40.059863,116.180527,0,151,39994.0974421296,2009-06-30,02:20:19
40.059867,116.180535,0,156,39994.0975,2009-06-30,02:20:24
40.059866,116.180535,0,160,39994.0975578704,2009-06-30,02:20:29
40.059868,116.180535,0,163,39994.0976157407,2009-06-30,02:20:34
40.059868,116.180535,0,163,39994.097650463,2009-06-30,02:20:37
40.059866,116.180533,0,167,39994.0976736111,2009-06-30,02:20:39
40.059842,116.180534,0,169,39994.0977314815,2009-06-30,02:20:44
40.059816,116.180531,0,165,39994.0977893519,2009-06-30,02:20:49
40.059778,116.180547,0,163,39994.0978472222,2009-06-30,02:20:54
40.059744,116.18052,0,163,39994.0979050926,2009-06-30,02:20:59
40.059676,116.180508,0,164,39994.097962963,2009-06-30,02:21:04
40.059627,116.18049,0,164,39994.0980208333,2009-06-30,02:21:09
40.059572,116.180477,0,164,39994.0980787037,2009-06-30,02:21:14
40.059524,116.180491,0,164,39994.0981365741,2009-06-30,02:21:19
40.059492,116.180496,0,164,39994.0981944444,2009-06-30,02:21:24
40.059478,116.180509,0,165,39994.0982523148,2009-06-30,02:21:29
40.059447,116.180523,0,166,39994.0983101852,2009-06-30,02:21:34
40.059444,116.180541,0,167,39994.0983680556,2009-06-30,02:21:39
40.059438,116.180567,0,167,39994.0984259259,2009-06-30,02:21:44
40.05944,116.18056,0,168,39994.0984837963,2009-06-30,02:21:49
40.059437,116.180566,0,169,39994.0985416667,2009-06-30,02:21:54
40.059434,116.180574,0,170,39994.098599537,2009-06-30,02:21:59
40.059429,116.180581,0,171,39994.0986574074,2009-06-30,02:22:04
40.059431,116.18058,0,172,39994.0987152778,2009-06-30,02:22:09
40.059437,116.180573,0,172,39994.0987731481,2009-06-30,02:22:14
40.059439,116.180566,0,172,39994.0988310185,2009-06-30,02:22:19
40.059441,116.180564,0,172,39994.0988888889,2009-06-30,02:22:24
40.059444,116.180563,0,172,39994.0989467593,2009-06-30,02:22:29
40.059445,116.180564,0,172,39994.0990046296,2009-06-30,02:22:34
40.05945,116.180567,0,170,39994.0990625,2009-06-30,02:22:39
40.059456,116.180565,0,169,39994.0991203704,2009-06-30,02:22:44
40.059456,116.180565,0,169,39994.0991550926,2009-06-30,02:22:47
40.059461,116.18056,0,167,39994.0991782407,2009-06-30,02:22:49
40.059467,116.18055,0,165,39994.0992361111,2009-06-30,02:22:54
40.059467,116.180549,0,163,39994.0992939815,2009-06-30,02:22:59
40.059467,116.180548,0,160,39994.0993518519,2009-06-30,02:23:04
40.05947,116.180545,0,157,39994.0994097222,2009-06-30,02:23:09
40.059475,116.180544,0,154,39994.0994675926,2009-06-30,02:23:14
40.059482,116.180544,0,151,39994.099525463,2009-06-30,02:23:19
40.059483,116.180544,0,148,39994.0995833333,2009-06-30,02:23:24
40.059478,116.180543,0,148,39994.0996412037,2009-06-30,02:23:29
40.059478,116.180543,0,147,39994.0996990741,2009-06-30,02:23:34
40.059479,116.180542,0,147,39994.0997569444,2009-06-30,02:23:39
40.059479,116.180542,0,147,39994.0997916667,2009-06-30,02:23:42
40.059477,116.180543,0,147,39994.0998148148,2009-06-30,02:23:44
40.05948,116.180522,0,145,39994.0998726852,2009-06-30,02:23:49
40.059479,116.180519,0,144,39994.0999305556,2009-06-30,02:23:54
40.059484,116.180519,0,144,39994.0999884259,2009-06-30,02:23:59
40.059492,116.18052,0,144,39994.1000462963,2009-06-30,02:24:04
40.059492,116.18052,0,144,39994.1000810185,2009-06-30,02:24:07
40.059492,116.180513,0,144,39994.1001041667,2009-06-30,02:24:09
40.059495,116.180499,0,144,39994.100162037,2009-06-30,02:24:14
40.059497,116.180497,0,144,39994.1002199074,2009-06-30,02:24:19
40.059497,116.180501,0,144,39994.1002777778,2009-06-30,02:24:24
40.059498,116.180506,0,144,39994.1003356481,2009-06-30,02:24:29
40.059503,116.180512,0,144,39994.1003935185,2009-06-30,02:24:34
40.059506,116.180511,0,143,39994.1004513889,2009-06-30,02:24:39
40.059507,116.180513,0,143,39994.1005092593,2009-06-30,02:24:44
40.059508,116.180515,0,143,39994.1005671296,2009-06-30,02:24:49
40.059508,116.180515,0,143,39994.100625,2009-06-30,02:24:54
40.059508,116.180515,0,143,39994.1006828704,2009-06-30,02:24:59
40.059508,116.180515,0,143,39994.1007407407,2009-06-30,02:25:04
40.059508,116.180514,0,143,39994.1007986111,2009-06-30,02:25:09
40.059508,116.180514,0,143,39994.1008564815,2009-06-30,02:25:14
40.059508,116.180515,0,143,39994.1009143519,2009-06-30,02:25:19
40.059508,116.180515,0,143,39994.1009722222,2009-06-30,02:25:24
40.059508,116.180515,0,143,39994.1010300926,2009-06-30,02:25:29
40.059508,116.180516,0,143,39994.101087963,2009-06-30,02:25:34
40.059508,116.180515,0,143,39994.1011458333,2009-06-30,02:25:39
40.059508,116.180515,0,142,39994.1012037037,2009-06-30,02:25:44
40.059508,116.180516,0,143,39994.1012615741,2009-06-30,02:25:49
40.059508,116.180517,0,143,39994.1013194444,2009-06-30,02:25:54
40.059507,116.180518,0,143,39994.1013773148,2009-06-30,02:25:59
40.059507,116.180518,0,143,39994.1014351852,2009-06-30,02:26:04
40.059507,116.180519,0,143,39994.1014930556,2009-06-30,02:26:09
40.059508,116.180519,0,143,39994.1015509259,2009-06-30,02:26:14
40.059509,116.18052,0,143,39994.1016087963,2009-06-30,02:26:19
40.059509,116.18052,0,143,39994.1016666667,2009-06-30,02:26:24
40.059509,116.18052,0,142,39994.101724537,2009-06-30,02:26:29
40.059509,116.18052,0,143,39994.1017824074,2009-06-30,02:26:34
40.059509,116.180521,0,143,39994.1018402778,2009-06-30,02:26:39
40.059509,116.180522,0,143,39994.1018981481,2009-06-30,02:26:44
40.059509,116.180522,0,143,39994.1019560185,2009-06-30,02:26:49
40.05951,116.180522,0,143,39994.1020138889,2009-06-30,02:26:54
40.05951,116.180522,0,142,39994.1020717593,2009-06-30,02:26:59
40.05951,116.180523,0,143,39994.1021296296,2009-06-30,02:27:04
40.05951,116.180523,0,142,39994.1021875,2009-06-30,02:27:09
40.05951,116.180523,0,142,39994.1022453704,2009-06-30,02:27:14
40.05951,116.180523,0,143,39994.1023032407,2009-06-30,02:27:19
40.05951,116.180523,0,142,39994.1023611111,2009-06-30,02:27:24
40.05951,116.180523,0,142,39994.1024189815,2009-06-30,02:27:29
40.05951,116.180523,0,142,39994.1024768518,2009-06-30,02:27:34
40.059509,116.180523,0,142,39994.1025347222,2009-06-30,02:27:39
40.059509,116.180523,0,142,39994.1025925926,2009-06-30,02:27:44
40.059509,116.180523,0,142,39994.102650463,2009-06-30,02:27:49
40.059509,116.180523,0,142,39994.1027083333,2009-06-30,02:27:54
40.059508,116.180523,0,142,39994.1027662037,2009-06-30,02:27:59
40.059508,116.180523,0,142,39994.1028240741,2009-06-30,02:28:04
40.059508,116.180523,0,142,39994.1028819444,2009-06-30,02:28:09
40.059508,116.180523,0,142,39994.1029398148,2009-06-30,02:28:14
40.059508,116.180522,0,142,39994.1029976852,2009-06-30,02:28:19
40.059508,116.180522,0,142,39994.1030555556,2009-06-30,02:28:24
40.059508,116.180522,0,142,39994.1031134259,2009-06-30,02:28:29
40.059507,116.180521,0,142,39994.1031712963,2009-06-30,02:28:34
40.059507,116.180521,0,142,39994.1032291667,2009-06-30,02:28:39
40.059507,116.18052,0,142,39994.103287037,2009-06-30,02:28:44
40.059506,116.18052,0,142,39994.1033449074,2009-06-30,02:28:49
40.059506,116.18052,0,142,39994.1034027778,2009-06-30,02:28:54
40.059506,116.18052,0,142,39994.1034606481,2009-06-30,02:28:59
40.059506,116.180519,0,142,39994.1035185185,2009-06-30,02:29:04
40.059506,116.180519,0,142,39994.1035763889,2009-06-30,02:29:09
40.059506,116.180518,0,141,39994.1036342593,2009-06-30,02:29:14
40.059505,116.180518,0,141,39994.1036921296,2009-06-30,02:29:19
40.059505,116.180518,0,141,39994.10375,2009-06-30,02:29:24
40.059505,116.180518,0,141,39994.1038078704,2009-06-30,02:29:29
40.059505,116.180519,0,141,39994.1038657407,2009-06-30,02:29:34
40.059505,116.180519,0,141,39994.1039236111,2009-06-30,02:29:39
40.059505,116.18052,0,142,39994.1039814815,2009-06-30,02:29:44
40.059505,116.180521,0,142,39994.1040393518,2009-06-30,02:29:49
40.059506,116.180521,0,142,39994.1040972222,2009-06-30,02:29:54
40.059506,116.180522,0,142,39994.1041550926,2009-06-30,02:29:59
40.059506,116.180522,0,142,39994.104212963,2009-06-30,02:30:04
40.059505,116.180522,0,142,39994.1042708333,2009-06-30,02:30:09
40.059505,116.180522,0,142,39994.1043287037,2009-06-30,02:30:14
40.059505,116.180522,0,142,39994.1043865741,2009-06-30,02:30:19
40.059505,116.180522,0,142,39994.1044444444,2009-06-30,02:30:24
40.059506,116.180522,0,142,39994.1045023148,2009-06-30,02:30:29
40.059506,116.180522,0,142,39994.1045601852,2009-06-30,02:30:34
40.059506,116.180523,0,141,39994.1046180556,2009-06-30,02:30:39
40.059506,116.180523,0,141,39994.1046759259,2009-06-30,02:30:44
40.059506,116.180523,0,141,39994.1047337963,2009-06-30,02:30:49
40.059506,116.180524,0,141,39994.1047916667,2009-06-30,02:30:54
40.059507,116.180524,0,141,39994.104849537,2009-06-30,02:30:59
40.059507,116.180524,0,141,39994.1049074074,2009-06-30,02:31:04
40.059507,116.180524,0,141,39994.1049652778,2009-06-30,02:31:09
40.059507,116.180524,0,141,39994.1050231481,2009-06-30,02:31:14
40.059507,116.180525,0,141,39994.1050810185,2009-06-30,02:31:19
40.059507,116.180525,0,141,39994.1051388889,2009-06-30,02:31:24
40.059507,116.180526,0,141,39994.1051967593,2009-06-30,02:31:29
40.059507,116.180526,0,141,39994.1052546296,2009-06-30,02:31:34
40.059507,116.180526,0,141,39994.1053125,2009-06-30,02:31:39
40.059507,116.180526,0,141,39994.1053703704,2009-06-30,02:31:44
40.059507,116.180526,0,141,39994.1054282407,2009-06-30,02:31:49
40.059507,116.180526,0,141,39994.1054861111,2009-06-30,02:31:54
40.059508,116.180526,0,141,39994.1055439815,2009-06-30,02:31:59
40.059508,116.180526,0,141,39994.1056018519,2009-06-30,02:32:04
40.059508,116.180526,0,141,39994.1056597222,2009-06-30,02:32:09
40.059507,116.180527,0,141,39994.1057175926,2009-06-30,02:32:14
40.059508,116.180528,0,141,39994.105775463,2009-06-30,02:32:19
40.059509,116.180533,0,141,39994.1058333333,2009-06-30,02:32:24
40.059507,116.180537,0,141,39994.1058912037,2009-06-30,02:32:29
40.059505,116.180542,0,141,39994.1059490741,2009-06-30,02:32:34
40.059508,116.18055,0,142,39994.1060069444,2009-06-30,02:32:39
40.059505,116.180548,0,142,39994.1060648148,2009-06-30,02:32:44
40.059503,116.180543,0,142,39994.1061226852,2009-06-30,02:32:49
40.059503,116.18054,0,142,39994.1061805556,2009-06-30,02:32:54
40.059502,116.180537,0,142,39994.1062384259,2009-06-30,02:32:59
40.059501,116.180538,0,141,39994.1062962963,2009-06-30,02:33:04
40.059501,116.180538,0,141,39994.1063541667,2009-06-30,02:33:09
40.059502,116.180537,0,141,39994.106412037,2009-06-30,02:33:14
40.059506,116.180542,0,141,39994.1064699074,2009-06-30,02:33:19
40.05951,116.180546,0,141,39994.1065277778,2009-06-30,02:33:24
40.059512,116.180545,0,141,39994.1065856481,2009-06-30,02:33:29
40.059506,116.180541,0,141,39994.1066435185,2009-06-30,02:33:34
40.059499,116.180542,0,142,39994.1067013889,2009-06-30,02:33:39
40.059493,116.180544,0,142,39994.1067592593,2009-06-30,02:33:44
40.059489,116.180548,0,143,39994.1068171296,2009-06-30,02:33:49
40.05949,116.180552,0,144,39994.106875,2009-06-30,02:33:54
40.059491,116.18055,0,146,39994.1069328704,2009-06-30,02:33:59
40.059494,116.180544,0,147,39994.1069907407,2009-06-30,02:34:04
40.059494,116.180541,0,149,39994.1070486111,2009-06-30,02:34:09
40.059489,116.180539,0,150,39994.1071064815,2009-06-30,02:34:14
40.059486,116.180541,0,152,39994.1071643519,2009-06-30,02:34:19
40.059486,116.180542,0,154,39994.1072222222,2009-06-30,02:34:24
40.059705,116.180536,0,143,39994.1104050926,2009-06-30,02:38:59
40.059761,116.180529,0,143,39994.110462963,2009-06-30,02:39:04
40.059822,116.180527,0,144,39994.1105208333,2009-06-30,02:39:09
40.059871,116.18053,0,149,39994.1105787037,2009-06-30,02:39:14
40.059875,116.180524,0,151,39994.1106365741,2009-06-30,02:39:19
40.059875,116.180524,0,151,39994.1106712963,2009-06-30,02:39:22
40.059879,116.180523,0,152,39994.1106944444,2009-06-30,02:39:24
40.059892,116.18053,0,151,39994.1107523148,2009-06-30,02:39:29
40.059904,116.180523,0,146,39994.1108101852,2009-06-30,02:39:34
40.059908,116.180523,0,146,39994.1108680556,2009-06-30,02:39:39
40.059908,116.180523,0,146,39994.1109027778,2009-06-30,02:39:42
40.059905,116.180524,0,146,39994.1109259259,2009-06-30,02:39:44
40.059886,116.180526,0,148,39994.1109837963,2009-06-30,02:39:49
40.059843,116.180518,0,146,39994.1110416667,2009-06-30,02:39:54
40.059804,116.180544,0,144,39994.111099537,2009-06-30,02:39:59
40.059782,116.180567,0,142,39994.1111574074,2009-06-30,02:40:04
40.059732,116.180592,0,144,39994.1112152778,2009-06-30,02:40:09
40.059707,116.180591,0,146,39994.1112731481,2009-06-30,02:40:14
40.059677,116.180603,0,149,39994.1113310185,2009-06-30,02:40:19
40.059663,116.180599,0,149,39994.1113888889,2009-06-30,02:40:24
40.059667,116.180622,0,148,39994.1114467593,2009-06-30,02:40:29
40.059656,116.180641,0,145,39994.1115046296,2009-06-30,02:40:34
40.059656,116.180641,0,145,39994.1115625,2009-06-30,02:40:39
40.059662,116.18064,0,144,39994.1116203704,2009-06-30,02:40:44
40.059662,116.18064,0,144,39994.1116550926,2009-06-30,02:40:47
40.059667,116.180638,0,143,39994.1116782407,2009-06-30,02:40:49
40.059678,116.180649,0,141,39994.1117361111,2009-06-30,02:40:54
40.059684,116.180663,0,139,39994.1117939815,2009-06-30,02:40:59
40.059684,116.180665,0,139,39994.1118518518,2009-06-30,02:41:04
40.059683,116.180666,0,139,39994.1119097222,2009-06-30,02:41:09
40.059683,116.180666,0,139,39994.1119444444,2009-06-30,02:41:12
40.059678,116.180664,0,141,39994.1119675926,2009-06-30,02:41:14
40.059669,116.180658,0,143,39994.112025463,2009-06-30,02:41:19
40.059669,116.180658,0,143,39994.1120601852,2009-06-30,02:41:22
40.05967,116.180662,0,143,39994.1120833333,2009-06-30,02:41:24
40.059657,116.180654,0,144,39994.1121412037,2009-06-30,02:41:29
40.059625,116.180638,0,146,39994.1121990741,2009-06-30,02:41:34
40.059582,116.1806,0,147,39994.1122569444,2009-06-30,02:41:39
40.059552,116.180572,0,146,39994.1123148148,2009-06-30,02:41:44
40.059541,116.18057,0,146,39994.1123726852,2009-06-30,02:41:49
40.059532,116.180571,0,147,39994.1124305556,2009-06-30,02:41:54
40.059519,116.180571,0,146,39994.1124884259,2009-06-30,02:41:59
40.059513,116.180572,0,146,39994.1125462963,2009-06-30,02:42:04
40.059513,116.180572,0,146,39994.1125810185,2009-06-30,02:42:07
40.059513,116.180575,0,146,39994.1126041667,2009-06-30,02:42:09
40.059498,116.180592,0,146,39994.112662037,2009-06-30,02:42:14
40.05949,116.180617,0,146,39994.1127199074,2009-06-30,02:42:19
40.059487,116.180628,0,146,39994.1127777778,2009-06-30,02:42:24
40.059481,116.18063,0,145,39994.1128356481,2009-06-30,02:42:29
40.05948,116.18063,0,145,39994.1128935185,2009-06-30,02:42:34
40.059478,116.180631,0,145,39994.1129513889,2009-06-30,02:42:39
40.059482,116.18063,0,145,39994.1130092593,2009-06-30,02:42:44
40.059487,116.180629,0,145,39994.1130671296,2009-06-30,02:42:49
40.059489,116.180629,0,145,39994.113125,2009-06-30,02:42:54
40.059486,116.180629,0,145,39994.1131828704,2009-06-30,02:42:59
40.059482,116.180629,0,145,39994.1132407407,2009-06-30,02:43:04
40.059478,116.18063,0,145,39994.1132986111,2009-06-30,02:43:09
40.05948,116.18063,0,145,39994.1133564815,2009-06-30,02:43:14
40.059484,116.18063,0,146,39994.1134143519,2009-06-30,02:43:19
40.059477,116.18063,0,146,39994.1134722222,2009-06-30,02:43:24
40.059469,116.180631,0,146,39994.1135300926,2009-06-30,02:43:29
40.059468,116.180631,0,146,39994.113587963,2009-06-30,02:43:34
40.059473,116.180632,0,146,39994.1136458333,2009-06-30,02:43:39
40.059475,116.180632,0,147,39994.1137037037,2009-06-30,02:43:44
40.059475,116.180632,0,147,39994.1137615741,2009-06-30,02:43:49
40.059474,116.180632,0,147,39994.1138194444,2009-06-30,02:43:54
40.059469,116.180633,0,147,39994.1138773148,2009-06-30,02:43:59
40.059467,116.180633,0,146,39994.1139351852,2009-06-30,02:44:04
40.059471,116.180633,0,146,39994.1139930556,2009-06-30,02:44:09
40.059471,116.180633,0,146,39994.1140277778,2009-06-30,02:44:12
40.059469,116.180635,0,146,39994.1140509259,2009-06-30,02:44:14
40.059477,116.180591,0,145,39994.1141087963,2009-06-30,02:44:19
40.059494,116.180578,0,144,39994.1141666667,2009-06-30,02:44:24
40.059508,116.180577,0,144,39994.114224537,2009-06-30,02:44:29
40.059499,116.180571,0,142,39994.1142824074,2009-06-30,02:44:34
40.059501,116.180571,0,141,39994.1143402778,2009-06-30,02:44:39
40.059502,116.18057,0,140,39994.1143981481,2009-06-30,02:44:44
40.059502,116.18057,0,140,39994.1144328704,2009-06-30,02:44:47
40.059506,116.18057,0,139,39994.1144560185,2009-06-30,02:44:49
40.059523,116.180567,0,140,39994.1145138889,2009-06-30,02:44:54
40.059514,116.180556,0,139,39994.1145717593,2009-06-30,02:44:59
40.05951,116.180579,0,140,39994.1146296296,2009-06-30,02:45:04
40.059506,116.180581,0,140,39994.1146875,2009-06-30,02:45:09
40.059506,116.180581,0,140,39994.1147222222,2009-06-30,02:45:12
40.059504,116.180583,0,141,39994.1147453704,2009-06-30,02:45:14
40.059545,116.180607,0,140,39994.1148032407,2009-06-30,02:45:19
40.059604,116.180598,0,140,39994.1148611111,2009-06-30,02:45:24
40.059673,116.180591,0,134,39994.1149189815,2009-06-30,02:45:29
40.059726,116.180602,0,131,39994.1149768519,2009-06-30,02:45:34
40.059775,116.180591,0,131,39994.1150347222,2009-06-30,02:45:39
40.059803,116.180568,0,127,39994.1150925926,2009-06-30,02:45:44
40.059807,116.180565,0,126,39994.115150463,2009-06-30,02:45:49
40.05981,116.180564,0,125,39994.1152083333,2009-06-30,02:45:54
40.059812,116.180564,0,124,39994.1152662037,2009-06-30,02:45:59
40.059817,116.180562,0,124,39994.1153240741,2009-06-30,02:46:04
40.059817,116.180562,0,124,39994.1153819444,2009-06-30,02:46:09
40.059809,116.180563,0,124,39994.1154398148,2009-06-30,02:46:14
40.059812,116.180562,0,125,39994.1154976852,2009-06-30,02:46:19
40.059818,116.180562,0,125,39994.1155555556,2009-06-30,02:46:24
40.059819,116.180561,0,124,39994.1156134259,2009-06-30,02:46:29
40.059819,116.180561,0,124,39994.1156712963,2009-06-30,02:46:34
40.059819,116.180561,0,124,39994.1157291667,2009-06-30,02:46:39
40.059819,116.180561,0,124,39994.1157638889,2009-06-30,02:46:42
40.059817,116.180562,0,124,39994.115787037,2009-06-30,02:46:44
40.059781,116.180576,0,124,39994.1158449074,2009-06-30,02:46:49
40.059741,116.180596,0,124,39994.1159027778,2009-06-30,02:46:54
40.059694,116.180584,0,124,39994.1159606481,2009-06-30,02:46:59
40.059668,116.180579,0,125,39994.1160185185,2009-06-30,02:47:04
40.059668,116.180578,0,125,39994.1160763889,2009-06-30,02:47:09
40.059666,116.180578,0,125,39994.1161342593,2009-06-30,02:47:14
40.059662,116.180578,0,125,39994.1161921296,2009-06-30,02:47:19
40.059658,116.180579,0,125,39994.11625,2009-06-30,02:47:24
40.059657,116.180579,0,125,39994.1163078704,2009-06-30,02:47:29
40.059657,116.180579,0,125,39994.1163425926,2009-06-30,02:47:32
40.059656,116.18058,0,125,39994.1163657407,2009-06-30,02:47:34
40.059597,116.180564,0,127,39994.1164236111,2009-06-30,02:47:39
40.05954,116.180543,0,129,39994.1164814815,2009-06-30,02:47:44
40.059523,116.180558,0,132,39994.1165393519,2009-06-30,02:47:49
40.059521,116.18055,0,135,39994.1165972222,2009-06-30,02:47:54
40.059521,116.18055,0,135,39994.1166319444,2009-06-30,02:47:57
40.059526,116.180552,0,136,39994.1166550926,2009-06-30,02:47:59
40.059506,116.180554,0,136,39994.116712963,2009-06-30,02:48:04
40.059292,116.180676,0,143,39994.1257407407,2009-06-30,03:01:04
40.059249,116.180666,0,142,39994.1257986111,2009-06-30,03:01:09
40.059276,116.180624,0,143,39994.1258564815,2009-06-30,03:01:14
40.059278,116.180623,0,143,39994.1259143518,2009-06-30,03:01:19
40.059273,116.180624,0,144,39994.1259722222,2009-06-30,03:01:24
40.059273,116.180624,0,144,39994.1260069444,2009-06-30,03:01:27
40.05928,116.180623,0,144,39994.1260300926,2009-06-30,03:01:29
40.059304,116.18064,0,143,39994.126087963,2009-06-30,03:01:34
40.059358,116.180635,0,145,39994.1261458333,2009-06-30,03:01:39
40.059416,116.180613,0,144,39994.1262037037,2009-06-30,03:01:44
40.059461,116.18059,0,145,39994.1262615741,2009-06-30,03:01:49
40.059502,116.180595,0,143,39994.1263194444,2009-06-30,03:01:54
40.059524,116.180603,0,147,39994.1263773148,2009-06-30,03:01:59
40.059539,116.180635,0,143,39994.1264351852,2009-06-30,03:02:04
40.059527,116.180646,0,143,39994.1264930556,2009-06-30,03:02:09
40.05951,116.180605,0,146,39994.1265509259,2009-06-30,03:02:14
40.05951,116.180605,0,146,39994.1265856481,2009-06-30,03:02:17
40.05951,116.180613,0,147,39994.1266087963,2009-06-30,03:02:19
40.059525,116.180614,0,146,39994.1266666667,2009-06-30,03:02:24
40.059547,116.180621,0,146,39994.126724537,2009-06-30,03:02:29
40.059602,116.180609,0,145,39994.1267824074,2009-06-30,03:02:34
40.059684,116.180567,0,144,39994.1268402778,2009-06-30,03:02:39
40.059723,116.180571,0,143,39994.1268981481,2009-06-30,03:02:44
40.059749,116.180587,0,142,39994.1269560185,2009-06-30,03:02:49
40.059806,116.180592,0,142,39994.1270138889,2009-06-30,03:02:54
40.059858,116.180579,0,141,39994.1270717593,2009-06-30,03:02:59
40.059872,116.180574,0,142,39994.1271296296,2009-06-30,03:03:04
40.059872,116.180574,0,142,39994.1271643518,2009-06-30,03:03:07
40.059876,116.180573,0,141,39994.1271875,2009-06-30,03:03:09
40.0599,116.180568,0,141,39994.1272453704,2009-06-30,03:03:14
40.05991,116.180577,0,142,39994.1273032407,2009-06-30,03:03:19
40.059897,116.180589,0,140,39994.1273611111,2009-06-30,03:03:24
40.05991,116.180579,0,140,39994.1274189815,2009-06-30,03:03:29
40.059887,116.180576,0,141,39994.1274768518,2009-06-30,03:03:34
40.059843,116.18057,0,142,39994.1275347222,2009-06-30,03:03:39
40.059809,116.180554,0,142,39994.1275925926,2009-06-30,03:03:44
40.059747,116.180573,0,143,39994.127650463,2009-06-30,03:03:49
40.059699,116.180565,0,142,39994.1277083333,2009-06-30,03:03:54
40.059624,116.180574,0,144,39994.1277662037,2009-06-30,03:03:59
40.05956,116.180642,0,137,39994.1278240741,2009-06-30,03:04:04
40.059542,116.18071,0,132,39994.1278819444,2009-06-30,03:04:09
40.059529,116.180786,0,128,39994.1279398148,2009-06-30,03:04:14
40.059534,116.180876,0,127,39994.1279976852,2009-06-30,03:04:19
40.059523,116.180924,0,132,39994.1280555556,2009-06-30,03:04:24
40.059506,116.18089,0,135,39994.1281134259,2009-06-30,03:04:29
40.059507,116.180835,0,135,39994.1281712963,2009-06-30,03:04:34
40.059529,116.180756,0,136,39994.1282291667,2009-06-30,03:04:39
40.059585,116.180691,0,136,39994.128287037,2009-06-30,03:04:44
40.059643,116.180648,0,136,39994.1283449074,2009-06-30,03:04:49
40.059695,116.180634,0,133,39994.1284027778,2009-06-30,03:04:54
40.059729,116.180625,0,132,39994.1284606481,2009-06-30,03:04:59
40.059773,116.180616,0,131,39994.1285185185,2009-06-30,03:05:04
40.05984,116.180577,0,132,39994.1285763889,2009-06-30,03:05:09
40.059844,116.180583,0,134,39994.1286342593,2009-06-30,03:05:14
40.059848,116.180579,0,136,39994.1286921296,2009-06-30,03:05:19
40.059848,116.180579,0,136,39994.12875,2009-06-30,03:05:24
40.05985,116.180579,0,136,39994.1288078704,2009-06-30,03:05:29
40.059844,116.18058,0,136,39994.1288657407,2009-06-30,03:05:34
40.059844,116.18058,0,136,39994.128900463,2009-06-30,03:05:37
40.059841,116.180581,0,136,39994.1289236111,2009-06-30,03:05:39
40.059829,116.180586,0,135,39994.1289814815,2009-06-30,03:05:44
40.059848,116.180587,0,137,39994.1290393519,2009-06-30,03:05:49
40.059849,116.180573,0,136,39994.1290972222,2009-06-30,03:05:54
40.059849,116.180573,0,136,39994.1291319444,2009-06-30,03:05:57
40.059846,116.180567,0,135,39994.1291550926,2009-06-30,03:05:59
40.059868,116.18054,0,135,39994.129212963,2009-06-30,03:06:04
40.05989,116.180523,0,135,39994.1292708333,2009-06-30,03:06:09
40.059883,116.180523,0,133,39994.1293287037,2009-06-30,03:06:14
40.059884,116.180523,0,134,39994.1293865741,2009-06-30,03:06:19
40.059884,116.180523,0,134,39994.1294212963,2009-06-30,03:06:22
40.059877,116.180521,0,136,39994.1294444444,2009-06-30,03:06:24
40.059845,116.180553,0,132,39994.1295023148,2009-06-30,03:06:29
40.059802,116.18057,0,133,39994.1295601852,2009-06-30,03:06:34
40.059725,116.180596,0,136,39994.1296180556,2009-06-30,03:06:39
40.059676,116.180581,0,135,39994.1296759259,2009-06-30,03:06:44
40.059601,116.18061,0,136,39994.1297337963,2009-06-30,03:06:49
40.059545,116.180614,0,140,39994.1297916667,2009-06-30,03:06:54
40.05949,116.180618,0,143,39994.129849537,2009-06-30,03:06:59
40.059437,116.180614,0,144,39994.1299074074,2009-06-30,03:07:04
40.059392,116.180584,0,143,39994.1299652778,2009-06-30,03:07:09
40.059389,116.180562,0,143,39994.1300231481,2009-06-30,03:07:14
40.059389,116.180562,0,143,39994.1300578704,2009-06-30,03:07:17
40.059394,116.180566,0,143,39994.1300810185,2009-06-30,03:07:19
40.059423,116.180594,0,143,39994.1301388889,2009-06-30,03:07:24
40.059455,116.180622,0,143,39994.1301967593,2009-06-30,03:07:29
40.059469,116.180608,0,141,39994.1302546296,2009-06-30,03:07:34
40.059471,116.180608,0,141,39994.1303125,2009-06-30,03:07:39
40.059476,116.180607,0,141,39994.1303703704,2009-06-30,03:07:44
40.059478,116.180606,0,140,39994.1304282407,2009-06-30,03:07:49
40.05948,116.180607,0,139,39994.1304861111,2009-06-30,03:07:54
40.059473,116.180609,0,139,39994.1305439815,2009-06-30,03:07:59
40.059468,116.18061,0,139,39994.1306018519,2009-06-30,03:08:04
40.059463,116.180611,0,139,39994.1306597222,2009-06-30,03:08:09
40.05946,116.180612,0,139,39994.1307175926,2009-06-30,03:08:14
40.059459,116.180613,0,140,39994.130775463,2009-06-30,03:08:19
40.059462,116.180613,0,140,39994.1308333333,2009-06-30,03:08:24
40.05946,116.180613,0,140,39994.1308912037,2009-06-30,03:08:29
40.05946,116.180613,0,140,39994.1309259259,2009-06-30,03:08:32
40.059462,116.180614,0,140,39994.1309490741,2009-06-30,03:08:34
40.059451,116.180607,0,140,39994.1310069444,2009-06-30,03:08:39
40.059433,116.180585,0,142,39994.1310648148,2009-06-30,03:08:44
40.059441,116.180583,0,142,39994.1311226852,2009-06-30,03:08:49
40.059446,116.180583,0,143,39994.1311805556,2009-06-30,03:08:54
40.059451,116.180583,0,143,39994.1312384259,2009-06-30,03:08:59
40.059449,116.180583,0,144,39994.1312962963,2009-06-30,03:09:04
40.059449,116.180583,0,144,39994.1313310185,2009-06-30,03:09:07
40.059445,116.180584,0,144,39994.1313541667,2009-06-30,03:09:09
40.059435,116.180588,0,144,39994.131412037,2009-06-30,03:09:14
40.059418,116.180578,0,142,39994.1314699074,2009-06-30,03:09:19
40.059432,116.180574,0,141,39994.1315277778,2009-06-30,03:09:24
40.059453,116.180583,0,144,39994.1315856481,2009-06-30,03:09:29
40.059489,116.180596,0,144,39994.1316435185,2009-06-30,03:09:34
40.059489,116.180596,0,144,39994.1316782407,2009-06-30,03:09:37
40.059483,116.180597,0,144,39994.1317013889,2009-06-30,03:09:39
40.059474,116.180604,0,144,39994.1317592593,2009-06-30,03:09:44
40.059469,116.180605,0,144,39994.1318171296,2009-06-30,03:09:49
40.059469,116.180605,0,144,39994.1318518519,2009-06-30,03:09:52
40.059473,116.180606,0,144,39994.131875,2009-06-30,03:09:54
40.059505,116.180571,0,144,39994.1319328704,2009-06-30,03:09:59
40.059516,116.180568,0,145,39994.1319907407,2009-06-30,03:10:04
40.059518,116.180567,0,145,39994.1320486111,2009-06-30,03:10:09
40.059514,116.180569,0,146,39994.1321064815,2009-06-30,03:10:14
40.059515,116.180569,0,146,39994.1321643519,2009-06-30,03:10:19
40.059515,116.18057,0,146,39994.1322222222,2009-06-30,03:10:24
40.059516,116.180571,0,147,39994.1322800926,2009-06-30,03:10:29
40.059515,116.180571,0,147,39994.132337963,2009-06-30,03:10:34
40.059514,116.180571,0,147,39994.1323958333,2009-06-30,03:10:39
40.059514,116.180571,0,147,39994.1324537037,2009-06-30,03:10:44
40.059514,116.180571,0,147,39994.1325115741,2009-06-30,03:10:49
40.059514,116.180571,0,147,39994.1325462963,2009-06-30,03:10:52
40.059514,116.180571,0,147,39994.1325694444,2009-06-30,03:10:54
40.059503,116.180567,0,146,39994.1326273148,2009-06-30,03:10:59
40.059469,116.180585,0,145,39994.1326851852,2009-06-30,03:11:04
40.059475,116.180564,0,145,39994.1327430556,2009-06-30,03:11:09
40.059461,116.180547,0,143,39994.1328009259,2009-06-30,03:11:14
40.059462,116.180544,0,144,39994.1328587963,2009-06-30,03:11:19
40.059459,116.180545,0,144,39994.1329166667,2009-06-30,03:11:24
40.059463,116.180545,0,144,39994.132974537,2009-06-30,03:11:29
40.059463,116.180545,0,144,39994.1330092593,2009-06-30,03:11:32
40.059459,116.180553,0,144,39994.1330324074,2009-06-30,03:11:34
40.059449,116.180562,0,143,39994.1330902778,2009-06-30,03:11:39
40.059461,116.18057,0,140,39994.1331481481,2009-06-30,03:11:44
40.059459,116.180605,0,135,39994.1332060185,2009-06-30,03:11:49
40.059419,116.180661,0,136,39994.1332638889,2009-06-30,03:11:54
40.059401,116.180672,0,139,39994.1333217593,2009-06-30,03:11:59
40.059401,116.180672,0,139,39994.1333564815,2009-06-30,03:12:02
40.059403,116.180672,0,139,39994.1333796296,2009-06-30,03:12:04
40.059449,116.180668,0,137,39994.1334375,2009-06-30,03:12:09
40.059515,116.180629,0,137,39994.1334953704,2009-06-30,03:12:14
40.059521,116.180625,0,137,39994.1335532407,2009-06-30,03:12:19
40.059523,116.180626,0,136,39994.1336111111,2009-06-30,03:12:24
40.059523,116.180626,0,136,39994.1336689815,2009-06-30,03:12:29
40.059519,116.180627,0,136,39994.1337268518,2009-06-30,03:12:34
40.059519,116.180627,0,136,39994.1337615741,2009-06-30,03:12:37
40.05952,116.180627,0,137,39994.1337847222,2009-06-30,03:12:39
40.059499,116.180646,0,138,39994.1338425926,2009-06-30,03:12:44
40.059495,116.180653,0,138,39994.133900463,2009-06-30,03:12:49
40.059493,116.180655,0,137,39994.1339583333,2009-06-30,03:12:54
40.059489,116.180663,0,139,39994.1340162037,2009-06-30,03:12:59
40.059486,116.180663,0,139,39994.1340740741,2009-06-30,03:13:04
40.059482,116.180664,0,139,39994.1341319444,2009-06-30,03:13:09
40.059479,116.180666,0,139,39994.1341898148,2009-06-30,03:13:14
40.059479,116.180666,0,139,39994.134224537,2009-06-30,03:13:17
40.059475,116.180668,0,139,39994.1342476852,2009-06-30,03:13:19
40.059472,116.180702,0,140,39994.1343055556,2009-06-30,03:13:24
40.059462,116.180754,0,141,39994.1343634259,2009-06-30,03:13:29
40.059469,116.180726,0,142,39994.1344212963,2009-06-30,03:13:34
40.05947,116.180729,0,142,39994.1344791667,2009-06-30,03:13:39
40.059722,116.18062,0,141,39994.1880671296,2009-06-30,04:30:49
40.059727,116.180623,0,142,39994.188125,2009-06-30,04:30:54
40.059731,116.180622,0,143,39994.1881828704,2009-06-30,04:30:59
40.059734,116.180622,0,144,39994.1882407407,2009-06-30,04:31:04
40.059739,116.180621,0,145,39994.1882986111,2009-06-30,04:31:09
40.059742,116.180621,0,146,39994.1883564815,2009-06-30,04:31:14
40.059747,116.18062,0,146,39994.1884143518,2009-06-30,04:31:19
40.059752,116.18062,0,146,39994.1884722222,2009-06-30,04:31:24
40.059753,116.180619,0,147,39994.1885300926,2009-06-30,04:31:29
40.059749,116.18062,0,145,39994.188587963,2009-06-30,04:31:34
40.059744,116.180621,0,144,39994.1886458333,2009-06-30,04:31:39
40.059744,116.180621,0,144,39994.1886805556,2009-06-30,04:31:42
40.059744,116.180622,0,144,39994.1887037037,2009-06-30,04:31:44
40.059758,116.180616,0,144,39994.1887615741,2009-06-30,04:31:49
40.059768,116.180603,0,145,39994.1888194444,2009-06-30,04:31:54
40.059771,116.180604,0,145,39994.1888773148,2009-06-30,04:31:59
40.059778,116.180603,0,146,39994.1889351852,2009-06-30,04:32:04
40.059777,116.180604,0,147,39994.1889930556,2009-06-30,04:32:09
40.05978,116.180603,0,147,39994.1890509259,2009-06-30,04:32:14
40.059779,116.180608,0,147,39994.1891087963,2009-06-30,04:32:19
40.059779,116.180613,0,147,39994.1891666667,2009-06-30,04:32:24
40.059779,116.180617,0,147,39994.189224537,2009-06-30,04:32:29
40.059781,116.180618,0,147,39994.1892824074,2009-06-30,04:32:34
40.059781,116.180621,0,148,39994.1893402778,2009-06-30,04:32:39
40.059781,116.180622,0,148,39994.1893981481,2009-06-30,04:32:44
40.05978,116.180622,0,148,39994.1894560185,2009-06-30,04:32:49
40.059781,116.180622,0,148,39994.1895138889,2009-06-30,04:32:54
40.05978,116.180623,0,148,39994.1895717593,2009-06-30,04:32:59
40.05978,116.180623,0,148,39994.1896296296,2009-06-30,04:33:04
40.05978,116.180622,0,148,39994.1896875,2009-06-30,04:33:09
40.05978,116.180622,0,148,39994.1897453704,2009-06-30,04:33:14
40.05978,116.180622,0,148,39994.1898032407,2009-06-30,04:33:19
40.05978,116.180622,0,148,39994.1898611111,2009-06-30,04:33:24
40.05978,116.180621,0,148,39994.1899189815,2009-06-30,04:33:29
40.059779,116.180621,0,148,39994.1899768518,2009-06-30,04:33:34
40.059779,116.180621,0,148,39994.1900347222,2009-06-30,04:33:39
40.059779,116.180621,0,148,39994.1900925926,2009-06-30,04:33:44
40.059779,116.180621,0,148,39994.190150463,2009-06-30,04:33:49
40.059778,116.180621,0,148,39994.1902083333,2009-06-30,04:33:54
40.059777,116.18062,0,148,39994.1902662037,2009-06-30,04:33:59
40.059777,116.180621,0,148,39994.1903240741,2009-06-30,04:34:04
40.059777,116.180621,0,148,39994.1903819444,2009-06-30,04:34:09
40.059777,116.180621,0,148,39994.1904398148,2009-06-30,04:34:14
40.059778,116.180622,0,148,39994.1904976852,2009-06-30,04:34:19
40.059777,116.180622,0,148,39994.1905555556,2009-06-30,04:34:24
40.059777,116.180623,0,148,39994.1906134259,2009-06-30,04:34:29
40.059777,116.180623,0,148,39994.1906712963,2009-06-30,04:34:34
40.059777,116.180623,0,148,39994.1907060185,2009-06-30,04:34:37
40.059772,116.180624,0,148,39994.1907291667,2009-06-30,04:34:39
40.059767,116.180638,0,148,39994.190787037,2009-06-30,04:34:44
40.059765,116.180648,0,148,39994.1908449074,2009-06-30,04:34:49
40.059745,116.180636,0,147,39994.1909027778,2009-06-30,04:34:54
40.059681,116.180607,0,148,39994.1909606481,2009-06-30,04:34:59
40.059611,116.180615,0,144,39994.1910185185,2009-06-30,04:35:04
40.0596,116.180633,0,144,39994.1910763889,2009-06-30,04:35:09
40.059596,116.180616,0,144,39994.1911342593,2009-06-30,04:35:14
40.059595,116.180611,0,144,39994.1911921296,2009-06-30,04:35:19
40.059601,116.180614,0,145,39994.19125,2009-06-30,04:35:24
40.059604,116.180616,0,145,39994.1913078704,2009-06-30,04:35:29
40.059609,116.180615,0,145,39994.1913657407,2009-06-30,04:35:34
40.059617,116.180614,0,144,39994.1914236111,2009-06-30,04:35:39
40.059624,116.180614,0,144,39994.1914814815,2009-06-30,04:35:44
40.059621,116.180618,0,143,39994.1915393519,2009-06-30,04:35:49
40.059618,116.180617,0,143,39994.1915972222,2009-06-30,04:35:54
40.059618,116.180616,0,142,39994.1916550926,2009-06-30,04:35:59
40.059618,116.180616,0,142,39994.1916898148,2009-06-30,04:36:02
40.059618,116.180615,0,143,39994.191712963,2009-06-30,04:36:04
40.059604,116.180618,0,141,39994.1917708333,2009-06-30,04:36:09
40.059551,116.180599,0,138,39994.1918287037,2009-06-30,04:36:14
40.059521,116.180594,0,138,39994.1918865741,2009-06-30,04:36:19
40.059515,116.180588,0,140,39994.1919444444,2009-06-30,04:36:24
40.059515,116.180588,0,140,39994.1919791667,2009-06-30,04:36:27
40.059522,116.18059,0,142,39994.1920023148,2009-06-30,04:36:29
40.059534,116.180592,0,143,39994.1920601852,2009-06-30,04:36:34
40.059542,116.180591,0,145,39994.1921180556,2009-06-30,04:36:39
40.05955,116.18059,0,146,39994.1921759259,2009-06-30,04:36:44
40.059556,116.18059,0,147,39994.1922337963,2009-06-30,04:36:49
40.059556,116.18059,0,147,39994.1922685185,2009-06-30,04:36:52
40.059558,116.18059,0,146,39994.1922916667,2009-06-30,04:36:54
40.059544,116.180583,0,143,39994.192349537,2009-06-30,04:36:59
40.059543,116.180593,0,141,39994.1924074074,2009-06-30,04:37:04
40.059542,116.18059,0,140,39994.1924652778,2009-06-30,04:37:09
40.059538,116.180586,0,139,39994.1925231481,2009-06-30,04:37:14
40.059536,116.180585,0,139,39994.1925810185,2009-06-30,04:37:19
40.059534,116.180587,0,139,39994.1926388889,2009-06-30,04:37:24
40.059535,116.180586,0,139,39994.1926967593,2009-06-30,04:37:29
40.059535,116.180587,0,139,39994.1927546296,2009-06-30,04:37:34
40.059535,116.180587,0,139,39994.1928125,2009-06-30,04:37:39
40.059535,116.180586,0,139,39994.1928703704,2009-06-30,04:37:44
40.059534,116.180586,0,139,39994.1929282407,2009-06-30,04:37:49
40.059534,116.180586,0,139,39994.1929861111,2009-06-30,04:37:54
40.059534,116.180586,0,139,39994.1930439815,2009-06-30,04:37:59
40.059534,116.180586,0,139,39994.1931018519,2009-06-30,04:38:04
40.059534,116.180587,0,140,39994.1931597222,2009-06-30,04:38:09
40.059534,116.180586,0,140,39994.1932175926,2009-06-30,04:38:14
40.059533,116.180586,0,140,39994.193275463,2009-06-30,04:38:19
40.059534,116.180586,0,140,39994.1933333333,2009-06-30,04:38:24
40.059533,116.180586,0,140,39994.1933912037,2009-06-30,04:38:29
40.059533,116.180586,0,140,39994.1934490741,2009-06-30,04:38:34
40.059533,116.180586,0,140,39994.1934837963,2009-06-30,04:38:37
40.059529,116.180592,0,140,39994.1935069444,2009-06-30,04:38:39
40.059547,116.180608,0,143,39994.1935648148,2009-06-30,04:38:44
40.059574,116.180604,0,149,39994.1936226852,2009-06-30,04:38:49
40.059584,116.180593,0,143,39994.1936805556,2009-06-30,04:38:54
40.059583,116.180594,0,144,39994.1937384259,2009-06-30,04:38:59
40.059583,116.180594,0,144,39994.1937731481,2009-06-30,04:39:02
40.059582,116.180594,0,144,39994.1937962963,2009-06-30,04:39:04
40.059611,116.180624,0,144,39994.1938541667,2009-06-30,04:39:09
40.059636,116.180675,0,150,39994.193912037,2009-06-30,04:39:14
40.059647,116.180696,0,155,39994.1939699074,2009-06-30,04:39:19
40.059659,116.18071,0,152,39994.1940277778,2009-06-30,04:39:24
40.059681,116.180695,0,151,39994.1940856481,2009-06-30,04:39:29
40.059695,116.180686,0,147,39994.1941435185,2009-06-30,04:39:34
40.059711,116.180679,0,145,39994.1942013889,2009-06-30,04:39:39
40.059725,116.180676,0,146,39994.1942592593,2009-06-30,04:39:44
40.059735,116.180677,0,146,39994.1943171296,2009-06-30,04:39:49
40.059738,116.180678,0,147,39994.194375,2009-06-30,04:39:54
40.059738,116.180678,0,147,39994.1944097222,2009-06-30,04:39:57
40.059739,116.180681,0,147,39994.1944328704,2009-06-30,04:39:59
40.059737,116.180666,0,149,39994.1944907407,2009-06-30,04:40:04
40.059672,116.180633,0,152,39994.1945486111,2009-06-30,04:40:09
40.059631,116.180618,0,153,39994.1946064815,2009-06-30,04:40:14
40.059596,116.180624,0,155,39994.1946643519,2009-06-30,04:40:19
40.059583,116.180625,0,158,39994.1947222222,2009-06-30,04:40:24
40.059571,116.180631,0,156,39994.1947800926,2009-06-30,04:40:29
40.059536,116.180616,0,156,39994.194837963,2009-06-30,04:40:34
40.059518,116.18058,0,156,39994.1948958333,2009-06-30,04:40:39
40.059528,116.180591,0,155,39994.1949537037,2009-06-30,04:40:44
40.05953,116.18059,0,155,39994.1950115741,2009-06-30,04:40:49
40.059527,116.180591,0,155,39994.1950694444,2009-06-30,04:40:54
40.059527,116.180591,0,155,39994.1951273148,2009-06-30,04:40:59
40.059527,116.180591,0,155,39994.1951851852,2009-06-30,04:41:04
40.059527,116.180591,0,155,39994.1952430556,2009-06-30,04:41:09
40.059527,116.180591,0,155,39994.1953009259,2009-06-30,04:41:14
40.059529,116.180592,0,155,39994.1953587963,2009-06-30,04:41:19
40.059526,116.18059,0,155,39994.1954166667,2009-06-30,04:41:24
40.059519,116.180591,0,154,39994.195474537,2009-06-30,04:41:29
40.059514,116.180593,0,153,39994.1955324074,2009-06-30,04:41:34
40.05951,116.180596,0,153,39994.1955902778,2009-06-30,04:41:39
40.059507,116.180602,0,152,39994.1956481481,2009-06-30,04:41:44
40.059504,116.180609,0,150,39994.1957060185,2009-06-30,04:41:49
40.059504,116.180614,0,149,39994.1957638889,2009-06-30,04:41:54
40.059505,116.180618,0,147,39994.1958217593,2009-06-30,04:41:59
40.059506,116.18062,0,145,39994.1958796296,2009-06-30,04:42:04
40.059508,116.180618,0,143,39994.1959375,2009-06-30,04:42:09
40.059507,116.180613,0,142,39994.1959953704,2009-06-30,04:42:14
40.059507,116.180613,0,142,39994.1960300926,2009-06-30,04:42:17
40.059514,116.180613,0,141,39994.1960532407,2009-06-30,04:42:19
40.059531,116.180617,0,141,39994.1961111111,2009-06-30,04:42:24
40.059532,116.180617,0,140,39994.1961689815,2009-06-30,04:42:29
40.059527,116.180617,0,140,39994.1962268518,2009-06-30,04:42:34
40.059522,116.180617,0,140,39994.1962847222,2009-06-30,04:42:39
40.059522,116.180618,0,140,39994.1963425926,2009-06-30,04:42:44
40.059522,116.180619,0,140,39994.196400463,2009-06-30,04:42:49
40.059519,116.180619,0,140,39994.1964583333,2009-06-30,04:42:54
40.059518,116.18062,0,139,39994.1965162037,2009-06-30,04:42:59
40.059518,116.18062,0,139,39994.1965740741,2009-06-30,04:43:04
40.059518,116.18062,0,139,39994.1966319444,2009-06-30,04:43:09
40.059518,116.18062,0,139,39994.1966898148,2009-06-30,04:43:14
40.059518,116.18062,0,139,39994.1967476852,2009-06-30,04:43:19
40.059518,116.18062,0,139,39994.1968055556,2009-06-30,04:43:24
40.059518,116.180621,0,139,39994.1968634259,2009-06-30,04:43:29
40.059518,116.180621,0,139,39994.1969212963,2009-06-30,04:43:34
40.059518,116.180621,0,139,39994.1969791667,2009-06-30,04:43:39
40.059518,116.180622,0,139,39994.197037037,2009-06-30,04:43:44
40.059518,116.180622,0,139,39994.1970949074,2009-06-30,04:43:49
40.059516,116.180623,0,139,39994.1971527778,2009-06-30,04:43:54
40.059516,116.180623,0,139,39994.1972106481,2009-06-30,04:43:59
40.059516,116.180623,0,139,39994.1972685185,2009-06-30,04:44:04
40.059516,116.180623,0,139,39994.1973263889,2009-06-30,04:44:09
40.059516,116.180623,0,140,39994.1973842593,2009-06-30,04:44:14
40.059516,116.180622,0,139,39994.1974421296,2009-06-30,04:44:19
40.059516,116.180622,0,139,39994.1975,2009-06-30,04:44:24
40.059517,116.180623,0,139,39994.1975578704,2009-06-30,04:44:29
40.059517,116.180623,0,139,39994.1976157407,2009-06-30,04:44:34
40.059517,116.180623,0,139,39994.1976736111,2009-06-30,04:44:39
40.059517,116.180624,0,139,39994.1977314815,2009-06-30,04:44:44
40.059516,116.180624,0,139,39994.1977893518,2009-06-30,04:44:49
40.059516,116.180624,0,139,39994.1978472222,2009-06-30,04:44:54
40.059516,116.180624,0,139,39994.1979050926,2009-06-30,04:44:59
40.059516,116.180623,0,139,39994.197962963,2009-06-30,04:45:04
40.059516,116.180623,0,139,39994.1980208333,2009-06-30,04:45:09
40.059516,116.180623,0,139,39994.1980787037,2009-06-30,04:45:14
40.059516,116.180622,0,139,39994.1981365741,2009-06-30,04:45:19
40.059517,116.180622,0,139,39994.1981944444,2009-06-30,04:45:24
40.059518,116.180622,0,139,39994.1982523148,2009-06-30,04:45:29
40.059518,116.180622,0,139,39994.1983101852,2009-06-30,04:45:34
40.059519,116.180622,0,139,39994.1983680556,2009-06-30,04:45:39
40.059519,116.180622,0,139,39994.1984259259,2009-06-30,04:45:44
40.059519,116.180622,0,139,39994.1984606481,2009-06-30,04:45:47
40.059519,116.180622,0,139,39994.1984837963,2009-06-30,04:45:49
40.059542,116.180624,0,139,39994.1985416667,2009-06-30,04:45:54
40.059597,116.180649,0,135,39994.198599537,2009-06-30,04:45:59
40.059655,116.18068,0,129,39994.1986574074,2009-06-30,04:46:04
40.059687,116.180706,0,127,39994.1987152778,2009-06-30,04:46:09
40.059694,116.1807,0,126,39994.1987731481,2009-06-30,04:46:14
40.059696,116.1807,0,123,39994.1988310185,2009-06-30,04:46:19
40.059699,116.180701,0,122,39994.1988888889,2009-06-30,04:46:24
40.059702,116.180702,0,122,39994.1989467593,2009-06-30,04:46:29
40.059702,116.180702,0,122,39994.1989814815,2009-06-30,04:46:32
40.059706,116.180702,0,122,39994.1990046296,2009-06-30,04:46:34
40.059727,116.180687,0,126,39994.1990625,2009-06-30,04:46:39
40.059727,116.180687,0,126,39994.1990972222,2009-06-30,04:46:42
40.059721,116.180685,0,131,39994.1991203704,2009-06-30,04:46:44
40.059716,116.180694,0,131,39994.1991782407,2009-06-30,04:46:49
40.059712,116.180694,0,131,39994.1992361111,2009-06-30,04:46:54
40.059708,116.180695,0,131,39994.1992939815,2009-06-30,04:46:59
40.059702,116.180694,0,131,39994.1993518519,2009-06-30,04:47:04
40.059699,116.180695,0,131,39994.1994097222,2009-06-30,04:47:09
40.059697,116.180695,0,131,39994.1994675926,2009-06-30,04:47:14
40.059703,116.180695,0,131,39994.199525463,2009-06-30,04:47:19
40.05971,116.180695,0,131,39994.1995833333,2009-06-30,04:47:24
40.059717,116.180694,0,131,39994.1996412037,2009-06-30,04:47:29
40.059719,116.180694,0,132,39994.1996990741,2009-06-30,04:47:34
40.059719,116.180694,0,132,39994.1997337963,2009-06-30,04:47:37
40.059715,116.180694,0,132,39994.1997569444,2009-06-30,04:47:39
40.059724,116.180685,0,132,39994.1998148148,2009-06-30,04:47:44
40.059775,116.180688,0,135,39994.1998726852,2009-06-30,04:47:49
40.059784,116.180686,0,137,39994.1999305556,2009-06-30,04:47:54
40.059778,116.180684,0,137,39994.1999884259,2009-06-30,04:47:59
40.059778,116.180684,0,137,39994.2000231481,2009-06-30,04:48:02
40.059774,116.180685,0,137,39994.2000462963,2009-06-30,04:48:04
40.059755,116.180709,0,140,39994.2001041667,2009-06-30,04:48:09
40.059745,116.180714,0,138,39994.200162037,2009-06-30,04:48:14
40.059738,116.180714,0,137,39994.2002199074,2009-06-30,04:48:19
40.059734,116.18071,0,137,39994.2002777778,2009-06-30,04:48:24
40.059728,116.180706,0,136,39994.2003356481,2009-06-30,04:48:29
40.059724,116.180701,0,136,39994.2003935185,2009-06-30,04:48:34
40.059726,116.180701,0,135,39994.2004513889,2009-06-30,04:48:39
40.059729,116.180705,0,134,39994.2005092593,2009-06-30,04:48:44
40.059729,116.180705,0,134,39994.2005439815,2009-06-30,04:48:47
40.05973,116.180706,0,134,39994.2005671296,2009-06-30,04:48:49
40.059658,116.180653,0,135,39994.200625,2009-06-30,04:48:54
40.059603,116.180645,0,133,39994.2006828704,2009-06-30,04:48:59
40.059607,116.180649,0,132,39994.2007407407,2009-06-30,04:49:04
40.059607,116.18065,0,132,39994.2007986111,2009-06-30,04:49:09
40.059609,116.18065,0,133,39994.2008564815,2009-06-30,04:49:14
40.059615,116.180651,0,134,39994.2009143519,2009-06-30,04:49:19
40.059614,116.18065,0,135,39994.2009722222,2009-06-30,04:49:24
40.059609,116.18065,0,135,39994.2010300926,2009-06-30,04:49:29
40.059607,116.180651,0,135,39994.201087963,2009-06-30,04:49:34
40.059603,116.180651,0,134,39994.2011458333,2009-06-30,04:49:39
40.0596,116.180651,0,134,39994.2012037037,2009-06-30,04:49:44
40.059595,116.18065,0,134,39994.2012615741,2009-06-30,04:49:49
40.059595,116.18065,0,134,39994.2012962963,2009-06-30,04:49:52
40.059587,116.180645,0,133,39994.2013194444,2009-06-30,04:49:54
40.059575,116.180626,0,135,39994.2013773148,2009-06-30,04:49:59
40.059566,116.180618,0,134,39994.2014351852,2009-06-30,04:50:04
40.059566,116.180618,0,134,39994.2014699074,2009-06-30,04:50:07
40.059561,116.18062,0,134,39994.2014930556,2009-06-30,04:50:09
40.059587,116.180598,0,136,39994.2015509259,2009-06-30,04:50:14
40.059647,116.180601,0,131,39994.2016087963,2009-06-30,04:50:19
40.059699,116.180595,0,125,39994.2016666667,2009-06-30,04:50:24
40.059737,116.180601,0,124,39994.201724537,2009-06-30,04:50:29
40.059745,116.180606,0,124,39994.2017824074,2009-06-30,04:50:34
40.05975,116.180606,0,124,39994.2018402778,2009-06-30,04:50:39
40.05975,116.180606,0,124,39994.201875,2009-06-30,04:50:42
40.059757,116.180605,0,123,39994.2018981481,2009-06-30,04:50:44
40.059766,116.180605,0,124,39994.2019560185,2009-06-30,04:50:49
40.059773,116.180605,0,126,39994.2020138889,2009-06-30,04:50:54
40.059779,116.180604,0,130,39994.2020717593,2009-06-30,04:50:59
40.059785,116.180605,0,134,39994.2021296296,2009-06-30,04:51:04
40.059785,116.180605,0,134,39994.2021643519,2009-06-30,04:51:07
40.059779,116.180612,0,138,39994.2021875,2009-06-30,04:51:09
40.059766,116.180635,0,147,39994.2022453704,2009-06-30,04:51:14
40.059787,116.180679,0,148,39994.2023032407,2009-06-30,04:51:19
40.059785,116.180684,0,149,39994.2023611111,2009-06-30,04:51:24
40.059786,116.180682,0,151,39994.2024189815,2009-06-30,04:51:29
40.059785,116.180681,0,152,39994.2024768519,2009-06-30,04:51:34
40.059782,116.180677,0,153,39994.2025347222,2009-06-30,04:51:39
40.059781,116.180677,0,153,39994.2025925926,2009-06-30,04:51:44
40.059781,116.180676,0,153,39994.202650463,2009-06-30,04:51:49
40.059781,116.180676,0,153,39994.2027083333,2009-06-30,04:51:54
40.059781,116.180677,0,152,39994.2027662037,2009-06-30,04:51:59
40.059778,116.180677,0,152,39994.2028240741,2009-06-30,04:52:04
40.059778,116.180677,0,152,39994.2028819444,2009-06-30,04:52:09
40.059778,116.180677,0,152,39994.2029166667,2009-06-30,04:52:12
40.059778,116.180677,0,152,39994.2029398148,2009-06-30,04:52:14
40.05977,116.18069,0,150,39994.2029976852,2009-06-30,04:52:19
40.05977,116.18069,0,150,39994.2030324074,2009-06-30,04:52:22
40.059768,116.180694,0,150,39994.2030555556,2009-06-30,04:52:24
40.059737,116.18067,0,146,39994.2031134259,2009-06-30,04:52:29
40.059706,116.180693,0,146,39994.2031712963,2009-06-30,04:52:34
40.059626,116.18073,0,143,39994.2032291667,2009-06-30,04:52:39
40.059584,116.180752,0,146,39994.203287037,2009-06-30,04:52:44
40.05957,116.180759,0,145,39994.2033449074,2009-06-30,04:52:49
40.05957,116.180759,0,145,39994.2033796296,2009-06-30,04:52:52
40.059568,116.180759,0,146,39994.2034027778,2009-06-30,04:52:54
40.059542,116.180754,0,144,39994.2034606481,2009-06-30,04:52:59
40.059534,116.180746,0,143,39994.2035185185,2009-06-30,04:53:04
40.059538,116.180745,0,143,39994.2035763889,2009-06-30,04:53:09
40.059535,116.180745,0,143,39994.2036342593,2009-06-30,04:53:14
40.059539,116.180744,0,142,39994.2036921296,2009-06-30,04:53:19
40.059544,116.180742,0,142,39994.20375,2009-06-30,04:53:24
40.059549,116.18074,0,142,39994.2038078704,2009-06-30,04:53:29
40.059549,116.18074,0,143,39994.2038657407,2009-06-30,04:53:34
40.059545,116.18074,0,143,39994.2039236111,2009-06-30,04:53:39
40.059543,116.18074,0,143,39994.2039814815,2009-06-30,04:53:44
40.059539,116.180739,0,142,39994.2040393518,2009-06-30,04:53:49
40.059533,116.18074,0,142,39994.2040972222,2009-06-30,04:53:54
40.05953,116.18074,0,142,39994.2041550926,2009-06-30,04:53:59
40.059527,116.180739,0,142,39994.204212963,2009-06-30,04:54:04
40.05953,116.180738,0,142,39994.2042708333,2009-06-30,04:54:09
40.059529,116.180737,0,143,39994.2043287037,2009-06-30,04:54:14
40.059523,116.180737,0,143,39994.2043865741,2009-06-30,04:54:19
40.059524,116.180736,0,143,39994.2044444444,2009-06-30,04:54:24
40.059531,116.180735,0,143,39994.2045023148,2009-06-30,04:54:29
40.059531,116.180735,0,143,39994.204537037,2009-06-30,04:54:32
40.059537,116.180734,0,143,39994.2045601852,2009-06-30,04:54:34
40.059531,116.180772,0,139,39994.2046180556,2009-06-30,04:54:39
40.059542,116.180782,0,134,39994.2046759259,2009-06-30,04:54:44
40.059542,116.180778,0,130,39994.2047337963,2009-06-30,04:54:49
40.059542,116.180782,0,128,39994.2047916667,2009-06-30,04:54:54
40.059539,116.180781,0,126,39994.204849537,2009-06-30,04:54:59
40.059536,116.18078,0,124,39994.2049074074,2009-06-30,04:55:04
40.059537,116.180779,0,123,39994.2049652778,2009-06-30,04:55:09
40.059543,116.180777,0,121,39994.2050231481,2009-06-30,04:55:14
40.059549,116.18077,0,120,39994.2050810185,2009-06-30,04:55:19
40.059553,116.180765,0,118,39994.2051388889,2009-06-30,04:55:24
40.05956,116.180758,0,117,39994.2051967593,2009-06-30,04:55:29
40.059567,116.180752,0,117,39994.2052546296,2009-06-30,04:55:34
40.059574,116.180748,0,117,39994.2053125,2009-06-30,04:55:39
40.059579,116.180746,0,117,39994.2053703704,2009-06-30,04:55:44
40.059578,116.180746,0,118,39994.2054282407,2009-06-30,04:55:49
40.059577,116.180749,0,118,39994.2054861111,2009-06-30,04:55:54
40.059577,116.18075,0,119,39994.2055439815,2009-06-30,04:55:59
40.059577,116.180751,0,118,39994.2056018518,2009-06-30,04:56:04
40.059577,116.180751,0,118,39994.2056597222,2009-06-30,04:56:09
40.059577,116.180751,0,118,39994.2057175926,2009-06-30,04:56:14
40.059577,116.180751,0,118,39994.205775463,2009-06-30,04:56:19
40.059578,116.18075,0,118,39994.2058333333,2009-06-30,04:56:24
40.059578,116.18075,0,118,39994.2058912037,2009-06-30,04:56:29
40.059578,116.18075,0,118,39994.2059490741,2009-06-30,04:56:34
40.059575,116.180747,0,118,39994.2060069444,2009-06-30,04:56:39
40.059568,116.180741,0,120,39994.2060648148,2009-06-30,04:56:44
40.059568,116.180741,0,120,39994.206099537,2009-06-30,04:56:47
40.059575,116.180733,0,122,39994.2061226852,2009-06-30,04:56:49
40.0596,116.180739,0,125,39994.2061805556,2009-06-30,04:56:54
40.059634,116.180721,0,129,39994.2062384259,2009-06-30,04:56:59
40.059662,116.180698,0,130,39994.2062962963,2009-06-30,04:57:04
40.05968,116.180675,0,130,39994.2063541667,2009-06-30,04:57:09
40.059709,116.180683,0,131,39994.206412037,2009-06-30,04:57:14
40.059725,116.180678,0,131,39994.2064699074,2009-06-30,04:57:19
40.059744,116.18069,0,131,39994.2065277778,2009-06-30,04:57:24
40.059783,116.180683,0,133,39994.2065856481,2009-06-30,04:57:29
40.059756,116.180692,0,132,39994.2066435185,2009-06-30,04:57:34
40.059756,116.180693,0,132,39994.2067013889,2009-06-30,04:57:39
40.059754,116.180693,0,132,39994.2067592593,2009-06-30,04:57:44
40.059754,116.180693,0,131,39994.2068171296,2009-06-30,04:57:49
40.059754,116.180693,0,131,39994.206875,2009-06-30,04:57:54
40.059754,116.180693,0,131,39994.2069097222,2009-06-30,04:57:57
40.059754,116.180693,0,132,39994.2069328704,2009-06-30,04:57:59
40.05977,116.180679,0,131,39994.2069907407,2009-06-30,04:58:04
40.05978,116.180678,0,128,39994.2070486111,2009-06-30,04:58:09
40.05978,116.180678,0,128,39994.2070833333,2009-06-30,04:58:12
40.059786,116.180677,0,128,39994.2071064815,2009-06-30,04:58:14
40.059796,116.180676,0,128,39994.2071643519,2009-06-30,04:58:19
40.059804,116.180676,0,129,39994.2072222222,2009-06-30,04:58:24
40.059805,116.180676,0,130,39994.2072800926,2009-06-30,04:58:29
40.059807,116.180677,0,131,39994.207337963,2009-06-30,04:58:34
40.059807,116.180677,0,131,39994.2073726852,2009-06-30,04:58:37
40.059813,116.180677,0,133,39994.2073958333,2009-06-30,04:58:39
40.059803,116.180688,0,136,39994.2074537037,2009-06-30,04:58:44
40.059758,116.18069,0,139,39994.2075115741,2009-06-30,04:58:49
40.059737,116.180681,0,136,39994.2075694444,2009-06-30,04:58:54
40.059745,116.180676,0,136,39994.2076273148,2009-06-30,04:58:59
40.05974,116.180677,0,135,39994.2076851852,2009-06-30,04:59:04
40.05974,116.180677,0,135,39994.2077430556,2009-06-30,04:59:09
40.05974,116.180677,0,135,39994.2077777778,2009-06-30,04:59:12
40.059738,116.180677,0,135,39994.2078009259,2009-06-30,04:59:14
40.059705,116.18067,0,136,39994.2078587963,2009-06-30,04:59:19
40.059649,116.180672,0,134,39994.2079166667,2009-06-30,04:59:24
40.059583,116.180703,0,134,39994.207974537,2009-06-30,04:59:29
40.059528,116.180708,0,134,39994.2080324074,2009-06-30,04:59:34
40.059507,116.180698,0,138,39994.2080902778,2009-06-30,04:59:39
40.059506,116.180698,0,138,39994.2081481481,2009-06-30,04:59:44
40.059506,116.180699,0,139,39994.2082060185,2009-06-30,04:59:49
40.059511,116.180698,0,139,39994.2082638889,2009-06-30,04:59:54
40.059514,116.180698,0,139,39994.2083217593,2009-06-30,04:59:59
40.059514,116.180698,0,139,39994.2083564815,2009-06-30,05:00:02
40.059516,116.180697,0,139,39994.2083796296,2009-06-30,05:00:04
40.059526,116.180695,0,139,39994.2084375,2009-06-30,05:00:09
40.059533,116.180659,0,137,39994.2084953704,2009-06-30,05:00:14
40.059507,116.180614,0,134,39994.2085532407,2009-06-30,05:00:19
40.059519,116.180596,0,135,39994.2086111111,2009-06-30,05:00:24
40.059519,116.180596,0,135,39994.2086458333,2009-06-30,05:00:27
40.059524,116.180596,0,135,39994.2086689815,2009-06-30,05:00:29
40.059533,116.180573,0,135,39994.2087268519,2009-06-30,05:00:34
40.059565,116.180583,0,140,39994.2087847222,2009-06-30,05:00:39
40.059575,116.180585,0,140,39994.2088425926,2009-06-30,05:00:44
40.059576,116.180584,0,141,39994.208900463,2009-06-30,05:00:49
40.059576,116.180584,0,142,39994.2089583333,2009-06-30,05:00:54
40.059576,116.180584,0,142,39994.2089930556,2009-06-30,05:00:57
40.059584,116.180585,0,142,39994.2090162037,2009-06-30,05:00:59
40.059595,116.180585,0,143,39994.2090740741,2009-06-30,05:01:04
40.0596,116.180584,0,145,39994.2091319444,2009-06-30,05:01:09
40.059601,116.180584,0,146,39994.2091898148,2009-06-30,05:01:14
40.059601,116.180584,0,146,39994.209224537,2009-06-30,05:01:17
40.059598,116.180581,0,146,39994.2092476852,2009-06-30,05:01:19
40.059606,116.180604,0,143,39994.2093055556,2009-06-30,05:01:24
40.059631,116.180598,0,141,39994.2093634259,2009-06-30,05:01:29
40.059641,116.180599,0,141,39994.2094212963,2009-06-30,05:01:34
40.059644,116.180599,0,140,39994.2094791667,2009-06-30,05:01:39
40.059636,116.180599,0,140,39994.209537037,2009-06-30,05:01:44
40.059639,116.180599,0,139,39994.2095949074,2009-06-30,05:01:49
40.059639,116.180599,0,139,39994.2096296296,2009-06-30,05:01:52
40.059641,116.180599,0,139,39994.2096527778,2009-06-30,05:01:54
40.059635,116.180624,0,140,39994.2097106481,2009-06-30,05:01:59
40.059626,116.180637,0,146,39994.2097685185,2009-06-30,05:02:04
40.059623,116.180637,0,146,39994.2098263889,2009-06-30,05:02:09
40.059615,116.18063,0,145,39994.2098842593,2009-06-30,05:02:14
40.059608,116.180624,0,145,39994.2099421296,2009-06-30,05:02:19
40.059607,116.180616,0,144,39994.21,2009-06-30,05:02:24
40.059611,116.18061,0,143,39994.2100578704,2009-06-30,05:02:29
40.059614,116.18061,0,142,39994.2101157407,2009-06-30,05:02:34
40.05962,116.180618,0,140,39994.2101736111,2009-06-30,05:02:39
40.059626,116.180622,0,139,39994.2102314815,2009-06-30,05:02:44
40.059629,116.180621,0,137,39994.2102893519,2009-06-30,05:02:49
40.059628,116.180624,0,136,39994.2103472222,2009-06-30,05:02:54
40.05963,116.180624,0,135,39994.2104050926,2009-06-30,05:02:59
40.059634,116.180621,0,133,39994.210462963,2009-06-30,05:03:04
40.059639,116.180617,0,132,39994.2105208333,2009-06-30,05:03:09
40.059644,116.18061,0,130,39994.2105787037,2009-06-30,05:03:14
40.059641,116.180602,0,128,39994.2106365741,2009-06-30,05:03:19
40.059637,116.180596,0,126,39994.2106944444,2009-06-30,05:03:24
40.059631,116.180595,0,124,39994.2107523148,2009-06-30,05:03:29
40.059624,116.180595,0,121,39994.2108101852,2009-06-30,05:03:34
40.059619,116.180595,0,119,39994.2108680556,2009-06-30,05:03:39
40.059616,116.180592,0,117,39994.2109259259,2009-06-30,05:03:44
40.059613,116.180591,0,114,39994.2109837963,2009-06-30,05:03:49
40.059611,116.180591,0,112,39994.2110416667,2009-06-30,05:03:54
40.059611,116.180593,0,111,39994.211099537,2009-06-30,05:03:59
40.05961,116.180595,0,110,39994.2111574074,2009-06-30,05:04:04
40.059611,116.180595,0,110,39994.2112152778,2009-06-30,05:04:09
40.05961,116.180595,0,110,39994.2112731481,2009-06-30,05:04:14
40.05961,116.180595,0,110,39994.2113310185,2009-06-30,05:04:19
40.05961,116.180594,0,110,39994.2113888889,2009-06-30,05:04:24
40.05961,116.180594,0,110,39994.2114467593,2009-06-30,05:04:29
40.05961,116.180593,0,110,39994.2115046296,2009-06-30,05:04:34
40.059609,116.180593,0,111,39994.2115625,2009-06-30,05:04:39
40.059609,116.180592,0,111,39994.2116203704,2009-06-30,05:04:44
40.059608,116.180593,0,111,39994.2116782407,2009-06-30,05:04:49
40.059607,116.180593,0,111,39994.2117361111,2009-06-30,05:04:54
40.059607,116.180592,0,111,39994.2117939815,2009-06-30,05:04:59
40.059606,116.180591,0,111,39994.2118518518,2009-06-30,05:05:04
40.059606,116.180591,0,111,39994.2119097222,2009-06-30,05:05:09
40.059605,116.18059,0,111,39994.2119675926,2009-06-30,05:05:14
40.059606,116.18059,0,111,39994.212025463,2009-06-30,05:05:19
40.059605,116.18059,0,111,39994.2120833333,2009-06-30,05:05:24
40.059604,116.180589,0,111,39994.2121412037,2009-06-30,05:05:29
40.059604,116.180589,0,111,39994.2121990741,2009-06-30,05:05:34
40.059604,116.180588,0,111,39994.2122569444,2009-06-30,05:05:39
40.059604,116.180588,0,111,39994.2123148148,2009-06-30,05:05:44
40.059604,116.180587,0,111,39994.2123726852,2009-06-30,05:05:49
40.059604,116.180587,0,111,39994.2124305556,2009-06-30,05:05:54
40.059603,116.180586,0,111,39994.2124884259,2009-06-30,05:05:59
40.059603,116.180585,0,111,39994.2125462963,2009-06-30,05:06:04
40.059603,116.180585,0,112,39994.2126041667,2009-06-30,05:06:09
40.059603,116.180585,0,112,39994.212662037,2009-06-30,05:06:14
40.059603,116.180585,0,112,39994.2126967593,2009-06-30,05:06:17
40.059603,116.180585,0,112,39994.2127199074,2009-06-30,05:06:19
40.059612,116.180589,0,112,39994.2127777778,2009-06-30,05:06:24
40.059639,116.180598,0,114,39994.2128356481,2009-06-30,05:06:29
40.059647,116.180588,0,114,39994.2128935185,2009-06-30,05:06:34
40.059611,116.180625,0,114,39994.2129513889,2009-06-30,05:06:39
40.059595,116.18062,0,115,39994.2130092593,2009-06-30,05:06:44
40.059574,116.180622,0,116,39994.2130671296,2009-06-30,05:06:49
40.059575,116.180623,0,119,39994.213125,2009-06-30,05:06:54
40.059572,116.180623,0,119,39994.2131828704,2009-06-30,05:06:59
40.059574,116.180622,0,119,39994.2132407407,2009-06-30,05:07:04
40.059574,116.180622,0,119,39994.213275463,2009-06-30,05:07:07
40.059577,116.180622,0,120,39994.2132986111,2009-06-30,05:07:09
40.059551,116.180618,0,120,39994.2133564815,2009-06-30,05:07:14
40.059511,116.18061,0,120,39994.2134143518,2009-06-30,05:07:19
40.059512,116.180614,0,121,39994.2134722222,2009-06-30,05:07:24
40.059511,116.180614,0,121,39994.2135300926,2009-06-30,05:07:29
40.059511,116.180614,0,121,39994.213587963,2009-06-30,05:07:34
40.059511,116.180614,0,121,39994.2136458333,2009-06-30,05:07:39
40.059511,116.180614,0,121,39994.2137037037,2009-06-30,05:07:44
40.059511,116.180614,0,121,39994.2137615741,2009-06-30,05:07:49
40.059511,116.180614,0,121,39994.2138194444,2009-06-30,05:07:54
40.059511,116.180614,0,121,39994.2138773148,2009-06-30,05:07:59
40.059511,116.180614,0,121,39994.2139351852,2009-06-30,05:08:04
40.059511,116.180614,0,121,39994.2139930556,2009-06-30,05:08:09
40.059513,116.180613,0,121,39994.2140509259,2009-06-30,05:08:14
40.059513,116.180613,0,121,39994.2140856481,2009-06-30,05:08:17
40.059513,116.180613,0,121,39994.2141087963,2009-06-30,05:08:19
40.059501,116.180641,0,122,39994.2141666667,2009-06-30,05:08:24
40.059484,116.180621,0,124,39994.214224537,2009-06-30,05:08:29
40.059477,116.180616,0,130,39994.2142824074,2009-06-30,05:08:34
40.059476,116.180616,0,130,39994.2143402778,2009-06-30,05:08:39
40.059476,116.180616,0,130,39994.214375,2009-06-30,05:08:42
40.059481,116.180615,0,130,39994.2143981481,2009-06-30,05:08:44
40.059474,116.180634,0,131,39994.2144560185,2009-06-30,05:08:49
40.059466,116.180697,0,136,39994.2145138889,2009-06-30,05:08:54
40.059463,116.180733,0,134,39994.2145717593,2009-06-30,05:08:59
40.059478,116.180735,0,134,39994.2146296296,2009-06-30,05:09:04
40.059484,116.180734,0,133,39994.2146875,2009-06-30,05:09:09
40.059484,116.180734,0,133,39994.2147222222,2009-06-30,05:09:12
40.059487,116.180733,0,133,39994.2147453704,2009-06-30,05:09:14
40.059497,116.180683,0,132,39994.2148032407,2009-06-30,05:09:19
40.059526,116.180618,0,126,39994.2148611111,2009-06-30,05:09:24
40.059566,116.180591,0,123,39994.2149189815,2009-06-30,05:09:29
40.059637,116.180596,0,122,39994.2149768519,2009-06-30,05:09:34
40.05967,116.180619,0,122,39994.2150347222,2009-06-30,05:09:39
40.059698,116.180633,0,119,39994.2150925926,2009-06-30,05:09:44
40.059715,116.18066,0,117,39994.215150463,2009-06-30,05:09:49
40.059718,116.18066,0,116,39994.2152083333,2009-06-30,05:09:54
40.059719,116.180661,0,115,39994.2152662037,2009-06-30,05:09:59
40.059719,116.18066,0,115,39994.2153240741,2009-06-30,05:10:04
40.059719,116.18066,0,115,39994.2153587963,2009-06-30,05:10:07
40.059723,116.180659,0,115,39994.2153819444,2009-06-30,05:10:09
40.059698,116.180665,0,116,39994.2154398148,2009-06-30,05:10:14
40.059647,116.180657,0,117,39994.2154976852,2009-06-30,05:10:19
40.059609,116.18068,0,117,39994.2155555556,2009-06-30,05:10:24
40.05959,116.180725,0,119,39994.2156134259,2009-06-30,05:10:29
40.059552,116.180742,0,122,39994.2156712963,2009-06-30,05:10:34
40.05954,116.180744,0,122,39994.2157291667,2009-06-30,05:10:39
40.059542,116.180752,0,124,39994.215787037,2009-06-30,05:10:44
40.059549,116.18075,0,124,39994.2158449074,2009-06-30,05:10:49
40.059547,116.180756,0,125,39994.2159027778,2009-06-30,05:10:54
40.059539,116.180754,0,125,39994.2159606481,2009-06-30,05:10:59
40.059537,116.180755,0,126,39994.2160185185,2009-06-30,05:11:04
40.059538,116.180755,0,126,39994.2160763889,2009-06-30,05:11:09
40.059538,116.180755,0,126,39994.2161342593,2009-06-30,05:11:14
40.059538,116.180755,0,126,39994.2161921296,2009-06-30,05:11:19
40.059538,116.180755,0,126,39994.21625,2009-06-30,05:11:24
40.059538,116.180755,0,126,39994.2163078704,2009-06-30,05:11:29
40.059538,116.180754,0,126,39994.2163657407,2009-06-30,05:11:34
40.059538,116.18075,0,126,39994.2164236111,2009-06-30,05:11:39
40.059538,116.18075,0,126,39994.2164583333,2009-06-30,05:11:42
40.059541,116.180744,0,127,39994.2164814815,2009-06-30,05:11:44
40.059562,116.180762,0,131,39994.2165393519,2009-06-30,05:11:49
40.05956,116.180762,0,131,39994.2165972222,2009-06-30,05:11:54
40.05956,116.180762,0,131,39994.2166550926,2009-06-30,05:11:59
40.059562,116.180762,0,131,39994.216712963,2009-06-30,05:12:04
40.059561,116.180762,0,131,39994.2167708333,2009-06-30,05:12:09
40.059561,116.180761,0,131,39994.2168287037,2009-06-30,05:12:14
40.059562,116.180761,0,131,39994.2168865741,2009-06-30,05:12:19
40.059562,116.18076,0,131,39994.2169444444,2009-06-30,05:12:24
40.059562,116.18076,0,131,39994.2170023148,2009-06-30,05:12:29
40.059561,116.18076,0,131,39994.2170601852,2009-06-30,05:12:34
40.059561,116.180759,0,131,39994.2171180556,2009-06-30,05:12:39
40.059561,116.180759,0,131,39994.2171759259,2009-06-30,05:12:44
40.05956,116.180758,0,131,39994.2172337963,2009-06-30,05:12:49
40.05956,116.180758,0,131,39994.2172916667,2009-06-30,05:12:54
40.05956,116.180757,0,131,39994.217349537,2009-06-30,05:12:59
40.059559,116.180757,0,131,39994.2174074074,2009-06-30,05:13:04
40.059559,116.180757,0,131,39994.2174652778,2009-06-30,05:13:09
40.059559,116.180757,0,131,39994.2175231481,2009-06-30,05:13:14
40.059559,116.180757,0,131,39994.2175810185,2009-06-30,05:13:19
40.059559,116.180757,0,131,39994.2176388889,2009-06-30,05:13:24
40.059559,116.180757,0,131,39994.2176967593,2009-06-30,05:13:29
40.059559,116.180756,0,131,39994.2177546296,2009-06-30,05:13:34
40.05956,116.180757,0,131,39994.2178125,2009-06-30,05:13:39
40.05956,116.180757,0,131,39994.2178703704,2009-06-30,05:13:44
40.05956,116.180757,0,131,39994.2179282407,2009-06-30,05:13:49
40.05956,116.180757,0,131,39994.2179861111,2009-06-30,05:13:54
40.059559,116.180758,0,131,39994.2180439815,2009-06-30,05:13:59
40.059559,116.180758,0,131,39994.2181018519,2009-06-30,05:14:04
40.059559,116.180759,0,131,39994.2181597222,2009-06-30,05:14:09
40.059559,116.180759,0,131,39994.2182175926,2009-06-30,05:14:14
40.059559,116.180759,0,131,39994.218275463,2009-06-30,05:14:19
40.059559,116.180759,0,131,39994.2183333333,2009-06-30,05:14:24
40.059559,116.180759,0,131,39994.2183912037,2009-06-30,05:14:29
40.059558,116.180759,0,131,39994.2184490741,2009-06-30,05:14:34
40.059557,116.180758,0,131,39994.2185069444,2009-06-30,05:14:39
40.059557,116.180758,0,131,39994.2185648148,2009-06-30,05:14:44
40.059557,116.180757,0,131,39994.2186226852,2009-06-30,05:14:49
40.059557,116.180757,0,131,39994.2186805556,2009-06-30,05:14:54
40.059558,116.180758,0,131,39994.2187384259,2009-06-30,05:14:59
40.059558,116.180758,0,131,39994.2187962963,2009-06-30,05:15:04
40.059558,116.180757,0,131,39994.2188541667,2009-06-30,05:15:09
40.059557,116.180757,0,131,39994.218912037,2009-06-30,05:15:14
40.059557,116.180757,0,132,39994.2189699074,2009-06-30,05:15:19
40.059557,116.180757,0,132,39994.2190277778,2009-06-30,05:15:24
40.059558,116.180757,0,132,39994.2190856481,2009-06-30,05:15:29
40.059557,116.180757,0,132,39994.2191435185,2009-06-30,05:15:34
40.059557,116.180757,0,132,39994.2192013889,2009-06-30,05:15:39
40.059558,116.180757,0,131,39994.2192592593,2009-06-30,05:15:44
40.059558,116.180757,0,131,39994.2193171296,2009-06-30,05:15:49
40.059558,116.180757,0,131,39994.219375,2009-06-30,05:15:54
40.059557,116.180756,0,132,39994.2194328704,2009-06-30,05:15:59
40.059557,116.180756,0,132,39994.2194907407,2009-06-30,05:16:04
40.059557,116.180756,0,132,39994.2195486111,2009-06-30,05:16:09
40.059557,116.180756,0,132,39994.2196064815,2009-06-30,05:16:14
40.059557,116.180756,0,132,39994.2196643518,2009-06-30,05:16:19
40.059557,116.180756,0,132,39994.2197222222,2009-06-30,05:16:24
40.059556,116.180755,0,132,39994.2197800926,2009-06-30,05:16:29
40.059556,116.180755,0,132,39994.219837963,2009-06-30,05:16:34
40.059556,116.180755,0,132,39994.2198958333,2009-06-30,05:16:39
40.059556,116.180755,0,132,39994.2199537037,2009-06-30,05:16:44
40.059556,116.180754,0,132,39994.2200115741,2009-06-30,05:16:49
40.059556,116.180754,0,132,39994.2200694444,2009-06-30,05:16:54
40.059556,116.180755,0,132,39994.2201273148,2009-06-30,05:16:59
40.059556,116.180755,0,132,39994.220162037,2009-06-30,05:17:02
40.059548,116.18075,0,132,39994.2201851852,2009-06-30,05:17:04
40.059534,116.180757,0,132,39994.2202430556,2009-06-30,05:17:09
40.05954,116.180756,0,132,39994.2203009259,2009-06-30,05:17:14
40.059537,116.180756,0,132,39994.2203587963,2009-06-30,05:17:19
40.059539,116.180756,0,132,39994.2204166667,2009-06-30,05:17:24
40.05954,116.180756,0,132,39994.220474537,2009-06-30,05:17:29
40.059537,116.180756,0,132,39994.2205324074,2009-06-30,05:17:34
40.05954,116.180755,0,131,39994.2205902778,2009-06-30,05:17:39
40.059547,116.180754,0,131,39994.2206481481,2009-06-30,05:17:44
40.059555,116.180753,0,132,39994.2207060185,2009-06-30,05:17:49
40.059555,116.180753,0,132,39994.2207407407,2009-06-30,05:17:52
40.059554,116.180753,0,132,39994.2207638889,2009-06-30,05:17:54
40.059553,116.180722,0,133,39994.2208217593,2009-06-30,05:17:59
40.059553,116.180723,0,133,39994.2208796296,2009-06-30,05:18:04
40.059556,116.180723,0,133,39994.2209375,2009-06-30,05:18:09
40.059556,116.180723,0,134,39994.2209953704,2009-06-30,05:18:14
40.059554,116.180723,0,134,39994.2210532407,2009-06-30,05:18:19
40.059553,116.180723,0,134,39994.2211111111,2009-06-30,05:18:24
40.059553,116.180723,0,134,39994.2211689815,2009-06-30,05:18:29
40.059558,116.180723,0,133,39994.2212268518,2009-06-30,05:18:34
40.059557,116.180725,0,133,39994.2212847222,2009-06-30,05:18:39
40.059553,116.180722,0,133,39994.2213425926,2009-06-30,05:18:44
40.059555,116.180722,0,133,39994.221400463,2009-06-30,05:18:49
40.059555,116.180722,0,133,39994.2214583333,2009-06-30,05:18:54
40.059555,116.180723,0,133,39994.2215162037,2009-06-30,05:18:59
40.059554,116.180723,0,133,39994.2215740741,2009-06-30,05:19:04
40.059554,116.180724,0,133,39994.2216319444,2009-06-30,05:19:09
40.059554,116.180724,0,133,39994.2216898148,2009-06-30,05:19:14
40.059553,116.180725,0,133,39994.2217476852,2009-06-30,05:19:19
40.059553,116.180724,0,133,39994.2218055556,2009-06-30,05:19:24
40.059552,116.180725,0,133,39994.2218634259,2009-06-30,05:19:29
40.059552,116.180725,0,133,39994.2219212963,2009-06-30,05:19:34
40.059551,116.180726,0,133,39994.2219791667,2009-06-30,05:19:39
40.059551,116.180726,0,133,39994.222037037,2009-06-30,05:19:44
40.059551,116.180726,0,133,39994.2220949074,2009-06-30,05:19:49
40.059551,116.180725,0,133,39994.2221527778,2009-06-30,05:19:54
40.059551,116.180725,0,133,39994.2221875,2009-06-30,05:19:57
40.059554,116.180724,0,133,39994.2222106481,2009-06-30,05:19:59
40.059551,116.180715,0,134,39994.2222685185,2009-06-30,05:20:04
40.059553,116.180676,0,135,39994.2223263889,2009-06-30,05:20:09
40.059551,116.180676,0,135,39994.2223842593,2009-06-30,05:20:14
40.059546,116.180676,0,135,39994.2224421296,2009-06-30,05:20:19
40.059546,116.180676,0,135,39994.2224768519,2009-06-30,05:20:22
40.059545,116.180676,0,134,39994.2225,2009-06-30,05:20:24
40.059551,116.180649,0,133,39994.2225578704,2009-06-30,05:20:29
40.059541,116.18063,0,131,39994.2226157407,2009-06-30,05:20:34
40.059547,116.180629,0,131,39994.2226736111,2009-06-30,05:20:39
40.059547,116.180629,0,131,39994.2227083333,2009-06-30,05:20:42
40.059553,116.180628,0,131,39994.2227314815,2009-06-30,05:20:44
40.059578,116.180629,0,131,39994.2227893519,2009-06-30,05:20:49
40.059565,116.180635,0,129,39994.2228472222,2009-06-30,05:20:54
40.059548,116.180667,0,129,39994.2229050926,2009-06-30,05:20:59
40.059545,116.180719,0,129,39994.222962963,2009-06-30,05:21:04
40.059523,116.180724,0,133,39994.2230208333,2009-06-30,05:21:09
40.059521,116.180728,0,134,39994.2230787037,2009-06-30,05:21:14
40.059522,116.180728,0,134,39994.2231365741,2009-06-30,05:21:19
40.059521,116.180728,0,135,39994.2231944444,2009-06-30,05:21:24
40.059521,116.180728,0,135,39994.2232523148,2009-06-30,05:21:29
40.059521,116.180728,0,135,39994.2233101852,2009-06-30,05:21:34
40.059521,116.180728,0,135,39994.2233680556,2009-06-30,05:21:39
40.059521,116.180728,0,135,39994.2234259259,2009-06-30,05:21:44
40.059521,116.180728,0,135,39994.2234837963,2009-06-30,05:21:49
40.059521,116.180728,0,135,39994.2235416667,2009-06-30,05:21:54
40.059521,116.180728,0,135,39994.223599537,2009-06-30,05:21:59
40.059521,116.180727,0,135,39994.2236574074,2009-06-30,05:22:04
40.059521,116.180727,0,135,39994.2236921296,2009-06-30,05:22:07
40.059524,116.180722,0,135,39994.2237152778,2009-06-30,05:22:09
40.059537,116.180708,0,134,39994.2237731481,2009-06-30,05:22:14
40.059573,116.180674,0,135,39994.2238310185,2009-06-30,05:22:19
40.059612,116.180647,0,136,39994.2238888889,2009-06-30,05:22:24
40.059678,116.180666,0,139,39994.2239467593,2009-06-30,05:22:29
40.059722,116.180646,0,139,39994.2240046296,2009-06-30,05:22:34
40.059741,116.180623,0,138,39994.2240625,2009-06-30,05:22:39
40.05975,116.180641,0,137,39994.2241203704,2009-06-30,05:22:44
40.059744,116.180641,0,137,39994.2241782407,2009-06-30,05:22:49
40.059737,116.180642,0,137,39994.2242361111,2009-06-30,05:22:54
40.059737,116.180642,0,137,39994.2242708333,2009-06-30,05:22:57
40.059733,116.180642,0,137,39994.2242939815,2009-06-30,05:22:59
40.059711,116.180659,0,136,39994.2243518519,2009-06-30,05:23:04
40.05971,116.180676,0,138,39994.2244097222,2009-06-30,05:23:09
40.059672,116.180677,0,139,39994.2244675926,2009-06-30,05:23:14
40.059648,116.180689,0,138,39994.224525463,2009-06-30,05:23:19
40.059608,116.180717,0,137,39994.2245833333,2009-06-30,05:23:24
40.059559,116.18073,0,134,39994.2246412037,2009-06-30,05:23:29
40.05952,116.180725,0,134,39994.2246990741,2009-06-30,05:23:34
40.059527,116.180726,0,134,39994.2247569444,2009-06-30,05:23:39
40.059529,116.180727,0,134,39994.2248148148,2009-06-30,05:23:44
40.059529,116.180726,0,134,39994.2248726852,2009-06-30,05:23:49
40.059529,116.180727,0,133,39994.2249305556,2009-06-30,05:23:54
40.059529,116.180727,0,133,39994.2249652778,2009-06-30,05:23:57
40.059535,116.180726,0,133,39994.2249884259,2009-06-30,05:23:59
40.059534,116.180717,0,131,39994.2250462963,2009-06-30,05:24:04
40.059536,116.180714,0,130,39994.2251041667,2009-06-30,05:24:09
40.059532,116.180716,0,130,39994.225162037,2009-06-30,05:24:14
40.05953,116.180716,0,130,39994.2252199074,2009-06-30,05:24:19
40.05953,116.180716,0,130,39994.2252777778,2009-06-30,05:24:24
40.059531,116.180716,0,130,39994.2253356481,2009-06-30,05:24:29
40.05953,116.180717,0,130,39994.2253935185,2009-06-30,05:24:34
40.05953,116.180717,0,130,39994.2254513889,2009-06-30,05:24:39
40.05953,116.180718,0,130,39994.2255092593,2009-06-30,05:24:44
40.05953,116.180718,0,130,39994.2255671296,2009-06-30,05:24:49
40.05953,116.180718,0,130,39994.225625,2009-06-30,05:24:54
40.059529,116.180718,0,130,39994.2256828704,2009-06-30,05:24:59
40.059528,116.180719,0,130,39994.2257407407,2009-06-30,05:25:04
40.059528,116.180718,0,130,39994.2257986111,2009-06-30,05:25:09
40.059527,116.180718,0,130,39994.2258564815,2009-06-30,05:25:14
40.059527,116.180718,0,130,39994.2259143519,2009-06-30,05:25:19
40.059527,116.180718,0,130,39994.2259722222,2009-06-30,05:25:24
40.059526,116.180718,0,130,39994.2260300926,2009-06-30,05:25:29
40.059526,116.180718,0,130,39994.226087963,2009-06-30,05:25:34
40.059525,116.180718,0,130,39994.2261458333,2009-06-30,05:25:39
40.059524,116.180718,0,130,39994.2262037037,2009-06-30,05:25:44
40.059523,116.180718,0,130,39994.2262615741,2009-06-30,05:25:49
40.059522,116.180717,0,130,39994.2263194444,2009-06-30,05:25:54
40.059521,116.180716,0,130,39994.2263773148,2009-06-30,05:25:59
40.05952,116.180715,0,130,39994.2264351852,2009-06-30,05:26:04
40.05952,116.180714,0,130,39994.2264930556,2009-06-30,05:26:09
40.059519,116.180713,0,130,39994.2265509259,2009-06-30,05:26:14
40.059517,116.180712,0,130,39994.2266087963,2009-06-30,05:26:19
40.059516,116.180712,0,130,39994.2266666667,2009-06-30,05:26:24
40.059516,116.180712,0,130,39994.226724537,2009-06-30,05:26:29
40.059516,116.180711,0,130,39994.2267824074,2009-06-30,05:26:34
40.059515,116.180711,0,130,39994.2268402778,2009-06-30,05:26:39
40.059515,116.180711,0,130,39994.2268981481,2009-06-30,05:26:44
40.059515,116.180711,0,130,39994.2269560185,2009-06-30,05:26:49
40.059515,116.18071,0,130,39994.2270138889,2009-06-30,05:26:54
40.059515,116.18071,0,130,39994.2270717593,2009-06-30,05:26:59
40.059515,116.18071,0,130,39994.2271296296,2009-06-30,05:27:04
40.059515,116.18071,0,130,39994.2271875,2009-06-30,05:27:09
40.059515,116.18071,0,130,39994.2272453704,2009-06-30,05:27:14
40.059515,116.18071,0,130,39994.2273032407,2009-06-30,05:27:19
40.059515,116.18071,0,130,39994.2273611111,2009-06-30,05:27:24
40.059514,116.180709,0,130,39994.2274189815,2009-06-30,05:27:29
40.059513,116.180708,0,130,39994.2274768518,2009-06-30,05:27:34
40.059512,116.180709,0,130,39994.2275347222,2009-06-30,05:27:39
40.059512,116.180709,0,130,39994.2275925926,2009-06-30,05:27:44
40.059511,116.180707,0,130,39994.227650463,2009-06-30,05:27:49
40.05951,116.180707,0,130,39994.2277083333,2009-06-30,05:27:54
40.05951,116.180706,0,130,39994.2277662037,2009-06-30,05:27:59
40.059509,116.180705,0,130,39994.2278240741,2009-06-30,05:28:04
40.059509,116.180705,0,130,39994.2278587963,2009-06-30,05:28:07
40.059509,116.180705,0,130,39994.2278819444,2009-06-30,05:28:09
40.059514,116.180692,0,131,39994.2279398148,2009-06-30,05:28:14
40.059505,116.180621,0,135,39994.2279976852,2009-06-30,05:28:19
40.05951,116.18061,0,135,39994.2280555556,2009-06-30,05:28:24
40.059514,116.180612,0,135,39994.2281134259,2009-06-30,05:28:29
40.059516,116.180611,0,136,39994.2281712963,2009-06-30,05:28:34
40.059521,116.180606,0,137,39994.2282291667,2009-06-30,05:28:39
40.059526,116.180604,0,137,39994.228287037,2009-06-30,05:28:44
40.059524,116.180604,0,137,39994.2283449074,2009-06-30,05:28:49
40.059525,116.180603,0,137,39994.2284027778,2009-06-30,05:28:54
40.059525,116.180603,0,137,39994.2284375,2009-06-30,05:28:57
40.05953,116.180603,0,137,39994.2284606481,2009-06-30,05:28:59
40.059564,116.180622,0,135,39994.2285185185,2009-06-30,05:29:04
40.059564,116.180622,0,135,39994.2285532407,2009-06-30,05:29:07
40.059567,116.180625,0,135,39994.2285763889,2009-06-30,05:29:09
40.059569,116.180614,0,136,39994.2286342593,2009-06-30,05:29:14
40.059546,116.180608,0,135,39994.2286921296,2009-06-30,05:29:19
40.059546,116.180608,0,135,39994.2287268518,2009-06-30,05:29:22
40.05955,116.180608,0,135,39994.22875,2009-06-30,05:29:24
40.059495,116.180574,0,132,39994.2288078704,2009-06-30,05:29:29
40.059516,116.180583,0,135,39994.2288657407,2009-06-30,05:29:34
40.059529,116.180589,0,137,39994.2289236111,2009-06-30,05:29:39
40.059532,116.18059,0,137,39994.2289814815,2009-06-30,05:29:44
40.059536,116.18059,0,137,39994.2290393518,2009-06-30,05:29:49
40.059531,116.180591,0,138,39994.2290972222,2009-06-30,05:29:54
40.059529,116.180591,0,138,39994.2291550926,2009-06-30,05:29:59
40.059525,116.180592,0,138,39994.229212963,2009-06-30,05:30:04
40.059526,116.180592,0,138,39994.2292708333,2009-06-30,05:30:09
40.059526,116.180592,0,138,39994.2293287037,2009-06-30,05:30:14
40.05953,116.180593,0,138,39994.2293865741,2009-06-30,05:30:19
40.059534,116.180592,0,138,39994.2294444444,2009-06-30,05:30:24
40.059534,116.180592,0,138,39994.2294791667,2009-06-30,05:30:27
40.059538,116.180592,0,138,39994.2295023148,2009-06-30,05:30:29
40.059564,116.180578,0,141,39994.2295601852,2009-06-30,05:30:34
40.059591,116.180571,0,145,39994.2296180556,2009-06-30,05:30:39
40.05969,116.180633,0,154,39994.2296759259,2009-06-30,05:30:44
40.059676,116.180626,0,155,39994.2297337963,2009-06-30,05:30:49
40.059712,116.1806,0,158,39994.2297916667,2009-06-30,05:30:54
40.059741,116.180627,0,160,39994.229849537,2009-06-30,05:30:59
40.059741,116.180627,0,160,39994.2298842593,2009-06-30,05:31:02
40.059748,116.180627,0,161,39994.2299074074,2009-06-30,05:31:04
40.059766,116.180652,0,163,39994.2299652778,2009-06-30,05:31:09
40.05975,116.180626,0,166,39994.2300231481,2009-06-30,05:31:14
40.059768,116.180647,0,164,39994.2300810185,2009-06-30,05:31:19
40.059763,116.180661,0,165,39994.2301388889,2009-06-30,05:31:24
40.05976,116.180661,0,165,39994.2301967593,2009-06-30,05:31:29
40.059761,116.180661,0,165,39994.2302546296,2009-06-30,05:31:34
40.059761,116.180662,0,165,39994.2303125,2009-06-30,05:31:39
40.059761,116.180662,0,165,39994.2303472222,2009-06-30,05:31:42
40.059766,116.180664,0,165,39994.2303703704,2009-06-30,05:31:44
40.059776,116.180681,0,164,39994.2304282407,2009-06-30,05:31:49
40.059788,116.180682,0,162,39994.2304861111,2009-06-30,05:31:54
40.059795,116.180687,0,162,39994.2305439815,2009-06-30,05:31:59
40.059795,116.180687,0,162,39994.2305787037,2009-06-30,05:32:02
40.059796,116.180693,0,161,39994.2306018519,2009-06-30,05:32:04
40.059753,116.180672,0,160,39994.2306597222,2009-06-30,05:32:09
40.059711,116.180661,0,159,39994.2307175926,2009-06-30,05:32:14
40.059677,116.180657,0,158,39994.230775463,2009-06-30,05:32:19
40.059637,116.180658,0,155,39994.2308333333,2009-06-30,05:32:24
40.059596,116.18066,0,156,39994.2308912037,2009-06-30,05:32:29
40.05958,116.180661,0,157,39994.2309490741,2009-06-30,05:32:34
40.059574,116.180661,0,157,39994.2310069444,2009-06-30,05:32:39
40.059567,116.180662,0,157,39994.2310648148,2009-06-30,05:32:44
40.059567,116.180662,0,157,39994.231099537,2009-06-30,05:32:47
40.05956,116.180665,0,157,39994.2311226852,2009-06-30,05:32:49
40.059551,116.180662,0,157,39994.2311805556,2009-06-30,05:32:54
40.059546,116.180661,0,157,39994.2312384259,2009-06-30,05:32:59
40.059542,116.180659,0,157,39994.2312962963,2009-06-30,05:33:04
40.059537,116.180654,0,156,39994.2313541667,2009-06-30,05:33:09
40.059536,116.18065,0,156,39994.231412037,2009-06-30,05:33:14
40.059536,116.180644,0,155,39994.2314699074,2009-06-30,05:33:19
40.059536,116.180644,0,155,39994.2315046296,2009-06-30,05:33:22
40.059535,116.180637,0,154,39994.2315277778,2009-06-30,05:33:24
40.059528,116.180628,0,153,39994.2315856481,2009-06-30,05:33:29
40.059523,116.180621,0,152,39994.2316435185,2009-06-30,05:33:34
40.05952,116.180616,0,151,39994.2317013889,2009-06-30,05:33:39
40.059523,116.180612,0,150,39994.2317592593,2009-06-30,05:33:44
40.059524,116.180614,0,149,39994.2318171296,2009-06-30,05:33:49
40.059524,116.180614,0,149,39994.2318518519,2009-06-30,05:33:52
40.059521,116.180616,0,148,39994.231875,2009-06-30,05:33:54
40.059533,116.180621,0,146,39994.2319328704,2009-06-30,05:33:59
40.059537,116.180624,0,145,39994.2319907407,2009-06-30,05:34:04
40.059542,116.180624,0,144,39994.2320486111,2009-06-30,05:34:09
40.059545,116.180624,0,143,39994.2321064815,2009-06-30,05:34:14
40.059547,116.180617,0,142,39994.2321643519,2009-06-30,05:34:19
40.059553,116.180611,0,141,39994.2322222222,2009-06-30,05:34:24
40.059553,116.180611,0,141,39994.2322569444,2009-06-30,05:34:27
40.059557,116.180609,0,140,39994.2322800926,2009-06-30,05:34:29
40.05953,116.180605,0,137,39994.232337963,2009-06-30,05:34:34
40.059517,116.180597,0,136,39994.2323958333,2009-06-30,05:34:39
40.059517,116.180597,0,136,39994.2324305556,2009-06-30,05:34:42
40.059515,116.180598,0,135,39994.2324537037,2009-06-30,05:34:44
40.059506,116.180599,0,135,39994.2325115741,2009-06-30,05:34:49
40.059506,116.180598,0,135,39994.2325694444,2009-06-30,05:34:54
40.059506,116.180598,0,134,39994.2326273148,2009-06-30,05:34:59
40.059506,116.180598,0,134,39994.232662037,2009-06-30,05:35:02
40.05951,116.180598,0,135,39994.2326851852,2009-06-30,05:35:04
40.059497,116.180616,0,136,39994.2327430556,2009-06-30,05:35:09
40.059501,116.180591,0,135,39994.2328009259,2009-06-30,05:35:14
40.059502,116.180587,0,134,39994.2328587963,2009-06-30,05:35:19
40.059502,116.180587,0,134,39994.2328935185,2009-06-30,05:35:22
40.0595,116.180585,0,134,39994.2329166667,2009-06-30,05:35:24
40.059484,116.180593,0,133,39994.232974537,2009-06-30,05:35:29
40.059479,116.180626,0,131,39994.2330324074,2009-06-30,05:35:34
40.059511,116.180623,0,130,39994.2330902778,2009-06-30,05:35:39
40.059506,116.180633,0,131,39994.2331481481,2009-06-30,05:35:44
40.059495,116.180632,0,131,39994.2332060185,2009-06-30,05:35:49
40.059495,116.180632,0,131,39994.2332407407,2009-06-30,05:35:52
40.0595,116.18063,0,131,39994.2332638889,2009-06-30,05:35:54
40.059526,116.180621,0,130,39994.2333217593,2009-06-30,05:35:59
40.059526,116.180621,0,130,39994.2333564815,2009-06-30,05:36:02
40.059528,116.180622,0,131,39994.2333796296,2009-06-30,05:36:04
40.059547,116.18064,0,128,39994.2334375,2009-06-30,05:36:09
40.059547,116.18064,0,128,39994.2334722222,2009-06-30,05:36:12
40.059544,116.18064,0,127,39994.2334953704,2009-06-30,05:36:14
40.05956,116.180649,0,128,39994.2335532407,2009-06-30,05:36:19
40.05956,116.180649,0,128,39994.233587963,2009-06-30,05:36:22
40.059556,116.180651,0,129,39994.2336111111,2009-06-30,05:36:24
40.059561,116.180683,0,131,39994.2336689815,2009-06-30,05:36:29
40.059547,116.180734,0,131,39994.2337268519,2009-06-30,05:36:34
40.059518,116.180749,0,130,39994.2337847222,2009-06-30,05:36:39
40.059511,116.180745,0,130,39994.2338425926,2009-06-30,05:36:44
40.059509,116.180746,0,130,39994.233900463,2009-06-30,05:36:49
40.059505,116.180746,0,130,39994.2339583333,2009-06-30,05:36:54
40.059511,116.180745,0,130,39994.2340162037,2009-06-30,05:36:59
40.059516,116.180744,0,129,39994.2340740741,2009-06-30,05:37:04
40.059517,116.180743,0,129,39994.2341319444,2009-06-30,05:37:09
40.059522,116.180743,0,129,39994.2341898148,2009-06-30,05:37:14
40.059521,116.180744,0,130,39994.2342476852,2009-06-30,05:37:19
40.05952,116.180744,0,130,39994.2343055556,2009-06-30,05:37:24
40.059528,116.180744,0,130,39994.2343634259,2009-06-30,05:37:29
40.059534,116.180743,0,130,39994.2344212963,2009-06-30,05:37:34
40.059535,116.180744,0,130,39994.2344791667,2009-06-30,05:37:39
40.059536,116.180744,0,130,39994.234537037,2009-06-30,05:37:44
40.059537,116.180744,0,130,39994.2345949074,2009-06-30,05:37:49
40.059538,116.180744,0,130,39994.2346527778,2009-06-30,05:37:54
40.059538,116.180744,0,130,39994.2347106481,2009-06-30,05:37:59
40.059538,116.180744,0,130,39994.2347685185,2009-06-30,05:38:04
40.059537,116.180744,0,130,39994.2348263889,2009-06-30,05:38:09
40.059537,116.180743,0,130,39994.2348842593,2009-06-30,05:38:14
40.059536,116.180743,0,130,39994.2349421296,2009-06-30,05:38:19
40.059536,116.180743,0,130,39994.235,2009-06-30,05:38:24
40.059536,116.180743,0,130,39994.2350578704,2009-06-30,05:38:29
40.059535,116.180743,0,130,39994.2351157407,2009-06-30,05:38:34
40.059534,116.180742,0,130,39994.2351736111,2009-06-30,05:38:39
40.059533,116.180741,0,130,39994.2352314815,2009-06-30,05:38:44
40.059532,116.18074,0,130,39994.2352893518,2009-06-30,05:38:49
40.05953,116.180739,0,130,39994.2353472222,2009-06-30,05:38:54
40.059528,116.180739,0,130,39994.2354050926,2009-06-30,05:38:59
40.059527,116.180738,0,130,39994.235462963,2009-06-30,05:39:04
40.059526,116.180738,0,130,39994.2355208333,2009-06-30,05:39:09
40.059525,116.180737,0,131,39994.2355787037,2009-06-30,05:39:14
40.059524,116.180737,0,131,39994.2356365741,2009-06-30,05:39:19
40.059524,116.180736,0,131,39994.2356944444,2009-06-30,05:39:24
40.059524,116.180736,0,131,39994.2357291667,2009-06-30,05:39:27
40.059524,116.180735,0,131,39994.2357523148,2009-06-30,05:39:29
40.05954,116.180656,0,131,39994.2358101852,2009-06-30,05:39:34
40.059534,116.18064,0,131,39994.2358680556,2009-06-30,05:39:39
40.059532,116.18064,0,131,39994.2359259259,2009-06-30,05:39:44
40.059532,116.180641,0,131,39994.2359837963,2009-06-30,05:39:49
40.059529,116.180642,0,131,39994.2360416667,2009-06-30,05:39:54
40.059529,116.180642,0,131,39994.2360763889,2009-06-30,05:39:57
40.05953,116.180643,0,132,39994.236099537,2009-06-30,05:39:59
40.059545,116.180649,0,132,39994.2361574074,2009-06-30,05:40:04
40.059594,116.180628,0,131,39994.2362152778,2009-06-30,05:40:09
40.059616,116.180616,0,132,39994.2362731481,2009-06-30,05:40:14
40.059677,116.180652,0,134,39994.2363310185,2009-06-30,05:40:19
40.05972,116.180625,0,133,39994.2363888889,2009-06-30,05:40:24
40.059749,116.180657,0,131,39994.2364467593,2009-06-30,05:40:29
40.059756,116.180669,0,129,39994.2365046296,2009-06-30,05:40:34
40.059716,116.180662,0,127,39994.2365625,2009-06-30,05:40:39
40.059704,116.180653,0,128,39994.2366203704,2009-06-30,05:40:44
40.059655,116.180658,0,128,39994.2366782407,2009-06-30,05:40:49
40.059603,116.180657,0,129,39994.2367361111,2009-06-30,05:40:54
40.05957,116.180689,0,129,39994.2367939815,2009-06-30,05:40:59
40.059553,116.180724,0,131,39994.2368518518,2009-06-30,05:41:04
40.059539,116.180735,0,130,39994.2369097222,2009-06-30,05:41:09
40.059528,116.180723,0,131,39994.2369675926,2009-06-30,05:41:14
40.059522,116.180723,0,131,39994.237025463,2009-06-30,05:41:19
40.059524,116.180722,0,131,39994.2370833333,2009-06-30,05:41:24
40.059529,116.180722,0,132,39994.2371412037,2009-06-30,05:41:29
40.059528,116.180722,0,132,39994.2371990741,2009-06-30,05:41:34
40.059527,116.180722,0,132,39994.2372569444,2009-06-30,05:41:39
40.059529,116.180722,0,132,39994.2373148148,2009-06-30,05:41:44
40.059529,116.180722,0,133,39994.2373726852,2009-06-30,05:41:49
40.059523,116.180722,0,133,39994.2374305556,2009-06-30,05:41:54
40.059516,116.180724,0,133,39994.2374884259,2009-06-30,05:41:59
40.059514,116.180724,0,133,39994.2375462963,2009-06-30,05:42:04
40.059512,116.180725,0,133,39994.2376041667,2009-06-30,05:42:09
40.059509,116.180725,0,133,39994.237662037,2009-06-30,05:42:14
40.059507,116.180726,0,133,39994.2377199074,2009-06-30,05:42:19
40.059504,116.180727,0,133,39994.2377777778,2009-06-30,05:42:24
40.059506,116.180725,0,133,39994.2378356481,2009-06-30,05:42:29
40.059507,116.180726,0,133,39994.2378935185,2009-06-30,05:42:34
40.059506,116.180726,0,133,39994.2379513889,2009-06-30,05:42:39
40.05951,116.180726,0,132,39994.2380092593,2009-06-30,05:42:44
40.059504,116.180727,0,132,39994.2380671296,2009-06-30,05:42:49
40.059508,116.180726,0,132,39994.238125,2009-06-30,05:42:54
40.059508,116.180726,0,132,39994.2381828704,2009-06-30,05:42:59
40.059508,116.180726,0,132,39994.2382175926,2009-06-30,05:43:02
40.059505,116.180726,0,132,39994.2382407407,2009-06-30,05:43:04
40.05954,116.180715,0,134,39994.2382986111,2009-06-30,05:43:09
40.059517,116.180723,0,134,39994.2383564815,2009-06-30,05:43:14
40.059513,116.180723,0,134,39994.2384143519,2009-06-30,05:43:19
40.059511,116.180724,0,134,39994.2384722222,2009-06-30,05:43:24
40.05951,116.180723,0,134,39994.2385300926,2009-06-30,05:43:29
40.059504,116.180723,0,134,39994.238587963,2009-06-30,05:43:34
40.059501,116.180724,0,134,39994.2386458333,2009-06-30,05:43:39
40.059496,116.180724,0,134,39994.2387037037,2009-06-30,05:43:44
40.059493,116.180724,0,134,39994.2387615741,2009-06-30,05:43:49
40.059496,116.180724,0,134,39994.2388194444,2009-06-30,05:43:54
40.059504,116.180723,0,134,39994.2388773148,2009-06-30,05:43:59
40.05951,116.180725,0,135,39994.2389351852,2009-06-30,05:44:04
40.059502,116.180727,0,136,39994.2389930556,2009-06-30,05:44:09
40.059502,116.180727,0,136,39994.2390509259,2009-06-30,05:44:14
40.059502,116.180727,0,136,39994.2391087963,2009-06-30,05:44:19
40.059499,116.180727,0,136,39994.2391666667,2009-06-30,05:44:24
40.059494,116.180727,0,136,39994.239224537,2009-06-30,05:44:29
40.059493,116.180728,0,136,39994.2392824074,2009-06-30,05:44:34
40.059487,116.180728,0,136,39994.2393402778,2009-06-30,05:44:39
40.059487,116.180729,0,136,39994.2393981481,2009-06-30,05:44:44
40.059487,116.180729,0,136,39994.2394328704,2009-06-30,05:44:47
40.059492,116.180728,0,136,39994.2394560185,2009-06-30,05:44:49
40.059522,116.180757,0,136,39994.2395138889,2009-06-30,05:44:54
40.059518,116.180757,0,136,39994.2395717593,2009-06-30,05:44:59
40.059517,116.180756,0,137,39994.2396296296,2009-06-30,05:45:04
40.059518,116.180756,0,137,39994.2396875,2009-06-30,05:45:09
40.059518,116.180756,0,137,39994.2397453704,2009-06-30,05:45:14
40.059518,116.180756,0,137,39994.2398032407,2009-06-30,05:45:19
40.059517,116.180757,0,137,39994.2398611111,2009-06-30,05:45:24
40.059517,116.180757,0,137,39994.2399189815,2009-06-30,05:45:29
40.059517,116.180757,0,137,39994.2399768519,2009-06-30,05:45:34
40.059517,116.180756,0,137,39994.2400347222,2009-06-30,05:45:39
40.059517,116.180756,0,137,39994.2400694444,2009-06-30,05:45:42
40.059518,116.180756,0,137,39994.2400925926,2009-06-30,05:45:44
40.059525,116.180744,0,135,39994.240150463,2009-06-30,05:45:49
40.059583,116.180701,0,132,39994.2402083333,2009-06-30,05:45:54
40.059615,116.180648,0,132,39994.2402662037,2009-06-30,05:45:59
40.059633,116.180634,0,132,39994.2403240741,2009-06-30,05:46:04
40.059715,116.180675,0,131,39994.2403819444,2009-06-30,05:46:09
40.059716,116.180655,0,126,39994.2404398148,2009-06-30,05:46:14
40.059727,116.180653,0,123,39994.2404976852,2009-06-30,05:46:19
40.059729,116.18064,0,118,39994.2405555556,2009-06-30,05:46:24
40.059703,116.180641,0,117,39994.2406134259,2009-06-30,05:46:29
40.059683,116.180654,0,116,39994.2406712963,2009-06-30,05:46:34
40.059639,116.180665,0,114,39994.2407291667,2009-06-30,05:46:39
40.059596,116.180715,0,114,39994.240787037,2009-06-30,05:46:44
40.059533,116.180731,0,114,39994.2408449074,2009-06-30,05:46:49
40.059494,116.180719,0,116,39994.2409027778,2009-06-30,05:46:54
40.059488,116.18071,0,115,39994.2409606481,2009-06-30,05:46:59
40.05948,116.180711,0,115,39994.2410185185,2009-06-30,05:47:04
40.059473,116.180711,0,115,39994.2410763889,2009-06-30,05:47:09
40.059472,116.180711,0,115,39994.2411342593,2009-06-30,05:47:14
40.059722,116.180693,0,123,39994.2451273148,2009-06-30,05:52:59
40.059761,116.180682,0,124,39994.2451851852,2009-06-30,05:53:04
40.059757,116.180695,0,124,39994.2452430556,2009-06-30,05:53:09
40.059749,116.180696,0,124,39994.2453009259,2009-06-30,05:53:14
40.059749,116.180696,0,124,39994.2453356481,2009-06-30,05:53:17
40.059753,116.180695,0,124,39994.2453587963,2009-06-30,05:53:19
40.05973,116.180712,0,125,39994.2454166667,2009-06-30,05:53:24
40.059732,116.180696,0,123,39994.245474537,2009-06-30,05:53:29
40.059734,116.180696,0,123,39994.2455324074,2009-06-30,05:53:34
40.059734,116.180696,0,123,39994.2455902778,2009-06-30,05:53:39
40.059734,116.180696,0,123,39994.2456481481,2009-06-30,05:53:44
40.059734,116.180697,0,123,39994.2457060185,2009-06-30,05:53:49
40.059734,116.180697,0,123,39994.2457638889,2009-06-30,05:53:54
40.059735,116.180697,0,123,39994.2458217593,2009-06-30,05:53:59
40.059733,116.180697,0,123,39994.2458796296,2009-06-30,05:54:04
40.059734,116.180697,0,123,39994.2459375,2009-06-30,05:54:09
40.059734,116.180697,0,123,39994.2459953704,2009-06-30,05:54:14
40.059735,116.180698,0,123,39994.2460532407,2009-06-30,05:54:19
40.059735,116.180699,0,123,39994.2461111111,2009-06-30,05:54:24
40.059735,116.180699,0,123,39994.2461689815,2009-06-30,05:54:29
40.059734,116.180699,0,123,39994.2462268519,2009-06-30,05:54:34
40.059733,116.1807,0,123,39994.2462847222,2009-06-30,05:54:39
40.059733,116.1807,0,123,39994.2463425926,2009-06-30,05:54:44
40.059733,116.180701,0,123,39994.246400463,2009-06-30,05:54:49
40.059733,116.180701,0,123,39994.2464583333,2009-06-30,05:54:54
40.059733,116.180701,0,123,39994.2465162037,2009-06-30,05:54:59
40.059733,116.180701,0,123,39994.2465740741,2009-06-30,05:55:04
40.059733,116.180701,0,123,39994.2466319444,2009-06-30,05:55:09
40.059733,116.180701,0,122,39994.2466898148,2009-06-30,05:55:14
40.059733,116.180702,0,123,39994.2467476852,2009-06-30,05:55:19
40.059734,116.180702,0,122,39994.2468055556,2009-06-30,05:55:24
40.059734,116.180702,0,122,39994.2468634259,2009-06-30,05:55:29
40.059734,116.180702,0,122,39994.2469212963,2009-06-30,05:55:34
40.059734,116.180702,0,122,39994.2469791667,2009-06-30,05:55:39
40.059734,116.180702,0,122,39994.2470138889,2009-06-30,05:55:42
40.05973,116.180694,0,123,39994.247037037,2009-06-30,05:55:44
40.059698,116.180675,0,123,39994.2470949074,2009-06-30,05:55:49
40.059654,116.180659,0,123,39994.2471527778,2009-06-30,05:55:54
40.059588,116.180633,0,123,39994.2472106481,2009-06-30,05:55:59
40.059543,116.180634,0,125,39994.2472685185,2009-06-30,05:56:04
40.059523,116.180593,0,127,39994.2473263889,2009-06-30,05:56:09
40.059542,116.180592,0,126,39994.2473842593,2009-06-30,05:56:14
40.059545,116.180606,0,127,39994.2474421296,2009-06-30,05:56:19
40.059542,116.18059,0,127,39994.2475,2009-06-30,05:56:24
40.059543,116.180589,0,127,39994.2475578704,2009-06-30,05:56:29
40.05955,116.180588,0,127,39994.2476157407,2009-06-30,05:56:34
40.05955,116.180588,0,127,39994.247650463,2009-06-30,05:56:37
40.059549,116.180588,0,127,39994.2476736111,2009-06-30,05:56:39
40.059561,116.180586,0,125,39994.2477314815,2009-06-30,05:56:44
40.059567,116.180581,0,125,39994.2477893519,2009-06-30,05:56:49
40.059567,116.180581,0,125,39994.2478240741,2009-06-30,05:56:52
40.059568,116.18058,0,124,39994.2478472222,2009-06-30,05:56:54
40.059521,116.180602,0,124,39994.2479050926,2009-06-30,05:56:59
40.059506,116.180599,0,124,39994.247962963,2009-06-30,05:57:04
40.059522,116.180609,0,123,39994.2480208333,2009-06-30,05:57:09
40.059522,116.180609,0,123,39994.2480555556,2009-06-30,05:57:12
40.059515,116.180606,0,122,39994.2480787037,2009-06-30,05:57:14
40.059493,116.180642,0,122,39994.2481365741,2009-06-30,05:57:19
40.059498,116.180613,0,120,39994.2481944444,2009-06-30,05:57:24
40.059495,116.180613,0,120,39994.2482523148,2009-06-30,05:57:29
40.059496,116.180613,0,120,39994.2483101852,2009-06-30,05:57:34
40.059503,116.180613,0,120,39994.2483680556,2009-06-30,05:57:39
40.059506,116.180612,0,120,39994.2484259259,2009-06-30,05:57:44
40.059508,116.180612,0,120,39994.2484837963,2009-06-30,05:57:49
40.05951,116.180611,0,120,39994.2485416667,2009-06-30,05:57:54
40.05951,116.180612,0,120,39994.248599537,2009-06-30,05:57:59
40.05951,116.180612,0,120,39994.2486574074,2009-06-30,05:58:04
40.05951,116.180612,0,120,39994.2487152778,2009-06-30,05:58:09
40.05951,116.180612,0,120,39994.2487731481,2009-06-30,05:58:14
40.05951,116.180612,0,120,39994.2488310185,2009-06-30,05:58:19
40.05951,116.180612,0,120,39994.2488888889,2009-06-30,05:58:24
40.05951,116.180612,0,120,39994.2489467593,2009-06-30,05:58:29
40.059511,116.180612,0,120,39994.2490046296,2009-06-30,05:58:34
40.059511,116.180612,0,120,39994.2490625,2009-06-30,05:58:39
40.059511,116.180612,0,120,39994.2491203704,2009-06-30,05:58:44
40.059511,116.180612,0,120,39994.2491782407,2009-06-30,05:58:49
40.059511,116.180612,0,120,39994.2492361111,2009-06-30,05:58:54
40.059511,116.180612,0,120,39994.2492939815,2009-06-30,05:58:59
40.059511,116.180612,0,120,39994.2493518519,2009-06-30,05:59:04
40.059506,116.180941,0,155,39994.2804861111,2009-06-30,06:43:54
40.059494,116.180998,0,158,39994.2805439815,2009-06-30,06:43:59
40.059509,116.180952,0,157,39994.2806018519,2009-06-30,06:44:04
40.059501,116.180931,0,156,39994.2806597222,2009-06-30,06:44:09
40.059499,116.18093,0,156,39994.2807175926,2009-06-30,06:44:14
40.059499,116.18093,0,156,39994.2807523148,2009-06-30,06:44:17
40.059506,116.180931,0,155,39994.280775463,2009-06-30,06:44:19
40.0595,116.18096,0,153,39994.2808333333,2009-06-30,06:44:24
40.059493,116.180972,0,151,39994.2808912037,2009-06-30,06:44:29
40.059493,116.180972,0,151,39994.2809259259,2009-06-30,06:44:32
40.059486,116.180972,0,151,39994.2809490741,2009-06-30,06:44:34
40.059477,116.180975,0,151,39994.2810069444,2009-06-30,06:44:39
40.059474,116.180976,0,151,39994.2810648148,2009-06-30,06:44:44
40.059469,116.180977,0,151,39994.2811226852,2009-06-30,06:44:49
40.059472,116.180977,0,151,39994.2811805556,2009-06-30,06:44:54
40.059475,116.180977,0,152,39994.2812384259,2009-06-30,06:44:59
40.05948,116.180976,0,152,39994.2812962963,2009-06-30,06:45:04
40.059481,116.180976,0,152,39994.2813541667,2009-06-30,06:45:09
40.059481,116.180976,0,152,39994.2813888889,2009-06-30,06:45:12
40.059478,116.180976,0,152,39994.281412037,2009-06-30,06:45:14
40.059479,116.180992,0,154,39994.2814699074,2009-06-30,06:45:19
40.059479,116.180992,0,154,39994.2815046296,2009-06-30,06:45:22
40.059472,116.180991,0,156,39994.2815277778,2009-06-30,06:45:24
40.059475,116.181013,0,155,39994.2815856481,2009-06-30,06:45:29
40.059467,116.181014,0,155,39994.2816435185,2009-06-30,06:45:34
40.059469,116.181015,0,155,39994.2817013889,2009-06-30,06:45:39
40.059472,116.181016,0,155,39994.2817592593,2009-06-30,06:45:44
40.059475,116.181018,0,155,39994.2818171296,2009-06-30,06:45:49
40.059475,116.181018,0,155,39994.2818518518,2009-06-30,06:45:52
40.059478,116.181019,0,155,39994.281875,2009-06-30,06:45:54
40.059487,116.181019,0,155,39994.2819328704,2009-06-30,06:45:59
40.059488,116.181019,0,155,39994.2819907407,2009-06-30,06:46:04
40.059484,116.181021,0,155,39994.2820486111,2009-06-30,06:46:09
40.059481,116.181022,0,155,39994.2821064815,2009-06-30,06:46:14
40.059478,116.181022,0,155,39994.2821643518,2009-06-30,06:46:19
40.059472,116.181024,0,155,39994.2822222222,2009-06-30,06:46:24
40.059472,116.181024,0,155,39994.2822569444,2009-06-30,06:46:27
40.059469,116.181026,0,155,39994.2822800926,2009-06-30,06:46:29
40.059531,116.180955,0,155,39994.282337963,2009-06-30,06:46:34
40.059543,116.180833,0,155,39994.2823958333,2009-06-30,06:46:39
40.059425,116.180688,0,156,39994.2824537037,2009-06-30,06:46:44
40.059221,116.180651,0,156,39994.2825115741,2009-06-30,06:46:49
40.058947,116.180626,0,156,39994.2825694444,2009-06-30,06:46:54
40.058557,116.180643,0,156,39994.2826273148,2009-06-30,06:46:59
40.05814,116.18064,0,157,39994.2826851852,2009-06-30,06:47:04
40.057634,116.180647,0,157,39994.2827430556,2009-06-30,06:47:09
40.057134,116.180648,0,160,39994.2828009259,2009-06-30,06:47:14
40.056617,116.180641,0,162,39994.2828587963,2009-06-30,06:47:19
40.056135,116.180653,0,164,39994.2829166667,2009-06-30,06:47:24
40.055841,116.180703,0,167,39994.282974537,2009-06-30,06:47:29
40.055702,116.180675,0,168,39994.2830324074,2009-06-30,06:47:34
40.055557,116.180556,0,168,39994.2830902778,2009-06-30,06:47:39
40.055287,116.180453,0,169,39994.2831481481,2009-06-30,06:47:44
40.054926,116.180406,0,169,39994.2832060185,2009-06-30,06:47:49
40.054757,116.180399,0,169,39994.2832291667,2009-06-30,06:47:51
40.054282,116.180359,0,168,39994.283287037,2009-06-30,06:47:56
40.053724,116.180323,0,167,39994.2833449074,2009-06-30,06:48:01
40.053109,116.180318,0,170,39994.2834027778,2009-06-30,06:48:06
40.052292,116.180322,0,176,39994.2834606481,2009-06-30,06:48:11
40.051513,116.180284,0,180,39994.2835185185,2009-06-30,06:48:16
40.05057,116.180305,0,183,39994.2835763889,2009-06-30,06:48:21
40.049535,116.180393,0,184,39994.2836342593,2009-06-30,06:48:26
40.048645,116.180458,0,179,39994.2836921296,2009-06-30,06:48:31
40.048039,116.180427,0,168,39994.28375,2009-06-30,06:48:36
40.047773,116.180434,0,156,39994.2838078704,2009-06-30,06:48:41
40.047682,116.180651,0,145,39994.2838657407,2009-06-30,06:48:46
40.047525,116.181129,0,134,39994.2839236111,2009-06-30,06:48:51
40.04736,116.181736,0,124,39994.2839814815,2009-06-30,06:48:56
40.047186,116.182435,0,117,39994.2840393518,2009-06-30,06:49:01
40.047001,116.183202,0,111,39994.2840972222,2009-06-30,06:49:06
40.046816,116.184077,0,100,39994.2841550926,2009-06-30,06:49:11
40.04659,116.185025,0,88,39994.284212963,2009-06-30,06:49:16
40.04638,116.185971,0,80,39994.2842708333,2009-06-30,06:49:21
40.046168,116.186905,0,73,39994.2843287037,2009-06-30,06:49:26
40.045969,116.187817,0,69,39994.2843865741,2009-06-30,06:49:31
40.045704,116.188699,0,71,39994.2844444444,2009-06-30,06:49:36
40.045329,116.189508,0,70,39994.2845023148,2009-06-30,06:49:41
40.044876,116.190251,0,81,39994.2845601852,2009-06-30,06:49:46
40.044314,116.19091,0,90,39994.2846180556,2009-06-30,06:49:51
40.043643,116.191483,0,94,39994.2846759259,2009-06-30,06:49:56
40.042934,116.192023,0,97,39994.2847337963,2009-06-30,06:50:01
40.042293,116.192664,0,98,39994.2847916667,2009-06-30,06:50:06
40.041729,116.193505,0,109,39994.284849537,2009-06-30,06:50:11
40.04134,116.194399,0,111,39994.2849074074,2009-06-30,06:50:16
40.041103,116.195308,0,114,39994.2849652778,2009-06-30,06:50:21
40.040896,116.19621,0,116,39994.2850231482,2009-06-30,06:50:26
40.040706,116.197048,0,117,39994.2850810185,2009-06-30,06:50:31
40.04057,116.197711,0,117,39994.2851388889,2009-06-30,06:50:36
40.040524,116.19804,0,118,39994.2851967593,2009-06-30,06:50:41
40.040451,116.197975,0,122,39994.2852546296,2009-06-30,06:50:46
40.040412,116.197926,0,125,39994.2853125,2009-06-30,06:50:51
40.040412,116.197924,0,127,39994.2853703704,2009-06-30,06:50:56
40.040412,116.197924,0,127,39994.2854050926,2009-06-30,06:50:59
40.040412,116.197924,0,128,39994.2854282407,2009-06-30,06:51:01
40.040413,116.198042,0,127,39994.2854861111,2009-06-30,06:51:06
40.040419,116.198152,0,130,39994.2855439815,2009-06-30,06:51:11
40.040425,116.198334,0,132,39994.2856018519,2009-06-30,06:51:16
40.040393,116.198651,0,136,39994.2856597222,2009-06-30,06:51:21
40.040321,116.198986,0,138,39994.2857175926,2009-06-30,06:51:26
40.040227,116.199497,0,136,39994.285775463,2009-06-30,06:51:31
40.040104,116.200052,0,137,39994.2858333333,2009-06-30,06:51:36
40.039997,116.200286,0,131,39994.2858912037,2009-06-30,06:51:41
40.039976,116.200391,0,140,39994.2859490741,2009-06-30,06:51:46
40.039951,116.200388,0,138,39994.2860069444,2009-06-30,06:51:51
40.039953,116.200384,0,138,39994.2860648148,2009-06-30,06:51:56
40.039953,116.200384,0,138,39994.286099537,2009-06-30,06:51:59
40.039955,116.20038,0,139,39994.2861226852,2009-06-30,06:52:01
40.03996,116.200439,0,140,39994.2861805556,2009-06-30,06:52:06
40.039944,116.200517,0,139,39994.2862384259,2009-06-30,06:52:11
40.039929,116.200601,0,133,39994.2862962963,2009-06-30,06:52:16
40.03992,116.20069,0,128,39994.2863541667,2009-06-30,06:52:21
40.039914,116.200757,0,127,39994.286412037,2009-06-30,06:52:26
40.039924,116.200806,0,122,39994.2864699074,2009-06-30,06:52:31
40.039917,116.200855,0,119,39994.2865277778,2009-06-30,06:52:36
40.039876,116.200963,0,112,39994.2865856481,2009-06-30,06:52:41
40.039856,116.201065,0,106,39994.2866435185,2009-06-30,06:52:46
40.039848,116.201116,0,103,39994.2867013889,2009-06-30,06:52:51
40.039859,116.201167,0,100,39994.2867592593,2009-06-30,06:52:56
40.039868,116.201199,0,96,39994.2868171296,2009-06-30,06:53:01
40.039868,116.201249,0,95,39994.286875,2009-06-30,06:53:06
40.039872,116.201267,0,92,39994.2869328704,2009-06-30,06:53:11
40.039875,116.201305,0,102,39994.2869907407,2009-06-30,06:53:16
40.039895,116.201322,0,97,39994.2870486111,2009-06-30,06:53:21
40.03992,116.201307,0,94,39994.2871064815,2009-06-30,06:53:26
40.039925,116.201413,0,93,39994.2871643519,2009-06-30,06:53:31
40.039897,116.201804,0,92,39994.2872222222,2009-06-30,06:53:36
40.039806,116.20221,0,90,39994.2872800926,2009-06-30,06:53:41
40.039713,116.202652,0,90,39994.287337963,2009-06-30,06:53:46
40.039622,116.203131,0,90,39994.2873958333,2009-06-30,06:53:51
40.039527,116.203708,0,88,39994.2874537037,2009-06-30,06:53:56
40.039391,116.204388,0,85,39994.2875115741,2009-06-30,06:54:01
40.039188,116.205215,0,82,39994.2875694444,2009-06-30,06:54:06
40.039012,116.206166,0,78,39994.2876273148,2009-06-30,06:54:11
40.038902,116.206988,0,74,39994.2876851852,2009-06-30,06:54:16
40.038759,116.20776,0,73,39994.2877430556,2009-06-30,06:54:21
40.038581,116.20864,0,70,39994.2878009259,2009-06-30,06:54:26
40.038476,116.209638,0,73,39994.2878587963,2009-06-30,06:54:31
40.038512,116.210622,0,76,39994.2879166667,2009-06-30,06:54:36
40.038757,116.211535,0,76,39994.287974537,2009-06-30,06:54:41
40.038996,116.212411,0,75,39994.2880324074,2009-06-30,06:54:46
40.039216,116.213289,0,68,39994.2880902778,2009-06-30,06:54:51
40.039449,116.214161,0,58,39994.2881481481,2009-06-30,06:54:56
40.039667,116.215018,0,46,39994.2882060185,2009-06-30,06:55:01
40.039812,116.215608,0,39,39994.2882638889,2009-06-30,06:55:06
40.039795,116.215715,0,39,39994.2883217593,2009-06-30,06:55:11
40.039795,116.215715,0,39,39994.2883564815,2009-06-30,06:55:14
40.039792,116.215707,0,41,39994.2883796296,2009-06-30,06:55:16
40.039803,116.215746,0,41,39994.2884375,2009-06-30,06:55:21
40.03987,116.216016,0,40,39994.2884953704,2009-06-30,06:55:26
40.039979,116.216407,0,38,39994.2885532407,2009-06-30,06:55:31
40.040115,116.216937,0,33,39994.2886111111,2009-06-30,06:55:36
40.040298,116.217586,0,26,39994.2886689815,2009-06-30,06:55:41
40.040538,116.218351,0,22,39994.2887268519,2009-06-30,06:55:46
40.04075,116.219171,0,19,39994.2887847222,2009-06-30,06:55:51
40.040971,116.219934,0,15,39994.2888425926,2009-06-30,06:55:56
40.041165,116.220724,0,14,39994.288900463,2009-06-30,06:56:01
40.04142,116.221461,0,16,39994.2889583333,2009-06-30,06:56:06
40.041657,116.222224,0,14,39994.2890162037,2009-06-30,06:56:11
40.041912,116.22299,0,5,39994.2890740741,2009-06-30,06:56:16
40.042172,116.223731,0,-1,39994.2891319444,2009-06-30,06:56:21
40.042396,116.224409,0,-3,39994.2891898148,2009-06-30,06:56:26
40.042522,116.224749,0,-6,39994.2892476852,2009-06-30,06:56:31
40.042521,116.224753,0,-4,39994.2893055556,2009-06-30,06:56:36
40.042521,116.224753,0,-4,39994.2893402778,2009-06-30,06:56:39
40.042523,116.224759,0,-5,39994.2893634259,2009-06-30,06:56:41
40.042535,116.224798,0,-7,39994.2894212963,2009-06-30,06:56:46
40.042504,116.224801,0,-9,39994.2894791667,2009-06-30,06:56:51
40.042497,116.22479,0,-9,39994.289537037,2009-06-30,06:56:56
40.042547,116.224908,0,-7,39994.2895949074,2009-06-30,06:57:01
40.04268,116.225225,0,2,39994.2896527778,2009-06-30,06:57:06
40.042876,116.225698,0,1,39994.2897106481,2009-06-30,06:57:11
40.043058,116.226266,0,0,39994.2897685185,2009-06-30,06:57:16
40.043291,116.226907,0,-2,39994.2898263889,2009-06-30,06:57:21
40.043546,116.22759,0,-3,39994.2898842593,2009-06-30,06:57:26
40.043747,116.228342,0,-1,39994.2899421296,2009-06-30,06:57:31
40.043911,116.229136,0,-3,39994.29,2009-06-30,06:57:36
40.044005,116.229936,0,-8,39994.2900578704,2009-06-30,06:57:41
40.044075,116.23075,0,-8,39994.2901157407,2009-06-30,06:57:46
40.044155,116.23159,0,-2,39994.2901736111,2009-06-30,06:57:51
40.044213,116.232415,0,10,39994.2902314815,2009-06-30,06:57:56
40.044263,116.2333,0,22,39994.2902893518,2009-06-30,06:58:01
40.044305,116.234162,0,32,39994.2903472222,2009-06-30,06:58:06
40.044375,116.234954,0,34,39994.2904050926,2009-06-30,06:58:11
40.044421,116.235643,0,34,39994.290462963,2009-06-30,06:58:16
40.044454,116.236063,0,34,39994.2905208333,2009-06-30,06:58:21
40.044468,116.236177,0,33,39994.2905787037,2009-06-30,06:58:26
40.044468,116.236256,0,29,39994.2906365741,2009-06-30,06:58:31
40.044474,116.236363,0,25,39994.2906944444,2009-06-30,06:58:36
40.044481,116.236426,0,31,39994.2907523148,2009-06-30,06:58:41
40.044476,116.236435,0,33,39994.2908101852,2009-06-30,06:58:46
40.044481,116.236445,0,33,39994.2908680556,2009-06-30,06:58:51
40.044502,116.236554,0,34,39994.2909259259,2009-06-30,06:58:56
40.044518,116.236794,0,32,39994.2909837963,2009-06-30,06:59:01
40.044546,116.237133,0,29,39994.2910416667,2009-06-30,06:59:06
40.044608,116.237498,0,27,39994.291099537,2009-06-30,06:59:11
40.044641,116.23788,0,24,39994.2911574074,2009-06-30,06:59:16
40.044665,116.238297,0,27,39994.2912152778,2009-06-30,06:59:21
40.044694,116.238782,0,35,39994.2912731481,2009-06-30,06:59:26
40.044712,116.239372,0,48,39994.2913310185,2009-06-30,06:59:31
40.04475,116.24003,0,61,39994.2913888889,2009-06-30,06:59:36
40.044773,116.240771,0,54,39994.2914467593,2009-06-30,06:59:41
40.044744,116.241467,0,51,39994.2915046296,2009-06-30,06:59:46
40.044697,116.24218,0,57,39994.2915625,2009-06-30,06:59:51
40.044606,116.242885,0,57,39994.2916203704,2009-06-30,06:59:56
40.044455,116.243547,0,74,39994.2916782407,2009-06-30,07:00:01
40.044274,116.244043,0,95,39994.2917361111,2009-06-30,07:00:06
40.044122,116.244461,0,115,39994.2917939815,2009-06-30,07:00:11
40.043961,116.244902,0,132,39994.2918518518,2009-06-30,07:00:16
40.043782,116.245409,0,147,39994.2919097222,2009-06-30,07:00:21
40.04358,116.24595,0,151,39994.2919675926,2009-06-30,07:00:26
40.04342,116.246273,0,147,39994.292025463,2009-06-30,07:00:31
40.043378,116.246421,0,148,39994.2920833333,2009-06-30,07:00:36
40.043285,116.246696,0,155,39994.2921412037,2009-06-30,07:00:41
40.043179,116.247083,0,156,39994.2921990741,2009-06-30,07:00:46
40.043007,116.247619,0,152,39994.2922569444,2009-06-30,07:00:51
40.04286,116.248105,0,143,39994.2923148148,2009-06-30,07:00:56
40.042697,116.248576,0,149,39994.2923726852,2009-06-30,07:01:01
40.042528,116.249036,0,152,39994.2924305556,2009-06-30,07:01:06
40.042304,116.249565,0,152,39994.2924884259,2009-06-30,07:01:11
40.042091,116.250042,0,155,39994.2925462963,2009-06-30,07:01:16
40.041864,116.2505,0,155,39994.2926041667,2009-06-30,07:01:21
40.041679,116.250867,0,154,39994.292662037,2009-06-30,07:01:26
40.041571,116.251124,0,157,39994.2927199074,2009-06-30,07:01:31
40.041503,116.251261,0,160,39994.2927777778,2009-06-30,07:01:36
40.041488,116.25129,0,161,39994.2928356482,2009-06-30,07:01:41
40.041488,116.25129,0,161,39994.2928703704,2009-06-30,07:01:44
40.041487,116.251295,0,161,39994.2928935185,2009-06-30,07:01:46
40.041483,116.251305,0,161,39994.2929513889,2009-06-30,07:01:51
40.041479,116.251316,0,161,39994.2930092593,2009-06-30,07:01:56
40.041479,116.251316,0,161,39994.2930439815,2009-06-30,07:01:59
40.041478,116.251323,0,161,39994.2930671296,2009-06-30,07:02:01
40.041453,116.251438,0,161,39994.293125,2009-06-30,07:02:06
40.041379,116.251668,0,161,39994.2931828704,2009-06-30,07:02:11
40.041275,116.251934,0,160,39994.2932407407,2009-06-30,07:02:16
40.041179,116.252175,0,159,39994.2932986111,2009-06-30,07:02:21
40.041056,116.25243,0,160,39994.2933564815,2009-06-30,07:02:26
40.040918,116.252708,0,162,39994.2934143519,2009-06-30,07:02:31
40.040789,116.252989,0,165,39994.2934722222,2009-06-30,07:02:36
40.040693,116.253234,0,167,39994.2935300926,2009-06-30,07:02:41
40.04059,116.253457,0,169,39994.293587963,2009-06-30,07:02:46
40.040544,116.253494,0,170,39994.2936458333,2009-06-30,07:02:51
40.040535,116.253515,0,171,39994.2937037037,2009-06-30,07:02:56
40.04053,116.253546,0,172,39994.2937615741,2009-06-30,07:03:01
40.040517,116.253607,0,173,39994.2938194444,2009-06-30,07:03:06
40.040445,116.253789,0,176,39994.2938773148,2009-06-30,07:03:11
40.040181,116.254153,0,175,39994.2939351852,2009-06-30,07:03:16
40.039921,116.254614,0,179,39994.2939930556,2009-06-30,07:03:21
40.03954,116.255133,0,180,39994.2940509259,2009-06-30,07:03:26
40.039174,116.255669,0,179,39994.2941087963,2009-06-30,07:03:31
40.038786,116.256232,0,180,39994.2941666667,2009-06-30,07:03:36
40.038355,116.256842,0,181,39994.294224537,2009-06-30,07:03:41
40.037878,116.257444,0,184,39994.2942824074,2009-06-30,07:03:46
40.037424,116.258002,0,186,39994.2943402778,2009-06-30,07:03:51
40.036913,116.258429,0,186,39994.2943981481,2009-06-30,07:03:56
40.036302,116.25875,0,183,39994.2944560185,2009-06-30,07:04:01
40.035721,116.258855,0,183,39994.2945138889,2009-06-30,07:04:06
40.035149,116.25889,0,183,39994.2945717593,2009-06-30,07:04:11
40.034617,116.258906,0,183,39994.2946296296,2009-06-30,07:04:16
40.034173,116.258927,0,183,39994.2946875,2009-06-30,07:04:21
40.033791,116.258949,0,183,39994.2947453704,2009-06-30,07:04:26
40.033449,116.25898,0,183,39994.2948032407,2009-06-30,07:04:31
40.033126,116.259028,0,181,39994.2948611111,2009-06-30,07:04:36
40.032862,116.259026,0,179,39994.2949189815,2009-06-30,07:04:41
40.0325,116.258907,0,178,39994.2949768519,2009-06-30,07:04:46
40.032091,116.258893,0,177,39994.2950347222,2009-06-30,07:04:51
40.031589,116.258929,0,176,39994.2950925926,2009-06-30,07:04:56
40.031413,116.258951,0,177,39994.295150463,2009-06-30,07:05:01
40.031355,116.258956,0,177,39994.2952083333,2009-06-30,07:05:06
40.031232,116.258932,0,176,39994.2952662037,2009-06-30,07:05:11
40.030987,116.258915,0,173,39994.2953240741,2009-06-30,07:05:16
40.030648,116.258923,0,171,39994.2953819444,2009-06-30,07:05:21
40.030311,116.258927,0,170,39994.2954398148,2009-06-30,07:05:26
40.03002,116.259146,0,166,39994.2954976852,2009-06-30,07:05:31
40.029803,116.259626,0,156,39994.2955555556,2009-06-30,07:05:36
40.029805,116.26002,0,152,39994.2956134259,2009-06-30,07:05:41
40.029825,116.260639,0,144,39994.2956712963,2009-06-30,07:05:46
40.029961,116.261354,0,138,39994.2957291667,2009-06-30,07:05:51
40.030173,116.262211,0,133,39994.295787037,2009-06-30,07:05:56
40.030342,116.262965,0,132,39994.2958449074,2009-06-30,07:06:01
40.030481,116.263461,0,133,39994.2959027778,2009-06-30,07:06:06
40.030561,116.263517,0,134,39994.2959606481,2009-06-30,07:06:11
40.030555,116.263474,0,133,39994.2960185185,2009-06-30,07:06:16
40.030564,116.263617,0,130,39994.2960763889,2009-06-30,07:06:21
40.03061,116.263994,0,127,39994.2961342593,2009-06-30,07:06:26
40.030705,116.264507,0,127,39994.2961921296,2009-06-30,07:06:31
40.030798,116.265069,0,127,39994.29625,2009-06-30,07:06:36
40.030902,116.265586,0,128,39994.2963078704,2009-06-30,07:06:41
40.030989,116.266047,0,126,39994.2963657407,2009-06-30,07:06:46
40.031061,116.266358,0,125,39994.2964236111,2009-06-30,07:06:51
40.031015,116.266626,0,122,39994.2964814815,2009-06-30,07:06:56
40.030741,116.266875,0,130,39994.2965393519,2009-06-30,07:07:01
40.030422,116.267166,0,131,39994.2965972222,2009-06-30,07:07:06
40.030087,116.267449,0,132,39994.2966550926,2009-06-30,07:07:11
40.029742,116.26779,0,133,39994.296712963,2009-06-30,07:07:16
40.029389,116.268109,0,135,39994.2967708333,2009-06-30,07:07:21
40.029037,116.268384,0,136,39994.2968287037,2009-06-30,07:07:26
40.028853,116.268497,0,134,39994.2968865741,2009-06-30,07:07:31
40.028769,116.26856,0,135,39994.2969444444,2009-06-30,07:07:36
40.02868,116.268647,0,138,39994.2970023148,2009-06-30,07:07:41
40.028688,116.268671,0,137,39994.2970601852,2009-06-30,07:07:46
40.028678,116.268691,0,137,39994.2971180556,2009-06-30,07:07:51
40.028557,116.268784,0,137,39994.2971759259,2009-06-30,07:07:56
40.028371,116.268973,0,139,39994.2972337963,2009-06-30,07:08:01
40.028067,116.26922,0,141,39994.2972916667,2009-06-30,07:08:06
40.027818,116.269392,0,140,39994.297349537,2009-06-30,07:08:11
40.027709,116.269494,0,137,39994.2974074074,2009-06-30,07:08:16
40.027697,116.269525,0,137,39994.2974652778,2009-06-30,07:08:21
40.0277,116.269532,0,137,39994.2975231481,2009-06-30,07:08:26
40.0277,116.269532,0,137,39994.2975578704,2009-06-30,07:08:29
40.027701,116.269537,0,138,39994.2975810185,2009-06-30,07:08:31
40.027626,116.269566,0,134,39994.2976388889,2009-06-30,07:08:36
40.027526,116.269707,0,141,39994.2976967593,2009-06-30,07:08:41
40.027204,116.270143,0,154,39994.2977546296,2009-06-30,07:08:46
40.026961,116.270253,0,154,39994.2978125,2009-06-30,07:08:51
40.026668,116.270528,0,156,39994.2978703704,2009-06-30,07:08:56
40.02638,116.270797,0,164,39994.2979282407,2009-06-30,07:09:01
40.026014,116.271049,0,164,39994.2979861111,2009-06-30,07:09:06
40.02573,116.27124,0,161,39994.2980439815,2009-06-30,07:09:11
40.025561,116.271342,0,156,39994.2981018518,2009-06-30,07:09:16
40.025518,116.271363,0,153,39994.2981597222,2009-06-30,07:09:21
40.025515,116.271364,0,151,39994.2982175926,2009-06-30,07:09:26
40.025514,116.271359,0,151,39994.298275463,2009-06-30,07:09:31
40.025514,116.271359,0,151,39994.2983101852,2009-06-30,07:09:34
40.025513,116.271354,0,151,39994.2983333333,2009-06-30,07:09:36
40.025438,116.271393,0,150,39994.2983912037,2009-06-30,07:09:41
40.025335,116.271491,0,147,39994.2984490741,2009-06-30,07:09:46
40.025305,116.271543,0,144,39994.2985069444,2009-06-30,07:09:51
40.025305,116.271543,0,144,39994.2985416667,2009-06-30,07:09:54
40.025305,116.271545,0,144,39994.2985648148,2009-06-30,07:09:56
40.025225,116.27165,0,142,39994.2986226852,2009-06-30,07:10:01
40.025001,116.271911,0,138,39994.2986805556,2009-06-30,07:10:06
40.024678,116.272189,0,142,39994.2987384259,2009-06-30,07:10:11
40.024246,116.272524,0,146,39994.2987962963,2009-06-30,07:10:16
40.023767,116.27294,0,147,39994.2988541667,2009-06-30,07:10:21
40.023244,116.273389,0,145,39994.298912037,2009-06-30,07:10:26
40.022696,116.273861,0,144,39994.2989699074,2009-06-30,07:10:31
40.022212,116.274285,0,146,39994.2990277778,2009-06-30,07:10:36
40.021874,116.274616,0,146,39994.2990856481,2009-06-30,07:10:41
40.021905,116.274413,0,145,39994.2991435185,2009-06-30,07:10:46
40.021905,116.274413,0,145,39994.2991782407,2009-06-30,07:10:49
40.021899,116.274412,0,146,39994.2992013889,2009-06-30,07:10:51
40.02188,116.274559,0,143,39994.2992592593,2009-06-30,07:10:56
40.0219,116.274542,0,144,39994.2993171296,2009-06-30,07:11:01
40.0219,116.274542,0,144,39994.2993518518,2009-06-30,07:11:04
40.021899,116.274543,0,144,39994.299375,2009-06-30,07:11:06
40.021811,116.274647,0,144,39994.2994328704,2009-06-30,07:11:11
40.02159,116.274912,0,146,39994.2994907407,2009-06-30,07:11:16
40.021264,116.275206,0,143,39994.2995486111,2009-06-30,07:11:21
40.020857,116.275536,0,137,39994.2996064815,2009-06-30,07:11:26
40.020523,116.275824,0,134,39994.2996643518,2009-06-30,07:11:31
40.020338,116.275987,0,128,39994.2997222222,2009-06-30,07:11:36
40.020313,116.275986,0,124,39994.2997800926,2009-06-30,07:11:41
40.020331,116.275972,0,125,39994.299837963,2009-06-30,07:11:46
40.020331,116.275969,0,124,39994.2998958333,2009-06-30,07:11:51
40.020331,116.275961,0,124,39994.2999537037,2009-06-30,07:11:56
40.020332,116.275961,0,124,39994.3000115741,2009-06-30,07:12:01
40.020334,116.275967,0,124,39994.3000694444,2009-06-30,07:12:06
40.020337,116.275975,0,124,39994.3001273148,2009-06-30,07:12:11
40.020337,116.27597,0,124,39994.3001851852,2009-06-30,07:12:16
40.020338,116.275968,0,124,39994.3002430556,2009-06-30,07:12:21
40.02034,116.275973,0,124,39994.3003009259,2009-06-30,07:12:26
40.02034,116.275973,0,124,39994.3003356481,2009-06-30,07:12:29
40.02034,116.275976,0,124,39994.3003587963,2009-06-30,07:12:31
40.020298,116.276003,0,124,39994.3004166667,2009-06-30,07:12:36
40.020131,116.276152,0,121,39994.300474537,2009-06-30,07:12:41
40.019924,116.276346,0,117,39994.3005324074,2009-06-30,07:12:46
40.019621,116.276602,0,115,39994.3005902778,2009-06-30,07:12:51
40.019264,116.276886,0,115,39994.3006481482,2009-06-30,07:12:56
40.018845,116.277255,0,114,39994.3007060185,2009-06-30,07:13:01
40.018432,116.277618,0,110,39994.3007638889,2009-06-30,07:13:06
40.018091,116.277914,0,105,39994.3008217593,2009-06-30,07:13:11
40.017917,116.278042,0,102,39994.3008796296,2009-06-30,07:13:16
40.017908,116.278044,0,100,39994.3009375,2009-06-30,07:13:21
40.017909,116.278049,0,99,39994.3009953704,2009-06-30,07:13:26
40.017909,116.278049,0,99,39994.3010300926,2009-06-30,07:13:29
40.017908,116.278047,0,98,39994.3010532407,2009-06-30,07:13:31
40.017878,116.278084,0,98,39994.3011111111,2009-06-30,07:13:36
40.017788,116.278175,0,99,39994.3011689815,2009-06-30,07:13:41
40.017627,116.278308,0,99,39994.3012268519,2009-06-30,07:13:46
40.017343,116.278519,0,106,39994.3012847222,2009-06-30,07:13:51
40.017033,116.278776,0,118,39994.3013425926,2009-06-30,07:13:56
40.016746,116.279009,0,122,39994.301400463,2009-06-30,07:14:01
40.016452,116.279228,0,128,39994.3014583333,2009-06-30,07:14:06
40.016184,116.279434,0,132,39994.3015162037,2009-06-30,07:14:11
40.015885,116.279652,0,134,39994.3015740741,2009-06-30,07:14:16
40.015477,116.279908,0,131,39994.3016319444,2009-06-30,07:14:21
40.015022,116.28017,0,139,39994.3016898148,2009-06-30,07:14:26
40.014564,116.280379,0,136,39994.3017476852,2009-06-30,07:14:31
40.014194,116.280504,0,138,39994.3018055556,2009-06-30,07:14:36
40.013879,116.280612,0,142,39994.3018634259,2009-06-30,07:14:41
40.013561,116.280692,0,146,39994.3019212963,2009-06-30,07:14:46
40.01318,116.280778,0,144,39994.3019791667,2009-06-30,07:14:51
40.012729,116.280854,0,142,39994.302037037,2009-06-30,07:14:56
40.012209,116.280917,0,144,39994.3020949074,2009-06-30,07:15:01
40.011711,116.281005,0,146,39994.3021527778,2009-06-30,07:15:06
40.01124,116.281071,0,145,39994.3022106481,2009-06-30,07:15:11
40.010761,116.281197,0,138,39994.3022685185,2009-06-30,07:15:16
40.010277,116.281305,0,141,39994.3023263889,2009-06-30,07:15:21
40.009847,116.281385,0,139,39994.3023842593,2009-06-30,07:15:26
40.009416,116.281435,0,139,39994.3024421296,2009-06-30,07:15:31
40.009096,116.281493,0,128,39994.3025,2009-06-30,07:15:36
40.009029,116.281538,0,121,39994.3025578704,2009-06-30,07:15:41
40.008975,116.281538,0,121,39994.3026157407,2009-06-30,07:15:46
40.008816,116.281568,0,124,39994.3026736111,2009-06-30,07:15:51
40.008616,116.28156,0,124,39994.3027314815,2009-06-30,07:15:56
40.00834,116.28159,0,123,39994.3027893519,2009-06-30,07:16:01
40.008104,116.281624,0,120,39994.3028472222,2009-06-30,07:16:06
40.008057,116.281623,0,123,39994.3029050926,2009-06-30,07:16:11
40.008069,116.281618,0,122,39994.302962963,2009-06-30,07:16:16
40.008077,116.281615,0,122,39994.3030208333,2009-06-30,07:16:21
40.008082,116.281613,0,124,39994.3030787037,2009-06-30,07:16:26
40.008085,116.281612,0,125,39994.3031365741,2009-06-30,07:16:31
40.008088,116.28161,0,126,39994.3031944444,2009-06-30,07:16:36
40.008088,116.28161,0,126,39994.3032291667,2009-06-30,07:16:39
40.008095,116.281608,0,126,39994.3032523148,2009-06-30,07:16:41
40.008104,116.281605,0,127,39994.3033101852,2009-06-30,07:16:46
40.008116,116.281601,0,127,39994.3033680556,2009-06-30,07:16:51
40.008124,116.281598,0,127,39994.3034259259,2009-06-30,07:16:56
40.008126,116.281597,0,127,39994.3034837963,2009-06-30,07:17:01
40.008122,116.281598,0,127,39994.3035416667,2009-06-30,07:17:06
40.008124,116.281598,0,127,39994.303599537,2009-06-30,07:17:11
40.008124,116.281598,0,127,39994.3036342593,2009-06-30,07:17:14
40.008129,116.281597,0,127,39994.3036574074,2009-06-30,07:17:16
40.008117,116.281601,0,127,39994.3037152778,2009-06-30,07:17:21
40.007954,116.281649,0,129,39994.3037731481,2009-06-30,07:17:26
40.007641,116.281694,0,134,39994.3038310185,2009-06-30,07:17:31
40.007225,116.28178,0,140,39994.3038888889,2009-06-30,07:17:36
40.006941,116.281836,0,141,39994.3039467593,2009-06-30,07:17:41
40.006768,116.281857,0,148,39994.3040046296,2009-06-30,07:17:46
40.00645,116.281918,0,153,39994.3040625,2009-06-30,07:17:51
40.005981,116.281993,0,155,39994.3041203704,2009-06-30,07:17:56
40.005394,116.282087,0,162,39994.3041782407,2009-06-30,07:18:01
40.004736,116.282198,0,167,39994.3042361111,2009-06-30,07:18:06
40.004033,116.282295,0,159,39994.3042939815,2009-06-30,07:18:11
40.003233,116.282421,0,159,39994.3043518519,2009-06-30,07:18:16
40.002467,116.282561,0,153,39994.3044097222,2009-06-30,07:18:21
40.001847,116.282647,0,147,39994.3044675926,2009-06-30,07:18:26
40.001449,116.282715,0,139,39994.304525463,2009-06-30,07:18:31
40.001375,116.28276,0,138,39994.3045833333,2009-06-30,07:18:36
40.001393,116.282753,0,133,39994.3046412037,2009-06-30,07:18:41
40.001392,116.282754,0,133,39994.3046990741,2009-06-30,07:18:46
40.001392,116.282754,0,133,39994.3047337963,2009-06-30,07:18:49
40.001396,116.282753,0,132,39994.3047569444,2009-06-30,07:18:51
40.001406,116.282752,0,132,39994.3048148148,2009-06-30,07:18:56
40.001406,116.282752,0,132,39994.304849537,2009-06-30,07:18:59
40.001414,116.282751,0,133,39994.3048726852,2009-06-30,07:19:01
40.001425,116.282748,0,134,39994.3049305556,2009-06-30,07:19:06
40.001427,116.282747,0,136,39994.3049884259,2009-06-30,07:19:11
40.001427,116.282747,0,136,39994.3050231481,2009-06-30,07:19:14
40.001432,116.282746,0,137,39994.3050462963,2009-06-30,07:19:16
40.001441,116.282744,0,138,39994.3051041667,2009-06-30,07:19:21
40.001441,116.282744,0,138,39994.3051388889,2009-06-30,07:19:24
40.00144,116.282743,0,139,39994.305162037,2009-06-30,07:19:26
40.001333,116.282739,0,135,39994.3052199074,2009-06-30,07:19:31
40.001069,116.282749,0,128,39994.3052777778,2009-06-30,07:19:36
40.000792,116.282813,0,130,39994.3053356481,2009-06-30,07:19:41
40.000629,116.282919,0,129,39994.3053935185,2009-06-30,07:19:46
40.000369,116.283041,0,134,39994.3054513889,2009-06-30,07:19:51
39.999939,116.283153,0,126,39994.3055092593,2009-06-30,07:19:56
39.999409,116.283171,0,114,39994.3055671296,2009-06-30,07:20:01
39.998871,116.283227,0,102,39994.305625,2009-06-30,07:20:06
39.998397,116.283253,0,100,39994.3056828704,2009-06-30,07:20:11
39.99814,116.283284,0,100,39994.3057407407,2009-06-30,07:20:16
39.998017,116.283312,0,93,39994.3057986111,2009-06-30,07:20:21
39.997967,116.28332,0,87,39994.3058564815,2009-06-30,07:20:26
39.997955,116.283323,0,82,39994.3059143518,2009-06-30,07:20:31
39.997942,116.283322,0,79,39994.3059722222,2009-06-30,07:20:36
39.997834,116.283317,0,81,39994.3060300926,2009-06-30,07:20:41
39.997619,116.283576,0,83,39994.306087963,2009-06-30,07:20:46
39.997405,116.284157,0,91,39994.3061458333,2009-06-30,07:20:51
39.997193,116.284714,0,103,39994.3062037037,2009-06-30,07:20:56
39.996995,116.285211,0,106,39994.3062615741,2009-06-30,07:21:01
39.996856,116.285556,0,108,39994.3063194444,2009-06-30,07:21:06
39.996725,116.285805,0,109,39994.3063773148,2009-06-30,07:21:11
39.996594,116.285777,0,112,39994.3064351852,2009-06-30,07:21:16
39.996513,116.285735,0,123,39994.3064930556,2009-06-30,07:21:21
39.996476,116.285724,0,129,39994.3065509259,2009-06-30,07:21:26
39.996472,116.285734,0,130,39994.3066087963,2009-06-30,07:21:31
39.996474,116.285731,0,130,39994.3066666667,2009-06-30,07:21:36
39.996474,116.285731,0,130,39994.3067013889,2009-06-30,07:21:39
39.996475,116.285728,0,130,39994.306724537,2009-06-30,07:21:41
39.996346,116.28574,0,128,39994.3067824074,2009-06-30,07:21:46
39.996133,116.285825,0,126,39994.3068402778,2009-06-30,07:21:51
39.996022,116.285854,0,126,39994.3068981481,2009-06-30,07:21:56
39.995966,116.285864,0,121,39994.3069560185,2009-06-30,07:22:01
39.995933,116.285876,0,117,39994.3070138889,2009-06-30,07:22:06
39.995911,116.285892,0,119,39994.3070717593,2009-06-30,07:22:11
39.995896,116.285906,0,120,39994.3071296296,2009-06-30,07:22:16
39.995841,116.285914,0,122,39994.3071875,2009-06-30,07:22:21
39.995631,116.285938,0,118,39994.3072453704,2009-06-30,07:22:26
39.995423,116.286065,0,126,39994.3073032407,2009-06-30,07:22:31
39.995367,116.286441,0,130,39994.3073611111,2009-06-30,07:22:36
39.995402,116.286999,0,131,39994.3074189815,2009-06-30,07:22:41
39.995444,116.287578,0,130,39994.3074768518,2009-06-30,07:22:46
39.99549,116.288106,0,132,39994.3075347222,2009-06-30,07:22:51
39.99554,116.288546,0,135,39994.3075925926,2009-06-30,07:22:56
39.995511,116.288764,0,141,39994.307650463,2009-06-30,07:23:01
39.995333,116.288849,0,138,39994.3077083333,2009-06-30,07:23:06
39.995033,116.288897,0,130,39994.3077662037,2009-06-30,07:23:11
39.994583,116.288994,0,111,39994.3078240741,2009-06-30,07:23:16
39.994193,116.289008,0,105,39994.3078819444,2009-06-30,07:23:21
39.99386,116.289045,0,118,39994.3079398148,2009-06-30,07:23:26
39.993451,116.289116,0,109,39994.3079976852,2009-06-30,07:23:31
39.992891,116.289301,0,118,39994.3080555556,2009-06-30,07:23:36
39.992388,116.289546,0,124,39994.3081134259,2009-06-30,07:23:41
39.992044,116.289809,0,117,39994.3081712963,2009-06-30,07:23:46
39.991864,116.289971,0,101,39994.3082291667,2009-06-30,07:23:51
39.991873,116.289984,0,109,39994.308287037,2009-06-30,07:23:56
39.991882,116.289984,0,108,39994.3083449074,2009-06-30,07:24:01
39.991838,116.290042,0,108,39994.3084027778,2009-06-30,07:24:06
39.99166,116.290283,0,110,39994.3084606482,2009-06-30,07:24:11
39.991373,116.290681,0,110,39994.3085185185,2009-06-30,07:24:16
39.990986,116.291097,0,117,39994.3085763889,2009-06-30,07:24:21
39.990627,116.291474,0,123,39994.3086342593,2009-06-30,07:24:26
39.990397,116.291723,0,128,39994.3086921296,2009-06-30,07:24:31
39.990325,116.291806,0,133,39994.30875,2009-06-30,07:24:36
39.990207,116.291959,0,141,39994.3088078704,2009-06-30,07:24:41
39.990025,116.292222,0,148,39994.3088657407,2009-06-30,07:24:46
39.989651,116.292588,0,145,39994.3089236111,2009-06-30,07:24:51
39.989126,116.292888,0,136,39994.3089814815,2009-06-30,07:24:56
39.988683,116.293021,0,135,39994.3090393519,2009-06-30,07:25:01
39.988398,116.293134,0,128,39994.3090972222,2009-06-30,07:25:06
39.9881,116.293207,0,124,39994.3091550926,2009-06-30,07:25:11
39.987637,116.293274,0,124,39994.309212963,2009-06-30,07:25:16
39.987088,116.293338,0,125,39994.3092708333,2009-06-30,07:25:21
39.98647,116.293417,0,124,39994.3093287037,2009-06-30,07:25:26
39.985806,116.293514,0,125,39994.3093865741,2009-06-30,07:25:31
39.985101,116.293635,0,129,39994.3094444444,2009-06-30,07:25:36
39.984375,116.293735,0,133,39994.3095023148,2009-06-30,07:25:41
39.98352,116.293872,0,137,39994.3095601852,2009-06-30,07:25:46
39.982643,116.294007,0,125,39994.3096180556,2009-06-30,07:25:51
39.981728,116.294116,0,119,39994.3096759259,2009-06-30,07:25:56
39.980811,116.29421,0,114,39994.3097337963,2009-06-30,07:26:01
39.979958,116.2943,0,115,39994.3097916667,2009-06-30,07:26:06
39.979297,116.294352,0,106,39994.309849537,2009-06-30,07:26:11
39.978773,116.294352,0,112,39994.3099074074,2009-06-30,07:26:16
39.978296,116.294401,0,118,39994.3099652778,2009-06-30,07:26:21
39.977935,116.294446,0,121,39994.3100231481,2009-06-30,07:26:26
39.977778,116.294424,0,124,39994.3100810185,2009-06-30,07:26:31
39.977759,116.29438,0,125,39994.3101388889,2009-06-30,07:26:36
39.977673,116.294349,0,122,39994.3101967593,2009-06-30,07:26:41
39.977508,116.294352,0,120,39994.3102546296,2009-06-30,07:26:46
39.977413,116.294374,0,121,39994.3103125,2009-06-30,07:26:51
39.977402,116.294381,0,118,39994.3103703704,2009-06-30,07:26:56
39.977397,116.294382,0,118,39994.3104282407,2009-06-30,07:27:01
39.977403,116.294383,0,118,39994.3104861111,2009-06-30,07:27:06
39.977408,116.294382,0,118,39994.3105439815,2009-06-30,07:27:11
39.977409,116.294382,0,117,39994.3106018519,2009-06-30,07:27:16
39.977411,116.294382,0,117,39994.3106597222,2009-06-30,07:27:21
39.977418,116.294381,0,117,39994.3107175926,2009-06-30,07:27:26
39.977418,116.294381,0,117,39994.3107523148,2009-06-30,07:27:29
39.977425,116.294379,0,117,39994.310775463,2009-06-30,07:27:31
39.977437,116.294377,0,118,39994.3108333333,2009-06-30,07:27:36
39.977365,116.29437,0,117,39994.3108912037,2009-06-30,07:27:41
39.977077,116.29443,0,132,39994.3109490741,2009-06-30,07:27:46
39.976692,116.294442,0,134,39994.3110069444,2009-06-30,07:27:51
39.976254,116.2945,0,137,39994.3110648148,2009-06-30,07:27:56
39.975798,116.294526,0,139,39994.3111226852,2009-06-30,07:28:01
39.97531,116.294603,0,123,39994.3111805556,2009-06-30,07:28:06
39.974808,116.294659,0,128,39994.3112384259,2009-06-30,07:28:11
39.974403,116.294714,0,128,39994.3112962963,2009-06-30,07:28:16
39.974245,116.294756,0,129,39994.3113541667,2009-06-30,07:28:21
39.974239,116.294752,0,129,39994.311412037,2009-06-30,07:28:26
39.974239,116.294751,0,129,39994.3114699074,2009-06-30,07:28:31
39.974243,116.294751,0,129,39994.3115277778,2009-06-30,07:28:36
39.974244,116.294751,0,129,39994.3115856481,2009-06-30,07:28:41
39.974243,116.294751,0,129,39994.3116435185,2009-06-30,07:28:46
39.974244,116.294751,0,129,39994.3117013889,2009-06-30,07:28:51
39.974245,116.29475,0,129,39994.3117592593,2009-06-30,07:28:56
39.974249,116.294748,0,129,39994.3118171296,2009-06-30,07:29:01
39.974253,116.294748,0,128,39994.311875,2009-06-30,07:29:06
39.974256,116.294747,0,128,39994.3119328704,2009-06-30,07:29:11
39.974256,116.294747,0,128,39994.3119675926,2009-06-30,07:29:14
39.974263,116.294746,0,128,39994.3119907407,2009-06-30,07:29:16
39.974239,116.294748,0,130,39994.3120486111,2009-06-30,07:29:21
39.974041,116.294785,0,132,39994.3121064815,2009-06-30,07:29:26
39.973741,116.294817,0,134,39994.3121643519,2009-06-30,07:29:31
39.973402,116.29486,0,131,39994.3122222222,2009-06-30,07:29:36
39.973011,116.294971,0,132,39994.3122800926,2009-06-30,07:29:41
39.972544,116.295207,0,130,39994.312337963,2009-06-30,07:29:46
39.972067,116.295649,0,128,39994.3123958333,2009-06-30,07:29:51
39.971726,116.295911,0,135,39994.3124537037,2009-06-30,07:29:56
39.971593,116.29604,0,139,39994.3125115741,2009-06-30,07:30:01
39.971578,116.296081,0,145,39994.3125694444,2009-06-30,07:30:06
39.971578,116.296081,0,145,39994.3126041667,2009-06-30,07:30:09
39.971575,116.296085,0,145,39994.3126273148,2009-06-30,07:30:11
39.971536,116.296217,0,146,39994.3126851852,2009-06-30,07:30:16
39.971375,116.296487,0,143,39994.3127430556,2009-06-30,07:30:21
39.971172,116.296803,0,147,39994.3128009259,2009-06-30,07:30:26
39.970905,116.29726,0,155,39994.3128587963,2009-06-30,07:30:31
39.970593,116.297807,0,157,39994.3129166667,2009-06-30,07:30:36
39.970182,116.298498,0,162,39994.312974537,2009-06-30,07:30:41
39.969688,116.299166,0,165,39994.3130324074,2009-06-30,07:30:46
39.969263,116.299754,0,173,39994.3130902778,2009-06-30,07:30:51
39.96915,116.299828,0,177,39994.3131481481,2009-06-30,07:30:56
39.969117,116.29975,0,182,39994.3132060185,2009-06-30,07:31:01
39.969108,116.299753,0,183,39994.3132638889,2009-06-30,07:31:06
39.969083,116.299776,0,184,39994.3133217593,2009-06-30,07:31:11
39.969076,116.299781,0,184,39994.3133796296,2009-06-30,07:31:16
39.969076,116.299782,0,183,39994.3134375,2009-06-30,07:31:21
39.969076,116.299782,0,183,39994.3134722222,2009-06-30,07:31:24
39.969079,116.299781,0,183,39994.3134953704,2009-06-30,07:31:26
39.969059,116.299799,0,182,39994.3135532407,2009-06-30,07:31:31
39.969044,116.299825,0,181,39994.3136111111,2009-06-30,07:31:36
39.969044,116.299825,0,181,39994.3136458333,2009-06-30,07:31:39
39.969038,116.299832,0,182,39994.3136689815,2009-06-30,07:31:41
39.96905,116.299851,0,183,39994.3137268518,2009-06-30,07:31:46
39.969056,116.299852,0,184,39994.3137847222,2009-06-30,07:31:51
39.969056,116.299852,0,184,39994.3138194444,2009-06-30,07:31:54
39.969054,116.299855,0,185,39994.3138425926,2009-06-30,07:31:56
39.969067,116.299855,0,186,39994.313900463,2009-06-30,07:32:01
39.969086,116.299854,0,186,39994.3139583333,2009-06-30,07:32:06
39.969096,116.299847,0,186,39994.3140162037,2009-06-30,07:32:11
39.969172,116.299828,0,191,39994.3140740741,2009-06-30,07:32:16
39.969173,116.299865,0,196,39994.3141319444,2009-06-30,07:32:21
39.969181,116.299904,0,201,39994.3141898148,2009-06-30,07:32:26
39.969231,116.299928,0,204,39994.3142476852,2009-06-30,07:32:31
39.96926,116.299966,0,208,39994.3143055556,2009-06-30,07:32:36
39.969295,116.30007,0,206,39994.3143634259,2009-06-30,07:32:41
39.969331,116.300193,0,210,39994.3144212963,2009-06-30,07:32:46
39.969327,116.300276,0,216,39994.3144791667,2009-06-30,07:32:51
39.969327,116.300276,0,216,39994.3145138889,2009-06-30,07:32:54
39.96933,116.300277,0,216,39994.314537037,2009-06-30,07:32:56
39.969344,116.300334,0,216,39994.3145949074,2009-06-30,07:33:01
39.969384,116.300482,0,219,39994.3146527778,2009-06-30,07:33:06
39.969427,116.300594,0,223,39994.3147106481,2009-06-30,07:33:11
39.96947,116.300637,0,231,39994.3147685185,2009-06-30,07:33:16
39.969526,116.300741,0,242,39994.3148263889,2009-06-30,07:33:21
39.969556,116.30079,0,250,39994.3148842593,2009-06-30,07:33:26
39.969588,116.300788,0,254,39994.3149421296,2009-06-30,07:33:31
39.969599,116.300791,0,257,39994.315,2009-06-30,07:33:36
39.969634,116.300765,0,259,39994.3150578704,2009-06-30,07:33:41
39.969676,116.30073,0,260,39994.3151157407,2009-06-30,07:33:46
39.969709,116.300702,0,265,39994.3151736111,2009-06-30,07:33:51
39.969738,116.300711,0,269,39994.3152314815,2009-06-30,07:33:56
39.969803,116.300679,0,274,39994.3152893518,2009-06-30,07:34:01
39.969888,116.30066,0,280,39994.3153472222,2009-06-30,07:34:06
39.969962,116.30065,0,282,39994.3154050926,2009-06-30,07:34:11
39.970198,116.300559,0,342,39994.3211921296,2009-06-30,07:42:31
39.970407,116.300549,0,345,39994.32125,2009-06-30,07:42:36
39.970753,116.300412,0,345,39994.3213078704,2009-06-30,07:42:41
39.971103,116.300254,0,342,39994.3213657407,2009-06-30,07:42:46
39.971361,116.300198,0,347,39994.3214236111,2009-06-30,07:42:51
39.971475,116.300157,0,349,39994.3214814815,2009-06-30,07:42:56
39.971492,116.300187,0,351,39994.3215393518,2009-06-30,07:43:01
39.971492,116.300187,0,351,39994.3215740741,2009-06-30,07:43:04
39.971492,116.300187,0,351,39994.3215972222,2009-06-30,07:43:06
39.971504,116.300187,0,351,39994.3216550926,2009-06-30,07:43:11
39.971518,116.300183,0,352,39994.321712963,2009-06-30,07:43:16
39.971528,116.300182,0,353,39994.3217708333,2009-06-30,07:43:21
39.971528,116.300182,0,353,39994.3218055556,2009-06-30,07:43:24
39.971536,116.30018,0,354,39994.3218287037,2009-06-30,07:43:26
39.971555,116.300174,0,355,39994.3218865741,2009-06-30,07:43:31
39.971667,116.300064,0,361,39994.3219444444,2009-06-30,07:43:36
39.971892,116.29989,0,359,39994.3220023148,2009-06-30,07:43:41
39.972126,116.299765,0,380,39994.3220601852,2009-06-30,07:43:46
39.97247,116.299924,0,385,39994.3221180556,2009-06-30,07:43:51
39.972714,116.300015,0,393,39994.3221759259,2009-06-30,07:43:56
39.972865,116.30004,0,394,39994.3222337963,2009-06-30,07:44:01
39.973015,116.300061,0,393,39994.3222916667,2009-06-30,07:44:06
39.973096,116.30003,0,376,39994.322349537,2009-06-30,07:44:11
39.973149,116.300065,0,358,39994.3224074074,2009-06-30,07:44:16
39.973166,116.300062,0,358,39994.3224652778,2009-06-30,07:44:21
39.973175,116.300061,0,358,39994.3225231481,2009-06-30,07:44:26
39.973178,116.30006,0,356,39994.3225810185,2009-06-30,07:44:31
39.973178,116.30006,0,356,39994.3226157407,2009-06-30,07:44:34
39.97318,116.30006,0,355,39994.3226388889,2009-06-30,07:44:36
39.973231,116.300068,0,352,39994.3226967593,2009-06-30,07:44:41
39.973285,116.300078,0,349,39994.3227546296,2009-06-30,07:44:46
39.973342,116.300064,0,342,39994.3228125,2009-06-30,07:44:51
39.973361,116.300014,0,336,39994.3228703704,2009-06-30,07:44:56
39.973365,116.299995,0,335,39994.3229282407,2009-06-30,07:45:01
39.97337,116.299995,0,334,39994.3229861111,2009-06-30,07:45:06
39.973368,116.299996,0,332,39994.3230439815,2009-06-30,07:45:11
39.973368,116.299996,0,332,39994.3230787037,2009-06-30,07:45:14
39.973365,116.299998,0,332,39994.3231018518,2009-06-30,07:45:16
39.973422,116.299964,0,324,39994.3231597222,2009-06-30,07:45:21
39.973633,116.299928,0,317,39994.3232175926,2009-06-30,07:45:26
39.973974,116.299957,0,282,39994.323275463,2009-06-30,07:45:31
39.974228,116.29997,0,256,39994.3233333333,2009-06-30,07:45:36
39.974355,116.300287,0,248,39994.3233912037,2009-06-30,07:45:41
39.974426,116.300679,0,250,39994.3234490741,2009-06-30,07:45:46
39.974516,116.301087,0,250,39994.3235069444,2009-06-30,07:45:51
39.974599,116.301589,0,251,39994.3235648148,2009-06-30,07:45:56
39.974622,116.302006,0,249,39994.3236226852,2009-06-30,07:46:01
39.974657,116.302107,0,246,39994.3236805556,2009-06-30,07:46:06
39.974678,116.302147,0,243,39994.3237384259,2009-06-30,07:46:11
39.974682,116.302187,0,241,39994.3237962963,2009-06-30,07:46:16
39.974678,116.302383,0,239,39994.3238541667,2009-06-30,07:46:21
39.97464,116.302531,0,238,39994.323912037,2009-06-30,07:46:26
39.974625,116.302564,0,237,39994.3239699074,2009-06-30,07:46:31
39.974628,116.302623,0,237,39994.3240277778,2009-06-30,07:46:36
39.974624,116.302845,0,237,39994.3240856482,2009-06-30,07:46:41
39.974606,116.303254,0,235,39994.3241435185,2009-06-30,07:46:46
39.974602,116.303757,0,233,39994.3242013889,2009-06-30,07:46:51
39.97458,116.304324,0,230,39994.3242592593,2009-06-30,07:46:56
39.974609,116.304776,0,228,39994.3243171296,2009-06-30,07:47:01
39.974635,116.304973,0,226,39994.324375,2009-06-30,07:47:06
39.974602,116.305137,0,223,39994.3244328704,2009-06-30,07:47:11
39.974489,116.305445,0,221,39994.3244907407,2009-06-30,07:47:16
39.974264,116.305836,0,219,39994.3245486111,2009-06-30,07:47:21
39.974154,116.30642,0,218,39994.3246064815,2009-06-30,07:47:26
39.974329,116.307151,0,216,39994.3246643519,2009-06-30,07:47:31
39.974341,116.307709,0,212,39994.3247222222,2009-06-30,07:47:36
39.974514,116.308186,0,210,39994.3247800926,2009-06-30,07:47:41
39.974569,116.308596,0,206,39994.324837963,2009-06-30,07:47:46
39.974648,116.309048,0,203,39994.3248958333,2009-06-30,07:47:51
39.974673,116.309489,0,198,39994.3249537037,2009-06-30,07:47:56
39.974698,116.309893,0,193,39994.3250115741,2009-06-30,07:48:01
39.974707,116.310104,0,189,39994.3250694444,2009-06-30,07:48:06
39.974713,116.310191,0,185,39994.3251273148,2009-06-30,07:48:11
39.974698,116.310202,0,182,39994.3251851852,2009-06-30,07:48:16
39.974685,116.310204,0,178,39994.3252430556,2009-06-30,07:48:21
39.974691,116.310222,0,177,39994.3253009259,2009-06-30,07:48:26
39.974733,116.310448,0,176,39994.3253587963,2009-06-30,07:48:31
39.974743,116.310907,0,176,39994.3254166667,2009-06-30,07:48:36
39.974756,116.311391,0,181,39994.325474537,2009-06-30,07:48:41
39.974756,116.311644,0,184,39994.3255324074,2009-06-30,07:48:46
39.974742,116.311906,0,175,39994.3255902778,2009-06-30,07:48:51
39.974762,116.312191,0,173,39994.3256481481,2009-06-30,07:48:56
39.974766,116.312349,0,171,39994.3257060185,2009-06-30,07:49:01
39.974777,116.312588,0,179,39994.3257638889,2009-06-30,07:49:06
39.974769,116.312861,0,189,39994.3258217593,2009-06-30,07:49:11
39.974785,116.313048,0,195,39994.3258796296,2009-06-30,07:49:16
39.974775,116.313088,0,196,39994.3259375,2009-06-30,07:49:21
39.974767,116.313091,0,196,39994.3259953704,2009-06-30,07:49:26
39.974771,116.313091,0,196,39994.3260532407,2009-06-30,07:49:31
39.974771,116.313091,0,196,39994.326087963,2009-06-30,07:49:34
39.974776,116.313091,0,196,39994.3261111111,2009-06-30,07:49:36
39.974763,116.313186,0,195,39994.3261689815,2009-06-30,07:49:41
39.975071,116.313675,0,217,39994.3262268519,2009-06-30,07:49:46
39.975186,116.31413,0,223,39994.3262847222,2009-06-30,07:49:51
39.975234,116.314771,0,219,39994.3263425926,2009-06-30,07:49:56
39.975237,116.315539,0,213,39994.326400463,2009-06-30,07:50:01
39.975288,116.316381,0,213,39994.3264583333,2009-06-30,07:50:06
39.975274,116.317139,0,219,39994.3265162037,2009-06-30,07:50:11
39.975243,116.317852,0,224,39994.3265740741,2009-06-30,07:50:16
39.975204,116.318475,0,230,39994.3266319444,2009-06-30,07:50:21
39.975181,116.31871,0,227,39994.3266898148,2009-06-30,07:50:26
39.975137,116.318679,0,226,39994.3267476852,2009-06-30,07:50:31
39.975137,116.318678,0,226,39994.3268055556,2009-06-30,07:50:36
39.975139,116.318676,0,226,39994.3268634259,2009-06-30,07:50:41
39.975139,116.318676,0,226,39994.3268981481,2009-06-30,07:50:44
39.975138,116.318675,0,225,39994.3269212963,2009-06-30,07:50:46
39.975117,116.318677,0,225,39994.3269791667,2009-06-30,07:50:51
39.975103,116.318679,0,225,39994.327037037,2009-06-30,07:50:56
39.975094,116.318679,0,225,39994.3270949074,2009-06-30,07:51:01
39.975094,116.318679,0,225,39994.3271296296,2009-06-30,07:51:04
39.975088,116.318679,0,225,39994.3271527778,2009-06-30,07:51:06
39.97507,116.318681,0,225,39994.3272106481,2009-06-30,07:51:11
39.97506,116.318685,0,225,39994.3272685185,2009-06-30,07:51:16
39.97506,116.318685,0,225,39994.3273032407,2009-06-30,07:51:19
39.975057,116.318686,0,225,39994.3273263889,2009-06-30,07:51:21
39.975025,116.318739,0,226,39994.3273842593,2009-06-30,07:51:26
39.974984,116.318998,0,225,39994.3274421296,2009-06-30,07:51:31
39.974991,116.319199,0,229,39994.3275,2009-06-30,07:51:36
39.975009,116.319402,0,233,39994.3275578704,2009-06-30,07:51:41
39.975055,116.319758,0,235,39994.3276157407,2009-06-30,07:51:46
39.975056,116.320215,0,237,39994.3276736111,2009-06-30,07:51:51
39.974988,116.320482,0,239,39994.3277314815,2009-06-30,07:51:56
39.974943,116.320584,0,243,39994.3277893519,2009-06-30,07:52:01
39.974926,116.32071,0,245,39994.3278472222,2009-06-30,07:52:06
39.97489,116.320729,0,249,39994.3279050926,2009-06-30,07:52:11
39.974967,116.320869,0,251,39994.327962963,2009-06-30,07:52:16
39.975085,116.321167,0,253,39994.3280208333,2009-06-30,07:52:21
39.975165,116.321599,0,258,39994.3280787037,2009-06-30,07:52:26
39.975256,116.322237,0,262,39994.3281365741,2009-06-30,07:52:31
39.975265,116.322922,0,266,39994.3281944444,2009-06-30,07:52:36
39.975248,116.323668,0,270,39994.3282523148,2009-06-30,07:52:41
39.975207,116.32448,0,275,39994.3283101852,2009-06-30,07:52:46
39.97518,116.325303,0,282,39994.3283680556,2009-06-30,07:52:51
39.975152,116.326143,0,288,39994.3284259259,2009-06-30,07:52:56
39.975153,116.326807,0,300,39994.3284837963,2009-06-30,07:53:01
39.975156,116.32722,0,316,39994.3285416667,2009-06-30,07:53:06
39.975218,116.327488,0,334,39994.328599537,2009-06-30,07:53:11
39.975337,116.327504,0,364,39994.3286574074,2009-06-30,07:53:16
39.975134,116.327598,0,392,39994.330625,2009-06-30,07:56:06
39.975119,116.327864,0,383,39994.3306828704,2009-06-30,07:56:11
39.975119,116.328246,0,373,39994.3307407407,2009-06-30,07:56:16
39.975122,116.328761,0,380,39994.3307986111,2009-06-30,07:56:21
39.975079,116.329328,0,389,39994.3308564815,2009-06-30,07:56:26
39.975143,116.329771,0,398,39994.3309143518,2009-06-30,07:56:31
39.975283,116.329805,0,390,39994.3309722222,2009-06-30,07:56:36
39.975322,116.329899,0,389,39994.3310300926,2009-06-30,07:56:41
39.975322,116.329899,0,389,39994.3310648148,2009-06-30,07:56:44
39.975317,116.329902,0,390,39994.331087963,2009-06-30,07:56:46
39.975325,116.329952,0,388,39994.3311458333,2009-06-30,07:56:51
39.975402,116.33003,0,399,39994.3312037037,2009-06-30,07:56:56
39.975387,116.330066,0,404,39994.3312615741,2009-06-30,07:57:01
39.975383,116.330075,0,404,39994.3313194444,2009-06-30,07:57:06
39.97534,116.330155,0,404,39994.3313773148,2009-06-30,07:57:11
39.975256,116.330197,0,406,39994.3314351852,2009-06-30,07:57:16
39.97522,116.330228,0,407,39994.3314930556,2009-06-30,07:57:21
39.975182,116.330318,0,404,39994.3315509259,2009-06-30,07:57:26
39.975134,116.330374,0,403,39994.3316087963,2009-06-30,07:57:31
39.975024,116.33041,0,397,39994.3316666667,2009-06-30,07:57:36
39.974996,116.330457,0,393,39994.331724537,2009-06-30,07:57:41
39.975019,116.33054,0,383,39994.3317824074,2009-06-30,07:57:46
39.975025,116.330627,0,374,39994.3318402778,2009-06-30,07:57:51
39.975051,116.330683,0,375,39994.3318981482,2009-06-30,07:57:56
39.97509,116.330776,0,367,39994.3319560185,2009-06-30,07:58:01
39.975124,116.330873,0,368,39994.3320138889,2009-06-30,07:58:06
39.975139,116.330955,0,372,39994.3320717593,2009-06-30,07:58:11
39.975182,116.331026,0,373,39994.3321296296,2009-06-30,07:58:16
39.975185,116.331112,0,375,39994.3321875,2009-06-30,07:58:21
39.975181,116.331182,0,378,39994.3322453704,2009-06-30,07:58:26
39.975161,116.331241,0,382,39994.3323032407,2009-06-30,07:58:31
39.975048,116.331278,0,374,39994.3323611111,2009-06-30,07:58:36
39.975024,116.331345,0,368,39994.3324189815,2009-06-30,07:58:41
39.975016,116.331386,0,361,39994.3324768519,2009-06-30,07:58:46
39.97503,116.331455,0,356,39994.3325347222,2009-06-30,07:58:51
39.975038,116.331547,0,354,39994.3325925926,2009-06-30,07:58:56
39.975048,116.331646,0,350,39994.332650463,2009-06-30,07:59:01
39.975032,116.33172,0,344,39994.3327083333,2009-06-30,07:59:06
39.974977,116.331775,0,339,39994.3327662037,2009-06-30,07:59:11
39.974919,116.33179,0,341,39994.3328240741,2009-06-30,07:59:16
39.974898,116.331826,0,337,39994.3328819444,2009-06-30,07:59:21
39.974829,116.331872,0,329,39994.3329398148,2009-06-30,07:59:26
39.974809,116.331863,0,324,39994.3329976852,2009-06-30,07:59:31
39.974754,116.331887,0,323,39994.3330555556,2009-06-30,07:59:36
39.974721,116.331909,0,326,39994.3331134259,2009-06-30,07:59:41
39.974665,116.331886,0,329,39994.3331712963,2009-06-30,07:59:46
39.974621,116.331902,0,328,39994.3332291667,2009-06-30,07:59:51
39.97453,116.331884,0,330,39994.333287037,2009-06-30,07:59:56
39.974463,116.331919,0,329,39994.3333449074,2009-06-30,08:00:01
39.974418,116.331961,0,330,39994.3334027778,2009-06-30,08:00:06
39.974285,116.331995,0,329,39994.3334606481,2009-06-30,08:00:11
39.974211,116.332046,0,329,39994.3335185185,2009-06-30,08:00:16
39.974156,116.332118,0,331,39994.3335763889,2009-06-30,08:00:21
39.974134,116.332203,0,331,39994.3336342593,2009-06-30,08:00:26
39.974092,116.332243,0,336,39994.3336921296,2009-06-30,08:00:31
39.974092,116.332243,0,336,39994.3337268519,2009-06-30,08:00:34
39.974094,116.332251,0,338,39994.33375,2009-06-30,08:00:36
39.97408,116.332264,0,336,39994.3338078704,2009-06-30,08:00:41
39.974083,116.332263,0,334,39994.3338657407,2009-06-30,08:00:46
39.974083,116.332263,0,334,39994.333900463,2009-06-30,08:00:49
39.974075,116.33226,0,333,39994.3339236111,2009-06-30,08:00:51
39.974062,116.332222,0,330,39994.3339814815,2009-06-30,08:00:56
39.97405,116.332198,0,332,39994.3340393519,2009-06-30,08:01:01
39.974015,116.33219,0,336,39994.3340972222,2009-06-30,08:01:06
39.974015,116.33219,0,336,39994.3341319444,2009-06-30,08:01:09
39.974014,116.332189,0,339,39994.3341550926,2009-06-30,08:01:11
39.973995,116.33226,0,347,39994.334212963,2009-06-30,08:01:16
39.973973,116.332255,0,349,39994.3342708333,2009-06-30,08:01:21
39.973977,116.332316,0,353,39994.3343287037,2009-06-30,08:01:26
39.974033,116.332433,0,354,39994.3343865741,2009-06-30,08:01:31
39.974046,116.332456,0,355,39994.3344444444,2009-06-30,08:01:36
39.974072,116.332472,0,356,39994.3345023148,2009-06-30,08:01:41
39.974169,116.332546,0,355,39994.3345601852,2009-06-30,08:01:46
39.974229,116.332595,0,355,39994.3346180556,2009-06-30,08:01:51
39.974299,116.332678,0,354,39994.3346759259,2009-06-30,08:01:56
39.974327,116.332738,0,353,39994.3347337963,2009-06-30,08:02:01
39.974322,116.332744,0,353,39994.3347916667,2009-06-30,08:02:06
39.974317,116.332745,0,353,39994.334849537,2009-06-30,08:02:11
39.974317,116.332745,0,353,39994.3348842593,2009-06-30,08:02:14
39.974321,116.332745,0,353,39994.3349074074,2009-06-30,08:02:16
39.974797,116.333134,0,383,39994.3415856481,2009-06-30,08:11:53
39.974427,116.332968,0,272,39994.3416435185,2009-06-30,08:11:58
39.974207,116.33283,0,219,39994.3417013889,2009-06-30,08:12:03
39.97418,116.332817,0,193,39994.3417592593,2009-06-30,08:12:08
39.97418,116.332817,0,193,39994.3417939815,2009-06-30,08:12:11
39.974183,116.332815,0,195,39994.3418171296,2009-06-30,08:12:13
39.974067,116.332937,0,254,39994.341875,2009-06-30,08:12:18
39.974071,116.33296,0,263,39994.3419328704,2009-06-30,08:12:23
39.974072,116.332884,0,259,39994.3419907407,2009-06-30,08:12:28
39.974077,116.332802,0,244,39994.3420486111,2009-06-30,08:12:33
39.974116,116.332748,0,246,39994.3421064815,2009-06-30,08:12:38
39.974132,116.332689,0,227,39994.3421643519,2009-06-30,08:12:43
39.974257,116.332638,0,453,39994.3422222222,2009-06-30,08:12:48
39.974224,116.33239,0,444,39994.3422800926,2009-06-30,08:12:53
39.974191,116.332271,0,438,39994.342337963,2009-06-30,08:12:58
39.974144,116.332091,0,451,39994.3423958333,2009-06-30,08:13:03
39.974057,116.331945,0,496,39994.3424537037,2009-06-30,08:13:08
39.973976,116.331956,0,484,39994.3425115741,2009-06-30,08:13:13
39.973919,116.331972,0,480,39994.3425694444,2009-06-30,08:13:18
39.973831,116.331946,0,487,39994.3426273148,2009-06-30,08:13:23
39.973733,116.331972,0,493,39994.3426851852,2009-06-30,08:13:28
39.973651,116.331953,0,465,39994.3427430556,2009-06-30,08:13:33
39.973624,116.331968,0,435,39994.3428009259,2009-06-30,08:13:38
39.973622,116.331999,0,428,39994.3428587963,2009-06-30,08:13:43
39.973613,116.331998,0,426,39994.3429166667,2009-06-30,08:13:48
39.973609,116.331999,0,427,39994.342974537,2009-06-30,08:13:53
39.97361,116.331999,0,427,39994.3430324074,2009-06-30,08:13:58
39.97361,116.331999,0,427,39994.3430671296,2009-06-30,08:14:01
39.97361,116.331999,0,427,39994.3430902778,2009-06-30,08:14:03
39.97357,116.33351,0,454,39994.3470833333,2009-06-30,08:19:48
39.97354,116.333495,0,441,39994.3471412037,2009-06-30,08:19:53
39.973533,116.33346,0,427,39994.3471990741,2009-06-30,08:19:58
39.973538,116.333431,0,427,39994.3472569444,2009-06-30,08:20:03
39.973562,116.333421,0,426,39994.3473726852,2009-06-30,08:20:13
39.974364,116.335384,0,395,39994.3477199074,2009-06-30,08:20:43
39.974355,116.335359,0,406,39994.3477777778,2009-06-30,08:20:48
39.974354,116.335358,0,407,39994.3478356482,2009-06-30,08:20:53
39.974354,116.335358,0,407,39994.3478703704,2009-06-30,08:20:56
39.974348,116.335356,0,407,39994.3478935185,2009-06-30,08:20:58
39.974339,116.335356,0,407,39994.3479513889,2009-06-30,08:21:03
39.974339,116.335354,0,408,39994.3480092593,2009-06-30,08:21:08
39.974338,116.335353,0,408,39994.3480671296,2009-06-30,08:21:13
39.974335,116.335347,0,408,39994.348125,2009-06-30,08:21:18
39.974335,116.335347,0,408,39994.3481597222,2009-06-30,08:21:21
39.974334,116.335344,0,408,39994.3481828704,2009-06-30,08:21:23
39.974254,116.335186,0,410,39994.3482407407,2009-06-30,08:21:28
39.974219,116.334993,0,412,39994.3482986111,2009-06-30,08:21:33
39.974204,116.334808,0,413,39994.3483564815,2009-06-30,08:21:38
39.974191,116.334717,0,414,39994.3484143519,2009-06-30,08:21:43
39.974186,116.334718,0,414,39994.3484722222,2009-06-30,08:21:48
39.974186,116.334718,0,414,39994.3485069444,2009-06-30,08:21:51
39.97418,116.334713,0,414,39994.3485300926,2009-06-30,08:21:53
39.974245,116.334746,0,415,39994.348587963,2009-06-30,08:21:58
39.974302,116.334763,0,415,39994.3486458333,2009-06-30,08:22:03
39.974322,116.334809,0,416,39994.3487037037,2009-06-30,08:22:08
39.974347,116.334806,0,418,39994.3488194444,2009-06-30,08:22:18
39.974252,116.334322,0,425,39994.3489351852,2009-06-30,08:22:28
39.974252,116.334322,0,425,39994.3489699074,2009-06-30,08:22:31
39.974254,116.334319,0,426,39994.3489930556,2009-06-30,08:22:33
39.974264,116.334317,0,426,39994.3490509259,2009-06-30,08:22:38
39.974264,116.334317,0,426,39994.3490856481,2009-06-30,08:22:41
39.974268,116.334312,0,427,39994.3491087963,2009-06-30,08:22:43
39.974319,116.334184,0,428,39994.3491666667,2009-06-30,08:22:48
39.974367,116.334041,0,428,39994.349224537,2009-06-30,08:22:53
39.974404,116.333814,0,429,39994.3492824074,2009-06-30,08:22:58
39.97435,116.333758,0,431,39994.3493402778,2009-06-30,08:23:03
39.974348,116.333757,0,431,39994.3493981481,2009-06-30,08:23:08
39.974349,116.333756,0,432,39994.3494560185,2009-06-30,08:23:13
39.974349,116.333756,0,432,39994.3494907407,2009-06-30,08:23:16
39.974351,116.333755,0,432,39994.3495138889,2009-06-30,08:23:18
39.974251,116.333803,0,433,39994.3495717593,2009-06-30,08:23:23
39.974216,116.333819,0,433,39994.3496296296,2009-06-30,08:23:28
39.974216,116.333819,0,433,39994.3496643519,2009-06-30,08:23:31
39.974212,116.333821,0,433,39994.3496875,2009-06-30,08:23:33
39.974152,116.333846,0,433,39994.3497453704,2009-06-30,08:23:38
39.97404,116.3339,0,434,39994.3498032407,2009-06-30,08:23:43
39.973967,116.333945,0,434,39994.3498611111,2009-06-30,08:23:48
39.973938,116.333976,0,435,39994.3499189815,2009-06-30,08:23:53
39.973929,116.333998,0,435,39994.3499768519,2009-06-30,08:23:58
39.973866,116.33409,0,435,39994.3500347222,2009-06-30,08:24:03
39.973818,116.334142,0,436,39994.3500925926,2009-06-30,08:24:08
39.973823,116.334155,0,436,39994.350150463,2009-06-30,08:24:13
39.973823,116.334156,0,436,39994.3502083333,2009-06-30,08:24:18
39.973824,116.334157,0,436,39994.3502662037,2009-06-30,08:24:23
39.973824,116.334157,0,436,39994.3503009259,2009-06-30,08:24:26
39.97382,116.334157,0,436,39994.3503240741,2009-06-30,08:24:28
39.973811,116.334158,0,436,39994.3503819444,2009-06-30,08:24:33
39.973801,116.33416,0,436,39994.3504398148,2009-06-30,08:24:38
39.973733,116.334227,0,435,39994.3504976852,2009-06-30,08:24:43
39.973659,116.334303,0,435,39994.3505555556,2009-06-30,08:24:48
39.973606,116.334344,0,435,39994.3506134259,2009-06-30,08:24:53
39.973549,116.334366,0,435,39994.3506712963,2009-06-30,08:24:58
39.973512,116.334386,0,434,39994.3507291667,2009-06-30,08:25:03
39.973517,116.33436,0,434,39994.350787037,2009-06-30,08:25:08
39.973564,116.3343,0,434,39994.3508449074,2009-06-30,08:25:13
39.973575,116.334261,0,434,39994.3509027778,2009-06-30,08:25:18
39.973637,116.334206,0,434,39994.3509606481,2009-06-30,08:25:23
39.973644,116.334155,0,435,39994.3510185185,2009-06-30,08:25:28
39.973663,116.334111,0,435,39994.3510763889,2009-06-30,08:25:33
39.973519,116.334178,0,435,39994.3520601852,2009-06-30,08:26:58
39.973549,116.334238,0,435,39994.3521180556,2009-06-30,08:27:03
39.973514,116.334178,0,435,39994.3521759259,2009-06-30,08:27:08
39.974072,116.33527,0,962,39994.3531597222,2009-06-30,08:28:33
39.974213,116.335272,0,993,39994.3532175926,2009-06-30,08:28:38
39.974364,116.33522,0,926,39994.353275463,2009-06-30,08:28:43
39.973621,116.334766,0,476,39994.3533333333,2009-06-30,08:28:48
39.973524,116.33467,0,443,39994.3533912037,2009-06-30,08:28:53
39.973478,116.334681,0,439,39994.3534490741,2009-06-30,08:28:58
39.973444,116.334685,0,438,39994.3535069444,2009-06-30,08:29:03
39.973468,116.334528,0,437,39994.3535648148,2009-06-30,08:29:08
39.973476,116.334494,0,437,39994.3536226852,2009-06-30,08:29:13
39.973483,116.334482,0,437,39994.3536805556,2009-06-30,08:29:18
39.973489,116.33448,0,437,39994.3537384259,2009-06-30,08:29:23
39.973489,116.33448,0,437,39994.3537731481,2009-06-30,08:29:26
39.973493,116.334478,0,437,39994.3537962963,2009-06-30,08:29:28
39.973345,116.334248,0,435,39994.3544328704,2009-06-30,08:30:23
39.973189,116.334136,0,435,39994.3544907407,2009-06-30,08:30:28
39.973161,116.334119,0,435,39994.3545486111,2009-06-30,08:30:33
39.973263,116.334121,0,435,39994.3546064815,2009-06-30,08:30:38
39.973499,116.334127,0,435,39994.3546643518,2009-06-30,08:30:43
39.973569,116.33431,0,386,39994.3550694444,2009-06-30,08:31:18
39.973408,116.334204,0,349,39994.3551273148,2009-06-30,08:31:23
39.973393,116.334212,0,414,39994.3551851852,2009-06-30,08:31:28
39.973508,116.334186,0,436,39994.3553009259,2009-06-30,08:31:38
39.973547,116.334173,0,431,39994.3553587963,2009-06-30,08:31:43
39.973568,116.334139,0,433,39994.3554166667,2009-06-30,08:31:48
39.973577,116.334113,0,434,39994.355474537,2009-06-30,08:31:53
39.973429,116.336469,0,435,39994.3558217593,2009-06-30,08:32:23
39.973424,116.336211,0,435,39994.3558796296,2009-06-30,08:32:28
39.973281,116.3361,0,435,39994.3559375,2009-06-30,08:32:33
39.973296,116.336092,0,435,39994.3559953704,2009-06-30,08:32:38
39.973306,116.336085,0,435,39994.3560532407,2009-06-30,08:32:43
39.973309,116.33607,0,436,39994.3561111111,2009-06-30,08:32:48
39.973311,116.33607,0,436,39994.3561689815,2009-06-30,08:32:53
39.973311,116.33607,0,436,39994.3562037037,2009-06-30,08:32:56
39.973319,116.336077,0,436,39994.3562268519,2009-06-30,08:32:58
39.973301,116.336086,0,436,39994.3562847222,2009-06-30,08:33:03
39.973349,116.336053,0,436,39994.3563425926,2009-06-30,08:33:08
39.973346,116.336053,0,436,39994.356400463,2009-06-30,08:33:13
39.973346,116.336053,0,436,39994.3564351852,2009-06-30,08:33:16
39.973352,116.336051,0,436,39994.3564583333,2009-06-30,08:33:18
39.973358,116.336025,0,436,39994.3565162037,2009-06-30,08:33:23
39.973411,116.335901,0,437,39994.3565740741,2009-06-30,08:33:28
39.973419,116.335825,0,437,39994.3566319444,2009-06-30,08:33:33
39.973419,116.335825,0,437,39994.3566666667,2009-06-30,08:33:36
39.973423,116.335825,0,437,39994.3566898148,2009-06-30,08:33:38
39.973455,116.335812,0,437,39994.3567476852,2009-06-30,08:33:43
39.973558,116.335673,0,440,39994.3591203704,2009-06-30,08:37:08
39.973634,116.335544,0,747,39994.3605671296,2009-06-30,08:39:13
39.973557,116.335235,0,463,39994.360625,2009-06-30,08:39:18
39.975727,116.312416,0,453,39994.3607407407,2009-06-30,08:39:28
39.97328,116.334858,0,421,39994.3627083333,2009-06-30,08:42:18
39.973256,116.334819,0,436,39994.3627662037,2009-06-30,08:42:23
39.973263,116.334746,0,438,39994.3628240741,2009-06-30,08:42:28
39.973658,116.334723,0,439,39994.3628819444,2009-06-30,08:42:33
39.973765,116.334677,0,439,39994.3629398148,2009-06-30,08:42:38
39.973702,116.334625,0,439,39994.3629976852,2009-06-30,08:42:43
39.973689,116.334619,0,439,39994.3630555556,2009-06-30,08:42:48
39.973689,116.334619,0,439,39994.3630902778,2009-06-30,08:42:51
39.973691,116.334617,0,439,39994.3631134259,2009-06-30,08:42:53
39.973717,116.334582,0,441,39994.3631712963,2009-06-30,08:42:58
39.973697,116.33452,0,443,39994.3632291667,2009-06-30,08:43:03
39.973708,116.334493,0,446,39994.363287037,2009-06-30,08:43:08
39.973742,116.334453,0,446,39994.3633449074,2009-06-30,08:43:13
39.973729,116.334422,0,447,39994.3634027778,2009-06-30,08:43:18
39.973778,116.334429,0,447,39994.3634606482,2009-06-30,08:43:23
39.973789,116.33444,0,447,39994.3635185185,2009-06-30,08:43:28
39.973745,116.33444,0,446,39994.3635763889,2009-06-30,08:43:33
39.973649,116.334407,0,445,39994.3636342593,2009-06-30,08:43:38
39.973581,116.334364,0,445,39994.3636921296,2009-06-30,08:43:43
39.973642,116.334253,0,446,39994.36375,2009-06-30,08:43:48
39.973683,116.334217,0,446,39994.3638078704,2009-06-30,08:43:53
39.973733,116.334141,0,447,39994.3638657407,2009-06-30,08:43:58
39.973536,116.334611,0,445,39994.3650810185,2009-06-30,08:45:43
39.973536,116.334611,0,445,39994.3651157407,2009-06-30,08:45:46
39.973542,116.334605,0,445,39994.3651388889,2009-06-30,08:45:48
39.973494,116.334584,0,445,39994.3651967593,2009-06-30,08:45:53
39.973358,116.33531,0,445,39994.3658912037,2009-06-30,08:46:53
39.973361,116.335238,0,445,39994.3659490741,2009-06-30,08:46:58
39.973521,116.334695,0,447,39994.3666435185,2009-06-30,08:47:58
39.973358,116.33457,0,447,39994.3667013889,2009-06-30,08:48:03
39.973417,116.334911,0,456,39994.3676273148,2009-06-30,08:49:23
39.973561,116.334664,0,449,39994.3676851852,2009-06-30,08:49:28
39.973503,116.334282,0,446,39994.3684953704,2009-06-30,08:50:38
39.973437,116.334187,0,445,39994.3685532407,2009-06-30,08:50:43
39.973479,116.334183,0,445,39994.3686111111,2009-06-30,08:50:48
39.97354,116.334239,0,445,39994.3686689815,2009-06-30,08:50:53
39.973545,116.334252,0,445,39994.3687268518,2009-06-30,08:50:58
39.97352,116.334229,0,445,39994.3687847222,2009-06-30,08:51:03
39.973488,116.334379,0,445,39994.3690740741,2009-06-30,08:51:28
39.973488,116.334379,0,445,39994.3691087963,2009-06-30,08:51:31
39.973486,116.334382,0,445,39994.3691319444,2009-06-30,08:51:33
39.973512,116.334408,0,445,39994.3691898148,2009-06-30,08:51:38
39.973442,116.334539,0,446,39994.3694791667,2009-06-30,08:52:03
39.973437,116.334529,0,445,39994.369537037,2009-06-30,08:52:08
39.97342,116.334513,0,445,39994.3699421296,2009-06-30,08:52:43
39.9734,116.334566,0,445,39994.3701157407,2009-06-30,08:52:58
39.97348,116.334442,0,445,39994.3701736111,2009-06-30,08:53:03
39.97351,116.334383,0,445,39994.3702314815,2009-06-30,08:53:08
39.973545,116.334319,0,445,39994.3702893518,2009-06-30,08:53:13
39.97351,116.334305,0,445,39994.3703472222,2009-06-30,08:53:18
39.97351,116.334306,0,445,39994.3705208333,2009-06-30,08:53:33
39.973513,116.334308,0,445,39994.3705787037,2009-06-30,08:53:38
39.97352,116.334307,0,445,39994.3706365741,2009-06-30,08:53:43
39.973523,116.334307,0,445,39994.3706944444,2009-06-30,08:53:48
39.973522,116.334308,0,445,39994.3707523148,2009-06-30,08:53:53
39.973522,116.334308,0,445,39994.370787037,2009-06-30,08:53:56
39.973524,116.334308,0,445,39994.3708101852,2009-06-30,08:53:58
39.973515,116.33431,0,445,39994.3708680556,2009-06-30,08:54:03
39.973508,116.334309,0,445,39994.3709259259,2009-06-30,08:54:08
39.973508,116.334309,0,445,39994.3709606482,2009-06-30,08:54:11
39.973508,116.334311,0,445,39994.3709837963,2009-06-30,08:54:13
39.97352,116.334341,0,445,39994.3710416667,2009-06-30,08:54:18
39.973551,116.334328,0,445,39994.371099537,2009-06-30,08:54:23
39.973569,116.334313,0,445,39994.3715625,2009-06-30,08:55:03
39.973395,116.334904,0,445,39994.3719675926,2009-06-30,08:55:38
39.973431,116.334898,0,445,39994.372025463,2009-06-30,08:55:43
39.973431,116.334898,0,445,39994.3720601852,2009-06-30,08:55:46
39.97343,116.334897,0,445,39994.3720833333,2009-06-30,08:55:48
39.973442,116.334903,0,445,39994.3727777778,2009-06-30,08:56:48
39.973295,116.335132,0,445,39994.3728356481,2009-06-30,08:56:53
39.973237,116.335234,0,445,39994.3728935185,2009-06-30,08:56:58
39.973274,116.335234,0,445,39994.3729513889,2009-06-30,08:57:03
39.973352,116.335224,0,445,39994.3730092593,2009-06-30,08:57:08
39.973352,116.335223,0,445,39994.3730671296,2009-06-30,08:57:13
39.973352,116.335223,0,445,39994.3731018519,2009-06-30,08:57:16
39.973351,116.33522,0,445,39994.373125,2009-06-30,08:57:18
39.973346,116.335179,0,445,39994.3731828704,2009-06-30,08:57:23
39.973286,116.334985,0,446,39994.3732407407,2009-06-30,08:57:28
39.973277,116.334707,0,447,39994.3732986111,2009-06-30,08:57:33
39.973521,116.334636,0,450,39994.3734722222,2009-06-30,08:57:48
39.973561,116.334584,0,446,39994.3735300926,2009-06-30,08:57:53
39.973534,116.334573,0,444,39994.373587963,2009-06-30,08:57:58
39.973534,116.334573,0,444,39994.3736226852,2009-06-30,08:58:01
39.973529,116.334569,0,442,39994.3736458333,2009-06-30,08:58:03
39.973557,116.334572,0,440,39994.3737037037,2009-06-30,08:58:08
39.973569,116.334549,0,439,39994.3737615741,2009-06-30,08:58:13
39.973435,116.334755,0,445,39994.3745138889,2009-06-30,08:59:18
39.973401,116.334709,0,445,39994.3745717593,2009-06-30,08:59:23
39.973387,116.334674,0,445,39994.3746296296,2009-06-30,08:59:28
39.973366,116.334682,0,444,39994.3746875,2009-06-30,08:59:33
39.973333,116.334675,0,444,39994.3747453704,2009-06-30,08:59:38
39.973323,116.334655,0,445,39994.3748032407,2009-06-30,08:59:43
39.973315,116.334624,0,445,39994.3748611111,2009-06-30,08:59:48
39.973535,116.335631,0,444,39994.3752662037,2009-06-30,09:00:23
39.973508,116.335623,0,445,39994.3753240741,2009-06-30,09:00:28
39.973486,116.335523,0,446,39994.3753819444,2009-06-30,09:00:33
39.97347,116.335417,0,446,39994.3754398148,2009-06-30,09:00:38
39.973448,116.335357,0,448,39994.3754976852,2009-06-30,09:00:43
39.973361,116.335358,0,449,39994.3755555556,2009-06-30,09:00:48
39.973355,116.335301,0,450,39994.3756134259,2009-06-30,09:00:53
39.973394,116.335241,0,452,39994.3756712963,2009-06-30,09:00:58
39.973419,116.335134,0,452,39994.3757291667,2009-06-30,09:01:03
39.973419,116.335134,0,452,39994.3757638889,2009-06-30,09:01:06
39.973418,116.335139,0,454,39994.375787037,2009-06-30,09:01:08
39.973402,116.335052,0,456,39994.3758449074,2009-06-30,09:01:13
39.973378,116.335019,0,459,39994.3759027778,2009-06-30,09:01:18
39.973361,116.334985,0,460,39994.3759606481,2009-06-30,09:01:23
39.973331,116.33495,0,461,39994.3760185185,2009-06-30,09:01:28
39.973282,116.334863,0,462,39994.3760763889,2009-06-30,09:01:33
39.973299,116.334863,0,461,39994.3761342593,2009-06-30,09:01:38
39.973299,116.334863,0,461,39994.3761689815,2009-06-30,09:01:41
39.973296,116.334862,0,460,39994.3761921296,2009-06-30,09:01:43
39.973335,116.334939,0,453,39994.3764236111,2009-06-30,09:02:03
39.973335,116.334963,0,453,39994.3765393518,2009-06-30,09:02:13
39.973422,116.335015,0,451,39994.3765972222,2009-06-30,09:02:18
39.973497,116.335332,0,445,39994.3778703704,2009-06-30,09:04:08
39.973495,116.33536,0,445,39994.3779282407,2009-06-30,09:04:13
39.973491,116.335375,0,446,39994.3779861111,2009-06-30,09:04:18
39.973527,116.335672,0,447,39994.3780439815,2009-06-30,09:04:23
39.973508,116.335684,0,447,39994.3781018518,2009-06-30,09:04:28
39.973509,116.335686,0,447,39994.3781597222,2009-06-30,09:04:33
39.973503,116.335688,0,447,39994.3782175926,2009-06-30,09:04:38
39.973504,116.335688,0,447,39994.378275463,2009-06-30,09:04:43
39.97351,116.335686,0,447,39994.3783333333,2009-06-30,09:04:48
39.973511,116.335683,0,447,39994.3783912037,2009-06-30,09:04:53
39.973511,116.335683,0,447,39994.3784259259,2009-06-30,09:04:56
39.973508,116.335681,0,448,39994.3784490741,2009-06-30,09:04:58
39.973477,116.335641,0,448,39994.3785069444,2009-06-30,09:05:03
39.97345,116.335582,0,448,39994.3785648148,2009-06-30,09:05:08
39.973444,116.335581,0,447,39994.3786226852,2009-06-30,09:05:13
39.973437,116.335581,0,447,39994.3786805556,2009-06-30,09:05:18
39.973436,116.335581,0,447,39994.3787384259,2009-06-30,09:05:23
39.97343,116.335581,0,447,39994.3787962963,2009-06-30,09:05:28
39.973427,116.335581,0,447,39994.3788541667,2009-06-30,09:05:33
39.973432,116.335581,0,447,39994.378912037,2009-06-30,09:05:38
39.973436,116.33558,0,447,39994.3789699074,2009-06-30,09:05:43
39.973438,116.33558,0,447,39994.3790277778,2009-06-30,09:05:48
39.973432,116.335581,0,447,39994.3791435185,2009-06-30,09:05:58
39.973437,116.335581,0,447,39994.3792013889,2009-06-30,09:06:03
39.973439,116.335581,0,447,39994.3792592593,2009-06-30,09:06:08
39.973439,116.335581,0,447,39994.3792939815,2009-06-30,09:06:11
39.973444,116.335581,0,448,39994.3793171296,2009-06-30,09:06:13
39.973239,116.336203,0,447,39994.379837963,2009-06-30,09:06:58
39.973266,116.336184,0,447,39994.3798958333,2009-06-30,09:07:03
39.9733,116.336114,0,447,39994.3800115741,2009-06-30,09:07:13
39.973317,116.336108,0,447,39994.3800694444,2009-06-30,09:07:18
39.973348,116.335637,0,447,39994.3801273148,2009-06-30,09:07:23
39.97337,116.335629,0,447,39994.3801851852,2009-06-30,09:07:28
39.973372,116.336375,0,640,39994.3825,2009-06-30,09:10:48
39.973457,116.336207,0,609,39994.3825578704,2009-06-30,09:10:53
39.973512,116.33607,0,587,39994.3826157407,2009-06-30,09:10:58
39.973539,116.335914,0,569,39994.3826736111,2009-06-30,09:11:03
39.973557,116.335826,0,562,39994.3827314815,2009-06-30,09:11:08
39.973571,116.335812,0,561,39994.3827893519,2009-06-30,09:11:13
39.973551,116.335847,0,563,39994.3828472222,2009-06-30,09:11:18
39.973531,116.335837,0,565,39994.3829050926,2009-06-30,09:11:23
39.973533,116.335833,0,567,39994.382962963,2009-06-30,09:11:28
39.973533,116.335833,0,567,39994.3829976852,2009-06-30,09:11:31
39.973532,116.335833,0,568,39994.3830208333,2009-06-30,09:11:33
39.973511,116.335798,0,571,39994.3830787037,2009-06-30,09:11:38
39.973505,116.335796,0,571,39994.3831365741,2009-06-30,09:11:43
39.973512,116.335793,0,572,39994.3831944444,2009-06-30,09:11:48
39.973512,116.335793,0,572,39994.3832291667,2009-06-30,09:11:51
39.973517,116.335791,0,572,39994.3832523148,2009-06-30,09:11:53
39.973529,116.33578,0,573,39994.3833101852,2009-06-30,09:11:58
39.973541,116.335763,0,573,39994.3833680556,2009-06-30,09:12:03
39.973541,116.335763,0,573,39994.3834027778,2009-06-30,09:12:06
39.973534,116.335755,0,573,39994.3834259259,2009-06-30,09:12:08
39.973514,116.335765,0,575,39994.3834837963,2009-06-30,09:12:13
39.973474,116.335763,0,577,39994.3835416667,2009-06-30,09:12:18
39.973469,116.335764,0,577,39994.383599537,2009-06-30,09:12:23
39.973471,116.335763,0,577,39994.3836574074,2009-06-30,09:12:28
39.973467,116.335763,0,577,39994.3837152778,2009-06-30,09:12:33
39.973469,116.335763,0,577,39994.3837731481,2009-06-30,09:12:38
39.973467,116.335764,0,576,39994.3838310185,2009-06-30,09:12:43
39.973463,116.335764,0,576,39994.3839467593,2009-06-30,09:12:53
39.973463,116.335764,0,576,39994.3840393518,2009-06-30,09:13:01
39.973459,116.335762,0,576,39994.3840625,2009-06-30,09:13:03
39.973466,116.33575,0,576,39994.3841203704,2009-06-30,09:13:08
39.973454,116.33574,0,576,39994.3841782407,2009-06-30,09:13:13
39.97343,116.33572,0,576,39994.3842361111,2009-06-30,09:13:18
39.973398,116.336063,0,575,39994.3843518518,2009-06-30,09:13:28
39.973375,116.335965,0,559,39994.3844097222,2009-06-30,09:13:33
39.973368,116.335387,0,573,39994.3844675926,2009-06-30,09:13:38
39.973417,116.335348,0,576,39994.384525463,2009-06-30,09:13:43
39.973394,116.335382,0,576,39994.3845833333,2009-06-30,09:13:48
39.9734,116.33532,0,576,39994.3846412037,2009-06-30,09:13:53
39.973419,116.335347,0,577,39994.3846990741,2009-06-30,09:13:58
39.973417,116.335424,0,577,39994.3847569444,2009-06-30,09:14:03
39.973413,116.335436,0,577,39994.3848148148,2009-06-30,09:14:08
39.973415,116.335435,0,577,39994.3848726852,2009-06-30,09:14:13
39.973415,116.335435,0,577,39994.3849074074,2009-06-30,09:14:16
39.973419,116.335429,0,576,39994.3849305556,2009-06-30,09:14:18
39.973397,116.3354,0,577,39994.3849884259,2009-06-30,09:14:23
39.973397,116.3354,0,577,39994.3850810185,2009-06-30,09:14:31
39.973402,116.335396,0,577,39994.3851041667,2009-06-30,09:14:33
39.973264,116.336714,0,577,39994.3855671296,2009-06-30,09:15:13
39.973264,116.336714,0,577,39994.3856018518,2009-06-30,09:15:16
39.973272,116.336707,0,577,39994.385625,2009-06-30,09:15:18
39.973311,116.336747,0,576,39994.3856828704,2009-06-30,09:15:23
39.973346,116.336752,0,576,39994.3862037037,2009-06-30,09:16:08
39.97341,116.33678,0,577,39994.3863773148,2009-06-30,09:16:23
39.973414,116.336779,0,577,39994.3864351852,2009-06-30,09:16:28
39.973414,116.336779,0,577,39994.3864699074,2009-06-30,09:16:31
39.973422,116.336777,0,577,39994.3864930556,2009-06-30,09:16:33
39.973426,116.336765,0,577,39994.3865509259,2009-06-30,09:16:38
39.973423,116.336749,0,577,39994.3866087963,2009-06-30,09:16:43
39.973419,116.33675,0,577,39994.3866666667,2009-06-30,09:16:48
39.973418,116.336748,0,577,39994.386724537,2009-06-30,09:16:53
39.973418,116.336748,0,577,39994.3867592593,2009-06-30,09:16:56
39.973425,116.336745,0,577,39994.3867824074,2009-06-30,09:16:58
39.973424,116.336656,0,577,39994.3868402778,2009-06-30,09:17:03
39.973422,116.33659,0,577,39994.3868981482,2009-06-30,09:17:08
39.973528,116.336061,0,577,39994.3872453704,2009-06-30,09:17:38
39.973457,116.33577,0,576,39994.3913541667,2009-06-30,09:23:33
39.973523,116.335696,0,576,39994.391412037,2009-06-30,09:23:38
39.973562,116.335639,0,577,39994.3914699074,2009-06-30,09:23:43
39.973568,116.335589,0,577,39994.3915277778,2009-06-30,09:23:48
39.973575,116.335562,0,578,39994.3915856481,2009-06-30,09:23:53
39.973519,116.335567,0,579,39994.3916435185,2009-06-30,09:23:58
39.973452,116.335581,0,581,39994.3917013889,2009-06-30,09:24:03
39.973422,116.33557,0,580,39994.3917592593,2009-06-30,09:24:08
39.973392,116.335506,0,579,39994.3918171296,2009-06-30,09:24:13
39.97338,116.335397,0,579,39994.391875,2009-06-30,09:24:18
39.97346,116.335245,0,578,39994.3919328704,2009-06-30,09:24:23
39.973602,116.335068,0,577,39994.3919907407,2009-06-30,09:24:28
39.973626,116.334973,0,576,39994.3920486111,2009-06-30,09:24:33
39.973621,116.334939,0,576,39994.3921064815,2009-06-30,09:24:38
39.973585,116.334921,0,576,39994.3921643518,2009-06-30,09:24:43
39.973538,116.334899,0,576,39994.3922222222,2009-06-30,09:24:48
39.973507,116.334885,0,576,39994.3922800926,2009-06-30,09:24:53
39.973489,116.334875,0,576,39994.392337963,2009-06-30,09:24:58
39.973477,116.334912,0,574,39994.3923958333,2009-06-30,09:25:03
39.973478,116.334962,0,572,39994.3924537037,2009-06-30,09:25:08
39.973464,116.334973,0,570,39994.3925115741,2009-06-30,09:25:13
39.973435,116.334952,0,568,39994.3925694444,2009-06-30,09:25:18
39.973444,116.334945,0,567,39994.3926273148,2009-06-30,09:25:23
39.973457,116.334935,0,566,39994.3926851852,2009-06-30,09:25:28
39.973448,116.334934,0,566,39994.3927430556,2009-06-30,09:25:33
39.973443,116.334866,0,566,39994.3928009259,2009-06-30,09:25:38
39.973481,116.334767,0,566,39994.3928587963,2009-06-30,09:25:43
39.973507,116.334644,0,566,39994.3929166667,2009-06-30,09:25:48
39.973523,116.334586,0,567,39994.392974537,2009-06-30,09:25:53
39.973528,116.334554,0,567,39994.3930324074,2009-06-30,09:25:58
39.973488,116.334567,0,567,39994.3930902778,2009-06-30,09:26:03
39.973462,116.334634,0,567,39994.3931481481,2009-06-30,09:26:08
39.97345,116.334674,0,567,39994.3932060185,2009-06-30,09:26:13
39.973416,116.334636,0,567,39994.3932638889,2009-06-30,09:26:18
39.973367,116.334584,0,568,39994.3933217593,2009-06-30,09:26:23
39.973385,116.33454,0,568,39994.3933796296,2009-06-30,09:26:28
39.97343,116.33585,0,568,39994.3936111111,2009-06-30,09:26:48
39.973405,116.335748,0,568,39994.3936689815,2009-06-30,09:26:53
39.973385,116.335719,0,568,39994.3937268518,2009-06-30,09:26:58
39.973505,116.337383,0,432,39994.3967939815,2009-06-30,09:31:23
39.973495,116.337093,0,430,39994.3968518519,2009-06-30,09:31:28
39.973503,116.336576,0,374,39994.3969097222,2009-06-30,09:31:33
39.973481,116.336376,0,346,39994.3969675926,2009-06-30,09:31:38
39.973489,116.336212,0,329,39994.397025463,2009-06-30,09:31:43
39.973483,116.336055,0,317,39994.3970833333,2009-06-30,09:31:48
39.973432,116.335984,0,311,39994.3971412037,2009-06-30,09:31:53
39.973363,116.335987,0,323,39994.3971990741,2009-06-30,09:31:58
39.973418,116.335901,0,314,39994.3972569444,2009-06-30,09:32:03
39.973447,116.335799,0,315,39994.3973148148,2009-06-30,09:32:08
39.97348,116.335677,0,312,39994.3973726852,2009-06-30,09:32:13
39.9735,116.335573,0,312,39994.3974305556,2009-06-30,09:32:18
39.973404,116.33562,0,310,39994.3977199074,2009-06-30,09:32:43
39.973414,116.335593,0,310,39994.3977777778,2009-06-30,09:32:48
39.973414,116.335593,0,310,39994.3978125,2009-06-30,09:32:51
39.973419,116.335592,0,310,39994.3978356481,2009-06-30,09:32:53
39.973315,116.335677,0,313,39994.3978935185,2009-06-30,09:32:58
39.973273,116.335692,0,313,39994.3979513889,2009-06-30,09:33:03
39.973372,116.335573,0,310,39994.3980092593,2009-06-30,09:33:08
39.973451,116.335524,0,309,39994.3980671296,2009-06-30,09:33:13
39.973428,116.335524,0,310,39994.398125,2009-06-30,09:33:18
39.97347,116.335524,0,310,39994.3981828704,2009-06-30,09:33:23
39.973989,116.337389,0,477,39994.3995138889,2009-06-30,09:35:18
39.973375,116.334673,0,194,39994.3995717593,2009-06-30,09:35:23
39.973378,116.334345,0,237,39994.4082523148,2009-06-30,09:47:53
39.973386,116.334312,0,238,39994.4083101852,2009-06-30,09:47:58
39.973425,116.33418,0,239,39994.4083680556,2009-06-30,09:48:03
39.973411,116.334115,0,242,39994.4084259259,2009-06-30,09:48:08
39.973379,116.334086,0,242,39994.4084837963,2009-06-30,09:48:13
39.973406,116.334022,0,241,39994.4085416667,2009-06-30,09:48:18
39.97341,116.333958,0,239,39994.408599537,2009-06-30,09:48:23
39.97338,116.333915,0,238,39994.4086574074,2009-06-30,09:48:28
39.973389,116.333978,0,236,39994.4087152778,2009-06-30,09:48:33
39.97341,116.334039,0,236,39994.4087731481,2009-06-30,09:48:38
39.973424,116.334008,0,236,39994.4088310185,2009-06-30,09:48:43
39.973403,116.333976,0,235,39994.4088888889,2009-06-30,09:48:48
39.973419,116.334,0,233,39994.4089467593,2009-06-30,09:48:53
39.973444,116.333995,0,232,39994.4090046296,2009-06-30,09:48:58
39.973454,116.33399,0,231,39994.4090625,2009-06-30,09:49:03
39.973464,116.334008,0,230,39994.4091203704,2009-06-30,09:49:08
39.973467,116.334007,0,229,39994.4091782407,2009-06-30,09:49:13
39.973467,116.334007,0,229,39994.4092361111,2009-06-30,09:49:18
39.973461,116.334008,0,229,39994.4092939815,2009-06-30,09:49:23
39.973455,116.334012,0,229,39994.4093518518,2009-06-30,09:49:28
39.973455,116.334012,0,229,39994.4093865741,2009-06-30,09:49:31
39.973457,116.334011,0,229,39994.4094097222,2009-06-30,09:49:33
39.973612,116.334265,0,245,39994.4098726852,2009-06-30,09:50:13
39.973629,116.334519,0,239,39994.4099305556,2009-06-30,09:50:18
39.973623,116.334618,0,240,39994.4099884259,2009-06-30,09:50:23
39.973605,116.334609,0,240,39994.4100462963,2009-06-30,09:50:28
39.973553,116.33463,0,240,39994.4101041667,2009-06-30,09:50:33
39.973448,116.334726,0,241,39994.410162037,2009-06-30,09:50:38
39.973496,116.334668,0,241,39994.4102199074,2009-06-30,09:50:43
39.97346,116.334663,0,241,39994.4102777778,2009-06-30,09:50:48
39.973518,116.334604,0,240,39994.4103356482,2009-06-30,09:50:53
39.973586,116.334565,0,240,39994.4103935185,2009-06-30,09:50:58
39.973586,116.334565,0,240,39994.4104282407,2009-06-30,09:51:01
39.97358,116.334565,0,240,39994.4104513889,2009-06-30,09:51:03
39.973515,116.334612,0,240,39994.4105092593,2009-06-30,09:51:08
39.973513,116.334589,0,238,39994.4105671296,2009-06-30,09:51:13
39.973508,116.334563,0,237,39994.410625,2009-06-30,09:51:18
39.973457,116.334607,0,237,39994.4106828704,2009-06-30,09:51:23
39.973442,116.334605,0,238,39994.4107407407,2009-06-30,09:51:28
39.973435,116.334565,0,237,39994.4107986111,2009-06-30,09:51:33
39.973528,116.334414,0,237,39994.4109722222,2009-06-30,09:51:48
39.973473,116.334514,0,237,39994.4110300926,2009-06-30,09:51:53
39.973393,116.334651,0,237,39994.411087963,2009-06-30,09:51:58
39.973407,116.334639,0,237,39994.4111458333,2009-06-30,09:52:03
39.973458,116.334558,0,237,39994.4112037037,2009-06-30,09:52:08
39.973439,116.334557,0,237,39994.4112615741,2009-06-30,09:52:13
39.973442,116.334545,0,237,39994.4113194444,2009-06-30,09:52:18
39.973427,116.334539,0,237,39994.4116087963,2009-06-30,09:52:43
39.973427,116.334539,0,237,39994.4116435185,2009-06-30,09:52:46
39.973424,116.334541,0,237,39994.4116666667,2009-06-30,09:52:48
39.973484,116.334555,0,237,39994.411724537,2009-06-30,09:52:53
39.973541,116.334584,0,237,39994.4117824074,2009-06-30,09:52:58
39.973592,116.334525,0,237,39994.4118402778,2009-06-30,09:53:03
39.973687,116.334544,0,237,39994.4118981481,2009-06-30,09:53:08
39.973759,116.334612,0,237,39994.4119560185,2009-06-30,09:53:13
39.973721,116.33474,0,237,39994.4120138889,2009-06-30,09:53:18
39.973717,116.334746,0,237,39994.4120717593,2009-06-30,09:53:23
39.973717,116.334746,0,237,39994.4121064815,2009-06-30,09:53:26
39.973714,116.334749,0,237,39994.4121296296,2009-06-30,09:53:28
39.973724,116.334753,0,237,39994.4121875,2009-06-30,09:53:33
39.97377,116.334893,0,237,39994.4122453704,2009-06-30,09:53:38
39.973771,116.335033,0,238,39994.4123032407,2009-06-30,09:53:43
39.973741,116.33512,0,238,39994.4123611111,2009-06-30,09:53:48
39.973741,116.33512,0,238,39994.4123958333,2009-06-30,09:53:51
39.973742,116.335121,0,238,39994.4124189815,2009-06-30,09:53:53
39.973765,116.335158,0,239,39994.4124768519,2009-06-30,09:53:58
39.973817,116.335186,0,239,39994.4125347222,2009-06-30,09:54:03
39.973821,116.335277,0,239,39994.4125925926,2009-06-30,09:54:08
39.973819,116.33528,0,239,39994.412650463,2009-06-30,09:54:13
39.973817,116.335283,0,239,39994.4127083333,2009-06-30,09:54:18
39.973817,116.335283,0,239,39994.4127430556,2009-06-30,09:54:21
39.973819,116.335284,0,239,39994.4127662037,2009-06-30,09:54:23
39.973805,116.335357,0,239,39994.4128240741,2009-06-30,09:54:28
39.973797,116.335382,0,239,39994.4128819444,2009-06-30,09:54:33
39.9738,116.335378,0,239,39994.4129398148,2009-06-30,09:54:38
39.973801,116.335376,0,239,39994.4129976852,2009-06-30,09:54:43
39.973801,116.335376,0,239,39994.4130324074,2009-06-30,09:54:46
39.973794,116.335375,0,239,39994.4130555556,2009-06-30,09:54:48
39.973784,116.335375,0,239,39994.4131134259,2009-06-30,09:54:53
39.973788,116.335297,0,239,39994.4131712963,2009-06-30,09:54:58
39.973746,116.335311,0,239,39994.4132291667,2009-06-30,09:55:03
39.973686,116.335266,0,239,39994.413287037,2009-06-30,09:55:08
39.973759,116.335225,0,238,39994.4133449074,2009-06-30,09:55:13
39.973779,116.335249,0,238,39994.4134027778,2009-06-30,09:55:18
39.973747,116.335291,0,238,39994.4134606481,2009-06-30,09:55:23
39.973757,116.335288,0,238,39994.4135185185,2009-06-30,09:55:28
39.97385,116.33515,0,239,39994.4135763889,2009-06-30,09:55:33
39.973831,116.335156,0,239,39994.4136342593,2009-06-30,09:55:38
39.973726,116.335215,0,240,39994.4136921296,2009-06-30,09:55:43
39.973647,116.33518,0,241,39994.41375,2009-06-30,09:55:48
39.973647,116.33512,0,242,39994.4138078704,2009-06-30,09:55:53
39.973705,116.33499,0,242,39994.4138657407,2009-06-30,09:55:58
39.973833,116.334856,0,242,39994.4139236111,2009-06-30,09:56:03
39.973876,116.334803,0,242,39994.4139814815,2009-06-30,09:56:08
39.973937,116.334709,0,242,39994.4140393519,2009-06-30,09:56:13
39.973869,116.334841,0,240,39994.4140972222,2009-06-30,09:56:18
39.973775,116.335023,0,238,39994.4141550926,2009-06-30,09:56:23
39.973692,116.335112,0,232,39994.414212963,2009-06-30,09:56:28
39.973685,116.33518,0,230,39994.4142708333,2009-06-30,09:56:33
39.973712,116.335148,0,230,39994.4143287037,2009-06-30,09:56:38
39.97375,116.335118,0,232,39994.4143865741,2009-06-30,09:56:43
39.973756,116.335107,0,234,39994.4144444444,2009-06-30,09:56:48
39.973698,116.335129,0,235,39994.4145023148,2009-06-30,09:56:53
39.973657,116.335155,0,234,39994.4145601852,2009-06-30,09:56:58
39.973683,116.335172,0,234,39994.4146180556,2009-06-30,09:57:03
39.97376,116.335085,0,234,39994.4146759259,2009-06-30,09:57:08
39.973616,116.335144,0,235,39994.4147337963,2009-06-30,09:57:13
39.973538,116.335196,0,235,39994.4147916667,2009-06-30,09:57:18
39.973572,116.335221,0,235,39994.414849537,2009-06-30,09:57:23
39.973626,116.335203,0,235,39994.4149074074,2009-06-30,09:57:28
39.973596,116.335224,0,236,39994.4149652778,2009-06-30,09:57:33
39.973517,116.33531,0,236,39994.4150231481,2009-06-30,09:57:38
39.973532,116.33523,0,236,39994.4150810185,2009-06-30,09:57:43
39.97365,116.335141,0,235,39994.4151388889,2009-06-30,09:57:48
39.973714,116.335057,0,236,39994.4151967593,2009-06-30,09:57:53
39.973709,116.335102,0,236,39994.4152546296,2009-06-30,09:57:58
39.973767,116.335005,0,236,39994.4153125,2009-06-30,09:58:03
39.973777,116.334616,0,235,39994.4153703704,2009-06-30,09:58:08
39.973717,116.334641,0,237,39994.4154282407,2009-06-30,09:58:13
39.973713,116.334622,0,236,39994.4154861111,2009-06-30,09:58:18
39.973775,116.334466,0,235,39994.4155439815,2009-06-30,09:58:23
39.973799,116.334413,0,234,39994.4156018518,2009-06-30,09:58:28
39.973778,116.334447,0,234,39994.4156597222,2009-06-30,09:58:33
39.973756,116.334428,0,235,39994.4157175926,2009-06-30,09:58:38
39.973764,116.334342,0,235,39994.415775463,2009-06-30,09:58:43
39.973856,116.334225,0,236,39994.4158333333,2009-06-30,09:58:48
39.973831,116.334268,0,237,39994.4158912037,2009-06-30,09:58:53
39.973773,116.3343,0,237,39994.4159490741,2009-06-30,09:58:58
39.973769,116.334248,0,238,39994.4160069444,2009-06-30,09:59:03
39.973796,116.334131,0,239,39994.4160648148,2009-06-30,09:59:08
39.973767,116.334113,0,239,39994.4161226852,2009-06-30,09:59:13
39.973666,116.334193,0,240,39994.4161805556,2009-06-30,09:59:18
39.973709,116.334066,0,241,39994.4162384259,2009-06-30,09:59:23
39.973712,116.334051,0,241,39994.4162962963,2009-06-30,09:59:28
39.973684,116.334118,0,241,39994.4163541667,2009-06-30,09:59:33
39.9737,116.334079,0,241,39994.416412037,2009-06-30,09:59:38
39.973725,116.334068,0,241,39994.4164699074,2009-06-30,09:59:43
39.972053,116.334826,0,-39,39994.416875,2009-06-30,10:00:18
39.972464,116.334696,0,15,39994.4169328704,2009-06-30,10:00:23
39.972463,116.334451,0,-48,39994.4169907407,2009-06-30,10:00:28
39.972354,116.33428,0,-105,39994.4170486111,2009-06-30,10:00:33
39.972382,116.334187,0,-123,39994.4171064815,2009-06-30,10:00:38
39.972992,116.334383,0,39,39994.4171643518,2009-06-30,10:00:43
39.973607,116.335229,0,125,39994.4172222222,2009-06-30,10:00:48
39.973537,116.335401,0,192,39994.4172800926,2009-06-30,10:00:53
39.97343,116.335477,0,216,39994.417337963,2009-06-30,10:00:58
39.973509,116.335448,0,227,39994.4173958333,2009-06-30,10:01:03
39.973562,116.335294,0,232,39994.4174537037,2009-06-30,10:01:08
39.973634,116.335214,0,235,39994.4175115741,2009-06-30,10:01:13
39.973608,116.335186,0,237,39994.4175694444,2009-06-30,10:01:18
39.97354,116.335173,0,240,39994.4176273148,2009-06-30,10:01:23
39.973569,116.335097,0,241,39994.4176851852,2009-06-30,10:01:28
39.973605,116.335038,0,242,39994.4177430556,2009-06-30,10:01:33
39.973617,116.335131,0,242,39994.4178009259,2009-06-30,10:01:38
39.973673,116.335161,0,242,39994.4178587963,2009-06-30,10:01:43
39.973774,116.334982,0,242,39994.4179166667,2009-06-30,10:01:48
39.973822,116.335099,0,242,39994.417974537,2009-06-30,10:01:53
39.973812,116.335188,0,242,39994.4180324074,2009-06-30,10:01:58
39.973756,116.335196,0,242,39994.4180902778,2009-06-30,10:02:03
39.973745,116.335084,0,242,39994.4181481482,2009-06-30,10:02:08
39.973733,116.335016,0,243,39994.4182060185,2009-06-30,10:02:13
39.973709,116.334964,0,242,39994.4182638889,2009-06-30,10:02:18
39.973687,116.334928,0,241,39994.4183217593,2009-06-30,10:02:23
39.973629,116.334899,0,241,39994.4183796296,2009-06-30,10:02:28
39.973648,116.334846,0,241,39994.4184375,2009-06-30,10:02:33
39.973678,116.33477,0,241,39994.4184953704,2009-06-30,10:02:38
39.973589,116.334756,0,242,39994.4185532407,2009-06-30,10:02:43
39.973574,116.334641,0,244,39994.4186111111,2009-06-30,10:02:48
39.973581,116.334541,0,245,39994.4186689815,2009-06-30,10:02:53
39.97362,116.334478,0,247,39994.4187268519,2009-06-30,10:02:58
39.973656,116.334416,0,249,39994.4187847222,2009-06-30,10:03:03
39.973636,116.334416,0,249,39994.4188425926,2009-06-30,10:03:08
39.973633,116.334433,0,250,39994.418900463,2009-06-30,10:03:13
39.973668,116.33442,0,250,39994.4189583333,2009-06-30,10:03:18
39.973647,116.334461,0,250,39994.4190162037,2009-06-30,10:03:23
39.973648,116.334444,0,250,39994.4190740741,2009-06-30,10:03:28
39.973636,116.334513,0,250,39994.4191319444,2009-06-30,10:03:33
39.97367,116.334448,0,249,39994.4191898148,2009-06-30,10:03:38
39.973683,116.334404,0,248,39994.4192476852,2009-06-30,10:03:43
39.973688,116.334491,0,248,39994.4193055556,2009-06-30,10:03:48
39.973688,116.334491,0,248,39994.4193402778,2009-06-30,10:03:51
39.973689,116.334487,0,248,39994.4193634259,2009-06-30,10:03:53
39.973685,116.334509,0,248,39994.4194212963,2009-06-30,10:03:58
39.973646,116.334565,0,248,39994.4194791667,2009-06-30,10:04:03
39.973665,116.334605,0,248,39994.419537037,2009-06-30,10:04:08
39.973707,116.334597,0,248,39994.4195949074,2009-06-30,10:04:13
39.973758,116.334562,0,248,39994.4196527778,2009-06-30,10:04:18
39.973755,116.334677,0,248,39994.4197106481,2009-06-30,10:04:23
39.973776,116.334743,0,248,39994.4197685185,2009-06-30,10:04:28
39.973797,116.334696,0,248,39994.4198263889,2009-06-30,10:04:33
39.97376,116.334759,0,248,39994.4198842593,2009-06-30,10:04:38
39.973812,116.334927,0,248,39994.4199421296,2009-06-30,10:04:43
39.973827,116.334969,0,250,39994.42,2009-06-30,10:04:48
39.973891,116.334979,0,253,39994.4200578704,2009-06-30,10:04:53
39.973868,116.334862,0,254,39994.4201157407,2009-06-30,10:04:58
39.973859,116.334822,0,254,39994.4201736111,2009-06-30,10:05:03
39.97385,116.334822,0,255,39994.4202314815,2009-06-30,10:05:08
39.973838,116.334789,0,255,39994.4202893519,2009-06-30,10:05:13
39.973809,116.334715,0,255,39994.4203472222,2009-06-30,10:05:18
39.973773,116.334667,0,255,39994.4204050926,2009-06-30,10:05:23
39.973731,116.334583,0,255,39994.420462963,2009-06-30,10:05:28
39.973707,116.334534,0,254,39994.4205208333,2009-06-30,10:05:33
39.973716,116.33445,0,254,39994.4205787037,2009-06-30,10:05:38
39.973712,116.334451,0,254,39994.4206365741,2009-06-30,10:05:43
39.973715,116.334449,0,254,39994.4206944444,2009-06-30,10:05:48
39.973715,116.334449,0,254,39994.4207291667,2009-06-30,10:05:51
39.973711,116.334446,0,254,39994.4207523148,2009-06-30,10:05:53
39.973698,116.334446,0,254,39994.4208101852,2009-06-30,10:05:58
39.973688,116.334389,0,253,39994.4208680556,2009-06-30,10:06:03
39.973594,116.334693,0,257,39994.4236458333,2009-06-30,10:10:03
39.973623,116.33475,0,257,39994.4237037037,2009-06-30,10:10:08
39.973613,116.334751,0,257,39994.4237615741,2009-06-30,10:10:13
39.973613,116.334751,0,257,39994.4237962963,2009-06-30,10:10:16
39.973618,116.334749,0,257,39994.4238194444,2009-06-30,10:10:18
39.973679,116.334673,0,257,39994.4238773148,2009-06-30,10:10:23
39.973697,116.334679,0,258,39994.4239351852,2009-06-30,10:10:28
39.973699,116.334679,0,258,39994.4239930556,2009-06-30,10:10:33
39.973699,116.334679,0,258,39994.4240277778,2009-06-30,10:10:36
39.973699,116.33468,0,259,39994.4240509259,2009-06-30,10:10:38
39.97369,116.334681,0,259,39994.4241087963,2009-06-30,10:10:43
39.973681,116.334683,0,259,39994.4241666667,2009-06-30,10:10:48
39.97368,116.334684,0,259,39994.424224537,2009-06-30,10:10:53
39.973685,116.334685,0,259,39994.4242824074,2009-06-30,10:10:58
39.973682,116.334689,0,259,39994.4243402778,2009-06-30,10:11:03
39.973675,116.334692,0,259,39994.4243981481,2009-06-30,10:11:08
39.973672,116.334695,0,259,39994.4244560185,2009-06-30,10:11:13
39.973672,116.334695,0,259,39994.4244907407,2009-06-30,10:11:16
39.973677,116.334696,0,259,39994.4245138889,2009-06-30,10:11:18
39.973687,116.334696,0,259,39994.4245717593,2009-06-30,10:11:23
39.973687,116.334696,0,259,39994.4246064815,2009-06-30,10:11:26
39.97368,116.3347,0,259,39994.4246296296,2009-06-30,10:11:28
39.973694,116.334736,0,259,39994.4246875,2009-06-30,10:11:33
39.97374,116.334781,0,260,39994.4247453704,2009-06-30,10:11:38
39.973744,116.334781,0,260,39994.4248032407,2009-06-30,10:11:43
39.973744,116.334781,0,260,39994.424837963,2009-06-30,10:11:46
39.973752,116.334781,0,260,39994.4248611111,2009-06-30,10:11:48
39.973761,116.33478,0,260,39994.4249189815,2009-06-30,10:11:53
39.973765,116.334782,0,261,39994.4249768518,2009-06-30,10:11:58
39.973766,116.334783,0,261,39994.4250347222,2009-06-30,10:12:03
39.973763,116.334786,0,261,39994.4250925926,2009-06-30,10:12:08
39.973758,116.334788,0,261,39994.425150463,2009-06-30,10:12:13
39.973759,116.334785,0,261,39994.4252083333,2009-06-30,10:12:18
39.973764,116.334777,0,261,39994.4252662037,2009-06-30,10:12:23
39.973761,116.334776,0,261,39994.4253240741,2009-06-30,10:12:28
39.973763,116.334776,0,261,39994.4253819444,2009-06-30,10:12:33
39.973758,116.334776,0,261,39994.4254398148,2009-06-30,10:12:38
39.973758,116.334776,0,261,39994.4254976852,2009-06-30,10:12:43
39.973758,116.334776,0,261,39994.4255324074,2009-06-30,10:12:46
39.973751,116.33478,0,262,39994.4255555556,2009-06-30,10:12:48
39.973752,116.334858,0,262,39994.4256134259,2009-06-30,10:12:53
39.973743,116.33486,0,262,39994.4256712963,2009-06-30,10:12:58
39.973759,116.334832,0,262,39994.4257291667,2009-06-30,10:13:03
39.973799,116.334723,0,261,39994.425787037,2009-06-30,10:13:08
39.973773,116.334666,0,261,39994.4258449074,2009-06-30,10:13:13
39.974221,116.335759,0,330,39994.4267708333,2009-06-30,10:14:33
39.973588,116.334723,0,129,39994.4268287037,2009-06-30,10:14:38
39.97359,116.334744,0,133,39994.4268865741,2009-06-30,10:14:43
39.973571,116.334758,0,149,39994.4269444444,2009-06-30,10:14:48
39.973572,116.334786,0,175,39994.4270023148,2009-06-30,10:14:53
39.973463,116.334714,0,146,39994.4270601852,2009-06-30,10:14:58
39.973595,116.334859,0,186,39994.4271180556,2009-06-30,10:15:03
39.973548,116.33481,0,171,39994.4271759259,2009-06-30,10:15:08
39.973518,116.334814,0,164,39994.4272337963,2009-06-30,10:15:13
39.973518,116.334814,0,164,39994.4272685185,2009-06-30,10:15:16
39.973513,116.334813,0,164,39994.4272916667,2009-06-30,10:15:18
39.973541,116.334887,0,159,39994.427349537,2009-06-30,10:15:23
39.973535,116.334888,0,159,39994.4274074074,2009-06-30,10:15:28
39.973529,116.334886,0,159,39994.4274652778,2009-06-30,10:15:33
39.973529,116.334886,0,159,39994.4275,2009-06-30,10:15:36
39.973522,116.334884,0,159,39994.4275231481,2009-06-30,10:15:38
39.973513,116.33488,0,159,39994.4275810185,2009-06-30,10:15:43
39.973512,116.334878,0,159,39994.4276388889,2009-06-30,10:15:48
39.973517,116.334876,0,159,39994.4276967593,2009-06-30,10:15:53
39.973525,116.334874,0,159,39994.4277546296,2009-06-30,10:15:58
39.973525,116.334874,0,159,39994.4277893519,2009-06-30,10:16:01
39.973521,116.334873,0,159,39994.4278125,2009-06-30,10:16:03
39.97351,116.334874,0,159,39994.4278703704,2009-06-30,10:16:08
39.97351,116.334874,0,159,39994.4279050926,2009-06-30,10:16:11
39.973509,116.334872,0,159,39994.4279282407,2009-06-30,10:16:13
39.973509,116.334832,0,161,39994.4279861111,2009-06-30,10:16:18
39.973459,116.334837,0,162,39994.4280439815,2009-06-30,10:16:23
39.97345,116.334833,0,162,39994.4281018519,2009-06-30,10:16:28
39.97345,116.334833,0,162,39994.4281365741,2009-06-30,10:16:31
39.973443,116.334828,0,162,39994.4281597222,2009-06-30,10:16:33
39.973485,116.334715,0,161,39994.4282175926,2009-06-30,10:16:38
39.973533,116.334615,0,155,39994.428275463,2009-06-30,10:16:43
39.973495,116.334642,0,156,39994.4283333333,2009-06-30,10:16:48
39.973553,116.334588,0,154,39994.4283912037,2009-06-30,10:16:53
39.973593,116.334544,0,153,39994.4284490741,2009-06-30,10:16:58
39.97364,116.334459,0,153,39994.4285069444,2009-06-30,10:17:03
39.973619,116.334361,0,153,39994.4285648148,2009-06-30,10:17:08
39.973539,116.33434,0,151,39994.4286226852,2009-06-30,10:17:13
39.973545,116.334274,0,148,39994.4286805556,2009-06-30,10:17:18
39.973545,116.334245,0,147,39994.4287384259,2009-06-30,10:17:23
39.973524,116.334307,0,149,39994.4287962963,2009-06-30,10:17:28
39.973517,116.334293,0,153,39994.4288541667,2009-06-30,10:17:33
39.973524,116.334263,0,155,39994.428912037,2009-06-30,10:17:38
39.973505,116.334287,0,154,39994.4289699074,2009-06-30,10:17:43
39.973527,116.334257,0,154,39994.4290277778,2009-06-30,10:17:48
39.973519,116.334181,0,155,39994.4290856481,2009-06-30,10:17:53
39.973498,116.334133,0,156,39994.4291435185,2009-06-30,10:17:58
39.973436,116.334127,0,156,39994.4292013889,2009-06-30,10:18:03
39.973365,116.334174,0,156,39994.4292592593,2009-06-30,10:18:08
39.973282,116.33427,0,157,39994.4293171296,2009-06-30,10:18:13
39.973242,116.334186,0,157,39994.429375,2009-06-30,10:18:18
39.973273,116.334084,0,158,39994.4294328704,2009-06-30,10:18:23
39.973262,116.334081,0,159,39994.4294907407,2009-06-30,10:18:28
39.973056,116.334116,0,159,39994.4295486111,2009-06-30,10:18:33
39.972987,116.334087,0,160,39994.4296064815,2009-06-30,10:18:38
39.972987,116.334087,0,160,39994.4296412037,2009-06-30,10:18:41
39.972984,116.334095,0,160,39994.4296643519,2009-06-30,10:18:43
39.972987,116.334071,0,161,39994.4297222222,2009-06-30,10:18:48
39.973054,116.334045,0,161,39994.4297800926,2009-06-30,10:18:53
39.973196,116.333968,0,161,39994.429837963,2009-06-30,10:18:58
39.973279,116.333903,0,162,39994.4298958333,2009-06-30,10:19:03
39.973377,116.333842,0,162,39994.4299537037,2009-06-30,10:19:08
39.973426,116.333857,0,163,39994.4300115741,2009-06-30,10:19:13
39.973456,116.333865,0,165,39994.4300694444,2009-06-30,10:19:18
39.973442,116.334003,0,166,39994.4301273148,2009-06-30,10:19:23
39.973465,116.334095,0,168,39994.4301851852,2009-06-30,10:19:28
39.97349,116.33413,0,170,39994.4302430556,2009-06-30,10:19:33
39.9736,116.334064,0,171,39994.4303009259,2009-06-30,10:19:38
39.973641,116.334017,0,172,39994.4303587963,2009-06-30,10:19:43
39.973597,116.334026,0,173,39994.4304166667,2009-06-30,10:19:48
39.973541,116.334099,0,173,39994.430474537,2009-06-30,10:19:53
39.973497,116.334132,0,174,39994.4305324074,2009-06-30,10:19:58
39.973393,116.33417,0,177,39994.4305902778,2009-06-30,10:20:03
39.973326,116.334135,0,179,39994.4306481481,2009-06-30,10:20:08
39.973253,116.334112,0,181,39994.4307060185,2009-06-30,10:20:13
39.973181,116.33411,0,183,39994.4307638889,2009-06-30,10:20:18
39.973211,116.334157,0,184,39994.4308217593,2009-06-30,10:20:23
39.973235,116.334084,0,185,39994.4308796296,2009-06-30,10:20:28
39.973338,116.334143,0,186,39994.4309375,2009-06-30,10:20:33
39.973541,116.334187,0,185,39994.4309953704,2009-06-30,10:20:38
39.973667,116.334182,0,185,39994.4310532407,2009-06-30,10:20:43
39.973792,116.33418,0,185,39994.4311111111,2009-06-30,10:20:48
39.973925,116.334206,0,183,39994.4311689815,2009-06-30,10:20:53
39.973996,116.334226,0,182,39994.4312268518,2009-06-30,10:20:58
39.974035,116.334254,0,180,39994.4312847222,2009-06-30,10:21:03
39.974088,116.334295,0,179,39994.4313425926,2009-06-30,10:21:08
39.974167,116.33432,0,180,39994.431400463,2009-06-30,10:21:13
39.97422,116.334409,0,181,39994.4314583333,2009-06-30,10:21:18
39.974132,116.334376,0,186,39994.4315740741,2009-06-30,10:21:28
39.973992,116.334395,0,186,39994.4316319444,2009-06-30,10:21:33
39.973891,116.334576,0,185,39994.4316898148,2009-06-30,10:21:38
39.973785,116.334599,0,184,39994.4317476852,2009-06-30,10:21:43
39.973719,116.33459,0,184,39994.4318055556,2009-06-30,10:21:48
39.973482,116.334579,0,184,39994.4318634259,2009-06-30,10:21:53
39.973341,116.334546,0,185,39994.4319212963,2009-06-30,10:21:58
39.97315,116.334501,0,186,39994.4319791667,2009-06-30,10:22:03
39.973181,116.334474,0,186,39994.432037037,2009-06-30,10:22:08
39.973069,116.334487,0,186,39994.4321527778,2009-06-30,10:22:18
39.973009,116.334543,0,186,39994.4322106481,2009-06-30,10:22:23
39.972959,116.334565,0,185,39994.4322685185,2009-06-30,10:22:28
39.972849,116.334551,0,185,39994.4323263889,2009-06-30,10:22:33
39.972565,116.334561,0,185,39994.4323842593,2009-06-30,10:22:38
39.972432,116.334526,0,185,39994.4324421296,2009-06-30,10:22:43
39.972461,116.334606,0,185,39994.4325,2009-06-30,10:22:48
39.972587,116.334618,0,184,39994.4325578704,2009-06-30,10:22:53
39.972708,116.334643,0,184,39994.4326157407,2009-06-30,10:22:58
39.972751,116.334645,0,184,39994.4326736111,2009-06-30,10:23:03
39.972822,116.334704,0,184,39994.4327314815,2009-06-30,10:23:08
39.972759,116.334691,0,185,39994.4327893518,2009-06-30,10:23:13
39.972668,116.334586,0,186,39994.4328472222,2009-06-30,10:23:18
39.972625,116.334463,0,186,39994.4329050926,2009-06-30,10:23:23
39.972453,116.334459,0,186,39994.432962963,2009-06-30,10:23:28
39.972203,116.334483,0,187,39994.4330208333,2009-06-30,10:23:33
39.972028,116.334432,0,186,39994.4330787037,2009-06-30,10:23:38
39.971936,116.334396,0,186,39994.4331365741,2009-06-30,10:23:43
39.971991,116.33437,0,186,39994.4331944444,2009-06-30,10:23:48
39.972245,116.334252,0,186,39994.4332523148,2009-06-30,10:23:53
39.972557,116.334211,0,186,39994.4333101852,2009-06-30,10:23:58
39.972597,116.334264,0,185,39994.4333680556,2009-06-30,10:24:03
39.972729,116.334294,0,185,39994.4334259259,2009-06-30,10:24:08
39.972874,116.334399,0,184,39994.4334837963,2009-06-30,10:24:13
39.972896,116.334536,0,183,39994.4335416667,2009-06-30,10:24:18
39.972725,116.334594,0,184,39994.433599537,2009-06-30,10:24:23
39.972508,116.3345,0,184,39994.4336574074,2009-06-30,10:24:28
39.972375,116.334436,0,185,39994.4337152778,2009-06-30,10:24:33
39.972158,116.334393,0,186,39994.4337731482,2009-06-30,10:24:38
39.972117,116.334337,0,187,39994.4338310185,2009-06-30,10:24:43
39.972249,116.334226,0,187,39994.4338888889,2009-06-30,10:24:48
39.972178,116.334198,0,187,39994.4339467593,2009-06-30,10:24:53
39.972126,116.334135,0,187,39994.4340046296,2009-06-30,10:24:58
39.972052,116.334036,0,187,39994.4340625,2009-06-30,10:25:03
39.971967,116.333984,0,186,39994.4341203704,2009-06-30,10:25:08
39.971837,116.333944,0,186,39994.4341782407,2009-06-30,10:25:13
39.971796,116.333935,0,186,39994.4342361111,2009-06-30,10:25:18
39.971831,116.333859,0,185,39994.4342939815,2009-06-30,10:25:23
39.971804,116.333863,0,185,39994.4343518519,2009-06-30,10:25:28
39.971815,116.33381,0,185,39994.4344097222,2009-06-30,10:25:33
39.971683,116.33374,0,185,39994.4344675926,2009-06-30,10:25:38
39.972719,116.333893,0,187,39994.434525463,2009-06-30,10:25:43
39.973126,116.334202,0,182,39994.4345833333,2009-06-30,10:25:48
39.972805,116.334078,0,183,39994.4346412037,2009-06-30,10:25:53
39.972601,116.333955,0,184,39994.4346990741,2009-06-30,10:25:58
39.972587,116.334034,0,183,39994.4347569444,2009-06-30,10:26:03
39.97253,116.334067,0,184,39994.4348148148,2009-06-30,10:26:08
39.972628,116.333981,0,183,39994.4348726852,2009-06-30,10:26:13
39.972673,116.334001,0,183,39994.4349305556,2009-06-30,10:26:18
39.97289,116.32941,0,-21,39994.435162037,2009-06-30,10:26:38
39.975239,116.336965,0,1098,39994.4359722222,2009-06-30,10:27:48
39.974761,116.335796,0,742,39994.4360300926,2009-06-30,10:27:53
39.974941,116.337731,0,1072,39994.4363194444,2009-06-30,10:28:18
39.975441,116.335876,0,375,39994.4363773148,2009-06-30,10:28:23
39.975111,116.335242,0,230,39994.4364351852,2009-06-30,10:28:28
39.974979,116.33508,0,204,39994.4364930556,2009-06-30,10:28:33
39.974294,116.334522,0,166,39994.4365509259,2009-06-30,10:28:38
39.973876,116.334278,0,157,39994.4366087963,2009-06-30,10:28:43
39.973806,116.334292,0,159,39994.4366666667,2009-06-30,10:28:48
39.973731,116.334257,0,158,39994.436724537,2009-06-30,10:28:53
39.973727,116.334139,0,152,39994.4367824074,2009-06-30,10:28:58
39.973729,116.334114,0,151,39994.4368402778,2009-06-30,10:29:03
39.973729,116.334114,0,151,39994.436875,2009-06-30,10:29:06
39.973736,116.334113,0,150,39994.4368981481,2009-06-30,10:29:08
39.973719,116.334143,0,150,39994.4369560185,2009-06-30,10:29:13
39.973659,116.334204,0,152,39994.4370138889,2009-06-30,10:29:18
39.973689,116.334136,0,152,39994.4370717593,2009-06-30,10:29:23
39.973696,116.33419,0,149,39994.4371296296,2009-06-30,10:29:28
39.973702,116.334213,0,145,39994.4371875,2009-06-30,10:29:33
39.973767,116.334139,0,140,39994.4372453704,2009-06-30,10:29:38
39.973807,116.334097,0,138,39994.4373032407,2009-06-30,10:29:43
39.973786,116.334195,0,137,39994.4373611111,2009-06-30,10:29:48
39.973831,116.334221,0,135,39994.4374189815,2009-06-30,10:29:53
39.97391,116.334202,0,133,39994.4374768519,2009-06-30,10:29:58
39.973998,116.334166,0,131,39994.4375347222,2009-06-30,10:30:03
39.974071,116.334187,0,131,39994.4375925926,2009-06-30,10:30:08
39.974112,116.334161,0,132,39994.437650463,2009-06-30,10:30:13
39.974195,116.334096,0,133,39994.4377083333,2009-06-30,10:30:18
39.97419,116.334062,0,135,39994.4377662037,2009-06-30,10:30:23
39.974207,116.33409,0,136,39994.4378240741,2009-06-30,10:30:28
39.974131,116.334085,0,136,39994.4378819444,2009-06-30,10:30:33
39.974043,116.334135,0,137,39994.4379398148,2009-06-30,10:30:38
39.974017,116.334188,0,137,39994.4379976852,2009-06-30,10:30:43
39.974107,116.334142,0,138,39994.4380555556,2009-06-30,10:30:48
39.974065,116.334075,0,138,39994.4381134259,2009-06-30,10:30:53
39.974135,116.334099,0,139,39994.4381712963,2009-06-30,10:30:58
39.974067,116.334133,0,139,39994.4382291667,2009-06-30,10:31:03
39.97401,116.334119,0,139,39994.438287037,2009-06-30,10:31:08
39.97398,116.334136,0,139,39994.4383449074,2009-06-30,10:31:13
39.974073,116.334159,0,140,39994.4384027778,2009-06-30,10:31:18
39.97417,116.334229,0,140,39994.4384606481,2009-06-30,10:31:23
39.974142,116.334212,0,140,39994.4385185185,2009-06-30,10:31:28
39.974124,116.334193,0,140,39994.4385763889,2009-06-30,10:31:33
39.973999,116.334271,0,139,39994.4386342593,2009-06-30,10:31:38
39.973959,116.334373,0,139,39994.4386921296,2009-06-30,10:31:43
39.974128,116.334397,0,139,39994.43875,2009-06-30,10:31:48
39.974314,116.334391,0,139,39994.4388078704,2009-06-30,10:31:53
39.974447,116.334448,0,138,39994.4388657407,2009-06-30,10:31:58
39.974522,116.334543,0,138,39994.4389236111,2009-06-30,10:32:03
39.974349,116.334501,0,139,39994.4389814815,2009-06-30,10:32:08
39.974193,116.334441,0,139,39994.4390393518,2009-06-30,10:32:13
39.973906,116.334375,0,139,39994.4390972222,2009-06-30,10:32:18
39.973817,116.334358,0,138,39994.4391550926,2009-06-30,10:32:23
39.973778,116.334218,0,138,39994.439212963,2009-06-30,10:32:28
39.973811,116.334202,0,137,39994.4392708333,2009-06-30,10:32:33
39.973669,116.333964,0,139,39994.4393865741,2009-06-30,10:32:43
39.973466,116.333751,0,139,39994.4394444444,2009-06-30,10:32:48
39.973342,116.333706,0,139,39994.4395023148,2009-06-30,10:32:53
39.973711,116.334066,0,139,39994.4395601852,2009-06-30,10:32:58
39.974111,116.334306,0,139,39994.4396180556,2009-06-30,10:33:03
39.974793,116.334725,0,139,39994.4397337963,2009-06-30,10:33:13
39.974889,116.334776,0,139,39994.4397916667,2009-06-30,10:33:18
39.974839,116.334772,0,138,39994.439849537,2009-06-30,10:33:23
39.974622,116.334731,0,139,39994.4399074074,2009-06-30,10:33:28
39.974369,116.334693,0,141,39994.4399652778,2009-06-30,10:33:33
39.974336,116.334565,0,142,39994.4400231481,2009-06-30,10:33:38
39.974487,116.334524,0,143,39994.4400810185,2009-06-30,10:33:43
39.974563,116.33458,0,143,39994.4401388889,2009-06-30,10:33:48
39.974573,116.334573,0,143,39994.4401967593,2009-06-30,10:33:53
39.974522,116.334524,0,142,39994.4402546296,2009-06-30,10:33:58
39.974569,116.334526,0,142,39994.4403125,2009-06-30,10:34:03
39.974604,116.334593,0,142,39994.4403703704,2009-06-30,10:34:08
39.974528,116.334683,0,141,39994.4404282407,2009-06-30,10:34:13
39.974505,116.33474,0,141,39994.4404861111,2009-06-30,10:34:18
39.974444,116.33482,0,140,39994.4405439815,2009-06-30,10:34:23
39.974474,116.334783,0,141,39994.4406018518,2009-06-30,10:34:28
39.974488,116.334759,0,142,39994.4406597222,2009-06-30,10:34:33
39.974511,116.334774,0,141,39994.4410069444,2009-06-30,10:35:03
39.974514,116.334711,0,142,39994.4410648148,2009-06-30,10:35:08
39.974557,116.334627,0,143,39994.4411226852,2009-06-30,10:35:13
39.974612,116.334575,0,145,39994.4411805556,2009-06-30,10:35:18
39.974654,116.33455,0,146,39994.4412384259,2009-06-30,10:35:23
39.974749,116.334438,0,147,39994.4412962963,2009-06-30,10:35:28
39.974852,116.334327,0,149,39994.4413541667,2009-06-30,10:35:33
39.974828,116.33432,0,150,39994.441412037,2009-06-30,10:35:38
39.974828,116.33432,0,150,39994.4414467593,2009-06-30,10:35:41
39.974835,116.33432,0,150,39994.4414699074,2009-06-30,10:35:43
39.974828,116.334329,0,149,39994.4415277778,2009-06-30,10:35:48
39.974828,116.33434,0,148,39994.4415856482,2009-06-30,10:35:53
39.974786,116.33437,0,148,39994.4416435185,2009-06-30,10:35:58
39.97473,116.33446,0,148,39994.4417013889,2009-06-30,10:36:03
39.974027,116.334746,0,147,39994.4421064815,2009-06-30,10:36:38
39.974355,116.334927,0,146,39994.4421643519,2009-06-30,10:36:43
39.974186,116.334871,0,146,39994.4422222222,2009-06-30,10:36:48
39.973903,116.334739,0,145,39994.4422800926,2009-06-30,10:36:53
39.973729,116.334652,0,145,39994.442337963,2009-06-30,10:36:58
39.972885,116.334451,0,147,39994.4425115741,2009-06-30,10:37:13
39.973675,116.334069,0,146,39994.4428587963,2009-06-30,10:37:43
39.973702,116.334174,0,146,39994.4429166667,2009-06-30,10:37:48
39.97429,116.334618,0,145,39994.442974537,2009-06-30,10:37:53
39.974217,116.33453,0,144,39994.4430324074,2009-06-30,10:37:58
39.974079,116.334452,0,144,39994.4430902778,2009-06-30,10:38:03
39.974081,116.334346,0,145,39994.4431365741,2009-06-30,10:38:07
39.974008,116.334241,0,145,39994.4431944444,2009-06-30,10:38:12
39.973919,116.334139,0,146,39994.4432523148,2009-06-30,10:38:17
39.973896,116.334152,0,146,39994.4433101852,2009-06-30,10:38:22
39.973884,116.33418,0,146,39994.4433680556,2009-06-30,10:38:27
39.973877,116.334139,0,146,39994.4434259259,2009-06-30,10:38:32
39.973877,116.334195,0,147,39994.4434837963,2009-06-30,10:38:37
39.973858,116.334208,0,147,39994.4435416667,2009-06-30,10:38:42
39.973815,116.334236,0,147,39994.443599537,2009-06-30,10:38:47
39.973755,116.334101,0,147,39994.4436574074,2009-06-30,10:38:52
39.973702,116.334135,0,148,39994.4437152778,2009-06-30,10:38:57
39.973876,116.334186,0,147,39994.4437731481,2009-06-30,10:39:02
39.973907,116.334213,0,147,39994.4438310185,2009-06-30,10:39:07
39.973938,116.334234,0,146,39994.4438888889,2009-06-30,10:39:12
39.973979,116.334263,0,144,39994.4439467593,2009-06-30,10:39:17
39.974017,116.334231,0,142,39994.4440046296,2009-06-30,10:39:22
39.974069,116.334192,0,140,39994.4440625,2009-06-30,10:39:27
39.974118,116.334183,0,139,39994.4441203704,2009-06-30,10:39:32
39.97419,116.334185,0,137,39994.4441782407,2009-06-30,10:39:37
39.974277,116.334189,0,136,39994.4442361111,2009-06-30,10:39:42
39.974374,116.334189,0,136,39994.4442939815,2009-06-30,10:39:47
39.974476,116.334151,0,138,39994.4443518519,2009-06-30,10:39:52
39.974503,116.334141,0,139,39994.4444097222,2009-06-30,10:39:57
39.974507,116.334139,0,139,39994.4444675926,2009-06-30,10:40:02
39.97451,116.334137,0,139,39994.444525463,2009-06-30,10:40:07
39.974503,116.334129,0,139,39994.4446412037,2009-06-30,10:40:17
39.974503,116.334129,0,139,39994.4446759259,2009-06-30,10:40:20
39.974501,116.334124,0,139,39994.4446990741,2009-06-30,10:40:22
39.974073,116.333988,0,139,39994.4447569444,2009-06-30,10:40:27
39.973718,116.333914,0,139,39994.4448148148,2009-06-30,10:40:32
39.973544,116.333886,0,140,39994.4448726852,2009-06-30,10:40:37
39.973448,116.333853,0,140,39994.4449305556,2009-06-30,10:40:42
39.972955,116.333563,0,140,39994.4449884259,2009-06-30,10:40:47
39.972946,116.333477,0,140,39994.4450462963,2009-06-30,10:40:52
39.972926,116.333349,0,141,39994.4451041667,2009-06-30,10:40:57
39.972895,116.333269,0,141,39994.445162037,2009-06-30,10:41:02
39.972811,116.333197,0,142,39994.4452199074,2009-06-30,10:41:07
39.972708,116.333129,0,142,39994.4452777778,2009-06-30,10:41:12
39.972637,116.333088,0,142,39994.4453356481,2009-06-30,10:41:17
39.972614,116.333057,0,143,39994.4453935185,2009-06-30,10:41:22
39.972599,116.333033,0,143,39994.4454513889,2009-06-30,10:41:27
39.972477,116.333113,0,143,39994.4455092593,2009-06-30,10:41:32
39.972407,116.333076,0,144,39994.4455671296,2009-06-30,10:41:37
39.972332,116.333005,0,144,39994.445625,2009-06-30,10:41:42
39.974918,116.331113,0,56,39994.4481134259,2009-06-30,10:45:17
39.97495,116.331152,0,64,39994.4481712963,2009-06-30,10:45:22
39.975143,116.332023,0,4,39994.4482291667,2009-06-30,10:45:27
39.974303,116.332271,0,-107,39994.448287037,2009-06-30,10:45:32
39.974137,116.332386,0,-134,39994.4483449074,2009-06-30,10:45:37
39.974165,116.332359,0,-116,39994.4484027778,2009-06-30,10:45:42
39.974135,116.332373,0,-107,39994.4484606481,2009-06-30,10:45:47
39.974078,116.332424,0,-85,39994.4485185185,2009-06-30,10:45:52
39.974061,116.332426,0,-82,39994.4485763889,2009-06-30,10:45:57
39.974055,116.332416,0,-77,39994.4486342593,2009-06-30,10:46:02
39.974055,116.332416,0,-77,39994.4486689815,2009-06-30,10:46:05
39.974047,116.332409,0,-62,39994.4486921296,2009-06-30,10:46:07
39.974063,116.332373,0,-59,39994.44875,2009-06-30,10:46:12
39.974064,116.332359,0,-58,39994.4488078704,2009-06-30,10:46:17
39.97406,116.332335,0,-57,39994.4488657407,2009-06-30,10:46:22
39.974045,116.332295,0,-56,39994.4489236111,2009-06-30,10:46:27
39.974014,116.332277,0,-50,39994.4489814815,2009-06-30,10:46:32
39.974011,116.332273,0,-51,39994.4490393519,2009-06-30,10:46:37
39.974011,116.332273,0,-51,39994.4490972222,2009-06-30,10:46:42
39.974011,116.332273,0,-51,39994.4491319444,2009-06-30,10:46:45
39.974004,116.33227,0,-51,39994.4491550926,2009-06-30,10:46:47
39.973868,116.332293,0,-57,39994.449212963,2009-06-30,10:46:52
39.973782,116.332276,0,-61,39994.4492708333,2009-06-30,10:46:57
39.973772,116.332274,0,-61,39994.4493287037,2009-06-30,10:47:02
39.973762,116.332278,0,-59,39994.4493865741,2009-06-30,10:47:07
39.973759,116.332285,0,-58,39994.4494328704,2009-06-30,10:47:11
39.973751,116.332286,0,-56,39994.4494907407,2009-06-30,10:47:16
39.973748,116.332286,0,-54,39994.4495486111,2009-06-30,10:47:21
39.973748,116.332286,0,-54,39994.4495717593,2009-06-30,10:47:23
39.973744,116.332285,0,-53,39994.4495949074,2009-06-30,10:47:25
39.973735,116.33229,0,-51,39994.4496527778,2009-06-30,10:47:30
39.973794,116.332307,0,-41,39994.4497106481,2009-06-30,10:47:35
39.973797,116.332133,0,-26,39994.4497685185,2009-06-30,10:47:40
39.973792,116.332132,0,-23,39994.4498263889,2009-06-30,10:47:45
39.973788,116.332131,0,-20,39994.4498842593,2009-06-30,10:47:50
39.973788,116.332131,0,-20,39994.4499189815,2009-06-30,10:47:53
39.973781,116.332131,0,-16,39994.4499421296,2009-06-30,10:47:55
39.973723,116.332144,0,-8,39994.45,2009-06-30,10:48:00
39.973598,116.332148,0,9,39994.4500578704,2009-06-30,10:48:05
39.973543,116.332147,0,19,39994.4501157407,2009-06-30,10:48:10
39.973506,116.33212,0,25,39994.4501736111,2009-06-30,10:48:15
39.9735,116.332118,0,30,39994.4502314815,2009-06-30,10:48:20
39.9735,116.332118,0,30,39994.4502662037,2009-06-30,10:48:23
39.973495,116.332118,0,36,39994.4502893519,2009-06-30,10:48:25
39.973249,116.332115,0,82,39994.4503472222,2009-06-30,10:48:30
39.97318,116.332186,0,107,39994.4504050926,2009-06-30,10:48:35
39.973176,116.33219,0,111,39994.450462963,2009-06-30,10:48:40
39.97317,116.332191,0,112,39994.4505208333,2009-06-30,10:48:45
39.973167,116.332192,0,113,39994.4505787037,2009-06-30,10:48:50
39.973168,116.332192,0,114,39994.4506365741,2009-06-30,10:48:55
39.973168,116.332192,0,114,39994.4506944444,2009-06-30,10:49:00
39.973165,116.332193,0,115,39994.4507523148,2009-06-30,10:49:05
39.973166,116.332194,0,115,39994.4508101852,2009-06-30,10:49:10
39.973167,116.332194,0,116,39994.4508680556,2009-06-30,10:49:15
39.973167,116.332194,0,116,39994.4509259259,2009-06-30,10:49:20
39.973165,116.332196,0,117,39994.4509837963,2009-06-30,10:49:25
39.973163,116.332196,0,118,39994.4510416667,2009-06-30,10:49:30
39.973163,116.332197,0,118,39994.451099537,2009-06-30,10:49:35
39.973163,116.332198,0,118,39994.4511574074,2009-06-30,10:49:40
39.973162,116.332198,0,118,39994.4512152778,2009-06-30,10:49:45
39.973161,116.332198,0,118,39994.4512731481,2009-06-30,10:49:50
39.97316,116.332199,0,118,39994.4513310185,2009-06-30,10:49:55
39.973154,116.332206,0,126,39994.4513888889,2009-06-30,10:50:00
39.973154,116.332206,0,126,39994.4514236111,2009-06-30,10:50:03
39.973153,116.332211,0,126,39994.4514467593,2009-06-30,10:50:05
39.973156,116.332222,0,126,39994.4515046296,2009-06-30,10:50:10
39.973174,116.332216,0,127,39994.4515625,2009-06-30,10:50:15
39.97321,116.332179,0,130,39994.4516203704,2009-06-30,10:50:20
39.973231,116.332149,0,132,39994.4516782407,2009-06-30,10:50:25
39.973235,116.332171,0,134,39994.4517361111,2009-06-30,10:50:30
39.973172,116.332207,0,137,39994.4517939815,2009-06-30,10:50:35
39.972952,116.332273,0,140,39994.4518518519,2009-06-30,10:50:40
39.972727,116.332318,0,146,39994.4519097222,2009-06-30,10:50:45
39.972076,116.332396,0,153,39994.4519675926,2009-06-30,10:50:50
39.971275,116.332482,0,162,39994.452025463,2009-06-30,10:50:55
39.970592,116.332573,0,169,39994.4520833333,2009-06-30,10:51:00
39.969957,116.332702,0,182,39994.4521412037,2009-06-30,10:51:05
39.969557,116.332753,0,190,39994.4521990741,2009-06-30,10:51:10
39.969131,116.332782,0,188,39994.4522569444,2009-06-30,10:51:15
39.968717,116.332841,0,195,39994.4523148148,2009-06-30,10:51:20
39.968203,116.332918,0,195,39994.4523726852,2009-06-30,10:51:25
39.967702,116.332947,0,198,39994.4524305556,2009-06-30,10:51:30
39.967216,116.332974,0,196,39994.4524884259,2009-06-30,10:51:35
39.966857,116.332995,0,187,39994.4525462963,2009-06-30,10:51:40
39.96658,116.333006,0,182,39994.4526041667,2009-06-30,10:51:45
39.966446,116.332872,0,176,39994.452662037,2009-06-30,10:51:50
39.966413,116.332483,0,172,39994.4527199074,2009-06-30,10:51:55
39.966408,116.332012,0,171,39994.4527777778,2009-06-30,10:52:00
39.966417,116.331456,0,169,39994.4528356481,2009-06-30,10:52:05
39.966421,116.330947,0,171,39994.4528935185,2009-06-30,10:52:10
39.966427,116.330635,0,177,39994.4529513889,2009-06-30,10:52:15
39.966443,116.330488,0,179,39994.4530092593,2009-06-30,10:52:20
39.966457,116.330395,0,178,39994.4530671296,2009-06-30,10:52:25
39.966443,116.330319,0,186,39994.453125,2009-06-30,10:52:30
39.966439,116.330308,0,183,39994.4531828704,2009-06-30,10:52:35
39.96644,116.330308,0,183,39994.4532407407,2009-06-30,10:52:40
39.96644,116.330308,0,183,39994.453275463,2009-06-30,10:52:43
39.966439,116.330308,0,183,39994.4532986111,2009-06-30,10:52:45
39.966449,116.330164,0,187,39994.4533564815,2009-06-30,10:52:50
39.96647,116.329974,0,192,39994.4534143518,2009-06-30,10:52:55
39.966491,116.329806,0,196,39994.4534722222,2009-06-30,10:53:00
39.966488,116.329671,0,197,39994.4535300926,2009-06-30,10:53:05
39.966471,116.329615,0,193,39994.453587963,2009-06-30,10:53:10
39.966458,116.329607,0,191,39994.4536458333,2009-06-30,10:53:15
39.966458,116.329606,0,192,39994.4537037037,2009-06-30,10:53:20
39.966458,116.329606,0,192,39994.4537384259,2009-06-30,10:53:23
39.966455,116.329605,0,192,39994.4537615741,2009-06-30,10:53:25
39.966511,116.329494,0,194,39994.4538194444,2009-06-30,10:53:30
39.966503,116.329252,0,187,39994.4538773148,2009-06-30,10:53:35
39.966479,116.328771,0,188,39994.4539351852,2009-06-30,10:53:40
39.96648,116.328303,0,184,39994.4539930556,2009-06-30,10:53:45
39.966349,116.328084,0,187,39994.4540509259,2009-06-30,10:53:50
39.966307,116.328007,0,190,39994.4541087963,2009-06-30,10:53:55
39.966242,116.328007,0,191,39994.4541666667,2009-06-30,10:54:00
39.966178,116.328002,0,194,39994.454224537,2009-06-30,10:54:05
39.965905,116.328031,0,191,39994.4542824074,2009-06-30,10:54:10
39.965605,116.328024,0,169,39994.4543402778,2009-06-30,10:54:15
39.965168,116.328106,0,157,39994.4543981481,2009-06-30,10:54:20
39.964636,116.328131,0,154,39994.4544560185,2009-06-30,10:54:25
39.964021,116.328171,0,162,39994.4545138889,2009-06-30,10:54:30
39.96336,116.328235,0,162,39994.4545717593,2009-06-30,10:54:35
39.962713,116.328298,0,165,39994.4546296296,2009-06-30,10:54:40
39.962121,116.328359,0,169,39994.4546875,2009-06-30,10:54:45
39.961532,116.328445,0,193,39994.4547453704,2009-06-30,10:54:50
39.961076,116.328464,0,207,39994.4548032407,2009-06-30,10:54:55
39.960879,116.328531,0,233,39994.4548611111,2009-06-30,10:55:00
39.960851,116.32854,0,257,39994.4549189815,2009-06-30,10:55:05
39.960851,116.32854,0,257,39994.4549537037,2009-06-30,10:55:08
39.960848,116.328541,0,260,39994.4549768518,2009-06-30,10:55:10
39.960769,116.328562,0,261,39994.4550347222,2009-06-30,10:55:15
39.960499,116.328637,0,258,39994.4550925926,2009-06-30,10:55:20
39.96014,116.328686,0,248,39994.455150463,2009-06-30,10:55:25
39.959591,116.328724,0,228,39994.4552083333,2009-06-30,10:55:30
39.958977,116.328727,0,220,39994.4552662037,2009-06-30,10:55:35
39.958342,116.328785,0,208,39994.4553240741,2009-06-30,10:55:40
39.957769,116.328828,0,191,39994.4553819444,2009-06-30,10:55:45
39.957197,116.328826,0,185,39994.4554398148,2009-06-30,10:55:50
39.956657,116.328829,0,192,39994.4554976852,2009-06-30,10:55:55
39.9563,116.32885,0,209,39994.4555555556,2009-06-30,10:56:00
39.95621,116.328722,0,232,39994.4556134259,2009-06-30,10:56:05
39.956237,116.328343,0,250,39994.4556712963,2009-06-30,10:56:10
39.956181,116.327561,0,263,39994.4557291667,2009-06-30,10:56:15
39.95612,116.326744,0,285,39994.455787037,2009-06-30,10:56:20
39.95603,116.325887,0,299,39994.4558449074,2009-06-30,10:56:25
39.955981,116.324912,0,286,39994.4559027778,2009-06-30,10:56:30
39.955881,116.323915,0,282,39994.4559606481,2009-06-30,10:56:35
39.955859,116.322982,0,263,39994.4560185185,2009-06-30,10:56:40
39.955816,116.322372,0,257,39994.4560763889,2009-06-30,10:56:45
39.955791,116.322189,0,250,39994.4561342593,2009-06-30,10:56:50
39.955791,116.322216,0,245,39994.4561921296,2009-06-30,10:56:55
39.955791,116.322216,0,245,39994.4562268518,2009-06-30,10:56:58
39.955791,116.322224,0,244,39994.45625,2009-06-30,10:57:00
39.955806,116.322126,0,238,39994.4563078704,2009-06-30,10:57:05
39.955772,116.321684,0,235,39994.4563657407,2009-06-30,10:57:10
39.95571,116.321032,0,227,39994.4564236111,2009-06-30,10:57:15
39.955638,116.32028,0,230,39994.4564814815,2009-06-30,10:57:20
39.955565,116.319454,0,234,39994.4565393519,2009-06-30,10:57:25
39.955549,116.318703,0,243,39994.4565972222,2009-06-30,10:57:30
39.955501,116.318172,0,240,39994.4566550926,2009-06-30,10:57:35
39.955533,116.317937,0,225,39994.456712963,2009-06-30,10:57:40
39.955569,116.317874,0,208,39994.4567708333,2009-06-30,10:57:45
39.955569,116.317868,0,209,39994.4568287037,2009-06-30,10:57:50
39.955569,116.317865,0,209,39994.4568865741,2009-06-30,10:57:55
39.955569,116.31787,0,209,39994.4569444444,2009-06-30,10:58:00
39.955569,116.31787,0,209,39994.4569791667,2009-06-30,10:58:03
39.955569,116.317867,0,208,39994.4570023148,2009-06-30,10:58:05
39.955568,116.317852,0,209,39994.4570601852,2009-06-30,10:58:10
39.955535,116.317558,0,204,39994.4571180556,2009-06-30,10:58:15
39.955396,116.317269,0,200,39994.4571759259,2009-06-30,10:58:20
39.955106,116.317119,0,190,39994.4572337963,2009-06-30,10:58:25
39.954654,116.31716,0,183,39994.4572916667,2009-06-30,10:58:30
39.954174,116.31724,0,185,39994.457349537,2009-06-30,10:58:35
39.95369,116.317327,0,181,39994.4574074074,2009-06-30,10:58:40
39.953265,116.31737,0,183,39994.4574652778,2009-06-30,10:58:45
39.952951,116.317399,0,184,39994.4575231481,2009-06-30,10:58:50
39.952546,116.317441,0,178,39994.4575810185,2009-06-30,10:58:55
39.952365,116.317412,0,180,39994.4576388889,2009-06-30,10:59:00
39.952315,116.31724,0,191,39994.4576967593,2009-06-30,10:59:05
39.952279,116.316841,0,204,39994.4577546296,2009-06-30,10:59:10
39.95225,116.316513,0,220,39994.4578125,2009-06-30,10:59:15
39.952168,116.316391,0,246,39994.4578703704,2009-06-30,10:59:20
39.951961,116.316034,0,276,39994.4579282407,2009-06-30,10:59:25
39.951935,116.315737,0,308,39994.4579861111,2009-06-30,10:59:30
39.951917,116.315459,0,331,39994.4580439815,2009-06-30,10:59:35
39.951989,116.315118,0,352,39994.4581018519,2009-06-30,10:59:40
39.952083,116.314776,0,356,39994.4581597222,2009-06-30,10:59:45
39.952041,116.314405,0,362,39994.4582175926,2009-06-30,10:59:50
39.951978,116.314036,0,372,39994.458275463,2009-06-30,10:59:55
39.952,116.313834,0,354,39994.4583333333,2009-06-30,11:00:00
39.952037,116.313685,0,340,39994.4583912037,2009-06-30,11:00:05
39.952097,116.313649,0,334,39994.4584490741,2009-06-30,11:00:10
39.952098,116.313633,0,335,39994.4585069444,2009-06-30,11:00:15
39.952103,116.313508,0,324,39994.4585648148,2009-06-30,11:00:20
39.952103,116.3135,0,321,39994.4586226852,2009-06-30,11:00:25
39.952103,116.3135,0,321,39994.4586574074,2009-06-30,11:00:28
39.952102,116.313496,0,321,39994.4586805556,2009-06-30,11:00:30
39.952096,116.313367,0,303,39994.4587384259,2009-06-30,11:00:35
39.952087,116.313154,0,276,39994.4587962963,2009-06-30,11:00:40
39.952077,116.313094,0,269,39994.4588541667,2009-06-30,11:00:45
39.952034,116.313001,0,263,39994.458912037,2009-06-30,11:00:50
39.952006,116.312938,0,261,39994.4589699074,2009-06-30,11:00:55
39.952006,116.312938,0,261,39994.4590046296,2009-06-30,11:00:58
39.952002,116.31294,0,261,39994.4590277778,2009-06-30,11:01:00
39.951996,116.312925,0,261,39994.4590856481,2009-06-30,11:01:05
39.95194,116.312748,0,260,39994.4591435185,2009-06-30,11:01:10
39.951961,116.312649,0,262,39994.4592013889,2009-06-30,11:01:15
39.951944,116.312605,0,261,39994.4592592593,2009-06-30,11:01:20
39.951942,116.312455,0,259,39994.4593171296,2009-06-30,11:01:25
39.951909,116.312098,0,263,39994.459375,2009-06-30,11:01:30
39.951853,116.311637,0,262,39994.4594328704,2009-06-30,11:01:35
39.95188,116.311268,0,264,39994.4594907407,2009-06-30,11:01:40
39.9518,116.311165,0,256,39994.4595486111,2009-06-30,11:01:45
39.951586,116.311154,0,236,39994.4596064815,2009-06-30,11:01:50
39.951438,116.311111,0,215,39994.4596643519,2009-06-30,11:01:55
39.95137,116.311073,0,212,39994.4597222222,2009-06-30,11:02:00
39.951286,116.311044,0,198,39994.4597800926,2009-06-30,11:02:05
39.951119,116.311021,0,187,39994.459837963,2009-06-30,11:02:10
39.950896,116.310983,0,191,39994.4598958333,2009-06-30,11:02:15
39.950684,116.310963,0,187,39994.4599537037,2009-06-30,11:02:20
39.950499,116.310931,0,183,39994.4600115741,2009-06-30,11:02:25
39.950327,116.310941,0,178,39994.4600694444,2009-06-30,11:02:30
39.950288,116.311087,0,172,39994.4601273148,2009-06-30,11:02:35
39.950288,116.311078,0,177,39994.4601851852,2009-06-30,11:02:40
39.950287,116.31108,0,176,39994.4602430556,2009-06-30,11:02:45
39.950294,116.311084,0,176,39994.4603009259,2009-06-30,11:02:50
39.950295,116.311083,0,175,39994.4603587963,2009-06-30,11:02:55
39.950294,116.311084,0,175,39994.4604166667,2009-06-30,11:03:00
39.950296,116.311081,0,175,39994.460474537,2009-06-30,11:03:05
39.950293,116.311085,0,175,39994.4605324074,2009-06-30,11:03:10
39.950292,116.311088,0,176,39994.4605902778,2009-06-30,11:03:15
39.950293,116.311086,0,176,39994.4606481481,2009-06-30,11:03:20
39.950293,116.311085,0,176,39994.4607060185,2009-06-30,11:03:25
39.950293,116.311085,0,176,39994.4607407407,2009-06-30,11:03:28
39.95029,116.31109,0,176,39994.4607638889,2009-06-30,11:03:30
39.950206,116.310921,0,151,39994.4608217593,2009-06-30,11:03:35
39.95035,116.311358,0,252,39994.4608796296,2009-06-30,11:03:40
39.950239,116.311309,0,226,39994.4609490741,2009-06-30,11:03:46
39.950214,116.311273,0,216,39994.4610185185,2009-06-30,11:03:52
39.950262,116.311457,0,217,39994.4610763889,2009-06-30,11:03:57
39.950292,116.311736,0,221,39994.4611342593,2009-06-30,11:04:02
39.950245,116.311951,0,225,39994.4611921296,2009-06-30,11:04:07
39.950103,116.312037,0,230,39994.46125,2009-06-30,11:04:12
39.949954,116.312079,0,236,39994.4613078704,2009-06-30,11:04:17
39.949864,116.312095,0,241,39994.4613657407,2009-06-30,11:04:22
39.949777,116.312163,0,243,39994.4615625,2009-06-30,11:04:39
39.9497,116.312274,0,231,39994.4616319444,2009-06-30,11:04:45
39.94971,116.312272,0,227,39994.4616898148,2009-06-30,11:04:50
39.94973,116.3123,0,227,39994.4617476852,2009-06-30,11:04:55
39.949795,116.312423,0,230,39994.4618055556,2009-06-30,11:05:00
39.949839,116.312407,0,231,39994.461875,2009-06-30,11:05:06
39.949844,116.312423,0,231,39994.4619328704,2009-06-30,11:05:11
39.949849,116.312438,0,230,39994.4619907407,2009-06-30,11:05:16
39.949848,116.312461,0,231,39994.4620486111,2009-06-30,11:05:21
39.949896,116.312545,0,231,39994.4621064815,2009-06-30,11:05:26
39.949925,116.312607,0,232,39994.4621643518,2009-06-30,11:05:31
39.949927,116.312633,0,232,39994.4622222222,2009-06-30,11:05:36
39.949923,116.312658,0,232,39994.4622800926,2009-06-30,11:05:41
39.949933,116.31267,0,233,39994.462337963,2009-06-30,11:05:46
39.949928,116.312726,0,233,39994.4623958333,2009-06-30,11:05:51
39.94988,116.312788,0,234,39994.4624537037,2009-06-30,11:05:56
39.949868,116.312798,0,234,39994.4625115741,2009-06-30,11:06:01
39.949831,116.312825,0,235,39994.4625694444,2009-06-30,11:06:06
39.949806,116.312852,0,236,39994.4626273148,2009-06-30,11:06:11
39.949788,116.312856,0,236,39994.4626851852,2009-06-30,11:06:16
39.949761,116.312834,0,237,39994.4627430556,2009-06-30,11:06:21
39.949736,116.31285,0,237,39994.4628009259,2009-06-30,11:06:26
39.94972,116.312853,0,238,39994.4628587963,2009-06-30,11:06:31
39.94971,116.312861,0,240,39994.4629166667,2009-06-30,11:06:36
39.949721,116.312856,0,240,39994.462974537,2009-06-30,11:06:41
39.949733,116.312856,0,241,39994.4630324074,2009-06-30,11:06:46
39.949733,116.312856,0,241,39994.4630671296,2009-06-30,11:06:49
39.949733,116.312854,0,241,39994.4630902778,2009-06-30,11:06:51
39.94978,116.312829,0,243,39994.4631481481,2009-06-30,11:06:56
39.949836,116.312767,0,248,39994.4632060185,2009-06-30,11:07:01
39.949855,116.312758,0,248,39994.4632638889,2009-06-30,11:07:06
39.949867,116.312747,0,248,39994.4633217593,2009-06-30,11:07:11
39.949877,116.312723,0,248,39994.4633796296,2009-06-30,11:07:16
39.949915,116.312656,0,247,39994.4634375,2009-06-30,11:07:21
39.949966,116.312587,0,246,39994.4634953704,2009-06-30,11:07:26
39.949982,116.31255,0,246,39994.4635532407,2009-06-30,11:07:31
39.949926,116.312522,0,246,39994.4636111111,2009-06-30,11:07:36
39.94991,116.312424,0,246,39994.4636689815,2009-06-30,11:07:41
39.949958,116.312291,0,244,39994.4637268518,2009-06-30,11:07:46
39.949898,116.312249,0,238,39994.4637847222,2009-06-30,11:07:51
39.949801,116.312215,0,233,39994.4638425926,2009-06-30,11:07:56
39.949907,116.312391,0,236,39994.4662152778,2009-06-30,11:11:21
39.949964,116.312497,0,239,39994.4662731481,2009-06-30,11:11:26
39.950019,116.31258,0,246,39994.4663310185,2009-06-30,11:11:31
39.949974,116.312616,0,249,39994.4663888889,2009-06-30,11:11:36
39.949973,116.312615,0,250,39994.4664467593,2009-06-30,11:11:41
39.949973,116.312615,0,250,39994.4664814815,2009-06-30,11:11:44
39.949973,116.312622,0,250,39994.4665046296,2009-06-30,11:11:46
39.949922,116.312722,0,254,39994.4665625,2009-06-30,11:11:51
39.94989,116.312814,0,258,39994.4666203704,2009-06-30,11:11:56
39.949875,116.312833,0,260,39994.4666782407,2009-06-30,11:12:01
39.949842,116.312888,0,262,39994.4667361111,2009-06-30,11:12:06
39.949823,116.312917,0,264,39994.4667939815,2009-06-30,11:12:11
39.94982,116.312906,0,264,39994.4668518519,2009-06-30,11:12:16
39.94982,116.312906,0,264,39994.4668865741,2009-06-30,11:12:19
39.949821,116.312901,0,264,39994.4669097222,2009-06-30,11:12:21
39.949825,116.312886,0,265,39994.4669675926,2009-06-30,11:12:26
39.949855,116.31283,0,265,39994.467025463,2009-06-30,11:12:31
39.949958,116.312778,0,267,39994.4670833333,2009-06-30,11:12:36
39.950031,116.312793,0,268,39994.4671412037,2009-06-30,11:12:41
39.950033,116.312867,0,269,39994.4671990741,2009-06-30,11:12:46
39.950037,116.312881,0,270,39994.4672569444,2009-06-30,11:12:51
39.949979,116.312929,0,271,39994.4673148148,2009-06-30,11:12:56
39.949915,116.312951,0,275,39994.4673726852,2009-06-30,11:13:01
39.949914,116.312957,0,275,39994.4674305556,2009-06-30,11:13:06
39.949914,116.312957,0,275,39994.4674652778,2009-06-30,11:13:09
39.949914,116.312953,0,275,39994.4674884259,2009-06-30,11:13:11
39.94989,116.312889,0,273,39994.4675462963,2009-06-30,11:13:16
39.949883,116.312809,0,273,39994.4676041667,2009-06-30,11:13:21
39.949886,116.312775,0,272,39994.467662037,2009-06-30,11:13:26
39.949886,116.312775,0,272,39994.4676967593,2009-06-30,11:13:29
39.949887,116.312769,0,272,39994.4677199074,2009-06-30,11:13:31
39.949901,116.312751,0,272,39994.4677777778,2009-06-30,11:13:36
39.949924,116.312785,0,276,39994.4678356481,2009-06-30,11:13:41
39.949907,116.312833,0,279,39994.4678935185,2009-06-30,11:13:46
39.949891,116.312877,0,282,39994.4679513889,2009-06-30,11:13:51
39.949879,116.312911,0,283,39994.4680092593,2009-06-30,11:13:56
39.949868,116.312947,0,286,39994.4680671296,2009-06-30,11:14:01
39.949859,116.312962,0,287,39994.468125,2009-06-30,11:14:06
39.949858,116.312966,0,287,39994.4681828704,2009-06-30,11:14:11
39.949858,116.312963,0,287,39994.4682407407,2009-06-30,11:14:16
39.949858,116.312958,0,287,39994.4682986111,2009-06-30,11:14:21
39.949858,116.312964,0,287,39994.4683564815,2009-06-30,11:14:26
39.949858,116.312968,0,287,39994.4684143519,2009-06-30,11:14:31
39.949857,116.31297,0,287,39994.4684722222,2009-06-30,11:14:36
39.949857,116.31297,0,287,39994.4685069444,2009-06-30,11:14:39
39.949855,116.312978,0,287,39994.4685300926,2009-06-30,11:14:41
39.949854,116.312993,0,288,39994.468587963,2009-06-30,11:14:46
39.949929,116.312657,0,298,39994.4713657407,2009-06-30,11:18:46
39.94993,116.312654,0,299,39994.4714236111,2009-06-30,11:18:51
39.949931,116.312651,0,299,39994.4714814815,2009-06-30,11:18:56
39.949931,116.312651,0,299,39994.4715162037,2009-06-30,11:18:59
39.949931,116.312657,0,299,39994.4715393518,2009-06-30,11:19:01
39.949959,116.312671,0,304,39994.4715972222,2009-06-30,11:19:06
39.94996,116.312683,0,306,39994.4716550926,2009-06-30,11:19:11
39.949959,116.312697,0,306,39994.471712963,2009-06-30,11:19:16
39.949958,116.312702,0,306,39994.4717708333,2009-06-30,11:19:21
39.949957,116.31271,0,306,39994.4718287037,2009-06-30,11:19:26
39.949957,116.31271,0,306,39994.4718634259,2009-06-30,11:19:29
39.949955,116.31271,0,306,39994.4718865741,2009-06-30,11:19:31
39.949953,116.312719,0,306,39994.4719444444,2009-06-30,11:19:36
39.949952,116.312722,0,306,39994.4720023148,2009-06-30,11:19:41
39.949952,116.312722,0,306,39994.472037037,2009-06-30,11:19:44
39.94995,116.312722,0,305,39994.4720601852,2009-06-30,11:19:46
39.949881,116.312738,0,302,39994.4721180556,2009-06-30,11:19:51
39.949823,116.312711,0,298,39994.4721759259,2009-06-30,11:19:56
39.949821,116.312718,0,297,39994.4722337963,2009-06-30,11:20:01
39.949821,116.312718,0,297,39994.4722685185,2009-06-30,11:20:04
39.949821,116.312711,0,297,39994.4722916667,2009-06-30,11:20:06
39.949824,116.312697,0,297,39994.472349537,2009-06-30,11:20:11
39.949825,116.312571,0,287,39994.4724074074,2009-06-30,11:20:16
39.949856,116.312403,0,281,39994.4724652778,2009-06-30,11:20:21
39.949816,116.312234,0,268,39994.4725231482,2009-06-30,11:20:26
39.949816,116.312234,0,268,39994.4725578704,2009-06-30,11:20:29
39.949819,116.312226,0,264,39994.4725810185,2009-06-30,11:20:31
39.949819,116.312217,0,264,39994.4726388889,2009-06-30,11:20:36
39.949823,116.31218,0,263,39994.4726967593,2009-06-30,11:20:41
39.949828,116.312177,0,258,39994.4727546296,2009-06-30,11:20:46
39.949826,116.312172,0,257,39994.4728125,2009-06-30,11:20:51
39.949826,116.312173,0,257,39994.4728703704,2009-06-30,11:20:56
39.949826,116.312173,0,257,39994.4729050926,2009-06-30,11:20:59
39.949825,116.31218,0,257,39994.4729282407,2009-06-30,11:21:01
39.949825,116.312191,0,257,39994.4729861111,2009-06-30,11:21:06
39.950007,116.312152,0,259,39994.4730439815,2009-06-30,11:21:11
39.950127,116.312151,0,263,39994.4731018519,2009-06-30,11:21:16
39.950164,116.312047,0,267,39994.4731597222,2009-06-30,11:21:21
39.950175,116.31189,0,271,39994.4732175926,2009-06-30,11:21:26
39.950178,116.311758,0,274,39994.473275463,2009-06-30,11:21:31
39.950191,116.311653,0,284,39994.4733333333,2009-06-30,11:21:36
39.950204,116.311475,0,297,39994.4733912037,2009-06-30,11:21:41
39.95029,116.311291,0,279,39994.4734490741,2009-06-30,11:21:46
39.950297,116.311237,0,253,39994.4735069444,2009-06-30,11:21:51
39.950297,116.311237,0,253,39994.4735416667,2009-06-30,11:21:54
39.950297,116.311237,0,254,39994.4735648148,2009-06-30,11:21:56
39.95029,116.311183,0,245,39994.4736226852,2009-06-30,11:22:01
39.950295,116.311111,0,236,39994.4736805556,2009-06-30,11:22:06
39.950312,116.311103,0,240,39994.4737384259,2009-06-30,11:22:11
39.950312,116.311105,0,241,39994.4737962963,2009-06-30,11:22:16
39.950312,116.311105,0,241,39994.4738310185,2009-06-30,11:22:19
39.950312,116.311105,0,241,39994.4738541667,2009-06-30,11:22:21
39.950332,116.311076,0,240,39994.473912037,2009-06-30,11:22:26
39.950389,116.311061,0,238,39994.4739699074,2009-06-30,11:22:31
39.950542,116.310998,0,233,39994.4740277778,2009-06-30,11:22:36
39.950687,116.310963,0,233,39994.4740856481,2009-06-30,11:22:41
39.950885,116.310927,0,234,39994.4741435185,2009-06-30,11:22:46
39.951092,116.310891,0,245,39994.4742013889,2009-06-30,11:22:51
39.951319,116.310873,0,248,39994.4742592593,2009-06-30,11:22:56
39.951574,116.310987,0,232,39994.4743171296,2009-06-30,11:23:01
39.951817,116.311064,0,228,39994.474375,2009-06-30,11:23:06
39.951971,116.311098,0,235,39994.4744328704,2009-06-30,11:23:11
39.952178,116.311097,0,262,39994.4744907407,2009-06-30,11:23:16
39.952369,116.31112,0,260,39994.4745486111,2009-06-30,11:23:21
39.952458,116.311135,0,271,39994.4746064815,2009-06-30,11:23:26
39.952738,116.311208,0,257,39994.4746643519,2009-06-30,11:23:31
39.952908,116.311228,0,266,39994.4747222222,2009-06-30,11:23:36
39.953067,116.311234,0,270,39994.4747800926,2009-06-30,11:23:41
39.953202,116.311164,0,273,39994.474837963,2009-06-30,11:23:46
39.953341,116.311075,0,281,39994.4748958333,2009-06-30,11:23:51
39.953514,116.31102,0,282,39994.4749537037,2009-06-30,11:23:56
39.95373,116.310994,0,276,39994.4750115741,2009-06-30,11:24:01
39.953967,116.310902,0,270,39994.4750694444,2009-06-30,11:24:06
39.954112,116.31082,0,255,39994.4751273148,2009-06-30,11:24:11
39.954219,116.310786,0,248,39994.4751851852,2009-06-30,11:24:16
39.954282,116.310865,0,261,39994.4752430556,2009-06-30,11:24:21
39.954321,116.310921,0,257,39994.4753009259,2009-06-30,11:24:26
39.954473,116.311047,0,255,39994.4753587963,2009-06-30,11:24:31
39.954624,116.311177,0,229,39994.4754166667,2009-06-30,11:24:36
39.954705,116.311239,0,214,39994.475474537,2009-06-30,11:24:41
39.954723,116.311218,0,210,39994.4755324074,2009-06-30,11:24:46
39.95472,116.311218,0,210,39994.4755902778,2009-06-30,11:24:51
39.95472,116.311218,0,210,39994.475625,2009-06-30,11:24:54
39.954722,116.311217,0,209,39994.4756481481,2009-06-30,11:24:56
39.954731,116.311215,0,209,39994.4757060185,2009-06-30,11:25:01
39.954733,116.311213,0,209,39994.4757638889,2009-06-30,11:25:06
39.954735,116.311211,0,211,39994.4758217593,2009-06-30,11:25:11
39.954738,116.311209,0,212,39994.4758796296,2009-06-30,11:25:16
39.95474,116.311207,0,213,39994.4759375,2009-06-30,11:25:21
39.954742,116.311205,0,213,39994.4759953704,2009-06-30,11:25:26
39.954745,116.311204,0,213,39994.4760532407,2009-06-30,11:25:31
39.954745,116.311204,0,213,39994.476087963,2009-06-30,11:25:34
39.95475,116.311202,0,213,39994.4761111111,2009-06-30,11:25:36
39.95483,116.311182,0,216,39994.4761689815,2009-06-30,11:25:41
39.954878,116.311162,0,213,39994.4762268519,2009-06-30,11:25:46
39.95494,116.311132,0,214,39994.4762847222,2009-06-30,11:25:51
39.955132,116.311053,0,212,39994.4763425926,2009-06-30,11:25:56
39.955259,116.311023,0,221,39994.476400463,2009-06-30,11:26:01
39.955387,116.310965,0,213,39994.4764583333,2009-06-30,11:26:06
39.955396,116.311023,0,218,39994.4765162037,2009-06-30,11:26:11
39.955396,116.311026,0,219,39994.4765740741,2009-06-30,11:26:16
39.955397,116.311028,0,220,39994.4766319444,2009-06-30,11:26:21
39.9554,116.311028,0,221,39994.4766898148,2009-06-30,11:26:26
39.9554,116.31103,0,222,39994.4767476852,2009-06-30,11:26:31
39.955402,116.311031,0,223,39994.4768055556,2009-06-30,11:26:36
39.955404,116.311032,0,223,39994.4768634259,2009-06-30,11:26:41
39.955404,116.311033,0,223,39994.4769212963,2009-06-30,11:26:46
39.955404,116.311034,0,223,39994.4769791667,2009-06-30,11:26:51
39.955405,116.311035,0,223,39994.477037037,2009-06-30,11:26:56
39.955406,116.311035,0,223,39994.4770949074,2009-06-30,11:27:01
39.955406,116.311036,0,223,39994.4771527778,2009-06-30,11:27:06
39.955406,116.311037,0,222,39994.4772106481,2009-06-30,11:27:11
39.955406,116.311038,0,222,39994.4772685185,2009-06-30,11:27:16
39.955406,116.311038,0,222,39994.4773032407,2009-06-30,11:27:19
39.955406,116.311039,0,222,39994.4773263889,2009-06-30,11:27:21
39.955508,116.311038,0,217,39994.4773842593,2009-06-30,11:27:26
39.955612,116.31081,0,212,39994.4774421296,2009-06-30,11:27:31
39.955678,116.310303,0,209,39994.4775,2009-06-30,11:27:36
39.955696,116.309648,0,209,39994.4775578704,2009-06-30,11:27:41
39.955715,116.308904,0,213,39994.4776157407,2009-06-30,11:27:46
39.955719,116.308157,0,216,39994.4776736111,2009-06-30,11:27:51
39.955726,116.307429,0,219,39994.4777314815,2009-06-30,11:27:56
39.955719,116.306628,0,225,39994.4777893518,2009-06-30,11:28:01
39.955749,116.305878,0,233,39994.4778472222,2009-06-30,11:28:06
39.955745,116.305278,0,232,39994.4779050926,2009-06-30,11:28:11
39.955721,116.304682,0,232,39994.477962963,2009-06-30,11:28:16
39.955748,116.30403,0,224,39994.4780208333,2009-06-30,11:28:21
39.955688,116.303528,0,206,39994.4780787037,2009-06-30,11:28:26
39.955792,116.30327,0,202,39994.4781365741,2009-06-30,11:28:31
39.956047,116.303197,0,201,39994.4781944444,2009-06-30,11:28:36
39.956462,116.303227,0,205,39994.4782523148,2009-06-30,11:28:41
39.957016,116.303235,0,210,39994.4783101852,2009-06-30,11:28:46
39.957674,116.303181,0,233,39994.4783680556,2009-06-30,11:28:51
39.958374,116.303099,0,247,39994.4784259259,2009-06-30,11:28:56
39.959048,116.302954,0,258,39994.4784837963,2009-06-30,11:29:01
39.959616,116.302739,0,243,39994.4785416667,2009-06-30,11:29:06
39.959974,116.302682,0,245,39994.478599537,2009-06-30,11:29:11
39.960081,116.302688,0,254,39994.4786574074,2009-06-30,11:29:16
39.960123,116.30269,0,251,39994.4787152778,2009-06-30,11:29:21
39.960123,116.30269,0,251,39994.47875,2009-06-30,11:29:24
39.960116,116.30269,0,254,39994.4787731481,2009-06-30,11:29:26
39.960107,116.302691,0,254,39994.4788310185,2009-06-30,11:29:31
39.960101,116.302692,0,254,39994.4788888889,2009-06-30,11:29:36
39.9601,116.302692,0,253,39994.4789467593,2009-06-30,11:29:41
39.9601,116.30269,0,253,39994.4790046296,2009-06-30,11:29:46
39.960102,116.302689,0,253,39994.4790625,2009-06-30,11:29:51
39.960104,116.302688,0,253,39994.4791203704,2009-06-30,11:29:56
39.960106,116.302686,0,253,39994.4791782407,2009-06-30,11:30:01
39.96011,116.302685,0,252,39994.4792361111,2009-06-30,11:30:06
39.96011,116.302685,0,252,39994.4792708333,2009-06-30,11:30:09
39.960115,116.302683,0,251,39994.4792939815,2009-06-30,11:30:11
39.960124,116.302681,0,250,39994.4793518518,2009-06-30,11:30:16
39.960131,116.302678,0,248,39994.4794097222,2009-06-30,11:30:21
39.960131,116.302678,0,248,39994.4794444444,2009-06-30,11:30:24
39.960139,116.302675,0,245,39994.4794675926,2009-06-30,11:30:26
39.960158,116.302672,0,240,39994.479525463,2009-06-30,11:30:31
39.960294,116.302647,0,230,39994.4795833333,2009-06-30,11:30:36
39.960427,116.302576,0,217,39994.4796412037,2009-06-30,11:30:41
39.960818,116.302424,0,194,39994.4796990741,2009-06-30,11:30:46
39.961191,116.30232,0,194,39994.4797569444,2009-06-30,11:30:51
39.961564,116.302207,0,180,39994.4798148148,2009-06-30,11:30:56
39.961963,116.302127,0,177,39994.4798726852,2009-06-30,11:31:01
39.962265,116.302067,0,178,39994.4799305556,2009-06-30,11:31:06
39.962411,116.302068,0,178,39994.4799884259,2009-06-30,11:31:11
39.962507,116.302097,0,188,39994.4800462963,2009-06-30,11:31:16
39.962661,116.302129,0,210,39994.4801041667,2009-06-30,11:31:21
39.962825,116.302048,0,227,39994.480162037,2009-06-30,11:31:26
39.963094,116.302023,0,244,39994.4802199074,2009-06-30,11:31:31
39.963399,116.301946,0,269,39994.4802777778,2009-06-30,11:31:36
39.963679,116.301793,0,288,39994.4803356482,2009-06-30,11:31:41
39.96394,116.301656,0,275,39994.4803935185,2009-06-30,11:31:46
39.964107,116.301529,0,253,39994.4804513889,2009-06-30,11:31:51
39.964239,116.301447,0,247,39994.4805092593,2009-06-30,11:31:56
39.964395,116.30143,0,244,39994.4805671296,2009-06-30,11:32:01
39.964584,116.30141,0,259,39994.480625,2009-06-30,11:32:06
39.964916,116.301421,0,280,39994.4806828704,2009-06-30,11:32:11
39.965232,116.301372,0,297,39994.4807407407,2009-06-30,11:32:16
39.965588,116.301428,0,288,39994.4807986111,2009-06-30,11:32:21
39.965983,116.301345,0,245,39994.4808564815,2009-06-30,11:32:26
39.966441,116.301286,0,241,39994.4809143519,2009-06-30,11:32:31
39.967,116.301175,0,230,39994.4809722222,2009-06-30,11:32:36
39.967525,116.301077,0,223,39994.4810300926,2009-06-30,11:32:41
39.967991,116.301079,0,233,39994.481087963,2009-06-30,11:32:46
39.968193,116.301066,0,241,39994.4811458333,2009-06-30,11:32:51
39.968383,116.30101,0,247,39994.4812037037,2009-06-30,11:32:56
39.9685,116.30096,0,270,39994.4812615741,2009-06-30,11:33:01
39.968714,116.300795,0,277,39994.4813194444,2009-06-30,11:33:06
39.969063,116.300645,0,274,39994.4813773148,2009-06-30,11:33:11
39.969344,116.300888,0,279,39994.4814351852,2009-06-30,11:33:16
39.969387,116.301041,0,281,39994.4814930556,2009-06-30,11:33:21
39.969403,116.301191,0,257,39994.4815509259,2009-06-30,11:33:26
39.969406,116.301245,0,238,39994.4816087963,2009-06-30,11:33:31
39.969489,116.301553,0,240,39994.4816666667,2009-06-30,11:33:36
39.969528,116.301966,0,242,39994.481724537,2009-06-30,11:33:41
39.969578,116.302451,0,240,39994.4817824074,2009-06-30,11:33:46
39.969595,116.302868,0,238,39994.4818402778,2009-06-30,11:33:51
39.969658,116.303095,0,231,39994.4818981481,2009-06-30,11:33:56
39.969748,116.303229,0,232,39994.4819560185,2009-06-30,11:34:01
39.969738,116.303343,0,229,39994.4820138889,2009-06-30,11:34:06
39.969779,116.303609,0,231,39994.4820717593,2009-06-30,11:34:11
39.96982,116.304028,0,227,39994.4821296296,2009-06-30,11:34:16
39.969839,116.304534,0,227,39994.4821875,2009-06-30,11:34:21
39.969892,116.304931,0,224,39994.4822453704,2009-06-30,11:34:26
39.969935,116.305027,0,224,39994.4823032407,2009-06-30,11:34:31
39.970064,116.305037,0,224,39994.4823611111,2009-06-30,11:34:36
39.970238,116.304945,0,220,39994.4824189815,2009-06-30,11:34:41
39.9704,116.304988,0,221,39994.4824768519,2009-06-30,11:34:46
39.970554,116.304937,0,224,39994.4825347222,2009-06-30,11:34:51
39.970633,116.304998,0,226,39994.4825925926,2009-06-30,11:34:56
39.970644,116.305019,0,224,39994.482650463,2009-06-30,11:35:01
39.970645,116.305025,0,224,39994.4827083333,2009-06-30,11:35:06
39.970648,116.30503,0,223,39994.4827662037,2009-06-30,11:35:11
39.970649,116.305031,0,223,39994.4828240741,2009-06-30,11:35:16
39.970648,116.305031,0,223,39994.4828819444,2009-06-30,11:35:21
39.970647,116.305036,0,223,39994.4829398148,2009-06-30,11:35:26
39.970646,116.305037,0,223,39994.4829976852,2009-06-30,11:35:31
39.970646,116.305038,0,222,39994.4830555556,2009-06-30,11:35:36
39.970646,116.305038,0,222,39994.4830902778,2009-06-30,11:35:39
39.970649,116.305041,0,221,39994.4831134259,2009-06-30,11:35:41
39.970655,116.305051,0,221,39994.4831712963,2009-06-30,11:35:46
39.970652,116.305048,0,221,39994.4832291667,2009-06-30,11:35:51
39.970652,116.305048,0,221,39994.4832638889,2009-06-30,11:35:54
39.970657,116.305053,0,220,39994.483287037,2009-06-30,11:35:56
39.970669,116.305066,0,220,39994.4833449074,2009-06-30,11:36:01
39.970654,116.305084,0,220,39994.4834027778,2009-06-30,11:36:06
39.97065,116.305115,0,221,39994.4834606481,2009-06-30,11:36:11
39.97065,116.305115,0,221,39994.4834953704,2009-06-30,11:36:14
39.970651,116.305117,0,222,39994.4835185185,2009-06-30,11:36:16
39.970665,116.305144,0,220,39994.4835763889,2009-06-30,11:36:21
39.970706,116.305157,0,219,39994.4836342593,2009-06-30,11:36:26
39.970757,116.305185,0,216,39994.4836921296,2009-06-30,11:36:31
39.970788,116.305203,0,213,39994.48375,2009-06-30,11:36:36
39.970789,116.305203,0,211,39994.4838078704,2009-06-30,11:36:41
39.97079,116.305203,0,211,39994.4838657407,2009-06-30,11:36:46
39.970792,116.305206,0,211,39994.4839236111,2009-06-30,11:36:51
39.970791,116.305205,0,211,39994.4839814815,2009-06-30,11:36:56
39.970792,116.305206,0,211,39994.4840393519,2009-06-30,11:37:01
39.970792,116.305206,0,211,39994.4840740741,2009-06-30,11:37:04
39.970798,116.305212,0,211,39994.4840972222,2009-06-30,11:37:06
39.9708,116.305225,0,211,39994.4841550926,2009-06-30,11:37:11
39.970803,116.305231,0,211,39994.484212963,2009-06-30,11:37:16
39.970801,116.305233,0,211,39994.4842708333,2009-06-30,11:37:21
39.970802,116.305238,0,211,39994.4843287037,2009-06-30,11:37:26
39.970802,116.30524,0,211,39994.4843865741,2009-06-30,11:37:31
39.970801,116.30524,0,212,39994.4844444444,2009-06-30,11:37:36
39.970801,116.30524,0,212,39994.4844791667,2009-06-30,11:37:39
39.970802,116.305243,0,212,39994.4845023148,2009-06-30,11:37:41
39.970795,116.30514,0,206,39994.4845601852,2009-06-30,11:37:46
39.970647,116.30516,0,194,39994.4846180556,2009-06-30,11:37:51
39.970464,116.305216,0,176,39994.4846759259,2009-06-30,11:37:56
39.970239,116.30527,0,170,39994.4847337963,2009-06-30,11:38:01
39.970061,116.305297,0,160,39994.4847916667,2009-06-30,11:38:06
39.969964,116.305236,0,158,39994.484849537,2009-06-30,11:38:11
39.969984,116.304982,0,159,39994.4849074074,2009-06-30,11:38:16
39.969989,116.304718,0,160,39994.4849652778,2009-06-30,11:38:21
39.96992,116.304468,0,175,39994.4850231481,2009-06-30,11:38:26
39.970083,116.304319,0,184,39994.4850810185,2009-06-30,11:38:31
39.970213,116.30429,0,188,39994.4851388889,2009-06-30,11:38:36
39.970319,116.304316,0,194,39994.4851967593,2009-06-30,11:38:41
39.970491,116.304349,0,203,39994.4852546296,2009-06-30,11:38:46
39.970646,116.304295,0,204,39994.4853125,2009-06-30,11:38:51
39.970798,116.304287,0,201,39994.4853703704,2009-06-30,11:38:56
39.970994,116.304243,0,244,39994.4854282407,2009-06-30,11:39:01
39.97106,116.30427,0,254,39994.4854861111,2009-06-30,11:39:06
39.971076,116.304284,0,257,39994.4855439815,2009-06-30,11:39:11
39.97113,116.30441,0,257,39994.4856018518,2009-06-30,11:39:16
39.971172,116.304526,0,266,39994.4856597222,2009-06-30,11:39:21
39.971253,116.304571,0,272,39994.4857175926,2009-06-30,11:39:26
39.97136,116.304891,0,305,39994.487662037,2009-06-30,11:42:14
39.971358,116.304899,0,305,39994.4876851852,2009-06-30,11:42:16
39.971356,116.30491,0,305,39994.4877430556,2009-06-30,11:42:21
39.971355,116.30492,0,305,39994.4878009259,2009-06-30,11:42:26
39.971358,116.304956,0,304,39994.4878587963,2009-06-30,11:42:31
39.97137,116.30498,0,303,39994.4879166667,2009-06-30,11:42:36
39.971369,116.304986,0,303,39994.487974537,2009-06-30,11:42:41
39.971369,116.304986,0,303,39994.4880092593,2009-06-30,11:42:44
39.971369,116.30499,0,303,39994.4880324074,2009-06-30,11:42:46
39.97137,116.304981,0,303,39994.4880902778,2009-06-30,11:42:51
39.97137,116.304972,0,303,39994.4881481482,2009-06-30,11:42:56
39.97137,116.304968,0,303,39994.4882060185,2009-06-30,11:43:01
39.971372,116.304961,0,304,39994.4882638889,2009-06-30,11:43:06
39.971374,116.304954,0,303,39994.4883217593,2009-06-30,11:43:11
39.971374,116.304954,0,303,39994.4883564815,2009-06-30,11:43:14
39.971374,116.304958,0,303,39994.4883796296,2009-06-30,11:43:16
39.971371,116.304967,0,303,39994.4884375,2009-06-30,11:43:21
39.971368,116.304982,0,303,39994.4884953704,2009-06-30,11:43:26
39.971366,116.30499,0,303,39994.4885532407,2009-06-30,11:43:31
39.971366,116.304989,0,304,39994.4886111111,2009-06-30,11:43:36
39.971365,116.304985,0,304,39994.4886689815,2009-06-30,11:43:41
39.971363,116.304977,0,304,39994.4887268519,2009-06-30,11:43:46
39.971363,116.304971,0,305,39994.4887847222,2009-06-30,11:43:51
39.971363,116.304971,0,305,39994.4888194444,2009-06-30,11:43:54
39.971363,116.304971,0,305,39994.4888425926,2009-06-30,11:43:56
39.971362,116.304982,0,304,39994.488900463,2009-06-30,11:44:01
39.971362,116.304982,0,304,39994.4889351852,2009-06-30,11:44:04
39.971362,116.304981,0,304,39994.4889583333,2009-06-30,11:44:06
39.971364,116.30497,0,305,39994.4890162037,2009-06-30,11:44:11
39.971364,116.304965,0,305,39994.4890740741,2009-06-30,11:44:16
39.971363,116.304971,0,305,39994.4891319444,2009-06-30,11:44:21
39.971362,116.304976,0,305,39994.4891898148,2009-06-30,11:44:26
39.971362,116.304977,0,305,39994.4892476852,2009-06-30,11:44:31
39.971362,116.304977,0,305,39994.4892824074,2009-06-30,11:44:34
39.971361,116.304984,0,305,39994.4893055556,2009-06-30,11:44:36
39.97136,116.304996,0,305,39994.4893634259,2009-06-30,11:44:41
39.971361,116.304999,0,305,39994.4894212963,2009-06-30,11:44:46
39.971363,116.304994,0,305,39994.4894791667,2009-06-30,11:44:51
39.971364,116.30499,0,305,39994.489537037,2009-06-30,11:44:56
39.971364,116.304995,0,305,39994.4895949074,2009-06-30,11:45:01
39.971364,116.304992,0,305,39994.4896527778,2009-06-30,11:45:06
39.971364,116.304991,0,305,39994.4897106481,2009-06-30,11:45:11
39.97133,116.304668,0,242,39994.5090972222,2009-06-30,12:13:06
39.971294,116.304483,0,244,39994.5091550926,2009-06-30,12:13:11
39.971311,116.304303,0,249,39994.509212963,2009-06-30,12:13:16
39.971138,116.304241,0,249,39994.5092708333,2009-06-30,12:13:21
39.970923,116.304247,0,249,39994.5093287037,2009-06-30,12:13:26
39.970801,116.304171,0,250,39994.5093865741,2009-06-30,12:13:31
39.970752,116.304181,0,243,39994.5094444444,2009-06-30,12:13:36
39.970595,116.304172,0,224,39994.5095023148,2009-06-30,12:13:41
39.970403,116.304184,0,214,39994.5095601852,2009-06-30,12:13:46
39.970155,116.304235,0,205,39994.5096180556,2009-06-30,12:13:51
39.970013,116.304291,0,196,39994.5096759259,2009-06-30,12:13:56
39.969894,116.304312,0,187,39994.5097337963,2009-06-30,12:14:01
39.969746,116.30428,0,185,39994.5097916667,2009-06-30,12:14:06
39.969667,116.304301,0,185,39994.509849537,2009-06-30,12:14:11
39.969667,116.304301,0,185,39994.5098842593,2009-06-30,12:14:14
39.96966,116.304298,0,184,39994.5099074074,2009-06-30,12:14:16
39.969663,116.304284,0,184,39994.5099652778,2009-06-30,12:14:21
39.969671,116.304304,0,184,39994.5100231481,2009-06-30,12:14:26
39.96973,116.30436,0,182,39994.5100810185,2009-06-30,12:14:31
39.969813,116.304402,0,179,39994.5101388889,2009-06-30,12:14:36
39.969847,116.304374,0,179,39994.5101967593,2009-06-30,12:14:41
39.969753,116.304185,0,175,39994.5102546296,2009-06-30,12:14:46
39.969673,116.303899,0,171,39994.5103125,2009-06-30,12:14:51
39.969602,116.303473,0,168,39994.5103703704,2009-06-30,12:14:56
39.969423,116.303172,0,169,39994.5104282407,2009-06-30,12:15:01
39.96937,116.302625,0,169,39994.5104861111,2009-06-30,12:15:06
39.969366,116.30212,0,167,39994.5105439815,2009-06-30,12:15:11
39.969381,116.301743,0,165,39994.5106018518,2009-06-30,12:15:16
39.969493,116.30147,0,159,39994.5106597222,2009-06-30,12:15:21
39.969488,116.301445,0,158,39994.5107175926,2009-06-30,12:15:26
39.969487,116.301415,0,158,39994.510775463,2009-06-30,12:15:31
39.969487,116.301415,0,158,39994.5108101852,2009-06-30,12:15:34
39.969487,116.301412,0,158,39994.5108333333,2009-06-30,12:15:36
39.969486,116.3014,0,158,39994.5108912037,2009-06-30,12:15:41
39.969485,116.30139,0,158,39994.5109490741,2009-06-30,12:15:46
39.969487,116.301378,0,158,39994.5110069444,2009-06-30,12:15:51
39.969482,116.301198,0,160,39994.5110648148,2009-06-30,12:15:56
39.96946,116.301017,0,160,39994.5111226852,2009-06-30,12:16:01
39.969448,116.30098,0,159,39994.5111805556,2009-06-30,12:16:06
39.969413,116.300994,0,154,39994.5112384259,2009-06-30,12:16:11
39.969412,116.300985,0,154,39994.5112962963,2009-06-30,12:16:16
39.969412,116.300984,0,153,39994.5113541667,2009-06-30,12:16:21
39.969412,116.300984,0,153,39994.5113888889,2009-06-30,12:16:24
39.969412,116.300982,0,153,39994.511412037,2009-06-30,12:16:26
39.969414,116.300939,0,150,39994.5114699074,2009-06-30,12:16:31
39.969515,116.300817,0,159,39994.5115277778,2009-06-30,12:16:36
39.969793,116.300696,0,160,39994.5115856482,2009-06-30,12:16:41
39.970148,116.300612,0,154,39994.5116435185,2009-06-30,12:16:46
39.970526,116.300538,0,148,39994.5117013889,2009-06-30,12:16:51
39.97113,116.300372,0,154,39994.5117592593,2009-06-30,12:16:56
39.971598,116.30027,0,160,39994.5118171296,2009-06-30,12:17:01
39.97205,116.300215,0,166,39994.511875,2009-06-30,12:17:06
39.972574,116.300261,0,158,39994.5119328704,2009-06-30,12:17:11
39.973066,116.300287,0,159,39994.5119907407,2009-06-30,12:17:16
39.973372,116.300087,0,228,39994.5120486111,2009-06-30,12:17:21
39.973472,116.300151,0,260,39994.5121064815,2009-06-30,12:17:26
39.973537,116.300117,0,320,39994.5121643519,2009-06-30,12:17:31
39.973593,116.300179,0,350,39994.5122222222,2009-06-30,12:17:36
39.973876,116.30001,0,356,39994.5122800926,2009-06-30,12:17:41
39.973951,116.29997,0,365,39994.512337963,2009-06-30,12:17:46
39.973993,116.299992,0,367,39994.5123958333,2009-06-30,12:17:51
39.974002,116.299988,0,373,39994.5124537037,2009-06-30,12:17:56
39.974005,116.299987,0,374,39994.5125115741,2009-06-30,12:18:01
39.974005,116.299987,0,374,39994.5125462963,2009-06-30,12:18:04
39.974,116.29999,0,375,39994.5125694444,2009-06-30,12:18:06
39.973987,116.299996,0,376,39994.5126273148,2009-06-30,12:18:11
39.973976,116.300001,0,376,39994.5126851852,2009-06-30,12:18:16
39.973971,116.300005,0,377,39994.5127430556,2009-06-30,12:18:21
39.973967,116.300006,0,377,39994.5128009259,2009-06-30,12:18:26
39.97396,116.30001,0,377,39994.5128587963,2009-06-30,12:18:31
39.973952,116.300013,0,376,39994.5129166667,2009-06-30,12:18:36
39.973946,116.300017,0,376,39994.512974537,2009-06-30,12:18:41
39.973941,116.300021,0,376,39994.5130324074,2009-06-30,12:18:46
39.973937,116.300023,0,376,39994.5130902778,2009-06-30,12:18:51
39.973937,116.300023,0,376,39994.5131481481,2009-06-30,12:18:56
39.973939,116.300022,0,375,39994.5132060185,2009-06-30,12:19:01
39.973945,116.300019,0,375,39994.5132638889,2009-06-30,12:19:06
39.973948,116.300017,0,375,39994.5133217593,2009-06-30,12:19:11
39.97395,116.300015,0,375,39994.5133796296,2009-06-30,12:19:16
39.973948,116.300016,0,375,39994.5134375,2009-06-30,12:19:21
39.973945,116.300019,0,375,39994.5134953704,2009-06-30,12:19:26
39.973941,116.30002,0,375,39994.5135532407,2009-06-30,12:19:31
39.973939,116.300023,0,374,39994.5136111111,2009-06-30,12:19:36
39.973939,116.300023,0,374,39994.5136458333,2009-06-30,12:19:39
39.973939,116.300024,0,374,39994.5136689815,2009-06-30,12:19:41
39.973948,116.300023,0,374,39994.5137268519,2009-06-30,12:19:46
39.97403,116.300094,0,376,39994.5137847222,2009-06-30,12:19:51
39.974028,116.30011,0,376,39994.5138425926,2009-06-30,12:19:56
39.97403,116.30011,0,377,39994.513900463,2009-06-30,12:20:01
39.974032,116.30011,0,377,39994.5139583333,2009-06-30,12:20:06
39.974032,116.30011,0,377,39994.5139930556,2009-06-30,12:20:09
39.974035,116.30011,0,378,39994.5140162037,2009-06-30,12:20:11
39.974127,116.300137,0,378,39994.5140740741,2009-06-30,12:20:16
39.974147,116.30017,0,373,39994.5141319444,2009-06-30,12:20:21
39.974156,116.300196,0,370,39994.5141898148,2009-06-30,12:20:26
39.974157,116.300196,0,370,39994.5142476852,2009-06-30,12:20:31
39.974155,116.300198,0,369,39994.5143055556,2009-06-30,12:20:36
39.974152,116.3002,0,369,39994.5143634259,2009-06-30,12:20:41
39.974152,116.3002,0,369,39994.5143981481,2009-06-30,12:20:44
39.974156,116.300199,0,369,39994.5144212963,2009-06-30,12:20:46
39.974241,116.300202,0,362,39994.5144791667,2009-06-30,12:20:51
39.974431,116.300023,0,349,39994.514537037,2009-06-30,12:20:56
39.974483,116.299618,0,341,39994.5145949074,2009-06-30,12:21:01
39.974483,116.299126,0,337,39994.5146527778,2009-06-30,12:21:06
39.974472,116.298506,0,329,39994.5147106481,2009-06-30,12:21:11
39.974366,116.297907,0,315,39994.5147685185,2009-06-30,12:21:16
39.974205,116.297353,0,304,39994.5148263889,2009-06-30,12:21:21
39.974006,116.296858,0,290,39994.5148842593,2009-06-30,12:21:26
39.973847,116.296501,0,271,39994.5149421296,2009-06-30,12:21:31
39.973812,116.296099,0,237,39994.515,2009-06-30,12:21:36
39.973619,116.295691,0,197,39994.5150578704,2009-06-30,12:21:41
39.973681,116.295387,0,189,39994.5151157407,2009-06-30,12:21:46
39.974021,116.295291,0,183,39994.5151736111,2009-06-30,12:21:51
39.974442,116.295225,0,178,39994.5152314815,2009-06-30,12:21:56
39.974923,116.295197,0,177,39994.5152893519,2009-06-30,12:22:01
39.975432,116.295133,0,181,39994.5153472222,2009-06-30,12:22:06
39.976018,116.295038,0,183,39994.5154050926,2009-06-30,12:22:11
39.976559,116.294975,0,182,39994.515462963,2009-06-30,12:22:16
39.97713,116.294924,0,178,39994.5155208333,2009-06-30,12:22:21
39.977734,116.294883,0,165,39994.5155787037,2009-06-30,12:22:26
39.978267,116.294848,0,160,39994.5156365741,2009-06-30,12:22:31
39.978725,116.294795,0,169,39994.5156944444,2009-06-30,12:22:36
39.979157,116.294701,0,165,39994.5157523148,2009-06-30,12:22:41
39.979581,116.294575,0,169,39994.5158101852,2009-06-30,12:22:46
39.98009,116.2945,0,172,39994.5158680556,2009-06-30,12:22:51
39.980653,116.294487,0,159,39994.5159259259,2009-06-30,12:22:56
39.981297,116.294435,0,157,39994.5159837963,2009-06-30,12:23:01
39.98197,116.294344,0,137,39994.5160416667,2009-06-30,12:23:06
39.982711,116.294226,0,139,39994.516099537,2009-06-30,12:23:11
39.983459,116.294119,0,142,39994.5161574074,2009-06-30,12:23:16
39.984213,116.293998,0,146,39994.5162152778,2009-06-30,12:23:21
39.984932,116.293911,0,158,39994.5162731481,2009-06-30,12:23:26
39.98565,116.293792,0,159,39994.5163310185,2009-06-30,12:23:31
39.986313,116.293679,0,159,39994.5163888889,2009-06-30,12:23:36
39.986922,116.293589,0,150,39994.5164467593,2009-06-30,12:23:41
39.987499,116.293507,0,137,39994.5165046296,2009-06-30,12:23:46
39.988083,116.293412,0,124,39994.5165625,2009-06-30,12:23:51
39.988671,116.293315,0,119,39994.5166203704,2009-06-30,12:23:56
39.989258,116.29314,0,134,39994.5166782407,2009-06-30,12:24:01
39.989788,116.292788,0,146,39994.5167361111,2009-06-30,12:24:06
39.990235,116.292297,0,144,39994.5167939815,2009-06-30,12:24:11
39.990713,116.291735,0,149,39994.5168518518,2009-06-30,12:24:16
39.991158,116.291198,0,153,39994.5169097222,2009-06-30,12:24:21
39.991614,116.290659,0,157,39994.5169675926,2009-06-30,12:24:26
39.992075,116.290143,0,159,39994.517025463,2009-06-30,12:24:31
39.992536,116.289766,0,168,39994.5170833333,2009-06-30,12:24:36
39.993075,116.289538,0,171,39994.5171412037,2009-06-30,12:24:41
39.993724,116.28937,0,187,39994.5171990741,2009-06-30,12:24:46
39.994321,116.289244,0,196,39994.5172569444,2009-06-30,12:24:51
39.994851,116.289118,0,190,39994.5173148148,2009-06-30,12:24:56
39.995359,116.288992,0,191,39994.5173726852,2009-06-30,12:25:01
39.99585,116.288858,0,198,39994.5174305556,2009-06-30,12:25:06
39.996339,116.288593,0,184,39994.5174884259,2009-06-30,12:25:11
39.996803,116.288115,0,177,39994.5175462963,2009-06-30,12:25:16
39.997283,116.287483,0,179,39994.5176041667,2009-06-30,12:25:21
39.997783,116.286806,0,180,39994.517662037,2009-06-30,12:25:26
39.998262,116.286134,0,184,39994.5177199074,2009-06-30,12:25:31
39.998778,116.285438,0,181,39994.5177777778,2009-06-30,12:25:36
39.999303,116.284744,0,186,39994.5178356481,2009-06-30,12:25:41
39.999833,116.284025,0,187,39994.5178935185,2009-06-30,12:25:46
40.000407,116.283396,0,189,39994.5179513889,2009-06-30,12:25:51
40.001021,116.28306,0,182,39994.5180092593,2009-06-30,12:25:56
40.001602,116.28294,0,179,39994.5180671296,2009-06-30,12:26:01
40.002264,116.282845,0,168,39994.518125,2009-06-30,12:26:06
40.002988,116.282723,0,158,39994.5181828704,2009-06-30,12:26:11
40.003676,116.282628,0,150,39994.5182407407,2009-06-30,12:26:16
40.00439,116.282541,0,144,39994.5182986111,2009-06-30,12:26:21
40.005171,116.28238,0,142,39994.5183564815,2009-06-30,12:26:26
40.005951,116.28227,0,139,39994.5184143518,2009-06-30,12:26:31
40.006703,116.28216,0,139,39994.5184722222,2009-06-30,12:26:36
40.007417,116.282044,0,137,39994.5185300926,2009-06-30,12:26:41
40.008076,116.281933,0,136,39994.518587963,2009-06-30,12:26:46
40.008753,116.281817,0,138,39994.5186458333,2009-06-30,12:26:51
40.009465,116.281709,0,135,39994.5187037037,2009-06-30,12:26:56
40.010212,116.281591,0,134,39994.5187615741,2009-06-30,12:27:01
40.010926,116.281493,0,136,39994.5188194444,2009-06-30,12:27:06
40.011637,116.281445,0,139,39994.5188773148,2009-06-30,12:27:11
40.012257,116.281374,0,136,39994.5189351852,2009-06-30,12:27:16
40.012846,116.281287,0,137,39994.5189930556,2009-06-30,12:27:21
40.013363,116.281224,0,144,39994.5190509259,2009-06-30,12:27:26
40.01375,116.281432,0,144,39994.5191087963,2009-06-30,12:27:31
40.013832,116.282041,0,155,39994.5191666667,2009-06-30,12:27:36
40.013914,116.282797,0,155,39994.519224537,2009-06-30,12:27:41
40.01397,116.283594,0,159,39994.5192824074,2009-06-30,12:27:46
40.01381,116.284274,0,158,39994.5193402778,2009-06-30,12:27:51
40.013428,116.284772,0,155,39994.5193981482,2009-06-30,12:27:56
40.012943,116.285108,0,155,39994.5194560185,2009-06-30,12:28:01
40.012571,116.285522,0,149,39994.5195138889,2009-06-30,12:28:06
40.012441,116.286138,0,148,39994.5195717593,2009-06-30,12:28:11
40.012552,116.286894,0,135,39994.5196296296,2009-06-30,12:28:16
40.012695,116.287814,0,135,39994.5196875,2009-06-30,12:28:21
40.012841,116.288783,0,136,39994.5197453704,2009-06-30,12:28:26
40.012972,116.289779,0,137,39994.5198032407,2009-06-30,12:28:31
40.013121,116.290792,0,136,39994.5198611111,2009-06-30,12:28:36
40.013263,116.291835,0,133,39994.5199189815,2009-06-30,12:28:41
40.013405,116.292915,0,132,39994.5199768519,2009-06-30,12:28:46
40.013599,116.293973,0,129,39994.5200347222,2009-06-30,12:28:51
40.013826,116.294973,0,127,39994.5200925926,2009-06-30,12:28:56
40.014084,116.295988,0,127,39994.520150463,2009-06-30,12:29:01
40.01433,116.297003,0,114,39994.5202083333,2009-06-30,12:29:06
40.014634,116.297985,0,114,39994.5202662037,2009-06-30,12:29:11
40.01491,116.299003,0,107,39994.5203240741,2009-06-30,12:29:16
40.015184,116.300045,0,100,39994.5203819444,2009-06-30,12:29:21
40.015421,116.301104,0,99,39994.5204398148,2009-06-30,12:29:26
40.015635,116.302128,0,107,39994.5204976852,2009-06-30,12:29:31
40.015808,116.303068,0,116,39994.5205555556,2009-06-30,12:29:36
40.015949,116.303962,0,123,39994.5206134259,2009-06-30,12:29:41
40.016067,116.304822,0,127,39994.5206712963,2009-06-30,12:29:46
40.016204,116.305691,0,139,39994.5207291667,2009-06-30,12:29:51
40.016351,116.306556,0,150,39994.520787037,2009-06-30,12:29:56
40.016497,116.307472,0,152,39994.5208449074,2009-06-30,12:30:01
40.016636,116.308444,0,158,39994.5209027778,2009-06-30,12:30:06
40.01678,116.309465,0,164,39994.5209606481,2009-06-30,12:30:11
40.016943,116.310518,0,165,39994.5210185185,2009-06-30,12:30:16
40.017097,116.311617,0,165,39994.5210763889,2009-06-30,12:30:21
40.017277,116.312773,0,168,39994.5211342593,2009-06-30,12:30:26
40.017472,116.313944,0,165,39994.5211921296,2009-06-30,12:30:31
40.017696,116.315113,0,167,39994.52125,2009-06-30,12:30:36
40.017936,116.316291,0,167,39994.5213078704,2009-06-30,12:30:41
40.018206,116.317476,0,163,39994.5213657407,2009-06-30,12:30:46
40.018486,116.318646,0,158,39994.5214236111,2009-06-30,12:30:51
40.018802,116.319776,0,150,39994.5214814815,2009-06-30,12:30:56
40.01914,116.320893,0,137,39994.5215393519,2009-06-30,12:31:01
40.019502,116.322028,0,124,39994.5215972222,2009-06-30,12:31:06
40.0199,116.323201,0,122,39994.5216550926,2009-06-30,12:31:11
40.020273,116.324391,0,107,39994.521712963,2009-06-30,12:31:16
40.020675,116.325581,0,114,39994.5217708333,2009-06-30,12:31:21
40.021037,116.326727,0,118,39994.5218287037,2009-06-30,12:31:26
40.021355,116.327798,0,128,39994.5218865741,2009-06-30,12:31:31
40.021594,116.328865,0,124,39994.5219444444,2009-06-30,12:31:36
40.021762,116.329976,0,125,39994.5220023148,2009-06-30,12:31:41
40.021851,116.331076,0,124,39994.5220601852,2009-06-30,12:31:46
40.021856,116.33222,0,127,39994.5221180556,2009-06-30,12:31:51
40.021843,116.333397,0,129,39994.5221759259,2009-06-30,12:31:56
40.021823,116.334514,0,129,39994.5222337963,2009-06-30,12:32:01
40.021811,116.335525,0,128,39994.5222916667,2009-06-30,12:32:06
40.021805,116.336455,0,127,39994.522349537,2009-06-30,12:32:11
40.021811,116.337388,0,124,39994.5224074074,2009-06-30,12:32:16
40.021791,116.338371,0,117,39994.5224652778,2009-06-30,12:32:21
40.02177,116.339423,0,122,39994.5225231481,2009-06-30,12:32:26
40.021757,116.340456,0,131,39994.5225810185,2009-06-30,12:32:31
40.021733,116.341507,0,129,39994.5226388889,2009-06-30,12:32:36
40.021712,116.342424,0,130,39994.5226967593,2009-06-30,12:32:41
40.021693,116.343326,0,130,39994.5227546296,2009-06-30,12:32:46
40.02169,116.34433,0,127,39994.5228125,2009-06-30,12:32:51
40.021689,116.345445,0,122,39994.5228703704,2009-06-30,12:32:56
40.021684,116.346666,0,116,39994.5229282407,2009-06-30,12:33:01
40.021676,116.34795,0,114,39994.5229861111,2009-06-30,12:33:06
40.021636,116.349288,0,116,39994.5230439815,2009-06-30,12:33:11
40.021615,116.350536,0,129,39994.5231018519,2009-06-30,12:33:16
40.02157,116.351772,0,140,39994.5231597222,2009-06-30,12:33:21
40.021552,116.35302,0,138,39994.5232175926,2009-06-30,12:33:26
40.021539,116.354291,0,137,39994.523275463,2009-06-30,12:33:31
40.021521,116.355588,0,132,39994.5233333333,2009-06-30,12:33:36
40.021504,116.356878,0,134,39994.5233912037,2009-06-30,12:33:41
40.021484,116.35807,0,127,39994.5234490741,2009-06-30,12:33:46
40.021464,116.359221,0,118,39994.5235069444,2009-06-30,12:33:51
40.021444,116.360401,0,118,39994.5235648148,2009-06-30,12:33:56
40.021433,116.361621,0,124,39994.5236226852,2009-06-30,12:34:01
40.021421,116.36281,0,123,39994.5236805556,2009-06-30,12:34:06
40.021396,116.36401,0,125,39994.5237384259,2009-06-30,12:34:11
40.021375,116.3651,0,128,39994.5237962963,2009-06-30,12:34:16
40.021367,116.366121,0,137,39994.5238541667,2009-06-30,12:34:21
40.021366,116.367093,0,154,39994.523912037,2009-06-30,12:34:26
40.021347,116.368042,0,145,39994.5239699074,2009-06-30,12:34:31
40.021348,116.368928,0,148,39994.5240277778,2009-06-30,12:34:36
40.02134,116.369825,0,147,39994.5240856481,2009-06-30,12:34:41
40.021326,116.370741,0,143,39994.5241435185,2009-06-30,12:34:46
40.021324,116.371767,0,137,39994.5242013889,2009-06-30,12:34:51
40.021309,116.372921,0,134,39994.5242592593,2009-06-30,12:34:56
40.021276,116.374156,0,116,39994.5243171296,2009-06-30,12:35:01
40.02126,116.37538,0,111,39994.524375,2009-06-30,12:35:06
40.021242,116.376498,0,102,39994.5244328704,2009-06-30,12:35:11
40.021248,116.377566,0,98,39994.5244907407,2009-06-30,12:35:16
40.021239,116.378646,0,98,39994.5245486111,2009-06-30,12:35:21
40.021227,116.379739,0,104,39994.5246064815,2009-06-30,12:35:26
40.021201,116.38081,0,104,39994.5246643518,2009-06-30,12:35:31
40.021158,116.381926,0,99,39994.5247222222,2009-06-30,12:35:36
40.021139,116.383101,0,99,39994.5247800926,2009-06-30,12:35:41
40.021128,116.384323,0,100,39994.524837963,2009-06-30,12:35:46
40.021124,116.385559,0,104,39994.5248958333,2009-06-30,12:35:51
40.021117,116.386757,0,110,39994.5249537037,2009-06-30,12:35:56
40.021083,116.387947,0,114,39994.5250115741,2009-06-30,12:36:01
40.021073,116.38909,0,113,39994.5250694444,2009-06-30,12:36:06
40.021041,116.390274,0,108,39994.5251273148,2009-06-30,12:36:11
40.021023,116.391475,0,103,39994.5251851852,2009-06-30,12:36:16
40.021,116.39272,0,105,39994.5252430556,2009-06-30,12:36:21
40.020946,116.393954,0,108,39994.5253009259,2009-06-30,12:36:26
40.020932,116.395131,0,116,39994.5253587963,2009-06-30,12:36:31
40.020934,116.396301,0,131,39994.5254166667,2009-06-30,12:36:36
40.020911,116.397441,0,138,39994.525474537,2009-06-30,12:36:41
40.020907,116.398508,0,147,39994.5255324074,2009-06-30,12:36:46
40.020887,116.3994,0,154,39994.5255902778,2009-06-30,12:36:51
40.020816,116.400174,0,146,39994.5256481481,2009-06-30,12:36:56
40.02061,116.400919,0,150,39994.5257060185,2009-06-30,12:37:01
40.020372,116.401682,0,153,39994.5257638889,2009-06-30,12:37:06
40.020129,116.402449,0,157,39994.5258217593,2009-06-30,12:37:11
40.019888,116.403214,0,169,39994.5258796296,2009-06-30,12:37:16
40.019692,116.4039,0,180,39994.5259375,2009-06-30,12:37:21
40.019656,116.404538,0,182,39994.5259953704,2009-06-30,12:37:26
40.019841,116.40517,0,178,39994.5260532407,2009-06-30,12:37:31
40.020216,116.405609,0,169,39994.5261111111,2009-06-30,12:37:36
40.020728,116.405793,0,171,39994.5261689815,2009-06-30,12:37:41
40.021271,116.405639,0,164,39994.5262268518,2009-06-30,12:37:46
40.021736,116.405162,0,157,39994.5262847222,2009-06-30,12:37:51
40.022103,116.404464,0,144,39994.5263425926,2009-06-30,12:37:56
40.022502,116.403779,0,142,39994.526400463,2009-06-30,12:38:01
40.022953,116.403342,0,130,39994.5264583333,2009-06-30,12:38:06
40.02344,116.403157,0,122,39994.5265162037,2009-06-30,12:38:11
40.023869,116.403179,0,113,39994.5265740741,2009-06-30,12:38:16
40.024326,116.403245,0,103,39994.5266319444,2009-06-30,12:38:21
40.024746,116.403302,0,100,39994.5266898148,2009-06-30,12:38:26
40.025143,116.40338,0,98,39994.5267476852,2009-06-30,12:38:31
40.025604,116.40346,0,103,39994.5268055556,2009-06-30,12:38:36
40.026004,116.403522,0,105,39994.5268634259,2009-06-30,12:38:41
40.026264,116.403633,0,105,39994.5269212963,2009-06-30,12:38:46
40.026649,116.403702,0,115,39994.5269791667,2009-06-30,12:38:51
40.027121,116.403771,0,119,39994.527037037,2009-06-30,12:38:56
40.027623,116.403846,0,120,39994.5270949074,2009-06-30,12:39:01
40.028134,116.403925,0,112,39994.5271527778,2009-06-30,12:39:06
40.0286,116.404004,0,118,39994.5272106482,2009-06-30,12:39:11
40.028999,116.404079,0,116,39994.5272685185,2009-06-30,12:39:16
40.029378,116.404124,0,119,39994.5273263889,2009-06-30,12:39:21
40.029743,116.404181,0,120,39994.5273842593,2009-06-30,12:39:26
40.030086,116.404199,0,122,39994.5274421296,2009-06-30,12:39:31
40.030315,116.404194,0,128,39994.5275,2009-06-30,12:39:36
40.030516,116.404216,0,130,39994.5275578704,2009-06-30,12:39:41
40.030566,116.404209,0,122,39994.5276157407,2009-06-30,12:39:46
40.030547,116.404198,0,114,39994.5276736111,2009-06-30,12:39:51
40.030547,116.404198,0,114,39994.5277083333,2009-06-30,12:39:54
40.03054,116.404198,0,114,39994.5277314815,2009-06-30,12:39:56
40.030718,116.404279,0,116,39994.5277893519,2009-06-30,12:40:01
40.030998,116.404339,0,118,39994.5278472222,2009-06-30,12:40:06
40.031313,116.4044,0,117,39994.5279050926,2009-06-30,12:40:11
40.031675,116.404508,0,123,39994.527962963,2009-06-30,12:40:16
40.032071,116.404591,0,127,39994.5280208333,2009-06-30,12:40:21
40.032427,116.404631,0,129,39994.5280787037,2009-06-30,12:40:26
40.032847,116.404703,0,140,39994.5281365741,2009-06-30,12:40:31
40.033305,116.404767,0,127,39994.5281944444,2009-06-30,12:40:36
40.033771,116.404807,0,129,39994.5282523148,2009-06-30,12:40:41
40.034201,116.40491,0,116,39994.5283101852,2009-06-30,12:40:46
40.034574,116.40497,0,112,39994.5283680556,2009-06-30,12:40:51
40.034791,116.405026,0,106,39994.5284259259,2009-06-30,12:40:56
40.034969,116.405062,0,107,39994.5284837963,2009-06-30,12:41:01
40.035237,116.405103,0,113,39994.5285416667,2009-06-30,12:41:06
40.035578,116.405162,0,107,39994.528599537,2009-06-30,12:41:11
40.035886,116.405221,0,102,39994.5286574074,2009-06-30,12:41:16
40.036234,116.405218,0,123,39994.5287152778,2009-06-30,12:41:21
40.036582,116.40524,0,139,39994.5287731481,2009-06-30,12:41:26
40.036904,116.405269,0,153,39994.5288310185,2009-06-30,12:41:31
40.037101,116.405341,0,151,39994.5288888889,2009-06-30,12:41:36
40.037329,116.405284,0,165,39994.5289467593,2009-06-30,12:41:41
40.037578,116.405363,0,161,39994.5290046296,2009-06-30,12:41:46
40.037797,116.405438,0,140,39994.5290625,2009-06-30,12:41:51
40.038004,116.405456,0,129,39994.5291203704,2009-06-30,12:41:56
40.038384,116.405476,0,134,39994.5291782407,2009-06-30,12:42:01
40.038825,116.405524,0,138,39994.5292361111,2009-06-30,12:42:06
40.039343,116.405588,0,132,39994.5292939815,2009-06-30,12:42:11
40.039961,116.405675,0,132,39994.5293518519,2009-06-30,12:42:16
40.040553,116.405719,0,123,39994.5294097222,2009-06-30,12:42:21
40.0411,116.405765,0,130,39994.5294675926,2009-06-30,12:42:26
40.04156,116.405806,0,123,39994.529525463,2009-06-30,12:42:31
40.04189,116.405856,0,106,39994.5295833333,2009-06-30,12:42:36
40.042203,116.405883,0,103,39994.5296412037,2009-06-30,12:42:41
40.042512,116.406005,0,91,39994.5296990741,2009-06-30,12:42:46
40.042696,116.406263,0,99,39994.5297569444,2009-06-30,12:42:51
40.042806,116.406567,0,105,39994.5298148148,2009-06-30,12:42:56
40.043015,116.406807,0,112,39994.5298726852,2009-06-30,12:43:01
40.043153,116.406869,0,115,39994.5299305556,2009-06-30,12:43:06
40.043216,116.406909,0,109,39994.5299884259,2009-06-30,12:43:11
40.043313,116.406906,0,112,39994.5300462963,2009-06-30,12:43:16
40.043618,116.406688,0,121,39994.5301041667,2009-06-30,12:43:21
40.043866,116.40649,0,130,39994.530162037,2009-06-30,12:43:26
40.043954,116.406398,0,137,39994.5302199074,2009-06-30,12:43:31
40.044088,116.406283,0,141,39994.5302777778,2009-06-30,12:43:36
40.044221,116.406188,0,146,39994.5303356481,2009-06-30,12:43:41
40.044423,116.406115,0,145,39994.5303935185,2009-06-30,12:43:46
40.044585,116.406062,0,144,39994.5304513889,2009-06-30,12:43:51
40.044763,116.406035,0,151,39994.5305092593,2009-06-30,12:43:56
40.045089,116.406002,0,137,39994.5305671296,2009-06-30,12:44:01
40.045545,116.405966,0,118,39994.530625,2009-06-30,12:44:06
40.046057,116.405988,0,109,39994.5306828704,2009-06-30,12:44:11
40.046607,116.405998,0,103,39994.5307407407,2009-06-30,12:44:16
40.047157,116.405951,0,96,39994.5307986111,2009-06-30,12:44:21
40.047687,116.405842,0,91,39994.5308564815,2009-06-30,12:44:26
40.048197,116.405733,0,96,39994.5309143519,2009-06-30,12:44:31
40.048683,116.405629,0,101,39994.5309722222,2009-06-30,12:44:36
40.049177,116.405618,0,104,39994.5310300926,2009-06-30,12:44:41
40.049694,116.405726,0,115,39994.531087963,2009-06-30,12:44:46
40.050133,116.405919,0,118,39994.5311458333,2009-06-30,12:44:51
40.050587,116.406168,0,114,39994.5312037037,2009-06-30,12:44:56
40.050973,116.406404,0,118,39994.5312615741,2009-06-30,12:45:01
40.051403,116.406706,0,110,39994.5313194444,2009-06-30,12:45:06
40.051893,116.407043,0,111,39994.5313773148,2009-06-30,12:45:11
40.052403,116.407342,0,112,39994.5314351852,2009-06-30,12:45:16
40.052984,116.407605,0,115,39994.5314930556,2009-06-30,12:45:21
40.053622,116.407779,0,119,39994.5315509259,2009-06-30,12:45:26
40.054271,116.40782,0,118,39994.5316087963,2009-06-30,12:45:31
40.054874,116.407795,0,117,39994.5316666667,2009-06-30,12:45:36
40.055349,116.407748,0,126,39994.531724537,2009-06-30,12:45:41
40.055801,116.407592,0,148,39994.5317824074,2009-06-30,12:45:46
40.056048,116.407504,0,171,39994.5318402778,2009-06-30,12:45:51
40.056083,116.407534,0,199,39994.5318981481,2009-06-30,12:45:56
40.056043,116.407584,0,214,39994.5319560185,2009-06-30,12:46:01
40.056043,116.407584,0,214,39994.5319907407,2009-06-30,12:46:04
40.056043,116.407584,0,217,39994.5320138889,2009-06-30,12:46:06
40.056067,116.40759,0,224,39994.5320717593,2009-06-30,12:46:11
40.056094,116.407604,0,242,39994.5321296296,2009-06-30,12:46:16
40.056089,116.407609,0,244,39994.5321875,2009-06-30,12:46:21
40.056093,116.407609,0,246,39994.5322453704,2009-06-30,12:46:26
40.056098,116.407608,0,249,39994.5323032407,2009-06-30,12:46:31
40.056102,116.407609,0,252,39994.5323611111,2009-06-30,12:46:36
40.056107,116.407611,0,255,39994.5324189815,2009-06-30,12:46:41
40.056107,116.407611,0,259,39994.5324768518,2009-06-30,12:46:46
40.056108,116.407612,0,261,39994.5325347222,2009-06-30,12:46:51
40.056108,116.407612,0,261,39994.5325694444,2009-06-30,12:46:54
40.05611,116.407612,0,263,39994.5325925926,2009-06-30,12:46:56
40.05612,116.407612,0,265,39994.532650463,2009-06-30,12:47:01
40.056129,116.407614,0,268,39994.5327083333,2009-06-30,12:47:06
40.056133,116.407615,0,272,39994.5327662037,2009-06-30,12:47:11
40.056134,116.407615,0,275,39994.5328240741,2009-06-30,12:47:16
40.056134,116.407615,0,275,39994.5328587963,2009-06-30,12:47:19
40.056132,116.407615,0,277,39994.5328819444,2009-06-30,12:47:21
40.056224,116.407656,0,263,39994.5329398148,2009-06-30,12:47:26
40.056321,116.407687,0,252,39994.5329976852,2009-06-30,12:47:31
40.056454,116.407674,0,243,39994.5330555556,2009-06-30,12:47:36
40.056608,116.40757,0,194,39994.5355439815,2009-06-30,12:51:11
40.056663,116.407425,0,188,39994.5356018519,2009-06-30,12:51:16
40.056653,116.407248,0,184,39994.5356597222,2009-06-30,12:51:21
40.056672,116.406911,0,173,39994.5357175926,2009-06-30,12:51:26
40.056709,116.40649,0,155,39994.535775463,2009-06-30,12:51:31
40.05671,116.406134,0,137,39994.5358333333,2009-06-30,12:51:36
40.056715,116.405661,0,125,39994.5358912037,2009-06-30,12:51:41
40.056725,116.405155,0,114,39994.5359490741,2009-06-30,12:51:46
40.056766,116.404688,0,108,39994.5360069444,2009-06-30,12:51:51
40.056767,116.404269,0,100,39994.5360648148,2009-06-30,12:51:56
40.056798,116.40396,0,87,39994.5361226852,2009-06-30,12:52:01
40.056834,116.403929,0,95,39994.5361805556,2009-06-30,12:52:06
40.056836,116.403954,0,98,39994.5362384259,2009-06-30,12:52:11
40.056835,116.403963,0,98,39994.5362962963,2009-06-30,12:52:16
40.056835,116.403963,0,98,39994.5363310185,2009-06-30,12:52:19
40.056835,116.403967,0,98,39994.5363541667,2009-06-30,12:52:21
40.056834,116.40398,0,99,39994.536412037,2009-06-30,12:52:26
40.056834,116.404,0,99,39994.5364699074,2009-06-30,12:52:31
40.056837,116.404015,0,100,39994.5365277778,2009-06-30,12:52:36
40.056824,116.404093,0,102,39994.5365856481,2009-06-30,12:52:41
40.056786,116.404225,0,101,39994.5366435185,2009-06-30,12:52:46
40.056871,116.404367,0,103,39994.5367013889,2009-06-30,12:52:51
40.056902,116.404362,0,105,39994.5367592593,2009-06-30,12:52:56
40.057002,116.404335,0,109,39994.5368171296,2009-06-30,12:53:01
40.057158,116.404324,0,111,39994.536875,2009-06-30,12:53:06
40.057288,116.40418,0,115,39994.5369328704,2009-06-30,12:53:11
40.057367,116.404099,0,121,39994.5369907407,2009-06-30,12:53:16
40.05743,116.404036,0,131,39994.5370486111,2009-06-30,12:53:21
40.057418,116.40395,0,136,39994.5371064815,2009-06-30,12:53:26
40.057423,116.403942,0,135,39994.5371643519,2009-06-30,12:53:31
40.057423,116.403947,0,136,39994.5372222222,2009-06-30,12:53:36
40.057423,116.403947,0,136,39994.5372569444,2009-06-30,12:53:39
40.057425,116.40395,0,136,39994.5372800926,2009-06-30,12:53:41
40.057397,116.403908,0,133,39994.537337963,2009-06-30,12:53:46
40.057395,116.40389,0,133,39994.5373958333,2009-06-30,12:53:51
40.05738,116.403859,0,130,39994.5374537037,2009-06-30,12:53:56
40.057379,116.403839,0,129,39994.5375115741,2009-06-30,12:54:01
40.057379,116.403839,0,129,39994.5375462963,2009-06-30,12:54:04
40.057379,116.403839,0,129,39994.5375694444,2009-06-30,12:54:06
40.057384,116.403813,0,129,39994.5376273148,2009-06-30,12:54:11
40.057401,116.403799,0,128,39994.5376851852,2009-06-30,12:54:16
40.057404,116.40378,0,126,39994.5377430556,2009-06-30,12:54:21
40.057404,116.403775,0,127,39994.5378009259,2009-06-30,12:54:26
40.057404,116.403775,0,127,39994.5378356481,2009-06-30,12:54:29
40.057406,116.40377,0,127,39994.5378587963,2009-06-30,12:54:31
40.057407,116.403759,0,127,39994.5379166667,2009-06-30,12:54:36
40.057409,116.403762,0,127,39994.537974537,2009-06-30,12:54:41
40.057408,116.403768,0,126,39994.5380324074,2009-06-30,12:54:46
40.05741,116.403762,0,126,39994.5380902778,2009-06-30,12:54:51
40.057413,116.403759,0,126,39994.5381481481,2009-06-30,12:54:56
40.057413,116.403759,0,126,39994.5381828704,2009-06-30,12:54:59
40.057415,116.403755,0,126,39994.5382060185,2009-06-30,12:55:01
40.05742,116.403744,0,127,39994.5382638889,2009-06-30,12:55:06
40.057429,116.403748,0,127,39994.5383217593,2009-06-30,12:55:11
40.057435,116.403748,0,127,39994.5383796296,2009-06-30,12:55:16
40.057435,116.403748,0,127,39994.5384143519,2009-06-30,12:55:19
40.05744,116.403751,0,127,39994.5384375,2009-06-30,12:55:21
40.057442,116.403763,0,127,39994.5384953704,2009-06-30,12:55:26
40.057445,116.403762,0,127,39994.5385532407,2009-06-30,12:55:31
40.057448,116.40376,0,127,39994.5386111111,2009-06-30,12:55:36
40.057452,116.403761,0,127,39994.5386689815,2009-06-30,12:55:41
40.057454,116.403759,0,127,39994.5387268519,2009-06-30,12:55:46
40.057455,116.40376,0,127,39994.5387847222,2009-06-30,12:55:51
40.057456,116.403757,0,127,39994.5388425926,2009-06-30,12:55:56
40.057458,116.403756,0,126,39994.538900463,2009-06-30,12:56:01
40.057459,116.403758,0,126,39994.5389583333,2009-06-30,12:56:06
40.057461,116.403758,0,126,39994.5390162037,2009-06-30,12:56:11
40.057463,116.403757,0,126,39994.5390740741,2009-06-30,12:56:16
40.057466,116.403749,0,126,39994.5391319444,2009-06-30,12:56:21
40.057468,116.403744,0,126,39994.5391898148,2009-06-30,12:56:26
40.057469,116.403742,0,126,39994.5392476852,2009-06-30,12:56:31
40.05747,116.403735,0,127,39994.5393055556,2009-06-30,12:56:36
40.05747,116.403736,0,127,39994.5393634259,2009-06-30,12:56:41
40.057472,116.403743,0,127,39994.5394212963,2009-06-30,12:56:46
40.057473,116.403736,0,127,39994.5394791667,2009-06-30,12:56:51
40.057475,116.403732,0,127,39994.539537037,2009-06-30,12:56:56
40.057476,116.403731,0,127,39994.5395949074,2009-06-30,12:57:01
40.057479,116.403733,0,126,39994.5396527778,2009-06-30,12:57:06
40.057484,116.40373,0,126,39994.5397106481,2009-06-30,12:57:11
40.057486,116.403727,0,126,39994.5397685185,2009-06-30,12:57:16
40.057489,116.403729,0,126,39994.5398263889,2009-06-30,12:57:21
40.057489,116.403729,0,126,39994.5398611111,2009-06-30,12:57:24
40.057491,116.403732,0,126,39994.5398842593,2009-06-30,12:57:26
40.057554,116.403431,0,119,39994.5399421296,2009-06-30,12:57:31
40.057566,116.403344,0,111,39994.54,2009-06-30,12:57:36
40.05758,116.403317,0,108,39994.5400578704,2009-06-30,12:57:41
40.057576,116.403255,0,108,39994.5401157407,2009-06-30,12:57:46
40.058125,116.406008,0,1383,39994.5465972222,2009-06-30,13:07:06
40.058133,116.404824,0,770,39994.5466550926,2009-06-30,13:07:11
40.05832,116.404123,0,307,39994.546712963,2009-06-30,13:07:16
40.058307,116.404097,0,303,39994.5467708333,2009-06-30,13:07:21
40.058294,116.404072,0,300,39994.5468287037,2009-06-30,13:07:26
40.058303,116.403974,0,236,39994.5468865741,2009-06-30,13:07:31
40.058305,116.403932,0,193,39994.5469444444,2009-06-30,13:07:36
40.058309,116.403922,0,188,39994.5470023148,2009-06-30,13:07:41
40.058448,116.404021,0,187,39994.5470601852,2009-06-30,13:07:46
40.058412,116.403907,0,193,39994.5471180556,2009-06-30,13:07:51
40.058337,116.404042,0,206,39994.5471759259,2009-06-30,13:07:56
40.058257,116.404184,0,213,39994.5472337963,2009-06-30,13:08:01
40.058139,116.40404,0,229,39994.5472916667,2009-06-30,13:08:06
40.058097,116.403847,0,237,39994.547349537,2009-06-30,13:08:11
40.058075,116.403756,0,249,39994.5474074074,2009-06-30,13:08:16
40.058058,116.403747,0,266,39994.5474652778,2009-06-30,13:08:21
40.058045,116.403779,0,284,39994.5475231481,2009-06-30,13:08:26
40.058014,116.403721,0,300,39994.5475810185,2009-06-30,13:08:31
40.057992,116.403713,0,315,39994.5476388889,2009-06-30,13:08:36
40.057981,116.403642,0,335,39994.5476967593,2009-06-30,13:08:41
40.057952,116.40365,0,360,39994.5477546296,2009-06-30,13:08:46
40.057922,116.403685,0,380,39994.5478125,2009-06-30,13:08:51
40.057871,116.403673,0,396,39994.5478703704,2009-06-30,13:08:56
40.057886,116.403699,0,416,39994.5479282407,2009-06-30,13:09:01
40.057883,116.403687,0,444,39994.5479861111,2009-06-30,13:09:06
40.057918,116.403726,0,452,39994.5480439815,2009-06-30,13:09:11
40.057933,116.403676,0,456,39994.5481018518,2009-06-30,13:09:16
40.057896,116.403724,0,457,39994.5481597222,2009-06-30,13:09:21
40.057908,116.403797,0,452,39994.5482175926,2009-06-30,13:09:26
40.057913,116.403807,0,451,39994.548275463,2009-06-30,13:09:31
40.057913,116.403807,0,451,39994.5483101852,2009-06-30,13:09:34
40.057914,116.403812,0,452,39994.5483333333,2009-06-30,13:09:36
40.057942,116.403795,0,455,39994.5483912037,2009-06-30,13:09:41
40.057936,116.40371,0,463,39994.5484490741,2009-06-30,13:09:46
40.057957,116.403707,0,472,39994.5485069444,2009-06-30,13:09:51
40.057953,116.403729,0,478,39994.5485648148,2009-06-30,13:09:56
40.057925,116.403734,0,485,39994.5486226852,2009-06-30,13:10:01
40.057887,116.40374,0,492,39994.5486805556,2009-06-30,13:10:06
40.057881,116.403738,0,495,39994.5487384259,2009-06-30,13:10:11
40.057881,116.403738,0,495,39994.5487731481,2009-06-30,13:10:14
40.05788,116.403741,0,502,39994.5487962963,2009-06-30,13:10:16
40.057882,116.403761,0,505,39994.5488541667,2009-06-30,13:10:21
40.057882,116.403761,0,505,39994.5488888889,2009-06-30,13:10:24
40.057888,116.403754,0,513,39994.548912037,2009-06-30,13:10:26
40.057893,116.403741,0,515,39994.5489699074,2009-06-30,13:10:31
40.057893,116.403741,0,515,39994.5490046296,2009-06-30,13:10:34
40.057893,116.40374,0,515,39994.5490277778,2009-06-30,13:10:36
40.057852,116.403755,0,521,39994.5490856481,2009-06-30,13:10:41
40.057766,116.403804,0,530,39994.5491435185,2009-06-30,13:10:46
40.057691,116.403811,0,536,39994.5492013889,2009-06-30,13:10:51
40.057671,116.403861,0,540,39994.5492592593,2009-06-30,13:10:56
40.057674,116.40388,0,541,39994.5493171296,2009-06-30,13:11:01
40.057657,116.403941,0,540,39994.549375,2009-06-30,13:11:06
40.057666,116.404019,0,540,39994.5494328704,2009-06-30,13:11:11
40.057657,116.404092,0,541,39994.5494907407,2009-06-30,13:11:16
40.057665,116.404206,0,541,39994.5495486111,2009-06-30,13:11:21
40.05771,116.40433,0,540,39994.5496064815,2009-06-30,13:11:26
40.057755,116.404383,0,541,39994.5496643518,2009-06-30,13:11:31
40.057793,116.404362,0,541,39994.5497222222,2009-06-30,13:11:36
40.057793,116.404362,0,541,39994.5497569444,2009-06-30,13:11:39
40.057795,116.404361,0,541,39994.5497800926,2009-06-30,13:11:41
40.057797,116.40435,0,541,39994.549837963,2009-06-30,13:11:46
40.057844,116.40434,0,541,39994.5498958333,2009-06-30,13:11:51
40.057848,116.404346,0,541,39994.5499537037,2009-06-30,13:11:56
40.057848,116.404346,0,541,39994.5499884259,2009-06-30,13:11:59
40.057847,116.404341,0,541,39994.5500115741,2009-06-30,13:12:01
40.057847,116.404332,0,541,39994.5500694444,2009-06-30,13:12:06
40.057846,116.404319,0,541,39994.5501273148,2009-06-30,13:12:11
40.057845,116.404308,0,541,39994.5501851852,2009-06-30,13:12:16
40.057864,116.404328,0,541,39994.5502430556,2009-06-30,13:12:21
40.057864,116.404328,0,541,39994.5502777778,2009-06-30,13:12:24
40.057867,116.404325,0,541,39994.5503009259,2009-06-30,13:12:26
40.05791,116.404164,0,542,39994.5503587963,2009-06-30,13:12:31
40.057965,116.403938,0,541,39994.5505324074,2009-06-30,13:12:46
40.057964,116.404059,0,541,39994.5505902778,2009-06-30,13:12:51
40.057821,116.40455,0,572,39994.5511689815,2009-06-30,13:13:41
40.057863,116.404396,0,595,39994.5512268519,2009-06-30,13:13:46
40.057869,116.40436,0,571,39994.5512847222,2009-06-30,13:13:51
40.057881,116.404249,0,607,39994.5513425926,2009-06-30,13:13:56
40.057872,116.404228,0,616,39994.551400463,2009-06-30,13:14:01
40.057871,116.404214,0,616,39994.5514583333,2009-06-30,13:14:06
40.057864,116.404136,0,626,39994.5515162037,2009-06-30,13:14:11
40.05778,116.404338,0,586,39994.5535416667,2009-06-30,13:17:06
40.057513,116.404703,0,585,39994.5537152778,2009-06-30,13:17:21
40.057514,116.404437,0,585,39994.5537731481,2009-06-30,13:17:26
40.057505,116.404158,0,585,39994.5538310185,2009-06-30,13:17:31
40.057471,116.403972,0,585,39994.5538888889,2009-06-30,13:17:36
40.057467,116.403857,0,585,39994.5539467593,2009-06-30,13:17:41
40.057515,116.40385,0,585,39994.5540046296,2009-06-30,13:17:46
40.057514,116.403822,0,586,39994.5540625,2009-06-30,13:17:51
40.057521,116.403763,0,586,39994.5541203704,2009-06-30,13:17:56
40.057526,116.403623,0,586,39994.5541782407,2009-06-30,13:18:01
40.057526,116.403599,0,586,39994.5542361111,2009-06-30,13:18:06
40.057532,116.403613,0,587,39994.5542939815,2009-06-30,13:18:11
40.057656,116.403618,0,584,39994.5543518519,2009-06-30,13:18:16
40.057739,116.403652,0,585,39994.5544097222,2009-06-30,13:18:21
40.057855,116.403651,0,580,39994.5544675926,2009-06-30,13:18:26
40.057904,116.403695,0,576,39994.554525463,2009-06-30,13:18:31
40.057919,116.403745,0,572,39994.5545833333,2009-06-30,13:18:36
40.057902,116.403784,0,570,39994.5546412037,2009-06-30,13:18:41
40.057885,116.403815,0,568,39994.5546990741,2009-06-30,13:18:46
40.057881,116.403815,0,569,39994.5547569444,2009-06-30,13:18:51
40.057881,116.403815,0,569,39994.5547916667,2009-06-30,13:18:54
40.057881,116.403819,0,569,39994.5548148148,2009-06-30,13:18:56
40.057888,116.403889,0,570,39994.5548726852,2009-06-30,13:19:01
40.057912,116.40392,0,571,39994.5549305556,2009-06-30,13:19:06
40.057913,116.403984,0,571,39994.5549884259,2009-06-30,13:19:11
40.057853,116.404002,0,570,39994.5550462963,2009-06-30,13:19:16
40.057799,116.40402,0,569,39994.5551041667,2009-06-30,13:19:21
40.057765,116.404079,0,569,39994.555162037,2009-06-30,13:19:26
40.057773,116.404248,0,568,39994.5552199074,2009-06-30,13:19:31
40.057782,116.404351,0,569,39994.5552777778,2009-06-30,13:19:36
40.057769,116.404309,0,570,39994.5553356481,2009-06-30,13:19:41
40.05777,116.404318,0,569,39994.5553935185,2009-06-30,13:19:46
40.057794,116.404335,0,569,39994.5554513889,2009-06-30,13:19:51
40.057817,116.404374,0,570,39994.5555092593,2009-06-30,13:19:56
40.057835,116.404305,0,570,39994.5555671296,2009-06-30,13:20:01
40.057821,116.404224,0,571,39994.555625,2009-06-30,13:20:06
40.057772,116.40415,0,570,39994.5556828704,2009-06-30,13:20:11
40.057734,116.404115,0,569,39994.5557407407,2009-06-30,13:20:16
40.057718,116.404155,0,568,39994.5557986111,2009-06-30,13:20:21
40.057707,116.404219,0,569,39994.5558564815,2009-06-30,13:20:26
40.057666,116.404234,0,571,39994.5559143518,2009-06-30,13:20:31
40.057651,116.40425,0,572,39994.5559722222,2009-06-30,13:20:36
40.057633,116.404175,0,572,39994.5560300926,2009-06-30,13:20:41
40.057655,116.404167,0,573,39994.556087963,2009-06-30,13:20:46
40.057691,116.404161,0,573,39994.5561458333,2009-06-30,13:20:51
40.057711,116.404151,0,573,39994.5562037037,2009-06-30,13:20:56
40.057711,116.404151,0,573,39994.5562384259,2009-06-30,13:20:59
40.057707,116.404147,0,573,39994.5562615741,2009-06-30,13:21:01
40.05772,116.403989,0,573,39994.5563194444,2009-06-30,13:21:06
40.057706,116.40392,0,573,39994.5563773148,2009-06-30,13:21:11
40.057697,116.403853,0,573,39994.5564351852,2009-06-30,13:21:16
40.057723,116.403885,0,574,39994.5564930556,2009-06-30,13:21:21
40.057727,116.403909,0,574,39994.5565509259,2009-06-30,13:21:26
40.057727,116.403909,0,574,39994.5565856481,2009-06-30,13:21:29
40.057729,116.403903,0,574,39994.5566087963,2009-06-30,13:21:31
40.057775,116.404006,0,574,39994.5566666667,2009-06-30,13:21:36
40.057831,116.404085,0,574,39994.556724537,2009-06-30,13:21:41
40.057857,116.404142,0,574,39994.5567824074,2009-06-30,13:21:46
40.057828,116.404171,0,574,39994.5568402778,2009-06-30,13:21:51
40.057822,116.404187,0,574,39994.5568981481,2009-06-30,13:21:56
40.057825,116.404276,0,573,39994.5569560185,2009-06-30,13:22:01
40.057822,116.404303,0,573,39994.5570138889,2009-06-30,13:22:06
40.057828,116.404313,0,574,39994.5570717593,2009-06-30,13:22:11
40.057811,116.404309,0,574,39994.5571296296,2009-06-30,13:22:16
40.057781,116.404311,0,572,39994.5571875,2009-06-30,13:22:21
40.05777,116.40431,0,570,39994.5572453704,2009-06-30,13:22:26
40.057779,116.404343,0,569,39994.5573032407,2009-06-30,13:22:31
40.057801,116.404408,0,568,39994.5573611111,2009-06-30,13:22:36
40.057819,116.404459,0,567,39994.5574189815,2009-06-30,13:22:41
40.057131,116.403717,0,567,39994.5581134259,2009-06-30,13:23:41
40.057066,116.403752,0,568,39994.5581712963,2009-06-30,13:23:46
40.058243,116.404274,0,566,39994.558287037,2009-06-30,13:23:56
40.057931,116.404016,0,533,39994.5583449074,2009-06-30,13:24:01
40.057903,116.403973,0,489,39994.5584027778,2009-06-30,13:24:06
40.057857,116.403965,0,535,39994.5584606482,2009-06-30,13:24:11
40.057842,116.403954,0,579,39994.5585185185,2009-06-30,13:24:16
40.057822,116.403924,0,629,39994.5585763889,2009-06-30,13:24:21
40.057806,116.403908,0,652,39994.5586342593,2009-06-30,13:24:26
40.057767,116.403857,0,639,39994.5586921296,2009-06-30,13:24:31
40.057718,116.403812,0,637,39994.55875,2009-06-30,13:24:36
40.057675,116.403771,0,637,39994.5588078704,2009-06-30,13:24:41
40.057656,116.403735,0,638,39994.5588657407,2009-06-30,13:24:46
40.057652,116.403769,0,638,39994.5589236111,2009-06-30,13:24:51
40.05765,116.403836,0,636,39994.5589814815,2009-06-30,13:24:56
40.057674,116.40395,0,634,39994.5590393519,2009-06-30,13:25:01
40.057696,116.404058,0,632,39994.5590972222,2009-06-30,13:25:06
40.057722,116.404101,0,630,39994.5591550926,2009-06-30,13:25:11
40.057757,116.404135,0,628,39994.559212963,2009-06-30,13:25:16
40.057785,116.40408,0,626,39994.5592708333,2009-06-30,13:25:21
40.057786,116.40407,0,626,39994.5593287037,2009-06-30,13:25:26
40.057804,116.404039,0,623,39994.5593865741,2009-06-30,13:25:31
40.057823,116.403998,0,618,39994.5594444444,2009-06-30,13:25:36
40.057856,116.403955,0,612,39994.5595023148,2009-06-30,13:25:41
40.05789,116.403912,0,605,39994.5595601852,2009-06-30,13:25:46
40.057905,116.403887,0,598,39994.5596180556,2009-06-30,13:25:51
40.057935,116.403904,0,597,39994.5596759259,2009-06-30,13:25:56
40.05795,116.403896,0,594,39994.5597337963,2009-06-30,13:26:01
40.05795,116.403896,0,594,39994.5597685185,2009-06-30,13:26:04
40.057946,116.403888,0,591,39994.5597916667,2009-06-30,13:26:06
40.057946,116.403901,0,591,39994.559849537,2009-06-30,13:26:11
40.057961,116.403948,0,588,39994.5599074074,2009-06-30,13:26:16
40.057961,116.404038,0,583,39994.5599652778,2009-06-30,13:26:21
40.057974,116.404149,0,578,39994.5600231481,2009-06-30,13:26:26
40.057992,116.404236,0,576,39994.5600810185,2009-06-30,13:26:31
40.057995,116.404291,0,575,39994.5601388889,2009-06-30,13:26:36
40.057984,116.404344,0,573,39994.5601967593,2009-06-30,13:26:41
40.057989,116.404352,0,572,39994.5602546296,2009-06-30,13:26:46
40.057989,116.404352,0,572,39994.5602893519,2009-06-30,13:26:49
40.05799,116.404355,0,572,39994.5603125,2009-06-30,13:26:51
40.057985,116.404372,0,572,39994.5603703704,2009-06-30,13:26:56
40.057952,116.404451,0,572,39994.5604282407,2009-06-30,13:27:01
40.057933,116.404522,0,572,39994.5604861111,2009-06-30,13:27:06
40.057933,116.404522,0,572,39994.5605208333,2009-06-30,13:27:09
40.057936,116.404529,0,572,39994.5605439815,2009-06-30,13:27:11
40.057953,116.404462,0,571,39994.5606018519,2009-06-30,13:27:16
40.057953,116.404462,0,571,39994.5606365741,2009-06-30,13:27:19
40.057952,116.404459,0,572,39994.5606597222,2009-06-30,13:27:21
40.057913,116.404393,0,573,39994.5607175926,2009-06-30,13:27:26
40.057873,116.404322,0,575,39994.560775463,2009-06-30,13:27:31
40.057831,116.404284,0,577,39994.5608333333,2009-06-30,13:27:36
40.057819,116.404171,0,582,39994.5608912037,2009-06-30,13:27:41
40.057795,116.404092,0,585,39994.5609490741,2009-06-30,13:27:46
40.057935,116.404337,0,576,39994.5643055556,2009-06-30,13:32:36
40.057988,116.404385,0,576,39994.5643634259,2009-06-30,13:32:41
40.057989,116.404409,0,576,39994.5644212963,2009-06-30,13:32:46
40.058,116.404421,0,576,39994.5644791667,2009-06-30,13:32:51
40.058,116.404421,0,576,39994.5645138889,2009-06-30,13:32:54
40.057999,116.404423,0,576,39994.564537037,2009-06-30,13:32:56
40.057999,116.404412,0,576,39994.5645949074,2009-06-30,13:33:01
40.057974,116.404351,0,576,39994.5646527778,2009-06-30,13:33:06
40.057971,116.404333,0,576,39994.5647106481,2009-06-30,13:33:11
40.05797,116.404323,0,576,39994.5647685185,2009-06-30,13:33:16
40.05797,116.404317,0,576,39994.5648263889,2009-06-30,13:33:21
40.05797,116.404317,0,576,39994.5648611111,2009-06-30,13:33:24
40.057966,116.404315,0,576,39994.5648842593,2009-06-30,13:33:26
40.057943,116.40433,0,573,39994.5649421296,2009-06-30,13:33:31
40.057929,116.404373,0,569,39994.565,2009-06-30,13:33:36
40.05793,116.404398,0,564,39994.5650578704,2009-06-30,13:33:41
40.057877,116.404414,0,562,39994.5651157407,2009-06-30,13:33:46
40.057873,116.404423,0,559,39994.5651736111,2009-06-30,13:33:51
40.0578,116.404365,0,560,39994.5652314815,2009-06-30,13:33:56
40.057701,116.404281,0,562,39994.5652893518,2009-06-30,13:34:01
40.057651,116.404226,0,563,39994.5653472222,2009-06-30,13:34:06
40.057651,116.404213,0,563,39994.5654050926,2009-06-30,13:34:11
40.057652,116.404197,0,563,39994.565462963,2009-06-30,13:34:16
40.057653,116.404184,0,563,39994.5655208333,2009-06-30,13:34:21
40.0577,116.404119,0,562,39994.5655787037,2009-06-30,13:34:26
40.057725,116.404042,0,560,39994.5656365741,2009-06-30,13:34:31
40.057736,116.403996,0,553,39994.5656944444,2009-06-30,13:34:36
40.057743,116.40401,0,552,39994.5657523148,2009-06-30,13:34:41
40.057751,116.404034,0,548,39994.5658101852,2009-06-30,13:34:46
40.057764,116.404074,0,544,39994.5658680556,2009-06-30,13:34:51
40.057794,116.404123,0,539,39994.5659259259,2009-06-30,13:34:56
40.057794,116.404172,0,535,39994.5659837963,2009-06-30,13:35:01
40.057798,116.404151,0,530,39994.5660416667,2009-06-30,13:35:06
40.0578,116.404146,0,530,39994.566099537,2009-06-30,13:35:11
40.0578,116.404146,0,530,39994.5661342593,2009-06-30,13:35:14
40.057801,116.404146,0,530,39994.5661574074,2009-06-30,13:35:16
40.05783,116.40417,0,527,39994.5662152778,2009-06-30,13:35:21
40.057834,116.404191,0,524,39994.5662731482,2009-06-30,13:35:26
40.057872,116.404222,0,523,39994.5663310185,2009-06-30,13:35:31
40.057897,116.40422,0,521,39994.5663888889,2009-06-30,13:35:36
40.057897,116.40422,0,521,39994.5664236111,2009-06-30,13:35:39
40.0579,116.404224,0,521,39994.5664467593,2009-06-30,13:35:41
40.057902,116.404235,0,521,39994.5665046296,2009-06-30,13:35:46
40.057904,116.404245,0,521,39994.5665625,2009-06-30,13:35:51
40.057904,116.404245,0,521,39994.5665972222,2009-06-30,13:35:54
40.057906,116.404247,0,521,39994.5666203704,2009-06-30,13:35:56
40.057885,116.404319,0,520,39994.5666782407,2009-06-30,13:36:01
40.057868,116.404421,0,520,39994.5667361111,2009-06-30,13:36:06
40.057871,116.404438,0,520,39994.5667939815,2009-06-30,13:36:11
40.057888,116.404433,0,520,39994.5668518519,2009-06-30,13:36:16
40.057888,116.404437,0,520,39994.5669097222,2009-06-30,13:36:21
40.057888,116.404437,0,520,39994.5669444444,2009-06-30,13:36:24
40.057889,116.404439,0,520,39994.5669675926,2009-06-30,13:36:26
40.057913,116.404376,0,521,39994.567025463,2009-06-30,13:36:31
40.057943,116.404316,0,521,39994.5670833333,2009-06-30,13:36:36
40.057974,116.404308,0,522,39994.5671412037,2009-06-30,13:36:41
40.057936,116.404292,0,522,39994.5671990741,2009-06-30,13:36:46
40.057907,116.404264,0,522,39994.5672569444,2009-06-30,13:36:51
40.057882,116.404238,0,522,39994.5673148148,2009-06-30,13:36:56
40.057882,116.404238,0,522,39994.567349537,2009-06-30,13:36:59
40.057881,116.404241,0,522,39994.5673726852,2009-06-30,13:37:01
40.05786,116.404255,0,522,39994.5674305556,2009-06-30,13:37:06
40.057798,116.404265,0,521,39994.5674884259,2009-06-30,13:37:11
40.057797,116.40425,0,520,39994.5675462963,2009-06-30,13:37:16
40.057809,116.404229,0,520,39994.5676041667,2009-06-30,13:37:21
40.057814,116.404209,0,520,39994.567662037,2009-06-30,13:37:26
40.057814,116.4042,0,520,39994.5677199074,2009-06-30,13:37:31
40.057819,116.404181,0,520,39994.5677777778,2009-06-30,13:37:36
40.057808,116.404112,0,520,39994.5678356481,2009-06-30,13:37:41
40.057764,116.404052,0,518,39994.5678935185,2009-06-30,13:37:46
40.057729,116.40403,0,516,39994.5679513889,2009-06-30,13:37:51
40.057699,116.403986,0,516,39994.5680092593,2009-06-30,13:37:56
40.057699,116.403986,0,516,39994.5680439815,2009-06-30,13:37:59
40.057693,116.403986,0,517,39994.5680671296,2009-06-30,13:38:01
40.057696,116.404004,0,517,39994.568125,2009-06-30,13:38:06
40.057696,116.404014,0,517,39994.5681828704,2009-06-30,13:38:11
40.057696,116.404023,0,517,39994.5682407407,2009-06-30,13:38:16
40.057696,116.404023,0,517,39994.568275463,2009-06-30,13:38:19
40.057696,116.404019,0,517,39994.5682986111,2009-06-30,13:38:21
40.057698,116.403945,0,517,39994.5683564815,2009-06-30,13:38:26
40.05772,116.403914,0,517,39994.5684143519,2009-06-30,13:38:31
40.057721,116.403923,0,517,39994.5684722222,2009-06-30,13:38:36
40.057721,116.403936,0,517,39994.5685300926,2009-06-30,13:38:41
40.057722,116.403947,0,517,39994.568587963,2009-06-30,13:38:46
40.057732,116.403987,0,517,39994.5686458333,2009-06-30,13:38:51
40.05773,116.40403,0,517,39994.5687037037,2009-06-30,13:38:56
40.057786,116.404115,0,514,39994.5687615741,2009-06-30,13:39:01
40.057855,116.404263,0,511,39994.5688194444,2009-06-30,13:39:06
40.057865,116.404383,0,508,39994.5688773148,2009-06-30,13:39:11
40.057853,116.404406,0,507,39994.5689351852,2009-06-30,13:39:16
40.057842,116.404403,0,506,39994.5689930556,2009-06-30,13:39:21
40.057844,116.404397,0,506,39994.5690509259,2009-06-30,13:39:26
40.057843,116.404392,0,505,39994.5691087963,2009-06-30,13:39:31
40.057843,116.404387,0,506,39994.5691666667,2009-06-30,13:39:36
40.057843,116.404387,0,506,39994.5692013889,2009-06-30,13:39:39
40.057842,116.404383,0,505,39994.569224537,2009-06-30,13:39:41
40.057821,116.404288,0,505,39994.5692824074,2009-06-30,13:39:46
40.057843,116.404068,0,500,39994.5693402778,2009-06-30,13:39:51
40.057872,116.403975,0,499,39994.5693981481,2009-06-30,13:39:56
40.057907,116.403895,0,496,39994.5694560185,2009-06-30,13:40:01
40.057914,116.403852,0,495,39994.5695138889,2009-06-30,13:40:06
40.057913,116.40383,0,494,39994.5695717593,2009-06-30,13:40:11
40.057913,116.403816,0,494,39994.5696296296,2009-06-30,13:40:16
40.05789,116.403734,0,493,39994.5696875,2009-06-30,13:40:21
40.057905,116.403702,0,491,39994.5697453704,2009-06-30,13:40:26
40.057935,116.403749,0,490,39994.5698032407,2009-06-30,13:40:31
40.057936,116.403752,0,490,39994.5698611111,2009-06-30,13:40:36
40.057935,116.403758,0,490,39994.5699189815,2009-06-30,13:40:41
40.057934,116.403761,0,490,39994.5699768519,2009-06-30,13:40:46
40.057933,116.403758,0,490,39994.5700347222,2009-06-30,13:40:51
40.057933,116.403758,0,490,39994.5700694444,2009-06-30,13:40:54
40.057933,116.40375,0,490,39994.5700925926,2009-06-30,13:40:56
40.057935,116.403741,0,490,39994.570150463,2009-06-30,13:41:01
40.057924,116.403756,0,489,39994.5702083333,2009-06-30,13:41:06
40.057924,116.403756,0,489,39994.5702430556,2009-06-30,13:41:09
40.05792,116.403755,0,488,39994.5702662037,2009-06-30,13:41:11
40.057906,116.403729,0,487,39994.5703240741,2009-06-30,13:41:16
40.0579,116.403702,0,485,39994.5703819444,2009-06-30,13:41:21
40.0579,116.403702,0,485,39994.5704166667,2009-06-30,13:41:24
40.0579,116.403704,0,485,39994.5704398148,2009-06-30,13:41:26
40.057888,116.40374,0,484,39994.5704976852,2009-06-30,13:41:31
40.057866,116.403854,0,483,39994.5705555556,2009-06-30,13:41:36
40.05783,116.403993,0,482,39994.5706134259,2009-06-30,13:41:41
40.057811,116.404058,0,482,39994.5706712963,2009-06-30,13:41:46
40.057837,116.404093,0,481,39994.5707291667,2009-06-30,13:41:51
40.057859,116.404189,0,479,39994.570787037,2009-06-30,13:41:56
40.057891,116.404216,0,477,39994.5708449074,2009-06-30,13:42:01
40.058011,116.40391,0,443,39994.5737962963,2009-06-30,13:46:16
40.058019,116.403844,0,440,39994.5738541667,2009-06-30,13:46:21
40.058003,116.403829,0,439,39994.573912037,2009-06-30,13:46:26
40.058063,116.403856,0,440,39994.5739699074,2009-06-30,13:46:31
40.058063,116.403848,0,439,39994.5740277778,2009-06-30,13:46:36
40.058063,116.403848,0,439,39994.5740625,2009-06-30,13:46:39
40.058062,116.403848,0,439,39994.5740856482,2009-06-30,13:46:41
40.058061,116.403858,0,440,39994.5741435185,2009-06-30,13:46:46
40.058056,116.40392,0,443,39994.5742013889,2009-06-30,13:46:51
40.058045,116.403957,0,444,39994.5742592593,2009-06-30,13:46:56
40.058045,116.403965,0,444,39994.5743171296,2009-06-30,13:47:01
40.058045,116.403965,0,444,39994.5743518519,2009-06-30,13:47:04
40.058045,116.403961,0,444,39994.574375,2009-06-30,13:47:06
40.058044,116.403951,0,444,39994.5744328704,2009-06-30,13:47:11
40.058044,116.403951,0,444,39994.5744675926,2009-06-30,13:47:14
40.058043,116.403957,0,444,39994.5744907407,2009-06-30,13:47:16
40.058042,116.403971,0,444,39994.5745486111,2009-06-30,13:47:21
40.058042,116.403971,0,444,39994.5745833333,2009-06-30,13:47:24
40.058042,116.403978,0,443,39994.5746064815,2009-06-30,13:47:26
40.05804,116.404006,0,442,39994.5746643519,2009-06-30,13:47:31
40.058021,116.404027,0,437,39994.5747222222,2009-06-30,13:47:36
40.057997,116.404049,0,433,39994.5747800926,2009-06-30,13:47:41
40.057979,116.404054,0,429,39994.574837963,2009-06-30,13:47:46
40.057979,116.404054,0,429,39994.5748726852,2009-06-30,13:47:49
40.057975,116.404053,0,429,39994.5748958333,2009-06-30,13:47:51
40.057974,116.404064,0,428,39994.5749537037,2009-06-30,13:47:56
40.057973,116.40408,0,428,39994.5750115741,2009-06-30,13:48:01
40.057938,116.404197,0,426,39994.5750694444,2009-06-30,13:48:06
40.057882,116.404266,0,424,39994.5751273148,2009-06-30,13:48:11
40.057825,116.404289,0,423,39994.5751851852,2009-06-30,13:48:16
40.057805,116.404257,0,423,39994.5752430556,2009-06-30,13:48:21
40.057805,116.404248,0,423,39994.5753009259,2009-06-30,13:48:26
40.057806,116.404234,0,423,39994.5753587963,2009-06-30,13:48:31
40.057807,116.404227,0,423,39994.5754166667,2009-06-30,13:48:36
40.057807,116.404227,0,423,39994.5754513889,2009-06-30,13:48:39
40.057807,116.404223,0,423,39994.575474537,2009-06-30,13:48:41
40.057806,116.404211,0,424,39994.5755324074,2009-06-30,13:48:46
40.057806,116.404211,0,424,39994.5755671296,2009-06-30,13:48:49
40.057807,116.404204,0,424,39994.5755902778,2009-06-30,13:48:51
40.057837,116.404163,0,423,39994.5756481481,2009-06-30,13:48:56
40.057873,116.404103,0,423,39994.5757060185,2009-06-30,13:49:01
40.057883,116.404064,0,422,39994.5757638889,2009-06-30,13:49:06
40.05789,116.404043,0,420,39994.5758217593,2009-06-30,13:49:11
40.05789,116.404053,0,420,39994.5758796296,2009-06-30,13:49:16
40.05789,116.404053,0,420,39994.5759143519,2009-06-30,13:49:19
40.057889,116.404052,0,419,39994.5759375,2009-06-30,13:49:21
40.05789,116.404043,0,419,39994.5759953704,2009-06-30,13:49:26
40.057891,116.404032,0,419,39994.5760532407,2009-06-30,13:49:31
40.057891,116.404032,0,419,39994.576087963,2009-06-30,13:49:34
40.057891,116.404025,0,419,39994.5761111111,2009-06-30,13:49:36
40.057907,116.404043,0,420,39994.5761689815,2009-06-30,13:49:41
40.057964,116.404087,0,419,39994.5762268519,2009-06-30,13:49:46
40.058,116.404138,0,419,39994.5762847222,2009-06-30,13:49:51
40.057977,116.404144,0,419,39994.5763425926,2009-06-30,13:49:56
40.057943,116.404126,0,419,39994.576400463,2009-06-30,13:50:01
40.057943,116.404136,0,419,39994.5764583333,2009-06-30,13:50:06
40.057939,116.404116,0,420,39994.5765162037,2009-06-30,13:50:11
40.057948,116.404056,0,420,39994.5765740741,2009-06-30,13:50:16
40.057974,116.404063,0,421,39994.5766319444,2009-06-30,13:50:21
40.058158,116.404182,0,397,39994.5829398148,2009-06-30,13:59:26
40.058235,116.404161,0,397,39994.5829976852,2009-06-30,13:59:31
40.058273,116.404184,0,397,39994.5830555556,2009-06-30,13:59:36
40.05831,116.404231,0,397,39994.5831134259,2009-06-30,13:59:41
40.058355,116.40426,0,397,39994.5831712963,2009-06-30,13:59:46
40.058374,116.404231,0,399,39994.5832291667,2009-06-30,13:59:51
40.058333,116.404182,0,401,39994.583287037,2009-06-30,13:59:56
40.058329,116.404163,0,401,39994.5833449074,2009-06-30,14:00:01
40.05833,116.404162,0,401,39994.5834027778,2009-06-30,14:00:06
40.05833,116.404158,0,400,39994.5834606481,2009-06-30,14:00:11
40.058329,116.404165,0,401,39994.5835185185,2009-06-30,14:00:16
40.058329,116.404165,0,401,39994.5835532407,2009-06-30,14:00:19
40.058327,116.404171,0,401,39994.5835763889,2009-06-30,14:00:21
40.058326,116.404162,0,401,39994.5836342593,2009-06-30,14:00:26
40.058326,116.404162,0,401,39994.5836689815,2009-06-30,14:00:29
40.058325,116.404156,0,401,39994.5836921296,2009-06-30,14:00:31
40.058325,116.404167,0,401,39994.58375,2009-06-30,14:00:36
40.05831,116.404139,0,399,39994.5838078704,2009-06-30,14:00:41
40.058282,116.404117,0,396,39994.5838657407,2009-06-30,14:00:46
40.058281,116.40411,0,396,39994.5839236111,2009-06-30,14:00:51
40.058279,116.404115,0,396,39994.5839814815,2009-06-30,14:00:56
40.058279,116.404115,0,396,39994.5840162037,2009-06-30,14:00:59
40.058277,116.404122,0,396,39994.5840393519,2009-06-30,14:01:01
40.058274,116.404111,0,396,39994.5840972222,2009-06-30,14:01:06
40.058272,116.404095,0,396,39994.5841550926,2009-06-30,14:01:11
40.058271,116.404084,0,396,39994.584212963,2009-06-30,14:01:16
40.058255,116.40406,0,396,39994.5842708333,2009-06-30,14:01:21
40.058168,116.40404,0,395,39994.5843287037,2009-06-30,14:01:26
40.058125,116.404045,0,395,39994.5843865741,2009-06-30,14:01:31
40.058125,116.404045,0,395,39994.5844212963,2009-06-30,14:01:34
40.058123,116.404047,0,395,39994.5844444444,2009-06-30,14:01:36
40.058117,116.404061,0,395,39994.5845023148,2009-06-30,14:01:41
40.058093,116.40406,0,395,39994.5845601852,2009-06-30,14:01:46
40.058092,116.404069,0,395,39994.5846180556,2009-06-30,14:01:51
40.058081,116.404073,0,397,39994.5846759259,2009-06-30,14:01:56
40.05808,116.404077,0,397,39994.5847337963,2009-06-30,14:02:01
40.058079,116.40408,0,397,39994.5847916667,2009-06-30,14:02:06
40.058077,116.404083,0,397,39994.584849537,2009-06-30,14:02:11
40.058077,116.404083,0,397,39994.5848842593,2009-06-30,14:02:14
40.058075,116.404087,0,398,39994.5849074074,2009-06-30,14:02:16
40.058072,116.404098,0,398,39994.5849652778,2009-06-30,14:02:21
40.058072,116.404098,0,398,39994.585,2009-06-30,14:02:24
40.05807,116.4041,0,398,39994.5850231481,2009-06-30,14:02:26
40.058068,116.404091,0,398,39994.5850810185,2009-06-30,14:02:31
40.058067,116.404082,0,398,39994.5851388889,2009-06-30,14:02:36
40.058067,116.404079,0,398,39994.5851967593,2009-06-30,14:02:41
40.058068,116.404076,0,398,39994.5852546296,2009-06-30,14:02:46
40.058069,116.404076,0,398,39994.5853125,2009-06-30,14:02:51
40.058069,116.404076,0,398,39994.5853703704,2009-06-30,14:02:56
40.05807,116.404073,0,398,39994.5854282407,2009-06-30,14:03:01
40.058073,116.404068,0,398,39994.5854861111,2009-06-30,14:03:06
40.058073,116.404068,0,398,39994.5855208333,2009-06-30,14:03:09
40.058074,116.40406,0,398,39994.5855439815,2009-06-30,14:03:11
40.05811,116.40396,0,397,39994.5856018519,2009-06-30,14:03:16
40.058172,116.403916,0,396,39994.5856597222,2009-06-30,14:03:21
40.058172,116.403916,0,396,39994.5856944444,2009-06-30,14:03:24
40.058174,116.403917,0,396,39994.5857175926,2009-06-30,14:03:26
40.058173,116.403927,0,396,39994.585775463,2009-06-30,14:03:31
40.058172,116.40393,0,396,39994.5858333333,2009-06-30,14:03:36
40.058172,116.40393,0,396,39994.5858680556,2009-06-30,14:03:39
40.05817,116.403927,0,396,39994.5858912037,2009-06-30,14:03:41
40.05813,116.403924,0,395,39994.5859490741,2009-06-30,14:03:46
40.058121,116.403927,0,395,39994.5860069444,2009-06-30,14:03:51
40.058121,116.403931,0,395,39994.5860648148,2009-06-30,14:03:56
40.058121,116.403931,0,395,39994.586099537,2009-06-30,14:03:59
40.058122,116.403935,0,395,39994.5861226852,2009-06-30,14:04:01
40.058123,116.403948,0,394,39994.5861805556,2009-06-30,14:04:06
40.058122,116.403961,0,394,39994.5862384259,2009-06-30,14:04:11
40.058121,116.403976,0,394,39994.5862962963,2009-06-30,14:04:16
40.058119,116.403966,0,394,39994.5863541667,2009-06-30,14:04:21
40.058119,116.403963,0,394,39994.586412037,2009-06-30,14:04:26
40.058119,116.403963,0,394,39994.5864467593,2009-06-30,14:04:29
40.05812,116.403958,0,394,39994.5864699074,2009-06-30,14:04:31
40.058127,116.403938,0,394,39994.5865277778,2009-06-30,14:04:36
40.05813,116.40389,0,394,39994.5865856481,2009-06-30,14:04:41
40.058124,116.403857,0,395,39994.5866435185,2009-06-30,14:04:46
40.05811,116.403852,0,394,39994.5867013889,2009-06-30,14:04:51
40.058112,116.403853,0,394,39994.5867592593,2009-06-30,14:04:56
40.058112,116.403853,0,394,39994.5867939815,2009-06-30,14:04:59
40.05812,116.403854,0,392,39994.5868171296,2009-06-30,14:05:01
40.058133,116.403869,0,384,39994.586875,2009-06-30,14:05:06
40.058134,116.403884,0,379,39994.5869328704,2009-06-30,14:05:11
40.058133,116.403865,0,377,39994.5869907407,2009-06-30,14:05:16
40.058126,116.403854,0,376,39994.5870486111,2009-06-30,14:05:21
40.058125,116.403844,0,375,39994.5871064815,2009-06-30,14:05:26
40.058127,116.403826,0,375,39994.5871643518,2009-06-30,14:05:31
40.058106,116.403826,0,376,39994.5872222222,2009-06-30,14:05:36
40.058093,116.403828,0,376,39994.5872800926,2009-06-30,14:05:41
40.058079,116.403809,0,376,39994.587337963,2009-06-30,14:05:46
40.058037,116.403794,0,375,39994.5873958333,2009-06-30,14:05:51
40.058004,116.403784,0,374,39994.5874537037,2009-06-30,14:05:56
40.057985,116.403769,0,374,39994.5875115741,2009-06-30,14:06:01
40.058026,116.403786,0,373,39994.5875694444,2009-06-30,14:06:06
40.058051,116.403774,0,372,39994.5876273148,2009-06-30,14:06:11
40.058076,116.403808,0,365,39994.5876851852,2009-06-30,14:06:16
40.058077,116.403818,0,362,39994.5877430556,2009-06-30,14:06:21
40.058077,116.403818,0,362,39994.5877777778,2009-06-30,14:06:24
40.058076,116.403821,0,362,39994.5878009259,2009-06-30,14:06:26
40.058076,116.403835,0,362,39994.5878587963,2009-06-30,14:06:31
40.058075,116.403828,0,362,39994.5879166667,2009-06-30,14:06:36
40.058075,116.403828,0,362,39994.5879513889,2009-06-30,14:06:39
40.05807,116.40382,0,359,39994.587974537,2009-06-30,14:06:41
40.058062,116.40379,0,359,39994.5880324074,2009-06-30,14:06:46
40.058095,116.403779,0,360,39994.5880902778,2009-06-30,14:06:51
40.058115,116.403791,0,360,39994.5881481481,2009-06-30,14:06:56
40.058115,116.403791,0,360,39994.5881828704,2009-06-30,14:06:59
40.05812,116.403799,0,360,39994.5882060185,2009-06-30,14:07:01
40.058151,116.403858,0,361,39994.5882638889,2009-06-30,14:07:06
40.058146,116.403895,0,361,39994.5883217593,2009-06-30,14:07:11
40.058132,116.403935,0,363,39994.5883796296,2009-06-30,14:07:16
40.058113,116.403962,0,363,39994.5884375,2009-06-30,14:07:21
40.058112,116.403976,0,364,39994.5884953704,2009-06-30,14:07:26
40.058112,116.403976,0,364,39994.5885300926,2009-06-30,14:07:29
40.058111,116.403977,0,364,39994.5885532407,2009-06-30,14:07:31
40.058111,116.403964,0,364,39994.5886111111,2009-06-30,14:07:36
40.058101,116.403924,0,364,39994.5886689815,2009-06-30,14:07:41
40.058129,116.403874,0,364,39994.5887268518,2009-06-30,14:07:46
40.05818,116.403835,0,361,39994.5887847222,2009-06-30,14:07:51
40.05817,116.403809,0,356,39994.5888425926,2009-06-30,14:07:56
40.05817,116.403779,0,355,39994.588900463,2009-06-30,14:08:01
40.05816,116.403797,0,357,39994.5889583333,2009-06-30,14:08:06
40.058124,116.403849,0,357,39994.5890162037,2009-06-30,14:08:11
40.058125,116.403862,0,358,39994.5890740741,2009-06-30,14:08:16
40.058082,116.403958,0,358,39994.5891319444,2009-06-30,14:08:21
40.058017,116.404028,0,358,39994.5891898148,2009-06-30,14:08:26
40.057942,116.404107,0,357,39994.5892476852,2009-06-30,14:08:31
40.057893,116.404153,0,357,39994.5893055556,2009-06-30,14:08:36
40.05787,116.404152,0,357,39994.5893634259,2009-06-30,14:08:41
40.05787,116.404152,0,357,39994.5893981481,2009-06-30,14:08:44
40.057868,116.404156,0,357,39994.5894212963,2009-06-30,14:08:46
40.057826,116.404225,0,357,39994.5894791667,2009-06-30,14:08:51
40.057811,116.404275,0,357,39994.589537037,2009-06-30,14:08:56
40.057832,116.404293,0,356,39994.5895949074,2009-06-30,14:09:01
40.057771,116.404391,0,356,39994.5896527778,2009-06-30,14:09:06
40.057739,116.404449,0,356,39994.5897106482,2009-06-30,14:09:11
40.058183,116.403935,0,355,39994.5900578704,2009-06-30,14:09:41
40.05817,116.40398,0,355,39994.5901157407,2009-06-30,14:09:46
40.058158,116.404019,0,355,39994.5901736111,2009-06-30,14:09:51
40.05816,116.404059,0,355,39994.5902314815,2009-06-30,14:09:56
40.058145,116.404075,0,355,39994.5902893519,2009-06-30,14:10:01
40.058125,116.40408,0,355,39994.5903472222,2009-06-30,14:10:06
40.058127,116.404051,0,355,39994.5904050926,2009-06-30,14:10:11
40.058134,116.404033,0,356,39994.590462963,2009-06-30,14:10:16
40.058134,116.404044,0,356,39994.5905208333,2009-06-30,14:10:21
40.058104,116.404057,0,354,39994.5905787037,2009-06-30,14:10:26
40.058104,116.404057,0,354,39994.5906134259,2009-06-30,14:10:29
40.058103,116.404051,0,354,39994.5906365741,2009-06-30,14:10:31
40.058102,116.404042,0,354,39994.5906944444,2009-06-30,14:10:36
40.0581,116.404037,0,354,39994.5907523148,2009-06-30,14:10:41
40.0581,116.404037,0,354,39994.590787037,2009-06-30,14:10:44
40.058099,116.404032,0,354,39994.5908101852,2009-06-30,14:10:46
40.058106,116.404015,0,355,39994.5908680556,2009-06-30,14:10:51
40.058112,116.404001,0,355,39994.5909259259,2009-06-30,14:10:56
40.058112,116.404001,0,355,39994.5909606481,2009-06-30,14:10:59
40.058112,116.404005,0,355,39994.5909837963,2009-06-30,14:11:01
40.058111,116.404017,0,355,39994.5910416667,2009-06-30,14:11:06
40.05811,116.404031,0,355,39994.591099537,2009-06-30,14:11:11
40.058037,116.404015,0,354,39994.5911574074,2009-06-30,14:11:16
40.058017,116.40402,0,353,39994.5912152778,2009-06-30,14:11:21
40.058017,116.40402,0,353,39994.59125,2009-06-30,14:11:24
40.058015,116.404015,0,353,39994.5912731481,2009-06-30,14:11:26
40.058013,116.404005,0,353,39994.5913310185,2009-06-30,14:11:31
40.058011,116.404015,0,353,39994.5913888889,2009-06-30,14:11:36
40.057938,116.404046,0,353,39994.5914467593,2009-06-30,14:11:41
40.057915,116.404081,0,352,39994.5915046296,2009-06-30,14:11:46
40.058037,116.403798,0,339,39994.595787037,2009-06-30,14:17:56
40.058088,116.403755,0,339,39994.5958449074,2009-06-30,14:18:01
40.058098,116.403728,0,339,39994.5959027778,2009-06-30,14:18:06
40.0581,116.403708,0,338,39994.5959606481,2009-06-30,14:18:11
40.058144,116.403677,0,338,39994.5960185185,2009-06-30,14:18:16
40.058207,116.403648,0,338,39994.5960763889,2009-06-30,14:18:21
40.058268,116.403598,0,338,39994.5961342593,2009-06-30,14:18:26
40.058284,116.403643,0,338,39994.5961921296,2009-06-30,14:18:31
40.058266,116.403687,0,338,39994.59625,2009-06-30,14:18:36
40.058264,116.403696,0,338,39994.5963078704,2009-06-30,14:18:41
40.058261,116.403703,0,338,39994.5963657407,2009-06-30,14:18:46
40.058259,116.40371,0,338,39994.5964236111,2009-06-30,14:18:51
40.058259,116.40371,0,338,39994.5964583333,2009-06-30,14:18:54
40.058256,116.403706,0,338,39994.5964814815,2009-06-30,14:18:56
40.058252,116.403695,0,338,39994.5965393518,2009-06-30,14:19:01
40.058252,116.403695,0,338,39994.5965740741,2009-06-30,14:19:04
40.05825,116.403703,0,338,39994.5965972222,2009-06-30,14:19:06
40.058233,116.403723,0,338,39994.5966550926,2009-06-30,14:19:11
40.058205,116.403732,0,338,39994.596712963,2009-06-30,14:19:16
40.058173,116.403722,0,339,39994.5967708333,2009-06-30,14:19:21
40.058172,116.403714,0,339,39994.5968287037,2009-06-30,14:19:26
40.058172,116.403714,0,339,39994.5968634259,2009-06-30,14:19:29
40.05817,116.40371,0,339,39994.5968865741,2009-06-30,14:19:31
40.058168,116.403719,0,339,39994.5969444444,2009-06-30,14:19:36
40.058166,116.403732,0,339,39994.5970023148,2009-06-30,14:19:41
40.058165,116.403737,0,339,39994.5970601852,2009-06-30,14:19:46
40.058164,116.403734,0,339,39994.5971180556,2009-06-30,14:19:51
40.058163,116.403728,0,339,39994.5971759259,2009-06-30,14:19:56
40.058163,116.403722,0,339,39994.5972337963,2009-06-30,14:20:01
40.058162,116.40373,0,339,39994.5972916667,2009-06-30,14:20:06
40.058162,116.40373,0,339,39994.5973263889,2009-06-30,14:20:09
40.05816,116.403736,0,339,39994.597349537,2009-06-30,14:20:11
40.058157,116.403747,0,339,39994.5974074074,2009-06-30,14:20:16
40.0581,116.403779,0,339,39994.5974652778,2009-06-30,14:20:21
40.058065,116.40377,0,339,39994.5975231482,2009-06-30,14:20:26
40.058063,116.40377,0,339,39994.5975810185,2009-06-30,14:20:31
40.058062,116.403766,0,339,39994.5976388889,2009-06-30,14:20:36
40.058062,116.403761,0,339,39994.5976967593,2009-06-30,14:20:41
40.058062,116.403761,0,339,39994.5977314815,2009-06-30,14:20:44
40.058061,116.403762,0,339,39994.5977546296,2009-06-30,14:20:46
40.05804,116.403797,0,340,39994.5978125,2009-06-30,14:20:51
40.058026,116.403816,0,340,39994.5978703704,2009-06-30,14:20:56
40.058041,116.40382,0,340,39994.5979282407,2009-06-30,14:21:01
40.058054,116.403834,0,340,39994.5979861111,2009-06-30,14:21:06
40.058061,116.403866,0,340,39994.5980439815,2009-06-30,14:21:11
40.058072,116.403937,0,340,39994.5981018519,2009-06-30,14:21:16
40.058072,116.403946,0,340,39994.5981597222,2009-06-30,14:21:21
40.058072,116.403946,0,340,39994.5981944444,2009-06-30,14:21:24
40.058073,116.403953,0,340,39994.5982175926,2009-06-30,14:21:26
40.058055,116.404084,0,340,39994.598275463,2009-06-30,14:21:31
40.058063,116.404186,0,340,39994.5983333333,2009-06-30,14:21:36
40.058133,116.404252,0,337,39994.5983912037,2009-06-30,14:21:41
40.058188,116.404303,0,334,39994.5984490741,2009-06-30,14:21:46
40.058175,116.404368,0,333,39994.5985069444,2009-06-30,14:21:51
40.058176,116.404384,0,331,39994.5985648148,2009-06-30,14:21:56
40.058167,116.404389,0,331,39994.5986226852,2009-06-30,14:22:01
40.058155,116.404404,0,331,39994.5986805556,2009-06-30,14:22:06
40.058116,116.404439,0,332,39994.5987384259,2009-06-30,14:22:11
40.058052,116.404481,0,334,39994.5987962963,2009-06-30,14:22:16
40.057998,116.404502,0,335,39994.5988541667,2009-06-30,14:22:21
40.057977,116.404477,0,335,39994.598912037,2009-06-30,14:22:26
40.057943,116.404438,0,334,39994.5989699074,2009-06-30,14:22:31
40.057948,116.40441,0,334,39994.5990277778,2009-06-30,14:22:36
40.05802,116.404383,0,334,39994.5990856481,2009-06-30,14:22:41
40.058032,116.404386,0,335,39994.5991435185,2009-06-30,14:22:46
40.05807,116.404388,0,335,39994.5992013889,2009-06-30,14:22:51
40.058095,116.4044,0,334,39994.5992592593,2009-06-30,14:22:56
40.058096,116.404434,0,333,39994.5993171296,2009-06-30,14:23:01
40.058082,116.40451,0,332,39994.599375,2009-06-30,14:23:06
40.058098,116.404604,0,331,39994.5994328704,2009-06-30,14:23:11
40.058099,116.4047,0,328,39994.5994907407,2009-06-30,14:23:16
40.058034,116.404769,0,327,39994.5995486111,2009-06-30,14:23:21
40.057916,116.404799,0,321,39994.5996064815,2009-06-30,14:23:26
40.057857,116.404796,0,321,39994.5996643519,2009-06-30,14:23:31
40.057762,116.404783,0,313,39994.5997222222,2009-06-30,14:23:36
40.057694,116.404804,0,312,39994.5997800926,2009-06-30,14:23:41
40.057715,116.404737,0,309,39994.599837963,2009-06-30,14:23:46
40.057778,116.404639,0,308,39994.5998958333,2009-06-30,14:23:51
40.057899,116.404506,0,306,39994.5999537037,2009-06-30,14:23:56
40.057956,116.404437,0,303,39994.6000115741,2009-06-30,14:24:01
40.057966,116.404422,0,301,39994.6000694444,2009-06-30,14:24:06
40.05797,116.404393,0,301,39994.6001273148,2009-06-30,14:24:11
40.057981,116.404356,0,299,39994.6001851852,2009-06-30,14:24:16
40.057987,116.404338,0,300,39994.6002430556,2009-06-30,14:24:21
40.057962,116.404303,0,294,39994.6003009259,2009-06-30,14:24:26
40.057936,116.40427,0,286,39994.6003587963,2009-06-30,14:24:31
40.057941,116.404224,0,276,39994.6004166667,2009-06-30,14:24:36
40.057941,116.404224,0,276,39994.6004513889,2009-06-30,14:24:39
40.057935,116.404216,0,272,39994.600474537,2009-06-30,14:24:41
40.057834,116.404478,0,211,39994.6026736111,2009-06-30,14:27:51
40.057753,116.404549,0,209,39994.6027314815,2009-06-30,14:27:56
40.05771,116.404625,0,208,39994.6027893518,2009-06-30,14:28:01
40.057705,116.404643,0,208,39994.6028472222,2009-06-30,14:28:06
40.057679,116.404692,0,208,39994.6029050926,2009-06-30,14:28:11
40.05768,116.404715,0,208,39994.602962963,2009-06-30,14:28:16
40.057691,116.404742,0,207,39994.6030208333,2009-06-30,14:28:21
40.057714,116.404749,0,207,39994.6030787037,2009-06-30,14:28:26
40.057715,116.404737,0,207,39994.6031365741,2009-06-30,14:28:31
40.057672,116.404753,0,207,39994.6031944444,2009-06-30,14:28:36
40.057583,116.404804,0,209,39994.6032523148,2009-06-30,14:28:41
40.057601,116.404759,0,210,39994.6033101852,2009-06-30,14:28:46
40.057592,116.404763,0,210,39994.6033680556,2009-06-30,14:28:51
40.057617,116.404711,0,210,39994.6034259259,2009-06-30,14:28:56
40.057607,116.404713,0,210,39994.6034837963,2009-06-30,14:29:01
40.057594,116.404714,0,210,39994.6035416667,2009-06-30,14:29:06
40.05763,116.404695,0,210,39994.603599537,2009-06-30,14:29:11
40.057591,116.404727,0,211,39994.6036574074,2009-06-30,14:29:16
40.057572,116.404709,0,212,39994.6037152778,2009-06-30,14:29:21
40.057579,116.404683,0,213,39994.6037731481,2009-06-30,14:29:26
40.057553,116.404726,0,214,39994.6038310185,2009-06-30,14:29:31
40.05759,116.404723,0,215,39994.6038888889,2009-06-30,14:29:36
40.057664,116.404641,0,215,39994.6039467593,2009-06-30,14:29:41
40.057684,116.404593,0,215,39994.6040046296,2009-06-30,14:29:46
40.057727,116.404497,0,213,39994.6040625,2009-06-30,14:29:51
40.057716,116.404504,0,213,39994.6041203704,2009-06-30,14:29:56
40.057722,116.404499,0,213,39994.6041782407,2009-06-30,14:30:01
40.057722,116.404499,0,213,39994.604212963,2009-06-30,14:30:04
40.057723,116.404495,0,212,39994.6042361111,2009-06-30,14:30:06
40.057727,116.404483,0,212,39994.6042939815,2009-06-30,14:30:11
40.057727,116.404483,0,212,39994.6043287037,2009-06-30,14:30:14
40.057729,116.404478,0,212,39994.6043518518,2009-06-30,14:30:16
40.057742,116.40449,0,212,39994.6044097222,2009-06-30,14:30:21
40.057762,116.404476,0,211,39994.6044675926,2009-06-30,14:30:26
40.057762,116.404473,0,211,39994.604525463,2009-06-30,14:30:31
40.057762,116.404472,0,211,39994.6045833333,2009-06-30,14:30:36
40.057763,116.404479,0,211,39994.6046412037,2009-06-30,14:30:41
40.057763,116.404478,0,211,39994.6046990741,2009-06-30,14:30:46
40.057762,116.40448,0,211,39994.6047569444,2009-06-30,14:30:51
40.057762,116.404483,0,211,39994.6048148148,2009-06-30,14:30:56
40.057761,116.404482,0,211,39994.6048726852,2009-06-30,14:31:01
40.05776,116.404479,0,211,39994.6049305556,2009-06-30,14:31:06
40.05776,116.404479,0,211,39994.6049652778,2009-06-30,14:31:09
40.057758,116.404484,0,211,39994.6049884259,2009-06-30,14:31:11
40.057758,116.40452,0,211,39994.6050462963,2009-06-30,14:31:16
40.057574,116.404762,0,183,39994.6081134259,2009-06-30,14:35:41
40.057529,116.404798,0,183,39994.6081712963,2009-06-30,14:35:46
40.057432,116.404824,0,183,39994.6082291667,2009-06-30,14:35:51
40.057316,116.404902,0,183,39994.608287037,2009-06-30,14:35:56
40.057271,116.404919,0,183,39994.6083449074,2009-06-30,14:36:01
40.057256,116.404886,0,184,39994.6084027778,2009-06-30,14:36:06
40.057206,116.404894,0,185,39994.6084606481,2009-06-30,14:36:11
40.057203,116.404904,0,186,39994.6085185185,2009-06-30,14:36:16
40.057235,116.404898,0,186,39994.6085763889,2009-06-30,14:36:21
40.057332,116.404873,0,187,39994.6086342593,2009-06-30,14:36:26
40.057392,116.40487,0,187,39994.6086921296,2009-06-30,14:36:31
40.057379,116.404889,0,186,39994.60875,2009-06-30,14:36:36
40.057445,116.404819,0,186,39994.6088078704,2009-06-30,14:36:41
40.057507,116.404793,0,187,39994.6088657407,2009-06-30,14:36:46
40.057534,116.404805,0,187,39994.6089236111,2009-06-30,14:36:51
40.057517,116.404889,0,187,39994.6089814815,2009-06-30,14:36:56
40.057519,116.404917,0,187,39994.6090393519,2009-06-30,14:37:01
40.057525,116.404944,0,187,39994.6090972222,2009-06-30,14:37:06
40.057567,116.404958,0,178,39994.6091550926,2009-06-30,14:37:11
40.057549,116.404966,0,175,39994.609212963,2009-06-30,14:37:16
40.057539,116.405013,0,172,39994.6092708333,2009-06-30,14:37:21
40.057574,116.405019,0,173,39994.6093287037,2009-06-30,14:37:26
40.057611,116.405052,0,175,39994.6093865741,2009-06-30,14:37:31
40.05766,116.405051,0,176,39994.6094444444,2009-06-30,14:37:36
40.057739,116.405035,0,175,39994.6095023148,2009-06-30,14:37:41
40.05774,116.405023,0,176,39994.6095601852,2009-06-30,14:37:46
40.057677,116.405066,0,177,39994.6096180556,2009-06-30,14:37:51
40.057647,116.405041,0,177,39994.6096759259,2009-06-30,14:37:56
40.057662,116.404941,0,175,39994.6097337963,2009-06-30,14:38:01
40.057709,116.404858,0,174,39994.6097916667,2009-06-30,14:38:06
40.05771,116.404854,0,175,39994.609849537,2009-06-30,14:38:11
40.05771,116.404854,0,175,39994.6098842593,2009-06-30,14:38:14
40.05771,116.404862,0,174,39994.6099074074,2009-06-30,14:38:16
40.057728,116.404854,0,174,39994.6099652778,2009-06-30,14:38:21
40.057768,116.404815,0,175,39994.6100231481,2009-06-30,14:38:26
40.057843,116.404739,0,176,39994.6100810185,2009-06-30,14:38:31
40.057917,116.404671,0,175,39994.6101388889,2009-06-30,14:38:36
40.05789,116.404699,0,175,39994.6101967593,2009-06-30,14:38:41
[truncated: 56,773 more chars]
