# Supplementary material for: Research on differential privacy protection method based on user tendency
Source: PLoS One. 2023 Oct 26;18(10):e0288823. doi: 10.1371/journal.pone.0288823 (PMC10602288; doi:10.1371/journal.pone.0288823)
Supplement: S2 Data — (ZIP) [file pone.0288823.s002.zip › Data 5-2/022/Trajectory/20090630234825.plt]

Geolife trajectory
WGS 84
Altitude is in Feet
Reserved 3
0,2,255,My Track,0,0,2,8421376
0
40.054742,116.397271,0,493,39994.9919560185,2009-06-30,23:48:25
40.055069,116.396471,0,499,39994.9920138889,2009-06-30,23:48:30
40.055432,116.395642,0,506,39994.9920717593,2009-06-30,23:48:35
40.055826,116.394691,0,515,39994.9921296296,2009-06-30,23:48:40
40.056257,116.393676,0,529,39994.9921875,2009-06-30,23:48:45
40.056627,116.39279,0,541,39994.9922453704,2009-06-30,23:48:50
40.057015,116.391848,0,553,39994.9923032407,2009-06-30,23:48:55
40.057394,116.390934,0,565,39994.9923611111,2009-06-30,23:49:00
40.057765,116.390012,0,577,39994.9924189815,2009-06-30,23:49:05
40.058194,116.389045,0,590,39994.9924768518,2009-06-30,23:49:10
40.058599,116.388084,0,602,39994.9925347222,2009-06-30,23:49:15
40.059004,116.387154,0,615,39994.9925925926,2009-06-30,23:49:20
40.05942,116.386197,0,611,39994.992650463,2009-06-30,23:49:25
40.059823,116.385252,0,586,39994.9927083333,2009-06-30,23:49:30
40.060227,116.384346,0,570,39994.9927662037,2009-06-30,23:49:35
