# Supplementary material for: Research on differential privacy protection method based on user tendency
Source: PLoS One. 2023 Oct 26;18(10):e0288823. doi: 10.1371/journal.pone.0288823 (PMC10602288; doi:10.1371/journal.pone.0288823)
Supplement: S2 Data — (ZIP) [file pone.0288823.s002.zip › Data 5-2/022/Trajectory/20090701110154.plt]

Geolife trajectory
WGS 84
Altitude is in Feet
Reserved 3
0,2,255,My Track,0,0,2,8421376
0
39.973295,116.332862,0,492,39995.4596527778,2009-07-01,11:01:54
39.973243,116.333484,0,495,39995.4597106481,2009-07-01,11:01:59
39.97329,116.333386,0,495,39995.4597685185,2009-07-01,11:02:04
39.973341,116.33336,0,497,39995.4598263889,2009-07-01,11:02:09
39.973411,116.333303,0,495,39995.4598842593,2009-07-01,11:02:14
39.974083,116.331668,0,266,39995.4599421296,2009-07-01,11:02:19
39.973867,116.332394,0,307,39995.46,2009-07-01,11:02:24
39.97399,116.332337,0,298,39995.4600578704,2009-07-01,11:02:29
39.974032,116.332345,0,298,39995.4601157407,2009-07-01,11:02:34
39.974106,116.332284,0,294,39995.4601736111,2009-07-01,11:02:39
39.974148,116.332245,0,298,39995.4602314815,2009-07-01,11:02:44
39.974186,116.332223,0,295,39995.4602893519,2009-07-01,11:02:49
39.974234,116.332218,0,290,39995.4603472222,2009-07-01,11:02:54
39.974234,116.332218,0,290,39995.4603819444,2009-07-01,11:02:57
39.974241,116.332222,0,300,39995.4604050926,2009-07-01,11:02:59
39.974319,116.332187,0,297,39995.460462963,2009-07-01,11:03:04
39.974567,116.332161,0,268,39995.4605208333,2009-07-01,11:03:09
39.974671,116.33211,0,238,39995.4605787037,2009-07-01,11:03:14
39.974817,116.331684,0,189,39995.4606365741,2009-07-01,11:03:19
39.974891,116.331681,0,175,39995.4606944444,2009-07-01,11:03:24
39.97492,116.331843,0,178,39995.4607523148,2009-07-01,11:03:29
39.974886,116.332006,0,183,39995.4608101852,2009-07-01,11:03:34
39.974878,116.332052,0,183,39995.4608680556,2009-07-01,11:03:39
39.974875,116.332023,0,180,39995.4609259259,2009-07-01,11:03:44
39.974869,116.332034,0,180,39995.4609837963,2009-07-01,11:03:49
39.974849,116.332034,0,181,39995.4610416667,2009-07-01,11:03:54
39.974824,116.33203,0,181,39995.461099537,2009-07-01,11:03:59
39.974811,116.331942,0,186,39995.4611574074,2009-07-01,11:04:04
39.974813,116.332018,0,200,39995.4612152778,2009-07-01,11:04:09
39.974837,116.332056,0,203,39995.4612731481,2009-07-01,11:04:14
39.974886,116.332073,0,209,39995.4613310185,2009-07-01,11:04:19
39.9749,116.332115,0,208,39995.4613888889,2009-07-01,11:04:24
39.974914,116.332149,0,208,39995.4614467593,2009-07-01,11:04:29
39.974931,116.332169,0,209,39995.4615046296,2009-07-01,11:04:34
39.974946,116.332252,0,206,39995.4615625,2009-07-01,11:04:39
39.974928,116.332406,0,203,39995.4616203704,2009-07-01,11:04:44
39.974925,116.33251,0,201,39995.4616782407,2009-07-01,11:04:49
39.974876,116.332653,0,198,39995.4617361111,2009-07-01,11:04:54
39.974862,116.332755,0,197,39995.4617939815,2009-07-01,11:04:59
39.974838,116.332872,0,195,39995.4618518518,2009-07-01,11:05:04
39.974748,116.333106,0,191,39995.4619097222,2009-07-01,11:05:09
39.97474,116.333228,0,189,39995.4619675926,2009-07-01,11:05:14
39.974723,116.333326,0,187,39995.462025463,2009-07-01,11:05:19
39.974771,116.333354,0,181,39995.4620833333,2009-07-01,11:05:24
39.974777,116.333392,0,186,39995.4621412037,2009-07-01,11:05:29
39.974786,116.333414,0,185,39995.4621990741,2009-07-01,11:05:34
39.974787,116.333454,0,185,39995.4622569444,2009-07-01,11:05:39
39.974776,116.333495,0,186,39995.4623148148,2009-07-01,11:05:44
39.974774,116.333547,0,188,39995.4623726852,2009-07-01,11:05:49
39.974762,116.333572,0,191,39995.4624305556,2009-07-01,11:05:54
39.974756,116.333594,0,193,39995.4624884259,2009-07-01,11:05:59
39.974756,116.333594,0,193,39995.4625231481,2009-07-01,11:06:02
39.974749,116.333595,0,193,39995.4625462963,2009-07-01,11:06:04
39.97475,116.333605,0,193,39995.4626041667,2009-07-01,11:06:09
39.974762,116.333657,0,194,39995.462662037,2009-07-01,11:06:14
39.974757,116.333677,0,195,39995.4627199074,2009-07-01,11:06:19
39.974767,116.333705,0,195,39995.4627777778,2009-07-01,11:06:24
39.974806,116.333755,0,195,39995.4628356481,2009-07-01,11:06:29
39.974893,116.333854,0,195,39995.4628935185,2009-07-01,11:06:34
39.974987,116.33397,0,195,39995.4629513889,2009-07-01,11:06:39
39.975073,116.334046,0,195,39995.4630092593,2009-07-01,11:06:44
39.975135,116.33407,0,196,39995.4630671296,2009-07-01,11:06:49
39.975175,116.334112,0,196,39995.463125,2009-07-01,11:06:54
39.975084,116.334045,0,194,39995.4632986111,2009-07-01,11:07:09
39.974995,116.333931,0,194,39995.4633564815,2009-07-01,11:07:14
39.974906,116.333793,0,194,39995.4634143518,2009-07-01,11:07:19
39.974805,116.333709,0,194,39995.4634722222,2009-07-01,11:07:24
39.974694,116.333674,0,195,39995.4635300926,2009-07-01,11:07:29
39.974616,116.333683,0,195,39995.463587963,2009-07-01,11:07:34
39.974546,116.333762,0,196,39995.4636458333,2009-07-01,11:07:39
39.974424,116.333878,0,196,39995.4637037037,2009-07-01,11:07:44
39.974667,116.333826,0,195,39995.4637615741,2009-07-01,11:07:49
39.974992,116.333706,0,197,39995.4638194444,2009-07-01,11:07:54
39.975112,116.33369,0,200,39995.4638773148,2009-07-01,11:07:59
39.975159,116.33369,0,202,39995.4639351852,2009-07-01,11:08:04
39.975159,116.33369,0,202,39995.4639699074,2009-07-01,11:08:07
39.975163,116.333688,0,203,39995.4639930556,2009-07-01,11:08:09
39.975153,116.333655,0,204,39995.4640509259,2009-07-01,11:08:14
39.975134,116.333637,0,205,39995.4641087963,2009-07-01,11:08:19
39.975105,116.333648,0,205,39995.4641666667,2009-07-01,11:08:24
39.975033,116.333595,0,205,39995.4646875,2009-07-01,11:09:09
39.975033,116.333595,0,205,39995.4647222222,2009-07-01,11:09:12
39.975033,116.33359,0,204,39995.4647453704,2009-07-01,11:09:14
39.975008,116.333591,0,204,39995.4648032407,2009-07-01,11:09:19
39.974792,116.333856,0,203,39995.4648611111,2009-07-01,11:09:24
39.974674,116.333994,0,202,39995.4649189815,2009-07-01,11:09:29
39.974611,116.334054,0,202,39995.4649768519,2009-07-01,11:09:34
39.974586,116.334085,0,202,39995.4650347222,2009-07-01,11:09:39
39.973771,116.300646,0,224,39995.4732523148,2009-07-01,11:21:29
39.973824,116.300196,0,281,39995.4733101852,2009-07-01,11:21:34
39.973931,116.300266,0,269,39995.4733680556,2009-07-01,11:21:39
39.973918,116.300254,0,270,39995.4734259259,2009-07-01,11:21:44
39.973905,116.300293,0,250,39995.4734837963,2009-07-01,11:21:49
39.973777,116.300259,0,214,39995.4735416667,2009-07-01,11:21:54
39.973582,116.300214,0,250,39995.473599537,2009-07-01,11:21:59
39.973565,116.300133,0,240,39995.4736574074,2009-07-01,11:22:04
39.973619,116.300038,0,219,39995.4737152778,2009-07-01,11:22:09
39.973604,116.300018,0,220,39995.4737731481,2009-07-01,11:22:14
39.973568,116.299972,0,223,39995.4738310185,2009-07-01,11:22:19
39.973486,116.299902,0,220,39995.4738888889,2009-07-01,11:22:24
39.973341,116.299908,0,254,39995.4739467593,2009-07-01,11:22:29
39.973298,116.299856,0,261,39995.4740046296,2009-07-01,11:22:34
39.973273,116.299846,0,266,39995.4740625,2009-07-01,11:22:39
39.973251,116.299852,0,272,39995.4741203704,2009-07-01,11:22:44
39.973245,116.299842,0,284,39995.4741782407,2009-07-01,11:22:49
39.973182,116.299855,0,305,39995.4742361111,2009-07-01,11:22:54
39.973155,116.299843,0,307,39995.4742939815,2009-07-01,11:22:59
39.9731,116.299838,0,313,39995.4743518519,2009-07-01,11:23:04
39.973055,116.299851,0,320,39995.4744097222,2009-07-01,11:23:09
39.973008,116.29987,0,322,39995.4744675926,2009-07-01,11:23:14
39.972976,116.299942,0,335,39995.474525463,2009-07-01,11:23:19
39.972936,116.299997,0,341,39995.4745833333,2009-07-01,11:23:24
39.972839,116.30001,0,341,39995.4746412037,2009-07-01,11:23:29
39.972802,116.300046,0,343,39995.4746990741,2009-07-01,11:23:34
39.972775,116.30013,0,343,39995.4747569444,2009-07-01,11:23:39
39.972785,116.300252,0,345,39995.4748148148,2009-07-01,11:23:44
39.972761,116.300353,0,346,39995.4748726852,2009-07-01,11:23:49
39.972803,116.300511,0,348,39995.4749305556,2009-07-01,11:23:54
39.972842,116.300543,0,356,39995.4749884259,2009-07-01,11:23:59
39.972811,116.300531,0,359,39995.4750462963,2009-07-01,11:24:04
39.972787,116.300514,0,361,39995.4751041667,2009-07-01,11:24:09
39.972756,116.300495,0,364,39995.475162037,2009-07-01,11:24:14
39.97265,116.300416,0,363,39995.4752199074,2009-07-01,11:24:19
39.972582,116.300338,0,366,39995.4752777778,2009-07-01,11:24:24
39.972497,116.300257,0,370,39995.4753356481,2009-07-01,11:24:29
39.972429,116.300183,0,373,39995.4753935185,2009-07-01,11:24:34
39.972364,116.300121,0,377,39995.4754513889,2009-07-01,11:24:39
39.972291,116.300074,0,380,39995.4755092593,2009-07-01,11:24:44
39.972155,116.300062,0,382,39995.4755671296,2009-07-01,11:24:49
39.971946,116.299969,0,383,39995.475625,2009-07-01,11:24:54
39.971875,116.299921,0,381,39995.4756828704,2009-07-01,11:24:59
39.971806,116.300107,0,370,39995.4757407407,2009-07-01,11:25:04
39.971729,116.300129,0,365,39995.4757986111,2009-07-01,11:25:09
39.971711,116.300129,0,363,39995.4758564815,2009-07-01,11:25:14
39.971685,116.300151,0,360,39995.4759143519,2009-07-01,11:25:19
39.971629,116.300174,0,361,39995.4759722222,2009-07-01,11:25:24
39.9716,116.300189,0,356,39995.4760300926,2009-07-01,11:25:29
39.971584,116.300203,0,356,39995.476087963,2009-07-01,11:25:34
39.971543,116.3002,0,357,39995.4761458333,2009-07-01,11:25:39
39.971492,116.30021,0,356,39995.4762037037,2009-07-01,11:25:44
39.971399,116.300274,0,357,39995.4762615741,2009-07-01,11:25:49
39.971409,116.300345,0,361,39995.4763194444,2009-07-01,11:25:54
39.971385,116.300356,0,363,39995.4763773148,2009-07-01,11:25:59
39.97137,116.300379,0,362,39995.4764351852,2009-07-01,11:26:04
39.971337,116.300406,0,362,39995.4764930556,2009-07-01,11:26:09
39.971365,116.300445,0,369,39995.4765509259,2009-07-01,11:26:14
39.971381,116.300427,0,375,39995.4766087963,2009-07-01,11:26:19
39.971322,116.300439,0,374,39995.4766666667,2009-07-01,11:26:24
39.971261,116.300486,0,375,39995.476724537,2009-07-01,11:26:29
39.971227,116.30051,0,378,39995.4767824074,2009-07-01,11:26:34
39.971188,116.300487,0,382,39995.4768402778,2009-07-01,11:26:39
39.971077,116.300462,0,383,39995.4768981481,2009-07-01,11:26:44
39.970996,116.300434,0,384,39995.4769560185,2009-07-01,11:26:49
39.970956,116.300416,0,387,39995.4770138889,2009-07-01,11:26:54
39.970904,116.300403,0,390,39995.4770717593,2009-07-01,11:26:59
39.970863,116.300414,0,398,39995.4771296296,2009-07-01,11:27:04
39.970792,116.300406,0,403,39995.4771875,2009-07-01,11:27:09
39.970722,116.300415,0,405,39995.4772453704,2009-07-01,11:27:14
39.970643,116.300439,0,408,39995.4773032407,2009-07-01,11:27:19
39.970582,116.300435,0,410,39995.4773611111,2009-07-01,11:27:24
39.970505,116.300368,0,414,39995.4774189815,2009-07-01,11:27:29
39.970447,116.300356,0,408,39995.4774768518,2009-07-01,11:27:34
39.970369,116.300349,0,389,39995.4775347222,2009-07-01,11:27:39
39.970315,116.300364,0,386,39995.4775925926,2009-07-01,11:27:44
39.970219,116.300366,0,383,39995.477650463,2009-07-01,11:27:49
39.970158,116.30037,0,378,39995.4777083333,2009-07-01,11:27:54
39.970095,116.30035,0,370,39995.4777662037,2009-07-01,11:27:59
39.970015,116.300353,0,363,39995.4778240741,2009-07-01,11:28:04
39.969972,116.30039,0,359,39995.4778819444,2009-07-01,11:28:09
39.969928,116.30044,0,359,39995.4779398148,2009-07-01,11:28:14
39.969844,116.300417,0,355,39995.4779976852,2009-07-01,11:28:19
39.969775,116.300399,0,349,39995.4780555556,2009-07-01,11:28:24
39.969713,116.300401,0,345,39995.4781134259,2009-07-01,11:28:29
39.969672,116.300415,0,342,39995.4781712963,2009-07-01,11:28:34
39.969633,116.300435,0,340,39995.4782291667,2009-07-01,11:28:39
39.969619,116.300596,0,339,39995.478287037,2009-07-01,11:28:44
39.969601,116.30067,0,337,39995.4783449074,2009-07-01,11:28:49
39.969575,116.300783,0,333,39995.4784027778,2009-07-01,11:28:54
39.969586,116.300807,0,331,39995.4784606481,2009-07-01,11:28:59
39.969566,116.30081,0,327,39995.4785185185,2009-07-01,11:29:04
39.969512,116.300858,0,313,39995.4785763889,2009-07-01,11:29:09
39.969503,116.3009,0,298,39995.4786342593,2009-07-01,11:29:14
39.969489,116.30094,0,285,39995.4786921296,2009-07-01,11:29:19
39.969492,116.300992,0,269,39995.47875,2009-07-01,11:29:24
39.969485,116.301041,0,262,39995.4788078704,2009-07-01,11:29:29
39.969497,116.301067,0,256,39995.4788657407,2009-07-01,11:29:34
39.969525,116.30108,0,253,39995.4789236111,2009-07-01,11:29:39
39.969546,116.301103,0,251,39995.4789814815,2009-07-01,11:29:44
39.969566,116.301157,0,251,39995.4790393518,2009-07-01,11:29:49
39.969587,116.30123,0,250,39995.4790972222,2009-07-01,11:29:54
39.969625,116.301286,0,242,39995.4791550926,2009-07-01,11:29:59
39.969662,116.301338,0,239,39995.479212963,2009-07-01,11:30:04
39.969685,116.301382,0,236,39995.4792708333,2009-07-01,11:30:09
39.96969,116.30142,0,236,39995.4793287037,2009-07-01,11:30:14
39.969675,116.301527,0,232,39995.4793865741,2009-07-01,11:30:19
39.969727,116.301622,0,221,39995.4794444444,2009-07-01,11:30:24
39.969758,116.30165,0,211,39995.4795023148,2009-07-01,11:30:29
39.969805,116.301657,0,212,39995.4795601852,2009-07-01,11:30:34
39.969845,116.301657,0,208,39995.4796180556,2009-07-01,11:30:39
39.969877,116.301634,0,215,39995.4796759259,2009-07-01,11:30:44
39.969902,116.301602,0,222,39995.4797337963,2009-07-01,11:30:49
39.969921,116.301568,0,228,39995.4797916667,2009-07-01,11:30:54
39.969928,116.301533,0,234,39995.479849537,2009-07-01,11:30:59
39.969918,116.301486,0,242,39995.4799074074,2009-07-01,11:31:04
39.969926,116.301407,0,251,39995.4799652778,2009-07-01,11:31:09
39.969928,116.301316,0,258,39995.4800231481,2009-07-01,11:31:14
39.969935,116.30121,0,266,39995.4800810185,2009-07-01,11:31:19
39.969952,116.301156,0,272,39995.4801388889,2009-07-01,11:31:24
39.969941,116.301099,0,277,39995.4801967593,2009-07-01,11:31:29
39.969941,116.301099,0,277,39995.4802314815,2009-07-01,11:31:32
39.969945,116.301094,0,281,39995.4802546296,2009-07-01,11:31:34
39.970013,116.3011,0,285,39995.4803125,2009-07-01,11:31:39
39.970102,116.301176,0,289,39995.4803703704,2009-07-01,11:31:44
39.970334,116.301201,0,290,39995.4804282407,2009-07-01,11:31:49
39.970437,116.30122,0,294,39995.4804861111,2009-07-01,11:31:54
39.970473,116.301188,0,294,39995.4805439815,2009-07-01,11:31:59
39.970481,116.301149,0,294,39995.4806018519,2009-07-01,11:32:04
39.97049,116.301135,0,294,39995.4806597222,2009-07-01,11:32:09
39.970484,116.30114,0,296,39995.4807175926,2009-07-01,11:32:14
39.970488,116.301145,0,297,39995.480775463,2009-07-01,11:32:19
39.970494,116.301149,0,298,39995.4808333333,2009-07-01,11:32:24
39.970494,116.301149,0,298,39995.4808680556,2009-07-01,11:32:27
39.970489,116.301149,0,298,39995.4808912037,2009-07-01,11:32:29
39.970488,116.301136,0,301,39995.4809490741,2009-07-01,11:32:34
39.970462,116.301175,0,304,39995.4810069444,2009-07-01,11:32:39
39.970499,116.301231,0,308,39995.4810648148,2009-07-01,11:32:44
39.970513,116.30128,0,310,39995.4811226852,2009-07-01,11:32:49
39.971211,116.302065,0,319,39995.4811805556,2009-07-01,11:32:54
39.971255,116.30276,0,319,39995.4812384259,2009-07-01,11:32:59
39.971168,116.302913,0,323,39995.4812962963,2009-07-01,11:33:04
39.971101,116.302902,0,331,39995.4813541667,2009-07-01,11:33:09
39.971033,116.302868,0,341,39995.481412037,2009-07-01,11:33:14
39.97101,116.302816,0,338,39995.4814699074,2009-07-01,11:33:19
39.970954,116.302807,0,336,39995.4815277778,2009-07-01,11:33:24
39.970899,116.30278,0,333,39995.4815856481,2009-07-01,11:33:29
39.970849,116.302742,0,335,39995.4816435185,2009-07-01,11:33:34
39.970811,116.302723,0,332,39995.4817013889,2009-07-01,11:33:39
39.97079,116.302713,0,331,39995.4817592593,2009-07-01,11:33:44
39.97079,116.302713,0,331,39995.4817939815,2009-07-01,11:33:47
39.970786,116.302714,0,331,39995.4818171296,2009-07-01,11:33:49
39.970595,116.30282,0,328,39995.481875,2009-07-01,11:33:54
39.970573,116.302854,0,331,39995.4819328704,2009-07-01,11:33:59
39.97061,116.302926,0,334,39995.4819907407,2009-07-01,11:34:04
39.970677,116.303104,0,338,39995.4820486111,2009-07-01,11:34:09
39.970771,116.303287,0,341,39995.4821064815,2009-07-01,11:34:14
39.970833,116.303349,0,344,39995.4821643519,2009-07-01,11:34:19
39.970905,116.303494,0,345,39995.4822222222,2009-07-01,11:34:24
39.970971,116.303521,0,340,39995.4822800926,2009-07-01,11:34:29
39.971014,116.303552,0,340,39995.482337963,2009-07-01,11:34:34
39.971072,116.303604,0,339,39995.4823958333,2009-07-01,11:34:39
39.97111,116.303643,0,338,39995.4824537037,2009-07-01,11:34:44
39.971139,116.303659,0,338,39995.4825115741,2009-07-01,11:34:49
39.97117,116.303681,0,338,39995.4825694444,2009-07-01,11:34:54
39.971193,116.303692,0,340,39995.4826273148,2009-07-01,11:34:59
39.97119,116.303711,0,340,39995.4826851852,2009-07-01,11:35:04
39.971199,116.303822,0,342,39995.4827430556,2009-07-01,11:35:09
39.971206,116.303887,0,344,39995.4828009259,2009-07-01,11:35:14
39.971209,116.303972,0,346,39995.4828587963,2009-07-01,11:35:19
39.971234,116.303962,0,347,39995.4829166667,2009-07-01,11:35:24
39.971262,116.303949,0,350,39995.482974537,2009-07-01,11:35:29
39.971287,116.303947,0,354,39995.4830324074,2009-07-01,11:35:34
39.971314,116.303931,0,359,39995.4830902778,2009-07-01,11:35:39
39.971334,116.303948,0,362,39995.4831481481,2009-07-01,11:35:44
39.971339,116.303959,0,362,39995.4832060185,2009-07-01,11:35:49
39.971341,116.304069,0,367,39995.4832638889,2009-07-01,11:35:54
39.971256,116.304215,0,375,39995.4833217593,2009-07-01,11:35:59
39.97128,116.304274,0,377,39995.4833796296,2009-07-01,11:36:04
39.9713,116.304321,0,377,39995.4834375,2009-07-01,11:36:09
39.971319,116.304376,0,377,39995.4834953704,2009-07-01,11:36:14
39.971333,116.304442,0,376,39995.4835532407,2009-07-01,11:36:19
39.971352,116.304503,0,375,39995.4836111111,2009-07-01,11:36:24
