# Supplementary material for: Research on differential privacy protection method based on user tendency
Source: PLoS One. 2023 Oct 26;18(10):e0288823. doi: 10.1371/journal.pone.0288823 (PMC10602288; doi:10.1371/journal.pone.0288823)
Supplement: S2 Data — (ZIP) [file pone.0288823.s002.zip › Data 5-2/022/Trajectory/20090702053010.plt]

Geolife trajectory
WGS 84
Altitude is in Feet
Reserved 3
0,2,255,My Track,0,0,2,8421376
0
40.058182,116.403817,0,492,39996.2292824074,2009-07-02,05:30:10
40.058209,116.403766,0,492,39996.2293402778,2009-07-02,05:30:15
40.058299,116.403791,0,492,39996.2321180556,2009-07-02,05:34:15
40.059623,116.403639,0,487,39996.2333912037,2009-07-02,05:36:05
40.059783,116.403646,0,487,39996.2334490741,2009-07-02,05:36:10
40.059799,116.403648,0,487,39996.2335069444,2009-07-02,05:36:15
40.059895,116.40362,0,487,39996.2335648148,2009-07-02,05:36:20
40.060044,116.403572,0,487,39996.2336226852,2009-07-02,05:36:25
40.060113,116.403525,0,486,39996.2336805556,2009-07-02,05:36:30
40.05995,116.403575,0,487,39996.2337384259,2009-07-02,05:36:35
40.059837,116.403629,0,487,39996.2337962963,2009-07-02,05:36:40
40.059772,116.403678,0,488,39996.2338541667,2009-07-02,05:36:45
40.059771,116.403667,0,488,39996.233912037,2009-07-02,05:36:50
40.059771,116.403667,0,488,39996.2339467593,2009-07-02,05:36:53
40.059777,116.403661,0,489,39996.2339699074,2009-07-02,05:36:55
40.059817,116.403639,0,489,39996.2340277778,2009-07-02,05:37:00
40.059833,116.403632,0,488,39996.2340856481,2009-07-02,05:37:05
40.059796,116.403661,0,490,39996.2341435185,2009-07-02,05:37:10
40.059796,116.403661,0,490,39996.2341782407,2009-07-02,05:37:13
40.059797,116.403664,0,490,39996.2342013889,2009-07-02,05:37:15
40.059773,116.40369,0,491,39996.2342592593,2009-07-02,05:37:20
40.059773,116.40369,0,491,39996.2342939815,2009-07-02,05:37:23
40.059779,116.403685,0,492,39996.2343171296,2009-07-02,05:37:25
40.059761,116.403678,0,492,39996.234375,2009-07-02,05:37:30
40.059766,116.403688,0,491,39996.2344328704,2009-07-02,05:37:35
40.059819,116.403647,0,492,39996.2344907407,2009-07-02,05:37:40
40.059878,116.40364,0,492,39996.2345486111,2009-07-02,05:37:45
40.059835,116.403695,0,492,39996.2346064815,2009-07-02,05:37:50
40.058043,116.404022,0,280,39996.2346643518,2009-07-02,05:37:55
40.058073,116.403994,0,274,39996.2347222222,2009-07-02,05:38:00
40.058102,116.403951,0,265,39996.2347800926,2009-07-02,05:38:05
