# Supplementary material for: Research on differential privacy protection method based on user tendency
Source: PLoS One. 2023 Oct 26;18(10):e0288823. doi: 10.1371/journal.pone.0288823 (PMC10602288; doi:10.1371/journal.pone.0288823)
Supplement: S2 Data — (ZIP) [file pone.0288823.s002.zip › Data 5-2/022/Trajectory/20090706070306.plt]

Geolife trajectory
WGS 84
Altitude is in Feet
Reserved 3
0,2,255,My Track,0,0,2,8421376
0
39.974863,116.332809,0,200,40000.2938194444,2009-07-06,07:03:06
39.974886,116.332803,0,205,40000.2938773148,2009-07-06,07:03:11
39.974882,116.332903,0,204,40000.2939351852,2009-07-06,07:03:16
39.974877,116.332961,0,208,40000.2939930556,2009-07-06,07:03:21
39.974859,116.333021,0,214,40000.2940509259,2009-07-06,07:03:26
39.974846,116.33313,0,211,40000.2941087963,2009-07-06,07:03:31
39.974836,116.333263,0,200,40000.2941666667,2009-07-06,07:03:36
39.97485,116.333339,0,193,40000.294224537,2009-07-06,07:03:41
39.974856,116.333398,0,190,40000.2942824074,2009-07-06,07:03:46
39.974846,116.333462,0,192,40000.2943402778,2009-07-06,07:03:51
39.974843,116.333502,0,192,40000.2943981481,2009-07-06,07:03:56
39.974841,116.333576,0,194,40000.2944560185,2009-07-06,07:04:01
39.974843,116.333628,0,196,40000.2945138889,2009-07-06,07:04:06
39.974848,116.333679,0,196,40000.2945717593,2009-07-06,07:04:11
39.974871,116.333717,0,195,40000.2946296296,2009-07-06,07:04:16
39.974871,116.333726,0,195,40000.2946875,2009-07-06,07:04:21
39.974854,116.333776,0,195,40000.2947453704,2009-07-06,07:04:26
39.974869,116.333894,0,195,40000.2948032407,2009-07-06,07:04:31
39.974884,116.333972,0,195,40000.2948611111,2009-07-06,07:04:36
39.974947,116.334017,0,196,40000.2949189815,2009-07-06,07:04:41
39.975017,116.33407,0,197,40000.2949768519,2009-07-06,07:04:46
39.975051,116.334023,0,202,40000.2950347222,2009-07-06,07:04:51
39.975082,116.33403,0,204,40000.2950925926,2009-07-06,07:04:56
39.975078,116.33409,0,206,40000.295150463,2009-07-06,07:05:01
39.975059,116.334191,0,208,40000.2952083333,2009-07-06,07:05:06
39.97502,116.334284,0,210,40000.2952662037,2009-07-06,07:05:11
39.974967,116.334275,0,212,40000.2953240741,2009-07-06,07:05:16
39.973202,116.299975,0,348,40000.308287037,2009-07-06,07:23:56
39.973246,116.299813,0,193,40000.3083449074,2009-07-06,07:24:01
39.973312,116.300026,0,234,40000.3084027778,2009-07-06,07:24:06
39.973291,116.300021,0,256,40000.3084606482,2009-07-06,07:24:11
39.973264,116.300047,0,269,40000.3085185185,2009-07-06,07:24:16
39.973251,116.300032,0,278,40000.3085763889,2009-07-06,07:24:21
39.973212,116.300082,0,273,40000.3086342593,2009-07-06,07:24:26
39.973161,116.300105,0,273,40000.3086921296,2009-07-06,07:24:31
39.973085,116.300138,0,268,40000.30875,2009-07-06,07:24:36
39.973042,116.300147,0,269,40000.3088078704,2009-07-06,07:24:41
39.97298,116.300164,0,271,40000.3088657407,2009-07-06,07:24:46
39.9729,116.300171,0,273,40000.3089236111,2009-07-06,07:24:51
39.97283,116.300205,0,278,40000.3089814815,2009-07-06,07:24:56
39.97268,116.300257,0,297,40000.3090393519,2009-07-06,07:25:01
39.972606,116.300291,0,299,40000.3090972222,2009-07-06,07:25:06
39.972527,116.300293,0,297,40000.3091550926,2009-07-06,07:25:11
39.972502,116.300341,0,297,40000.309212963,2009-07-06,07:25:16
39.972468,116.300342,0,297,40000.3092708333,2009-07-06,07:25:21
39.972423,116.300348,0,300,40000.3093287037,2009-07-06,07:25:26
39.972382,116.300341,0,299,40000.3093865741,2009-07-06,07:25:31
39.972341,116.300367,0,296,40000.3094444444,2009-07-06,07:25:36
39.972302,116.300341,0,301,40000.3095023148,2009-07-06,07:25:41
39.972254,116.300317,0,303,40000.3095601852,2009-07-06,07:25:46
39.972219,116.300329,0,301,40000.3096180556,2009-07-06,07:25:51
39.97216,116.300329,0,301,40000.3096759259,2009-07-06,07:25:56
39.972111,116.30033,0,299,40000.3097337963,2009-07-06,07:26:01
39.972049,116.30035,0,295,40000.3097916667,2009-07-06,07:26:06
39.971987,116.300368,0,291,40000.309849537,2009-07-06,07:26:11
39.97192,116.300399,0,288,40000.3099074074,2009-07-06,07:26:16
39.971849,116.300408,0,288,40000.3099652778,2009-07-06,07:26:21
39.971784,116.300411,0,290,40000.3100231481,2009-07-06,07:26:26
39.971732,116.300405,0,288,40000.3100810185,2009-07-06,07:26:31
39.971698,116.300413,0,286,40000.3101388889,2009-07-06,07:26:36
39.971656,116.300416,0,285,40000.3101967593,2009-07-06,07:26:41
39.971619,116.300464,0,282,40000.3102546296,2009-07-06,07:26:46
39.971605,116.300513,0,281,40000.3103125,2009-07-06,07:26:51
39.971565,116.300567,0,277,40000.3103703704,2009-07-06,07:26:56
39.971475,116.3006,0,272,40000.3104282407,2009-07-06,07:27:01
39.971435,116.300621,0,269,40000.3104861111,2009-07-06,07:27:06
39.971368,116.300604,0,267,40000.3105439815,2009-07-06,07:27:11
39.971285,116.300586,0,262,40000.3106018519,2009-07-06,07:27:16
39.97122,116.300605,0,265,40000.3106597222,2009-07-06,07:27:21
39.971168,116.300634,0,264,40000.3107175926,2009-07-06,07:27:26
39.97113,116.300671,0,264,40000.310775463,2009-07-06,07:27:31
39.971098,116.300661,0,262,40000.3108333333,2009-07-06,07:27:36
39.971064,116.300684,0,259,40000.3108912037,2009-07-06,07:27:41
39.97099,116.300663,0,257,40000.3109490741,2009-07-06,07:27:46
39.970885,116.300741,0,248,40000.3110069444,2009-07-06,07:27:51
39.970745,116.300814,0,252,40000.3110648148,2009-07-06,07:27:56
39.970635,116.300853,0,261,40000.3111226852,2009-07-06,07:28:01
39.970586,116.300846,0,267,40000.3111805556,2009-07-06,07:28:06
39.970551,116.300871,0,269,40000.3112384259,2009-07-06,07:28:11
39.970513,116.300907,0,273,40000.3112962963,2009-07-06,07:28:16
39.970498,116.301026,0,274,40000.3113541667,2009-07-06,07:28:21
39.97047,116.301105,0,273,40000.311412037,2009-07-06,07:28:26
39.970412,116.301055,0,275,40000.3114699074,2009-07-06,07:28:31
39.970339,116.301038,0,276,40000.3115277778,2009-07-06,07:28:36
39.97027,116.300977,0,281,40000.3115856481,2009-07-06,07:28:41
39.970231,116.300974,0,283,40000.3116435185,2009-07-06,07:28:46
39.970178,116.300972,0,282,40000.3117013889,2009-07-06,07:28:51
39.970104,116.300999,0,279,40000.3117592593,2009-07-06,07:28:56
39.970038,116.301008,0,280,40000.3118171296,2009-07-06,07:29:01
39.969956,116.301059,0,279,40000.311875,2009-07-06,07:29:06
39.969875,116.301003,0,278,40000.3119328704,2009-07-06,07:29:11
39.969822,116.300936,0,280,40000.3119907407,2009-07-06,07:29:16
39.969785,116.300928,0,283,40000.3120486111,2009-07-06,07:29:21
39.969724,116.300928,0,286,40000.3121064815,2009-07-06,07:29:26
39.969683,116.300921,0,290,40000.3121643519,2009-07-06,07:29:31
39.969535,116.300775,0,330,40000.3122222222,2009-07-06,07:29:36
39.96951,116.300767,0,333,40000.3122800926,2009-07-06,07:29:41
39.969498,116.300757,0,332,40000.312337963,2009-07-06,07:29:46
39.969467,116.300822,0,313,40000.3123958333,2009-07-06,07:29:51
39.969481,116.300833,0,312,40000.3124537037,2009-07-06,07:29:56
39.96949,116.300843,0,306,40000.3125115741,2009-07-06,07:30:01
39.9695,116.300935,0,302,40000.3125694444,2009-07-06,07:30:06
39.969534,116.301136,0,298,40000.3126273148,2009-07-06,07:30:11
39.96957,116.301302,0,300,40000.3126851852,2009-07-06,07:30:16
39.969565,116.301376,0,301,40000.3127430556,2009-07-06,07:30:21
39.969572,116.301399,0,302,40000.3128009259,2009-07-06,07:30:26
39.969574,116.30139,0,302,40000.3128587963,2009-07-06,07:30:31
39.969599,116.301398,0,302,40000.3129166667,2009-07-06,07:30:36
39.969574,116.301453,0,301,40000.312974537,2009-07-06,07:30:41
39.969657,116.301662,0,301,40000.3130324074,2009-07-06,07:30:46
39.969509,116.301681,0,303,40000.3130902778,2009-07-06,07:30:51
39.969393,116.301681,0,303,40000.3131481481,2009-07-06,07:30:56
39.96923,116.301645,0,302,40000.3132060185,2009-07-06,07:31:01
39.969063,116.301631,0,301,40000.3132638889,2009-07-06,07:31:06
39.96898,116.301624,0,299,40000.3133217593,2009-07-06,07:31:11
39.968893,116.301629,0,296,40000.3133796296,2009-07-06,07:31:16
39.968826,116.301651,0,294,40000.3134375,2009-07-06,07:31:21
39.968782,116.301665,0,291,40000.3134953704,2009-07-06,07:31:26
39.96873,116.301657,0,287,40000.3135532407,2009-07-06,07:31:31
39.968715,116.301644,0,283,40000.3136111111,2009-07-06,07:31:36
39.968895,116.301671,0,277,40000.3136689815,2009-07-06,07:31:41
39.970336,116.301415,0,274,40000.3137268518,2009-07-06,07:31:46
39.970402,116.301177,0,270,40000.3137847222,2009-07-06,07:31:51
39.970401,116.301463,0,269,40000.3138425926,2009-07-06,07:31:56
39.970443,116.301673,0,268,40000.313900463,2009-07-06,07:32:01
39.970419,116.301693,0,265,40000.3139583333,2009-07-06,07:32:06
39.970385,116.301743,0,262,40000.3140162037,2009-07-06,07:32:11
39.970342,116.301932,0,257,40000.3140740741,2009-07-06,07:32:16
39.970395,116.302194,0,251,40000.3141319444,2009-07-06,07:32:21
39.970426,116.302315,0,247,40000.3141898148,2009-07-06,07:32:26
39.970455,116.302458,0,243,40000.3142476852,2009-07-06,07:32:31
39.970472,116.302514,0,242,40000.3143055556,2009-07-06,07:32:36
39.970478,116.302745,0,244,40000.3143634259,2009-07-06,07:32:41
39.970497,116.302759,0,245,40000.3144212963,2009-07-06,07:32:46
39.970538,116.302788,0,246,40000.3144791667,2009-07-06,07:32:51
39.970678,116.302827,0,249,40000.314537037,2009-07-06,07:32:56
39.970769,116.302884,0,256,40000.3145949074,2009-07-06,07:33:01
39.970751,116.302896,0,257,40000.3146527778,2009-07-06,07:33:06
39.970736,116.302897,0,258,40000.3147106481,2009-07-06,07:33:11
39.970727,116.302899,0,258,40000.3147685185,2009-07-06,07:33:16
39.970727,116.302899,0,258,40000.3148032407,2009-07-06,07:33:19
39.97073,116.302896,0,257,40000.3148263889,2009-07-06,07:33:21
39.970726,116.302887,0,257,40000.3148842593,2009-07-06,07:33:26
39.970711,116.302922,0,257,40000.3149421296,2009-07-06,07:33:31
39.970705,116.302957,0,258,40000.315,2009-07-06,07:33:36
39.970702,116.302989,0,258,40000.3150578704,2009-07-06,07:33:41
39.970698,116.303001,0,258,40000.3151157407,2009-07-06,07:33:46
39.970682,116.303046,0,259,40000.3151736111,2009-07-06,07:33:51
39.970666,116.303171,0,260,40000.3152314815,2009-07-06,07:33:56
39.970512,116.303233,0,255,40000.3152893518,2009-07-06,07:34:01
39.970462,116.30333,0,254,40000.3153472222,2009-07-06,07:34:06
39.970445,116.303351,0,255,40000.3154050926,2009-07-06,07:34:11
39.970458,116.303378,0,256,40000.315462963,2009-07-06,07:34:16
39.970473,116.303379,0,256,40000.3155208333,2009-07-06,07:34:21
39.970473,116.303379,0,256,40000.3155555556,2009-07-06,07:34:24
39.970481,116.303378,0,256,40000.3155787037,2009-07-06,07:34:26
39.97049,116.303384,0,256,40000.3156365741,2009-07-06,07:34:31
39.97051,116.303388,0,257,40000.3156944444,2009-07-06,07:34:36
39.97067,116.303231,0,319,40000.3194560185,2009-07-06,07:40:01
39.970823,116.30326,0,211,40000.3195138889,2009-07-06,07:40:06
39.970866,116.303214,0,205,40000.3195717593,2009-07-06,07:40:11
39.970744,116.303132,0,213,40000.3196296296,2009-07-06,07:40:16
39.970651,116.303067,0,202,40000.3196875,2009-07-06,07:40:21
39.970579,116.303015,0,195,40000.3197453704,2009-07-06,07:40:26
39.970534,116.302998,0,196,40000.3198032407,2009-07-06,07:40:31
39.970521,116.30298,0,199,40000.3198611111,2009-07-06,07:40:36
39.970509,116.30297,0,205,40000.3199189815,2009-07-06,07:40:41
39.970507,116.302953,0,210,40000.3199768519,2009-07-06,07:40:46
39.970498,116.302933,0,212,40000.3200347222,2009-07-06,07:40:51
39.970489,116.30292,0,214,40000.3200925926,2009-07-06,07:40:56
39.970471,116.30292,0,216,40000.320150463,2009-07-06,07:41:01
39.970368,116.303016,0,206,40000.3202083333,2009-07-06,07:41:06
39.970339,116.302952,0,203,40000.3202662037,2009-07-06,07:41:11
39.970321,116.302888,0,203,40000.3203240741,2009-07-06,07:41:16
39.970363,116.302853,0,204,40000.3203819444,2009-07-06,07:41:21
39.970472,116.302608,0,211,40000.3204398148,2009-07-06,07:41:26
39.970587,116.302324,0,217,40000.3204976852,2009-07-06,07:41:31
39.97059,116.30226,0,219,40000.3205555556,2009-07-06,07:41:36
39.970586,116.302198,0,221,40000.3206134259,2009-07-06,07:41:41
39.970582,116.302118,0,230,40000.3206712963,2009-07-06,07:41:46
39.970611,116.302047,0,237,40000.3207291667,2009-07-06,07:41:51
39.970637,116.301957,0,244,40000.320787037,2009-07-06,07:41:56
39.970653,116.301914,0,249,40000.3208449074,2009-07-06,07:42:01
39.970672,116.301858,0,250,40000.3209027778,2009-07-06,07:42:06
39.970711,116.301835,0,254,40000.3209606481,2009-07-06,07:42:11
39.970776,116.301873,0,255,40000.3210185185,2009-07-06,07:42:16
39.970857,116.301981,0,254,40000.3210763889,2009-07-06,07:42:21
39.970938,116.301946,0,258,40000.3211342593,2009-07-06,07:42:26
39.970947,116.301955,0,262,40000.3211921296,2009-07-06,07:42:31
39.970917,116.302037,0,265,40000.32125,2009-07-06,07:42:36
39.970935,116.302058,0,268,40000.3213078704,2009-07-06,07:42:41
39.970877,116.30202,0,273,40000.3213657407,2009-07-06,07:42:46
39.970896,116.301986,0,275,40000.3214236111,2009-07-06,07:42:51
39.970876,116.301976,0,273,40000.3214814815,2009-07-06,07:42:56
39.970847,116.302002,0,270,40000.3215393518,2009-07-06,07:43:01
39.97058,116.301987,0,267,40000.3215972222,2009-07-06,07:43:06
39.9705,116.301845,0,266,40000.3216550926,2009-07-06,07:43:11
39.970377,116.301769,0,263,40000.321712963,2009-07-06,07:43:16
39.970263,116.301762,0,259,40000.3217708333,2009-07-06,07:43:21
39.970064,116.301718,0,251,40000.3218287037,2009-07-06,07:43:26
39.970044,116.301747,0,248,40000.3218865741,2009-07-06,07:43:31
39.970052,116.301783,0,248,40000.3219444444,2009-07-06,07:43:36
39.970056,116.301818,0,248,40000.3220023148,2009-07-06,07:43:41
39.970054,116.301826,0,248,40000.3220601852,2009-07-06,07:43:46
39.970054,116.301826,0,248,40000.3220949074,2009-07-06,07:43:49
39.970051,116.30183,0,248,40000.3221180556,2009-07-06,07:43:51
39.970033,116.301855,0,248,40000.3221759259,2009-07-06,07:43:56
39.969988,116.301893,0,249,40000.3222337963,2009-07-06,07:44:01
39.969943,116.301912,0,250,40000.3222916667,2009-07-06,07:44:06
39.969925,116.301942,0,252,40000.322349537,2009-07-06,07:44:11
39.969902,116.301996,0,254,40000.3224074074,2009-07-06,07:44:16
39.969881,116.302047,0,256,40000.3224652778,2009-07-06,07:44:21
39.969876,116.3021,0,258,40000.3225231481,2009-07-06,07:44:26
39.969873,116.302114,0,258,40000.3225810185,2009-07-06,07:44:31
39.969906,116.302182,0,261,40000.3226388889,2009-07-06,07:44:36
39.969904,116.302234,0,263,40000.3226967593,2009-07-06,07:44:41
39.969799,116.302218,0,265,40000.3227546296,2009-07-06,07:44:46
39.969672,116.302146,0,266,40000.3228125,2009-07-06,07:44:51
39.969526,116.302035,0,267,40000.3228703704,2009-07-06,07:44:56
39.969407,116.301946,0,268,40000.3229282407,2009-07-06,07:45:01
39.969301,116.30185,0,268,40000.3229861111,2009-07-06,07:45:06
39.969235,116.301824,0,268,40000.3230439815,2009-07-06,07:45:11
39.969175,116.301824,0,269,40000.3231018518,2009-07-06,07:45:16
39.969181,116.301857,0,269,40000.3231597222,2009-07-06,07:45:21
39.969184,116.301871,0,269,40000.3232175926,2009-07-06,07:45:26
39.969168,116.301846,0,269,40000.323275463,2009-07-06,07:45:31
39.969246,116.301943,0,275,40000.3233333333,2009-07-06,07:45:36
39.969132,116.30212,0,307,40000.3233912037,2009-07-06,07:45:41
39.969016,116.302065,0,324,40000.3234490741,2009-07-06,07:45:46
39.969033,116.30194,0,326,40000.3235069444,2009-07-06,07:45:51
39.969084,116.301852,0,334,40000.3235648148,2009-07-06,07:45:56
39.969152,116.301819,0,342,40000.3236226852,2009-07-06,07:46:01
39.969222,116.301881,0,321,40000.3236805556,2009-07-06,07:46:06
39.969322,116.301856,0,313,40000.3237384259,2009-07-06,07:46:11
39.969803,116.301597,0,258,40000.3237962963,2009-07-06,07:46:16
39.969801,116.301503,0,226,40000.3238541667,2009-07-06,07:46:21
39.969779,116.30145,0,225,40000.323912037,2009-07-06,07:46:26
39.969764,116.301395,0,224,40000.3239699074,2009-07-06,07:46:31
39.969738,116.301354,0,231,40000.3240277778,2009-07-06,07:46:36
39.969689,116.301268,0,228,40000.3240856482,2009-07-06,07:46:41
39.969623,116.301162,0,219,40000.3241435185,2009-07-06,07:46:46
39.969597,116.301112,0,206,40000.3242013889,2009-07-06,07:46:51
39.969611,116.3011,0,201,40000.3242592593,2009-07-06,07:46:56
39.969642,116.30109,0,200,40000.3243171296,2009-07-06,07:47:01
39.969669,116.301063,0,197,40000.324375,2009-07-06,07:47:06
39.969718,116.301048,0,190,40000.3244328704,2009-07-06,07:47:11
39.969768,116.301033,0,185,40000.3244907407,2009-07-06,07:47:16
39.969825,116.301033,0,186,40000.3245486111,2009-07-06,07:47:21
39.969853,116.301084,0,189,40000.3246064815,2009-07-06,07:47:26
39.969898,116.301047,0,194,40000.3246643519,2009-07-06,07:47:31
39.969971,116.301065,0,196,40000.3247222222,2009-07-06,07:47:36
39.969985,116.301022,0,212,40000.3247800926,2009-07-06,07:47:41
39.970034,116.300983,0,217,40000.324837963,2009-07-06,07:47:46
39.970131,116.300945,0,211,40000.3248958333,2009-07-06,07:47:51
39.970202,116.300878,0,215,40000.3249537037,2009-07-06,07:47:56
39.970262,116.300854,0,214,40000.3250115741,2009-07-06,07:48:01
39.970319,116.300829,0,213,40000.3250694444,2009-07-06,07:48:06
39.97039,116.300824,0,212,40000.3251273148,2009-07-06,07:48:11
39.970445,116.30083,0,209,40000.3251851852,2009-07-06,07:48:16
39.970496,116.300847,0,210,40000.3252430556,2009-07-06,07:48:21
39.970573,116.300864,0,198,40000.3253009259,2009-07-06,07:48:26
39.970616,116.300869,0,196,40000.3253587963,2009-07-06,07:48:31
39.970702,116.30087,0,198,40000.3254166667,2009-07-06,07:48:36
39.970768,116.300894,0,192,40000.325474537,2009-07-06,07:48:41
39.97081,116.300881,0,190,40000.3255324074,2009-07-06,07:48:46
39.970868,116.300932,0,194,40000.3255902778,2009-07-06,07:48:51
39.970932,116.300947,0,194,40000.3256481481,2009-07-06,07:48:56
39.970993,116.300927,0,197,40000.3257060185,2009-07-06,07:49:01
39.971087,116.300977,0,192,40000.3257638889,2009-07-06,07:49:06
39.971165,116.30094,0,183,40000.3258217593,2009-07-06,07:49:11
39.971232,116.30093,0,181,40000.3258796296,2009-07-06,07:49:16
39.971269,116.300929,0,174,40000.3259375,2009-07-06,07:49:21
39.971309,116.300941,0,177,40000.3259953704,2009-07-06,07:49:26
39.971354,116.30099,0,165,40000.3260532407,2009-07-06,07:49:31
39.971422,116.300979,0,164,40000.3261111111,2009-07-06,07:49:36
39.971491,116.301002,0,169,40000.3261689815,2009-07-06,07:49:41
39.971571,116.301028,0,173,40000.3262268519,2009-07-06,07:49:46
39.97159,116.301092,0,170,40000.3262847222,2009-07-06,07:49:51
39.9716,116.301135,0,165,40000.3263425926,2009-07-06,07:49:56
39.9716,116.301162,0,165,40000.326400463,2009-07-06,07:50:01
39.971609,116.301261,0,165,40000.3264583333,2009-07-06,07:50:06
39.971572,116.301296,0,167,40000.3265162037,2009-07-06,07:50:11
39.971573,116.301296,0,167,40000.3265740741,2009-07-06,07:50:16
39.971566,116.301298,0,167,40000.3266319444,2009-07-06,07:50:21
39.971569,116.301299,0,167,40000.3266898148,2009-07-06,07:50:26
39.971563,116.301301,0,169,40000.3267476852,2009-07-06,07:50:31
39.971563,116.301301,0,169,40000.3267824074,2009-07-06,07:50:34
39.971557,116.301303,0,171,40000.3268055556,2009-07-06,07:50:36
39.971548,116.301272,0,175,40000.3268634259,2009-07-06,07:50:41
39.971548,116.301272,0,175,40000.3268981481,2009-07-06,07:50:44
39.971542,116.30128,0,180,40000.3269212963,2009-07-06,07:50:46
39.971494,116.301278,0,184,40000.3269791667,2009-07-06,07:50:51
39.971477,116.301236,0,188,40000.327037037,2009-07-06,07:50:56
39.971488,116.301193,0,192,40000.3270949074,2009-07-06,07:51:01
39.971526,116.301173,0,197,40000.3271527778,2009-07-06,07:51:06
39.971561,116.301181,0,201,40000.3272106481,2009-07-06,07:51:11
39.97158,116.301239,0,203,40000.3272685185,2009-07-06,07:51:16
39.971589,116.301281,0,203,40000.3273263889,2009-07-06,07:51:21
39.971582,116.301302,0,203,40000.3273842593,2009-07-06,07:51:26
39.971586,116.301303,0,203,40000.3274421296,2009-07-06,07:51:31
39.971586,116.301303,0,203,40000.3274768519,2009-07-06,07:51:34
39.97159,116.301304,0,204,40000.3275,2009-07-06,07:51:36
39.971827,116.331204,0,229,40000.3582291667,2009-07-06,08:35:51
39.974226,116.333331,0,216,40000.358287037,2009-07-06,08:35:56
39.974395,116.333561,0,193,40000.3583449074,2009-07-06,08:36:01
39.974521,116.333734,0,121,40000.3584027778,2009-07-06,08:36:06
39.974777,116.333806,0,84,40000.3615277778,2009-07-06,08:40:36
39.974831,116.33379,0,87,40000.3615856481,2009-07-06,08:40:41
39.974856,116.333783,0,92,40000.3616435185,2009-07-06,08:40:46
39.974835,116.333798,0,93,40000.3617013889,2009-07-06,08:40:51
39.974801,116.333786,0,94,40000.3617592593,2009-07-06,08:40:56
39.974754,116.333779,0,96,40000.3618171296,2009-07-06,08:41:01
39.974715,116.333792,0,98,40000.361875,2009-07-06,08:41:06
39.974709,116.33384,0,101,40000.3619328704,2009-07-06,08:41:11
39.974676,116.333849,0,103,40000.3619907407,2009-07-06,08:41:16
39.974672,116.33386,0,103,40000.3620486111,2009-07-06,08:41:21
39.97469,116.333865,0,104,40000.3621064815,2009-07-06,08:41:26
39.974711,116.333907,0,105,40000.3621643518,2009-07-06,08:41:31
39.974704,116.333934,0,105,40000.3622222222,2009-07-06,08:41:36
39.974703,116.333936,0,105,40000.3622800926,2009-07-06,08:41:41
39.974695,116.333942,0,105,40000.362337963,2009-07-06,08:41:46
39.974697,116.333943,0,106,40000.3623958333,2009-07-06,08:41:51
39.974696,116.333944,0,106,40000.3624537037,2009-07-06,08:41:56
39.974695,116.333944,0,106,40000.3625115741,2009-07-06,08:42:01
39.97469,116.333946,0,106,40000.3625694444,2009-07-06,08:42:06
39.97469,116.333946,0,106,40000.3626041667,2009-07-06,08:42:09
39.974682,116.333949,0,106,40000.3626273148,2009-07-06,08:42:11
39.974673,116.333952,0,106,40000.3626851852,2009-07-06,08:42:16
39.974632,116.3339,0,104,40000.3627430556,2009-07-06,08:42:21
39.974583,116.333801,0,102,40000.3628009259,2009-07-06,08:42:26
39.974575,116.33373,0,99,40000.3628587963,2009-07-06,08:42:31
39.974584,116.333689,0,98,40000.3629166667,2009-07-06,08:42:36
39.974601,116.333692,0,98,40000.362974537,2009-07-06,08:42:41
39.974606,116.333709,0,99,40000.3630324074,2009-07-06,08:42:46
39.97462,116.333724,0,99,40000.3630902778,2009-07-06,08:42:51
39.974664,116.333721,0,101,40000.3631481482,2009-07-06,08:42:56
39.974742,116.333701,0,105,40000.3632060185,2009-07-06,08:43:01
39.974762,116.333699,0,105,40000.3632638889,2009-07-06,08:43:06
39.974762,116.333699,0,105,40000.3632986111,2009-07-06,08:43:09
39.974765,116.333699,0,106,40000.3633217593,2009-07-06,08:43:11
39.974797,116.333713,0,112,40000.3633796296,2009-07-06,08:43:16
39.974807,116.333699,0,119,40000.3634375,2009-07-06,08:43:21
39.974821,116.333693,0,125,40000.3634953704,2009-07-06,08:43:26
39.974909,116.333796,0,128,40000.3635532407,2009-07-06,08:43:31
39.974942,116.333666,0,124,40000.3636111111,2009-07-06,08:43:36
39.974831,116.333653,0,122,40000.3636689815,2009-07-06,08:43:41
39.974755,116.333663,0,124,40000.3637268519,2009-07-06,08:43:46
39.97468,116.333633,0,124,40000.3637847222,2009-07-06,08:43:51
39.974659,116.333607,0,125,40000.3638425926,2009-07-06,08:43:56
39.97463,116.333599,0,124,40000.363900463,2009-07-06,08:44:01
39.974605,116.333592,0,123,40000.3639583333,2009-07-06,08:44:06
39.974589,116.33357,0,123,40000.3640162037,2009-07-06,08:44:11
39.974591,116.333569,0,123,40000.3640740741,2009-07-06,08:44:16
39.974591,116.333569,0,123,40000.3641087963,2009-07-06,08:44:19
39.974593,116.333567,0,123,40000.3641319444,2009-07-06,08:44:21
39.974564,116.333543,0,124,40000.3641898148,2009-07-06,08:44:26
39.974501,116.333461,0,125,40000.3642476852,2009-07-06,08:44:31
39.974403,116.333447,0,125,40000.3643055556,2009-07-06,08:44:36
39.974264,116.333382,0,127,40000.3643634259,2009-07-06,08:44:41
39.974205,116.333349,0,127,40000.3644212963,2009-07-06,08:44:46
39.974147,116.333374,0,126,40000.3644791667,2009-07-06,08:44:51
39.974166,116.333436,0,125,40000.364537037,2009-07-06,08:44:56
39.974188,116.333474,0,124,40000.3645949074,2009-07-06,08:45:01
39.974179,116.333478,0,123,40000.3646527778,2009-07-06,08:45:06
39.974175,116.333454,0,122,40000.3647106481,2009-07-06,08:45:11
39.974173,116.333455,0,122,40000.3647685185,2009-07-06,08:45:16
39.974173,116.333455,0,122,40000.3648032407,2009-07-06,08:45:19
39.974181,116.333452,0,122,40000.3648263889,2009-07-06,08:45:21
39.974191,116.333461,0,122,40000.3648842593,2009-07-06,08:45:26
39.972921,116.334215,0,273,40000.3943981482,2009-07-06,09:27:56
39.974067,116.332592,0,503,40000.3944560185,2009-07-06,09:28:01
39.974449,116.332309,0,276,40000.3945138889,2009-07-06,09:28:06
39.974489,116.332231,0,140,40000.3945717593,2009-07-06,09:28:11
39.97453,116.332248,0,143,40000.3946296296,2009-07-06,09:28:16
39.974588,116.332265,0,163,40000.3946875,2009-07-06,09:28:21
39.974605,116.332259,0,196,40000.3947453704,2009-07-06,09:28:26
39.974604,116.332268,0,208,40000.3948032407,2009-07-06,09:28:31
39.974494,116.332215,0,245,40000.3948611111,2009-07-06,09:28:36
39.974436,116.332162,0,270,40000.3949189815,2009-07-06,09:28:41
39.974295,116.33212,0,238,40000.3949768519,2009-07-06,09:28:46
39.974154,116.332077,0,210,40000.3950347222,2009-07-06,09:28:51
39.974077,116.331984,0,205,40000.3950925926,2009-07-06,09:28:56
39.974063,116.331927,0,211,40000.395150463,2009-07-06,09:29:01
39.973944,116.33191,0,196,40000.3952083333,2009-07-06,09:29:06
39.973916,116.331873,0,190,40000.3952662037,2009-07-06,09:29:11
39.97387,116.331829,0,186,40000.3953240741,2009-07-06,09:29:16
39.973851,116.331787,0,183,40000.3953819444,2009-07-06,09:29:21
39.973835,116.331767,0,183,40000.3954398148,2009-07-06,09:29:26
39.973783,116.331734,0,186,40000.3954976852,2009-07-06,09:29:31
39.973706,116.331721,0,190,40000.3955555556,2009-07-06,09:29:36
39.973671,116.331757,0,205,40000.3956134259,2009-07-06,09:29:41
39.973666,116.331757,0,205,40000.3956712963,2009-07-06,09:29:46
39.973659,116.331759,0,206,40000.3957291667,2009-07-06,09:29:51
39.973659,116.331759,0,206,40000.3957638889,2009-07-06,09:29:54
39.973653,116.331761,0,206,40000.395787037,2009-07-06,09:29:56
39.973644,116.331722,0,208,40000.3958449074,2009-07-06,09:30:01
39.973624,116.331709,0,213,40000.3959027778,2009-07-06,09:30:06
39.973628,116.331706,0,214,40000.3959606481,2009-07-06,09:30:11
39.973622,116.331707,0,215,40000.3960185185,2009-07-06,09:30:16
39.973623,116.331707,0,215,40000.3960763889,2009-07-06,09:30:21
39.973627,116.331705,0,215,40000.3961342593,2009-07-06,09:30:26
39.973635,116.331703,0,215,40000.3961921296,2009-07-06,09:30:31
39.973635,116.331703,0,215,40000.3962268519,2009-07-06,09:30:34
39.973635,116.331702,0,215,40000.39625,2009-07-06,09:30:36
39.973625,116.331705,0,215,40000.3963078704,2009-07-06,09:30:41
39.976625,116.334091,0,-280,40000.4141319444,2009-07-06,09:56:21
39.974816,116.333869,0,-99,40000.4141898148,2009-07-06,09:56:26
39.974201,116.333895,0,-23,40000.4142476852,2009-07-06,09:56:31
39.974148,116.333897,0,8,40000.4143055556,2009-07-06,09:56:36
39.973946,116.333789,0,-61,40000.4143634259,2009-07-06,09:56:41
39.974007,116.333815,0,-49,40000.4144212963,2009-07-06,09:56:46
39.97403,116.333836,0,-33,40000.4144791667,2009-07-06,09:56:51
39.974051,116.333868,0,-31,40000.414537037,2009-07-06,09:56:56
39.974103,116.333901,0,-26,40000.4145949074,2009-07-06,09:57:01
39.974127,116.333894,0,-27,40000.4146527778,2009-07-06,09:57:06
39.974076,116.333874,0,-37,40000.4147106481,2009-07-06,09:57:11
39.973947,116.333828,0,-61,40000.4147685185,2009-07-06,09:57:16
39.973966,116.333819,0,-67,40000.4148263889,2009-07-06,09:57:21
39.973994,116.333813,0,-70,40000.4148842593,2009-07-06,09:57:26
39.973994,116.333813,0,-70,40000.4149189815,2009-07-06,09:57:29
39.973993,116.333814,0,-69,40000.4149421296,2009-07-06,09:57:31
39.973878,116.333748,0,-74,40000.415,2009-07-06,09:57:36
39.973813,116.333733,0,-84,40000.4150578704,2009-07-06,09:57:41
39.973728,116.333683,0,-98,40000.4151157407,2009-07-06,09:57:46
39.973759,116.333664,0,-97,40000.4151736111,2009-07-06,09:57:51
39.973755,116.333666,0,-97,40000.4152314815,2009-07-06,09:57:56
39.973752,116.333667,0,-96,40000.4152893518,2009-07-06,09:58:01
39.973752,116.333667,0,-96,40000.4153240741,2009-07-06,09:58:04
39.973759,116.333665,0,-96,40000.4153472222,2009-07-06,09:58:06
39.973733,116.333659,0,-96,40000.4154050926,2009-07-06,09:58:11
39.97375,116.33365,0,-97,40000.415462963,2009-07-06,09:58:16
39.973715,116.333623,0,-96,40000.4155208333,2009-07-06,09:58:21
39.973615,116.33361,0,-96,40000.4155787037,2009-07-06,09:58:26
39.973365,116.33357,0,-101,40000.4156365741,2009-07-06,09:58:31
39.973339,116.333574,0,-103,40000.4156944444,2009-07-06,09:58:36
39.973413,116.333549,0,-103,40000.4157523148,2009-07-06,09:58:41
39.97344,116.333578,0,-103,40000.4158101852,2009-07-06,09:58:46
39.973481,116.333633,0,-100,40000.4158680556,2009-07-06,09:58:51
39.973497,116.333633,0,-100,40000.4159259259,2009-07-06,09:58:56
39.973497,116.333633,0,-100,40000.4159606481,2009-07-06,09:58:59
39.973489,116.333632,0,-100,40000.4159837963,2009-07-06,09:59:01
39.973476,116.333634,0,-100,40000.4160416667,2009-07-06,09:59:06
39.973476,116.333634,0,-100,40000.4160763889,2009-07-06,09:59:09
39.973475,116.333635,0,-99,40000.416099537,2009-07-06,09:59:11
39.97349,116.333628,0,-99,40000.4161574074,2009-07-06,09:59:16
39.97348,116.333612,0,-99,40000.4162152778,2009-07-06,09:59:21
39.973277,116.333574,0,-102,40000.4162731481,2009-07-06,09:59:26
39.973267,116.333589,0,-99,40000.4163310185,2009-07-06,09:59:31
39.973274,116.333609,0,-99,40000.4163888889,2009-07-06,09:59:36
39.973303,116.333647,0,-98,40000.4164467593,2009-07-06,09:59:41
39.973287,116.333647,0,-98,40000.4165046296,2009-07-06,09:59:46
39.973133,116.333583,0,-98,40000.4165625,2009-07-06,09:59:51
39.972744,116.333398,0,-107,40000.4166203704,2009-07-06,09:59:56
39.972987,116.333418,0,-104,40000.4166782407,2009-07-06,10:00:01
39.973008,116.333403,0,-104,40000.4167361111,2009-07-06,10:00:06
39.973164,116.333483,0,-96,40000.4167939815,2009-07-06,10:00:11
39.97321,116.333505,0,-95,40000.4168518518,2009-07-06,10:00:16
39.973332,116.333524,0,-88,40000.4169097222,2009-07-06,10:00:21
39.973365,116.333535,0,-86,40000.4169675926,2009-07-06,10:00:26
39.973365,116.333535,0,-86,40000.4170023148,2009-07-06,10:00:29
39.973369,116.333534,0,-84,40000.417025463,2009-07-06,10:00:31
39.972763,116.333689,0,-69,40000.4170833333,2009-07-06,10:00:36
39.972659,116.333729,0,-33,40000.4171412037,2009-07-06,10:00:41
39.972466,116.333595,0,-10,40000.4171990741,2009-07-06,10:00:46
39.972395,116.333529,0,18,40000.4172569444,2009-07-06,10:00:51
39.972356,116.33343,0,33,40000.4173148148,2009-07-06,10:00:56
39.972317,116.333371,0,38,40000.4173726852,2009-07-06,10:01:01
39.972442,116.333381,0,52,40000.4174305556,2009-07-06,10:01:06
39.972688,116.333514,0,68,40000.4174884259,2009-07-06,10:01:11
39.972885,116.333635,0,79,40000.4175462963,2009-07-06,10:01:16
39.972924,116.333604,0,81,40000.4176041667,2009-07-06,10:01:21
39.973193,116.333664,0,95,40000.417662037,2009-07-06,10:01:26
39.973487,116.333749,0,125,40000.4177199074,2009-07-06,10:01:31
39.973731,116.333653,0,173,40000.4177777778,2009-07-06,10:01:36
39.973798,116.333607,0,194,40000.4178356482,2009-07-06,10:01:41
39.973906,116.333625,0,220,40000.4178935185,2009-07-06,10:01:46
39.973998,116.333658,0,251,40000.4179513889,2009-07-06,10:01:51
39.974075,116.333635,0,280,40000.4180092593,2009-07-06,10:01:56
39.974142,116.333645,0,284,40000.4180671296,2009-07-06,10:02:01
39.974241,116.333688,0,278,40000.418125,2009-07-06,10:02:06
39.974248,116.333733,0,277,40000.4181828704,2009-07-06,10:02:11
39.974166,116.333791,0,261,40000.4182407407,2009-07-06,10:02:16
39.974124,116.33383,0,261,40000.4182986111,2009-07-06,10:02:21
39.973983,116.333787,0,255,40000.4183564815,2009-07-06,10:02:26
39.973875,116.333762,0,248,40000.4184143519,2009-07-06,10:02:31
39.973732,116.33379,0,233,40000.4184722222,2009-07-06,10:02:36
39.973696,116.333805,0,238,40000.4185300926,2009-07-06,10:02:41
39.973644,116.333793,0,239,40000.418587963,2009-07-06,10:02:46
39.973343,116.333665,0,223,40000.4186458333,2009-07-06,10:02:51
39.973244,116.333619,0,213,40000.4187037037,2009-07-06,10:02:56
39.9732,116.33361,0,209,40000.4187615741,2009-07-06,10:03:01
39.973313,116.333648,0,205,40000.4188194444,2009-07-06,10:03:06
39.973591,116.333771,0,203,40000.4188773148,2009-07-06,10:03:11
39.973611,116.333807,0,200,40000.4189351852,2009-07-06,10:03:16
39.973635,116.333832,0,189,40000.4189930556,2009-07-06,10:03:21
39.973652,116.333839,0,185,40000.4190509259,2009-07-06,10:03:26
39.973483,116.33377,0,164,40000.4191087963,2009-07-06,10:03:31
39.97351,116.333774,0,161,40000.4191666667,2009-07-06,10:03:36
39.973587,116.333784,0,170,40000.419224537,2009-07-06,10:03:41
39.973629,116.333839,0,154,40000.4192824074,2009-07-06,10:03:46
39.97368,116.333854,0,145,40000.4193402778,2009-07-06,10:03:51
39.973867,116.333916,0,142,40000.4193981481,2009-07-06,10:03:56
39.973944,116.333939,0,136,40000.4194560185,2009-07-06,10:04:01
39.973985,116.33396,0,128,40000.4195138889,2009-07-06,10:04:06
39.973966,116.333927,0,115,40000.4195717593,2009-07-06,10:04:11
39.973908,116.333869,0,107,40000.4196296296,2009-07-06,10:04:16
39.973899,116.333871,0,105,40000.4196875,2009-07-06,10:04:21
39.97384,116.333938,0,101,40000.4197453704,2009-07-06,10:04:26
39.973837,116.33394,0,101,40000.4198032407,2009-07-06,10:04:31
39.973839,116.33394,0,100,40000.4198611111,2009-07-06,10:04:36
39.973843,116.333942,0,100,40000.4199189815,2009-07-06,10:04:41
39.973843,116.333942,0,100,40000.4199537037,2009-07-06,10:04:44
39.973841,116.333946,0,99,40000.4199768519,2009-07-06,10:04:46
39.973774,116.333937,0,94,40000.4200347222,2009-07-06,10:04:51
39.973749,116.333933,0,92,40000.4200925926,2009-07-06,10:04:56
39.973749,116.333933,0,92,40000.4201273148,2009-07-06,10:04:59
39.973751,116.333932,0,92,40000.420150463,2009-07-06,10:05:01
39.973849,116.333974,0,90,40000.4202083333,2009-07-06,10:05:06
39.973653,116.333898,0,79,40000.4202662037,2009-07-06,10:05:11
39.973653,116.333898,0,79,40000.4203009259,2009-07-06,10:05:14
39.97366,116.333895,0,75,40000.4203240741,2009-07-06,10:05:16
39.973578,116.33388,0,76,40000.4203819444,2009-07-06,10:05:21
39.973411,116.333828,0,81,40000.4204398148,2009-07-06,10:05:26
39.973386,116.333806,0,83,40000.4204976852,2009-07-06,10:05:31
39.973312,116.33379,0,79,40000.4205555556,2009-07-06,10:05:36
39.973084,116.333681,0,72,40000.4206134259,2009-07-06,10:05:41
39.972969,116.333625,0,72,40000.4206712963,2009-07-06,10:05:46
39.972876,116.333551,0,72,40000.4207291667,2009-07-06,10:05:51
39.972924,116.333562,0,76,40000.420787037,2009-07-06,10:05:56
39.973042,116.333646,0,79,40000.4208449074,2009-07-06,10:06:01
39.973078,116.333693,0,80,40000.4209027778,2009-07-06,10:06:06
39.973139,116.333721,0,80,40000.4209606481,2009-07-06,10:06:11
39.973299,116.333792,0,84,40000.4210185185,2009-07-06,10:06:16
39.973359,116.33386,0,89,40000.4210763889,2009-07-06,10:06:21
39.973344,116.33385,0,94,40000.4211342593,2009-07-06,10:06:26
39.973344,116.33385,0,94,40000.4211689815,2009-07-06,10:06:29
39.97334,116.333847,0,94,40000.4211921296,2009-07-06,10:06:31
39.973351,116.333844,0,94,40000.42125,2009-07-06,10:06:36
39.97335,116.333844,0,93,40000.4213078704,2009-07-06,10:06:41
39.97335,116.333844,0,93,40000.4213425926,2009-07-06,10:06:44
39.973347,116.333845,0,92,40000.4213657407,2009-07-06,10:06:46
39.973493,116.333908,0,88,40000.4214236111,2009-07-06,10:06:51
39.973459,116.333907,0,81,40000.4214814815,2009-07-06,10:06:56
39.973461,116.333906,0,81,40000.4215393519,2009-07-06,10:07:01
39.973459,116.333905,0,81,40000.4215972222,2009-07-06,10:07:06
39.973459,116.333904,0,81,40000.4216550926,2009-07-06,10:07:11
39.973459,116.333904,0,81,40000.4216898148,2009-07-06,10:07:14
39.973454,116.333905,0,81,40000.421712963,2009-07-06,10:07:16
39.973405,116.333875,0,81,40000.4217708333,2009-07-06,10:07:21
39.973355,116.333825,0,83,40000.4218287037,2009-07-06,10:07:26
39.973301,116.333826,0,83,40000.4218865741,2009-07-06,10:07:31
39.973259,116.333819,0,83,40000.4219444444,2009-07-06,10:07:36
39.973219,116.333768,0,84,40000.4220023148,2009-07-06,10:07:41
39.973192,116.333766,0,84,40000.4220601852,2009-07-06,10:07:46
39.973182,116.333769,0,84,40000.4221180556,2009-07-06,10:07:51
39.973171,116.333773,0,83,40000.4221759259,2009-07-06,10:07:56
39.973171,116.333773,0,83,40000.4222106481,2009-07-06,10:07:59
39.973167,116.333775,0,83,40000.4222337963,2009-07-06,10:08:01
39.973215,116.333804,0,83,40000.4222916667,2009-07-06,10:08:06
39.973202,116.333781,0,82,40000.422349537,2009-07-06,10:08:11
39.973154,116.333752,0,79,40000.4224074074,2009-07-06,10:08:16
39.973092,116.333708,0,73,40000.4224652778,2009-07-06,10:08:21
39.973092,116.333708,0,73,40000.4225,2009-07-06,10:08:24
39.973092,116.333708,0,72,40000.4225231481,2009-07-06,10:08:26
39.97308,116.333708,0,72,40000.4225810185,2009-07-06,10:08:31
39.972917,116.333654,0,66,40000.4226388889,2009-07-06,10:08:36
39.972918,116.333644,0,59,40000.4226967593,2009-07-06,10:08:41
39.972848,116.333604,0,53,40000.4227546296,2009-07-06,10:08:46
39.972692,116.333539,0,47,40000.4228125,2009-07-06,10:08:51
39.972658,116.333513,0,42,40000.4228703704,2009-07-06,10:08:56
39.972785,116.33356,0,38,40000.4229282407,2009-07-06,10:09:01
39.972817,116.333576,0,36,40000.4229861111,2009-07-06,10:09:06
39.972936,116.333646,0,33,40000.4230439815,2009-07-06,10:09:11
39.97299,116.333661,0,32,40000.4231018518,2009-07-06,10:09:16
39.973024,116.333674,0,32,40000.4231597222,2009-07-06,10:09:21
39.973092,116.333716,0,33,40000.4232175926,2009-07-06,10:09:26
39.973076,116.333698,0,32,40000.423275463,2009-07-06,10:09:31
39.973068,116.3337,0,32,40000.4233333333,2009-07-06,10:09:36
39.973061,116.333701,0,32,40000.4233912037,2009-07-06,10:09:41
39.973056,116.333703,0,31,40000.4234490741,2009-07-06,10:09:46
39.973062,116.333701,0,31,40000.4235069444,2009-07-06,10:09:51
39.973062,116.333701,0,31,40000.4235416667,2009-07-06,10:09:54
39.973066,116.3337,0,31,40000.4235648148,2009-07-06,10:09:56
39.973134,116.333727,0,30,40000.4236226852,2009-07-06,10:10:01
39.973399,116.333841,0,35,40000.4236805556,2009-07-06,10:10:06
39.973399,116.333841,0,35,40000.4237152778,2009-07-06,10:10:09
39.973396,116.333843,0,33,40000.4237384259,2009-07-06,10:10:11
39.973429,116.333844,0,34,40000.4237962963,2009-07-06,10:10:16
39.973421,116.333843,0,33,40000.4238541667,2009-07-06,10:10:21
39.973421,116.333843,0,33,40000.4238888889,2009-07-06,10:10:24
39.97342,116.333841,0,33,40000.423912037,2009-07-06,10:10:26
39.973335,116.333792,0,31,40000.4239699074,2009-07-06,10:10:31
39.973187,116.333735,0,28,40000.4240277778,2009-07-06,10:10:36
39.973099,116.333704,0,29,40000.4240856481,2009-07-06,10:10:41
39.972994,116.333663,0,29,40000.4241435185,2009-07-06,10:10:46
39.972952,116.333626,0,29,40000.4242013889,2009-07-06,10:10:51
39.972844,116.333561,0,27,40000.4242592593,2009-07-06,10:10:56
39.972703,116.333482,0,23,40000.4243171296,2009-07-06,10:11:01
39.972556,116.333425,0,19,40000.424375,2009-07-06,10:11:06
39.972595,116.333445,0,17,40000.4244328704,2009-07-06,10:11:11
39.972738,116.333517,0,17,40000.4244907407,2009-07-06,10:11:16
39.972798,116.33356,0,17,40000.4245486111,2009-07-06,10:11:21
39.972804,116.333557,0,17,40000.4246064815,2009-07-06,10:11:26
39.972804,116.333557,0,17,40000.4246412037,2009-07-06,10:11:29
39.972805,116.333557,0,17,40000.4246643518,2009-07-06,10:11:31
39.972795,116.333559,0,17,40000.4247222222,2009-07-06,10:11:36
39.972738,116.333555,0,19,40000.4247800926,2009-07-06,10:11:41
39.972738,116.333581,0,25,40000.424837963,2009-07-06,10:11:46
39.972752,116.333557,0,29,40000.4248958333,2009-07-06,10:11:51
39.972747,116.333556,0,29,40000.4249537037,2009-07-06,10:11:56
39.972741,116.333558,0,29,40000.4250115741,2009-07-06,10:12:01
39.972737,116.33356,0,29,40000.4250694444,2009-07-06,10:12:06
39.972739,116.333559,0,29,40000.4251273148,2009-07-06,10:12:11
39.972743,116.333558,0,29,40000.4251851852,2009-07-06,10:12:16
39.972744,116.333558,0,30,40000.4252430556,2009-07-06,10:12:21
39.972744,116.333559,0,30,40000.4253009259,2009-07-06,10:12:26
39.972744,116.333559,0,30,40000.4253356481,2009-07-06,10:12:29
39.972752,116.333557,0,30,40000.4253587963,2009-07-06,10:12:31
39.972872,116.333593,0,29,40000.4254166667,2009-07-06,10:12:36
39.973032,116.333672,0,31,40000.425474537,2009-07-06,10:12:41
39.973111,116.333693,0,31,40000.4255324074,2009-07-06,10:12:46
39.97316,116.33369,0,34,40000.4255902778,2009-07-06,10:12:51
39.973149,116.333707,0,34,40000.4256481482,2009-07-06,10:12:56
39.973167,116.333723,0,35,40000.4257060185,2009-07-06,10:13:01
39.973165,116.333712,0,37,40000.4257638889,2009-07-06,10:13:06
39.973165,116.333712,0,37,40000.4257986111,2009-07-06,10:13:09
39.973169,116.33371,0,37,40000.4258217593,2009-07-06,10:13:11
39.973372,116.333802,0,41,40000.4258796296,2009-07-06,10:13:16
39.973452,116.333853,0,47,40000.4259375,2009-07-06,10:13:21
39.973452,116.333853,0,47,40000.4259722222,2009-07-06,10:13:24
39.973448,116.333853,0,53,40000.4259953704,2009-07-06,10:13:26
39.97345,116.333825,0,58,40000.4260532407,2009-07-06,10:13:31
39.973499,116.33384,0,60,40000.4261111111,2009-07-06,10:13:36
39.973503,116.33386,0,63,40000.4261689815,2009-07-06,10:13:41
39.973496,116.333864,0,66,40000.4262268519,2009-07-06,10:13:46
39.973491,116.333866,0,67,40000.4262847222,2009-07-06,10:13:51
39.973491,116.333866,0,67,40000.4263194444,2009-07-06,10:13:54
39.973494,116.333867,0,68,40000.4263425926,2009-07-06,10:13:56
39.973477,116.333841,0,67,40000.426400463,2009-07-06,10:14:01
39.973473,116.333822,0,66,40000.4264583333,2009-07-06,10:14:06
39.973475,116.333821,0,66,40000.4265162037,2009-07-06,10:14:11
39.973475,116.333821,0,66,40000.4265509259,2009-07-06,10:14:14
39.97347,116.333821,0,66,40000.4265740741,2009-07-06,10:14:16
39.97344,116.333807,0,67,40000.4266319444,2009-07-06,10:14:21
39.97328,116.333733,0,65,40000.4266898148,2009-07-06,10:14:26
39.973313,116.333725,0,67,40000.4267476852,2009-07-06,10:14:31
39.973333,116.333728,0,67,40000.4268055556,2009-07-06,10:14:36
39.973334,116.333728,0,67,40000.4268634259,2009-07-06,10:14:41
39.973334,116.333728,0,67,40000.4268981481,2009-07-06,10:14:44
39.973333,116.333728,0,68,40000.4269212963,2009-07-06,10:14:46
39.973357,116.33374,0,69,40000.4269791667,2009-07-06,10:14:51
39.973336,116.333741,0,71,40000.427037037,2009-07-06,10:14:56
39.973317,116.333774,0,78,40000.4270949074,2009-07-06,10:15:01
39.973184,116.333723,0,83,40000.4271527778,2009-07-06,10:15:06
39.973107,116.333651,0,87,40000.4272106481,2009-07-06,10:15:11
39.973191,116.333664,0,89,40000.4272685185,2009-07-06,10:15:16
39.973222,116.33367,0,89,40000.4273263889,2009-07-06,10:15:21
39.973309,116.333711,0,95,40000.4273842593,2009-07-06,10:15:26
39.973333,116.333753,0,102,40000.4274421296,2009-07-06,10:15:31
39.973344,116.333764,0,103,40000.4275,2009-07-06,10:15:36
39.973395,116.333789,0,103,40000.4275578704,2009-07-06,10:15:41
39.973402,116.333813,0,104,40000.4276157407,2009-07-06,10:15:46
39.973447,116.333816,0,106,40000.4276736111,2009-07-06,10:15:51
39.973509,116.333841,0,113,40000.4277314815,2009-07-06,10:15:56
39.973505,116.333843,0,114,40000.4277893519,2009-07-06,10:16:01
39.973503,116.333844,0,114,40000.4278472222,2009-07-06,10:16:06
39.973503,116.333844,0,114,40000.4278819444,2009-07-06,10:16:09
39.973506,116.333843,0,114,40000.4279050926,2009-07-06,10:16:11
39.973479,116.333836,0,115,40000.427962963,2009-07-06,10:16:16
39.973408,116.33381,0,116,40000.4280208333,2009-07-06,10:16:21
39.973442,116.333798,0,127,40000.4280787037,2009-07-06,10:16:26
39.973442,116.333798,0,127,40000.4281134259,2009-07-06,10:16:29
39.973435,116.333802,0,131,40000.4281365741,2009-07-06,10:16:31
39.97323,116.333691,0,126,40000.4281944444,2009-07-06,10:16:36
39.973216,116.333619,0,123,40000.4282523148,2009-07-06,10:16:41
39.97319,116.333589,0,125,40000.4283101852,2009-07-06,10:16:46
39.973192,116.333624,0,126,40000.4283680556,2009-07-06,10:16:51
39.973265,116.333733,0,129,40000.4284259259,2009-07-06,10:16:56
39.973265,116.333733,0,129,40000.4284606481,2009-07-06,10:16:59
39.973259,116.333737,0,129,40000.4284837963,2009-07-06,10:17:01
39.97325,116.333741,0,129,40000.4285416667,2009-07-06,10:17:06
39.973323,116.333758,0,129,40000.428599537,2009-07-06,10:17:11
39.973351,116.333776,0,125,40000.4286574074,2009-07-06,10:17:16
39.973475,116.333815,0,118,40000.4287152778,2009-07-06,10:17:21
39.973401,116.333747,0,115,40000.4287731481,2009-07-06,10:17:26
39.973363,116.333698,0,119,40000.4288310185,2009-07-06,10:17:31
39.973363,116.333698,0,119,40000.4288657407,2009-07-06,10:17:34
39.973369,116.333693,0,120,40000.4288888889,2009-07-06,10:17:36
39.973329,116.333686,0,120,40000.4289467593,2009-07-06,10:17:41
39.973317,116.333682,0,121,40000.4290046296,2009-07-06,10:17:46
39.97323,116.333637,0,121,40000.4290625,2009-07-06,10:17:51
39.973189,116.333602,0,121,40000.4291203704,2009-07-06,10:17:56
39.973288,116.333658,0,125,40000.4291782407,2009-07-06,10:18:01
39.973331,116.333699,0,126,40000.4292361111,2009-07-06,10:18:06
39.973334,116.333701,0,126,40000.4292939815,2009-07-06,10:18:11
39.973331,116.333702,0,126,40000.4293518519,2009-07-06,10:18:16
39.973331,116.333702,0,126,40000.4293865741,2009-07-06,10:18:19
39.973331,116.333703,0,126,40000.4294097222,2009-07-06,10:18:21
39.97332,116.333724,0,126,40000.4294675926,2009-07-06,10:18:26
39.973075,116.333614,0,119,40000.429525463,2009-07-06,10:18:31
39.973065,116.333586,0,120,40000.4295833333,2009-07-06,10:18:36
39.973122,116.333596,0,121,40000.4296412037,2009-07-06,10:18:41
39.973087,116.333599,0,122,40000.4296990741,2009-07-06,10:18:46
39.972941,116.333544,0,118,40000.4297569444,2009-07-06,10:18:51
39.973095,116.33363,0,122,40000.4298148148,2009-07-06,10:18:56
39.973208,116.333675,0,123,40000.4298726852,2009-07-06,10:19:01
39.973208,116.333675,0,123,40000.4299074074,2009-07-06,10:19:04
39.973208,116.333668,0,119,40000.4299305556,2009-07-06,10:19:06
39.973286,116.333708,0,117,40000.4299884259,2009-07-06,10:19:11
39.973305,116.333714,0,116,40000.4300462963,2009-07-06,10:19:16
39.973314,116.333712,0,116,40000.4301041667,2009-07-06,10:19:21
39.973319,116.333711,0,117,40000.430162037,2009-07-06,10:19:26
39.973313,116.333713,0,117,40000.4302199074,2009-07-06,10:19:31
39.973313,116.333713,0,117,40000.4302546296,2009-07-06,10:19:34
39.973308,116.333713,0,117,40000.4302777778,2009-07-06,10:19:36
39.973172,116.333681,0,114,40000.4303356481,2009-07-06,10:19:41
39.973245,116.333725,0,113,40000.4303935185,2009-07-06,10:19:46
39.973285,116.333748,0,112,40000.4304513889,2009-07-06,10:19:51
39.973317,116.333775,0,113,40000.4305092593,2009-07-06,10:19:56
39.973317,116.333775,0,113,40000.4305439815,2009-07-06,10:19:59
39.973317,116.333775,0,113,40000.4305671296,2009-07-06,10:20:01
39.973072,116.333666,0,102,40000.430625,2009-07-06,10:20:06
39.973005,116.333634,0,105,40000.4306828704,2009-07-06,10:20:11
39.972936,116.33361,0,108,40000.4307407407,2009-07-06,10:20:16
39.972709,116.33351,0,100,40000.4307986111,2009-07-06,10:20:21
39.972564,116.333429,0,95,40000.4308564815,2009-07-06,10:20:26
39.972512,116.333384,0,92,40000.4309143518,2009-07-06,10:20:31
39.972564,116.33339,0,84,40000.4309722222,2009-07-06,10:20:36
39.972695,116.333444,0,75,40000.4310300926,2009-07-06,10:20:41
39.972695,116.333444,0,75,40000.4310648148,2009-07-06,10:20:44
39.972697,116.333451,0,75,40000.431087963,2009-07-06,10:20:46
39.972655,116.333429,0,59,40000.4311458333,2009-07-06,10:20:51
39.972694,116.333452,0,57,40000.4312037037,2009-07-06,10:20:56
39.972705,116.333451,0,55,40000.4312615741,2009-07-06,10:21:01
39.972744,116.333482,0,54,40000.4313194444,2009-07-06,10:21:06
39.972744,116.333482,0,54,40000.4313541667,2009-07-06,10:21:09
39.972738,116.333485,0,53,40000.4313773148,2009-07-06,10:21:11
39.972729,116.333487,0,52,40000.4314351852,2009-07-06,10:21:16
39.97273,116.333487,0,52,40000.4314930556,2009-07-06,10:21:21
39.972731,116.333485,0,52,40000.4315509259,2009-07-06,10:21:26
39.972726,116.333485,0,52,40000.4316087963,2009-07-06,10:21:31
39.972726,116.333485,0,52,40000.4316435185,2009-07-06,10:21:34
39.972721,116.333486,0,52,40000.4316666667,2009-07-06,10:21:36
39.97269,116.333464,0,52,40000.431724537,2009-07-06,10:21:41
39.972581,116.333379,0,44,40000.4317824074,2009-07-06,10:21:46
39.972539,116.333378,0,39,40000.4318402778,2009-07-06,10:21:51
39.972556,116.333395,0,41,40000.4318981481,2009-07-06,10:21:56
39.972633,116.33342,0,40,40000.4319560185,2009-07-06,10:22:01
39.972658,116.33343,0,40,40000.4320138889,2009-07-06,10:22:06
39.972727,116.333438,0,37,40000.4320717593,2009-07-06,10:22:11
39.972779,116.333457,0,38,40000.4321296296,2009-07-06,10:22:16
39.972797,116.33347,0,39,40000.4321875,2009-07-06,10:22:21
39.972825,116.333487,0,42,40000.4322453704,2009-07-06,10:22:26
39.972828,116.333487,0,43,40000.4323032407,2009-07-06,10:22:31
39.972828,116.333487,0,43,40000.432337963,2009-07-06,10:22:34
39.972835,116.333487,0,45,40000.4323611111,2009-07-06,10:22:36
39.972785,116.333465,0,46,40000.4324189815,2009-07-06,10:22:41
39.972779,116.33349,0,54,40000.4324768518,2009-07-06,10:22:46
39.972807,116.333496,0,59,40000.4325347222,2009-07-06,10:22:51
39.972826,116.33351,0,59,40000.4325925926,2009-07-06,10:22:56
39.972826,116.33351,0,59,40000.4326273148,2009-07-06,10:22:59
39.972829,116.333512,0,58,40000.432650463,2009-07-06,10:23:01
39.972946,116.333533,0,57,40000.4327083333,2009-07-06,10:23:06
39.973153,116.333613,0,63,40000.4327662037,2009-07-06,10:23:11
39.97328,116.3337,0,75,40000.4328240741,2009-07-06,10:23:16
39.973357,116.333769,0,83,40000.4328819444,2009-07-06,10:23:21
39.973334,116.333778,0,88,40000.4329398148,2009-07-06,10:23:26
39.973389,116.333827,0,97,40000.4329976852,2009-07-06,10:23:31
39.973513,116.333879,0,102,40000.4330555556,2009-07-06,10:23:36
39.973595,116.333893,0,105,40000.4331134259,2009-07-06,10:23:41
39.973428,116.333789,0,103,40000.4331712963,2009-07-06,10:23:46
39.973408,116.33376,0,102,40000.4332291667,2009-07-06,10:23:51
39.973409,116.33376,0,102,40000.433287037,2009-07-06,10:23:56
39.973412,116.333758,0,102,40000.4333449074,2009-07-06,10:24:01
39.973406,116.33376,0,102,40000.4334027778,2009-07-06,10:24:06
39.973403,116.333762,0,103,40000.4334606482,2009-07-06,10:24:11
39.973403,116.333762,0,103,40000.4334953704,2009-07-06,10:24:14
39.973402,116.333761,0,103,40000.4335185185,2009-07-06,10:24:16
39.9734,116.33377,0,102,40000.4335763889,2009-07-06,10:24:21
39.973429,116.33381,0,101,40000.4336342593,2009-07-06,10:24:26
39.973419,116.333805,0,100,40000.4336921296,2009-07-06,10:24:31
39.973395,116.333772,0,101,40000.43375,2009-07-06,10:24:36
39.973292,116.333726,0,100,40000.4338078704,2009-07-06,10:24:41
39.973232,116.333691,0,97,40000.4338657407,2009-07-06,10:24:46
39.973207,116.333666,0,93,40000.4339236111,2009-07-06,10:24:51
39.973203,116.333667,0,93,40000.4339814815,2009-07-06,10:24:56
39.973203,116.333667,0,93,40000.4340162037,2009-07-06,10:24:59
39.973207,116.333667,0,93,40000.4340393519,2009-07-06,10:25:01
39.97316,116.333652,0,94,40000.4340972222,2009-07-06,10:25:06
39.973162,116.333682,0,96,40000.4341550926,2009-07-06,10:25:11
39.973137,116.333678,0,101,40000.434212963,2009-07-06,10:25:16
39.973165,116.333731,0,106,40000.4342708333,2009-07-06,10:25:21
39.973212,116.333738,0,108,40000.4343287037,2009-07-06,10:25:26
39.973231,116.333729,0,108,40000.4343865741,2009-07-06,10:25:31
39.973182,116.333688,0,105,40000.4344444444,2009-07-06,10:25:36
39.973171,116.333675,0,105,40000.4345023148,2009-07-06,10:25:41
39.973262,116.333681,0,105,40000.4345601852,2009-07-06,10:25:46
39.973331,116.333728,0,103,40000.4346180556,2009-07-06,10:25:51
39.973175,116.333675,0,101,40000.4346759259,2009-07-06,10:25:56
39.97295,116.333557,0,94,40000.4347337963,2009-07-06,10:26:01
39.972951,116.333529,0,86,40000.4347916667,2009-07-06,10:26:06
39.97296,116.333529,0,85,40000.434849537,2009-07-06,10:26:11
39.973086,116.333604,0,86,40000.4349074074,2009-07-06,10:26:16
39.973049,116.333598,0,85,40000.4349652778,2009-07-06,10:26:21
39.972881,116.333513,0,81,40000.4350231481,2009-07-06,10:26:26
39.972849,116.333503,0,72,40000.4350810185,2009-07-06,10:26:31
39.973033,116.333621,0,72,40000.4351388889,2009-07-06,10:26:36
39.973011,116.333583,0,71,40000.4351967593,2009-07-06,10:26:41
39.972979,116.333539,0,67,40000.4352546296,2009-07-06,10:26:46
39.97309,116.333593,0,66,40000.4353125,2009-07-06,10:26:51
39.973162,116.333634,0,62,40000.4353703704,2009-07-06,10:26:56
39.973243,116.333667,0,60,40000.4354282407,2009-07-06,10:27:01
39.97335,116.333742,0,62,40000.4354861111,2009-07-06,10:27:06
39.973422,116.333792,0,67,40000.4355439815,2009-07-06,10:27:11
39.973525,116.333854,0,75,40000.4356018519,2009-07-06,10:27:16
39.973437,116.3338,0,76,40000.4356597222,2009-07-06,10:27:21
39.973437,116.3338,0,76,40000.4356944444,2009-07-06,10:27:24
39.973429,116.333799,0,75,40000.4357175926,2009-07-06,10:27:26
39.973482,116.333821,0,78,40000.435775463,2009-07-06,10:27:31
39.973524,116.33381,0,80,40000.4358333333,2009-07-06,10:27:36
39.973508,116.333788,0,75,40000.4358912037,2009-07-06,10:27:41
39.973508,116.333788,0,75,40000.4359259259,2009-07-06,10:27:44
39.973501,116.33379,0,75,40000.4359490741,2009-07-06,10:27:46
39.97348,116.333831,0,80,40000.4360069444,2009-07-06,10:27:51
39.973468,116.333817,0,81,40000.4360648148,2009-07-06,10:27:56
39.973468,116.333817,0,81,40000.436099537,2009-07-06,10:27:59
39.973476,116.333813,0,81,40000.4361226852,2009-07-06,10:28:01
39.973485,116.333813,0,82,40000.4361805556,2009-07-06,10:28:06
39.973541,116.333833,0,86,40000.4362384259,2009-07-06,10:28:11
39.973572,116.333839,0,85,40000.4362962963,2009-07-06,10:28:16
39.973606,116.333847,0,86,40000.4363541667,2009-07-06,10:28:21
39.973689,116.333879,0,96,40000.436412037,2009-07-06,10:28:26
39.97376,116.333914,0,102,40000.4364699074,2009-07-06,10:28:31
39.973801,116.333926,0,94,40000.4365277778,2009-07-06,10:28:36
39.973852,116.333964,0,95,40000.4365856481,2009-07-06,10:28:41
39.973913,116.333975,0,92,40000.4366435185,2009-07-06,10:28:46
39.973938,116.333981,0,90,40000.4367013889,2009-07-06,10:28:51
39.973945,116.334004,0,86,40000.4367592593,2009-07-06,10:28:56
39.973944,116.334005,0,85,40000.4368171296,2009-07-06,10:29:01
39.973944,116.334005,0,85,40000.4368518519,2009-07-06,10:29:04
39.973942,116.334005,0,86,40000.436875,2009-07-06,10:29:06
39.973958,116.333995,0,90,40000.4369328704,2009-07-06,10:29:11
39.973956,116.333986,0,89,40000.4369907407,2009-07-06,10:29:16
39.973996,116.33401,0,84,40000.4370486111,2009-07-06,10:29:21
39.974059,116.334009,0,73,40000.4371064815,2009-07-06,10:29:26
39.974027,116.334006,0,73,40000.4371643519,2009-07-06,10:29:31
39.974016,116.33401,0,73,40000.4372222222,2009-07-06,10:29:36
39.974034,116.334056,0,70,40000.4372800926,2009-07-06,10:29:41
39.97406,116.334081,0,72,40000.437337963,2009-07-06,10:29:46
39.97406,116.334081,0,72,40000.4373726852,2009-07-06,10:29:49
39.974056,116.334083,0,72,40000.4373958333,2009-07-06,10:29:51
39.974028,116.334057,0,72,40000.4374537037,2009-07-06,10:29:56
39.974002,116.334024,0,71,40000.4375115741,2009-07-06,10:30:01
39.974032,116.334037,0,72,40000.4375694444,2009-07-06,10:30:06
39.974071,116.334045,0,68,40000.4376273148,2009-07-06,10:30:11
39.974096,116.334007,0,55,40000.4376851852,2009-07-06,10:30:16
39.974097,116.334,0,55,40000.4377430556,2009-07-06,10:30:21
39.974097,116.334,0,55,40000.4378009259,2009-07-06,10:30:26
39.974103,116.334,0,54,40000.4378587963,2009-07-06,10:30:31
39.974103,116.334,0,54,40000.4378935185,2009-07-06,10:30:34
39.974097,116.334002,0,54,40000.4379166667,2009-07-06,10:30:36
39.97401,116.333959,0,57,40000.437974537,2009-07-06,10:30:41
39.973994,116.333972,0,53,40000.4380324074,2009-07-06,10:30:46
39.974091,116.334026,0,52,40000.4380902778,2009-07-06,10:30:51
39.974032,116.334018,0,54,40000.4381481481,2009-07-06,10:30:56
39.973991,116.33397,0,44,40000.4382060185,2009-07-06,10:31:01
39.973999,116.333951,0,39,40000.4382638889,2009-07-06,10:31:06
39.973987,116.333958,0,41,40000.4383217593,2009-07-06,10:31:11
39.974013,116.333941,0,35,40000.4383796296,2009-07-06,10:31:16
39.973979,116.333928,0,37,40000.4384375,2009-07-06,10:31:21
39.974012,116.333956,0,38,40000.4384953704,2009-07-06,10:31:26
39.974008,116.333959,0,38,40000.4385532407,2009-07-06,10:31:31
39.974009,116.333959,0,38,40000.4386111111,2009-07-06,10:31:36
39.974009,116.333959,0,38,40000.4386458333,2009-07-06,10:31:39
39.974012,116.333957,0,38,40000.4386689815,2009-07-06,10:31:41
39.974124,116.33395,0,43,40000.4387268518,2009-07-06,10:31:46
39.974266,116.333975,0,52,40000.4387847222,2009-07-06,10:31:51
39.974318,116.333989,0,57,40000.4388425926,2009-07-06,10:31:56
39.974356,116.334009,0,57,40000.438900463,2009-07-06,10:32:01
39.97433,116.333995,0,60,40000.4389583333,2009-07-06,10:32:06
39.974341,116.333975,0,66,40000.4390162037,2009-07-06,10:32:11
39.974341,116.333975,0,66,40000.4390509259,2009-07-06,10:32:14
39.974349,116.333974,0,68,40000.4390740741,2009-07-06,10:32:16
39.974359,116.333973,0,71,40000.4391319444,2009-07-06,10:32:21
39.974366,116.333971,0,75,40000.4391898148,2009-07-06,10:32:26
39.97436,116.333973,0,78,40000.4392476852,2009-07-06,10:32:31
39.974365,116.333973,0,80,40000.4393055556,2009-07-06,10:32:36
39.974364,116.333975,0,80,40000.4393634259,2009-07-06,10:32:41
39.974362,116.333974,0,81,40000.4394212963,2009-07-06,10:32:46
39.974362,116.333974,0,81,40000.4394560185,2009-07-06,10:32:49
39.974354,116.333976,0,81,40000.4394791667,2009-07-06,10:32:51
39.974343,116.333979,0,80,40000.439537037,2009-07-06,10:32:56
39.974343,116.333979,0,80,40000.4395717593,2009-07-06,10:32:59
39.974338,116.333981,0,80,40000.4395949074,2009-07-06,10:33:01
39.974288,116.333974,0,79,40000.4396527778,2009-07-06,10:33:06
39.974203,116.333922,0,77,40000.4397106481,2009-07-06,10:33:11
39.974178,116.333925,0,75,40000.4397685185,2009-07-06,10:33:16
39.974179,116.333926,0,75,40000.4398263889,2009-07-06,10:33:21
39.974184,116.333925,0,76,40000.4398842593,2009-07-06,10:33:26
39.974184,116.333925,0,76,40000.4399189815,2009-07-06,10:33:29
39.974184,116.333926,0,76,40000.4399421296,2009-07-06,10:33:31
39.97417,116.333964,0,71,40000.44,2009-07-06,10:33:36
39.974141,116.333996,0,73,40000.4400578704,2009-07-06,10:33:41
39.974137,116.333997,0,73,40000.4401157407,2009-07-06,10:33:46
39.974137,116.333997,0,73,40000.440150463,2009-07-06,10:33:49
39.974138,116.333997,0,73,40000.4401736111,2009-07-06,10:33:51
39.974049,116.333986,0,75,40000.4402314815,2009-07-06,10:33:56
39.973938,116.333977,0,82,40000.4402893518,2009-07-06,10:34:01
39.973881,116.333982,0,85,40000.4403472222,2009-07-06,10:34:06
39.973873,116.333984,0,85,40000.4404050926,2009-07-06,10:34:11
39.973866,116.333986,0,85,40000.440462963,2009-07-06,10:34:16
39.973871,116.333984,0,85,40000.4405208333,2009-07-06,10:34:21
39.973877,116.333981,0,85,40000.4405787037,2009-07-06,10:34:26
39.973875,116.333981,0,85,40000.4406365741,2009-07-06,10:34:31
39.973875,116.333981,0,85,40000.4406712963,2009-07-06,10:34:34
39.973873,116.333982,0,85,40000.4406944444,2009-07-06,10:34:36
39.973834,116.333984,0,81,40000.4407523148,2009-07-06,10:34:41
39.973865,116.333987,0,81,40000.4408101852,2009-07-06,10:34:46
39.973865,116.333987,0,81,40000.4408449074,2009-07-06,10:34:49
39.973859,116.333988,0,81,40000.4408680556,2009-07-06,10:34:51
39.973791,116.333928,0,81,40000.4409259259,2009-07-06,10:34:56
39.973772,116.333902,0,80,40000.4409837963,2009-07-06,10:35:01
39.973786,116.333904,0,79,40000.4410416667,2009-07-06,10:35:06
39.973786,116.333904,0,79,40000.4410763889,2009-07-06,10:35:09
39.973788,116.333903,0,79,40000.441099537,2009-07-06,10:35:11
39.973727,116.333842,0,79,40000.4411574074,2009-07-06,10:35:16
39.973698,116.333853,0,79,40000.4412152778,2009-07-06,10:35:21
39.973691,116.333856,0,79,40000.4412731482,2009-07-06,10:35:26
39.973691,116.333856,0,79,40000.4413078704,2009-07-06,10:35:29
39.973686,116.333856,0,79,40000.4413310185,2009-07-06,10:35:31
39.973539,116.333746,0,73,40000.4413888889,2009-07-06,10:35:36
39.973506,116.333728,0,67,40000.4414467593,2009-07-06,10:35:41
39.973513,116.333746,0,67,40000.4415046296,2009-07-06,10:35:46
39.973513,116.333746,0,67,40000.4415393519,2009-07-06,10:35:49
39.973508,116.333748,0,67,40000.4415625,2009-07-06,10:35:51
39.973403,116.333734,0,66,40000.4416203704,2009-07-06,10:35:56
39.973398,116.333744,0,69,40000.4416782407,2009-07-06,10:36:01
39.973408,116.333741,0,69,40000.4417361111,2009-07-06,10:36:06
39.973415,116.333739,0,69,40000.4417939815,2009-07-06,10:36:11
39.973423,116.333736,0,69,40000.4418518519,2009-07-06,10:36:16
39.973423,116.333736,0,69,40000.4419097222,2009-07-06,10:36:21
39.973429,116.333733,0,69,40000.4419675926,2009-07-06,10:36:26
39.973429,116.333733,0,69,40000.4420023148,2009-07-06,10:36:29
39.973434,116.333732,0,70,40000.442025463,2009-07-06,10:36:31
39.973443,116.333729,0,69,40000.4420833333,2009-07-06,10:36:36
39.973443,116.333729,0,69,40000.4421180556,2009-07-06,10:36:39
39.973438,116.333729,0,69,40000.4421412037,2009-07-06,10:36:41
39.973427,116.333747,0,68,40000.4421990741,2009-07-06,10:36:46
39.973437,116.333782,0,62,40000.4422569444,2009-07-06,10:36:51
39.973476,116.333761,0,61,40000.4423148148,2009-07-06,10:36:56
39.973495,116.333692,0,60,40000.4423726852,2009-07-06,10:37:01
39.973544,116.333708,0,60,40000.4424305556,2009-07-06,10:37:06
39.973495,116.333739,0,62,40000.4424884259,2009-07-06,10:37:11
39.973464,116.333777,0,62,40000.4425462963,2009-07-06,10:37:16
39.973485,116.333795,0,56,40000.4426041667,2009-07-06,10:37:21
39.97341,116.333777,0,58,40000.442662037,2009-07-06,10:37:26
39.973376,116.333786,0,61,40000.4427199074,2009-07-06,10:37:31
39.973372,116.333786,0,61,40000.4427777778,2009-07-06,10:37:36
39.97337,116.333784,0,60,40000.4428356481,2009-07-06,10:37:41
39.973365,116.333783,0,60,40000.4428935185,2009-07-06,10:37:46
39.973365,116.333783,0,60,40000.4429282407,2009-07-06,10:37:49
39.973366,116.333782,0,60,40000.4429513889,2009-07-06,10:37:51
39.973428,116.333779,0,64,40000.4430092593,2009-07-06,10:37:56
39.973393,116.333741,0,66,40000.4430671296,2009-07-06,10:38:01
39.973316,116.333683,0,71,40000.443125,2009-07-06,10:38:06
39.973287,116.333653,0,69,40000.4431828704,2009-07-06,10:38:11
39.973253,116.333649,0,65,40000.4432407407,2009-07-06,10:38:16
39.973274,116.333681,0,63,40000.4432986111,2009-07-06,10:38:21
39.973274,116.333681,0,63,40000.4433333333,2009-07-06,10:38:24
39.973276,116.333679,0,63,40000.4433564815,2009-07-06,10:38:26
39.973351,116.333659,0,65,40000.4434143519,2009-07-06,10:38:31
39.973337,116.333674,0,67,40000.4434722222,2009-07-06,10:38:36
39.973346,116.333675,0,67,40000.4435300926,2009-07-06,10:38:41
39.973349,116.333677,0,67,40000.443587963,2009-07-06,10:38:46
39.973349,116.333677,0,67,40000.4436226852,2009-07-06,10:38:49
39.973349,116.333674,0,69,40000.4436458333,2009-07-06,10:38:51
39.973333,116.333678,0,73,40000.4437037037,2009-07-06,10:38:56
39.973333,116.333678,0,73,40000.4437384259,2009-07-06,10:38:59
39.973338,116.333678,0,73,40000.4437615741,2009-07-06,10:39:01
39.973401,116.333702,0,79,40000.4438194444,2009-07-06,10:39:06
39.973442,116.333773,0,84,40000.4438773148,2009-07-06,10:39:11
39.973474,116.333797,0,87,40000.4439351852,2009-07-06,10:39:16
39.973575,116.333896,0,94,40000.4439930556,2009-07-06,10:39:21
39.973641,116.333927,0,99,40000.4440509259,2009-07-06,10:39:26
39.973662,116.333903,0,107,40000.4441087963,2009-07-06,10:39:31
39.973702,116.333872,0,115,40000.4441666667,2009-07-06,10:39:36
39.973641,116.333807,0,116,40000.444224537,2009-07-06,10:39:41
39.973639,116.333807,0,117,40000.4442824074,2009-07-06,10:39:46
39.973639,116.333807,0,117,40000.4443171296,2009-07-06,10:39:49
39.973639,116.333806,0,117,40000.4443402778,2009-07-06,10:39:51
39.973627,116.333808,0,117,40000.4443981481,2009-07-06,10:39:56
39.97356,116.333769,0,117,40000.4444560185,2009-07-06,10:40:01
39.973538,116.333768,0,118,40000.4445138889,2009-07-06,10:40:06
39.973535,116.333771,0,118,40000.4445717593,2009-07-06,10:40:11
39.973534,116.333773,0,118,40000.4446296296,2009-07-06,10:40:16
39.973538,116.333772,0,119,40000.4446875,2009-07-06,10:40:21
39.973538,116.333772,0,119,40000.4447222222,2009-07-06,10:40:24
39.973538,116.33378,0,117,40000.4447453704,2009-07-06,10:40:26
39.973608,116.333809,0,120,40000.4448032407,2009-07-06,10:40:31
39.973706,116.333882,0,128,40000.4448611111,2009-07-06,10:40:36
39.973719,116.333908,0,134,40000.4449189815,2009-07-06,10:40:41
39.973679,116.333899,0,136,40000.4449768519,2009-07-06,10:40:46
39.97367,116.333902,0,137,40000.4450347222,2009-07-06,10:40:51
39.973672,116.333901,0,137,40000.4450925926,2009-07-06,10:40:56
39.973677,116.333898,0,137,40000.445150463,2009-07-06,10:41:01
39.973682,116.333895,0,137,40000.4452083333,2009-07-06,10:41:06
39.973682,116.333895,0,137,40000.4452662037,2009-07-06,10:41:11
39.973678,116.333896,0,137,40000.4453240741,2009-07-06,10:41:16
39.973678,116.333896,0,137,40000.4453587963,2009-07-06,10:41:19
39.973686,116.333892,0,137,40000.4453819444,2009-07-06,10:41:21
39.973657,116.333853,0,135,40000.4454398148,2009-07-06,10:41:26
39.973658,116.333858,0,136,40000.4454976852,2009-07-06,10:41:31
39.973664,116.333864,0,137,40000.4455555556,2009-07-06,10:41:36
39.973664,116.333864,0,137,40000.4455902778,2009-07-06,10:41:39
39.973671,116.333864,0,137,40000.4456134259,2009-07-06,10:41:41
39.97375,116.333899,0,132,40000.4456712963,2009-07-06,10:41:46
39.973836,116.333969,0,135,40000.4457291667,2009-07-06,10:41:51
39.973902,116.33402,0,136,40000.445787037,2009-07-06,10:41:56
39.973848,116.333961,0,133,40000.4458449074,2009-07-06,10:42:01
39.973712,116.333865,0,129,40000.4459027778,2009-07-06,10:42:06
39.973712,116.333865,0,129,40000.4459375,2009-07-06,10:42:09
39.973719,116.333865,0,129,40000.4459606481,2009-07-06,10:42:11
39.973784,116.333869,0,126,40000.4460185185,2009-07-06,10:42:16
39.973809,116.333884,0,127,40000.4460763889,2009-07-06,10:42:21
39.973809,116.333884,0,127,40000.4461111111,2009-07-06,10:42:24
39.973807,116.333885,0,127,40000.4461342593,2009-07-06,10:42:26
39.973817,116.333883,0,128,40000.4461921296,2009-07-06,10:42:31
39.973804,116.333907,0,127,40000.44625,2009-07-06,10:42:36
39.973767,116.333884,0,123,40000.4463078704,2009-07-06,10:42:41
39.97377,116.333864,0,123,40000.4463657407,2009-07-06,10:42:46
39.97377,116.333864,0,123,40000.446400463,2009-07-06,10:42:49
39.973772,116.333864,0,123,40000.4464236111,2009-07-06,10:42:51
39.973754,116.333864,0,123,40000.4464814815,2009-07-06,10:42:56
39.973666,116.333843,0,122,40000.4465393518,2009-07-06,10:43:01
39.973869,116.333845,0,133,40000.4492592593,2009-07-06,10:46:56
39.974006,116.333757,0,120,40000.4493171296,2009-07-06,10:47:01
39.973932,116.333756,0,122,40000.449375,2009-07-06,10:47:06
39.973935,116.333756,0,122,40000.4494328704,2009-07-06,10:47:11
39.973942,116.333755,0,122,40000.4494907407,2009-07-06,10:47:16
39.973945,116.333755,0,122,40000.4495486111,2009-07-06,10:47:21
39.973945,116.333755,0,122,40000.4495833333,2009-07-06,10:47:24
39.973951,116.333754,0,122,40000.4496064815,2009-07-06,10:47:26
39.973978,116.3338,0,123,40000.4496643519,2009-07-06,10:47:31
39.974008,116.333829,0,124,40000.4497222222,2009-07-06,10:47:36
39.974015,116.333835,0,127,40000.4497800926,2009-07-06,10:47:41
39.974015,116.333835,0,127,40000.4498148148,2009-07-06,10:47:44
39.974023,116.333833,0,128,40000.449837963,2009-07-06,10:47:46
39.973985,116.333852,0,130,40000.4498958333,2009-07-06,10:47:51
39.973985,116.333852,0,130,40000.4499305556,2009-07-06,10:47:54
39.973987,116.333854,0,131,40000.4499537037,2009-07-06,10:47:56
39.973977,116.333888,0,133,40000.4500115741,2009-07-06,10:48:01
39.973977,116.333888,0,133,40000.4500462963,2009-07-06,10:48:04
39.973978,116.333886,0,134,40000.4500694444,2009-07-06,10:48:06
39.973963,116.333878,0,133,40000.4501273148,2009-07-06,10:48:11
39.973963,116.333878,0,133,40000.450162037,2009-07-06,10:48:14
39.973957,116.333883,0,132,40000.4501851852,2009-07-06,10:48:16
39.973933,116.333881,0,132,40000.4502430556,2009-07-06,10:48:21
39.973895,116.333882,0,133,40000.4503009259,2009-07-06,10:48:26
39.973895,116.333882,0,133,40000.4503356481,2009-07-06,10:48:29
39.973894,116.333884,0,136,40000.4503587963,2009-07-06,10:48:31
39.973934,116.333906,0,138,40000.4504166667,2009-07-06,10:48:36
39.973959,116.333906,0,138,40000.450474537,2009-07-06,10:48:41
39.97399,116.33389,0,140,40000.4505324074,2009-07-06,10:48:46
39.973998,116.333858,0,141,40000.4505902778,2009-07-06,10:48:51
39.974006,116.333861,0,141,40000.4506481481,2009-07-06,10:48:56
39.974002,116.333864,0,141,40000.4507060185,2009-07-06,10:49:01
39.974005,116.333864,0,141,40000.4507638889,2009-07-06,10:49:06
39.974005,116.333864,0,141,40000.4507986111,2009-07-06,10:49:09
39.974008,116.333864,0,141,40000.4508217593,2009-07-06,10:49:11
39.974074,116.333866,0,143,40000.4508796296,2009-07-06,10:49:16
39.974237,116.333847,0,140,40000.4509375,2009-07-06,10:49:21
39.974246,116.333842,0,143,40000.4509953704,2009-07-06,10:49:26
39.974213,116.333843,0,145,40000.4510532407,2009-07-06,10:49:31
39.974213,116.333843,0,145,40000.451087963,2009-07-06,10:49:34
39.974212,116.333844,0,146,40000.4511111111,2009-07-06,10:49:36
39.974052,116.33387,0,146,40000.4511689815,2009-07-06,10:49:41
39.973986,116.333915,0,142,40000.4512268519,2009-07-06,10:49:46
39.974017,116.333922,0,140,40000.4512847222,2009-07-06,10:49:51
39.973986,116.333875,0,139,40000.4513425926,2009-07-06,10:49:56
39.973853,116.333855,0,134,40000.451400463,2009-07-06,10:50:01
39.973676,116.333842,0,132,40000.4514583333,2009-07-06,10:50:06
39.973518,116.333924,0,130,40000.4515162037,2009-07-06,10:50:11
39.973461,116.334088,0,125,40000.4515740741,2009-07-06,10:50:16
39.973394,116.334197,0,119,40000.4516319444,2009-07-06,10:50:21
39.973313,116.334293,0,114,40000.4516898148,2009-07-06,10:50:26
39.973291,116.334349,0,111,40000.4517476852,2009-07-06,10:50:31
39.973291,116.334349,0,111,40000.4517824074,2009-07-06,10:50:34
39.973298,116.334343,0,109,40000.4518055556,2009-07-06,10:50:36
39.973304,116.334332,0,108,40000.4518634259,2009-07-06,10:50:41
39.973304,116.334335,0,108,40000.4519212963,2009-07-06,10:50:46
39.97331,116.334335,0,108,40000.4519791667,2009-07-06,10:50:51
39.973304,116.334337,0,109,40000.452037037,2009-07-06,10:50:56
39.973304,116.334337,0,109,40000.4520717593,2009-07-06,10:50:59
39.973308,116.334329,0,109,40000.4520949074,2009-07-06,10:51:01
39.973347,116.334243,0,110,40000.4521527778,2009-07-06,10:51:06
39.973375,116.334189,0,112,40000.4522106481,2009-07-06,10:51:11
39.973462,116.334033,0,117,40000.4522685185,2009-07-06,10:51:16
39.973542,116.333867,0,119,40000.4523263889,2009-07-06,10:51:21
39.973662,116.333634,0,121,40000.4523842593,2009-07-06,10:51:26
39.973726,116.333537,0,122,40000.4524421296,2009-07-06,10:51:31
39.973834,116.333318,0,124,40000.4525,2009-07-06,10:51:36
39.973815,116.333363,0,125,40000.4525578704,2009-07-06,10:51:41
39.973735,116.333493,0,127,40000.4526157407,2009-07-06,10:51:46
39.973623,116.333636,0,129,40000.4526736111,2009-07-06,10:51:51
39.973463,116.333804,0,130,40000.4527314815,2009-07-06,10:51:56
39.973432,116.333826,0,132,40000.4527893519,2009-07-06,10:52:01
39.973415,116.333825,0,133,40000.4528472222,2009-07-06,10:52:06
39.973453,116.333724,0,135,40000.4529050926,2009-07-06,10:52:11
39.973445,116.333735,0,133,40000.452962963,2009-07-06,10:52:16
39.97396,116.333266,0,133,40000.4530208333,2009-07-06,10:52:21
39.974004,116.333298,0,133,40000.4530787037,2009-07-06,10:52:26
39.974014,116.333394,0,134,40000.4531365741,2009-07-06,10:52:31
39.971095,116.336332,0,156,40000.4531944444,2009-07-06,10:52:36
39.971073,116.336331,0,156,40000.4532523148,2009-07-06,10:52:41
39.971085,116.336268,0,156,40000.4533101852,2009-07-06,10:52:46
39.971061,116.33598,0,157,40000.4533680556,2009-07-06,10:52:51
39.970973,116.335968,0,158,40000.4534259259,2009-07-06,10:52:56
39.971047,116.335819,0,158,40000.4534837963,2009-07-06,10:53:01
39.970986,116.335881,0,158,40000.4535416667,2009-07-06,10:53:06
39.973639,116.331011,0,622,40000.4563194444,2009-07-06,10:57:06
39.973679,116.330902,0,641,40000.4563773148,2009-07-06,10:57:11
39.973673,116.330812,0,668,40000.4564351852,2009-07-06,10:57:16
39.973516,116.330808,0,686,40000.4564930556,2009-07-06,10:57:21
39.973483,116.330822,0,690,40000.4565509259,2009-07-06,10:57:26
39.973491,116.330833,0,686,40000.4566087963,2009-07-06,10:57:31
39.973515,116.330852,0,686,40000.4566666667,2009-07-06,10:57:36
39.973592,116.330926,0,676,40000.456724537,2009-07-06,10:57:41
39.973698,116.33094,0,654,40000.4567824074,2009-07-06,10:57:46
39.973728,116.331131,0,620,40000.4568402778,2009-07-06,10:57:51
39.973763,116.331259,0,602,40000.4568981482,2009-07-06,10:57:56
39.973814,116.331347,0,587,40000.4569560185,2009-07-06,10:58:01
39.973852,116.33146,0,580,40000.4570138889,2009-07-06,10:58:06
39.973876,116.331521,0,578,40000.4570717593,2009-07-06,10:58:11
39.973918,116.33162,0,578,40000.4571296296,2009-07-06,10:58:16
39.973935,116.331613,0,578,40000.4571875,2009-07-06,10:58:21
39.97394,116.331615,0,577,40000.4572453704,2009-07-06,10:58:26
39.973946,116.331612,0,577,40000.4573032407,2009-07-06,10:58:31
39.973946,116.331612,0,577,40000.457337963,2009-07-06,10:58:34
39.97395,116.331616,0,577,40000.4573611111,2009-07-06,10:58:36
39.973968,116.331658,0,572,40000.4574189815,2009-07-06,10:58:41
39.973956,116.331864,0,569,40000.4574768519,2009-07-06,10:58:46
39.974002,116.331938,0,543,40000.4575347222,2009-07-06,10:58:51
39.974021,116.332013,0,505,40000.4575925926,2009-07-06,10:58:56
39.973905,116.332183,0,435,40000.457650463,2009-07-06,10:59:01
39.974024,116.332256,0,391,40000.4577083333,2009-07-06,10:59:06
39.974139,116.33229,0,381,40000.4577662037,2009-07-06,10:59:11
39.974146,116.332444,0,404,40000.4578240741,2009-07-06,10:59:16
39.974176,116.332557,0,397,40000.4578819444,2009-07-06,10:59:21
39.974231,116.332606,0,389,40000.4579398148,2009-07-06,10:59:26
39.974284,116.332621,0,383,40000.4579976852,2009-07-06,10:59:31
39.974321,116.332656,0,376,40000.4580555556,2009-07-06,10:59:36
39.974361,116.332685,0,359,40000.4581134259,2009-07-06,10:59:41
39.974402,116.332702,0,357,40000.4581712963,2009-07-06,10:59:46
39.974464,116.332634,0,369,40000.4582291667,2009-07-06,10:59:51
39.974496,116.332627,0,372,40000.458287037,2009-07-06,10:59:56
39.974525,116.332622,0,373,40000.4583449074,2009-07-06,11:00:01
39.974533,116.332613,0,377,40000.4584027778,2009-07-06,11:00:06
39.974523,116.332635,0,378,40000.4584606481,2009-07-06,11:00:11
39.974523,116.332635,0,378,40000.4584953704,2009-07-06,11:00:14
39.974529,116.332637,0,376,40000.4585185185,2009-07-06,11:00:16
39.974538,116.33264,0,373,40000.4585763889,2009-07-06,11:00:21
39.974545,116.332669,0,374,40000.4586342593,2009-07-06,11:00:26
39.974522,116.332674,0,371,40000.4586921296,2009-07-06,11:00:31
39.974569,116.332672,0,360,40000.45875,2009-07-06,11:00:36
39.974595,116.332712,0,356,40000.4588078704,2009-07-06,11:00:41
39.974611,116.33276,0,353,40000.4588657407,2009-07-06,11:00:46
39.974635,116.332795,0,346,40000.4589236111,2009-07-06,11:00:51
39.974669,116.332857,0,339,40000.4589814815,2009-07-06,11:00:56
39.974662,116.332926,0,337,40000.4590393519,2009-07-06,11:01:01
39.974618,116.332971,0,332,40000.4590972222,2009-07-06,11:01:06
39.974632,116.332994,0,327,40000.4591550926,2009-07-06,11:01:11
39.974616,116.33304,0,321,40000.459212963,2009-07-06,11:01:16
39.974623,116.333097,0,321,40000.4592708333,2009-07-06,11:01:21
39.974646,116.33321,0,316,40000.4593287037,2009-07-06,11:01:26
39.974645,116.33327,0,315,40000.4593865741,2009-07-06,11:01:31
39.974664,116.333315,0,314,40000.4594444444,2009-07-06,11:01:36
39.974683,116.333328,0,313,40000.4595023148,2009-07-06,11:01:41
39.974731,116.333329,0,305,40000.4595601852,2009-07-06,11:01:46
39.974759,116.333333,0,297,40000.4596180556,2009-07-06,11:01:51
39.97478,116.333429,0,290,40000.4596759259,2009-07-06,11:01:56
39.974778,116.333429,0,285,40000.4597337963,2009-07-06,11:02:01
39.974775,116.333432,0,285,40000.4597916667,2009-07-06,11:02:06
39.974773,116.333432,0,285,40000.459849537,2009-07-06,11:02:11
39.974773,116.333432,0,285,40000.4598842593,2009-07-06,11:02:14
39.974771,116.333434,0,285,40000.4599074074,2009-07-06,11:02:16
39.974779,116.333454,0,281,40000.4599652778,2009-07-06,11:02:21
39.974787,116.333451,0,281,40000.4600231481,2009-07-06,11:02:26
39.974785,116.333453,0,281,40000.4600810185,2009-07-06,11:02:31
39.974785,116.333453,0,281,40000.4601157407,2009-07-06,11:02:34
39.974787,116.333455,0,281,40000.4601388889,2009-07-06,11:02:36
39.974796,116.333453,0,281,40000.4601967593,2009-07-06,11:02:41
39.974802,116.333453,0,281,40000.4602546296,2009-07-06,11:02:46
39.974802,116.333453,0,281,40000.4602893519,2009-07-06,11:02:49
39.974808,116.333452,0,280,40000.4603125,2009-07-06,11:02:51
39.980297,116.335504,0,598,40000.4609490741,2009-07-06,11:03:46
39.980536,116.335764,0,356,40000.4610069444,2009-07-06,11:03:51
39.980528,116.335776,0,355,40000.4610648148,2009-07-06,11:03:56
39.980546,116.335777,0,354,40000.4611226852,2009-07-06,11:04:01
39.980576,116.335759,0,352,40000.4611805556,2009-07-06,11:04:06
39.980382,116.33501,0,370,40000.4612384259,2009-07-06,11:04:11
39.980187,116.334741,0,426,40000.4612962963,2009-07-06,11:04:16
39.975646,116.334252,0,362,40000.4613541667,2009-07-06,11:04:21
39.975646,116.334252,0,362,40000.4613888889,2009-07-06,11:04:24
39.97564,116.334253,0,362,40000.461412037,2009-07-06,11:04:26
39.975631,116.334255,0,362,40000.4614699074,2009-07-06,11:04:31
39.975621,116.334258,0,362,40000.4615277778,2009-07-06,11:04:36
39.975619,116.334258,0,362,40000.4615856481,2009-07-06,11:04:41
39.975613,116.334262,0,363,40000.4616435185,2009-07-06,11:04:46
39.975607,116.334264,0,363,40000.4617013889,2009-07-06,11:04:51
39.97561,116.334263,0,363,40000.4617592593,2009-07-06,11:04:56
39.97561,116.334263,0,363,40000.4617939815,2009-07-06,11:04:59
39.97561,116.334265,0,363,40000.4618171296,2009-07-06,11:05:01
39.975577,116.334277,0,366,40000.461875,2009-07-06,11:05:06
39.97547,116.334305,0,364,40000.4619328704,2009-07-06,11:05:11
39.975368,116.334318,0,361,40000.4619907407,2009-07-06,11:05:16
39.975245,116.334319,0,353,40000.4620486111,2009-07-06,11:05:21
39.975214,116.334317,0,345,40000.4621064815,2009-07-06,11:05:26
39.975203,116.334295,0,342,40000.4621643518,2009-07-06,11:05:31
39.9752,116.334295,0,342,40000.4622222222,2009-07-06,11:05:36
39.975202,116.334294,0,342,40000.4622800926,2009-07-06,11:05:41
39.975207,116.334291,0,342,40000.462337963,2009-07-06,11:05:46
39.975201,116.334291,0,341,40000.4623958333,2009-07-06,11:05:51
39.975196,116.334292,0,341,40000.4624537037,2009-07-06,11:05:56
39.975197,116.334287,0,341,40000.4625115741,2009-07-06,11:06:01
39.975191,116.334288,0,341,40000.4625694444,2009-07-06,11:06:06
39.975189,116.334289,0,341,40000.4626273148,2009-07-06,11:06:11
39.975184,116.334291,0,341,40000.4626851852,2009-07-06,11:06:16
39.975178,116.334293,0,341,40000.4627430556,2009-07-06,11:06:21
39.975178,116.334293,0,341,40000.4627777778,2009-07-06,11:06:24
39.975173,116.334295,0,341,40000.4628009259,2009-07-06,11:06:26
39.975237,116.334296,0,340,40000.4628587963,2009-07-06,11:06:31
39.975522,116.334294,0,340,40000.4629166667,2009-07-06,11:06:36
39.97628,116.334179,0,342,40000.462974537,2009-07-06,11:06:41
39.977144,116.33392,0,348,40000.4630324074,2009-07-06,11:06:46
39.978068,116.333648,0,351,40000.4630902778,2009-07-06,11:06:51
39.979098,116.333384,0,348,40000.4631481481,2009-07-06,11:06:56
39.980059,116.333196,0,345,40000.4632060185,2009-07-06,11:07:01
39.980946,116.333005,0,334,40000.4632638889,2009-07-06,11:07:06
39.981753,116.332852,0,323,40000.4633217593,2009-07-06,11:07:11
39.982592,116.332731,0,320,40000.4633796296,2009-07-06,11:07:16
39.983466,116.332572,0,320,40000.4634375,2009-07-06,11:07:21
39.984331,116.33238,0,317,40000.4634953704,2009-07-06,11:07:26
39.985188,116.332189,0,309,40000.4635532407,2009-07-06,11:07:31
39.986035,116.332053,0,288,40000.4636111111,2009-07-06,11:07:36
39.986877,116.331979,0,280,40000.4636689815,2009-07-06,11:07:41
39.987715,116.331951,0,274,40000.4637268518,2009-07-06,11:07:46
39.988532,116.331919,0,261,40000.4637847222,2009-07-06,11:07:51
39.989302,116.331866,0,260,40000.4638425926,2009-07-06,11:07:56
39.989981,116.331848,0,256,40000.463900463,2009-07-06,11:08:01
39.990498,116.33181,0,263,40000.4639583333,2009-07-06,11:08:06
39.990949,116.331732,0,262,40000.4640162037,2009-07-06,11:08:11
39.991299,116.331712,0,271,40000.4640740741,2009-07-06,11:08:16
39.991518,116.331691,0,281,40000.4641319444,2009-07-06,11:08:21
39.991616,116.331662,0,292,40000.4641898148,2009-07-06,11:08:26
39.991669,116.33168,0,300,40000.4642476852,2009-07-06,11:08:31
39.991673,116.331702,0,299,40000.4643055556,2009-07-06,11:08:36
39.991679,116.331703,0,299,40000.4643634259,2009-07-06,11:08:41
39.991679,116.331702,0,299,40000.4644212963,2009-07-06,11:08:46
39.991682,116.331702,0,299,40000.4644791667,2009-07-06,11:08:51
39.991682,116.331702,0,299,40000.4645138889,2009-07-06,11:08:54
39.991684,116.3317,0,298,40000.464537037,2009-07-06,11:08:56
39.991695,116.33169,0,298,40000.4645949074,2009-07-06,11:09:01
39.991717,116.331673,0,298,40000.4646527778,2009-07-06,11:09:06
39.991747,116.331672,0,299,40000.4647106482,2009-07-06,11:09:11
39.991804,116.331688,0,301,40000.4647685185,2009-07-06,11:09:16
39.99213,116.331634,0,310,40000.4648263889,2009-07-06,11:09:21
39.992616,116.331651,0,309,40000.4648842593,2009-07-06,11:09:26
39.993088,116.331656,0,289,40000.4649421296,2009-07-06,11:09:31
39.993799,116.331647,0,267,40000.465,2009-07-06,11:09:36
39.994588,116.331617,0,259,40000.4650578704,2009-07-06,11:09:41
39.99547,116.331588,0,261,40000.4651157407,2009-07-06,11:09:46
39.996395,116.331557,0,266,40000.4651736111,2009-07-06,11:09:51
39.997305,116.33152,0,279,40000.4652314815,2009-07-06,11:09:56
39.998205,116.331485,0,288,40000.4652893519,2009-07-06,11:10:01
39.999103,116.331461,0,300,40000.4653472222,2009-07-06,11:10:06
39.999977,116.331424,0,303,40000.4654050926,2009-07-06,11:10:11
40.000841,116.3314,0,301,40000.465462963,2009-07-06,11:10:16
40.001665,116.331313,0,299,40000.4655208333,2009-07-06,11:10:21
40.002527,116.331256,0,295,40000.4655787037,2009-07-06,11:10:26
40.003373,116.331235,0,296,40000.4656365741,2009-07-06,11:10:31
40.004198,116.331202,0,288,40000.4656944444,2009-07-06,11:10:36
40.005066,116.331202,0,272,40000.4657523148,2009-07-06,11:10:41
40.005936,116.331155,0,251,40000.4658101852,2009-07-06,11:10:46
40.006781,116.330893,0,232,40000.4658680556,2009-07-06,11:10:51
40.007593,116.330514,0,223,40000.4659259259,2009-07-06,11:10:56
40.008343,116.330032,0,208,40000.4659837963,2009-07-06,11:11:01
40.009068,116.329378,0,197,40000.4660416667,2009-07-06,11:11:06
40.009752,116.328606,0,189,40000.466099537,2009-07-06,11:11:11
40.010391,116.327836,0,177,40000.4661574074,2009-07-06,11:11:16
40.011019,116.32708,0,176,40000.4662152778,2009-07-06,11:11:21
40.011647,116.326328,0,179,40000.4662731481,2009-07-06,11:11:26
40.012307,116.325566,0,176,40000.4663310185,2009-07-06,11:11:31
40.01296,116.324829,0,174,40000.4663888889,2009-07-06,11:11:36
40.013617,116.324092,0,169,40000.4664467593,2009-07-06,11:11:41
40.014292,116.323346,0,162,40000.4665046296,2009-07-06,11:11:46
40.01496,116.322599,0,164,40000.4665625,2009-07-06,11:11:51
40.0156,116.321892,0,167,40000.4666203704,2009-07-06,11:11:56
40.016253,116.321179,0,169,40000.4666782407,2009-07-06,11:12:01
40.016893,116.320498,0,173,40000.4667361111,2009-07-06,11:12:06
40.017586,116.319908,0,181,40000.4667939815,2009-07-06,11:12:11
40.018352,116.319448,0,186,40000.4668518519,2009-07-06,11:12:16
40.019097,116.319146,0,201,40000.4669097222,2009-07-06,11:12:21
40.01983,116.31889,0,204,40000.4669675926,2009-07-06,11:12:26
40.020539,116.318589,0,200,40000.467025463,2009-07-06,11:12:31
40.02121,116.318327,0,186,40000.4670833333,2009-07-06,11:12:36
40.02185,116.318091,0,178,40000.4671412037,2009-07-06,11:12:41
40.022529,116.317824,0,174,40000.4671990741,2009-07-06,11:12:46
40.023318,116.317499,0,169,40000.4672569444,2009-07-06,11:12:51
40.024138,116.317154,0,165,40000.4673148148,2009-07-06,11:12:56
40.024967,116.31684,0,162,40000.4673726852,2009-07-06,11:13:01
40.025783,116.316517,0,161,40000.4674305556,2009-07-06,11:13:06
40.026564,116.316218,0,163,40000.4674884259,2009-07-06,11:13:11
40.027297,116.315922,0,168,40000.4675462963,2009-07-06,11:13:16
40.028007,116.315646,0,167,40000.4676041667,2009-07-06,11:13:21
40.028673,116.315378,0,169,40000.467662037,2009-07-06,11:13:26
40.02933,116.315113,0,172,40000.4677199074,2009-07-06,11:13:31
40.029998,116.314841,0,167,40000.4677777778,2009-07-06,11:13:36
40.030545,116.314622,0,166,40000.4678356481,2009-07-06,11:13:41
40.030997,116.314448,0,169,40000.4678935185,2009-07-06,11:13:46
40.031357,116.31429,0,172,40000.4679513889,2009-07-06,11:13:51
40.031565,116.314199,0,174,40000.4680092593,2009-07-06,11:13:56
40.031703,116.31414,0,175,40000.4680671296,2009-07-06,11:14:01
40.03176,116.3141,0,177,40000.468125,2009-07-06,11:14:06
40.031749,116.314122,0,177,40000.4681828704,2009-07-06,11:14:11
40.031743,116.314122,0,180,40000.4682407407,2009-07-06,11:14:16
40.031743,116.314122,0,180,40000.468275463,2009-07-06,11:14:19
40.031746,116.314121,0,182,40000.4682986111,2009-07-06,11:14:21
40.031756,116.314095,0,182,40000.4683564815,2009-07-06,11:14:26
40.031753,116.314067,0,183,40000.4684143519,2009-07-06,11:14:31
40.031753,116.314067,0,183,40000.4684490741,2009-07-06,11:14:34
40.031748,116.314069,0,182,40000.4684722222,2009-07-06,11:14:36
40.031816,116.314016,0,181,40000.4685300926,2009-07-06,11:14:41
40.032079,116.313841,0,185,40000.468587963,2009-07-06,11:14:46
40.03263,116.313719,0,207,40000.4686458333,2009-07-06,11:14:51
40.033312,116.313493,0,209,40000.4687037037,2009-07-06,11:14:56
40.034043,116.31313,0,191,40000.4687615741,2009-07-06,11:15:01
40.034743,116.31276,0,174,40000.4688194444,2009-07-06,11:15:06
40.035398,116.31232,0,162,40000.4688773148,2009-07-06,11:15:11
40.035997,116.311877,0,166,40000.4689351852,2009-07-06,11:15:16
40.036588,116.31139,0,165,40000.4689930556,2009-07-06,11:15:21
40.037121,116.310914,0,158,40000.4690509259,2009-07-06,11:15:26
40.037664,116.310367,0,156,40000.4691087963,2009-07-06,11:15:31
40.038177,116.309748,0,162,40000.4691666667,2009-07-06,11:15:36
40.03875,116.309062,0,169,40000.469224537,2009-07-06,11:15:41
40.039393,116.30835,0,180,40000.4692824074,2009-07-06,11:15:46
40.040157,116.307832,0,186,40000.4693402778,2009-07-06,11:15:51
40.040971,116.307386,0,180,40000.4693981481,2009-07-06,11:15:56
40.041766,116.306957,0,188,40000.4694560185,2009-07-06,11:16:01
40.042544,116.306522,0,187,40000.4695138889,2009-07-06,11:16:06
40.043292,116.306012,0,183,40000.4695717593,2009-07-06,11:16:11
40.044023,116.305435,0,179,40000.4696296296,2009-07-06,11:16:16
40.044779,116.304848,0,180,40000.4696875,2009-07-06,11:16:21
40.045535,116.304262,0,172,40000.4697453704,2009-07-06,11:16:26
40.046293,116.303676,0,175,40000.4698032407,2009-07-06,11:16:31
40.047035,116.303087,0,178,40000.4698611111,2009-07-06,11:16:36
40.047759,116.302514,0,179,40000.4699189815,2009-07-06,11:16:41
40.048418,116.302045,0,176,40000.4699768518,2009-07-06,11:16:46
40.048997,116.301691,0,171,40000.4700347222,2009-07-06,11:16:51
40.049459,116.301453,0,168,40000.4700925926,2009-07-06,11:16:56
40.04983,116.30128,0,167,40000.470150463,2009-07-06,11:17:01
40.050099,116.301125,0,161,40000.4702083333,2009-07-06,11:17:06
40.050276,116.301002,0,155,40000.4702662037,2009-07-06,11:17:11
40.050341,116.300923,0,154,40000.4703240741,2009-07-06,11:17:16
40.050369,116.300922,0,158,40000.4703819444,2009-07-06,11:17:21
40.050369,116.300922,0,158,40000.4704166667,2009-07-06,11:17:24
40.050368,116.300921,0,161,40000.4704398148,2009-07-06,11:17:26
40.050384,116.300905,0,162,40000.4704976852,2009-07-06,11:17:31
40.050393,116.300893,0,163,40000.4705555556,2009-07-06,11:17:36
40.050381,116.300895,0,163,40000.4706134259,2009-07-06,11:17:41
40.050359,116.300901,0,162,40000.4706712963,2009-07-06,11:17:46
40.05033,116.300913,0,159,40000.4707291667,2009-07-06,11:17:51
40.050323,116.300931,0,158,40000.470787037,2009-07-06,11:17:56
40.050323,116.300931,0,158,40000.4708217593,2009-07-06,11:17:59
40.050316,116.300929,0,158,40000.4708449074,2009-07-06,11:18:01
40.050459,116.300783,0,160,40000.4709027778,2009-07-06,11:18:06
40.050928,116.300535,0,173,40000.4709606481,2009-07-06,11:18:11
40.051681,116.300157,0,176,40000.4710185185,2009-07-06,11:18:16
40.052538,116.299743,0,166,40000.4710763889,2009-07-06,11:18:21
40.053398,116.299288,0,161,40000.4711342593,2009-07-06,11:18:26
40.054243,116.298824,0,162,40000.4711921296,2009-07-06,11:18:31
40.055067,116.298407,0,158,40000.47125,2009-07-06,11:18:36
40.055867,116.297981,0,159,40000.4713078704,2009-07-06,11:18:41
40.056653,116.297572,0,158,40000.4713657407,2009-07-06,11:18:46
40.057447,116.297134,0,153,40000.4714236111,2009-07-06,11:18:51
40.058244,116.296699,0,145,40000.4714814815,2009-07-06,11:18:56
40.059023,116.29627,0,149,40000.4715393518,2009-07-06,11:19:01
40.059808,116.295832,0,161,40000.4715972222,2009-07-06,11:19:06
40.060574,116.295388,0,171,40000.4716550926,2009-07-06,11:19:11
40.061295,116.294823,0,168,40000.471712963,2009-07-06,11:19:16
40.061994,116.294167,0,168,40000.4717708333,2009-07-06,11:19:21
40.062668,116.293616,0,171,40000.4718287037,2009-07-06,11:19:26
40.063277,116.293213,0,183,40000.4718865741,2009-07-06,11:19:31
40.063858,116.292969,0,195,40000.4719444444,2009-07-06,11:19:36
40.06444,116.292759,0,207,40000.4720023148,2009-07-06,11:19:41
40.070553,116.303067,0,402,40000.4726967593,2009-07-06,11:20:41
40.07024,116.303627,0,187,40000.4727546296,2009-07-06,11:20:46
40.06989,116.304527,0,179,40000.4728125,2009-07-06,11:20:51
40.069631,116.305511,0,166,40000.4728703704,2009-07-06,11:20:56
40.069563,116.306656,0,173,40000.4729282407,2009-07-06,11:21:01
40.069553,116.307763,0,167,40000.4729861111,2009-07-06,11:21:06
40.069588,116.308848,0,184,40000.4730439815,2009-07-06,11:21:11
40.069566,116.309901,0,183,40000.4731018519,2009-07-06,11:21:16
40.069563,116.310806,0,202,40000.4731597222,2009-07-06,11:21:21
40.069563,116.31157,0,216,40000.4732175926,2009-07-06,11:21:26
40.069557,116.312214,0,238,40000.473275463,2009-07-06,11:21:31
40.069541,116.312704,0,255,40000.4733333333,2009-07-06,11:21:36
40.069536,116.313035,0,267,40000.4733912037,2009-07-06,11:21:41
40.069542,116.313231,0,278,40000.4734490741,2009-07-06,11:21:46
40.069552,116.313294,0,287,40000.4735069444,2009-07-06,11:21:51
40.069541,116.313297,0,295,40000.4735648148,2009-07-06,11:21:56
40.069518,116.313311,0,298,40000.4736226852,2009-07-06,11:22:01
40.069495,116.313342,0,295,40000.4736805556,2009-07-06,11:22:06
40.069495,116.313342,0,296,40000.4737384259,2009-07-06,11:22:11
40.069495,116.313342,0,296,40000.4737731481,2009-07-06,11:22:14
40.069499,116.31334,0,296,40000.4737962963,2009-07-06,11:22:16
40.069515,116.313325,0,295,40000.4738541667,2009-07-06,11:22:21
40.069528,116.313311,0,292,40000.473912037,2009-07-06,11:22:26
40.06953,116.31331,0,293,40000.4739699074,2009-07-06,11:22:31
40.06953,116.31331,0,293,40000.4740046296,2009-07-06,11:22:34
40.069536,116.313307,0,293,40000.4740277778,2009-07-06,11:22:36
40.069547,116.313303,0,293,40000.4740856481,2009-07-06,11:22:41
40.069554,116.313301,0,293,40000.4741435185,2009-07-06,11:22:46
40.069554,116.313301,0,293,40000.4741782407,2009-07-06,11:22:49
40.06956,116.313299,0,293,40000.4742013889,2009-07-06,11:22:51
40.069597,116.313369,0,291,40000.4742592593,2009-07-06,11:22:56
40.069709,116.313745,0,262,40000.4743171296,2009-07-06,11:23:01
40.069605,116.314672,0,205,40000.474375,2009-07-06,11:23:06
40.06951,116.315642,0,169,40000.4744328704,2009-07-06,11:23:11
40.069477,116.316727,0,144,40000.4744907407,2009-07-06,11:23:16
40.069473,116.317867,0,151,40000.4745486111,2009-07-06,11:23:21
40.069451,116.318982,0,151,40000.4746064815,2009-07-06,11:23:26
40.069428,116.320071,0,154,40000.4746643519,2009-07-06,11:23:31
40.069424,116.321155,0,156,40000.4747222222,2009-07-06,11:23:36
40.069433,116.322231,0,166,40000.4747800926,2009-07-06,11:23:41
40.069418,116.323321,0,172,40000.474837963,2009-07-06,11:23:46
40.069413,116.324389,0,171,40000.4748958333,2009-07-06,11:23:51
40.069382,116.32547,0,160,40000.4749537037,2009-07-06,11:23:56
40.069374,116.326463,0,157,40000.4750115741,2009-07-06,11:24:01
40.069382,116.327339,0,170,40000.4750694444,2009-07-06,11:24:06
40.06937,116.328086,0,173,40000.4751273148,2009-07-06,11:24:11
40.06936,116.328687,0,172,40000.4751851852,2009-07-06,11:24:16
40.069362,116.329147,0,178,40000.4752430556,2009-07-06,11:24:21
40.069349,116.329474,0,178,40000.4753009259,2009-07-06,11:24:26
40.069352,116.329611,0,181,40000.4753587963,2009-07-06,11:24:31
40.069385,116.329655,0,186,40000.4754166667,2009-07-06,11:24:36
40.069395,116.32968,0,188,40000.475474537,2009-07-06,11:24:41
40.069394,116.329695,0,187,40000.4755324074,2009-07-06,11:24:46
40.069384,116.329732,0,187,40000.4755902778,2009-07-06,11:24:51
40.069346,116.329818,0,188,40000.4756481481,2009-07-06,11:24:56
40.06932,116.32992,0,185,40000.4757060185,2009-07-06,11:25:01
40.069304,116.329969,0,184,40000.4757638889,2009-07-06,11:25:06
40.069289,116.330033,0,185,40000.4758217593,2009-07-06,11:25:11
40.069317,116.330042,0,183,40000.4758796296,2009-07-06,11:25:16
40.069348,116.330127,0,182,40000.4759375,2009-07-06,11:25:21
40.069457,116.330609,0,164,40000.4759953704,2009-07-06,11:25:26
40.069372,116.331747,0,142,40000.4760532407,2009-07-06,11:25:31
40.069328,116.332949,0,141,40000.4761111111,2009-07-06,11:25:36
40.069318,116.334127,0,132,40000.4761689815,2009-07-06,11:25:41
40.069298,116.335284,0,128,40000.4762268519,2009-07-06,11:25:46
40.069268,116.336421,0,123,40000.4762847222,2009-07-06,11:25:51
40.06925,116.337546,0,122,40000.4763425926,2009-07-06,11:25:56
40.06924,116.338634,0,128,40000.476400463,2009-07-06,11:26:01
40.069256,116.339681,0,128,40000.4764583333,2009-07-06,11:26:06
40.069344,116.340653,0,129,40000.4765162037,2009-07-06,11:26:11
40.06946,116.341616,0,133,40000.4765740741,2009-07-06,11:26:16
40.069528,116.342489,0,134,40000.4766319444,2009-07-06,11:26:21
40.069534,116.343313,0,134,40000.4766898148,2009-07-06,11:26:26
40.069517,116.344138,0,135,40000.4767476852,2009-07-06,11:26:31
40.069496,116.344896,0,131,40000.4768055556,2009-07-06,11:26:36
40.069466,116.345536,0,128,40000.4768634259,2009-07-06,11:26:41
40.069421,116.346061,0,123,40000.4769212963,2009-07-06,11:26:46
40.069384,116.346445,0,120,40000.4769791667,2009-07-06,11:26:51
40.069353,116.346805,0,112,40000.477037037,2009-07-06,11:26:56
40.069294,116.347197,0,102,40000.4770949074,2009-07-06,11:27:01
40.069246,116.347573,0,92,40000.4771527778,2009-07-06,11:27:06
40.069181,116.347927,0,67,40000.4772106481,2009-07-06,11:27:11
40.069157,116.348322,0,80,40000.4772685185,2009-07-06,11:27:16
40.069134,116.348716,0,91,40000.4773263889,2009-07-06,11:27:21
40.069141,116.349061,0,103,40000.4773842593,2009-07-06,11:27:26
40.069132,116.349435,0,108,40000.4774421296,2009-07-06,11:27:31
40.069142,116.349806,0,121,40000.4775,2009-07-06,11:27:36
40.069142,116.350191,0,127,40000.4775578704,2009-07-06,11:27:41
40.069143,116.35055,0,127,40000.4776157407,2009-07-06,11:27:46
40.069132,116.350913,0,126,40000.4776736111,2009-07-06,11:27:51
40.069126,116.35128,0,125,40000.4777314815,2009-07-06,11:27:56
40.069122,116.351631,0,123,40000.4777893518,2009-07-06,11:28:01
40.06912,116.351991,0,124,40000.4778472222,2009-07-06,11:28:06
40.069113,116.352351,0,132,40000.4779050926,2009-07-06,11:28:11
40.069112,116.352714,0,119,40000.477962963,2009-07-06,11:28:16
40.069109,116.35308,0,133,40000.4780208333,2009-07-06,11:28:21
40.06907,116.353392,0,134,40000.4780787037,2009-07-06,11:28:26
40.069023,116.353715,0,130,40000.4781365741,2009-07-06,11:28:31
40.069006,116.354016,0,128,40000.4781944444,2009-07-06,11:28:36
40.069002,116.354262,0,127,40000.4782523148,2009-07-06,11:28:41
40.069031,116.354549,0,132,40000.4807407407,2009-07-06,11:32:16
40.06905,116.354652,0,132,40000.4807986111,2009-07-06,11:32:21
40.069195,116.355081,0,134,40000.4808564815,2009-07-06,11:32:26
40.069226,116.355799,0,135,40000.4809143519,2009-07-06,11:32:31
40.069204,116.356947,0,135,40000.4809722222,2009-07-06,11:32:36
40.069108,116.358282,0,132,40000.4810300926,2009-07-06,11:32:41
40.069077,116.359519,0,127,40000.481087963,2009-07-06,11:32:46
40.069055,116.360673,0,119,40000.4811458333,2009-07-06,11:32:51
40.068938,116.361763,0,111,40000.4812037037,2009-07-06,11:32:56
40.068765,116.362821,0,103,40000.4812615741,2009-07-06,11:33:01
40.06852,116.363846,0,97,40000.4813194444,2009-07-06,11:33:06
40.06823,116.364849,0,86,40000.4813773148,2009-07-06,11:33:11
40.067871,116.365834,0,87,40000.4814351852,2009-07-06,11:33:16
40.067487,116.366811,0,91,40000.4814930556,2009-07-06,11:33:21
40.067077,116.367786,0,94,40000.4815509259,2009-07-06,11:33:26
40.066662,116.368789,0,95,40000.4816087963,2009-07-06,11:33:31
40.066248,116.369752,0,96,40000.4816666667,2009-07-06,11:33:36
40.065848,116.370723,0,97,40000.481724537,2009-07-06,11:33:41
40.06545,116.37167,0,99,40000.4817824074,2009-07-06,11:33:46
40.065059,116.372603,0,99,40000.4818402778,2009-07-06,11:33:51
40.064683,116.373524,0,99,40000.4818981481,2009-07-06,11:33:56
40.064274,116.374472,0,98,40000.4819560185,2009-07-06,11:34:01
40.063848,116.375471,0,104,40000.4820138889,2009-07-06,11:34:06
40.063422,116.376458,0,103,40000.4820717593,2009-07-06,11:34:11
40.063014,116.377436,0,104,40000.4821296296,2009-07-06,11:34:16
40.062602,116.378381,0,105,40000.4821875,2009-07-06,11:34:21
40.062213,116.379356,0,106,40000.4822453704,2009-07-06,11:34:26
40.06181,116.380296,0,105,40000.4823032407,2009-07-06,11:34:31
40.061384,116.381242,0,104,40000.4823611111,2009-07-06,11:34:36
40.060973,116.38222,0,103,40000.4824189815,2009-07-06,11:34:41
40.060549,116.38322,0,99,40000.4824768519,2009-07-06,11:34:46
40.060131,116.38423,0,93,40000.4825347222,2009-07-06,11:34:51
40.059745,116.385213,0,95,40000.4825925926,2009-07-06,11:34:56
40.059348,116.386173,0,97,40000.482650463,2009-07-06,11:35:01
40.058912,116.387164,0,99,40000.4827083333,2009-07-06,11:35:06
40.058497,116.388128,0,99,40000.4827662037,2009-07-06,11:35:11
40.058076,116.389106,0,97,40000.4828240741,2009-07-06,11:35:16
40.057662,116.390087,0,95,40000.4828819444,2009-07-06,11:35:21
40.057275,116.391035,0,97,40000.4829398148,2009-07-06,11:35:26
40.056883,116.391984,0,99,40000.4829976852,2009-07-06,11:35:31
40.056469,116.392937,0,99,40000.4830555556,2009-07-06,11:35:36
40.056059,116.39391,0,100,40000.4831134259,2009-07-06,11:35:41
40.055649,116.394873,0,98,40000.4831712963,2009-07-06,11:35:46
40.055254,116.39582,0,102,40000.4832291667,2009-07-06,11:35:51
40.054853,116.396765,0,105,40000.483287037,2009-07-06,11:35:56
40.054432,116.397734,0,109,40000.4833449074,2009-07-06,11:36:01
40.054056,116.39866,0,114,40000.4834027778,2009-07-06,11:36:06
40.053675,116.399587,0,118,40000.4834606481,2009-07-06,11:36:11
40.053294,116.400517,0,118,40000.4835185185,2009-07-06,11:36:16
40.052896,116.401432,0,115,40000.4835763889,2009-07-06,11:36:21
40.052535,116.40231,0,121,40000.4836342593,2009-07-06,11:36:26
40.052183,116.403107,0,117,40000.4836921296,2009-07-06,11:36:31
40.051902,116.403759,0,116,40000.48375,2009-07-06,11:36:36
40.05172,116.404265,0,128,40000.4838078704,2009-07-06,11:36:41
40.051559,116.404673,0,137,40000.4838657407,2009-07-06,11:36:46
40.051397,116.404912,0,147,40000.4839236111,2009-07-06,11:36:51
40.05128,116.405087,0,156,40000.4839814815,2009-07-06,11:36:56
40.051228,116.40519,0,163,40000.4840393519,2009-07-06,11:37:01
40.051195,116.405268,0,169,40000.4840972222,2009-07-06,11:37:06
40.051263,116.405181,0,175,40000.4841550926,2009-07-06,11:37:11
40.051356,116.405119,0,181,40000.484212963,2009-07-06,11:37:16
40.051307,116.4051,0,177,40000.4842708333,2009-07-06,11:37:21
40.051293,116.405057,0,178,40000.4843287037,2009-07-06,11:37:26
40.051293,116.405044,0,178,40000.4843865741,2009-07-06,11:37:31
40.051293,116.405044,0,178,40000.4844212963,2009-07-06,11:37:34
40.051293,116.405041,0,178,40000.4844444444,2009-07-06,11:37:36
40.051293,116.405032,0,178,40000.4845023148,2009-07-06,11:37:41
40.051294,116.405021,0,178,40000.4845601852,2009-07-06,11:37:46
40.051295,116.405009,0,179,40000.4846180556,2009-07-06,11:37:51
40.051296,116.40501,0,179,40000.4846759259,2009-07-06,11:37:56
40.051296,116.405006,0,180,40000.4847337963,2009-07-06,11:38:01
40.051296,116.405006,0,180,40000.4847685185,2009-07-06,11:38:04
40.051298,116.405,0,180,40000.4847916667,2009-07-06,11:38:06
40.051302,116.404977,0,181,40000.484849537,2009-07-06,11:38:11
40.051303,116.404963,0,181,40000.4849074074,2009-07-06,11:38:16
40.051304,116.404952,0,181,40000.4849652778,2009-07-06,11:38:21
40.051324,116.404924,0,181,40000.4850231481,2009-07-06,11:38:26
40.051342,116.404908,0,180,40000.4850810185,2009-07-06,11:38:31
40.051365,116.404865,0,180,40000.4851388889,2009-07-06,11:38:36
40.051382,116.404817,0,179,40000.4851967593,2009-07-06,11:38:41
40.051398,116.404795,0,178,40000.4852546296,2009-07-06,11:38:46
40.051436,116.40479,0,178,40000.4853125,2009-07-06,11:38:51
40.051459,116.404777,0,178,40000.4853703704,2009-07-06,11:38:56
40.051471,116.40477,0,177,40000.4854282407,2009-07-06,11:39:01
40.051501,116.404784,0,177,40000.4854861111,2009-07-06,11:39:06
40.051546,116.404799,0,177,40000.4855439815,2009-07-06,11:39:11
40.051635,116.40481,0,177,40000.4856018518,2009-07-06,11:39:16
40.051797,116.404775,0,176,40000.4856597222,2009-07-06,11:39:21
40.051956,116.404809,0,174,40000.4857175926,2009-07-06,11:39:26
40.052058,116.404762,0,175,40000.485775463,2009-07-06,11:39:31
40.052068,116.404752,0,175,40000.4858333333,2009-07-06,11:39:36
40.052117,116.404762,0,183,40000.4858912037,2009-07-06,11:39:41
40.052125,116.404785,0,186,40000.4859490741,2009-07-06,11:39:46
40.052157,116.404788,0,187,40000.4860069444,2009-07-06,11:39:51
40.052172,116.404805,0,187,40000.4860648148,2009-07-06,11:39:56
40.052198,116.404851,0,186,40000.4861226852,2009-07-06,11:40:01
40.052282,116.404914,0,185,40000.4861805556,2009-07-06,11:40:06
40.052293,116.404991,0,183,40000.4862384259,2009-07-06,11:40:11
40.05234,116.405201,0,180,40000.4862962963,2009-07-06,11:40:16
40.052395,116.405318,0,182,40000.4863541667,2009-07-06,11:40:21
40.052371,116.40531,0,184,40000.486412037,2009-07-06,11:40:26
40.052248,116.4053,0,182,40000.4864699074,2009-07-06,11:40:31
40.052135,116.405306,0,179,40000.4865277778,2009-07-06,11:40:36
40.052132,116.405294,0,179,40000.4865856481,2009-07-06,11:40:41
40.052032,116.405336,0,179,40000.4866435185,2009-07-06,11:40:46
40.052008,116.405305,0,180,40000.4867013889,2009-07-06,11:40:51
40.051996,116.405284,0,180,40000.4867592593,2009-07-06,11:40:56
40.052031,116.405203,0,181,40000.4868171296,2009-07-06,11:41:01
40.052214,116.404868,0,181,40000.486875,2009-07-06,11:41:06
40.052288,116.404574,0,183,40000.4869328704,2009-07-06,11:41:11
40.052376,116.404469,0,195,40000.4869907407,2009-07-06,11:41:16
40.05231,116.404439,0,211,40000.4870486111,2009-07-06,11:41:21
40.052339,116.404383,0,222,40000.4871064815,2009-07-06,11:41:26
40.052438,116.404273,0,235,40000.4871643518,2009-07-06,11:41:31
40.052554,116.404092,0,249,40000.4872222222,2009-07-06,11:41:36
40.052639,116.403785,0,268,40000.4872800926,2009-07-06,11:41:41
40.052705,116.403453,0,290,40000.487337963,2009-07-06,11:41:46
40.052872,116.403412,0,295,40000.4873958333,2009-07-06,11:41:51
40.053136,116.403418,0,291,40000.4874537037,2009-07-06,11:41:56
40.053366,116.403375,0,293,40000.4875115741,2009-07-06,11:42:01
40.053654,116.403318,0,280,40000.4875694444,2009-07-06,11:42:06
40.053922,116.403288,0,275,40000.4876273148,2009-07-06,11:42:11
40.054176,116.403267,0,247,40000.4876851852,2009-07-06,11:42:16
40.054494,116.403174,0,225,40000.4877430556,2009-07-06,11:42:21
40.054769,116.403126,0,210,40000.4878009259,2009-07-06,11:42:26
40.055019,116.403101,0,211,40000.4878587963,2009-07-06,11:42:31
40.055331,116.403042,0,196,40000.4879166667,2009-07-06,11:42:36
40.055683,116.403079,0,210,40000.487974537,2009-07-06,11:42:41
40.05608,116.402974,0,207,40000.4880324074,2009-07-06,11:42:46
40.056421,116.402925,0,199,40000.4880902778,2009-07-06,11:42:51
40.056601,116.402899,0,156,40000.4881481482,2009-07-06,11:42:56
40.056638,116.402937,0,143,40000.4882060185,2009-07-06,11:43:01
40.056617,116.403068,0,141,40000.4882638889,2009-07-06,11:43:06
40.056615,116.403232,0,149,40000.4883217593,2009-07-06,11:43:11
40.056638,116.403323,0,153,40000.4883796296,2009-07-06,11:43:16
40.056695,116.403397,0,131,40000.4884375,2009-07-06,11:43:21
40.056725,116.403363,0,138,40000.4884953704,2009-07-06,11:43:26
40.056763,116.403374,0,148,40000.4885532407,2009-07-06,11:43:31
40.056777,116.403366,0,156,40000.4886111111,2009-07-06,11:43:36
40.056776,116.403355,0,160,40000.4886689815,2009-07-06,11:43:41
40.056771,116.4033,0,162,40000.4887268519,2009-07-06,11:43:46
40.056778,116.403291,0,170,40000.4887847222,2009-07-06,11:43:51
40.056788,116.403286,0,172,40000.4888425926,2009-07-06,11:43:56
40.056814,116.403304,0,177,40000.488900463,2009-07-06,11:44:01
40.056786,116.403322,0,184,40000.4889583333,2009-07-06,11:44:06
40.056764,116.403298,0,187,40000.4890162037,2009-07-06,11:44:11
40.056746,116.403258,0,184,40000.4890740741,2009-07-06,11:44:16
40.056747,116.403262,0,184,40000.4891319444,2009-07-06,11:44:21
40.056747,116.403262,0,184,40000.4891666667,2009-07-06,11:44:24
40.056747,116.403266,0,185,40000.4891898148,2009-07-06,11:44:26
40.056747,116.403241,0,184,40000.4892476852,2009-07-06,11:44:31
40.056748,116.403225,0,184,40000.4893055556,2009-07-06,11:44:36
40.05676,116.403216,0,183,40000.4893634259,2009-07-06,11:44:41
40.056772,116.403217,0,183,40000.4894212963,2009-07-06,11:44:46
40.056773,116.403237,0,182,40000.4894791667,2009-07-06,11:44:51
40.056771,116.403249,0,182,40000.489537037,2009-07-06,11:44:56
40.05677,116.403256,0,182,40000.4895949074,2009-07-06,11:45:01
40.056764,116.403255,0,182,40000.4896527778,2009-07-06,11:45:06
40.056761,116.403258,0,182,40000.4897106481,2009-07-06,11:45:11
40.056758,116.403257,0,181,40000.4897685185,2009-07-06,11:45:16
40.056752,116.403249,0,180,40000.4898263889,2009-07-06,11:45:21
40.056752,116.403249,0,180,40000.4898611111,2009-07-06,11:45:24
40.056747,116.403247,0,179,40000.4898842593,2009-07-06,11:45:26
40.056737,116.403249,0,179,40000.4899421296,2009-07-06,11:45:31
40.056743,116.403268,0,179,40000.49,2009-07-06,11:45:36
40.056752,116.403283,0,178,40000.4900578704,2009-07-06,11:45:41
40.056752,116.403283,0,178,40000.4900925926,2009-07-06,11:45:44
40.056757,116.403287,0,178,40000.4901157407,2009-07-06,11:45:46
40.056784,116.403279,0,176,40000.4901736111,2009-07-06,11:45:51
40.056822,116.403245,0,169,40000.4902314815,2009-07-06,11:45:56
40.056844,116.403167,0,165,40000.4902893519,2009-07-06,11:46:01
40.056893,116.403115,0,166,40000.4903472222,2009-07-06,11:46:06
40.056944,116.403061,0,167,40000.4904050926,2009-07-06,11:46:11
40.056996,116.403013,0,172,40000.490462963,2009-07-06,11:46:16
40.057042,116.403001,0,169,40000.4905208333,2009-07-06,11:46:21
40.057111,116.403006,0,165,40000.4905787037,2009-07-06,11:46:26
40.057167,116.403002,0,163,40000.4906365741,2009-07-06,11:46:31
40.057241,116.403087,0,144,40000.4906944444,2009-07-06,11:46:36
40.057294,116.403299,0,114,40000.4907523148,2009-07-06,11:46:41
40.057323,116.403411,0,95,40000.4908101852,2009-07-06,11:46:46
40.05735,116.403423,0,93,40000.4908680556,2009-07-06,11:46:51
40.057352,116.403464,0,91,40000.4909259259,2009-07-06,11:46:56
40.057349,116.40352,0,92,40000.4909837963,2009-07-06,11:47:01
40.057327,116.403597,0,99,40000.4910416667,2009-07-06,11:47:06
40.057313,116.403623,0,115,40000.491099537,2009-07-06,11:47:11
40.057297,116.403687,0,120,40000.4911574074,2009-07-06,11:47:16
40.057305,116.403707,0,127,40000.4912152778,2009-07-06,11:47:21
40.057347,116.40372,0,127,40000.4912731481,2009-07-06,11:47:26
40.057373,116.403733,0,127,40000.4913310185,2009-07-06,11:47:31
40.057373,116.403743,0,127,40000.4913888889,2009-07-06,11:47:36
40.057932,116.404159,0,180,40000.4923726852,2009-07-06,11:49:01
40.057557,116.404467,0,155,40000.4924305556,2009-07-06,11:49:06
40.057543,116.404394,0,150,40000.4924884259,2009-07-06,11:49:11
40.057638,116.404301,0,153,40000.4925462963,2009-07-06,11:49:16
40.057708,116.404275,0,155,40000.4926041667,2009-07-06,11:49:21
40.057795,116.404219,0,156,40000.492662037,2009-07-06,11:49:26
40.057924,116.404126,0,157,40000.4927199074,2009-07-06,11:49:31
40.058018,116.404053,0,159,40000.4927777778,2009-07-06,11:49:36
40.058068,116.403962,0,160,40000.4928356481,2009-07-06,11:49:41
40.05805,116.403971,0,161,40000.4928935185,2009-07-06,11:49:46
40.058014,116.404028,0,162,40000.4929513889,2009-07-06,11:49:51
40.058013,116.404023,0,162,40000.4930092593,2009-07-06,11:49:56
40.058012,116.404026,0,162,40000.4930671296,2009-07-06,11:50:01
40.058012,116.404026,0,162,40000.493125,2009-07-06,11:50:06
40.058013,116.404027,0,162,40000.4931828704,2009-07-06,11:50:11
40.058014,116.404024,0,162,40000.4932407407,2009-07-06,11:50:16
40.058015,116.404018,0,162,40000.4932986111,2009-07-06,11:50:21
40.058015,116.404018,0,162,40000.4933333333,2009-07-06,11:50:24
40.058014,116.40402,0,163,40000.4933564815,2009-07-06,11:50:26
40.058014,116.404035,0,163,40000.4934143518,2009-07-06,11:50:31
40.058039,116.404105,0,163,40000.4934722222,2009-07-06,11:50:36
40.058065,116.404125,0,163,40000.4935300926,2009-07-06,11:50:41
40.05808,116.404113,0,163,40000.493587963,2009-07-06,11:50:46
40.05808,116.404113,0,163,40000.4936226852,2009-07-06,11:50:49
40.05808,116.404117,0,163,40000.4936458333,2009-07-06,11:50:51
40.058077,116.404126,0,163,40000.4937037037,2009-07-06,11:50:56
40.058077,116.404132,0,163,40000.4937615741,2009-07-06,11:51:01
40.058077,116.404132,0,163,40000.4937962963,2009-07-06,11:51:04
40.058076,116.404125,0,163,40000.4938194444,2009-07-06,11:51:06
40.058051,116.404094,0,163,40000.4938773148,2009-07-06,11:51:11
40.05791,116.404249,0,163,40000.4939351852,2009-07-06,11:51:16
40.057898,116.40425,0,163,40000.4939930556,2009-07-06,11:51:21
40.057897,116.404238,0,163,40000.4940509259,2009-07-06,11:51:26
40.057897,116.404238,0,163,40000.4940856481,2009-07-06,11:51:29
40.057896,116.404232,0,163,40000.4941087963,2009-07-06,11:51:31
40.057882,116.404268,0,163,40000.4941666667,2009-07-06,11:51:36
40.057837,116.404333,0,163,40000.494224537,2009-07-06,11:51:41
40.057835,116.404372,0,163,40000.4942824074,2009-07-06,11:51:46
40.057805,116.404404,0,163,40000.4943402778,2009-07-06,11:51:51
40.057798,116.404427,0,163,40000.4943981481,2009-07-06,11:51:56
40.057798,116.404431,0,163,40000.4944560185,2009-07-06,11:52:01
40.057799,116.404431,0,163,40000.4945138889,2009-07-06,11:52:06
40.057799,116.404431,0,163,40000.4945486111,2009-07-06,11:52:09
40.0578,116.404424,0,163,40000.4945717593,2009-07-06,11:52:11
40.057802,116.404412,0,163,40000.4946296296,2009-07-06,11:52:16
40.057814,116.404379,0,163,40000.4946875,2009-07-06,11:52:21
40.05785,116.4043,0,163,40000.4947453704,2009-07-06,11:52:26
40.057875,116.404268,0,163,40000.4948032407,2009-07-06,11:52:31
40.057951,116.404271,0,163,40000.4948611111,2009-07-06,11:52:36
40.058028,116.40427,0,164,40000.4949189815,2009-07-06,11:52:41
40.05804,116.404285,0,165,40000.4949768518,2009-07-06,11:52:46
40.05804,116.404285,0,165,40000.4950115741,2009-07-06,11:52:49
40.058041,116.404283,0,165,40000.4950347222,2009-07-06,11:52:51
40.058042,116.404274,0,165,40000.4950925926,2009-07-06,11:52:56
40.058042,116.404263,0,165,40000.495150463,2009-07-06,11:53:01
40.058071,116.404213,0,165,40000.4952083333,2009-07-06,11:53:06
40.058087,116.404185,0,165,40000.4952662037,2009-07-06,11:53:11
40.058108,116.404129,0,165,40000.4953240741,2009-07-06,11:53:16
40.058159,116.40406,0,166,40000.4953819444,2009-07-06,11:53:21
40.05817,116.404035,0,165,40000.4954398148,2009-07-06,11:53:26
40.058161,116.404006,0,165,40000.4954976852,2009-07-06,11:53:31
40.058193,116.403957,0,165,40000.4955555556,2009-07-06,11:53:36
40.058166,116.404016,0,166,40000.4956134259,2009-07-06,11:53:41
40.058126,116.404022,0,167,40000.4956712963,2009-07-06,11:53:46
40.058092,116.403961,0,168,40000.4957291667,2009-07-06,11:53:51
40.058082,116.403911,0,169,40000.495787037,2009-07-06,11:53:56
40.057994,116.404058,0,170,40000.4958449074,2009-07-06,11:54:01
40.057972,116.404145,0,171,40000.4959027778,2009-07-06,11:54:06
40.05792,116.404203,0,172,40000.4959606482,2009-07-06,11:54:11
40.057908,116.404196,0,174,40000.4960185185,2009-07-06,11:54:16
40.05789,116.404182,0,174,40000.4960763889,2009-07-06,11:54:21
40.057822,116.404138,0,175,40000.4961342593,2009-07-06,11:54:26
40.057784,116.404054,0,176,40000.4961921296,2009-07-06,11:54:31
40.057784,116.404054,0,176,40000.4962268519,2009-07-06,11:54:34
40.057792,116.404061,0,178,40000.49625,2009-07-06,11:54:36
40.057873,116.404037,0,180,40000.4963078704,2009-07-06,11:54:41
40.057938,116.40401,0,182,40000.4963657407,2009-07-06,11:54:46
40.057943,116.403957,0,183,40000.4964236111,2009-07-06,11:54:51
40.057954,116.403927,0,183,40000.4964814815,2009-07-06,11:54:56
40.057983,116.403896,0,184,40000.4965393519,2009-07-06,11:55:01
40.057976,116.403866,0,185,40000.4965972222,2009-07-06,11:55:06
40.057977,116.403856,0,185,40000.4966550926,2009-07-06,11:55:11
40.057977,116.403856,0,185,40000.4966898148,2009-07-06,11:55:14
40.057978,116.403857,0,185,40000.496712963,2009-07-06,11:55:16
40.057996,116.403883,0,185,40000.4967708333,2009-07-06,11:55:21
40.058068,116.403901,0,186,40000.4968287037,2009-07-06,11:55:26
40.058112,116.403841,0,208,40000.5140162037,2009-07-06,12:20:11
40.05796,116.403278,0,208,40000.5141898148,2009-07-06,12:20:26
40.057978,116.403407,0,207,40000.5142476852,2009-07-06,12:20:31
40.057998,116.403466,0,212,40000.5143055556,2009-07-06,12:20:36
40.058015,116.403661,0,216,40000.5143634259,2009-07-06,12:20:41
40.058032,116.403787,0,204,40000.5144212963,2009-07-06,12:20:46
40.058028,116.40386,0,193,40000.5144791667,2009-07-06,12:20:51
40.058048,116.403897,0,201,40000.514537037,2009-07-06,12:20:56
40.058061,116.403927,0,206,40000.5145949074,2009-07-06,12:21:01
40.058079,116.403958,0,205,40000.5146527778,2009-07-06,12:21:06
40.058084,116.403974,0,208,40000.5147106481,2009-07-06,12:21:11
40.058081,116.403998,0,209,40000.5147685185,2009-07-06,12:21:16
40.058092,116.404037,0,209,40000.5148263889,2009-07-06,12:21:21
40.05811,116.404099,0,208,40000.5148842593,2009-07-06,12:21:26
40.058121,116.404074,0,208,40000.5149421296,2009-07-06,12:21:31
40.058121,116.404074,0,208,40000.5149768519,2009-07-06,12:21:34
40.058127,116.40407,0,208,40000.515,2009-07-06,12:21:36
40.058131,116.404088,0,209,40000.5150578704,2009-07-06,12:21:41
40.058131,116.404115,0,210,40000.5151157407,2009-07-06,12:21:46
40.058112,116.404109,0,214,40000.5151736111,2009-07-06,12:21:51
40.058105,116.404067,0,217,40000.5152314815,2009-07-06,12:21:56
40.058105,116.404067,0,217,40000.5152662037,2009-07-06,12:21:59
40.058103,116.404063,0,218,40000.5152893519,2009-07-06,12:22:01
40.058102,116.404049,0,218,40000.5153472222,2009-07-06,12:22:06
40.058095,116.403959,0,216,40000.5154050926,2009-07-06,12:22:11
40.058087,116.403937,0,215,40000.515462963,2009-07-06,12:22:16
40.058087,116.403931,0,215,40000.5155208333,2009-07-06,12:22:21
40.058087,116.403929,0,215,40000.5155787037,2009-07-06,12:22:26
40.058086,116.403926,0,215,40000.5156365741,2009-07-06,12:22:31
40.058086,116.403926,0,215,40000.5156712963,2009-07-06,12:22:34
40.058085,116.403925,0,215,40000.5156944444,2009-07-06,12:22:36
40.058075,116.403971,0,214,40000.5157523148,2009-07-06,12:22:41
40.058081,116.404019,0,215,40000.5158101852,2009-07-06,12:22:46
40.058113,116.404059,0,214,40000.5158680556,2009-07-06,12:22:51
40.058115,116.40403,0,214,40000.5159259259,2009-07-06,12:22:56
40.058094,116.403954,0,213,40000.5159837963,2009-07-06,12:23:01
40.05809,116.403912,0,212,40000.5160416667,2009-07-06,12:23:06
40.058075,116.403839,0,211,40000.516099537,2009-07-06,12:23:11
40.058082,116.403824,0,209,40000.5161574074,2009-07-06,12:23:16
40.058077,116.403807,0,209,40000.5162152778,2009-07-06,12:23:21
40.058078,116.403792,0,208,40000.5162731481,2009-07-06,12:23:26
40.058075,116.40374,0,209,40000.5163310185,2009-07-06,12:23:31
40.058076,116.403705,0,209,40000.5163888889,2009-07-06,12:23:36
40.058075,116.403672,0,210,40000.5164467593,2009-07-06,12:23:41
40.058073,116.403803,0,208,40000.5167939815,2009-07-06,12:24:11
40.058079,116.403833,0,211,40000.5168518518,2009-07-06,12:24:16
40.05817,116.404183,0,334,40000.5169097222,2009-07-06,12:24:21
40.058153,116.404079,0,373,40000.5169675926,2009-07-06,12:24:26
40.058153,116.404079,0,373,40000.5170023148,2009-07-06,12:24:29
40.058149,116.404082,0,382,40000.517025463,2009-07-06,12:24:31
40.058134,116.404137,0,389,40000.5170833333,2009-07-06,12:24:36
40.058119,116.404116,0,392,40000.5171412037,2009-07-06,12:24:41
40.058124,116.404183,0,394,40000.5171990741,2009-07-06,12:24:46
40.058126,116.404222,0,391,40000.5172569444,2009-07-06,12:24:51
40.058121,116.404271,0,381,40000.5173148148,2009-07-06,12:24:56
40.058129,116.404437,0,346,40000.5173726852,2009-07-06,12:25:01
40.058157,116.404514,0,340,40000.5174305556,2009-07-06,12:25:06
40.058152,116.404561,0,346,40000.5174884259,2009-07-06,12:25:11
40.058153,116.404593,0,350,40000.5175462963,2009-07-06,12:25:16
40.058163,116.4046,0,351,40000.5176041667,2009-07-06,12:25:21
40.058177,116.40459,0,339,40000.517662037,2009-07-06,12:25:26
40.058208,116.404622,0,328,40000.5177199074,2009-07-06,12:25:31
40.058226,116.404655,0,326,40000.5177777778,2009-07-06,12:25:36
40.058227,116.404657,0,326,40000.5178356481,2009-07-06,12:25:41
40.058227,116.404654,0,326,40000.5178935185,2009-07-06,12:25:46
40.058226,116.404659,0,326,40000.5179513889,2009-07-06,12:25:51
40.058226,116.404659,0,326,40000.5179861111,2009-07-06,12:25:54
40.058227,116.404656,0,326,40000.5180092593,2009-07-06,12:25:56
40.058207,116.404623,0,326,40000.5180671296,2009-07-06,12:26:01
40.058124,116.404302,0,323,40000.518125,2009-07-06,12:26:06
40.058083,116.404144,0,322,40000.5181828704,2009-07-06,12:26:11
40.058011,116.403905,0,318,40000.5182407407,2009-07-06,12:26:16
40.057991,116.403742,0,315,40000.5182986111,2009-07-06,12:26:21
40.058003,116.403708,0,313,40000.5183564815,2009-07-06,12:26:26
40.058011,116.403725,0,310,40000.5184143518,2009-07-06,12:26:31
40.05803,116.403706,0,309,40000.5184722222,2009-07-06,12:26:36
40.058025,116.403682,0,310,40000.5185300926,2009-07-06,12:26:41
40.058043,116.403697,0,309,40000.518587963,2009-07-06,12:26:46
40.058045,116.403682,0,309,40000.5186458333,2009-07-06,12:26:51
40.058045,116.403671,0,310,40000.5187037037,2009-07-06,12:26:56
40.058045,116.403667,0,310,40000.5187615741,2009-07-06,12:27:01
40.058045,116.403667,0,310,40000.5187962963,2009-07-06,12:27:04
40.058047,116.403673,0,310,40000.5188194444,2009-07-06,12:27:06
40.058088,116.403701,0,311,40000.5188773148,2009-07-06,12:27:11
40.05809,116.40371,0,311,40000.5189351852,2009-07-06,12:27:16
40.058135,116.403812,0,310,40000.5189930556,2009-07-06,12:27:21
40.058144,116.403851,0,308,40000.5190509259,2009-07-06,12:27:26
40.058086,116.403865,0,306,40000.5191087963,2009-07-06,12:27:31
40.058085,116.403867,0,306,40000.5191666667,2009-07-06,12:27:36
40.058085,116.403868,0,306,40000.519224537,2009-07-06,12:27:41
40.058084,116.403874,0,306,40000.5192824074,2009-07-06,12:27:46
40.058084,116.403871,0,306,40000.5193402778,2009-07-06,12:27:51
40.058084,116.403871,0,306,40000.519375,2009-07-06,12:27:54
40.058083,116.403871,0,306,40000.5193981482,2009-07-06,12:27:56
40.058081,116.403897,0,304,40000.5194560185,2009-07-06,12:28:01
40.058084,116.40391,0,303,40000.5195138889,2009-07-06,12:28:06
40.058079,116.403896,0,303,40000.5195717593,2009-07-06,12:28:11
40.058084,116.403861,0,304,40000.5196296296,2009-07-06,12:28:16
40.058105,116.403808,0,304,40000.5196875,2009-07-06,12:28:21
40.058115,116.403794,0,304,40000.5197453704,2009-07-06,12:28:26
40.058131,116.403867,0,305,40000.5198032407,2009-07-06,12:28:31
40.058132,116.403872,0,305,40000.5198611111,2009-07-06,12:28:36
40.058132,116.403879,0,305,40000.5199189815,2009-07-06,12:28:41
40.058132,116.403879,0,305,40000.5199537037,2009-07-06,12:28:44
40.05813,116.403876,0,305,40000.5199768519,2009-07-06,12:28:46
40.05809,116.403864,0,304,40000.5200347222,2009-07-06,12:28:51
40.058082,116.403863,0,305,40000.5200925926,2009-07-06,12:28:56
40.058078,116.403863,0,305,40000.520150463,2009-07-06,12:29:01
40.058078,116.403863,0,305,40000.5201851852,2009-07-06,12:29:04
40.058077,116.40386,0,305,40000.5202083333,2009-07-06,12:29:06
40.058077,116.403895,0,304,40000.5202662037,2009-07-06,12:29:11
40.058059,116.404033,0,301,40000.5203240741,2009-07-06,12:29:16
40.05806,116.404122,0,298,40000.5203819444,2009-07-06,12:29:21
40.058095,116.404244,0,294,40000.5204398148,2009-07-06,12:29:26
40.058136,116.404444,0,292,40000.5204976852,2009-07-06,12:29:31
40.058139,116.404503,0,292,40000.5205555556,2009-07-06,12:29:36
40.058161,116.40466,0,291,40000.5206134259,2009-07-06,12:29:41
40.058205,116.404893,0,291,40000.5206712963,2009-07-06,12:29:46
40.058238,116.405074,0,291,40000.5207291667,2009-07-06,12:29:51
40.058261,116.405176,0,291,40000.520787037,2009-07-06,12:29:56
40.058294,116.405276,0,291,40000.5208449074,2009-07-06,12:30:01
40.058323,116.405314,0,291,40000.5209027778,2009-07-06,12:30:06
40.058346,116.405332,0,292,40000.5209606481,2009-07-06,12:30:11
40.058256,116.405002,0,290,40000.5210185185,2009-07-06,12:30:16
40.058249,116.404969,0,291,40000.5210763889,2009-07-06,12:30:21
40.058167,116.404551,0,289,40000.5211342593,2009-07-06,12:30:26
40.058116,116.404272,0,289,40000.5211921296,2009-07-06,12:30:31
40.058088,116.404183,0,289,40000.52125,2009-07-06,12:30:36
40.058093,116.404099,0,287,40000.5213078704,2009-07-06,12:30:41
40.05809,116.403992,0,286,40000.5213657407,2009-07-06,12:30:46
40.058037,116.403924,0,286,40000.5214236111,2009-07-06,12:30:51
40.05802,116.403918,0,286,40000.5214814815,2009-07-06,12:30:56
40.058019,116.403908,0,285,40000.5215393519,2009-07-06,12:31:01
40.058005,116.403854,0,284,40000.5215972222,2009-07-06,12:31:06
40.057986,116.403796,0,283,40000.5216550926,2009-07-06,12:31:11
40.057993,116.403808,0,283,40000.521712963,2009-07-06,12:31:16
40.057993,116.403808,0,283,40000.5217476852,2009-07-06,12:31:19
40.057997,116.403812,0,283,40000.5217708333,2009-07-06,12:31:21
40.057983,116.403757,0,283,40000.5218287037,2009-07-06,12:31:26
40.057982,116.403753,0,283,40000.5218865741,2009-07-06,12:31:31
40.057983,116.403759,0,283,40000.5219444444,2009-07-06,12:31:36
40.057983,116.403759,0,283,40000.5219791667,2009-07-06,12:31:39
40.057979,116.403758,0,282,40000.5220023148,2009-07-06,12:31:41
40.057985,116.403749,0,283,40000.5220601852,2009-07-06,12:31:46
40.057985,116.403749,0,283,40000.5221180556,2009-07-06,12:31:51
40.057986,116.403752,0,283,40000.5221759259,2009-07-06,12:31:56
40.057986,116.403752,0,283,40000.5222106481,2009-07-06,12:31:59
40.057986,116.403746,0,283,40000.5222337963,2009-07-06,12:32:01
40.057999,116.40376,0,284,40000.5222916667,2009-07-06,12:32:06
40.058005,116.403773,0,284,40000.522349537,2009-07-06,12:32:11
40.058006,116.40378,0,284,40000.5224074074,2009-07-06,12:32:16
40.058006,116.40378,0,284,40000.5224421296,2009-07-06,12:32:19
40.058007,116.403773,0,284,40000.5224652778,2009-07-06,12:32:21
40.058007,116.403762,0,284,40000.5225231481,2009-07-06,12:32:26
40.058006,116.403726,0,284,40000.5225810185,2009-07-06,12:32:31
40.058029,116.403733,0,284,40000.5226388889,2009-07-06,12:32:36
40.058054,116.403726,0,283,40000.5226967593,2009-07-06,12:32:41
40.058086,116.403672,0,282,40000.5227546296,2009-07-06,12:32:46
40.058098,116.403568,0,282,40000.5228125,2009-07-06,12:32:51
40.058135,116.403433,0,284,40000.5228703704,2009-07-06,12:32:56
40.058156,116.403283,0,284,40000.5229282407,2009-07-06,12:33:01
40.058178,116.403089,0,284,40000.5229861111,2009-07-06,12:33:06
40.057635,116.402944,0,174,40000.5231597222,2009-07-06,12:33:21
40.057902,116.403474,0,266,40000.5232175926,2009-07-06,12:33:26
40.057916,116.403501,0,303,40000.523275463,2009-07-06,12:33:31
40.057936,116.403655,0,291,40000.5233333333,2009-07-06,12:33:36
40.057919,116.403741,0,321,40000.5233912037,2009-07-06,12:33:41
40.057962,116.40385,0,309,40000.5234490741,2009-07-06,12:33:46
40.057962,116.40385,0,309,40000.5234837963,2009-07-06,12:33:49
40.05796,116.403851,0,312,40000.5235069444,2009-07-06,12:33:51
40.05794,116.403797,0,314,40000.5235648148,2009-07-06,12:33:56
40.057929,116.403735,0,310,40000.5236226852,2009-07-06,12:34:01
40.057923,116.403715,0,314,40000.5236805556,2009-07-06,12:34:06
40.057924,116.403729,0,314,40000.5237384259,2009-07-06,12:34:11
40.057912,116.403706,0,319,40000.5237962963,2009-07-06,12:34:16
40.057917,116.403699,0,323,40000.5238541667,2009-07-06,12:34:21
40.057918,116.403705,0,323,40000.523912037,2009-07-06,12:34:26
40.05792,116.403707,0,323,40000.5239699074,2009-07-06,12:34:31
40.05792,116.403707,0,323,40000.5240046296,2009-07-06,12:34:34
40.057922,116.4037,0,323,40000.5240277778,2009-07-06,12:34:36
40.057948,116.403661,0,331,40000.5240856481,2009-07-06,12:34:41
40.057987,116.403648,0,329,40000.5241435185,2009-07-06,12:34:46
40.058005,116.403689,0,328,40000.5242013889,2009-07-06,12:34:51
40.058024,116.403718,0,325,40000.5242592593,2009-07-06,12:34:56
40.057418,116.402806,0,280,40000.5245486111,2009-07-06,12:35:21
40.057446,116.402835,0,280,40000.5246064815,2009-07-06,12:35:26
40.057501,116.402903,0,280,40000.5246643518,2009-07-06,12:35:31
40.058263,116.402908,0,290,40000.5247222222,2009-07-06,12:35:36
40.058136,116.404296,0,248,40000.5257060185,2009-07-06,12:37:01
40.058137,116.404312,0,249,40000.5257638889,2009-07-06,12:37:06
40.058137,116.404317,0,249,40000.5258217593,2009-07-06,12:37:11
40.058137,116.404317,0,249,40000.5258564815,2009-07-06,12:37:14
40.058138,116.404319,0,249,40000.5258796296,2009-07-06,12:37:16
40.058105,116.404219,0,248,40000.5259375,2009-07-06,12:37:21
40.058122,116.404139,0,241,40000.5259953704,2009-07-06,12:37:26
40.058133,116.404118,0,239,40000.5260532407,2009-07-06,12:37:31
40.058121,116.404116,0,235,40000.5261111111,2009-07-06,12:37:36
40.058119,116.404083,0,232,40000.5261689815,2009-07-06,12:37:41
40.05813,116.40405,0,230,40000.5262268518,2009-07-06,12:37:46
40.05813,116.40405,0,230,40000.5262615741,2009-07-06,12:37:49
40.058128,116.404043,0,229,40000.5262847222,2009-07-06,12:37:51
40.058139,116.404003,0,226,40000.5263425926,2009-07-06,12:37:56
40.058136,116.404007,0,225,40000.526400463,2009-07-06,12:38:01
40.058136,116.404007,0,225,40000.5264351852,2009-07-06,12:38:04
40.058132,116.404011,0,225,40000.5264583333,2009-07-06,12:38:06
40.058121,116.404007,0,225,40000.5265162037,2009-07-06,12:38:11
40.058113,116.403996,0,224,40000.5265740741,2009-07-06,12:38:16
40.058127,116.403972,0,219,40000.5266319444,2009-07-06,12:38:21
40.058128,116.403946,0,214,40000.5266898148,2009-07-06,12:38:26
40.058132,116.403927,0,214,40000.5267476852,2009-07-06,12:38:31
40.058132,116.403927,0,214,40000.5267824074,2009-07-06,12:38:34
40.05813,116.403924,0,214,40000.5268055556,2009-07-06,12:38:36
40.058131,116.403937,0,214,40000.5268634259,2009-07-06,12:38:41
40.058162,116.403956,0,208,40000.5269212963,2009-07-06,12:38:46
40.058163,116.403966,0,208,40000.5269791667,2009-07-06,12:38:51
40.058164,116.403977,0,208,40000.527037037,2009-07-06,12:38:56
40.058164,116.403977,0,208,40000.5270717593,2009-07-06,12:38:59
40.058165,116.403974,0,208,40000.5270949074,2009-07-06,12:39:01
40.05817,116.403951,0,210,40000.5271527778,2009-07-06,12:39:06
40.058168,116.403927,0,212,40000.5272106482,2009-07-06,12:39:11
40.058151,116.403904,0,212,40000.5272685185,2009-07-06,12:39:16
40.058145,116.403875,0,213,40000.5273263889,2009-07-06,12:39:21
40.058126,116.4038,0,217,40000.5273842593,2009-07-06,12:39:26
40.058116,116.403732,0,219,40000.5274421296,2009-07-06,12:39:31
40.058095,116.403586,0,223,40000.5275,2009-07-06,12:39:36
40.058047,116.403405,0,226,40000.5275578704,2009-07-06,12:39:41
40.057996,116.403252,0,228,40000.5276157407,2009-07-06,12:39:46
40.058024,116.40335,0,228,40000.5276736111,2009-07-06,12:39:51
40.058043,116.40347,0,229,40000.5277314815,2009-07-06,12:39:56
40.05807,116.403587,0,229,40000.5277893519,2009-07-06,12:40:01
40.058089,116.403641,0,230,40000.5278472222,2009-07-06,12:40:06
40.058111,116.403656,0,230,40000.5279050926,2009-07-06,12:40:11
40.05814,116.40375,0,228,40000.527962963,2009-07-06,12:40:16
40.058127,116.403771,0,226,40000.5280208333,2009-07-06,12:40:21
40.058101,116.403722,0,225,40000.5280787037,2009-07-06,12:40:26
40.05806,116.403631,0,224,40000.5281365741,2009-07-06,12:40:31
40.058069,116.403644,0,223,40000.5281944444,2009-07-06,12:40:36
40.058055,116.403622,0,223,40000.5282523148,2009-07-06,12:40:41
40.058028,116.403565,0,222,40000.5283101852,2009-07-06,12:40:46
40.058022,116.40351,0,222,40000.5283680556,2009-07-06,12:40:51
40.058031,116.403539,0,222,40000.5284259259,2009-07-06,12:40:56
40.058009,116.403445,0,222,40000.5284837963,2009-07-06,12:41:01
40.058028,116.403391,0,223,40000.5285416667,2009-07-06,12:41:06
40.058047,116.403391,0,223,40000.528599537,2009-07-06,12:41:11
40.058055,116.403421,0,223,40000.5286574074,2009-07-06,12:41:16
40.058087,116.403511,0,227,40000.5287152778,2009-07-06,12:41:21
40.0581,116.403703,0,230,40000.5287731481,2009-07-06,12:41:26
40.05812,116.403939,0,232,40000.5288310185,2009-07-06,12:41:31
40.058135,116.404035,0,233,40000.5288888889,2009-07-06,12:41:36
40.058133,116.40409,0,227,40000.5289467593,2009-07-06,12:41:41
40.058133,116.40409,0,227,40000.5289814815,2009-07-06,12:41:44
40.058134,116.404089,0,226,40000.5290046296,2009-07-06,12:41:46
40.058139,116.404072,0,227,40000.5290625,2009-07-06,12:41:51
40.058139,116.404084,0,226,40000.5291203704,2009-07-06,12:41:56
40.058147,116.404093,0,226,40000.5291782407,2009-07-06,12:42:01
40.058147,116.404093,0,226,40000.529212963,2009-07-06,12:42:04
40.05815,116.404088,0,226,40000.5292361111,2009-07-06,12:42:06
40.058151,116.4041,0,226,40000.5292939815,2009-07-06,12:42:11
40.058152,116.404116,0,226,40000.5293518519,2009-07-06,12:42:16
40.058194,116.404199,0,223,40000.5294097222,2009-07-06,12:42:21
40.058182,116.404226,0,225,40000.5294675926,2009-07-06,12:42:26
40.058173,116.40422,0,226,40000.529525463,2009-07-06,12:42:31
40.058157,116.404157,0,227,40000.5295833333,2009-07-06,12:42:36
40.05815,116.404068,0,226,40000.5296412037,2009-07-06,12:42:41
40.058157,116.403997,0,224,40000.5296990741,2009-07-06,12:42:46
40.058152,116.403938,0,222,40000.5297569444,2009-07-06,12:42:51
40.058123,116.40386,0,221,40000.5298148148,2009-07-06,12:42:56
40.058092,116.40378,0,222,40000.5298726852,2009-07-06,12:43:01
40.058053,116.403728,0,223,40000.5299305556,2009-07-06,12:43:06
40.058072,116.403766,0,220,40000.5299884259,2009-07-06,12:43:11
40.058067,116.403747,0,220,40000.5300462963,2009-07-06,12:43:16
40.058076,116.403714,0,220,40000.5301041667,2009-07-06,12:43:21
40.058052,116.403598,0,220,40000.530162037,2009-07-06,12:43:26
40.058011,116.403496,0,220,40000.5302199074,2009-07-06,12:43:31
40.057997,116.403497,0,220,40000.5302777778,2009-07-06,12:43:36
40.058007,116.40359,0,219,40000.5303356481,2009-07-06,12:43:41
40.058011,116.403622,0,219,40000.5303935185,2009-07-06,12:43:46
40.058011,116.403622,0,219,40000.5304282407,2009-07-06,12:43:49
40.058012,116.403624,0,219,40000.5304513889,2009-07-06,12:43:51
40.058013,116.403633,0,219,40000.5305092593,2009-07-06,12:43:56
40.058014,116.40362,0,219,40000.5305671296,2009-07-06,12:44:01
40.058029,116.403646,0,219,40000.530625,2009-07-06,12:44:06
40.058038,116.403677,0,219,40000.5306828704,2009-07-06,12:44:11
40.058041,116.403697,0,219,40000.5307407407,2009-07-06,12:44:16
40.058042,116.403709,0,219,40000.5307986111,2009-07-06,12:44:21
40.058083,116.403869,0,219,40000.5308564815,2009-07-06,12:44:26
40.058126,116.403992,0,220,40000.5309143519,2009-07-06,12:44:31
40.058144,116.404017,0,221,40000.5309722222,2009-07-06,12:44:36
40.058145,116.404011,0,221,40000.5310300926,2009-07-06,12:44:41
40.058145,116.404011,0,221,40000.5310648148,2009-07-06,12:44:44
40.058152,116.404014,0,222,40000.531087963,2009-07-06,12:44:46
40.058207,116.40408,0,224,40000.5311458333,2009-07-06,12:44:51
40.058296,116.404169,0,225,40000.5312037037,2009-07-06,12:44:56
40.058339,116.404219,0,227,40000.5312615741,2009-07-06,12:45:01
40.058319,116.404193,0,228,40000.5313194444,2009-07-06,12:45:06
40.058264,116.404143,0,227,40000.5313773148,2009-07-06,12:45:11
40.058232,116.404137,0,227,40000.5314351852,2009-07-06,12:45:16
40.05821,116.404156,0,227,40000.5314930556,2009-07-06,12:45:21
40.058189,116.404141,0,228,40000.5315509259,2009-07-06,12:45:26
40.058174,116.404104,0,227,40000.5316087963,2009-07-06,12:45:31
40.058168,116.404078,0,227,40000.5316666667,2009-07-06,12:45:36
40.058143,116.404012,0,227,40000.531724537,2009-07-06,12:45:41
40.058081,116.403958,0,229,40000.5317824074,2009-07-06,12:45:46
40.05805,116.403913,0,230,40000.5318402778,2009-07-06,12:45:51
40.05807,116.403911,0,229,40000.5318981481,2009-07-06,12:45:56
40.05807,116.403923,0,229,40000.5319560185,2009-07-06,12:46:01
40.058067,116.403947,0,229,40000.5320138889,2009-07-06,12:46:06
40.058078,116.403997,0,229,40000.5320717593,2009-07-06,12:46:11
40.058091,116.404006,0,229,40000.5321296296,2009-07-06,12:46:16
40.058091,116.404006,0,229,40000.5321643518,2009-07-06,12:46:19
40.058091,116.404005,0,229,40000.5321875,2009-07-06,12:46:21
40.05809,116.404014,0,229,40000.5322453704,2009-07-06,12:46:26
40.058126,116.404059,0,229,40000.5323032407,2009-07-06,12:46:31
40.058119,116.40408,0,229,40000.5323611111,2009-07-06,12:46:36
40.058137,116.404097,0,229,40000.5324189815,2009-07-06,12:46:41
40.058137,116.404097,0,229,40000.5324537037,2009-07-06,12:46:44
40.058138,116.404097,0,229,40000.5324768518,2009-07-06,12:46:46
40.058138,116.404114,0,229,40000.5325925926,2009-07-06,12:46:56
40.058136,116.404115,0,229,40000.532650463,2009-07-06,12:47:01
40.058136,116.404115,0,229,40000.5326851852,2009-07-06,12:47:04
40.058135,116.404109,0,229,40000.5327083333,2009-07-06,12:47:06
40.058112,116.40406,0,230,40000.5327662037,2009-07-06,12:47:11
40.058095,116.40397,0,230,40000.5328240741,2009-07-06,12:47:16
40.058068,116.403934,0,229,40000.5328819444,2009-07-06,12:47:21
40.058034,116.403932,0,229,40000.5329398148,2009-07-06,12:47:26
40.058018,116.403943,0,228,40000.5329976852,2009-07-06,12:47:31
40.058032,116.403967,0,228,40000.5330555556,2009-07-06,12:47:36
40.05803,116.403886,0,229,40000.5331134259,2009-07-06,12:47:41
40.058032,116.403853,0,230,40000.5331712963,2009-07-06,12:47:46
40.058026,116.403838,0,231,40000.5332291667,2009-07-06,12:47:51
40.058029,116.403822,0,232,40000.533287037,2009-07-06,12:47:56
40.058017,116.403796,0,232,40000.5333449074,2009-07-06,12:48:01
40.057982,116.403774,0,232,40000.5334027778,2009-07-06,12:48:06
40.057962,116.403782,0,232,40000.5334606481,2009-07-06,12:48:11
40.057962,116.403782,0,232,40000.5334953704,2009-07-06,12:48:14
40.057963,116.403787,0,233,40000.5335185185,2009-07-06,12:48:16
40.058002,116.403833,0,236,40000.5335763889,2009-07-06,12:48:21
40.058002,116.403833,0,236,40000.5336111111,2009-07-06,12:48:24
40.058002,116.403827,0,236,40000.5336342593,2009-07-06,12:48:26
40.058014,116.403864,0,237,40000.5336921296,2009-07-06,12:48:31
40.058025,116.403922,0,239,40000.53375,2009-07-06,12:48:36
40.058038,116.404001,0,239,40000.5338078704,2009-07-06,12:48:41
40.058058,116.404023,0,241,40000.5338657407,2009-07-06,12:48:46
40.058087,116.404011,0,242,40000.5339236111,2009-07-06,12:48:51
40.058111,116.403989,0,243,40000.5339814815,2009-07-06,12:48:56
40.058144,116.40401,0,243,40000.5340393518,2009-07-06,12:49:01
40.058179,116.404021,0,243,40000.5340972222,2009-07-06,12:49:06
40.058168,116.404043,0,244,40000.5341550926,2009-07-06,12:49:11
40.057375,116.395599,0,-256,40000.5351967593,2009-07-06,12:50:41
40.057395,116.396235,0,-191,40000.5352546296,2009-07-06,12:50:46
40.057402,116.396523,0,-182,40000.5353125,2009-07-06,12:50:51
40.057416,116.396802,0,-180,40000.5353703704,2009-07-06,12:50:56
40.057434,116.397094,0,-179,40000.5354282407,2009-07-06,12:51:01
40.057455,116.397325,0,-178,40000.5354861111,2009-07-06,12:51:06
40.057473,116.397521,0,-177,40000.5355439815,2009-07-06,12:51:11
40.057482,116.397631,0,-168,40000.5356018519,2009-07-06,12:51:16
40.057476,116.39765,0,-161,40000.5356597222,2009-07-06,12:51:21
40.057473,116.397666,0,-158,40000.5357175926,2009-07-06,12:51:26
40.057472,116.397682,0,-155,40000.535775463,2009-07-06,12:51:31
40.057472,116.397682,0,-155,40000.5358101852,2009-07-06,12:51:34
40.057472,116.397684,0,-154,40000.5358333333,2009-07-06,12:51:36
40.057472,116.397675,0,-152,40000.5358912037,2009-07-06,12:51:41
40.057428,116.397675,0,-111,40000.5359490741,2009-07-06,12:51:46
40.057424,116.397744,0,-92,40000.5360069444,2009-07-06,12:51:51
40.057424,116.397789,0,-74,40000.5360648148,2009-07-06,12:51:56
40.057471,116.39801,0,-59,40000.5361226852,2009-07-06,12:52:01
40.0575,116.398047,0,-56,40000.5361805556,2009-07-06,12:52:06
40.057511,116.398135,0,-47,40000.5362384259,2009-07-06,12:52:11
40.057532,116.398234,0,-34,40000.5362962963,2009-07-06,12:52:16
40.057533,116.398259,0,-22,40000.5363541667,2009-07-06,12:52:21
40.057525,116.398381,0,-11,40000.536412037,2009-07-06,12:52:26
40.057531,116.398448,0,-7,40000.5364699074,2009-07-06,12:52:31
40.057531,116.398464,0,-7,40000.5365277778,2009-07-06,12:52:36
40.057515,116.398665,0,5,40000.5365856481,2009-07-06,12:52:41
40.057502,116.39875,0,14,40000.5366435185,2009-07-06,12:52:46
40.057501,116.398757,0,14,40000.5367013889,2009-07-06,12:52:51
40.0575,116.398762,0,15,40000.5367592593,2009-07-06,12:52:56
40.0575,116.398762,0,15,40000.5367939815,2009-07-06,12:52:59
40.0575,116.398761,0,15,40000.5368171296,2009-07-06,12:53:01
40.057491,116.398698,0,19,40000.536875,2009-07-06,12:53:06
40.057786,116.403286,0,216,40000.5375694444,2009-07-06,12:54:06
40.05779,116.403298,0,216,40000.5376273148,2009-07-06,12:54:11
40.057868,116.40355,0,222,40000.5376851852,2009-07-06,12:54:16
40.05794,116.403561,0,310,40000.5402314815,2009-07-06,12:57:56
40.058062,116.403464,0,250,40000.5402893518,2009-07-06,12:58:01
40.058049,116.40342,0,243,40000.5403472222,2009-07-06,12:58:06
40.058051,116.403524,0,238,40000.5404050926,2009-07-06,12:58:11
40.058049,116.403594,0,238,40000.540462963,2009-07-06,12:58:16
40.058059,116.403625,0,238,40000.5405208333,2009-07-06,12:58:21
40.058048,116.403607,0,238,40000.5405787037,2009-07-06,12:58:26
40.058049,116.40379,0,238,40000.5406365741,2009-07-06,12:58:31
40.058037,116.403796,0,238,40000.5406944444,2009-07-06,12:58:36
40.058013,116.403714,0,238,40000.5407523148,2009-07-06,12:58:41
40.057979,116.403614,0,237,40000.5408101852,2009-07-06,12:58:46
40.057961,116.403568,0,237,40000.5408680556,2009-07-06,12:58:51
40.057959,116.403577,0,236,40000.5409259259,2009-07-06,12:58:56
40.057915,116.403512,0,236,40000.5409837963,2009-07-06,12:59:01
40.057874,116.403471,0,236,40000.5410416667,2009-07-06,12:59:06
40.057837,116.403483,0,236,40000.541099537,2009-07-06,12:59:11
40.057786,116.404045,0,214,40000.5411574074,2009-07-06,12:59:16
40.05861,116.404552,0,451,40000.5412152778,2009-07-06,12:59:21
40.058768,116.404266,0,477,40000.5412731481,2009-07-06,12:59:26
40.059229,116.404527,0,492,40000.5413310185,2009-07-06,12:59:31
40.059226,116.404148,0,465,40000.5413888889,2009-07-06,12:59:36
40.057978,116.40428,0,244,40000.5416203704,2009-07-06,12:59:56
40.058042,116.404264,0,244,40000.5416782407,2009-07-06,13:00:01
40.058206,116.404245,0,244,40000.5417361111,2009-07-06,13:00:06
40.058293,116.404258,0,244,40000.5417939815,2009-07-06,13:00:11
40.058222,116.404004,0,243,40000.5418518518,2009-07-06,13:00:16
40.058138,116.403789,0,242,40000.5419097222,2009-07-06,13:00:21
40.058155,116.403714,0,242,40000.5419675926,2009-07-06,13:00:26
40.058155,116.403714,0,242,40000.5420023148,2009-07-06,13:00:29
40.058162,116.403711,0,240,40000.542025463,2009-07-06,13:00:31
40.058099,116.40356,0,240,40000.5420833333,2009-07-06,13:00:36
40.058062,116.403503,0,240,40000.5421412037,2009-07-06,13:00:41
40.058059,116.403493,0,238,40000.5421990741,2009-07-06,13:00:46
40.058053,116.403479,0,238,40000.5422569444,2009-07-06,13:00:51
40.058043,116.403463,0,238,40000.5423148148,2009-07-06,13:00:56
40.058042,116.403477,0,237,40000.5423726852,2009-07-06,13:01:01
40.058035,116.403489,0,237,40000.5424305556,2009-07-06,13:01:06
40.058029,116.40348,0,243,40000.5424884259,2009-07-06,13:01:11
40.058025,116.403459,0,248,40000.5425462963,2009-07-06,13:01:16
40.058023,116.403468,0,251,40000.5426041667,2009-07-06,13:01:21
40.058034,116.403486,0,254,40000.542662037,2009-07-06,13:01:26
40.058031,116.403539,0,254,40000.5427199074,2009-07-06,13:01:31
40.058031,116.403555,0,253,40000.5427777778,2009-07-06,13:01:36
40.058045,116.403546,0,253,40000.5428356482,2009-07-06,13:01:41
40.058082,116.40352,0,252,40000.5428935185,2009-07-06,13:01:46
40.05812,116.403488,0,252,40000.5429513889,2009-07-06,13:01:51
40.058138,116.403437,0,251,40000.5430092593,2009-07-06,13:01:56
40.058205,116.403442,0,251,40000.5430671296,2009-07-06,13:02:01
40.058265,116.403446,0,252,40000.543125,2009-07-06,13:02:06
40.058332,116.403422,0,253,40000.5431828704,2009-07-06,13:02:11
40.058389,116.403378,0,253,40000.5432407407,2009-07-06,13:02:16
40.058446,116.403324,0,253,40000.5432986111,2009-07-06,13:02:21
40.059302,116.401683,0,245,40000.5438194444,2009-07-06,13:03:06
40.059308,116.40184,0,243,40000.5438773148,2009-07-06,13:03:11
40.059373,116.401939,0,244,40000.5439351852,2009-07-06,13:03:16
40.059428,116.401991,0,244,40000.5439930556,2009-07-06,13:03:21
40.059458,116.402012,0,244,40000.5440509259,2009-07-06,13:03:26
40.059475,116.40206,0,245,40000.5441087963,2009-07-06,13:03:31
40.058935,116.403506,0,247,40000.544224537,2009-07-06,13:03:41
40.059105,116.403379,0,245,40000.5442824074,2009-07-06,13:03:46
