# Supplementary material for: Research on differential privacy protection method based on user tendency
Source: PLoS One. 2023 Oct 26;18(10):e0288823. doi: 10.1371/journal.pone.0288823 (PMC10602288; doi:10.1371/journal.pone.0288823)
Supplement: S2 Data — (ZIP) [file pone.0288823.s002.zip › Data 5-2/022/Trajectory/20090706235307.plt]

Geolife trajectory
WGS 84
Altitude is in Feet
Reserved 3
0,2,255,My Track,0,0,2,8421376
0
40.053713,116.403264,0,127,40000.9952199074,2009-07-06,23:53:07
40.053413,116.403333,0,157,40000.9952777778,2009-07-06,23:53:12
40.053067,116.403351,0,144,40000.9953356481,2009-07-06,23:53:17
40.052749,116.403383,0,137,40000.9953935185,2009-07-06,23:53:22
40.052477,116.40343,0,124,40000.9954513889,2009-07-06,23:53:27
40.052298,116.403498,0,115,40000.9955092593,2009-07-06,23:53:32
40.052192,116.403708,0,118,40000.9955671296,2009-07-06,23:53:37
40.052117,116.403976,0,116,40000.995625,2009-07-06,23:53:42
40.052034,116.404239,0,113,40000.9956828704,2009-07-06,23:53:47
40.052287,116.404547,0,149,40000.9957407407,2009-07-06,23:53:52
40.05229,116.404694,0,146,40000.9957986111,2009-07-06,23:53:57
40.052262,116.404705,0,147,40000.9958564815,2009-07-06,23:54:02
40.052265,116.404707,0,146,40000.9959143519,2009-07-06,23:54:07
40.052265,116.404707,0,146,40000.9959490741,2009-07-06,23:54:10
40.052265,116.40471,0,146,40000.9959722222,2009-07-06,23:54:12
40.052196,116.404818,0,147,40000.9960300926,2009-07-06,23:54:17
40.052174,116.404936,0,147,40000.996087963,2009-07-06,23:54:22
40.051925,116.404806,0,197,40000.9982060185,2009-07-06,23:57:25
40.051919,116.404807,0,197,40000.9982291667,2009-07-06,23:57:27
40.051897,116.404813,0,198,40000.998287037,2009-07-06,23:57:32
40.051795,116.40483,0,185,40000.9983449074,2009-07-06,23:57:37
40.051697,116.404812,0,173,40000.9984027778,2009-07-06,23:57:42
40.051697,116.404812,0,173,40000.9984375,2009-07-06,23:57:45
40.051698,116.404815,0,155,40000.9984606481,2009-07-06,23:57:47
40.051675,116.404833,0,142,40000.9985185185,2009-07-06,23:57:52
40.051663,116.404847,0,129,40000.9985763889,2009-07-06,23:57:57
40.051622,116.404885,0,114,40000.9986342593,2009-07-06,23:58:02
40.051624,116.404919,0,94,40000.9986921296,2009-07-06,23:58:07
40.051615,116.404927,0,86,40000.99875,2009-07-06,23:58:12
40.051601,116.404932,0,79,40000.9988078704,2009-07-06,23:58:17
40.051538,116.404954,0,73,40000.9988657407,2009-07-06,23:58:22
40.051537,116.404955,0,72,40000.9989236111,2009-07-06,23:58:27
40.051536,116.404956,0,72,40000.9989814815,2009-07-06,23:58:32
40.051535,116.404957,0,72,40000.9990393519,2009-07-06,23:58:37
40.051534,116.404959,0,72,40000.9990972222,2009-07-06,23:58:42
40.051533,116.404959,0,72,40000.9991550926,2009-07-06,23:58:47
40.051533,116.404958,0,72,40000.999212963,2009-07-06,23:58:52
40.051532,116.404958,0,72,40000.9992708333,2009-07-06,23:58:57
40.051532,116.404959,0,72,40000.9993287037,2009-07-06,23:59:02
40.051532,116.404958,0,72,40000.9993865741,2009-07-06,23:59:07
40.051531,116.404958,0,73,40000.9994444444,2009-07-06,23:59:12
40.05153,116.404958,0,73,40000.9995023148,2009-07-06,23:59:17
40.051531,116.404956,0,73,40000.9995601852,2009-07-06,23:59:22
40.051531,116.404956,0,73,40000.9995949074,2009-07-06,23:59:25
40.051534,116.404952,0,73,40000.9996180556,2009-07-06,23:59:27
40.051547,116.404926,0,74,40000.9996759259,2009-07-06,23:59:32
40.051564,116.404723,0,74,40000.9997337963,2009-07-06,23:59:37
40.051862,116.403967,0,69,40000.9997916667,2009-07-06,23:59:42
40.052365,116.403092,0,65,40000.999849537,2009-07-06,23:59:47
40.052762,116.402086,0,60,40000.9999074074,2009-07-06,23:59:52
40.053152,116.40109,0,60,40000.9999652778,2009-07-06,23:59:57
40.053535,116.400082,0,61,40001.0000231481,2009-07-07,00:00:02
40.053931,116.399112,0,60,40001.0000810185,2009-07-07,00:00:07
40.054328,116.398182,0,56,40001.0001388889,2009-07-07,00:00:12
40.054726,116.397234,0,52,40001.0001967593,2009-07-07,00:00:17
40.055133,116.396285,0,50,40001.0002546296,2009-07-07,00:00:22
40.05552,116.395337,0,57,40001.0003125,2009-07-07,00:00:27
40.055913,116.39441,0,59,40001.0003703704,2009-07-07,00:00:32
40.056311,116.393455,0,66,40001.0004282407,2009-07-07,00:00:37
40.056704,116.392501,0,72,40001.0004861111,2009-07-07,00:00:42
40.057071,116.391572,0,82,40001.0005439815,2009-07-07,00:00:47
40.057445,116.390674,0,83,40001.0006018518,2009-07-07,00:00:52
40.05781,116.389795,0,86,40001.0006597222,2009-07-07,00:00:57
40.058175,116.388911,0,91,40001.0007175926,2009-07-07,00:01:02
40.058543,116.388069,0,98,40001.000775463,2009-07-07,00:01:07
40.058909,116.387213,0,105,40001.0008333333,2009-07-07,00:01:12
40.059255,116.386318,0,118,40001.0008912037,2009-07-07,00:01:17
40.059607,116.38547,0,129,40001.0009490741,2009-07-07,00:01:22
40.05995,116.38463,0,135,40001.0010069444,2009-07-07,00:01:27
40.060315,116.383852,0,124,40001.0010648148,2009-07-07,00:01:32
40.060641,116.383055,0,124,40001.0011226852,2009-07-07,00:01:37
40.060977,116.382315,0,119,40001.0011805556,2009-07-07,00:01:42
40.061278,116.381567,0,128,40001.0012384259,2009-07-07,00:01:47
40.061642,116.380716,0,134,40001.0012962963,2009-07-07,00:01:52
40.062036,116.379795,0,134,40001.0013541667,2009-07-07,00:01:57
40.062426,116.378878,0,133,40001.001412037,2009-07-07,00:02:02
40.062809,116.377955,0,131,40001.0014699074,2009-07-07,00:02:07
40.063176,116.377039,0,136,40001.0015277778,2009-07-07,00:02:12
40.063574,116.376147,0,138,40001.0015856481,2009-07-07,00:02:17
40.063944,116.375259,0,129,40001.0016435185,2009-07-07,00:02:22
40.06432,116.37438,0,124,40001.0017013889,2009-07-07,00:02:27
40.064698,116.373489,0,117,40001.0017592593,2009-07-07,00:02:32
40.065057,116.372613,0,107,40001.0018171296,2009-07-07,00:02:37
40.065412,116.37173,0,114,40001.001875,2009-07-07,00:02:42
40.065778,116.370834,0,119,40001.0019328704,2009-07-07,00:02:47
40.066149,116.369954,0,125,40001.0019907407,2009-07-07,00:02:52
40.066499,116.369094,0,129,40001.0020486111,2009-07-07,00:02:57
40.066876,116.368271,0,122,40001.0021064815,2009-07-07,00:03:02
40.067204,116.367452,0,118,40001.0021643518,2009-07-07,00:03:07
40.067585,116.366633,0,115,40001.0022222222,2009-07-07,00:03:12
40.067943,116.36574,0,125,40001.0022800926,2009-07-07,00:03:17
40.068278,116.364782,0,131,40001.002337963,2009-07-07,00:03:22
40.068587,116.363813,0,136,40001.0023958333,2009-07-07,00:03:27
40.06882,116.362829,0,139,40001.0024537037,2009-07-07,00:03:32
40.068976,116.361851,0,142,40001.0025115741,2009-07-07,00:03:37
40.06907,116.36086,0,145,40001.0025694444,2009-07-07,00:03:42
40.069109,116.359857,0,142,40001.0026273148,2009-07-07,00:03:47
40.069137,116.358831,0,138,40001.0026851852,2009-07-07,00:03:52
40.069148,116.357827,0,131,40001.0027430556,2009-07-07,00:03:57
40.069151,116.356817,0,130,40001.0028009259,2009-07-07,00:04:02
40.069157,116.356009,0,129,40001.0028587963,2009-07-07,00:04:07
40.069162,116.355416,0,127,40001.0029166667,2009-07-07,00:04:12
40.06917,116.354943,0,124,40001.002974537,2009-07-07,00:04:17
40.069165,116.354637,0,121,40001.0030324074,2009-07-07,00:04:22
40.069133,116.354513,0,118,40001.0030902778,2009-07-07,00:04:27
40.069121,116.354485,0,117,40001.0031481481,2009-07-07,00:04:32
40.069121,116.354485,0,117,40001.0031828704,2009-07-07,00:04:35
40.069124,116.354481,0,116,40001.0032060185,2009-07-07,00:04:37
40.069129,116.354496,0,116,40001.0032638889,2009-07-07,00:04:42
40.069129,116.354496,0,116,40001.0032986111,2009-07-07,00:04:45
40.069125,116.354504,0,116,40001.0033217593,2009-07-07,00:04:47
40.06912,116.354515,0,116,40001.0033796296,2009-07-07,00:04:52
40.069125,116.354505,0,116,40001.0034375,2009-07-07,00:04:57
40.069134,116.354487,0,116,40001.0034953704,2009-07-07,00:05:02
40.069138,116.354477,0,116,40001.0035532407,2009-07-07,00:05:07
40.069138,116.354477,0,116,40001.003587963,2009-07-07,00:05:10
40.069143,116.354469,0,116,40001.0036111111,2009-07-07,00:05:12
40.06913,116.354423,0,119,40001.0036689815,2009-07-07,00:05:17
40.069089,116.354255,0,126,40001.0037268519,2009-07-07,00:05:22
40.069132,116.35367,0,138,40001.0037847222,2009-07-07,00:05:27
40.069157,116.352757,0,145,40001.0038425926,2009-07-07,00:05:32
40.069175,116.351573,0,129,40001.003900463,2009-07-07,00:05:37
40.069172,116.350444,0,132,40001.0039583333,2009-07-07,00:05:42
40.069181,116.349388,0,130,40001.0040162037,2009-07-07,00:05:47
40.069214,116.348306,0,121,40001.0040740741,2009-07-07,00:05:52
40.069312,116.347273,0,130,40001.0041319444,2009-07-07,00:05:57
40.06943,116.346287,0,135,40001.0041898148,2009-07-07,00:06:02
40.069522,116.34538,0,140,40001.0042476852,2009-07-07,00:06:07
40.069538,116.34448,0,135,40001.0043055556,2009-07-07,00:06:12
40.069549,116.343499,0,136,40001.0043634259,2009-07-07,00:06:17
40.06955,116.342519,0,137,40001.0044212963,2009-07-07,00:06:22
40.06952,116.341531,0,137,40001.0044791667,2009-07-07,00:06:27
40.069384,116.340549,0,139,40001.004537037,2009-07-07,00:06:32
40.069304,116.339538,0,142,40001.0045949074,2009-07-07,00:06:37
40.069299,116.338512,0,140,40001.0046527778,2009-07-07,00:06:42
40.069312,116.337471,0,139,40001.0047106481,2009-07-07,00:06:47
40.069298,116.336418,0,143,40001.0047685185,2009-07-07,00:06:52
40.06931,116.335356,0,147,40001.0048263889,2009-07-07,00:06:57
40.069342,116.334274,0,144,40001.0048842593,2009-07-07,00:07:02
40.069406,116.333247,0,141,40001.0049421296,2009-07-07,00:07:07
40.069465,116.332222,0,145,40001.005,2009-07-07,00:07:12
40.069477,116.331375,0,145,40001.0050578704,2009-07-07,00:07:17
40.069493,116.33073,0,145,40001.0051157407,2009-07-07,00:07:22
40.069508,116.330281,0,141,40001.0051736111,2009-07-07,00:07:27
40.069513,116.33007,0,141,40001.0052314815,2009-07-07,00:07:32
40.069488,116.329958,0,143,40001.0052893519,2009-07-07,00:07:37
40.06947,116.329894,0,144,40001.0053472222,2009-07-07,00:07:42
40.06947,116.329891,0,145,40001.0054050926,2009-07-07,00:07:47
40.06947,116.329891,0,145,40001.0054398148,2009-07-07,00:07:50
40.069471,116.329886,0,145,40001.005462963,2009-07-07,00:07:52
40.069476,116.329869,0,146,40001.0055208333,2009-07-07,00:07:57
40.069472,116.329875,0,147,40001.0055787037,2009-07-07,00:08:02
40.069472,116.329875,0,147,40001.0056134259,2009-07-07,00:08:05
40.069475,116.32987,0,146,40001.0056365741,2009-07-07,00:08:07
40.069479,116.32986,0,147,40001.0056944444,2009-07-07,00:08:12
40.069481,116.329859,0,146,40001.0057523148,2009-07-07,00:08:17
40.069481,116.329859,0,146,40001.005787037,2009-07-07,00:08:20
40.069479,116.329864,0,146,40001.0058101852,2009-07-07,00:08:22
40.06949,116.329848,0,146,40001.0058680556,2009-07-07,00:08:27
40.069669,116.329552,0,146,40001.0059259259,2009-07-07,00:08:32
40.06982,116.329024,0,146,40001.0059837963,2009-07-07,00:08:37
40.069829,116.32817,0,147,40001.0060416667,2009-07-07,00:08:42
40.06978,116.327065,0,146,40001.006099537,2009-07-07,00:08:47
40.069696,116.325953,0,142,40001.0061574074,2009-07-07,00:08:52
40.069562,116.324809,0,139,40001.0062152778,2009-07-07,00:08:57
40.069475,116.32373,0,137,40001.0062731481,2009-07-07,00:09:02
40.069431,116.322674,0,134,40001.0063310185,2009-07-07,00:09:07
40.069387,116.321637,0,130,40001.0063888889,2009-07-07,00:09:12
40.069398,116.320652,0,128,40001.0064467593,2009-07-07,00:09:17
40.069379,116.319642,0,127,40001.0065046296,2009-07-07,00:09:22
40.069362,116.318581,0,126,40001.0065625,2009-07-07,00:09:27
40.069354,116.317505,0,126,40001.0066203704,2009-07-07,00:09:32
40.069513,116.316479,0,134,40001.0066782407,2009-07-07,00:09:37
40.069586,116.315451,0,144,40001.0067361111,2009-07-07,00:09:42
40.069649,116.314597,0,148,40001.0067939815,2009-07-07,00:09:47
40.06963,116.313967,0,150,40001.0068518519,2009-07-07,00:09:52
40.069575,116.313499,0,152,40001.0069097222,2009-07-07,00:09:57
40.069622,116.313272,0,158,40001.0069675926,2009-07-07,00:10:02
40.069636,116.313143,0,164,40001.007025463,2009-07-07,00:10:07
40.069618,116.313088,0,167,40001.0070833333,2009-07-07,00:10:12
40.069612,116.313103,0,170,40001.0071412037,2009-07-07,00:10:17
40.069604,116.313106,0,170,40001.0071990741,2009-07-07,00:10:22
40.069605,116.313107,0,169,40001.0072569444,2009-07-07,00:10:27
40.069605,116.313107,0,169,40001.0072916667,2009-07-07,00:10:30
40.069608,116.313103,0,169,40001.0073148148,2009-07-07,00:10:32
40.06965,116.313079,0,169,40001.0073726852,2009-07-07,00:10:37
40.069694,116.313072,0,170,40001.0074305556,2009-07-07,00:10:42
40.069698,116.313067,0,170,40001.0074884259,2009-07-07,00:10:47
40.069698,116.313067,0,170,40001.0075231481,2009-07-07,00:10:50
40.069697,116.313067,0,170,40001.0075462963,2009-07-07,00:10:52
40.069702,116.313056,0,170,40001.0076041667,2009-07-07,00:10:57
40.069834,116.313008,0,169,40001.007662037,2009-07-07,00:11:02
40.070247,116.312834,0,168,40001.0077199074,2009-07-07,00:11:07
40.070993,116.312564,0,168,40001.0077777778,2009-07-07,00:11:12
40.071796,116.312252,0,168,40001.0078356481,2009-07-07,00:11:17
40.072547,116.311759,0,165,40001.0078935185,2009-07-07,00:11:22
40.072783,116.310725,0,162,40001.0079513889,2009-07-07,00:11:27
40.072833,116.30956,0,159,40001.0080092593,2009-07-07,00:11:32
40.072598,116.308282,0,158,40001.0080671296,2009-07-07,00:11:37
40.072708,116.307249,0,157,40001.008125,2009-07-07,00:11:42
40.071192,116.304769,0,159,40001.0081828704,2009-07-07,00:11:47
40.071333,116.303587,0,159,40001.0082407407,2009-07-07,00:11:52
40.071486,116.302608,0,160,40001.0082986111,2009-07-07,00:11:57
40.071564,116.301674,0,161,40001.0083564815,2009-07-07,00:12:02
40.071517,116.300714,0,163,40001.0084143518,2009-07-07,00:12:07
40.071314,116.299798,0,165,40001.0084722222,2009-07-07,00:12:12
40.071133,116.298915,0,167,40001.0085300926,2009-07-07,00:12:17
40.037634,116.310063,0,232,40001.0122916667,2009-07-07,00:17:42
40.037079,116.310761,0,190,40001.012349537,2009-07-07,00:17:47
40.036504,116.311255,0,193,40001.0124074074,2009-07-07,00:17:52
40.035924,116.311715,0,203,40001.0124652778,2009-07-07,00:17:57
40.035359,116.31212,0,205,40001.0125231481,2009-07-07,00:18:02
40.034833,116.312499,0,206,40001.0125810185,2009-07-07,00:18:07
40.034343,116.312856,0,204,40001.0126388889,2009-07-07,00:18:12
40.033774,116.31325,0,205,40001.0126967593,2009-07-07,00:18:17
40.03313,116.313585,0,207,40001.0127546296,2009-07-07,00:18:22
40.032451,116.31383,0,207,40001.0128125,2009-07-07,00:18:27
40.031914,116.313952,0,206,40001.0128703704,2009-07-07,00:18:32
40.031501,116.314106,0,206,40001.0129282407,2009-07-07,00:18:37
39.99492,116.330793,0,305,40001.0168055556,2009-07-07,00:24:12
39.993837,116.331386,0,232,40001.0168634259,2009-07-07,00:24:17
39.993054,116.33137,0,238,40001.0169212963,2009-07-07,00:24:22
39.992441,116.331412,0,251,40001.0169791667,2009-07-07,00:24:27
39.992013,116.331497,0,262,40001.017037037,2009-07-07,00:24:32
39.991616,116.33153,0,270,40001.0170949074,2009-07-07,00:24:37
39.991271,116.331718,0,228,40001.0171527778,2009-07-07,00:24:42
39.990995,116.331781,0,224,40001.0172106481,2009-07-07,00:24:47
39.990755,116.331778,0,229,40001.0172685185,2009-07-07,00:24:52
39.980411,116.332499,0,-82,40001.0188888889,2009-07-07,00:27:12
39.979477,116.332699,0,139,40001.0189467593,2009-07-07,00:27:17
39.978748,116.332754,0,206,40001.0190046296,2009-07-07,00:27:22
39.975457,116.333939,0,160,40001.0192939815,2009-07-07,00:27:47
39.975085,116.334035,0,161,40001.0193518519,2009-07-07,00:27:52
39.974911,116.333867,0,99,40001.0223611111,2009-07-07,00:32:12
39.974843,116.33374,0,96,40001.0224189815,2009-07-07,00:32:17
39.9749,116.333679,0,105,40001.0224768519,2009-07-07,00:32:22
39.974929,116.33365,0,106,40001.0225347222,2009-07-07,00:32:27
39.974923,116.333621,0,108,40001.0225925926,2009-07-07,00:32:32
39.974909,116.333576,0,114,40001.022650463,2009-07-07,00:32:37
39.974908,116.333514,0,118,40001.0227083333,2009-07-07,00:32:42
39.974902,116.333439,0,120,40001.0227662037,2009-07-07,00:32:47
39.974898,116.333359,0,124,40001.0228240741,2009-07-07,00:32:52
39.974894,116.333302,0,125,40001.0228819444,2009-07-07,00:32:57
39.974853,116.33324,0,123,40001.0229398148,2009-07-07,00:33:02
39.974812,116.33318,0,124,40001.0229976852,2009-07-07,00:33:07
39.974822,116.333081,0,127,40001.0230555556,2009-07-07,00:33:12
39.974836,116.332994,0,130,40001.0231134259,2009-07-07,00:33:17
39.974843,116.332919,0,131,40001.0231712963,2009-07-07,00:33:22
39.974841,116.332839,0,133,40001.0232291667,2009-07-07,00:33:27
39.974871,116.332749,0,134,40001.023287037,2009-07-07,00:33:32
39.974858,116.332705,0,135,40001.0233449074,2009-07-07,00:33:37
39.974861,116.332624,0,135,40001.0234027778,2009-07-07,00:33:42
39.97486,116.332541,0,136,40001.0234606481,2009-07-07,00:33:47
39.97487,116.332466,0,137,40001.0235185185,2009-07-07,00:33:52
39.974874,116.332365,0,140,40001.0235763889,2009-07-07,00:33:57
39.974881,116.332282,0,138,40001.0236342593,2009-07-07,00:34:02
39.974886,116.33221,0,131,40001.0236921296,2009-07-07,00:34:07
39.974872,116.332147,0,130,40001.02375,2009-07-07,00:34:12
39.974832,116.332084,0,136,40001.0238078704,2009-07-07,00:34:17
39.974827,116.332065,0,137,40001.0238657407,2009-07-07,00:34:22
39.974782,116.332019,0,135,40001.0239236111,2009-07-07,00:34:27
39.974716,116.332001,0,141,40001.0239814815,2009-07-07,00:34:32
39.974641,116.33201,0,146,40001.0240393518,2009-07-07,00:34:37
39.974581,116.332004,0,146,40001.0240972222,2009-07-07,00:34:42
39.974505,116.332001,0,148,40001.0241550926,2009-07-07,00:34:47
39.974455,116.331975,0,152,40001.024212963,2009-07-07,00:34:52
39.974387,116.331969,0,155,40001.0242708333,2009-07-07,00:34:57
39.974338,116.33198,0,153,40001.0243287037,2009-07-07,00:35:02
39.97429,116.331989,0,155,40001.0243865741,2009-07-07,00:35:07
39.974218,116.331988,0,153,40001.0244444444,2009-07-07,00:35:12
39.974151,116.331992,0,156,40001.0245023148,2009-07-07,00:35:17
39.97408,116.332022,0,163,40001.0245601852,2009-07-07,00:35:22
39.974009,116.332079,0,170,40001.0246180556,2009-07-07,00:35:27
39.973949,116.332119,0,175,40001.0246759259,2009-07-07,00:35:32
39.973917,116.332148,0,180,40001.0247337963,2009-07-07,00:35:37
39.973859,116.332195,0,185,40001.0247916667,2009-07-07,00:35:42
39.973812,116.332223,0,194,40001.024849537,2009-07-07,00:35:47
39.973781,116.332235,0,203,40001.0249074074,2009-07-07,00:35:52
39.973773,116.332179,0,197,40001.0249652778,2009-07-07,00:35:57
39.973742,116.332172,0,200,40001.0250231481,2009-07-07,00:36:02
39.973654,116.332174,0,207,40001.0250810185,2009-07-07,00:36:07
39.973591,116.332109,0,214,40001.0251388889,2009-07-07,00:36:12
39.97356,116.3321,0,219,40001.0251967593,2009-07-07,00:36:17
39.973569,116.332062,0,219,40001.0252546296,2009-07-07,00:36:22
39.973578,116.331999,0,221,40001.0253125,2009-07-07,00:36:27
39.973575,116.331962,0,222,40001.0253703704,2009-07-07,00:36:32
39.973578,116.331946,0,223,40001.0254282407,2009-07-07,00:36:37
39.973578,116.331946,0,223,40001.025462963,2009-07-07,00:36:40
39.973579,116.331941,0,223,40001.0254861111,2009-07-07,00:36:42
39.97343,116.333984,0,179,40001.0493055556,2009-07-07,01:11:00
39.973377,116.334194,0,164,40001.0552662037,2009-07-07,01:19:35
39.973386,116.334337,0,171,40001.0553240741,2009-07-07,01:19:40
39.973365,116.334418,0,173,40001.0553819444,2009-07-07,01:19:45
39.973331,116.334501,0,174,40001.0554398148,2009-07-07,01:19:50
39.973302,116.334562,0,175,40001.0554976852,2009-07-07,01:19:55
39.973299,116.334533,0,179,40001.0555555556,2009-07-07,01:20:00
39.973315,116.334499,0,183,40001.0556134259,2009-07-07,01:20:05
39.973325,116.334492,0,183,40001.0556712963,2009-07-07,01:20:10
39.973365,116.334417,0,185,40001.0557291667,2009-07-07,01:20:15
39.973402,116.334354,0,186,40001.055787037,2009-07-07,01:20:20
39.973412,116.334298,0,187,40001.0558449074,2009-07-07,01:20:25
39.973429,116.334304,0,189,40001.0559027778,2009-07-07,01:20:30
39.973439,116.334324,0,193,40001.0559606481,2009-07-07,01:20:35
39.973448,116.334318,0,193,40001.0560185185,2009-07-07,01:20:40
39.973503,116.334301,0,194,40001.0560763889,2009-07-07,01:20:45
39.973515,116.334282,0,194,40001.0561342593,2009-07-07,01:20:50
39.973497,116.334272,0,193,40001.0561921296,2009-07-07,01:20:55
39.973507,116.334233,0,194,40001.05625,2009-07-07,01:21:00
39.97351,116.334221,0,194,40001.0563078704,2009-07-07,01:21:05
39.97351,116.334221,0,194,40001.0563425926,2009-07-07,01:21:08
39.973508,116.334214,0,194,40001.0563657407,2009-07-07,01:21:10
39.973466,116.334172,0,193,40001.0564236111,2009-07-07,01:21:15
39.973388,116.334143,0,191,40001.0564814815,2009-07-07,01:21:20
39.973376,116.334169,0,190,40001.0565393518,2009-07-07,01:21:25
39.973323,116.334133,0,190,40001.0565972222,2009-07-07,01:21:30
39.973299,116.334116,0,190,40001.0566550926,2009-07-07,01:21:35
39.973281,116.334044,0,189,40001.056712963,2009-07-07,01:21:40
39.973264,116.334105,0,183,40001.0567708333,2009-07-07,01:21:45
39.973281,116.334205,0,180,40001.0568287037,2009-07-07,01:21:50
39.973339,116.334251,0,178,40001.0568865741,2009-07-07,01:21:55
39.97331,116.334242,0,177,40001.0569444444,2009-07-07,01:22:00
39.97331,116.334242,0,177,40001.0569791667,2009-07-07,01:22:03
39.973308,116.334238,0,177,40001.0570023148,2009-07-07,01:22:05
39.973296,116.334376,0,176,40001.0570601852,2009-07-07,01:22:10
39.973279,116.334379,0,178,40001.0571180556,2009-07-07,01:22:15
39.973268,116.334397,0,181,40001.0571759259,2009-07-07,01:22:20
39.973214,116.334449,0,183,40001.0572337963,2009-07-07,01:22:25
39.973207,116.334507,0,183,40001.0572916667,2009-07-07,01:22:30
39.973195,116.334508,0,182,40001.057349537,2009-07-07,01:22:35
39.973182,116.334507,0,181,40001.0574074074,2009-07-07,01:22:40
39.973148,116.33449,0,179,40001.0574652778,2009-07-07,01:22:45
39.97317,116.334481,0,178,40001.0575231481,2009-07-07,01:22:50
39.973191,116.334464,0,179,40001.0575810185,2009-07-07,01:22:55
39.973208,116.33438,0,183,40001.0576388889,2009-07-07,01:23:00
39.973284,116.334293,0,183,40001.0576967593,2009-07-07,01:23:05
39.97334,116.334244,0,183,40001.0577546296,2009-07-07,01:23:10
39.973363,116.33422,0,183,40001.0578125,2009-07-07,01:23:15
39.973369,116.334204,0,183,40001.0578703704,2009-07-07,01:23:20
39.973345,116.334217,0,183,40001.0579282407,2009-07-07,01:23:25
39.973351,116.334204,0,183,40001.0579861111,2009-07-07,01:23:30
39.973394,116.334241,0,182,40001.0580439815,2009-07-07,01:23:35
39.973385,116.334315,0,177,40001.0581018519,2009-07-07,01:23:40
39.973374,116.334313,0,177,40001.0581597222,2009-07-07,01:23:45
39.973374,116.334313,0,177,40001.0581944444,2009-07-07,01:23:48
39.973374,116.334309,0,177,40001.0582175926,2009-07-07,01:23:50
39.973428,116.334323,0,181,40001.058275463,2009-07-07,01:23:55
39.973463,116.334367,0,184,40001.0583333333,2009-07-07,01:24:00
39.973421,116.334438,0,187,40001.0583912037,2009-07-07,01:24:05
39.973384,116.334399,0,188,40001.0584490741,2009-07-07,01:24:10
39.973381,116.334375,0,188,40001.0585069444,2009-07-07,01:24:15
39.973404,116.334261,0,191,40001.0585648148,2009-07-07,01:24:20
39.973374,116.334188,0,200,40001.0586226852,2009-07-07,01:24:25
39.973328,116.334173,0,205,40001.0586805556,2009-07-07,01:24:30
39.973321,116.334203,0,203,40001.0587384259,2009-07-07,01:24:35
39.973333,116.334215,0,200,40001.0587962963,2009-07-07,01:24:40
39.973333,116.334215,0,200,40001.0588310185,2009-07-07,01:24:43
39.973332,116.334221,0,199,40001.0588541667,2009-07-07,01:24:45
39.97333,116.334237,0,199,40001.058912037,2009-07-07,01:24:50
39.973318,116.334241,0,197,40001.0589699074,2009-07-07,01:24:55
39.973296,116.334216,0,197,40001.0590277778,2009-07-07,01:25:00
39.973293,116.334197,0,198,40001.0590856481,2009-07-07,01:25:05
39.973282,116.33423,0,194,40001.0591435185,2009-07-07,01:25:10
39.973278,116.334247,0,192,40001.0592013889,2009-07-07,01:25:15
39.973274,116.33424,0,192,40001.0592592593,2009-07-07,01:25:20
39.973274,116.33424,0,192,40001.0592939815,2009-07-07,01:25:23
39.973272,116.334243,0,192,40001.0593171296,2009-07-07,01:25:25
39.973292,116.334323,0,192,40001.059375,2009-07-07,01:25:30
39.973307,116.334488,0,192,40001.0594328704,2009-07-07,01:25:35
39.973287,116.334523,0,192,40001.0594907407,2009-07-07,01:25:40
39.973269,116.334581,0,191,40001.0595486111,2009-07-07,01:25:45
39.97327,116.334634,0,188,40001.0596064815,2009-07-07,01:25:50
39.973261,116.334744,0,188,40001.0596643519,2009-07-07,01:25:55
39.973286,116.334792,0,188,40001.0597222222,2009-07-07,01:26:00
39.973316,116.334714,0,190,40001.0597800926,2009-07-07,01:26:05
39.973295,116.334613,0,194,40001.059837963,2009-07-07,01:26:10
39.973251,116.33446,0,198,40001.0598958333,2009-07-07,01:26:15
39.973258,116.334375,0,198,40001.0599537037,2009-07-07,01:26:20
39.973288,116.33435,0,197,40001.0600115741,2009-07-07,01:26:25
39.973265,116.334334,0,196,40001.0600694444,2009-07-07,01:26:30
39.973239,116.334334,0,197,40001.0601273148,2009-07-07,01:26:35
39.973266,116.33433,0,195,40001.0601851852,2009-07-07,01:26:40
39.973268,116.334319,0,194,40001.0602430556,2009-07-07,01:26:45
39.973266,116.334345,0,194,40001.0603009259,2009-07-07,01:26:50
39.973256,116.334472,0,195,40001.0603587963,2009-07-07,01:26:55
39.973261,116.33447,0,197,40001.0604166667,2009-07-07,01:27:00
39.973261,116.33447,0,197,40001.0604513889,2009-07-07,01:27:03
39.973262,116.334472,0,197,40001.060474537,2009-07-07,01:27:05
39.97328,116.334506,0,199,40001.0605324074,2009-07-07,01:27:10
39.97328,116.334506,0,199,40001.0605671296,2009-07-07,01:27:13
39.973278,116.334501,0,201,40001.0605902778,2009-07-07,01:27:15
39.973275,116.334512,0,201,40001.0606481481,2009-07-07,01:27:20
39.973267,116.33446,0,200,40001.0607060185,2009-07-07,01:27:25
39.973265,116.334438,0,200,40001.0607638889,2009-07-07,01:27:30
39.973286,116.334413,0,200,40001.0608217593,2009-07-07,01:27:35
39.973286,116.334336,0,198,40001.0608796296,2009-07-07,01:27:40
39.973282,116.334242,0,196,40001.0609375,2009-07-07,01:27:45
39.973295,116.334216,0,196,40001.0609953704,2009-07-07,01:27:50
39.973319,116.334291,0,198,40001.0610532407,2009-07-07,01:27:55
39.973329,116.3343,0,197,40001.0611111111,2009-07-07,01:28:00
39.973396,116.334369,0,198,40001.0611689815,2009-07-07,01:28:05
39.973409,116.334386,0,198,40001.0612268519,2009-07-07,01:28:10
39.973409,116.334386,0,198,40001.0612615741,2009-07-07,01:28:13
39.973413,116.334378,0,198,40001.0612847222,2009-07-07,01:28:15
39.973432,116.334256,0,196,40001.0613425926,2009-07-07,01:28:20
39.973424,116.334063,0,196,40001.061400463,2009-07-07,01:28:25
39.973407,116.33401,0,197,40001.0614583333,2009-07-07,01:28:30
39.973382,116.334007,0,199,40001.0615162037,2009-07-07,01:28:35
39.97334,116.334077,0,196,40001.0615740741,2009-07-07,01:28:40
39.973319,116.334133,0,197,40001.0616319444,2009-07-07,01:28:45
39.973306,116.334133,0,200,40001.0616898148,2009-07-07,01:28:50
39.973272,116.334176,0,201,40001.0617476852,2009-07-07,01:28:55
39.973299,116.334199,0,201,40001.0618055556,2009-07-07,01:29:00
39.973339,116.334138,0,201,40001.0618634259,2009-07-07,01:29:05
39.973335,116.334076,0,204,40001.0619212963,2009-07-07,01:29:10
39.973294,116.333941,0,206,40001.0619791667,2009-07-07,01:29:15
39.973278,116.333886,0,208,40001.062037037,2009-07-07,01:29:20
39.973278,116.333886,0,208,40001.0620717593,2009-07-07,01:29:23
39.973274,116.333881,0,209,40001.0620949074,2009-07-07,01:29:25
39.973273,116.33389,0,211,40001.0621527778,2009-07-07,01:29:30
39.973263,116.333916,0,215,40001.0622106481,2009-07-07,01:29:35
39.973277,116.333867,0,220,40001.0622685185,2009-07-07,01:29:40
39.973275,116.333891,0,226,40001.0623263889,2009-07-07,01:29:45
39.973275,116.333891,0,226,40001.0623611111,2009-07-07,01:29:48
39.973271,116.333889,0,228,40001.0623842593,2009-07-07,01:29:50
39.973297,116.333815,0,229,40001.0624421296,2009-07-07,01:29:55
39.973318,116.333722,0,230,40001.0625,2009-07-07,01:30:00
39.973338,116.333764,0,228,40001.0625578704,2009-07-07,01:30:05
39.973347,116.333752,0,227,40001.0626157407,2009-07-07,01:30:10
39.973341,116.333739,0,227,40001.0626736111,2009-07-07,01:30:15
39.973351,116.333768,0,226,40001.0627314815,2009-07-07,01:30:20
39.973338,116.333771,0,223,40001.0627893518,2009-07-07,01:30:25
39.973317,116.33382,0,215,40001.0628472222,2009-07-07,01:30:30
39.97333,116.333827,0,214,40001.0629050926,2009-07-07,01:30:35
39.973349,116.333817,0,211,40001.062962963,2009-07-07,01:30:40
39.973353,116.333816,0,211,40001.0630208333,2009-07-07,01:30:45
39.973353,116.333816,0,211,40001.0630555556,2009-07-07,01:30:48
39.973356,116.333815,0,211,40001.0630787037,2009-07-07,01:30:50
39.97336,116.333805,0,211,40001.0631365741,2009-07-07,01:30:55
39.97336,116.333805,0,211,40001.0631712963,2009-07-07,01:30:58
39.973368,116.333804,0,211,40001.0631944444,2009-07-07,01:31:00
39.973385,116.333776,0,212,40001.0632523148,2009-07-07,01:31:05
39.973398,116.333755,0,210,40001.0633101852,2009-07-07,01:31:10
39.973394,116.333778,0,207,40001.0633680556,2009-07-07,01:31:15
39.973413,116.333764,0,205,40001.0634259259,2009-07-07,01:31:20
39.973365,116.333851,0,198,40001.0634837963,2009-07-07,01:31:25
39.973358,116.333872,0,196,40001.0635416667,2009-07-07,01:31:30
39.973354,116.333913,0,195,40001.063599537,2009-07-07,01:31:35
39.973337,116.333968,0,194,40001.0636574074,2009-07-07,01:31:40
39.973334,116.334038,0,194,40001.0637152778,2009-07-07,01:31:45
39.973358,116.334104,0,195,40001.0637731481,2009-07-07,01:31:50
39.973374,116.334245,0,196,40001.0638310185,2009-07-07,01:31:55
39.973373,116.334305,0,198,40001.0638888889,2009-07-07,01:32:00
39.97335,116.334223,0,199,40001.0639467593,2009-07-07,01:32:05
39.973333,116.334129,0,201,40001.0640046296,2009-07-07,01:32:10
39.973324,116.334096,0,200,40001.0640625,2009-07-07,01:32:15
39.973343,116.334062,0,197,40001.0641203704,2009-07-07,01:32:20
39.973345,116.333982,0,197,40001.0641782407,2009-07-07,01:32:25
39.973348,116.334038,0,195,40001.0642361111,2009-07-07,01:32:30
39.97334,116.334076,0,193,40001.0642939815,2009-07-07,01:32:35
39.973332,116.334128,0,194,40001.0643518518,2009-07-07,01:32:40
39.973303,116.334144,0,194,40001.0644097222,2009-07-07,01:32:45
39.973295,116.334127,0,194,40001.0644675926,2009-07-07,01:32:50
39.973319,116.334133,0,194,40001.064525463,2009-07-07,01:32:55
39.973355,116.334074,0,190,40001.0645833333,2009-07-07,01:33:00
39.973405,116.333964,0,188,40001.0646412037,2009-07-07,01:33:05
39.973431,116.333884,0,189,40001.0646990741,2009-07-07,01:33:10
39.973413,116.334221,0,107,40001.0740162037,2009-07-07,01:46:35
39.973452,116.334285,0,107,40001.0740740741,2009-07-07,01:46:40
39.97346,116.33433,0,107,40001.0741319444,2009-07-07,01:46:45
39.973449,116.334323,0,107,40001.0741898148,2009-07-07,01:46:50
39.973478,116.334405,0,107,40001.0742476852,2009-07-07,01:46:55
39.973503,116.334482,0,104,40001.0743055556,2009-07-07,01:47:00
39.973499,116.334395,0,108,40001.0743634259,2009-07-07,01:47:05
39.973537,116.334375,0,107,40001.0744212963,2009-07-07,01:47:10
39.973497,116.334398,0,108,40001.0744791667,2009-07-07,01:47:15
39.973493,116.334434,0,106,40001.074537037,2009-07-07,01:47:20
39.973492,116.334555,0,106,40001.0745949074,2009-07-07,01:47:25
39.973533,116.334517,0,108,40001.0746527778,2009-07-07,01:47:30
39.973533,116.334517,0,108,40001.0746875,2009-07-07,01:47:33
39.973539,116.334519,0,108,40001.0747106481,2009-07-07,01:47:35
39.973546,116.334501,0,108,40001.0747685185,2009-07-07,01:47:40
39.973543,116.334449,0,108,40001.0748263889,2009-07-07,01:47:45
39.973553,116.334406,0,108,40001.0748842593,2009-07-07,01:47:50
39.973559,116.334353,0,107,40001.0749421296,2009-07-07,01:47:55
39.973545,116.334287,0,105,40001.075,2009-07-07,01:48:00
39.973537,116.334232,0,103,40001.0750578704,2009-07-07,01:48:05
39.973537,116.334154,0,105,40001.0751157407,2009-07-07,01:48:10
39.9735,116.334077,0,104,40001.0751736111,2009-07-07,01:48:15
39.973488,116.33397,0,106,40001.0752314815,2009-07-07,01:48:20
39.973485,116.333846,0,107,40001.0752893519,2009-07-07,01:48:25
39.97347,116.333798,0,109,40001.0753472222,2009-07-07,01:48:30
39.973465,116.33382,0,109,40001.0754050926,2009-07-07,01:48:35
39.973482,116.333789,0,107,40001.075462963,2009-07-07,01:48:40
39.973522,116.333676,0,101,40001.0755208333,2009-07-07,01:48:45
39.97351,116.333639,0,97,40001.0755787037,2009-07-07,01:48:50
39.973486,116.33366,0,95,40001.0756365741,2009-07-07,01:48:55
39.97347,116.333743,0,94,40001.0756944444,2009-07-07,01:49:00
39.973462,116.333892,0,91,40001.0757523148,2009-07-07,01:49:05
39.973457,116.334109,0,85,40001.0758101852,2009-07-07,01:49:10
39.973461,116.334141,0,85,40001.0758680556,2009-07-07,01:49:15
39.973492,116.334039,0,82,40001.0759259259,2009-07-07,01:49:20
39.973511,116.334,0,81,40001.0759837963,2009-07-07,01:49:25
39.97352,116.333984,0,80,40001.0760416667,2009-07-07,01:49:30
39.973502,116.33406,0,74,40001.076099537,2009-07-07,01:49:35
39.973481,116.334109,0,71,40001.0761574074,2009-07-07,01:49:40
39.973482,116.33406,0,74,40001.0762152778,2009-07-07,01:49:45
39.973482,116.33406,0,74,40001.07625,2009-07-07,01:49:48
39.973476,116.334055,0,74,40001.0762731481,2009-07-07,01:49:50
39.973466,116.334063,0,74,40001.0763310185,2009-07-07,01:49:55
39.973461,116.334078,0,75,40001.0763888889,2009-07-07,01:50:00
39.973425,116.333662,0,80,40001.0764467593,2009-07-07,01:50:05
39.973442,116.333615,0,80,40001.0765046296,2009-07-07,01:50:10
39.973509,116.333561,0,80,40001.0765625,2009-07-07,01:50:15
39.973516,116.333597,0,79,40001.0766203704,2009-07-07,01:50:20
39.973505,116.333772,0,78,40001.0766782407,2009-07-07,01:50:25
39.973491,116.333795,0,79,40001.0767361111,2009-07-07,01:50:30
39.9735,116.333784,0,79,40001.0767939815,2009-07-07,01:50:35
39.973511,116.333664,0,79,40001.0768518519,2009-07-07,01:50:40
39.973531,116.333538,0,80,40001.0769097222,2009-07-07,01:50:45
39.973483,116.333329,0,80,40001.0769675926,2009-07-07,01:50:50
39.973409,116.333258,0,81,40001.077025463,2009-07-07,01:50:55
39.973395,116.333323,0,81,40001.0770833333,2009-07-07,01:51:00
39.973406,116.333531,0,81,40001.0771412037,2009-07-07,01:51:05
39.973511,116.333713,0,81,40001.0771990741,2009-07-07,01:51:10
39.973693,116.333868,0,80,40001.0772569444,2009-07-07,01:51:15
39.973638,116.333876,0,70,40001.0773148148,2009-07-07,01:51:20
39.973569,116.333732,0,58,40001.0773726852,2009-07-07,01:51:25
39.973535,116.333614,0,52,40001.0774305556,2009-07-07,01:51:30
39.973516,116.333591,0,48,40001.0774884259,2009-07-07,01:51:35
39.973508,116.33358,0,47,40001.0775462963,2009-07-07,01:51:40
39.973487,116.33352,0,44,40001.0776041667,2009-07-07,01:51:45
39.973482,116.333618,0,38,40001.077662037,2009-07-07,01:51:50
39.973475,116.333693,0,30,40001.0777199074,2009-07-07,01:51:55
39.973444,116.333992,0,20,40001.0777777778,2009-07-07,01:52:00
39.973433,116.334155,0,13,40001.0778356481,2009-07-07,01:52:05
39.973444,116.334158,0,12,40001.0778935185,2009-07-07,01:52:10
39.973449,116.334221,0,11,40001.0779513889,2009-07-07,01:52:15
39.973436,116.334238,0,12,40001.0780092593,2009-07-07,01:52:20
39.97341,116.334274,0,11,40001.0780671296,2009-07-07,01:52:25
39.973422,116.334274,0,12,40001.078125,2009-07-07,01:52:30
39.973444,116.334157,0,10,40001.0781828704,2009-07-07,01:52:35
39.973449,116.333992,0,14,40001.0782407407,2009-07-07,01:52:40
39.973454,116.333806,0,19,40001.0782986111,2009-07-07,01:52:45
39.97347,116.333733,0,18,40001.0783564815,2009-07-07,01:52:50
39.973485,116.333829,0,17,40001.0784143518,2009-07-07,01:52:55
39.973466,116.334012,0,9,40001.0784722222,2009-07-07,01:53:00
39.973454,116.334136,0,9,40001.0785300926,2009-07-07,01:53:05
39.973418,116.334143,0,11,40001.078587963,2009-07-07,01:53:10
39.973411,116.334116,0,13,40001.0786458333,2009-07-07,01:53:15
39.973425,116.33401,0,12,40001.0787037037,2009-07-07,01:53:20
39.973458,116.333792,0,6,40001.0787615741,2009-07-07,01:53:25
39.973445,116.333681,0,0,40001.0788194444,2009-07-07,01:53:30
39.973458,116.333652,0,-1,40001.0788773148,2009-07-07,01:53:35
39.97348,116.333657,0,0,40001.0789351852,2009-07-07,01:53:40
39.973474,116.333675,0,0,40001.0789930556,2009-07-07,01:53:45
39.973446,116.333675,0,0,40001.0790509259,2009-07-07,01:53:50
39.973432,116.333654,0,3,40001.0791087963,2009-07-07,01:53:55
39.97343,116.333628,0,6,40001.0791666667,2009-07-07,01:54:00
39.97343,116.333628,0,6,40001.0792013889,2009-07-07,01:54:03
39.973429,116.333635,0,6,40001.079224537,2009-07-07,01:54:05
39.973463,116.333664,0,9,40001.0792824074,2009-07-07,01:54:10
39.973465,116.333669,0,9,40001.0793402778,2009-07-07,01:54:15
39.973466,116.33367,0,9,40001.0793981481,2009-07-07,01:54:20
39.973466,116.33367,0,9,40001.0794328704,2009-07-07,01:54:23
39.973472,116.333668,0,9,40001.0794560185,2009-07-07,01:54:25
39.973478,116.33355,0,13,40001.0795138889,2009-07-07,01:54:30
39.97348,116.333425,0,18,40001.0795717593,2009-07-07,01:54:35
39.97347,116.333383,0,21,40001.0796296296,2009-07-07,01:54:40
39.973461,116.333455,0,20,40001.0796875,2009-07-07,01:54:45
39.973484,116.333529,0,20,40001.0797453704,2009-07-07,01:54:50
39.973514,116.333495,0,21,40001.0798032407,2009-07-07,01:54:55
39.973503,116.333491,0,22,40001.0798611111,2009-07-07,01:55:00
39.973475,116.333463,0,24,40001.0799189815,2009-07-07,01:55:05
39.973495,116.333384,0,26,40001.0799768518,2009-07-07,01:55:10
39.973512,116.333255,0,30,40001.0800347222,2009-07-07,01:55:15
39.97351,116.333149,0,31,40001.0800925926,2009-07-07,01:55:20
39.973524,116.333057,0,32,40001.080150463,2009-07-07,01:55:25
39.973543,116.333074,0,33,40001.0802083333,2009-07-07,01:55:30
39.973545,116.333048,0,35,40001.0802662037,2009-07-07,01:55:35
39.973529,116.333045,0,35,40001.0803240741,2009-07-07,01:55:40
39.973484,116.333234,0,27,40001.0803819444,2009-07-07,01:55:45
39.973465,116.33324,0,28,40001.0804398148,2009-07-07,01:55:50
39.973428,116.333298,0,27,40001.0804976852,2009-07-07,01:55:55
39.973447,116.333326,0,27,40001.0805555556,2009-07-07,01:56:00
39.973453,116.333356,0,26,40001.0806134259,2009-07-07,01:56:05
39.973459,116.33338,0,25,40001.0806712963,2009-07-07,01:56:10
39.973486,116.333391,0,23,40001.0807291667,2009-07-07,01:56:15
39.973516,116.33332,0,26,40001.080787037,2009-07-07,01:56:20
39.973516,116.333297,0,28,40001.0808449074,2009-07-07,01:56:25
39.973516,116.333297,0,28,40001.0808796296,2009-07-07,01:56:28
39.973516,116.333297,0,27,40001.0809027778,2009-07-07,01:56:30
39.973515,116.333309,0,28,40001.0809606481,2009-07-07,01:56:35
39.973515,116.333309,0,28,40001.0809953704,2009-07-07,01:56:38
39.973514,116.333312,0,28,40001.0810185185,2009-07-07,01:56:40
39.973516,116.333326,0,28,40001.0810763889,2009-07-07,01:56:45
39.973504,116.333342,0,27,40001.0811342593,2009-07-07,01:56:50
39.973512,116.333494,0,27,40001.0811921296,2009-07-07,01:56:55
39.973458,116.333566,0,27,40001.08125,2009-07-07,01:57:00
39.97341,116.333617,0,27,40001.0813078704,2009-07-07,01:57:05
39.973401,116.333609,0,27,40001.0813657407,2009-07-07,01:57:10
39.973428,116.333612,0,28,40001.0814236111,2009-07-07,01:57:15
39.97345,116.333677,0,27,40001.0814814815,2009-07-07,01:57:20
39.973441,116.333632,0,27,40001.0815393519,2009-07-07,01:57:25
39.973419,116.333616,0,26,40001.0815972222,2009-07-07,01:57:30
39.973419,116.333616,0,26,40001.0816319444,2009-07-07,01:57:33
39.973416,116.333611,0,24,40001.0816550926,2009-07-07,01:57:35
39.973414,116.333601,0,24,40001.081712963,2009-07-07,01:57:40
39.973414,116.333601,0,24,40001.0817476852,2009-07-07,01:57:43
39.97342,116.333595,0,24,40001.0817708333,2009-07-07,01:57:45
39.973423,116.333632,0,24,40001.0818287037,2009-07-07,01:57:50
39.973415,116.333671,0,25,40001.0818865741,2009-07-07,01:57:55
39.973406,116.333707,0,25,40001.0819444444,2009-07-07,01:58:00
39.973416,116.33373,0,26,40001.0820023148,2009-07-07,01:58:05
39.973404,116.333782,0,26,40001.0820601852,2009-07-07,01:58:10
39.973411,116.333833,0,26,40001.0821180556,2009-07-07,01:58:15
39.973408,116.333865,0,27,40001.0821759259,2009-07-07,01:58:20
39.973425,116.333901,0,28,40001.0822337963,2009-07-07,01:58:25
39.973445,116.333853,0,31,40001.0822916667,2009-07-07,01:58:30
39.97348,116.333789,0,33,40001.082349537,2009-07-07,01:58:35
39.973477,116.333688,0,33,40001.0824074074,2009-07-07,01:58:40
39.973463,116.333597,0,34,40001.0824652778,2009-07-07,01:58:45
39.973473,116.333486,0,35,40001.0825231481,2009-07-07,01:58:50
39.973482,116.333394,0,34,40001.0825810185,2009-07-07,01:58:55
39.973498,116.333276,0,32,40001.0826388889,2009-07-07,01:59:00
39.973495,116.333201,0,31,40001.0826967593,2009-07-07,01:59:05
39.973508,116.333149,0,29,40001.0827546296,2009-07-07,01:59:10
39.973517,116.333155,0,28,40001.0828125,2009-07-07,01:59:15
39.973503,116.333211,0,27,40001.0828703704,2009-07-07,01:59:20
39.973465,116.333388,0,23,40001.0829282407,2009-07-07,01:59:25
39.973458,116.333371,0,22,40001.0829861111,2009-07-07,01:59:30
39.973458,116.333383,0,22,40001.0830439815,2009-07-07,01:59:35
39.973458,116.333387,0,22,40001.0831018519,2009-07-07,01:59:40
39.973459,116.333394,0,22,40001.0831597222,2009-07-07,01:59:45
39.973459,116.333394,0,22,40001.0831944444,2009-07-07,01:59:48
39.973459,116.333395,0,22,40001.0832175926,2009-07-07,01:59:50
39.97346,116.333423,0,22,40001.083275463,2009-07-07,01:59:55
39.973467,116.333479,0,23,40001.0833333333,2009-07-07,02:00:00
39.97348,116.33344,0,25,40001.0833912037,2009-07-07,02:00:05
39.97348,116.33344,0,25,40001.0834259259,2009-07-07,02:00:08
39.973478,116.33344,0,26,40001.0834490741,2009-07-07,02:00:10
39.973479,116.333463,0,26,40001.0835069444,2009-07-07,02:00:15
39.973485,116.33356,0,25,40001.0835648148,2009-07-07,02:00:20
39.973493,116.333613,0,25,40001.0836226852,2009-07-07,02:00:25
39.973499,116.333635,0,24,40001.0836805556,2009-07-07,02:00:30
39.973496,116.333613,0,24,40001.0837384259,2009-07-07,02:00:35
39.973474,116.333611,0,23,40001.0837962963,2009-07-07,02:00:40
39.973429,116.333623,0,23,40001.0838541667,2009-07-07,02:00:45
39.973392,116.333606,0,23,40001.083912037,2009-07-07,02:00:50
39.973393,116.333561,0,23,40001.0839699074,2009-07-07,02:00:55
39.973397,116.333527,0,24,40001.0840277778,2009-07-07,02:01:00
39.973457,116.333487,0,24,40001.0840856481,2009-07-07,02:01:05
39.97351,116.333481,0,25,40001.0841435185,2009-07-07,02:01:10
39.973538,116.333624,0,24,40001.0842013889,2009-07-07,02:01:15
39.973521,116.333945,0,21,40001.0842592593,2009-07-07,02:01:20
39.973499,116.334032,0,20,40001.0843171296,2009-07-07,02:01:25
39.973471,116.334105,0,20,40001.084375,2009-07-07,02:01:30
39.973511,116.334033,0,19,40001.0844328704,2009-07-07,02:01:35
39.973526,116.333967,0,19,40001.0844907407,2009-07-07,02:01:40
39.973552,116.333939,0,19,40001.0845486111,2009-07-07,02:01:45
39.973575,116.333913,0,18,40001.0846064815,2009-07-07,02:01:50
39.973574,116.333934,0,18,40001.0846643519,2009-07-07,02:01:55
39.973532,116.334018,0,16,40001.0847222222,2009-07-07,02:02:00
39.973491,116.334044,0,17,40001.0847800926,2009-07-07,02:02:05
39.973472,116.33407,0,19,40001.084837963,2009-07-07,02:02:10
39.97346,116.334069,0,20,40001.0848958333,2009-07-07,02:02:15
39.973432,116.334125,0,19,40001.0849537037,2009-07-07,02:02:20
39.973419,116.334153,0,18,40001.0850115741,2009-07-07,02:02:25
39.973432,116.334116,0,18,40001.0850694444,2009-07-07,02:02:30
39.973434,116.33406,0,20,40001.0851273148,2009-07-07,02:02:35
39.973437,116.334035,0,21,40001.0851851852,2009-07-07,02:02:40
39.973439,116.334042,0,21,40001.0852430556,2009-07-07,02:02:45
39.973439,116.334042,0,21,40001.0852777778,2009-07-07,02:02:48
39.973434,116.334044,0,21,40001.0853009259,2009-07-07,02:02:50
39.973407,116.334018,0,23,40001.0853587963,2009-07-07,02:02:55
39.973393,116.334006,0,23,40001.0854166667,2009-07-07,02:03:00
39.973392,116.333996,0,23,40001.085474537,2009-07-07,02:03:05
39.973391,116.333989,0,23,40001.0855324074,2009-07-07,02:03:10
39.973396,116.333984,0,23,40001.0855902778,2009-07-07,02:03:15
39.973393,116.333988,0,23,40001.0856481481,2009-07-07,02:03:20
39.973393,116.333988,0,23,40001.0856828704,2009-07-07,02:03:23
39.973391,116.333993,0,23,40001.0857060185,2009-07-07,02:03:25
39.973356,116.33401,0,26,40001.0857638889,2009-07-07,02:03:30
39.973326,116.333992,0,29,40001.0858217593,2009-07-07,02:03:35
39.973329,116.333894,0,30,40001.0858796296,2009-07-07,02:03:40
39.973357,116.333716,0,32,40001.0859375,2009-07-07,02:03:45
39.973385,116.333601,0,33,40001.0859953704,2009-07-07,02:03:50
39.973375,116.333602,0,34,40001.0860532407,2009-07-07,02:03:55
39.973375,116.333602,0,34,40001.086087963,2009-07-07,02:03:58
39.973375,116.333598,0,34,40001.0861111111,2009-07-07,02:04:00
39.973455,116.333294,0,36,40001.0861689815,2009-07-07,02:04:05
39.97355,116.333054,0,37,40001.0862268518,2009-07-07,02:04:10
39.973544,116.333002,0,36,40001.0862847222,2009-07-07,02:04:15
39.973536,116.332973,0,37,40001.0863425926,2009-07-07,02:04:20
39.973566,116.332805,0,38,40001.086400463,2009-07-07,02:04:25
39.973601,116.332592,0,36,40001.0864583333,2009-07-07,02:04:30
39.973604,116.33242,0,35,40001.0865162037,2009-07-07,02:04:35
39.973604,116.332293,0,36,40001.0865740741,2009-07-07,02:04:40
39.973615,116.332234,0,36,40001.0866319444,2009-07-07,02:04:45
39.973619,116.332252,0,40,40001.0866898148,2009-07-07,02:04:50
39.973597,116.332399,0,42,40001.0867476852,2009-07-07,02:04:55
39.973592,116.332463,0,42,40001.0868055556,2009-07-07,02:05:00
39.973568,116.332622,0,34,40001.0868634259,2009-07-07,02:05:05
39.973537,116.332865,0,34,40001.0869212963,2009-07-07,02:05:10
39.973505,116.333047,0,37,40001.0869791667,2009-07-07,02:05:15
39.973478,116.33314,0,39,40001.087037037,2009-07-07,02:05:20
39.973456,116.333235,0,42,40001.0870949074,2009-07-07,02:05:25
39.973547,116.3331,0,69,40001.0898726852,2009-07-07,02:09:25
39.97354,116.332875,0,68,40001.0899305556,2009-07-07,02:09:30
39.973525,116.332852,0,65,40001.0899884259,2009-07-07,02:09:35
39.973525,116.332876,0,61,40001.0900462963,2009-07-07,02:09:40
39.973509,116.333002,0,59,40001.0901041667,2009-07-07,02:09:45
39.973506,116.333103,0,59,40001.090162037,2009-07-07,02:09:50
39.973502,116.333282,0,60,40001.0902199074,2009-07-07,02:09:55
39.97351,116.333359,0,61,40001.0902777778,2009-07-07,02:10:00
39.97347,116.333458,0,60,40001.0903356481,2009-07-07,02:10:05
39.973411,116.333646,0,59,40001.0903935185,2009-07-07,02:10:10
39.973324,116.33404,0,56,40001.0904513889,2009-07-07,02:10:15
39.973328,116.333929,0,57,40001.0905092593,2009-07-07,02:10:20
39.973344,116.333987,0,60,40001.0905671296,2009-07-07,02:10:25
39.973352,116.334042,0,62,40001.090625,2009-07-07,02:10:30
39.973371,116.334096,0,64,40001.0906828704,2009-07-07,02:10:35
39.973403,116.334039,0,69,40001.0907407407,2009-07-07,02:10:40
39.973434,116.333919,0,73,40001.0907986111,2009-07-07,02:10:45
39.973452,116.333731,0,78,40001.0908564815,2009-07-07,02:10:50
39.973431,116.333636,0,83,40001.0909143519,2009-07-07,02:10:55
39.973414,116.333545,0,87,40001.0909722222,2009-07-07,02:11:00
39.973428,116.33352,0,86,40001.0910300926,2009-07-07,02:11:05
39.973441,116.333425,0,89,40001.091087963,2009-07-07,02:11:10
39.973431,116.333423,0,89,40001.0911458333,2009-07-07,02:11:15
39.973403,116.333408,0,90,40001.0912037037,2009-07-07,02:11:20
39.973414,116.333439,0,92,40001.0912615741,2009-07-07,02:11:25
39.973441,116.333401,0,96,40001.0913194444,2009-07-07,02:11:30
39.973443,116.33349,0,93,40001.0913773148,2009-07-07,02:11:35
39.973454,116.333449,0,94,40001.0914351852,2009-07-07,02:11:40
39.97348,116.333386,0,91,40001.0914930556,2009-07-07,02:11:45
39.973517,116.333384,0,92,40001.0915509259,2009-07-07,02:11:50
39.973547,116.333376,0,88,40001.0916087963,2009-07-07,02:11:55
39.973563,116.333365,0,92,40001.0916666667,2009-07-07,02:12:00
39.97358,116.33331,0,97,40001.091724537,2009-07-07,02:12:05
39.973549,116.333343,0,97,40001.0917824074,2009-07-07,02:12:10
39.973535,116.333232,0,103,40001.0918402778,2009-07-07,02:12:15
39.973527,116.333105,0,108,40001.0918981481,2009-07-07,02:12:20
39.973534,116.333048,0,114,40001.0919560185,2009-07-07,02:12:25
39.973589,116.332825,0,120,40001.0920138889,2009-07-07,02:12:30
39.973635,116.332625,0,123,40001.0920717593,2009-07-07,02:12:35
39.973549,116.333049,0,121,40001.0921296296,2009-07-07,02:12:40
39.97349,116.333403,0,114,40001.0921875,2009-07-07,02:12:45
39.973518,116.333429,0,112,40001.0922453704,2009-07-07,02:12:50
39.973513,116.333443,0,107,40001.0923032407,2009-07-07,02:12:55
39.973544,116.333437,0,112,40001.0923611111,2009-07-07,02:13:00
39.973537,116.333391,0,118,40001.0924189815,2009-07-07,02:13:05
39.973552,116.333312,0,121,40001.0924768519,2009-07-07,02:13:10
39.973577,116.333266,0,124,40001.0925347222,2009-07-07,02:13:15
39.973597,116.333252,0,125,40001.0925925926,2009-07-07,02:13:20
39.973607,116.333158,0,125,40001.092650463,2009-07-07,02:13:25
39.973597,116.333076,0,127,40001.0927083333,2009-07-07,02:13:30
39.97364,116.33305,0,131,40001.0927662037,2009-07-07,02:13:35
39.973623,116.333263,0,132,40001.0928240741,2009-07-07,02:13:40
39.973625,116.333297,0,129,40001.0928819444,2009-07-07,02:13:45
39.973607,116.333366,0,132,40001.0929398148,2009-07-07,02:13:50
39.973607,116.333366,0,132,40001.092974537,2009-07-07,02:13:53
39.9736,116.333361,0,134,40001.0929976852,2009-07-07,02:13:55
39.973588,116.33328,0,135,40001.0930555556,2009-07-07,02:14:00
39.973597,116.333146,0,135,40001.0931134259,2009-07-07,02:14:05
39.973614,116.332962,0,136,40001.0931712963,2009-07-07,02:14:10
39.973645,116.332811,0,137,40001.0932291667,2009-07-07,02:14:15
39.973633,116.332754,0,139,40001.093287037,2009-07-07,02:14:20
39.9736,116.332769,0,135,40001.0933449074,2009-07-07,02:14:25
39.97358,116.332824,0,136,40001.0934027778,2009-07-07,02:14:30
39.97356,116.332906,0,136,40001.0934606481,2009-07-07,02:14:35
39.973487,116.33321,0,138,40001.0935185185,2009-07-07,02:14:40
39.973446,116.333402,0,135,40001.0935763889,2009-07-07,02:14:45
39.973409,116.333672,0,131,40001.0936342593,2009-07-07,02:14:50
39.973388,116.33379,0,127,40001.0936921296,2009-07-07,02:14:55
39.973388,116.33379,0,127,40001.0937268519,2009-07-07,02:14:58
39.973394,116.333796,0,128,40001.09375,2009-07-07,02:15:00
39.973452,116.333812,0,131,40001.0938078704,2009-07-07,02:15:05
39.973455,116.333923,0,131,40001.0938657407,2009-07-07,02:15:10
39.973433,116.333942,0,131,40001.0939236111,2009-07-07,02:15:15
39.973399,116.333903,0,132,40001.0939814815,2009-07-07,02:15:20
39.973412,116.333835,0,133,40001.0940393518,2009-07-07,02:15:25
39.973388,116.333813,0,131,40001.0940972222,2009-07-07,02:15:30
39.973415,116.333869,0,132,40001.0941550926,2009-07-07,02:15:35
39.973469,116.333866,0,133,40001.094212963,2009-07-07,02:15:40
39.973475,116.333889,0,134,40001.0942708333,2009-07-07,02:15:45
39.973475,116.333836,0,136,40001.0943287037,2009-07-07,02:15:50
39.973479,116.333744,0,137,40001.0943865741,2009-07-07,02:15:55
39.973467,116.333644,0,138,40001.0944444444,2009-07-07,02:16:00
39.973483,116.333643,0,139,40001.0945023148,2009-07-07,02:16:05
39.973483,116.333643,0,139,40001.094537037,2009-07-07,02:16:08
39.973491,116.333648,0,139,40001.0945601852,2009-07-07,02:16:10
39.973522,116.33358,0,141,40001.0946180556,2009-07-07,02:16:15
39.973554,116.333492,0,144,40001.0946759259,2009-07-07,02:16:20
39.973562,116.333422,0,148,40001.0947337963,2009-07-07,02:16:25
39.973534,116.333498,0,148,40001.0947916667,2009-07-07,02:16:30
39.973527,116.333519,0,148,40001.094849537,2009-07-07,02:16:35
39.973549,116.333543,0,149,40001.0949074074,2009-07-07,02:16:40
39.973572,116.333617,0,150,40001.0949652778,2009-07-07,02:16:45
39.973585,116.333639,0,149,40001.0950231481,2009-07-07,02:16:50
39.9736,116.333729,0,149,40001.0950810185,2009-07-07,02:16:55
39.973604,116.333746,0,147,40001.0951388889,2009-07-07,02:17:00
39.97361,116.333756,0,146,40001.0951967593,2009-07-07,02:17:05
39.9736,116.333798,0,145,40001.0952546296,2009-07-07,02:17:10
39.973526,116.333946,0,143,40001.0953125,2009-07-07,02:17:15
39.973452,116.333983,0,142,40001.0953703704,2009-07-07,02:17:20
39.973402,116.334017,0,142,40001.0954282407,2009-07-07,02:17:25
39.973402,116.334017,0,142,40001.095462963,2009-07-07,02:17:28
39.973408,116.334021,0,143,40001.0954861111,2009-07-07,02:17:30
39.973395,116.334092,0,142,40001.0955439815,2009-07-07,02:17:35
39.973382,116.334148,0,142,40001.0956018518,2009-07-07,02:17:40
39.973361,116.334067,0,145,40001.0956597222,2009-07-07,02:17:45
39.973347,116.333999,0,149,40001.0957175926,2009-07-07,02:17:50
39.973323,116.333985,0,149,40001.095775463,2009-07-07,02:17:55
39.973334,116.333939,0,151,40001.0958333333,2009-07-07,02:18:00
39.973386,116.333889,0,150,40001.0958912037,2009-07-07,02:18:05
39.973409,116.333857,0,148,40001.0959490741,2009-07-07,02:18:10
39.973423,116.333794,0,151,40001.0960069444,2009-07-07,02:18:15
39.973466,116.333786,0,152,40001.0960648148,2009-07-07,02:18:20
39.973469,116.333843,0,155,40001.0961226852,2009-07-07,02:18:25
39.973474,116.333851,0,155,40001.0961805556,2009-07-07,02:18:30
39.973476,116.333846,0,155,40001.0962384259,2009-07-07,02:18:35
39.973476,116.333842,0,155,40001.0962962963,2009-07-07,02:18:40
39.973476,116.333842,0,155,40001.0963310185,2009-07-07,02:18:43
39.973479,116.333839,0,155,40001.0963541667,2009-07-07,02:18:45
39.973468,116.333861,0,154,40001.096412037,2009-07-07,02:18:50
39.973453,116.333895,0,149,40001.0964699074,2009-07-07,02:18:55
39.973443,116.333893,0,149,40001.0965277778,2009-07-07,02:19:00
39.973433,116.333889,0,150,40001.0965856481,2009-07-07,02:19:05
39.973411,116.333848,0,151,40001.0966435185,2009-07-07,02:19:10
39.973379,116.333846,0,153,40001.0967013889,2009-07-07,02:19:15
39.973366,116.333813,0,157,40001.0967592593,2009-07-07,02:19:20
39.973359,116.333881,0,159,40001.0968171296,2009-07-07,02:19:25
39.973373,116.334034,0,157,40001.096875,2009-07-07,02:19:30
39.973359,116.334125,0,157,40001.0969328704,2009-07-07,02:19:35
39.973363,116.334096,0,158,40001.0969907407,2009-07-07,02:19:40
39.973389,116.334084,0,157,40001.0970486111,2009-07-07,02:19:45
39.973407,116.334042,0,161,40001.0971064815,2009-07-07,02:19:50
39.973415,116.333961,0,161,40001.0971643519,2009-07-07,02:19:55
39.973407,116.333915,0,160,40001.0972222222,2009-07-07,02:20:00
39.97342,116.333938,0,158,40001.0972800926,2009-07-07,02:20:05
39.973428,116.333938,0,158,40001.097337963,2009-07-07,02:20:10
39.973428,116.333938,0,158,40001.0973726852,2009-07-07,02:20:13
39.973435,116.333942,0,159,40001.0973958333,2009-07-07,02:20:15
39.973463,116.333977,0,159,40001.0974537037,2009-07-07,02:20:20
39.97348,116.333975,0,161,40001.0975115741,2009-07-07,02:20:25
39.973526,116.333844,0,161,40001.0975694444,2009-07-07,02:20:30
39.973571,116.333714,0,161,40001.0976273148,2009-07-07,02:20:35
39.973564,116.333881,0,161,40001.0976851852,2009-07-07,02:20:40
39.973575,116.333862,0,163,40001.0977430556,2009-07-07,02:20:45
39.973578,116.33386,0,163,40001.0978009259,2009-07-07,02:20:50
39.973578,116.33386,0,163,40001.0978356482,2009-07-07,02:20:53
39.973586,116.333857,0,163,40001.0978587963,2009-07-07,02:20:55
39.973596,116.333787,0,163,40001.0979166667,2009-07-07,02:21:00
39.973623,116.333583,0,164,40001.097974537,2009-07-07,02:21:05
39.973653,116.333283,0,165,40001.0980324074,2009-07-07,02:21:10
39.973691,116.333028,0,167,40001.0980902778,2009-07-07,02:21:15
39.973748,116.332797,0,170,40001.0981481481,2009-07-07,02:21:20
39.97378,116.332676,0,165,40001.0982060185,2009-07-07,02:21:25
39.973751,116.332773,0,157,40001.0982638889,2009-07-07,02:21:30
39.973752,116.332655,0,151,40001.0983217593,2009-07-07,02:21:35
39.973723,116.332532,0,145,40001.0983796296,2009-07-07,02:21:40
39.973751,116.332387,0,141,40001.0984375,2009-07-07,02:21:45
39.973734,116.332453,0,134,40001.0984953704,2009-07-07,02:21:50
39.973691,116.332739,0,125,40001.0985532407,2009-07-07,02:21:55
39.973648,116.33295,0,110,40001.0986111111,2009-07-07,02:22:00
39.973648,116.33295,0,110,40001.0986458333,2009-07-07,02:22:03
39.973648,116.332946,0,109,40001.0986689815,2009-07-07,02:22:05
39.973707,116.332362,0,108,40001.0987268519,2009-07-07,02:22:10
39.973688,116.332324,0,111,40001.0987847222,2009-07-07,02:22:15
39.973678,116.332234,0,116,40001.0988425926,2009-07-07,02:22:20
39.973642,116.332274,0,121,40001.098900463,2009-07-07,02:22:25
39.973636,116.332328,0,123,40001.0989583333,2009-07-07,02:22:30
39.973634,116.332419,0,125,40001.0990162037,2009-07-07,02:22:35
39.973641,116.332463,0,122,40001.0990740741,2009-07-07,02:22:40
39.973655,116.332472,0,124,40001.0991319444,2009-07-07,02:22:45
39.973646,116.33244,0,118,40001.0991898148,2009-07-07,02:22:50
39.973616,116.332542,0,118,40001.0992476852,2009-07-07,02:22:55
39.973618,116.332657,0,125,40001.0993055556,2009-07-07,02:23:00
39.97364,116.332666,0,127,40001.0993634259,2009-07-07,02:23:05
39.97364,116.332666,0,127,40001.0993981481,2009-07-07,02:23:08
39.973645,116.332671,0,127,40001.0994212963,2009-07-07,02:23:10
39.973626,116.332845,0,129,40001.0994791667,2009-07-07,02:23:15
39.973575,116.333065,0,136,40001.099537037,2009-07-07,02:23:20
39.973506,116.333257,0,147,40001.0995949074,2009-07-07,02:23:25
39.973515,116.333143,0,157,40001.0996527778,2009-07-07,02:23:30
39.973517,116.333267,0,168,40001.0997106481,2009-07-07,02:23:35
39.973547,116.333214,0,174,40001.0997685185,2009-07-07,02:23:40
39.973511,116.333411,0,177,40001.0998263889,2009-07-07,02:23:45
39.973476,116.333571,0,180,40001.0998842593,2009-07-07,02:23:50
39.973463,116.333711,0,184,40001.0999421296,2009-07-07,02:23:55
39.973464,116.333743,0,185,40001.1,2009-07-07,02:24:00
39.973449,116.333812,0,189,40001.1000578704,2009-07-07,02:24:05
39.973514,116.333572,0,190,40001.1001157407,2009-07-07,02:24:10
39.973505,116.333739,0,197,40001.1001736111,2009-07-07,02:24:15
39.973527,116.333774,0,204,40001.1002314815,2009-07-07,02:24:20
39.973511,116.333919,0,211,40001.1002893519,2009-07-07,02:24:25
39.973512,116.334025,0,219,40001.1003472222,2009-07-07,02:24:30
39.973505,116.334063,0,222,40001.1004050926,2009-07-07,02:24:35
39.973464,116.33418,0,226,40001.100462963,2009-07-07,02:24:40
39.973408,116.334294,0,229,40001.1005208333,2009-07-07,02:24:45
39.973465,116.334109,0,230,40001.1005787037,2009-07-07,02:24:50
39.973509,116.333899,0,241,40001.1006365741,2009-07-07,02:24:55
39.973557,116.333842,0,247,40001.1006944444,2009-07-07,02:25:00
39.973552,116.333829,0,245,40001.1007523148,2009-07-07,02:25:05
39.973488,116.334013,0,243,40001.1008101852,2009-07-07,02:25:10
39.973508,116.334015,0,242,40001.1008680556,2009-07-07,02:25:15
39.973496,116.334082,0,239,40001.1009259259,2009-07-07,02:25:20
39.973501,116.33398,0,236,40001.1009837963,2009-07-07,02:25:25
39.973477,116.334006,0,237,40001.1010416667,2009-07-07,02:25:30
39.973493,116.333983,0,240,40001.101099537,2009-07-07,02:25:35
39.973493,116.333983,0,240,40001.1011342593,2009-07-07,02:25:38
39.973496,116.33398,0,240,40001.1011574074,2009-07-07,02:25:40
39.973479,116.33408,0,238,40001.1012152778,2009-07-07,02:25:45
39.973381,116.334418,0,237,40001.1012731481,2009-07-07,02:25:50
39.973408,116.334302,0,236,40001.1013310185,2009-07-07,02:25:55
39.973441,116.334174,0,236,40001.1013888889,2009-07-07,02:26:00
39.973439,116.334183,0,236,40001.1014467593,2009-07-07,02:26:05
39.973393,116.334361,0,230,40001.1015046296,2009-07-07,02:26:10
39.973366,116.334405,0,225,40001.1015625,2009-07-07,02:26:15
39.973335,116.334465,0,220,40001.1016203704,2009-07-07,02:26:20
39.97334,116.334375,0,220,40001.1016782407,2009-07-07,02:26:25
39.97337,116.334234,0,227,40001.1017361111,2009-07-07,02:26:30
39.973448,116.333924,0,223,40001.1017939815,2009-07-07,02:26:35
39.97345,116.333909,0,222,40001.1018518518,2009-07-07,02:26:40
39.97347,116.33401,0,222,40001.1019097222,2009-07-07,02:26:45
39.973456,116.334049,0,221,40001.1019675926,2009-07-07,02:26:50
39.97343,116.33407,0,218,40001.102025463,2009-07-07,02:26:55
39.973415,116.334103,0,213,40001.1020833333,2009-07-07,02:27:00
39.973445,116.334008,0,215,40001.1021412037,2009-07-07,02:27:05
39.973528,116.333803,0,216,40001.1021990741,2009-07-07,02:27:10
39.973571,116.333761,0,221,40001.1022569444,2009-07-07,02:27:15
39.97356,116.333794,0,226,40001.1023148148,2009-07-07,02:27:20
39.97356,116.333794,0,226,40001.102349537,2009-07-07,02:27:23
39.97356,116.33379,0,224,40001.1023726852,2009-07-07,02:27:25
39.973547,116.333825,0,223,40001.1024305556,2009-07-07,02:27:30
39.97348,116.334038,0,224,40001.1024884259,2009-07-07,02:27:35
39.973499,116.333967,0,226,40001.1025462963,2009-07-07,02:27:40
39.973505,116.334058,0,230,40001.1026041667,2009-07-07,02:27:45
39.973538,116.334084,0,233,40001.102662037,2009-07-07,02:27:50
39.973502,116.334344,0,233,40001.1027199074,2009-07-07,02:27:55
39.97349,116.334497,0,232,40001.1027777778,2009-07-07,02:28:00
39.973473,116.334604,0,232,40001.1028356481,2009-07-07,02:28:05
39.97353,116.334423,0,230,40001.1028935185,2009-07-07,02:28:10
39.973561,116.334289,0,234,40001.1029513889,2009-07-07,02:28:15
39.973561,116.334289,0,234,40001.1029861111,2009-07-07,02:28:18
39.973565,116.334292,0,235,40001.1030092593,2009-07-07,02:28:20
39.973543,116.334321,0,235,40001.1030671296,2009-07-07,02:28:25
39.973526,116.334389,0,232,40001.103125,2009-07-07,02:28:30
39.973523,116.334524,0,231,40001.1031828704,2009-07-07,02:28:35
39.973445,116.334816,0,233,40001.1032407407,2009-07-07,02:28:40
39.973439,116.334802,0,235,40001.1032986111,2009-07-07,02:28:45
39.973481,116.334669,0,239,40001.1033564815,2009-07-07,02:28:50
39.973498,116.334623,0,243,40001.1034143518,2009-07-07,02:28:55
39.973502,116.334499,0,243,40001.1034722222,2009-07-07,02:29:00
39.973524,116.334434,0,241,40001.1035300926,2009-07-07,02:29:05
39.973512,116.334435,0,242,40001.103587963,2009-07-07,02:29:10
39.973512,116.334435,0,242,40001.1036226852,2009-07-07,02:29:13
39.973507,116.334439,0,243,40001.1036458333,2009-07-07,02:29:15
39.973516,116.334383,0,245,40001.1037037037,2009-07-07,02:29:20
39.973543,116.33419,0,246,40001.1037615741,2009-07-07,02:29:25
39.973511,116.334186,0,243,40001.1038194444,2009-07-07,02:29:30
39.973486,116.334235,0,237,40001.1038773148,2009-07-07,02:29:35
39.97346,116.334311,0,234,40001.1039351852,2009-07-07,02:29:40
39.973423,116.334445,0,233,40001.1039930556,2009-07-07,02:29:45
39.973387,116.334516,0,234,40001.1040509259,2009-07-07,02:29:50
39.973406,116.334376,0,240,40001.1041087963,2009-07-07,02:29:55
39.973413,116.334317,0,244,40001.1041666667,2009-07-07,02:30:00
39.973426,116.334227,0,245,40001.104224537,2009-07-07,02:30:05
39.973417,116.334228,0,245,40001.1042824074,2009-07-07,02:30:10
39.97345,116.334155,0,244,40001.1043402778,2009-07-07,02:30:15
39.973487,116.334071,0,245,40001.1043981481,2009-07-07,02:30:20
39.973532,116.33395,0,244,40001.1044560185,2009-07-07,02:30:25
39.97357,116.333784,0,241,40001.1045138889,2009-07-07,02:30:30
39.973581,116.333746,0,241,40001.1045717593,2009-07-07,02:30:35
39.973559,116.333718,0,240,40001.1046296296,2009-07-07,02:30:40
39.973555,116.33369,0,242,40001.1046875,2009-07-07,02:30:45
39.973584,116.333629,0,244,40001.1047453704,2009-07-07,02:30:50
39.973573,116.333654,0,244,40001.1048032407,2009-07-07,02:30:55
39.973545,116.3337,0,244,40001.1048611111,2009-07-07,02:31:00
39.973497,116.33382,0,239,40001.1049189815,2009-07-07,02:31:05
39.973496,116.333885,0,240,40001.1049768519,2009-07-07,02:31:10
39.973509,116.333912,0,238,40001.1050347222,2009-07-07,02:31:15
39.973506,116.333913,0,241,40001.1050925926,2009-07-07,02:31:20
39.973509,116.333918,0,241,40001.105150463,2009-07-07,02:31:25
39.973509,116.333918,0,241,40001.1051851852,2009-07-07,02:31:28
39.973514,116.33392,0,242,40001.1052083333,2009-07-07,02:31:30
39.973511,116.333898,0,242,40001.1052662037,2009-07-07,02:31:35
39.973506,116.333964,0,236,40001.1053240741,2009-07-07,02:31:40
39.973495,116.334015,0,235,40001.1053819444,2009-07-07,02:31:45
39.973464,116.334097,0,234,40001.1054398148,2009-07-07,02:31:50
39.97343,116.33417,0,233,40001.1054976852,2009-07-07,02:31:55
39.973415,116.33417,0,234,40001.1055555556,2009-07-07,02:32:00
39.973399,116.334217,0,236,40001.1056134259,2009-07-07,02:32:05
39.973441,116.334103,0,238,40001.1056712963,2009-07-07,02:32:10
39.973473,116.334008,0,237,40001.1057291667,2009-07-07,02:32:15
39.973472,116.334031,0,236,40001.105787037,2009-07-07,02:32:20
39.97348,116.333997,0,238,40001.1058449074,2009-07-07,02:32:25
39.973491,116.333951,0,239,40001.1059027778,2009-07-07,02:32:30
39.973479,116.33396,0,236,40001.1059606481,2009-07-07,02:32:35
39.973441,116.333984,0,237,40001.1060185185,2009-07-07,02:32:40
39.973425,116.333954,0,239,40001.1060763889,2009-07-07,02:32:45
39.973477,116.333911,0,238,40001.1061342593,2009-07-07,02:32:50
39.973512,116.333839,0,233,40001.1061921296,2009-07-07,02:32:55
39.973516,116.333863,0,229,40001.10625,2009-07-07,02:33:00
39.973529,116.333815,0,228,40001.1063078704,2009-07-07,02:33:05
39.97354,116.333756,0,230,40001.1063657407,2009-07-07,02:33:10
39.973535,116.33379,0,232,40001.1064236111,2009-07-07,02:33:15
39.973486,116.333936,0,227,40001.1064814815,2009-07-07,02:33:20
39.973419,116.334165,0,230,40001.1065393519,2009-07-07,02:33:25
39.973425,116.334257,0,229,40001.1065972222,2009-07-07,02:33:30
39.973415,116.334336,0,231,40001.1066550926,2009-07-07,02:33:35
39.973426,116.334363,0,230,40001.106712963,2009-07-07,02:33:40
39.973501,116.334289,0,228,40001.1067708333,2009-07-07,02:33:45
39.973547,116.334217,0,228,40001.1068287037,2009-07-07,02:33:50
39.973566,116.334118,0,236,40001.1068865741,2009-07-07,02:33:55
39.973548,116.333956,0,236,40001.1069444444,2009-07-07,02:34:00
39.973523,116.33392,0,234,40001.1070023148,2009-07-07,02:34:05
39.973507,116.333977,0,236,40001.1070601852,2009-07-07,02:34:10
39.973501,116.333998,0,234,40001.1071180556,2009-07-07,02:34:15
39.973518,116.333955,0,233,40001.1071759259,2009-07-07,02:34:20
39.973557,116.333765,0,233,40001.1072337963,2009-07-07,02:34:25
39.973541,116.333828,0,234,40001.1072916667,2009-07-07,02:34:30
39.973547,116.333842,0,234,40001.107349537,2009-07-07,02:34:35
39.973538,116.333838,0,236,40001.1074074074,2009-07-07,02:34:40
39.973551,116.333889,0,236,40001.1074652778,2009-07-07,02:34:45
39.97353,116.333947,0,237,40001.1075231481,2009-07-07,02:34:50
39.973509,116.334035,0,238,40001.1075810185,2009-07-07,02:34:55
39.973528,116.334063,0,236,40001.1076388889,2009-07-07,02:35:00
39.973507,116.334197,0,237,40001.1076967593,2009-07-07,02:35:05
39.973558,116.33401,0,232,40001.1100115741,2009-07-07,02:38:25
39.973565,116.333852,0,233,40001.1100694444,2009-07-07,02:38:30
39.973548,116.333868,0,233,40001.1101273148,2009-07-07,02:38:35
39.973498,116.334009,0,225,40001.1101851852,2009-07-07,02:38:40
39.973461,116.334076,0,227,40001.1102430556,2009-07-07,02:38:45
39.973429,116.334092,0,229,40001.1103009259,2009-07-07,02:38:50
39.973389,116.334052,0,232,40001.1103587963,2009-07-07,02:38:55
39.973385,116.333972,0,238,40001.1104166667,2009-07-07,02:39:00
39.97342,116.333917,0,240,40001.110474537,2009-07-07,02:39:05
39.973398,116.334047,0,238,40001.1105324074,2009-07-07,02:39:10
39.973403,116.333988,0,235,40001.1105902778,2009-07-07,02:39:15
39.973424,116.333922,0,231,40001.1106481481,2009-07-07,02:39:20
39.973418,116.333959,0,230,40001.1107060185,2009-07-07,02:39:25
39.973465,116.333907,0,226,40001.1107638889,2009-07-07,02:39:30
39.973527,116.333896,0,223,40001.1108217593,2009-07-07,02:39:35
39.973519,116.334009,0,224,40001.1108796296,2009-07-07,02:39:40
39.973487,116.334117,0,226,40001.1109375,2009-07-07,02:39:45
39.973484,116.334086,0,225,40001.1109953704,2009-07-07,02:39:50
39.973488,116.33402,0,224,40001.1110532407,2009-07-07,02:39:55
39.973515,116.333929,0,226,40001.1111111111,2009-07-07,02:40:00
39.973576,116.333742,0,228,40001.1111689815,2009-07-07,02:40:05
39.973652,116.333594,0,230,40001.1112268518,2009-07-07,02:40:10
39.973694,116.333434,0,234,40001.1112847222,2009-07-07,02:40:15
39.973672,116.3334,0,232,40001.1113425926,2009-07-07,02:40:20
39.973644,116.333422,0,230,40001.111400463,2009-07-07,02:40:25
39.97361,116.333504,0,230,40001.1114583333,2009-07-07,02:40:30
39.973606,116.333567,0,237,40001.1115162037,2009-07-07,02:40:35
39.973637,116.333624,0,248,40001.1115740741,2009-07-07,02:40:40
39.973632,116.333615,0,263,40001.1116319444,2009-07-07,02:40:45
39.973614,116.333635,0,268,40001.1116898148,2009-07-07,02:40:50
39.973635,116.333607,0,275,40001.1117476852,2009-07-07,02:40:55
39.973674,116.333505,0,279,40001.1118055556,2009-07-07,02:41:00
39.973672,116.333465,0,284,40001.1118634259,2009-07-07,02:41:05
39.973663,116.33346,0,288,40001.1119212963,2009-07-07,02:41:10
39.973664,116.333474,0,290,40001.1119791667,2009-07-07,02:41:15
39.973677,116.333556,0,293,40001.112037037,2009-07-07,02:41:20
39.973689,116.333473,0,298,40001.1120949074,2009-07-07,02:41:25
39.973703,116.333373,0,304,40001.1121527778,2009-07-07,02:41:30
39.973699,116.333326,0,310,40001.1122106481,2009-07-07,02:41:35
39.973663,116.33336,0,313,40001.1122685185,2009-07-07,02:41:40
39.973687,116.333333,0,317,40001.1123263889,2009-07-07,02:41:45
39.973701,116.333497,0,324,40001.1123842593,2009-07-07,02:41:50
39.973693,116.333584,0,326,40001.1124421296,2009-07-07,02:41:55
39.973648,116.333782,0,327,40001.1125,2009-07-07,02:42:00
39.973653,116.333932,0,328,40001.1125578704,2009-07-07,02:42:05
39.973647,116.334014,0,329,40001.1126157407,2009-07-07,02:42:10
39.973637,116.334098,0,333,40001.1126736111,2009-07-07,02:42:15
39.9736,116.334227,0,334,40001.1127314815,2009-07-07,02:42:20
39.97359,116.334301,0,339,40001.1127893519,2009-07-07,02:42:25
39.973534,116.334002,0,254,40001.1190393518,2009-07-07,02:51:25
39.973526,116.333957,0,254,40001.1190972222,2009-07-07,02:51:30
39.973538,116.333906,0,252,40001.1191550926,2009-07-07,02:51:35
39.973569,116.333841,0,250,40001.119212963,2009-07-07,02:51:40
39.973569,116.333841,0,250,40001.1192476852,2009-07-07,02:51:43
39.97357,116.333839,0,248,40001.1192708333,2009-07-07,02:51:45
39.973531,116.333917,0,247,40001.1193287037,2009-07-07,02:51:50
39.973491,116.334001,0,245,40001.1193865741,2009-07-07,02:51:55
39.97347,116.33404,0,243,40001.1194444444,2009-07-07,02:52:00
39.97348,116.333991,0,242,40001.1195023148,2009-07-07,02:52:05
39.973483,116.334012,0,238,40001.1195601852,2009-07-07,02:52:10
39.973487,116.334093,0,238,40001.1196180556,2009-07-07,02:52:15
39.973499,116.334124,0,237,40001.1196759259,2009-07-07,02:52:20
39.973496,116.334113,0,237,40001.1197337963,2009-07-07,02:52:25
39.973491,116.334109,0,237,40001.1197916667,2009-07-07,02:52:30
39.973487,116.334115,0,237,40001.119849537,2009-07-07,02:52:35
39.973485,116.334117,0,237,40001.1199074074,2009-07-07,02:52:40
39.973489,116.334111,0,237,40001.1199652778,2009-07-07,02:52:45
39.973489,116.334111,0,237,40001.12,2009-07-07,02:52:48
39.973491,116.334112,0,237,40001.1200231481,2009-07-07,02:52:50
39.97344,116.334279,0,241,40001.1200810185,2009-07-07,02:52:55
39.973448,116.334341,0,244,40001.1201388889,2009-07-07,02:53:00
39.973461,116.334361,0,246,40001.1201967593,2009-07-07,02:53:05
39.973461,116.334361,0,246,40001.1202314815,2009-07-07,02:53:08
39.973464,116.334365,0,246,40001.1202546296,2009-07-07,02:53:10
39.973486,116.334243,0,247,40001.1203125,2009-07-07,02:53:15
39.97351,116.334132,0,249,40001.1203703704,2009-07-07,02:53:20
39.973541,116.334149,0,250,40001.1204282407,2009-07-07,02:53:25
39.97359,116.334089,0,252,40001.1204861111,2009-07-07,02:53:30
39.973588,116.334022,0,251,40001.1205439815,2009-07-07,02:53:35
39.973571,116.333952,0,249,40001.1206018519,2009-07-07,02:53:40
39.973542,116.333945,0,249,40001.1206597222,2009-07-07,02:53:45
39.973504,116.33398,0,249,40001.1207175926,2009-07-07,02:53:50
39.97347,116.333974,0,248,40001.120775463,2009-07-07,02:53:55
39.973428,116.333985,0,248,40001.1208333333,2009-07-07,02:54:00
39.973466,116.33403,0,251,40001.1208912037,2009-07-07,02:54:05
39.973473,116.334023,0,251,40001.1209490741,2009-07-07,02:54:10
39.973477,116.334018,0,251,40001.1210069444,2009-07-07,02:54:15
39.973477,116.334018,0,251,40001.1210416667,2009-07-07,02:54:18
39.973472,116.334018,0,251,40001.1210648148,2009-07-07,02:54:20
39.973455,116.33405,0,251,40001.1211226852,2009-07-07,02:54:25
39.973445,116.334027,0,250,40001.1211805556,2009-07-07,02:54:30
39.973434,116.334013,0,249,40001.1212384259,2009-07-07,02:54:35
39.973468,116.333906,0,251,40001.1212962963,2009-07-07,02:54:40
39.973507,116.333815,0,257,40001.1213541667,2009-07-07,02:54:45
39.973528,116.333699,0,259,40001.121412037,2009-07-07,02:54:50
39.973528,116.333699,0,259,40001.1214467593,2009-07-07,02:54:53
39.973534,116.333703,0,255,40001.1214699074,2009-07-07,02:54:55
39.973568,116.333735,0,253,40001.1215277778,2009-07-07,02:55:00
39.97355,116.333783,0,250,40001.1215856481,2009-07-07,02:55:05
39.973534,116.333805,0,248,40001.1216435185,2009-07-07,02:55:10
39.973491,116.333872,0,250,40001.1217013889,2009-07-07,02:55:15
39.97346,116.3339,0,254,40001.1217592593,2009-07-07,02:55:20
39.973441,116.333955,0,253,40001.1218171296,2009-07-07,02:55:25
39.97341,116.333988,0,251,40001.121875,2009-07-07,02:55:30
39.973406,116.334009,0,250,40001.1219328704,2009-07-07,02:55:35
39.973395,116.334014,0,251,40001.1219907407,2009-07-07,02:55:40
39.973378,116.334052,0,252,40001.1220486111,2009-07-07,02:55:45
39.973365,116.334124,0,251,40001.1221064815,2009-07-07,02:55:50
39.97336,116.334105,0,250,40001.1221643519,2009-07-07,02:55:55
39.973397,116.334091,0,250,40001.1222222222,2009-07-07,02:56:00
39.973404,116.334096,0,250,40001.1222800926,2009-07-07,02:56:05
39.973404,116.334096,0,250,40001.1223148148,2009-07-07,02:56:08
39.973402,116.334089,0,251,40001.122337963,2009-07-07,02:56:10
39.973415,116.334063,0,250,40001.1223958333,2009-07-07,02:56:15
39.973451,116.334026,0,247,40001.1224537037,2009-07-07,02:56:20
39.973473,116.334025,0,247,40001.1225115741,2009-07-07,02:56:25
39.973476,116.334004,0,247,40001.1225694444,2009-07-07,02:56:30
39.973495,116.334019,0,243,40001.1226273148,2009-07-07,02:56:35
39.973522,116.333995,0,244,40001.1226851852,2009-07-07,02:56:40
39.973522,116.333995,0,244,40001.1227199074,2009-07-07,02:56:43
39.973525,116.33399,0,244,40001.1227430556,2009-07-07,02:56:45
39.973498,116.334061,0,243,40001.1228009259,2009-07-07,02:56:50
39.973476,116.334087,0,243,40001.1228587963,2009-07-07,02:56:55
39.973506,116.33408,0,241,40001.1229166667,2009-07-07,02:57:00
39.973504,116.334091,0,241,40001.122974537,2009-07-07,02:57:05
39.973494,116.334148,0,241,40001.1230324074,2009-07-07,02:57:10
39.973535,116.334215,0,241,40001.1230902778,2009-07-07,02:57:15
39.973559,116.334279,0,241,40001.1231481481,2009-07-07,02:57:20
39.973538,116.334359,0,241,40001.1232060185,2009-07-07,02:57:25
39.97352,116.334427,0,241,40001.1232638889,2009-07-07,02:57:30
39.97349,116.334499,0,241,40001.1233217593,2009-07-07,02:57:35
39.97348,116.334472,0,241,40001.1233796296,2009-07-07,02:57:40
39.973509,116.334411,0,239,40001.1234375,2009-07-07,02:57:45
39.973528,116.334422,0,242,40001.1234953704,2009-07-07,02:57:50
39.973528,116.334422,0,242,40001.1235300926,2009-07-07,02:57:53
39.973521,116.334426,0,242,40001.1235532407,2009-07-07,02:57:55
39.973514,116.334435,0,242,40001.1236111111,2009-07-07,02:58:00
39.973507,116.334444,0,242,40001.1236689815,2009-07-07,02:58:05
39.973507,116.334444,0,242,40001.1237037037,2009-07-07,02:58:08
39.973501,116.334449,0,242,40001.1237268519,2009-07-07,02:58:10
39.973489,116.334452,0,244,40001.1237847222,2009-07-07,02:58:15
39.973449,116.334486,0,247,40001.1238425926,2009-07-07,02:58:20
39.973448,116.334502,0,250,40001.123900463,2009-07-07,02:58:25
39.973482,116.334391,0,252,40001.1239583333,2009-07-07,02:58:30
39.973494,116.334239,0,258,40001.1240162037,2009-07-07,02:58:35
39.973466,116.334133,0,261,40001.1240740741,2009-07-07,02:58:40
39.973448,116.334097,0,262,40001.1241319444,2009-07-07,02:58:45
39.973429,116.334107,0,264,40001.1241898148,2009-07-07,02:58:50
39.973428,116.334125,0,269,40001.1242476852,2009-07-07,02:58:55
39.973399,116.334075,0,273,40001.1243055556,2009-07-07,02:59:00
39.973466,116.334016,0,276,40001.1243634259,2009-07-07,02:59:05
39.97342,116.334091,0,277,40001.1244212963,2009-07-07,02:59:10
39.973457,116.334096,0,274,40001.1244791667,2009-07-07,02:59:15
39.973486,116.3341,0,268,40001.124537037,2009-07-07,02:59:20
39.97349,116.334109,0,262,40001.1245949074,2009-07-07,02:59:25
39.973473,116.334058,0,260,40001.1246527778,2009-07-07,02:59:30
39.973488,116.333917,0,257,40001.1247106481,2009-07-07,02:59:35
39.973534,116.333772,0,252,40001.1247685185,2009-07-07,02:59:40
39.973525,116.333737,0,247,40001.1248263889,2009-07-07,02:59:45
39.973494,116.333728,0,241,40001.1248842593,2009-07-07,02:59:50
39.973466,116.333729,0,235,40001.1249421296,2009-07-07,02:59:55
39.973417,116.333764,0,233,40001.125,2009-07-07,03:00:00
39.973428,116.333751,0,228,40001.1250578704,2009-07-07,03:00:05
39.973433,116.333766,0,223,40001.1251157407,2009-07-07,03:00:10
39.973433,116.333791,0,223,40001.1251736111,2009-07-07,03:00:15
39.973396,116.33389,0,226,40001.1252314815,2009-07-07,03:00:20
39.973381,116.333899,0,224,40001.1252893518,2009-07-07,03:00:25
39.973371,116.333893,0,224,40001.1253472222,2009-07-07,03:00:30
39.973376,116.333853,0,226,40001.1254050926,2009-07-07,03:00:35
39.973398,116.333852,0,228,40001.125462963,2009-07-07,03:00:40
39.973432,116.333849,0,230,40001.1255208333,2009-07-07,03:00:45
39.973432,116.333849,0,230,40001.1255555556,2009-07-07,03:00:48
39.973436,116.333843,0,230,40001.1255787037,2009-07-07,03:00:50
39.973454,116.333762,0,234,40001.1256365741,2009-07-07,03:00:55
39.973459,116.333695,0,238,40001.1256944444,2009-07-07,03:01:00
39.973467,116.333626,0,237,40001.1257523148,2009-07-07,03:01:05
39.973487,116.333562,0,240,40001.1258101852,2009-07-07,03:01:10
39.973481,116.333638,0,237,40001.1258680556,2009-07-07,03:01:15
39.973451,116.33378,0,235,40001.1259259259,2009-07-07,03:01:20
39.973456,116.333936,0,233,40001.1259837963,2009-07-07,03:01:25
39.973471,116.334031,0,235,40001.1260416667,2009-07-07,03:01:30
39.973452,116.334083,0,239,40001.126099537,2009-07-07,03:01:35
39.973445,116.334059,0,239,40001.1261574074,2009-07-07,03:01:40
39.973449,116.334092,0,236,40001.1262152778,2009-07-07,03:01:45
39.973454,116.334133,0,236,40001.1262731481,2009-07-07,03:01:50
39.973427,116.334256,0,232,40001.1263310185,2009-07-07,03:01:55
39.973393,116.334358,0,226,40001.1263888889,2009-07-07,03:02:00
39.973393,116.334358,0,226,40001.1264236111,2009-07-07,03:02:03
39.973396,116.334362,0,221,40001.1264467593,2009-07-07,03:02:05
39.973373,116.334385,0,221,40001.1265046296,2009-07-07,03:02:10
39.973393,116.334388,0,219,40001.1265625,2009-07-07,03:02:15
39.973377,116.334482,0,214,40001.1266203704,2009-07-07,03:02:20
39.97335,116.334573,0,210,40001.1266782407,2009-07-07,03:02:25
39.973336,116.334546,0,203,40001.1267361111,2009-07-07,03:02:30
39.973348,116.334427,0,202,40001.1267939815,2009-07-07,03:02:35
39.973363,116.33441,0,207,40001.1268518518,2009-07-07,03:02:40
39.973363,116.33441,0,207,40001.1268865741,2009-07-07,03:02:43
39.97336,116.334416,0,207,40001.1269097222,2009-07-07,03:02:45
39.973359,116.334438,0,210,40001.1269675926,2009-07-07,03:02:50
39.9734,116.334333,0,212,40001.127025463,2009-07-07,03:02:55
39.973394,116.334284,0,214,40001.1270833333,2009-07-07,03:03:00
39.973417,116.334265,0,214,40001.1271412037,2009-07-07,03:03:05
39.973468,116.33418,0,214,40001.1271990741,2009-07-07,03:03:10
39.973483,116.334138,0,214,40001.1272569444,2009-07-07,03:03:15
39.973542,116.33408,0,214,40001.1273148148,2009-07-07,03:03:20
39.973551,116.333959,0,220,40001.1273726852,2009-07-07,03:03:25
39.973536,116.333908,0,222,40001.1274305556,2009-07-07,03:03:30
39.973555,116.333841,0,225,40001.1274884259,2009-07-07,03:03:35
39.973618,116.333925,0,231,40001.1275462963,2009-07-07,03:03:40
39.973638,116.333962,0,235,40001.1276041667,2009-07-07,03:03:45
39.973667,116.334404,0,245,40001.127662037,2009-07-07,03:03:50
39.973702,116.334464,0,250,40001.1277199074,2009-07-07,03:03:55
39.973681,116.33447,0,253,40001.1277777778,2009-07-07,03:04:00
39.973674,116.334424,0,256,40001.1278356481,2009-07-07,03:04:05
39.97365,116.334366,0,260,40001.1278935185,2009-07-07,03:04:10
39.973563,116.334377,0,262,40001.1279513889,2009-07-07,03:04:15
39.973481,116.334533,0,263,40001.1280092593,2009-07-07,03:04:20
39.973425,116.334617,0,266,40001.1280671296,2009-07-07,03:04:25
39.97344,116.334661,0,268,40001.128125,2009-07-07,03:04:30
39.973436,116.33462,0,270,40001.1281828704,2009-07-07,03:04:35
39.97345,116.334533,0,277,40001.1282407407,2009-07-07,03:04:40
39.973489,116.334402,0,276,40001.1282986111,2009-07-07,03:04:45
39.973498,116.334367,0,276,40001.1283564815,2009-07-07,03:04:50
39.973508,116.334332,0,278,40001.1284143519,2009-07-07,03:04:55
39.973494,116.334379,0,278,40001.1284722222,2009-07-07,03:05:00
39.973488,116.33445,0,279,40001.1285300926,2009-07-07,03:05:05
39.973504,116.33447,0,279,40001.128587963,2009-07-07,03:05:10
39.973527,116.334457,0,280,40001.1286458333,2009-07-07,03:05:15
39.973533,116.334455,0,279,40001.1287037037,2009-07-07,03:05:20
39.973528,116.334454,0,279,40001.1287615741,2009-07-07,03:05:25
39.973528,116.334454,0,279,40001.1287962963,2009-07-07,03:05:28
39.973524,116.334447,0,279,40001.1288194444,2009-07-07,03:05:30
39.973521,116.334438,0,279,40001.1288773148,2009-07-07,03:05:35
39.973521,116.334438,0,279,40001.128912037,2009-07-07,03:05:38
39.973513,116.33443,0,278,40001.1289351852,2009-07-07,03:05:40
39.973476,116.33448,0,277,40001.1289930556,2009-07-07,03:05:45
39.973467,116.334436,0,275,40001.1290509259,2009-07-07,03:05:50
39.973461,116.334421,0,275,40001.1291087963,2009-07-07,03:05:55
39.973472,116.334305,0,278,40001.1291666667,2009-07-07,03:06:00
39.973485,116.334253,0,271,40001.129224537,2009-07-07,03:06:05
39.973467,116.334227,0,272,40001.1292824074,2009-07-07,03:06:10
39.973489,116.334145,0,272,40001.1293402778,2009-07-07,03:06:15
39.97349,116.334088,0,270,40001.1293981481,2009-07-07,03:06:20
39.973494,116.334017,0,269,40001.1294560185,2009-07-07,03:06:25
39.973453,116.334073,0,265,40001.1295138889,2009-07-07,03:06:30
39.973439,116.334077,0,262,40001.1295717593,2009-07-07,03:06:35
39.973422,116.334073,0,259,40001.1296296296,2009-07-07,03:06:40
39.973422,116.334073,0,259,40001.1296643519,2009-07-07,03:06:43
39.973414,116.334076,0,258,40001.1296875,2009-07-07,03:06:45
39.973428,116.334114,0,257,40001.1297453704,2009-07-07,03:06:50
39.973427,116.334123,0,257,40001.1298032407,2009-07-07,03:06:55
39.973427,116.334123,0,257,40001.129837963,2009-07-07,03:06:58
39.973426,116.334129,0,257,40001.1298611111,2009-07-07,03:07:00
39.973423,116.334141,0,257,40001.1299189815,2009-07-07,03:07:05
39.97344,116.334102,0,258,40001.1299768519,2009-07-07,03:07:10
39.97344,116.334102,0,258,40001.1300115741,2009-07-07,03:07:13
39.973447,116.334102,0,258,40001.1300347222,2009-07-07,03:07:15
39.973452,116.334129,0,258,40001.1300925926,2009-07-07,03:07:20
39.97346,116.334241,0,258,40001.130150463,2009-07-07,03:07:25
39.973424,116.334373,0,259,40001.1302083333,2009-07-07,03:07:30
39.973405,116.334356,0,260,40001.1302662037,2009-07-07,03:07:35
39.97342,116.334321,0,262,40001.1303240741,2009-07-07,03:07:40
39.97345,116.334245,0,268,40001.1303819444,2009-07-07,03:07:45
39.973491,116.334085,0,268,40001.1304398148,2009-07-07,03:07:50
39.973536,116.334093,0,268,40001.1304976852,2009-07-07,03:07:55
39.973591,116.334177,0,272,40001.1305555556,2009-07-07,03:08:00
39.97364,116.334222,0,276,40001.1306134259,2009-07-07,03:08:05
39.973625,116.334215,0,277,40001.1306712963,2009-07-07,03:08:10
39.973571,116.334234,0,276,40001.1307291667,2009-07-07,03:08:15
39.973533,116.334296,0,277,40001.130787037,2009-07-07,03:08:20
39.973493,116.334402,0,278,40001.1308449074,2009-07-07,03:08:25
39.973493,116.334402,0,278,40001.1308796296,2009-07-07,03:08:28
39.973493,116.334409,0,279,40001.1309027778,2009-07-07,03:08:30
39.97352,116.334388,0,283,40001.1309606481,2009-07-07,03:08:35
39.973538,116.334415,0,282,40001.1310185185,2009-07-07,03:08:40
39.973524,116.334511,0,277,40001.1310763889,2009-07-07,03:08:45
39.973521,116.334467,0,276,40001.1311342593,2009-07-07,03:08:50
39.973492,116.334477,0,277,40001.1311921296,2009-07-07,03:08:55
39.973467,116.334582,0,276,40001.13125,2009-07-07,03:09:00
39.973511,116.334732,0,275,40001.1313078704,2009-07-07,03:09:05
39.973548,116.334786,0,275,40001.1313657407,2009-07-07,03:09:10
39.97354,116.334703,0,276,40001.1314236111,2009-07-07,03:09:15
39.97354,116.334703,0,276,40001.1314583333,2009-07-07,03:09:18
39.973532,116.334707,0,278,40001.1314814815,2009-07-07,03:09:20
39.973574,116.334663,0,279,40001.1315393519,2009-07-07,03:09:25
39.973626,116.334668,0,280,40001.1315972222,2009-07-07,03:09:30
39.973636,116.334664,0,280,40001.1316550926,2009-07-07,03:09:35
39.973617,116.334591,0,279,40001.131712963,2009-07-07,03:09:40
39.973581,116.334575,0,274,40001.1317708333,2009-07-07,03:09:45
39.973581,116.334575,0,274,40001.1318055556,2009-07-07,03:09:48
39.973583,116.334579,0,273,40001.1318287037,2009-07-07,03:09:50
39.973574,116.334558,0,273,40001.1318865741,2009-07-07,03:09:55
39.973579,116.334484,0,266,40001.1319444444,2009-07-07,03:10:00
39.973579,116.334484,0,266,40001.1319791667,2009-07-07,03:10:03
39.973576,116.334478,0,261,40001.1320023148,2009-07-07,03:10:05
39.973581,116.334325,0,254,40001.1320601852,2009-07-07,03:10:10
39.973582,116.334268,0,255,40001.1321180556,2009-07-07,03:10:15
39.97358,116.334283,0,253,40001.1321759259,2009-07-07,03:10:20
39.973559,116.334296,0,249,40001.1322337963,2009-07-07,03:10:25
39.973516,116.334155,0,246,40001.1322916667,2009-07-07,03:10:30
39.973515,116.334065,0,241,40001.132349537,2009-07-07,03:10:35
39.973539,116.333936,0,238,40001.1324074074,2009-07-07,03:10:40
39.973526,116.333595,0,195,40001.1376736111,2009-07-07,03:18:15
39.973543,116.333573,0,196,40001.1377314815,2009-07-07,03:18:20
39.973539,116.333613,0,200,40001.1377893519,2009-07-07,03:18:25
39.973527,116.333655,0,195,40001.1378472222,2009-07-07,03:18:30
39.973521,116.333661,0,195,40001.1379050926,2009-07-07,03:18:35
39.973521,116.333661,0,195,40001.1379398148,2009-07-07,03:18:38
39.973519,116.333655,0,195,40001.137962963,2009-07-07,03:18:40
39.973511,116.333643,0,195,40001.1380208333,2009-07-07,03:18:45
39.97352,116.333603,0,196,40001.1380787037,2009-07-07,03:18:50
39.973535,116.333527,0,197,40001.1381365741,2009-07-07,03:18:55
39.973523,116.333537,0,194,40001.1381944444,2009-07-07,03:19:00
39.973534,116.333525,0,195,40001.1382523148,2009-07-07,03:19:05
39.973545,116.333549,0,197,40001.1383101852,2009-07-07,03:19:10
39.973545,116.333549,0,197,40001.1383449074,2009-07-07,03:19:13
39.973543,116.333545,0,199,40001.1383680556,2009-07-07,03:19:15
39.973532,116.333538,0,202,40001.1384259259,2009-07-07,03:19:20
39.973532,116.333538,0,202,40001.1384606481,2009-07-07,03:19:23
39.973524,116.333541,0,202,40001.1384837963,2009-07-07,03:19:25
39.973504,116.333571,0,203,40001.1385416667,2009-07-07,03:19:30
39.973493,116.333622,0,202,40001.138599537,2009-07-07,03:19:35
39.973494,116.333592,0,202,40001.1386574074,2009-07-07,03:19:40
39.973458,116.333608,0,202,40001.1387152778,2009-07-07,03:19:45
39.973432,116.333624,0,200,40001.1387731481,2009-07-07,03:19:50
39.973488,116.33353,0,201,40001.1388310185,2009-07-07,03:19:55
39.973529,116.333481,0,201,40001.1388888889,2009-07-07,03:20:00
39.973552,116.333472,0,204,40001.1389467593,2009-07-07,03:20:05
39.973558,116.333461,0,208,40001.1390046296,2009-07-07,03:20:10
39.973558,116.333461,0,208,40001.1390393519,2009-07-07,03:20:13
39.973553,116.333465,0,208,40001.1390625,2009-07-07,03:20:15
39.973514,116.333484,0,208,40001.1391203704,2009-07-07,03:20:20
39.973444,116.333644,0,204,40001.1391782407,2009-07-07,03:20:25
39.973448,116.333657,0,204,40001.1392361111,2009-07-07,03:20:30
39.973445,116.333745,0,206,40001.1392939815,2009-07-07,03:20:35
39.973429,116.333838,0,207,40001.1393518519,2009-07-07,03:20:40
39.973424,116.333917,0,209,40001.1394097222,2009-07-07,03:20:45
39.97342,116.333945,0,210,40001.1394675926,2009-07-07,03:20:50
39.973422,116.333956,0,211,40001.139525463,2009-07-07,03:20:55
39.97344,116.333963,0,212,40001.1395833333,2009-07-07,03:21:00
39.97344,116.333963,0,212,40001.1396180556,2009-07-07,03:21:03
39.973446,116.33396,0,212,40001.1396412037,2009-07-07,03:21:05
39.973456,116.333955,0,213,40001.1396990741,2009-07-07,03:21:10
39.973464,116.333956,0,213,40001.1397569444,2009-07-07,03:21:15
39.973464,116.333956,0,213,40001.1397916667,2009-07-07,03:21:18
39.973459,116.333954,0,213,40001.1398148148,2009-07-07,03:21:20
39.973436,116.333923,0,213,40001.1398726852,2009-07-07,03:21:25
39.973418,116.333922,0,214,40001.1399305556,2009-07-07,03:21:30
39.973421,116.333888,0,215,40001.1399884259,2009-07-07,03:21:35
39.973424,116.333872,0,217,40001.1400462963,2009-07-07,03:21:40
39.973435,116.333962,0,217,40001.1401041667,2009-07-07,03:21:45
39.973434,116.333999,0,215,40001.140162037,2009-07-07,03:21:50
39.973468,116.33402,0,215,40001.1402199074,2009-07-07,03:21:55
39.973517,116.334014,0,215,40001.1402777778,2009-07-07,03:22:00
39.973526,116.334044,0,215,40001.1403356481,2009-07-07,03:22:05
39.973516,116.33409,0,215,40001.1403935185,2009-07-07,03:22:10
39.973503,116.334059,0,214,40001.1404513889,2009-07-07,03:22:15
39.973486,116.334039,0,214,40001.1405092593,2009-07-07,03:22:20
39.97348,116.333988,0,214,40001.1405671296,2009-07-07,03:22:25
39.97348,116.333927,0,213,40001.140625,2009-07-07,03:22:30
39.97347,116.333883,0,214,40001.1406828704,2009-07-07,03:22:35
39.973463,116.333818,0,213,40001.1407407407,2009-07-07,03:22:40
39.973459,116.333683,0,213,40001.1407986111,2009-07-07,03:22:45
39.973468,116.333557,0,212,40001.1408564815,2009-07-07,03:22:50
39.973452,116.333504,0,211,40001.1409143518,2009-07-07,03:22:55
39.973468,116.333437,0,211,40001.1409722222,2009-07-07,03:23:00
39.973468,116.333437,0,211,40001.1410069444,2009-07-07,03:23:03
39.973463,116.333434,0,210,40001.1410300926,2009-07-07,03:23:05
39.97344,116.333454,0,208,40001.141087963,2009-07-07,03:23:10
39.97348,116.333413,0,206,40001.1411458333,2009-07-07,03:23:15
39.973515,116.333415,0,202,40001.1412037037,2009-07-07,03:23:20
39.973535,116.33345,0,201,40001.1412615741,2009-07-07,03:23:25
39.973539,116.333518,0,199,40001.1413194444,2009-07-07,03:23:30
39.973539,116.333518,0,199,40001.1413541667,2009-07-07,03:23:33
39.973547,116.333515,0,199,40001.1413773148,2009-07-07,03:23:35
39.973547,116.333502,0,199,40001.1414351852,2009-07-07,03:23:40
39.973547,116.333502,0,199,40001.1414699074,2009-07-07,03:23:43
39.973553,116.333501,0,199,40001.1414930556,2009-07-07,03:23:45
39.973545,116.333527,0,199,40001.1415509259,2009-07-07,03:23:50
39.973523,116.333616,0,199,40001.1416087963,2009-07-07,03:23:55
39.973513,116.333708,0,197,40001.1416666667,2009-07-07,03:24:00
39.973515,116.333778,0,195,40001.141724537,2009-07-07,03:24:05
39.973523,116.333764,0,194,40001.1417824074,2009-07-07,03:24:10
39.973528,116.333746,0,195,40001.1418402778,2009-07-07,03:24:15
39.973528,116.333746,0,195,40001.141875,2009-07-07,03:24:18
39.973522,116.333741,0,195,40001.1418981481,2009-07-07,03:24:20
39.973474,116.33373,0,194,40001.1419560185,2009-07-07,03:24:25
39.973435,116.333751,0,193,40001.1420138889,2009-07-07,03:24:30
39.973457,116.333744,0,190,40001.1420717593,2009-07-07,03:24:35
39.973471,116.333721,0,189,40001.1421296296,2009-07-07,03:24:40
39.973482,116.333745,0,186,40001.1421875,2009-07-07,03:24:45
39.97344,116.333752,0,184,40001.1422453704,2009-07-07,03:24:50
39.97344,116.333762,0,183,40001.1423032407,2009-07-07,03:24:55
39.973419,116.333731,0,181,40001.1423611111,2009-07-07,03:25:00
39.973411,116.333697,0,180,40001.1424189815,2009-07-07,03:25:05
39.97343,116.333654,0,182,40001.1424768518,2009-07-07,03:25:10
39.973433,116.333655,0,182,40001.1425347222,2009-07-07,03:25:15
39.973433,116.333655,0,182,40001.1425694444,2009-07-07,03:25:18
39.973433,116.333657,0,182,40001.1425925926,2009-07-07,03:25:20
39.973434,116.33367,0,182,40001.142650463,2009-07-07,03:25:25
39.97344,116.333746,0,185,40001.1427083333,2009-07-07,03:25:30
39.973469,116.333813,0,184,40001.1427662037,2009-07-07,03:25:35
39.973482,116.333796,0,185,40001.1428240741,2009-07-07,03:25:40
39.973482,116.333796,0,185,40001.1428587963,2009-07-07,03:25:43
39.973489,116.333791,0,185,40001.1428819444,2009-07-07,03:25:45
39.973492,116.333738,0,186,40001.1429398148,2009-07-07,03:25:50
39.973512,116.333651,0,186,40001.1429976852,2009-07-07,03:25:55
39.973475,116.333674,0,186,40001.1430555556,2009-07-07,03:26:00
39.973453,116.333716,0,185,40001.1431134259,2009-07-07,03:26:05
39.973437,116.333774,0,184,40001.1431712963,2009-07-07,03:26:10
39.973427,116.333836,0,183,40001.1432291667,2009-07-07,03:26:15
39.973405,116.333905,0,182,40001.143287037,2009-07-07,03:26:20
39.973392,116.333869,0,183,40001.1433449074,2009-07-07,03:26:25
39.973401,116.33381,0,182,40001.1434027778,2009-07-07,03:26:30
39.973415,116.33386,0,177,40001.1434606481,2009-07-07,03:26:35
39.973402,116.333901,0,175,40001.1435185185,2009-07-07,03:26:40
39.973375,116.333963,0,165,40001.1435763889,2009-07-07,03:26:45
39.97329,116.33413,0,161,40001.1436342593,2009-07-07,03:26:50
39.973226,116.334253,0,158,40001.1436921296,2009-07-07,03:26:55
39.973192,116.334224,0,154,40001.14375,2009-07-07,03:27:00
39.973172,116.33418,0,151,40001.1438078704,2009-07-07,03:27:05
39.973132,116.334221,0,146,40001.1438657407,2009-07-07,03:27:10
39.973122,116.334175,0,143,40001.1439236111,2009-07-07,03:27:15
39.973153,116.334019,0,143,40001.1439814815,2009-07-07,03:27:20
39.973186,116.333905,0,142,40001.1440393519,2009-07-07,03:27:25
39.973207,116.333888,0,140,40001.1440972222,2009-07-07,03:27:30
39.97326,116.333806,0,142,40001.1441550926,2009-07-07,03:27:35
39.973302,116.333762,0,146,40001.144212963,2009-07-07,03:27:40
39.973283,116.333863,0,145,40001.1442708333,2009-07-07,03:27:45
39.973277,116.333885,0,146,40001.1443287037,2009-07-07,03:27:50
39.973277,116.333885,0,146,40001.1443634259,2009-07-07,03:27:53
39.97328,116.333889,0,146,40001.1443865741,2009-07-07,03:27:55
39.973363,116.333833,0,150,40001.1444444444,2009-07-07,03:28:00
39.973384,116.333818,0,151,40001.1445023148,2009-07-07,03:28:05
39.973379,116.33387,0,152,40001.1445601852,2009-07-07,03:28:10
39.973402,116.333862,0,151,40001.1446180556,2009-07-07,03:28:15
39.973434,116.333884,0,150,40001.1446759259,2009-07-07,03:28:20
39.973456,116.333865,0,149,40001.1447337963,2009-07-07,03:28:25
39.973458,116.333843,0,152,40001.1447916667,2009-07-07,03:28:30
39.973458,116.333843,0,152,40001.1448263889,2009-07-07,03:28:33
39.973462,116.333837,0,152,40001.144849537,2009-07-07,03:28:35
39.973464,116.333819,0,150,40001.1449074074,2009-07-07,03:28:40
39.97342,116.333859,0,147,40001.1449652778,2009-07-07,03:28:45
39.97342,116.333859,0,147,40001.145,2009-07-07,03:28:48
39.973412,116.333862,0,147,40001.1450231481,2009-07-07,03:28:50
39.973385,116.333925,0,145,40001.1450810185,2009-07-07,03:28:55
39.973366,116.333982,0,143,40001.1451388889,2009-07-07,03:29:00
39.973361,116.333977,0,144,40001.1451967593,2009-07-07,03:29:05
39.973361,116.333977,0,144,40001.1452314815,2009-07-07,03:29:08
39.973359,116.333981,0,144,40001.1452546296,2009-07-07,03:29:10
39.973417,116.333748,0,144,40001.1453125,2009-07-07,03:29:15
39.973456,116.333567,0,141,40001.1453703704,2009-07-07,03:29:20
39.973487,116.333513,0,140,40001.1454282407,2009-07-07,03:29:25
39.973536,116.333479,0,142,40001.1454861111,2009-07-07,03:29:30
39.973531,116.333741,0,143,40001.1478587963,2009-07-07,03:32:55
39.973459,116.333832,0,143,40001.1479166667,2009-07-07,03:33:00
39.973413,116.333845,0,143,40001.147974537,2009-07-07,03:33:05
39.973411,116.333868,0,141,40001.1480324074,2009-07-07,03:33:10
39.97342,116.333896,0,140,40001.1480902778,2009-07-07,03:33:15
39.973391,116.333968,0,140,40001.1481481481,2009-07-07,03:33:20
39.973409,116.333951,0,139,40001.1482060185,2009-07-07,03:33:25
39.973432,116.333962,0,138,40001.1482638889,2009-07-07,03:33:30
39.973458,116.333864,0,138,40001.1483217593,2009-07-07,03:33:35
39.973468,116.333807,0,140,40001.1483796296,2009-07-07,03:33:40
39.973472,116.33382,0,140,40001.1484375,2009-07-07,03:33:45
39.973469,116.33383,0,140,40001.1484953704,2009-07-07,03:33:50
39.973449,116.333799,0,140,40001.1485532407,2009-07-07,03:33:55
39.973418,116.333715,0,139,40001.1486111111,2009-07-07,03:34:00
39.973433,116.333666,0,137,40001.1486689815,2009-07-07,03:34:05
39.973434,116.333639,0,135,40001.1487268518,2009-07-07,03:34:10
39.973451,116.333641,0,135,40001.1487847222,2009-07-07,03:34:15
39.973467,116.333667,0,135,40001.1488425926,2009-07-07,03:34:20
39.973467,116.333667,0,135,40001.1488773148,2009-07-07,03:34:23
39.973468,116.333668,0,135,40001.148900463,2009-07-07,03:34:25
39.973466,116.333677,0,135,40001.1489583333,2009-07-07,03:34:30
39.973466,116.333677,0,135,40001.1489930556,2009-07-07,03:34:33
39.973464,116.333679,0,135,40001.1490162037,2009-07-07,03:34:35
39.973472,116.333618,0,134,40001.1490740741,2009-07-07,03:34:40
39.973479,116.333588,0,132,40001.1491319444,2009-07-07,03:34:45
39.973492,116.333573,0,131,40001.1491898148,2009-07-07,03:34:50
39.973491,116.33359,0,129,40001.1492476852,2009-07-07,03:34:55
39.973491,116.33359,0,129,40001.1492824074,2009-07-07,03:34:58
39.973488,116.333592,0,128,40001.1493055556,2009-07-07,03:35:00
39.973463,116.333642,0,123,40001.1493634259,2009-07-07,03:35:05
39.973465,116.333632,0,121,40001.1494212963,2009-07-07,03:35:10
39.973465,116.333632,0,121,40001.1494560185,2009-07-07,03:35:13
39.973461,116.333624,0,121,40001.1494791667,2009-07-07,03:35:15
39.973443,116.333705,0,121,40001.149537037,2009-07-07,03:35:20
39.973442,116.33379,0,121,40001.1495949074,2009-07-07,03:35:25
39.973457,116.333802,0,119,40001.1496527778,2009-07-07,03:35:30
39.973454,116.333849,0,117,40001.1497106481,2009-07-07,03:35:35
39.973469,116.333872,0,114,40001.1497685185,2009-07-07,03:35:40
39.973507,116.333851,0,113,40001.1498263889,2009-07-07,03:35:45
39.973522,116.333829,0,113,40001.1498842593,2009-07-07,03:35:50
39.973548,116.333761,0,114,40001.1499421296,2009-07-07,03:35:55
39.973581,116.333784,0,114,40001.15,2009-07-07,03:36:00
39.973577,116.333834,0,114,40001.1500578704,2009-07-07,03:36:05
39.973554,116.333881,0,115,40001.1501157407,2009-07-07,03:36:10
39.97353,116.333869,0,117,40001.1501736111,2009-07-07,03:36:15
39.973541,116.333857,0,117,40001.1502314815,2009-07-07,03:36:20
39.973541,116.333857,0,117,40001.1502662037,2009-07-07,03:36:23
39.973548,116.333862,0,117,40001.1502893518,2009-07-07,03:36:25
39.973561,116.333867,0,118,40001.1503472222,2009-07-07,03:36:30
39.973526,116.333941,0,112,40001.1504050926,2009-07-07,03:36:35
39.973518,116.33395,0,112,40001.150462963,2009-07-07,03:36:40
39.973518,116.333921,0,116,40001.1505208333,2009-07-07,03:36:45
39.973518,116.333921,0,116,40001.1505555556,2009-07-07,03:36:48
39.973512,116.333915,0,116,40001.1505787037,2009-07-07,03:36:50
39.97351,116.333896,0,116,40001.1506365741,2009-07-07,03:36:55
39.973517,116.333859,0,117,40001.1506944444,2009-07-07,03:37:00
39.973498,116.333822,0,120,40001.1507523148,2009-07-07,03:37:05
39.973497,116.333805,0,121,40001.1508101852,2009-07-07,03:37:10
39.973528,116.333727,0,120,40001.1508680556,2009-07-07,03:37:15
39.97351,116.333703,0,120,40001.1509259259,2009-07-07,03:37:20
39.973563,116.333479,0,118,40001.1509837963,2009-07-07,03:37:25
39.973571,116.33343,0,117,40001.1510416667,2009-07-07,03:37:30
39.973558,116.333423,0,118,40001.151099537,2009-07-07,03:37:35
39.973579,116.333267,0,114,40001.1511574074,2009-07-07,03:37:40
39.973579,116.333267,0,114,40001.1511921296,2009-07-07,03:37:43
39.973581,116.333275,0,109,40001.1512152778,2009-07-07,03:37:45
39.973591,116.333253,0,107,40001.1512731481,2009-07-07,03:37:50
39.973592,116.333242,0,107,40001.1513310185,2009-07-07,03:37:55
39.973605,116.333204,0,106,40001.1513888889,2009-07-07,03:38:00
39.973613,116.333178,0,105,40001.1514467593,2009-07-07,03:38:05
39.973628,116.333163,0,104,40001.1515046296,2009-07-07,03:38:10
39.973615,116.333137,0,102,40001.1515625,2009-07-07,03:38:15
39.973625,116.333113,0,101,40001.1516203704,2009-07-07,03:38:20
39.973627,116.333106,0,100,40001.1516782407,2009-07-07,03:38:25
39.973627,116.333106,0,100,40001.151712963,2009-07-07,03:38:28
39.973622,116.333103,0,98,40001.1517361111,2009-07-07,03:38:30
39.973624,116.333088,0,97,40001.1517939815,2009-07-07,03:38:35
39.973624,116.333088,0,97,40001.1518287037,2009-07-07,03:38:38
39.97363,116.333083,0,97,40001.1518518519,2009-07-07,03:38:40
39.97364,116.333075,0,97,40001.1519097222,2009-07-07,03:38:45
39.973614,116.333105,0,95,40001.1519675926,2009-07-07,03:38:50
39.973599,116.33314,0,92,40001.152025463,2009-07-07,03:38:55
39.973595,116.333172,0,91,40001.1520833333,2009-07-07,03:39:00
39.973592,116.333206,0,91,40001.1521412037,2009-07-07,03:39:05
39.973598,116.333245,0,90,40001.1521990741,2009-07-07,03:39:10
39.97362,116.333302,0,90,40001.1522569444,2009-07-07,03:39:15
39.973644,116.33335,0,90,40001.1523148148,2009-07-07,03:39:20
39.97368,116.3334,0,91,40001.1523726852,2009-07-07,03:39:25
39.973728,116.33344,0,91,40001.1524305556,2009-07-07,03:39:30
39.973742,116.333491,0,91,40001.1524884259,2009-07-07,03:39:35
39.973693,116.333594,0,90,40001.1525462963,2009-07-07,03:39:40
39.97363,116.333702,0,90,40001.1526041667,2009-07-07,03:39:45
39.973574,116.333801,0,89,40001.152662037,2009-07-07,03:39:50
39.973547,116.333813,0,89,40001.1527199074,2009-07-07,03:39:55
39.97353,116.333736,0,89,40001.1527777778,2009-07-07,03:40:00
39.973513,116.333734,0,89,40001.1528356481,2009-07-07,03:40:05
39.973512,116.333725,0,88,40001.1528935185,2009-07-07,03:40:10
39.973535,116.333741,0,86,40001.1529513889,2009-07-07,03:40:15
39.973568,116.333752,0,83,40001.1530092593,2009-07-07,03:40:20
39.9736,116.333617,0,84,40001.1530671296,2009-07-07,03:40:25
39.973589,116.333538,0,84,40001.153125,2009-07-07,03:40:30
39.9736,116.333455,0,81,40001.1531828704,2009-07-07,03:40:35
39.973618,116.333411,0,74,40001.1532407407,2009-07-07,03:40:40
39.973643,116.333292,0,67,40001.1532986111,2009-07-07,03:40:45
39.973678,116.333192,0,64,40001.1533564815,2009-07-07,03:40:50
39.973718,116.333047,0,61,40001.1534143519,2009-07-07,03:40:55
39.973727,116.33291,0,56,40001.1534722222,2009-07-07,03:41:00
39.973681,116.33289,0,52,40001.1535300926,2009-07-07,03:41:05
39.973657,116.332949,0,48,40001.153587963,2009-07-07,03:41:10
39.973608,116.333127,0,45,40001.1536458333,2009-07-07,03:41:15
39.973532,116.333324,0,40,40001.1537037037,2009-07-07,03:41:20
39.973478,116.333443,0,36,40001.1537615741,2009-07-07,03:41:25
39.973482,116.333467,0,32,40001.1538194444,2009-07-07,03:41:30
39.973489,116.333433,0,38,40001.1538773148,2009-07-07,03:41:35
39.973489,116.333433,0,38,40001.153912037,2009-07-07,03:41:38
39.97349,116.333431,0,38,40001.1539351852,2009-07-07,03:41:40
39.973526,116.333394,0,43,40001.1539930556,2009-07-07,03:41:45
39.973577,116.333396,0,44,40001.1540509259,2009-07-07,03:41:50
39.973637,116.333404,0,45,40001.1541087963,2009-07-07,03:41:55
39.973608,116.333448,0,44,40001.1541666667,2009-07-07,03:42:00
39.973567,116.333496,0,45,40001.154224537,2009-07-07,03:42:05
39.973534,116.333516,0,45,40001.1542824074,2009-07-07,03:42:10
39.973509,116.333547,0,46,40001.1543402778,2009-07-07,03:42:15
39.973509,116.333547,0,46,40001.154375,2009-07-07,03:42:18
39.973512,116.33354,0,48,40001.1543981481,2009-07-07,03:42:20
39.973502,116.333534,0,49,40001.1544560185,2009-07-07,03:42:25
39.973553,116.333482,0,49,40001.1545138889,2009-07-07,03:42:30
39.973584,116.33345,0,50,40001.1545717593,2009-07-07,03:42:35
39.973582,116.333425,0,50,40001.1546296296,2009-07-07,03:42:40
39.973562,116.333417,0,50,40001.1546875,2009-07-07,03:42:45
39.973573,116.333484,0,52,40001.1547453704,2009-07-07,03:42:50
39.973626,116.333508,0,53,40001.1548032407,2009-07-07,03:42:55
39.97365,116.333487,0,55,40001.1548611111,2009-07-07,03:43:00
39.973651,116.333477,0,55,40001.1549189815,2009-07-07,03:43:05
39.973642,116.333466,0,56,40001.1549768519,2009-07-07,03:43:10
39.973568,116.333502,0,57,40001.1550347222,2009-07-07,03:43:15
39.973551,116.333592,0,53,40001.1550925926,2009-07-07,03:43:20
39.973549,116.333694,0,51,40001.155150463,2009-07-07,03:43:25
39.973578,116.333859,0,47,40001.1552083333,2009-07-07,03:43:30
39.9736,116.333905,0,46,40001.1552662037,2009-07-07,03:43:35
39.973619,116.333849,0,47,40001.1553240741,2009-07-07,03:43:40
39.973602,116.333839,0,48,40001.1553819444,2009-07-07,03:43:45
39.973572,116.333843,0,51,40001.1554398148,2009-07-07,03:43:50
39.973579,116.333887,0,53,40001.1554976852,2009-07-07,03:43:55
39.97359,116.333977,0,53,40001.1555555556,2009-07-07,03:44:00
39.973574,116.334071,0,56,40001.1556134259,2009-07-07,03:44:05
39.973585,116.334085,0,57,40001.1556712963,2009-07-07,03:44:10
39.973534,116.333988,0,56,40001.1557291667,2009-07-07,03:44:15
39.973524,116.333983,0,56,40001.155787037,2009-07-07,03:44:20
39.97346,116.333966,0,57,40001.1558449074,2009-07-07,03:44:25
39.973425,116.333946,0,55,40001.1559027778,2009-07-07,03:44:30
39.973425,116.333946,0,55,40001.1559375,2009-07-07,03:44:33
39.973425,116.333941,0,55,40001.1559606481,2009-07-07,03:44:35
39.973447,116.33382,0,52,40001.1560185185,2009-07-07,03:44:40
39.973447,116.333757,0,54,40001.1560763889,2009-07-07,03:44:45
39.973575,116.333479,0,45,40001.1611689815,2009-07-07,03:52:05
39.973565,116.333432,0,44,40001.1612268519,2009-07-07,03:52:10
39.973556,116.333408,0,43,40001.1612847222,2009-07-07,03:52:15
39.973554,116.333429,0,42,40001.1613425926,2009-07-07,03:52:20
39.973553,116.333467,0,41,40001.161400463,2009-07-07,03:52:25
39.973562,116.333485,0,40,40001.1614583333,2009-07-07,03:52:30
39.973563,116.333477,0,40,40001.1615162037,2009-07-07,03:52:35
39.973563,116.333477,0,40,40001.1615509259,2009-07-07,03:52:38
39.973562,116.33348,0,40,40001.1615740741,2009-07-07,03:52:40
39.973561,116.333489,0,40,40001.1616319444,2009-07-07,03:52:45
39.97363,116.333475,0,34,40001.1616898148,2009-07-07,03:52:50
39.973638,116.333464,0,34,40001.1617476852,2009-07-07,03:52:55
39.973623,116.333494,0,32,40001.1618055556,2009-07-07,03:53:00
39.973596,116.333492,0,30,40001.1618634259,2009-07-07,03:53:05
39.973581,116.333521,0,28,40001.1619212963,2009-07-07,03:53:10
39.973566,116.333559,0,25,40001.1619791667,2009-07-07,03:53:15
39.973566,116.333559,0,25,40001.1620138889,2009-07-07,03:53:18
39.973564,116.333552,0,24,40001.162037037,2009-07-07,03:53:20
39.973595,116.333526,0,22,40001.1620949074,2009-07-07,03:53:25
39.973603,116.333516,0,22,40001.1621527778,2009-07-07,03:53:30
39.973606,116.333514,0,22,40001.1622106481,2009-07-07,03:53:35
39.973606,116.333514,0,22,40001.1622453704,2009-07-07,03:53:38
39.973607,116.33352,0,22,40001.1622685185,2009-07-07,03:53:40
39.973588,116.333565,0,22,40001.1623263889,2009-07-07,03:53:45
39.973579,116.333595,0,23,40001.1623842593,2009-07-07,03:53:50
39.973568,116.333636,0,23,40001.1624421296,2009-07-07,03:53:55
39.973555,116.333646,0,22,40001.1625,2009-07-07,03:54:00
39.973575,116.333602,0,16,40001.1625578704,2009-07-07,03:54:05
39.973588,116.33356,0,12,40001.1626157407,2009-07-07,03:54:10
39.973601,116.333578,0,7,40001.1626736111,2009-07-07,03:54:15
39.973605,116.333583,0,5,40001.1627314815,2009-07-07,03:54:20
39.973608,116.333581,0,4,40001.1627893519,2009-07-07,03:54:25
39.973608,116.333579,0,4,40001.1628472222,2009-07-07,03:54:30
39.973608,116.333579,0,4,40001.1628819444,2009-07-07,03:54:33
39.973603,116.333578,0,4,40001.1629050926,2009-07-07,03:54:35
39.973598,116.333587,0,5,40001.162962963,2009-07-07,03:54:40
39.973596,116.333597,0,5,40001.1630208333,2009-07-07,03:54:45
39.973593,116.3336,0,5,40001.1630787037,2009-07-07,03:54:50
39.973591,116.333597,0,5,40001.1631365741,2009-07-07,03:54:55
39.973593,116.333599,0,5,40001.1631944444,2009-07-07,03:55:00
39.973593,116.333603,0,4,40001.1632523148,2009-07-07,03:55:05
39.973593,116.333603,0,4,40001.163287037,2009-07-07,03:55:08
39.973593,116.3336,0,4,40001.1633101852,2009-07-07,03:55:10
39.973587,116.33361,0,4,40001.1633680556,2009-07-07,03:55:15
39.973581,116.333619,0,4,40001.1634259259,2009-07-07,03:55:20
39.973581,116.333619,0,4,40001.1634606481,2009-07-07,03:55:23
39.973582,116.333621,0,5,40001.1634837963,2009-07-07,03:55:25
39.973583,116.333666,0,5,40001.1635416667,2009-07-07,03:55:30
39.973586,116.333721,0,6,40001.163599537,2009-07-07,03:55:35
39.973583,116.333716,0,6,40001.1636574074,2009-07-07,03:55:40
39.973583,116.333716,0,6,40001.1636921296,2009-07-07,03:55:43
39.973579,116.333719,0,6,40001.1637152778,2009-07-07,03:55:45
39.973572,116.333739,0,7,40001.1637731481,2009-07-07,03:55:50
39.973559,116.333796,0,8,40001.1638310185,2009-07-07,03:55:55
39.973567,116.33381,0,8,40001.1638888889,2009-07-07,03:56:00
39.973568,116.333816,0,8,40001.1639467593,2009-07-07,03:56:05
39.973568,116.333813,0,8,40001.1640046296,2009-07-07,03:56:10
39.973566,116.333807,0,8,40001.1640625,2009-07-07,03:56:15
39.973566,116.333807,0,8,40001.1640972222,2009-07-07,03:56:18
39.973566,116.333799,0,8,40001.1641203704,2009-07-07,03:56:20
39.973569,116.333789,0,10,40001.1641782407,2009-07-07,03:56:25
39.973546,116.333786,0,15,40001.1642361111,2009-07-07,03:56:30
39.973553,116.333775,0,18,40001.1642939815,2009-07-07,03:56:35
39.973565,116.333816,0,20,40001.1643518518,2009-07-07,03:56:40
39.973565,116.333816,0,20,40001.1643865741,2009-07-07,03:56:43
39.973568,116.333818,0,21,40001.1644097222,2009-07-07,03:56:45
39.973565,116.333734,0,24,40001.1644675926,2009-07-07,03:56:50
39.973536,116.333715,0,27,40001.164525463,2009-07-07,03:56:55
39.973512,116.333775,0,26,40001.1645833333,2009-07-07,03:57:00
39.973517,116.333797,0,29,40001.1646412037,2009-07-07,03:57:05
39.973496,116.333824,0,31,40001.1646990741,2009-07-07,03:57:10
39.973495,116.333829,0,31,40001.1647569444,2009-07-07,03:57:15
39.9735,116.333832,0,31,40001.1648148148,2009-07-07,03:57:20
39.9735,116.333832,0,31,40001.164849537,2009-07-07,03:57:23
39.973507,116.333825,0,31,40001.1648726852,2009-07-07,03:57:25
39.973518,116.333803,0,33,40001.1649305556,2009-07-07,03:57:30
39.973511,116.333812,0,35,40001.1649884259,2009-07-07,03:57:35
39.973511,116.333812,0,35,40001.1650231481,2009-07-07,03:57:38
39.973509,116.33381,0,35,40001.1650462963,2009-07-07,03:57:40
39.973504,116.333819,0,35,40001.1651041667,2009-07-07,03:57:45
39.973504,116.333819,0,35,40001.1651388889,2009-07-07,03:57:48
39.973504,116.333817,0,35,40001.165162037,2009-07-07,03:57:50
39.973507,116.333807,0,35,40001.1652199074,2009-07-07,03:57:55
39.973511,116.333802,0,35,40001.1652777778,2009-07-07,03:58:00
39.973516,116.333798,0,35,40001.1653356481,2009-07-07,03:58:05
39.973516,116.333798,0,35,40001.1653703704,2009-07-07,03:58:08
39.973521,116.333794,0,35,40001.1653935185,2009-07-07,03:58:10
39.973531,116.333767,0,37,40001.1654513889,2009-07-07,03:58:15
39.97353,116.333746,0,40,40001.1655092593,2009-07-07,03:58:20
39.973526,116.333768,0,44,40001.1655671296,2009-07-07,03:58:25
39.973527,116.333763,0,44,40001.165625,2009-07-07,03:58:30
39.973527,116.333763,0,44,40001.1656597222,2009-07-07,03:58:33
39.973534,116.333758,0,49,40001.1656828704,2009-07-07,03:58:35
39.973545,116.333749,0,53,40001.1657407407,2009-07-07,03:58:40
39.973542,116.333772,0,53,40001.1657986111,2009-07-07,03:58:45
39.973537,116.333795,0,57,40001.1658564815,2009-07-07,03:58:50
39.973536,116.3338,0,57,40001.1659143518,2009-07-07,03:58:55
39.973537,116.333794,0,57,40001.1659722222,2009-07-07,03:59:00
39.973538,116.333792,0,57,40001.1660300926,2009-07-07,03:59:05
39.973538,116.333792,0,57,40001.1660648148,2009-07-07,03:59:08
39.973538,116.333794,0,57,40001.166087963,2009-07-07,03:59:10
39.973552,116.333771,0,59,40001.1661458333,2009-07-07,03:59:15
39.973545,116.333742,0,65,40001.1662037037,2009-07-07,03:59:20
39.973404,116.333446,0,131,40001.1726851852,2009-07-07,04:08:40
39.973405,116.333421,0,132,40001.1727430556,2009-07-07,04:08:45
39.973373,116.333282,0,135,40001.1728009259,2009-07-07,04:08:50
39.973376,116.333187,0,136,40001.1728587963,2009-07-07,04:08:55
39.973362,116.333194,0,137,40001.1729166667,2009-07-07,04:09:00
39.973379,116.333285,0,136,40001.172974537,2009-07-07,04:09:05
39.973433,116.333379,0,135,40001.1730324074,2009-07-07,04:09:10
39.973437,116.333356,0,136,40001.1730902778,2009-07-07,04:09:15
39.973446,116.333401,0,136,40001.1731481481,2009-07-07,04:09:20
39.973455,116.333472,0,135,40001.1732060185,2009-07-07,04:09:25
39.973458,116.333505,0,133,40001.1732638889,2009-07-07,04:09:30
39.973458,116.333505,0,133,40001.1732986111,2009-07-07,04:09:33
39.973465,116.333513,0,133,40001.1733217593,2009-07-07,04:09:35
39.973471,116.333592,0,133,40001.1733796296,2009-07-07,04:09:40
39.973485,116.333606,0,132,40001.1734375,2009-07-07,04:09:45
39.973471,116.333605,0,130,40001.1734953704,2009-07-07,04:09:50
39.973478,116.333632,0,129,40001.1735532407,2009-07-07,04:09:55
39.973474,116.333616,0,129,40001.1736111111,2009-07-07,04:10:00
39.973474,116.333616,0,129,40001.1736458333,2009-07-07,04:10:03
39.973481,116.333611,0,129,40001.1736689815,2009-07-07,04:10:05
39.973491,116.333605,0,130,40001.1737268518,2009-07-07,04:10:10
39.973474,116.333581,0,130,40001.1737847222,2009-07-07,04:10:15
39.973471,116.333613,0,128,40001.1738425926,2009-07-07,04:10:20
39.973467,116.333596,0,128,40001.173900463,2009-07-07,04:10:25
39.973468,116.333609,0,128,40001.1739583333,2009-07-07,04:10:30
39.973491,116.333653,0,127,40001.1740162037,2009-07-07,04:10:35
39.973478,116.333647,0,128,40001.1740740741,2009-07-07,04:10:40
39.973481,116.33365,0,128,40001.1741319444,2009-07-07,04:10:45
39.973481,116.33365,0,128,40001.1741666667,2009-07-07,04:10:48
39.973485,116.333649,0,127,40001.1741898148,2009-07-07,04:10:50
39.973474,116.33364,0,128,40001.1742476852,2009-07-07,04:10:55
39.973486,116.333642,0,128,40001.1743055556,2009-07-07,04:11:00
39.973488,116.333657,0,128,40001.1743634259,2009-07-07,04:11:05
39.973477,116.333651,0,129,40001.1744212963,2009-07-07,04:11:10
39.973487,116.333661,0,129,40001.1744791667,2009-07-07,04:11:15
39.973503,116.333653,0,130,40001.174537037,2009-07-07,04:11:20
39.973555,116.333643,0,131,40001.1745949074,2009-07-07,04:11:25
39.973613,116.333624,0,131,40001.1746527778,2009-07-07,04:11:30
39.973625,116.333747,0,129,40001.1747106481,2009-07-07,04:11:35
39.973591,116.334068,0,126,40001.1747685185,2009-07-07,04:11:40
39.973608,116.334231,0,124,40001.1748263889,2009-07-07,04:11:45
39.973638,116.334292,0,123,40001.1748842593,2009-07-07,04:11:50
39.973639,116.33431,0,121,40001.1749421296,2009-07-07,04:11:55
39.973633,116.334344,0,121,40001.175,2009-07-07,04:12:00
39.973645,116.334388,0,120,40001.1750578704,2009-07-07,04:12:05
39.973595,116.334216,0,113,40001.1751157407,2009-07-07,04:12:10
39.973595,116.334216,0,113,40001.175150463,2009-07-07,04:12:13
39.973587,116.334213,0,112,40001.1751736111,2009-07-07,04:12:15
39.973584,116.33412,0,112,40001.1752314815,2009-07-07,04:12:20
39.973581,116.333919,0,110,40001.1752893519,2009-07-07,04:12:25
39.973552,116.333885,0,109,40001.1753472222,2009-07-07,04:12:30
39.973549,116.33385,0,107,40001.1754050926,2009-07-07,04:12:35
39.973549,116.33385,0,107,40001.1754398148,2009-07-07,04:12:38
39.973544,116.333854,0,107,40001.175462963,2009-07-07,04:12:40
39.973538,116.333868,0,106,40001.1755208333,2009-07-07,04:12:45
39.973558,116.333889,0,105,40001.1755787037,2009-07-07,04:12:50
39.973546,116.333885,0,105,40001.1756365741,2009-07-07,04:12:55
39.973493,116.333891,0,102,40001.1756944444,2009-07-07,04:13:00
39.973458,116.333954,0,99,40001.1757523148,2009-07-07,04:13:05
39.973497,116.334041,0,88,40001.1758101852,2009-07-07,04:13:10
39.973513,116.334143,0,76,40001.1758680556,2009-07-07,04:13:15
39.973508,116.334245,0,71,40001.1759259259,2009-07-07,04:13:20
39.973517,116.334208,0,70,40001.1759837963,2009-07-07,04:13:25
39.973521,116.334183,0,69,40001.1760416667,2009-07-07,04:13:30
39.9735,116.334168,0,69,40001.176099537,2009-07-07,04:13:35
39.973515,116.334126,0,69,40001.1761574074,2009-07-07,04:13:40
39.973519,116.334098,0,67,40001.1762152778,2009-07-07,04:13:45
39.97353,116.334065,0,67,40001.1762731481,2009-07-07,04:13:50
39.973546,116.334094,0,66,40001.1763310185,2009-07-07,04:13:55
39.973556,116.334067,0,64,40001.1763888889,2009-07-07,04:14:00
39.973576,116.33403,0,62,40001.1764467593,2009-07-07,04:14:05
39.973585,116.334012,0,61,40001.1765046296,2009-07-07,04:14:10
39.973583,116.333974,0,61,40001.1765625,2009-07-07,04:14:15
39.973585,116.333928,0,60,40001.1766203704,2009-07-07,04:14:20
39.973581,116.333865,0,62,40001.1766782407,2009-07-07,04:14:25
39.973591,116.333883,0,61,40001.1767361111,2009-07-07,04:14:30
39.973591,116.333883,0,61,40001.1767708333,2009-07-07,04:14:33
39.973593,116.333881,0,59,40001.1767939815,2009-07-07,04:14:35
39.973564,116.333866,0,60,40001.1768518519,2009-07-07,04:14:40
39.973547,116.3339,0,59,40001.1769097222,2009-07-07,04:14:45
39.973548,116.333839,0,59,40001.1769675926,2009-07-07,04:14:50
39.973574,116.333813,0,59,40001.177025463,2009-07-07,04:14:55
39.973574,116.333813,0,59,40001.1770601852,2009-07-07,04:14:58
39.973568,116.333813,0,60,40001.1770833333,2009-07-07,04:15:00
39.973539,116.333766,0,60,40001.1771412037,2009-07-07,04:15:05
39.973539,116.333766,0,60,40001.1771759259,2009-07-07,04:15:08
39.973536,116.333763,0,61,40001.1771990741,2009-07-07,04:15:10
39.973532,116.333566,0,62,40001.1772569444,2009-07-07,04:15:15
39.973546,116.333422,0,63,40001.1773148148,2009-07-07,04:15:20
39.973543,116.333431,0,65,40001.1773726852,2009-07-07,04:15:25
39.973515,116.333381,0,63,40001.1774305556,2009-07-07,04:15:30
39.97344,116.333233,0,64,40001.1774884259,2009-07-07,04:15:35
39.973421,116.333302,0,65,40001.1775462963,2009-07-07,04:15:40
39.973418,116.333464,0,63,40001.1776041667,2009-07-07,04:15:45
39.97346,116.333578,0,61,40001.177662037,2009-07-07,04:15:50
39.97347,116.333629,0,60,40001.1777199074,2009-07-07,04:15:55
39.97346,116.333616,0,61,40001.1777777778,2009-07-07,04:16:00
39.97344,116.333576,0,61,40001.1778356481,2009-07-07,04:16:05
39.973409,116.333521,0,62,40001.1778935185,2009-07-07,04:16:10
39.973369,116.333438,0,63,40001.1779513889,2009-07-07,04:16:15
39.973334,116.333333,0,64,40001.1780092593,2009-07-07,04:16:20
39.97331,116.333274,0,66,40001.1780671296,2009-07-07,04:16:25
39.973262,116.33307,0,67,40001.178125,2009-07-07,04:16:30
39.97325,116.332939,0,69,40001.1781828704,2009-07-07,04:16:35
39.973272,116.332862,0,70,40001.1782407407,2009-07-07,04:16:40
39.973291,116.332917,0,70,40001.1782986111,2009-07-07,04:16:45
39.973326,116.333016,0,69,40001.1783564815,2009-07-07,04:16:50
39.973349,116.333106,0,68,40001.1784143519,2009-07-07,04:16:55
39.973319,116.333015,0,68,40001.1784722222,2009-07-07,04:17:00
39.973301,116.333031,0,68,40001.1785300926,2009-07-07,04:17:05
39.973288,116.333015,0,68,40001.178587963,2009-07-07,04:17:10
39.973305,116.333026,0,68,40001.1786458333,2009-07-07,04:17:15
39.973325,116.333005,0,68,40001.1787037037,2009-07-07,04:17:20
39.973339,116.333028,0,68,40001.1787615741,2009-07-07,04:17:25
39.973348,116.333028,0,68,40001.1788194444,2009-07-07,04:17:30
39.973348,116.333028,0,68,40001.1788541667,2009-07-07,04:17:33
39.973347,116.333029,0,68,40001.1788773148,2009-07-07,04:17:35
39.973344,116.333039,0,68,40001.1789351852,2009-07-07,04:17:40
39.973344,116.333039,0,68,40001.1789699074,2009-07-07,04:17:43
39.973348,116.333047,0,68,40001.1789930556,2009-07-07,04:17:45
39.973373,116.33314,0,68,40001.1790509259,2009-07-07,04:17:50
39.973371,116.333196,0,68,40001.1791087963,2009-07-07,04:17:55
39.973371,116.333196,0,68,40001.1791435185,2009-07-07,04:17:58
39.973377,116.333203,0,68,40001.1791666667,2009-07-07,04:18:00
39.973376,116.333215,0,68,40001.179224537,2009-07-07,04:18:05
39.973373,116.333231,0,68,40001.1792824074,2009-07-07,04:18:10
39.973378,116.333264,0,68,40001.1793402778,2009-07-07,04:18:15
39.973399,116.333321,0,68,40001.1793981481,2009-07-07,04:18:20
39.97343,116.333453,0,67,40001.1794560185,2009-07-07,04:18:25
39.973427,116.333516,0,67,40001.1795138889,2009-07-07,04:18:30
39.973427,116.333516,0,67,40001.1795486111,2009-07-07,04:18:33
39.973427,116.333524,0,67,40001.1795717593,2009-07-07,04:18:35
39.97343,116.333534,0,67,40001.1796296296,2009-07-07,04:18:40
39.97343,116.333534,0,67,40001.1796643519,2009-07-07,04:18:43
39.973431,116.333531,0,67,40001.1796875,2009-07-07,04:18:45
39.973441,116.333529,0,67,40001.1797453704,2009-07-07,04:18:50
39.973452,116.333519,0,67,40001.1798032407,2009-07-07,04:18:55
39.973451,116.333535,0,68,40001.1798611111,2009-07-07,04:19:00
39.973439,116.333525,0,68,40001.1799189815,2009-07-07,04:19:05
39.973442,116.333514,0,68,40001.1799768518,2009-07-07,04:19:10
39.973447,116.333505,0,68,40001.1800347222,2009-07-07,04:19:15
39.973444,116.333496,0,69,40001.1800925926,2009-07-07,04:19:20
39.973453,116.333547,0,69,40001.180150463,2009-07-07,04:19:25
39.973453,116.333547,0,69,40001.1801851852,2009-07-07,04:19:28
39.973458,116.333548,0,69,40001.1802083333,2009-07-07,04:19:30
39.973453,116.333495,0,70,40001.1802662037,2009-07-07,04:19:35
39.973444,116.333527,0,69,40001.1803240741,2009-07-07,04:19:40
39.973437,116.333465,0,69,40001.1803819444,2009-07-07,04:19:45
39.973439,116.333425,0,70,40001.1804398148,2009-07-07,04:19:50
39.97341,116.333392,0,71,40001.1804976852,2009-07-07,04:19:55
39.973397,116.333309,0,72,40001.1805555556,2009-07-07,04:20:00
39.97338,116.333184,0,72,40001.1806134259,2009-07-07,04:20:05
39.973351,116.33309,0,73,40001.1806712963,2009-07-07,04:20:10
39.97332,116.333031,0,74,40001.1807291667,2009-07-07,04:20:15
39.973286,116.33293,0,76,40001.180787037,2009-07-07,04:20:20
39.973366,116.33318,0,81,40001.1830439815,2009-07-07,04:23:35
39.973377,116.333268,0,82,40001.1831018519,2009-07-07,04:23:40
39.973377,116.333267,0,82,40001.1831597222,2009-07-07,04:23:45
39.973377,116.333267,0,82,40001.1831944444,2009-07-07,04:23:48
39.973379,116.333266,0,82,40001.1832175926,2009-07-07,04:23:50
39.973394,116.333423,0,82,40001.183275463,2009-07-07,04:23:55
39.973408,116.333466,0,82,40001.1833333333,2009-07-07,04:24:00
39.973425,116.333534,0,81,40001.1833912037,2009-07-07,04:24:05
39.973442,116.333673,0,82,40001.1834490741,2009-07-07,04:24:10
39.97344,116.333779,0,84,40001.1835069444,2009-07-07,04:24:15
39.973449,116.333778,0,84,40001.1835648148,2009-07-07,04:24:20
39.973465,116.333805,0,85,40001.1836226852,2009-07-07,04:24:25
39.973465,116.333805,0,85,40001.1836574074,2009-07-07,04:24:28
39.973468,116.333811,0,85,40001.1836805556,2009-07-07,04:24:30
39.973469,116.333792,0,87,40001.1837384259,2009-07-07,04:24:35
39.973471,116.333783,0,88,40001.1837962963,2009-07-07,04:24:40
39.973471,116.333783,0,88,40001.1838310185,2009-07-07,04:24:43
39.973464,116.333781,0,88,40001.1838541667,2009-07-07,04:24:45
39.973455,116.333732,0,88,40001.183912037,2009-07-07,04:24:50
39.973416,116.333676,0,90,40001.1839699074,2009-07-07,04:24:55
39.973382,116.333604,0,92,40001.1840277778,2009-07-07,04:25:00
39.973357,116.333465,0,95,40001.1840856481,2009-07-07,04:25:05
39.973371,116.333523,0,99,40001.1841435185,2009-07-07,04:25:10
39.973385,116.333587,0,100,40001.1842013889,2009-07-07,04:25:15
39.973422,116.333703,0,102,40001.1842592593,2009-07-07,04:25:20
39.973477,116.333826,0,104,40001.1843171296,2009-07-07,04:25:25
39.973483,116.333906,0,104,40001.184375,2009-07-07,04:25:30
39.973508,116.333961,0,105,40001.1844328704,2009-07-07,04:25:35
39.973508,116.333961,0,105,40001.1844675926,2009-07-07,04:25:38
39.973504,116.333962,0,105,40001.1844907407,2009-07-07,04:25:40
39.973489,116.333879,0,106,40001.1845486111,2009-07-07,04:25:45
39.973477,116.333876,0,106,40001.1846064815,2009-07-07,04:25:50
39.973477,116.333876,0,106,40001.1846412037,2009-07-07,04:25:53
39.973477,116.333871,0,106,40001.1846643519,2009-07-07,04:25:55
39.973483,116.333824,0,105,40001.1847222222,2009-07-07,04:26:00
39.973488,116.333786,0,106,40001.1847800926,2009-07-07,04:26:05
39.973486,116.333762,0,107,40001.184837963,2009-07-07,04:26:10
39.973492,116.333724,0,107,40001.1848958333,2009-07-07,04:26:15
39.973504,116.333727,0,109,40001.1849537037,2009-07-07,04:26:20
39.973532,116.333771,0,111,40001.1850115741,2009-07-07,04:26:25
39.973531,116.333813,0,113,40001.1850694444,2009-07-07,04:26:30
39.973531,116.333813,0,113,40001.1851041667,2009-07-07,04:26:33
39.973525,116.333811,0,113,40001.1851273148,2009-07-07,04:26:35
39.973469,116.334173,0,113,40001.1852430556,2009-07-07,04:26:45
39.973471,116.334343,0,112,40001.1853009259,2009-07-07,04:26:50
39.973482,116.334377,0,112,40001.1853587963,2009-07-07,04:26:55
39.973533,116.334343,0,111,40001.1854166667,2009-07-07,04:27:00
39.973579,116.334255,0,110,40001.185474537,2009-07-07,04:27:05
39.973599,116.334152,0,109,40001.1855324074,2009-07-07,04:27:10
39.973595,116.33417,0,108,40001.1855902778,2009-07-07,04:27:15
39.973577,116.334175,0,107,40001.1856481481,2009-07-07,04:27:20
39.973539,116.334157,0,106,40001.1857060185,2009-07-07,04:27:25
39.97392,116.337109,0,405,40001.1861111111,2009-07-07,04:28:00
39.973948,116.337401,0,426,40001.1861689815,2009-07-07,04:28:05
39.974661,116.340184,0,138,40001.186400463,2009-07-07,04:28:25
39.974693,116.340143,0,143,40001.1864583333,2009-07-07,04:28:30
39.974701,116.340128,0,142,40001.1865162037,2009-07-07,04:28:35
39.974765,116.339906,0,131,40001.1865740741,2009-07-07,04:28:40
39.974846,116.339466,0,110,40001.1866319444,2009-07-07,04:28:45
39.974884,116.33905,0,97,40001.1866898148,2009-07-07,04:28:50
39.974905,116.338722,0,89,40001.1867476852,2009-07-07,04:28:55
39.974793,116.338215,0,85,40001.1868055556,2009-07-07,04:29:00
39.974757,116.338018,0,84,40001.1868634259,2009-07-07,04:29:05
39.974815,116.33809,0,81,40001.1869212963,2009-07-07,04:29:10
39.97489,116.33833,0,76,40001.1869791667,2009-07-07,04:29:15
39.974724,116.337963,0,76,40001.187037037,2009-07-07,04:29:20
39.97426,116.337199,0,78,40001.1870949074,2009-07-07,04:29:25
39.974191,116.337179,0,76,40001.1871527778,2009-07-07,04:29:30
39.974191,116.337179,0,76,40001.1871875,2009-07-07,04:29:33
39.974188,116.337175,0,76,40001.1872106481,2009-07-07,04:29:35
39.974177,116.337173,0,76,40001.1873842593,2009-07-07,04:29:50
39.974141,116.337211,0,76,40001.1874421296,2009-07-07,04:29:55
39.974098,116.337183,0,77,40001.1875,2009-07-07,04:30:00
39.974055,116.337088,0,76,40001.1875578704,2009-07-07,04:30:05
39.974055,116.337094,0,76,40001.1876157407,2009-07-07,04:30:10
39.974055,116.337094,0,76,40001.187650463,2009-07-07,04:30:13
39.97405,116.337102,0,76,40001.1876736111,2009-07-07,04:30:15
39.97403,116.337103,0,76,40001.1877314815,2009-07-07,04:30:20
39.974028,116.337086,0,77,40001.1877893518,2009-07-07,04:30:25
39.974028,116.337086,0,77,40001.1878240741,2009-07-07,04:30:28
39.974023,116.337081,0,77,40001.1878472222,2009-07-07,04:30:30
39.973992,116.336929,0,78,40001.1879050926,2009-07-07,04:30:35
39.973883,116.336542,0,81,40001.187962963,2009-07-07,04:30:40
39.973782,116.336156,0,83,40001.1880208333,2009-07-07,04:30:45
39.973753,116.33595,0,85,40001.1880787037,2009-07-07,04:30:50
39.973735,116.335805,0,86,40001.1881365741,2009-07-07,04:30:55
39.973721,116.335705,0,87,40001.1881944444,2009-07-07,04:31:00
39.973678,116.335405,0,91,40001.1882523148,2009-07-07,04:31:05
39.97363,116.335088,0,95,40001.1883101852,2009-07-07,04:31:10
39.973604,116.334918,0,98,40001.1883680556,2009-07-07,04:31:15
39.973564,116.334811,0,103,40001.1884259259,2009-07-07,04:31:20
39.973543,116.334599,0,104,40001.1884837963,2009-07-07,04:31:25
39.973505,116.334328,0,107,40001.1885416667,2009-07-07,04:31:30
39.973455,116.334194,0,115,40001.188599537,2009-07-07,04:31:35
39.973458,116.334238,0,120,40001.1886574074,2009-07-07,04:31:40
39.973454,116.33407,0,125,40001.1887152778,2009-07-07,04:31:45
39.97345,116.333954,0,128,40001.1887731481,2009-07-07,04:31:50
39.973415,116.333855,0,134,40001.1888310185,2009-07-07,04:31:55
39.973385,116.333631,0,143,40001.1888888889,2009-07-07,04:32:00
39.973396,116.333569,0,147,40001.1889467593,2009-07-07,04:32:05
39.973397,116.333614,0,151,40001.1890046296,2009-07-07,04:32:10
39.973413,116.333575,0,155,40001.1890625,2009-07-07,04:32:15
39.973436,116.333556,0,158,40001.1891203704,2009-07-07,04:32:20
39.973436,116.333556,0,158,40001.1891550926,2009-07-07,04:32:23
39.973435,116.333554,0,162,40001.1891782407,2009-07-07,04:32:25
39.973437,116.33361,0,165,40001.1892361111,2009-07-07,04:32:30
39.973434,116.333698,0,167,40001.1892939815,2009-07-07,04:32:35
39.973435,116.333744,0,172,40001.1893518518,2009-07-07,04:32:40
39.973422,116.333694,0,174,40001.1894097222,2009-07-07,04:32:45
39.973429,116.333666,0,174,40001.1894675926,2009-07-07,04:32:50
39.973409,116.333645,0,178,40001.189525463,2009-07-07,04:32:55
39.973389,116.333634,0,185,40001.1895833333,2009-07-07,04:33:00
39.973392,116.333675,0,188,40001.1896412037,2009-07-07,04:33:05
39.97338,116.333709,0,189,40001.1896990741,2009-07-07,04:33:10
39.973378,116.333702,0,189,40001.1897569444,2009-07-07,04:33:15
39.973378,116.333702,0,189,40001.1897916667,2009-07-07,04:33:18
39.973386,116.333703,0,190,40001.1898148148,2009-07-07,04:33:20
39.973401,116.33374,0,192,40001.1898726852,2009-07-07,04:33:25
39.973404,116.333783,0,189,40001.1899305556,2009-07-07,04:33:30
39.973404,116.333779,0,189,40001.1899884259,2009-07-07,04:33:35
39.973404,116.333779,0,189,40001.1900231481,2009-07-07,04:33:38
39.973406,116.333785,0,190,40001.1900462963,2009-07-07,04:33:40
39.973418,116.333698,0,187,40001.1901041667,2009-07-07,04:33:45
39.973423,116.33366,0,189,40001.190162037,2009-07-07,04:33:50
39.973441,116.333668,0,190,40001.1902199074,2009-07-07,04:33:55
39.973456,116.333739,0,189,40001.1902777778,2009-07-07,04:34:00
39.973445,116.333744,0,189,40001.1903356481,2009-07-07,04:34:05
39.973445,116.333744,0,189,40001.1903703704,2009-07-07,04:34:08
39.973445,116.333745,0,189,40001.1903935185,2009-07-07,04:34:10
39.973441,116.333699,0,189,40001.1904513889,2009-07-07,04:34:15
39.973435,116.33368,0,189,40001.1905092593,2009-07-07,04:34:20
39.973397,116.333693,0,190,40001.1905671296,2009-07-07,04:34:25
39.973398,116.333746,0,192,40001.190625,2009-07-07,04:34:30
39.973407,116.333881,0,194,40001.1906828704,2009-07-07,04:34:35
39.973424,116.33394,0,195,40001.1907407407,2009-07-07,04:34:40
39.97343,116.333875,0,196,40001.1907986111,2009-07-07,04:34:45
39.9734,116.333757,0,197,40001.1908564815,2009-07-07,04:34:50
39.973385,116.3337,0,198,40001.1909143519,2009-07-07,04:34:55
39.973385,116.3337,0,198,40001.1909490741,2009-07-07,04:34:58
39.973389,116.333692,0,198,40001.1909722222,2009-07-07,04:35:00
39.973402,116.333763,0,198,40001.1910300926,2009-07-07,04:35:05
39.973413,116.333796,0,198,40001.191087963,2009-07-07,04:35:10
39.973412,116.33377,0,197,40001.1911458333,2009-07-07,04:35:15
39.973408,116.333746,0,195,40001.1912037037,2009-07-07,04:35:20
39.973408,116.333746,0,195,40001.1912384259,2009-07-07,04:35:23
39.97341,116.333751,0,194,40001.1912615741,2009-07-07,04:35:25
39.973383,116.333665,0,194,40001.1913194444,2009-07-07,04:35:30
39.973421,116.333597,0,194,40001.1913773148,2009-07-07,04:35:35
39.973486,116.333544,0,193,40001.1914351852,2009-07-07,04:35:40
39.973495,116.333463,0,192,40001.1914930556,2009-07-07,04:35:45
39.973507,116.333482,0,190,40001.1915509259,2009-07-07,04:35:50
39.973507,116.333482,0,190,40001.1915856482,2009-07-07,04:35:53
39.973512,116.333484,0,190,40001.1916087963,2009-07-07,04:35:55
39.973512,116.333495,0,190,40001.1916666667,2009-07-07,04:36:00
39.973468,116.333482,0,191,40001.191724537,2009-07-07,04:36:05
39.973451,116.333484,0,194,40001.1917824074,2009-07-07,04:36:10
39.973447,116.333596,0,193,40001.1918402778,2009-07-07,04:36:15
39.973447,116.333659,0,194,40001.1918981481,2009-07-07,04:36:20
39.973451,116.333816,0,197,40001.1919560185,2009-07-07,04:36:25
39.973425,116.333862,0,199,40001.1920138889,2009-07-07,04:36:30
39.973398,116.33381,0,200,40001.1920717593,2009-07-07,04:36:35
39.973398,116.33381,0,200,40001.1921064815,2009-07-07,04:36:38
39.973401,116.333802,0,200,40001.1921296296,2009-07-07,04:36:40
39.9734,116.333708,0,199,40001.1921875,2009-07-07,04:36:45
39.973399,116.333705,0,199,40001.1922453704,2009-07-07,04:36:50
39.973399,116.333705,0,199,40001.1922800926,2009-07-07,04:36:53
39.9734,116.333705,0,199,40001.1923032407,2009-07-07,04:36:55
39.973406,116.333714,0,199,40001.1923611111,2009-07-07,04:37:00
39.973405,116.333745,0,199,40001.1924189815,2009-07-07,04:37:05
39.973436,116.333799,0,201,40001.1924768519,2009-07-07,04:37:10
39.973438,116.333838,0,204,40001.1925347222,2009-07-07,04:37:15
39.973442,116.33393,0,208,40001.1925925926,2009-07-07,04:37:20
39.973429,116.333648,0,160,40001.1956018518,2009-07-07,04:41:40
39.97338,116.333569,0,160,40001.1956597222,2009-07-07,04:41:45
39.973336,116.33352,0,159,40001.1957175926,2009-07-07,04:41:50
39.973357,116.3336,0,156,40001.195775463,2009-07-07,04:41:55
39.973364,116.333621,0,155,40001.1958333333,2009-07-07,04:42:00
39.973376,116.333582,0,154,40001.1958912037,2009-07-07,04:42:05
39.973357,116.33344,0,154,40001.1959490741,2009-07-07,04:42:10
39.973366,116.333405,0,153,40001.1960069444,2009-07-07,04:42:15
39.973376,116.333445,0,151,40001.1960648148,2009-07-07,04:42:20
39.973396,116.333516,0,150,40001.1961226852,2009-07-07,04:42:25
39.9734,116.333505,0,150,40001.1961805556,2009-07-07,04:42:30
39.973378,116.333429,0,150,40001.1962384259,2009-07-07,04:42:35
39.973363,116.333374,0,149,40001.1962962963,2009-07-07,04:42:40
39.973334,116.333251,0,149,40001.1963541667,2009-07-07,04:42:45
39.973389,116.333202,0,147,40001.196412037,2009-07-07,04:42:50
39.973416,116.333089,0,146,40001.1964699074,2009-07-07,04:42:55
39.973423,116.332961,0,145,40001.1965277778,2009-07-07,04:43:00
39.97345,116.332977,0,144,40001.1965856481,2009-07-07,04:43:05
39.973464,116.332968,0,143,40001.1966435185,2009-07-07,04:43:10
39.973471,116.332947,0,143,40001.1968171296,2009-07-07,04:43:25
39.973445,116.333068,0,142,40001.196875,2009-07-07,04:43:30
39.973417,116.333193,0,138,40001.1969328704,2009-07-07,04:43:35
39.973422,116.333279,0,136,40001.1969907407,2009-07-07,04:43:40
39.973416,116.333332,0,132,40001.1970486111,2009-07-07,04:43:45
39.973428,116.333461,0,133,40001.1971064815,2009-07-07,04:43:50
39.973455,116.333637,0,132,40001.1971643518,2009-07-07,04:43:55
39.973469,116.333733,0,131,40001.1972222222,2009-07-07,04:44:00
39.973495,116.333721,0,129,40001.1972800926,2009-07-07,04:44:05
39.9735,116.333682,0,128,40001.197337963,2009-07-07,04:44:10
39.973467,116.333655,0,128,40001.1973958333,2009-07-07,04:44:15
39.97345,116.333614,0,128,40001.1974537037,2009-07-07,04:44:20
39.97345,116.333614,0,128,40001.1974884259,2009-07-07,04:44:23
39.97345,116.333607,0,128,40001.1975115741,2009-07-07,04:44:25
39.973407,116.333589,0,128,40001.1975694444,2009-07-07,04:44:30
39.973413,116.333627,0,125,40001.1976273148,2009-07-07,04:44:35
39.97344,116.333683,0,123,40001.1976851852,2009-07-07,04:44:40
39.973459,116.333738,0,124,40001.1977430556,2009-07-07,04:44:45
39.973479,116.333755,0,124,40001.1978009259,2009-07-07,04:44:50
39.973473,116.333754,0,125,40001.1978587963,2009-07-07,04:44:55
39.973473,116.333754,0,125,40001.1978935185,2009-07-07,04:44:58
39.973472,116.333748,0,125,40001.1979166667,2009-07-07,04:45:00
39.973449,116.333692,0,126,40001.197974537,2009-07-07,04:45:05
39.973439,116.333592,0,127,40001.1980324074,2009-07-07,04:45:10
39.973411,116.333528,0,128,40001.1980902778,2009-07-07,04:45:15
39.973401,116.333499,0,128,40001.1981481481,2009-07-07,04:45:20
39.973378,116.333463,0,128,40001.1982060185,2009-07-07,04:45:25
39.973382,116.333438,0,129,40001.1982638889,2009-07-07,04:45:30
39.97337,116.333426,0,129,40001.1983217593,2009-07-07,04:45:35
39.973362,116.333418,0,129,40001.1983796296,2009-07-07,04:45:40
39.973368,116.333423,0,129,40001.1984375,2009-07-07,04:45:45
39.973368,116.333423,0,129,40001.1984722222,2009-07-07,04:45:48
39.973361,116.333416,0,130,40001.1984953704,2009-07-07,04:45:50
39.973347,116.333416,0,130,40001.1985532407,2009-07-07,04:45:55
39.973336,116.333348,0,131,40001.1986111111,2009-07-07,04:46:00
39.9733,116.333277,0,132,40001.1986689815,2009-07-07,04:46:05
39.973304,116.333254,0,132,40001.1987268519,2009-07-07,04:46:10
39.973304,116.333254,0,132,40001.1987615741,2009-07-07,04:46:13
39.973303,116.333259,0,132,40001.1987847222,2009-07-07,04:46:15
39.973452,116.333539,0,101,40001.2028935185,2009-07-07,04:52:10
39.97346,116.3337,0,97,40001.2029513889,2009-07-07,04:52:15
39.973406,116.333635,0,99,40001.2030092593,2009-07-07,04:52:20
39.973391,116.333671,0,97,40001.2031828704,2009-07-07,04:52:35
39.973367,116.33365,0,97,40001.2032407407,2009-07-07,04:52:40
39.973367,116.33365,0,97,40001.203275463,2009-07-07,04:52:43
39.973371,116.333648,0,97,40001.2032986111,2009-07-07,04:52:45
39.973342,116.333637,0,97,40001.2033564815,2009-07-07,04:52:50
39.973316,116.333553,0,96,40001.2036458333,2009-07-07,04:53:15
39.973373,116.333554,0,96,40001.2037615741,2009-07-07,04:53:25
39.973393,116.333522,0,97,40001.2038194444,2009-07-07,04:53:30
39.973398,116.33354,0,97,40001.2038773148,2009-07-07,04:53:35
39.973398,116.33354,0,97,40001.203912037,2009-07-07,04:53:38
39.973396,116.333538,0,97,40001.2039351852,2009-07-07,04:53:40
39.973359,116.33351,0,97,40001.2039930556,2009-07-07,04:53:45
39.973312,116.333505,0,97,40001.2040509259,2009-07-07,04:53:50
39.973353,116.333388,0,97,40001.2041087963,2009-07-07,04:53:55
39.973374,116.333357,0,97,40001.2041666667,2009-07-07,04:54:00
39.973355,116.333381,0,96,40001.204224537,2009-07-07,04:54:05
39.973351,116.333398,0,95,40001.2042824074,2009-07-07,04:54:10
39.973357,116.33336,0,94,40001.2043402778,2009-07-07,04:54:15
39.97334,116.333204,0,96,40001.2043981481,2009-07-07,04:54:20
39.973295,116.333056,0,96,40001.2044560185,2009-07-07,04:54:25
39.973351,116.333041,0,98,40001.2045138889,2009-07-07,04:54:30
39.973381,116.333096,0,97,40001.2045717593,2009-07-07,04:54:35
39.97338,116.333147,0,96,40001.2046296296,2009-07-07,04:54:40
39.973357,116.333186,0,95,40001.2046875,2009-07-07,04:54:45
39.973347,116.333246,0,94,40001.2047453704,2009-07-07,04:54:50
39.973332,116.333267,0,94,40001.2048032407,2009-07-07,04:54:55
39.973305,116.333255,0,93,40001.2048611111,2009-07-07,04:55:00
39.973286,116.333233,0,92,40001.2049189815,2009-07-07,04:55:05
39.973257,116.333183,0,91,40001.2049768518,2009-07-07,04:55:10
39.973257,116.333183,0,91,40001.2050115741,2009-07-07,04:55:13
39.973261,116.333178,0,90,40001.2050347222,2009-07-07,04:55:15
39.973248,116.333027,0,90,40001.2050925926,2009-07-07,04:55:20
39.973247,116.333068,0,89,40001.205150463,2009-07-07,04:55:25
39.973185,116.332918,0,90,40001.2052083333,2009-07-07,04:55:30
39.973104,116.332768,0,90,40001.2052662037,2009-07-07,04:55:35
39.973134,116.332751,0,90,40001.2053240741,2009-07-07,04:55:40
39.97311,116.332593,0,91,40001.2053819444,2009-07-07,04:55:45
39.973073,116.332511,0,91,40001.2054398148,2009-07-07,04:55:50
39.97305,116.332476,0,91,40001.2054976852,2009-07-07,04:55:55
39.973019,116.332444,0,91,40001.2055555556,2009-07-07,04:56:00
39.973048,116.332431,0,90,40001.2056134259,2009-07-07,04:56:05
39.973083,116.33235,0,90,40001.2056712963,2009-07-07,04:56:10
39.973116,116.332413,0,88,40001.2057291667,2009-07-07,04:56:15
39.973134,116.332461,0,87,40001.205787037,2009-07-07,04:56:20
39.973132,116.332506,0,86,40001.2058449074,2009-07-07,04:56:25
39.973146,116.332516,0,87,40001.2059027778,2009-07-07,04:56:30
39.973117,116.332474,0,87,40001.2059606481,2009-07-07,04:56:35
39.973062,116.33238,0,86,40001.2060185185,2009-07-07,04:56:40
39.973242,116.332944,0,146,40001.2068865741,2009-07-07,04:57:55
39.973175,116.332524,0,122,40001.2069444444,2009-07-07,04:58:00
39.973073,116.332142,0,100,40001.2070023148,2009-07-07,04:58:05
39.972918,116.331565,0,95,40001.2070601852,2009-07-07,04:58:10
39.972928,116.331769,0,93,40001.2071180556,2009-07-07,04:58:15
39.972997,116.33187,0,91,40001.2071759259,2009-07-07,04:58:20
39.97305,116.331918,0,90,40001.2072337963,2009-07-07,04:58:25
39.972994,116.331818,0,91,40001.2072916667,2009-07-07,04:58:30
39.972847,116.33165,0,91,40001.207349537,2009-07-07,04:58:35
39.972798,116.331497,0,89,40001.2074074074,2009-07-07,04:58:40
39.972821,116.331406,0,87,40001.2074652778,2009-07-07,04:58:45
39.972882,116.33131,0,85,40001.2075231481,2009-07-07,04:58:50
39.972893,116.331334,0,84,40001.2075810185,2009-07-07,04:58:55
39.972874,116.331396,0,83,40001.2076388889,2009-07-07,04:59:00
39.972894,116.331417,0,82,40001.2076967593,2009-07-07,04:59:05
39.972932,116.331428,0,80,40001.2077546296,2009-07-07,04:59:10
39.972966,116.331448,0,78,40001.2078125,2009-07-07,04:59:15
39.972967,116.331501,0,75,40001.2078703704,2009-07-07,04:59:20
39.972967,116.331501,0,75,40001.2079050926,2009-07-07,04:59:23
39.972964,116.331498,0,75,40001.2079282407,2009-07-07,04:59:25
39.972973,116.331482,0,75,40001.2079861111,2009-07-07,04:59:30
39.973,116.331474,0,74,40001.2080439815,2009-07-07,04:59:35
39.973006,116.331484,0,74,40001.2081018519,2009-07-07,04:59:40
39.97308,116.331873,0,73,40001.2081597222,2009-07-07,04:59:45
39.973077,116.33185,0,75,40001.2082175926,2009-07-07,04:59:50
39.97308,116.331835,0,75,40001.208275463,2009-07-07,04:59:55
39.973078,116.331861,0,75,40001.2083333333,2009-07-07,05:00:00
39.973062,116.331869,0,74,40001.2083912037,2009-07-07,05:00:05
39.973049,116.331741,0,75,40001.2084490741,2009-07-07,05:00:10
39.973059,116.331788,0,73,40001.2085069444,2009-07-07,05:00:15
39.973059,116.331788,0,73,40001.2085416667,2009-07-07,05:00:18
39.973064,116.331786,0,72,40001.2085648148,2009-07-07,05:00:20
39.973061,116.33181,0,72,40001.2086226852,2009-07-07,05:00:25
39.973031,116.331858,0,71,40001.2086805556,2009-07-07,05:00:30
39.973015,116.331791,0,71,40001.2087384259,2009-07-07,05:00:35
39.973006,116.331788,0,70,40001.2087962963,2009-07-07,05:00:40
39.972996,116.331753,0,70,40001.2088541667,2009-07-07,05:00:45
39.972966,116.331707,0,70,40001.208912037,2009-07-07,05:00:50
39.972953,116.331647,0,71,40001.2089699074,2009-07-07,05:00:55
39.972956,116.331743,0,71,40001.2090277778,2009-07-07,05:01:00
39.972963,116.331863,0,71,40001.2090856481,2009-07-07,05:01:05
39.972964,116.331894,0,71,40001.2091435185,2009-07-07,05:01:10
39.972978,116.332,0,71,40001.2092013889,2009-07-07,05:01:15
39.973004,116.331973,0,73,40001.2092592593,2009-07-07,05:01:20
39.973021,116.331844,0,74,40001.2093171296,2009-07-07,05:01:25
39.972999,116.331803,0,74,40001.209375,2009-07-07,05:01:30
39.973007,116.331826,0,74,40001.2094328704,2009-07-07,05:01:35
39.973009,116.331898,0,73,40001.2094907407,2009-07-07,05:01:40
39.973028,116.331924,0,72,40001.2095486111,2009-07-07,05:01:45
39.973038,116.331948,0,72,40001.2096064815,2009-07-07,05:01:50
39.973038,116.331948,0,72,40001.2096412037,2009-07-07,05:01:53
39.973045,116.331955,0,72,40001.2096643519,2009-07-07,05:01:55
39.973095,116.332077,0,72,40001.2097222222,2009-07-07,05:02:00
39.973139,116.332213,0,73,40001.2097800926,2009-07-07,05:02:05
39.973195,116.332403,0,74,40001.209837963,2009-07-07,05:02:10
39.973261,116.332626,0,74,40001.2098958333,2009-07-07,05:02:15
39.973275,116.332717,0,74,40001.2099537037,2009-07-07,05:02:20
39.973295,116.332796,0,73,40001.2100115741,2009-07-07,05:02:25
39.973276,116.332663,0,74,40001.2100694444,2009-07-07,05:02:30
39.97327,116.332621,0,74,40001.2101273148,2009-07-07,05:02:35
39.973261,116.332739,0,74,40001.2101851852,2009-07-07,05:02:40
39.973244,116.332685,0,74,40001.2102430556,2009-07-07,05:02:45
39.973258,116.332725,0,72,40001.2103009259,2009-07-07,05:02:50
39.973223,116.332681,0,73,40001.2103587963,2009-07-07,05:02:55
39.973152,116.332621,0,74,40001.2104166667,2009-07-07,05:03:00
39.973159,116.332508,0,74,40001.210474537,2009-07-07,05:03:05
39.973157,116.332467,0,74,40001.2105324074,2009-07-07,05:03:10
39.97315,116.332483,0,74,40001.2105902778,2009-07-07,05:03:15
39.973145,116.332503,0,74,40001.2106481481,2009-07-07,05:03:20
39.97315,116.332547,0,74,40001.2107060185,2009-07-07,05:03:25
39.973145,116.332538,0,74,40001.2107638889,2009-07-07,05:03:30
39.973145,116.332538,0,74,40001.2107986111,2009-07-07,05:03:33
39.973145,116.33253,0,74,40001.2108217593,2009-07-07,05:03:35
39.973119,116.332541,0,73,40001.2108796296,2009-07-07,05:03:40
39.973111,116.332555,0,72,40001.2109375,2009-07-07,05:03:45
39.97309,116.332476,0,74,40001.2109953704,2009-07-07,05:03:50
39.973077,116.332279,0,76,40001.2110532407,2009-07-07,05:03:55
39.973059,116.332187,0,77,40001.2111111111,2009-07-07,05:04:00
39.973044,116.332129,0,77,40001.2111689815,2009-07-07,05:04:05
39.973013,116.332151,0,76,40001.2112268518,2009-07-07,05:04:10
39.973025,116.332333,0,74,40001.2112847222,2009-07-07,05:04:15
39.973016,116.332368,0,73,40001.2113425926,2009-07-07,05:04:20
39.973009,116.332468,0,70,40001.211400463,2009-07-07,05:04:25
39.973055,116.332605,0,70,40001.2114583333,2009-07-07,05:04:30
39.973077,116.332661,0,70,40001.2115162037,2009-07-07,05:04:35
39.973098,116.332664,0,69,40001.2115740741,2009-07-07,05:04:40
39.97311,116.332633,0,70,40001.2116319444,2009-07-07,05:04:45
39.973113,116.332573,0,71,40001.2116898148,2009-07-07,05:04:50
39.973114,116.332598,0,71,40001.2117476852,2009-07-07,05:04:55
39.973094,116.332538,0,70,40001.2118055556,2009-07-07,05:05:00
39.973115,116.332635,0,69,40001.2118634259,2009-07-07,05:05:05
39.973098,116.332652,0,69,40001.2119212963,2009-07-07,05:05:10
39.973106,116.332665,0,69,40001.2119791667,2009-07-07,05:05:15
39.97311,116.332518,0,69,40001.212037037,2009-07-07,05:05:20
39.973087,116.332379,0,70,40001.2120949074,2009-07-07,05:05:25
39.973051,116.332307,0,71,40001.2121527778,2009-07-07,05:05:30
39.973024,116.332287,0,71,40001.2122106481,2009-07-07,05:05:35
39.973025,116.332339,0,69,40001.2122685185,2009-07-07,05:05:40
39.973038,116.332236,0,69,40001.2123263889,2009-07-07,05:05:45
39.973072,116.332336,0,68,40001.2123842593,2009-07-07,05:05:50
39.97305,116.33231,0,68,40001.2124421296,2009-07-07,05:05:55
39.972993,116.332286,0,69,40001.2125,2009-07-07,05:06:00
39.972948,116.332206,0,69,40001.2125578704,2009-07-07,05:06:05
39.972894,116.331961,0,70,40001.2126157407,2009-07-07,05:06:10
39.972866,116.331937,0,71,40001.2126736111,2009-07-07,05:06:15
39.972865,116.331916,0,71,40001.2127314815,2009-07-07,05:06:20
39.972888,116.332064,0,70,40001.2127893518,2009-07-07,05:06:25
39.97291,116.332146,0,71,40001.2128472222,2009-07-07,05:06:30
39.972932,116.33222,0,72,40001.2129050926,2009-07-07,05:06:35
39.972949,116.332241,0,73,40001.212962963,2009-07-07,05:06:40
39.972956,116.332254,0,73,40001.2130208333,2009-07-07,05:06:45
39.972996,116.332237,0,74,40001.2130787037,2009-07-07,05:06:50
39.973005,116.332247,0,74,40001.2131365741,2009-07-07,05:06:55
39.973005,116.332247,0,74,40001.2131712963,2009-07-07,05:06:58
39.973012,116.332254,0,74,40001.2131944444,2009-07-07,05:07:00
39.973036,116.332377,0,74,40001.2132523148,2009-07-07,05:07:05
39.973073,116.332475,0,74,40001.2133101852,2009-07-07,05:07:10
39.973106,116.332656,0,73,40001.2133680556,2009-07-07,05:07:15
39.973142,116.332847,0,72,40001.2134259259,2009-07-07,05:07:20
39.97313,116.332834,0,72,40001.2134837963,2009-07-07,05:07:25
39.973101,116.33266,0,72,40001.2135416667,2009-07-07,05:07:30
39.973045,116.332448,0,72,40001.213599537,2009-07-07,05:07:35
39.972934,116.332136,0,72,40001.2136574074,2009-07-07,05:07:40
39.972925,116.331955,0,72,40001.2137152778,2009-07-07,05:07:45
39.972917,116.331712,0,72,40001.2137731481,2009-07-07,05:07:50
39.972864,116.331603,0,72,40001.2138310185,2009-07-07,05:07:55
39.972802,116.331535,0,73,40001.2138888889,2009-07-07,05:08:00
39.972762,116.331597,0,73,40001.2139467593,2009-07-07,05:08:05
39.972751,116.331575,0,72,40001.2140046296,2009-07-07,05:08:10
39.972753,116.33155,0,72,40001.2140625,2009-07-07,05:08:15
39.972753,116.331504,0,72,40001.2141203704,2009-07-07,05:08:20
39.972747,116.331486,0,71,40001.2141782407,2009-07-07,05:08:25
39.972763,116.331427,0,71,40001.2142361111,2009-07-07,05:08:30
39.972809,116.331355,0,71,40001.2142939815,2009-07-07,05:08:35
39.972803,116.331221,0,71,40001.2143518519,2009-07-07,05:08:40
39.972801,116.331078,0,71,40001.2144097222,2009-07-07,05:08:45
39.972833,116.331021,0,73,40001.2144675926,2009-07-07,05:08:50
39.972764,116.331089,0,72,40001.214525463,2009-07-07,05:08:55
39.972682,116.331111,0,72,40001.2145833333,2009-07-07,05:09:00
39.972649,116.331004,0,72,40001.2146412037,2009-07-07,05:09:05
39.97262,116.330959,0,71,40001.2146990741,2009-07-07,05:09:10
39.972645,116.331023,0,71,40001.2147569444,2009-07-07,05:09:15
39.972647,116.331064,0,70,40001.2148148148,2009-07-07,05:09:20
39.972631,116.331152,0,70,40001.2148726852,2009-07-07,05:09:25
39.972598,116.331257,0,69,40001.2149305556,2009-07-07,05:09:30
39.972563,116.331306,0,68,40001.2149884259,2009-07-07,05:09:35
39.972581,116.331259,0,68,40001.2150462963,2009-07-07,05:09:40
39.972624,116.33114,0,71,40001.2151041667,2009-07-07,05:09:45
