# Supplementary material for: Research on differential privacy protection method based on user tendency
Source: PLoS One. 2023 Oct 26;18(10):e0288823. doi: 10.1371/journal.pone.0288823 (PMC10602288; doi:10.1371/journal.pone.0288823)
Supplement: S2 Data — (ZIP) [file pone.0288823.s002.zip › Data 5-2/022/Trajectory/20090707133001.plt]

Geolife trajectory
WGS 84
Altitude is in Feet
Reserved 3
0,2,255,My Track,0,0,2,8421376
0
39.973181,116.333948,0,3,40001.5625115741,2009-07-07,13:30:01
39.973239,116.333929,0,6,40001.5625694444,2009-07-07,13:30:06
39.973008,116.333833,0,114,40001.5735069444,2009-07-07,13:45:51
39.972928,116.33381,0,111,40001.5735648148,2009-07-07,13:45:56
39.972878,116.33379,0,109,40001.5736226852,2009-07-07,13:46:01
39.972873,116.333777,0,109,40001.5736805556,2009-07-07,13:46:06
39.972883,116.333743,0,108,40001.5737384259,2009-07-07,13:46:11
39.973125,116.333873,0,108,40001.5737962963,2009-07-07,13:46:16
39.973178,116.33394,0,110,40001.5738541667,2009-07-07,13:46:21
39.97319,116.333984,0,110,40001.573912037,2009-07-07,13:46:26
39.973109,116.333975,0,111,40001.5739699074,2009-07-07,13:46:31
39.973026,116.33391,0,112,40001.5740277778,2009-07-07,13:46:36
39.973062,116.33391,0,112,40001.5740856482,2009-07-07,13:46:41
39.973149,116.33392,0,111,40001.5741435185,2009-07-07,13:46:46
39.973315,116.333983,0,112,40001.5742013889,2009-07-07,13:46:51
39.973398,116.334036,0,112,40001.5742592593,2009-07-07,13:46:56
39.973386,116.334031,0,114,40001.5743171296,2009-07-07,13:47:01
39.973363,116.334022,0,116,40001.574375,2009-07-07,13:47:06
39.973376,116.334027,0,117,40001.5744328704,2009-07-07,13:47:11
39.973376,116.334027,0,117,40001.5744675926,2009-07-07,13:47:14
39.973377,116.33402,0,117,40001.5744907407,2009-07-07,13:47:16
39.973399,116.334023,0,117,40001.5745486111,2009-07-07,13:47:21
39.973487,116.334053,0,119,40001.5746064815,2009-07-07,13:47:26
39.973535,116.33406,0,121,40001.5746643519,2009-07-07,13:47:31
39.973544,116.334073,0,121,40001.5747222222,2009-07-07,13:47:36
39.973508,116.334008,0,121,40001.5747800926,2009-07-07,13:47:41
39.973326,116.333902,0,118,40001.574837963,2009-07-07,13:47:46
39.973227,116.333837,0,119,40001.5748958333,2009-07-07,13:47:51
39.973242,116.333824,0,124,40001.5749537037,2009-07-07,13:47:56
39.973134,116.333754,0,125,40001.5750115741,2009-07-07,13:48:01
39.973125,116.333734,0,125,40001.5750694444,2009-07-07,13:48:06
39.973171,116.333775,0,128,40001.5751273148,2009-07-07,13:48:11
39.97322,116.333799,0,129,40001.5751851852,2009-07-07,13:48:16
39.973262,116.333827,0,129,40001.5752430556,2009-07-07,13:48:21
39.973302,116.333856,0,130,40001.5753009259,2009-07-07,13:48:26
39.973281,116.333854,0,129,40001.5753587963,2009-07-07,13:48:31
39.973046,116.333663,0,122,40001.5754166667,2009-07-07,13:48:36
39.972962,116.33357,0,121,40001.575474537,2009-07-07,13:48:41
39.972885,116.333542,0,120,40001.5755324074,2009-07-07,13:48:46
39.972929,116.333606,0,121,40001.5755902778,2009-07-07,13:48:51
39.97289,116.333647,0,124,40001.5756481481,2009-07-07,13:48:56
39.972956,116.333688,0,124,40001.5757060185,2009-07-07,13:49:01
39.973029,116.333747,0,126,40001.5757638889,2009-07-07,13:49:06
39.973125,116.333825,0,127,40001.5758217593,2009-07-07,13:49:11
39.973196,116.333877,0,130,40001.5758796296,2009-07-07,13:49:16
39.973226,116.333872,0,131,40001.5759375,2009-07-07,13:49:21
39.973226,116.333872,0,131,40001.5759722222,2009-07-07,13:49:24
39.973227,116.333877,0,130,40001.5759953704,2009-07-07,13:49:26
39.973352,116.33394,0,129,40001.5760532407,2009-07-07,13:49:31
39.973458,116.333927,0,128,40001.5761111111,2009-07-07,13:49:36
39.973487,116.333911,0,130,40001.5761689815,2009-07-07,13:49:41
39.973485,116.333932,0,133,40001.5762268519,2009-07-07,13:49:46
39.973449,116.333935,0,137,40001.5762847222,2009-07-07,13:49:51
39.973425,116.333921,0,143,40001.5763425926,2009-07-07,13:49:56
39.973438,116.333906,0,149,40001.576400463,2009-07-07,13:50:01
39.973454,116.333942,0,150,40001.5764583333,2009-07-07,13:50:06
39.973411,116.333937,0,149,40001.5765162037,2009-07-07,13:50:11
39.973318,116.333889,0,146,40001.5765740741,2009-07-07,13:50:16
39.973373,116.333926,0,146,40001.5766319444,2009-07-07,13:50:21
39.973407,116.333962,0,146,40001.5766898148,2009-07-07,13:50:26
39.973401,116.333976,0,148,40001.5767476852,2009-07-07,13:50:31
39.973381,116.333952,0,149,40001.5768055556,2009-07-07,13:50:36
39.973422,116.333987,0,149,40001.5768634259,2009-07-07,13:50:41
39.973447,116.334004,0,150,40001.5769212963,2009-07-07,13:50:46
39.973447,116.334004,0,150,40001.5769560185,2009-07-07,13:50:49
39.97345,116.334005,0,150,40001.5769791667,2009-07-07,13:50:51
39.973372,116.333971,0,146,40001.577037037,2009-07-07,13:50:56
39.973372,116.333971,0,146,40001.5770717593,2009-07-07,13:50:59
39.973375,116.333968,0,144,40001.5770949074,2009-07-07,13:51:01
39.973395,116.333958,0,144,40001.5771527778,2009-07-07,13:51:06
39.973403,116.333924,0,143,40001.5772106481,2009-07-07,13:51:11
39.973354,116.333881,0,143,40001.5772685185,2009-07-07,13:51:16
39.973285,116.333847,0,143,40001.5773263889,2009-07-07,13:51:21
39.97328,116.333863,0,144,40001.5773842593,2009-07-07,13:51:26
39.973329,116.333881,0,144,40001.5774421296,2009-07-07,13:51:31
39.973377,116.333909,0,146,40001.5775,2009-07-07,13:51:36
39.973377,116.333909,0,146,40001.5775347222,2009-07-07,13:51:39
39.973376,116.333906,0,146,40001.5775578704,2009-07-07,13:51:41
39.973362,116.333908,0,146,40001.5776157407,2009-07-07,13:51:46
39.973286,116.333995,0,145,40001.5776736111,2009-07-07,13:51:51
39.973239,116.33406,0,146,40001.5777314815,2009-07-07,13:51:56
39.973203,116.334094,0,148,40001.5777893519,2009-07-07,13:52:01
39.973196,116.334118,0,151,40001.5778472222,2009-07-07,13:52:06
39.973158,116.334223,0,151,40001.5779050926,2009-07-07,13:52:11
39.973156,116.334236,0,150,40001.577962963,2009-07-07,13:52:16
39.97319,116.334159,0,149,40001.5780208333,2009-07-07,13:52:21
39.973219,116.334139,0,151,40001.5780787037,2009-07-07,13:52:26
39.973057,116.334049,0,146,40001.5781365741,2009-07-07,13:52:31
39.972924,116.333937,0,146,40001.5781944444,2009-07-07,13:52:36
39.972838,116.333814,0,148,40001.5782523148,2009-07-07,13:52:41
39.972747,116.333691,0,147,40001.5783101852,2009-07-07,13:52:46
39.972696,116.333631,0,146,40001.5783680556,2009-07-07,13:52:51
39.972682,116.333619,0,143,40001.5784259259,2009-07-07,13:52:56
39.972853,116.3337,0,142,40001.5784837963,2009-07-07,13:53:01
39.972976,116.333755,0,142,40001.5785416667,2009-07-07,13:53:06
39.973049,116.333805,0,142,40001.578599537,2009-07-07,13:53:11
39.973083,116.333862,0,144,40001.5786574074,2009-07-07,13:53:16
39.97312,116.333944,0,150,40001.5787152778,2009-07-07,13:53:21
39.973125,116.333983,0,152,40001.5787731481,2009-07-07,13:53:26
39.973111,116.334005,0,155,40001.5788310185,2009-07-07,13:53:31
39.973134,116.334016,0,162,40001.5788888889,2009-07-07,13:53:36
39.973197,116.334036,0,163,40001.5789467593,2009-07-07,13:53:41
39.973514,116.334139,0,161,40001.5790046296,2009-07-07,13:53:46
39.973664,116.334196,0,156,40001.5790625,2009-07-07,13:53:51
39.973702,116.334197,0,163,40001.5791203704,2009-07-07,13:53:56
39.973716,116.334205,0,171,40001.5791782407,2009-07-07,13:54:01
39.973716,116.334196,0,178,40001.5792361111,2009-07-07,13:54:06
39.973682,116.334205,0,182,40001.5792939815,2009-07-07,13:54:11
39.973717,116.334251,0,183,40001.5793518518,2009-07-07,13:54:16
39.973699,116.334258,0,185,40001.5794097222,2009-07-07,13:54:21
39.973699,116.334258,0,185,40001.5794444444,2009-07-07,13:54:24
39.973693,116.334251,0,187,40001.5794675926,2009-07-07,13:54:26
39.973682,116.334251,0,189,40001.579525463,2009-07-07,13:54:31
39.973684,116.334242,0,197,40001.5795833333,2009-07-07,13:54:36
39.973686,116.334268,0,197,40001.5796412037,2009-07-07,13:54:41
39.973639,116.334252,0,199,40001.5796990741,2009-07-07,13:54:46
39.973601,116.334253,0,202,40001.5797569444,2009-07-07,13:54:51
39.973481,116.334237,0,202,40001.5798148148,2009-07-07,13:54:56
39.973298,116.334269,0,202,40001.5798726852,2009-07-07,13:55:01
39.97328,116.334332,0,203,40001.5799305556,2009-07-07,13:55:06
39.973344,116.334333,0,203,40001.5799884259,2009-07-07,13:55:11
39.9735,116.33434,0,208,40001.5800462963,2009-07-07,13:55:16
39.973514,116.334342,0,217,40001.5801041667,2009-07-07,13:55:21
39.973469,116.334368,0,217,40001.580162037,2009-07-07,13:55:26
39.973397,116.334378,0,220,40001.5802199074,2009-07-07,13:55:31
39.973386,116.334408,0,225,40001.5802777778,2009-07-07,13:55:36
39.973435,116.334381,0,227,40001.5803356481,2009-07-07,13:55:41
39.973438,116.334362,0,234,40001.5803935185,2009-07-07,13:55:46
39.973369,116.33445,0,244,40001.5804513889,2009-07-07,13:55:51
39.973364,116.334414,0,241,40001.5805092593,2009-07-07,13:55:56
39.973385,116.334348,0,240,40001.5805671296,2009-07-07,13:56:01
39.973391,116.334323,0,238,40001.580625,2009-07-07,13:56:06
39.973564,116.334384,0,243,40001.5806828704,2009-07-07,13:56:11
39.973568,116.334362,0,242,40001.5807407407,2009-07-07,13:56:16
39.973569,116.334335,0,240,40001.5807986111,2009-07-07,13:56:21
39.973539,116.334282,0,239,40001.5808564815,2009-07-07,13:56:26
39.973511,116.334304,0,239,40001.5809143518,2009-07-07,13:56:31
39.973493,116.334351,0,239,40001.5809722222,2009-07-07,13:56:36
39.973469,116.334372,0,236,40001.5810300926,2009-07-07,13:56:41
39.973456,116.334311,0,236,40001.581087963,2009-07-07,13:56:46
39.973436,116.334285,0,236,40001.5811458333,2009-07-07,13:56:51
39.97338,116.334285,0,236,40001.5812037037,2009-07-07,13:56:56
39.973329,116.33422,0,238,40001.5812615741,2009-07-07,13:57:01
39.973369,116.334227,0,239,40001.5813194444,2009-07-07,13:57:06
39.973482,116.334229,0,238,40001.5813773148,2009-07-07,13:57:11
39.973526,116.334209,0,236,40001.5814351852,2009-07-07,13:57:16
39.973482,116.33416,0,229,40001.5814930556,2009-07-07,13:57:21
39.973409,116.334137,0,215,40001.5815509259,2009-07-07,13:57:26
39.973379,116.334131,0,208,40001.5816087963,2009-07-07,13:57:31
39.973337,116.334086,0,205,40001.5816666667,2009-07-07,13:57:36
39.973318,116.334047,0,202,40001.581724537,2009-07-07,13:57:41
39.973332,116.334034,0,205,40001.5817824074,2009-07-07,13:57:46
39.973386,116.33403,0,206,40001.5818402778,2009-07-07,13:57:51
39.973483,116.334065,0,203,40001.5818981482,2009-07-07,13:57:56
39.973535,116.334093,0,204,40001.5819560185,2009-07-07,13:58:01
39.973524,116.334102,0,203,40001.5820138889,2009-07-07,13:58:06
39.973318,116.334,0,200,40001.5820717593,2009-07-07,13:58:11
39.973215,116.333964,0,191,40001.5821296296,2009-07-07,13:58:16
39.973215,116.333964,0,191,40001.5821643519,2009-07-07,13:58:19
39.973209,116.333969,0,189,40001.5821875,2009-07-07,13:58:21
39.973187,116.333949,0,193,40001.5822453704,2009-07-07,13:58:26
39.973131,116.333918,0,195,40001.5823032407,2009-07-07,13:58:31
39.973225,116.333896,0,197,40001.5823611111,2009-07-07,13:58:36
39.973226,116.333875,0,195,40001.5824189815,2009-07-07,13:58:41
39.973359,116.333975,0,193,40001.5824768519,2009-07-07,13:58:46
39.973487,116.334123,0,191,40001.5825347222,2009-07-07,13:58:51
39.9735,116.334101,0,191,40001.5825925926,2009-07-07,13:58:56
39.973496,116.334083,0,190,40001.582650463,2009-07-07,13:59:01
39.973515,116.334083,0,187,40001.5827083333,2009-07-07,13:59:06
39.973454,116.334048,0,181,40001.5827662037,2009-07-07,13:59:11
39.973457,116.334051,0,180,40001.5828240741,2009-07-07,13:59:16
39.973457,116.334051,0,180,40001.5828587963,2009-07-07,13:59:19
39.973462,116.334046,0,180,40001.5828819444,2009-07-07,13:59:21
39.973473,116.334046,0,180,40001.5829398148,2009-07-07,13:59:26
39.97347,116.334028,0,179,40001.5829976852,2009-07-07,13:59:31
39.97349,116.334072,0,178,40001.5830555556,2009-07-07,13:59:36
39.97349,116.334072,0,178,40001.5830902778,2009-07-07,13:59:39
39.973485,116.33407,0,178,40001.5831134259,2009-07-07,13:59:41
39.973479,116.33406,0,178,40001.5831712963,2009-07-07,13:59:46
39.973479,116.334047,0,178,40001.5832291667,2009-07-07,13:59:51
39.973497,116.334038,0,174,40001.583287037,2009-07-07,13:59:56
39.973524,116.33407,0,173,40001.5833449074,2009-07-07,14:00:01
39.973524,116.33407,0,173,40001.5833796296,2009-07-07,14:00:04
39.973531,116.334072,0,172,40001.5834027778,2009-07-07,14:00:06
39.973529,116.334063,0,174,40001.5834606481,2009-07-07,14:00:11
39.973535,116.334074,0,174,40001.5835185185,2009-07-07,14:00:16
39.97351,116.334078,0,172,40001.5835763889,2009-07-07,14:00:21
39.973485,116.334086,0,171,40001.5836342593,2009-07-07,14:00:26
39.973485,116.334086,0,171,40001.5836689815,2009-07-07,14:00:29
39.973479,116.334083,0,172,40001.5836921296,2009-07-07,14:00:31
39.97347,116.334079,0,172,40001.58375,2009-07-07,14:00:36
39.973479,116.334101,0,172,40001.5838078704,2009-07-07,14:00:41
39.973479,116.334101,0,172,40001.5838425926,2009-07-07,14:00:44
39.973479,116.334099,0,172,40001.5838657407,2009-07-07,14:00:46
39.973484,116.33411,0,172,40001.5839236111,2009-07-07,14:00:51
39.973493,116.334129,0,173,40001.5839814815,2009-07-07,14:00:56
39.973519,116.334128,0,173,40001.5840393519,2009-07-07,14:01:01
39.973531,116.334118,0,174,40001.5840972222,2009-07-07,14:01:06
39.973531,116.334118,0,174,40001.5841319444,2009-07-07,14:01:09
39.973532,116.334115,0,174,40001.5841550926,2009-07-07,14:01:11
39.973508,116.334095,0,174,40001.584212963,2009-07-07,14:01:16
39.973479,116.33408,0,174,40001.5842708333,2009-07-07,14:01:21
39.973488,116.334072,0,174,40001.5843287037,2009-07-07,14:01:26
39.97351,116.334067,0,174,40001.5843865741,2009-07-07,14:01:31
39.973578,116.33407,0,173,40001.5844444444,2009-07-07,14:01:36
39.973633,116.334098,0,173,40001.5845023148,2009-07-07,14:01:41
39.973577,116.334097,0,171,40001.5845601852,2009-07-07,14:01:46
39.973557,116.334101,0,170,40001.5846180556,2009-07-07,14:01:51
39.973557,116.334101,0,170,40001.5846527778,2009-07-07,14:01:54
39.97356,116.334099,0,170,40001.5846759259,2009-07-07,14:01:56
39.973557,116.334116,0,170,40001.5847337963,2009-07-07,14:02:01
39.973516,116.334135,0,170,40001.5847916667,2009-07-07,14:02:06
39.973509,116.334144,0,169,40001.584849537,2009-07-07,14:02:11
39.973461,116.334084,0,169,40001.5849074074,2009-07-07,14:02:16
39.973425,116.33403,0,170,40001.5849652778,2009-07-07,14:02:21
39.973351,116.333947,0,170,40001.5850231481,2009-07-07,14:02:26
39.973292,116.333938,0,170,40001.5850810185,2009-07-07,14:02:31
39.973292,116.333938,0,170,40001.5851157407,2009-07-07,14:02:34
39.973287,116.333933,0,170,40001.5851388889,2009-07-07,14:02:36
39.973269,116.333985,0,169,40001.5851967593,2009-07-07,14:02:41
39.973296,116.334019,0,169,40001.5852546296,2009-07-07,14:02:46
39.973351,116.334071,0,167,40001.5853125,2009-07-07,14:02:51
39.973472,116.333768,0,178,40001.5879166667,2009-07-07,14:06:36
39.973535,116.333776,0,178,40001.587974537,2009-07-07,14:06:41
39.973539,116.333764,0,178,40001.5880324074,2009-07-07,14:06:46
39.973531,116.333709,0,178,40001.5880902778,2009-07-07,14:06:51
39.973523,116.333698,0,177,40001.5881481481,2009-07-07,14:06:56
39.973523,116.333698,0,177,40001.5881828704,2009-07-07,14:06:59
39.973521,116.333703,0,177,40001.5882060185,2009-07-07,14:07:01
39.97352,116.333725,0,177,40001.5882638889,2009-07-07,14:07:06
39.973524,116.333771,0,175,40001.5883217593,2009-07-07,14:07:11
39.973505,116.333785,0,175,40001.5883796296,2009-07-07,14:07:16
39.973494,116.333753,0,176,40001.5884375,2009-07-07,14:07:21
39.973496,116.333735,0,178,40001.5884953704,2009-07-07,14:07:26
39.9735,116.333723,0,178,40001.5885532407,2009-07-07,14:07:31
39.9735,116.333723,0,178,40001.588587963,2009-07-07,14:07:34
39.973507,116.333717,0,178,40001.5886111111,2009-07-07,14:07:36
39.973499,116.33369,0,177,40001.5886689815,2009-07-07,14:07:41
39.97349,116.333734,0,175,40001.5887268518,2009-07-07,14:07:46
39.973512,116.333752,0,174,40001.5887847222,2009-07-07,14:07:51
39.973512,116.333752,0,174,40001.5888194444,2009-07-07,14:07:54
39.973506,116.333758,0,174,40001.5888425926,2009-07-07,14:07:56
39.973494,116.333775,0,173,40001.588900463,2009-07-07,14:08:01
39.973491,116.333771,0,173,40001.5889583333,2009-07-07,14:08:06
39.973491,116.333771,0,173,40001.5889930556,2009-07-07,14:08:09
39.973488,116.333772,0,173,40001.5890162037,2009-07-07,14:08:11
39.973477,116.33379,0,173,40001.5890740741,2009-07-07,14:08:16
39.973471,116.333772,0,173,40001.5891319444,2009-07-07,14:08:21
39.97344,116.33374,0,175,40001.5891898148,2009-07-07,14:08:26
39.973434,116.3337,0,175,40001.5892476852,2009-07-07,14:08:31
39.973427,116.333591,0,177,40001.5893055556,2009-07-07,14:08:36
39.97341,116.333573,0,177,40001.5893634259,2009-07-07,14:08:41
39.97341,116.333573,0,177,40001.5893981481,2009-07-07,14:08:44
39.973408,116.33358,0,178,40001.5894212963,2009-07-07,14:08:46
39.973407,116.333591,0,177,40001.5894791667,2009-07-07,14:08:51
39.973429,116.333604,0,178,40001.589537037,2009-07-07,14:08:56
39.97343,116.333533,0,178,40001.5895949074,2009-07-07,14:09:01
39.973435,116.333557,0,177,40001.5896527778,2009-07-07,14:09:06
39.973452,116.333574,0,179,40001.5897106482,2009-07-07,14:09:11
39.97343,116.333511,0,179,40001.5897685185,2009-07-07,14:09:16
39.973443,116.333405,0,178,40001.5898263889,2009-07-07,14:09:21
39.973424,116.333321,0,178,40001.5898842593,2009-07-07,14:09:26
39.973403,116.333293,0,178,40001.5899421296,2009-07-07,14:09:31
39.973378,116.333304,0,178,40001.59,2009-07-07,14:09:36
39.973389,116.333355,0,178,40001.5900578704,2009-07-07,14:09:41
39.9734,116.333375,0,178,40001.5901157407,2009-07-07,14:09:46
39.973382,116.333365,0,178,40001.5901736111,2009-07-07,14:09:51
39.97328,116.33333,0,177,40001.5902314815,2009-07-07,14:09:56
39.973312,116.333303,0,177,40001.5902893519,2009-07-07,14:10:01
39.973311,116.333297,0,177,40001.5903472222,2009-07-07,14:10:06
39.973311,116.333297,0,177,40001.5903819444,2009-07-07,14:10:09
39.973314,116.333289,0,177,40001.5904050926,2009-07-07,14:10:11
39.973344,116.333301,0,177,40001.590462963,2009-07-07,14:10:16
39.973347,116.333353,0,177,40001.5905208333,2009-07-07,14:10:21
39.973366,116.333376,0,178,40001.5905787037,2009-07-07,14:10:26
39.973398,116.33342,0,178,40001.5906365741,2009-07-07,14:10:31
39.973414,116.333484,0,177,40001.5906944444,2009-07-07,14:10:36
39.973424,116.333565,0,176,40001.5907523148,2009-07-07,14:10:41
39.97347,116.333627,0,176,40001.5908101852,2009-07-07,14:10:46
39.97346,116.333646,0,176,40001.5908680556,2009-07-07,14:10:51
39.973459,116.333659,0,176,40001.5909259259,2009-07-07,14:10:56
39.973465,116.333684,0,177,40001.5909837963,2009-07-07,14:11:01
39.973476,116.333691,0,180,40001.5910416667,2009-07-07,14:11:06
39.973464,116.333719,0,179,40001.591099537,2009-07-07,14:11:11
39.973487,116.333756,0,179,40001.5911574074,2009-07-07,14:11:16
39.973502,116.333729,0,181,40001.5912152778,2009-07-07,14:11:21
39.973495,116.333698,0,181,40001.5912731481,2009-07-07,14:11:26
39.973496,116.333672,0,182,40001.5913310185,2009-07-07,14:11:31
39.973481,116.333656,0,182,40001.5913888889,2009-07-07,14:11:36
39.973488,116.33366,0,182,40001.5914467593,2009-07-07,14:11:41
39.973488,116.33366,0,182,40001.5914814815,2009-07-07,14:11:44
39.973488,116.333657,0,182,40001.5915046296,2009-07-07,14:11:46
39.973481,116.333637,0,181,40001.5915625,2009-07-07,14:11:51
39.973481,116.333637,0,181,40001.5915972222,2009-07-07,14:11:54
39.973478,116.333645,0,181,40001.5916203704,2009-07-07,14:11:56
39.973541,116.333618,0,182,40001.5916782407,2009-07-07,14:12:01
39.973617,116.333645,0,182,40001.5917361111,2009-07-07,14:12:06
39.973635,116.333639,0,182,40001.5917939815,2009-07-07,14:12:11
39.973636,116.333636,0,182,40001.5918518519,2009-07-07,14:12:16
39.973636,116.333634,0,182,40001.5919097222,2009-07-07,14:12:21
39.973639,116.33364,0,182,40001.5919675926,2009-07-07,14:12:26
39.973639,116.33364,0,182,40001.5920023148,2009-07-07,14:12:29
39.973634,116.333647,0,182,40001.592025463,2009-07-07,14:12:31
39.973606,116.333641,0,183,40001.5920833333,2009-07-07,14:12:36
39.973533,116.33362,0,182,40001.5921412037,2009-07-07,14:12:41
39.973414,116.333573,0,181,40001.5921990741,2009-07-07,14:12:46
39.973313,116.333515,0,181,40001.5922569444,2009-07-07,14:12:51
39.973237,116.33346,0,181,40001.5923148148,2009-07-07,14:12:56
39.97315,116.333416,0,181,40001.5923726852,2009-07-07,14:13:01
39.973252,116.333447,0,181,40001.5924305556,2009-07-07,14:13:06
39.973316,116.333483,0,180,40001.5924884259,2009-07-07,14:13:11
39.973304,116.33349,0,180,40001.5925462963,2009-07-07,14:13:16
39.973264,116.333524,0,179,40001.5926041667,2009-07-07,14:13:21
39.97324,116.333539,0,179,40001.592662037,2009-07-07,14:13:26
39.973238,116.333581,0,177,40001.5927199074,2009-07-07,14:13:31
39.973265,116.333622,0,177,40001.5927777778,2009-07-07,14:13:36
39.973267,116.333634,0,177,40001.5928356481,2009-07-07,14:13:41
39.97336,116.33367,0,179,40001.5928935185,2009-07-07,14:13:46
39.973414,116.333657,0,179,40001.5929513889,2009-07-07,14:13:51
39.973419,116.333671,0,179,40001.5930092593,2009-07-07,14:13:56
39.973373,116.333657,0,179,40001.5930671296,2009-07-07,14:14:01
39.973341,116.333657,0,179,40001.593125,2009-07-07,14:14:06
39.973235,116.333634,0,179,40001.5931828704,2009-07-07,14:14:11
39.973262,116.333587,0,178,40001.5932407407,2009-07-07,14:14:16
39.97325,116.333595,0,179,40001.5932986111,2009-07-07,14:14:21
39.9733,116.333558,0,178,40001.5933564815,2009-07-07,14:14:26
39.973332,116.333557,0,177,40001.5934143519,2009-07-07,14:14:31
39.973332,116.333557,0,177,40001.5934490741,2009-07-07,14:14:34
39.97333,116.333549,0,178,40001.5934722222,2009-07-07,14:14:36
39.973344,116.333508,0,178,40001.5935300926,2009-07-07,14:14:41
39.973362,116.333496,0,178,40001.593587963,2009-07-07,14:14:46
39.973355,116.333526,0,177,40001.5936458333,2009-07-07,14:14:51
39.973399,116.33358,0,177,40001.5937037037,2009-07-07,14:14:56
39.973399,116.33358,0,177,40001.5937384259,2009-07-07,14:14:59
39.973398,116.333586,0,177,40001.5937615741,2009-07-07,14:15:01
39.973424,116.333601,0,176,40001.5938194444,2009-07-07,14:15:06
39.973491,116.333624,0,177,40001.5938773148,2009-07-07,14:15:11
39.973622,116.333681,0,177,40001.5939351852,2009-07-07,14:15:16
39.973677,116.333723,0,177,40001.5939930556,2009-07-07,14:15:21
39.973684,116.333687,0,177,40001.5940509259,2009-07-07,14:15:26
39.973713,116.333694,0,177,40001.5941087963,2009-07-07,14:15:31
39.973681,116.333711,0,177,40001.5941666667,2009-07-07,14:15:36
39.973644,116.333698,0,177,40001.594224537,2009-07-07,14:15:41
39.973581,116.333625,0,177,40001.5942824074,2009-07-07,14:15:46
39.973563,116.333575,0,177,40001.5943402778,2009-07-07,14:15:51
39.973553,116.333554,0,177,40001.5943981481,2009-07-07,14:15:56
39.973566,116.333564,0,177,40001.5944560185,2009-07-07,14:16:01
39.973546,116.333586,0,177,40001.5945138889,2009-07-07,14:16:06
39.973537,116.33359,0,177,40001.5945717593,2009-07-07,14:16:11
39.973539,116.333613,0,176,40001.5946296296,2009-07-07,14:16:16
39.973545,116.333608,0,176,40001.5946875,2009-07-07,14:16:21
39.973545,116.333608,0,176,40001.5947222222,2009-07-07,14:16:24
39.973542,116.333602,0,176,40001.5947453704,2009-07-07,14:16:26
39.973547,116.333587,0,176,40001.5948032407,2009-07-07,14:16:31
39.973511,116.333559,0,176,40001.5948611111,2009-07-07,14:16:36
39.973491,116.333513,0,176,40001.5949189815,2009-07-07,14:16:41
39.973517,116.333489,0,176,40001.5949768518,2009-07-07,14:16:46
39.973555,116.333491,0,176,40001.5950347222,2009-07-07,14:16:51
39.973564,116.333488,0,176,40001.5950925926,2009-07-07,14:16:56
39.973564,116.333488,0,176,40001.5951273148,2009-07-07,14:16:59
39.973563,116.333489,0,176,40001.595150463,2009-07-07,14:17:01
39.973585,116.333464,0,176,40001.5952083333,2009-07-07,14:17:06
39.973607,116.33347,0,176,40001.5952662037,2009-07-07,14:17:11
39.973599,116.333457,0,176,40001.5953240741,2009-07-07,14:17:16
39.973572,116.333483,0,176,40001.5953819444,2009-07-07,14:17:21
39.973483,116.333533,0,175,40001.5954398148,2009-07-07,14:17:26
39.9734,116.333553,0,175,40001.5954976852,2009-07-07,14:17:31
39.973373,116.333554,0,174,40001.5955555556,2009-07-07,14:17:36
39.973331,116.333584,0,174,40001.5956134259,2009-07-07,14:17:41
39.973256,116.333603,0,174,40001.5956712963,2009-07-07,14:17:46
39.973177,116.333586,0,174,40001.5957291667,2009-07-07,14:17:51
39.973132,116.333566,0,174,40001.595787037,2009-07-07,14:17:56
39.973081,116.333567,0,174,40001.5958449074,2009-07-07,14:18:01
39.972989,116.333568,0,174,40001.5959027778,2009-07-07,14:18:06
39.973007,116.333641,0,173,40001.5959606481,2009-07-07,14:18:11
39.973112,116.33383,0,172,40001.5960185185,2009-07-07,14:18:16
39.973198,116.333936,0,172,40001.5960763889,2009-07-07,14:18:21
39.973288,116.334033,0,172,40001.5961342593,2009-07-07,14:18:26
39.973306,116.334072,0,172,40001.5961921296,2009-07-07,14:18:31
39.973368,116.333913,0,168,40001.59625,2009-07-07,14:18:36
39.973383,116.333928,0,168,40001.5963078704,2009-07-07,14:18:41
39.973488,116.333985,0,168,40001.5963657407,2009-07-07,14:18:46
39.973593,116.334034,0,168,40001.5964236111,2009-07-07,14:18:51
39.973667,116.334083,0,168,40001.5964814815,2009-07-07,14:18:56
39.973674,116.334069,0,168,40001.5965393518,2009-07-07,14:19:01
39.973665,116.33407,0,168,40001.5965972222,2009-07-07,14:19:06
39.973683,116.334079,0,169,40001.5966550926,2009-07-07,14:19:11
39.973613,116.334025,0,167,40001.596712963,2009-07-07,14:19:16
39.973604,116.334032,0,167,40001.5967708333,2009-07-07,14:19:21
39.973577,116.334032,0,167,40001.5968287037,2009-07-07,14:19:26
39.973525,116.334011,0,165,40001.5968865741,2009-07-07,14:19:31
39.973427,116.333954,0,165,40001.5969444444,2009-07-07,14:19:36
39.973358,116.333913,0,165,40001.5970023148,2009-07-07,14:19:41
39.973353,116.333935,0,164,40001.5970601852,2009-07-07,14:19:46
39.973344,116.333944,0,163,40001.5971180556,2009-07-07,14:19:51
39.973339,116.333932,0,161,40001.5971759259,2009-07-07,14:19:56
39.973414,116.333939,0,160,40001.5972337963,2009-07-07,14:20:01
39.973419,116.333952,0,159,40001.5972916667,2009-07-07,14:20:06
39.973565,116.334057,0,157,40001.597349537,2009-07-07,14:20:11
39.973612,116.334077,0,157,40001.5974074074,2009-07-07,14:20:16
39.973689,116.334093,0,156,40001.5974652778,2009-07-07,14:20:21
39.973704,116.334081,0,154,40001.5975231482,2009-07-07,14:20:26
39.973739,116.334113,0,154,40001.5975810185,2009-07-07,14:20:31
39.973789,116.334156,0,153,40001.5976388889,2009-07-07,14:20:36
39.973742,116.334137,0,152,40001.5976967593,2009-07-07,14:20:41
39.973692,116.334087,0,151,40001.5977546296,2009-07-07,14:20:46
39.973633,116.334039,0,149,40001.5978125,2009-07-07,14:20:51
39.973614,116.334016,0,148,40001.5978703704,2009-07-07,14:20:56
39.9736,116.334035,0,147,40001.5979282407,2009-07-07,14:21:01
39.973609,116.334043,0,146,40001.5979861111,2009-07-07,14:21:06
39.973539,116.333986,0,144,40001.5980439815,2009-07-07,14:21:11
39.973438,116.333944,0,142,40001.5981018519,2009-07-07,14:21:16
39.973414,116.333949,0,140,40001.5981597222,2009-07-07,14:21:21
39.973363,116.333941,0,138,40001.5982175926,2009-07-07,14:21:26
39.973285,116.3339,0,136,40001.598275463,2009-07-07,14:21:31
39.973312,116.333935,0,134,40001.5983333333,2009-07-07,14:21:36
39.973324,116.333931,0,133,40001.5983912037,2009-07-07,14:21:41
39.973314,116.333929,0,133,40001.5984490741,2009-07-07,14:21:46
39.973393,116.333998,0,132,40001.5985069444,2009-07-07,14:21:51
39.973389,116.333998,0,131,40001.5985648148,2009-07-07,14:21:56
39.973389,116.333998,0,131,40001.598599537,2009-07-07,14:21:59
39.973391,116.333991,0,131,40001.5986226852,2009-07-07,14:22:01
39.973354,116.33396,0,129,40001.5986805556,2009-07-07,14:22:06
39.973357,116.333922,0,127,40001.5987384259,2009-07-07,14:22:11
39.973344,116.333892,0,125,40001.5987962963,2009-07-07,14:22:16
39.97326,116.33384,0,123,40001.5988541667,2009-07-07,14:22:21
39.973216,116.333832,0,122,40001.598912037,2009-07-07,14:22:26
39.973193,116.333868,0,119,40001.5989699074,2009-07-07,14:22:31
39.973224,116.333904,0,121,40001.5990277778,2009-07-07,14:22:36
39.973224,116.333904,0,121,40001.5990625,2009-07-07,14:22:39
39.973227,116.333906,0,121,40001.5990856481,2009-07-07,14:22:41
39.973251,116.333921,0,121,40001.5991435185,2009-07-07,14:22:46
39.973238,116.333938,0,121,40001.5992013889,2009-07-07,14:22:51
39.973248,116.333985,0,122,40001.5992592593,2009-07-07,14:22:56
39.973232,116.334003,0,123,40001.5993171296,2009-07-07,14:23:01
39.973279,116.334041,0,124,40001.599375,2009-07-07,14:23:06
39.973303,116.334089,0,122,40001.5994328704,2009-07-07,14:23:11
39.973332,116.334135,0,124,40001.5994907407,2009-07-07,14:23:16
39.973333,116.334165,0,124,40001.5995486111,2009-07-07,14:23:21
39.973334,116.334163,0,124,40001.5996064815,2009-07-07,14:23:26
39.973334,116.334163,0,124,40001.5996412037,2009-07-07,14:23:29
39.973331,116.334159,0,124,40001.5996643519,2009-07-07,14:23:31
39.973435,116.334203,0,122,40001.5997222222,2009-07-07,14:23:36
39.973598,116.333968,0,116,40001.602037037,2009-07-07,14:26:56
39.973663,116.333997,0,120,40001.6020949074,2009-07-07,14:27:01
39.973704,116.334024,0,128,40001.6021527778,2009-07-07,14:27:06
39.973699,116.334046,0,133,40001.6022106481,2009-07-07,14:27:11
39.973685,116.334064,0,133,40001.6022685185,2009-07-07,14:27:16
39.973711,116.334084,0,135,40001.6023263889,2009-07-07,14:27:21
39.973731,116.334101,0,135,40001.6023842593,2009-07-07,14:27:26
39.973786,116.334149,0,134,40001.6024421296,2009-07-07,14:27:31
39.973817,116.334209,0,133,40001.6025,2009-07-07,14:27:36
39.973829,116.334239,0,132,40001.6025578704,2009-07-07,14:27:41
39.973812,116.334224,0,131,40001.6026157407,2009-07-07,14:27:46
39.973773,116.334212,0,133,40001.6026736111,2009-07-07,14:27:51
39.973756,116.334156,0,136,40001.6027314815,2009-07-07,14:27:56
39.973729,116.334099,0,138,40001.6027893518,2009-07-07,14:28:01
39.973617,116.33402,0,137,40001.6028472222,2009-07-07,14:28:06
39.973537,116.333993,0,136,40001.6029050926,2009-07-07,14:28:11
39.973524,116.333969,0,138,40001.602962963,2009-07-07,14:28:16
39.973556,116.333992,0,142,40001.6030208333,2009-07-07,14:28:21
39.973575,116.334008,0,145,40001.6030787037,2009-07-07,14:28:26
39.973547,116.333972,0,149,40001.6031365741,2009-07-07,14:28:31
39.973622,116.33393,0,156,40001.6031944444,2009-07-07,14:28:36
39.973618,116.333851,0,161,40001.6032523148,2009-07-07,14:28:41
39.97363,116.333822,0,168,40001.6033101852,2009-07-07,14:28:46
39.973555,116.333811,0,171,40001.6033680556,2009-07-07,14:28:51
39.97353,116.333845,0,172,40001.6034259259,2009-07-07,14:28:56
39.973509,116.333846,0,174,40001.6034837963,2009-07-07,14:29:01
39.973505,116.333833,0,175,40001.6035416667,2009-07-07,14:29:06
39.973494,116.333784,0,177,40001.603599537,2009-07-07,14:29:11
39.973541,116.333756,0,176,40001.6036574074,2009-07-07,14:29:16
39.973627,116.333749,0,177,40001.6037152778,2009-07-07,14:29:21
39.973635,116.333758,0,179,40001.6037731481,2009-07-07,14:29:26
39.973644,116.333759,0,181,40001.6038310185,2009-07-07,14:29:31
39.973611,116.333707,0,184,40001.6038888889,2009-07-07,14:29:36
39.973544,116.33362,0,185,40001.6039467593,2009-07-07,14:29:41
39.973473,116.333568,0,182,40001.6040046296,2009-07-07,14:29:46
39.973517,116.333554,0,179,40001.6040625,2009-07-07,14:29:51
39.973541,116.333557,0,179,40001.6041203704,2009-07-07,14:29:56
39.973542,116.33353,0,183,40001.6041782407,2009-07-07,14:30:01
39.973562,116.333565,0,184,40001.6042361111,2009-07-07,14:30:06
39.973568,116.33364,0,185,40001.6042939815,2009-07-07,14:30:11
39.973575,116.333672,0,185,40001.6043518518,2009-07-07,14:30:16
39.973593,116.333713,0,185,40001.6044097222,2009-07-07,14:30:21
39.973551,116.333739,0,182,40001.6044675926,2009-07-07,14:30:26
39.973505,116.333772,0,181,40001.604525463,2009-07-07,14:30:31
39.973448,116.333802,0,180,40001.6045833333,2009-07-07,14:30:36
39.973427,116.333844,0,180,40001.6046412037,2009-07-07,14:30:41
39.973458,116.33391,0,178,40001.6046990741,2009-07-07,14:30:46
39.973472,116.333928,0,176,40001.6047569444,2009-07-07,14:30:51
39.973558,116.333981,0,175,40001.6048148148,2009-07-07,14:30:56
39.973568,116.334042,0,172,40001.6048726852,2009-07-07,14:31:01
39.973606,116.334109,0,171,40001.6049305556,2009-07-07,14:31:06
39.973651,116.334189,0,170,40001.6049884259,2009-07-07,14:31:11
39.973832,116.334301,0,168,40001.6050462963,2009-07-07,14:31:16
39.973897,116.334314,0,169,40001.6051041667,2009-07-07,14:31:21
39.973906,116.33432,0,169,40001.605162037,2009-07-07,14:31:26
39.973929,116.334322,0,171,40001.6052199074,2009-07-07,14:31:31
39.973999,116.334393,0,171,40001.6052777778,2009-07-07,14:31:36
39.974046,116.334413,0,173,40001.6053356482,2009-07-07,14:31:41
39.974108,116.334402,0,174,40001.6053935185,2009-07-07,14:31:46
39.974178,116.334443,0,172,40001.6054513889,2009-07-07,14:31:51
39.974233,116.334488,0,170,40001.6055092593,2009-07-07,14:31:56
39.974219,116.334471,0,168,40001.6055671296,2009-07-07,14:32:01
39.974239,116.334478,0,166,40001.605625,2009-07-07,14:32:06
39.97438,116.334514,0,163,40001.6056828704,2009-07-07,14:32:11
39.97457,116.334562,0,162,40001.6057407407,2009-07-07,14:32:16
39.974915,116.334676,0,162,40001.6057986111,2009-07-07,14:32:21
39.97518,116.33478,0,162,40001.6058564815,2009-07-07,14:32:26
39.975415,116.334895,0,160,40001.6059143519,2009-07-07,14:32:31
39.975841,116.335065,0,159,40001.6059722222,2009-07-07,14:32:36
39.976289,116.335221,0,158,40001.6060300926,2009-07-07,14:32:41
39.976715,116.335362,0,156,40001.606087963,2009-07-07,14:32:46
39.977073,116.335421,0,157,40001.6061458333,2009-07-07,14:32:51
39.977233,116.335415,0,156,40001.6062037037,2009-07-07,14:32:56
39.97695,116.335298,0,143,40001.6062615741,2009-07-07,14:33:01
39.976172,116.335071,0,121,40001.6063194444,2009-07-07,14:33:06
39.976027,116.335036,0,114,40001.6063773148,2009-07-07,14:33:11
39.975998,116.335036,0,114,40001.6064351852,2009-07-07,14:33:16
39.975977,116.335027,0,115,40001.6064930556,2009-07-07,14:33:21
39.975977,116.335027,0,115,40001.6065277778,2009-07-07,14:33:24
39.975984,116.335025,0,118,40001.6065509259,2009-07-07,14:33:26
39.975994,116.335015,0,119,40001.6066087963,2009-07-07,14:33:31
39.975996,116.334999,0,119,40001.6066666667,2009-07-07,14:33:36
39.975961,116.33498,0,119,40001.606724537,2009-07-07,14:33:41
39.975973,116.334977,0,118,40001.6067824074,2009-07-07,14:33:46
39.975994,116.334985,0,118,40001.6068402778,2009-07-07,14:33:51
39.976021,116.334983,0,117,40001.6068981481,2009-07-07,14:33:56
39.976029,116.334968,0,117,40001.6069560185,2009-07-07,14:34:01
39.976011,116.334953,0,116,40001.6070138889,2009-07-07,14:34:06
39.975965,116.334911,0,116,40001.6070717593,2009-07-07,14:34:11
39.975292,116.334738,0,121,40001.6071296296,2009-07-07,14:34:16
39.974891,116.334614,0,130,40001.6071875,2009-07-07,14:34:21
39.97445,116.334441,0,135,40001.6072453704,2009-07-07,14:34:26
39.973994,116.334218,0,121,40001.6073032407,2009-07-07,14:34:31
39.97384,116.334117,0,116,40001.6073611111,2009-07-07,14:34:36
39.973641,116.334043,0,114,40001.6074189815,2009-07-07,14:34:41
39.973454,116.333967,0,117,40001.6074768519,2009-07-07,14:34:46
39.973341,116.33391,0,121,40001.6075347222,2009-07-07,14:34:51
39.973258,116.333897,0,119,40001.6075925926,2009-07-07,14:34:56
39.973261,116.333932,0,110,40001.607650463,2009-07-07,14:35:01
39.973261,116.333932,0,110,40001.6076851852,2009-07-07,14:35:04
39.973268,116.333928,0,91,40001.6077083333,2009-07-07,14:35:06
39.973299,116.333976,0,84,40001.6077662037,2009-07-07,14:35:11
39.97334,116.334013,0,82,40001.6078240741,2009-07-07,14:35:16
39.973302,116.334029,0,78,40001.6078819444,2009-07-07,14:35:21
39.973257,116.334062,0,76,40001.6079398148,2009-07-07,14:35:26
39.973237,116.334089,0,71,40001.6079976852,2009-07-07,14:35:31
39.973214,116.334108,0,64,40001.6080555556,2009-07-07,14:35:36
39.973252,116.334119,0,58,40001.6081134259,2009-07-07,14:35:41
39.973282,116.334141,0,52,40001.6081712963,2009-07-07,14:35:46
39.973372,116.334178,0,50,40001.6082291667,2009-07-07,14:35:51
39.973363,116.334149,0,43,40001.608287037,2009-07-07,14:35:56
39.973416,116.33414,0,39,40001.6083449074,2009-07-07,14:36:01
39.973407,116.334103,0,37,40001.6084027778,2009-07-07,14:36:06
39.973341,116.33406,0,28,40001.6084606481,2009-07-07,14:36:11
39.973292,116.334034,0,20,40001.6085185185,2009-07-07,14:36:16
39.973197,116.333983,0,19,40001.6085763889,2009-07-07,14:36:21
39.973172,116.333994,0,19,40001.6086342593,2009-07-07,14:36:26
39.973145,116.333967,0,18,40001.6086921296,2009-07-07,14:36:31
39.973165,116.333967,0,13,40001.60875,2009-07-07,14:36:36
39.973165,116.333967,0,13,40001.6087847222,2009-07-07,14:36:39
39.973162,116.333975,0,6,40001.6088078704,2009-07-07,14:36:41
39.973221,116.333985,0,4,40001.6088657407,2009-07-07,14:36:46
39.973251,116.333975,0,10,40001.6089236111,2009-07-07,14:36:51
39.973306,116.333986,0,15,40001.6089814815,2009-07-07,14:36:56
39.973284,116.334013,0,19,40001.6090393519,2009-07-07,14:37:01
39.973275,116.334019,0,18,40001.6090972222,2009-07-07,14:37:06
39.973244,116.334011,0,17,40001.6091550926,2009-07-07,14:37:11
39.973246,116.333998,0,16,40001.609212963,2009-07-07,14:37:16
39.973216,116.33396,0,13,40001.6092708333,2009-07-07,14:37:21
39.97316,116.333857,0,8,40001.6093287037,2009-07-07,14:37:26
39.973243,116.333759,0,11,40001.6093865741,2009-07-07,14:37:31
39.973299,116.333615,0,16,40001.6094444444,2009-07-07,14:37:36
39.973354,116.333526,0,33,40001.6095023148,2009-07-07,14:37:41
39.973418,116.333419,0,51,40001.6095601852,2009-07-07,14:37:46
39.97347,116.33335,0,66,40001.6096180556,2009-07-07,14:37:51
39.973419,116.333285,0,74,40001.6096759259,2009-07-07,14:37:56
39.97336,116.333188,0,85,40001.6097337963,2009-07-07,14:38:01
39.973259,116.333474,0,89,40001.6097916667,2009-07-07,14:38:06
39.973194,116.333667,0,84,40001.609849537,2009-07-07,14:38:11
39.973177,116.333709,0,82,40001.6099074074,2009-07-07,14:38:16
39.973184,116.333755,0,84,40001.6099652778,2009-07-07,14:38:21
39.97325,116.333796,0,88,40001.6100231481,2009-07-07,14:38:26
39.973293,116.333841,0,90,40001.6100810185,2009-07-07,14:38:31
39.973334,116.333949,0,93,40001.6101388889,2009-07-07,14:38:36
39.973311,116.333988,0,94,40001.6101967593,2009-07-07,14:38:41
39.973343,116.333968,0,94,40001.6102546296,2009-07-07,14:38:46
39.973326,116.333937,0,96,40001.6103125,2009-07-07,14:38:51
39.973303,116.333916,0,98,40001.6103703704,2009-07-07,14:38:56
39.973293,116.333893,0,104,40001.6104282407,2009-07-07,14:39:01
39.973293,116.333893,0,104,40001.610462963,2009-07-07,14:39:04
39.973289,116.333896,0,109,40001.6104861111,2009-07-07,14:39:06
39.97325,116.33394,0,111,40001.6105439815,2009-07-07,14:39:11
39.973248,116.333961,0,112,40001.6106018518,2009-07-07,14:39:16
39.9733,116.333962,0,111,40001.6106597222,2009-07-07,14:39:21
39.973339,116.333968,0,112,40001.6107175926,2009-07-07,14:39:26
39.973373,116.333984,0,114,40001.610775463,2009-07-07,14:39:31
39.973373,116.333984,0,114,40001.6108101852,2009-07-07,14:39:34
39.973377,116.333984,0,115,40001.6108333333,2009-07-07,14:39:36
39.973295,116.333918,0,114,40001.6108912037,2009-07-07,14:39:41
39.973262,116.333913,0,114,40001.6109490741,2009-07-07,14:39:46
39.973229,116.333897,0,116,40001.6110069444,2009-07-07,14:39:51
39.973169,116.333873,0,117,40001.6110648148,2009-07-07,14:39:56
39.973175,116.333847,0,118,40001.6111226852,2009-07-07,14:40:01
39.973202,116.333808,0,122,40001.6111805556,2009-07-07,14:40:06
39.973186,116.333761,0,126,40001.6112384259,2009-07-07,14:40:11
39.973215,116.333721,0,129,40001.6112962963,2009-07-07,14:40:16
39.97336,116.333666,0,131,40001.6113541667,2009-07-07,14:40:21
39.973352,116.333645,0,134,40001.611412037,2009-07-07,14:40:26
39.973403,116.333676,0,135,40001.6114699074,2009-07-07,14:40:31
39.973378,116.333653,0,136,40001.6115277778,2009-07-07,14:40:36
39.97334,116.333592,0,136,40001.6115856481,2009-07-07,14:40:41
39.973303,116.333652,0,137,40001.6116435185,2009-07-07,14:40:46
39.973274,116.333648,0,139,40001.6117013889,2009-07-07,14:40:51
39.97334,116.333613,0,141,40001.6117592593,2009-07-07,14:40:56
39.973474,116.333593,0,142,40001.6118171296,2009-07-07,14:41:01
39.973468,116.333563,0,143,40001.611875,2009-07-07,14:41:06
39.973425,116.333564,0,144,40001.6119328704,2009-07-07,14:41:11
39.973376,116.333559,0,147,40001.6119907407,2009-07-07,14:41:16
39.973374,116.333569,0,148,40001.6120486111,2009-07-07,14:41:21
39.973374,116.333569,0,148,40001.6120833333,2009-07-07,14:41:24
39.973376,116.333574,0,148,40001.6121064815,2009-07-07,14:41:26
39.973401,116.333551,0,148,40001.6121643518,2009-07-07,14:41:31
39.973298,116.334042,0,139,40001.6122222222,2009-07-07,14:41:36
39.973222,116.334325,0,138,40001.6122800926,2009-07-07,14:41:41
39.973206,116.334458,0,138,40001.612337963,2009-07-07,14:41:46
39.973234,116.334464,0,138,40001.6123958333,2009-07-07,14:41:51
39.973339,116.334464,0,139,40001.6124537037,2009-07-07,14:41:56
39.973354,116.334406,0,139,40001.6125115741,2009-07-07,14:42:01
39.973319,116.334342,0,138,40001.6125694444,2009-07-07,14:42:06
39.97339,116.334271,0,136,40001.6126273148,2009-07-07,14:42:11
39.973479,116.334196,0,137,40001.6126851852,2009-07-07,14:42:16
39.973339,116.333945,0,112,40001.6155208333,2009-07-07,14:46:21
39.973308,116.333901,0,111,40001.6155787037,2009-07-07,14:46:26
39.973273,116.333882,0,114,40001.6156365741,2009-07-07,14:46:31
39.973261,116.333876,0,115,40001.6156944444,2009-07-07,14:46:36
39.973272,116.333852,0,113,40001.6157523148,2009-07-07,14:46:41
39.97331,116.333856,0,112,40001.6158101852,2009-07-07,14:46:46
39.973281,116.333792,0,114,40001.6158680556,2009-07-07,14:46:51
39.973237,116.333755,0,116,40001.6159259259,2009-07-07,14:46:56
39.97325,116.333769,0,117,40001.6159837963,2009-07-07,14:47:01
39.973285,116.333809,0,118,40001.6160416667,2009-07-07,14:47:06
39.973363,116.333793,0,120,40001.616099537,2009-07-07,14:47:11
39.973346,116.333812,0,121,40001.6161574074,2009-07-07,14:47:16
39.973344,116.333823,0,121,40001.6162152778,2009-07-07,14:47:21
39.973341,116.333857,0,120,40001.6162731481,2009-07-07,14:47:26
39.973341,116.333857,0,120,40001.6163078704,2009-07-07,14:47:29
39.973342,116.333849,0,120,40001.6163310185,2009-07-07,14:47:31
39.973307,116.333898,0,121,40001.6163888889,2009-07-07,14:47:36
39.973329,116.333934,0,121,40001.6164467593,2009-07-07,14:47:41
39.973287,116.334023,0,121,40001.6165046296,2009-07-07,14:47:46
39.973142,116.33423,0,124,40001.6165625,2009-07-07,14:47:51
39.973248,116.334124,0,124,40001.6166203704,2009-07-07,14:47:56
39.973273,116.334124,0,124,40001.6166782407,2009-07-07,14:48:01
39.973244,116.334192,0,124,40001.6167361111,2009-07-07,14:48:06
39.973197,116.334355,0,124,40001.6167939815,2009-07-07,14:48:11
39.973288,116.334286,0,122,40001.6168518519,2009-07-07,14:48:16
39.973307,116.334264,0,122,40001.6169097222,2009-07-07,14:48:21
39.973368,116.334199,0,121,40001.6169675926,2009-07-07,14:48:26
39.973275,116.334377,0,114,40001.617025463,2009-07-07,14:48:31
39.973216,116.334532,0,114,40001.6170833333,2009-07-07,14:48:36
39.973167,116.334675,0,113,40001.6171412037,2009-07-07,14:48:41
39.973166,116.334729,0,113,40001.6171990741,2009-07-07,14:48:46
39.973165,116.334763,0,114,40001.6172569444,2009-07-07,14:48:51
39.973175,116.334724,0,117,40001.6173726852,2009-07-07,14:49:01
39.973182,116.334755,0,115,40001.6174305556,2009-07-07,14:49:06
39.973089,116.334949,0,114,40001.6174884259,2009-07-07,14:49:11
39.973106,116.334948,0,114,40001.6175462963,2009-07-07,14:49:16
39.973159,116.334885,0,114,40001.6176041667,2009-07-07,14:49:21
39.973159,116.334829,0,117,40001.617662037,2009-07-07,14:49:26
39.973159,116.334829,0,117,40001.6176967593,2009-07-07,14:49:29
39.973156,116.33483,0,117,40001.6177199074,2009-07-07,14:49:31
39.973066,116.334996,0,118,40001.6177777778,2009-07-07,14:49:36
39.973052,116.335057,0,119,40001.6178356481,2009-07-07,14:49:41
39.973045,116.335013,0,119,40001.6178935185,2009-07-07,14:49:46
39.973027,116.334993,0,120,40001.6179513889,2009-07-07,14:49:51
39.973035,116.334984,0,121,40001.6180092593,2009-07-07,14:49:56
39.973063,116.335004,0,122,40001.6180671296,2009-07-07,14:50:01
39.97309,116.334985,0,121,40001.618125,2009-07-07,14:50:06
39.973085,116.334926,0,121,40001.6181828704,2009-07-07,14:50:11
39.973061,116.334877,0,122,40001.6182407407,2009-07-07,14:50:16
39.973106,116.334833,0,123,40001.6182986111,2009-07-07,14:50:21
39.973146,116.334777,0,126,40001.6183564815,2009-07-07,14:50:26
39.973188,116.334631,0,130,40001.6184143518,2009-07-07,14:50:31
39.973246,116.334622,0,131,40001.6184722222,2009-07-07,14:50:36
39.973354,116.334632,0,130,40001.6185300926,2009-07-07,14:50:41
39.973455,116.334652,0,131,40001.618587963,2009-07-07,14:50:46
39.973542,116.334634,0,133,40001.6186458333,2009-07-07,14:50:51
39.973594,116.334594,0,135,40001.6187037037,2009-07-07,14:50:56
39.973572,116.334484,0,137,40001.6187615741,2009-07-07,14:51:01
39.97352,116.334422,0,140,40001.6188194444,2009-07-07,14:51:06
39.973532,116.334375,0,142,40001.6188773148,2009-07-07,14:51:11
39.973498,116.334334,0,143,40001.6189351852,2009-07-07,14:51:16
39.973445,116.334283,0,145,40001.6189930556,2009-07-07,14:51:21
39.973249,116.33418,0,173,40001.6213657407,2009-07-07,14:54:46
39.973208,116.334096,0,177,40001.6214236111,2009-07-07,14:54:51
39.973231,116.334037,0,180,40001.6214814815,2009-07-07,14:54:56
39.973276,116.334078,0,181,40001.6215393519,2009-07-07,14:55:01
39.97326,116.33412,0,176,40001.6215972222,2009-07-07,14:55:06
39.973221,116.334144,0,172,40001.6216550926,2009-07-07,14:55:11
39.973231,116.334157,0,167,40001.621712963,2009-07-07,14:55:16
39.973299,116.334104,0,166,40001.6217708333,2009-07-07,14:55:21
39.973274,116.334132,0,164,40001.6218287037,2009-07-07,14:55:26
39.9732,116.334207,0,166,40001.6218865741,2009-07-07,14:55:31
39.973177,116.334375,0,166,40001.6219444444,2009-07-07,14:55:36
39.973194,116.334551,0,171,40001.6220023148,2009-07-07,14:55:41
39.973193,116.334635,0,177,40001.6220601852,2009-07-07,14:55:46
39.973134,116.334759,0,183,40001.6221180556,2009-07-07,14:55:51
39.973123,116.334762,0,182,40001.6221759259,2009-07-07,14:55:56
39.973133,116.334751,0,184,40001.6222337963,2009-07-07,14:56:01
39.973124,116.334731,0,188,40001.6222916667,2009-07-07,14:56:06
39.973153,116.334691,0,189,40001.622349537,2009-07-07,14:56:11
39.973222,116.334602,0,191,40001.6224074074,2009-07-07,14:56:16
39.973295,116.334531,0,191,40001.6224652778,2009-07-07,14:56:21
39.973286,116.334553,0,191,40001.6225231481,2009-07-07,14:56:26
39.973258,116.334455,0,193,40001.6225810185,2009-07-07,14:56:31
39.973193,116.334327,0,195,40001.6226388889,2009-07-07,14:56:36
39.973167,116.334332,0,195,40001.6226967593,2009-07-07,14:56:41
39.97316,116.33419,0,196,40001.6227546296,2009-07-07,14:56:46
39.973142,116.334111,0,197,40001.6228125,2009-07-07,14:56:51
39.973107,116.334148,0,196,40001.6228703704,2009-07-07,14:56:56
39.972975,116.334291,0,195,40001.6229282407,2009-07-07,14:57:01
39.972917,116.334303,0,195,40001.6229861111,2009-07-07,14:57:06
39.972937,116.334412,0,195,40001.6230439815,2009-07-07,14:57:11
39.972999,116.334441,0,197,40001.6231018519,2009-07-07,14:57:16
39.973126,116.334439,0,195,40001.6231597222,2009-07-07,14:57:21
39.973179,116.334366,0,195,40001.6232175926,2009-07-07,14:57:26
39.973192,116.334401,0,201,40001.623275463,2009-07-07,14:57:31
39.97323,116.334394,0,209,40001.6233333333,2009-07-07,14:57:36
39.973246,116.334415,0,210,40001.6233912037,2009-07-07,14:57:41
39.973416,116.334715,0,223,40001.6234490741,2009-07-07,14:57:46
39.97325,116.334843,0,226,40001.6235069444,2009-07-07,14:57:51
39.973285,116.334889,0,225,40001.6235648148,2009-07-07,14:57:56
39.973244,116.335061,0,231,40001.6236226852,2009-07-07,14:58:01
39.973296,116.33516,0,235,40001.6236805556,2009-07-07,14:58:06
39.973322,116.335169,0,249,40001.6237384259,2009-07-07,14:58:11
39.973338,116.335161,0,255,40001.6237962963,2009-07-07,14:58:16
39.973362,116.335148,0,260,40001.6238541667,2009-07-07,14:58:21
39.973421,116.335142,0,266,40001.623912037,2009-07-07,14:58:26
39.973477,116.335202,0,272,40001.6239699074,2009-07-07,14:58:31
39.973463,116.335232,0,281,40001.6240277778,2009-07-07,14:58:36
39.973442,116.335221,0,291,40001.6240856481,2009-07-07,14:58:41
39.973427,116.335223,0,293,40001.6241435185,2009-07-07,14:58:46
39.973387,116.33521,0,291,40001.6242013889,2009-07-07,14:58:51
39.973386,116.335181,0,290,40001.6242592593,2009-07-07,14:58:56
39.973407,116.335154,0,287,40001.6243171296,2009-07-07,14:59:01
39.973428,116.335119,0,286,40001.624375,2009-07-07,14:59:06
39.973453,116.335109,0,285,40001.6244328704,2009-07-07,14:59:11
39.973426,116.335027,0,284,40001.6244907407,2009-07-07,14:59:16
39.973367,116.334819,0,285,40001.6245486111,2009-07-07,14:59:21
39.973447,116.334597,0,285,40001.6246064815,2009-07-07,14:59:26
39.973489,116.334421,0,284,40001.6246643519,2009-07-07,14:59:31
39.973502,116.334387,0,280,40001.6247222222,2009-07-07,14:59:36
39.973464,116.334466,0,274,40001.6247800926,2009-07-07,14:59:41
39.973412,116.334433,0,269,40001.624837963,2009-07-07,14:59:46
39.973388,116.334455,0,262,40001.6248958333,2009-07-07,14:59:51
39.973388,116.334489,0,254,40001.6249537037,2009-07-07,14:59:56
39.973415,116.334477,0,250,40001.6250115741,2009-07-07,15:00:01
39.973399,116.334544,0,244,40001.6250694444,2009-07-07,15:00:06
39.97344,116.334543,0,242,40001.6251273148,2009-07-07,15:00:11
39.973423,116.334506,0,242,40001.6251851852,2009-07-07,15:00:16
39.973433,116.334504,0,241,40001.6252430556,2009-07-07,15:00:21
39.973445,116.334326,0,236,40001.6253009259,2009-07-07,15:00:26
39.973427,116.33429,0,230,40001.6253587963,2009-07-07,15:00:31
39.973346,116.334272,0,226,40001.6254166667,2009-07-07,15:00:36
39.973232,116.334247,0,215,40001.625474537,2009-07-07,15:00:41
39.973139,116.334206,0,198,40001.6255324074,2009-07-07,15:00:46
39.973058,116.334144,0,181,40001.6255902778,2009-07-07,15:00:51
39.972997,116.334062,0,170,40001.6256481481,2009-07-07,15:00:56
39.973029,116.334015,0,161,40001.6257060185,2009-07-07,15:01:01
39.972996,116.333981,0,156,40001.6257638889,2009-07-07,15:01:06
39.972996,116.333981,0,156,40001.6257986111,2009-07-07,15:01:09
39.972988,116.333981,0,146,40001.6258217593,2009-07-07,15:01:11
39.973096,116.333956,0,139,40001.6258796296,2009-07-07,15:01:16
39.973125,116.333907,0,142,40001.6259375,2009-07-07,15:01:21
39.973168,116.333901,0,142,40001.6259953704,2009-07-07,15:01:26
39.973228,116.333873,0,140,40001.6260532407,2009-07-07,15:01:31
39.973287,116.333824,0,143,40001.6261111111,2009-07-07,15:01:36
39.97325,116.333817,0,139,40001.6261689815,2009-07-07,15:01:41
39.973261,116.33388,0,129,40001.6262268518,2009-07-07,15:01:46
39.9732,116.333871,0,127,40001.6262847222,2009-07-07,15:01:51
39.973157,116.333849,0,124,40001.6263425926,2009-07-07,15:01:56
39.973127,116.333841,0,121,40001.626400463,2009-07-07,15:02:01
39.973084,116.333789,0,116,40001.6264583333,2009-07-07,15:02:06
39.9731,116.333774,0,115,40001.6265162037,2009-07-07,15:02:11
39.973053,116.333788,0,114,40001.6265740741,2009-07-07,15:02:16
39.97311,116.333801,0,111,40001.6266319444,2009-07-07,15:02:21
39.973125,116.333806,0,111,40001.6266898148,2009-07-07,15:02:26
39.973125,116.333806,0,111,40001.626724537,2009-07-07,15:02:29
39.973119,116.333805,0,111,40001.6267476852,2009-07-07,15:02:31
39.973148,116.333851,0,110,40001.6268055556,2009-07-07,15:02:36
39.973148,116.333855,0,110,40001.6268634259,2009-07-07,15:02:41
39.973148,116.333855,0,110,40001.6268981481,2009-07-07,15:02:44
39.973153,116.333857,0,110,40001.6269212963,2009-07-07,15:02:46
39.973282,116.333874,0,109,40001.6269791667,2009-07-07,15:02:51
39.9733,116.333804,0,109,40001.627037037,2009-07-07,15:02:56
39.973351,116.333679,0,116,40001.6270949074,2009-07-07,15:03:01
39.973381,116.333581,0,113,40001.6271527778,2009-07-07,15:03:06
39.973357,116.333454,0,115,40001.6272106481,2009-07-07,15:03:11
39.973342,116.33336,0,115,40001.6272685185,2009-07-07,15:03:16
39.973275,116.333287,0,118,40001.6273263889,2009-07-07,15:03:21
39.973217,116.333236,0,115,40001.6273842593,2009-07-07,15:03:26
39.973154,116.333253,0,107,40001.6274421296,2009-07-07,15:03:31
39.973166,116.333254,0,104,40001.6275,2009-07-07,15:03:36
39.973178,116.333283,0,98,40001.6275578704,2009-07-07,15:03:41
39.973212,116.333344,0,91,40001.6276157407,2009-07-07,15:03:46
39.973171,116.333481,0,87,40001.6276736111,2009-07-07,15:03:51
39.973126,116.33367,0,85,40001.6277314815,2009-07-07,15:03:56
39.973105,116.333744,0,87,40001.6277893518,2009-07-07,15:04:01
39.973107,116.333731,0,90,40001.6278472222,2009-07-07,15:04:06
39.973098,116.333709,0,94,40001.6279050926,2009-07-07,15:04:11
39.973073,116.333726,0,94,40001.627962963,2009-07-07,15:04:16
39.973039,116.33377,0,97,40001.6280208333,2009-07-07,15:04:21
39.973025,116.333769,0,101,40001.6280787037,2009-07-07,15:04:26
39.973062,116.333757,0,106,40001.6281365741,2009-07-07,15:04:31
39.973155,116.333777,0,107,40001.6281944444,2009-07-07,15:04:36
39.9731,116.333996,0,110,40001.6282523148,2009-07-07,15:04:41
39.97314,116.333806,0,115,40001.6283101852,2009-07-07,15:04:46
39.97317,116.333762,0,117,40001.6283680556,2009-07-07,15:04:51
39.973089,116.333823,0,118,40001.6284259259,2009-07-07,15:04:56
39.973011,116.333798,0,120,40001.6284837963,2009-07-07,15:05:01
39.973097,116.33374,0,123,40001.6285416667,2009-07-07,15:05:06
39.973069,116.333776,0,123,40001.628599537,2009-07-07,15:05:11
39.973089,116.333747,0,124,40001.6286574074,2009-07-07,15:05:16
39.973068,116.333633,0,126,40001.6287152778,2009-07-07,15:05:21
39.973105,116.333635,0,125,40001.6287731482,2009-07-07,15:05:26
39.973133,116.333535,0,127,40001.6288310185,2009-07-07,15:05:31
39.973208,116.333559,0,127,40001.6288888889,2009-07-07,15:05:36
39.973252,116.333597,0,129,40001.6289467593,2009-07-07,15:05:41
39.973145,116.333749,0,130,40001.6290046296,2009-07-07,15:05:46
39.973156,116.333747,0,132,40001.6290625,2009-07-07,15:05:51
39.973122,116.333702,0,134,40001.6291203704,2009-07-07,15:05:56
39.973132,116.333708,0,133,40001.6291782407,2009-07-07,15:06:01
39.973189,116.333686,0,133,40001.6292361111,2009-07-07,15:06:06
39.973188,116.333672,0,135,40001.6292939815,2009-07-07,15:06:11
39.973197,116.333671,0,135,40001.6293518519,2009-07-07,15:06:16
39.973181,116.333662,0,137,40001.6294097222,2009-07-07,15:06:21
39.973123,116.333638,0,140,40001.6294675926,2009-07-07,15:06:26
39.973322,116.33366,0,140,40001.629525463,2009-07-07,15:06:31
39.973378,116.333817,0,139,40001.6295833333,2009-07-07,15:06:36
39.973332,116.334011,0,137,40001.6296412037,2009-07-07,15:06:41
39.973282,116.334152,0,137,40001.6296990741,2009-07-07,15:06:46
39.973235,116.334234,0,139,40001.6297569444,2009-07-07,15:06:51
39.973215,116.334254,0,142,40001.6298148148,2009-07-07,15:06:56
39.973193,116.334281,0,143,40001.6298726852,2009-07-07,15:07:01
39.973242,116.334146,0,149,40001.6299305556,2009-07-07,15:07:06
39.973274,116.334022,0,157,40001.6299884259,2009-07-07,15:07:11
39.973345,116.3339,0,161,40001.6300462963,2009-07-07,15:07:16
39.973385,116.333835,0,165,40001.6301041667,2009-07-07,15:07:21
39.973341,116.333918,0,164,40001.630162037,2009-07-07,15:07:26
39.973267,116.334004,0,162,40001.6302199074,2009-07-07,15:07:31
39.973277,116.333954,0,160,40001.6302777778,2009-07-07,15:07:36
39.973278,116.333945,0,160,40001.6303356481,2009-07-07,15:07:41
39.973288,116.333797,0,161,40001.6303935185,2009-07-07,15:07:46
39.9735,116.334003,0,170,40001.6368171296,2009-07-07,15:17:01
39.973573,116.334097,0,170,40001.636875,2009-07-07,15:17:06
39.973573,116.334097,0,170,40001.6369097222,2009-07-07,15:17:09
39.97358,116.334095,0,170,40001.6369328704,2009-07-07,15:17:11
39.973616,116.334067,0,170,40001.6369907407,2009-07-07,15:17:16
39.97364,116.333955,0,171,40001.6370486111,2009-07-07,15:17:21
39.973652,116.333888,0,171,40001.6371064815,2009-07-07,15:17:26
39.973712,116.333852,0,172,40001.6371643519,2009-07-07,15:17:31
39.973735,116.333852,0,172,40001.6372222222,2009-07-07,15:17:36
39.973763,116.333805,0,173,40001.6372800926,2009-07-07,15:17:41
39.973716,116.333801,0,173,40001.637337963,2009-07-07,15:17:46
39.97365,116.333851,0,174,40001.6373958333,2009-07-07,15:17:51
39.973588,116.333916,0,174,40001.6374537037,2009-07-07,15:17:56
39.973556,116.333882,0,174,40001.6375115741,2009-07-07,15:18:01
39.973423,116.33394,0,174,40001.6375694444,2009-07-07,15:18:06
39.973366,116.333936,0,175,40001.6376273148,2009-07-07,15:18:11
39.973417,116.334041,0,174,40001.6376851852,2009-07-07,15:18:16
39.973451,116.334158,0,174,40001.6377430556,2009-07-07,15:18:21
39.973438,116.334181,0,173,40001.6378009259,2009-07-07,15:18:26
39.973446,116.334171,0,173,40001.6378587963,2009-07-07,15:18:31
39.973449,116.334083,0,175,40001.6379166667,2009-07-07,15:18:36
39.973477,116.333845,0,175,40001.637974537,2009-07-07,15:18:41
39.973442,116.333767,0,175,40001.6380324074,2009-07-07,15:18:46
39.973389,116.333734,0,175,40001.6380902778,2009-07-07,15:18:51
39.973354,116.333735,0,175,40001.6381481481,2009-07-07,15:18:56
39.973367,116.333697,0,175,40001.6382060185,2009-07-07,15:19:01
39.97338,116.333662,0,174,40001.6382638889,2009-07-07,15:19:06
39.97344,116.333578,0,174,40001.6383217593,2009-07-07,15:19:11
39.973457,116.333571,0,174,40001.6383796296,2009-07-07,15:19:16
39.973455,116.333498,0,173,40001.6384375,2009-07-07,15:19:21
39.973394,116.333488,0,174,40001.6384953704,2009-07-07,15:19:26
39.973371,116.333479,0,174,40001.6385532407,2009-07-07,15:19:31
39.973345,116.33345,0,175,40001.6386111111,2009-07-07,15:19:36
39.973352,116.333467,0,174,40001.6386689815,2009-07-07,15:19:41
39.973305,116.333445,0,175,40001.6387268519,2009-07-07,15:19:46
39.973267,116.333563,0,174,40001.6387847222,2009-07-07,15:19:51
39.97333,116.333735,0,175,40001.6388425926,2009-07-07,15:19:56
39.973356,116.33395,0,175,40001.638900463,2009-07-07,15:20:01
39.973346,116.334024,0,175,40001.6389583333,2009-07-07,15:20:06
39.973394,116.334067,0,174,40001.6390162037,2009-07-07,15:20:11
39.973404,116.334048,0,174,40001.6390740741,2009-07-07,15:20:16
39.973447,116.333892,0,174,40001.6391319444,2009-07-07,15:20:21
39.973507,116.33369,0,174,40001.6391898148,2009-07-07,15:20:26
39.973507,116.33369,0,174,40001.639224537,2009-07-07,15:20:29
39.973513,116.333686,0,174,40001.6392476852,2009-07-07,15:20:31
39.973504,116.333682,0,174,40001.6393055556,2009-07-07,15:20:36
39.973497,116.333631,0,174,40001.6393634259,2009-07-07,15:20:41
39.973447,116.333637,0,176,40001.6394212963,2009-07-07,15:20:46
39.97343,116.333533,0,176,40001.6394791667,2009-07-07,15:20:51
39.973453,116.333262,0,176,40001.639537037,2009-07-07,15:20:56
39.973425,116.333102,0,176,40001.6395949074,2009-07-07,15:21:01
39.973381,116.332977,0,176,40001.6396527778,2009-07-07,15:21:06
39.973336,116.332971,0,175,40001.6397106481,2009-07-07,15:21:11
39.973399,116.333139,0,175,40001.6397685185,2009-07-07,15:21:16
39.973458,116.333304,0,175,40001.6398263889,2009-07-07,15:21:21
39.973443,116.333378,0,175,40001.6398842593,2009-07-07,15:21:26
39.97339,116.33355,0,175,40001.6399421296,2009-07-07,15:21:31
39.973334,116.333618,0,175,40001.64,2009-07-07,15:21:36
39.97345,116.333762,0,175,40001.6400578704,2009-07-07,15:21:41
39.973508,116.333941,0,174,40001.6401157407,2009-07-07,15:21:46
39.973601,116.333932,0,174,40001.6401736111,2009-07-07,15:21:51
39.973601,116.333969,0,174,40001.6402314815,2009-07-07,15:21:56
39.973594,116.333955,0,173,40001.6402893519,2009-07-07,15:22:01
39.973599,116.334009,0,173,40001.6403472222,2009-07-07,15:22:06
39.973587,116.3341,0,173,40001.6404050926,2009-07-07,15:22:11
39.973554,116.33415,0,173,40001.640462963,2009-07-07,15:22:16
39.973513,116.33416,0,173,40001.6405208333,2009-07-07,15:22:21
39.973493,116.334212,0,173,40001.6405787037,2009-07-07,15:22:26
39.973487,116.334164,0,173,40001.6406365741,2009-07-07,15:22:31
39.973457,116.334124,0,179,40001.6406944444,2009-07-07,15:22:36
39.973509,116.33393,0,178,40001.6407523148,2009-07-07,15:22:41
39.973528,116.333731,0,178,40001.6408101852,2009-07-07,15:22:46
39.973525,116.33356,0,178,40001.6408680556,2009-07-07,15:22:51
39.973475,116.333373,0,179,40001.6409259259,2009-07-07,15:22:56
39.973473,116.33336,0,179,40001.6409837963,2009-07-07,15:23:01
39.973446,116.333314,0,179,40001.6410416667,2009-07-07,15:23:06
39.973382,116.333297,0,179,40001.641099537,2009-07-07,15:23:11
39.973512,116.333478,0,179,40001.6411574074,2009-07-07,15:23:16
39.973449,116.333546,0,180,40001.6412152778,2009-07-07,15:23:21
39.973459,116.333551,0,181,40001.6412731481,2009-07-07,15:23:26
39.973459,116.333551,0,181,40001.6413078704,2009-07-07,15:23:29
39.973455,116.333545,0,181,40001.6413310185,2009-07-07,15:23:31
39.973396,116.333602,0,181,40001.6413888889,2009-07-07,15:23:36
39.973379,116.333663,0,181,40001.6414467593,2009-07-07,15:23:41
39.9734,116.333709,0,183,40001.6415046296,2009-07-07,15:23:46
39.973491,116.333764,0,183,40001.6415625,2009-07-07,15:23:51
39.973515,116.333796,0,183,40001.6416203704,2009-07-07,15:23:56
39.973496,116.333763,0,184,40001.6416782407,2009-07-07,15:24:01
39.97345,116.333771,0,187,40001.6417361111,2009-07-07,15:24:06
39.973424,116.333786,0,187,40001.6417939815,2009-07-07,15:24:11
39.973399,116.333902,0,187,40001.6418518518,2009-07-07,15:24:16
39.973404,116.334016,0,186,40001.6419097222,2009-07-07,15:24:21
39.973387,116.334001,0,186,40001.6419675926,2009-07-07,15:24:26
39.973409,116.33379,0,186,40001.642025463,2009-07-07,15:24:31
39.973375,116.333498,0,186,40001.6420833333,2009-07-07,15:24:36
39.973394,116.333242,0,186,40001.6421412037,2009-07-07,15:24:41
39.973383,116.333282,0,185,40001.6421990741,2009-07-07,15:24:46
39.973344,116.333238,0,185,40001.6422569444,2009-07-07,15:24:51
39.973325,116.333232,0,185,40001.6423148148,2009-07-07,15:24:56
39.973353,116.333304,0,184,40001.6423726852,2009-07-07,15:25:01
39.97333,116.333374,0,180,40001.6424305556,2009-07-07,15:25:06
39.973333,116.333442,0,177,40001.6424884259,2009-07-07,15:25:11
39.97332,116.333455,0,176,40001.6425462963,2009-07-07,15:25:16
39.973329,116.333437,0,176,40001.6426041667,2009-07-07,15:25:21
39.973386,116.3335,0,177,40001.642662037,2009-07-07,15:25:26
39.973392,116.333528,0,177,40001.6427199074,2009-07-07,15:25:31
39.973387,116.333532,0,177,40001.6427777778,2009-07-07,15:25:36
39.973381,116.333533,0,177,40001.6428356481,2009-07-07,15:25:41
39.973381,116.333533,0,177,40001.6428703704,2009-07-07,15:25:44
39.97338,116.333527,0,177,40001.6428935185,2009-07-07,15:25:46
39.97342,116.333618,0,177,40001.6429513889,2009-07-07,15:25:51
39.973485,116.333695,0,178,40001.6430092593,2009-07-07,15:25:56
39.97351,116.333712,0,180,40001.6430671296,2009-07-07,15:26:01
39.973492,116.333391,0,180,40001.643125,2009-07-07,15:26:06
39.973457,116.333375,0,181,40001.6431828704,2009-07-07,15:26:11
39.973381,116.33348,0,181,40001.6432407407,2009-07-07,15:26:16
39.973317,116.333521,0,182,40001.6432986111,2009-07-07,15:26:21
39.973287,116.333553,0,182,40001.6433564815,2009-07-07,15:26:26
39.973277,116.333561,0,182,40001.6434143518,2009-07-07,15:26:31
39.973323,116.33355,0,183,40001.6434722222,2009-07-07,15:26:36
39.973395,116.333602,0,183,40001.6435300926,2009-07-07,15:26:41
39.973437,116.333554,0,182,40001.643587963,2009-07-07,15:26:46
39.973404,116.333469,0,182,40001.6436458333,2009-07-07,15:26:51
39.973404,116.333469,0,182,40001.6436805556,2009-07-07,15:26:54
39.973403,116.333467,0,182,40001.6437037037,2009-07-07,15:26:56
39.973366,116.333451,0,182,40001.6437615741,2009-07-07,15:27:01
39.973361,116.333572,0,184,40001.6438194444,2009-07-07,15:27:06
39.973373,116.333596,0,185,40001.6438773148,2009-07-07,15:27:11
39.973412,116.333745,0,191,40001.6439351852,2009-07-07,15:27:16
39.973433,116.333811,0,194,40001.6439930556,2009-07-07,15:27:21
39.973442,116.33382,0,195,40001.6440509259,2009-07-07,15:27:26
39.973428,116.333846,0,194,40001.6441087963,2009-07-07,15:27:31
39.973428,116.333857,0,194,40001.6441666667,2009-07-07,15:27:36
39.973401,116.333868,0,195,40001.644224537,2009-07-07,15:27:41
39.973402,116.333883,0,198,40001.6442824074,2009-07-07,15:27:46
39.973418,116.333925,0,204,40001.6443402778,2009-07-07,15:27:51
39.973412,116.334261,0,213,40001.6443981482,2009-07-07,15:27:56
39.973628,116.334389,0,269,40001.6466550926,2009-07-07,15:31:11
39.97369,116.334482,0,273,40001.646712963,2009-07-07,15:31:16
39.973789,116.334612,0,280,40001.6467708333,2009-07-07,15:31:21
39.973809,116.334679,0,287,40001.6468287037,2009-07-07,15:31:26
39.973809,116.334679,0,287,40001.6468634259,2009-07-07,15:31:29
39.973806,116.33468,0,290,40001.6468865741,2009-07-07,15:31:31
39.97381,116.334689,0,290,40001.6469444444,2009-07-07,15:31:36
39.97381,116.334689,0,290,40001.6469791667,2009-07-07,15:31:39
39.973806,116.334696,0,290,40001.6470023148,2009-07-07,15:31:41
39.973785,116.334718,0,291,40001.6470601852,2009-07-07,15:31:46
39.973746,116.334804,0,293,40001.6471180556,2009-07-07,15:31:51
39.97375,116.334881,0,295,40001.6471759259,2009-07-07,15:31:56
39.973718,116.334948,0,299,40001.6472337963,2009-07-07,15:32:01
39.973737,116.334946,0,295,40001.6472916667,2009-07-07,15:32:06
39.973746,116.334912,0,298,40001.647349537,2009-07-07,15:32:11
39.97373,116.334913,0,298,40001.6474074074,2009-07-07,15:32:16
39.973724,116.334925,0,298,40001.6474652778,2009-07-07,15:32:21
39.973724,116.334925,0,298,40001.6475,2009-07-07,15:32:24
39.973724,116.33493,0,298,40001.6475231481,2009-07-07,15:32:26
39.973694,116.33493,0,298,40001.6475810185,2009-07-07,15:32:31
39.973719,116.334948,0,298,40001.6476388889,2009-07-07,15:32:36
39.97374,116.334985,0,299,40001.6476967593,2009-07-07,15:32:41
39.973753,116.334973,0,301,40001.6477546296,2009-07-07,15:32:46
39.973753,116.334973,0,301,40001.6477893519,2009-07-07,15:32:49
39.973751,116.33497,0,301,40001.6478125,2009-07-07,15:32:51
39.973766,116.334985,0,304,40001.6478703704,2009-07-07,15:32:56
39.973766,116.334985,0,304,40001.6479050926,2009-07-07,15:32:59
39.973771,116.334978,0,304,40001.6479282407,2009-07-07,15:33:01
39.973767,116.334988,0,304,40001.6479861111,2009-07-07,15:33:06
39.973757,116.334995,0,304,40001.6480439815,2009-07-07,15:33:11
39.97378,116.33496,0,304,40001.6481018519,2009-07-07,15:33:16
39.97386,116.334848,0,301,40001.6481597222,2009-07-07,15:33:21
39.973881,116.33476,0,302,40001.6482175926,2009-07-07,15:33:26
39.973852,116.33477,0,302,40001.648275463,2009-07-07,15:33:31
39.973852,116.33475,0,304,40001.6483333333,2009-07-07,15:33:36
39.9739,116.334738,0,306,40001.6483912037,2009-07-07,15:33:41
39.973921,116.334754,0,306,40001.6484490741,2009-07-07,15:33:46
39.973917,116.334858,0,306,40001.6485069444,2009-07-07,15:33:51
39.973902,116.334961,0,308,40001.6485648148,2009-07-07,15:33:56
39.973841,116.334989,0,309,40001.6486226852,2009-07-07,15:34:01
39.973818,116.334944,0,308,40001.6486805556,2009-07-07,15:34:06
39.973867,116.335027,0,307,40001.6487384259,2009-07-07,15:34:11
39.973994,116.335094,0,312,40001.6487962963,2009-07-07,15:34:16
39.974073,116.335188,0,316,40001.6488541667,2009-07-07,15:34:21
39.974114,116.335203,0,319,40001.648912037,2009-07-07,15:34:26
39.974112,116.335227,0,321,40001.6489699074,2009-07-07,15:34:31
39.974101,116.335267,0,323,40001.6490277778,2009-07-07,15:34:36
39.974049,116.335252,0,325,40001.6490856481,2009-07-07,15:34:41
39.974043,116.335195,0,329,40001.6491435185,2009-07-07,15:34:46
39.974065,116.335185,0,331,40001.6492013889,2009-07-07,15:34:51
39.974067,116.3352,0,335,40001.6492592593,2009-07-07,15:34:56
39.974082,116.335148,0,337,40001.6493171296,2009-07-07,15:35:01
39.974095,116.3351,0,339,40001.649375,2009-07-07,15:35:06
39.974019,116.335097,0,342,40001.6494328704,2009-07-07,15:35:11
39.973971,116.335087,0,340,40001.6494907407,2009-07-07,15:35:16
39.973971,116.335087,0,340,40001.649525463,2009-07-07,15:35:19
39.973966,116.335092,0,341,40001.6495486111,2009-07-07,15:35:21
39.973947,116.334993,0,340,40001.6496064815,2009-07-07,15:35:26
39.973867,116.334901,0,339,40001.6496643518,2009-07-07,15:35:31
39.973796,116.334818,0,341,40001.6497222222,2009-07-07,15:35:36
39.973758,116.33467,0,344,40001.6497800926,2009-07-07,15:35:41
39.973779,116.33475,0,345,40001.649837963,2009-07-07,15:35:46
39.973786,116.334687,0,344,40001.6498958333,2009-07-07,15:35:51
39.973826,116.33456,0,342,40001.6499537037,2009-07-07,15:35:56
39.973873,116.334484,0,339,40001.6500115741,2009-07-07,15:36:01
39.973853,116.334418,0,344,40001.6500694444,2009-07-07,15:36:06
39.973861,116.334342,0,347,40001.6501273148,2009-07-07,15:36:11
39.973878,116.334309,0,348,40001.6501851852,2009-07-07,15:36:16
39.973932,116.334296,0,349,40001.6502430556,2009-07-07,15:36:21
39.973909,116.334317,0,349,40001.6503009259,2009-07-07,15:36:26
39.973892,116.334333,0,348,40001.6503587963,2009-07-07,15:36:31
39.97389,116.334352,0,348,40001.6504166667,2009-07-07,15:36:36
39.973873,116.334362,0,348,40001.650474537,2009-07-07,15:36:41
39.973872,116.334403,0,348,40001.6505324074,2009-07-07,15:36:46
39.973892,116.334534,0,350,40001.6505902778,2009-07-07,15:36:51
39.973874,116.334522,0,348,40001.6506481481,2009-07-07,15:36:56
39.97384,116.334527,0,351,40001.6507060185,2009-07-07,15:37:01
39.973838,116.334504,0,352,40001.6507638889,2009-07-07,15:37:06
39.973803,116.334448,0,353,40001.6508217593,2009-07-07,15:37:11
39.973854,116.334433,0,353,40001.6508796296,2009-07-07,15:37:16
39.973869,116.334416,0,351,40001.6509375,2009-07-07,15:37:21
39.973892,116.334316,0,352,40001.6509953704,2009-07-07,15:37:26
39.973839,116.334272,0,354,40001.6510532407,2009-07-07,15:37:31
39.973862,116.334269,0,355,40001.6511111111,2009-07-07,15:37:36
39.973926,116.334272,0,351,40001.6511689815,2009-07-07,15:37:41
39.973928,116.334332,0,349,40001.6512268518,2009-07-07,15:37:46
39.973925,116.334388,0,347,40001.6512847222,2009-07-07,15:37:51
39.973911,116.334528,0,347,40001.6513425926,2009-07-07,15:37:56
39.97388,116.334589,0,347,40001.651400463,2009-07-07,15:38:01
39.97383,116.334621,0,350,40001.6514583333,2009-07-07,15:38:06
39.973787,116.334676,0,353,40001.6515162037,2009-07-07,15:38:11
39.973834,116.334721,0,350,40001.6515740741,2009-07-07,15:38:16
39.973883,116.334753,0,347,40001.6516319444,2009-07-07,15:38:21
39.973939,116.334821,0,344,40001.6516898148,2009-07-07,15:38:26
39.973982,116.334879,0,342,40001.6517476852,2009-07-07,15:38:31
39.97404,116.334972,0,342,40001.6518055556,2009-07-07,15:38:36
39.974129,116.335179,0,343,40001.6518634259,2009-07-07,15:38:41
39.974259,116.33539,0,345,40001.6519212963,2009-07-07,15:38:46
39.974305,116.335416,0,347,40001.6519791667,2009-07-07,15:38:51
39.974257,116.335327,0,348,40001.652037037,2009-07-07,15:38:56
39.974243,116.335303,0,348,40001.6520949074,2009-07-07,15:39:01
39.974249,116.335272,0,348,40001.6521527778,2009-07-07,15:39:06
39.974228,116.335272,0,349,40001.6522106482,2009-07-07,15:39:11
39.974196,116.335317,0,349,40001.6522685185,2009-07-07,15:39:16
39.974164,116.335467,0,351,40001.6523263889,2009-07-07,15:39:21
39.974195,116.33552,0,353,40001.6523842593,2009-07-07,15:39:26
39.974228,116.335428,0,359,40001.6524421296,2009-07-07,15:39:31
39.974224,116.335392,0,360,40001.6525,2009-07-07,15:39:36
39.974233,116.335329,0,360,40001.6525578704,2009-07-07,15:39:41
39.974257,116.335393,0,360,40001.6526157407,2009-07-07,15:39:46
39.974306,116.335441,0,357,40001.6526736111,2009-07-07,15:39:51
39.974327,116.335508,0,358,40001.6527314815,2009-07-07,15:39:56
39.974288,116.335643,0,357,40001.6527893519,2009-07-07,15:40:01
39.974267,116.335702,0,356,40001.6528472222,2009-07-07,15:40:06
39.974235,116.335641,0,354,40001.6529050926,2009-07-07,15:40:11
39.974301,116.3356,0,348,40001.652962963,2009-07-07,15:40:16
39.974372,116.335556,0,345,40001.6530208333,2009-07-07,15:40:21
39.974419,116.335492,0,345,40001.6530787037,2009-07-07,15:40:26
39.974444,116.335422,0,346,40001.6531365741,2009-07-07,15:40:31
39.974432,116.335422,0,346,40001.6531944444,2009-07-07,15:40:36
39.974384,116.335388,0,345,40001.6532523148,2009-07-07,15:40:41
39.97433,116.335393,0,344,40001.6533101852,2009-07-07,15:40:46
39.974223,116.335424,0,342,40001.6533680556,2009-07-07,15:40:51
39.974141,116.335375,0,340,40001.6534259259,2009-07-07,15:40:56
39.974045,116.335332,0,337,40001.6534837963,2009-07-07,15:41:01
39.973988,116.335284,0,337,40001.6535416667,2009-07-07,15:41:06
39.973984,116.335223,0,339,40001.653599537,2009-07-07,15:41:11
39.974007,116.335155,0,341,40001.6536574074,2009-07-07,15:41:16
39.974062,116.335084,0,345,40001.6537152778,2009-07-07,15:41:21
39.974096,116.33498,0,344,40001.6537731481,2009-07-07,15:41:26
39.974096,116.334876,0,345,40001.6538310185,2009-07-07,15:41:31
39.974115,116.334751,0,346,40001.6538888889,2009-07-07,15:41:36
39.97412,116.33464,0,347,40001.6539467593,2009-07-07,15:41:41
39.97412,116.334602,0,349,40001.6540046296,2009-07-07,15:41:46
39.974096,116.33462,0,351,40001.6540625,2009-07-07,15:41:51
39.974088,116.334599,0,353,40001.6541203704,2009-07-07,15:41:56
39.974093,116.334587,0,354,40001.6541782407,2009-07-07,15:42:01
39.974109,116.334578,0,355,40001.6542361111,2009-07-07,15:42:06
39.974106,116.334589,0,353,40001.6542939815,2009-07-07,15:42:11
39.974088,116.334639,0,354,40001.6543518519,2009-07-07,15:42:16
39.974073,116.334679,0,356,40001.6544097222,2009-07-07,15:42:21
39.974033,116.334705,0,358,40001.6544675926,2009-07-07,15:42:26
39.974024,116.334616,0,361,40001.654525463,2009-07-07,15:42:31
39.974004,116.33451,0,363,40001.6545833333,2009-07-07,15:42:36
39.973924,116.334566,0,365,40001.6546412037,2009-07-07,15:42:41
39.973902,116.334628,0,364,40001.6546990741,2009-07-07,15:42:46
39.973885,116.334759,0,365,40001.6547569444,2009-07-07,15:42:51
39.973854,116.334819,0,367,40001.6548148148,2009-07-07,15:42:56
39.973831,116.334787,0,368,40001.6548726852,2009-07-07,15:43:01
39.973849,116.334809,0,369,40001.6549305556,2009-07-07,15:43:06
39.973892,116.334875,0,370,40001.6549884259,2009-07-07,15:43:11
39.973944,116.334939,0,371,40001.6550462963,2009-07-07,15:43:16
39.973956,116.334871,0,373,40001.6551041667,2009-07-07,15:43:21
39.973959,116.334794,0,373,40001.655162037,2009-07-07,15:43:26
39.974014,116.334826,0,370,40001.6552199074,2009-07-07,15:43:31
39.974053,116.33493,0,372,40001.6552777778,2009-07-07,15:43:36
39.974095,116.335002,0,374,40001.6553356481,2009-07-07,15:43:41
39.974106,116.335084,0,375,40001.6553935185,2009-07-07,15:43:46
39.974095,116.335119,0,377,40001.6554513889,2009-07-07,15:43:51
39.974101,116.335165,0,380,40001.6555092593,2009-07-07,15:43:56
39.974061,116.335211,0,384,40001.6555671296,2009-07-07,15:44:01
39.974072,116.335193,0,386,40001.655625,2009-07-07,15:44:06
39.974106,116.335159,0,387,40001.6556828704,2009-07-07,15:44:11
39.974106,116.335159,0,387,40001.6557175926,2009-07-07,15:44:14
39.974106,116.335155,0,387,40001.6557407407,2009-07-07,15:44:16
39.974169,116.335109,0,390,40001.6557986111,2009-07-07,15:44:21
39.974169,116.335079,0,393,40001.6558564815,2009-07-07,15:44:26
39.974232,116.335023,0,393,40001.6559143519,2009-07-07,15:44:31
39.97425,116.335061,0,392,40001.6559722222,2009-07-07,15:44:36
39.97425,116.335061,0,392,40001.6560069444,2009-07-07,15:44:39
39.974244,116.335069,0,391,40001.6560300926,2009-07-07,15:44:41
39.974204,116.335015,0,390,40001.656087963,2009-07-07,15:44:46
39.974157,116.33497,0,388,40001.6561458333,2009-07-07,15:44:51
39.974122,116.334949,0,386,40001.6562037037,2009-07-07,15:44:56
39.97403,116.334921,0,383,40001.6562615741,2009-07-07,15:45:01
39.973999,116.334935,0,381,40001.6563194444,2009-07-07,15:45:06
39.973991,116.334946,0,379,40001.6563773148,2009-07-07,15:45:11
39.973965,116.33495,0,378,40001.6564351852,2009-07-07,15:45:16
39.973945,116.334928,0,376,40001.6564930556,2009-07-07,15:45:21
39.973948,116.334948,0,377,40001.6565509259,2009-07-07,15:45:26
39.973966,116.334945,0,377,40001.6566087963,2009-07-07,15:45:31
39.97399,116.334933,0,377,40001.6566666667,2009-07-07,15:45:36
39.974012,116.33492,0,378,40001.656724537,2009-07-07,15:45:41
39.97401,116.334919,0,379,40001.6567824074,2009-07-07,15:45:46
39.97401,116.334919,0,379,40001.6568171296,2009-07-07,15:45:49
39.974007,116.334916,0,379,40001.6568402778,2009-07-07,15:45:51
39.973966,116.334942,0,379,40001.6568981481,2009-07-07,15:45:56
39.973769,116.334236,0,335,40001.6569560185,2009-07-07,15:46:01
39.973683,116.334172,0,329,40001.6570138889,2009-07-07,15:46:06
39.973597,116.33398,0,315,40001.6570717593,2009-07-07,15:46:11
39.973467,116.333882,0,306,40001.6571296296,2009-07-07,15:46:16
39.973456,116.334231,0,139,40001.672349537,2009-07-07,16:08:11
39.973462,116.334258,0,140,40001.6724074074,2009-07-07,16:08:16
39.973461,116.334225,0,140,40001.6724652778,2009-07-07,16:08:21
39.97346,116.334211,0,141,40001.6725231481,2009-07-07,16:08:26
39.973442,116.334151,0,143,40001.6725810185,2009-07-07,16:08:31
39.973442,116.334151,0,143,40001.6726157407,2009-07-07,16:08:34
39.973441,116.334145,0,144,40001.6726388889,2009-07-07,16:08:36
39.973414,116.334099,0,143,40001.6726967593,2009-07-07,16:08:41
39.973403,116.334105,0,150,40001.6727546296,2009-07-07,16:08:46
39.973401,116.33413,0,157,40001.6728125,2009-07-07,16:08:51
39.973398,116.334136,0,157,40001.6728703704,2009-07-07,16:08:56
39.973398,116.334136,0,157,40001.6729050926,2009-07-07,16:08:59
39.973397,116.33413,0,157,40001.6729282407,2009-07-07,16:09:01
39.97341,116.334124,0,158,40001.6729861111,2009-07-07,16:09:06
39.973428,116.334121,0,157,40001.6730439815,2009-07-07,16:09:11
39.97344,116.334083,0,159,40001.6731018518,2009-07-07,16:09:16
39.973435,116.33411,0,162,40001.6731597222,2009-07-07,16:09:21
39.973416,116.334156,0,162,40001.6732175926,2009-07-07,16:09:26
39.973415,116.33426,0,164,40001.673275463,2009-07-07,16:09:31
39.973421,116.334304,0,169,40001.6733333333,2009-07-07,16:09:36
39.973419,116.334381,0,172,40001.6733912037,2009-07-07,16:09:41
39.973433,116.334437,0,170,40001.6734490741,2009-07-07,16:09:46
39.973435,116.334452,0,171,40001.6735069444,2009-07-07,16:09:51
39.97347,116.334528,0,173,40001.6735648148,2009-07-07,16:09:56
39.973456,116.334519,0,176,40001.6736226852,2009-07-07,16:10:01
39.973465,116.334518,0,177,40001.6736805556,2009-07-07,16:10:06
39.973481,116.334517,0,177,40001.6737384259,2009-07-07,16:10:11
39.973465,116.334506,0,181,40001.6737962963,2009-07-07,16:10:16
39.973477,116.334496,0,181,40001.6738541667,2009-07-07,16:10:21
39.973477,116.334496,0,181,40001.6738888889,2009-07-07,16:10:24
39.973481,116.334493,0,181,40001.673912037,2009-07-07,16:10:26
39.973483,116.334481,0,181,40001.6739699074,2009-07-07,16:10:31
39.973463,116.334411,0,185,40001.6740277778,2009-07-07,16:10:36
39.97344,116.334336,0,187,40001.6740856481,2009-07-07,16:10:41
39.973434,116.334269,0,189,40001.6741435185,2009-07-07,16:10:46
39.973413,116.334182,0,189,40001.6742013889,2009-07-07,16:10:51
39.973413,116.334112,0,190,40001.6742592593,2009-07-07,16:10:56
39.973423,116.334098,0,192,40001.6743171296,2009-07-07,16:11:01
39.973435,116.334136,0,189,40001.674375,2009-07-07,16:11:06
39.973435,116.334136,0,189,40001.6744097222,2009-07-07,16:11:09
39.973434,116.334129,0,190,40001.6744328704,2009-07-07,16:11:11
39.973427,116.334089,0,191,40001.6744907407,2009-07-07,16:11:16
39.973447,116.334065,0,191,40001.6745486111,2009-07-07,16:11:21
39.97345,116.334041,0,187,40001.6746064815,2009-07-07,16:11:26
39.973451,116.334079,0,186,40001.6746643518,2009-07-07,16:11:31
39.973457,116.334071,0,186,40001.6747222222,2009-07-07,16:11:36
39.973461,116.334069,0,186,40001.6747800926,2009-07-07,16:11:41
39.973461,116.334069,0,186,40001.6748148148,2009-07-07,16:11:44
39.973455,116.334065,0,186,40001.674837963,2009-07-07,16:11:46
39.973441,116.334075,0,190,40001.6748958333,2009-07-07,16:11:51
39.973447,116.334098,0,192,40001.6749537037,2009-07-07,16:11:56
39.973447,116.334098,0,192,40001.6749884259,2009-07-07,16:11:59
39.973452,116.334103,0,191,40001.6750115741,2009-07-07,16:12:01
39.973463,116.334137,0,191,40001.6750694444,2009-07-07,16:12:06
39.973467,116.334197,0,187,40001.6751273148,2009-07-07,16:12:11
39.973473,116.334243,0,186,40001.6751851852,2009-07-07,16:12:16
39.973473,116.334243,0,186,40001.6752199074,2009-07-07,16:12:19
39.973468,116.334248,0,188,40001.6752430556,2009-07-07,16:12:21
39.97348,116.334265,0,190,40001.6753009259,2009-07-07,16:12:26
39.973487,116.334288,0,194,40001.6753587963,2009-07-07,16:12:31
39.973488,116.334297,0,195,40001.6754166667,2009-07-07,16:12:36
39.973488,116.334297,0,195,40001.6754513889,2009-07-07,16:12:39
39.973487,116.334305,0,195,40001.675474537,2009-07-07,16:12:41
39.973495,116.334379,0,196,40001.6755324074,2009-07-07,16:12:46
39.973498,116.33441,0,194,40001.6755902778,2009-07-07,16:12:51
39.973501,116.334421,0,193,40001.6756481482,2009-07-07,16:12:56
39.973502,116.334437,0,194,40001.6757060185,2009-07-07,16:13:01
39.973502,116.334437,0,194,40001.6757407407,2009-07-07,16:13:04
39.973504,116.334442,0,195,40001.6757638889,2009-07-07,16:13:06
39.973505,116.334406,0,197,40001.6758217593,2009-07-07,16:13:11
39.973502,116.334357,0,203,40001.6758796296,2009-07-07,16:13:16
39.973503,116.334344,0,205,40001.6759375,2009-07-07,16:13:21
39.973506,116.334268,0,206,40001.6759953704,2009-07-07,16:13:26
39.973514,116.334222,0,208,40001.6760532407,2009-07-07,16:13:31
39.97353,116.334207,0,208,40001.6761111111,2009-07-07,16:13:36
39.973523,116.334171,0,208,40001.6761689815,2009-07-07,16:13:41
39.973518,116.334144,0,205,40001.6762268519,2009-07-07,16:13:46
39.973517,116.334125,0,203,40001.6762847222,2009-07-07,16:13:51
39.973514,116.33407,0,198,40001.6763425926,2009-07-07,16:13:56
39.973541,116.334044,0,192,40001.676400463,2009-07-07,16:14:01
39.973562,116.334038,0,191,40001.6764583333,2009-07-07,16:14:06
39.973564,116.334075,0,192,40001.6765162037,2009-07-07,16:14:11
39.973567,116.334095,0,196,40001.6765740741,2009-07-07,16:14:16
39.973569,116.334085,0,197,40001.6766319444,2009-07-07,16:14:21
39.97354,116.334079,0,196,40001.6766898148,2009-07-07,16:14:26
39.973536,116.334069,0,196,40001.6767476852,2009-07-07,16:14:31
39.973538,116.334055,0,196,40001.6768055556,2009-07-07,16:14:36
39.973537,116.334029,0,194,40001.6768634259,2009-07-07,16:14:41
39.973528,116.333976,0,195,40001.6769212963,2009-07-07,16:14:46
39.973529,116.333986,0,197,40001.6769791667,2009-07-07,16:14:51
39.973548,116.334009,0,197,40001.677037037,2009-07-07,16:14:56
39.973496,116.334021,0,201,40001.6770949074,2009-07-07,16:15:01
39.973513,116.334049,0,200,40001.6771527778,2009-07-07,16:15:06
39.973522,116.334082,0,200,40001.6772106481,2009-07-07,16:15:11
39.973527,116.334087,0,201,40001.6772685185,2009-07-07,16:15:16
39.973527,116.334087,0,201,40001.6773032407,2009-07-07,16:15:19
39.973529,116.334083,0,201,40001.6773263889,2009-07-07,16:15:21
39.973529,116.334074,0,201,40001.6773842593,2009-07-07,16:15:26
39.973529,116.334074,0,201,40001.6774189815,2009-07-07,16:15:29
39.973526,116.334075,0,201,40001.6774421296,2009-07-07,16:15:31
39.973518,116.334088,0,202,40001.6775,2009-07-07,16:15:36
39.973504,116.334119,0,202,40001.6775578704,2009-07-07,16:15:41
39.973503,116.334129,0,202,40001.6776157407,2009-07-07,16:15:46
39.973501,116.334138,0,202,40001.6776736111,2009-07-07,16:15:51
39.973501,116.334138,0,202,40001.6777083333,2009-07-07,16:15:54
39.973508,116.334134,0,202,40001.6777314815,2009-07-07,16:15:56
39.973501,116.334091,0,201,40001.6777893519,2009-07-07,16:16:01
39.973497,116.334009,0,201,40001.6778472222,2009-07-07,16:16:06
39.973498,116.333887,0,201,40001.6779050926,2009-07-07,16:16:11
39.973465,116.333819,0,200,40001.677962963,2009-07-07,16:16:16
39.973446,116.333794,0,199,40001.6780208333,2009-07-07,16:16:21
39.973408,116.333715,0,199,40001.6780787037,2009-07-07,16:16:26
39.973396,116.333695,0,198,40001.6781365741,2009-07-07,16:16:31
39.973401,116.333708,0,196,40001.6781944444,2009-07-07,16:16:36
39.973419,116.333702,0,194,40001.6782523148,2009-07-07,16:16:41
39.973423,116.333692,0,193,40001.6783101852,2009-07-07,16:16:46
39.973408,116.333734,0,192,40001.6783680556,2009-07-07,16:16:51
39.973388,116.3338,0,190,40001.6784259259,2009-07-07,16:16:56
39.973382,116.333831,0,188,40001.6784837963,2009-07-07,16:17:01
39.973391,116.333843,0,188,40001.6785416667,2009-07-07,16:17:06
39.973391,116.333843,0,188,40001.6785763889,2009-07-07,16:17:09
39.973398,116.33385,0,188,40001.678599537,2009-07-07,16:17:11
39.97341,116.333888,0,188,40001.6786574074,2009-07-07,16:17:16
39.973429,116.333984,0,188,40001.6787152778,2009-07-07,16:17:21
39.973455,116.334015,0,188,40001.6787731481,2009-07-07,16:17:26
39.973453,116.334082,0,188,40001.6788310185,2009-07-07,16:17:31
39.97346,116.334129,0,188,40001.6788888889,2009-07-07,16:17:36
39.973448,116.334121,0,186,40001.6789467593,2009-07-07,16:17:41
39.973425,116.334097,0,186,40001.6790046296,2009-07-07,16:17:46
39.973425,116.334097,0,186,40001.6790393519,2009-07-07,16:17:49
39.97343,116.334098,0,186,40001.6790625,2009-07-07,16:17:51
39.973439,116.334078,0,186,40001.6791203704,2009-07-07,16:17:56
39.973431,116.334054,0,186,40001.6791782407,2009-07-07,16:18:01
39.973431,116.334054,0,186,40001.679212963,2009-07-07,16:18:04
39.973428,116.334053,0,186,40001.6792361111,2009-07-07,16:18:06
39.973433,116.334069,0,186,40001.6792939815,2009-07-07,16:18:11
39.973432,116.334111,0,184,40001.6793518519,2009-07-07,16:18:16
39.973432,116.334111,0,184,40001.6793865741,2009-07-07,16:18:19
39.97343,116.334119,0,184,40001.6794097222,2009-07-07,16:18:21
39.973415,116.33409,0,183,40001.6794675926,2009-07-07,16:18:26
39.973426,116.334058,0,182,40001.679525463,2009-07-07,16:18:31
39.973416,116.334026,0,181,40001.6795833333,2009-07-07,16:18:36
39.973404,116.33401,0,178,40001.6796412037,2009-07-07,16:18:41
39.973419,116.33398,0,177,40001.6796990741,2009-07-07,16:18:46
39.973432,116.333921,0,176,40001.6797569444,2009-07-07,16:18:51
39.973441,116.333954,0,177,40001.6798148148,2009-07-07,16:18:56
39.973465,116.334021,0,177,40001.6798726852,2009-07-07,16:19:01
39.973465,116.334021,0,177,40001.6799074074,2009-07-07,16:19:04
39.97346,116.334018,0,177,40001.6799305556,2009-07-07,16:19:06
39.973483,116.334054,0,177,40001.6799884259,2009-07-07,16:19:11
39.973491,116.334075,0,177,40001.6800462963,2009-07-07,16:19:16
39.97348,116.334127,0,177,40001.6801041667,2009-07-07,16:19:21
39.973492,116.334123,0,177,40001.680162037,2009-07-07,16:19:26
39.973448,116.334126,0,177,40001.6802199074,2009-07-07,16:19:31
39.973447,116.334112,0,177,40001.6802777778,2009-07-07,16:19:36
39.973447,116.334112,0,177,40001.6803125,2009-07-07,16:19:39
39.973449,116.334104,0,177,40001.6803356481,2009-07-07,16:19:41
39.973459,116.33408,0,176,40001.6803935185,2009-07-07,16:19:46
39.973457,116.334084,0,175,40001.6804513889,2009-07-07,16:19:51
39.97346,116.334081,0,175,40001.6805092593,2009-07-07,16:19:56
39.97346,116.334081,0,175,40001.6805439815,2009-07-07,16:19:59
39.973467,116.334082,0,175,40001.6805671296,2009-07-07,16:20:01
39.973471,116.334114,0,170,40001.680625,2009-07-07,16:20:06
39.973473,116.334113,0,170,40001.6806828704,2009-07-07,16:20:11
39.973473,116.334113,0,170,40001.6807175926,2009-07-07,16:20:14
39.973471,116.334115,0,170,40001.6807407407,2009-07-07,16:20:16
39.973469,116.334124,0,170,40001.6807986111,2009-07-07,16:20:21
39.973467,116.334121,0,170,40001.6808564815,2009-07-07,16:20:26
39.973464,116.33412,0,170,40001.6809143518,2009-07-07,16:20:31
39.973464,116.33412,0,170,40001.6809490741,2009-07-07,16:20:34
39.973466,116.334114,0,170,40001.6809722222,2009-07-07,16:20:36
39.97348,116.334134,0,170,40001.6810300926,2009-07-07,16:20:41
39.973468,116.334146,0,170,40001.681087963,2009-07-07,16:20:46
39.973475,116.334124,0,170,40001.6811458333,2009-07-07,16:20:51
39.973476,116.334104,0,170,40001.6812037037,2009-07-07,16:20:56
39.973465,116.334112,0,169,40001.6812615741,2009-07-07,16:21:01
39.973456,116.334104,0,169,40001.6813194444,2009-07-07,16:21:06
39.973451,116.334128,0,168,40001.6813773148,2009-07-07,16:21:11
39.973459,116.334177,0,167,40001.6814351852,2009-07-07,16:21:16
39.973472,116.334198,0,166,40001.6814930556,2009-07-07,16:21:21
39.973472,116.334198,0,166,40001.6815277778,2009-07-07,16:21:24
39.973469,116.3342,0,165,40001.6815509259,2009-07-07,16:21:26
39.973464,116.334221,0,166,40001.6816087963,2009-07-07,16:21:31
39.97346,116.334146,0,163,40001.6816666667,2009-07-07,16:21:36
39.97345,116.33413,0,163,40001.681724537,2009-07-07,16:21:41
39.973465,116.33417,0,162,40001.6817824074,2009-07-07,16:21:46
39.973467,116.334174,0,162,40001.6818402778,2009-07-07,16:21:51
39.973465,116.334172,0,162,40001.6818981481,2009-07-07,16:21:56
39.973465,116.334172,0,162,40001.6819328704,2009-07-07,16:21:59
39.973459,116.334171,0,162,40001.6819560185,2009-07-07,16:22:01
39.973462,116.334156,0,162,40001.6820138889,2009-07-07,16:22:06
39.973447,116.334045,0,161,40001.6820717593,2009-07-07,16:22:11
39.973437,116.333957,0,160,40001.6821296296,2009-07-07,16:22:16
39.973432,116.333921,0,160,40001.6821875,2009-07-07,16:22:21
39.973441,116.333937,0,159,40001.6822453704,2009-07-07,16:22:26
39.973441,116.333937,0,159,40001.6822800926,2009-07-07,16:22:29
39.973443,116.333929,0,159,40001.6823032407,2009-07-07,16:22:31
39.973441,116.333912,0,159,40001.6823611111,2009-07-07,16:22:36
39.973434,116.333947,0,159,40001.6824189815,2009-07-07,16:22:41
39.973434,116.333963,0,157,40001.6824768518,2009-07-07,16:22:46
39.973434,116.333963,0,157,40001.6825115741,2009-07-07,16:22:49
39.973434,116.333961,0,157,40001.6825347222,2009-07-07,16:22:51
39.973443,116.334004,0,156,40001.6825925926,2009-07-07,16:22:56
39.973447,116.334076,0,156,40001.682650463,2009-07-07,16:23:01
39.973457,116.334093,0,157,40001.6827083333,2009-07-07,16:23:06
39.973448,116.334096,0,157,40001.6827662037,2009-07-07,16:23:11
39.973438,116.334093,0,157,40001.6828240741,2009-07-07,16:23:16
39.973438,116.334093,0,157,40001.6828587963,2009-07-07,16:23:19
39.973443,116.33409,0,157,40001.6828819444,2009-07-07,16:23:21
39.973451,116.334038,0,157,40001.6829398148,2009-07-07,16:23:26
39.97342,116.334058,0,156,40001.6829976852,2009-07-07,16:23:31
39.97344,116.333996,0,156,40001.6834027778,2009-07-07,16:24:06
39.973432,116.333986,0,156,40001.6835185185,2009-07-07,16:24:16
39.973432,116.333986,0,156,40001.6835532407,2009-07-07,16:24:19
39.973427,116.333981,0,156,40001.6835763889,2009-07-07,16:24:21
39.973473,116.334033,0,156,40001.6836921296,2009-07-07,16:24:31
39.973433,116.334155,0,150,40001.6838078704,2009-07-07,16:24:41
39.973447,116.334203,0,150,40001.6839814815,2009-07-07,16:24:56
39.973507,116.334315,0,151,40001.6840393519,2009-07-07,16:25:01
39.973504,116.334265,0,151,40001.6840972222,2009-07-07,16:25:06
39.973497,116.33421,0,151,40001.6841550926,2009-07-07,16:25:11
39.973502,116.334214,0,151,40001.684212963,2009-07-07,16:25:16
39.973502,116.334214,0,151,40001.6842476852,2009-07-07,16:25:19
39.973498,116.334206,0,151,40001.6842708333,2009-07-07,16:25:21
39.973498,116.334194,0,151,40001.6843287037,2009-07-07,16:25:26
39.973505,116.334185,0,152,40001.6843865741,2009-07-07,16:25:31
39.973486,116.334156,0,152,40001.6844444444,2009-07-07,16:25:36
39.973473,116.334232,0,152,40001.6845023148,2009-07-07,16:25:41
39.973489,116.334261,0,151,40001.6845601852,2009-07-07,16:25:46
39.973492,116.334231,0,153,40001.6846180556,2009-07-07,16:25:51
39.973509,116.334309,0,151,40001.6846759259,2009-07-07,16:25:56
39.973509,116.334328,0,150,40001.6847337963,2009-07-07,16:26:01
39.973501,116.334305,0,152,40001.6847916667,2009-07-07,16:26:06
39.973489,116.33427,0,152,40001.684849537,2009-07-07,16:26:11
39.973452,116.334186,0,152,40001.6849074074,2009-07-07,16:26:16
39.973457,116.334133,0,152,40001.6849652778,2009-07-07,16:26:21
39.973465,116.334083,0,151,40001.6850231481,2009-07-07,16:26:26
39.973455,116.334123,0,151,40001.6850810185,2009-07-07,16:26:31
39.973459,116.334141,0,152,40001.6851388889,2009-07-07,16:26:36
39.973456,116.334127,0,151,40001.6851967593,2009-07-07,16:26:41
39.973455,116.334122,0,151,40001.6852546296,2009-07-07,16:26:46
39.973455,116.334122,0,151,40001.6852893519,2009-07-07,16:26:49
39.973455,116.334124,0,151,40001.6853125,2009-07-07,16:26:51
39.973452,116.334115,0,151,40001.6853703704,2009-07-07,16:26:56
39.973451,116.334118,0,151,40001.6854282407,2009-07-07,16:27:01
39.973453,116.334113,0,151,40001.6854861111,2009-07-07,16:27:06
39.973452,116.334112,0,151,40001.6855439815,2009-07-07,16:27:11
39.973452,116.334112,0,151,40001.6855787037,2009-07-07,16:27:14
39.973456,116.334119,0,151,40001.6856018519,2009-07-07,16:27:16
39.973452,116.334134,0,151,40001.6856597222,2009-07-07,16:27:21
39.973465,116.334189,0,151,40001.6857175926,2009-07-07,16:27:26
39.973465,116.334189,0,151,40001.6857523148,2009-07-07,16:27:29
39.973459,116.334183,0,151,40001.685775463,2009-07-07,16:27:31
39.973454,116.334198,0,151,40001.6858333333,2009-07-07,16:27:36
39.973449,116.334203,0,151,40001.6858912037,2009-07-07,16:27:41
39.973447,116.334208,0,151,40001.6859490741,2009-07-07,16:27:46
39.97345,116.334208,0,151,40001.6860069444,2009-07-07,16:27:51
39.97345,116.334208,0,151,40001.6860416667,2009-07-07,16:27:54
39.973446,116.334215,0,151,40001.6860648148,2009-07-07,16:27:56
39.973437,116.334237,0,152,40001.6861226852,2009-07-07,16:28:01
39.973435,116.334227,0,153,40001.6861805556,2009-07-07,16:28:06
39.973435,116.334227,0,153,40001.6862152778,2009-07-07,16:28:09
39.973428,116.334219,0,153,40001.6862384259,2009-07-07,16:28:11
39.973424,116.334201,0,153,40001.6862962963,2009-07-07,16:28:16
39.973408,116.334138,0,153,40001.6863541667,2009-07-07,16:28:21
39.973406,116.334105,0,156,40001.686412037,2009-07-07,16:28:26
39.973404,116.334095,0,156,40001.6864699074,2009-07-07,16:28:31
39.973404,116.334095,0,156,40001.6865277778,2009-07-07,16:28:36
39.973404,116.334095,0,156,40001.6865625,2009-07-07,16:28:39
39.973408,116.334092,0,156,40001.6865856481,2009-07-07,16:28:41
39.973404,116.334062,0,157,40001.6866435185,2009-07-07,16:28:46
39.973402,116.334005,0,156,40001.6867013889,2009-07-07,16:28:51
39.973396,116.334024,0,155,40001.6867592593,2009-07-07,16:28:56
39.973396,116.334023,0,155,40001.6868171296,2009-07-07,16:29:01
39.973396,116.334023,0,155,40001.6868518519,2009-07-07,16:29:04
39.973401,116.334025,0,155,40001.686875,2009-07-07,16:29:06
39.973398,116.334068,0,155,40001.6869328704,2009-07-07,16:29:11
39.973391,116.334095,0,155,40001.6869907407,2009-07-07,16:29:16
39.973392,116.334107,0,155,40001.6870486111,2009-07-07,16:29:21
39.973397,116.334115,0,155,40001.6871064815,2009-07-07,16:29:26
39.9734,116.334119,0,155,40001.6871643519,2009-07-07,16:29:31
39.9734,116.334119,0,155,40001.6871990741,2009-07-07,16:29:34
39.973403,116.334121,0,155,40001.6872222222,2009-07-07,16:29:36
39.973405,116.334101,0,155,40001.6872800926,2009-07-07,16:29:41
39.973411,116.334108,0,155,40001.687337963,2009-07-07,16:29:46
39.973409,116.334108,0,155,40001.6873958333,2009-07-07,16:29:51
39.973409,116.334108,0,155,40001.6874305556,2009-07-07,16:29:54
39.973411,116.334103,0,155,40001.6874537037,2009-07-07,16:29:56
39.973412,116.334117,0,155,40001.6875115741,2009-07-07,16:30:01
39.973422,116.334101,0,156,40001.6875694444,2009-07-07,16:30:06
39.973425,116.334104,0,156,40001.6876273148,2009-07-07,16:30:11
39.973425,116.334104,0,156,40001.687662037,2009-07-07,16:30:14
39.973428,116.334101,0,156,40001.6876851852,2009-07-07,16:30:16
39.973429,116.334065,0,158,40001.6877430556,2009-07-07,16:30:21
39.973427,116.334056,0,159,40001.6878009259,2009-07-07,16:30:26
39.973427,116.334056,0,159,40001.6878356481,2009-07-07,16:30:29
39.973428,116.334053,0,159,40001.6878587963,2009-07-07,16:30:31
39.973434,116.334032,0,159,40001.6879166667,2009-07-07,16:30:36
39.973431,116.33402,0,160,40001.687974537,2009-07-07,16:30:41
39.973431,116.33402,0,160,40001.6880092593,2009-07-07,16:30:44
39.973515,116.334313,0,208,40001.7001273148,2009-07-07,16:48:11
39.973552,116.334399,0,207,40001.7001851852,2009-07-07,16:48:16
39.973541,116.334421,0,205,40001.7002430556,2009-07-07,16:48:21
39.973541,116.334421,0,205,40001.7002777778,2009-07-07,16:48:24
39.973546,116.334423,0,206,40001.7003009259,2009-07-07,16:48:26
39.973567,116.334392,0,205,40001.7003587963,2009-07-07,16:48:31
39.973544,116.334377,0,204,40001.7004166667,2009-07-07,16:48:36
39.973545,116.334366,0,204,40001.700474537,2009-07-07,16:48:41
39.973545,116.334366,0,204,40001.7005092593,2009-07-07,16:48:44
39.973548,116.334371,0,203,40001.7005324074,2009-07-07,16:48:46
39.973603,116.334449,0,203,40001.7005902778,2009-07-07,16:48:51
39.973613,116.334472,0,203,40001.7006481481,2009-07-07,16:48:56
39.973615,116.334474,0,203,40001.7007060185,2009-07-07,16:49:01
39.973615,116.334474,0,203,40001.7007407407,2009-07-07,16:49:04
39.973617,116.334481,0,203,40001.7007638889,2009-07-07,16:49:06
39.973609,116.334471,0,203,40001.7008217593,2009-07-07,16:49:11
39.973598,116.33442,0,205,40001.7008796296,2009-07-07,16:49:16
39.973577,116.334389,0,206,40001.7009375,2009-07-07,16:49:21
39.973567,116.334398,0,207,40001.7009953704,2009-07-07,16:49:26
39.973559,116.334385,0,207,40001.7010532407,2009-07-07,16:49:31
39.973554,116.334396,0,208,40001.7011111111,2009-07-07,16:49:36
39.973581,116.334392,0,208,40001.7011689815,2009-07-07,16:49:41
39.973618,116.334409,0,209,40001.7012268519,2009-07-07,16:49:46
39.973605,116.334398,0,209,40001.7012847222,2009-07-07,16:49:51
39.973578,116.334301,0,209,40001.7013425926,2009-07-07,16:49:56
39.973668,116.334261,0,206,40001.701400463,2009-07-07,16:50:01
39.973667,116.33422,0,204,40001.7014583333,2009-07-07,16:50:06
39.973615,116.334195,0,202,40001.7015162037,2009-07-07,16:50:11
39.973641,116.3342,0,201,40001.7015740741,2009-07-07,16:50:16
39.97365,116.334182,0,201,40001.7016319444,2009-07-07,16:50:21
39.973689,116.33417,0,201,40001.7016898148,2009-07-07,16:50:26
39.973689,116.33417,0,201,40001.701724537,2009-07-07,16:50:29
39.973695,116.334172,0,200,40001.7017476852,2009-07-07,16:50:31
39.973679,116.334166,0,200,40001.7018055556,2009-07-07,16:50:36
39.973634,116.334185,0,199,40001.7018634259,2009-07-07,16:50:41
39.973453,116.334643,0,232,40001.7020949074,2009-07-07,16:51:01
39.973445,116.334278,0,274,40001.7021527778,2009-07-07,16:51:06
39.973457,116.334254,0,296,40001.7022106481,2009-07-07,16:51:11
39.973529,116.334255,0,328,40001.7022685185,2009-07-07,16:51:16
39.97355,116.334241,0,267,40001.7023263889,2009-07-07,16:51:21
39.973571,116.334224,0,247,40001.7023842593,2009-07-07,16:51:26
39.973508,116.33421,0,229,40001.7024421296,2009-07-07,16:51:31
39.973473,116.334173,0,223,40001.7025,2009-07-07,16:51:36
39.973474,116.334217,0,242,40001.7025578704,2009-07-07,16:51:41
39.973488,116.33421,0,247,40001.7026157407,2009-07-07,16:51:46
39.97344,116.334222,0,251,40001.7026736111,2009-07-07,16:51:51
39.973416,116.334252,0,263,40001.7027314815,2009-07-07,16:51:56
39.973416,116.334252,0,263,40001.7027662037,2009-07-07,16:51:59
39.973411,116.334244,0,263,40001.7027893519,2009-07-07,16:52:01
39.97342,116.334236,0,263,40001.7028472222,2009-07-07,16:52:06
39.973458,116.334227,0,272,40001.7029050926,2009-07-07,16:52:11
39.973466,116.334241,0,270,40001.702962963,2009-07-07,16:52:16
39.973466,116.334241,0,270,40001.7029976852,2009-07-07,16:52:19
39.973465,116.334238,0,267,40001.7030208333,2009-07-07,16:52:21
39.973479,116.33426,0,261,40001.7030787037,2009-07-07,16:52:26
39.973475,116.334237,0,259,40001.7031365741,2009-07-07,16:52:31
39.973443,116.334203,0,256,40001.7031944444,2009-07-07,16:52:36
39.973438,116.334216,0,257,40001.7032523148,2009-07-07,16:52:41
39.973435,116.334233,0,263,40001.7033101852,2009-07-07,16:52:46
39.973435,116.334233,0,263,40001.7033449074,2009-07-07,16:52:49
39.973436,116.334232,0,262,40001.7033680556,2009-07-07,16:52:51
39.973446,116.334228,0,258,40001.7034259259,2009-07-07,16:52:56
39.973479,116.334239,0,257,40001.7034837963,2009-07-07,16:53:01
39.973482,116.33427,0,255,40001.7035416667,2009-07-07,16:53:06
39.973482,116.334279,0,254,40001.703599537,2009-07-07,16:53:11
39.973469,116.334235,0,249,40001.7036574074,2009-07-07,16:53:16
39.973468,116.334226,0,252,40001.7037152778,2009-07-07,16:53:21
39.97353,116.334253,0,258,40001.7037731481,2009-07-07,16:53:26
39.973568,116.334262,0,262,40001.7038310185,2009-07-07,16:53:31
39.973585,116.334262,0,262,40001.7038888889,2009-07-07,16:53:36
39.973559,116.334257,0,248,40001.7039467593,2009-07-07,16:53:41
39.97357,116.334255,0,243,40001.7040046296,2009-07-07,16:53:46
39.973575,116.334269,0,236,40001.7040625,2009-07-07,16:53:51
39.973561,116.334248,0,232,40001.7041203704,2009-07-07,16:53:56
39.973537,116.334192,0,227,40001.7041782407,2009-07-07,16:54:01
39.973517,116.334148,0,226,40001.7042361111,2009-07-07,16:54:06
39.973531,116.334125,0,230,40001.7042939815,2009-07-07,16:54:11
39.973557,116.334128,0,234,40001.7043518518,2009-07-07,16:54:16
39.973594,116.334131,0,232,40001.7044097222,2009-07-07,16:54:21
39.973575,116.334096,0,232,40001.7044675926,2009-07-07,16:54:26
39.973549,116.334069,0,231,40001.704525463,2009-07-07,16:54:31
39.97355,116.334065,0,231,40001.7045833333,2009-07-07,16:54:36
39.973548,116.334059,0,231,40001.7046412037,2009-07-07,16:54:41
39.973552,116.334056,0,232,40001.7046990741,2009-07-07,16:54:46
39.973552,116.334056,0,232,40001.7047337963,2009-07-07,16:54:49
39.973549,116.334054,0,232,40001.7047569444,2009-07-07,16:54:51
39.973518,116.334063,0,233,40001.7048148148,2009-07-07,16:54:56
39.973487,116.334109,0,238,40001.7048726852,2009-07-07,16:55:01
39.973459,116.334122,0,241,40001.7049305556,2009-07-07,16:55:06
39.973408,116.334142,0,246,40001.7049884259,2009-07-07,16:55:11
39.973406,116.334182,0,252,40001.7050462963,2009-07-07,16:55:16
39.973442,116.334196,0,257,40001.7051041667,2009-07-07,16:55:21
39.973487,116.334252,0,255,40001.705162037,2009-07-07,16:55:26
39.973492,116.334317,0,249,40001.7052199074,2009-07-07,16:55:31
39.97348,116.33431,0,238,40001.7052777778,2009-07-07,16:55:36
39.973466,116.334305,0,231,40001.7053356481,2009-07-07,16:55:41
39.973494,116.334321,0,229,40001.7053935185,2009-07-07,16:55:46
39.973484,116.334304,0,226,40001.7054513889,2009-07-07,16:55:51
39.973484,116.334304,0,226,40001.7054861111,2009-07-07,16:55:54
39.973479,116.334302,0,226,40001.7055092593,2009-07-07,16:55:56
39.973473,116.334313,0,226,40001.7055671296,2009-07-07,16:56:01
39.973475,116.334322,0,227,40001.705625,2009-07-07,16:56:06
39.973468,116.334267,0,225,40001.7056828704,2009-07-07,16:56:11
39.973473,116.334258,0,223,40001.7057407407,2009-07-07,16:56:16
39.973474,116.334249,0,223,40001.7057986111,2009-07-07,16:56:21
39.973474,116.334249,0,223,40001.7058333333,2009-07-07,16:56:24
39.973475,116.334253,0,223,40001.7058564815,2009-07-07,16:56:26
39.973436,116.334283,0,220,40001.7059143518,2009-07-07,16:56:31
39.973401,116.334289,0,213,40001.7059722222,2009-07-07,16:56:36
39.97337,116.334257,0,210,40001.7060300926,2009-07-07,16:56:41
39.973466,116.334236,0,217,40001.706087963,2009-07-07,16:56:46
39.973474,116.334226,0,220,40001.7061458333,2009-07-07,16:56:51
39.973477,116.334237,0,225,40001.7062037037,2009-07-07,16:56:56
39.973493,116.334171,0,223,40001.7062615741,2009-07-07,16:57:01
39.973436,116.334072,0,217,40001.7063194444,2009-07-07,16:57:06
39.973385,116.334031,0,212,40001.7063773148,2009-07-07,16:57:11
39.973373,116.334041,0,210,40001.7064351852,2009-07-07,16:57:16
39.973383,116.334009,0,210,40001.7064930556,2009-07-07,16:57:21
39.973429,116.334004,0,212,40001.7065509259,2009-07-07,16:57:26
39.973457,116.333969,0,210,40001.7066087963,2009-07-07,16:57:31
39.973468,116.333973,0,206,40001.7066666667,2009-07-07,16:57:36
39.973453,116.334011,0,199,40001.706724537,2009-07-07,16:57:41
39.973456,116.334027,0,197,40001.7067824074,2009-07-07,16:57:46
39.973466,116.333985,0,197,40001.7068402778,2009-07-07,16:57:51
39.973457,116.333966,0,195,40001.7068981482,2009-07-07,16:57:56
39.973472,116.334075,0,195,40001.7069560185,2009-07-07,16:58:01
39.973472,116.334075,0,195,40001.7069907407,2009-07-07,16:58:04
39.973473,116.334068,0,195,40001.7070138889,2009-07-07,16:58:06
39.973463,116.334064,0,193,40001.7070717593,2009-07-07,16:58:11
39.973442,116.334091,0,192,40001.7071296296,2009-07-07,16:58:16
39.973418,116.33411,0,189,40001.7071875,2009-07-07,16:58:21
39.973424,116.334139,0,189,40001.7072453704,2009-07-07,16:58:26
39.973421,116.334169,0,190,40001.7073032407,2009-07-07,16:58:31
39.973426,116.334159,0,191,40001.7073611111,2009-07-07,16:58:36
39.973446,116.334131,0,191,40001.7074189815,2009-07-07,16:58:41
39.973446,116.334131,0,191,40001.7074537037,2009-07-07,16:58:44
39.973443,116.334129,0,191,40001.7074768519,2009-07-07,16:58:46
39.973414,116.3341,0,189,40001.7075347222,2009-07-07,16:58:51
39.973418,116.334113,0,188,40001.7075925926,2009-07-07,16:58:56
39.973417,116.334103,0,188,40001.707650463,2009-07-07,16:59:01
39.973407,116.334082,0,188,40001.7077083333,2009-07-07,16:59:06
39.973406,116.334041,0,188,40001.7077662037,2009-07-07,16:59:11
39.9734,116.334061,0,188,40001.7078240741,2009-07-07,16:59:16
39.973411,116.334116,0,191,40001.7078819444,2009-07-07,16:59:21
39.97337,116.334086,0,188,40001.7079398148,2009-07-07,16:59:26
39.973344,116.334048,0,187,40001.7079976852,2009-07-07,16:59:31
39.973334,116.334057,0,189,40001.7080555556,2009-07-07,16:59:36
39.973343,116.334084,0,192,40001.7081134259,2009-07-07,16:59:41
39.973341,116.33408,0,192,40001.7081712963,2009-07-07,16:59:46
39.973341,116.334085,0,192,40001.7082291667,2009-07-07,16:59:51
39.973344,116.334083,0,192,40001.708287037,2009-07-07,16:59:56
39.973349,116.334082,0,189,40001.7083449074,2009-07-07,17:00:01
39.973349,116.334082,0,189,40001.7083796296,2009-07-07,17:00:04
39.973353,116.334087,0,188,40001.7084027778,2009-07-07,17:00:06
39.973344,116.334077,0,188,40001.7084606481,2009-07-07,17:00:11
39.973365,116.334108,0,190,40001.7085185185,2009-07-07,17:00:16
39.973365,116.334108,0,190,40001.7085532407,2009-07-07,17:00:19
39.97337,116.334101,0,190,40001.7085763889,2009-07-07,17:00:21
39.973378,116.334091,0,190,40001.7086342593,2009-07-07,17:00:26
39.973382,116.334089,0,190,40001.7086921296,2009-07-07,17:00:31
39.973378,116.334085,0,190,40001.70875,2009-07-07,17:00:36
39.973378,116.334085,0,190,40001.7087847222,2009-07-07,17:00:39
39.973377,116.334086,0,190,40001.7088078704,2009-07-07,17:00:41
39.973402,116.334092,0,190,40001.7088657407,2009-07-07,17:00:46
39.973443,116.334122,0,192,40001.7089236111,2009-07-07,17:00:51
39.973416,116.334179,0,191,40001.7089814815,2009-07-07,17:00:56
39.973381,116.334147,0,190,40001.7090393519,2009-07-07,17:01:01
39.973362,116.334128,0,190,40001.7090972222,2009-07-07,17:01:06
39.973368,116.334173,0,192,40001.7091550926,2009-07-07,17:01:11
39.973357,116.334219,0,192,40001.709212963,2009-07-07,17:01:16
39.973367,116.334232,0,192,40001.7092708333,2009-07-07,17:01:21
39.973369,116.334228,0,192,40001.7093287037,2009-07-07,17:01:26
39.973369,116.334228,0,192,40001.7093634259,2009-07-07,17:01:29
39.97337,116.334229,0,191,40001.7093865741,2009-07-07,17:01:31
39.973363,116.33422,0,191,40001.7094444444,2009-07-07,17:01:36
39.973377,116.334177,0,188,40001.7095023148,2009-07-07,17:01:41
39.973396,116.334186,0,189,40001.7095601852,2009-07-07,17:01:46
39.973429,116.334207,0,191,40001.7096180556,2009-07-07,17:01:51
39.973429,116.334207,0,191,40001.7096527778,2009-07-07,17:01:54
39.973421,116.334201,0,191,40001.7096759259,2009-07-07,17:01:56
39.973412,116.334206,0,191,40001.7097337963,2009-07-07,17:02:01
39.973412,116.334206,0,191,40001.7097685185,2009-07-07,17:02:04
39.97341,116.334207,0,191,40001.7097916667,2009-07-07,17:02:06
39.973395,116.33422,0,191,40001.709849537,2009-07-07,17:02:11
39.973364,116.334229,0,192,40001.7099074074,2009-07-07,17:02:16
39.973378,116.334249,0,191,40001.7099652778,2009-07-07,17:02:21
39.973375,116.334239,0,191,40001.7100231481,2009-07-07,17:02:26
39.973397,116.33421,0,190,40001.7100810185,2009-07-07,17:02:31
39.973392,116.334201,0,190,40001.7101388889,2009-07-07,17:02:36
39.973392,116.334201,0,190,40001.7101736111,2009-07-07,17:02:39
39.973392,116.334209,0,189,40001.7101967593,2009-07-07,17:02:41
39.973394,116.33422,0,189,40001.7102546296,2009-07-07,17:02:46
39.973394,116.33422,0,189,40001.7102893519,2009-07-07,17:02:49
39.973396,116.334226,0,189,40001.7103125,2009-07-07,17:02:51
39.973405,116.33422,0,190,40001.7103703704,2009-07-07,17:02:56
39.973495,116.33428,0,191,40001.7104282407,2009-07-07,17:03:01
39.973523,116.334281,0,191,40001.7104861111,2009-07-07,17:03:06
39.973506,116.334286,0,192,40001.7105439815,2009-07-07,17:03:11
39.973492,116.334281,0,191,40001.7106018519,2009-07-07,17:03:16
39.973492,116.334281,0,191,40001.7106365741,2009-07-07,17:03:19
39.97349,116.334289,0,191,40001.7106597222,2009-07-07,17:03:21
39.973437,116.334287,0,192,40001.7107175926,2009-07-07,17:03:26
39.973414,116.334276,0,194,40001.710775463,2009-07-07,17:03:31
39.973385,116.334239,0,194,40001.7108333333,2009-07-07,17:03:36
39.973356,116.334231,0,194,40001.7108912037,2009-07-07,17:03:41
39.973316,116.334234,0,193,40001.7109490741,2009-07-07,17:03:46
39.973316,116.334234,0,193,40001.7109837963,2009-07-07,17:03:49
39.973308,116.334226,0,192,40001.7110069444,2009-07-07,17:03:51
39.973319,116.334224,0,191,40001.7110648148,2009-07-07,17:03:56
39.973319,116.334224,0,191,40001.711099537,2009-07-07,17:03:59
39.973322,116.334224,0,191,40001.7111226852,2009-07-07,17:04:01
39.973337,116.334233,0,192,40001.7111805556,2009-07-07,17:04:06
39.973414,116.33426,0,191,40001.7112384259,2009-07-07,17:04:11
39.973462,116.334287,0,193,40001.7112962963,2009-07-07,17:04:16
39.973495,116.334328,0,195,40001.7113541667,2009-07-07,17:04:21
39.9735,116.334334,0,195,40001.711412037,2009-07-07,17:04:26
39.973496,116.334331,0,195,40001.7114699074,2009-07-07,17:04:31
39.973496,116.334331,0,195,40001.7115046296,2009-07-07,17:04:34
39.973503,116.334331,0,195,40001.7115277778,2009-07-07,17:04:36
39.973508,116.334341,0,195,40001.7115856481,2009-07-07,17:04:41
39.973523,116.334368,0,196,40001.7116435185,2009-07-07,17:04:46
39.973554,116.334374,0,196,40001.7117013889,2009-07-07,17:04:51
39.973564,116.334378,0,196,40001.7117592593,2009-07-07,17:04:56
39.973556,116.334381,0,196,40001.7118171296,2009-07-07,17:05:01
39.973556,116.334381,0,196,40001.7118518518,2009-07-07,17:05:04
39.973556,116.334379,0,196,40001.711875,2009-07-07,17:05:06
39.973547,116.334394,0,197,40001.7119328704,2009-07-07,17:05:11
39.973547,116.334394,0,197,40001.7119675926,2009-07-07,17:05:14
39.973545,116.334391,0,197,40001.7119907407,2009-07-07,17:05:16
39.973518,116.334399,0,197,40001.7120486111,2009-07-07,17:05:21
39.973521,116.334388,0,197,40001.7121064815,2009-07-07,17:05:26
39.973499,116.33439,0,197,40001.7121643518,2009-07-07,17:05:31
39.973455,116.334382,0,195,40001.7122222222,2009-07-07,17:05:36
39.973442,116.334327,0,192,40001.7122800926,2009-07-07,17:05:41
39.973449,116.334301,0,190,40001.712337963,2009-07-07,17:05:46
39.973476,116.334302,0,195,40001.7123958333,2009-07-07,17:05:51
39.973482,116.334303,0,195,40001.7124537037,2009-07-07,17:05:56
39.973482,116.334303,0,195,40001.7124884259,2009-07-07,17:05:59
39.973489,116.334295,0,194,40001.7125115741,2009-07-07,17:06:01
39.973447,116.334186,0,192,40001.7125694444,2009-07-07,17:06:06
39.973432,116.334151,0,193,40001.7126273148,2009-07-07,17:06:11
39.973432,116.334151,0,193,40001.712662037,2009-07-07,17:06:14
39.973435,116.334145,0,193,40001.7126851852,2009-07-07,17:06:16
39.973456,116.334061,0,194,40001.7127430556,2009-07-07,17:06:21
39.973456,116.334034,0,199,40001.7128009259,2009-07-07,17:06:26
39.973453,116.333995,0,202,40001.7128587963,2009-07-07,17:06:31
39.973461,116.334003,0,203,40001.7129166667,2009-07-07,17:06:36
39.97346,116.334004,0,203,40001.712974537,2009-07-07,17:06:41
39.973453,116.333997,0,203,40001.7130324074,2009-07-07,17:06:46
39.973674,116.334028,0,167,40001.7159259259,2009-07-07,17:10:56
39.973754,116.334059,0,167,40001.7159837963,2009-07-07,17:11:01
39.973725,116.334055,0,167,40001.7160416667,2009-07-07,17:11:06
39.97369,116.334056,0,168,40001.716099537,2009-07-07,17:11:11
39.97369,116.334056,0,168,40001.7161342593,2009-07-07,17:11:14
39.973693,116.33406,0,168,40001.7161574074,2009-07-07,17:11:16
39.973715,116.334057,0,168,40001.7162152778,2009-07-07,17:11:21
39.973722,116.334017,0,169,40001.7162731481,2009-07-07,17:11:26
39.973686,116.333973,0,168,40001.7163310185,2009-07-07,17:11:31
39.973618,116.333959,0,166,40001.7163888889,2009-07-07,17:11:36
39.973604,116.333971,0,165,40001.7164467593,2009-07-07,17:11:41
39.973617,116.334005,0,165,40001.7165046296,2009-07-07,17:11:46
39.973625,116.334023,0,166,40001.7165625,2009-07-07,17:11:51
39.973626,116.334012,0,166,40001.7166203704,2009-07-07,17:11:56
39.973579,116.333967,0,166,40001.7166782407,2009-07-07,17:12:01
39.97355,116.333985,0,166,40001.7167361111,2009-07-07,17:12:06
39.973525,116.334028,0,166,40001.7167939815,2009-07-07,17:12:11
39.973505,116.334044,0,167,40001.7168518519,2009-07-07,17:12:16
39.973536,116.334057,0,166,40001.7169097222,2009-07-07,17:12:21
39.973549,116.334035,0,166,40001.7169675926,2009-07-07,17:12:26
39.97353,116.334009,0,165,40001.717025463,2009-07-07,17:12:31
39.97352,116.333996,0,163,40001.7170833333,2009-07-07,17:12:36
39.973511,116.334005,0,161,40001.7171412037,2009-07-07,17:12:41
39.973487,116.334013,0,159,40001.7171990741,2009-07-07,17:12:46
39.973476,116.334023,0,158,40001.7172569444,2009-07-07,17:12:51
39.973454,116.334003,0,158,40001.7173148148,2009-07-07,17:12:56
39.97344,116.334014,0,158,40001.7173726852,2009-07-07,17:13:01
39.973452,116.334011,0,158,40001.7174305556,2009-07-07,17:13:06
39.973484,116.334003,0,159,40001.7174884259,2009-07-07,17:13:11
39.973483,116.333968,0,160,40001.7175462963,2009-07-07,17:13:16
39.973489,116.333938,0,162,40001.7176041667,2009-07-07,17:13:21
39.973488,116.333946,0,162,40001.717662037,2009-07-07,17:13:26
39.973488,116.333946,0,162,40001.7176967593,2009-07-07,17:13:29
39.973496,116.333952,0,161,40001.7177199074,2009-07-07,17:13:31
39.973479,116.333921,0,159,40001.7177777778,2009-07-07,17:13:36
39.973484,116.333906,0,160,40001.7178356481,2009-07-07,17:13:41
39.973495,116.333934,0,159,40001.7178935185,2009-07-07,17:13:46
39.973482,116.333937,0,158,40001.7179513889,2009-07-07,17:13:51
39.973476,116.333916,0,159,40001.7180092593,2009-07-07,17:13:56
39.973455,116.333889,0,159,40001.7180671296,2009-07-07,17:14:01
39.973453,116.333891,0,159,40001.718125,2009-07-07,17:14:06
39.973452,116.333887,0,159,40001.7181828704,2009-07-07,17:14:11
39.973452,116.333887,0,159,40001.7182175926,2009-07-07,17:14:14
39.973452,116.333885,0,159,40001.7182407407,2009-07-07,17:14:16
39.97347,116.333857,0,161,40001.7182986111,2009-07-07,17:14:21
39.973486,116.333815,0,164,40001.7183564815,2009-07-07,17:14:26
39.973497,116.333831,0,165,40001.7184143519,2009-07-07,17:14:31
39.973463,116.333841,0,165,40001.7184722222,2009-07-07,17:14:36
39.973456,116.333856,0,164,40001.7185300926,2009-07-07,17:14:41
39.97347,116.333853,0,165,40001.718587963,2009-07-07,17:14:46
39.973504,116.333859,0,167,40001.7186458333,2009-07-07,17:14:51
39.973515,116.333863,0,167,40001.7187037037,2009-07-07,17:14:56
39.973516,116.333854,0,168,40001.7187615741,2009-07-07,17:15:01
39.97354,116.333844,0,169,40001.7188194444,2009-07-07,17:15:06
39.973547,116.333866,0,169,40001.7188773148,2009-07-07,17:15:11
39.973539,116.333891,0,169,40001.7189351852,2009-07-07,17:15:16
39.973531,116.333876,0,169,40001.7189930556,2009-07-07,17:15:21
39.973528,116.333867,0,169,40001.7190509259,2009-07-07,17:15:26
39.973533,116.33387,0,169,40001.7191087963,2009-07-07,17:15:31
39.973533,116.33387,0,169,40001.7191435185,2009-07-07,17:15:34
39.973531,116.333875,0,170,40001.7191666667,2009-07-07,17:15:36
39.973542,116.333869,0,170,40001.719224537,2009-07-07,17:15:41
39.973539,116.333859,0,170,40001.7192824074,2009-07-07,17:15:46
39.97357,116.333926,0,199,40001.7242013889,2009-07-07,17:22:51
39.973575,116.334308,0,199,40001.7242592593,2009-07-07,17:22:56
39.973721,116.334833,0,200,40001.7243171296,2009-07-07,17:23:01
39.973721,116.334908,0,200,40001.724375,2009-07-07,17:23:06
39.973657,116.334939,0,199,40001.7244328704,2009-07-07,17:23:11
39.973667,116.334951,0,199,40001.7244907407,2009-07-07,17:23:16
39.973726,116.335018,0,198,40001.7245486111,2009-07-07,17:23:21
39.973765,116.335078,0,197,40001.7246064815,2009-07-07,17:23:26
39.973788,116.335134,0,197,40001.7246643519,2009-07-07,17:23:31
39.973719,116.335184,0,197,40001.7247222222,2009-07-07,17:23:36
39.973695,116.33522,0,197,40001.7247800926,2009-07-07,17:23:41
39.973738,116.335194,0,197,40001.724837963,2009-07-07,17:23:46
39.97369,116.33522,0,197,40001.7248958333,2009-07-07,17:23:51
39.973567,116.334884,0,198,40001.7249537037,2009-07-07,17:23:56
39.973596,116.334793,0,198,40001.7250115741,2009-07-07,17:24:01
39.973573,116.334754,0,199,40001.7250694444,2009-07-07,17:24:06
39.973579,116.334745,0,199,40001.7251273148,2009-07-07,17:24:11
39.973588,116.334708,0,199,40001.7251851852,2009-07-07,17:24:16
39.97359,116.334574,0,202,40001.7252430556,2009-07-07,17:24:21
39.973556,116.334518,0,200,40001.7253009259,2009-07-07,17:24:26
39.973477,116.334432,0,198,40001.7253587963,2009-07-07,17:24:31
39.97349,116.334313,0,189,40001.7254166667,2009-07-07,17:24:36
39.973492,116.334285,0,184,40001.725474537,2009-07-07,17:24:41
39.973491,116.334241,0,180,40001.7255324074,2009-07-07,17:24:46
39.973457,116.334194,0,168,40001.7255902778,2009-07-07,17:24:51
39.973423,116.334141,0,159,40001.7256481481,2009-07-07,17:24:56
39.973446,116.334081,0,158,40001.7257060185,2009-07-07,17:25:01
39.973468,116.334092,0,156,40001.7257638889,2009-07-07,17:25:06
39.973468,116.334092,0,156,40001.7257986111,2009-07-07,17:25:09
39.973466,116.334087,0,156,40001.7258217593,2009-07-07,17:25:11
39.973448,116.334055,0,157,40001.7258796296,2009-07-07,17:25:16
39.973409,116.33403,0,157,40001.7259375,2009-07-07,17:25:21
39.973423,116.334021,0,154,40001.7259953704,2009-07-07,17:25:26
39.973442,116.334064,0,152,40001.7260532407,2009-07-07,17:25:31
39.973442,116.334064,0,152,40001.726087963,2009-07-07,17:25:34
39.97345,116.334063,0,151,40001.7261111111,2009-07-07,17:25:36
39.973425,116.334065,0,152,40001.7261689815,2009-07-07,17:25:41
39.973371,116.334071,0,152,40001.7262268519,2009-07-07,17:25:46
39.973363,116.334097,0,152,40001.7262847222,2009-07-07,17:25:51
39.973414,116.334121,0,153,40001.7263425926,2009-07-07,17:25:56
39.973454,116.334177,0,153,40001.726400463,2009-07-07,17:26:01
39.973471,116.334201,0,153,40001.7264583333,2009-07-07,17:26:06
39.973451,116.334153,0,152,40001.7265162037,2009-07-07,17:26:11
39.973429,116.334126,0,151,40001.7265740741,2009-07-07,17:26:16
39.973429,116.334126,0,151,40001.7266087963,2009-07-07,17:26:19
39.973428,116.334124,0,151,40001.7266319444,2009-07-07,17:26:21
39.973438,116.334111,0,146,40001.7266898148,2009-07-07,17:26:26
39.973438,116.334095,0,142,40001.7267476852,2009-07-07,17:26:31
39.97343,116.334084,0,141,40001.7268055556,2009-07-07,17:26:36
39.973417,116.334044,0,141,40001.7268634259,2009-07-07,17:26:41
39.973444,116.334048,0,144,40001.7269212963,2009-07-07,17:26:46
39.973525,116.334069,0,147,40001.7269791667,2009-07-07,17:26:51
39.973525,116.334069,0,147,40001.7270138889,2009-07-07,17:26:54
39.973517,116.334064,0,148,40001.727037037,2009-07-07,17:26:56
39.973518,116.334075,0,148,40001.7270949074,2009-07-07,17:27:01
39.973484,116.334149,0,143,40001.7271527778,2009-07-07,17:27:06
39.973444,116.334267,0,133,40001.7272106481,2009-07-07,17:27:11
39.973425,116.334313,0,130,40001.7272685185,2009-07-07,17:27:16
39.973454,116.334321,0,127,40001.7273263889,2009-07-07,17:27:21
39.973496,116.334341,0,125,40001.7273842593,2009-07-07,17:27:26
39.973478,116.334276,0,120,40001.7274421296,2009-07-07,17:27:31
39.973456,116.334239,0,117,40001.7275,2009-07-07,17:27:36
39.973458,116.334195,0,114,40001.7275578704,2009-07-07,17:27:41
39.973471,116.334176,0,115,40001.7276157407,2009-07-07,17:27:46
39.973481,116.334169,0,118,40001.7276736111,2009-07-07,17:27:51
39.973457,116.334206,0,113,40001.7277314815,2009-07-07,17:27:56
39.97342,116.334218,0,107,40001.7277893518,2009-07-07,17:28:01
39.973396,116.334218,0,103,40001.7278472222,2009-07-07,17:28:06
39.973404,116.334207,0,92,40001.7279050926,2009-07-07,17:28:11
39.973434,116.334211,0,89,40001.727962963,2009-07-07,17:28:16
39.973434,116.334211,0,89,40001.7279976852,2009-07-07,17:28:19
39.973436,116.334211,0,86,40001.7280208333,2009-07-07,17:28:21
39.973466,116.33422,0,81,40001.7280787037,2009-07-07,17:28:26
39.973493,116.334207,0,77,40001.7281365741,2009-07-07,17:28:31
39.973513,116.334236,0,77,40001.7281944444,2009-07-07,17:28:36
39.973517,116.334257,0,77,40001.7282523148,2009-07-07,17:28:41
39.973511,116.334233,0,78,40001.7283101852,2009-07-07,17:28:46
39.973479,116.334216,0,79,40001.7283680556,2009-07-07,17:28:51
39.973479,116.334216,0,79,40001.7284027778,2009-07-07,17:28:54
39.973484,116.33422,0,79,40001.7284259259,2009-07-07,17:28:56
39.973527,116.334214,0,83,40001.7284837963,2009-07-07,17:29:01
39.973519,116.334227,0,86,40001.7285416667,2009-07-07,17:29:06
39.973576,116.334267,0,89,40001.728599537,2009-07-07,17:29:11
39.973629,116.334313,0,92,40001.7286574074,2009-07-07,17:29:16
39.97362,116.334306,0,94,40001.7287152778,2009-07-07,17:29:21
39.973578,116.334279,0,94,40001.7287731481,2009-07-07,17:29:26
39.973492,116.334244,0,95,40001.7288310185,2009-07-07,17:29:31
39.973418,116.334232,0,96,40001.7288888889,2009-07-07,17:29:36
39.973396,116.334199,0,96,40001.7289467593,2009-07-07,17:29:41
39.973379,116.334161,0,96,40001.7290046296,2009-07-07,17:29:46
39.973355,116.334129,0,97,40001.7290625,2009-07-07,17:29:51
39.973342,116.334094,0,96,40001.7291203704,2009-07-07,17:29:56
39.973317,116.334063,0,95,40001.7291782407,2009-07-07,17:30:01
39.973319,116.334031,0,94,40001.7292361111,2009-07-07,17:30:06
39.97334,116.334002,0,94,40001.7292939815,2009-07-07,17:30:11
39.973342,116.333982,0,94,40001.7293518518,2009-07-07,17:30:16
39.97331,116.333944,0,94,40001.7294097222,2009-07-07,17:30:21
39.973327,116.333946,0,94,40001.7294675926,2009-07-07,17:30:26
39.973352,116.333953,0,95,40001.729525463,2009-07-07,17:30:31
39.973357,116.33397,0,97,40001.7295833333,2009-07-07,17:30:36
39.973381,116.33429,0,124,40001.7345601852,2009-07-07,17:37:46
39.973381,116.334341,0,119,40001.7346180556,2009-07-07,17:37:51
39.973387,116.334362,0,113,40001.7346759259,2009-07-07,17:37:56
39.973377,116.334357,0,111,40001.7347337963,2009-07-07,17:38:01
39.97338,116.334375,0,110,40001.7347916667,2009-07-07,17:38:06
39.973383,116.334376,0,110,40001.734849537,2009-07-07,17:38:11
39.973383,116.334376,0,110,40001.7348842593,2009-07-07,17:38:14
39.973386,116.334378,0,110,40001.7349074074,2009-07-07,17:38:16
39.973402,116.334367,0,109,40001.7349652778,2009-07-07,17:38:21
39.973402,116.334367,0,109,40001.735,2009-07-07,17:38:24
39.973406,116.334362,0,108,40001.7350231481,2009-07-07,17:38:26
39.97341,116.334379,0,108,40001.7350810185,2009-07-07,17:38:31
39.973406,116.334393,0,107,40001.7351388889,2009-07-07,17:38:36
39.973406,116.334393,0,107,40001.7351736111,2009-07-07,17:38:39
39.973406,116.334393,0,106,40001.7351967593,2009-07-07,17:38:41
39.973403,116.334405,0,104,40001.7352546296,2009-07-07,17:38:46
39.973408,116.334414,0,102,40001.7353125,2009-07-07,17:38:51
39.973408,116.334414,0,102,40001.7353472222,2009-07-07,17:38:54
39.973414,116.334412,0,101,40001.7353703704,2009-07-07,17:38:56
39.973411,116.334434,0,100,40001.7354282407,2009-07-07,17:39:01
39.973422,116.334449,0,99,40001.7354861111,2009-07-07,17:39:06
39.973422,116.334449,0,99,40001.7355208333,2009-07-07,17:39:09
39.973422,116.334449,0,99,40001.7355439815,2009-07-07,17:39:11
39.973416,116.334459,0,99,40001.7356018518,2009-07-07,17:39:16
39.973416,116.334459,0,99,40001.7356365741,2009-07-07,17:39:19
39.973418,116.334463,0,99,40001.7356597222,2009-07-07,17:39:21
39.973424,116.334482,0,99,40001.7357175926,2009-07-07,17:39:26
39.973443,116.3345,0,98,40001.735775463,2009-07-07,17:39:31
39.973454,116.334528,0,97,40001.7358333333,2009-07-07,17:39:36
39.973444,116.334532,0,96,40001.7358912037,2009-07-07,17:39:41
39.973431,116.334542,0,95,40001.7359490741,2009-07-07,17:39:46
39.973431,116.334542,0,95,40001.7359837963,2009-07-07,17:39:49
39.973428,116.334541,0,95,40001.7360069444,2009-07-07,17:39:51
39.973449,116.334497,0,95,40001.7360648148,2009-07-07,17:39:56
39.973465,116.334468,0,95,40001.7361226852,2009-07-07,17:40:01
39.973474,116.334412,0,95,40001.7361805556,2009-07-07,17:40:06
39.973454,116.334382,0,94,40001.7362384259,2009-07-07,17:40:11
39.973464,116.334361,0,92,40001.7362962963,2009-07-07,17:40:16
39.973424,116.334365,0,91,40001.7363541667,2009-07-07,17:40:21
39.973422,116.334374,0,90,40001.736412037,2009-07-07,17:40:26
39.973422,116.334374,0,90,40001.7364467593,2009-07-07,17:40:29
39.973417,116.334376,0,90,40001.7364699074,2009-07-07,17:40:31
39.973411,116.334345,0,87,40001.7365277778,2009-07-07,17:40:36
39.973415,116.334336,0,86,40001.7365856481,2009-07-07,17:40:41
39.973402,116.334343,0,87,40001.7366435185,2009-07-07,17:40:46
39.973375,116.334366,0,87,40001.7367013889,2009-07-07,17:40:51
39.973378,116.334344,0,86,40001.7367592593,2009-07-07,17:40:56
39.973352,116.334344,0,84,40001.7368171296,2009-07-07,17:41:01
39.973374,116.334371,0,84,40001.736875,2009-07-07,17:41:06
39.973429,116.334362,0,79,40001.7369328704,2009-07-07,17:41:11
39.973447,116.334382,0,76,40001.7369907407,2009-07-07,17:41:16
39.973422,116.334422,0,77,40001.7370486111,2009-07-07,17:41:21
39.97341,116.33444,0,77,40001.7371064815,2009-07-07,17:41:26
39.973408,116.334454,0,79,40001.7371643518,2009-07-07,17:41:31
39.973431,116.334452,0,76,40001.7372222222,2009-07-07,17:41:36
39.973436,116.334459,0,76,40001.7372800926,2009-07-07,17:41:41
39.973435,116.334463,0,76,40001.737337963,2009-07-07,17:41:46
39.973441,116.334465,0,76,40001.7373958333,2009-07-07,17:41:51
39.973449,116.33446,0,76,40001.7374537037,2009-07-07,17:41:56
39.97345,116.334457,0,77,40001.7375115741,2009-07-07,17:42:01
39.97345,116.334457,0,77,40001.7375462963,2009-07-07,17:42:04
39.97345,116.334461,0,77,40001.7375694444,2009-07-07,17:42:06
39.973439,116.334441,0,76,40001.7376273148,2009-07-07,17:42:11
39.973397,116.334383,0,77,40001.7376851852,2009-07-07,17:42:16
39.973374,116.334287,0,76,40001.7377430556,2009-07-07,17:42:21
39.97333,116.334256,0,76,40001.7378009259,2009-07-07,17:42:26
39.973367,116.334304,0,77,40001.7378587963,2009-07-07,17:42:31
39.97339,116.334291,0,75,40001.7379166667,2009-07-07,17:42:36
39.973377,116.334275,0,74,40001.737974537,2009-07-07,17:42:41
39.973377,116.334275,0,74,40001.7380092593,2009-07-07,17:42:44
39.97338,116.334282,0,73,40001.7380324074,2009-07-07,17:42:46
39.973381,116.334314,0,72,40001.7380902778,2009-07-07,17:42:51
39.973388,116.334307,0,72,40001.7381481482,2009-07-07,17:42:56
39.973388,116.334307,0,72,40001.7381828704,2009-07-07,17:42:59
39.973385,116.334312,0,72,40001.7382060185,2009-07-07,17:43:01
39.973392,116.334356,0,72,40001.7382638889,2009-07-07,17:43:06
39.973406,116.334382,0,73,40001.7383217593,2009-07-07,17:43:11
39.973412,116.334383,0,73,40001.7383796296,2009-07-07,17:43:16
39.973417,116.334377,0,73,40001.7384375,2009-07-07,17:43:21
39.973417,116.334377,0,73,40001.7384722222,2009-07-07,17:43:24
39.97342,116.334377,0,70,40001.7384953704,2009-07-07,17:43:26
39.973436,116.334375,0,69,40001.7385532407,2009-07-07,17:43:31
39.973432,116.334373,0,68,40001.7386111111,2009-07-07,17:43:36
39.973432,116.334373,0,68,40001.7386458333,2009-07-07,17:43:39
39.973431,116.334368,0,68,40001.7386689815,2009-07-07,17:43:41
39.97342,116.334339,0,67,40001.7387268519,2009-07-07,17:43:46
39.973404,116.334294,0,66,40001.7387847222,2009-07-07,17:43:51
39.97339,116.334279,0,65,40001.7388425926,2009-07-07,17:43:56
39.973391,116.334267,0,64,40001.738900463,2009-07-07,17:44:01
39.973391,116.334267,0,64,40001.7389351852,2009-07-07,17:44:04
39.973391,116.334272,0,64,40001.7389583333,2009-07-07,17:44:06
39.973394,116.334261,0,63,40001.7390162037,2009-07-07,17:44:11
39.973388,116.334249,0,64,40001.7390740741,2009-07-07,17:44:16
39.973393,116.334252,0,64,40001.7391319444,2009-07-07,17:44:21
39.973393,116.334252,0,64,40001.7391666667,2009-07-07,17:44:24
39.973355,116.334525,0,101,40001.7490856481,2009-07-07,17:58:41
39.973348,116.334601,0,96,40001.7491435185,2009-07-07,17:58:46
39.973335,116.334718,0,97,40001.7492013889,2009-07-07,17:58:51
39.973324,116.334843,0,98,40001.7492592593,2009-07-07,17:58:56
39.973316,116.334877,0,98,40001.7493171296,2009-07-07,17:59:01
39.973321,116.334868,0,98,40001.749375,2009-07-07,17:59:06
39.973335,116.334803,0,99,40001.7494328704,2009-07-07,17:59:11
39.973337,116.334776,0,100,40001.7494907407,2009-07-07,17:59:16
39.973388,116.334645,0,103,40001.7495486111,2009-07-07,17:59:21
39.973395,116.334631,0,104,40001.7496064815,2009-07-07,17:59:26
39.973429,116.334489,0,103,40001.7496643519,2009-07-07,17:59:31
39.973414,116.334435,0,102,40001.7497222222,2009-07-07,17:59:36
39.973384,116.334469,0,100,40001.7497800926,2009-07-07,17:59:41
39.973382,116.334456,0,99,40001.749837963,2009-07-07,17:59:46
39.973391,116.334445,0,97,40001.7498958333,2009-07-07,17:59:51
39.973362,116.334469,0,92,40001.7499537037,2009-07-07,17:59:56
39.973345,116.33445,0,93,40001.7500115741,2009-07-07,18:00:01
39.973348,116.33443,0,93,40001.7500694444,2009-07-07,18:00:06
39.973378,116.334456,0,91,40001.7501273148,2009-07-07,18:00:11
39.973388,116.334417,0,89,40001.7501851852,2009-07-07,18:00:16
39.973363,116.334432,0,88,40001.7502430556,2009-07-07,18:00:21
39.97335,116.334485,0,87,40001.7503009259,2009-07-07,18:00:26
39.973346,116.334462,0,87,40001.7503587963,2009-07-07,18:00:31
39.973357,116.334446,0,85,40001.7504166667,2009-07-07,18:00:36
39.973351,116.334472,0,84,40001.750474537,2009-07-07,18:00:41
39.973346,116.334558,0,84,40001.7505324074,2009-07-07,18:00:46
39.973351,116.334631,0,84,40001.7505902778,2009-07-07,18:00:51
39.973327,116.334754,0,85,40001.7506481481,2009-07-07,18:00:56
39.973342,116.334843,0,84,40001.7507060185,2009-07-07,18:01:01
39.973367,116.334837,0,84,40001.7507638889,2009-07-07,18:01:06
39.973395,116.334732,0,83,40001.7508217593,2009-07-07,18:01:11
39.973386,116.334722,0,82,40001.7508796296,2009-07-07,18:01:16
39.973383,116.334689,0,82,40001.7509375,2009-07-07,18:01:21
39.973354,116.33456,0,84,40001.7509953704,2009-07-07,18:01:26
39.97335,116.334499,0,86,40001.7510532407,2009-07-07,18:01:31
39.973351,116.334439,0,88,40001.7511111111,2009-07-07,18:01:36
39.973332,116.334383,0,90,40001.7511689815,2009-07-07,18:01:41
39.973337,116.334321,0,92,40001.7512268518,2009-07-07,18:01:46
39.97333,116.334302,0,93,40001.7512847222,2009-07-07,18:01:51
39.973345,116.33431,0,92,40001.7513425926,2009-07-07,18:01:56
39.973318,116.334299,0,94,40001.751400463,2009-07-07,18:02:01
39.97333,116.33427,0,96,40001.7514583333,2009-07-07,18:02:06
39.973342,116.334248,0,100,40001.7515162037,2009-07-07,18:02:11
39.97336,116.334165,0,103,40001.7515740741,2009-07-07,18:02:16
39.97335,116.334121,0,110,40001.7516319444,2009-07-07,18:02:21
39.973323,116.334123,0,113,40001.7516898148,2009-07-07,18:02:26
39.973296,116.334158,0,116,40001.7517476852,2009-07-07,18:02:31
39.973289,116.334196,0,120,40001.7518055556,2009-07-07,18:02:36
39.973303,116.334268,0,124,40001.7518634259,2009-07-07,18:02:41
39.97333,116.334324,0,126,40001.7519212963,2009-07-07,18:02:46
39.973346,116.334348,0,127,40001.7519791667,2009-07-07,18:02:51
39.973335,116.334269,0,127,40001.752037037,2009-07-07,18:02:56
39.973304,116.334235,0,128,40001.7520949074,2009-07-07,18:03:01
39.973278,116.334207,0,128,40001.7521527778,2009-07-07,18:03:06
39.973314,116.334195,0,128,40001.7522106481,2009-07-07,18:03:11
39.973327,116.334237,0,129,40001.7522685185,2009-07-07,18:03:16
39.97335,116.334336,0,130,40001.7523263889,2009-07-07,18:03:21
39.973382,116.334338,0,131,40001.7523842593,2009-07-07,18:03:26
39.97343,116.334396,0,130,40001.7524421296,2009-07-07,18:03:31
39.973459,116.334428,0,129,40001.7525,2009-07-07,18:03:36
39.973476,116.334407,0,128,40001.7525578704,2009-07-07,18:03:41
39.973454,116.334415,0,129,40001.7526157407,2009-07-07,18:03:46
39.973429,116.33445,0,129,40001.7526736111,2009-07-07,18:03:51
39.973403,116.334436,0,130,40001.7527314815,2009-07-07,18:03:56
39.973405,116.334388,0,130,40001.7527893518,2009-07-07,18:04:01
39.97339,116.334384,0,130,40001.7528472222,2009-07-07,18:04:06
39.973392,116.334406,0,132,40001.7529050926,2009-07-07,18:04:11
39.973401,116.334375,0,136,40001.752962963,2009-07-07,18:04:16
39.973401,116.334375,0,136,40001.7529976852,2009-07-07,18:04:19
39.973393,116.334372,0,136,40001.7530208333,2009-07-07,18:04:21
39.973391,116.334313,0,138,40001.7530787037,2009-07-07,18:04:26
39.973422,116.334334,0,136,40001.7531365741,2009-07-07,18:04:31
39.97344,116.334405,0,134,40001.7531944444,2009-07-07,18:04:36
39.973439,116.334413,0,134,40001.7532523148,2009-07-07,18:04:41
39.973433,116.334418,0,133,40001.7533101852,2009-07-07,18:04:46
39.973428,116.33442,0,133,40001.7533680556,2009-07-07,18:04:51
39.973428,116.33442,0,133,40001.7534027778,2009-07-07,18:04:54
39.973421,116.334425,0,134,40001.7534259259,2009-07-07,18:04:56
39.973437,116.334373,0,134,40001.7534837963,2009-07-07,18:05:01
39.97342,116.33437,0,134,40001.7535416667,2009-07-07,18:05:06
39.973393,116.33438,0,134,40001.753599537,2009-07-07,18:05:11
39.973427,116.334341,0,134,40001.7536574074,2009-07-07,18:05:16
39.973425,116.334341,0,134,40001.7537152778,2009-07-07,18:05:21
39.973425,116.334341,0,134,40001.75375,2009-07-07,18:05:24
39.973424,116.334334,0,136,40001.7537731482,2009-07-07,18:05:26
39.973333,116.334312,0,137,40001.7538310185,2009-07-07,18:05:31
39.973383,116.334257,0,137,40001.7538888889,2009-07-07,18:05:36
39.97346,116.334261,0,135,40001.7539467593,2009-07-07,18:05:41
39.973442,116.33435,0,134,40001.7540046296,2009-07-07,18:05:46
39.973451,116.334353,0,134,40001.7540625,2009-07-07,18:05:51
39.973451,116.334353,0,134,40001.7540972222,2009-07-07,18:05:54
39.973452,116.334346,0,135,40001.7541203704,2009-07-07,18:05:56
39.973472,116.334387,0,134,40001.7541782407,2009-07-07,18:06:01
39.973455,116.334419,0,132,40001.7542361111,2009-07-07,18:06:06
39.973455,116.334419,0,132,40001.7542708333,2009-07-07,18:06:09
39.973457,116.334424,0,133,40001.7542939815,2009-07-07,18:06:11
39.973422,116.334398,0,133,40001.7543518519,2009-07-07,18:06:16
39.973454,116.334376,0,133,40001.7544097222,2009-07-07,18:06:21
39.973477,116.334384,0,132,40001.7544675926,2009-07-07,18:06:26
39.973462,116.334397,0,133,40001.754525463,2009-07-07,18:06:31
39.973422,116.334377,0,133,40001.7545833333,2009-07-07,18:06:36
39.973399,116.334377,0,133,40001.7546412037,2009-07-07,18:06:41
39.973459,116.334327,0,131,40001.7546990741,2009-07-07,18:06:46
39.973473,116.334328,0,131,40001.7547569444,2009-07-07,18:06:51
39.97354,116.334273,0,132,40001.7548148148,2009-07-07,18:06:56
39.973566,116.33433,0,131,40001.7548726852,2009-07-07,18:07:01
39.97353,116.334383,0,127,40001.7549305556,2009-07-07,18:07:06
39.973509,116.334444,0,128,40001.7549884259,2009-07-07,18:07:11
39.973476,116.334404,0,128,40001.7550462963,2009-07-07,18:07:16
39.973444,116.334383,0,127,40001.7551041667,2009-07-07,18:07:21
39.973434,116.334392,0,126,40001.755162037,2009-07-07,18:07:26
39.973441,116.334417,0,127,40001.7552199074,2009-07-07,18:07:31
39.973488,116.334324,0,125,40001.7552777778,2009-07-07,18:07:36
39.973482,116.334292,0,125,40001.7553356481,2009-07-07,18:07:41
39.973343,116.334113,0,80,40001.7558564815,2009-07-07,18:08:26
39.973442,116.33429,0,91,40001.7559143519,2009-07-07,18:08:31
39.97347,116.334327,0,94,40001.7559722222,2009-07-07,18:08:36
39.973461,116.33429,0,76,40001.7560300926,2009-07-07,18:08:41
39.97345,116.334261,0,72,40001.756087963,2009-07-07,18:08:46
39.973421,116.334322,0,82,40001.7561458333,2009-07-07,18:08:51
39.973417,116.334294,0,80,40001.7562037037,2009-07-07,18:08:56
39.973439,116.33425,0,78,40001.7562615741,2009-07-07,18:09:01
39.973417,116.334274,0,80,40001.7563194444,2009-07-07,18:09:06
39.97342,116.334283,0,81,40001.7563773148,2009-07-07,18:09:11
39.973422,116.33429,0,81,40001.7564351852,2009-07-07,18:09:16
39.973429,116.334296,0,82,40001.7564930556,2009-07-07,18:09:21
39.97343,116.334301,0,82,40001.7565509259,2009-07-07,18:09:26
39.97343,116.334301,0,82,40001.7565856481,2009-07-07,18:09:29
39.973435,116.334304,0,82,40001.7566087963,2009-07-07,18:09:31
39.973439,116.334285,0,82,40001.7566666667,2009-07-07,18:09:36
39.973454,116.334205,0,79,40001.756724537,2009-07-07,18:09:41
39.973475,116.334232,0,83,40001.7567824074,2009-07-07,18:09:46
39.973475,116.334232,0,83,40001.7568171296,2009-07-07,18:09:49
39.97348,116.334238,0,82,40001.7568402778,2009-07-07,18:09:51
39.973471,116.334339,0,74,40001.7568981481,2009-07-07,18:09:56
39.973462,116.33427,0,71,40001.7569560185,2009-07-07,18:10:01
39.973428,116.334306,0,60,40001.7570138889,2009-07-07,18:10:06
39.973388,116.334424,0,36,40001.7570717593,2009-07-07,18:10:11
39.973361,116.334489,0,27,40001.7571296296,2009-07-07,18:10:16
39.973361,116.334456,0,21,40001.7571875,2009-07-07,18:10:21
39.973377,116.334436,0,18,40001.7572453704,2009-07-07,18:10:26
39.973377,116.334436,0,18,40001.7572800926,2009-07-07,18:10:29
39.973373,116.334443,0,19,40001.7573032407,2009-07-07,18:10:31
39.97337,116.334465,0,21,40001.7573611111,2009-07-07,18:10:36
39.97337,116.334465,0,21,40001.7573958333,2009-07-07,18:10:39
39.973368,116.334457,0,21,40001.7574189815,2009-07-07,18:10:41
39.973371,116.334438,0,21,40001.7574768519,2009-07-07,18:10:46
39.973371,116.334438,0,21,40001.7575115741,2009-07-07,18:10:49
39.973364,116.334439,0,20,40001.7575347222,2009-07-07,18:10:51
39.97337,116.334428,0,22,40001.7575925926,2009-07-07,18:10:56
39.973381,116.334436,0,24,40001.757650463,2009-07-07,18:11:01
39.973381,116.334436,0,24,40001.7576851852,2009-07-07,18:11:04
39.973385,116.334433,0,24,40001.7577083333,2009-07-07,18:11:06
39.973394,116.33442,0,24,40001.7577662037,2009-07-07,18:11:11
39.973397,116.334404,0,26,40001.7578240741,2009-07-07,18:11:16
39.973388,116.334413,0,28,40001.7578819444,2009-07-07,18:11:21
39.973389,116.334433,0,31,40001.7579398148,2009-07-07,18:11:26
39.973381,116.334437,0,32,40001.7579976852,2009-07-07,18:11:31
39.973381,116.334437,0,32,40001.7580324074,2009-07-07,18:11:34
39.973384,116.334433,0,32,40001.7580555556,2009-07-07,18:11:36
39.973395,116.334461,0,33,40001.7581134259,2009-07-07,18:11:41
39.973393,116.334485,0,33,40001.7581712963,2009-07-07,18:11:46
39.973392,116.334487,0,33,40001.7582291667,2009-07-07,18:11:51
39.973392,116.334487,0,33,40001.7582638889,2009-07-07,18:11:54
39.973394,116.334488,0,33,40001.758287037,2009-07-07,18:11:56
39.973401,116.334477,0,33,40001.7583449074,2009-07-07,18:12:01
39.973406,116.334526,0,33,40001.7584027778,2009-07-07,18:12:06
39.973403,116.334544,0,33,40001.7584606481,2009-07-07,18:12:11
39.9734,116.334523,0,33,40001.7585185185,2009-07-07,18:12:16
39.9734,116.334523,0,33,40001.7585532407,2009-07-07,18:12:19
39.9734,116.334529,0,33,40001.7585763889,2009-07-07,18:12:21
39.973381,116.334599,0,34,40001.7586342593,2009-07-07,18:12:26
39.973388,116.334619,0,35,40001.7586921296,2009-07-07,18:12:31
39.973377,116.334747,0,35,40001.75875,2009-07-07,18:12:36
39.97338,116.334856,0,36,40001.7588078704,2009-07-07,18:12:41
39.97339,116.334839,0,36,40001.7588657407,2009-07-07,18:12:46
39.973394,116.334831,0,36,40001.7589236111,2009-07-07,18:12:51
39.973396,116.33483,0,36,40001.7589814815,2009-07-07,18:12:56
39.973396,116.33483,0,36,40001.7590162037,2009-07-07,18:12:59
39.973396,116.334835,0,36,40001.7590393518,2009-07-07,18:13:01
39.973397,116.334854,0,36,40001.7590972222,2009-07-07,18:13:06
39.973391,116.334835,0,33,40001.7591550926,2009-07-07,18:13:11
39.973369,116.334789,0,30,40001.759212963,2009-07-07,18:13:16
39.973369,116.334787,0,30,40001.7592708333,2009-07-07,18:13:21
39.973369,116.334787,0,30,40001.7593055556,2009-07-07,18:13:24
39.973377,116.334784,0,29,40001.7593287037,2009-07-07,18:13:26
39.973369,116.334743,0,28,40001.7593865741,2009-07-07,18:13:31
39.973377,116.334691,0,27,40001.7594444444,2009-07-07,18:13:36
39.973377,116.334691,0,27,40001.7594791667,2009-07-07,18:13:39
39.97338,116.334688,0,26,40001.7595023148,2009-07-07,18:13:41
39.973388,116.334658,0,26,40001.7595601852,2009-07-07,18:13:46
39.9734,116.334631,0,25,40001.7596180556,2009-07-07,18:13:51
39.9734,116.334631,0,25,40001.7596527778,2009-07-07,18:13:54
39.9734,116.334632,0,25,40001.7596759259,2009-07-07,18:13:56
39.973412,116.33458,0,23,40001.7597337963,2009-07-07,18:14:01
39.973373,116.334616,0,25,40001.7597916667,2009-07-07,18:14:06
39.973403,116.334288,0,121,40001.7634953704,2009-07-07,18:19:26
39.97343,116.334194,0,120,40001.7635532407,2009-07-07,18:19:31
39.973413,116.334113,0,120,40001.7636111111,2009-07-07,18:19:36
39.97339,116.334032,0,119,40001.7636689815,2009-07-07,18:19:41
39.97336,116.333998,0,118,40001.7637268519,2009-07-07,18:19:46
39.973337,116.333947,0,119,40001.7637847222,2009-07-07,18:19:51
39.973358,116.333951,0,122,40001.7638425926,2009-07-07,18:19:56
39.973394,116.333912,0,123,40001.763900463,2009-07-07,18:20:01
39.973421,116.333854,0,124,40001.7639583333,2009-07-07,18:20:06
39.973433,116.333915,0,124,40001.7640162037,2009-07-07,18:20:11
39.973445,116.333931,0,125,40001.7640740741,2009-07-07,18:20:16
39.973476,116.334063,0,126,40001.7641319444,2009-07-07,18:20:21
39.973487,116.33416,0,128,40001.7641898148,2009-07-07,18:20:26
39.973494,116.334258,0,130,40001.7642476852,2009-07-07,18:20:31
39.973483,116.334389,0,131,40001.7643055556,2009-07-07,18:20:36
39.973462,116.33451,0,133,40001.7643634259,2009-07-07,18:20:41
39.973456,116.334566,0,135,40001.7644212963,2009-07-07,18:20:46
39.973456,116.334566,0,135,40001.7644560185,2009-07-07,18:20:49
39.97345,116.334561,0,136,40001.7644791667,2009-07-07,18:20:51
39.973442,116.334647,0,136,40001.764537037,2009-07-07,18:20:56
39.973444,116.334709,0,137,40001.7645949074,2009-07-07,18:21:01
39.97344,116.33474,0,138,40001.7646527778,2009-07-07,18:21:06
39.973432,116.334689,0,137,40001.7647106481,2009-07-07,18:21:11
39.973441,116.334629,0,137,40001.7647685185,2009-07-07,18:21:16
39.973448,116.334533,0,137,40001.7648263889,2009-07-07,18:21:21
39.973454,116.334473,0,137,40001.7648842593,2009-07-07,18:21:26
39.97345,116.334382,0,136,40001.7649421296,2009-07-07,18:21:31
39.973442,116.334305,0,135,40001.765,2009-07-07,18:21:36
39.973458,116.334147,0,135,40001.7650578704,2009-07-07,18:21:41
39.973459,116.333972,0,134,40001.7651157407,2009-07-07,18:21:46
39.973451,116.333908,0,133,40001.7651736111,2009-07-07,18:21:51
39.973461,116.333999,0,134,40001.7652314815,2009-07-07,18:21:56
39.97347,116.334035,0,134,40001.7652893519,2009-07-07,18:22:01
39.973481,116.334023,0,135,40001.7653472222,2009-07-07,18:22:06
39.973476,116.33407,0,133,40001.7654050926,2009-07-07,18:22:11
39.973475,116.334065,0,133,40001.765462963,2009-07-07,18:22:16
39.973472,116.334064,0,133,40001.7655208333,2009-07-07,18:22:21
39.973472,116.334064,0,133,40001.7655555556,2009-07-07,18:22:24
39.973473,116.334064,0,133,40001.7655787037,2009-07-07,18:22:26
39.973454,116.334148,0,133,40001.7656365741,2009-07-07,18:22:31
39.973463,116.334091,0,132,40001.7656944444,2009-07-07,18:22:36
39.973452,116.334118,0,131,40001.7657523148,2009-07-07,18:22:41
39.973451,116.33413,0,131,40001.7658101852,2009-07-07,18:22:46
39.973441,116.334173,0,132,40001.7658680556,2009-07-07,18:22:51
39.973461,116.334259,0,131,40001.7659259259,2009-07-07,18:22:56
39.973459,116.334369,0,129,40001.7659837963,2009-07-07,18:23:01
39.97346,116.334482,0,130,40001.7660416667,2009-07-07,18:23:06
39.973459,116.33417,0,131,40001.766099537,2009-07-07,18:23:11
39.973465,116.33404,0,131,40001.7661574074,2009-07-07,18:23:16
39.973454,116.333974,0,132,40001.7662152778,2009-07-07,18:23:21
39.973453,116.33403,0,131,40001.7662731481,2009-07-07,18:23:26
39.973446,116.334095,0,132,40001.7663310185,2009-07-07,18:23:31
39.973444,116.334105,0,134,40001.7663888889,2009-07-07,18:23:36
39.973428,116.334104,0,133,40001.7664467593,2009-07-07,18:23:41
39.973427,116.334146,0,133,40001.7665046296,2009-07-07,18:23:46
39.973427,116.334146,0,133,40001.7665393518,2009-07-07,18:23:49
39.973426,116.334147,0,133,40001.7665625,2009-07-07,18:23:51
39.973417,116.334214,0,134,40001.7666203704,2009-07-07,18:23:56
39.973417,116.334214,0,134,40001.7666550926,2009-07-07,18:23:59
39.973412,116.334217,0,135,40001.7666782407,2009-07-07,18:24:01
39.973413,116.334326,0,133,40001.7667361111,2009-07-07,18:24:06
39.973405,116.334377,0,133,40001.7667939815,2009-07-07,18:24:11
39.973407,116.334331,0,133,40001.7668518518,2009-07-07,18:24:16
39.973412,116.334385,0,133,40001.7669097222,2009-07-07,18:24:21
39.973406,116.33451,0,133,40001.7669675926,2009-07-07,18:24:26
39.973399,116.334525,0,132,40001.767025463,2009-07-07,18:24:31
39.973401,116.334393,0,135,40001.7670833333,2009-07-07,18:24:36
39.973417,116.334331,0,135,40001.7671412037,2009-07-07,18:24:41
39.97342,116.334405,0,134,40001.7671990741,2009-07-07,18:24:46
39.973441,116.334372,0,133,40001.7672569444,2009-07-07,18:24:51
39.973431,116.334408,0,133,40001.7673148148,2009-07-07,18:24:56
39.97343,116.334442,0,134,40001.7673726852,2009-07-07,18:25:01
39.973416,116.334482,0,134,40001.7674305556,2009-07-07,18:25:06
39.973416,116.334482,0,134,40001.7674652778,2009-07-07,18:25:09
39.973418,116.334485,0,135,40001.7674884259,2009-07-07,18:25:11
39.973433,116.334399,0,133,40001.7675462963,2009-07-07,18:25:16
39.973433,116.334399,0,133,40001.7675810185,2009-07-07,18:25:19
39.973436,116.334396,0,134,40001.7676041667,2009-07-07,18:25:21
39.973443,116.334355,0,133,40001.767662037,2009-07-07,18:25:26
39.973451,116.334382,0,134,40001.7677199074,2009-07-07,18:25:31
39.973446,116.334321,0,134,40001.7677777778,2009-07-07,18:25:36
39.973446,116.334321,0,134,40001.7678125,2009-07-07,18:25:39
39.973448,116.334321,0,136,40001.7678356481,2009-07-07,18:25:41
39.973449,116.334292,0,137,40001.7678935185,2009-07-07,18:25:46
39.97345,116.334234,0,136,40001.7679513889,2009-07-07,18:25:51
39.973438,116.334126,0,136,40001.7680092593,2009-07-07,18:25:56
39.973429,116.334121,0,136,40001.7680671296,2009-07-07,18:26:01
39.973445,116.334051,0,136,40001.768125,2009-07-07,18:26:06
39.973474,116.334242,0,134,40001.7681828704,2009-07-07,18:26:11
39.973474,116.33442,0,135,40001.7682407407,2009-07-07,18:26:16
39.973476,116.334505,0,135,40001.7682986111,2009-07-07,18:26:21
39.973462,116.334682,0,135,40001.7683564815,2009-07-07,18:26:26
39.973468,116.334693,0,135,40001.7684143518,2009-07-07,18:26:31
39.973471,116.334658,0,133,40001.7684722222,2009-07-07,18:26:36
39.973461,116.334618,0,133,40001.7685300926,2009-07-07,18:26:41
39.973458,116.334578,0,135,40001.768587963,2009-07-07,18:26:46
39.973448,116.334434,0,134,40001.7686458333,2009-07-07,18:26:51
39.973445,116.334347,0,131,40001.7687037037,2009-07-07,18:26:56
39.973445,116.334261,0,131,40001.7687615741,2009-07-07,18:27:01
39.973433,116.334085,0,130,40001.7688194444,2009-07-07,18:27:06
39.973449,116.333888,0,129,40001.7688773148,2009-07-07,18:27:11
39.97345,116.333815,0,128,40001.7689351852,2009-07-07,18:27:16
39.973454,116.333922,0,129,40001.7689930556,2009-07-07,18:27:21
39.973464,116.334076,0,129,40001.7690509259,2009-07-07,18:27:26
39.973472,116.334101,0,129,40001.7691087963,2009-07-07,18:27:31
39.973472,116.334101,0,129,40001.7691666667,2009-07-07,18:27:36
39.973471,116.334103,0,129,40001.769224537,2009-07-07,18:27:41
39.973471,116.334103,0,129,40001.7692592593,2009-07-07,18:27:44
39.973468,116.334111,0,129,40001.7692824074,2009-07-07,18:27:46
39.973456,116.334094,0,125,40001.7693402778,2009-07-07,18:27:51
39.973468,116.334139,0,119,40001.7693981482,2009-07-07,18:27:56
39.973477,116.334135,0,117,40001.7694560185,2009-07-07,18:28:01
39.973489,116.334242,0,115,40001.7695138889,2009-07-07,18:28:06
39.973495,116.334327,0,110,40001.7695717593,2009-07-07,18:28:11
39.973518,116.334399,0,109,40001.7696296296,2009-07-07,18:28:16
39.973521,116.334427,0,108,40001.7696875,2009-07-07,18:28:21
39.973527,116.334432,0,108,40001.7697453704,2009-07-07,18:28:26
39.973527,116.334432,0,108,40001.7697800926,2009-07-07,18:28:29
39.97353,116.334428,0,108,40001.7698032407,2009-07-07,18:28:31
39.97353,116.334385,0,108,40001.7698611111,2009-07-07,18:28:36
39.973536,116.334365,0,108,40001.7699189815,2009-07-07,18:28:41
39.973553,116.334352,0,108,40001.7699768519,2009-07-07,18:28:46
39.973553,116.334352,0,108,40001.7700115741,2009-07-07,18:28:49
39.973555,116.334353,0,108,40001.7700347222,2009-07-07,18:28:51
39.97356,116.334417,0,108,40001.7700925926,2009-07-07,18:28:56
39.97358,116.334389,0,109,40001.770150463,2009-07-07,18:29:01
39.973574,116.334471,0,109,40001.7702083333,2009-07-07,18:29:06
39.973576,116.334492,0,109,40001.7702662037,2009-07-07,18:29:11
39.973536,116.334573,0,109,40001.7703240741,2009-07-07,18:29:16
39.973538,116.33462,0,109,40001.7703819444,2009-07-07,18:29:21
39.97349,116.334378,0,115,40001.7725810185,2009-07-07,18:32:31
39.973473,116.334274,0,118,40001.7726388889,2009-07-07,18:32:36
39.973483,116.334266,0,119,40001.7726967593,2009-07-07,18:32:41
39.973482,116.334257,0,122,40001.7727546296,2009-07-07,18:32:46
39.973463,116.334256,0,123,40001.7728125,2009-07-07,18:32:51
39.973434,116.334158,0,123,40001.7728703704,2009-07-07,18:32:56
39.973428,116.334094,0,128,40001.7729282407,2009-07-07,18:33:01
39.973435,116.334042,0,131,40001.7729861111,2009-07-07,18:33:06
39.973452,116.334025,0,135,40001.7730439815,2009-07-07,18:33:11
39.973483,116.334023,0,139,40001.7731018519,2009-07-07,18:33:16
39.97351,116.33401,0,142,40001.7731597222,2009-07-07,18:33:21
39.973503,116.334068,0,143,40001.7732175926,2009-07-07,18:33:26
39.973499,116.334052,0,144,40001.773275463,2009-07-07,18:33:31
39.973532,116.333989,0,145,40001.7733333333,2009-07-07,18:33:36
39.973543,116.334069,0,144,40001.7733912037,2009-07-07,18:33:41
39.973546,116.334021,0,146,40001.7734490741,2009-07-07,18:33:46
39.973508,116.333987,0,151,40001.7735069444,2009-07-07,18:33:51
39.973462,116.334005,0,156,40001.7735648148,2009-07-07,18:33:56
39.973422,116.333929,0,160,40001.7736226852,2009-07-07,18:34:01
39.973406,116.333886,0,161,40001.7736805556,2009-07-07,18:34:06
39.973404,116.333872,0,162,40001.7737384259,2009-07-07,18:34:11
39.973417,116.333838,0,162,40001.7737962963,2009-07-07,18:34:16
39.973426,116.333867,0,163,40001.7738541667,2009-07-07,18:34:21
39.97343,116.333883,0,164,40001.773912037,2009-07-07,18:34:26
39.97343,116.333883,0,164,40001.7739467593,2009-07-07,18:34:29
39.973431,116.333877,0,164,40001.7739699074,2009-07-07,18:34:31
39.973428,116.333863,0,164,40001.7740277778,2009-07-07,18:34:36
39.973445,116.333849,0,164,40001.7740856481,2009-07-07,18:34:41
39.973445,116.333849,0,164,40001.7741203704,2009-07-07,18:34:44
39.97345,116.333841,0,164,40001.7741435185,2009-07-07,18:34:46
39.973432,116.333821,0,169,40001.7742013889,2009-07-07,18:34:51
39.973426,116.333785,0,173,40001.7742592593,2009-07-07,18:34:56
39.973426,116.333785,0,173,40001.7742939815,2009-07-07,18:34:59
39.973421,116.333783,0,176,40001.7743171296,2009-07-07,18:35:01
39.973401,116.333755,0,177,40001.774375,2009-07-07,18:35:06
39.973403,116.333743,0,177,40001.7744328704,2009-07-07,18:35:11
39.973416,116.333738,0,177,40001.7744907407,2009-07-07,18:35:16
39.973423,116.333764,0,178,40001.7745486111,2009-07-07,18:35:21
39.973433,116.333778,0,178,40001.7746064815,2009-07-07,18:35:26
39.973436,116.333774,0,178,40001.7746643518,2009-07-07,18:35:31
39.973438,116.333767,0,178,40001.7747222222,2009-07-07,18:35:36
39.973438,116.333767,0,178,40001.7747569444,2009-07-07,18:35:39
39.973439,116.33376,0,178,40001.7747800926,2009-07-07,18:35:41
39.973412,116.333642,0,179,40001.774837963,2009-07-07,18:35:46
39.973369,116.333632,0,182,40001.7748958333,2009-07-07,18:35:51
39.973386,116.333508,0,180,40001.7749537037,2009-07-07,18:35:56
39.973442,116.333472,0,180,40001.7750115741,2009-07-07,18:36:01
39.973485,116.333444,0,179,40001.7750694444,2009-07-07,18:36:06
39.973535,116.333439,0,179,40001.7751273148,2009-07-07,18:36:11
39.97356,116.33345,0,179,40001.7751851852,2009-07-07,18:36:16
39.97356,116.33345,0,179,40001.7752199074,2009-07-07,18:36:19
39.973565,116.333452,0,181,40001.7752430556,2009-07-07,18:36:21
39.973566,116.333469,0,183,40001.7753009259,2009-07-07,18:36:26
39.973549,116.333441,0,185,40001.7753587963,2009-07-07,18:36:31
39.973541,116.333429,0,186,40001.7754166667,2009-07-07,18:36:36
39.97353,116.33342,0,188,40001.775474537,2009-07-07,18:36:41
39.973481,116.333402,0,189,40001.7755324074,2009-07-07,18:36:46
39.973467,116.333245,0,185,40001.7755902778,2009-07-07,18:36:51
39.97346,116.333112,0,185,40001.7756481481,2009-07-07,18:36:56
39.973433,116.33309,0,188,40001.7757060185,2009-07-07,18:37:01
39.973431,116.33302,0,188,40001.7757638889,2009-07-07,18:37:06
39.973433,116.332948,0,188,40001.7758217593,2009-07-07,18:37:11
39.973454,116.332872,0,188,40001.7758796296,2009-07-07,18:37:16
39.973421,116.332857,0,191,40001.7759375,2009-07-07,18:37:21
39.973403,116.33282,0,192,40001.7759953704,2009-07-07,18:37:26
39.973403,116.332778,0,191,40001.7760532407,2009-07-07,18:37:31
39.973398,116.332788,0,193,40001.7761111111,2009-07-07,18:37:36
39.973424,116.332793,0,196,40001.7761689815,2009-07-07,18:37:41
39.973436,116.332704,0,201,40001.7762268518,2009-07-07,18:37:46
39.973438,116.332642,0,200,40001.7762847222,2009-07-07,18:37:51
39.973418,116.332764,0,201,40001.7763425926,2009-07-07,18:37:56
39.973403,116.332886,0,202,40001.776400463,2009-07-07,18:38:01
39.973391,116.332909,0,201,40001.7764583333,2009-07-07,18:38:06
39.973395,116.332946,0,201,40001.7765162037,2009-07-07,18:38:11
39.973416,116.333081,0,202,40001.7765740741,2009-07-07,18:38:16
39.973414,116.333332,0,203,40001.7766319444,2009-07-07,18:38:21
39.973401,116.333447,0,204,40001.7766898148,2009-07-07,18:38:26
39.973396,116.333429,0,206,40001.7767476852,2009-07-07,18:38:31
39.973373,116.333447,0,207,40001.7768055556,2009-07-07,18:38:36
39.973406,116.33338,0,206,40001.7768634259,2009-07-07,18:38:41
39.973447,116.333439,0,206,40001.7769212963,2009-07-07,18:38:46
39.973449,116.333477,0,206,40001.7769791667,2009-07-07,18:38:51
39.973464,116.333582,0,206,40001.777037037,2009-07-07,18:38:56
39.973471,116.333655,0,204,40001.7770949074,2009-07-07,18:39:01
39.973465,116.333504,0,211,40001.7771527778,2009-07-07,18:39:06
39.973464,116.333278,0,219,40001.7772106482,2009-07-07,18:39:11
39.973462,116.33326,0,220,40001.7772685185,2009-07-07,18:39:16
39.973465,116.333296,0,218,40001.7773263889,2009-07-07,18:39:21
39.973479,116.333322,0,218,40001.7773842593,2009-07-07,18:39:26
39.973484,116.333273,0,217,40001.7774421296,2009-07-07,18:39:31
39.973479,116.333341,0,220,40001.7775,2009-07-07,18:39:36
39.973484,116.333397,0,221,40001.7775578704,2009-07-07,18:39:41
39.973474,116.333543,0,223,40001.7776157407,2009-07-07,18:39:46
39.973474,116.333598,0,224,40001.7776736111,2009-07-07,18:39:51
39.973478,116.333607,0,228,40001.7777314815,2009-07-07,18:39:56
39.973474,116.33353,0,231,40001.7777893519,2009-07-07,18:40:01
39.97348,116.33357,0,235,40001.7778472222,2009-07-07,18:40:06
39.973473,116.333441,0,237,40001.7779050926,2009-07-07,18:40:11
39.973472,116.333275,0,238,40001.777962963,2009-07-07,18:40:16
39.97348,116.333158,0,239,40001.7780208333,2009-07-07,18:40:21
39.973481,116.332972,0,241,40001.7780787037,2009-07-07,18:40:26
39.973475,116.332855,0,246,40001.7781365741,2009-07-07,18:40:31
39.973475,116.332646,0,259,40001.7781944444,2009-07-07,18:40:36
39.973464,116.332616,0,260,40001.7782523148,2009-07-07,18:40:41
39.973461,116.332625,0,260,40001.7783101852,2009-07-07,18:40:46
39.97346,116.332628,0,260,40001.7783680556,2009-07-07,18:40:51
39.973463,116.332632,0,261,40001.7784259259,2009-07-07,18:40:56
39.973463,116.332632,0,261,40001.7784606481,2009-07-07,18:40:59
39.973462,116.332634,0,261,40001.7784837963,2009-07-07,18:41:01
39.97346,116.33274,0,262,40001.7785416667,2009-07-07,18:41:06
39.973458,116.332837,0,264,40001.778599537,2009-07-07,18:41:11
39.973474,116.332968,0,267,40001.7786574074,2009-07-07,18:41:16
39.973416,116.333042,0,225,40001.7823611111,2009-07-07,18:46:36
39.973333,116.333305,0,225,40001.7824189815,2009-07-07,18:46:41
39.973322,116.333352,0,225,40001.7824768518,2009-07-07,18:46:46
39.973362,116.333336,0,224,40001.7825347222,2009-07-07,18:46:51
39.97353,116.333268,0,223,40001.7825925926,2009-07-07,18:46:56
39.973542,116.333179,0,223,40001.7829398148,2009-07-07,18:47:26
39.973389,116.333179,0,223,40001.7829976852,2009-07-07,18:47:31
39.973373,116.333217,0,223,40001.7830555556,2009-07-07,18:47:36
39.973445,116.333276,0,224,40001.7831134259,2009-07-07,18:47:41
39.973481,116.333356,0,225,40001.7831712963,2009-07-07,18:47:46
39.973462,116.333322,0,225,40001.7832291667,2009-07-07,18:47:51
39.97349,116.333367,0,224,40001.783287037,2009-07-07,18:47:56
39.973499,116.333461,0,224,40001.7833449074,2009-07-07,18:48:01
39.973489,116.333472,0,224,40001.7834027778,2009-07-07,18:48:06
39.973455,116.333479,0,224,40001.7834606481,2009-07-07,18:48:11
39.97344,116.333494,0,225,40001.7835185185,2009-07-07,18:48:16
39.973394,116.333501,0,225,40001.7835763889,2009-07-07,18:48:21
39.973407,116.333526,0,225,40001.7836342593,2009-07-07,18:48:26
39.973324,116.334591,0,223,40001.7836921296,2009-07-07,18:48:31
39.973316,116.334631,0,214,40001.78375,2009-07-07,18:48:36
39.973319,116.334649,0,214,40001.784212963,2009-07-07,18:49:16
39.97332,116.334649,0,214,40001.7842708333,2009-07-07,18:49:21
39.97332,116.334649,0,214,40001.7843055556,2009-07-07,18:49:24
39.973322,116.334645,0,214,40001.7843287037,2009-07-07,18:49:26
39.973348,116.334666,0,215,40001.7843865741,2009-07-07,18:49:31
39.973392,116.334691,0,216,40001.7844444444,2009-07-07,18:49:36
39.97338,116.334702,0,217,40001.7845023148,2009-07-07,18:49:41
39.973297,116.334683,0,217,40001.7845601852,2009-07-07,18:49:46
39.973272,116.334668,0,216,40001.7846180556,2009-07-07,18:49:51
39.973233,116.334655,0,217,40001.7846759259,2009-07-07,18:49:56
39.973186,116.334634,0,218,40001.7847916667,2009-07-07,18:50:06
39.973217,116.334673,0,218,40001.7856018519,2009-07-07,18:51:16
39.973272,116.33475,0,219,40001.7856597222,2009-07-07,18:51:21
39.973344,116.334774,0,219,40001.7857175926,2009-07-07,18:51:26
39.973372,116.334812,0,220,40001.785775463,2009-07-07,18:51:31
39.973374,116.334813,0,220,40001.7858333333,2009-07-07,18:51:36
39.973374,116.334813,0,220,40001.7858680556,2009-07-07,18:51:39
39.973375,116.334809,0,220,40001.7858912037,2009-07-07,18:51:41
39.973376,116.334798,0,220,40001.7859490741,2009-07-07,18:51:46
39.973376,116.334801,0,220,40001.7860069444,2009-07-07,18:51:51
39.973375,116.334803,0,220,40001.7860648148,2009-07-07,18:51:56
39.973375,116.334803,0,220,40001.786099537,2009-07-07,18:51:59
39.973379,116.334805,0,219,40001.7861226852,2009-07-07,18:52:01
39.973405,116.334774,0,218,40001.7861805556,2009-07-07,18:52:06
39.973424,116.334763,0,218,40001.7862384259,2009-07-07,18:52:11
39.973427,116.33476,0,218,40001.7862962963,2009-07-07,18:52:16
39.973427,116.33476,0,218,40001.7863310185,2009-07-07,18:52:19
39.973424,116.334764,0,218,40001.7863541667,2009-07-07,18:52:21
39.97346,116.334789,0,219,40001.786412037,2009-07-07,18:52:26
39.973507,116.334815,0,220,40001.7864699074,2009-07-07,18:52:31
39.973532,116.334876,0,221,40001.7865277778,2009-07-07,18:52:36
39.973622,116.334867,0,221,40001.7865856481,2009-07-07,18:52:41
39.973622,116.334867,0,221,40001.7867939815,2009-07-07,18:52:59
39.973623,116.334875,0,221,40001.7868171296,2009-07-07,18:53:01
39.973638,116.334911,0,222,40001.786875,2009-07-07,18:53:06
39.973671,116.335028,0,223,40001.7869328704,2009-07-07,18:53:11
39.973676,116.335162,0,226,40001.7869907407,2009-07-07,18:53:16
39.973665,116.335278,0,229,40001.7870486111,2009-07-07,18:53:21
39.973695,116.335262,0,229,40001.7871064815,2009-07-07,18:53:26
39.973714,116.335277,0,230,40001.7871643519,2009-07-07,18:53:31
39.973741,116.335246,0,230,40001.7872222222,2009-07-07,18:53:36
39.973773,116.33521,0,230,40001.7872800926,2009-07-07,18:53:41
39.973756,116.335243,0,231,40001.7875115741,2009-07-07,18:54:01
39.973751,116.335243,0,231,40001.7876851852,2009-07-07,18:54:16
39.973749,116.335241,0,231,40001.7877430556,2009-07-07,18:54:21
39.973746,116.335239,0,231,40001.7878009259,2009-07-07,18:54:26
39.973746,116.335239,0,231,40001.788125,2009-07-07,18:54:54
39.973738,116.335237,0,231,40001.7881481481,2009-07-07,18:54:56
39.973694,116.335112,0,232,40001.7882060185,2009-07-07,18:55:01
39.973614,116.334991,0,232,40001.7882638889,2009-07-07,18:55:06
39.973602,116.334828,0,232,40001.7883217593,2009-07-07,18:55:11
39.973596,116.334698,0,233,40001.7883796296,2009-07-07,18:55:16
39.973605,116.334599,0,233,40001.7884375,2009-07-07,18:55:21
39.973635,116.334529,0,234,40001.7884953704,2009-07-07,18:55:26
39.973604,116.334513,0,234,40001.7885532407,2009-07-07,18:55:31
39.973578,116.334532,0,234,40001.7886111111,2009-07-07,18:55:36
39.973535,116.334529,0,233,40001.7886689815,2009-07-07,18:55:41
39.973502,116.33452,0,233,40001.7887268519,2009-07-07,18:55:46
39.97348,116.334587,0,233,40001.7887847222,2009-07-07,18:55:51
39.973476,116.334652,0,234,40001.7888425926,2009-07-07,18:55:56
39.973513,116.334751,0,236,40001.788900463,2009-07-07,18:56:01
39.973518,116.33483,0,238,40001.7889583333,2009-07-07,18:56:06
39.973502,116.33489,0,239,40001.7890162037,2009-07-07,18:56:11
39.973482,116.334954,0,240,40001.7890740741,2009-07-07,18:56:16
39.973459,116.335055,0,243,40001.7891319444,2009-07-07,18:56:21
39.97344,116.33508,0,245,40001.7891898148,2009-07-07,18:56:26
39.973435,116.335053,0,246,40001.7892476852,2009-07-07,18:56:31
39.973435,116.335053,0,246,40001.7892824074,2009-07-07,18:56:34
39.973439,116.335051,0,246,40001.7893055556,2009-07-07,18:56:36
39.973473,116.335043,0,246,40001.7893634259,2009-07-07,18:56:41
39.973513,116.335115,0,244,40001.7894212963,2009-07-07,18:56:46
39.973514,116.335197,0,242,40001.7894791667,2009-07-07,18:56:51
39.973508,116.335242,0,237,40001.789537037,2009-07-07,18:56:56
39.973524,116.335287,0,234,40001.7895949074,2009-07-07,18:57:01
39.973698,116.335096,0,244,40001.7896527778,2009-07-07,18:57:06
39.973784,116.334919,0,254,40001.7897106481,2009-07-07,18:57:11
39.973758,116.334839,0,261,40001.7897685185,2009-07-07,18:57:16
39.973758,116.334839,0,261,40001.7898032407,2009-07-07,18:57:19
39.973766,116.334842,0,265,40001.7898263889,2009-07-07,18:57:21
39.973802,116.334744,0,270,40001.7898842593,2009-07-07,18:57:26
39.973796,116.334715,0,271,40001.7899421296,2009-07-07,18:57:31
39.973777,116.334671,0,275,40001.79,2009-07-07,18:57:36
39.973777,116.334671,0,275,40001.7900347222,2009-07-07,18:57:39
39.973773,116.334671,0,277,40001.7900578704,2009-07-07,18:57:41
39.973768,116.334703,0,276,40001.7901157407,2009-07-07,18:57:46
39.973768,116.334703,0,276,40001.790150463,2009-07-07,18:57:49
39.973767,116.334707,0,276,40001.7901736111,2009-07-07,18:57:51
39.973814,116.334686,0,278,40001.7902314815,2009-07-07,18:57:56
39.973869,116.334609,0,283,40001.7902893518,2009-07-07,18:58:01
39.973943,116.334595,0,283,40001.7903472222,2009-07-07,18:58:06
39.97392,116.334579,0,284,40001.7904050926,2009-07-07,18:58:11
39.973878,116.334634,0,285,40001.790462963,2009-07-07,18:58:16
39.973878,116.334628,0,286,40001.7905208333,2009-07-07,18:58:21
39.973878,116.334628,0,286,40001.7905555556,2009-07-07,18:58:24
39.973874,116.334626,0,286,40001.7905787037,2009-07-07,18:58:26
39.973856,116.334556,0,287,40001.7906365741,2009-07-07,18:58:31
39.97387,116.334545,0,293,40001.7906944444,2009-07-07,18:58:36
39.973911,116.334605,0,301,40001.7907523148,2009-07-07,18:58:41
39.973929,116.334589,0,304,40001.7908101852,2009-07-07,18:58:46
39.973907,116.334546,0,306,40001.7908680556,2009-07-07,18:58:51
39.973837,116.334577,0,308,40001.7909259259,2009-07-07,18:58:56
39.973786,116.334565,0,309,40001.7909837963,2009-07-07,18:59:01
39.97372,116.334525,0,310,40001.7910416667,2009-07-07,18:59:06
39.973761,116.334434,0,312,40001.791099537,2009-07-07,18:59:11
39.973642,116.334462,0,312,40001.7911574074,2009-07-07,18:59:16
39.97362,116.334468,0,312,40001.7912152778,2009-07-07,18:59:21
39.973657,116.334418,0,315,40001.7912731481,2009-07-07,18:59:26
39.973717,116.334413,0,316,40001.7913310185,2009-07-07,18:59:31
39.973741,116.334394,0,316,40001.7913888889,2009-07-07,18:59:36
39.973702,116.334405,0,316,40001.7914467593,2009-07-07,18:59:41
39.973678,116.334359,0,316,40001.7915046296,2009-07-07,18:59:46
39.973712,116.334304,0,316,40001.7915625,2009-07-07,18:59:51
39.973692,116.334321,0,317,40001.7916203704,2009-07-07,18:59:56
39.973693,116.334285,0,317,40001.7916782407,2009-07-07,19:00:01
39.973649,116.334283,0,319,40001.7917361111,2009-07-07,19:00:06
39.973662,116.334259,0,318,40001.7917939815,2009-07-07,19:00:11
39.973692,116.334229,0,318,40001.7918518518,2009-07-07,19:00:16
39.9738,116.334319,0,320,40001.7919097222,2009-07-07,19:00:21
39.973831,116.334457,0,321,40001.7919675926,2009-07-07,19:00:26
39.973781,116.334524,0,321,40001.792025463,2009-07-07,19:00:31
39.973685,116.334524,0,320,40001.7920833333,2009-07-07,19:00:36
39.973701,116.334457,0,318,40001.7921412037,2009-07-07,19:00:41
39.973714,116.334444,0,317,40001.7921990741,2009-07-07,19:00:46
39.973766,116.33445,0,315,40001.7922569444,2009-07-07,19:00:51
39.973717,116.3345,0,312,40001.7923148148,2009-07-07,19:00:56
39.973687,116.334473,0,313,40001.7923726852,2009-07-07,19:01:01
39.973706,116.334413,0,316,40001.7924305556,2009-07-07,19:01:06
39.973722,116.334447,0,315,40001.7924884259,2009-07-07,19:01:11
39.973756,116.334492,0,314,40001.7925462963,2009-07-07,19:01:16
39.973812,116.334485,0,314,40001.7926041667,2009-07-07,19:01:21
39.973829,116.334488,0,313,40001.792662037,2009-07-07,19:01:26
39.9739,116.334414,0,310,40001.7927199074,2009-07-07,19:01:31
39.974022,116.334459,0,306,40001.7927777778,2009-07-07,19:01:36
39.974011,116.334519,0,303,40001.7928356482,2009-07-07,19:01:41
39.97398,116.334558,0,301,40001.7928935185,2009-07-07,19:01:46
39.973953,116.334534,0,301,40001.7929513889,2009-07-07,19:01:51
39.973942,116.3345,0,302,40001.7930092593,2009-07-07,19:01:56
39.973858,116.334542,0,301,40001.7930671296,2009-07-07,19:02:01
39.97383,116.334509,0,301,40001.793125,2009-07-07,19:02:06
39.973803,116.334525,0,300,40001.7931828704,2009-07-07,19:02:11
39.973804,116.334552,0,300,40001.7932407407,2009-07-07,19:02:16
39.9738,116.334535,0,300,40001.7932986111,2009-07-07,19:02:21
39.973793,116.33455,0,300,40001.7933564815,2009-07-07,19:02:26
39.973789,116.334507,0,299,40001.7934143519,2009-07-07,19:02:31
39.973851,116.334458,0,301,40001.7934722222,2009-07-07,19:02:36
39.973881,116.334489,0,301,40001.7935300926,2009-07-07,19:02:41
39.973861,116.334517,0,303,40001.793587963,2009-07-07,19:02:46
39.973808,116.33453,0,303,40001.7936458333,2009-07-07,19:02:51
39.973835,116.334509,0,304,40001.7937037037,2009-07-07,19:02:56
39.973902,116.334568,0,305,40001.7937615741,2009-07-07,19:03:01
39.973972,116.334724,0,306,40001.7938194444,2009-07-07,19:03:06
39.974069,116.334903,0,307,40001.7938773148,2009-07-07,19:03:11
39.9741,116.334936,0,307,40001.7939351852,2009-07-07,19:03:16
39.974139,116.334917,0,308,40001.7939930556,2009-07-07,19:03:21
39.974153,116.334989,0,310,40001.7940509259,2009-07-07,19:03:26
39.974141,116.33507,0,312,40001.7941087963,2009-07-07,19:03:31
39.974067,116.335131,0,313,40001.7941666667,2009-07-07,19:03:36
39.973958,116.335114,0,312,40001.794224537,2009-07-07,19:03:41
39.973913,116.335066,0,313,40001.7942824074,2009-07-07,19:03:46
39.973886,116.335046,0,313,40001.7943402778,2009-07-07,19:03:51
39.973864,116.33505,0,314,40001.7943981481,2009-07-07,19:03:56
39.973818,116.335061,0,313,40001.7944560185,2009-07-07,19:04:01
39.973842,116.335059,0,315,40001.7945138889,2009-07-07,19:04:06
39.973886,116.335049,0,316,40001.7945717593,2009-07-07,19:04:11
39.973905,116.335069,0,316,40001.7946296296,2009-07-07,19:04:16
39.973937,116.335123,0,317,40001.7946875,2009-07-07,19:04:21
39.973951,116.335129,0,317,40001.7947453704,2009-07-07,19:04:26
39.973987,116.335156,0,317,40001.7948032407,2009-07-07,19:04:31
39.973963,116.335154,0,317,40001.7948611111,2009-07-07,19:04:36
39.973961,116.335118,0,317,40001.7949189815,2009-07-07,19:04:41
39.973946,116.335064,0,318,40001.7949768519,2009-07-07,19:04:46
39.973961,116.335025,0,320,40001.7950347222,2009-07-07,19:04:51
39.973988,116.335022,0,320,40001.7950925926,2009-07-07,19:04:56
39.973988,116.335022,0,320,40001.7951273148,2009-07-07,19:04:59
39.973987,116.335022,0,320,40001.795150463,2009-07-07,19:05:01
39.973966,116.335029,0,321,40001.7952083333,2009-07-07,19:05:06
39.973945,116.335043,0,322,40001.7952662037,2009-07-07,19:05:11
39.973945,116.335042,0,322,40001.7953240741,2009-07-07,19:05:16
39.973945,116.335042,0,322,40001.7953587963,2009-07-07,19:05:19
39.97394,116.335043,0,322,40001.7953819444,2009-07-07,19:05:21
39.973929,116.335034,0,322,40001.7954398148,2009-07-07,19:05:26
39.973865,116.33499,0,321,40001.7954976852,2009-07-07,19:05:31
39.973822,116.334999,0,319,40001.7955555556,2009-07-07,19:05:36
39.973859,116.334982,0,316,40001.7956134259,2009-07-07,19:05:41
39.973933,116.334967,0,314,40001.7956712963,2009-07-07,19:05:46
39.974015,116.334961,0,315,40001.7957291667,2009-07-07,19:05:51
39.974031,116.33496,0,315,40001.795787037,2009-07-07,19:05:56
39.973995,116.33496,0,316,40001.7958449074,2009-07-07,19:06:01
39.973956,116.334956,0,315,40001.7959027778,2009-07-07,19:06:06
39.97392,116.334939,0,315,40001.7959606481,2009-07-07,19:06:11
39.973849,116.334889,0,314,40001.7960185185,2009-07-07,19:06:16
39.973856,116.334812,0,315,40001.7960763889,2009-07-07,19:06:21
39.973864,116.334765,0,312,40001.7961342593,2009-07-07,19:06:26
39.97382,116.334765,0,311,40001.7961921296,2009-07-07,19:06:31
39.973846,116.334746,0,313,40001.79625,2009-07-07,19:06:36
39.973846,116.33472,0,313,40001.7963078704,2009-07-07,19:06:41
39.973837,116.334666,0,316,40001.7963657407,2009-07-07,19:06:46
39.973789,116.334652,0,316,40001.7964236111,2009-07-07,19:06:51
39.973726,116.334609,0,314,40001.7964814815,2009-07-07,19:06:56
39.973749,116.334571,0,314,40001.7965393519,2009-07-07,19:07:01
39.973769,116.334504,0,312,40001.7965972222,2009-07-07,19:07:06
39.973744,116.334523,0,308,40001.7966550926,2009-07-07,19:07:11
39.973727,116.33451,0,308,40001.796712963,2009-07-07,19:07:16
39.973712,116.334488,0,310,40001.7967708333,2009-07-07,19:07:21
39.973703,116.334489,0,310,40001.7968287037,2009-07-07,19:07:26
39.973713,116.334475,0,310,40001.7968865741,2009-07-07,19:07:31
39.973718,116.334443,0,311,40001.7969444444,2009-07-07,19:07:36
39.973715,116.334455,0,311,40001.7970023148,2009-07-07,19:07:41
39.973724,116.334461,0,310,40001.7970601852,2009-07-07,19:07:46
39.973674,116.334508,0,309,40001.7971180556,2009-07-07,19:07:51
39.973593,116.334566,0,308,40001.7971759259,2009-07-07,19:07:56
39.97356,116.334544,0,309,40001.7972337963,2009-07-07,19:08:01
39.973577,116.334499,0,310,40001.7972916667,2009-07-07,19:08:06
39.973621,116.33451,0,310,40001.797349537,2009-07-07,19:08:11
39.973775,116.334568,0,310,40001.7974074074,2009-07-07,19:08:16
39.973851,116.334286,0,312,40001.7974652778,2009-07-07,19:08:21
39.973848,116.334207,0,317,40001.7975231481,2009-07-07,19:08:26
39.973776,116.334199,0,315,40001.7975810185,2009-07-07,19:08:31
39.973906,116.334451,0,318,40001.7976388889,2009-07-07,19:08:36
39.973993,116.334788,0,323,40001.7976967593,2009-07-07,19:08:41
39.97426,116.335032,0,326,40001.7977546296,2009-07-07,19:08:46
39.974305,116.335169,0,333,40001.7978125,2009-07-07,19:08:51
39.974227,116.335259,0,339,40001.7978703704,2009-07-07,19:08:56
39.97415,116.335289,0,344,40001.7979282407,2009-07-07,19:09:01
39.974157,116.3353,0,348,40001.7979861111,2009-07-07,19:09:06
39.974136,116.335262,0,350,40001.7980439815,2009-07-07,19:09:11
39.974108,116.335223,0,352,40001.7981018518,2009-07-07,19:09:16
39.974087,116.335075,0,356,40001.7981597222,2009-07-07,19:09:21
39.974005,116.334976,0,358,40001.7982175926,2009-07-07,19:09:26
39.973909,116.334918,0,360,40001.798275463,2009-07-07,19:09:31
39.973835,116.334841,0,365,40001.7983333333,2009-07-07,19:09:36
39.973777,116.334777,0,370,40001.7983912037,2009-07-07,19:09:41
39.973762,116.334765,0,375,40001.7984490741,2009-07-07,19:09:46
39.973799,116.334835,0,378,40001.7985069444,2009-07-07,19:09:51
39.973817,116.334825,0,381,40001.7985648148,2009-07-07,19:09:56
39.97385,116.33479,0,383,40001.7986226852,2009-07-07,19:10:01
39.973852,116.334756,0,385,40001.7986805556,2009-07-07,19:10:06
39.973788,116.334758,0,382,40001.7987384259,2009-07-07,19:10:11
39.973657,116.33472,0,379,40001.7987962963,2009-07-07,19:10:16
39.973608,116.334676,0,378,40001.7988541667,2009-07-07,19:10:21
39.973585,116.334639,0,379,40001.798912037,2009-07-07,19:10:26
39.973552,116.334615,0,378,40001.7989699074,2009-07-07,19:10:31
39.973653,116.334655,0,377,40001.7990277778,2009-07-07,19:10:36
39.973728,116.334679,0,375,40001.7990856481,2009-07-07,19:10:41
39.973684,116.334752,0,374,40001.7991435185,2009-07-07,19:10:46
39.973683,116.33482,0,375,40001.7992013889,2009-07-07,19:10:51
39.973687,116.33487,0,377,40001.7992592593,2009-07-07,19:10:56
39.973687,116.33487,0,377,40001.7992939815,2009-07-07,19:10:59
39.973683,116.334874,0,377,40001.7993171296,2009-07-07,19:11:01
39.97367,116.334907,0,380,40001.799375,2009-07-07,19:11:06
39.973763,116.334942,0,382,40001.7994328704,2009-07-07,19:11:11
39.973855,116.335049,0,383,40001.7994907407,2009-07-07,19:11:16
39.973681,116.33481,0,375,40001.8030208333,2009-07-07,19:16:21
39.973677,116.334784,0,374,40001.8030787037,2009-07-07,19:16:26
39.973703,116.334774,0,374,40001.8032523148,2009-07-07,19:16:41
39.973703,116.334774,0,374,40001.803287037,2009-07-07,19:16:44
39.973708,116.334775,0,374,40001.8033101852,2009-07-07,19:16:46
39.973741,116.334806,0,373,40001.8034837963,2009-07-07,19:17:01
39.97382,116.334935,0,373,40001.8035416667,2009-07-07,19:17:06
39.973845,116.335049,0,373,40001.803599537,2009-07-07,19:17:11
39.97388,116.335085,0,372,40001.8036574074,2009-07-07,19:17:16
39.973886,116.335045,0,371,40001.8037152778,2009-07-07,19:17:21
39.973886,116.334942,0,375,40001.8037731481,2009-07-07,19:17:26
39.97393,116.334958,0,373,40001.8038310185,2009-07-07,19:17:31
39.973951,116.335013,0,372,40001.8038888889,2009-07-07,19:17:36
39.973956,116.33503,0,372,40001.8039467593,2009-07-07,19:17:41
39.973956,116.33503,0,372,40001.8039814815,2009-07-07,19:17:44
39.973959,116.335036,0,372,40001.8040046296,2009-07-07,19:17:46
39.973956,116.335045,0,372,40001.8040625,2009-07-07,19:17:51
39.973956,116.335045,0,372,40001.8040972222,2009-07-07,19:17:54
39.973948,116.335045,0,372,40001.8041203704,2009-07-07,19:17:56
39.973905,116.334967,0,372,40001.8041782407,2009-07-07,19:18:01
39.973902,116.334976,0,372,40001.8042361111,2009-07-07,19:18:06
39.973878,116.334999,0,371,40001.8042939815,2009-07-07,19:18:11
39.973845,116.33503,0,372,40001.8043518519,2009-07-07,19:18:16
39.973843,116.335024,0,372,40001.8044097222,2009-07-07,19:18:21
39.973839,116.335018,0,372,40001.8044675926,2009-07-07,19:18:26
39.973839,116.335018,0,372,40001.8045023148,2009-07-07,19:18:29
39.973846,116.335011,0,372,40001.804525463,2009-07-07,19:18:31
39.973912,116.334934,0,372,40001.8045833333,2009-07-07,19:18:36
39.973974,116.334923,0,372,40001.8046412037,2009-07-07,19:18:41
39.974019,116.33494,0,371,40001.8046990741,2009-07-07,19:18:46
39.973989,116.334973,0,370,40001.8047569444,2009-07-07,19:18:51
39.973983,116.335012,0,369,40001.8048148148,2009-07-07,19:18:56
39.973986,116.335066,0,368,40001.8048726852,2009-07-07,19:19:01
39.974005,116.335103,0,368,40001.8049305556,2009-07-07,19:19:06
39.974056,116.335143,0,367,40001.8049884259,2009-07-07,19:19:11
39.974058,116.335126,0,366,40001.8050462963,2009-07-07,19:19:16
39.974076,116.335134,0,366,40001.8051041667,2009-07-07,19:19:21
39.974093,116.335149,0,366,40001.805162037,2009-07-07,19:19:26
39.974093,116.335149,0,366,40001.8051967593,2009-07-07,19:19:29
39.974089,116.335143,0,366,40001.8052199074,2009-07-07,19:19:31
39.974029,116.335126,0,366,40001.8052777778,2009-07-07,19:19:36
39.974023,116.335138,0,365,40001.8053356481,2009-07-07,19:19:41
39.974023,116.335138,0,365,40001.8053703704,2009-07-07,19:19:44
39.974024,116.335139,0,365,40001.8053935185,2009-07-07,19:19:46
39.974041,116.335058,0,365,40001.8054513889,2009-07-07,19:19:51
39.97403,116.335064,0,364,40001.8055092593,2009-07-07,19:19:56
39.973982,116.33502,0,364,40001.8055671296,2009-07-07,19:20:01
39.973921,116.334976,0,364,40001.805625,2009-07-07,19:20:06
39.973887,116.334958,0,363,40001.8056828704,2009-07-07,19:20:11
39.973849,116.334958,0,363,40001.8057407407,2009-07-07,19:20:16
39.973883,116.334936,0,363,40001.8057986111,2009-07-07,19:20:21
39.973883,116.334936,0,363,40001.8058333333,2009-07-07,19:20:24
39.973886,116.334931,0,362,40001.8058564815,2009-07-07,19:20:26
39.973839,116.334939,0,363,40001.8059143518,2009-07-07,19:20:31
39.973784,116.334938,0,364,40001.8059722222,2009-07-07,19:20:36
39.97381,116.334929,0,363,40001.8060300926,2009-07-07,19:20:41
39.973822,116.334928,0,363,40001.806087963,2009-07-07,19:20:46
39.973825,116.334977,0,363,40001.8061458333,2009-07-07,19:20:51
39.973853,116.335007,0,362,40001.8062037037,2009-07-07,19:20:56
39.973853,116.335007,0,362,40001.8062384259,2009-07-07,19:20:59
39.97386,116.335,0,362,40001.8062615741,2009-07-07,19:21:01
39.973771,116.335001,0,362,40001.8063194444,2009-07-07,19:21:06
39.973771,116.335001,0,362,40001.8063541667,2009-07-07,19:21:09
39.973776,116.335005,0,362,40001.8063773148,2009-07-07,19:21:11
39.973773,116.33504,0,361,40001.8064351852,2009-07-07,19:21:16
39.973763,116.335034,0,361,40001.8064930556,2009-07-07,19:21:21
39.973829,116.334976,0,358,40001.8065509259,2009-07-07,19:21:26
39.973845,116.334974,0,358,40001.8066087963,2009-07-07,19:21:31
39.973835,116.33496,0,357,40001.8066666667,2009-07-07,19:21:36
39.973793,116.334877,0,356,40001.806724537,2009-07-07,19:21:41
39.973753,116.334828,0,355,40001.8067824074,2009-07-07,19:21:46
39.97374,116.334809,0,356,40001.8068402778,2009-07-07,19:21:51
39.97374,116.334809,0,356,40001.806875,2009-07-07,19:21:54
39.97374,116.334807,0,356,40001.8068981481,2009-07-07,19:21:56
39.973727,116.334807,0,356,40001.8069560185,2009-07-07,19:22:01
39.973709,116.33474,0,356,40001.8070138889,2009-07-07,19:22:06
39.973762,116.334799,0,358,40001.8070717593,2009-07-07,19:22:11
39.973839,116.334769,0,358,40001.8071296296,2009-07-07,19:22:16
39.973839,116.334769,0,358,40001.8071643518,2009-07-07,19:22:19
39.973845,116.334777,0,357,40001.8071875,2009-07-07,19:22:21
39.973811,116.33477,0,358,40001.8072453704,2009-07-07,19:22:26
39.973768,116.334776,0,358,40001.8073032407,2009-07-07,19:22:31
39.973741,116.33473,0,357,40001.8073611111,2009-07-07,19:22:36
39.973773,116.334715,0,358,40001.8074189815,2009-07-07,19:22:41
39.973773,116.334715,0,358,40001.8074537037,2009-07-07,19:22:44
39.97378,116.334718,0,358,40001.8074768518,2009-07-07,19:22:46
39.973789,116.334715,0,358,40001.8075347222,2009-07-07,19:22:51
39.973802,116.334702,0,358,40001.8075925926,2009-07-07,19:22:56
39.973818,116.334679,0,358,40001.807650463,2009-07-07,19:23:01
39.973747,116.334606,0,358,40001.8077083333,2009-07-07,19:23:06
39.973749,116.334578,0,358,40001.8077662037,2009-07-07,19:23:11
39.973747,116.334548,0,358,40001.8078240741,2009-07-07,19:23:16
39.973721,116.334551,0,358,40001.8078819444,2009-07-07,19:23:21
39.973668,116.334528,0,358,40001.8079398148,2009-07-07,19:23:26
39.97357,116.334534,0,357,40001.8079976852,2009-07-07,19:23:31
39.97356,116.334459,0,358,40001.8080555556,2009-07-07,19:23:36
39.973576,116.334341,0,359,40001.8081134259,2009-07-07,19:23:41
39.973586,116.334208,0,359,40001.8081712963,2009-07-07,19:23:46
39.973555,116.334204,0,359,40001.8082291667,2009-07-07,19:23:51
39.973567,116.334172,0,359,40001.808287037,2009-07-07,19:23:56
39.973613,116.334081,0,359,40001.8083449074,2009-07-07,19:24:01
39.973621,116.334014,0,358,40001.8084027778,2009-07-07,19:24:06
39.973589,116.334,0,357,40001.8084606482,2009-07-07,19:24:11
39.973615,116.334003,0,357,40001.8085185185,2009-07-07,19:24:16
39.973628,116.334044,0,357,40001.8085763889,2009-07-07,19:24:21
39.973686,116.334186,0,357,40001.8086342593,2009-07-07,19:24:26
39.973696,116.334258,0,356,40001.8086921296,2009-07-07,19:24:31
39.973654,116.334244,0,355,40001.80875,2009-07-07,19:24:36
39.973604,116.334275,0,355,40001.8088078704,2009-07-07,19:24:41
39.973579,116.33428,0,355,40001.8088657407,2009-07-07,19:24:46
39.973593,116.334244,0,355,40001.8089236111,2009-07-07,19:24:51
39.973593,116.334234,0,355,40001.8089814815,2009-07-07,19:24:56
39.973593,116.334234,0,355,40001.8090162037,2009-07-07,19:24:59
39.973593,116.334234,0,355,40001.8090393519,2009-07-07,19:25:01
39.973777,116.334404,0,353,40001.8090972222,2009-07-07,19:25:06
39.973541,116.334386,0,324,40001.8170833333,2009-07-07,19:36:36
39.973484,116.334523,0,324,40001.8171412037,2009-07-07,19:36:41
39.973445,116.334453,0,323,40001.8171990741,2009-07-07,19:36:46
39.973429,116.334413,0,323,40001.8172569444,2009-07-07,19:36:51
39.973423,116.334423,0,323,40001.8173148148,2009-07-07,19:36:56
39.973431,116.334515,0,319,40001.8173726852,2009-07-07,19:37:01
39.973423,116.334515,0,318,40001.8174305556,2009-07-07,19:37:06
39.973423,116.334515,0,318,40001.8174652778,2009-07-07,19:37:09
39.973428,116.334514,0,318,40001.8174884259,2009-07-07,19:37:11
39.973482,116.334438,0,317,40001.8175462963,2009-07-07,19:37:16
39.973507,116.334421,0,312,40001.8176041667,2009-07-07,19:37:21
39.97351,116.334466,0,304,40001.817662037,2009-07-07,19:37:26
39.973501,116.334515,0,295,40001.8177199074,2009-07-07,19:37:31
39.973478,116.334605,0,285,40001.8177777778,2009-07-07,19:37:36
39.973494,116.334613,0,283,40001.8178356481,2009-07-07,19:37:41
39.973519,116.334605,0,282,40001.8178935185,2009-07-07,19:37:46
39.97351,116.334577,0,277,40001.8179513889,2009-07-07,19:37:51
39.973492,116.334581,0,274,40001.8180092593,2009-07-07,19:37:56
39.973495,116.334597,0,274,40001.8180671296,2009-07-07,19:38:01
39.973503,116.334576,0,273,40001.818125,2009-07-07,19:38:06
39.973481,116.334497,0,271,40001.8181828704,2009-07-07,19:38:11
39.973482,116.334442,0,269,40001.8182407407,2009-07-07,19:38:16
39.973504,116.334456,0,268,40001.8182986111,2009-07-07,19:38:21
39.973505,116.33443,0,265,40001.8183564815,2009-07-07,19:38:26
39.973514,116.334436,0,265,40001.8184143519,2009-07-07,19:38:31
39.973546,116.33439,0,263,40001.8184722222,2009-07-07,19:38:36
39.973567,116.334374,0,263,40001.8185300926,2009-07-07,19:38:41
39.973552,116.334326,0,261,40001.818587963,2009-07-07,19:38:46
39.973534,116.334286,0,261,40001.8186458333,2009-07-07,19:38:51
39.973507,116.334244,0,260,40001.8187037037,2009-07-07,19:38:56
39.973504,116.334217,0,259,40001.8187615741,2009-07-07,19:39:01
39.973512,116.334188,0,259,40001.8188194444,2009-07-07,19:39:06
39.973479,116.334169,0,258,40001.8188773148,2009-07-07,19:39:11
39.973456,116.334186,0,257,40001.8189351852,2009-07-07,19:39:16
39.973483,116.334199,0,256,40001.8189930556,2009-07-07,19:39:21
39.973483,116.334199,0,256,40001.8190277778,2009-07-07,19:39:24
39.973486,116.334207,0,256,40001.8190509259,2009-07-07,19:39:26
39.973507,116.334238,0,258,40001.8191087963,2009-07-07,19:39:31
39.973498,116.334176,0,262,40001.8191666667,2009-07-07,19:39:36
39.97347,116.334126,0,263,40001.819224537,2009-07-07,19:39:41
39.973488,116.334058,0,260,40001.8192824074,2009-07-07,19:39:46
39.973458,116.334007,0,256,40001.8193402778,2009-07-07,19:39:51
39.973453,116.333982,0,253,40001.8193981481,2009-07-07,19:39:56
39.97349,116.333988,0,252,40001.8194560185,2009-07-07,19:40:01
39.973516,116.334053,0,249,40001.8195138889,2009-07-07,19:40:06
39.97348,116.334072,0,250,40001.8195717593,2009-07-07,19:40:11
39.973492,116.334067,0,248,40001.8196296296,2009-07-07,19:40:16
39.973511,116.33404,0,239,40001.8196875,2009-07-07,19:40:21
39.973507,116.334052,0,237,40001.8197453704,2009-07-07,19:40:26
39.973507,116.334052,0,237,40001.8197800926,2009-07-07,19:40:29
39.973504,116.334049,0,237,40001.8198032407,2009-07-07,19:40:31
39.973458,116.333946,0,230,40001.8198611111,2009-07-07,19:40:36
39.973423,116.333886,0,224,40001.8199189815,2009-07-07,19:40:41
39.973434,116.333868,0,221,40001.8199768519,2009-07-07,19:40:46
39.973448,116.333865,0,217,40001.8200347222,2009-07-07,19:40:51
39.973455,116.333841,0,217,40001.8200925926,2009-07-07,19:40:56
39.973458,116.333819,0,214,40001.820150463,2009-07-07,19:41:01
39.973448,116.333795,0,213,40001.8202083333,2009-07-07,19:41:06
39.973443,116.33382,0,215,40001.8202662037,2009-07-07,19:41:11
39.973429,116.333832,0,215,40001.8203240741,2009-07-07,19:41:16
39.97343,116.333816,0,215,40001.8203819444,2009-07-07,19:41:21
39.973415,116.33381,0,213,40001.8204398148,2009-07-07,19:41:26
39.973383,116.333722,0,210,40001.8204976852,2009-07-07,19:41:31
39.973349,116.333698,0,202,40001.8205555556,2009-07-07,19:41:36
39.973358,116.333696,0,194,40001.8206134259,2009-07-07,19:41:41
39.973413,116.333756,0,189,40001.8206712963,2009-07-07,19:41:46
39.973423,116.333838,0,186,40001.8207291667,2009-07-07,19:41:51
39.973444,116.333907,0,182,40001.820787037,2009-07-07,19:41:56
39.973461,116.333888,0,182,40001.8208449074,2009-07-07,19:42:01
39.973502,116.333878,0,181,40001.8209027778,2009-07-07,19:42:06
39.973505,116.333846,0,179,40001.8209606481,2009-07-07,19:42:11
39.973476,116.333836,0,175,40001.8210185185,2009-07-07,19:42:16
39.973486,116.333863,0,174,40001.8210763889,2009-07-07,19:42:21
39.973471,116.333885,0,173,40001.8211342593,2009-07-07,19:42:26
39.973459,116.33388,0,174,40001.8211921296,2009-07-07,19:42:31
39.973465,116.333879,0,174,40001.82125,2009-07-07,19:42:36
39.973465,116.333879,0,174,40001.8212847222,2009-07-07,19:42:39
39.973471,116.333883,0,174,40001.8213078704,2009-07-07,19:42:41
39.973472,116.333868,0,172,40001.8213657407,2009-07-07,19:42:46
39.973461,116.333832,0,171,40001.8214236111,2009-07-07,19:42:51
39.973449,116.33378,0,171,40001.8214814815,2009-07-07,19:42:56
39.973433,116.333764,0,169,40001.8215393518,2009-07-07,19:43:01
39.973419,116.333856,0,168,40001.8215972222,2009-07-07,19:43:06
39.973375,116.33385,0,168,40001.8216550926,2009-07-07,19:43:11
39.973325,116.333887,0,168,40001.821712963,2009-07-07,19:43:16
39.973303,116.333877,0,169,40001.8217708333,2009-07-07,19:43:21
39.973289,116.333771,0,168,40001.8218287037,2009-07-07,19:43:26
39.973333,116.333732,0,169,40001.8218865741,2009-07-07,19:43:31
39.973349,116.333632,0,168,40001.8219444444,2009-07-07,19:43:36
39.973336,116.333578,0,168,40001.8220023148,2009-07-07,19:43:41
39.973321,116.333515,0,166,40001.8220601852,2009-07-07,19:43:46
39.973332,116.333512,0,165,40001.8221180556,2009-07-07,19:43:51
39.973332,116.333476,0,164,40001.8221759259,2009-07-07,19:43:56
39.973339,116.333476,0,164,40001.8222337963,2009-07-07,19:44:01
39.973342,116.333476,0,164,40001.8222916667,2009-07-07,19:44:06
39.973342,116.333476,0,164,40001.8223263889,2009-07-07,19:44:09
39.97334,116.333478,0,164,40001.822349537,2009-07-07,19:44:11
39.973338,116.333494,0,164,40001.8224074074,2009-07-07,19:44:16
39.973349,116.333476,0,164,40001.8224652778,2009-07-07,19:44:21
39.973368,116.333458,0,164,40001.8225231481,2009-07-07,19:44:26
39.973368,116.333458,0,164,40001.8225578704,2009-07-07,19:44:29
39.973371,116.33346,0,164,40001.8225810185,2009-07-07,19:44:31
39.973372,116.333487,0,163,40001.8226388889,2009-07-07,19:44:36
39.973379,116.333491,0,163,40001.8226967593,2009-07-07,19:44:41
39.973378,116.333483,0,163,40001.8227546296,2009-07-07,19:44:46
39.973378,116.333483,0,163,40001.8227893518,2009-07-07,19:44:49
39.973381,116.333478,0,163,40001.8228125,2009-07-07,19:44:51
39.973381,116.333507,0,164,40001.8228703704,2009-07-07,19:44:56
39.973352,116.333508,0,164,40001.8229282407,2009-07-07,19:45:01
39.973304,116.333418,0,164,40001.8229861111,2009-07-07,19:45:06
39.973304,116.333418,0,164,40001.8230208333,2009-07-07,19:45:09
39.973304,116.333421,0,162,40001.8230439815,2009-07-07,19:45:11
39.973304,116.333391,0,161,40001.8231018518,2009-07-07,19:45:16
39.973308,116.333381,0,160,40001.8231597222,2009-07-07,19:45:21
39.973324,116.333415,0,159,40001.8232175926,2009-07-07,19:45:26
39.973324,116.333482,0,157,40001.823275463,2009-07-07,19:45:31
39.973324,116.333482,0,157,40001.8233101852,2009-07-07,19:45:34
39.973324,116.333488,0,156,40001.8233333333,2009-07-07,19:45:36
39.973335,116.333504,0,156,40001.8233912037,2009-07-07,19:45:41
39.973345,116.333559,0,152,40001.8234490741,2009-07-07,19:45:46
39.973345,116.333559,0,152,40001.8234837963,2009-07-07,19:45:49
39.973339,116.333553,0,150,40001.8235069444,2009-07-07,19:45:51
39.973341,116.333544,0,149,40001.8235648148,2009-07-07,19:45:56
39.973336,116.333493,0,148,40001.8236226852,2009-07-07,19:46:01
39.973353,116.333413,0,146,40001.8236805556,2009-07-07,19:46:06
39.973358,116.333461,0,146,40001.8237384259,2009-07-07,19:46:11
39.973362,116.333508,0,144,40001.8237962963,2009-07-07,19:46:16
39.973362,116.333508,0,144,40001.8238310185,2009-07-07,19:46:19
39.973358,116.333508,0,143,40001.8238541667,2009-07-07,19:46:21
39.973356,116.333517,0,143,40001.823912037,2009-07-07,19:46:26
39.973346,116.333486,0,142,40001.8239699074,2009-07-07,19:46:31
39.973344,116.333429,0,140,40001.8240277778,2009-07-07,19:46:36
39.973345,116.333348,0,140,40001.8240856482,2009-07-07,19:46:41
39.973345,116.333277,0,139,40001.8241435185,2009-07-07,19:46:46
39.973327,116.333227,0,139,40001.8242013889,2009-07-07,19:46:51
39.973328,116.333216,0,139,40001.8242592593,2009-07-07,19:46:56
39.973331,116.333275,0,138,40001.8243171296,2009-07-07,19:47:01
39.973315,116.333284,0,133,40001.824375,2009-07-07,19:47:06
39.973304,116.333296,0,131,40001.8244328704,2009-07-07,19:47:11
39.973316,116.333326,0,131,40001.8244907407,2009-07-07,19:47:16
39.973312,116.333374,0,133,40001.8245486111,2009-07-07,19:47:21
39.973301,116.333351,0,132,40001.8246064815,2009-07-07,19:47:26
39.973294,116.333331,0,132,40001.8246643519,2009-07-07,19:47:31
39.973294,116.333331,0,132,40001.8246990741,2009-07-07,19:47:34
39.97329,116.333325,0,132,40001.8247222222,2009-07-07,19:47:36
39.973277,116.333326,0,131,40001.8247800926,2009-07-07,19:47:41
39.973255,116.333322,0,130,40001.824837963,2009-07-07,19:47:46
39.973245,116.333296,0,129,40001.8248958333,2009-07-07,19:47:51
39.973222,116.333247,0,128,40001.8249537037,2009-07-07,19:47:56
39.973268,116.333235,0,129,40001.8250115741,2009-07-07,19:48:01
39.973284,116.333223,0,128,40001.8250694444,2009-07-07,19:48:06
39.973279,116.333245,0,128,40001.8251273148,2009-07-07,19:48:11
39.973276,116.33325,0,128,40001.8251851852,2009-07-07,19:48:16
39.973276,116.33325,0,128,40001.8252199074,2009-07-07,19:48:19
39.973279,116.333242,0,128,40001.8252430556,2009-07-07,19:48:21
39.97328,116.333231,0,128,40001.8253009259,2009-07-07,19:48:26
39.973282,116.333227,0,128,40001.8253587963,2009-07-07,19:48:31
39.973282,116.333227,0,128,40001.8253935185,2009-07-07,19:48:34
39.973283,116.333224,0,128,40001.8254166667,2009-07-07,19:48:36
39.973286,116.333234,0,127,40001.825474537,2009-07-07,19:48:41
39.973295,116.333183,0,125,40001.8255324074,2009-07-07,19:48:46
39.973305,116.333225,0,123,40001.8255902778,2009-07-07,19:48:51
39.973302,116.333277,0,120,40001.8256481481,2009-07-07,19:48:56
39.973289,116.33326,0,117,40001.8257060185,2009-07-07,19:49:01
39.973289,116.33326,0,117,40001.8257407407,2009-07-07,19:49:04
39.973295,116.333266,0,117,40001.8257638889,2009-07-07,19:49:06
39.973292,116.333278,0,117,40001.8258217593,2009-07-07,19:49:11
39.973283,116.333278,0,117,40001.8258796296,2009-07-07,19:49:16
39.973311,116.333278,0,119,40001.8259375,2009-07-07,19:49:21
39.973303,116.333245,0,120,40001.8259953704,2009-07-07,19:49:26
39.973307,116.333317,0,119,40001.8260532407,2009-07-07,19:49:31
39.973325,116.333321,0,119,40001.8261111111,2009-07-07,19:49:36
39.97334,116.333356,0,117,40001.8261689815,2009-07-07,19:49:41
39.973355,116.333532,0,117,40001.8262268519,2009-07-07,19:49:46
39.973361,116.333553,0,118,40001.8262847222,2009-07-07,19:49:51
39.973361,116.333553,0,118,40001.8263194444,2009-07-07,19:49:54
39.973363,116.333546,0,118,40001.8263425926,2009-07-07,19:49:56
39.973351,116.333542,0,118,40001.826400463,2009-07-07,19:50:01
39.973339,116.333504,0,117,40001.8264583333,2009-07-07,19:50:06
39.973337,116.333479,0,118,40001.8265162037,2009-07-07,19:50:11
39.973337,116.333479,0,118,40001.8265509259,2009-07-07,19:50:14
39.973333,116.333474,0,118,40001.8265740741,2009-07-07,19:50:16
39.973297,116.333449,0,118,40001.8266319444,2009-07-07,19:50:21
39.973268,116.333404,0,120,40001.8266898148,2009-07-07,19:50:26
39.973268,116.333413,0,123,40001.8267476852,2009-07-07,19:50:31
39.97329,116.333403,0,126,40001.8268055556,2009-07-07,19:50:36
39.97332,116.333433,0,128,40001.8268634259,2009-07-07,19:50:41
39.973329,116.333423,0,129,40001.8269212963,2009-07-07,19:50:46
39.973325,116.333406,0,129,40001.8269791667,2009-07-07,19:50:51
39.973346,116.333453,0,131,40001.827037037,2009-07-07,19:50:56
39.973346,116.333453,0,131,40001.8270717593,2009-07-07,19:50:59
39.973348,116.333458,0,131,40001.8270949074,2009-07-07,19:51:01
39.973361,116.333499,0,131,40001.8271527778,2009-07-07,19:51:06
39.973399,116.333588,0,130,40001.8272106481,2009-07-07,19:51:11
39.973374,116.333932,0,140,40001.8316666667,2009-07-07,19:57:36
39.973455,116.33403,0,141,40001.831724537,2009-07-07,19:57:41
39.973498,116.334064,0,142,40001.8317824074,2009-07-07,19:57:46
39.973523,116.334078,0,143,40001.8318402778,2009-07-07,19:57:51
39.97355,116.334099,0,145,40001.8318981482,2009-07-07,19:57:56
39.97353,116.334076,0,146,40001.8319560185,2009-07-07,19:58:01
39.97352,116.334034,0,147,40001.8320138889,2009-07-07,19:58:06
39.973514,116.333995,0,148,40001.8320717593,2009-07-07,19:58:11
39.973512,116.333995,0,148,40001.8321296296,2009-07-07,19:58:16
39.97351,116.333997,0,148,40001.8321875,2009-07-07,19:58:21
39.97351,116.333997,0,148,40001.8322222222,2009-07-07,19:58:24
39.973506,116.333993,0,148,40001.8322453704,2009-07-07,19:58:26
39.973514,116.333984,0,148,40001.8323032407,2009-07-07,19:58:31
39.973514,116.333984,0,148,40001.832337963,2009-07-07,19:58:34
39.973521,116.333981,0,148,40001.8323611111,2009-07-07,19:58:36
39.973489,116.333937,0,148,40001.8324189815,2009-07-07,19:58:41
39.973416,116.333941,0,149,40001.8324768519,2009-07-07,19:58:46
39.973369,116.333929,0,150,40001.8325347222,2009-07-07,19:58:51
39.973347,116.333947,0,151,40001.8325925926,2009-07-07,19:58:56
39.973334,116.333918,0,152,40001.832650463,2009-07-07,19:59:01
39.97335,116.333938,0,153,40001.8327083333,2009-07-07,19:59:06
39.97335,116.333938,0,153,40001.8327430556,2009-07-07,19:59:09
39.973355,116.333933,0,153,40001.8327662037,2009-07-07,19:59:11
39.973407,116.333953,0,154,40001.8328240741,2009-07-07,19:59:16
39.973436,116.333913,0,154,40001.8328819444,2009-07-07,19:59:21
39.973445,116.333895,0,154,40001.8329398148,2009-07-07,19:59:26
39.973419,116.333872,0,155,40001.8329976852,2009-07-07,19:59:31
39.973444,116.333897,0,156,40001.8330555556,2009-07-07,19:59:36
39.973488,116.333924,0,156,40001.8331134259,2009-07-07,19:59:41
39.973487,116.333889,0,156,40001.8331712963,2009-07-07,19:59:46
39.973417,116.333823,0,157,40001.8332291667,2009-07-07,19:59:51
39.973391,116.333862,0,156,40001.833287037,2009-07-07,19:59:56
39.973398,116.333856,0,156,40001.8333449074,2009-07-07,20:00:01
39.973402,116.333861,0,156,40001.8334027778,2009-07-07,20:00:06
39.973405,116.333855,0,156,40001.8334606481,2009-07-07,20:00:11
39.973404,116.333851,0,156,40001.8335185185,2009-07-07,20:00:16
39.973404,116.333851,0,156,40001.8335532407,2009-07-07,20:00:19
39.973401,116.333854,0,156,40001.8335763889,2009-07-07,20:00:21
39.973384,116.333813,0,155,40001.8336342593,2009-07-07,20:00:26
39.9734,116.333827,0,155,40001.8336921296,2009-07-07,20:00:31
39.973399,116.333836,0,155,40001.83375,2009-07-07,20:00:36
39.97337,116.333857,0,156,40001.8338078704,2009-07-07,20:00:41
39.973359,116.333868,0,156,40001.8338657407,2009-07-07,20:00:46
39.973359,116.333868,0,156,40001.833900463,2009-07-07,20:00:49
39.973357,116.333864,0,156,40001.8339236111,2009-07-07,20:00:51
39.973363,116.333874,0,156,40001.8339814815,2009-07-07,20:00:56
39.973368,116.333863,0,156,40001.8340393519,2009-07-07,20:01:01
39.973396,116.333816,0,158,40001.8340972222,2009-07-07,20:01:06
39.973424,116.333788,0,160,40001.8341550926,2009-07-07,20:01:11
39.973403,116.333728,0,160,40001.834212963,2009-07-07,20:01:16
39.973392,116.333717,0,161,40001.8342708333,2009-07-07,20:01:21
39.97338,116.333735,0,161,40001.8343287037,2009-07-07,20:01:26
39.973374,116.333741,0,161,40001.8343865741,2009-07-07,20:01:31
39.973374,116.333741,0,161,40001.8344212963,2009-07-07,20:01:34
39.973368,116.333739,0,161,40001.8344444444,2009-07-07,20:01:36
39.973354,116.333586,0,161,40001.8345023148,2009-07-07,20:01:41
39.973336,116.333514,0,162,40001.8345601852,2009-07-07,20:01:46
39.973284,116.333286,0,162,40001.8346180556,2009-07-07,20:01:51
39.973261,116.333271,0,162,40001.8346759259,2009-07-07,20:01:56
39.973282,116.333325,0,161,40001.8347337963,2009-07-07,20:02:01
39.973289,116.333371,0,162,40001.8347916667,2009-07-07,20:02:06
39.97327,116.333234,0,161,40001.834849537,2009-07-07,20:02:11
39.973254,116.333115,0,161,40001.8349074074,2009-07-07,20:02:16
39.973253,116.333066,0,161,40001.8349652778,2009-07-07,20:02:21
39.973263,116.3331,0,162,40001.8350231481,2009-07-07,20:02:26
39.973306,116.333154,0,166,40001.8350810185,2009-07-07,20:02:31
39.973284,116.333148,0,170,40001.8351388889,2009-07-07,20:02:36
39.97326,116.333162,0,171,40001.8351967593,2009-07-07,20:02:41
39.973276,116.333193,0,170,40001.8352546296,2009-07-07,20:02:46
39.973252,116.333191,0,166,40001.8353125,2009-07-07,20:02:51
39.97324,116.333173,0,165,40001.8353703704,2009-07-07,20:02:56
39.973255,116.333131,0,167,40001.8354282407,2009-07-07,20:03:01
39.973247,116.333062,0,169,40001.8354861111,2009-07-07,20:03:06
39.973228,116.333094,0,169,40001.8355439815,2009-07-07,20:03:11
39.973265,116.333142,0,166,40001.8356018519,2009-07-07,20:03:16
39.973296,116.333278,0,162,40001.8356597222,2009-07-07,20:03:21
39.973274,116.333343,0,159,40001.8357175926,2009-07-07,20:03:26
39.973258,116.333288,0,154,40001.835775463,2009-07-07,20:03:31
39.973295,116.33324,0,152,40001.8358333333,2009-07-07,20:03:36
39.973307,116.333258,0,154,40001.8358912037,2009-07-07,20:03:41
39.973309,116.333299,0,153,40001.8359490741,2009-07-07,20:03:46
39.973322,116.33323,0,151,40001.8360069444,2009-07-07,20:03:51
39.973339,116.333275,0,154,40001.8360648148,2009-07-07,20:03:56
39.973357,116.333334,0,159,40001.8361226852,2009-07-07,20:04:01
39.973344,116.333414,0,164,40001.8361805556,2009-07-07,20:04:06
39.973344,116.333448,0,162,40001.8362384259,2009-07-07,20:04:11
39.97337,116.333487,0,161,40001.8362962963,2009-07-07,20:04:16
39.973366,116.33349,0,161,40001.8363541667,2009-07-07,20:04:21
39.973358,116.333483,0,156,40001.836412037,2009-07-07,20:04:26
39.973358,116.333483,0,156,40001.8364467593,2009-07-07,20:04:29
39.973356,116.333489,0,151,40001.8364699074,2009-07-07,20:04:31
39.973361,116.333529,0,151,40001.8365277778,2009-07-07,20:04:36
39.973361,116.333529,0,151,40001.8365625,2009-07-07,20:04:39
39.973354,116.333529,0,150,40001.8365856481,2009-07-07,20:04:41
39.973351,116.33352,0,150,40001.8366435185,2009-07-07,20:04:46
39.973352,116.333517,0,150,40001.8367013889,2009-07-07,20:04:51
39.973352,116.333517,0,150,40001.8367361111,2009-07-07,20:04:54
39.973354,116.333523,0,150,40001.8367592593,2009-07-07,20:04:56
39.973356,116.333571,0,149,40001.8368171296,2009-07-07,20:05:01
39.973353,116.333667,0,144,40001.836875,2009-07-07,20:05:06
39.973353,116.333936,0,162,40001.8410416667,2009-07-07,20:11:06
39.973363,116.334047,0,163,40001.841099537,2009-07-07,20:11:11
39.973366,116.333967,0,163,40001.8411574074,2009-07-07,20:11:16
39.973338,116.333902,0,162,40001.8412152778,2009-07-07,20:11:21
39.973331,116.333924,0,162,40001.8412731481,2009-07-07,20:11:26
39.973324,116.333802,0,160,40001.8413310185,2009-07-07,20:11:31
39.973308,116.333758,0,161,40001.8413888889,2009-07-07,20:11:36
39.973279,116.333758,0,164,40001.8414467593,2009-07-07,20:11:41
39.973299,116.333648,0,164,40001.8415046296,2009-07-07,20:11:46
39.973272,116.333588,0,163,40001.8415625,2009-07-07,20:11:51
39.97328,116.333504,0,164,40001.8416203704,2009-07-07,20:11:56
39.97328,116.333455,0,163,40001.8416782407,2009-07-07,20:12:01
39.973291,116.333397,0,162,40001.8417361111,2009-07-07,20:12:06
39.973269,116.333299,0,159,40001.8417939815,2009-07-07,20:12:11
39.973251,116.333325,0,155,40001.8418518519,2009-07-07,20:12:16
39.973221,116.333399,0,155,40001.8419097222,2009-07-07,20:12:21
39.973247,116.333344,0,156,40001.8419675926,2009-07-07,20:12:26
39.973281,116.333265,0,156,40001.842025463,2009-07-07,20:12:31
39.973301,116.333366,0,157,40001.8420833333,2009-07-07,20:12:36
39.973308,116.333405,0,154,40001.8421412037,2009-07-07,20:12:41
39.973308,116.333405,0,154,40001.8421759259,2009-07-07,20:12:44
39.97331,116.333407,0,154,40001.8421990741,2009-07-07,20:12:46
39.973317,116.333469,0,154,40001.8422569444,2009-07-07,20:12:51
39.973337,116.333573,0,155,40001.8423148148,2009-07-07,20:12:56
39.973369,116.333601,0,158,40001.8423726852,2009-07-07,20:13:01
39.973397,116.333607,0,160,40001.8424305556,2009-07-07,20:13:06
39.973405,116.33368,0,165,40001.8424884259,2009-07-07,20:13:11
39.973399,116.333649,0,168,40001.8425462963,2009-07-07,20:13:16
39.973397,116.333631,0,169,40001.8426041667,2009-07-07,20:13:21
39.973397,116.333631,0,169,40001.8426388889,2009-07-07,20:13:24
39.973398,116.333634,0,169,40001.842662037,2009-07-07,20:13:26
39.973395,116.333705,0,172,40001.8427199074,2009-07-07,20:13:31
39.973396,116.333716,0,169,40001.8427777778,2009-07-07,20:13:36
39.973394,116.333758,0,169,40001.8428356481,2009-07-07,20:13:41
39.973391,116.333772,0,171,40001.8428935185,2009-07-07,20:13:46
39.973399,116.333706,0,171,40001.8429513889,2009-07-07,20:13:51
39.973396,116.333691,0,175,40001.8430092593,2009-07-07,20:13:56
39.973384,116.333729,0,177,40001.8430671296,2009-07-07,20:14:01
39.973386,116.33373,0,177,40001.843125,2009-07-07,20:14:06
39.973391,116.333723,0,177,40001.8431828704,2009-07-07,20:14:11
39.973387,116.333717,0,177,40001.8432407407,2009-07-07,20:14:16
39.973387,116.333717,0,177,40001.843275463,2009-07-07,20:14:19
39.973389,116.333723,0,177,40001.8432986111,2009-07-07,20:14:21
39.973407,116.333748,0,175,40001.8433564815,2009-07-07,20:14:26
39.9734,116.333763,0,172,40001.8434143519,2009-07-07,20:14:31
39.973392,116.333779,0,171,40001.8434722222,2009-07-07,20:14:36
39.973363,116.333804,0,170,40001.8435300926,2009-07-07,20:14:41
39.973355,116.333776,0,171,40001.843587963,2009-07-07,20:14:46
39.973355,116.333776,0,171,40001.8436226852,2009-07-07,20:14:49
39.97335,116.333783,0,171,40001.8436458333,2009-07-07,20:14:51
39.97335,116.333772,0,171,40001.8437037037,2009-07-07,20:14:56
39.97335,116.333772,0,171,40001.8437384259,2009-07-07,20:14:59
39.973355,116.333772,0,171,40001.8437615741,2009-07-07,20:15:01
39.973361,116.333781,0,171,40001.8438194444,2009-07-07,20:15:06
39.973385,116.333803,0,167,40001.8438773148,2009-07-07,20:15:11
39.973403,116.333831,0,167,40001.8439351852,2009-07-07,20:15:16
39.973416,116.333856,0,167,40001.8439930556,2009-07-07,20:15:21
39.973405,116.333803,0,168,40001.8440509259,2009-07-07,20:15:26
39.973408,116.3338,0,168,40001.8441087963,2009-07-07,20:15:31
39.973408,116.3338,0,168,40001.8441435185,2009-07-07,20:15:34
39.973408,116.333795,0,168,40001.8441666667,2009-07-07,20:15:36
39.973414,116.333746,0,169,40001.844224537,2009-07-07,20:15:41
39.973395,116.333691,0,170,40001.8442824074,2009-07-07,20:15:46
39.973371,116.333644,0,171,40001.8443402778,2009-07-07,20:15:51
39.973353,116.333576,0,172,40001.8443981481,2009-07-07,20:15:56
39.973385,116.333509,0,177,40001.8444560185,2009-07-07,20:16:01
39.973404,116.33355,0,181,40001.8445138889,2009-07-07,20:16:06
39.973388,116.333613,0,178,40001.8445717593,2009-07-07,20:16:11
39.9734,116.333689,0,178,40001.8446296296,2009-07-07,20:16:16
39.973415,116.33376,0,179,40001.8446875,2009-07-07,20:16:21
39.973432,116.333844,0,181,40001.8447453704,2009-07-07,20:16:26
39.973435,116.333856,0,181,40001.8448032407,2009-07-07,20:16:31
39.973435,116.333864,0,181,40001.8448611111,2009-07-07,20:16:36
39.973428,116.333871,0,181,40001.8449189815,2009-07-07,20:16:41
39.973428,116.333871,0,181,40001.8449537037,2009-07-07,20:16:44
39.973428,116.333872,0,182,40001.8449768518,2009-07-07,20:16:46
39.973428,116.333908,0,183,40001.8450347222,2009-07-07,20:16:51
39.973422,116.333917,0,184,40001.8450925926,2009-07-07,20:16:56
39.973395,116.333836,0,183,40001.845150463,2009-07-07,20:17:01
39.973432,116.333889,0,185,40001.8452083333,2009-07-07,20:17:06
39.973428,116.333952,0,188,40001.8452662037,2009-07-07,20:17:11
39.973428,116.333944,0,188,40001.8453240741,2009-07-07,20:17:16
39.973431,116.333944,0,188,40001.8453819444,2009-07-07,20:17:21
39.973437,116.33394,0,188,40001.8454398148,2009-07-07,20:17:26
39.973444,116.333941,0,189,40001.8454976852,2009-07-07,20:17:31
39.973444,116.333941,0,189,40001.8455324074,2009-07-07,20:17:34
39.973406,116.333629,0,151,40001.8497800926,2009-07-07,20:23:41
39.973414,116.333566,0,151,40001.849837963,2009-07-07,20:23:46
39.97338,116.333525,0,152,40001.8498958333,2009-07-07,20:23:51
39.973393,116.333504,0,154,40001.8499537037,2009-07-07,20:23:56
39.973416,116.333463,0,151,40001.8500115741,2009-07-07,20:24:01
39.973416,116.333463,0,151,40001.8500462963,2009-07-07,20:24:04
39.973417,116.333466,0,151,40001.8500694444,2009-07-07,20:24:06
39.973431,116.333499,0,152,40001.8501273148,2009-07-07,20:24:11
39.973463,116.33353,0,152,40001.8501851852,2009-07-07,20:24:16
39.973448,116.333614,0,147,40001.8502430556,2009-07-07,20:24:21
39.973423,116.333633,0,144,40001.8503009259,2009-07-07,20:24:26
39.973423,116.333633,0,144,40001.8503356481,2009-07-07,20:24:29
39.97342,116.333639,0,143,40001.8503587963,2009-07-07,20:24:31
39.97339,116.333595,0,142,40001.8504166667,2009-07-07,20:24:36
39.973372,116.333569,0,141,40001.850474537,2009-07-07,20:24:41
39.973378,116.333482,0,140,40001.8505324074,2009-07-07,20:24:46
39.973355,116.333414,0,139,40001.8505902778,2009-07-07,20:24:51
39.973366,116.333526,0,136,40001.8506481481,2009-07-07,20:24:56
39.973412,116.333612,0,136,40001.8507060185,2009-07-07,20:25:01
39.973407,116.333568,0,134,40001.8507638889,2009-07-07,20:25:06
39.973407,116.333568,0,134,40001.8507986111,2009-07-07,20:25:09
39.973403,116.333576,0,134,40001.8508217593,2009-07-07,20:25:11
39.973385,116.333578,0,134,40001.8508796296,2009-07-07,20:25:16
39.973373,116.333561,0,136,40001.8509375,2009-07-07,20:25:21
39.97336,116.333604,0,139,40001.8509953704,2009-07-07,20:25:26
39.973356,116.333628,0,141,40001.8510532407,2009-07-07,20:25:31
39.973356,116.333628,0,141,40001.851087963,2009-07-07,20:25:34
39.973354,116.333628,0,141,40001.8511111111,2009-07-07,20:25:36
39.973335,116.333635,0,141,40001.8511689815,2009-07-07,20:25:41
39.973335,116.333735,0,140,40001.8512268519,2009-07-07,20:25:46
39.9733,116.333787,0,141,40001.8512847222,2009-07-07,20:25:51
39.973309,116.333827,0,148,40001.8513425926,2009-07-07,20:25:56
39.973349,116.333952,0,148,40001.851400463,2009-07-07,20:26:01
39.973374,116.333995,0,143,40001.8514583333,2009-07-07,20:26:06
39.973395,116.333988,0,145,40001.8515162037,2009-07-07,20:26:11
39.973405,116.333993,0,145,40001.8515740741,2009-07-07,20:26:16
39.973404,116.333975,0,146,40001.8516319444,2009-07-07,20:26:21
39.973394,116.333947,0,146,40001.8516898148,2009-07-07,20:26:26
39.973394,116.333947,0,146,40001.851724537,2009-07-07,20:26:29
39.973395,116.333939,0,146,40001.8517476852,2009-07-07,20:26:31
39.973391,116.33392,0,146,40001.8518055556,2009-07-07,20:26:36
39.973417,116.333907,0,144,40001.8518634259,2009-07-07,20:26:41
39.973441,116.333968,0,146,40001.8519212963,2009-07-07,20:26:46
39.973446,116.334023,0,148,40001.8519791667,2009-07-07,20:26:51
39.973438,116.334038,0,149,40001.852037037,2009-07-07,20:26:56
39.97346,116.334071,0,150,40001.8520949074,2009-07-07,20:27:01
39.97346,116.334071,0,150,40001.8521296296,2009-07-07,20:27:04
39.973458,116.334069,0,149,40001.8521527778,2009-07-07,20:27:06
39.97344,116.3341,0,148,40001.8522106481,2009-07-07,20:27:11
39.973412,116.334084,0,146,40001.8522685185,2009-07-07,20:27:16
39.973426,116.33409,0,147,40001.8523263889,2009-07-07,20:27:21
39.97343,116.334101,0,148,40001.8523842593,2009-07-07,20:27:26
39.973432,116.334122,0,149,40001.8524421296,2009-07-07,20:27:31
39.97343,116.334079,0,150,40001.8525,2009-07-07,20:27:36
39.973443,116.334102,0,151,40001.8525578704,2009-07-07,20:27:41
39.973443,116.334102,0,151,40001.8525925926,2009-07-07,20:27:44
39.973439,116.3341,0,151,40001.8526157407,2009-07-07,20:27:46
39.973431,116.334111,0,151,40001.8526736111,2009-07-07,20:27:51
39.97344,116.334121,0,151,40001.8527314815,2009-07-07,20:27:56
39.973442,116.334179,0,153,40001.8527893518,2009-07-07,20:28:01
39.973434,116.334188,0,152,40001.8528472222,2009-07-07,20:28:06
39.973434,116.334188,0,152,40001.8528819444,2009-07-07,20:28:09
39.973435,116.334182,0,152,40001.8529050926,2009-07-07,20:28:11
39.973437,116.334155,0,153,40001.852962963,2009-07-07,20:28:16
39.973448,116.334114,0,155,40001.8530208333,2009-07-07,20:28:21
39.973448,116.334114,0,155,40001.8530555556,2009-07-07,20:28:24
39.973442,116.334122,0,156,40001.8530787037,2009-07-07,20:28:26
39.973457,116.334124,0,158,40001.8531365741,2009-07-07,20:28:31
39.973471,116.334108,0,160,40001.8531944444,2009-07-07,20:28:36
39.973475,116.334111,0,160,40001.8532523148,2009-07-07,20:28:41
39.973475,116.334111,0,160,40001.853287037,2009-07-07,20:28:44
39.973478,116.334107,0,160,40001.8533101852,2009-07-07,20:28:46
39.973479,116.334066,0,161,40001.8533680556,2009-07-07,20:28:51
39.973456,116.333984,0,161,40001.8534259259,2009-07-07,20:28:56
39.973455,116.334047,0,159,40001.8534837963,2009-07-07,20:29:01
39.973462,116.334035,0,157,40001.8535416667,2009-07-07,20:29:06
39.973463,116.334066,0,155,40001.853599537,2009-07-07,20:29:11
39.973458,116.334069,0,155,40001.8536574074,2009-07-07,20:29:16
39.973458,116.334069,0,155,40001.8536921296,2009-07-07,20:29:19
39.973455,116.334064,0,155,40001.8537152778,2009-07-07,20:29:21
39.973456,116.334055,0,155,40001.8537731481,2009-07-07,20:29:26
39.97344,116.334013,0,156,40001.8538310185,2009-07-07,20:29:31
39.973429,116.333975,0,158,40001.8538888889,2009-07-07,20:29:36
39.973429,116.333975,0,158,40001.8539236111,2009-07-07,20:29:39
39.973332,116.333673,0,188,40001.8611805556,2009-07-07,20:40:06
39.973314,116.333641,0,187,40001.8612384259,2009-07-07,20:40:11
39.973339,116.333559,0,184,40001.8612962963,2009-07-07,20:40:16
39.973363,116.333675,0,182,40001.8613541667,2009-07-07,20:40:21
39.973376,116.333713,0,182,40001.861412037,2009-07-07,20:40:26
39.973392,116.333774,0,180,40001.8614699074,2009-07-07,20:40:31
39.973401,116.333859,0,177,40001.8615277778,2009-07-07,20:40:36
39.973391,116.333913,0,176,40001.8615856481,2009-07-07,20:40:41
39.973384,116.333936,0,175,40001.8616435185,2009-07-07,20:40:46
39.973342,116.333973,0,176,40001.8617013889,2009-07-07,20:40:51
39.973324,116.334034,0,176,40001.8617592593,2009-07-07,20:40:56
39.973335,116.334034,0,179,40001.8618171296,2009-07-07,20:41:01
39.973351,116.334043,0,183,40001.861875,2009-07-07,20:41:06
39.973342,116.33403,0,185,40001.8619328704,2009-07-07,20:41:11
39.973365,116.334047,0,188,40001.8619907407,2009-07-07,20:41:16
39.973457,116.334064,0,188,40001.8620486111,2009-07-07,20:41:21
39.97348,116.334064,0,187,40001.8621064815,2009-07-07,20:41:26
39.973498,116.334076,0,188,40001.8621643518,2009-07-07,20:41:31
39.973481,116.33403,0,190,40001.8622222222,2009-07-07,20:41:36
39.97349,116.334024,0,190,40001.8622800926,2009-07-07,20:41:41
39.973481,116.334034,0,188,40001.862337963,2009-07-07,20:41:46
39.973462,116.334118,0,186,40001.8623958333,2009-07-07,20:41:51
39.973439,116.334201,0,189,40001.8624537037,2009-07-07,20:41:56
39.973445,116.334236,0,193,40001.8625115741,2009-07-07,20:42:01
39.973439,116.334262,0,195,40001.8625694444,2009-07-07,20:42:06
39.973415,116.33437,0,201,40001.8626273148,2009-07-07,20:42:11
39.97339,116.334394,0,205,40001.8626851852,2009-07-07,20:42:16
39.973397,116.334364,0,203,40001.8627430556,2009-07-07,20:42:21
39.973397,116.334364,0,203,40001.8627777778,2009-07-07,20:42:24
39.973393,116.334358,0,205,40001.8628009259,2009-07-07,20:42:26
39.973393,116.334345,0,209,40001.8628587963,2009-07-07,20:42:31
39.973374,116.334352,0,210,40001.8629166667,2009-07-07,20:42:36
39.973373,116.334327,0,211,40001.862974537,2009-07-07,20:42:41
39.97335,116.334255,0,214,40001.8630324074,2009-07-07,20:42:46
39.97334,116.334206,0,217,40001.8630902778,2009-07-07,20:42:51
39.97339,116.334169,0,216,40001.8631481482,2009-07-07,20:42:56
39.973396,116.33411,0,214,40001.8632060185,2009-07-07,20:43:01
39.973393,116.3341,0,216,40001.8632638889,2009-07-07,20:43:06
39.973424,116.334135,0,214,40001.8633217593,2009-07-07,20:43:11
39.973433,116.334106,0,213,40001.8633796296,2009-07-07,20:43:16
39.973414,116.334051,0,214,40001.8634375,2009-07-07,20:43:21
39.973414,116.334035,0,215,40001.8634953704,2009-07-07,20:43:26
39.973401,116.334008,0,214,40001.8635532407,2009-07-07,20:43:31
39.973407,116.333987,0,214,40001.8636111111,2009-07-07,20:43:36
39.973389,116.334004,0,215,40001.8636689815,2009-07-07,20:43:41
39.973365,116.334017,0,217,40001.8637268519,2009-07-07,20:43:46
39.97336,116.33418,0,214,40001.8637847222,2009-07-07,20:43:51
39.973381,116.334126,0,213,40001.8638425926,2009-07-07,20:43:56
39.973415,116.334061,0,211,40001.863900463,2009-07-07,20:44:01
39.973401,116.334031,0,209,40001.8639583333,2009-07-07,20:44:06
39.973404,116.334041,0,209,40001.8640162037,2009-07-07,20:44:11
39.973415,116.334042,0,209,40001.8640740741,2009-07-07,20:44:16
39.973417,116.334025,0,208,40001.8641319444,2009-07-07,20:44:21
39.973435,116.33405,0,209,40001.8641898148,2009-07-07,20:44:26
39.973422,116.334149,0,203,40001.8642476852,2009-07-07,20:44:31
39.973415,116.334158,0,202,40001.8643055556,2009-07-07,20:44:36
39.973419,116.334162,0,202,40001.8643634259,2009-07-07,20:44:41
39.973419,116.334162,0,202,40001.8643981481,2009-07-07,20:44:44
39.973424,116.33416,0,201,40001.8644212963,2009-07-07,20:44:46
39.97341,116.334198,0,199,40001.8644791667,2009-07-07,20:44:51
39.973409,116.334191,0,197,40001.864537037,2009-07-07,20:44:56
39.973408,116.334186,0,197,40001.8645949074,2009-07-07,20:45:01
39.973408,116.334186,0,197,40001.8646296296,2009-07-07,20:45:04
39.973409,116.334178,0,197,40001.8646527778,2009-07-07,20:45:06
39.973408,116.334137,0,195,40001.8647106481,2009-07-07,20:45:11
39.973413,116.334068,0,194,40001.8647685185,2009-07-07,20:45:16
39.973418,116.334044,0,194,40001.8648263889,2009-07-07,20:45:21
39.973418,116.334044,0,194,40001.8648611111,2009-07-07,20:45:24
39.973415,116.334044,0,194,40001.8648842593,2009-07-07,20:45:26
39.973414,116.333969,0,191,40001.8649421296,2009-07-07,20:45:31
39.973401,116.333898,0,189,40001.865,2009-07-07,20:45:36
39.973399,116.333856,0,191,40001.8650578704,2009-07-07,20:45:41
39.973396,116.333789,0,190,40001.8651157407,2009-07-07,20:45:46
39.973406,116.333798,0,191,40001.8651736111,2009-07-07,20:45:51
39.973423,116.333837,0,189,40001.8652314815,2009-07-07,20:45:56
39.973436,116.333944,0,189,40001.8652893519,2009-07-07,20:46:01
39.97343,116.334044,0,189,40001.8653472222,2009-07-07,20:46:06
39.973432,116.334156,0,190,40001.8654050926,2009-07-07,20:46:11
39.973419,116.334131,0,191,40001.865462963,2009-07-07,20:46:16
39.973433,116.334196,0,191,40001.8655208333,2009-07-07,20:46:21
39.973445,116.33428,0,192,40001.8655787037,2009-07-07,20:46:26
39.973449,116.334241,0,193,40001.8656365741,2009-07-07,20:46:31
39.973448,116.334229,0,193,40001.8656944444,2009-07-07,20:46:36
39.973442,116.334157,0,190,40001.8657523148,2009-07-07,20:46:41
39.973438,116.334088,0,189,40001.8658101852,2009-07-07,20:46:46
39.973447,116.334061,0,186,40001.8658680556,2009-07-07,20:46:51
39.973486,116.334105,0,179,40001.8659259259,2009-07-07,20:46:56
39.973489,116.334087,0,175,40001.8659837963,2009-07-07,20:47:01
39.973494,116.334078,0,175,40001.8660416667,2009-07-07,20:47:06
39.973496,116.334077,0,175,40001.866099537,2009-07-07,20:47:11
39.973496,116.334074,0,175,40001.8661574074,2009-07-07,20:47:16
39.973496,116.334074,0,175,40001.8661921296,2009-07-07,20:47:19
39.973494,116.334068,0,175,40001.8662152778,2009-07-07,20:47:21
39.973495,116.334053,0,175,40001.8662731481,2009-07-07,20:47:26
39.973493,116.334043,0,175,40001.8663310185,2009-07-07,20:47:31
39.973495,116.334038,0,175,40001.8663888889,2009-07-07,20:47:36
39.973495,116.334038,0,175,40001.8664236111,2009-07-07,20:47:39
39.973493,116.334032,0,175,40001.8664467593,2009-07-07,20:47:41
39.973452,116.333993,0,176,40001.8665046296,2009-07-07,20:47:46
39.973438,116.333998,0,176,40001.8665625,2009-07-07,20:47:51
39.973438,116.333998,0,176,40001.8665972222,2009-07-07,20:47:54
39.973432,116.333993,0,177,40001.8666203704,2009-07-07,20:47:56
39.973438,116.334025,0,175,40001.8666782407,2009-07-07,20:48:01
39.973439,116.334015,0,175,40001.8667361111,2009-07-07,20:48:06
39.973432,116.333978,0,176,40001.8667939815,2009-07-07,20:48:11
39.973431,116.333997,0,172,40001.8668518519,2009-07-07,20:48:16
39.973445,116.334048,0,172,40001.8669097222,2009-07-07,20:48:21
39.973434,116.334059,0,172,40001.8669675926,2009-07-07,20:48:26
39.973443,116.334095,0,167,40001.867025463,2009-07-07,20:48:31
39.973449,116.334102,0,167,40001.8670833333,2009-07-07,20:48:36
39.973449,116.334102,0,167,40001.8671180556,2009-07-07,20:48:39
39.973454,116.334106,0,167,40001.8671412037,2009-07-07,20:48:41
39.97347,116.334146,0,163,40001.8671990741,2009-07-07,20:48:46
39.973459,116.334191,0,160,40001.8672569444,2009-07-07,20:48:51
39.973461,116.33429,0,154,40001.8673148148,2009-07-07,20:48:56
39.973465,116.334262,0,150,40001.8673726852,2009-07-07,20:49:01
39.973465,116.334262,0,150,40001.8674074074,2009-07-07,20:49:04
39.973472,116.334265,0,147,40001.8674305556,2009-07-07,20:49:06
39.973457,116.334269,0,144,40001.8674884259,2009-07-07,20:49:11
39.973459,116.334254,0,140,40001.8675462963,2009-07-07,20:49:16
39.973465,116.334211,0,135,40001.8676041667,2009-07-07,20:49:21
39.973437,116.334194,0,135,40001.867662037,2009-07-07,20:49:26
39.973431,116.334155,0,134,40001.8677199074,2009-07-07,20:49:31
39.973464,116.334184,0,132,40001.8677777778,2009-07-07,20:49:36
39.973494,116.334213,0,132,40001.8678356481,2009-07-07,20:49:41
39.973523,116.334214,0,132,40001.8678935185,2009-07-07,20:49:46
39.973523,116.334214,0,132,40001.8679282407,2009-07-07,20:49:49
39.97353,116.334207,0,132,40001.8679513889,2009-07-07,20:49:51
39.973549,116.334203,0,132,40001.8680092593,2009-07-07,20:49:56
39.973559,116.334209,0,131,40001.8680671296,2009-07-07,20:50:01
39.973554,116.334181,0,131,40001.868125,2009-07-07,20:50:06
39.973558,116.334196,0,132,40001.8681828704,2009-07-07,20:50:11
39.973533,116.334194,0,133,40001.8682407407,2009-07-07,20:50:16
39.973502,116.334201,0,133,40001.8682986111,2009-07-07,20:50:21
39.97349,116.334201,0,129,40001.8683564815,2009-07-07,20:50:26
39.973488,116.33424,0,127,40001.8684143518,2009-07-07,20:50:31
39.973494,116.334333,0,126,40001.8684722222,2009-07-07,20:50:36
39.973527,116.334391,0,124,40001.8685300926,2009-07-07,20:50:41
39.973542,116.334424,0,124,40001.868587963,2009-07-07,20:50:46
39.973524,116.334457,0,126,40001.8686458333,2009-07-07,20:50:51
39.973532,116.33444,0,125,40001.8687037037,2009-07-07,20:50:56
39.973527,116.334433,0,125,40001.8687615741,2009-07-07,20:51:01
39.973527,116.334433,0,125,40001.8687962963,2009-07-07,20:51:04
39.973411,116.33417,0,119,40001.8709606482,2009-07-07,20:54:11
39.973364,116.334122,0,114,40001.8710185185,2009-07-07,20:54:16
39.973389,116.334104,0,113,40001.8710763889,2009-07-07,20:54:21
39.973359,116.334019,0,111,40001.8711342593,2009-07-07,20:54:26
39.973346,116.33397,0,107,40001.8711921296,2009-07-07,20:54:31
39.973328,116.333891,0,99,40001.87125,2009-07-07,20:54:36
39.973318,116.333863,0,95,40001.8713078704,2009-07-07,20:54:41
39.973293,116.333822,0,90,40001.8713657407,2009-07-07,20:54:46
39.973303,116.333854,0,89,40001.8714236111,2009-07-07,20:54:51
39.973342,116.333849,0,88,40001.8714814815,2009-07-07,20:54:56
39.973373,116.333854,0,88,40001.8715393519,2009-07-07,20:55:01
39.973365,116.333825,0,88,40001.8715972222,2009-07-07,20:55:06
39.973351,116.333798,0,89,40001.8716550926,2009-07-07,20:55:11
39.973351,116.333798,0,89,40001.8716898148,2009-07-07,20:55:14
39.973344,116.333794,0,89,40001.871712963,2009-07-07,20:55:16
39.973328,116.333787,0,88,40001.8717708333,2009-07-07,20:55:21
39.973326,116.333781,0,88,40001.8718287037,2009-07-07,20:55:26
39.973326,116.333781,0,88,40001.8718634259,2009-07-07,20:55:29
39.973328,116.333777,0,88,40001.8718865741,2009-07-07,20:55:31
39.973328,116.333826,0,89,40001.8719444444,2009-07-07,20:55:36
39.973327,116.333884,0,92,40001.8720023148,2009-07-07,20:55:41
39.973321,116.333914,0,95,40001.8720601852,2009-07-07,20:55:46
39.973327,116.333934,0,95,40001.8721180556,2009-07-07,20:55:51
39.973329,116.333947,0,95,40001.8721759259,2009-07-07,20:55:56
39.973329,116.333947,0,95,40001.8722106481,2009-07-07,20:55:59
39.973325,116.333955,0,95,40001.8722337963,2009-07-07,20:56:01
39.97332,116.333965,0,95,40001.8722916667,2009-07-07,20:56:06
39.973319,116.333963,0,95,40001.872349537,2009-07-07,20:56:11
39.973319,116.333963,0,95,40001.8723842593,2009-07-07,20:56:14
39.973319,116.333962,0,95,40001.8724074074,2009-07-07,20:56:16
39.973341,116.334019,0,97,40001.8724652778,2009-07-07,20:56:21
39.973349,116.334023,0,95,40001.8725231481,2009-07-07,20:56:26
39.973349,116.334023,0,95,40001.8725578704,2009-07-07,20:56:29
39.973342,116.334029,0,95,40001.8725810185,2009-07-07,20:56:31
39.973333,116.334012,0,95,40001.8726388889,2009-07-07,20:56:36
39.973337,116.334007,0,95,40001.8726967593,2009-07-07,20:56:41
39.973337,116.334007,0,95,40001.8727314815,2009-07-07,20:56:44
39.97333,116.334008,0,95,40001.8727546296,2009-07-07,20:56:46
39.973309,116.333993,0,94,40001.8728125,2009-07-07,20:56:51
39.973309,116.333993,0,94,40001.8728472222,2009-07-07,20:56:54
39.973311,116.333999,0,94,40001.8728703704,2009-07-07,20:56:56
39.973312,116.333987,0,94,40001.8729282407,2009-07-07,20:57:01
39.97331,116.333954,0,94,40001.8729861111,2009-07-07,20:57:06
39.973381,116.333653,0,122,40001.8811458333,2009-07-07,21:08:51
39.973369,116.333604,0,123,40001.8812037037,2009-07-07,21:08:56
39.97336,116.333511,0,123,40001.8812615741,2009-07-07,21:09:01
39.973338,116.333535,0,123,40001.8813194444,2009-07-07,21:09:06
39.973345,116.333549,0,122,40001.8813773148,2009-07-07,21:09:11
39.973348,116.333578,0,122,40001.8814351852,2009-07-07,21:09:16
39.973349,116.333702,0,122,40001.8814930556,2009-07-07,21:09:21
39.973361,116.333783,0,121,40001.8815509259,2009-07-07,21:09:26
39.973362,116.333843,0,119,40001.8816087963,2009-07-07,21:09:31
39.973337,116.333919,0,119,40001.8816666667,2009-07-07,21:09:36
39.973332,116.333879,0,117,40001.881724537,2009-07-07,21:09:41
39.973325,116.333791,0,119,40001.8817824074,2009-07-07,21:09:46
39.97335,116.333676,0,119,40001.8818402778,2009-07-07,21:09:51
39.97338,116.333708,0,116,40001.8818981481,2009-07-07,21:09:56
39.973351,116.333586,0,109,40001.8819560185,2009-07-07,21:10:01
39.973337,116.333589,0,100,40001.8820138889,2009-07-07,21:10:06
39.973304,116.333678,0,92,40001.8820717593,2009-07-07,21:10:11
39.973304,116.333678,0,92,40001.8821064815,2009-07-07,21:10:14
39.973297,116.333673,0,91,40001.8821296296,2009-07-07,21:10:16
39.973301,116.333686,0,91,40001.8821875,2009-07-07,21:10:21
39.973296,116.333731,0,90,40001.8822453704,2009-07-07,21:10:26
39.973283,116.333772,0,86,40001.8823032407,2009-07-07,21:10:31
39.973285,116.333836,0,80,40001.8823611111,2009-07-07,21:10:36
39.973285,116.333836,0,80,40001.8823958333,2009-07-07,21:10:39
39.973282,116.33384,0,80,40001.8824189815,2009-07-07,21:10:41
39.973282,116.333831,0,80,40001.8824768519,2009-07-07,21:10:46
39.97328,116.33384,0,80,40001.8825347222,2009-07-07,21:10:51
39.973287,116.333973,0,79,40001.8825925926,2009-07-07,21:10:56
39.973283,116.334134,0,75,40001.882650463,2009-07-07,21:11:01
39.973293,116.334149,0,71,40001.8827083333,2009-07-07,21:11:06
39.973291,116.334177,0,70,40001.8827662037,2009-07-07,21:11:11
39.973281,116.334195,0,69,40001.8828240741,2009-07-07,21:11:16
39.973289,116.33418,0,68,40001.8828819444,2009-07-07,21:11:21
39.973307,116.334188,0,68,40001.8829398148,2009-07-07,21:11:26
39.973325,116.334218,0,69,40001.8829976852,2009-07-07,21:11:31
39.973322,116.334248,0,72,40001.8830555556,2009-07-07,21:11:36
39.973331,116.334306,0,69,40001.8831134259,2009-07-07,21:11:41
39.973349,116.334386,0,72,40001.8831712963,2009-07-07,21:11:46
39.973325,116.334438,0,72,40001.8832291667,2009-07-07,21:11:51
39.97333,116.3345,0,72,40001.883287037,2009-07-07,21:11:56
39.973352,116.334557,0,73,40001.8833449074,2009-07-07,21:12:01
39.973331,116.334651,0,74,40001.8834027778,2009-07-07,21:12:06
39.97333,116.334728,0,76,40001.8834606481,2009-07-07,21:12:11
39.973375,116.33479,0,77,40001.8835185185,2009-07-07,21:12:16
39.97336,116.334879,0,80,40001.8835763889,2009-07-07,21:12:21
39.973343,116.3348,0,85,40001.8836342593,2009-07-07,21:12:26
39.973339,116.334772,0,88,40001.8836921296,2009-07-07,21:12:31
39.973352,116.3347,0,87,40001.88375,2009-07-07,21:12:36
39.973364,116.334515,0,88,40001.8838078704,2009-07-07,21:12:41
39.973341,116.334314,0,92,40001.8838657407,2009-07-07,21:12:46
39.973336,116.334122,0,91,40001.8839236111,2009-07-07,21:12:51
39.973365,116.334038,0,90,40001.8839814815,2009-07-07,21:12:56
39.973358,116.33389,0,88,40001.8840393518,2009-07-07,21:13:01
39.973323,116.333773,0,88,40001.8840972222,2009-07-07,21:13:06
39.973303,116.333878,0,88,40001.8841550926,2009-07-07,21:13:11
39.973279,116.333954,0,85,40001.884212963,2009-07-07,21:13:16
39.973293,116.333926,0,85,40001.8842708333,2009-07-07,21:13:21
39.973313,116.333926,0,87,40001.8843287037,2009-07-07,21:13:26
39.973311,116.333935,0,86,40001.8843865741,2009-07-07,21:13:31
39.973314,116.33398,0,87,40001.8844444444,2009-07-07,21:13:36
39.973353,116.334058,0,87,40001.8845023148,2009-07-07,21:13:41
39.97335,116.334095,0,88,40001.8845601852,2009-07-07,21:13:46
39.97335,116.334095,0,88,40001.8845949074,2009-07-07,21:13:49
39.973352,116.3341,0,90,40001.8846180556,2009-07-07,21:13:51
39.973366,116.334134,0,89,40001.8846759259,2009-07-07,21:13:56
39.97337,116.334182,0,88,40001.8847337963,2009-07-07,21:14:01
39.973387,116.334188,0,89,40001.8847916667,2009-07-07,21:14:06
39.973419,116.33418,0,92,40001.884849537,2009-07-07,21:14:11
39.973418,116.334186,0,90,40001.8849074074,2009-07-07,21:14:16
39.973418,116.334186,0,90,40001.8849421296,2009-07-07,21:14:19
39.973418,116.334194,0,90,40001.8849652778,2009-07-07,21:14:21
39.973423,116.334205,0,90,40001.8850231481,2009-07-07,21:14:26
39.973423,116.334205,0,90,40001.8850578704,2009-07-07,21:14:29
39.97342,116.334206,0,90,40001.8850810185,2009-07-07,21:14:31
39.973416,116.334093,0,90,40001.8851388889,2009-07-07,21:14:36
39.973433,116.334027,0,90,40001.8851967593,2009-07-07,21:14:41
39.973419,116.333937,0,90,40001.8852546296,2009-07-07,21:14:46
39.973368,116.333885,0,90,40001.8853125,2009-07-07,21:14:51
39.973352,116.333882,0,89,40001.8853703704,2009-07-07,21:14:56
39.97334,116.333919,0,88,40001.8854282407,2009-07-07,21:15:01
39.973318,116.333948,0,86,40001.8854861111,2009-07-07,21:15:06
39.973317,116.333958,0,86,40001.8855439815,2009-07-07,21:15:11
39.973379,116.334096,0,86,40001.8856018518,2009-07-07,21:15:16
39.973398,116.334143,0,87,40001.8856597222,2009-07-07,21:15:21
39.973398,116.334143,0,87,40001.8856944444,2009-07-07,21:15:24
39.9734,116.334143,0,88,40001.8857175926,2009-07-07,21:15:26
39.973409,116.334112,0,88,40001.885775463,2009-07-07,21:15:31
39.973408,116.334137,0,88,40001.8858333333,2009-07-07,21:15:36
39.973404,116.334147,0,88,40001.8858912037,2009-07-07,21:15:41
39.973318,116.334204,0,91,40001.8859490741,2009-07-07,21:15:46
39.973273,116.334273,0,96,40001.8860069444,2009-07-07,21:15:51
39.97327,116.334285,0,99,40001.8860648148,2009-07-07,21:15:56
39.973274,116.334281,0,99,40001.8861226852,2009-07-07,21:16:01
39.973278,116.334279,0,99,40001.8861805556,2009-07-07,21:16:06
39.973278,116.334279,0,99,40001.8862152778,2009-07-07,21:16:09
39.973284,116.334281,0,99,40001.8862384259,2009-07-07,21:16:11
39.973263,116.334358,0,102,40001.8862962963,2009-07-07,21:16:16
39.973263,116.334358,0,102,40001.8863310185,2009-07-07,21:16:19
39.973262,116.334353,0,102,40001.8863541667,2009-07-07,21:16:21
39.973348,116.334295,0,106,40001.886412037,2009-07-07,21:16:26
39.973411,116.334272,0,107,40001.8864699074,2009-07-07,21:16:31
39.973406,116.334309,0,103,40001.8865277778,2009-07-07,21:16:36
39.973407,116.334318,0,103,40001.8865856482,2009-07-07,21:16:41
39.973421,116.334383,0,101,40001.8866435185,2009-07-07,21:16:46
39.973421,116.334383,0,101,40001.8866782407,2009-07-07,21:16:49
39.973429,116.334382,0,99,40001.8867013889,2009-07-07,21:16:51
39.973419,116.334359,0,99,40001.8867592593,2009-07-07,21:16:56
39.973403,116.334277,0,97,40001.8868171296,2009-07-07,21:17:01
39.973425,116.334252,0,97,40001.886875,2009-07-07,21:17:06
39.973403,116.33419,0,96,40001.8869328704,2009-07-07,21:17:11
39.973377,116.334141,0,93,40001.8869907407,2009-07-07,21:17:16
39.973356,116.334056,0,92,40001.8870486111,2009-07-07,21:17:21
39.973335,116.334016,0,92,40001.8871064815,2009-07-07,21:17:26
39.973287,116.33408,0,91,40001.8871643519,2009-07-07,21:17:31
39.97327,116.333993,0,87,40001.8872222222,2009-07-07,21:17:36
39.973315,116.333989,0,83,40001.8872800926,2009-07-07,21:17:41
39.973393,116.33412,0,82,40001.887337963,2009-07-07,21:17:46
39.973406,116.334127,0,82,40001.8873958333,2009-07-07,21:17:51
39.973415,116.33422,0,80,40001.8874537037,2009-07-07,21:17:56
39.973444,116.334183,0,79,40001.8875115741,2009-07-07,21:18:01
39.973456,116.33428,0,79,40001.8875694444,2009-07-07,21:18:06
39.973461,116.334421,0,79,40001.8876273148,2009-07-07,21:18:11
39.973487,116.33441,0,78,40001.8876851852,2009-07-07,21:18:16
39.973523,116.334375,0,77,40001.8877430556,2009-07-07,21:18:21
39.973538,116.334352,0,76,40001.8878009259,2009-07-07,21:18:26
39.973538,116.334352,0,76,40001.8878356481,2009-07-07,21:18:29
39.973539,116.334353,0,77,40001.8878587963,2009-07-07,21:18:31
39.973495,116.334377,0,76,40001.8879166667,2009-07-07,21:18:36
39.973455,116.334412,0,74,40001.887974537,2009-07-07,21:18:41
39.973445,116.33438,0,74,40001.8880324074,2009-07-07,21:18:46
39.973412,116.334384,0,74,40001.8880902778,2009-07-07,21:18:51
39.973416,116.334457,0,75,40001.8881481481,2009-07-07,21:18:56
39.973424,116.33443,0,76,40001.8882060185,2009-07-07,21:19:01
39.973414,116.334327,0,75,40001.8882638889,2009-07-07,21:19:06
39.973401,116.33429,0,76,40001.8883217593,2009-07-07,21:19:11
39.97338,116.334216,0,77,40001.8883796296,2009-07-07,21:19:16
39.973362,116.334205,0,78,40001.8884375,2009-07-07,21:19:21
39.973349,116.334133,0,80,40001.8884953704,2009-07-07,21:19:26
39.973353,116.334157,0,80,40001.8885532407,2009-07-07,21:19:31
39.973353,116.334157,0,80,40001.888587963,2009-07-07,21:19:34
39.973351,116.334158,0,80,40001.8886111111,2009-07-07,21:19:36
39.973349,116.334137,0,81,40001.8886689815,2009-07-07,21:19:41
39.973358,116.334109,0,82,40001.8887268519,2009-07-07,21:19:46
39.973356,116.334091,0,83,40001.8887847222,2009-07-07,21:19:51
39.973379,116.334133,0,82,40001.8888425926,2009-07-07,21:19:56
39.973391,116.334146,0,82,40001.888900463,2009-07-07,21:20:01
39.97339,116.334179,0,81,40001.8889583333,2009-07-07,21:20:06
39.973389,116.334233,0,79,40001.8890162037,2009-07-07,21:20:11
39.973384,116.334274,0,77,40001.8890740741,2009-07-07,21:20:16
39.973387,116.334338,0,77,40001.8891319444,2009-07-07,21:20:21
39.973383,116.33432,0,75,40001.8891898148,2009-07-07,21:20:26
39.97338,116.334282,0,75,40001.8892476852,2009-07-07,21:20:31
39.97338,116.334282,0,75,40001.8892824074,2009-07-07,21:20:34
39.973384,116.334274,0,75,40001.8893055556,2009-07-07,21:20:36
39.973364,116.334276,0,73,40001.8893634259,2009-07-07,21:20:41
39.973372,116.334293,0,72,40001.8894212963,2009-07-07,21:20:46
39.973378,116.334292,0,72,40001.8894791667,2009-07-07,21:20:51
39.973378,116.334292,0,72,40001.8895138889,2009-07-07,21:20:54
39.973362,116.33464,0,62,40001.8925462963,2009-07-07,21:25:16
39.97335,116.334716,0,61,40001.8926041667,2009-07-07,21:25:21
39.973352,116.334685,0,61,40001.892662037,2009-07-07,21:25:26
39.973356,116.334634,0,63,40001.8927199074,2009-07-07,21:25:31
39.973344,116.33464,0,64,40001.8927777778,2009-07-07,21:25:36
39.973344,116.334655,0,64,40001.8928356481,2009-07-07,21:25:41
39.973378,116.334684,0,64,40001.8928935185,2009-07-07,21:25:46
39.973378,116.334684,0,64,40001.8929282407,2009-07-07,21:25:49
39.973386,116.334685,0,64,40001.8929513889,2009-07-07,21:25:51
39.973365,116.334594,0,63,40001.8930092593,2009-07-07,21:25:56
39.973341,116.334531,0,63,40001.8930671296,2009-07-07,21:26:01
39.973344,116.334536,0,63,40001.893125,2009-07-07,21:26:06
39.973344,116.334536,0,63,40001.8931597222,2009-07-07,21:26:09
39.973344,116.334536,0,63,40001.8931828704,2009-07-07,21:26:11
39.973316,116.334522,0,63,40001.8932407407,2009-07-07,21:26:16
39.973311,116.334482,0,64,40001.8932986111,2009-07-07,21:26:21
39.973345,116.334398,0,67,40001.8933564815,2009-07-07,21:26:26
39.973373,116.33436,0,73,40001.8934143518,2009-07-07,21:26:31
39.973373,116.33436,0,73,40001.8934490741,2009-07-07,21:26:34
39.973378,116.334365,0,73,40001.8934722222,2009-07-07,21:26:36
39.973389,116.334258,0,73,40001.8935300926,2009-07-07,21:26:41
39.973384,116.334165,0,75,40001.893587963,2009-07-07,21:26:46
39.973375,116.334123,0,75,40001.8936458333,2009-07-07,21:26:51
39.97339,116.334051,0,76,40001.8937037037,2009-07-07,21:26:56
39.973377,116.334041,0,73,40001.8937615741,2009-07-07,21:27:01
39.973385,116.33403,0,73,40001.8938194444,2009-07-07,21:27:06
39.973385,116.33403,0,73,40001.8938541667,2009-07-07,21:27:09
39.97339,116.334024,0,73,40001.8938773148,2009-07-07,21:27:11
39.973411,116.334012,0,74,40001.8939351852,2009-07-07,21:27:16
39.973429,116.333991,0,76,40001.8939930556,2009-07-07,21:27:21
39.973438,116.333974,0,76,40001.8940509259,2009-07-07,21:27:26
39.973457,116.333945,0,75,40001.8941087963,2009-07-07,21:27:31
39.973474,116.333923,0,75,40001.8941666667,2009-07-07,21:27:36
39.973456,116.333983,0,73,40001.894224537,2009-07-07,21:27:41
39.973456,116.333983,0,73,40001.8942592593,2009-07-07,21:27:44
39.973449,116.33399,0,73,40001.8942824074,2009-07-07,21:27:46
39.973426,116.334012,0,75,40001.8943402778,2009-07-07,21:27:51
39.973426,116.334012,0,75,40001.894375,2009-07-07,21:27:54
39.97342,116.334014,0,76,40001.8943981482,2009-07-07,21:27:56
39.973392,116.334037,0,77,40001.8944560185,2009-07-07,21:28:01
39.973378,116.334044,0,78,40001.8945138889,2009-07-07,21:28:06
39.973377,116.334034,0,78,40001.8945717593,2009-07-07,21:28:11
39.973396,116.334078,0,78,40001.8946296296,2009-07-07,21:28:16
39.973409,116.334142,0,80,40001.8946875,2009-07-07,21:28:21
39.973415,116.33423,0,83,40001.8947453704,2009-07-07,21:28:26
39.973397,116.334353,0,86,40001.8948032407,2009-07-07,21:28:31
39.973369,116.33445,0,90,40001.8948611111,2009-07-07,21:28:36
39.973369,116.33445,0,90,40001.8948958333,2009-07-07,21:28:39
39.973364,116.334445,0,95,40001.8949189815,2009-07-07,21:28:41
39.973393,116.334391,0,98,40001.8949768519,2009-07-07,21:28:46
39.973394,116.334403,0,99,40001.8950347222,2009-07-07,21:28:51
39.973397,116.334415,0,99,40001.8950925926,2009-07-07,21:28:56
39.973397,116.334415,0,99,40001.8951273148,2009-07-07,21:28:59
39.973401,116.33442,0,99,40001.895150463,2009-07-07,21:29:01
39.973411,116.334452,0,101,40001.8952083333,2009-07-07,21:29:06
39.973435,116.334481,0,102,40001.8952662037,2009-07-07,21:29:11
39.973433,116.334476,0,102,40001.8953240741,2009-07-07,21:29:16
39.973433,116.334476,0,102,40001.8953587963,2009-07-07,21:29:19
39.973441,116.334476,0,102,40001.8953819444,2009-07-07,21:29:21
39.973491,116.334264,0,103,40001.8954398148,2009-07-07,21:29:26
39.973504,116.33406,0,104,40001.8954976852,2009-07-07,21:29:31
39.973504,116.333875,0,103,40001.8955555556,2009-07-07,21:29:36
39.973505,116.333865,0,104,40001.8956134259,2009-07-07,21:29:41
39.973505,116.333865,0,104,40001.8956481481,2009-07-07,21:29:44
39.97351,116.333863,0,105,40001.8956712963,2009-07-07,21:29:46
39.973548,116.333802,0,105,40001.8957291667,2009-07-07,21:29:51
39.973557,116.3337,0,107,40001.895787037,2009-07-07,21:29:56
39.97356,116.333646,0,109,40001.8958449074,2009-07-07,21:30:01
39.973608,116.333585,0,108,40001.8959027778,2009-07-07,21:30:06
39.973626,116.333489,0,107,40001.8959606481,2009-07-07,21:30:11
39.973584,116.333586,0,105,40001.8960185185,2009-07-07,21:30:16
39.97354,116.333644,0,100,40001.8960763889,2009-07-07,21:30:21
39.973523,116.333684,0,94,40001.8961342593,2009-07-07,21:30:26
39.973507,116.333698,0,92,40001.8961921296,2009-07-07,21:30:31
39.973531,116.333673,0,89,40001.89625,2009-07-07,21:30:36
39.973556,116.333614,0,86,40001.8963078704,2009-07-07,21:30:41
39.973591,116.333588,0,87,40001.8963657407,2009-07-07,21:30:46
39.973591,116.333588,0,87,40001.896400463,2009-07-07,21:30:49
39.973593,116.33359,0,87,40001.8964236111,2009-07-07,21:30:51
39.973593,116.33358,0,86,40001.8964814815,2009-07-07,21:30:56
39.973572,116.333477,0,87,40001.8965393519,2009-07-07,21:31:01
39.973597,116.333293,0,86,40001.8965972222,2009-07-07,21:31:06
39.973636,116.333142,0,84,40001.8966550926,2009-07-07,21:31:11
39.973649,116.33304,0,85,40001.896712963,2009-07-07,21:31:16
39.973674,116.333014,0,86,40001.8967708333,2009-07-07,21:31:21
39.973699,116.333027,0,91,40001.8968287037,2009-07-07,21:31:26
39.973716,116.333006,0,91,40001.8968865741,2009-07-07,21:31:31
39.973667,116.333178,0,98,40001.8969444444,2009-07-07,21:31:36
39.973623,116.333322,0,96,40001.8970023148,2009-07-07,21:31:41
39.973619,116.333333,0,96,40001.8970601852,2009-07-07,21:31:46
39.973617,116.333343,0,96,40001.8971180556,2009-07-07,21:31:51
39.97361,116.333343,0,96,40001.8971759259,2009-07-07,21:31:56
39.97361,116.333343,0,96,40001.8972106481,2009-07-07,21:31:59
39.973602,116.333338,0,96,40001.8972337963,2009-07-07,21:32:01
39.973599,116.333329,0,96,40001.8972916667,2009-07-07,21:32:06
39.973586,116.333299,0,96,40001.897349537,2009-07-07,21:32:11
39.973589,116.333287,0,96,40001.8974074074,2009-07-07,21:32:16
39.973594,116.333243,0,96,40001.8974652778,2009-07-07,21:32:21
39.973597,116.3332,0,95,40001.8975231481,2009-07-07,21:32:26
39.973607,116.333196,0,94,40001.8975810185,2009-07-07,21:32:31
39.973598,116.333211,0,93,40001.8976388889,2009-07-07,21:32:36
39.973594,116.333199,0,93,40001.8976967593,2009-07-07,21:32:41
39.973592,116.333238,0,94,40001.8977546296,2009-07-07,21:32:46
39.973583,116.333268,0,92,40001.8978125,2009-07-07,21:32:51
39.973585,116.33328,0,92,40001.8978703704,2009-07-07,21:32:56
39.973528,116.333537,0,94,40001.8979282407,2009-07-07,21:33:01
39.973484,116.333703,0,95,40001.8979861111,2009-07-07,21:33:06
39.973494,116.333744,0,95,40001.8980439815,2009-07-07,21:33:11
39.973491,116.333755,0,95,40001.8981018519,2009-07-07,21:33:16
39.973491,116.333755,0,95,40001.8981365741,2009-07-07,21:33:19
39.973493,116.333756,0,95,40001.8981597222,2009-07-07,21:33:21
39.973509,116.333755,0,95,40001.8982175926,2009-07-07,21:33:26
39.97349,116.333903,0,89,40001.8983333333,2009-07-07,21:33:36
39.97349,116.333903,0,89,40001.8983680556,2009-07-07,21:33:39
39.973498,116.333911,0,89,40001.8983912037,2009-07-07,21:33:41
39.973943,116.333917,0,100,40001.8985069444,2009-07-07,21:33:51
39.973877,116.333825,0,107,40001.8985648148,2009-07-07,21:33:56
39.973527,116.335005,0,107,40001.8986226852,2009-07-07,21:34:01
39.973508,116.335092,0,103,40001.8986805556,2009-07-07,21:34:06
39.973463,116.335125,0,104,40001.8987384259,2009-07-07,21:34:11
39.973402,116.335309,0,115,40001.8987962963,2009-07-07,21:34:16
39.973424,116.335253,0,119,40001.8988541667,2009-07-07,21:34:21
39.973424,116.335253,0,119,40001.8988888889,2009-07-07,21:34:24
39.973424,116.335251,0,120,40001.898912037,2009-07-07,21:34:26
39.973366,116.335211,0,123,40001.8989699074,2009-07-07,21:34:31
39.973299,116.335062,0,119,40001.8990277778,2009-07-07,21:34:36
39.973296,116.335084,0,118,40001.8990856481,2009-07-07,21:34:41
39.973319,116.335108,0,118,40001.8991435185,2009-07-07,21:34:46
39.973781,116.335108,0,124,40001.8992013889,2009-07-07,21:34:51
39.973629,116.335428,0,128,40001.8992592593,2009-07-07,21:34:56
39.973525,116.337013,0,162,40001.8993171296,2009-07-07,21:35:01
39.97315,116.337248,0,179,40001.899375,2009-07-07,21:35:06
39.973119,116.336407,0,164,40001.8994328704,2009-07-07,21:35:11
39.973171,116.335891,0,164,40001.8994907407,2009-07-07,21:35:16
39.973259,116.334989,0,168,40001.8995486111,2009-07-07,21:35:21
39.973323,116.334714,0,167,40001.8996064815,2009-07-07,21:35:26
39.973292,116.334739,0,180,40001.8996643518,2009-07-07,21:35:31
39.973297,116.334787,0,179,40001.8997222222,2009-07-07,21:35:36
39.973305,116.334868,0,186,40001.8997800926,2009-07-07,21:35:41
39.973286,116.334953,0,195,40001.899837963,2009-07-07,21:35:46
39.973284,116.334963,0,194,40001.8998958333,2009-07-07,21:35:51
39.973298,116.334842,0,199,40001.8999537037,2009-07-07,21:35:56
39.973308,116.334849,0,201,40001.9000115741,2009-07-07,21:36:01
39.973309,116.334885,0,203,40001.9000694444,2009-07-07,21:36:06
39.973297,116.334883,0,204,40001.9001273148,2009-07-07,21:36:11
39.973326,116.334833,0,204,40001.9001851852,2009-07-07,21:36:16
39.973354,116.334778,0,207,40001.9002430556,2009-07-07,21:36:21
39.973379,116.334709,0,210,40001.9003009259,2009-07-07,21:36:26
39.973359,116.334648,0,206,40001.9003587963,2009-07-07,21:36:31
39.973351,116.334689,0,203,40001.9004166667,2009-07-07,21:36:36
39.973353,116.334685,0,204,40001.900474537,2009-07-07,21:36:41
39.973353,116.334685,0,204,40001.9005092593,2009-07-07,21:36:44
39.973359,116.334684,0,204,40001.9005324074,2009-07-07,21:36:46
39.973352,116.334492,0,196,40001.9005902778,2009-07-07,21:36:51
39.97336,116.334338,0,187,40001.9006481481,2009-07-07,21:36:56
39.973378,116.334256,0,181,40001.9007060185,2009-07-07,21:37:01
39.973358,116.33428,0,179,40001.9007638889,2009-07-07,21:37:06
39.973387,116.33429,0,174,40001.9008217593,2009-07-07,21:37:11
39.973408,116.334223,0,167,40001.9008796296,2009-07-07,21:37:16
39.973403,116.334143,0,164,40001.9009375,2009-07-07,21:37:21
39.973392,116.333991,0,166,40001.9009953704,2009-07-07,21:37:26
39.973406,116.333878,0,164,40001.9010532407,2009-07-07,21:37:31
39.973462,116.333555,0,139,40001.905162037,2009-07-07,21:43:26
39.973483,116.333503,0,139,40001.9052199074,2009-07-07,21:43:31
39.973486,116.333364,0,142,40001.9052777778,2009-07-07,21:43:36
39.973513,116.333278,0,141,40001.9053356481,2009-07-07,21:43:41
39.973523,116.333304,0,132,40001.9053935185,2009-07-07,21:43:46
39.973512,116.333378,0,120,40001.9054513889,2009-07-07,21:43:51
39.973506,116.333441,0,120,40001.9055092593,2009-07-07,21:43:56
39.973518,116.333478,0,119,40001.9055671296,2009-07-07,21:44:01
39.973518,116.333478,0,119,40001.9056018519,2009-07-07,21:44:04
39.973524,116.333483,0,119,40001.905625,2009-07-07,21:44:06
39.973521,116.333406,0,118,40001.9056828704,2009-07-07,21:44:11
39.973481,116.333435,0,119,40001.9057407407,2009-07-07,21:44:16
39.973464,116.33345,0,119,40001.9057986111,2009-07-07,21:44:21
39.973467,116.333489,0,120,40001.9058564815,2009-07-07,21:44:26
39.973472,116.333635,0,120,40001.9059143519,2009-07-07,21:44:31
39.973476,116.333671,0,120,40001.9059722222,2009-07-07,21:44:36
39.97347,116.333668,0,120,40001.9060300926,2009-07-07,21:44:41
39.973469,116.333671,0,120,40001.906087963,2009-07-07,21:44:46
39.973465,116.333669,0,120,40001.9061458333,2009-07-07,21:44:51
39.973466,116.333668,0,120,40001.9062037037,2009-07-07,21:44:56
39.973466,116.333676,0,120,40001.9062615741,2009-07-07,21:45:01
39.973466,116.333676,0,120,40001.9062962963,2009-07-07,21:45:04
39.973468,116.333683,0,121,40001.9063194444,2009-07-07,21:45:06
39.973476,116.333638,0,122,40001.9063773148,2009-07-07,21:45:11
39.973484,116.33363,0,125,40001.9064351852,2009-07-07,21:45:16
39.973484,116.33363,0,125,40001.9064699074,2009-07-07,21:45:19
39.973487,116.333632,0,125,40001.9064930556,2009-07-07,21:45:21
39.973495,116.333619,0,127,40001.9065509259,2009-07-07,21:45:26
39.973495,116.333601,0,128,40001.9066087963,2009-07-07,21:45:31
39.973498,116.333694,0,128,40001.9066666667,2009-07-07,21:45:36
39.973495,116.333707,0,129,40001.906724537,2009-07-07,21:45:41
39.973493,116.333696,0,129,40001.9067824074,2009-07-07,21:45:46
39.973481,116.333699,0,129,40001.9068402778,2009-07-07,21:45:51
39.973471,116.333689,0,130,40001.9068981481,2009-07-07,21:45:56
39.973471,116.333689,0,130,40001.9069328704,2009-07-07,21:45:59
39.97347,116.333684,0,130,40001.9069560185,2009-07-07,21:46:01
39.973504,116.333591,0,131,40001.9070138889,2009-07-07,21:46:06
39.973536,116.333444,0,129,40001.9070717593,2009-07-07,21:46:11
39.973549,116.333286,0,126,40001.9071296296,2009-07-07,21:46:16
39.973575,116.333158,0,124,40001.9071875,2009-07-07,21:46:21
39.973592,116.333081,0,126,40001.9072453704,2009-07-07,21:46:26
39.973599,116.333009,0,125,40001.9073032407,2009-07-07,21:46:31
39.973597,116.332963,0,126,40001.9073611111,2009-07-07,21:46:36
39.973619,116.332956,0,127,40001.9074189815,2009-07-07,21:46:41
39.973628,116.332991,0,127,40001.9074768518,2009-07-07,21:46:46
39.973631,116.332996,0,127,40001.9075347222,2009-07-07,21:46:51
39.973629,116.332999,0,127,40001.9075925926,2009-07-07,21:46:56
39.973629,116.332999,0,127,40001.9076273148,2009-07-07,21:46:59
39.973623,116.333006,0,127,40001.907650463,2009-07-07,21:47:01
39.973568,116.333377,0,127,40001.9077083333,2009-07-07,21:47:06
39.973498,116.333532,0,126,40001.9077662037,2009-07-07,21:47:11
39.973471,116.333613,0,126,40001.9078240741,2009-07-07,21:47:16
39.973463,116.333642,0,126,40001.9078819444,2009-07-07,21:47:21
39.973463,116.333642,0,126,40001.9079166667,2009-07-07,21:47:24
39.973455,116.33365,0,128,40001.9079398148,2009-07-07,21:47:26
39.973453,116.333571,0,130,40001.9079976852,2009-07-07,21:47:31
39.973453,116.33355,0,132,40001.9080555556,2009-07-07,21:47:36
39.973454,116.333513,0,132,40001.9081134259,2009-07-07,21:47:41
39.973461,116.333467,0,132,40001.9081712963,2009-07-07,21:47:46
39.973454,116.333443,0,132,40001.9082291667,2009-07-07,21:47:51
39.97347,116.333325,0,136,40001.908287037,2009-07-07,21:47:56
39.973487,116.333235,0,138,40001.9083449074,2009-07-07,21:48:01
39.973473,116.333289,0,141,40001.9084027778,2009-07-07,21:48:06
39.973484,116.333288,0,143,40001.9084606481,2009-07-07,21:48:11
39.97349,116.333344,0,145,40001.9085185185,2009-07-07,21:48:16
39.973491,116.333362,0,146,40001.9085763889,2009-07-07,21:48:21
39.973492,116.333363,0,146,40001.9086342593,2009-07-07,21:48:26
39.973494,116.33336,0,146,40001.9086921296,2009-07-07,21:48:31
39.973494,116.33336,0,146,40001.9087268518,2009-07-07,21:48:34
39.973496,116.333359,0,146,40001.90875,2009-07-07,21:48:36
39.973496,116.333371,0,146,40001.9088078704,2009-07-07,21:48:41
39.973476,116.333582,0,140,40001.9088657407,2009-07-07,21:48:46
39.973477,116.333801,0,144,40001.9089236111,2009-07-07,21:48:51
39.973455,116.333965,0,146,40001.9089814815,2009-07-07,21:48:56
39.973406,116.334143,0,146,40001.9090393518,2009-07-07,21:49:01
39.973382,116.334247,0,146,40001.9090972222,2009-07-07,21:49:06
39.973382,116.33429,0,145,40001.9091550926,2009-07-07,21:49:11
39.973392,116.334242,0,143,40001.909212963,2009-07-07,21:49:16
39.973398,116.334255,0,143,40001.9092708333,2009-07-07,21:49:21
39.973384,116.334246,0,144,40001.9093287037,2009-07-07,21:49:26
39.973375,116.334229,0,143,40001.9093865741,2009-07-07,21:49:31
39.973355,116.33425,0,142,40001.9094444444,2009-07-07,21:49:36
39.97335,116.334257,0,142,40001.9095023148,2009-07-07,21:49:41
39.973347,116.334252,0,142,40001.9095601852,2009-07-07,21:49:46
39.973351,116.334244,0,142,40001.9096180556,2009-07-07,21:49:51
39.973353,116.334237,0,142,40001.9096759259,2009-07-07,21:49:56
39.973353,116.334237,0,142,40001.9097106481,2009-07-07,21:49:59
39.97335,116.334241,0,142,40001.9097337963,2009-07-07,21:50:01
39.973346,116.334284,0,143,40001.9097916667,2009-07-07,21:50:06
39.973351,116.334293,0,145,40001.909849537,2009-07-07,21:50:11
39.973367,116.334283,0,145,40001.9099074074,2009-07-07,21:50:16
39.973373,116.334317,0,146,40001.9099652778,2009-07-07,21:50:21
39.973373,116.334317,0,146,40001.91,2009-07-07,21:50:24
39.973372,116.334314,0,147,40001.9100231482,2009-07-07,21:50:26
39.973357,116.334305,0,148,40001.9100810185,2009-07-07,21:50:31
39.973354,116.334272,0,148,40001.9101388889,2009-07-07,21:50:36
39.973387,116.334201,0,148,40001.9101967593,2009-07-07,21:50:41
39.97341,116.334199,0,148,40001.9102546296,2009-07-07,21:50:46
39.973435,116.334492,0,149,40001.9103125,2009-07-07,21:50:51
39.973424,116.33481,0,147,40001.9103703704,2009-07-07,21:50:56
39.973405,116.335007,0,144,40001.9104282407,2009-07-07,21:51:01
39.973391,116.335128,0,146,40001.9104861111,2009-07-07,21:51:06
39.973382,116.335283,0,148,40001.9105439815,2009-07-07,21:51:11
39.973377,116.335443,0,150,40001.9106018519,2009-07-07,21:51:16
39.973364,116.335525,0,151,40001.9106597222,2009-07-07,21:51:21
39.973336,116.335515,0,153,40001.9107175926,2009-07-07,21:51:26
39.973307,116.335426,0,154,40001.910775463,2009-07-07,21:51:31
39.973288,116.335396,0,154,40001.9108333333,2009-07-07,21:51:36
39.973288,116.335282,0,153,40001.9108912037,2009-07-07,21:51:41
39.97333,116.335025,0,156,40001.9109490741,2009-07-07,21:51:46
39.973375,116.334765,0,159,40001.9110069444,2009-07-07,21:51:51
39.973402,116.334495,0,160,40001.9110648148,2009-07-07,21:51:56
39.97342,116.33425,0,159,40001.9111226852,2009-07-07,21:52:01
39.973442,116.334024,0,159,40001.9111805556,2009-07-07,21:52:06
39.973464,116.333882,0,160,40001.9112384259,2009-07-07,21:52:11
39.973484,116.333807,0,162,40001.9112962963,2009-07-07,21:52:16
39.973479,116.333823,0,162,40001.9113541667,2009-07-07,21:52:21
39.973462,116.333785,0,161,40001.911412037,2009-07-07,21:52:26
39.97346,116.333707,0,161,40001.9114699074,2009-07-07,21:52:31
39.973464,116.333624,0,163,40001.9115277778,2009-07-07,21:52:36
39.973496,116.333574,0,155,40001.9115856481,2009-07-07,21:52:41
39.973545,116.3335,0,138,40001.9116435185,2009-07-07,21:52:46
39.973545,116.3335,0,138,40001.9116782407,2009-07-07,21:52:49
39.97355,116.333496,0,129,40001.9117013889,2009-07-07,21:52:51
39.973533,116.333501,0,129,40001.9117592593,2009-07-07,21:52:56
39.973537,116.33344,0,128,40001.9118171296,2009-07-07,21:53:01
39.973537,116.333377,0,128,40001.911875,2009-07-07,21:53:06
39.973534,116.333317,0,127,40001.9119328704,2009-07-07,21:53:11
39.973528,116.333278,0,126,40001.9119907407,2009-07-07,21:53:16
39.97354,116.333184,0,126,40001.9120486111,2009-07-07,21:53:21
39.973554,116.333099,0,125,40001.9121064815,2009-07-07,21:53:26
39.973557,116.333013,0,125,40001.9121643519,2009-07-07,21:53:31
39.973554,116.333092,0,125,40001.9122222222,2009-07-07,21:53:36
39.97355,116.333189,0,124,40001.9122800926,2009-07-07,21:53:41
39.97355,116.333189,0,124,40001.9123148148,2009-07-07,21:53:44
39.973549,116.333192,0,125,40001.912337963,2009-07-07,21:53:46
39.973571,116.33313,0,127,40001.9123958333,2009-07-07,21:53:51
39.973567,116.333087,0,130,40001.9124537037,2009-07-07,21:53:56
39.973579,116.333011,0,131,40001.9125115741,2009-07-07,21:54:01
39.973588,116.333017,0,133,40001.9125694444,2009-07-07,21:54:06
39.973607,116.332882,0,137,40001.9126273148,2009-07-07,21:54:11
39.973613,116.332825,0,140,40001.9126851852,2009-07-07,21:54:16
39.97367,116.332577,0,147,40001.9127430556,2009-07-07,21:54:21
39.973712,116.332288,0,152,40001.9128009259,2009-07-07,21:54:26
39.973721,116.332205,0,155,40001.9128587963,2009-07-07,21:54:31
39.973693,116.332348,0,158,40001.9129166667,2009-07-07,21:54:36
39.973657,116.332488,0,157,40001.912974537,2009-07-07,21:54:41
39.973626,116.332637,0,153,40001.9130324074,2009-07-07,21:54:46
39.973605,116.33278,0,152,40001.9130902778,2009-07-07,21:54:51
39.973584,116.33295,0,155,40001.9131481481,2009-07-07,21:54:56
39.973582,116.33299,0,154,40001.9132060185,2009-07-07,21:55:01
39.973556,116.333073,0,154,40001.9132638889,2009-07-07,21:55:06
39.973535,116.333233,0,155,40001.9133217593,2009-07-07,21:55:11
39.973571,116.333281,0,154,40001.9133796296,2009-07-07,21:55:16
39.973541,116.333373,0,154,40001.9134375,2009-07-07,21:55:21
39.973509,116.333568,0,154,40001.9134953704,2009-07-07,21:55:26
39.973467,116.33393,0,152,40001.9135532407,2009-07-07,21:55:31
39.973457,116.334087,0,151,40001.9136111111,2009-07-07,21:55:36
39.973443,116.334247,0,148,40001.9136689815,2009-07-07,21:55:41
39.973407,116.334402,0,146,40001.9137268519,2009-07-07,21:55:46
39.973421,116.334246,0,145,40001.9137847222,2009-07-07,21:55:51
39.973424,116.334179,0,149,40001.9138425926,2009-07-07,21:55:56
39.973389,116.33426,0,149,40001.913900463,2009-07-07,21:56:01
39.973372,116.334262,0,148,40001.9139583333,2009-07-07,21:56:06
39.97338,116.334316,0,145,40001.9140162037,2009-07-07,21:56:11
39.973408,116.334301,0,144,40001.9140740741,2009-07-07,21:56:16
39.973415,116.334311,0,143,40001.9141319444,2009-07-07,21:56:21
39.973423,116.334311,0,143,40001.9141898148,2009-07-07,21:56:26
39.973423,116.334311,0,143,40001.914224537,2009-07-07,21:56:29
39.973416,116.334309,0,143,40001.9142476852,2009-07-07,21:56:31
39.973408,116.33424,0,143,40001.9143055556,2009-07-07,21:56:36
39.973416,116.334163,0,143,40001.9143634259,2009-07-07,21:56:41
39.973414,116.334121,0,141,40001.9144212963,2009-07-07,21:56:46
39.973402,116.334041,0,137,40001.9144791667,2009-07-07,21:56:51
39.973402,116.334014,0,136,40001.914537037,2009-07-07,21:56:56
39.97341,116.334031,0,138,40001.9145949074,2009-07-07,21:57:01
39.973392,116.334039,0,139,40001.9146527778,2009-07-07,21:57:06
39.973414,116.333903,0,135,40001.9147106481,2009-07-07,21:57:11
39.973399,116.333818,0,136,40001.9147685185,2009-07-07,21:57:16
39.973369,116.333815,0,136,40001.9148263889,2009-07-07,21:57:21
39.973342,116.334003,0,138,40001.9148842593,2009-07-07,21:57:26
39.973346,116.334031,0,137,40001.9149421296,2009-07-07,21:57:31
39.973347,116.334099,0,135,40001.915,2009-07-07,21:57:36
39.973347,116.334099,0,135,40001.9150347222,2009-07-07,21:57:39
39.973348,116.334104,0,136,40001.9150578704,2009-07-07,21:57:41
39.973355,116.334113,0,136,40001.9151157407,2009-07-07,21:57:46
39.973354,116.334251,0,137,40001.9151736111,2009-07-07,21:57:51
39.973367,116.334439,0,140,40001.9152314815,2009-07-07,21:57:56
39.973369,116.334594,0,141,40001.9152893518,2009-07-07,21:58:01
39.973365,116.334698,0,141,40001.9153472222,2009-07-07,21:58:06
39.973359,116.334726,0,141,40001.9154050926,2009-07-07,21:58:11
39.973355,116.334824,0,141,40001.915462963,2009-07-07,21:58:16
39.973349,116.335062,0,141,40001.9155208333,2009-07-07,21:58:21
39.973358,116.335163,0,141,40001.9155787037,2009-07-07,21:58:26
39.973363,116.335061,0,142,40001.9156365741,2009-07-07,21:58:31
39.973368,116.334945,0,145,40001.9156944444,2009-07-07,21:58:36
39.973372,116.334847,0,145,40001.9157523148,2009-07-07,21:58:41
39.973368,116.334758,0,149,40001.9158101852,2009-07-07,21:58:46
39.973373,116.334714,0,150,40001.9158680556,2009-07-07,21:58:51
39.973378,116.334602,0,155,40001.9159259259,2009-07-07,21:58:56
39.973398,116.334507,0,162,40001.9159837963,2009-07-07,21:59:01
39.973408,116.334349,0,166,40001.9160416667,2009-07-07,21:59:06
39.973405,116.334317,0,169,40001.916099537,2009-07-07,21:59:11
39.973412,116.334228,0,169,40001.9161574074,2009-07-07,21:59:16
39.973404,116.334025,0,172,40001.9162152778,2009-07-07,21:59:21
39.973405,116.333983,0,173,40001.9162731481,2009-07-07,21:59:26
39.973391,116.334319,0,213,40001.9195138889,2009-07-07,22:04:06
39.973415,116.334397,0,214,40001.9195717593,2009-07-07,22:04:11
39.973456,116.334367,0,216,40001.9196296296,2009-07-07,22:04:16
39.973445,116.334328,0,220,40001.9196875,2009-07-07,22:04:21
39.973462,116.334018,0,220,40001.9197453704,2009-07-07,22:04:26
39.973476,116.333836,0,221,40001.9198032407,2009-07-07,22:04:31
39.973477,116.333711,0,223,40001.9198611111,2009-07-07,22:04:36
39.973456,116.333697,0,225,40001.9199189815,2009-07-07,22:04:41
39.973442,116.333723,0,228,40001.9199768519,2009-07-07,22:04:46
39.973439,116.333775,0,230,40001.9200347222,2009-07-07,22:04:51
39.97344,116.33365,0,230,40001.9200925926,2009-07-07,22:04:56
39.973441,116.333575,0,231,40001.920150463,2009-07-07,22:05:01
39.973462,116.333442,0,233,40001.9202083333,2009-07-07,22:05:06
39.973499,116.333359,0,236,40001.9202662037,2009-07-07,22:05:11
39.973577,116.333353,0,236,40001.9203240741,2009-07-07,22:05:16
39.973621,116.333354,0,234,40001.9203819444,2009-07-07,22:05:21
39.97361,116.333432,0,234,40001.9204398148,2009-07-07,22:05:26
39.97361,116.333432,0,234,40001.920474537,2009-07-07,22:05:29
39.973605,116.333432,0,235,40001.9204976852,2009-07-07,22:05:31
39.97358,116.333446,0,239,40001.9205555556,2009-07-07,22:05:36
39.973542,116.333582,0,243,40001.9206134259,2009-07-07,22:05:41
39.973565,116.33365,0,246,40001.9206712963,2009-07-07,22:05:46
39.973565,116.33365,0,246,40001.9207060185,2009-07-07,22:05:49
39.973565,116.333651,0,248,40001.9207291667,2009-07-07,22:05:51
39.973562,116.333663,0,248,40001.920787037,2009-07-07,22:05:56
39.973535,116.333724,0,250,40001.9208449074,2009-07-07,22:06:01
39.973541,116.333667,0,249,40001.9209027778,2009-07-07,22:06:06
39.973561,116.333613,0,250,40001.9209606481,2009-07-07,22:06:11
39.973554,116.333633,0,249,40001.9210185185,2009-07-07,22:06:16
39.973555,116.333561,0,250,40001.9210763889,2009-07-07,22:06:21
39.973561,116.333523,0,254,40001.9211342593,2009-07-07,22:06:26
39.973488,116.333702,0,255,40001.9211921296,2009-07-07,22:06:31
39.973477,116.333727,0,258,40001.92125,2009-07-07,22:06:36
39.973481,116.333707,0,259,40001.9213078704,2009-07-07,22:06:41
39.973482,116.333697,0,259,40001.9213657407,2009-07-07,22:06:46
39.973483,116.333696,0,259,40001.9214236111,2009-07-07,22:06:51
39.973483,116.333696,0,259,40001.9214583333,2009-07-07,22:06:54
39.973491,116.333694,0,259,40001.9214814815,2009-07-07,22:06:56
39.973476,116.333649,0,260,40001.9215393519,2009-07-07,22:07:01
39.973451,116.333615,0,260,40001.9215972222,2009-07-07,22:07:06
39.973449,116.333588,0,261,40001.9216550926,2009-07-07,22:07:11
39.973449,116.333588,0,261,40001.9216898148,2009-07-07,22:07:14
39.973452,116.333591,0,262,40001.921712963,2009-07-07,22:07:16
39.973456,116.333601,0,262,40001.9217708333,2009-07-07,22:07:21
39.97345,116.33363,0,262,40001.9218287037,2009-07-07,22:07:26
39.973458,116.333639,0,263,40001.9218865741,2009-07-07,22:07:31
39.973497,116.333628,0,261,40001.9219444444,2009-07-07,22:07:36
39.973545,116.333609,0,258,40001.9220023148,2009-07-07,22:07:41
39.973544,116.333648,0,251,40001.9220601852,2009-07-07,22:07:46
39.973556,116.333647,0,250,40001.9221180556,2009-07-07,22:07:51
39.973539,116.333697,0,247,40001.9221759259,2009-07-07,22:07:56
39.973513,116.333713,0,246,40001.9222337963,2009-07-07,22:08:01
39.97349,116.333753,0,245,40001.9222916667,2009-07-07,22:08:06
39.973476,116.333737,0,243,40001.922349537,2009-07-07,22:08:11
39.973472,116.333755,0,240,40001.9224074074,2009-07-07,22:08:16
39.97347,116.333749,0,240,40001.9224652778,2009-07-07,22:08:21
39.97347,116.333749,0,240,40001.9225,2009-07-07,22:08:24
39.973469,116.333755,0,239,40001.9225231481,2009-07-07,22:08:26
39.973468,116.333768,0,239,40001.9225810185,2009-07-07,22:08:31
39.973451,116.333847,0,236,40001.9226388889,2009-07-07,22:08:36
39.973422,116.333923,0,235,40001.9226967593,2009-07-07,22:08:41
39.973406,116.333909,0,235,40001.9227546296,2009-07-07,22:08:46
39.973421,116.333859,0,234,40001.9228125,2009-07-07,22:08:51
39.973421,116.333859,0,234,40001.9228472222,2009-07-07,22:08:54
39.973415,116.333853,0,232,40001.9228703704,2009-07-07,22:08:56
39.973408,116.333844,0,232,40001.9229282407,2009-07-07,22:09:01
39.973402,116.333824,0,232,40001.9229861111,2009-07-07,22:09:06
39.973429,116.333807,0,232,40001.9230439815,2009-07-07,22:09:11
39.973427,116.333797,0,232,40001.9231018518,2009-07-07,22:09:16
39.973423,116.333791,0,232,40001.9231597222,2009-07-07,22:09:21
39.973423,116.333791,0,232,40001.9231944444,2009-07-07,22:09:24
39.973416,116.333794,0,232,40001.9232175926,2009-07-07,22:09:26
39.973445,116.333763,0,230,40001.923275463,2009-07-07,22:09:31
39.973446,116.333692,0,230,40001.9233333333,2009-07-07,22:09:36
39.973436,116.333687,0,230,40001.9233912037,2009-07-07,22:09:41
39.973454,116.3336,0,228,40001.9234490741,2009-07-07,22:09:46
39.973485,116.333514,0,226,40001.9235069444,2009-07-07,22:09:51
39.973515,116.333426,0,221,40001.9235648148,2009-07-07,22:09:56
39.973507,116.333483,0,218,40001.9236226852,2009-07-07,22:10:01
39.97349,116.333468,0,214,40001.9236805556,2009-07-07,22:10:06
39.973448,116.333538,0,214,40001.9237384259,2009-07-07,22:10:11
39.973444,116.333598,0,213,40001.9237962963,2009-07-07,22:10:16
39.973432,116.33362,0,213,40001.9238541667,2009-07-07,22:10:21
39.973417,116.333657,0,213,40001.923912037,2009-07-07,22:10:26
39.973403,116.333704,0,210,40001.9239699074,2009-07-07,22:10:31
39.973397,116.333777,0,206,40001.9240277778,2009-07-07,22:10:36
39.973405,116.334105,0,190,40001.9269791667,2009-07-07,22:14:51
39.97342,116.33413,0,190,40001.927037037,2009-07-07,22:14:56
39.973415,116.334143,0,191,40001.9270949074,2009-07-07,22:15:01
39.973384,116.334156,0,189,40001.9271527778,2009-07-07,22:15:06
39.973382,116.334151,0,189,40001.9272106481,2009-07-07,22:15:11
39.973383,116.334154,0,189,40001.9272685185,2009-07-07,22:15:16
39.973383,116.334154,0,189,40001.9273032407,2009-07-07,22:15:19
39.973381,116.334154,0,189,40001.9273263889,2009-07-07,22:15:21
39.973379,116.334145,0,189,40001.9273842593,2009-07-07,22:15:26
39.973389,116.334133,0,189,40001.9274421296,2009-07-07,22:15:31
39.97342,116.334121,0,190,40001.9275,2009-07-07,22:15:36
39.973415,116.334103,0,191,40001.9275578704,2009-07-07,22:15:41
39.973417,116.334036,0,193,40001.9276157407,2009-07-07,22:15:46
39.973438,116.334041,0,193,40001.9276736111,2009-07-07,22:15:51
39.973446,116.334103,0,192,40001.9277314815,2009-07-07,22:15:56
39.973467,116.33408,0,193,40001.9277893519,2009-07-07,22:16:01
39.973474,116.334089,0,193,40001.9278472222,2009-07-07,22:16:06
39.973448,116.334135,0,192,40001.9279050926,2009-07-07,22:16:11
39.973441,116.334189,0,184,40001.927962963,2009-07-07,22:16:16
39.973434,116.33417,0,181,40001.9280208333,2009-07-07,22:16:21
39.973415,116.334136,0,182,40001.9280787037,2009-07-07,22:16:26
39.973414,116.334126,0,182,40001.9281365741,2009-07-07,22:16:31
39.973414,116.334126,0,182,40001.9281712963,2009-07-07,22:16:34
39.973415,116.334133,0,182,40001.9281944444,2009-07-07,22:16:36
39.973418,116.334155,0,182,40001.9282523148,2009-07-07,22:16:41
39.973426,116.33413,0,183,40001.9283101852,2009-07-07,22:16:46
39.973452,116.334077,0,181,40001.9283680556,2009-07-07,22:16:51
39.973465,116.334107,0,175,40001.9284259259,2009-07-07,22:16:56
39.973465,116.334107,0,175,40001.9284606481,2009-07-07,22:16:59
39.97347,116.334104,0,175,40001.9284837963,2009-07-07,22:17:01
39.973488,116.334071,0,174,40001.9285416667,2009-07-07,22:17:06
39.973465,116.334114,0,175,40001.928599537,2009-07-07,22:17:11
39.973457,116.33415,0,176,40001.9286574074,2009-07-07,22:17:16
39.97344,116.334181,0,176,40001.9287152778,2009-07-07,22:17:21
39.973454,116.334164,0,176,40001.9287731481,2009-07-07,22:17:26
39.973473,116.334136,0,178,40001.9288310185,2009-07-07,22:17:31
39.973473,116.334136,0,178,40001.9288657407,2009-07-07,22:17:34
39.973468,116.334143,0,178,40001.9288888889,2009-07-07,22:17:36
39.973471,116.334106,0,178,40001.9289467593,2009-07-07,22:17:41
39.973476,116.334079,0,179,40001.9290046296,2009-07-07,22:17:46
39.973485,116.334069,0,180,40001.9290625,2009-07-07,22:17:51
39.973485,116.334069,0,180,40001.9290972222,2009-07-07,22:17:54
39.973486,116.334072,0,180,40001.9291203704,2009-07-07,22:17:56
39.973479,116.334169,0,180,40001.9291782407,2009-07-07,22:18:01
39.973476,116.334229,0,181,40001.9292361111,2009-07-07,22:18:06
39.973476,116.334229,0,181,40001.9292708333,2009-07-07,22:18:09
39.973479,116.334221,0,182,40001.9292939815,2009-07-07,22:18:11
39.973487,116.334241,0,182,40001.9293518519,2009-07-07,22:18:16
39.973474,116.334336,0,182,40001.9294097222,2009-07-07,22:18:21
39.973477,116.334359,0,183,40001.9294675926,2009-07-07,22:18:26
39.973477,116.334359,0,183,40001.9295023148,2009-07-07,22:18:29
39.973477,116.334359,0,182,40001.929525463,2009-07-07,22:18:31
39.973474,116.33435,0,182,40001.9295833333,2009-07-07,22:18:36
39.973472,116.334325,0,186,40001.9296412037,2009-07-07,22:18:41
39.973482,116.334245,0,187,40001.9296990741,2009-07-07,22:18:46
39.97347,116.334161,0,188,40001.9297569444,2009-07-07,22:18:51
39.973468,116.334104,0,188,40001.9298148148,2009-07-07,22:18:56
39.973468,116.334104,0,188,40001.929849537,2009-07-07,22:18:59
39.973461,116.334107,0,189,40001.9298726852,2009-07-07,22:19:01
39.973459,116.334094,0,189,40001.9299305556,2009-07-07,22:19:06
39.973442,116.334093,0,189,40001.9299884259,2009-07-07,22:19:11
39.973426,116.334098,0,190,40001.9300462963,2009-07-07,22:19:16
39.973426,116.334073,0,190,40001.9301041667,2009-07-07,22:19:21
39.973433,116.333996,0,190,40001.930162037,2009-07-07,22:19:26
39.973417,116.333991,0,190,40001.9302199074,2009-07-07,22:19:31
39.973408,116.333918,0,190,40001.9302777778,2009-07-07,22:19:36
39.973413,116.333884,0,189,40001.9303356481,2009-07-07,22:19:41
39.973413,116.333884,0,189,40001.9303703704,2009-07-07,22:19:44
39.973421,116.333877,0,188,40001.9303935185,2009-07-07,22:19:46
39.973435,116.333811,0,188,40001.9304513889,2009-07-07,22:19:51
39.973475,116.334107,0,205,40001.9340393519,2009-07-07,22:25:01
39.973437,116.334195,0,206,40001.9340972222,2009-07-07,22:25:06
39.973399,116.33423,0,207,40001.9341550926,2009-07-07,22:25:11
39.973413,116.334219,0,208,40001.934212963,2009-07-07,22:25:16
39.973417,116.33419,0,209,40001.9342708333,2009-07-07,22:25:21
39.97342,116.33417,0,210,40001.9343287037,2009-07-07,22:25:26
39.973429,116.334096,0,210,40001.9343865741,2009-07-07,22:25:31
39.973458,116.333965,0,210,40001.9344444444,2009-07-07,22:25:36
39.973437,116.334006,0,210,40001.9345023148,2009-07-07,22:25:41
39.973449,116.333994,0,210,40001.9345601852,2009-07-07,22:25:46
39.973461,116.334004,0,210,40001.9346180556,2009-07-07,22:25:51
39.973423,116.334044,0,209,40001.9346759259,2009-07-07,22:25:56
39.973388,116.334077,0,209,40001.9347337963,2009-07-07,22:26:01
39.973422,116.334078,0,208,40001.9347916667,2009-07-07,22:26:06
39.973466,116.334056,0,208,40001.934849537,2009-07-07,22:26:11
39.973494,116.334056,0,208,40001.9349074074,2009-07-07,22:26:16
39.973494,116.334083,0,207,40001.9350231481,2009-07-07,22:26:26
39.973471,116.334091,0,207,40001.9351967593,2009-07-07,22:26:41
39.973453,116.334089,0,206,40001.9352546296,2009-07-07,22:26:46
39.973448,116.334123,0,206,40001.9353125,2009-07-07,22:26:51
39.973437,116.334134,0,206,40001.9353703704,2009-07-07,22:26:56
39.973437,116.334114,0,206,40001.9354282407,2009-07-07,22:27:01
39.973458,116.334079,0,206,40001.9354861111,2009-07-07,22:27:06
39.973459,116.334082,0,207,40001.9355439815,2009-07-07,22:27:11
39.973459,116.334082,0,207,40001.9355787037,2009-07-07,22:27:14
39.973463,116.334082,0,207,40001.9356018519,2009-07-07,22:27:16
39.973464,116.334072,0,207,40001.9356597222,2009-07-07,22:27:21
39.973464,116.334072,0,207,40001.9356944444,2009-07-07,22:27:24
39.973468,116.334067,0,207,40001.9357175926,2009-07-07,22:27:26
39.973441,116.33407,0,206,40001.935775463,2009-07-07,22:27:31
39.973441,116.33407,0,206,40001.9358101852,2009-07-07,22:27:34
39.973442,116.334063,0,206,40001.9358333333,2009-07-07,22:27:36
39.973445,116.333991,0,206,40001.9358912037,2009-07-07,22:27:41
39.973422,116.333918,0,205,40001.9359490741,2009-07-07,22:27:46
39.973394,116.333838,0,205,40001.9360069444,2009-07-07,22:27:51
39.973364,116.333784,0,204,40001.9360648148,2009-07-07,22:27:56
39.973362,116.333749,0,204,40001.9361226852,2009-07-07,22:28:01
39.973343,116.333802,0,204,40001.9361805556,2009-07-07,22:28:06
39.973289,116.333884,0,204,40001.9362384259,2009-07-07,22:28:11
39.97331,116.333875,0,204,40001.9362962963,2009-07-07,22:28:16
39.973345,116.333846,0,203,40001.9363541667,2009-07-07,22:28:21
39.973315,116.333854,0,203,40001.936412037,2009-07-07,22:28:26
39.973298,116.333898,0,203,40001.9364699074,2009-07-07,22:28:31
39.973327,116.333928,0,202,40001.9365277778,2009-07-07,22:28:36
39.973382,116.333971,0,201,40001.9365856481,2009-07-07,22:28:41
39.973469,116.333985,0,201,40001.9366435185,2009-07-07,22:28:46
39.973552,116.33398,0,200,40001.9367013889,2009-07-07,22:28:51
39.973527,116.333955,0,199,40001.9367592593,2009-07-07,22:28:56
39.973451,116.334032,0,199,40001.9368171296,2009-07-07,22:29:01
39.973468,116.334025,0,198,40001.936875,2009-07-07,22:29:06
39.973468,116.334025,0,198,40001.9369097222,2009-07-07,22:29:09
39.973468,116.334019,0,198,40001.9369328704,2009-07-07,22:29:11
39.973429,116.334018,0,198,40001.9369907407,2009-07-07,22:29:16
39.973384,116.334038,0,198,40001.9370486111,2009-07-07,22:29:21
39.973352,116.334054,0,199,40001.9371064815,2009-07-07,22:29:26
39.973334,116.334067,0,199,40001.9371643519,2009-07-07,22:29:31
39.973329,116.33407,0,199,40001.9372222222,2009-07-07,22:29:36
39.973329,116.33407,0,199,40001.9372569444,2009-07-07,22:29:39
39.973325,116.334078,0,199,40001.9372800926,2009-07-07,22:29:41
39.973382,116.334,0,200,40001.937337963,2009-07-07,22:29:46
39.973425,116.333883,0,200,40001.9373958333,2009-07-07,22:29:51
39.973458,116.333802,0,202,40001.9374537037,2009-07-07,22:29:56
39.973466,116.333822,0,204,40001.9375115741,2009-07-07,22:30:01
39.973465,116.333853,0,205,40001.9375694444,2009-07-07,22:30:06
39.973454,116.333912,0,202,40001.9376273148,2009-07-07,22:30:11
39.973451,116.333908,0,202,40001.9376851852,2009-07-07,22:30:16
39.973447,116.333906,0,202,40001.9377430556,2009-07-07,22:30:21
39.973447,116.333906,0,202,40001.9377777778,2009-07-07,22:30:24
39.973445,116.333902,0,202,40001.9378009259,2009-07-07,22:30:26
39.973446,116.33392,0,202,40001.9378587963,2009-07-07,22:30:31
39.973543,116.334243,0,194,40001.9407523148,2009-07-07,22:34:41
39.973539,116.334253,0,194,40001.9408101852,2009-07-07,22:34:46
39.973547,116.334251,0,194,40001.9408680556,2009-07-07,22:34:51
39.973547,116.334251,0,194,40001.9409027778,2009-07-07,22:34:54
39.973546,116.334246,0,199,40001.9409259259,2009-07-07,22:34:56
39.973551,116.334305,0,197,40001.9409837963,2009-07-07,22:35:01
39.973548,116.334328,0,198,40001.9410416667,2009-07-07,22:35:06
39.973548,116.334307,0,198,40001.941099537,2009-07-07,22:35:11
39.973549,116.334314,0,198,40001.9411574074,2009-07-07,22:35:16
39.973549,116.33432,0,198,40001.9412152778,2009-07-07,22:35:21
39.97355,116.334322,0,199,40001.9412731482,2009-07-07,22:35:26
39.973553,116.334328,0,199,40001.9413310185,2009-07-07,22:35:31
39.973553,116.334328,0,199,40001.9413657407,2009-07-07,22:35:34
39.973554,116.334326,0,199,40001.9413888889,2009-07-07,22:35:36
39.973554,116.33431,0,199,40001.9414467593,2009-07-07,22:35:41
39.973548,116.334279,0,198,40001.9415046296,2009-07-07,22:35:46
39.973529,116.334215,0,198,40001.9415625,2009-07-07,22:35:51
39.973481,116.334081,0,197,40001.9416203704,2009-07-07,22:35:56
39.973436,116.334004,0,196,40001.9416782407,2009-07-07,22:36:01
39.973416,116.334022,0,194,40001.9417361111,2009-07-07,22:36:06
39.973416,116.333976,0,193,40001.9417939815,2009-07-07,22:36:11
39.973419,116.333963,0,191,40001.9418518519,2009-07-07,22:36:16
39.973431,116.333942,0,189,40001.9419097222,2009-07-07,22:36:21
39.973419,116.333922,0,189,40001.9419675926,2009-07-07,22:36:26
39.973429,116.333941,0,189,40001.942025463,2009-07-07,22:36:31
39.973431,116.333973,0,189,40001.9420833333,2009-07-07,22:36:36
39.973444,116.334032,0,187,40001.9421412037,2009-07-07,22:36:41
39.973448,116.334106,0,186,40001.9421990741,2009-07-07,22:36:46
39.973444,116.334088,0,185,40001.9422569444,2009-07-07,22:36:51
39.973473,116.334129,0,185,40001.9423148148,2009-07-07,22:36:56
39.973473,116.334129,0,185,40001.942349537,2009-07-07,22:36:59
39.973475,116.334136,0,185,40001.9423726852,2009-07-07,22:37:01
39.973476,116.334149,0,186,40001.9424305556,2009-07-07,22:37:06
39.973479,116.334184,0,186,40001.9424884259,2009-07-07,22:37:11
39.973477,116.334173,0,187,40001.9425462963,2009-07-07,22:37:16
39.973477,116.334173,0,187,40001.9425810185,2009-07-07,22:37:19
39.973475,116.334178,0,187,40001.9426041667,2009-07-07,22:37:21
39.973483,116.334161,0,186,40001.942662037,2009-07-07,22:37:26
39.973484,116.334167,0,185,40001.9427199074,2009-07-07,22:37:31
39.973484,116.334167,0,185,40001.9427546296,2009-07-07,22:37:34
39.973487,116.334173,0,185,40001.9427777778,2009-07-07,22:37:36
39.973491,116.334163,0,185,40001.9428356481,2009-07-07,22:37:41
39.973491,116.334099,0,185,40001.9428935185,2009-07-07,22:37:46
39.973474,116.334008,0,185,40001.9429513889,2009-07-07,22:37:51
39.973472,116.333885,0,185,40001.9430092593,2009-07-07,22:37:56
39.97347,116.333836,0,185,40001.9430671296,2009-07-07,22:38:01
39.973454,116.333847,0,183,40001.943125,2009-07-07,22:38:06
39.97348,116.333922,0,182,40001.9431828704,2009-07-07,22:38:11
39.973487,116.333926,0,182,40001.9432407407,2009-07-07,22:38:16
39.973487,116.333926,0,182,40001.943275463,2009-07-07,22:38:19
39.973488,116.333933,0,182,40001.9432986111,2009-07-07,22:38:21
39.97349,116.333884,0,180,40001.9433564815,2009-07-07,22:38:26
39.973487,116.333913,0,175,40001.9434143519,2009-07-07,22:38:31
39.97348,116.333955,0,171,40001.9434722222,2009-07-07,22:38:36
39.973472,116.333941,0,171,40001.9435300926,2009-07-07,22:38:41
39.973469,116.333952,0,170,40001.943587963,2009-07-07,22:38:46
39.973476,116.333958,0,170,40001.9436458333,2009-07-07,22:38:51
39.973475,116.333957,0,170,40001.9437037037,2009-07-07,22:38:56
39.973472,116.33396,0,170,40001.9437615741,2009-07-07,22:39:01
39.973467,116.333962,0,170,40001.9438194444,2009-07-07,22:39:06
39.973472,116.333964,0,170,40001.9438773148,2009-07-07,22:39:11
39.973472,116.333964,0,170,40001.943912037,2009-07-07,22:39:14
39.973474,116.333971,0,170,40001.9439351852,2009-07-07,22:39:16
39.973474,116.33398,0,170,40001.9439930556,2009-07-07,22:39:21
39.973475,116.333986,0,170,40001.9440509259,2009-07-07,22:39:26
39.973477,116.333988,0,170,40001.9441087963,2009-07-07,22:39:31
39.973479,116.33399,0,170,40001.9441666667,2009-07-07,22:39:36
39.973479,116.33399,0,170,40001.9442013889,2009-07-07,22:39:39
39.973485,116.333989,0,170,40001.944224537,2009-07-07,22:39:41
39.973514,116.334094,0,165,40001.9442824074,2009-07-07,22:39:46
39.973522,116.334128,0,166,40001.9443402778,2009-07-07,22:39:51
39.973514,116.334166,0,151,40001.9443981481,2009-07-07,22:39:56
39.973502,116.334316,0,127,40001.9444560185,2009-07-07,22:40:01
39.973504,116.33434,0,122,40001.9445138889,2009-07-07,22:40:06
39.973502,116.33435,0,121,40001.9445717593,2009-07-07,22:40:11
39.973515,116.334346,0,120,40001.9446296296,2009-07-07,22:40:16
39.973533,116.334343,0,120,40001.9446875,2009-07-07,22:40:21
39.973533,116.334343,0,120,40001.9447222222,2009-07-07,22:40:24
39.973535,116.334346,0,120,40001.9447453704,2009-07-07,22:40:26
39.973533,116.334333,0,120,40001.9448032407,2009-07-07,22:40:31
39.973529,116.334244,0,122,40001.9448611111,2009-07-07,22:40:36
39.973516,116.334204,0,125,40001.9449189815,2009-07-07,22:40:41
39.973479,116.334217,0,127,40001.9449768519,2009-07-07,22:40:46
39.973431,116.334246,0,127,40001.9450347222,2009-07-07,22:40:51
39.973423,116.334203,0,126,40001.9450925926,2009-07-07,22:40:56
39.973409,116.334096,0,125,40001.945150463,2009-07-07,22:41:01
39.973407,116.334004,0,124,40001.9452083333,2009-07-07,22:41:06
39.973409,116.33398,0,124,40001.9452662037,2009-07-07,22:41:11
39.973492,116.334276,0,128,40001.9485648148,2009-07-07,22:45:56
39.973521,116.334318,0,129,40001.9486226852,2009-07-07,22:46:01
39.973514,116.334338,0,130,40001.9486805556,2009-07-07,22:46:06
39.973501,116.334314,0,129,40001.9487384259,2009-07-07,22:46:11
39.973463,116.334284,0,129,40001.9487962963,2009-07-07,22:46:16
39.973423,116.334241,0,128,40001.9488541667,2009-07-07,22:46:21
39.97341,116.334218,0,131,40001.948912037,2009-07-07,22:46:26
39.973374,116.33419,0,133,40001.9489699074,2009-07-07,22:46:31
39.973326,116.334223,0,134,40001.9490277778,2009-07-07,22:46:36
39.973316,116.334261,0,133,40001.9490856482,2009-07-07,22:46:41
39.973316,116.334293,0,131,40001.9491435185,2009-07-07,22:46:46
39.973322,116.33432,0,134,40001.9492013889,2009-07-07,22:46:51
39.973329,116.334238,0,139,40001.9492592593,2009-07-07,22:46:56
39.973331,116.334179,0,136,40001.9493171296,2009-07-07,22:47:01
39.973305,116.334233,0,134,40001.949375,2009-07-07,22:47:06
39.9733,116.334228,0,134,40001.9494328704,2009-07-07,22:47:11
39.9733,116.334228,0,134,40001.9494675926,2009-07-07,22:47:14
39.973301,116.334228,0,134,40001.9494907407,2009-07-07,22:47:16
39.973286,116.334186,0,132,40001.9495486111,2009-07-07,22:47:21
39.973284,116.334077,0,128,40001.9496064815,2009-07-07,22:47:26
39.9733,116.334073,0,128,40001.9496643519,2009-07-07,22:47:31
39.973316,116.334172,0,127,40001.9497222222,2009-07-07,22:47:36
39.9733,116.334224,0,126,40001.9497800926,2009-07-07,22:47:41
39.973285,116.334252,0,124,40001.949837963,2009-07-07,22:47:46
39.973285,116.334252,0,124,40001.9498726852,2009-07-07,22:47:49
39.973293,116.334255,0,124,40001.9498958333,2009-07-07,22:47:51
39.973315,116.33433,0,126,40001.9499537037,2009-07-07,22:47:56
39.973347,116.334333,0,127,40001.9500115741,2009-07-07,22:48:01
39.973354,116.334307,0,128,40001.9500694444,2009-07-07,22:48:06
39.973361,116.334252,0,128,40001.9501273148,2009-07-07,22:48:11
39.973354,116.334231,0,128,40001.9501851852,2009-07-07,22:48:16
39.973351,116.33415,0,129,40001.9502430556,2009-07-07,22:48:21
39.973355,116.33409,0,129,40001.9503009259,2009-07-07,22:48:26
39.973381,116.33404,0,129,40001.9503587963,2009-07-07,22:48:31
39.973364,116.33404,0,128,40001.9504166667,2009-07-07,22:48:36
39.973337,116.334107,0,127,40001.950474537,2009-07-07,22:48:41
39.973343,116.334171,0,124,40001.9505324074,2009-07-07,22:48:46
39.973359,116.334169,0,123,40001.9505902778,2009-07-07,22:48:51
39.973409,116.334155,0,122,40001.9506481481,2009-07-07,22:48:56
39.973467,116.33425,0,118,40001.9507060185,2009-07-07,22:49:01
39.973483,116.334293,0,117,40001.9507638889,2009-07-07,22:49:06
39.973492,116.334314,0,117,40001.9508217593,2009-07-07,22:49:11
39.973503,116.334313,0,117,40001.9508796296,2009-07-07,22:49:16
39.973512,116.334278,0,116,40001.9509375,2009-07-07,22:49:21
39.973508,116.334265,0,116,40001.9509953704,2009-07-07,22:49:26
39.973508,116.334265,0,116,40001.9510300926,2009-07-07,22:49:29
39.973503,116.33426,0,116,40001.9510532407,2009-07-07,22:49:31
39.97347,116.334275,0,111,40001.9511111111,2009-07-07,22:49:36
39.973485,116.334285,0,103,40001.9511689815,2009-07-07,22:49:41
39.973465,116.334252,0,94,40001.9512268519,2009-07-07,22:49:46
39.973448,116.334305,0,90,40001.9512847222,2009-07-07,22:49:51
39.973413,116.334337,0,84,40001.9513425926,2009-07-07,22:49:56
39.973414,116.334415,0,80,40001.951400463,2009-07-07,22:50:01
39.973407,116.334508,0,68,40001.9514583333,2009-07-07,22:50:06
39.973431,116.334467,0,62,40001.9515162037,2009-07-07,22:50:11
39.973448,116.33447,0,58,40001.9515740741,2009-07-07,22:50:16
39.973451,116.334461,0,59,40001.9516319444,2009-07-07,22:50:21
39.973431,116.334455,0,61,40001.9516898148,2009-07-07,22:50:26
39.973441,116.334417,0,61,40001.9517476852,2009-07-07,22:50:31
39.973433,116.334345,0,59,40001.9518055556,2009-07-07,22:50:36
39.973427,116.334246,0,53,40001.9518634259,2009-07-07,22:50:41
39.97341,116.334185,0,51,40001.9519212963,2009-07-07,22:50:46
39.973359,116.333885,0,37,40001.954525463,2009-07-07,22:54:31
39.973384,116.333803,0,37,40001.9545833333,2009-07-07,22:54:36
39.973398,116.333756,0,38,40001.9546412037,2009-07-07,22:54:41
39.973386,116.333728,0,38,40001.9546990741,2009-07-07,22:54:46
39.973371,116.333769,0,37,40001.9547569444,2009-07-07,22:54:51
39.973353,116.333913,0,37,40001.9548148148,2009-07-07,22:54:56
39.973347,116.334044,0,36,40001.9548726852,2009-07-07,22:55:01
39.97333,116.334228,0,35,40001.9549305556,2009-07-07,22:55:06
39.97333,116.334228,0,35,40001.9549652778,2009-07-07,22:55:09
39.973326,116.334232,0,35,40001.9549884259,2009-07-07,22:55:11
39.973349,116.334231,0,34,40001.9550462963,2009-07-07,22:55:16
39.973352,116.334262,0,35,40001.9551041667,2009-07-07,22:55:21
39.973357,116.334276,0,35,40001.955162037,2009-07-07,22:55:26
39.973335,116.334318,0,36,40001.9552199074,2009-07-07,22:55:31
39.973314,116.3342,0,38,40001.9552777778,2009-07-07,22:55:36
39.97332,116.334057,0,38,40001.9553356481,2009-07-07,22:55:41
39.973294,116.333998,0,39,40001.9553935185,2009-07-07,22:55:46
39.973293,116.334035,0,39,40001.9554513889,2009-07-07,22:55:51
39.973315,116.334117,0,38,40001.9555092593,2009-07-07,22:55:56
39.973333,116.334126,0,38,40001.9555671296,2009-07-07,22:56:01
39.973335,116.334107,0,38,40001.955625,2009-07-07,22:56:06
39.973334,116.334081,0,38,40001.9556828704,2009-07-07,22:56:11
39.97335,116.334057,0,37,40001.9557407407,2009-07-07,22:56:16
39.973375,116.334035,0,37,40001.9557986111,2009-07-07,22:56:21
39.973365,116.334046,0,37,40001.9558564815,2009-07-07,22:56:26
39.973359,116.334065,0,36,40001.9559143518,2009-07-07,22:56:31
39.973359,116.334067,0,36,40001.9559722222,2009-07-07,22:56:36
39.973354,116.334059,0,36,40001.9560300926,2009-07-07,22:56:41
39.973354,116.334059,0,36,40001.9560648148,2009-07-07,22:56:44
39.973347,116.334053,0,36,40001.956087963,2009-07-07,22:56:46
39.973363,116.334037,0,37,40001.9561458333,2009-07-07,22:56:51
39.973364,116.334062,0,40,40001.9562037037,2009-07-07,22:56:56
39.97333,116.33408,0,41,40001.9562615741,2009-07-07,22:57:01
39.973286,116.334017,0,41,40001.9563194444,2009-07-07,22:57:06
39.973245,116.333936,0,40,40001.9563773148,2009-07-07,22:57:11
39.973232,116.3339,0,36,40001.9564351852,2009-07-07,22:57:16
39.973264,116.333874,0,34,40001.9564930556,2009-07-07,22:57:21
39.973271,116.333862,0,34,40001.9565509259,2009-07-07,22:57:26
39.973271,116.333862,0,34,40001.9565856481,2009-07-07,22:57:29
39.973271,116.333855,0,34,40001.9566087963,2009-07-07,22:57:31
39.973273,116.333815,0,32,40001.9566666667,2009-07-07,22:57:36
39.973317,116.333807,0,30,40001.956724537,2009-07-07,22:57:41
39.973354,116.333824,0,29,40001.9567824074,2009-07-07,22:57:46
39.973354,116.333824,0,29,40001.9568171296,2009-07-07,22:57:49
39.973352,116.333819,0,30,40001.9568402778,2009-07-07,22:57:51
39.973346,116.333809,0,30,40001.9568981482,2009-07-07,22:57:56
39.973326,116.333849,0,29,40001.9569560185,2009-07-07,22:58:01
39.973334,116.333887,0,27,40001.9570138889,2009-07-07,22:58:06
39.973323,116.333894,0,25,40001.9570717593,2009-07-07,22:58:11
39.973333,116.333779,0,23,40001.9571296296,2009-07-07,22:58:16
39.973324,116.333683,0,25,40001.9571875,2009-07-07,22:58:21
39.97333,116.333627,0,27,40001.9572453704,2009-07-07,22:58:26
39.973307,116.333565,0,29,40001.9573032407,2009-07-07,22:58:31
39.973286,116.333513,0,28,40001.9573611111,2009-07-07,22:58:36
39.973287,116.333476,0,25,40001.9574189815,2009-07-07,22:58:41
39.973283,116.333496,0,21,40001.9574768519,2009-07-07,22:58:46
39.97333,116.333537,0,20,40001.9575347222,2009-07-07,22:58:51
39.973344,116.333558,0,18,40001.9575925926,2009-07-07,22:58:56
39.973355,116.333572,0,18,40001.957650463,2009-07-07,22:59:01
39.973351,116.333581,0,18,40001.9577083333,2009-07-07,22:59:06
39.973409,116.333598,0,19,40001.9577662037,2009-07-07,22:59:11
39.973473,116.333591,0,21,40001.9578240741,2009-07-07,22:59:16
39.973503,116.333595,0,22,40001.9578819444,2009-07-07,22:59:21
39.973475,116.3336,0,19,40001.9579398148,2009-07-07,22:59:26
39.973434,116.333549,0,17,40001.9579976852,2009-07-07,22:59:31
39.973419,116.333499,0,18,40001.9580555556,2009-07-07,22:59:36
39.973417,116.33349,0,19,40001.9581134259,2009-07-07,22:59:41
39.973405,116.333489,0,19,40001.9581712963,2009-07-07,22:59:46
39.973395,116.333493,0,19,40001.9582291667,2009-07-07,22:59:51
39.973379,116.333458,0,18,40001.958287037,2009-07-07,22:59:56
39.973345,116.33343,0,16,40001.9583449074,2009-07-07,23:00:01
39.973307,116.333439,0,14,40001.9584027778,2009-07-07,23:00:06
39.973291,116.333439,0,13,40001.9584606481,2009-07-07,23:00:11
39.973281,116.333453,0,12,40001.9585185185,2009-07-07,23:00:16
39.973334,116.333497,0,13,40001.9585763889,2009-07-07,23:00:21
39.973334,116.333497,0,13,40001.9586111111,2009-07-07,23:00:24
39.973332,116.333496,0,12,40001.9586342593,2009-07-07,23:00:26
39.97338,116.333416,0,17,40001.9586921296,2009-07-07,23:00:31
39.973276,116.33366,0,35,40001.9609490741,2009-07-07,23:03:46
39.973263,116.333736,0,35,40001.9610069444,2009-07-07,23:03:51
39.973229,116.333778,0,35,40001.9610648148,2009-07-07,23:03:56
39.97319,116.333797,0,35,40001.9611226852,2009-07-07,23:04:01
39.973206,116.333828,0,35,40001.9611805556,2009-07-07,23:04:06
39.973257,116.333838,0,33,40001.9612384259,2009-07-07,23:04:11
39.973334,116.333832,0,33,40001.9612962963,2009-07-07,23:04:16
39.973378,116.333822,0,33,40001.9613541667,2009-07-07,23:04:21
39.973377,116.333817,0,33,40001.961412037,2009-07-07,23:04:26
39.973377,116.333817,0,33,40001.9614467593,2009-07-07,23:04:29
39.97337,116.333811,0,33,40001.9614699074,2009-07-07,23:04:31
39.973341,116.33374,0,33,40001.9615277778,2009-07-07,23:04:36
39.973327,116.333704,0,33,40001.9615856481,2009-07-07,23:04:41
39.973312,116.333691,0,32,40001.9616435185,2009-07-07,23:04:46
39.973368,116.333676,0,32,40001.9617013889,2009-07-07,23:04:51
39.97343,116.333626,0,32,40001.9617592593,2009-07-07,23:04:56
39.973428,116.333582,0,32,40001.9618171296,2009-07-07,23:05:01
39.973397,116.333541,0,32,40001.961875,2009-07-07,23:05:06
39.973419,116.333529,0,32,40001.9619328704,2009-07-07,23:05:11
39.973435,116.333552,0,32,40001.9619907407,2009-07-07,23:05:16
39.97345,116.333563,0,32,40001.9620486111,2009-07-07,23:05:21
39.973451,116.333561,0,32,40001.9621064815,2009-07-07,23:05:26
39.973451,116.333561,0,32,40001.9621412037,2009-07-07,23:05:29
39.973454,116.333554,0,32,40001.9621643518,2009-07-07,23:05:31
39.973446,116.333569,0,32,40001.9622222222,2009-07-07,23:05:36
39.973444,116.333599,0,31,40001.9622800926,2009-07-07,23:05:41
39.973482,116.333623,0,31,40001.962337963,2009-07-07,23:05:46
39.973501,116.333606,0,31,40001.9623958333,2009-07-07,23:05:51
39.973511,116.333572,0,31,40001.9624537037,2009-07-07,23:05:56
39.97353,116.333545,0,32,40001.9625115741,2009-07-07,23:06:01
39.973561,116.333527,0,33,40001.9625694444,2009-07-07,23:06:06
39.9735,116.333556,0,32,40001.9626273148,2009-07-07,23:06:11
39.97344,116.333575,0,32,40001.9626851852,2009-07-07,23:06:16
39.97344,116.333544,0,32,40001.9627430556,2009-07-07,23:06:21
39.97344,116.333544,0,32,40001.9627777778,2009-07-07,23:06:24
39.973444,116.33354,0,32,40001.9628009259,2009-07-07,23:06:26
39.973403,116.333583,0,31,40001.9628587963,2009-07-07,23:06:31
39.973382,116.333607,0,31,40001.9629166667,2009-07-07,23:06:36
39.97333,116.333601,0,30,40001.962974537,2009-07-07,23:06:41
39.9734,116.333675,0,30,40001.9630324074,2009-07-07,23:06:46
39.973466,116.333673,0,30,40001.9630902778,2009-07-07,23:06:51
39.973499,116.333683,0,30,40001.9631481481,2009-07-07,23:06:56
39.973498,116.333629,0,30,40001.9632060185,2009-07-07,23:07:01
39.97348,116.333505,0,29,40001.9632638889,2009-07-07,23:07:06
39.973448,116.33345,0,30,40001.9633217593,2009-07-07,23:07:11
39.973438,116.333516,0,30,40001.9633796296,2009-07-07,23:07:16
39.973453,116.333586,0,29,40001.9634375,2009-07-07,23:07:21
39.973453,116.333586,0,29,40001.9634722222,2009-07-07,23:07:24
39.973454,116.333591,0,29,40001.9634953704,2009-07-07,23:07:26
39.973451,116.3336,0,29,40001.9635532407,2009-07-07,23:07:31
39.973488,116.333694,0,28,40001.9636111111,2009-07-07,23:07:36
39.973529,116.333779,0,26,40001.9636689815,2009-07-07,23:07:41
39.973674,116.333827,0,26,40001.9637268518,2009-07-07,23:07:46
39.973725,116.333872,0,27,40001.9637847222,2009-07-07,23:07:51
39.973742,116.333852,0,27,40001.9638425926,2009-07-07,23:07:56
39.973789,116.333773,0,26,40001.963900463,2009-07-07,23:08:01
39.973776,116.333725,0,26,40001.9639583333,2009-07-07,23:08:06
39.973762,116.333673,0,26,40001.9640162037,2009-07-07,23:08:11
39.973769,116.333657,0,25,40001.9640740741,2009-07-07,23:08:16
39.973729,116.333715,0,24,40001.9641319444,2009-07-07,23:08:21
39.973733,116.333728,0,23,40001.9641898148,2009-07-07,23:08:26
39.973753,116.333714,0,25,40001.9642476852,2009-07-07,23:08:31
39.973762,116.333712,0,25,40001.9643055556,2009-07-07,23:08:36
39.973762,116.333712,0,25,40001.9643402778,2009-07-07,23:08:39
39.973766,116.333716,0,25,40001.9643634259,2009-07-07,23:08:41
39.973745,116.333624,0,26,40001.9644212963,2009-07-07,23:08:46
39.973757,116.333575,0,25,40001.9644791667,2009-07-07,23:08:51
39.973781,116.333598,0,25,40001.964537037,2009-07-07,23:08:56
39.973781,116.333598,0,25,40001.9645717593,2009-07-07,23:08:59
39.973785,116.3336,0,24,40001.9645949074,2009-07-07,23:09:01
39.97377,116.333599,0,23,40001.9646527778,2009-07-07,23:09:06
39.973741,116.3336,0,23,40001.9647106482,2009-07-07,23:09:11
39.973707,116.333599,0,23,40001.9647685185,2009-07-07,23:09:16
39.973631,116.333602,0,25,40001.9648263889,2009-07-07,23:09:21
39.973605,116.333587,0,26,40001.9648842593,2009-07-07,23:09:26
39.973618,116.333605,0,27,40001.9649421296,2009-07-07,23:09:31
39.973618,116.333605,0,27,40001.9649768519,2009-07-07,23:09:34
39.973624,116.333599,0,26,40001.965,2009-07-07,23:09:36
39.973649,116.333568,0,27,40001.9650578704,2009-07-07,23:09:41
39.973649,116.333568,0,27,40001.9650925926,2009-07-07,23:09:44
39.97365,116.333563,0,28,40001.9651157407,2009-07-07,23:09:46
39.97364,116.333559,0,28,40001.9651736111,2009-07-07,23:09:51
39.97364,116.333559,0,28,40001.9652083333,2009-07-07,23:09:54
39.973639,116.333552,0,28,40001.9652314815,2009-07-07,23:09:56
39.973637,116.333541,0,28,40001.9652893519,2009-07-07,23:10:01
39.973625,116.333523,0,28,40001.9653472222,2009-07-07,23:10:06
39.97386,116.333595,0,64,40001.9683564815,2009-07-07,23:14:26
39.97401,116.333713,0,65,40001.9684143519,2009-07-07,23:14:31
39.974054,116.333784,0,64,40001.9684722222,2009-07-07,23:14:36
39.974041,116.333826,0,61,40001.9685300926,2009-07-07,23:14:41
39.973959,116.333843,0,58,40001.968587963,2009-07-07,23:14:46
39.973866,116.333797,0,56,40001.9686458333,2009-07-07,23:14:51
39.973843,116.333768,0,55,40001.9687037037,2009-07-07,23:14:56
39.973855,116.333732,0,55,40001.9687615741,2009-07-07,23:15:01
39.973839,116.333752,0,56,40001.9688194444,2009-07-07,23:15:06
39.97382,116.3338,0,54,40001.9688773148,2009-07-07,23:15:11
39.97382,116.3338,0,54,40001.968912037,2009-07-07,23:15:14
39.973823,116.333805,0,53,40001.9689351852,2009-07-07,23:15:16
39.973837,116.333826,0,53,40001.9689930556,2009-07-07,23:15:21
39.973837,116.333826,0,53,40001.9690856481,2009-07-07,23:15:29
39.973829,116.333824,0,53,40001.9691087963,2009-07-07,23:15:31
39.97382,116.333824,0,53,40001.9691666667,2009-07-07,23:15:36
39.973805,116.333822,0,53,40001.9692824074,2009-07-07,23:15:46
39.9738,116.333828,0,53,40001.9693402778,2009-07-07,23:15:51
39.9738,116.333828,0,53,40001.969375,2009-07-07,23:15:54
39.973803,116.333831,0,53,40001.9693981481,2009-07-07,23:15:56
39.973806,116.33382,0,53,40001.9694560185,2009-07-07,23:16:01
39.973806,116.33382,0,53,40001.9694907407,2009-07-07,23:16:04
39.973802,116.333821,0,53,40001.9695138889,2009-07-07,23:16:06
39.973791,116.333823,0,53,40001.9695717593,2009-07-07,23:16:11
39.973758,116.333826,0,53,40001.9696296296,2009-07-07,23:16:16
39.973747,116.33383,0,53,40001.9696875,2009-07-07,23:16:21
39.973757,116.333829,0,53,40001.9700347222,2009-07-07,23:16:51
39.973754,116.33383,0,52,40001.9700925926,2009-07-07,23:16:56
39.973754,116.33383,0,52,40001.9701273148,2009-07-07,23:16:59
39.97375,116.333823,0,52,40001.970150463,2009-07-07,23:17:01
39.973759,116.333829,0,53,40001.9702083333,2009-07-07,23:17:06
39.973775,116.333807,0,52,40001.9702662037,2009-07-07,23:17:11
39.973736,116.333754,0,52,40001.9703240741,2009-07-07,23:17:16
39.973678,116.333738,0,52,40001.9703819444,2009-07-07,23:17:21
39.973662,116.333737,0,52,40001.9704398148,2009-07-07,23:17:26
39.973695,116.333758,0,52,40001.9704976852,2009-07-07,23:17:31
39.973683,116.33377,0,51,40001.9705555556,2009-07-07,23:17:36
39.973672,116.333778,0,51,40001.9706134259,2009-07-07,23:17:41
39.973671,116.333777,0,51,40001.9706712963,2009-07-07,23:17:46
39.973668,116.333769,0,51,40001.9707291667,2009-07-07,23:17:51
39.973668,116.333769,0,51,40001.9707638889,2009-07-07,23:17:54
39.97367,116.333768,0,51,40001.970787037,2009-07-07,23:17:56
39.973634,116.333758,0,51,40001.9708449074,2009-07-07,23:18:01
39.973547,116.333721,0,51,40001.9709027778,2009-07-07,23:18:06
39.973506,116.333716,0,50,40001.9709606481,2009-07-07,23:18:11
39.973451,116.333723,0,50,40001.9710185185,2009-07-07,23:18:16
39.973418,116.333743,0,49,40001.9710763889,2009-07-07,23:18:21
39.973415,116.333768,0,49,40001.9711342593,2009-07-07,23:18:26
39.973393,116.333766,0,49,40001.9711921296,2009-07-07,23:18:31
39.973396,116.333746,0,49,40001.97125,2009-07-07,23:18:36
39.973456,116.333767,0,49,40001.9713078704,2009-07-07,23:18:41
39.973473,116.333758,0,49,40001.9713657407,2009-07-07,23:18:46
39.973534,116.333797,0,48,40001.9714236111,2009-07-07,23:18:51
39.973552,116.333837,0,48,40001.9714814815,2009-07-07,23:18:56
39.973567,116.333871,0,48,40001.9715393518,2009-07-07,23:19:01
39.973567,116.333871,0,48,40001.9715740741,2009-07-07,23:19:04
39.973566,116.333877,0,48,40001.9715972222,2009-07-07,23:19:06
39.973578,116.333831,0,48,40001.9716550926,2009-07-07,23:19:11
39.973604,116.333783,0,49,40001.971712963,2009-07-07,23:19:16
39.973619,116.333748,0,49,40001.9717708333,2009-07-07,23:19:21
39.973619,116.333748,0,49,40001.9718055556,2009-07-07,23:19:24
39.973619,116.33374,0,49,40001.9718287037,2009-07-07,23:19:26
39.973606,116.33373,0,50,40001.9718865741,2009-07-07,23:19:31
39.973569,116.333717,0,52,40001.9719444444,2009-07-07,23:19:36
39.97352,116.3337,0,53,40001.9720023148,2009-07-07,23:19:41
39.973461,116.333626,0,54,40001.9720601852,2009-07-07,23:19:46
39.973423,116.333582,0,55,40001.9721180556,2009-07-07,23:19:51
39.973441,116.333638,0,58,40001.9721759259,2009-07-07,23:19:56
39.973428,116.333633,0,58,40001.9722337963,2009-07-07,23:20:01
39.973452,116.333626,0,58,40001.9722916667,2009-07-07,23:20:06
39.973483,116.333651,0,57,40001.972349537,2009-07-07,23:20:11
39.973598,116.333761,0,57,40001.9724074074,2009-07-07,23:20:16
39.973702,116.333891,0,59,40001.9724652778,2009-07-07,23:20:21
39.973734,116.333965,0,60,40001.9725231482,2009-07-07,23:20:26
39.973727,116.334004,0,60,40001.9725810185,2009-07-07,23:20:31
39.97379,116.334053,0,60,40001.9726388889,2009-07-07,23:20:36
39.973846,116.334132,0,61,40001.9726967593,2009-07-07,23:20:41
39.973831,116.334132,0,60,40001.9727546296,2009-07-07,23:20:46
39.973876,116.334155,0,60,40001.9728703704,2009-07-07,23:20:56
39.973876,116.334155,0,60,40001.9729050926,2009-07-07,23:20:59
39.973884,116.334156,0,60,40001.9729282407,2009-07-07,23:21:01
39.973843,116.33412,0,59,40001.9729861111,2009-07-07,23:21:06
39.973827,116.334119,0,59,40001.9730439815,2009-07-07,23:21:11
39.973827,116.334119,0,59,40001.9730787037,2009-07-07,23:21:14
39.973826,116.334115,0,59,40001.9731018519,2009-07-07,23:21:16
39.973825,116.33413,0,59,40001.9731597222,2009-07-07,23:21:21
39.973768,116.334124,0,58,40001.9732175926,2009-07-07,23:21:26
39.973728,116.334061,0,58,40001.973275463,2009-07-07,23:21:31
39.973702,116.33404,0,59,40001.9733333333,2009-07-07,23:21:36
39.973675,116.334028,0,60,40001.9733912037,2009-07-07,23:21:41
39.973575,116.333977,0,62,40001.9734490741,2009-07-07,23:21:46
39.973495,116.333886,0,64,40001.9735069444,2009-07-07,23:21:51
39.97344,116.33377,0,67,40001.9735648148,2009-07-07,23:21:56
39.973506,116.333708,0,70,40001.9736226852,2009-07-07,23:22:01
39.973554,116.333697,0,72,40001.9736805556,2009-07-07,23:22:06
39.973534,116.333676,0,75,40001.9737384259,2009-07-07,23:22:11
39.973481,116.333687,0,76,40001.9737962963,2009-07-07,23:22:16
39.973458,116.333636,0,77,40001.9738541667,2009-07-07,23:22:21
39.97352,116.333585,0,81,40001.973912037,2009-07-07,23:22:26
39.973547,116.333617,0,83,40001.9739699074,2009-07-07,23:22:31
39.973568,116.333629,0,82,40001.9740277778,2009-07-07,23:22:36
39.973599,116.333599,0,81,40001.9740856481,2009-07-07,23:22:41
39.973627,116.333618,0,81,40001.9741435185,2009-07-07,23:22:46
39.973635,116.333632,0,80,40001.9742013889,2009-07-07,23:22:51
39.97364,116.33363,0,80,40001.9742592593,2009-07-07,23:22:56
39.973646,116.333624,0,80,40001.9743171296,2009-07-07,23:23:01
39.973646,116.333624,0,80,40001.9743518519,2009-07-07,23:23:04
39.973647,116.33362,0,80,40001.974375,2009-07-07,23:23:06
39.97361,116.333657,0,80,40001.9744328704,2009-07-07,23:23:11
39.973542,116.333747,0,79,40001.9744907407,2009-07-07,23:23:16
39.973447,116.333847,0,78,40001.9745486111,2009-07-07,23:23:21
39.972766,116.339899,0,11,40001.9747800926,2009-07-07,23:23:41
39.97385,116.334142,0,156,40001.974837963,2009-07-07,23:23:46
39.97393,116.334135,0,131,40001.9748958333,2009-07-07,23:23:51
39.974002,116.33421,0,141,40001.9749537037,2009-07-07,23:23:56
39.974025,116.334243,0,147,40001.9750115741,2009-07-07,23:24:01
39.974093,116.334351,0,151,40001.9750694444,2009-07-07,23:24:06
39.974137,116.334342,0,134,40001.9751273148,2009-07-07,23:24:11
39.974072,116.334302,0,128,40001.9751851852,2009-07-07,23:24:16
39.974021,116.334249,0,102,40001.9752430556,2009-07-07,23:24:21
39.973973,116.334216,0,94,40001.9753009259,2009-07-07,23:24:26
39.973924,116.334168,0,87,40001.9753587963,2009-07-07,23:24:31
39.973885,116.334111,0,83,40001.9754166667,2009-07-07,23:24:36
39.973707,116.333928,0,75,40001.9785416667,2009-07-07,23:29:06
39.973667,116.333889,0,73,40001.978599537,2009-07-07,23:29:11
39.973641,116.333883,0,72,40001.9786574074,2009-07-07,23:29:16
39.973636,116.33389,0,70,40001.9787152778,2009-07-07,23:29:21
39.973636,116.33389,0,70,40001.97875,2009-07-07,23:29:24
39.973639,116.333898,0,69,40001.9787731481,2009-07-07,23:29:26
39.973638,116.333888,0,72,40001.9788310185,2009-07-07,23:29:31
39.973622,116.333781,0,75,40001.9788888889,2009-07-07,23:29:36
39.97367,116.333825,0,77,40001.9789467593,2009-07-07,23:29:41
39.973691,116.333903,0,76,40001.9790046296,2009-07-07,23:29:46
39.973719,116.333956,0,78,40001.9790625,2009-07-07,23:29:51
39.973743,116.333961,0,75,40001.9791203704,2009-07-07,23:29:56
39.973744,116.333986,0,74,40001.9791782407,2009-07-07,23:30:01
39.973819,116.334073,0,80,40001.9792361111,2009-07-07,23:30:06
39.973853,116.334116,0,87,40001.9792939815,2009-07-07,23:30:11
39.973869,116.33419,0,96,40001.9793518518,2009-07-07,23:30:16
39.973784,116.334144,0,98,40001.9794097222,2009-07-07,23:30:21
39.973717,116.334101,0,97,40001.9794675926,2009-07-07,23:30:26
39.9737,116.333992,0,95,40001.979525463,2009-07-07,23:30:31
39.973706,116.333922,0,93,40001.9795833333,2009-07-07,23:30:36
39.973702,116.333949,0,89,40001.9796412037,2009-07-07,23:30:41
39.973686,116.333982,0,87,40001.9796990741,2009-07-07,23:30:46
39.973712,116.333939,0,85,40001.9797569444,2009-07-07,23:30:51
39.973809,116.33383,0,84,40001.9798148148,2009-07-07,23:30:56
39.973776,116.333805,0,81,40001.9798726852,2009-07-07,23:31:01
39.973687,116.333792,0,77,40001.9799305556,2009-07-07,23:31:06
39.973647,116.333721,0,74,40001.9799884259,2009-07-07,23:31:11
39.973606,116.333624,0,74,40001.9800462963,2009-07-07,23:31:16
39.973557,116.33361,0,73,40001.9801041667,2009-07-07,23:31:21
39.973562,116.333564,0,73,40001.980162037,2009-07-07,23:31:26
39.973562,116.333564,0,73,40001.9801967593,2009-07-07,23:31:29
39.973561,116.333559,0,74,40001.9802199074,2009-07-07,23:31:31
39.973538,116.333574,0,73,40001.9802777778,2009-07-07,23:31:36
39.973567,116.333607,0,75,40001.9803356482,2009-07-07,23:31:41
39.973556,116.333597,0,75,40001.9803935185,2009-07-07,23:31:46
39.973534,116.333683,0,74,40001.9804513889,2009-07-07,23:31:51
39.973519,116.333722,0,75,40001.9805092593,2009-07-07,23:31:56
39.973512,116.333745,0,74,40001.9805671296,2009-07-07,23:32:01
39.973495,116.3337,0,75,40001.980625,2009-07-07,23:32:06
39.973431,116.333685,0,77,40001.9806828704,2009-07-07,23:32:11
39.973316,116.333629,0,80,40001.9807407407,2009-07-07,23:32:16
39.973263,116.333495,0,86,40001.9807986111,2009-07-07,23:32:21
39.973328,116.333491,0,88,40001.9808564815,2009-07-07,23:32:26
39.973428,116.333545,0,88,40001.9809143519,2009-07-07,23:32:31
39.973546,116.333575,0,93,40001.9809722222,2009-07-07,23:32:36
39.973688,116.333559,0,104,40001.9810300926,2009-07-07,23:32:41
39.973726,116.33356,0,112,40001.981087963,2009-07-07,23:32:46
39.973765,116.333564,0,118,40001.9811458333,2009-07-07,23:32:51
39.973796,116.333688,0,126,40001.9812037037,2009-07-07,23:32:56
39.973811,116.333804,0,131,40001.9812615741,2009-07-07,23:33:01
39.973794,116.333865,0,138,40001.9813194444,2009-07-07,23:33:06
39.973774,116.333877,0,139,40001.9813773148,2009-07-07,23:33:11
39.973726,116.333824,0,144,40001.9814351852,2009-07-07,23:33:16
39.973564,116.333832,0,148,40001.9814930556,2009-07-07,23:33:21
39.973449,116.333868,0,152,40001.9815509259,2009-07-07,23:33:26
39.973398,116.333831,0,152,40001.9816087963,2009-07-07,23:33:31
39.973355,116.333774,0,154,40001.9816666667,2009-07-07,23:33:36
39.973354,116.333864,0,165,40001.981724537,2009-07-07,23:33:41
39.973333,116.333877,0,165,40001.9817824074,2009-07-07,23:33:46
39.97334,116.333889,0,162,40001.9818402778,2009-07-07,23:33:51
39.973348,116.333911,0,164,40001.9818981481,2009-07-07,23:33:56
39.97338,116.333942,0,171,40001.9819560185,2009-07-07,23:34:01
39.973413,116.333862,0,171,40001.9820138889,2009-07-07,23:34:06
39.973384,116.333825,0,170,40001.9820717593,2009-07-07,23:34:11
39.973312,116.333787,0,169,40001.9821296296,2009-07-07,23:34:16
39.973296,116.333755,0,166,40001.9821875,2009-07-07,23:34:21
39.973236,116.333678,0,166,40001.9822453704,2009-07-07,23:34:26
39.97321,116.333779,0,176,40001.9823032407,2009-07-07,23:34:31
39.973285,116.333916,0,185,40001.9823611111,2009-07-07,23:34:36
39.973299,116.3341,0,196,40001.9824189815,2009-07-07,23:34:41
39.973287,116.334235,0,205,40001.9824768519,2009-07-07,23:34:46
39.973278,116.334326,0,217,40001.9825347222,2009-07-07,23:34:51
39.973229,116.334425,0,226,40001.9825925926,2009-07-07,23:34:56
39.973107,116.334509,0,235,40001.982650463,2009-07-07,23:35:01
39.973132,116.334638,0,252,40001.9827083333,2009-07-07,23:35:06
39.973153,116.334682,0,261,40001.9827662037,2009-07-07,23:35:11
39.973196,116.334689,0,263,40001.9828240741,2009-07-07,23:35:16
39.973203,116.334674,0,263,40001.9828819444,2009-07-07,23:35:21
39.973181,116.334625,0,265,40001.9829398148,2009-07-07,23:35:26
39.973152,116.334653,0,266,40001.9829976852,2009-07-07,23:35:31
39.97315,116.33461,0,261,40001.9830555556,2009-07-07,23:35:36
39.973168,116.33457,0,257,40001.9831134259,2009-07-07,23:35:41
39.975437,116.338887,0,223,40001.9845023148,2009-07-07,23:37:41
39.975362,116.338834,0,246,40001.9845601852,2009-07-07,23:37:46
39.97512,116.338383,0,282,40001.9846759259,2009-07-07,23:37:56
39.973801,116.333739,0,131,40001.984849537,2009-07-07,23:38:11
39.973798,116.333728,0,131,40001.9849074074,2009-07-07,23:38:16
39.97366,116.333745,0,133,40001.9849652778,2009-07-07,23:38:21
39.973511,116.333701,0,131,40001.9850231481,2009-07-07,23:38:26
39.97352,116.333673,0,113,40001.9850810185,2009-07-07,23:38:31
39.973528,116.333611,0,97,40001.9851388889,2009-07-07,23:38:36
39.973505,116.333603,0,91,40001.9851967593,2009-07-07,23:38:41
39.973505,116.333603,0,91,40001.9852314815,2009-07-07,23:38:44
39.973503,116.333598,0,89,40001.9852546296,2009-07-07,23:38:46
39.973487,116.3336,0,83,40001.9853125,2009-07-07,23:38:51
39.973484,116.33359,0,83,40001.9853703704,2009-07-07,23:38:56
39.973481,116.333581,0,83,40001.9854282407,2009-07-07,23:39:01
39.973475,116.333545,0,82,40001.9854861111,2009-07-07,23:39:06
39.973439,116.333482,0,78,40001.9855439815,2009-07-07,23:39:11
39.973358,116.33353,0,74,40001.9856018518,2009-07-07,23:39:16
39.973247,116.333448,0,70,40001.9856597222,2009-07-07,23:39:21
39.973276,116.333423,0,66,40001.9857175926,2009-07-07,23:39:26
39.9734,116.333352,0,48,40001.985775463,2009-07-07,23:39:31
39.973456,116.333392,0,30,40001.9858333333,2009-07-07,23:39:36
39.973518,116.333447,0,8,40001.9858912037,2009-07-07,23:39:41
39.973618,116.333444,0,0,40001.9859490741,2009-07-07,23:39:46
39.973716,116.333476,0,-4,40001.9860069444,2009-07-07,23:39:51
39.973766,116.333473,0,-9,40001.9860648148,2009-07-07,23:39:56
39.973738,116.333432,0,-11,40001.9861226852,2009-07-07,23:40:01
39.973674,116.333337,0,-16,40001.9861805556,2009-07-07,23:40:06
39.973582,116.333308,0,-17,40001.9862384259,2009-07-07,23:40:11
39.97355,116.333239,0,-19,40001.9862962963,2009-07-07,23:40:16
39.973501,116.333126,0,-22,40001.9863541667,2009-07-07,23:40:21
39.973428,116.333025,0,-25,40001.986412037,2009-07-07,23:40:26
39.973394,116.333053,0,-27,40001.9864699074,2009-07-07,23:40:31
39.973388,116.333094,0,-28,40001.9865277778,2009-07-07,23:40:36
39.973445,116.333173,0,-28,40001.9865856481,2009-07-07,23:40:41
39.973485,116.333219,0,-31,40001.9866435185,2009-07-07,23:40:46
39.973483,116.33323,0,-31,40001.9867013889,2009-07-07,23:40:51
39.973477,116.333221,0,-32,40001.9867592593,2009-07-07,23:40:56
39.973489,116.333192,0,-34,40001.9868171296,2009-07-07,23:41:01
39.973474,116.333165,0,-33,40001.986875,2009-07-07,23:41:06
39.973521,116.333164,0,-29,40001.9869328704,2009-07-07,23:41:11
39.973568,116.33317,0,-25,40001.9869907407,2009-07-07,23:41:16
39.973584,116.333151,0,-22,40001.9870486111,2009-07-07,23:41:21
39.973569,116.333093,0,-20,40001.9871064815,2009-07-07,23:41:26
39.97358,116.333033,0,-17,40001.9871643518,2009-07-07,23:41:31
39.973631,116.333002,0,-14,40001.9872222222,2009-07-07,23:41:36
39.973705,116.33297,0,-11,40001.9872800926,2009-07-07,23:41:41
39.973761,116.332975,0,-4,40001.987337963,2009-07-07,23:41:46
39.973773,116.332991,0,0,40001.9873958333,2009-07-07,23:41:51
39.973759,116.332975,0,-1,40001.9874537037,2009-07-07,23:41:56
39.973727,116.332967,0,-1,40001.9875115741,2009-07-07,23:42:01
39.973705,116.332949,0,0,40001.9875694444,2009-07-07,23:42:06
39.973696,116.33293,0,0,40001.9876273148,2009-07-07,23:42:11
39.973701,116.332896,0,-2,40001.9876851852,2009-07-07,23:42:16
39.973716,116.332818,0,-10,40001.9877430556,2009-07-07,23:42:21
39.973773,116.33276,0,-11,40001.9878009259,2009-07-07,23:42:26
39.97386,116.332733,0,-11,40001.9878587963,2009-07-07,23:42:31
39.97388,116.332702,0,-14,40001.9879166667,2009-07-07,23:42:36
39.973859,116.332689,0,-15,40001.987974537,2009-07-07,23:42:41
39.973839,116.332689,0,-15,40001.9880324074,2009-07-07,23:42:46
39.973813,116.332699,0,-13,40001.9880902778,2009-07-07,23:42:51
39.973752,116.332759,0,-11,40001.9882060185,2009-07-07,23:43:01
39.97373,116.332769,0,-10,40001.9882638889,2009-07-07,23:43:06
39.973624,116.332766,0,8,40001.9883217593,2009-07-07,23:43:11
39.973559,116.332854,0,19,40001.9883796296,2009-07-07,23:43:16
39.97353,116.332955,0,35,40001.9884375,2009-07-07,23:43:21
39.973561,116.332956,0,40,40001.9884953704,2009-07-07,23:43:26
39.973573,116.332925,0,42,40001.9885532407,2009-07-07,23:43:31
39.973536,116.332931,0,42,40001.9886111111,2009-07-07,23:43:36
39.97351,116.332951,0,43,40001.9886689815,2009-07-07,23:43:41
39.973516,116.333033,0,44,40001.9887268519,2009-07-07,23:43:46
39.973563,116.333039,0,46,40001.9887847222,2009-07-07,23:43:51
39.973641,116.333012,0,47,40001.9888425926,2009-07-07,23:43:56
39.973661,116.333068,0,54,40001.988900463,2009-07-07,23:44:01
39.973709,116.333097,0,58,40001.9889583333,2009-07-07,23:44:06
39.973735,116.333077,0,57,40001.9890162037,2009-07-07,23:44:11
39.973713,116.333056,0,61,40001.9890740741,2009-07-07,23:44:16
39.97371,116.333048,0,62,40001.9891319444,2009-07-07,23:44:21
39.97371,116.333048,0,62,40001.9891666667,2009-07-07,23:44:24
39.973716,116.333053,0,62,40001.9891898148,2009-07-07,23:44:26
39.973729,116.333099,0,66,40001.9892476852,2009-07-07,23:44:31
39.973719,116.333175,0,69,40001.9893055556,2009-07-07,23:44:36
39.973673,116.333227,0,71,40001.9893634259,2009-07-07,23:44:41
39.973671,116.33327,0,75,40001.9894212963,2009-07-07,23:44:46
39.973646,116.33331,0,78,40001.9894791667,2009-07-07,23:44:51
39.973598,116.333392,0,83,40001.989537037,2009-07-07,23:44:56
39.973559,116.333546,0,90,40001.9895949074,2009-07-07,23:45:01
39.973484,116.333663,0,95,40001.9896527778,2009-07-07,23:45:06
39.973462,116.333772,0,97,40001.9897106481,2009-07-07,23:45:11
39.973516,116.333806,0,95,40001.9897685185,2009-07-07,23:45:16
39.973481,116.333804,0,92,40001.9898263889,2009-07-07,23:45:21
39.973485,116.333862,0,92,40001.9898842593,2009-07-07,23:45:26
39.973479,116.333877,0,92,40001.9899421296,2009-07-07,23:45:31
39.973512,116.333759,0,93,40001.99,2009-07-07,23:45:36
39.973543,116.333742,0,97,40001.9900578704,2009-07-07,23:45:41
39.973527,116.333668,0,104,40001.9901157407,2009-07-07,23:45:46
39.973544,116.333662,0,106,40001.9901736111,2009-07-07,23:45:51
39.973531,116.3337,0,107,40001.9902314815,2009-07-07,23:45:56
39.973576,116.333775,0,110,40001.9902893519,2009-07-07,23:46:01
39.973523,116.333851,0,114,40001.9903472222,2009-07-07,23:46:06
39.973505,116.333867,0,114,40001.9904050926,2009-07-07,23:46:11
39.973542,116.333853,0,116,40001.990462963,2009-07-07,23:46:16
39.97357,116.333833,0,117,40001.9905208333,2009-07-07,23:46:21
39.973579,116.333843,0,118,40001.9905787037,2009-07-07,23:46:26
39.97354,116.333826,0,120,40001.9906365741,2009-07-07,23:46:31
39.973518,116.333857,0,122,40001.9906944444,2009-07-07,23:46:36
39.9735,116.333829,0,127,40001.9907523148,2009-07-07,23:46:41
39.973492,116.333772,0,132,40001.9908101852,2009-07-07,23:46:46
39.973531,116.333713,0,140,40001.9908680556,2009-07-07,23:46:51
39.973612,116.333648,0,145,40001.9909259259,2009-07-07,23:46:56
39.973686,116.33362,0,146,40001.9909837963,2009-07-07,23:47:01
39.973738,116.333652,0,150,40001.9910416667,2009-07-07,23:47:06
39.973691,116.333723,0,148,40001.991099537,2009-07-07,23:47:11
39.973635,116.333773,0,145,40001.9911574074,2009-07-07,23:47:16
39.973627,116.333793,0,145,40001.9912152778,2009-07-07,23:47:21
39.974366,116.333358,0,148,40001.9912731481,2009-07-07,23:47:26
39.974974,116.332912,0,156,40001.9913310185,2009-07-07,23:47:31
39.974742,116.333551,0,170,40001.9913888889,2009-07-07,23:47:36
39.974651,116.333915,0,180,40001.9914467593,2009-07-07,23:47:41
39.974475,116.334397,0,186,40001.9915046296,2009-07-07,23:47:46
39.974262,116.334949,0,191,40001.9915625,2009-07-07,23:47:51
39.974071,116.335587,0,196,40001.9916203704,2009-07-07,23:47:56
39.973828,116.336046,0,191,40001.9916782407,2009-07-07,23:48:01
39.973612,116.336452,0,186,40001.9917361111,2009-07-07,23:48:06
39.973381,116.33701,0,182,40001.9917939815,2009-07-07,23:48:11
39.973283,116.33699,0,179,40001.9918518519,2009-07-07,23:48:16
39.973186,116.336782,0,178,40001.9919097222,2009-07-07,23:48:21
39.973075,116.336681,0,178,40001.9919675926,2009-07-07,23:48:26
39.973013,116.336575,0,177,40001.992025463,2009-07-07,23:48:31
39.972973,116.336533,0,178,40001.9920833333,2009-07-07,23:48:36
39.972905,116.336418,0,177,40001.9921412037,2009-07-07,23:48:41
39.972836,116.336389,0,176,40001.9921990741,2009-07-07,23:48:46
39.972873,116.336244,0,173,40001.9922569444,2009-07-07,23:48:51
39.972968,116.335974,0,169,40001.9923148148,2009-07-07,23:48:56
39.973019,116.335686,0,165,40001.9923726852,2009-07-07,23:49:01
39.973064,116.335442,0,161,40001.9924305556,2009-07-07,23:49:06
39.973169,116.335269,0,158,40001.9924884259,2009-07-07,23:49:11
39.97321,116.335028,0,154,40001.9925462963,2009-07-07,23:49:16
39.973305,116.334896,0,151,40001.9926041667,2009-07-07,23:49:21
39.973255,116.334847,0,149,40001.992662037,2009-07-07,23:49:26
39.97318,116.334828,0,147,40001.9927199074,2009-07-07,23:49:31
39.973147,116.335083,0,144,40001.9927777778,2009-07-07,23:49:36
39.973158,116.335239,0,139,40001.9928356481,2009-07-07,23:49:41
39.973164,116.335273,0,136,40001.9928935185,2009-07-07,23:49:46
39.973157,116.335191,0,133,40001.9929513889,2009-07-07,23:49:51
39.973224,116.335037,0,130,40001.9930092593,2009-07-07,23:49:56
39.973267,116.33487,0,130,40001.9930671296,2009-07-07,23:50:01
39.973231,116.334663,0,126,40001.993125,2009-07-07,23:50:06
39.973304,116.334348,0,120,40001.9931828704,2009-07-07,23:50:11
39.973326,116.334336,0,116,40001.9932407407,2009-07-07,23:50:16
39.973374,116.334427,0,110,40001.9932986111,2009-07-07,23:50:21
39.973345,116.33448,0,105,40001.9933564815,2009-07-07,23:50:26
39.973304,116.334601,0,101,40001.9934143518,2009-07-07,23:50:31
39.973236,116.334717,0,99,40001.9934722222,2009-07-07,23:50:36
39.973189,116.334869,0,98,40001.9935300926,2009-07-07,23:50:41
39.973183,116.335014,0,97,40001.993587963,2009-07-07,23:50:46
39.973168,116.335076,0,95,40001.9936458333,2009-07-07,23:50:51
39.973189,116.335162,0,95,40001.9937037037,2009-07-07,23:50:56
39.973208,116.335238,0,94,40001.9937615741,2009-07-07,23:51:01
39.97321,116.33534,0,93,40001.9938194444,2009-07-07,23:51:06
39.973217,116.335496,0,97,40001.9938773148,2009-07-07,23:51:11
39.973214,116.335692,0,100,40001.9939351852,2009-07-07,23:51:16
39.973217,116.335861,0,102,40001.9939930556,2009-07-07,23:51:21
39.973236,116.335925,0,103,40001.9940509259,2009-07-07,23:51:26
39.973352,116.335586,0,102,40001.9941087963,2009-07-07,23:51:31
39.973397,116.335434,0,105,40001.9941666667,2009-07-07,23:51:36
39.97336,116.335398,0,106,40001.994224537,2009-07-07,23:51:41
39.973352,116.335308,0,108,40001.9942824074,2009-07-07,23:51:46
39.973398,116.33504,0,108,40001.9943402778,2009-07-07,23:51:51
39.973428,116.334743,0,108,40001.9943981481,2009-07-07,23:51:56
39.97342,116.334656,0,107,40001.9944560185,2009-07-07,23:52:01
39.973418,116.334536,0,105,40001.9945138889,2009-07-07,23:52:06
39.973343,116.334606,0,103,40001.9945717593,2009-07-07,23:52:11
39.97326,116.334773,0,101,40001.9946296296,2009-07-07,23:52:16
39.973211,116.334897,0,99,40001.9946875,2009-07-07,23:52:21
39.97318,116.334879,0,98,40001.9947453704,2009-07-07,23:52:26
39.973158,116.334973,0,97,40001.9948032407,2009-07-07,23:52:31
39.973173,116.334878,0,97,40001.9948611111,2009-07-07,23:52:36
39.97329,116.334388,0,97,40001.9949189815,2009-07-07,23:52:41
39.973309,116.334097,0,97,40001.9949768518,2009-07-07,23:52:46
39.973426,116.333651,0,96,40001.9950347222,2009-07-07,23:52:51
39.97346,116.333459,0,97,40001.9950925926,2009-07-07,23:52:56
39.97347,116.33333,0,99,40001.995150463,2009-07-07,23:53:01
39.973475,116.333433,0,98,40001.9952083333,2009-07-07,23:53:06
39.97346,116.333535,0,98,40001.9952662037,2009-07-07,23:53:11
39.973451,116.333601,0,88,40001.9953240741,2009-07-07,23:53:16
39.973451,116.333601,0,88,40001.9953587963,2009-07-07,23:53:19
39.973454,116.333596,0,87,40001.9953819444,2009-07-07,23:53:21
39.973463,116.333601,0,87,40001.9954398148,2009-07-07,23:53:26
39.97345,116.333712,0,89,40001.9954976852,2009-07-07,23:53:31
39.97339,116.334028,0,91,40001.9955555556,2009-07-07,23:53:36
39.973331,116.334197,0,90,40001.9956134259,2009-07-07,23:53:41
39.97332,116.334181,0,92,40001.9956712963,2009-07-07,23:53:46
39.973271,116.334394,0,94,40001.9957291667,2009-07-07,23:53:51
39.973252,116.334478,0,90,40001.995787037,2009-07-07,23:53:56
39.973198,116.334659,0,90,40001.9958449074,2009-07-07,23:54:01
39.973166,116.334822,0,87,40001.9959027778,2009-07-07,23:54:06
39.973157,116.334954,0,84,40001.9959606482,2009-07-07,23:54:11
39.973137,116.334999,0,85,40001.9960185185,2009-07-07,23:54:16
39.973169,116.335147,0,88,40001.9960763889,2009-07-07,23:54:21
39.973206,116.33535,0,91,40001.9961342593,2009-07-07,23:54:26
39.973213,116.335488,0,93,40001.9961921296,2009-07-07,23:54:31
39.973207,116.335561,0,96,40001.99625,2009-07-07,23:54:36
39.973226,116.335399,0,102,40001.9963078704,2009-07-07,23:54:41
39.973246,116.335292,0,109,40001.9963657407,2009-07-07,23:54:46
39.973286,116.335149,0,116,40001.9964236111,2009-07-07,23:54:51
39.973302,116.335036,0,125,40001.9964814815,2009-07-07,23:54:56
39.973358,116.334982,0,131,40001.9965393519,2009-07-07,23:55:01
39.973402,116.334933,0,138,40001.9965972222,2009-07-07,23:55:06
39.973477,116.33487,0,141,40001.9966550926,2009-07-07,23:55:11
39.973523,116.334779,0,144,40001.996712963,2009-07-07,23:55:16
39.973515,116.334734,0,144,40001.9967708333,2009-07-07,23:55:21
39.973528,116.33474,0,146,40001.9968287037,2009-07-07,23:55:26
39.973513,116.334763,0,145,40001.9968865741,2009-07-07,23:55:31
39.973499,116.334711,0,147,40001.9969444444,2009-07-07,23:55:36
39.973499,116.334711,0,147,40001.9969791667,2009-07-07,23:55:39
39.973495,116.334708,0,147,40001.9970023148,2009-07-07,23:55:41
39.973579,116.334715,0,149,40001.9970601852,2009-07-07,23:55:46
39.973571,116.334753,0,147,40001.9971180556,2009-07-07,23:55:51
39.973544,116.334748,0,140,40001.9971759259,2009-07-07,23:55:56
39.973524,116.334737,0,137,40001.9972337963,2009-07-07,23:56:01
39.973457,116.334828,0,137,40001.9972916667,2009-07-07,23:56:06
39.973404,116.334891,0,135,40001.997349537,2009-07-07,23:56:11
39.973368,116.334921,0,133,40001.9974074074,2009-07-07,23:56:16
39.97331,116.334943,0,128,40001.9974652778,2009-07-07,23:56:21
39.973261,116.334891,0,121,40001.9975231481,2009-07-07,23:56:26
39.973226,116.334759,0,115,40001.9975810185,2009-07-07,23:56:31
39.973215,116.334559,0,114,40001.9976388889,2009-07-07,23:56:36
39.973236,116.334503,0,115,40001.9976967593,2009-07-07,23:56:41
39.973238,116.334499,0,114,40001.9977546296,2009-07-07,23:56:46
39.973238,116.334499,0,114,40001.9977893519,2009-07-07,23:56:49
39.973239,116.334495,0,112,40001.9978125,2009-07-07,23:56:51
39.973256,116.334514,0,108,40001.9978703704,2009-07-07,23:56:56
39.973294,116.334531,0,106,40001.9979282407,2009-07-07,23:57:01
39.973323,116.334375,0,109,40001.9979861111,2009-07-07,23:57:06
39.973333,116.33426,0,111,40001.9980439815,2009-07-07,23:57:11
39.973294,116.334252,0,111,40001.9982175926,2009-07-07,23:57:26
39.97331,116.334429,0,106,40001.9983333333,2009-07-07,23:57:36
39.97335,116.334442,0,103,40001.9983912037,2009-07-07,23:57:41
39.973388,116.334466,0,100,40001.9984490741,2009-07-07,23:57:46
39.973441,116.334386,0,97,40001.9985069444,2009-07-07,23:57:51
39.973455,116.334344,0,97,40001.9985648148,2009-07-07,23:57:56
39.973435,116.334327,0,97,40001.9986226852,2009-07-07,23:58:01
39.973416,116.334348,0,97,40001.9986805556,2009-07-07,23:58:06
39.973434,116.334361,0,96,40001.9987384259,2009-07-07,23:58:11
39.973465,116.334374,0,95,40001.9987962963,2009-07-07,23:58:16
39.973343,116.334645,0,95,40001.9990856481,2009-07-07,23:58:41
39.973351,116.33471,0,96,40001.9991435185,2009-07-07,23:58:46
39.973347,116.334737,0,99,40001.9992013889,2009-07-07,23:58:51
39.973348,116.33472,0,102,40001.9992592593,2009-07-07,23:58:56
39.973316,116.334668,0,110,40001.9993171296,2009-07-07,23:59:01
39.973287,116.334649,0,117,40001.999375,2009-07-07,23:59:06
39.973288,116.334622,0,125,40001.9994328704,2009-07-07,23:59:11
39.973288,116.334613,0,132,40001.9994907407,2009-07-07,23:59:16
39.973288,116.334613,0,132,40001.999525463,2009-07-07,23:59:19
39.973292,116.334618,0,136,40001.9995486111,2009-07-07,23:59:21
39.973299,116.33463,0,135,40001.9996064815,2009-07-07,23:59:26
39.973363,116.334624,0,132,40001.9996643519,2009-07-07,23:59:31
39.973388,116.334635,0,134,40001.9997222222,2009-07-07,23:59:36
39.973418,116.334631,0,135,40001.9997800926,2009-07-07,23:59:41
39.97349,116.334576,0,136,40001.999837963,2009-07-07,23:59:46
39.973456,116.33465,0,131,40001.9998958333,2009-07-07,23:59:51
39.973437,116.33469,0,130,40001.9999537037,2009-07-07,23:59:56
39.973423,116.334711,0,131,40002.0000115741,2009-07-08,00:00:01
39.973435,116.334667,0,132,40002.0000694444,2009-07-08,00:00:06
39.973434,116.334647,0,133,40002.0001273148,2009-07-08,00:00:11
39.973418,116.334668,0,137,40002.0001851852,2009-07-08,00:00:16
39.973418,116.334668,0,137,40002.0002199074,2009-07-08,00:00:19
39.973417,116.33467,0,139,40002.0002430556,2009-07-08,00:00:21
39.973387,116.334703,0,142,40002.0003009259,2009-07-08,00:00:26
39.973354,116.334712,0,148,40002.0003587963,2009-07-08,00:00:31
39.973344,116.334755,0,151,40002.0004166667,2009-07-08,00:00:36
39.973307,116.334825,0,150,40002.000474537,2009-07-08,00:00:41
39.973283,116.33484,0,148,40002.0005324074,2009-07-08,00:00:46
39.973251,116.334855,0,150,40002.0005902778,2009-07-08,00:00:51
39.973211,116.334811,0,151,40002.0006481481,2009-07-08,00:00:56
39.973215,116.334757,0,143,40002.0007060185,2009-07-08,00:01:01
39.973212,116.334677,0,138,40002.0007638889,2009-07-08,00:01:06
39.973227,116.334582,0,138,40002.0008217593,2009-07-08,00:01:11
39.973277,116.334452,0,140,40002.0008796296,2009-07-08,00:01:16
39.973277,116.334374,0,136,40002.0009375,2009-07-08,00:01:21
39.973291,116.334319,0,134,40002.0009953704,2009-07-08,00:01:26
39.973317,116.33432,0,130,40002.0010532407,2009-07-08,00:01:31
39.973317,116.33432,0,130,40002.001087963,2009-07-08,00:01:34
39.973324,116.334327,0,129,40002.0011111111,2009-07-08,00:01:36
39.973357,116.334336,0,125,40002.0011689815,2009-07-08,00:01:41
39.973398,116.334339,0,119,40002.0012268518,2009-07-08,00:01:46
39.973501,116.334286,0,114,40002.0012847222,2009-07-08,00:01:51
39.973609,116.334266,0,108,40002.0013425926,2009-07-08,00:01:56
39.973731,116.33423,0,106,40002.001400463,2009-07-08,00:02:01
39.973854,116.334167,0,107,40002.0014583333,2009-07-08,00:02:06
39.97399,116.334088,0,109,40002.0015162037,2009-07-08,00:02:11
39.974063,116.333989,0,110,40002.0015740741,2009-07-08,00:02:16
39.974046,116.33402,0,112,40002.0016319444,2009-07-08,00:02:21
39.97397,116.33416,0,110,40002.0016898148,2009-07-08,00:02:26
39.973881,116.334326,0,112,40002.0017476852,2009-07-08,00:02:31
39.973769,116.334512,0,113,40002.0018055556,2009-07-08,00:02:36
39.973782,116.334403,0,109,40002.0018634259,2009-07-08,00:02:41
39.973773,116.334356,0,103,40002.0020949074,2009-07-08,00:03:01
39.973771,116.334407,0,104,40002.0023263889,2009-07-08,00:03:21
39.973664,116.334439,0,104,40002.0023842593,2009-07-08,00:03:26
39.973597,116.334422,0,100,40002.0024421296,2009-07-08,00:03:31
39.973512,116.334414,0,94,40002.0025,2009-07-08,00:03:36
39.973488,116.334417,0,90,40002.0025578704,2009-07-08,00:03:41
39.973448,116.334445,0,91,40002.0026157407,2009-07-08,00:03:46
39.973446,116.334433,0,83,40002.0026736111,2009-07-08,00:03:51
39.973425,116.334444,0,76,40002.0027314815,2009-07-08,00:03:56
39.973387,116.334495,0,69,40002.0027893518,2009-07-08,00:04:01
39.973386,116.334412,0,62,40002.0028472222,2009-07-08,00:04:06
39.97338,116.334343,0,57,40002.0029050926,2009-07-08,00:04:11
39.973341,116.334334,0,58,40002.002962963,2009-07-08,00:04:16
39.973298,116.334318,0,61,40002.0030208333,2009-07-08,00:04:21
39.973276,116.334289,0,63,40002.0030787037,2009-07-08,00:04:26
39.97327,116.334234,0,64,40002.0031365741,2009-07-08,00:04:31
39.97327,116.334234,0,64,40002.0031712963,2009-07-08,00:04:34
39.973262,116.334242,0,66,40002.0031944444,2009-07-08,00:04:36
39.973256,116.334286,0,71,40002.0032523148,2009-07-08,00:04:41
39.973237,116.334331,0,76,40002.0033101852,2009-07-08,00:04:46
39.973248,116.334343,0,77,40002.0033680556,2009-07-08,00:04:51
39.973305,116.334209,0,74,40002.0034259259,2009-07-08,00:04:56
39.973368,116.334178,0,72,40002.0034837963,2009-07-08,00:05:01
39.973378,116.334185,0,72,40002.0035416667,2009-07-08,00:05:06
39.973385,116.334201,0,72,40002.003599537,2009-07-08,00:05:11
39.973419,116.334223,0,71,40002.0036574074,2009-07-08,00:05:16
39.973419,116.33419,0,72,40002.0037152778,2009-07-08,00:05:21
39.973418,116.334135,0,73,40002.0037731482,2009-07-08,00:05:26
39.97344,116.334061,0,72,40002.0038310185,2009-07-08,00:05:31
39.973503,116.33403,0,70,40002.0038888889,2009-07-08,00:05:36
39.973549,116.33403,0,69,40002.0039467593,2009-07-08,00:05:41
39.973569,116.334127,0,75,40002.0040046296,2009-07-08,00:05:46
39.973529,116.334141,0,81,40002.0040625,2009-07-08,00:05:51
39.973392,116.33425,0,91,40002.0041203704,2009-07-08,00:05:56
39.973263,116.334369,0,100,40002.0041782407,2009-07-08,00:06:01
39.973143,116.334541,0,106,40002.0042361111,2009-07-08,00:06:06
39.973214,116.334514,0,112,40002.0042939815,2009-07-08,00:06:11
39.973244,116.334509,0,117,40002.0043518519,2009-07-08,00:06:16
39.973287,116.334528,0,122,40002.0044097222,2009-07-08,00:06:21
39.973273,116.334574,0,129,40002.0044675926,2009-07-08,00:06:26
39.973268,116.334501,0,135,40002.004525463,2009-07-08,00:06:31
39.973274,116.334447,0,142,40002.0045833333,2009-07-08,00:06:36
39.973318,116.33436,0,151,40002.0046412037,2009-07-08,00:06:41
39.973335,116.334262,0,160,40002.0046990741,2009-07-08,00:06:46
39.973388,116.334113,0,169,40002.0047569444,2009-07-08,00:06:51
39.973546,116.333859,0,178,40002.0048148148,2009-07-08,00:06:56
39.973684,116.333631,0,187,40002.0048726852,2009-07-08,00:07:01
39.973749,116.33348,0,195,40002.0049305556,2009-07-08,00:07:06
39.973765,116.333377,0,202,40002.0049884259,2009-07-08,00:07:11
39.973741,116.333402,0,208,40002.0050462963,2009-07-08,00:07:16
39.973706,116.333448,0,213,40002.0051041667,2009-07-08,00:07:21
39.973715,116.333441,0,216,40002.005162037,2009-07-08,00:07:26
39.973744,116.333402,0,216,40002.0052199074,2009-07-08,00:07:31
39.973773,116.333449,0,213,40002.0052777778,2009-07-08,00:07:36
39.973781,116.333434,0,206,40002.0053356481,2009-07-08,00:07:41
39.973734,116.333442,0,192,40002.0053935185,2009-07-08,00:07:46
39.973722,116.333424,0,186,40002.0054513889,2009-07-08,00:07:51
39.973754,116.333462,0,170,40002.0055092593,2009-07-08,00:07:56
39.973767,116.33353,0,155,40002.0055671296,2009-07-08,00:08:01
39.973777,116.333635,0,136,40002.005625,2009-07-08,00:08:06
39.973786,116.333627,0,132,40002.0056828704,2009-07-08,00:08:11
39.973816,116.333623,0,132,40002.0057407407,2009-07-08,00:08:16
39.973816,116.333623,0,132,40002.005775463,2009-07-08,00:08:19
39.973822,116.333615,0,130,40002.0057986111,2009-07-08,00:08:21
39.973888,116.333765,0,128,40002.0058564815,2009-07-08,00:08:26
39.973947,116.333809,0,129,40002.0059143519,2009-07-08,00:08:31
39.973992,116.333699,0,136,40002.0059722222,2009-07-08,00:08:36
39.974042,116.3337,0,138,40002.0060300926,2009-07-08,00:08:41
39.974055,116.333612,0,142,40002.006087963,2009-07-08,00:08:46
39.974079,116.333531,0,143,40002.0061458333,2009-07-08,00:08:51
39.97412,116.333521,0,144,40002.0062037037,2009-07-08,00:08:56
39.97419,116.333552,0,144,40002.0064930556,2009-07-08,00:09:21
39.974197,116.333564,0,144,40002.0065509259,2009-07-08,00:09:26
39.9742,116.333542,0,144,40002.0066087963,2009-07-08,00:09:31
39.974107,116.333287,0,146,40002.006724537,2009-07-08,00:09:41
39.974103,116.333181,0,148,40002.0067824074,2009-07-08,00:09:46
39.974097,116.333158,0,147,40002.0068402778,2009-07-08,00:09:51
39.974111,116.33319,0,147,40002.0068981481,2009-07-08,00:09:56
39.974154,116.333205,0,148,40002.0069560185,2009-07-08,00:10:01
39.974222,116.333262,0,147,40002.0070138889,2009-07-08,00:10:06
39.974263,116.333244,0,147,40002.0070717593,2009-07-08,00:10:11
39.974318,116.333273,0,146,40002.0071296296,2009-07-08,00:10:16
39.974303,116.333284,0,143,40002.0071875,2009-07-08,00:10:21
39.974316,116.333272,0,143,40002.0072453704,2009-07-08,00:10:26
39.974335,116.333304,0,142,40002.0073032407,2009-07-08,00:10:31
39.974331,116.333333,0,140,40002.0073611111,2009-07-08,00:10:36
39.974212,116.333606,0,145,40002.0074189815,2009-07-08,00:10:41
39.974087,116.333805,0,150,40002.0074768519,2009-07-08,00:10:46
39.974075,116.333839,0,149,40002.0075347222,2009-07-08,00:10:51
39.974078,116.333833,0,149,40002.0075925926,2009-07-08,00:10:56
39.974078,116.333833,0,149,40002.0076273148,2009-07-08,00:10:59
39.974079,116.333835,0,148,40002.007650463,2009-07-08,00:11:01
39.97408,116.333847,0,148,40002.0077083333,2009-07-08,00:11:06
39.974116,116.334031,0,147,40002.0077662037,2009-07-08,00:11:11
39.974148,116.334056,0,148,40002.0078240741,2009-07-08,00:11:16
39.974158,116.334039,0,149,40002.0078819444,2009-07-08,00:11:21
39.97418,116.334035,0,150,40002.0079398148,2009-07-08,00:11:26
39.97418,116.334035,0,150,40002.007974537,2009-07-08,00:11:29
39.974177,116.33403,0,150,40002.0079976852,2009-07-08,00:11:31
39.974186,116.334047,0,150,40002.0080555556,2009-07-08,00:11:36
39.974219,116.334041,0,151,40002.0081134259,2009-07-08,00:11:41
39.974234,116.334057,0,150,40002.0081712963,2009-07-08,00:11:46
39.974248,116.334089,0,150,40002.0082291667,2009-07-08,00:11:51
39.973451,116.334967,0,140,40002.008287037,2009-07-08,00:11:56
39.973292,116.334698,0,138,40002.0106597222,2009-07-08,00:15:21
39.973319,116.334651,0,137,40002.0107175926,2009-07-08,00:15:26
39.973414,116.334658,0,135,40002.010775463,2009-07-08,00:15:31
39.973452,116.334619,0,134,40002.0108333333,2009-07-08,00:15:36
39.973473,116.334586,0,135,40002.0108912037,2009-07-08,00:15:41
39.973493,116.334569,0,135,40002.0109490741,2009-07-08,00:15:46
39.973496,116.334544,0,136,40002.0110069444,2009-07-08,00:15:51
39.973496,116.334544,0,136,40002.0110416667,2009-07-08,00:15:54
39.973498,116.334541,0,136,40002.0110648148,2009-07-08,00:15:56
39.973504,116.334532,0,137,40002.0111226852,2009-07-08,00:16:01
39.973506,116.334523,0,136,40002.0111805556,2009-07-08,00:16:06
39.973506,116.334523,0,136,40002.0112152778,2009-07-08,00:16:09
39.973502,116.33452,0,136,40002.0112384259,2009-07-08,00:16:11
39.973498,116.334511,0,136,40002.0112962963,2009-07-08,00:16:16
39.973495,116.334507,0,136,40002.0113541667,2009-07-08,00:16:21
39.973495,116.334507,0,136,40002.0113888889,2009-07-08,00:16:24
39.973498,116.334514,0,137,40002.011412037,2009-07-08,00:16:26
39.973504,116.334543,0,136,40002.0114699074,2009-07-08,00:16:31
39.973501,116.334628,0,131,40002.0115277778,2009-07-08,00:16:36
39.973482,116.33475,0,130,40002.0115856482,2009-07-08,00:16:41
39.973449,116.334825,0,128,40002.0116435185,2009-07-08,00:16:46
39.973449,116.334825,0,128,40002.0116782407,2009-07-08,00:16:49
39.973448,116.334826,0,128,40002.0117013889,2009-07-08,00:16:51
39.973439,116.334822,0,128,40002.0117592593,2009-07-08,00:16:56
39.973417,116.334832,0,128,40002.0118171296,2009-07-08,00:17:01
39.973404,116.334878,0,128,40002.011875,2009-07-08,00:17:06
39.973367,116.334962,0,129,40002.0119328704,2009-07-08,00:17:11
39.973352,116.33498,0,129,40002.0119907407,2009-07-08,00:17:16
39.973366,116.334983,0,129,40002.0120486111,2009-07-08,00:17:21
39.97338,116.334976,0,129,40002.0121064815,2009-07-08,00:17:26
39.973405,116.334984,0,129,40002.0121643519,2009-07-08,00:17:31
39.973408,116.335014,0,129,40002.0122222222,2009-07-08,00:17:36
39.973397,116.335047,0,129,40002.0122800926,2009-07-08,00:17:41
39.973408,116.335092,0,129,40002.012337963,2009-07-08,00:17:46
39.973438,116.335158,0,127,40002.0123958333,2009-07-08,00:17:51
39.973451,116.335255,0,127,40002.0124537037,2009-07-08,00:17:56
39.973452,116.335245,0,127,40002.0125115741,2009-07-08,00:18:01
39.973452,116.335245,0,127,40002.0125462963,2009-07-08,00:18:04
39.973456,116.335252,0,127,40002.0125694444,2009-07-08,00:18:06
39.973445,116.335247,0,127,40002.0126273148,2009-07-08,00:18:11
39.973438,116.335254,0,126,40002.0126851852,2009-07-08,00:18:16
39.97344,116.335247,0,126,40002.0127430556,2009-07-08,00:18:21
39.973434,116.33525,0,126,40002.0128009259,2009-07-08,00:18:26
39.973434,116.33525,0,126,40002.0128356481,2009-07-08,00:18:29
39.973431,116.335251,0,126,40002.0128587963,2009-07-08,00:18:31
39.973413,116.335259,0,127,40002.0129166667,2009-07-08,00:18:36
39.973396,116.335267,0,126,40002.012974537,2009-07-08,00:18:41
39.973378,116.335249,0,126,40002.0130324074,2009-07-08,00:18:46
39.973346,116.33523,0,126,40002.0130902778,2009-07-08,00:18:51
39.973332,116.335205,0,126,40002.0131481481,2009-07-08,00:18:56
39.973357,116.335122,0,125,40002.0132060185,2009-07-08,00:19:01
39.973362,116.335031,0,124,40002.0132638889,2009-07-08,00:19:06
39.973379,116.335001,0,124,40002.0133217593,2009-07-08,00:19:11
39.973388,116.335017,0,123,40002.0133796296,2009-07-08,00:19:16
39.973388,116.335017,0,123,40002.0134143519,2009-07-08,00:19:19
39.973393,116.335017,0,123,40002.0134375,2009-07-08,00:19:21
39.973413,116.334989,0,123,40002.0134953704,2009-07-08,00:19:26
39.973413,116.334989,0,123,40002.0135300926,2009-07-08,00:19:29
39.973417,116.334993,0,122,40002.0135532407,2009-07-08,00:19:31
39.973406,116.335002,0,123,40002.0136111111,2009-07-08,00:19:36
39.973414,116.335007,0,123,40002.0136689815,2009-07-08,00:19:41
39.973416,116.335002,0,123,40002.0137268519,2009-07-08,00:19:46
39.973416,116.335002,0,123,40002.0137615741,2009-07-08,00:19:49
39.973413,116.335008,0,123,40002.0137847222,2009-07-08,00:19:51
39.973409,116.335021,0,123,40002.0138425926,2009-07-08,00:19:56
39.973409,116.335021,0,123,40002.0138773148,2009-07-08,00:19:59
39.973411,116.335015,0,123,40002.013900463,2009-07-08,00:20:01
39.973433,116.335029,0,123,40002.0139583333,2009-07-08,00:20:06
39.973433,116.335029,0,123,40002.0139930556,2009-07-08,00:20:09
39.973437,116.335024,0,122,40002.0140162037,2009-07-08,00:20:11
39.97343,116.335035,0,122,40002.0140740741,2009-07-08,00:20:16
39.97343,116.335035,0,122,40002.0141087963,2009-07-08,00:20:19
39.973433,116.33504,0,122,40002.0141319444,2009-07-08,00:20:21
39.973423,116.335042,0,122,40002.0141898148,2009-07-08,00:20:26
39.97342,116.335095,0,121,40002.0142476852,2009-07-08,00:20:31
39.973424,116.335187,0,117,40002.0143055556,2009-07-08,00:20:36
39.973424,116.335187,0,117,40002.0143402778,2009-07-08,00:20:39
39.973425,116.335187,0,117,40002.0143634259,2009-07-08,00:20:41
39.973426,116.335159,0,118,40002.0144212963,2009-07-08,00:20:46
39.973426,116.335159,0,118,40002.0144560185,2009-07-08,00:20:49
39.973428,116.33516,0,118,40002.0144791667,2009-07-08,00:20:51
39.973421,116.33513,0,118,40002.014537037,2009-07-08,00:20:56
39.97342,116.335064,0,118,40002.0145949074,2009-07-08,00:21:01
39.973416,116.335004,0,119,40002.0146527778,2009-07-08,00:21:06
39.973414,116.334952,0,119,40002.0147106481,2009-07-08,00:21:11
39.97343,116.33487,0,119,40002.0147685185,2009-07-08,00:21:16
39.973437,116.334815,0,120,40002.0148263889,2009-07-08,00:21:21
39.973429,116.334793,0,120,40002.0148842593,2009-07-08,00:21:26
39.973431,116.334779,0,120,40002.0149421296,2009-07-08,00:21:31
39.973474,116.33475,0,121,40002.015,2009-07-08,00:21:36
39.973481,116.334738,0,121,40002.0150578704,2009-07-08,00:21:41
39.973469,116.334703,0,120,40002.0151157407,2009-07-08,00:21:46
39.973466,116.334652,0,120,40002.0151736111,2009-07-08,00:21:51
39.973447,116.334631,0,120,40002.0152314815,2009-07-08,00:21:56
39.973415,116.334612,0,120,40002.0152893519,2009-07-08,00:22:01
39.973415,116.334612,0,120,40002.0153240741,2009-07-08,00:22:04
39.973409,116.334608,0,120,40002.0153472222,2009-07-08,00:22:06
39.97343,116.334532,0,122,40002.0154050926,2009-07-08,00:22:11
39.973428,116.33453,0,123,40002.015462963,2009-07-08,00:22:16
39.973428,116.33453,0,123,40002.0154976852,2009-07-08,00:22:19
39.973432,116.334537,0,123,40002.0155208333,2009-07-08,00:22:21
39.973459,116.334499,0,123,40002.0155787037,2009-07-08,00:22:26
39.973479,116.33421,0,131,40002.0190509259,2009-07-08,00:27:26
39.973517,116.334082,0,131,40002.0191087963,2009-07-08,00:27:31
39.973512,116.334017,0,131,40002.0191666667,2009-07-08,00:27:36
39.97351,116.333955,0,132,40002.019224537,2009-07-08,00:27:41
39.973515,116.333944,0,132,40002.0192824074,2009-07-08,00:27:46
39.973483,116.333974,0,132,40002.0193402778,2009-07-08,00:27:51
39.973475,116.334001,0,129,40002.0193981482,2009-07-08,00:27:56
39.973475,116.334001,0,129,40002.0194328704,2009-07-08,00:27:59
39.973471,116.334002,0,129,40002.0194560185,2009-07-08,00:28:01
39.973495,116.33403,0,129,40002.0195138889,2009-07-08,00:28:06
39.973491,116.334094,0,128,40002.0195717593,2009-07-08,00:28:11
39.973495,116.334065,0,128,40002.0196296296,2009-07-08,00:28:16
39.9735,116.334041,0,129,40002.0196875,2009-07-08,00:28:21
39.973483,116.334029,0,129,40002.0197453704,2009-07-08,00:28:26
39.973469,116.334023,0,129,40002.0198032407,2009-07-08,00:28:31
39.973469,116.334023,0,129,40002.019837963,2009-07-08,00:28:34
39.97347,116.334027,0,129,40002.0198611111,2009-07-08,00:28:36
39.973468,116.334049,0,129,40002.0199189815,2009-07-08,00:28:41
39.973461,116.334083,0,129,40002.0199768519,2009-07-08,00:28:46
39.973481,116.334127,0,129,40002.0200347222,2009-07-08,00:28:51
39.973481,116.334127,0,129,40002.0200694444,2009-07-08,00:28:54
39.973483,116.334133,0,130,40002.0200925926,2009-07-08,00:28:56
39.97347,116.334147,0,130,40002.020150463,2009-07-08,00:29:01
39.973429,116.334202,0,128,40002.0202083333,2009-07-08,00:29:06
39.973408,116.334234,0,127,40002.0202662037,2009-07-08,00:29:11
39.97343,116.334228,0,128,40002.0203240741,2009-07-08,00:29:16
39.973439,116.334229,0,127,40002.0203819444,2009-07-08,00:29:21
39.973468,116.334214,0,127,40002.0204398148,2009-07-08,00:29:26
39.973469,116.334231,0,127,40002.0204976852,2009-07-08,00:29:31
39.973477,116.334234,0,127,40002.0205555556,2009-07-08,00:29:36
39.97348,116.334228,0,127,40002.0206134259,2009-07-08,00:29:41
39.97348,116.334228,0,127,40002.0206481481,2009-07-08,00:29:44
39.973479,116.334221,0,127,40002.0206712963,2009-07-08,00:29:46
39.973488,116.334223,0,127,40002.0207291667,2009-07-08,00:29:51
39.973474,116.3342,0,127,40002.020787037,2009-07-08,00:29:56
39.973478,116.33425,0,127,40002.0208449074,2009-07-08,00:30:01
39.973479,116.334324,0,125,40002.0209027778,2009-07-08,00:30:06
39.973479,116.334324,0,125,40002.0209375,2009-07-08,00:30:09
39.973474,116.334316,0,125,40002.0209606481,2009-07-08,00:30:11
39.973481,116.334352,0,126,40002.0210763889,2009-07-08,00:30:21
39.973482,116.334368,0,126,40002.0211342593,2009-07-08,00:30:26
39.973461,116.334381,0,126,40002.0211921296,2009-07-08,00:30:31
39.973463,116.334427,0,127,40002.02125,2009-07-08,00:30:36
39.97346,116.334466,0,127,40002.0213078704,2009-07-08,00:30:41
39.973422,116.334502,0,127,40002.0213657407,2009-07-08,00:30:46
39.973411,116.334511,0,126,40002.0214236111,2009-07-08,00:30:51
39.973419,116.334551,0,126,40002.0214814815,2009-07-08,00:30:56
39.973432,116.334546,0,126,40002.0215393519,2009-07-08,00:31:01
39.972687,116.337078,0,682,40002.0218865741,2009-07-08,00:31:31
39.97317,116.33542,0,314,40002.0219444444,2009-07-08,00:31:36
39.973199,116.335156,0,310,40002.0220023148,2009-07-08,00:31:41
39.973185,116.335249,0,302,40002.0220601852,2009-07-08,00:31:46
39.973169,116.335267,0,304,40002.0221180556,2009-07-08,00:31:51
39.973151,116.335258,0,305,40002.0221759259,2009-07-08,00:31:56
39.973151,116.335258,0,305,40002.0222106481,2009-07-08,00:31:59
39.973154,116.335253,0,305,40002.0222337963,2009-07-08,00:32:01
39.973152,116.335243,0,305,40002.0222916667,2009-07-08,00:32:06
39.973164,116.335042,0,272,40002.022349537,2009-07-08,00:32:11
39.97317,116.335018,0,257,40002.0224074074,2009-07-08,00:32:16
39.973174,116.334994,0,256,40002.0224652778,2009-07-08,00:32:21
39.973178,116.334962,0,255,40002.0225231481,2009-07-08,00:32:26
39.973187,116.334935,0,254,40002.0225810185,2009-07-08,00:32:31
39.973169,116.334759,0,241,40002.0226388889,2009-07-08,00:32:36
39.973148,116.334611,0,227,40002.0226967593,2009-07-08,00:32:41
39.973143,116.334586,0,227,40002.0227546296,2009-07-08,00:32:46
39.97314,116.334576,0,226,40002.0228125,2009-07-08,00:32:51
39.973158,116.334573,0,224,40002.0228703704,2009-07-08,00:32:56
39.97314,116.334853,0,210,40002.0229282407,2009-07-08,00:33:01
39.973131,116.33486,0,208,40002.0229861111,2009-07-08,00:33:06
39.973126,116.334847,0,208,40002.0230439815,2009-07-08,00:33:11
39.973224,116.334685,0,203,40002.0231018519,2009-07-08,00:33:16
39.9733,116.334594,0,197,40002.0231597222,2009-07-08,00:33:21
39.97334,116.334578,0,192,40002.0232175926,2009-07-08,00:33:26
39.973372,116.334542,0,190,40002.023275463,2009-07-08,00:33:31
39.973394,116.334504,0,190,40002.0233333333,2009-07-08,00:33:36
39.973422,116.334464,0,190,40002.0233912037,2009-07-08,00:33:41
39.97343,116.334455,0,190,40002.0234490741,2009-07-08,00:33:46
39.973437,116.334424,0,189,40002.0235069444,2009-07-08,00:33:51
39.973461,116.334354,0,188,40002.0235648148,2009-07-08,00:33:56
39.973477,116.334305,0,185,40002.0236226852,2009-07-08,00:34:01
39.973471,116.334385,0,184,40002.0236805556,2009-07-08,00:34:06
39.973471,116.334355,0,184,40002.0237384259,2009-07-08,00:34:11
39.973473,116.334388,0,179,40002.0237962963,2009-07-08,00:34:16
39.973471,116.334399,0,179,40002.0238541667,2009-07-08,00:34:21
39.973459,116.334408,0,176,40002.023912037,2009-07-08,00:34:26
39.97346,116.334414,0,176,40002.0239699074,2009-07-08,00:34:31
39.97346,116.334414,0,176,40002.0240046296,2009-07-08,00:34:34
39.973455,116.334414,0,176,40002.0240277778,2009-07-08,00:34:36
39.973456,116.334403,0,176,40002.0240856481,2009-07-08,00:34:41
39.973425,116.33436,0,175,40002.0241435185,2009-07-08,00:34:46
39.973424,116.334278,0,173,40002.0242013889,2009-07-08,00:34:51
39.973408,116.334195,0,171,40002.0242592593,2009-07-08,00:34:56
39.973398,116.334273,0,167,40002.0243171296,2009-07-08,00:35:01
39.973403,116.334286,0,166,40002.024375,2009-07-08,00:35:06
39.973413,116.334294,0,166,40002.0244328704,2009-07-08,00:35:11
39.973417,116.334453,0,165,40002.0244907407,2009-07-08,00:35:16
39.973393,116.334571,0,164,40002.0245486111,2009-07-08,00:35:21
39.97334,116.334617,0,162,40002.0246064815,2009-07-08,00:35:26
39.973316,116.334655,0,161,40002.0246643518,2009-07-08,00:35:31
39.973293,116.334672,0,160,40002.0247222222,2009-07-08,00:35:36
39.973287,116.334691,0,160,40002.0247800926,2009-07-08,00:35:41
39.973287,116.334691,0,160,40002.0248148148,2009-07-08,00:35:44
39.973291,116.334699,0,160,40002.024837963,2009-07-08,00:35:46
39.973339,116.334729,0,160,40002.0248958333,2009-07-08,00:35:51
39.973388,116.334701,0,159,40002.0249537037,2009-07-08,00:35:56
39.973405,116.334705,0,158,40002.0250115741,2009-07-08,00:36:01
39.973408,116.334737,0,157,40002.0250694444,2009-07-08,00:36:06
39.973419,116.334783,0,156,40002.0251273148,2009-07-08,00:36:11
39.973445,116.334896,0,156,40002.0251851852,2009-07-08,00:36:16
39.973426,116.33497,0,153,40002.0252430556,2009-07-08,00:36:21
39.973351,116.335114,0,153,40002.0253009259,2009-07-08,00:36:26
39.973318,116.335187,0,152,40002.0253587963,2009-07-08,00:36:31
39.973307,116.335181,0,152,40002.0254166667,2009-07-08,00:36:36
39.973309,116.335179,0,152,40002.025474537,2009-07-08,00:36:41
39.973308,116.335183,0,152,40002.0255324074,2009-07-08,00:36:46
39.973308,116.335183,0,152,40002.0255671296,2009-07-08,00:36:49
39.973306,116.335184,0,152,40002.0255902778,2009-07-08,00:36:51
39.973307,116.335173,0,152,40002.0256481481,2009-07-08,00:36:56
39.973342,116.335148,0,152,40002.0257060185,2009-07-08,00:37:01
39.973371,116.335112,0,152,40002.0257638889,2009-07-08,00:37:06
39.973356,116.335056,0,152,40002.0258217593,2009-07-08,00:37:11
39.973362,116.335024,0,152,40002.0258796296,2009-07-08,00:37:16
39.973331,116.334996,0,152,40002.0259375,2009-07-08,00:37:21
39.973291,116.334892,0,153,40002.0259953704,2009-07-08,00:37:26
39.973278,116.334802,0,153,40002.0260532407,2009-07-08,00:37:31
39.973314,116.334733,0,154,40002.0261111111,2009-07-08,00:37:36
39.973361,116.334682,0,154,40002.0261689815,2009-07-08,00:37:41
39.973382,116.33461,0,154,40002.0262268518,2009-07-08,00:37:46
39.973383,116.334632,0,155,40002.0262847222,2009-07-08,00:37:51
39.973389,116.334625,0,155,40002.0263425926,2009-07-08,00:37:56
39.973389,116.334625,0,155,40002.0263773148,2009-07-08,00:37:59
39.973382,116.334624,0,154,40002.026400463,2009-07-08,00:38:01
39.973382,116.334578,0,154,40002.0264583333,2009-07-08,00:38:06
39.973382,116.334578,0,154,40002.0264930556,2009-07-08,00:38:09
39.973375,116.334577,0,153,40002.0265162037,2009-07-08,00:38:11
39.973357,116.334531,0,153,40002.0265740741,2009-07-08,00:38:16
39.973361,116.334489,0,152,40002.0266319444,2009-07-08,00:38:21
39.973393,116.334445,0,152,40002.0266898148,2009-07-08,00:38:26
39.973412,116.334374,0,151,40002.0267476852,2009-07-08,00:38:31
39.973394,116.334264,0,151,40002.0268055556,2009-07-08,00:38:36
39.973394,116.334244,0,151,40002.0268634259,2009-07-08,00:38:41
39.973412,116.334298,0,150,40002.0269212963,2009-07-08,00:38:46
39.973425,116.334265,0,149,40002.0269791667,2009-07-08,00:38:51
39.973432,116.334234,0,149,40002.027037037,2009-07-08,00:38:56
39.973447,116.334228,0,149,40002.0270949074,2009-07-08,00:39:01
39.973443,116.334199,0,148,40002.0271527778,2009-07-08,00:39:06
39.973443,116.334199,0,148,40002.0271875,2009-07-08,00:39:09
39.973448,116.334193,0,148,40002.0272106482,2009-07-08,00:39:11
39.97345,116.334182,0,148,40002.0272685185,2009-07-08,00:39:16
39.973439,116.334168,0,148,40002.0273263889,2009-07-08,00:39:21
39.973438,116.334154,0,148,40002.0273842593,2009-07-08,00:39:26
39.973417,116.334213,0,149,40002.0274421296,2009-07-08,00:39:31
39.97342,116.334302,0,148,40002.0275,2009-07-08,00:39:36
39.973425,116.334333,0,147,40002.0275578704,2009-07-08,00:39:41
39.973425,116.334333,0,147,40002.0275925926,2009-07-08,00:39:44
39.973422,116.334325,0,147,40002.0276157407,2009-07-08,00:39:46
39.973421,116.334282,0,149,40002.0276736111,2009-07-08,00:39:51
39.97345,116.334227,0,149,40002.0277314815,2009-07-08,00:39:56
39.97349,116.33421,0,150,40002.0277893519,2009-07-08,00:40:01
39.973534,116.334249,0,150,40002.0278472222,2009-07-08,00:40:06
39.973567,116.334258,0,150,40002.0279050926,2009-07-08,00:40:11
39.973616,116.334293,0,150,40002.027962963,2009-07-08,00:40:16
39.973701,116.334368,0,149,40002.0280208333,2009-07-08,00:40:21
39.973712,116.334358,0,147,40002.0280787037,2009-07-08,00:40:26
39.973712,116.334358,0,147,40002.0281134259,2009-07-08,00:40:29
39.97372,116.334359,0,146,40002.0281365741,2009-07-08,00:40:31
39.973718,116.334433,0,146,40002.0281944444,2009-07-08,00:40:36
39.973721,116.334468,0,145,40002.0282523148,2009-07-08,00:40:41
39.973707,116.334493,0,144,40002.0283101852,2009-07-08,00:40:46
39.973698,116.3345,0,144,40002.0283680556,2009-07-08,00:40:51
39.973691,116.334533,0,144,40002.0284259259,2009-07-08,00:40:56
39.973639,116.334497,0,145,40002.0284837963,2009-07-08,00:41:01
39.973608,116.334473,0,146,40002.0285416667,2009-07-08,00:41:06
39.973603,116.334409,0,147,40002.028599537,2009-07-08,00:41:11
39.973566,116.334391,0,148,40002.0286574074,2009-07-08,00:41:16
39.973504,116.334379,0,149,40002.0287152778,2009-07-08,00:41:21
39.973449,116.334432,0,147,40002.0287731481,2009-07-08,00:41:26
39.973436,116.3345,0,145,40002.0288310185,2009-07-08,00:41:31
39.973427,116.334508,0,145,40002.0288888889,2009-07-08,00:41:36
39.973392,116.334565,0,143,40002.0289467593,2009-07-08,00:41:41
39.973312,116.334798,0,144,40002.0290046296,2009-07-08,00:41:46
39.973317,116.334811,0,145,40002.0290625,2009-07-08,00:41:51
39.973315,116.334801,0,146,40002.0291203704,2009-07-08,00:41:56
39.973298,116.33479,0,146,40002.0291782407,2009-07-08,00:42:01
39.973297,116.334767,0,147,40002.0292361111,2009-07-08,00:42:06
39.973313,116.334798,0,147,40002.0292939815,2009-07-08,00:42:11
39.973321,116.334805,0,147,40002.0293518519,2009-07-08,00:42:16
39.973321,116.334805,0,147,40002.0293865741,2009-07-08,00:42:19
39.973327,116.334807,0,148,40002.0294097222,2009-07-08,00:42:21
39.973334,116.334839,0,148,40002.0294675926,2009-07-08,00:42:26
39.973354,116.334953,0,148,40002.029525463,2009-07-08,00:42:31
39.973306,116.334953,0,147,40002.0295833333,2009-07-08,00:42:36
39.973283,116.334919,0,147,40002.0296412037,2009-07-08,00:42:41
39.973284,116.334901,0,146,40002.0296990741,2009-07-08,00:42:46
39.973282,116.334838,0,146,40002.0297569444,2009-07-08,00:42:51
39.973289,116.334809,0,147,40002.0298148148,2009-07-08,00:42:56
39.973291,116.334739,0,148,40002.0298726852,2009-07-08,00:43:01
39.973315,116.334693,0,147,40002.0299305556,2009-07-08,00:43:06
39.97337,116.33473,0,147,40002.0299884259,2009-07-08,00:43:11
39.973399,116.334746,0,148,40002.0300462963,2009-07-08,00:43:16
39.973413,116.334808,0,147,40002.0301041667,2009-07-08,00:43:21
39.973404,116.334928,0,143,40002.030162037,2009-07-08,00:43:26
39.97339,116.334965,0,141,40002.0302199074,2009-07-08,00:43:31
39.973387,116.334982,0,141,40002.0302777778,2009-07-08,00:43:36
39.973387,116.334982,0,141,40002.0303125,2009-07-08,00:43:39
39.973382,116.334984,0,140,40002.0303356481,2009-07-08,00:43:41
39.973398,116.334956,0,140,40002.0303935185,2009-07-08,00:43:46
39.973386,116.33481,0,141,40002.0304513889,2009-07-08,00:43:51
39.973425,116.334754,0,141,40002.0305092593,2009-07-08,00:43:56
39.973393,116.334789,0,142,40002.0305671296,2009-07-08,00:44:01
39.973409,116.334802,0,142,40002.030625,2009-07-08,00:44:06
39.973439,116.334785,0,142,40002.0306828704,2009-07-08,00:44:11
39.973427,116.334745,0,142,40002.0307407407,2009-07-08,00:44:16
39.973403,116.334682,0,142,40002.0307986111,2009-07-08,00:44:21
39.973392,116.334644,0,143,40002.0308564815,2009-07-08,00:44:26
39.97337,116.334618,0,145,40002.0309143519,2009-07-08,00:44:31
39.973353,116.334597,0,146,40002.0309722222,2009-07-08,00:44:36
39.973353,116.334597,0,146,40002.0310069444,2009-07-08,00:44:39
39.973346,116.334603,0,146,40002.0310300926,2009-07-08,00:44:41
39.973335,116.334579,0,145,40002.031087963,2009-07-08,00:44:46
39.973329,116.334606,0,145,40002.0311458333,2009-07-08,00:44:51
39.973317,116.334642,0,143,40002.0312037037,2009-07-08,00:44:56
39.973293,116.334531,0,142,40002.0312615741,2009-07-08,00:45:01
39.973279,116.334496,0,141,40002.0313194444,2009-07-08,00:45:06
39.973271,116.33446,0,141,40002.0313773148,2009-07-08,00:45:11
39.973263,116.334394,0,141,40002.0314351852,2009-07-08,00:45:16
39.973278,116.334341,0,140,40002.0314930556,2009-07-08,00:45:21
39.973291,116.334269,0,139,40002.0315509259,2009-07-08,00:45:26
39.973245,116.334064,0,138,40002.0316087963,2009-07-08,00:45:31
39.973287,116.334022,0,137,40002.0316666667,2009-07-08,00:45:36
39.973331,116.334086,0,136,40002.031724537,2009-07-08,00:45:41
39.97338,116.334109,0,135,40002.0317824074,2009-07-08,00:45:46
39.973432,116.334114,0,134,40002.0318402778,2009-07-08,00:45:51
39.973437,116.334136,0,133,40002.0318981481,2009-07-08,00:45:56
39.973439,116.334065,0,132,40002.0319560185,2009-07-08,00:46:01
39.973433,116.33407,0,132,40002.0320138889,2009-07-08,00:46:06
39.973441,116.334075,0,131,40002.0320717593,2009-07-08,00:46:11
39.973441,116.334075,0,131,40002.0321064815,2009-07-08,00:46:14
39.973444,116.334069,0,131,40002.0321296296,2009-07-08,00:46:16
39.973439,116.334091,0,131,40002.0321875,2009-07-08,00:46:21
39.973423,116.334147,0,131,40002.0322453704,2009-07-08,00:46:26
39.973419,116.334175,0,130,40002.0323032407,2009-07-08,00:46:31
39.973419,116.334175,0,130,40002.032337963,2009-07-08,00:46:34
39.973421,116.334175,0,130,40002.0323611111,2009-07-08,00:46:36
39.973408,116.334185,0,130,40002.0324189815,2009-07-08,00:46:41
39.973396,116.334183,0,130,40002.0324768518,2009-07-08,00:46:46
39.973427,116.334178,0,131,40002.0325347222,2009-07-08,00:46:51
39.973452,116.334171,0,132,40002.0325925926,2009-07-08,00:46:56
39.973475,116.334121,0,132,40002.032650463,2009-07-08,00:47:01
39.9735,116.334055,0,133,40002.0327083333,2009-07-08,00:47:06
39.973523,116.334009,0,133,40002.0327662037,2009-07-08,00:47:11
39.973524,116.334039,0,132,40002.0328240741,2009-07-08,00:47:16
39.973492,116.333929,0,132,40002.0328819444,2009-07-08,00:47:21
39.973489,116.333866,0,131,40002.0329398148,2009-07-08,00:47:26
39.973476,116.333816,0,131,40002.0329976852,2009-07-08,00:47:31
39.973465,116.333753,0,131,40002.0330555556,2009-07-08,00:47:36
39.973453,116.333781,0,132,40002.0331134259,2009-07-08,00:47:41
39.973456,116.33379,0,133,40002.0331712963,2009-07-08,00:47:46
39.973465,116.333794,0,133,40002.0332291667,2009-07-08,00:47:51
39.97346,116.333731,0,134,40002.033287037,2009-07-08,00:47:56
39.973433,116.333642,0,135,40002.0333449074,2009-07-08,00:48:01
39.973427,116.333629,0,133,40002.0334027778,2009-07-08,00:48:06
39.973436,116.333598,0,133,40002.0334606481,2009-07-08,00:48:11
39.973491,116.333524,0,132,40002.0335185185,2009-07-08,00:48:16
39.97351,116.333524,0,132,40002.0335763889,2009-07-08,00:48:21
39.973478,116.333485,0,132,40002.0336342593,2009-07-08,00:48:26
39.973462,116.333465,0,132,40002.0336921296,2009-07-08,00:48:31
39.973451,116.333522,0,134,40002.03375,2009-07-08,00:48:36
39.973423,116.333574,0,137,40002.0338078704,2009-07-08,00:48:41
39.973432,116.33358,0,139,40002.0338657407,2009-07-08,00:48:46
39.973432,116.33358,0,139,40002.033900463,2009-07-08,00:48:49
39.97343,116.333588,0,140,40002.0339236111,2009-07-08,00:48:51
39.973439,116.333539,0,141,40002.0339814815,2009-07-08,00:48:56
39.973459,116.333483,0,142,40002.0340393518,2009-07-08,00:49:01
39.97347,116.333492,0,143,40002.0340972222,2009-07-08,00:49:06
39.973447,116.333456,0,144,40002.0341550926,2009-07-08,00:49:11
39.973425,116.333441,0,145,40002.034212963,2009-07-08,00:49:16
39.973409,116.333432,0,145,40002.0342708333,2009-07-08,00:49:21
39.973461,116.333456,0,146,40002.0343287037,2009-07-08,00:49:26
39.973445,116.333439,0,146,40002.0343865741,2009-07-08,00:49:31
39.973429,116.333453,0,146,40002.0344444444,2009-07-08,00:49:36
39.973429,116.333453,0,146,40002.0344791667,2009-07-08,00:49:39
39.973424,116.333448,0,146,40002.0345023148,2009-07-08,00:49:41
39.973417,116.333457,0,146,40002.0345601852,2009-07-08,00:49:46
39.973399,116.333532,0,147,40002.0346180556,2009-07-08,00:49:51
39.973373,116.333626,0,147,40002.0346759259,2009-07-08,00:49:56
39.973345,116.333768,0,147,40002.0347337963,2009-07-08,00:50:01
39.973329,116.333911,0,145,40002.0347916667,2009-07-08,00:50:06
39.973332,116.333978,0,143,40002.034849537,2009-07-08,00:50:11
39.973408,116.333687,0,117,40002.0388425926,2009-07-08,00:55:56
39.973407,116.333611,0,114,40002.038900463,2009-07-08,00:56:01
39.973399,116.333563,0,110,40002.0389583333,2009-07-08,00:56:06
39.973377,116.333536,0,106,40002.0390162037,2009-07-08,00:56:11
39.973312,116.333525,0,100,40002.0390740741,2009-07-08,00:56:16
39.973312,116.333525,0,100,40002.0391087963,2009-07-08,00:56:19
39.973304,116.333524,0,98,40002.0391319444,2009-07-08,00:56:21
39.973321,116.33357,0,96,40002.0391898148,2009-07-08,00:56:26
39.973319,116.333569,0,95,40002.0392476852,2009-07-08,00:56:31
39.973319,116.333569,0,95,40002.0392824074,2009-07-08,00:56:34
39.973318,116.333568,0,95,40002.0393055556,2009-07-08,00:56:36
39.973327,116.333562,0,95,40002.0393634259,2009-07-08,00:56:41
39.973368,116.333591,0,94,40002.0394212963,2009-07-08,00:56:46
39.973389,116.33362,0,94,40002.0394791667,2009-07-08,00:56:51
39.973406,116.333671,0,92,40002.039537037,2009-07-08,00:56:56
39.973396,116.333722,0,91,40002.0395949074,2009-07-08,00:57:01
39.973407,116.333765,0,91,40002.0396527778,2009-07-08,00:57:06
39.973403,116.333787,0,90,40002.0397106481,2009-07-08,00:57:11
39.973396,116.333846,0,90,40002.0397685185,2009-07-08,00:57:16
39.973354,116.333995,0,88,40002.0398263889,2009-07-08,00:57:21
39.973377,116.334032,0,87,40002.0398842593,2009-07-08,00:57:26
39.973426,116.334084,0,86,40002.0399421296,2009-07-08,00:57:31
39.973395,116.33404,0,84,40002.04,2009-07-08,00:57:36
39.973344,116.333981,0,81,40002.0400578704,2009-07-08,00:57:41
39.973274,116.33397,0,79,40002.0401157407,2009-07-08,00:57:46
39.973199,116.333954,0,77,40002.0401736111,2009-07-08,00:57:51
39.973212,116.333941,0,72,40002.0402314815,2009-07-08,00:57:56
39.973255,116.333958,0,66,40002.0402893518,2009-07-08,00:58:01
39.973266,116.333947,0,67,40002.0403472222,2009-07-08,00:58:06
39.973303,116.333828,0,67,40002.0404050926,2009-07-08,00:58:11
39.973338,116.333784,0,68,40002.040462963,2009-07-08,00:58:16
39.973338,116.333784,0,68,40002.0404976852,2009-07-08,00:58:19
39.973343,116.333785,0,69,40002.0405208333,2009-07-08,00:58:21
39.973354,116.333809,0,69,40002.0405787037,2009-07-08,00:58:26
39.973385,116.333822,0,68,40002.0406365741,2009-07-08,00:58:31
39.973381,116.333814,0,67,40002.0406944444,2009-07-08,00:58:36
39.973381,116.333814,0,67,40002.0407291667,2009-07-08,00:58:39
39.973377,116.333817,0,67,40002.0407523148,2009-07-08,00:58:41
39.973414,116.333787,0,67,40002.0408101852,2009-07-08,00:58:46
39.973435,116.333776,0,68,40002.0408680556,2009-07-08,00:58:51
39.973435,116.333776,0,68,40002.0409027778,2009-07-08,00:58:54
39.97344,116.333776,0,68,40002.0409259259,2009-07-08,00:58:56
39.97344,116.333804,0,65,40002.0409837963,2009-07-08,00:59:01
39.973438,116.333848,0,64,40002.0410416667,2009-07-08,00:59:06
39.973466,116.333883,0,61,40002.041099537,2009-07-08,00:59:11
39.973452,116.333894,0,61,40002.0411574074,2009-07-08,00:59:16
39.973456,116.333909,0,61,40002.0412152778,2009-07-08,00:59:21
39.973463,116.333907,0,61,40002.0412731481,2009-07-08,00:59:26
39.973465,116.333905,0,59,40002.0413310185,2009-07-08,00:59:31
39.973461,116.333903,0,59,40002.0413888889,2009-07-08,00:59:36
39.973457,116.333896,0,59,40002.0414467593,2009-07-08,00:59:41
39.973457,116.333896,0,59,40002.0414814815,2009-07-08,00:59:44
39.973454,116.333901,0,59,40002.0415046296,2009-07-08,00:59:46
39.973468,116.333983,0,59,40002.0415625,2009-07-08,00:59:51
39.973471,116.334117,0,61,40002.0416203704,2009-07-08,00:59:56
39.973458,116.334181,0,62,40002.0416782407,2009-07-08,01:00:01
39.973417,116.334184,0,65,40002.0417361111,2009-07-08,01:00:06
39.973374,116.334218,0,68,40002.0417939815,2009-07-08,01:00:11
39.973364,116.334235,0,70,40002.0418518518,2009-07-08,01:00:16
39.973349,116.334235,0,72,40002.0419097222,2009-07-08,01:00:21
39.973354,116.334211,0,72,40002.0419675926,2009-07-08,01:00:26
39.973362,116.334158,0,71,40002.042025463,2009-07-08,01:00:31
39.973407,116.334131,0,72,40002.0420833333,2009-07-08,01:00:36
39.973445,116.334103,0,71,40002.0421412037,2009-07-08,01:00:41
39.973456,116.334074,0,71,40002.0421990741,2009-07-08,01:00:46
39.973479,116.334025,0,73,40002.0422569444,2009-07-08,01:00:51
39.973491,116.333983,0,75,40002.0423148148,2009-07-08,01:00:56
39.9735,116.333929,0,77,40002.0423726852,2009-07-08,01:01:01
39.973505,116.333875,0,79,40002.0424305556,2009-07-08,01:01:06
39.973556,116.333815,0,80,40002.0424884259,2009-07-08,01:01:11
39.97362,116.333799,0,81,40002.0425462963,2009-07-08,01:01:16
39.973655,116.333788,0,81,40002.0426041667,2009-07-08,01:01:21
39.973666,116.333738,0,83,40002.042662037,2009-07-08,01:01:26
39.973659,116.333686,0,85,40002.0427199074,2009-07-08,01:01:31
39.973662,116.333721,0,84,40002.0427777778,2009-07-08,01:01:36
39.973647,116.333722,0,84,40002.0428356482,2009-07-08,01:01:41
39.97364,116.333752,0,84,40002.0428935185,2009-07-08,01:01:46
39.97363,116.3338,0,86,40002.0429513889,2009-07-08,01:01:51
39.973635,116.333866,0,87,40002.0430092593,2009-07-08,01:01:56
39.973393,116.333974,0,110,40002.0450347222,2009-07-08,01:04:51
39.973377,116.334024,0,113,40002.0450925926,2009-07-08,01:04:56
39.973359,116.334049,0,115,40002.045150463,2009-07-08,01:05:01
39.973357,116.334057,0,115,40002.0452083333,2009-07-08,01:05:06
39.973357,116.334057,0,115,40002.0452430556,2009-07-08,01:05:09
39.973354,116.334064,0,115,40002.0452662037,2009-07-08,01:05:11
39.973348,116.334092,0,118,40002.0453240741,2009-07-08,01:05:16
39.973341,116.334109,0,120,40002.0453819444,2009-07-08,01:05:21
39.973338,116.334124,0,118,40002.0454398148,2009-07-08,01:05:26
39.973319,116.334168,0,118,40002.0454976852,2009-07-08,01:05:31
39.97332,116.334188,0,118,40002.0455555556,2009-07-08,01:05:36
39.973312,116.334209,0,121,40002.0456134259,2009-07-08,01:05:41
39.973326,116.334187,0,124,40002.0456712963,2009-07-08,01:05:46
39.973349,116.334151,0,125,40002.0457291667,2009-07-08,01:05:51
39.973349,116.334151,0,125,40002.0457638889,2009-07-08,01:05:54
39.97335,116.334146,0,125,40002.045787037,2009-07-08,01:05:56
39.973366,116.334078,0,124,40002.0458449074,2009-07-08,01:06:01
39.97338,116.33405,0,125,40002.0459027778,2009-07-08,01:06:06
39.973384,116.334044,0,126,40002.0459606481,2009-07-08,01:06:11
39.973381,116.334044,0,126,40002.0460185185,2009-07-08,01:06:16
39.973381,116.334044,0,126,40002.0460532407,2009-07-08,01:06:19
39.973382,116.334047,0,126,40002.0460763889,2009-07-08,01:06:21
39.973391,116.334014,0,127,40002.0461342593,2009-07-08,01:06:26
39.97341,116.333975,0,130,40002.0461921296,2009-07-08,01:06:31
39.97341,116.333975,0,130,40002.0462268519,2009-07-08,01:06:34
39.973403,116.333974,0,128,40002.04625,2009-07-08,01:06:36
39.973409,116.333962,0,129,40002.0463078704,2009-07-08,01:06:41
39.973422,116.333937,0,129,40002.0463657407,2009-07-08,01:06:46
39.973419,116.333926,0,128,40002.0464236111,2009-07-08,01:06:51
39.973421,116.333919,0,128,40002.0464814815,2009-07-08,01:06:56
39.973426,116.333914,0,128,40002.0465393519,2009-07-08,01:07:01
39.973421,116.333918,0,128,40002.0465972222,2009-07-08,01:07:06
39.973423,116.333915,0,128,40002.0466550926,2009-07-08,01:07:11
39.973425,116.333911,0,128,40002.046712963,2009-07-08,01:07:16
39.973425,116.333911,0,128,40002.0467476852,2009-07-08,01:07:19
39.973427,116.333906,0,130,40002.0467708333,2009-07-08,01:07:21
39.973428,116.333889,0,131,40002.0468287037,2009-07-08,01:07:26
39.973435,116.33387,0,131,40002.0468865741,2009-07-08,01:07:31
39.973436,116.333867,0,132,40002.0469444444,2009-07-08,01:07:36
39.973437,116.333863,0,132,40002.0470023148,2009-07-08,01:07:41
39.973437,116.333863,0,132,40002.047037037,2009-07-08,01:07:44
39.973434,116.333861,0,132,40002.0470601852,2009-07-08,01:07:46
39.973353,116.334134,0,171,40002.052037037,2009-07-08,01:14:56
39.973372,116.334226,0,175,40002.0520949074,2009-07-08,01:15:01
39.973409,116.334302,0,181,40002.0521527778,2009-07-08,01:15:06
39.973431,116.334333,0,187,40002.0522106481,2009-07-08,01:15:11
39.97343,116.334346,0,194,40002.0522685185,2009-07-08,01:15:16
39.973425,116.334333,0,198,40002.0523263889,2009-07-08,01:15:21
39.973412,116.334325,0,198,40002.0523842593,2009-07-08,01:15:26
39.973394,116.334258,0,198,40002.0524421296,2009-07-08,01:15:31
39.97335,116.334159,0,198,40002.0525,2009-07-08,01:15:36
39.973336,116.334071,0,199,40002.0525578704,2009-07-08,01:15:41
39.973307,116.334041,0,200,40002.0526157407,2009-07-08,01:15:46
39.973319,116.334046,0,203,40002.0526736111,2009-07-08,01:15:51
39.973333,116.334079,0,204,40002.0527314815,2009-07-08,01:15:56
39.973336,116.33407,0,204,40002.0527893519,2009-07-08,01:16:01
39.973358,116.334067,0,204,40002.0528472222,2009-07-08,01:16:06
39.973372,116.334006,0,204,40002.0529050926,2009-07-08,01:16:11
39.973381,116.33399,0,205,40002.052962963,2009-07-08,01:16:16
39.97334,116.334092,0,201,40002.0530208333,2009-07-08,01:16:21
39.973318,116.334156,0,200,40002.0530787037,2009-07-08,01:16:26
39.973303,116.334131,0,199,40002.0531365741,2009-07-08,01:16:31
39.973306,116.334104,0,199,40002.0531944444,2009-07-08,01:16:36
39.973291,116.334069,0,198,40002.0532523148,2009-07-08,01:16:41
39.97327,116.334037,0,198,40002.0533101852,2009-07-08,01:16:46
39.973263,116.334028,0,196,40002.0533680556,2009-07-08,01:16:51
39.973233,116.334017,0,196,40002.0534259259,2009-07-08,01:16:56
39.973223,116.334035,0,194,40002.0534837963,2009-07-08,01:17:01
39.973223,116.334042,0,194,40002.0535416667,2009-07-08,01:17:06
39.973223,116.334042,0,194,40002.0535763889,2009-07-08,01:17:09
39.973219,116.334046,0,194,40002.053599537,2009-07-08,01:17:11
39.973256,116.33404,0,193,40002.0536574074,2009-07-08,01:17:16
39.973381,116.334052,0,191,40002.0537152778,2009-07-08,01:17:21
39.973431,116.334034,0,191,40002.0537731481,2009-07-08,01:17:26
39.973435,116.334023,0,191,40002.0538310185,2009-07-08,01:17:31
39.973435,116.334023,0,191,40002.0538657407,2009-07-08,01:17:34
39.973429,116.334015,0,192,40002.0538888889,2009-07-08,01:17:36
39.97343,116.333959,0,191,40002.0539467593,2009-07-08,01:17:41
39.973447,116.333858,0,189,40002.0540046296,2009-07-08,01:17:46
39.973449,116.33384,0,187,40002.0540625,2009-07-08,01:17:51
39.973472,116.333865,0,184,40002.0541203704,2009-07-08,01:17:56
39.973485,116.333922,0,181,40002.0541782407,2009-07-08,01:18:01
39.973503,116.333958,0,179,40002.0542361111,2009-07-08,01:18:06
39.973497,116.333979,0,180,40002.0542939815,2009-07-08,01:18:11
39.973506,116.334013,0,182,40002.0543518519,2009-07-08,01:18:16
39.973507,116.333972,0,183,40002.0544097222,2009-07-08,01:18:21
39.973498,116.333952,0,183,40002.0544675926,2009-07-08,01:18:26
39.973457,116.33391,0,183,40002.054525463,2009-07-08,01:18:31
39.973434,116.333877,0,182,40002.0545833333,2009-07-08,01:18:36
39.973434,116.33387,0,182,40002.0546412037,2009-07-08,01:18:41
39.973432,116.333864,0,182,40002.0546990741,2009-07-08,01:18:46
39.973432,116.333864,0,182,40002.0547337963,2009-07-08,01:18:49
39.973432,116.333862,0,182,40002.0547569444,2009-07-08,01:18:51
39.973421,116.333969,0,180,40002.0548148148,2009-07-08,01:18:56
39.973431,116.333993,0,178,40002.0548726852,2009-07-08,01:19:01
39.973435,116.334051,0,178,40002.0549305556,2009-07-08,01:19:06
39.973427,116.334141,0,181,40002.0549884259,2009-07-08,01:19:11
39.973394,116.334128,0,185,40002.0550462963,2009-07-08,01:19:16
39.973398,116.334145,0,187,40002.0551041667,2009-07-08,01:19:21
39.973402,116.334177,0,187,40002.055162037,2009-07-08,01:19:26
39.97337,116.334206,0,188,40002.0552199074,2009-07-08,01:19:31
39.973362,116.334216,0,188,40002.0552777778,2009-07-08,01:19:36
39.973397,116.334219,0,187,40002.0553356481,2009-07-08,01:19:41
39.973406,116.33421,0,187,40002.0553935185,2009-07-08,01:19:46
39.973443,116.334191,0,187,40002.0554513889,2009-07-08,01:19:51
39.973474,116.334157,0,189,40002.0555092593,2009-07-08,01:19:56
39.973489,116.334149,0,191,40002.0555671296,2009-07-08,01:20:01
39.973468,116.334125,0,192,40002.055625,2009-07-08,01:20:06
39.973474,116.334079,0,192,40002.0556828704,2009-07-08,01:20:11
39.973497,116.334054,0,194,40002.0557407407,2009-07-08,01:20:16
39.973458,116.334074,0,195,40002.0557986111,2009-07-08,01:20:21
39.973396,116.334113,0,191,40002.0558564815,2009-07-08,01:20:26
39.973363,116.334136,0,190,40002.0559143518,2009-07-08,01:20:31
39.973346,116.334122,0,189,40002.0559722222,2009-07-08,01:20:36
39.973315,116.334102,0,188,40002.0560300926,2009-07-08,01:20:41
39.973299,116.334138,0,187,40002.056087963,2009-07-08,01:20:46
39.973292,116.334108,0,188,40002.0561458333,2009-07-08,01:20:51
39.973271,116.334085,0,189,40002.0562037037,2009-07-08,01:20:56
39.973267,116.334071,0,189,40002.0562615741,2009-07-08,01:21:01
39.97327,116.334123,0,190,40002.0563194444,2009-07-08,01:21:06
39.973281,116.334191,0,188,40002.0563773148,2009-07-08,01:21:11
39.973281,116.334191,0,188,40002.056412037,2009-07-08,01:21:14
39.973283,116.334191,0,188,40002.0564351852,2009-07-08,01:21:16
39.973311,116.334175,0,188,40002.0564930556,2009-07-08,01:21:21
39.97333,116.334164,0,187,40002.0565509259,2009-07-08,01:21:26
39.97333,116.334166,0,187,40002.0566087963,2009-07-08,01:21:31
39.97333,116.334166,0,187,40002.0566435185,2009-07-08,01:21:34
39.973334,116.334163,0,187,40002.0566666667,2009-07-08,01:21:36
39.973354,116.334178,0,188,40002.056724537,2009-07-08,01:21:41
39.973387,116.334249,0,191,40002.0567824074,2009-07-08,01:21:46
39.973388,116.334261,0,191,40002.0568402778,2009-07-08,01:21:51
39.973391,116.334275,0,191,40002.0568981481,2009-07-08,01:21:56
39.973399,116.334272,0,191,40002.0569560185,2009-07-08,01:22:01
39.973395,116.334273,0,191,40002.0570138889,2009-07-08,01:22:06
39.973395,116.334273,0,191,40002.0570486111,2009-07-08,01:22:09
39.973394,116.334276,0,191,40002.0570717593,2009-07-08,01:22:11
39.973384,116.334305,0,192,40002.0571296296,2009-07-08,01:22:16
39.973385,116.334294,0,192,40002.0571875,2009-07-08,01:22:21
39.973313,116.334607,0,242,40002.0612384259,2009-07-08,01:28:11
39.97329,116.334703,0,243,40002.0612962963,2009-07-08,01:28:16
39.973287,116.334779,0,244,40002.0613541667,2009-07-08,01:28:21
39.973273,116.334856,0,247,40002.061412037,2009-07-08,01:28:26
39.973255,116.334863,0,247,40002.0614699074,2009-07-08,01:28:31
39.973264,116.33487,0,247,40002.0615277778,2009-07-08,01:28:36
39.97326,116.334824,0,250,40002.0615856481,2009-07-08,01:28:41
39.973255,116.334826,0,249,40002.0616435185,2009-07-08,01:28:46
39.973257,116.33483,0,249,40002.0617013889,2009-07-08,01:28:51
39.973256,116.334826,0,249,40002.0617592593,2009-07-08,01:28:56
39.973256,116.334826,0,249,40002.0617939815,2009-07-08,01:28:59
39.973261,116.334827,0,250,40002.0618171296,2009-07-08,01:29:01
39.973296,116.334783,0,250,40002.061875,2009-07-08,01:29:06
39.97332,116.33473,0,250,40002.0619328704,2009-07-08,01:29:11
39.973343,116.334691,0,249,40002.0619907407,2009-07-08,01:29:16
39.973381,116.334592,0,248,40002.0620486111,2009-07-08,01:29:21
39.973416,116.334523,0,249,40002.0621064815,2009-07-08,01:29:26
39.97344,116.33453,0,251,40002.0621643519,2009-07-08,01:29:31
39.973444,116.334561,0,253,40002.0622222222,2009-07-08,01:29:36
39.973435,116.334512,0,256,40002.0622800926,2009-07-08,01:29:41
39.973431,116.334462,0,256,40002.062337963,2009-07-08,01:29:46
39.973452,116.334443,0,256,40002.0623958333,2009-07-08,01:29:51
39.973472,116.334451,0,256,40002.0624537037,2009-07-08,01:29:56
39.973467,116.334488,0,257,40002.0625115741,2009-07-08,01:30:01
39.973479,116.334471,0,256,40002.0625694444,2009-07-08,01:30:06
39.973488,116.334433,0,256,40002.0626273148,2009-07-08,01:30:11
39.973473,116.334456,0,256,40002.0626851852,2009-07-08,01:30:16
39.973466,116.334455,0,256,40002.0627430556,2009-07-08,01:30:21
39.973466,116.334455,0,256,40002.0627777778,2009-07-08,01:30:24
39.973469,116.334453,0,256,40002.0628009259,2009-07-08,01:30:26
39.973464,116.334479,0,256,40002.0628587963,2009-07-08,01:30:31
39.973464,116.334479,0,256,40002.0628935185,2009-07-08,01:30:34
39.97346,116.334476,0,256,40002.0629166667,2009-07-08,01:30:36
39.973461,116.334463,0,256,40002.062974537,2009-07-08,01:30:41
39.973427,116.334473,0,256,40002.0630324074,2009-07-08,01:30:46
39.973407,116.334479,0,258,40002.0630902778,2009-07-08,01:30:51
39.973407,116.334479,0,258,40002.063125,2009-07-08,01:30:54
39.97341,116.334482,0,258,40002.0631481481,2009-07-08,01:30:56
39.973411,116.334467,0,258,40002.0632060185,2009-07-08,01:31:01
39.973411,116.334467,0,258,40002.0632407407,2009-07-08,01:31:04
39.973404,116.334459,0,258,40002.0632638889,2009-07-08,01:31:06
39.973346,116.334459,0,256,40002.0633217593,2009-07-08,01:31:11
39.973324,116.334479,0,254,40002.0633796296,2009-07-08,01:31:16
39.973297,116.334483,0,254,40002.0634375,2009-07-08,01:31:21
39.973245,116.334539,0,254,40002.0634953704,2009-07-08,01:31:26
39.973214,116.334566,0,252,40002.0635532407,2009-07-08,01:31:31
39.973239,116.334557,0,252,40002.0636111111,2009-07-08,01:31:36
39.973235,116.334554,0,252,40002.0636689815,2009-07-08,01:31:41
39.973235,116.334548,0,252,40002.0637268518,2009-07-08,01:31:46
39.973235,116.334548,0,252,40002.0637615741,2009-07-08,01:31:49
39.973233,116.334547,0,252,40002.0637847222,2009-07-08,01:31:51
39.973216,116.334562,0,250,40002.0638425926,2009-07-08,01:31:56
39.973177,116.334588,0,247,40002.063900463,2009-07-08,01:32:01
39.973146,116.334598,0,246,40002.0639583333,2009-07-08,01:32:06
39.973175,116.334583,0,244,40002.0640162037,2009-07-08,01:32:11
39.973226,116.33451,0,239,40002.0640740741,2009-07-08,01:32:16
39.973259,116.334425,0,235,40002.0641319444,2009-07-08,01:32:21
39.973277,116.334361,0,234,40002.0641898148,2009-07-08,01:32:26
39.973281,116.334352,0,233,40002.0642476852,2009-07-08,01:32:31
39.973272,116.334315,0,230,40002.0643055556,2009-07-08,01:32:36
39.973242,116.334295,0,226,40002.0643634259,2009-07-08,01:32:41
39.973234,116.33427,0,225,40002.0644212963,2009-07-08,01:32:46
39.973229,116.334263,0,225,40002.0644791667,2009-07-08,01:32:51
39.973221,116.334266,0,225,40002.064537037,2009-07-08,01:32:56
39.973221,116.334266,0,225,40002.0645717593,2009-07-08,01:32:59
39.973216,116.334258,0,224,40002.0645949074,2009-07-08,01:33:01
39.973281,116.334225,0,221,40002.0646527778,2009-07-08,01:33:06
39.973323,116.334212,0,219,40002.0647106481,2009-07-08,01:33:11
39.973319,116.334239,0,220,40002.0647685185,2009-07-08,01:33:16
39.973306,116.334273,0,219,40002.0648263889,2009-07-08,01:33:21
39.973305,116.334294,0,220,40002.0648842593,2009-07-08,01:33:26
39.973317,116.334268,0,221,40002.0649421296,2009-07-08,01:33:31
39.973353,116.334226,0,221,40002.065,2009-07-08,01:33:36
39.973364,116.334227,0,221,40002.0650578704,2009-07-08,01:33:41
39.97332,116.334257,0,221,40002.0651157407,2009-07-08,01:33:46
39.973297,116.334232,0,221,40002.0651736111,2009-07-08,01:33:51
39.973277,116.334199,0,219,40002.0652314815,2009-07-08,01:33:56
39.973305,116.334167,0,218,40002.0652893518,2009-07-08,01:34:01
39.973304,116.334154,0,218,40002.0653472222,2009-07-08,01:34:06
39.973304,116.334154,0,218,40002.0653819444,2009-07-08,01:34:09
39.973307,116.334153,0,218,40002.0654050926,2009-07-08,01:34:11
39.973322,116.334159,0,216,40002.065462963,2009-07-08,01:34:16
39.973331,116.33416,0,216,40002.0655208333,2009-07-08,01:34:21
39.97333,116.33416,0,215,40002.0655787037,2009-07-08,01:34:26
39.973331,116.334164,0,215,40002.0656365741,2009-07-08,01:34:31
39.973338,116.334162,0,215,40002.0656944444,2009-07-08,01:34:36
39.973338,116.334162,0,215,40002.0657291667,2009-07-08,01:34:39
39.973344,116.334164,0,215,40002.0657523148,2009-07-08,01:34:41
39.973347,116.334173,0,215,40002.0658101852,2009-07-08,01:34:46
39.973347,116.334173,0,215,40002.0658449074,2009-07-08,01:34:49
39.973354,116.334169,0,215,40002.0658680556,2009-07-08,01:34:51
39.973392,116.334127,0,209,40002.0659259259,2009-07-08,01:34:56
39.973392,116.334127,0,209,40002.0659606481,2009-07-08,01:34:59
39.973397,116.334126,0,209,40002.0659837963,2009-07-08,01:35:01
39.973419,116.334115,0,208,40002.0660416667,2009-07-08,01:35:06
39.97348,116.334044,0,208,40002.066099537,2009-07-08,01:35:11
39.973536,116.333968,0,208,40002.0661574074,2009-07-08,01:35:16
39.973435,116.334234,0,176,40002.0696875,2009-07-08,01:40:21
39.97343,116.334331,0,177,40002.0697453704,2009-07-08,01:40:26
39.973432,116.334394,0,180,40002.0698032407,2009-07-08,01:40:31
39.973454,116.334451,0,181,40002.0698611111,2009-07-08,01:40:36
39.973495,116.334447,0,182,40002.0699189815,2009-07-08,01:40:41
39.973494,116.334427,0,182,40002.0699768519,2009-07-08,01:40:46
39.973455,116.334402,0,184,40002.0700347222,2009-07-08,01:40:51
39.973435,116.334361,0,182,40002.0700925926,2009-07-08,01:40:56
39.973457,116.334348,0,183,40002.070150463,2009-07-08,01:41:01
39.973484,116.334372,0,184,40002.0702083333,2009-07-08,01:41:06
39.973484,116.334372,0,184,40002.0702430556,2009-07-08,01:41:09
39.973481,116.334367,0,184,40002.0702662037,2009-07-08,01:41:11
39.973463,116.334309,0,183,40002.0703240741,2009-07-08,01:41:16
39.973481,116.334177,0,178,40002.0703819444,2009-07-08,01:41:21
39.973467,116.334081,0,175,40002.0704398148,2009-07-08,01:41:26
39.973422,116.334042,0,169,40002.0704976852,2009-07-08,01:41:31
39.973393,116.334004,0,164,40002.0705555556,2009-07-08,01:41:36
39.973382,116.333934,0,164,40002.0706134259,2009-07-08,01:41:41
39.973376,116.333894,0,165,40002.0706712963,2009-07-08,01:41:46
39.973384,116.333952,0,164,40002.0707291667,2009-07-08,01:41:51
39.973399,116.334008,0,161,40002.070787037,2009-07-08,01:41:56
39.973412,116.334018,0,161,40002.0708449074,2009-07-08,01:42:01
39.973412,116.334018,0,161,40002.0708796296,2009-07-08,01:42:04
39.973416,116.334017,0,161,40002.0709027778,2009-07-08,01:42:06
39.973425,116.33393,0,156,40002.0709606481,2009-07-08,01:42:11
39.973412,116.333994,0,146,40002.0710185185,2009-07-08,01:42:16
39.973417,116.33404,0,140,40002.0710763889,2009-07-08,01:42:21
39.973414,116.334042,0,140,40002.0711342593,2009-07-08,01:42:26
39.973414,116.334042,0,140,40002.0711689815,2009-07-08,01:42:29
39.973411,116.334044,0,140,40002.0711921296,2009-07-08,01:42:31
39.973404,116.334031,0,140,40002.07125,2009-07-08,01:42:36
39.973381,116.334011,0,141,40002.0713078704,2009-07-08,01:42:41
39.973394,116.333964,0,143,40002.0713657407,2009-07-08,01:42:46
39.973435,116.333933,0,144,40002.0714236111,2009-07-08,01:42:51
39.973466,116.333933,0,146,40002.0714814815,2009-07-08,01:42:56
39.973498,116.3339,0,145,40002.0715393518,2009-07-08,01:43:01
39.973482,116.33387,0,142,40002.0715972222,2009-07-08,01:43:06
39.97348,116.333859,0,141,40002.0716550926,2009-07-08,01:43:11
39.97348,116.333859,0,141,40002.0716898148,2009-07-08,01:43:14
39.973472,116.333867,0,141,40002.071712963,2009-07-08,01:43:16
39.973472,116.333858,0,140,40002.0717708333,2009-07-08,01:43:21
39.973482,116.333858,0,140,40002.0718287037,2009-07-08,01:43:26
39.973486,116.333856,0,140,40002.0718865741,2009-07-08,01:43:31
39.973486,116.333854,0,141,40002.0719444444,2009-07-08,01:43:36
39.973486,116.333854,0,141,40002.0719791667,2009-07-08,01:43:39
39.973485,116.333862,0,140,40002.0720023148,2009-07-08,01:43:41
39.973492,116.333841,0,141,40002.0720601852,2009-07-08,01:43:46
39.973492,116.333841,0,141,40002.0720949074,2009-07-08,01:43:49
39.973495,116.333847,0,141,40002.0721180556,2009-07-08,01:43:51
39.973501,116.333865,0,140,40002.0721759259,2009-07-08,01:43:56
39.973508,116.333924,0,137,40002.0722337963,2009-07-08,01:44:01
39.97351,116.333948,0,133,40002.0722916667,2009-07-08,01:44:06
39.973518,116.333926,0,132,40002.072349537,2009-07-08,01:44:11
39.973482,116.333831,0,130,40002.0724074074,2009-07-08,01:44:16
39.973484,116.3338,0,125,40002.0724652778,2009-07-08,01:44:21
39.97348,116.333829,0,117,40002.0725231481,2009-07-08,01:44:26
39.97348,116.333829,0,117,40002.0725578704,2009-07-08,01:44:29
39.973475,116.333829,0,115,40002.0725810185,2009-07-08,01:44:31
39.97348,116.333801,0,112,40002.0726388889,2009-07-08,01:44:36
39.973497,116.333772,0,111,40002.0726967593,2009-07-08,01:44:41
39.97353,116.333683,0,110,40002.0727546296,2009-07-08,01:44:46
39.973547,116.333673,0,107,40002.0728125,2009-07-08,01:44:51
39.973538,116.333622,0,105,40002.0728703704,2009-07-08,01:44:56
39.973538,116.333622,0,105,40002.0729050926,2009-07-08,01:44:59
39.973543,116.333624,0,103,40002.0729282407,2009-07-08,01:45:01
39.973563,116.333666,0,102,40002.0729861111,2009-07-08,01:45:06
39.973579,116.333688,0,101,40002.0730439815,2009-07-08,01:45:11
39.973579,116.333747,0,98,40002.0731018518,2009-07-08,01:45:16
39.973595,116.333945,0,100,40002.0731597222,2009-07-08,01:45:21
39.973609,116.334134,0,101,40002.0732175926,2009-07-08,01:45:26
39.973639,116.334335,0,99,40002.073275463,2009-07-08,01:45:31
39.973593,116.334449,0,101,40002.0733333333,2009-07-08,01:45:36
39.973543,116.334584,0,104,40002.0733912037,2009-07-08,01:45:41
39.973543,116.334584,0,104,40002.0734259259,2009-07-08,01:45:44
39.973548,116.334579,0,106,40002.0734490741,2009-07-08,01:45:46
39.973526,116.334493,0,108,40002.0735069444,2009-07-08,01:45:51
39.973534,116.334455,0,109,40002.0735648148,2009-07-08,01:45:56
39.973534,116.334455,0,109,40002.073599537,2009-07-08,01:45:59
39.973534,116.33445,0,109,40002.0736226852,2009-07-08,01:46:01
39.973536,116.334459,0,109,40002.0736805556,2009-07-08,01:46:06
39.973526,116.334468,0,109,40002.0737384259,2009-07-08,01:46:11
39.973541,116.334464,0,109,40002.0737962963,2009-07-08,01:46:16
39.973532,116.334468,0,108,40002.0738541667,2009-07-08,01:46:21
39.973504,116.334393,0,108,40002.073912037,2009-07-08,01:46:26
39.973458,116.334264,0,108,40002.0739699074,2009-07-08,01:46:31
39.973421,116.334179,0,107,40002.0740277778,2009-07-08,01:46:36
39.973387,116.334053,0,106,40002.0740856482,2009-07-08,01:46:41
39.973393,116.334011,0,108,40002.0741435185,2009-07-08,01:46:46
39.973402,116.333933,0,110,40002.0742013889,2009-07-08,01:46:51
39.973413,116.333836,0,111,40002.0742592593,2009-07-08,01:46:56
39.973407,116.333847,0,111,40002.0743171296,2009-07-08,01:47:01
39.973388,116.333859,0,110,40002.074375,2009-07-08,01:47:06
39.973387,116.333877,0,107,40002.0744328704,2009-07-08,01:47:11
39.973386,116.333949,0,104,40002.0744907407,2009-07-08,01:47:16
39.973402,116.333933,0,105,40002.0745486111,2009-07-08,01:47:21
39.973426,116.333729,0,105,40002.0746064815,2009-07-08,01:47:26
39.973426,116.333576,0,105,40002.0746643519,2009-07-08,01:47:31
39.973448,116.333455,0,106,40002.0747222222,2009-07-08,01:47:36
39.973468,116.333325,0,106,40002.0747800926,2009-07-08,01:47:41
39.973467,116.333422,0,106,40002.074837963,2009-07-08,01:47:46
39.973465,116.333514,0,106,40002.0748958333,2009-07-08,01:47:51
39.973464,116.333573,0,107,40002.0749537037,2009-07-08,01:47:56
39.973436,116.333809,0,106,40002.0750115741,2009-07-08,01:48:01
39.97341,116.334017,0,105,40002.0750694444,2009-07-08,01:48:06
39.973403,116.334048,0,105,40002.0751273148,2009-07-08,01:48:11
39.973391,116.334215,0,108,40002.0751851852,2009-07-08,01:48:16
39.973396,116.334451,0,111,40002.0752430556,2009-07-08,01:48:21
39.973379,116.334587,0,114,40002.0753009259,2009-07-08,01:48:26
39.973359,116.334541,0,109,40002.0753587963,2009-07-08,01:48:31
39.973357,116.334469,0,106,40002.0754166667,2009-07-08,01:48:36
39.973345,116.334503,0,102,40002.075474537,2009-07-08,01:48:41
39.973369,116.334324,0,108,40002.0755324074,2009-07-08,01:48:46
39.973373,116.334301,0,111,40002.0755902778,2009-07-08,01:48:51
39.973377,116.334274,0,111,40002.0756481481,2009-07-08,01:48:56
39.973379,116.334337,0,108,40002.0757060185,2009-07-08,01:49:01
39.973368,116.334492,0,100,40002.0757638889,2009-07-08,01:49:06
39.973353,116.334462,0,99,40002.0758217593,2009-07-08,01:49:11
39.973344,116.334363,0,96,40002.0758796296,2009-07-08,01:49:16
39.97334,116.334343,0,96,40002.0759375,2009-07-08,01:49:21
39.973345,116.334275,0,97,40002.0759953704,2009-07-08,01:49:26
39.973359,116.334252,0,97,40002.0760532407,2009-07-08,01:49:31
39.97338,116.334205,0,101,40002.0761111111,2009-07-08,01:49:36
39.973355,116.334268,0,99,40002.0761689815,2009-07-08,01:49:41
39.973351,116.33424,0,103,40002.0762268519,2009-07-08,01:49:46
39.973345,116.334259,0,104,40002.0762847222,2009-07-08,01:49:51
39.973373,116.33424,0,106,40002.0763425926,2009-07-08,01:49:56
39.973397,116.334211,0,109,40002.076400463,2009-07-08,01:50:01
39.97339,116.334186,0,110,40002.0764583333,2009-07-08,01:50:06
39.97338,116.334221,0,108,40002.0765162037,2009-07-08,01:50:11
39.973377,116.334233,0,108,40002.0765740741,2009-07-08,01:50:16
39.973384,116.334346,0,107,40002.0766319444,2009-07-08,01:50:21
39.973394,116.334335,0,106,40002.0766898148,2009-07-08,01:50:26
39.973395,116.334359,0,102,40002.0767476852,2009-07-08,01:50:31
39.973428,116.334296,0,103,40002.0768055556,2009-07-08,01:50:36
39.973447,116.33423,0,106,40002.0768634259,2009-07-08,01:50:41
39.973435,116.334249,0,106,40002.0769212963,2009-07-08,01:50:46
39.973419,116.33423,0,105,40002.0769791667,2009-07-08,01:50:51
39.973402,116.334223,0,105,40002.077037037,2009-07-08,01:50:56
39.973378,116.334222,0,103,40002.0770949074,2009-07-08,01:51:01
39.973375,116.334188,0,102,40002.0771527778,2009-07-08,01:51:06
39.973366,116.334066,0,101,40002.0772106481,2009-07-08,01:51:11
39.973349,116.333935,0,104,40002.0772685185,2009-07-08,01:51:16
39.973364,116.333875,0,105,40002.0773263889,2009-07-08,01:51:21
39.973398,116.333705,0,106,40002.0773842593,2009-07-08,01:51:26
39.973418,116.333616,0,103,40002.0774421296,2009-07-08,01:51:31
39.973379,116.333742,0,102,40002.0775,2009-07-08,01:51:36
39.973353,116.333685,0,102,40002.0775578704,2009-07-08,01:51:41
39.973348,116.333609,0,103,40002.0776157407,2009-07-08,01:51:46
39.973359,116.333466,0,104,40002.0776736111,2009-07-08,01:51:51
39.973363,116.333395,0,104,40002.0777314815,2009-07-08,01:51:56
39.973409,116.3334,0,105,40002.0777893519,2009-07-08,01:52:01
39.973447,116.333448,0,106,40002.0778472222,2009-07-08,01:52:06
39.973463,116.333507,0,100,40002.0779050926,2009-07-08,01:52:11
39.973471,116.333527,0,100,40002.077962963,2009-07-08,01:52:16
39.973494,116.333579,0,100,40002.0780208333,2009-07-08,01:52:21
39.97359,116.333821,0,100,40002.0780787037,2009-07-08,01:52:26
39.973603,116.333933,0,100,40002.0781365741,2009-07-08,01:52:31
39.973628,116.333996,0,100,40002.0781944444,2009-07-08,01:52:36
39.973634,116.334046,0,100,40002.0782523148,2009-07-08,01:52:41
39.973551,116.334114,0,96,40002.0783101852,2009-07-08,01:52:46
39.973525,116.334225,0,94,40002.0783680556,2009-07-08,01:52:51
39.97346,116.334396,0,89,40002.0784259259,2009-07-08,01:52:56
39.973483,116.334447,0,87,40002.0784837963,2009-07-08,01:53:01
39.973414,116.334451,0,80,40002.0785416667,2009-07-08,01:53:06
39.973352,116.334513,0,70,40002.078599537,2009-07-08,01:53:11
39.973294,116.33468,0,59,40002.0786574074,2009-07-08,01:53:16
39.973266,116.334748,0,54,40002.0787152778,2009-07-08,01:53:21
39.973263,116.334629,0,52,40002.0787731481,2009-07-08,01:53:26
39.973269,116.33458,0,49,40002.0788310185,2009-07-08,01:53:31
39.973285,116.334572,0,48,40002.0788888889,2009-07-08,01:53:36
39.973292,116.334573,0,48,40002.0789467593,2009-07-08,01:53:41
39.973292,116.334573,0,48,40002.0789814815,2009-07-08,01:53:44
39.973292,116.334579,0,48,40002.0790046296,2009-07-08,01:53:46
39.973254,116.334827,0,41,40002.0790625,2009-07-08,01:53:51
39.973271,116.334845,0,38,40002.0791203704,2009-07-08,01:53:56
39.973271,116.334845,0,38,40002.0791550926,2009-07-08,01:53:59
39.973268,116.334841,0,38,40002.0791782407,2009-07-08,01:54:01
39.97325,116.334803,0,35,40002.0792361111,2009-07-08,01:54:06
39.973242,116.334767,0,34,40002.0792939815,2009-07-08,01:54:11
39.97325,116.334785,0,35,40002.0793518518,2009-07-08,01:54:16
39.973261,116.334822,0,35,40002.0794097222,2009-07-08,01:54:21
39.973269,116.334783,0,34,40002.0794675926,2009-07-08,01:54:26
39.973262,116.334757,0,33,40002.079525463,2009-07-08,01:54:31
39.973262,116.334757,0,33,40002.0795601852,2009-07-08,01:54:34
39.973256,116.334764,0,33,40002.0795833333,2009-07-08,01:54:36
39.973244,116.334857,0,30,40002.0796412037,2009-07-08,01:54:41
39.973259,116.334754,0,27,40002.0796990741,2009-07-08,01:54:46
39.973259,116.334715,0,29,40002.0797569444,2009-07-08,01:54:51
39.973281,116.334645,0,28,40002.0798148148,2009-07-08,01:54:56
39.973279,116.334676,0,27,40002.0798726852,2009-07-08,01:55:01
39.973279,116.33482,0,22,40002.0799305556,2009-07-08,01:55:06
39.97326,116.334814,0,20,40002.0799884259,2009-07-08,01:55:11
39.973225,116.334893,0,16,40002.0800462963,2009-07-08,01:55:16
39.97319,116.334981,0,11,40002.0801041667,2009-07-08,01:55:21
39.973172,116.335046,0,10,40002.080162037,2009-07-08,01:55:26
39.973195,116.335049,0,8,40002.0802199074,2009-07-08,01:55:31
39.973183,116.335033,0,5,40002.0802777778,2009-07-08,01:55:36
39.973208,116.334988,0,5,40002.0803356481,2009-07-08,01:55:41
39.973209,116.334935,0,4,40002.0803935185,2009-07-08,01:55:46
39.973225,116.334867,0,0,40002.0804513889,2009-07-08,01:55:51
39.973224,116.334915,0,-2,40002.0805092593,2009-07-08,01:55:56
39.973224,116.334915,0,-2,40002.0805439815,2009-07-08,01:55:59
39.97323,116.334911,0,-3,40002.0805671296,2009-07-08,01:56:01
39.973247,116.334825,0,-4,40002.080625,2009-07-08,01:56:06
39.973267,116.334747,0,-5,40002.0806828704,2009-07-08,01:56:11
39.973292,116.334668,0,-6,40002.0807407407,2009-07-08,01:56:16
39.973286,116.334548,0,-6,40002.0807986111,2009-07-08,01:56:21
39.97329,116.334493,0,-6,40002.0808564815,2009-07-08,01:56:26
39.97329,116.334505,0,-6,40002.0809143518,2009-07-08,01:56:31
39.973263,116.334565,0,-6,40002.0809722222,2009-07-08,01:56:36
39.973252,116.334623,0,-6,40002.0810300926,2009-07-08,01:56:41
39.973231,116.334662,0,-6,40002.081087963,2009-07-08,01:56:46
39.973204,116.334701,0,-6,40002.0811458333,2009-07-08,01:56:51
39.973153,116.334791,0,-7,40002.0812037037,2009-07-08,01:56:56
39.973108,116.334855,0,-6,40002.0812615741,2009-07-08,01:57:01
39.973084,116.334914,0,-6,40002.0813194444,2009-07-08,01:57:06
39.973129,116.334837,0,-5,40002.0813773148,2009-07-08,01:57:11
39.973172,116.334713,0,-4,40002.0814351852,2009-07-08,01:57:16
39.973214,116.334655,0,-2,40002.0814930556,2009-07-08,01:57:21
39.973272,116.334555,0,-2,40002.0815509259,2009-07-08,01:57:26
39.973292,116.334451,0,0,40002.0816087963,2009-07-08,01:57:31
39.973305,116.334412,0,3,40002.0816666667,2009-07-08,01:57:36
39.973305,116.334412,0,3,40002.0817013889,2009-07-08,01:57:39
39.973299,116.334408,0,3,40002.081724537,2009-07-08,01:57:41
39.973333,116.334373,0,3,40002.0817824074,2009-07-08,01:57:46
39.973482,116.334286,0,4,40002.0818402778,2009-07-08,01:57:51
39.973565,116.334232,0,4,40002.0818981482,2009-07-08,01:57:56
39.973529,116.334264,0,5,40002.0819560185,2009-07-08,01:58:01
39.973475,116.334332,0,7,40002.0820138889,2009-07-08,01:58:06
39.973443,116.334384,0,8,40002.0820717593,2009-07-08,01:58:11
39.973451,116.334435,0,9,40002.0821296296,2009-07-08,01:58:16
39.973442,116.334479,0,11,40002.0821875,2009-07-08,01:58:21
39.973443,116.334593,0,11,40002.0822453704,2009-07-08,01:58:26
39.973453,116.334752,0,12,40002.0823032407,2009-07-08,01:58:31
39.973315,116.334874,0,10,40002.0823611111,2009-07-08,01:58:36
39.973242,116.334918,0,9,40002.0824189815,2009-07-08,01:58:41
39.973221,116.334876,0,11,40002.0824768519,2009-07-08,01:58:46
39.973256,116.334784,0,11,40002.0825347222,2009-07-08,01:58:51
39.973298,116.33475,0,12,40002.0825925926,2009-07-08,01:58:56
39.973319,116.334704,0,14,40002.082650463,2009-07-08,01:59:01
39.973306,116.334668,0,14,40002.0827083333,2009-07-08,01:59:06
39.973306,116.334668,0,14,40002.0827430556,2009-07-08,01:59:09
39.9733,116.334662,0,14,40002.0827662037,2009-07-08,01:59:11
39.973275,116.33462,0,14,40002.0828240741,2009-07-08,01:59:16
39.97326,116.334561,0,14,40002.0828819444,2009-07-08,01:59:21
39.973249,116.334529,0,14,40002.0829398148,2009-07-08,01:59:26
39.973284,116.334482,0,16,40002.0829976852,2009-07-08,01:59:31
39.973314,116.33448,0,17,40002.0830555556,2009-07-08,01:59:36
39.973331,116.334457,0,18,40002.0831134259,2009-07-08,01:59:41
39.973342,116.334423,0,21,40002.0831712963,2009-07-08,01:59:46
39.973336,116.334374,0,24,40002.0832291667,2009-07-08,01:59:51
39.973358,116.334281,0,26,40002.083287037,2009-07-08,01:59:56
39.973383,116.334223,0,28,40002.0833449074,2009-07-08,02:00:01
39.973365,116.334109,0,29,40002.0834027778,2009-07-08,02:00:06
39.973362,116.334048,0,28,40002.0834606481,2009-07-08,02:00:11
39.973392,116.333969,0,30,40002.0835185185,2009-07-08,02:00:16
39.97341,116.333857,0,31,40002.0835763889,2009-07-08,02:00:21
39.973428,116.333748,0,33,40002.0836342593,2009-07-08,02:00:26
39.97343,116.333676,0,35,40002.0836921296,2009-07-08,02:00:31
39.973453,116.333504,0,38,40002.08375,2009-07-08,02:00:36
39.973474,116.333368,0,39,40002.0838078704,2009-07-08,02:00:41
39.973485,116.333218,0,40,40002.0838657407,2009-07-08,02:00:46
39.973517,116.333145,0,41,40002.0839236111,2009-07-08,02:00:51
39.973525,116.333111,0,40,40002.0839814815,2009-07-08,02:00:56
39.973519,116.333046,0,39,40002.0840393519,2009-07-08,02:01:01
39.973501,116.333077,0,39,40002.0840972222,2009-07-08,02:01:06
39.973506,116.333087,0,38,40002.0841550926,2009-07-08,02:01:11
39.973522,116.333003,0,37,40002.084212963,2009-07-08,02:01:16
39.973528,116.332978,0,36,40002.0842708333,2009-07-08,02:01:21
39.973558,116.332907,0,37,40002.0843287037,2009-07-08,02:01:26
39.973567,116.332846,0,37,40002.0843865741,2009-07-08,02:01:31
39.973575,116.332906,0,36,40002.0844444444,2009-07-08,02:01:36
39.973558,116.332978,0,35,40002.0845023148,2009-07-08,02:01:41
39.973529,116.333011,0,34,40002.0845601852,2009-07-08,02:01:46
39.973502,116.333033,0,33,40002.0846180556,2009-07-08,02:01:51
39.973502,116.333033,0,33,40002.0846527778,2009-07-08,02:01:54
39.9735,116.333034,0,33,40002.0846759259,2009-07-08,02:01:56
39.973465,116.332979,0,33,40002.0847337963,2009-07-08,02:02:01
39.973447,116.332912,0,31,40002.0847916667,2009-07-08,02:02:06
39.97345,116.332815,0,30,40002.084849537,2009-07-08,02:02:11
39.973475,116.332778,0,32,40002.0849074074,2009-07-08,02:02:16
39.973516,116.332723,0,32,40002.0849652778,2009-07-08,02:02:21
39.973572,116.33263,0,32,40002.0850231481,2009-07-08,02:02:26
39.973637,116.332558,0,33,40002.0850810185,2009-07-08,02:02:31
39.973695,116.332485,0,36,40002.0851388889,2009-07-08,02:02:36
39.973749,116.332414,0,37,40002.0851967593,2009-07-08,02:02:41
39.973803,116.332251,0,38,40002.0852546296,2009-07-08,02:02:46
39.973791,116.332199,0,40,40002.0853125,2009-07-08,02:02:51
39.97378,116.332317,0,41,40002.0853703704,2009-07-08,02:02:56
39.973789,116.332313,0,41,40002.0854282407,2009-07-08,02:03:01
39.973789,116.332313,0,41,40002.085462963,2009-07-08,02:03:04
39.973785,116.332312,0,41,40002.0854861111,2009-07-08,02:03:06
39.973748,116.332539,0,43,40002.0855439815,2009-07-08,02:03:11
39.973703,116.33274,0,46,40002.0856018519,2009-07-08,02:03:16
39.973655,116.332958,0,48,40002.0856597222,2009-07-08,02:03:21
39.973609,116.333138,0,50,40002.0857175926,2009-07-08,02:03:26
39.973573,116.333236,0,52,40002.085775463,2009-07-08,02:03:31
39.973564,116.333288,0,54,40002.0858333333,2009-07-08,02:03:36
39.973575,116.333368,0,56,40002.0858912037,2009-07-08,02:03:41
39.973554,116.333479,0,59,40002.0859490741,2009-07-08,02:03:46
39.973503,116.333553,0,61,40002.0860069444,2009-07-08,02:03:51
39.973435,116.333749,0,62,40002.0860648148,2009-07-08,02:03:56
39.973354,116.333969,0,63,40002.0861226852,2009-07-08,02:04:01
39.973333,116.334051,0,62,40002.0861805556,2009-07-08,02:04:06
39.973305,116.334033,0,62,40002.0862384259,2009-07-08,02:04:11
39.973304,116.334,0,65,40002.0862962963,2009-07-08,02:04:16
39.973371,116.334025,0,69,40002.0863541667,2009-07-08,02:04:21
39.973409,116.334037,0,73,40002.086412037,2009-07-08,02:04:26
39.973416,116.334055,0,76,40002.0864699074,2009-07-08,02:04:31
39.973411,116.334027,0,81,40002.0865277778,2009-07-08,02:04:36
39.973381,116.334073,0,85,40002.0865856481,2009-07-08,02:04:41
39.973381,116.334114,0,87,40002.0866435185,2009-07-08,02:04:46
39.973417,116.334189,0,90,40002.0867013889,2009-07-08,02:04:51
39.973363,116.334573,0,86,40002.0867592593,2009-07-08,02:04:56
39.973363,116.334573,0,86,40002.0867939815,2009-07-08,02:04:59
39.973364,116.334576,0,85,40002.0868171296,2009-07-08,02:05:01
39.973361,116.334476,0,83,40002.086875,2009-07-08,02:05:06
39.973371,116.33437,0,82,40002.0869328704,2009-07-08,02:05:11
39.973365,116.334106,0,78,40002.0869907407,2009-07-08,02:05:16
39.973358,116.333983,0,79,40002.0870486111,2009-07-08,02:05:21
39.973369,116.333966,0,80,40002.0871064815,2009-07-08,02:05:26
39.973379,116.333889,0,81,40002.0871643518,2009-07-08,02:05:31
39.97339,116.333681,0,78,40002.0872222222,2009-07-08,02:05:36
39.973397,116.333487,0,78,40002.0872800926,2009-07-08,02:05:41
39.973422,116.333268,0,77,40002.087337963,2009-07-08,02:05:46
39.973432,116.333266,0,77,40002.0873958333,2009-07-08,02:05:51
39.973449,116.333372,0,78,40002.0874537037,2009-07-08,02:05:56
39.973442,116.333478,0,75,40002.0875115741,2009-07-08,02:06:01
39.973437,116.333507,0,67,40002.0875694444,2009-07-08,02:06:06
39.973431,116.333569,0,67,40002.0876273148,2009-07-08,02:06:11
39.973411,116.333794,0,70,40002.0876851852,2009-07-08,02:06:16
39.973396,116.333839,0,71,40002.0877430556,2009-07-08,02:06:21
39.973406,116.333788,0,78,40002.0878009259,2009-07-08,02:06:26
39.973415,116.333733,0,85,40002.0878587963,2009-07-08,02:06:31
39.973412,116.3336,0,90,40002.0879166667,2009-07-08,02:06:36
39.973416,116.333451,0,89,40002.087974537,2009-07-08,02:06:41
39.973417,116.333433,0,90,40002.0880324074,2009-07-08,02:06:46
39.973434,116.333407,0,95,40002.0880902778,2009-07-08,02:06:51
39.973433,116.333399,0,94,40002.0881481481,2009-07-08,02:06:56
39.973433,116.333399,0,94,40002.0881828704,2009-07-08,02:06:59
39.973436,116.333391,0,94,40002.0882060185,2009-07-08,02:07:01
39.973445,116.333402,0,92,40002.0882638889,2009-07-08,02:07:06
39.973463,116.333385,0,90,40002.0883217593,2009-07-08,02:07:11
39.973432,116.33349,0,86,40002.0883796296,2009-07-08,02:07:16
39.973432,116.33349,0,86,40002.0884143518,2009-07-08,02:07:19
39.973428,116.33349,0,86,40002.0884375,2009-07-08,02:07:21
39.973397,116.333508,0,88,40002.0884953704,2009-07-08,02:07:26
39.973391,116.333444,0,89,40002.0885532407,2009-07-08,02:07:31
39.973424,116.33336,0,91,40002.0886111111,2009-07-08,02:07:36
39.973453,116.333278,0,95,40002.0886689815,2009-07-08,02:07:41
39.973449,116.333375,0,95,40002.0887268518,2009-07-08,02:07:46
39.973445,116.333398,0,99,40002.0887847222,2009-07-08,02:07:51
39.973436,116.333362,0,100,40002.0888425926,2009-07-08,02:07:56
39.973424,116.333367,0,100,40002.088900463,2009-07-08,02:08:01
39.973459,116.333359,0,105,40002.0889583333,2009-07-08,02:08:06
39.973476,116.333427,0,110,40002.0890162037,2009-07-08,02:08:11
39.97343,116.333588,0,110,40002.0890740741,2009-07-08,02:08:16
39.973425,116.333527,0,112,40002.0891319444,2009-07-08,02:08:21
39.973447,116.333414,0,115,40002.0891898148,2009-07-08,02:08:26
39.973494,116.333405,0,117,40002.0892476852,2009-07-08,02:08:31
39.973515,116.333429,0,124,40002.0893055556,2009-07-08,02:08:36
39.973533,116.333328,0,133,40002.0893634259,2009-07-08,02:08:41
39.973514,116.333359,0,133,40002.0894212963,2009-07-08,02:08:46
39.973523,116.33331,0,133,40002.0894791667,2009-07-08,02:08:51
39.973542,116.333379,0,137,40002.089537037,2009-07-08,02:08:56
39.973556,116.333208,0,139,40002.0895949074,2009-07-08,02:09:01
39.973568,116.333111,0,143,40002.0896527778,2009-07-08,02:09:06
39.973566,116.333066,0,144,40002.0897106482,2009-07-08,02:09:11
39.973574,116.332943,0,149,40002.0897685185,2009-07-08,02:09:16
39.973584,116.332878,0,148,40002.0898263889,2009-07-08,02:09:21
39.97358,116.332801,0,146,40002.0898842593,2009-07-08,02:09:26
39.973521,116.333047,0,142,40002.0899421296,2009-07-08,02:09:31
39.973455,116.33333,0,148,40002.09,2009-07-08,02:09:36
39.973419,116.333471,0,154,40002.0900578704,2009-07-08,02:09:41
39.973448,116.333384,0,157,40002.0901157407,2009-07-08,02:09:46
39.973497,116.333065,0,155,40002.0901736111,2009-07-08,02:09:51
39.973555,116.332896,0,153,40002.0902314815,2009-07-08,02:09:56
39.973599,116.332824,0,163,40002.0902893519,2009-07-08,02:10:01
39.973613,116.332751,0,160,40002.0903472222,2009-07-08,02:10:06
39.973632,116.332599,0,160,40002.0904050926,2009-07-08,02:10:11
39.973604,116.332829,0,160,40002.090462963,2009-07-08,02:10:16
39.973529,116.333298,0,165,40002.0905208333,2009-07-08,02:10:21
39.973492,116.333457,0,171,40002.0905787037,2009-07-08,02:10:26
39.973432,116.333682,0,174,40002.0906365741,2009-07-08,02:10:31
39.973485,116.333696,0,183,40002.0906944444,2009-07-08,02:10:36
39.973513,116.33374,0,189,40002.0907523148,2009-07-08,02:10:41
39.973477,116.33385,0,191,40002.0908101852,2009-07-08,02:10:46
39.973409,116.334005,0,191,40002.0908680556,2009-07-08,02:10:51
39.973161,116.334781,0,193,40002.0909259259,2009-07-08,02:10:56
39.973127,116.334977,0,197,40002.0909837963,2009-07-08,02:11:01
39.973163,116.335065,0,200,40002.0910416667,2009-07-08,02:11:06
39.97312,116.335167,0,198,40002.091099537,2009-07-08,02:11:11
39.973125,116.335069,0,194,40002.0911574074,2009-07-08,02:11:16
39.973103,116.335092,0,189,40002.0912152778,2009-07-08,02:11:21
39.97302,116.335253,0,187,40002.0912731481,2009-07-08,02:11:26
39.973053,116.335192,0,189,40002.0913310185,2009-07-08,02:11:31
39.973217,116.335093,0,187,40002.0913888889,2009-07-08,02:11:36
39.973246,116.335115,0,188,40002.0914467593,2009-07-08,02:11:41
39.97319,116.335248,0,189,40002.0915046296,2009-07-08,02:11:46
39.973192,116.335067,0,186,40002.0915625,2009-07-08,02:11:51
39.973258,116.334804,0,183,40002.0916203704,2009-07-08,02:11:56
39.973387,116.334295,0,186,40002.0916782407,2009-07-08,02:12:01
39.973423,116.334135,0,184,40002.0917361111,2009-07-08,02:12:06
39.973462,116.334062,0,186,40002.0917939815,2009-07-08,02:12:11
39.973493,116.333997,0,187,40002.0918518519,2009-07-08,02:12:16
39.973476,116.334042,0,180,40002.0919097222,2009-07-08,02:12:21
39.973456,116.334143,0,181,40002.0919675926,2009-07-08,02:12:26
39.973472,116.334095,0,181,40002.092025463,2009-07-08,02:12:31
39.973453,116.334102,0,181,40002.0920833333,2009-07-08,02:12:36
39.973473,116.334244,0,182,40002.0921412037,2009-07-08,02:12:41
39.973511,116.334312,0,186,40002.0921990741,2009-07-08,02:12:46
39.973522,116.334359,0,185,40002.0922569444,2009-07-08,02:12:51
39.973546,116.334308,0,184,40002.0923148148,2009-07-08,02:12:56
39.973541,116.334321,0,185,40002.0923726852,2009-07-08,02:13:01
39.973494,116.334351,0,188,40002.0924305556,2009-07-08,02:13:06
39.973446,116.334379,0,188,40002.0924884259,2009-07-08,02:13:11
39.973398,116.334469,0,189,40002.0925462963,2009-07-08,02:13:16
39.973378,116.334489,0,187,40002.0926041667,2009-07-08,02:13:21
39.97336,116.334448,0,186,40002.092662037,2009-07-08,02:13:26
39.973411,116.334386,0,187,40002.0927199074,2009-07-08,02:13:31
39.973424,116.334463,0,188,40002.0927777778,2009-07-08,02:13:36
39.973426,116.334562,0,186,40002.0928356481,2009-07-08,02:13:41
39.973406,116.334638,0,185,40002.0928935185,2009-07-08,02:13:46
39.973404,116.334685,0,193,40002.0929513889,2009-07-08,02:13:51
39.973435,116.334628,0,200,40002.0930092593,2009-07-08,02:13:56
39.973439,116.334596,0,205,40002.0930671296,2009-07-08,02:14:01
39.973451,116.334583,0,210,40002.093125,2009-07-08,02:14:06
39.973451,116.334583,0,210,40002.0931597222,2009-07-08,02:14:09
39.973453,116.334579,0,216,40002.0931828704,2009-07-08,02:14:11
39.97344,116.334664,0,211,40002.0932407407,2009-07-08,02:14:16
39.973418,116.334664,0,209,40002.0932986111,2009-07-08,02:14:21
39.973395,116.334722,0,209,40002.0933564815,2009-07-08,02:14:26
39.973425,116.334758,0,210,40002.0934143519,2009-07-08,02:14:31
39.973431,116.334818,0,206,40002.0934722222,2009-07-08,02:14:36
39.973463,116.334877,0,209,40002.0935300926,2009-07-08,02:14:41
39.973504,116.334935,0,209,40002.093587963,2009-07-08,02:14:46
39.973503,116.334968,0,214,40002.0936458333,2009-07-08,02:14:51
39.973483,116.334977,0,215,40002.0937037037,2009-07-08,02:14:56
39.973417,116.335016,0,216,40002.0937615741,2009-07-08,02:15:01
39.973417,116.335016,0,216,40002.0937962963,2009-07-08,02:15:04
39.973409,116.335013,0,229,40002.0938194444,2009-07-08,02:15:06
39.973403,116.335069,0,235,40002.0938773148,2009-07-08,02:15:11
39.973419,116.335094,0,237,40002.0939351852,2009-07-08,02:15:16
39.973423,116.33515,0,242,40002.0939930556,2009-07-08,02:15:21
39.97341,116.335199,0,243,40002.0940509259,2009-07-08,02:15:26
39.973396,116.335178,0,240,40002.0941087963,2009-07-08,02:15:31
39.97341,116.335194,0,238,40002.0941666667,2009-07-08,02:15:36
39.973407,116.335225,0,235,40002.094224537,2009-07-08,02:15:41
39.9734,116.335169,0,245,40002.0942824074,2009-07-08,02:15:46
39.97337,116.335327,0,246,40002.0943402778,2009-07-08,02:15:51
39.973385,116.335388,0,246,40002.0943981481,2009-07-08,02:15:56
39.973383,116.335376,0,248,40002.0944560185,2009-07-08,02:16:01
39.973383,116.335376,0,248,40002.0944907407,2009-07-08,02:16:04
39.973377,116.335373,0,245,40002.0945138889,2009-07-08,02:16:06
39.973337,116.335409,0,241,40002.0945717593,2009-07-08,02:16:11
39.973307,116.335391,0,237,40002.0946296296,2009-07-08,02:16:16
39.97333,116.335317,0,242,40002.0946875,2009-07-08,02:16:21
39.973353,116.335238,0,242,40002.0947453704,2009-07-08,02:16:26
39.97339,116.335095,0,241,40002.0948032407,2009-07-08,02:16:31
39.973389,116.335042,0,245,40002.0948611111,2009-07-08,02:16:36
39.973346,116.335094,0,248,40002.0949189815,2009-07-08,02:16:41
39.973334,116.33507,0,248,40002.0949768518,2009-07-08,02:16:46
39.973339,116.335011,0,249,40002.0950347222,2009-07-08,02:16:51
39.973376,116.334847,0,251,40002.0950925926,2009-07-08,02:16:56
39.973395,116.334979,0,253,40002.095150463,2009-07-08,02:17:01
39.973392,116.334988,0,255,40002.0952083333,2009-07-08,02:17:06
39.973325,116.335084,0,253,40002.0952662037,2009-07-08,02:17:11
39.973293,116.335136,0,251,40002.0953240741,2009-07-08,02:17:16
[truncated: 243,539 more chars]
