# Supplementary material for: Research on differential privacy protection method based on user tendency
Source: PLoS One. 2023 Oct 26;18(10):e0288823. doi: 10.1371/journal.pone.0288823 (PMC10602288; doi:10.1371/journal.pone.0288823)
Supplement: S2 Data — (ZIP) [file pone.0288823.s002.zip › Data 5-2/022/Trajectory/20090709025206.plt]

Geolife trajectory
WGS 84
Altitude is in Feet
Reserved 3
0,2,255,My Track,0,0,2,8421376
0
40.057103,116.403335,0,99,40003.1195138889,2009-07-09,02:52:06
40.057143,116.403363,0,112,40003.1195717593,2009-07-09,02:52:11
40.057191,116.403402,0,124,40003.1196296296,2009-07-09,02:52:16
40.057212,116.403413,0,119,40003.1196875,2009-07-09,02:52:21
40.05718,116.403413,0,113,40003.1197453704,2009-07-09,02:52:26
40.057154,116.403398,0,113,40003.1198032407,2009-07-09,02:52:31
40.057124,116.403384,0,113,40003.1198611111,2009-07-09,02:52:36
40.057093,116.403362,0,114,40003.1199189815,2009-07-09,02:52:41
40.057065,116.403336,0,114,40003.1199768518,2009-07-09,02:52:46
40.057044,116.403318,0,115,40003.1200347222,2009-07-09,02:52:51
40.057023,116.403342,0,117,40003.1200925926,2009-07-09,02:52:56
40.056965,116.403502,0,116,40003.120150463,2009-07-09,02:53:01
40.056977,116.403562,0,114,40003.1202083333,2009-07-09,02:53:06
40.056951,116.403576,0,114,40003.1202662037,2009-07-09,02:53:11
40.056914,116.403584,0,114,40003.1203240741,2009-07-09,02:53:16
40.056807,116.403607,0,124,40003.1203819444,2009-07-09,02:53:21
40.056814,116.403658,0,125,40003.1204398148,2009-07-09,02:53:26
40.056794,116.403674,0,124,40003.1204976852,2009-07-09,02:53:31
40.056775,116.403674,0,121,40003.1205555556,2009-07-09,02:53:36
40.056753,116.403678,0,120,40003.1206134259,2009-07-09,02:53:41
40.056738,116.403695,0,119,40003.1206712963,2009-07-09,02:53:46
40.056734,116.403737,0,119,40003.1207291667,2009-07-09,02:53:51
40.056737,116.403826,0,120,40003.120787037,2009-07-09,02:53:56
40.056743,116.403895,0,119,40003.1208449074,2009-07-09,02:54:01
40.056771,116.40396,0,117,40003.1209027778,2009-07-09,02:54:06
40.056791,116.404011,0,114,40003.1209606482,2009-07-09,02:54:11
40.056792,116.404067,0,109,40003.1210185185,2009-07-09,02:54:16
40.056794,116.404116,0,110,40003.1210763889,2009-07-09,02:54:21
40.056796,116.404159,0,109,40003.1211342593,2009-07-09,02:54:26
40.056808,116.404215,0,106,40003.1211921296,2009-07-09,02:54:31
40.056816,116.404288,0,105,40003.12125,2009-07-09,02:54:36
40.056941,116.404022,0,84,40003.1250115741,2009-07-09,03:00:01
40.057004,116.40401,0,83,40003.1250694444,2009-07-09,03:00:06
40.057004,116.40401,0,83,40003.1251041667,2009-07-09,03:00:09
40.057009,116.404011,0,84,40003.1251273148,2009-07-09,03:00:11
40.056998,116.404036,0,84,40003.1251851852,2009-07-09,03:00:16
40.05701,116.404065,0,86,40003.1252430556,2009-07-09,03:00:21
40.057064,116.404111,0,85,40003.1253009259,2009-07-09,03:00:26
40.056994,116.404102,0,90,40003.1253587963,2009-07-09,03:00:31
40.056951,116.404104,0,92,40003.1254166667,2009-07-09,03:00:36
40.056934,116.404114,0,90,40003.125474537,2009-07-09,03:00:41
40.056934,116.404114,0,90,40003.1255092593,2009-07-09,03:00:44
40.056934,116.404117,0,90,40003.1255324074,2009-07-09,03:00:46
40.056945,116.404133,0,89,40003.1255902778,2009-07-09,03:00:51
40.056928,116.40417,0,89,40003.1256481481,2009-07-09,03:00:56
40.056916,116.404149,0,92,40003.1257060185,2009-07-09,03:01:01
40.05689,116.404153,0,93,40003.1257291667,2009-07-09,03:01:03
40.056894,116.404151,0,93,40003.125775463,2009-07-09,03:01:07
40.056894,116.404151,0,93,40003.1258101852,2009-07-09,03:01:10
40.056899,116.404154,0,93,40003.1258333333,2009-07-09,03:01:12
40.056827,116.404139,0,96,40003.1258912037,2009-07-09,03:01:17
40.056806,116.403993,0,97,40003.1259490741,2009-07-09,03:01:22
40.056811,116.403774,0,102,40003.1260069444,2009-07-09,03:01:27
40.05687,116.403528,0,106,40003.1260648148,2009-07-09,03:01:32
40.056867,116.403267,0,107,40003.1261226852,2009-07-09,03:01:37
40.056787,116.403094,0,113,40003.1261805556,2009-07-09,03:01:42
40.056592,116.402935,0,122,40003.1262384259,2009-07-09,03:01:47
40.056494,116.402916,0,128,40003.1262962963,2009-07-09,03:01:52
40.05636,116.402852,0,133,40003.1263541667,2009-07-09,03:01:57
40.056223,116.402838,0,137,40003.126412037,2009-07-09,03:02:02
40.055981,116.402886,0,142,40003.1264699074,2009-07-09,03:02:07
40.055791,116.40293,0,152,40003.1265277778,2009-07-09,03:02:12
40.055527,116.402887,0,164,40003.1265856481,2009-07-09,03:02:17
40.055282,116.402884,0,177,40003.1266435185,2009-07-09,03:02:22
40.054963,116.40295,0,192,40003.1267013889,2009-07-09,03:02:27
40.054661,116.403029,0,205,40003.1267592593,2009-07-09,03:02:32
40.054343,116.403053,0,221,40003.1268171296,2009-07-09,03:02:37
40.054066,116.403127,0,231,40003.126875,2009-07-09,03:02:42
40.053747,116.403251,0,241,40003.1269328704,2009-07-09,03:02:47
40.05342,116.40333,0,248,40003.1269907407,2009-07-09,03:02:52
40.053132,116.403357,0,233,40003.1270486111,2009-07-09,03:02:57
40.05278,116.403354,0,235,40003.1271064815,2009-07-09,03:03:02
40.052502,116.40333,0,239,40003.1271643518,2009-07-09,03:03:07
40.052272,116.40337,0,232,40003.1272222222,2009-07-09,03:03:12
40.052253,116.403481,0,232,40003.1272800926,2009-07-09,03:03:17
40.052181,116.403633,0,220,40003.127337963,2009-07-09,03:03:22
40.052225,116.403839,0,211,40003.1273958333,2009-07-09,03:03:27
40.052258,116.40405,0,194,40003.1274537037,2009-07-09,03:03:32
40.052232,116.404324,0,190,40003.1275115741,2009-07-09,03:03:37
40.052192,116.404592,0,193,40003.1275694444,2009-07-09,03:03:42
40.052189,116.404826,0,194,40003.1276273148,2009-07-09,03:03:47
40.05211,116.404826,0,206,40003.1276851852,2009-07-09,03:03:52
40.052099,116.404826,0,210,40003.1277430556,2009-07-09,03:03:57
40.0521,116.404838,0,213,40003.1278009259,2009-07-09,03:04:02
40.052096,116.404852,0,214,40003.1278587963,2009-07-09,03:04:07
40.052085,116.404884,0,215,40003.1279166667,2009-07-09,03:04:12
40.052067,116.404918,0,216,40003.127974537,2009-07-09,03:04:17
40.052041,116.404952,0,218,40003.1280324074,2009-07-09,03:04:22
40.052041,116.404952,0,218,40003.1280671296,2009-07-09,03:04:25
40.052036,116.404958,0,219,40003.1280902778,2009-07-09,03:04:27
40.052033,116.404946,0,219,40003.1281481481,2009-07-09,03:04:32
40.052029,116.404962,0,219,40003.1282060185,2009-07-09,03:04:37
40.052029,116.40496,0,219,40003.1282638889,2009-07-09,03:04:42
40.052029,116.40496,0,219,40003.1282986111,2009-07-09,03:04:45
40.052027,116.404962,0,219,40003.1283217593,2009-07-09,03:04:47
40.052027,116.404972,0,219,40003.1283796296,2009-07-09,03:04:52
40.052029,116.404981,0,219,40003.1284375,2009-07-09,03:04:57
40.052035,116.405004,0,219,40003.1284953704,2009-07-09,03:05:02
40.052035,116.405033,0,220,40003.1285532407,2009-07-09,03:05:07
40.052038,116.405052,0,220,40003.1286111111,2009-07-09,03:05:12
40.052027,116.405079,0,220,40003.1286689815,2009-07-09,03:05:17
40.052023,116.405087,0,220,40003.1286805556,2009-07-09,03:05:18
40.052007,116.405131,0,221,40003.1287384259,2009-07-09,03:05:23
40.052,116.405161,0,223,40003.1287962963,2009-07-09,03:05:28
40.052,116.40517,0,223,40003.1288541667,2009-07-09,03:05:33
40.052001,116.405155,0,223,40003.128912037,2009-07-09,03:05:38
40.052003,116.405141,0,223,40003.1289699074,2009-07-09,03:05:43
40.052003,116.405141,0,223,40003.1290046296,2009-07-09,03:05:46
40.052004,116.405142,0,223,40003.1290277778,2009-07-09,03:05:48
40.052007,116.405169,0,223,40003.1290856482,2009-07-09,03:05:53
40.051809,116.404936,0,186,40003.133287037,2009-07-09,03:11:56
40.051808,116.404928,0,186,40003.1333101852,2009-07-09,03:11:58
40.051809,116.404918,0,185,40003.1333680556,2009-07-09,03:12:03
40.051771,116.404887,0,187,40003.1334259259,2009-07-09,03:12:08
40.051757,116.404874,0,188,40003.1334837963,2009-07-09,03:12:13
40.051756,116.404875,0,188,40003.1335416667,2009-07-09,03:12:18
40.051756,116.404875,0,188,40003.1335763889,2009-07-09,03:12:21
40.051753,116.404872,0,188,40003.133599537,2009-07-09,03:12:23
40.051752,116.404843,0,189,40003.1336574074,2009-07-09,03:12:28
40.051745,116.404814,0,190,40003.1337152778,2009-07-09,03:12:33
40.051747,116.404798,0,188,40003.1337731481,2009-07-09,03:12:38
40.051732,116.404794,0,188,40003.1338310185,2009-07-09,03:12:43
40.051729,116.404779,0,187,40003.1338888889,2009-07-09,03:12:48
40.051696,116.404707,0,186,40003.1339467593,2009-07-09,03:12:53
40.051742,116.404507,0,184,40003.1340046296,2009-07-09,03:12:58
40.052119,116.403787,0,181,40003.1340625,2009-07-09,03:13:03
40.052521,116.402805,0,179,40003.1341203704,2009-07-09,03:13:08
40.052924,116.401726,0,177,40003.1341782407,2009-07-09,03:13:13
40.053315,116.400701,0,177,40003.1342361111,2009-07-09,03:13:18
40.053711,116.399728,0,175,40003.1342939815,2009-07-09,03:13:23
40.054078,116.398785,0,174,40003.1343518518,2009-07-09,03:13:28
40.054466,116.397788,0,171,40003.1344097222,2009-07-09,03:13:33
40.054869,116.396808,0,168,40003.1344675926,2009-07-09,03:13:38
40.055268,116.395865,0,160,40003.134525463,2009-07-09,03:13:43
40.055688,116.394948,0,148,40003.1345833333,2009-07-09,03:13:48
40.056089,116.394012,0,137,40003.1346412037,2009-07-09,03:13:53
40.056486,116.393083,0,128,40003.1346990741,2009-07-09,03:13:58
40.056858,116.392143,0,119,40003.1347569444,2009-07-09,03:14:03
40.057251,116.391244,0,115,40003.1348148148,2009-07-09,03:14:08
40.057648,116.39033,0,112,40003.1348726852,2009-07-09,03:14:13
40.058002,116.389446,0,112,40003.1349305556,2009-07-09,03:14:18
40.058369,116.388541,0,115,40003.1349884259,2009-07-09,03:14:23
40.058762,116.38763,0,119,40003.1350462963,2009-07-09,03:14:28
40.05916,116.38671,0,122,40003.1351041667,2009-07-09,03:14:33
40.059535,116.385786,0,118,40003.135162037,2009-07-09,03:14:38
40.059918,116.384864,0,115,40003.1352199074,2009-07-09,03:14:43
40.060325,116.383934,0,110,40003.1352777778,2009-07-09,03:14:48
40.060695,116.38307,0,111,40003.1353356481,2009-07-09,03:14:53
40.061067,116.382183,0,107,40003.1353935185,2009-07-09,03:14:58
40.061449,116.381298,0,100,40003.1354513889,2009-07-09,03:15:03
40.061838,116.380435,0,97,40003.1355092593,2009-07-09,03:15:08
40.062194,116.379581,0,97,40003.1355671296,2009-07-09,03:15:13
40.062546,116.37871,0,93,40003.135625,2009-07-09,03:15:18
40.062917,116.377848,0,92,40003.1356828704,2009-07-09,03:15:23
40.063291,116.37701,0,94,40003.1357407407,2009-07-09,03:15:28
40.063632,116.376157,0,94,40003.1357986111,2009-07-09,03:15:33
40.06404,116.375218,0,108,40003.1358564815,2009-07-09,03:15:38
40.064436,116.374258,0,115,40003.1359143518,2009-07-09,03:15:43
40.064836,116.373321,0,126,40003.1359722222,2009-07-09,03:15:48
40.065226,116.372373,0,130,40003.1360300926,2009-07-09,03:15:53
40.065599,116.371439,0,132,40003.136087963,2009-07-09,03:15:58
40.065986,116.37052,0,133,40003.1361458333,2009-07-09,03:16:03
40.066378,116.369614,0,134,40003.1362037037,2009-07-09,03:16:08
40.066752,116.36871,0,133,40003.1362615741,2009-07-09,03:16:13
40.067114,116.367812,0,132,40003.1363194444,2009-07-09,03:16:18
40.06748,116.366923,0,129,40003.1363773148,2009-07-09,03:16:23
40.067847,116.366035,0,129,40003.1364351852,2009-07-09,03:16:28
40.0682,116.365139,0,132,40003.1364930556,2009-07-09,03:16:33
40.068525,116.364134,0,126,40003.1365509259,2009-07-09,03:16:38
40.068768,116.363139,0,122,40003.1366087963,2009-07-09,03:16:43
40.068955,116.362124,0,121,40003.1366666667,2009-07-09,03:16:48
40.06907,116.361119,0,117,40003.136724537,2009-07-09,03:16:53
40.069127,116.360095,0,109,40003.1367824074,2009-07-09,03:16:58
40.069149,116.359059,0,101,40003.1368402778,2009-07-09,03:17:03
40.069152,116.358015,0,92,40003.1368981482,2009-07-09,03:17:08
40.069147,116.357045,0,87,40003.1369560185,2009-07-09,03:17:13
40.069167,116.356225,0,89,40003.1370138889,2009-07-09,03:17:18
40.069177,116.355596,0,92,40003.1370717593,2009-07-09,03:17:23
40.06918,116.355089,0,89,40003.1371296296,2009-07-09,03:17:28
40.069187,116.354701,0,90,40003.1371875,2009-07-09,03:17:33
40.069221,116.354498,0,90,40003.1372453704,2009-07-09,03:17:38
40.069239,116.354454,0,91,40003.1373032407,2009-07-09,03:17:43
40.069227,116.354451,0,92,40003.1373611111,2009-07-09,03:17:48
40.069227,116.354451,0,92,40003.1373958333,2009-07-09,03:17:51
40.069225,116.354448,0,92,40003.1374189815,2009-07-09,03:17:53
40.069211,116.354475,0,92,40003.1374768519,2009-07-09,03:17:58
40.069207,116.354489,0,92,40003.1375347222,2009-07-09,03:18:03
40.069205,116.354496,0,92,40003.1375925926,2009-07-09,03:18:08
40.069205,116.354496,0,92,40003.1376273148,2009-07-09,03:18:11
40.069205,116.354492,0,92,40003.137650463,2009-07-09,03:18:13
40.069207,116.354477,0,92,40003.1377083333,2009-07-09,03:18:18
40.069205,116.354451,0,92,40003.1377662037,2009-07-09,03:18:23
40.069153,116.354274,0,89,40003.1378240741,2009-07-09,03:18:28
40.069164,116.353488,0,62,40003.1378819444,2009-07-09,03:18:33
40.069158,116.352626,0,50,40003.1379398148,2009-07-09,03:18:38
40.069157,116.351542,0,42,40003.1379976852,2009-07-09,03:18:43
40.069173,116.350352,0,50,40003.1380555556,2009-07-09,03:18:48
40.069206,116.349247,0,58,40003.1381134259,2009-07-09,03:18:53
40.069209,116.34817,0,66,40003.1381712963,2009-07-09,03:18:58
40.069319,116.347131,0,75,40003.1382291667,2009-07-09,03:19:03
40.06944,116.346147,0,86,40003.138287037,2009-07-09,03:19:08
40.06951,116.345102,0,88,40003.1383449074,2009-07-09,03:19:13
40.069544,116.344111,0,111,40003.1384027778,2009-07-09,03:19:18
40.069558,116.343215,0,116,40003.1384606481,2009-07-09,03:19:23
40.069563,116.342292,0,119,40003.1385185185,2009-07-09,03:19:28
40.069516,116.341353,0,114,40003.1385763889,2009-07-09,03:19:33
40.069379,116.340386,0,117,40003.1386342593,2009-07-09,03:19:38
40.069298,116.339399,0,116,40003.1386921296,2009-07-09,03:19:43
40.069298,116.338373,0,121,40003.13875,2009-07-09,03:19:48
40.069335,116.33737,0,129,40003.1388078704,2009-07-09,03:19:53
40.069344,116.336363,0,137,40003.1388657407,2009-07-09,03:19:58
40.06935,116.335374,0,138,40003.1389236111,2009-07-09,03:20:03
40.069378,116.334363,0,136,40003.1389814815,2009-07-09,03:20:08
40.069488,116.333371,0,139,40003.1390393519,2009-07-09,03:20:13
40.06952,116.332444,0,136,40003.1390972222,2009-07-09,03:20:18
40.069528,116.331663,0,133,40003.1391550926,2009-07-09,03:20:23
40.069554,116.331055,0,135,40003.139212963,2009-07-09,03:20:28
40.06956,116.330586,0,138,40003.1392708333,2009-07-09,03:20:33
40.069571,116.330297,0,138,40003.1393287037,2009-07-09,03:20:38
40.069592,116.330117,0,140,40003.1393865741,2009-07-09,03:20:43
40.069602,116.32996,0,136,40003.1394444444,2009-07-09,03:20:48
40.069607,116.329918,0,128,40003.1395023148,2009-07-09,03:20:53
40.069606,116.329914,0,128,40003.1395601852,2009-07-09,03:20:58
40.069598,116.329906,0,128,40003.1396180556,2009-07-09,03:21:03
40.069598,116.329906,0,128,40003.1396527778,2009-07-09,03:21:06
40.069597,116.329899,0,128,40003.1396759259,2009-07-09,03:21:08
40.069596,116.329887,0,129,40003.1397337963,2009-07-09,03:21:13
40.069595,116.329885,0,129,40003.1397916667,2009-07-09,03:21:18
40.069595,116.329885,0,129,40003.1398263889,2009-07-09,03:21:21
40.069596,116.329877,0,129,40003.139849537,2009-07-09,03:21:23
40.069597,116.32986,0,129,40003.1399074074,2009-07-09,03:21:28
40.06963,116.329747,0,124,40003.1399652778,2009-07-09,03:21:33
40.06972,116.329478,0,116,40003.1400231481,2009-07-09,03:21:38
40.069785,116.328666,0,112,40003.1400810185,2009-07-09,03:21:43
40.069731,116.327341,0,114,40003.1401388889,2009-07-09,03:21:48
40.069577,116.326038,0,103,40003.1401967593,2009-07-09,03:21:53
40.069451,116.324886,0,91,40003.1402546296,2009-07-09,03:21:58
40.069476,116.32379,0,106,40003.1403125,2009-07-09,03:22:03
40.069455,116.322748,0,109,40003.1403703704,2009-07-09,03:22:08
40.069436,116.321745,0,105,40003.1404282407,2009-07-09,03:22:13
40.069443,116.320729,0,102,40003.1404861111,2009-07-09,03:22:18
40.069451,116.31968,0,101,40003.1405439815,2009-07-09,03:22:23
40.069458,116.318627,0,100,40003.1406018519,2009-07-09,03:22:28
40.069481,116.317598,0,95,40003.1406597222,2009-07-09,03:22:33
40.069488,116.316558,0,90,40003.1407175926,2009-07-09,03:22:38
40.069492,116.315631,0,93,40003.140775463,2009-07-09,03:22:43
40.069529,116.314883,0,91,40003.1408333333,2009-07-09,03:22:48
40.069547,116.3143,0,95,40003.1408912037,2009-07-09,03:22:53
40.069539,116.313888,0,97,40003.1409490741,2009-07-09,03:22:58
40.069514,116.313616,0,103,40003.1410069444,2009-07-09,03:23:03
40.069518,116.313449,0,110,40003.1410648148,2009-07-09,03:23:08
40.069486,116.313339,0,117,40003.1411226852,2009-07-09,03:23:13
40.069492,116.313267,0,129,40003.1411805556,2009-07-09,03:23:18
40.069494,116.313243,0,138,40003.1412384259,2009-07-09,03:23:23
40.069494,116.313242,0,142,40003.1412962963,2009-07-09,03:23:28
40.069495,116.31324,0,143,40003.1413310185,2009-07-09,03:23:31
40.069495,116.31324,0,143,40003.1413657407,2009-07-09,03:23:34
40.069495,116.313236,0,143,40003.1413888889,2009-07-09,03:23:36
40.069495,116.313245,0,143,40003.1414467593,2009-07-09,03:23:41
40.069495,116.313254,0,143,40003.1414930556,2009-07-09,03:23:45
40.069495,116.313254,0,143,40003.1415046296,2009-07-09,03:23:46
40.069495,116.313262,0,143,40003.1415277778,2009-07-09,03:23:48
40.069495,116.313272,0,143,40003.1415740741,2009-07-09,03:23:52
40.069495,116.313272,0,143,40003.1415856481,2009-07-09,03:23:53
40.069496,116.313274,0,144,40003.1416087963,2009-07-09,03:23:55
40.069498,116.313256,0,144,40003.1416550926,2009-07-09,03:23:59
40.06951,116.313196,0,144,40003.1416898148,2009-07-09,03:24:02
40.069515,116.313071,0,143,40003.1417361111,2009-07-09,03:24:06
40.069515,116.312755,0,148,40003.1417708333,2009-07-09,03:24:09
40.069507,116.31213,0,157,40003.1418171296,2009-07-09,03:24:13
40.069521,116.311563,0,163,40003.1418518518,2009-07-09,03:24:16
40.069576,116.310658,0,159,40003.1418981481,2009-07-09,03:24:20
40.069595,116.310002,0,165,40003.1419328704,2009-07-09,03:24:23
40.069603,116.309118,0,170,40003.1419791667,2009-07-09,03:24:27
40.069608,116.308446,0,171,40003.1420138889,2009-07-09,03:24:30
40.069616,116.30756,0,171,40003.1420601852,2009-07-09,03:24:34
40.069618,116.306912,0,169,40003.1420949074,2009-07-09,03:24:37
40.069644,116.306011,0,158,40003.1421412037,2009-07-09,03:24:41
40.069734,116.305394,0,158,40003.1421759259,2009-07-09,03:24:44
40.069959,116.304583,0,153,40003.1422222222,2009-07-09,03:24:48
40.070178,116.304023,0,147,40003.1422569444,2009-07-09,03:24:51
40.070485,116.303288,0,147,40003.1423032407,2009-07-09,03:24:55
40.070687,116.302747,0,149,40003.142337963,2009-07-09,03:24:58
40.070871,116.301953,0,139,40003.1423842593,2009-07-09,03:25:02
40.070939,116.30135,0,137,40003.1424189815,2009-07-09,03:25:05
40.070928,116.300545,0,131,40003.1424652778,2009-07-09,03:25:09
40.070831,116.299729,0,129,40003.1425115741,2009-07-09,03:25:13
40.070702,116.29913,0,128,40003.1425462963,2009-07-09,03:25:16
40.070499,116.298349,0,126,40003.1425925926,2009-07-09,03:25:20
40.070197,116.297356,0,125,40003.142650463,2009-07-09,03:25:25
40.061928,116.294098,0,130,40003.1433449074,2009-07-09,03:26:25
40.061414,116.294551,0,62,40003.1434027778,2009-07-09,03:26:30
40.060715,116.295263,0,145,40003.1434606481,2009-07-09,03:26:35
40.059992,116.295686,0,100,40003.1435185185,2009-07-09,03:26:40
40.05925,116.29609,0,125,40003.1435763889,2009-07-09,03:26:45
40.05855,116.296471,0,123,40003.1436342593,2009-07-09,03:26:50
40.057794,116.296901,0,105,40003.1436921296,2009-07-09,03:26:55
40.057037,116.297337,0,112,40003.14375,2009-07-09,03:27:00
40.056298,116.297736,0,111,40003.1438078704,2009-07-09,03:27:05
40.055555,116.298145,0,99,40003.1438657407,2009-07-09,03:27:10
40.054813,116.298538,0,95,40003.1439236111,2009-07-09,03:27:15
40.054062,116.298948,0,107,40003.1439814815,2009-07-09,03:27:20
40.053327,116.299347,0,99,40003.1440393519,2009-07-09,03:27:25
40.052613,116.299727,0,103,40003.1440972222,2009-07-09,03:27:30
40.051964,116.300084,0,105,40003.1441550926,2009-07-09,03:27:35
40.051421,116.300357,0,116,40003.144212963,2009-07-09,03:27:40
40.050982,116.300596,0,122,40003.1442708333,2009-07-09,03:27:45
40.050696,116.300771,0,127,40003.1443287037,2009-07-09,03:27:50
40.050486,116.300895,0,129,40003.1443865741,2009-07-09,03:27:55
40.05035,116.300958,0,127,40003.1444444444,2009-07-09,03:28:00
40.050314,116.300965,0,129,40003.1445023148,2009-07-09,03:28:05
40.050293,116.300986,0,132,40003.1445601852,2009-07-09,03:28:10
40.050282,116.301012,0,133,40003.1446180556,2009-07-09,03:28:15
40.050296,116.301046,0,134,40003.1446759259,2009-07-09,03:28:20
40.050256,116.301084,0,137,40003.1447337963,2009-07-09,03:28:25
40.050206,116.301147,0,137,40003.1447916667,2009-07-09,03:28:30
40.050186,116.301189,0,137,40003.144849537,2009-07-09,03:28:35
40.050186,116.301189,0,137,40003.1448842593,2009-07-09,03:28:38
40.050183,116.301186,0,138,40003.1449074074,2009-07-09,03:28:40
40.050117,116.301175,0,139,40003.1449652778,2009-07-09,03:28:45
40.049986,116.301215,0,141,40003.1450231481,2009-07-09,03:28:50
40.049518,116.301393,0,139,40003.1450810185,2009-07-09,03:28:55
40.048947,116.301709,0,138,40003.1451388889,2009-07-09,03:29:00
40.048288,116.302108,0,136,40003.1451967593,2009-07-09,03:29:05
40.047494,116.302668,0,135,40003.1452546296,2009-07-09,03:29:10
40.046752,116.303243,0,140,40003.1453125,2009-07-09,03:29:15
40.046037,116.303808,0,143,40003.1453703704,2009-07-09,03:29:20
40.045341,116.304348,0,141,40003.1454282407,2009-07-09,03:29:25
40.044675,116.304878,0,136,40003.1454861111,2009-07-09,03:29:30
40.04401,116.305405,0,132,40003.1455439815,2009-07-09,03:29:35
40.043377,116.305895,0,133,40003.1456018519,2009-07-09,03:29:40
40.042791,116.306349,0,134,40003.1456597222,2009-07-09,03:29:45
40.04218,116.306733,0,135,40003.1457175926,2009-07-09,03:29:50
40.041531,116.307112,0,139,40003.145775463,2009-07-09,03:29:55
40.040844,116.307493,0,137,40003.1458333333,2009-07-09,03:30:00
40.040108,116.307901,0,147,40003.1458912037,2009-07-09,03:30:05
40.039428,116.308381,0,154,40003.1459490741,2009-07-09,03:30:10
40.03885,116.308987,0,159,40003.1460069444,2009-07-09,03:30:15
40.038245,116.30968,0,159,40003.1460648148,2009-07-09,03:30:20
40.037643,116.31039,0,160,40003.1461226852,2009-07-09,03:30:25
40.037071,116.31099,0,158,40003.1461805556,2009-07-09,03:30:30
40.036506,116.311478,0,155,40003.1462384259,2009-07-09,03:30:35
40.035955,116.311912,0,153,40003.1462962963,2009-07-09,03:30:40
40.035361,116.31233,0,154,40003.1463541667,2009-07-09,03:30:45
40.034773,116.312715,0,153,40003.146412037,2009-07-09,03:30:50
40.034173,116.313055,0,155,40003.1464699074,2009-07-09,03:30:55
40.033573,116.313326,0,141,40003.1465277778,2009-07-09,03:31:00
40.033042,116.313565,0,143,40003.1465856481,2009-07-09,03:31:05
40.032573,116.313745,0,145,40003.1466435185,2009-07-09,03:31:10
40.032226,116.31387,0,144,40003.1467013889,2009-07-09,03:31:15
40.031969,116.313944,0,143,40003.1467592593,2009-07-09,03:31:20
40.031793,116.313982,0,143,40003.1468171296,2009-07-09,03:31:25
40.031702,116.314023,0,143,40003.146875,2009-07-09,03:31:30
40.031652,116.314043,0,143,40003.1469328704,2009-07-09,03:31:35
40.031637,116.314034,0,143,40003.1469907407,2009-07-09,03:31:40
40.031636,116.314026,0,144,40003.1470486111,2009-07-09,03:31:45
40.031636,116.314021,0,144,40003.1471064815,2009-07-09,03:31:50
40.031636,116.314021,0,144,40003.1471412037,2009-07-09,03:31:53
40.031637,116.314015,0,144,40003.1471643519,2009-07-09,03:31:55
40.031638,116.314024,0,144,40003.1472222222,2009-07-09,03:32:00
40.031638,116.31405,0,144,40003.1472800926,2009-07-09,03:32:05
40.031635,116.314094,0,144,40003.147337963,2009-07-09,03:32:10
40.03163,116.314123,0,145,40003.1473958333,2009-07-09,03:32:15
40.031568,116.314144,0,146,40003.1474537037,2009-07-09,03:32:20
40.031244,116.314245,0,151,40003.1475115741,2009-07-09,03:32:25
40.030617,116.3146,0,150,40003.1475694444,2009-07-09,03:32:30
40.029951,116.314937,0,146,40003.1476273148,2009-07-09,03:32:35
40.029257,116.315218,0,141,40003.1476851852,2009-07-09,03:32:40
40.028508,116.315496,0,138,40003.1477430556,2009-07-09,03:32:45
40.027774,116.315736,0,137,40003.1478009259,2009-07-09,03:32:50
40.027028,116.315993,0,136,40003.1478587963,2009-07-09,03:32:55
40.026248,116.316275,0,135,40003.1479166667,2009-07-09,03:33:00
40.025448,116.316574,0,134,40003.147974537,2009-07-09,03:33:05
40.024637,116.316902,0,132,40003.1480324074,2009-07-09,03:33:10
40.023814,116.317182,0,128,40003.1480902778,2009-07-09,03:33:15
40.02303,116.317499,0,122,40003.1481481481,2009-07-09,03:33:20
40.022262,116.317843,0,119,40003.1482060185,2009-07-09,03:33:25
40.021473,116.318176,0,118,40003.1482638889,2009-07-09,03:33:30
40.020683,116.318512,0,118,40003.1483217593,2009-07-09,03:33:35
40.019907,116.318798,0,126,40003.1483796296,2009-07-09,03:33:40
40.019156,116.319067,0,129,40003.1484375,2009-07-09,03:33:45
40.018473,116.319361,0,125,40003.1484953704,2009-07-09,03:33:50
40.017802,116.319694,0,123,40003.1485532407,2009-07-09,03:33:55
40.017073,116.32019,0,118,40003.1486111111,2009-07-09,03:34:00
40.016435,116.320869,0,114,40003.1486689815,2009-07-09,03:34:05
40.015772,116.321586,0,111,40003.1487268518,2009-07-09,03:34:10
40.015141,116.322308,0,108,40003.1487847222,2009-07-09,03:34:15
40.014495,116.323021,0,106,40003.1488425926,2009-07-09,03:34:20
40.013871,116.323718,0,103,40003.148900463,2009-07-09,03:34:25
40.013236,116.324402,0,101,40003.1489583333,2009-07-09,03:34:30
40.012638,116.325107,0,95,40003.1490162037,2009-07-09,03:34:35
40.012055,116.325772,0,89,40003.1490740741,2009-07-09,03:34:40
40.011468,116.326422,0,83,40003.1491319444,2009-07-09,03:34:45
40.010897,116.327072,0,81,40003.1491898148,2009-07-09,03:34:50
40.01033,116.327739,0,81,40003.1492476852,2009-07-09,03:34:55
40.009722,116.328415,0,80,40003.1493055556,2009-07-09,03:35:00
40.009137,116.329109,0,78,40003.1493634259,2009-07-09,03:35:05
40.008546,116.329782,0,75,40003.1494212963,2009-07-09,03:35:10
40.007858,116.330318,0,74,40003.1494791667,2009-07-09,03:35:15
40.007095,116.330718,0,79,40003.149537037,2009-07-09,03:35:20
40.006335,116.331001,0,91,40003.1495949074,2009-07-09,03:35:25
40.005544,116.331172,0,100,40003.1496527778,2009-07-09,03:35:30
40.004753,116.331183,0,107,40003.1497106481,2009-07-09,03:35:35
40.003962,116.331181,0,114,40003.1497685185,2009-07-09,03:35:40
40.003168,116.331191,0,117,40003.1498263889,2009-07-09,03:35:45
40.00242,116.331219,0,120,40003.1498842593,2009-07-09,03:35:50
40.001717,116.331238,0,124,40003.1499421296,2009-07-09,03:35:55
40.001082,116.331254,0,127,40003.15,2009-07-09,03:36:00
40.000432,116.331269,0,132,40003.1500578704,2009-07-09,03:36:05
39.999652,116.331321,0,132,40003.1501157407,2009-07-09,03:36:10
39.998812,116.331356,0,137,40003.1501736111,2009-07-09,03:36:15
39.997999,116.331399,0,141,40003.1502314815,2009-07-09,03:36:20
39.997221,116.331427,0,150,40003.1502893518,2009-07-09,03:36:25
39.996435,116.331468,0,155,40003.1503472222,2009-07-09,03:36:30
39.995644,116.331485,0,155,40003.1504050926,2009-07-09,03:36:35
39.994865,116.331521,0,150,40003.150462963,2009-07-09,03:36:40
39.994081,116.331573,0,146,40003.1505208333,2009-07-09,03:36:45
39.993352,116.331587,0,148,40003.1505787037,2009-07-09,03:36:50
39.992771,116.331624,0,148,40003.1506365741,2009-07-09,03:36:55
39.992317,116.331625,0,151,40003.1506944444,2009-07-09,03:37:00
39.99195,116.331619,0,152,40003.1507523148,2009-07-09,03:37:05
39.991664,116.33161,0,154,40003.1508101852,2009-07-09,03:37:10
39.991491,116.331614,0,152,40003.1508680556,2009-07-09,03:37:15
39.991408,116.331586,0,157,40003.1509259259,2009-07-09,03:37:20
39.991416,116.331611,0,154,40003.1509837963,2009-07-09,03:37:25
39.991418,116.331617,0,155,40003.1510416667,2009-07-09,03:37:30
39.991418,116.331617,0,155,40003.1510763889,2009-07-09,03:37:33
39.991419,116.331621,0,155,40003.151099537,2009-07-09,03:37:35
39.99142,116.331631,0,155,40003.1511574074,2009-07-09,03:37:40
39.991421,116.331646,0,154,40003.1512152778,2009-07-09,03:37:45
39.991421,116.331657,0,154,40003.1512731481,2009-07-09,03:37:50
39.991422,116.331654,0,154,40003.1513310185,2009-07-09,03:37:55
39.991422,116.33165,0,154,40003.1513888889,2009-07-09,03:38:00
39.991422,116.33165,0,154,40003.1514236111,2009-07-09,03:38:03
39.991422,116.331656,0,154,40003.1514467593,2009-07-09,03:38:05
39.99142,116.331671,0,154,40003.1515046296,2009-07-09,03:38:10
39.99142,116.331671,0,154,40003.1515393518,2009-07-09,03:38:13
39.991418,116.331679,0,154,40003.1515625,2009-07-09,03:38:15
39.991283,116.331697,0,156,40003.1516203704,2009-07-09,03:38:20
39.990619,116.331707,0,164,40003.1516782407,2009-07-09,03:38:25
39.989958,116.331787,0,170,40003.1517361111,2009-07-09,03:38:30
39.989367,116.331729,0,183,40003.1517939815,2009-07-09,03:38:35
39.988706,116.331729,0,194,40003.1518518519,2009-07-09,03:38:40
39.988004,116.331714,0,212,40003.1519097222,2009-07-09,03:38:45
39.987146,116.331793,0,220,40003.1519675926,2009-07-09,03:38:50
39.986334,116.331835,0,223,40003.152025463,2009-07-09,03:38:55
39.985539,116.331954,0,221,40003.1520833333,2009-07-09,03:39:00
39.984747,116.332127,0,213,40003.1521412037,2009-07-09,03:39:05
39.984003,116.332234,0,199,40003.1521990741,2009-07-09,03:39:10
39.983256,116.332354,0,185,40003.1522569444,2009-07-09,03:39:15
39.982513,116.332472,0,168,40003.1523148148,2009-07-09,03:39:20
39.981743,116.332619,0,157,40003.1523726852,2009-07-09,03:39:25
39.980962,116.332732,0,145,40003.1524305556,2009-07-09,03:39:30
39.980167,116.332868,0,134,40003.1524884259,2009-07-09,03:39:35
39.979362,116.332987,0,124,40003.1525462963,2009-07-09,03:39:40
39.978554,116.333143,0,115,40003.1526041667,2009-07-09,03:39:45
39.977769,116.333285,0,113,40003.152662037,2009-07-09,03:39:50
39.977105,116.333429,0,115,40003.1527199074,2009-07-09,03:39:55
39.976596,116.333524,0,113,40003.1527777778,2009-07-09,03:40:00
39.976191,116.333578,0,109,40003.1528356481,2009-07-09,03:40:05
39.975908,116.333654,0,102,40003.1528935185,2009-07-09,03:40:10
39.975721,116.33369,0,98,40003.1529513889,2009-07-09,03:40:15
39.97567,116.333699,0,101,40003.1530092593,2009-07-09,03:40:20
39.97555,116.333731,0,105,40003.1530671296,2009-07-09,03:40:25
39.975496,116.333727,0,105,40003.153125,2009-07-09,03:40:30
39.9755,116.33373,0,107,40003.1531828704,2009-07-09,03:40:35
39.9755,116.33373,0,107,40003.1532175926,2009-07-09,03:40:38
39.975498,116.333731,0,109,40003.1532407407,2009-07-09,03:40:40
39.975495,116.333719,0,109,40003.153287037,2009-07-09,03:40:44
39.975485,116.333709,0,109,40003.1533449074,2009-07-09,03:40:49
39.975482,116.333698,0,109,40003.1534027778,2009-07-09,03:40:54
39.975481,116.333692,0,108,40003.1534606481,2009-07-09,03:40:59
39.975481,116.333694,0,108,40003.1534722222,2009-07-09,03:41:00
39.975481,116.333694,0,108,40003.1535069444,2009-07-09,03:41:03
39.97548,116.3337,0,108,40003.1535300926,2009-07-09,03:41:05
39.97547,116.333702,0,108,40003.153587963,2009-07-09,03:41:10
39.975468,116.333713,0,108,40003.1536458333,2009-07-09,03:41:15
39.975469,116.333712,0,108,40003.1537037037,2009-07-09,03:41:20
39.975469,116.333712,0,108,40003.1537384259,2009-07-09,03:41:23
39.975464,116.333714,0,109,40003.1537615741,2009-07-09,03:41:25
39.975461,116.333726,0,109,40003.1538194444,2009-07-09,03:41:30
39.975456,116.333737,0,109,40003.1538773148,2009-07-09,03:41:35
39.975452,116.333734,0,109,40003.1539351852,2009-07-09,03:41:40
39.975449,116.333729,0,109,40003.1539930556,2009-07-09,03:41:45
39.975449,116.333732,0,108,40003.1540509259,2009-07-09,03:41:50
39.975448,116.33374,0,108,40003.1541087963,2009-07-09,03:41:55
39.975448,116.33374,0,108,40003.1541435185,2009-07-09,03:41:58
39.975447,116.333739,0,108,40003.1541666667,2009-07-09,03:42:00
39.975444,116.333728,0,109,40003.154224537,2009-07-09,03:42:05
39.975443,116.333713,0,109,40003.1542824074,2009-07-09,03:42:10
39.975443,116.333711,0,109,40003.1543402778,2009-07-09,03:42:15
39.975443,116.333711,0,109,40003.154375,2009-07-09,03:42:18
39.975442,116.333709,0,109,40003.1543981481,2009-07-09,03:42:20
39.975441,116.333689,0,109,40003.1544560185,2009-07-09,03:42:25
39.975441,116.333647,0,109,40003.1545138889,2009-07-09,03:42:30
39.975436,116.333592,0,109,40003.1545717593,2009-07-09,03:42:35
39.975357,116.333525,0,109,40003.1546296296,2009-07-09,03:42:40
39.975259,116.333499,0,110,40003.1546875,2009-07-09,03:42:45
39.97522,116.333507,0,111,40003.1547453704,2009-07-09,03:42:50
39.975216,116.333507,0,111,40003.1548032407,2009-07-09,03:42:55
39.975216,116.333507,0,111,40003.154837963,2009-07-09,03:42:58
39.975211,116.333511,0,111,40003.1548611111,2009-07-09,03:43:00
39.975165,116.333527,0,113,40003.1549189815,2009-07-09,03:43:05
39.974963,116.333536,0,101,40003.1549768519,2009-07-09,03:43:10
39.974931,116.333543,0,103,40003.1550347222,2009-07-09,03:43:15
39.974931,116.333543,0,103,40003.1550694444,2009-07-09,03:43:18
39.97493,116.33355,0,103,40003.1550925926,2009-07-09,03:43:20
39.974938,116.333611,0,113,40003.155150463,2009-07-09,03:43:25
39.974937,116.333666,0,121,40003.1552083333,2009-07-09,03:43:30
39.974903,116.333683,0,125,40003.1552662037,2009-07-09,03:43:35
39.974884,116.333628,0,125,40003.1553240741,2009-07-09,03:43:40
39.97486,116.333534,0,132,40003.1553819444,2009-07-09,03:43:45
39.97485,116.333499,0,131,40003.1554398148,2009-07-09,03:43:50
39.974855,116.333451,0,136,40003.1554976852,2009-07-09,03:43:55
39.974862,116.333425,0,136,40003.1555555556,2009-07-09,03:44:00
39.974861,116.333406,0,136,40003.1556134259,2009-07-09,03:44:05
39.974861,116.333394,0,137,40003.1556712963,2009-07-09,03:44:10
39.974853,116.333357,0,139,40003.1557291667,2009-07-09,03:44:15
39.974868,116.333273,0,142,40003.155787037,2009-07-09,03:44:20
39.974843,116.333189,0,141,40003.1558449074,2009-07-09,03:44:25
39.974825,116.333126,0,144,40003.1559027778,2009-07-09,03:44:30
39.974844,116.333085,0,148,40003.1559606481,2009-07-09,03:44:35
39.974861,116.333054,0,152,40003.1560185185,2009-07-09,03:44:40
39.97488,116.332991,0,154,40003.1560763889,2009-07-09,03:44:45
39.97488,116.332991,0,154,40003.1561111111,2009-07-09,03:44:48
39.974887,116.332997,0,159,40003.1561342593,2009-07-09,03:44:50
39.974881,116.332959,0,163,40003.1561921296,2009-07-09,03:44:55
39.974865,116.332851,0,165,40003.15625,2009-07-09,03:45:00
39.974859,116.332797,0,166,40003.1563078704,2009-07-09,03:45:05
39.974867,116.332727,0,165,40003.1563657407,2009-07-09,03:45:10
39.974886,116.332665,0,167,40003.1564236111,2009-07-09,03:45:15
39.974887,116.33257,0,167,40003.1564814815,2009-07-09,03:45:20
39.974881,116.332513,0,168,40003.1565393518,2009-07-09,03:45:25
39.974861,116.332441,0,169,40003.1565972222,2009-07-09,03:45:30
39.974842,116.332392,0,171,40003.1566550926,2009-07-09,03:45:35
39.97481,116.332352,0,172,40003.156712963,2009-07-09,03:45:40
39.974796,116.332163,0,170,40003.1567708333,2009-07-09,03:45:45
39.974791,116.332117,0,169,40003.1568287037,2009-07-09,03:45:50
39.974793,116.332104,0,172,40003.1568865741,2009-07-09,03:45:55
39.974747,116.332079,0,174,40003.1569444444,2009-07-09,03:46:00
39.974706,116.332076,0,177,40003.1570023148,2009-07-09,03:46:05
39.97461,116.332009,0,182,40003.1570601852,2009-07-09,03:46:10
39.974518,116.332002,0,184,40003.1571180556,2009-07-09,03:46:15
39.974471,116.332003,0,187,40003.1571759259,2009-07-09,03:46:20
39.974464,116.331989,0,189,40003.1572337963,2009-07-09,03:46:25
39.974403,116.331973,0,187,40003.1572916667,2009-07-09,03:46:30
39.974345,116.33199,0,185,40003.157349537,2009-07-09,03:46:35
39.974286,116.332015,0,183,40003.1574074074,2009-07-09,03:46:40
39.974262,116.33202,0,184,40003.1574652778,2009-07-09,03:46:45
39.974231,116.332057,0,180,40003.1575231481,2009-07-09,03:46:50
39.974217,116.332078,0,178,40003.1575810185,2009-07-09,03:46:55
39.974216,116.332086,0,178,40003.1576388889,2009-07-09,03:47:00
39.974216,116.332086,0,178,40003.1576736111,2009-07-09,03:47:03
39.974216,116.332093,0,178,40003.1576967593,2009-07-09,03:47:05
39.974227,116.33207,0,176,40003.1577546296,2009-07-09,03:47:10
39.974203,116.332066,0,176,40003.1578125,2009-07-09,03:47:15
39.974205,116.332044,0,169,40003.1578703704,2009-07-09,03:47:20
39.974194,116.332069,0,169,40003.1579282407,2009-07-09,03:47:25
39.974189,116.332059,0,170,40003.1579861111,2009-07-09,03:47:30
39.974145,116.332036,0,172,40003.1580439815,2009-07-09,03:47:35
39.974113,116.33202,0,175,40003.1581018518,2009-07-09,03:47:40
39.9741,116.331961,0,177,40003.1581597222,2009-07-09,03:47:45
39.974084,116.331885,0,173,40003.1582175926,2009-07-09,03:47:50
39.974069,116.331849,0,172,40003.158275463,2009-07-09,03:47:55
39.974082,116.331771,0,173,40003.1583333333,2009-07-09,03:48:00
39.974073,116.331757,0,173,40003.1583912037,2009-07-09,03:48:05
39.974073,116.331757,0,173,40003.1584259259,2009-07-09,03:48:08
39.974075,116.331749,0,175,40003.1584490741,2009-07-09,03:48:10
39.97407,116.331733,0,175,40003.1585069444,2009-07-09,03:48:15
39.974053,116.331759,0,177,40003.1585648148,2009-07-09,03:48:20
39.974025,116.331808,0,177,40003.1586226852,2009-07-09,03:48:25
39.974024,116.331818,0,177,40003.1586805556,2009-07-09,03:48:30
39.97398,116.331912,0,178,40003.1587384259,2009-07-09,03:48:35
39.973955,116.332008,0,179,40003.1587962963,2009-07-09,03:48:40
39.973966,116.332098,0,179,40003.1588541667,2009-07-09,03:48:45
39.974003,116.332138,0,180,40003.158912037,2009-07-09,03:48:50
39.974026,116.332113,0,180,40003.1589699074,2009-07-09,03:48:55
39.974028,116.332098,0,180,40003.1590277778,2009-07-09,03:49:00
39.974028,116.332098,0,180,40003.1590625,2009-07-09,03:49:03
39.974029,116.332098,0,180,40003.1590856481,2009-07-09,03:49:05
39.974031,116.332107,0,180,40003.1591435185,2009-07-09,03:49:10
39.974075,116.332127,0,179,40003.1592013889,2009-07-09,03:49:15
39.974076,116.332136,0,179,40003.1592592593,2009-07-09,03:49:20
39.974077,116.332143,0,179,40003.1593171296,2009-07-09,03:49:25
39.974078,116.332143,0,179,40003.159375,2009-07-09,03:49:30
39.974078,116.332143,0,179,40003.1594097222,2009-07-09,03:49:33
39.974079,116.332136,0,179,40003.1594328704,2009-07-09,03:49:35
39.974099,116.332125,0,179,40003.1594907407,2009-07-09,03:49:40
39.974149,116.332108,0,179,40003.1595486111,2009-07-09,03:49:45
39.974198,116.332087,0,180,40003.1596064815,2009-07-09,03:49:50
39.974195,116.332062,0,180,40003.1596643519,2009-07-09,03:49:55
39.974226,116.332075,0,180,40003.1597222222,2009-07-09,03:50:00
39.97424,116.332069,0,179,40003.1597800926,2009-07-09,03:50:05
39.974239,116.332063,0,179,40003.159837963,2009-07-09,03:50:10
39.974237,116.332064,0,179,40003.1598958333,2009-07-09,03:50:15
39.974237,116.332064,0,179,40003.1599305556,2009-07-09,03:50:18
39.974236,116.332062,0,179,40003.1599537037,2009-07-09,03:50:20
39.974232,116.332051,0,179,40003.1600115741,2009-07-09,03:50:25
39.974221,116.332007,0,179,40003.1600694444,2009-07-09,03:50:30
39.974238,116.331979,0,179,40003.1601273148,2009-07-09,03:50:35
39.974182,116.331973,0,179,40003.1601851852,2009-07-09,03:50:40
39.974163,116.331976,0,179,40003.1602430556,2009-07-09,03:50:45
39.974162,116.331947,0,179,40003.1603009259,2009-07-09,03:50:50
39.974139,116.331959,0,179,40003.1603587963,2009-07-09,03:50:55
39.97413,116.331991,0,178,40003.1604166667,2009-07-09,03:51:00
39.974129,116.332002,0,178,40003.160474537,2009-07-09,03:51:05
39.97414,116.332022,0,178,40003.1605324074,2009-07-09,03:51:10
39.974151,116.332029,0,178,40003.1605902778,2009-07-09,03:51:15
39.974148,116.332072,0,178,40003.1606481481,2009-07-09,03:51:20
39.974114,116.332146,0,177,40003.1607060185,2009-07-09,03:51:25
39.974046,116.332184,0,177,40003.1607638889,2009-07-09,03:51:30
39.973998,116.332247,0,177,40003.1608217593,2009-07-09,03:51:35
39.973999,116.332281,0,177,40003.1608796296,2009-07-09,03:51:40
39.974001,116.332277,0,177,40003.1609375,2009-07-09,03:51:45
39.974001,116.33227,0,177,40003.1609953704,2009-07-09,03:51:50
39.974,116.332267,0,177,40003.1610532407,2009-07-09,03:51:55
39.974,116.332267,0,177,40003.161087963,2009-07-09,03:51:58
39.973998,116.332273,0,177,40003.1611111111,2009-07-09,03:52:00
39.973996,116.332289,0,177,40003.1611689815,2009-07-09,03:52:05
39.973975,116.332353,0,177,40003.1612268519,2009-07-09,03:52:10
39.973899,116.33241,0,177,40003.1612847222,2009-07-09,03:52:15
39.973817,116.332401,0,178,40003.1613425926,2009-07-09,03:52:20
39.973814,116.332392,0,178,40003.161400463,2009-07-09,03:52:25
39.973815,116.332318,0,178,40003.1614583333,2009-07-09,03:52:30
39.973816,116.332247,0,178,40003.1615162037,2009-07-09,03:52:35
39.973733,116.332227,0,178,40003.1615740741,2009-07-09,03:52:40
39.973694,116.332238,0,180,40003.1616319444,2009-07-09,03:52:45
39.973691,116.332247,0,180,40003.1616898148,2009-07-09,03:52:50
39.97361,116.332359,0,179,40003.1617476852,2009-07-09,03:52:55
39.973552,116.332517,0,179,40003.1618055556,2009-07-09,03:53:00
39.973579,116.332546,0,179,40003.1618634259,2009-07-09,03:53:05
39.973547,116.332551,0,179,40003.1619212963,2009-07-09,03:53:10
39.973487,116.332522,0,179,40003.1619791667,2009-07-09,03:53:15
39.973487,116.332522,0,179,40003.1620138889,2009-07-09,03:53:18
39.973488,116.332524,0,179,40003.162037037,2009-07-09,03:53:20
39.973489,116.332511,0,179,40003.1620949074,2009-07-09,03:53:25
39.973491,116.332496,0,179,40003.1621527778,2009-07-09,03:53:30
39.973546,116.332409,0,179,40003.1622106481,2009-07-09,03:53:35
39.973657,116.332269,0,179,40003.1622685185,2009-07-09,03:53:40
39.973672,116.33215,0,179,40003.1623263889,2009-07-09,03:53:45
39.973621,116.332013,0,179,40003.1623842593,2009-07-09,03:53:50
39.973693,116.331894,0,179,40003.1624421296,2009-07-09,03:53:55
39.973775,116.331875,0,179,40003.1625,2009-07-09,03:54:00
39.973844,116.3319,0,180,40003.1625578704,2009-07-09,03:54:05
39.974493,116.331735,0,172,40003.1629050926,2009-07-09,03:54:35
39.974475,116.331747,0,169,40003.162962963,2009-07-09,03:54:40
39.974475,116.331747,0,169,40003.1629976852,2009-07-09,03:54:43
39.974473,116.331748,0,169,40003.1630208333,2009-07-09,03:54:45
39.973878,116.332396,0,173,40003.1631944444,2009-07-09,03:55:00
39.973872,116.332282,0,184,40003.1632523148,2009-07-09,03:55:05
39.973883,116.332186,0,160,40003.1633101852,2009-07-09,03:55:10
39.973883,116.332164,0,160,40003.1633680556,2009-07-09,03:55:15
39.973882,116.332166,0,159,40003.1634259259,2009-07-09,03:55:20
39.973882,116.332166,0,159,40003.1634606481,2009-07-09,03:55:23
39.97388,116.332174,0,159,40003.1634837963,2009-07-09,03:55:25
39.973881,116.332164,0,159,40003.1635416667,2009-07-09,03:55:30
39.973876,116.332066,0,158,40003.163599537,2009-07-09,03:55:35
39.973992,116.331888,0,146,40003.1636574074,2009-07-09,03:55:40
39.974065,116.331776,0,140,40003.1637152778,2009-07-09,03:55:45
39.973981,116.331794,0,141,40003.1637731481,2009-07-09,03:55:50
39.973908,116.331919,0,140,40003.1638310185,2009-07-09,03:55:55
39.973877,116.332029,0,139,40003.1638888889,2009-07-09,03:56:00
39.973697,116.332145,0,139,40003.1639467593,2009-07-09,03:56:05
39.973393,116.332204,0,139,40003.1640046296,2009-07-09,03:56:10
39.973276,116.332249,0,140,40003.1640625,2009-07-09,03:56:15
39.973254,116.332245,0,140,40003.1641203704,2009-07-09,03:56:20
39.973226,116.332233,0,141,40003.1641782407,2009-07-09,03:56:25
39.973157,116.332247,0,141,40003.1642361111,2009-07-09,03:56:30
39.973115,116.332212,0,140,40003.1642939815,2009-07-09,03:56:35
39.973157,116.332245,0,139,40003.1643518518,2009-07-09,03:56:40
39.973157,116.332245,0,139,40003.1643865741,2009-07-09,03:56:43
39.973157,116.332249,0,139,40003.1644097222,2009-07-09,03:56:45
39.973689,116.33186,0,131,40003.1654513889,2009-07-09,03:58:15
39.974069,116.331926,0,106,40003.1655092593,2009-07-09,03:58:20
39.97374,116.332076,0,83,40003.1681712963,2009-07-09,04:02:10
39.974198,116.331875,0,137,40003.1682291667,2009-07-09,04:02:15
39.974327,116.331773,0,133,40003.168287037,2009-07-09,04:02:20
39.974253,116.331833,0,129,40003.1683449074,2009-07-09,04:02:25
39.973855,116.332043,0,130,40003.1684027778,2009-07-09,04:02:30
39.973698,116.332216,0,130,40003.1684606481,2009-07-09,04:02:35
39.973688,116.332308,0,136,40003.1685185185,2009-07-09,04:02:40
39.973759,116.332279,0,140,40003.1685763889,2009-07-09,04:02:45
39.973812,116.332302,0,142,40003.1686342593,2009-07-09,04:02:50
39.973654,116.332508,0,144,40003.1686921296,2009-07-09,04:02:55
39.973496,116.332553,0,146,40003.16875,2009-07-09,04:03:00
39.97356,116.332366,0,149,40003.1688078704,2009-07-09,04:03:05
39.973478,116.332476,0,154,40003.1688657407,2009-07-09,04:03:10
39.973322,116.332576,0,159,40003.1689236111,2009-07-09,04:03:15
39.973162,116.332691,0,162,40003.1689814815,2009-07-09,04:03:20
39.972899,116.332821,0,167,40003.1690393519,2009-07-09,04:03:25
39.972548,116.333024,0,173,40003.1690972222,2009-07-09,04:03:30
39.972276,116.333278,0,178,40003.1691550926,2009-07-09,04:03:35
39.972411,116.333229,0,183,40003.169212963,2009-07-09,04:03:40
39.972911,116.332947,0,186,40003.1692708333,2009-07-09,04:03:45
39.972884,116.332948,0,188,40003.1693287037,2009-07-09,04:03:50
39.973172,116.332808,0,202,40003.1693865741,2009-07-09,04:03:55
39.973183,116.332822,0,207,40003.1694444444,2009-07-09,04:04:00
39.973168,116.332818,0,211,40003.1695023148,2009-07-09,04:04:05
39.973159,116.332794,0,214,40003.1695601852,2009-07-09,04:04:10
39.973182,116.332766,0,217,40003.1696180556,2009-07-09,04:04:15
39.973192,116.332733,0,220,40003.1696759259,2009-07-09,04:04:20
39.973192,116.332733,0,220,40003.1697106481,2009-07-09,04:04:23
39.973193,116.332731,0,222,40003.1697337963,2009-07-09,04:04:25
39.973198,116.332722,0,222,40003.1697916667,2009-07-09,04:04:30
39.973203,116.332726,0,223,40003.169849537,2009-07-09,04:04:35
39.973203,116.332726,0,223,40003.1698842593,2009-07-09,04:04:38
39.973208,116.332725,0,224,40003.1699074074,2009-07-09,04:04:40
39.973244,116.332675,0,221,40003.1699652778,2009-07-09,04:04:45
39.973263,116.332695,0,219,40003.1700231481,2009-07-09,04:04:50
39.97326,116.332704,0,218,40003.1700810185,2009-07-09,04:04:55
39.973358,116.332627,0,221,40003.1701388889,2009-07-09,04:05:00
39.973598,116.3325,0,227,40003.1701967593,2009-07-09,04:05:05
39.973608,116.332498,0,226,40003.1702546296,2009-07-09,04:05:10
39.973592,116.332498,0,226,40003.1703125,2009-07-09,04:05:15
39.973763,116.332195,0,218,40003.1708333333,2009-07-09,04:06:00
39.973835,116.332153,0,217,40003.1708912037,2009-07-09,04:06:05
39.973819,116.332194,0,216,40003.1709490741,2009-07-09,04:06:10
39.973783,116.332264,0,223,40003.1710069444,2009-07-09,04:06:15
39.97381,116.332276,0,237,40003.1710648148,2009-07-09,04:06:20
39.973876,116.332249,0,236,40003.1711226852,2009-07-09,04:06:25
39.973899,116.332192,0,238,40003.1711805556,2009-07-09,04:06:30
39.973923,116.3322,0,245,40003.1712384259,2009-07-09,04:06:35
39.973939,116.332221,0,247,40003.1712962963,2009-07-09,04:06:40
39.973941,116.332267,0,235,40003.1713541667,2009-07-09,04:06:45
39.973976,116.332287,0,220,40003.171412037,2009-07-09,04:06:50
39.973925,116.332235,0,216,40003.1714699074,2009-07-09,04:06:55
39.973815,116.332201,0,219,40003.1715277778,2009-07-09,04:07:00
39.97375,116.332189,0,220,40003.1715856481,2009-07-09,04:07:05
39.97379,116.332152,0,218,40003.1716435185,2009-07-09,04:07:10
39.973796,116.332162,0,217,40003.1717013889,2009-07-09,04:07:15
39.973796,116.332162,0,217,40003.1717361111,2009-07-09,04:07:18
39.973795,116.332158,0,217,40003.1717592593,2009-07-09,04:07:20
39.974935,116.332223,0,571,40003.1730324074,2009-07-09,04:09:10
39.974269,116.332098,0,249,40003.1730902778,2009-07-09,04:09:15
39.974207,116.332099,0,254,40003.1731481481,2009-07-09,04:09:20
39.974231,116.332103,0,283,40003.1732060185,2009-07-09,04:09:25
39.974319,116.332069,0,319,40003.1732638889,2009-07-09,04:09:30
39.974307,116.332048,0,290,40003.1733217593,2009-07-09,04:09:35
39.974307,116.332048,0,290,40003.1733564815,2009-07-09,04:09:38
39.974307,116.332055,0,271,40003.1733796296,2009-07-09,04:09:40
39.974321,116.332072,0,273,40003.1734375,2009-07-09,04:09:45
39.974298,116.332068,0,276,40003.1734953704,2009-07-09,04:09:50
39.974236,116.332019,0,256,40003.1735532407,2009-07-09,04:09:55
39.974178,116.331972,0,237,40003.1736111111,2009-07-09,04:10:00
39.974163,116.332,0,230,40003.1736689815,2009-07-09,04:10:05
39.974146,116.332061,0,227,40003.1737268518,2009-07-09,04:10:10
39.974081,116.332159,0,221,40003.1737847222,2009-07-09,04:10:15
39.973881,116.332286,0,218,40003.1738425926,2009-07-09,04:10:20
39.973928,116.33196,0,314,40003.1774884259,2009-07-09,04:15:35
39.97399,116.331943,0,314,40003.1775462963,2009-07-09,04:15:40
39.974044,116.331916,0,315,40003.1776041667,2009-07-09,04:15:45
39.974055,116.331885,0,318,40003.177662037,2009-07-09,04:15:50
39.974005,116.331878,0,324,40003.1777199074,2009-07-09,04:15:55
39.97393,116.331874,0,328,40003.1777777778,2009-07-09,04:16:00
39.973875,116.331888,0,332,40003.1778356481,2009-07-09,04:16:05
39.973832,116.331901,0,336,40003.1778935185,2009-07-09,04:16:10
39.973794,116.331896,0,339,40003.1779513889,2009-07-09,04:16:15
39.974986,116.331589,0,299,40003.1783564815,2009-07-09,04:16:50
39.973237,116.332209,0,-81,40003.1784143519,2009-07-09,04:16:55
39.972783,116.332273,0,-174,40003.1784722222,2009-07-09,04:17:00
39.973656,116.332445,0,262,40003.1785300926,2009-07-09,04:17:05
39.973745,116.332425,0,294,40003.178587963,2009-07-09,04:17:10
39.973812,116.332463,0,322,40003.1786458333,2009-07-09,04:17:15
39.973843,116.332439,0,343,40003.1787037037,2009-07-09,04:17:20
39.973872,116.332522,0,359,40003.1787615741,2009-07-09,04:17:25
39.973863,116.332584,0,371,40003.1788194444,2009-07-09,04:17:30
39.973832,116.332623,0,359,40003.1788773148,2009-07-09,04:17:35
39.973815,116.332727,0,337,40003.1789351852,2009-07-09,04:17:40
39.973815,116.332727,0,337,40003.1789699074,2009-07-09,04:17:43
39.973814,116.332727,0,317,40003.1789930556,2009-07-09,04:17:45
39.97378,116.332688,0,314,40003.1790509259,2009-07-09,04:17:50
39.973731,116.332699,0,312,40003.1791087963,2009-07-09,04:17:55
39.973729,116.332724,0,305,40003.1791666667,2009-07-09,04:18:00
39.973744,116.332747,0,300,40003.179224537,2009-07-09,04:18:05
39.973756,116.332756,0,298,40003.1792824074,2009-07-09,04:18:10
39.973777,116.332724,0,297,40003.1793402778,2009-07-09,04:18:15
39.973814,116.332703,0,300,40003.1793981481,2009-07-09,04:18:20
39.973849,116.332689,0,305,40003.1794560185,2009-07-09,04:18:25
39.973881,116.332691,0,311,40003.1795138889,2009-07-09,04:18:30
39.973947,116.332647,0,311,40003.1795717593,2009-07-09,04:18:35
39.973982,116.33263,0,311,40003.1796296296,2009-07-09,04:18:40
39.974043,116.33255,0,312,40003.1796875,2009-07-09,04:18:45
39.974052,116.332505,0,315,40003.1797453704,2009-07-09,04:18:50
39.974052,116.332505,0,315,40003.1797800926,2009-07-09,04:18:53
39.974051,116.332502,0,315,40003.1798032407,2009-07-09,04:18:55
39.974025,116.33254,0,311,40003.1798611111,2009-07-09,04:19:00
39.97397,116.332537,0,307,40003.1799189815,2009-07-09,04:19:05
39.973943,116.332493,0,304,40003.1799768518,2009-07-09,04:19:10
39.973964,116.332443,0,302,40003.1800347222,2009-07-09,04:19:15
39.974009,116.332432,0,301,40003.1800925926,2009-07-09,04:19:20
39.974029,116.332461,0,303,40003.180150463,2009-07-09,04:19:25
39.974026,116.332492,0,304,40003.1802083333,2009-07-09,04:19:30
39.974037,116.33244,0,299,40003.1802662037,2009-07-09,04:19:35
39.974016,116.332364,0,297,40003.1803240741,2009-07-09,04:19:40
39.974009,116.332262,0,295,40003.1803819444,2009-07-09,04:19:45
39.974002,116.332191,0,293,40003.1804398148,2009-07-09,04:19:50
39.973997,116.332086,0,291,40003.1804976852,2009-07-09,04:19:55
39.974036,116.332093,0,287,40003.1805555556,2009-07-09,04:20:00
39.974084,116.332095,0,283,40003.1806134259,2009-07-09,04:20:05
39.974084,116.332095,0,283,40003.1806481481,2009-07-09,04:20:08
39.974088,116.332094,0,279,40003.1806712963,2009-07-09,04:20:10
39.974064,116.332121,0,275,40003.1807291667,2009-07-09,04:20:15
39.974,116.33215,0,272,40003.180787037,2009-07-09,04:20:20
39.973968,116.332162,0,270,40003.1808449074,2009-07-09,04:20:25
39.973941,116.332196,0,269,40003.1809027778,2009-07-09,04:20:30
39.973939,116.33223,0,268,40003.1809606481,2009-07-09,04:20:35
39.97397,116.332237,0,268,40003.1810185185,2009-07-09,04:20:40
39.974049,116.332112,0,263,40003.1810763889,2009-07-09,04:20:45
39.974149,116.33192,0,257,40003.1811342593,2009-07-09,04:20:50
39.97417,116.332001,0,250,40003.1811921296,2009-07-09,04:20:55
39.974133,116.332019,0,246,40003.18125,2009-07-09,04:21:00
39.974101,116.332043,0,244,40003.1813078704,2009-07-09,04:21:05
39.974123,116.332035,0,242,40003.1813657407,2009-07-09,04:21:10
39.974123,116.332035,0,242,40003.181400463,2009-07-09,04:21:13
39.97412,116.332036,0,241,40003.1814236111,2009-07-09,04:21:15
39.97414,116.33202,0,240,40003.1814814815,2009-07-09,04:21:20
39.97414,116.33202,0,240,40003.1815162037,2009-07-09,04:21:23
39.974146,116.332019,0,239,40003.1815393518,2009-07-09,04:21:25
39.974459,116.330393,0,120,40003.1817708333,2009-07-09,04:21:45
39.973832,116.332071,0,106,40003.1818287037,2009-07-09,04:21:50
39.973789,116.332096,0,101,40003.1818865741,2009-07-09,04:21:55
39.973721,116.33214,0,115,40003.1819444444,2009-07-09,04:22:00
39.973643,116.332206,0,113,40003.1820023148,2009-07-09,04:22:05
39.973566,116.332277,0,105,40003.1820601852,2009-07-09,04:22:10
39.973511,116.332331,0,104,40003.1821180556,2009-07-09,04:22:15
39.973582,116.332373,0,135,40003.1821759259,2009-07-09,04:22:20
39.973593,116.332325,0,139,40003.1822337963,2009-07-09,04:22:25
39.973638,116.332286,0,138,40003.1822916667,2009-07-09,04:22:30
39.973643,116.332271,0,135,40003.182349537,2009-07-09,04:22:35
39.973739,116.332135,0,113,40003.1824074074,2009-07-09,04:22:40
39.973913,116.331956,0,99,40003.1824652778,2009-07-09,04:22:45
39.974019,116.331861,0,101,40003.1825231481,2009-07-09,04:22:50
39.974025,116.331878,0,106,40003.1825810185,2009-07-09,04:22:55
39.973928,116.331891,0,120,40003.1837384259,2009-07-09,04:24:35
39.973783,116.331922,0,77,40003.1837962963,2009-07-09,04:24:40
39.973699,116.331961,0,86,40003.1838541667,2009-07-09,04:24:45
39.973696,116.331974,0,86,40003.183912037,2009-07-09,04:24:50
39.973665,116.332018,0,73,40003.1839699074,2009-07-09,04:24:55
39.973594,116.332024,0,41,40003.1840277778,2009-07-09,04:25:00
39.973569,116.332041,0,38,40003.1840856481,2009-07-09,04:25:05
39.973568,116.332013,0,43,40003.1841435185,2009-07-09,04:25:10
39.973607,116.331911,0,52,40003.1842013889,2009-07-09,04:25:15
39.97364,116.331754,0,64,40003.1842592593,2009-07-09,04:25:20
39.97369,116.331555,0,58,40003.1843171296,2009-07-09,04:25:25
39.973679,116.331466,0,50,40003.184375,2009-07-09,04:25:30
39.973651,116.331462,0,42,40003.1844328704,2009-07-09,04:25:35
39.973625,116.331438,0,40,40003.1844907407,2009-07-09,04:25:40
39.973576,116.331396,0,50,40003.1845486111,2009-07-09,04:25:45
39.973575,116.331425,0,64,40003.1846064815,2009-07-09,04:25:50
39.973582,116.331508,0,89,40003.1846643519,2009-07-09,04:25:55
39.973574,116.331592,0,88,40003.1847222222,2009-07-09,04:26:00
39.973574,116.331592,0,88,40003.1847569444,2009-07-09,04:26:03
39.973574,116.331588,0,88,40003.1847800926,2009-07-09,04:26:05
39.973605,116.331671,0,66,40003.184837963,2009-07-09,04:26:10
39.973618,116.331699,0,51,40003.1848958333,2009-07-09,04:26:15
39.973753,116.331742,0,91,40003.1849537037,2009-07-09,04:26:20
39.973863,116.331797,0,122,40003.1850115741,2009-07-09,04:26:25
39.973916,116.331869,0,137,40003.1850694444,2009-07-09,04:26:30
39.973969,116.331926,0,147,40003.1851273148,2009-07-09,04:26:35
39.974014,116.332013,0,158,40003.1851851852,2009-07-09,04:26:40
39.973981,116.332102,0,163,40003.1852430556,2009-07-09,04:26:45
39.973958,116.332154,0,167,40003.1853009259,2009-07-09,04:26:50
39.973891,116.332218,0,169,40003.1853587963,2009-07-09,04:26:55
39.973891,116.332218,0,169,40003.1853935185,2009-07-09,04:26:58
39.97389,116.332221,0,169,40003.1854166667,2009-07-09,04:27:00
39.973899,116.332186,0,163,40003.185474537,2009-07-09,04:27:05
39.97393,116.332149,0,163,40003.1855324074,2009-07-09,04:27:10
39.974003,116.332111,0,166,40003.1855902778,2009-07-09,04:27:15
39.974058,116.332123,0,171,40003.1856481481,2009-07-09,04:27:20
39.974057,116.332111,0,169,40003.1857060185,2009-07-09,04:27:25
39.974059,116.332073,0,171,40003.1857638889,2009-07-09,04:27:30
39.974015,116.332085,0,171,40003.1858217593,2009-07-09,04:27:35
39.97394,116.332099,0,173,40003.1858796296,2009-07-09,04:27:40
39.973834,116.332124,0,173,40003.1859375,2009-07-09,04:27:45
39.973828,116.332111,0,174,40003.1859953704,2009-07-09,04:27:50
39.973839,116.332082,0,172,40003.1860532407,2009-07-09,04:27:55
39.973903,116.332038,0,171,40003.1861111111,2009-07-09,04:28:00
39.973897,116.332007,0,171,40003.1861689815,2009-07-09,04:28:05
39.973933,116.331945,0,171,40003.1862268519,2009-07-09,04:28:10
39.973977,116.331892,0,173,40003.1862847222,2009-07-09,04:28:15
39.974021,116.331881,0,173,40003.1863425926,2009-07-09,04:28:20
39.974011,116.33182,0,173,40003.186400463,2009-07-09,04:28:25
39.973974,116.331751,0,176,40003.1864583333,2009-07-09,04:28:30
39.97391,116.331739,0,180,40003.1865162037,2009-07-09,04:28:35
39.973832,116.331842,0,182,40003.1865740741,2009-07-09,04:28:40
39.973825,116.331921,0,181,40003.1866319444,2009-07-09,04:28:45
39.973854,116.331946,0,181,40003.1866898148,2009-07-09,04:28:50
39.973839,116.331957,0,182,40003.1867476852,2009-07-09,04:28:55
39.9738,116.332006,0,182,40003.1868055556,2009-07-09,04:29:00
39.973812,116.332022,0,182,40003.1868634259,2009-07-09,04:29:05
39.973728,116.332108,0,182,40003.1869212963,2009-07-09,04:29:10
39.973716,116.332124,0,181,40003.1869791667,2009-07-09,04:29:15
39.973834,116.331981,0,180,40003.187037037,2009-07-09,04:29:20
39.973976,116.331931,0,180,40003.1870949074,2009-07-09,04:29:25
39.974028,116.33194,0,184,40003.1871527778,2009-07-09,04:29:30
39.974037,116.331993,0,187,40003.1872106481,2009-07-09,04:29:35
39.974013,116.332026,0,188,40003.1872685185,2009-07-09,04:29:40
39.97403,116.332061,0,189,40003.1873263889,2009-07-09,04:29:45
39.973975,116.332076,0,191,40003.1873842593,2009-07-09,04:29:50
39.973932,116.332098,0,191,40003.1874421296,2009-07-09,04:29:55
39.973887,116.332105,0,192,40003.1875,2009-07-09,04:30:00
39.973835,116.332175,0,191,40003.1875578704,2009-07-09,04:30:05
39.973841,116.332219,0,190,40003.1876157407,2009-07-09,04:30:10
39.973875,116.332256,0,187,40003.1876736111,2009-07-09,04:30:15
39.973892,116.332279,0,186,40003.1877314815,2009-07-09,04:30:20
39.973967,116.332339,0,186,40003.1877893518,2009-07-09,04:30:25
39.973866,116.332476,0,186,40003.1878472222,2009-07-09,04:30:30
39.973736,116.332577,0,187,40003.1879050926,2009-07-09,04:30:35
39.973589,116.332638,0,189,40003.187962963,2009-07-09,04:30:40
39.973361,116.332783,0,192,40003.1880208333,2009-07-09,04:30:45
39.973451,116.332663,0,195,40003.1880787037,2009-07-09,04:30:50
39.973566,116.332519,0,198,40003.1881365741,2009-07-09,04:30:55
39.973592,116.332559,0,200,40003.1881944444,2009-07-09,04:31:00
39.973605,116.332593,0,200,40003.1882523148,2009-07-09,04:31:05
39.973605,116.332593,0,200,40003.188287037,2009-07-09,04:31:08
39.973607,116.332587,0,200,40003.1883101852,2009-07-09,04:31:10
39.973736,116.332466,0,200,40003.1883680556,2009-07-09,04:31:15
39.973855,116.332375,0,205,40003.1884259259,2009-07-09,04:31:20
39.973941,116.332269,0,210,40003.1884837963,2009-07-09,04:31:25
39.973978,116.332189,0,214,40003.1885416667,2009-07-09,04:31:30
39.973962,116.332072,0,219,40003.188599537,2009-07-09,04:31:35
39.973951,116.332047,0,219,40003.1886574074,2009-07-09,04:31:40
39.973933,116.332019,0,217,40003.1887152778,2009-07-09,04:31:45
39.973859,116.332009,0,213,40003.1887731481,2009-07-09,04:31:50
39.973847,116.331957,0,210,40003.1888310185,2009-07-09,04:31:55
39.973846,116.331888,0,207,40003.1888888889,2009-07-09,04:32:00
39.973878,116.331857,0,203,40003.1889467593,2009-07-09,04:32:05
39.973904,116.331906,0,202,40003.1890046296,2009-07-09,04:32:10
39.973902,116.331948,0,201,40003.1890625,2009-07-09,04:32:15
39.973873,116.331973,0,201,40003.1891203704,2009-07-09,04:32:20
39.973833,116.331994,0,200,40003.1891782407,2009-07-09,04:32:25
39.973836,116.331976,0,198,40003.1892361111,2009-07-09,04:32:30
39.973854,116.331941,0,193,40003.1892939815,2009-07-09,04:32:35
39.973842,116.331935,0,191,40003.1893518518,2009-07-09,04:32:40
39.973842,116.331935,0,191,40003.1893865741,2009-07-09,04:32:43
39.973844,116.331928,0,191,40003.1894097222,2009-07-09,04:32:45
39.973811,116.33193,0,188,40003.1894675926,2009-07-09,04:32:50
39.973794,116.3319,0,186,40003.189525463,2009-07-09,04:32:55
39.973817,116.331896,0,184,40003.1895833333,2009-07-09,04:33:00
39.973863,116.331885,0,179,40003.1896412037,2009-07-09,04:33:05
39.973893,116.331878,0,177,40003.1896990741,2009-07-09,04:33:10
39.97392,116.331883,0,176,40003.1897569444,2009-07-09,04:33:15
39.973921,116.331895,0,176,40003.1898148148,2009-07-09,04:33:20
39.973889,116.331935,0,173,40003.1898726852,2009-07-09,04:33:25
39.973854,116.331917,0,172,40003.1899305556,2009-07-09,04:33:30
39.973845,116.331915,0,172,40003.1899884259,2009-07-09,04:33:35
39.973839,116.331941,0,173,40003.1900462963,2009-07-09,04:33:40
39.973811,116.332005,0,176,40003.1901041667,2009-07-09,04:33:45
39.973769,116.332009,0,179,40003.190162037,2009-07-09,04:33:50
39.973767,116.332007,0,180,40003.1902199074,2009-07-09,04:33:55
39.973767,116.332007,0,180,40003.1902546296,2009-07-09,04:33:58
39.973763,116.332013,0,181,40003.1902777778,2009-07-09,04:34:00
39.97374,116.332005,0,182,40003.1903356481,2009-07-09,04:34:05
39.973671,116.33198,0,184,40003.1903935185,2009-07-09,04:34:10
39.973628,116.331973,0,184,40003.1904513889,2009-07-09,04:34:15
39.973573,116.332252,0,174,40003.1905092593,2009-07-09,04:34:20
39.973601,116.332287,0,172,40003.1905671296,2009-07-09,04:34:25
39.973608,116.332293,0,173,40003.190625,2009-07-09,04:34:30
39.973608,116.332293,0,173,40003.1906597222,2009-07-09,04:34:33
39.973607,116.3323,0,173,40003.1906828704,2009-07-09,04:34:35
39.973544,116.332344,0,171,40003.1907407407,2009-07-09,04:34:40
39.97353,116.332394,0,169,40003.1907986111,2009-07-09,04:34:45
39.973544,116.33239,0,167,40003.1908564815,2009-07-09,04:34:50
39.97366,116.332262,0,157,40003.1909143519,2009-07-09,04:34:55
39.973716,116.332146,0,151,40003.1909722222,2009-07-09,04:35:00
39.973757,116.332115,0,147,40003.1910300926,2009-07-09,04:35:05
39.973791,116.332077,0,142,40003.191087963,2009-07-09,04:35:10
39.973768,116.332127,0,140,40003.1911458333,2009-07-09,04:35:15
39.973727,116.332143,0,139,40003.1912037037,2009-07-09,04:35:20
39.973676,116.332162,0,136,40003.1912615741,2009-07-09,04:35:25
39.973671,116.332147,0,137,40003.1913194444,2009-07-09,04:35:30
39.973654,116.332121,0,138,40003.1913773148,2009-07-09,04:35:35
39.973706,116.332064,0,138,40003.1914351852,2009-07-09,04:35:40
39.973689,116.332038,0,138,40003.1914930556,2009-07-09,04:35:45
39.973689,116.332058,0,139,40003.1915509259,2009-07-09,04:35:50
39.973677,116.332075,0,139,40003.1916087963,2009-07-09,04:35:55
39.973677,116.332075,0,139,40003.1916435185,2009-07-09,04:35:58
39.973671,116.332082,0,140,40003.1916666667,2009-07-09,04:36:00
39.973659,116.332043,0,142,40003.191724537,2009-07-09,04:36:05
39.97363,116.331986,0,142,40003.1917824074,2009-07-09,04:36:10
39.973635,116.331998,0,142,40003.1918402778,2009-07-09,04:36:15
39.973681,116.331981,0,141,40003.1918981481,2009-07-09,04:36:20
39.97369,116.331935,0,138,40003.1919560185,2009-07-09,04:36:25
39.973666,116.331927,0,139,40003.1920138889,2009-07-09,04:36:30
39.973666,116.331927,0,139,40003.1920486111,2009-07-09,04:36:33
39.973674,116.331921,0,138,40003.1920717593,2009-07-09,04:36:35
39.973698,116.331866,0,136,40003.1921296296,2009-07-09,04:36:40
39.973721,116.331878,0,131,40003.1921875,2009-07-09,04:36:45
39.973732,116.331949,0,130,40003.1922453704,2009-07-09,04:36:50
39.973753,116.332015,0,128,40003.1923032407,2009-07-09,04:36:55
39.973733,116.332054,0,127,40003.1923611111,2009-07-09,04:37:00
39.973743,116.332047,0,124,40003.1924189815,2009-07-09,04:37:05
39.973773,116.331993,0,122,40003.1924768519,2009-07-09,04:37:10
39.973762,116.331998,0,121,40003.1925347222,2009-07-09,04:37:15
39.973739,116.331978,0,121,40003.1925925926,2009-07-09,04:37:20
39.973717,116.332004,0,121,40003.192650463,2009-07-09,04:37:25
39.973685,116.332063,0,120,40003.1927083333,2009-07-09,04:37:30
39.973643,116.332147,0,120,40003.1927662037,2009-07-09,04:37:35
39.973619,116.332212,0,120,40003.1928240741,2009-07-09,04:37:40
39.973618,116.332239,0,120,40003.1928819444,2009-07-09,04:37:45
39.973573,116.332306,0,120,40003.1929398148,2009-07-09,04:37:50
39.973475,116.332457,0,122,40003.1929976852,2009-07-09,04:37:55
39.973395,116.332563,0,123,40003.1930555556,2009-07-09,04:38:00
39.973435,116.33246,0,123,40003.1931134259,2009-07-09,04:38:05
39.973406,116.332398,0,121,40003.1931712963,2009-07-09,04:38:10
39.973451,116.332385,0,117,40003.1932291667,2009-07-09,04:38:15
39.973489,116.332342,0,117,40003.193287037,2009-07-09,04:38:20
39.973502,116.332304,0,121,40003.1933449074,2009-07-09,04:38:25
39.97362,116.332216,0,125,40003.1934027778,2009-07-09,04:38:30
39.973666,116.332208,0,129,40003.1934606481,2009-07-09,04:38:35
39.97368,116.332205,0,135,40003.1935185185,2009-07-09,04:38:40
39.973707,116.33219,0,135,40003.1935763889,2009-07-09,04:38:45
39.973726,116.332176,0,135,40003.1936342593,2009-07-09,04:38:50
39.973749,116.332147,0,139,40003.1936921296,2009-07-09,04:38:55
39.973739,116.332135,0,143,40003.19375,2009-07-09,04:39:00
39.973744,116.332152,0,145,40003.1938078704,2009-07-09,04:39:05
39.973737,116.332139,0,145,40003.1938657407,2009-07-09,04:39:10
39.973749,116.33213,0,144,40003.1939236111,2009-07-09,04:39:15
39.973785,116.332052,0,145,40003.1939814815,2009-07-09,04:39:20
39.973785,116.332052,0,145,40003.1940162037,2009-07-09,04:39:23
39.973786,116.332045,0,144,40003.1940393519,2009-07-09,04:39:25
39.973751,116.332064,0,147,40003.1940972222,2009-07-09,04:39:30
39.973706,116.332073,0,153,40003.1941550926,2009-07-09,04:39:35
39.973711,116.332045,0,160,40003.194212963,2009-07-09,04:39:40
39.973735,116.332011,0,162,40003.1942708333,2009-07-09,04:39:45
39.973749,116.331974,0,167,40003.1943287037,2009-07-09,04:39:50
39.973747,116.332016,0,169,40003.1943865741,2009-07-09,04:39:55
39.973739,116.332031,0,173,40003.1944444444,2009-07-09,04:40:00
39.973759,116.332053,0,176,40003.1945023148,2009-07-09,04:40:05
39.97379,116.332149,0,180,40003.1945601852,2009-07-09,04:40:10
39.973828,116.332161,0,183,40003.1946180556,2009-07-09,04:40:15
39.973821,116.33215,0,186,40003.1946759259,2009-07-09,04:40:20
39.973802,116.332168,0,189,40003.1947337963,2009-07-09,04:40:25
39.973778,116.332188,0,194,40003.1947916667,2009-07-09,04:40:30
39.973762,116.33217,0,199,40003.194849537,2009-07-09,04:40:35
39.973742,116.332128,0,195,40003.1949074074,2009-07-09,04:40:40
39.97375,116.332073,0,188,40003.1949652778,2009-07-09,04:40:45
39.973739,116.332035,0,185,40003.1950231481,2009-07-09,04:40:50
39.973747,116.332004,0,183,40003.1950810185,2009-07-09,04:40:55
39.973777,116.331995,0,181,40003.1951388889,2009-07-09,04:41:00
39.973821,116.33195,0,180,40003.1951967593,2009-07-09,04:41:05
39.973838,116.331877,0,183,40003.1952546296,2009-07-09,04:41:10
39.973818,116.331834,0,184,40003.1953125,2009-07-09,04:41:15
39.973803,116.331855,0,184,40003.1953703704,2009-07-09,04:41:20
39.973788,116.331857,0,185,40003.1954282407,2009-07-09,04:41:25
39.973752,116.331887,0,187,40003.1954861111,2009-07-09,04:41:30
39.973732,116.331943,0,187,40003.1955439815,2009-07-09,04:41:35
39.973734,116.332014,0,187,40003.1956018518,2009-07-09,04:41:40
39.973687,116.332063,0,182,40003.1956597222,2009-07-09,04:41:45
39.973645,116.332033,0,179,40003.1957175926,2009-07-09,04:41:50
39.973656,116.332004,0,172,40003.195775463,2009-07-09,04:41:55
39.973705,116.331947,0,167,40003.1958333333,2009-07-09,04:42:00
39.973725,116.331936,0,162,40003.1958912037,2009-07-09,04:42:05
39.973749,116.331881,0,158,40003.1959490741,2009-07-09,04:42:10
39.973749,116.331881,0,158,40003.1959837963,2009-07-09,04:42:13
39.973755,116.331878,0,154,40003.1960069444,2009-07-09,04:42:15
39.973715,116.331857,0,150,40003.1960648148,2009-07-09,04:42:20
39.973657,116.331847,0,151,40003.1961226852,2009-07-09,04:42:25
39.973657,116.33183,0,152,40003.1961805556,2009-07-09,04:42:30
39.973645,116.33186,0,152,40003.1962384259,2009-07-09,04:42:35
39.973644,116.331876,0,153,40003.1962962963,2009-07-09,04:42:40
39.973614,116.331897,0,157,40003.1963541667,2009-07-09,04:42:45
39.973614,116.331897,0,157,40003.1963888889,2009-07-09,04:42:48
39.973617,116.331892,0,159,40003.196412037,2009-07-09,04:42:50
39.973632,116.331852,0,156,40003.1964699074,2009-07-09,04:42:55
39.973626,116.331816,0,159,40003.1965277778,2009-07-09,04:43:00
39.973654,116.331819,0,158,40003.1965856481,2009-07-09,04:43:05
39.973643,116.331868,0,159,40003.1966435185,2009-07-09,04:43:10
39.973651,116.331934,0,159,40003.1967013889,2009-07-09,04:43:15
39.973656,116.331979,0,158,40003.1967592593,2009-07-09,04:43:20
39.973634,116.332085,0,156,40003.1968171296,2009-07-09,04:43:25
39.973633,116.332137,0,151,40003.196875,2009-07-09,04:43:30
39.973547,116.33187,0,55,40003.2038194444,2009-07-09,04:53:30
39.973534,116.331807,0,52,40003.2038773148,2009-07-09,04:53:35
39.973542,116.331792,0,52,40003.2039351852,2009-07-09,04:53:40
39.973541,116.331791,0,52,40003.2039930556,2009-07-09,04:53:45
39.973539,116.331786,0,52,40003.2040509259,2009-07-09,04:53:50
39.973539,116.331786,0,52,40003.2040856481,2009-07-09,04:53:53
39.973539,116.331781,0,52,40003.2041087963,2009-07-09,04:53:55
39.97354,116.331771,0,52,40003.2041666667,2009-07-09,04:54:00
39.973529,116.331769,0,52,40003.204224537,2009-07-09,04:54:05
39.973494,116.331787,0,52,40003.2042824074,2009-07-09,04:54:10
39.973487,116.33177,0,51,40003.2043402778,2009-07-09,04:54:15
39.973505,116.33176,0,51,40003.2043981481,2009-07-09,04:54:20
39.973523,116.331739,0,52,40003.2044560185,2009-07-09,04:54:25
39.973551,116.331729,0,53,40003.2045138889,2009-07-09,04:54:30
39.973583,116.331722,0,54,40003.2045717593,2009-07-09,04:54:35
39.973584,116.331711,0,54,40003.2046296296,2009-07-09,04:54:40
39.973589,116.331691,0,55,40003.2046875,2009-07-09,04:54:45
39.973592,116.331661,0,57,40003.2047453704,2009-07-09,04:54:50
39.973596,116.331613,0,59,40003.2048032407,2009-07-09,04:54:55
39.973581,116.331663,0,62,40003.2048611111,2009-07-09,04:55:00
39.973551,116.331799,0,67,40003.2049189815,2009-07-09,04:55:05
39.973508,116.331879,0,73,40003.2049768518,2009-07-09,04:55:10
39.973481,116.331866,0,75,40003.2050347222,2009-07-09,04:55:15
39.973451,116.331877,0,77,40003.2050925926,2009-07-09,04:55:20
39.973415,116.33192,0,77,40003.205150463,2009-07-09,04:55:25
39.97339,116.331943,0,73,40003.2052083333,2009-07-09,04:55:30
39.97337,116.331921,0,70,40003.2052662037,2009-07-09,04:55:35
39.973371,116.331877,0,68,40003.2053240741,2009-07-09,04:55:40
39.973387,116.331862,0,66,40003.2053819444,2009-07-09,04:55:45
39.973399,116.331849,0,64,40003.2054398148,2009-07-09,04:55:50
39.97344,116.331838,0,64,40003.2054976852,2009-07-09,04:55:55
39.973477,116.331801,0,64,40003.2055555556,2009-07-09,04:56:00
39.973513,116.331769,0,65,40003.2056134259,2009-07-09,04:56:05
39.973518,116.331728,0,66,40003.2056712963,2009-07-09,04:56:10
39.973503,116.331679,0,67,40003.2057291667,2009-07-09,04:56:15
39.973523,116.331671,0,69,40003.205787037,2009-07-09,04:56:20
39.973524,116.331697,0,69,40003.2058449074,2009-07-09,04:56:25
39.973557,116.331772,0,71,40003.2059027778,2009-07-09,04:56:30
39.973557,116.331789,0,72,40003.2059606481,2009-07-09,04:56:35
39.97357,116.331977,0,82,40003.2060185185,2009-07-09,04:56:40
39.973582,116.332005,0,84,40003.2060763889,2009-07-09,04:56:45
39.973582,116.332005,0,84,40003.2061111111,2009-07-09,04:56:48
39.973582,116.332,0,84,40003.2061342593,2009-07-09,04:56:50
39.973583,116.331987,0,84,40003.2061921296,2009-07-09,04:56:55
39.973607,116.331968,0,87,40003.20625,2009-07-09,04:57:00
39.973618,116.331921,0,89,40003.2063078704,2009-07-09,04:57:05
39.973591,116.331908,0,90,40003.2063657407,2009-07-09,04:57:10
39.973563,116.331895,0,92,40003.2064236111,2009-07-09,04:57:15
39.97356,116.331919,0,94,40003.2064814815,2009-07-09,04:57:20
39.973514,116.331942,0,95,40003.2065393519,2009-07-09,04:57:25
39.973498,116.331968,0,96,40003.2065972222,2009-07-09,04:57:30
39.973498,116.331968,0,96,40003.2066319444,2009-07-09,04:57:33
39.973499,116.331975,0,96,40003.2066550926,2009-07-09,04:57:35
39.9735,116.331988,0,96,40003.206712963,2009-07-09,04:57:40
39.9735,116.331999,0,96,40003.2067708333,2009-07-09,04:57:45
39.9735,116.331999,0,96,40003.2068055556,2009-07-09,04:57:48
39.973498,116.331991,0,95,40003.2068287037,2009-07-09,04:57:50
39.97353,116.331981,0,95,40003.2068865741,2009-07-09,04:57:55
39.97353,116.331981,0,95,40003.2069212963,2009-07-09,04:57:58
39.97353,116.331985,0,95,40003.2069444444,2009-07-09,04:58:00
39.97353,116.331994,0,95,40003.2070023148,2009-07-09,04:58:05
39.97353,116.332003,0,95,40003.2070601852,2009-07-09,04:58:10
39.974114,116.328226,0,242,40003.2076388889,2009-07-09,04:59:00
39.974111,116.328237,0,239,40003.2076967593,2009-07-09,04:59:05
39.974057,116.328299,0,178,40003.2077546296,2009-07-09,04:59:10
39.973847,116.331048,0,165,40003.2078125,2009-07-09,04:59:15
39.973759,116.331151,0,141,40003.2078703704,2009-07-09,04:59:20
39.973727,116.331107,0,131,40003.2079282407,2009-07-09,04:59:25
39.973758,116.3311,0,126,40003.2079861111,2009-07-09,04:59:30
39.973798,116.331173,0,123,40003.2080439815,2009-07-09,04:59:35
39.973821,116.331149,0,120,40003.2081018519,2009-07-09,04:59:40
39.973855,116.331173,0,118,40003.2081597222,2009-07-09,04:59:45
39.973855,116.331173,0,118,40003.2081944444,2009-07-09,04:59:48
39.973862,116.331176,0,117,40003.2082175926,2009-07-09,04:59:50
39.973864,116.331167,0,117,40003.208275463,2009-07-09,04:59:55
39.973864,116.331167,0,117,40003.2083101852,2009-07-09,04:59:58
39.973865,116.331173,0,117,40003.2083333333,2009-07-09,05:00:00
39.973813,116.331193,0,117,40003.2083912037,2009-07-09,05:00:05
39.973741,116.331253,0,112,40003.2084490741,2009-07-09,05:00:10
39.973725,116.331274,0,112,40003.2085069444,2009-07-09,05:00:15
39.973725,116.331274,0,112,40003.2085416667,2009-07-09,05:00:18
39.973722,116.331266,0,112,40003.2085648148,2009-07-09,05:00:20
39.973721,116.331257,0,112,40003.2086226852,2009-07-09,05:00:25
39.973721,116.331257,0,112,40003.2086574074,2009-07-09,05:00:28
39.973721,116.331253,0,112,40003.2086805556,2009-07-09,05:00:30
39.973621,116.331794,0,114,40003.2087384259,2009-07-09,05:00:35
39.973601,116.331818,0,113,40003.2087962963,2009-07-09,05:00:40
39.973601,116.331818,0,113,40003.2088310185,2009-07-09,05:00:43
39.973602,116.331826,0,113,40003.2088541667,2009-07-09,05:00:45
39.973566,116.331906,0,110,40003.208912037,2009-07-09,05:00:50
39.973524,116.332023,0,112,40003.2089699074,2009-07-09,05:00:55
39.973515,116.332036,0,113,40003.2090277778,2009-07-09,05:01:00
39.973514,116.332037,0,113,40003.2090856481,2009-07-09,05:01:05
39.973514,116.332044,0,113,40003.2091435185,2009-07-09,05:01:10
39.973514,116.332044,0,113,40003.2091782407,2009-07-09,05:01:13
39.973514,116.33205,0,113,40003.2092013889,2009-07-09,05:01:15
39.973607,116.332119,0,115,40003.2092592593,2009-07-09,05:01:20
39.973628,116.332127,0,115,40003.2093171296,2009-07-09,05:01:25
39.973666,116.332179,0,117,40003.209375,2009-07-09,05:01:30
39.973665,116.332188,0,117,40003.2094328704,2009-07-09,05:01:35
39.973666,116.332238,0,118,40003.2094907407,2009-07-09,05:01:40
39.973707,116.33228,0,119,40003.2095486111,2009-07-09,05:01:45
39.97376,116.332258,0,120,40003.2096064815,2009-07-09,05:01:50
39.973744,116.332218,0,122,40003.2096643519,2009-07-09,05:01:55
39.973693,116.332187,0,124,40003.2097222222,2009-07-09,05:02:00
39.973621,116.332128,0,126,40003.2097800926,2009-07-09,05:02:05
39.973605,116.332114,0,128,40003.209837963,2009-07-09,05:02:10
39.97359,116.332096,0,130,40003.2098958333,2009-07-09,05:02:15
39.97359,116.332096,0,130,40003.2099305556,2009-07-09,05:02:18
39.973591,116.332095,0,131,40003.2099537037,2009-07-09,05:02:20
39.973592,116.332086,0,131,40003.2100115741,2009-07-09,05:02:25
39.973593,116.33209,0,131,40003.2100694444,2009-07-09,05:02:30
39.973595,116.332085,0,131,40003.2101273148,2009-07-09,05:02:35
39.973595,116.332083,0,131,40003.2101851852,2009-07-09,05:02:40
39.973595,116.332083,0,131,40003.2102199074,2009-07-09,05:02:43
39.973596,116.332086,0,131,40003.2102430556,2009-07-09,05:02:45
39.973598,116.332096,0,131,40003.2103009259,2009-07-09,05:02:50
39.973595,116.332114,0,131,40003.2103587963,2009-07-09,05:02:55
39.973617,116.332137,0,132,40003.2104166667,2009-07-09,05:03:00
39.973618,116.332138,0,132,40003.210474537,2009-07-09,05:03:05
39.973618,116.33214,0,132,40003.2105324074,2009-07-09,05:03:10
39.973617,116.33214,0,132,40003.2105902778,2009-07-09,05:03:15
39.973617,116.33214,0,132,40003.210625,2009-07-09,05:03:18
39.973618,116.332147,0,132,40003.2106481481,2009-07-09,05:03:20
39.973598,116.33213,0,130,40003.2107060185,2009-07-09,05:03:25
39.973609,116.332137,0,132,40003.2107638889,2009-07-09,05:03:30
39.973609,116.332137,0,132,40003.2107986111,2009-07-09,05:03:33
39.97361,116.332136,0,132,40003.2108217593,2009-07-09,05:03:35
39.973691,116.332156,0,133,40003.2108796296,2009-07-09,05:03:40
39.973706,116.33213,0,134,40003.2109375,2009-07-09,05:03:45
39.97371,116.332123,0,134,40003.2109953704,2009-07-09,05:03:50
39.973714,116.332118,0,134,40003.2110532407,2009-07-09,05:03:55
39.973715,116.332113,0,134,40003.2111111111,2009-07-09,05:04:00
39.973716,116.332106,0,134,40003.2111689815,2009-07-09,05:04:05
39.973716,116.332103,0,134,40003.2112268518,2009-07-09,05:04:10
39.973718,116.332102,0,134,40003.2112847222,2009-07-09,05:04:15
39.97372,116.332098,0,134,40003.2113425926,2009-07-09,05:04:20
39.973721,116.332096,0,134,40003.211400463,2009-07-09,05:04:25
39.973722,116.332095,0,134,40003.2114583333,2009-07-09,05:04:30
39.973722,116.332091,0,134,40003.2115162037,2009-07-09,05:04:35
39.973722,116.332091,0,134,40003.2115509259,2009-07-09,05:04:38
39.973725,116.332092,0,134,40003.2115740741,2009-07-09,05:04:40
39.973746,116.332049,0,134,40003.2116319444,2009-07-09,05:04:45
39.973747,116.331971,0,132,40003.2116898148,2009-07-09,05:04:50
39.973859,116.332043,0,125,40003.2117476852,2009-07-09,05:04:55
39.973877,116.332052,0,124,40003.2118055556,2009-07-09,05:05:00
39.973877,116.332052,0,125,40003.2118634259,2009-07-09,05:05:05
39.973877,116.332052,0,125,40003.2118981481,2009-07-09,05:05:08
39.973877,116.332059,0,126,40003.2119212963,2009-07-09,05:05:10
39.973852,116.331968,0,125,40003.2119791667,2009-07-09,05:05:15
39.973824,116.331929,0,125,40003.212037037,2009-07-09,05:05:20
39.973787,116.331926,0,126,40003.2120949074,2009-07-09,05:05:25
39.973759,116.331923,0,126,40003.2121527778,2009-07-09,05:05:30
39.973767,116.33189,0,127,40003.2122106481,2009-07-09,05:05:35
39.973759,116.331903,0,127,40003.2122685185,2009-07-09,05:05:40
39.973759,116.331903,0,127,40003.2123032407,2009-07-09,05:05:43
39.973761,116.331897,0,128,40003.2123263889,2009-07-09,05:05:45
39.973749,116.331904,0,129,40003.2123842593,2009-07-09,05:05:50
39.973669,116.331897,0,130,40003.2124421296,2009-07-09,05:05:55
39.973503,116.331902,0,133,40003.2125,2009-07-09,05:06:00
39.973489,116.331902,0,134,40003.2125578704,2009-07-09,05:06:05
39.973535,116.331886,0,134,40003.2126157407,2009-07-09,05:06:10
39.973554,116.33188,0,134,40003.2126736111,2009-07-09,05:06:15
39.973552,116.331882,0,134,40003.2127314815,2009-07-09,05:06:20
39.973552,116.33188,0,134,40003.2127893518,2009-07-09,05:06:25
39.973552,116.33188,0,134,40003.2128240741,2009-07-09,05:06:28
39.973552,116.331877,0,134,40003.2128472222,2009-07-09,05:06:30
39.973554,116.331868,0,134,40003.2129050926,2009-07-09,05:06:35
39.973379,116.334119,0,141,40003.2145833333,2009-07-09,05:09:00
39.973387,116.333781,0,131,40003.216724537,2009-07-09,05:12:05
39.973396,116.333766,0,131,40003.2167824074,2009-07-09,05:12:10
39.973409,116.333714,0,131,40003.2168402778,2009-07-09,05:12:15
39.973403,116.333694,0,131,40003.2168981481,2009-07-09,05:12:20
39.973407,116.333606,0,132,40003.2169560185,2009-07-09,05:12:25
39.973407,116.333557,0,131,40003.2170138889,2009-07-09,05:12:30
39.973407,116.333557,0,131,40003.2170486111,2009-07-09,05:12:33
39.973407,116.333552,0,131,40003.2170717593,2009-07-09,05:12:35
39.973407,116.333598,0,131,40003.2171296296,2009-07-09,05:12:40
39.973412,116.333621,0,130,40003.2171875,2009-07-09,05:12:45
39.973412,116.33362,0,130,40003.2172453704,2009-07-09,05:12:50
39.973412,116.33362,0,130,40003.2172800926,2009-07-09,05:12:53
39.97341,116.333627,0,129,40003.2173032407,2009-07-09,05:12:55
39.973405,116.333656,0,125,40003.2173611111,2009-07-09,05:13:00
39.973396,116.333661,0,125,40003.2174189815,2009-07-09,05:13:05
39.973394,116.333717,0,126,40003.2174768519,2009-07-09,05:13:10
39.97341,116.333846,0,130,40003.2175347222,2009-07-09,05:13:15
39.973401,116.333892,0,135,40003.2175925926,2009-07-09,05:13:20
39.973401,116.333881,0,135,40003.217650463,2009-07-09,05:13:25
39.9734,116.333807,0,134,40003.2177083333,2009-07-09,05:13:30
39.973399,116.333807,0,134,40003.2177662037,2009-07-09,05:13:35
39.973399,116.333807,0,134,40003.2178009259,2009-07-09,05:13:38
39.973399,116.333813,0,134,40003.2178240741,2009-07-09,05:13:40
39.973406,116.333833,0,134,40003.2178819444,2009-07-09,05:13:45
39.97341,116.333815,0,136,40003.2179398148,2009-07-09,05:13:50
39.97341,116.333768,0,136,40003.2179976852,2009-07-09,05:13:55
39.97341,116.333768,0,136,40003.2180324074,2009-07-09,05:13:58
39.973404,116.333771,0,135,40003.2180555556,2009-07-09,05:14:00
39.973402,116.333762,0,135,40003.2181134259,2009-07-09,05:14:05
39.973382,116.333708,0,134,40003.2181712963,2009-07-09,05:14:10
39.973385,116.333714,0,132,40003.2182291667,2009-07-09,05:14:15
39.973385,116.333714,0,132,40003.2182638889,2009-07-09,05:14:18
39.973392,116.333707,0,131,40003.218287037,2009-07-09,05:14:20
39.973404,116.333721,0,131,40003.2183449074,2009-07-09,05:14:25
39.973404,116.333721,0,131,40003.2183796296,2009-07-09,05:14:28
39.973404,116.333728,0,131,40003.2184027778,2009-07-09,05:14:30
39.973404,116.33374,0,131,40003.2184606481,2009-07-09,05:14:35
39.973404,116.33375,0,131,40003.2185185185,2009-07-09,05:14:40
39.973403,116.333755,0,131,40003.2185763889,2009-07-09,05:14:45
39.973403,116.333758,0,131,40003.2186342593,2009-07-09,05:14:50
39.973403,116.333758,0,131,40003.2186689815,2009-07-09,05:14:53
39.973403,116.333757,0,131,40003.2186921296,2009-07-09,05:14:55
39.973391,116.333786,0,131,40003.21875,2009-07-09,05:15:00
39.973352,116.334132,0,161,40003.2268865741,2009-07-09,05:26:43
39.973355,116.334135,0,161,40003.2269097222,2009-07-09,05:26:45
39.973352,116.334089,0,159,40003.2269675926,2009-07-09,05:26:50
39.973348,116.334077,0,159,40003.227025463,2009-07-09,05:26:55
39.973354,116.334111,0,156,40003.2270833333,2009-07-09,05:27:00
39.973338,116.334167,0,156,40003.2271412037,2009-07-09,05:27:05
39.973338,116.334167,0,156,40003.2271759259,2009-07-09,05:27:08
39.973338,116.334166,0,156,40003.2271990741,2009-07-09,05:27:10
39.973333,116.334177,0,154,40003.2272569444,2009-07-09,05:27:15
39.973333,116.334177,0,154,40003.2272916667,2009-07-09,05:27:18
39.973341,116.334178,0,152,40003.2273148148,2009-07-09,05:27:20
39.973341,116.334163,0,150,40003.2273726852,2009-07-09,05:27:25
39.973341,116.334161,0,150,40003.2274305556,2009-07-09,05:27:30
39.973342,116.334158,0,150,40003.2274884259,2009-07-09,05:27:35
39.973342,116.334158,0,150,40003.2275462963,2009-07-09,05:27:40
39.973341,116.334161,0,150,40003.2276041667,2009-07-09,05:27:45
39.973341,116.334165,0,150,40003.227662037,2009-07-09,05:27:50
39.973341,116.334165,0,150,40003.2276967593,2009-07-09,05:27:53
39.973341,116.334167,0,150,40003.2277199074,2009-07-09,05:27:55
39.973341,116.334046,0,150,40003.2277777778,2009-07-09,05:28:00
39.973366,116.333948,0,149,40003.2278356481,2009-07-09,05:28:05
39.973361,116.333904,0,148,40003.2278935185,2009-07-09,05:28:10
39.973367,116.333784,0,147,40003.2279513889,2009-07-09,05:28:15
39.973392,116.333669,0,146,40003.2280092593,2009-07-09,05:28:20
39.973399,116.333615,0,145,40003.2280671296,2009-07-09,05:28:25
39.973399,116.333625,0,145,40003.228125,2009-07-09,05:28:30
39.973387,116.333621,0,145,40003.2281828704,2009-07-09,05:28:35
39.973386,116.333632,0,145,40003.2282407407,2009-07-09,05:28:40
39.973378,116.333595,0,145,40003.2282986111,2009-07-09,05:28:45
39.973404,116.333602,0,144,40003.2283564815,2009-07-09,05:28:50
39.973392,116.333606,0,144,40003.2284143518,2009-07-09,05:28:55
39.973383,116.333697,0,144,40003.2284722222,2009-07-09,05:29:00
39.973353,116.333883,0,144,40003.2285300926,2009-07-09,05:29:05
39.973332,116.333904,0,142,40003.228587963,2009-07-09,05:29:10
39.973315,116.333904,0,142,40003.2286458333,2009-07-09,05:29:15
39.973306,116.333944,0,145,40003.2287037037,2009-07-09,05:29:20
39.973326,116.33398,0,148,40003.2287615741,2009-07-09,05:29:25
39.973342,116.334017,0,150,40003.2288194444,2009-07-09,05:29:30
39.973356,116.333984,0,151,40003.2288773148,2009-07-09,05:29:35
39.973356,116.333975,0,150,40003.2289351852,2009-07-09,05:29:40
39.973357,116.333966,0,150,40003.2289930556,2009-07-09,05:29:45
39.973357,116.333962,0,151,40003.2290509259,2009-07-09,05:29:50
39.973357,116.333962,0,151,40003.2290856481,2009-07-09,05:29:53
39.973358,116.333963,0,151,40003.2291087963,2009-07-09,05:29:55
39.973367,116.333991,0,151,40003.2291666667,2009-07-09,05:30:00
39.973356,116.333987,0,151,40003.229224537,2009-07-09,05:30:05
39.973356,116.333987,0,151,40003.2292592593,2009-07-09,05:30:08
39.973357,116.333994,0,151,40003.2292824074,2009-07-09,05:30:10
39.973344,116.33402,0,151,40003.2293402778,2009-07-09,05:30:15
39.973334,116.334063,0,151,40003.2293981481,2009-07-09,05:30:20
39.973328,116.334032,0,150,40003.2294560185,2009-07-09,05:30:25
39.973367,116.333927,0,157,40003.2295138889,2009-07-09,05:30:30
39.973367,116.333925,0,157,40003.2295717593,2009-07-09,05:30:35
39.973367,116.333924,0,157,40003.2296296296,2009-07-09,05:30:40
39.973367,116.333918,0,157,40003.2296875,2009-07-09,05:30:45
39.973366,116.333913,0,157,40003.2297453704,2009-07-09,05:30:50
39.973367,116.333912,0,157,40003.2298032407,2009-07-09,05:30:55
39.973367,116.333912,0,157,40003.229837963,2009-07-09,05:30:58
39.973366,116.333916,0,157,40003.2298611111,2009-07-09,05:31:00
39.973366,116.333906,0,157,40003.2299189815,2009-07-09,05:31:05
39.973362,116.333842,0,156,40003.2299768519,2009-07-09,05:31:10
39.973338,116.333825,0,155,40003.2300347222,2009-07-09,05:31:15
39.973336,116.333841,0,154,40003.2300925926,2009-07-09,05:31:20
39.97335,116.33384,0,154,40003.230150463,2009-07-09,05:31:25
39.97335,116.33384,0,154,40003.2301851852,2009-07-09,05:31:28
39.973349,116.333835,0,154,40003.2302083333,2009-07-09,05:31:30
39.973352,116.333847,0,154,40003.2302662037,2009-07-09,05:31:35
39.973335,116.333809,0,158,40003.2303240741,2009-07-09,05:31:40
39.973348,116.333813,0,158,40003.2303819444,2009-07-09,05:31:45
39.973345,116.333799,0,158,40003.2304398148,2009-07-09,05:31:50
39.973359,116.333769,0,159,40003.2304976852,2009-07-09,05:31:55
39.973404,116.333777,0,160,40003.2305555556,2009-07-09,05:32:00
39.973415,116.333773,0,160,40003.2306134259,2009-07-09,05:32:05
39.973415,116.333777,0,160,40003.2306712963,2009-07-09,05:32:10
39.973415,116.333784,0,160,40003.2307291667,2009-07-09,05:32:15
39.973415,116.333789,0,160,40003.230787037,2009-07-09,05:32:20
39.973415,116.333789,0,160,40003.2308217593,2009-07-09,05:32:23
39.973415,116.333785,0,160,40003.2308449074,2009-07-09,05:32:25
39.973416,116.333794,0,160,40003.2309027778,2009-07-09,05:32:30
39.973402,116.333883,0,159,40003.2309606481,2009-07-09,05:32:35
39.973406,116.333948,0,159,40003.2310185185,2009-07-09,05:32:40
39.973398,116.333993,0,158,40003.2310763889,2009-07-09,05:32:45
39.973395,116.333989,0,158,40003.2311342593,2009-07-09,05:32:50
39.973395,116.333989,0,158,40003.2311689815,2009-07-09,05:32:53
39.973388,116.333989,0,157,40003.2311921296,2009-07-09,05:32:55
39.973356,116.333926,0,157,40003.23125,2009-07-09,05:33:00
39.973357,116.333929,0,157,40003.2313078704,2009-07-09,05:33:05
39.973357,116.333929,0,157,40003.2313425926,2009-07-09,05:33:08
39.973357,116.333924,0,157,40003.2313657407,2009-07-09,05:33:10
39.973365,116.333911,0,157,40003.2314236111,2009-07-09,05:33:15
39.973376,116.333893,0,157,40003.2314814815,2009-07-09,05:33:20
39.973384,116.333909,0,159,40003.2315393519,2009-07-09,05:33:25
39.973383,116.333906,0,159,40003.2315972222,2009-07-09,05:33:30
39.973383,116.333898,0,159,40003.2316550926,2009-07-09,05:33:35
39.973384,116.333891,0,159,40003.231712963,2009-07-09,05:33:40
39.973384,116.333895,0,159,40003.2317708333,2009-07-09,05:33:45
39.973383,116.333895,0,159,40003.2318287037,2009-07-09,05:33:50
39.973384,116.333894,0,159,40003.2318865741,2009-07-09,05:33:55
39.973384,116.333894,0,159,40003.2319212963,2009-07-09,05:33:58
39.973384,116.333899,0,159,40003.2319444444,2009-07-09,05:34:00
39.973384,116.333889,0,159,40003.2320023148,2009-07-09,05:34:05
39.973398,116.333801,0,159,40003.2320601852,2009-07-09,05:34:10
39.973384,116.333755,0,161,40003.2321180556,2009-07-09,05:34:15
39.973413,116.333583,0,162,40003.2321759259,2009-07-09,05:34:20
39.973423,116.333455,0,162,40003.2322337963,2009-07-09,05:34:25
39.973419,116.333398,0,160,40003.2322916667,2009-07-09,05:34:30
39.973454,116.333405,0,160,40003.232349537,2009-07-09,05:34:35
39.973467,116.33347,0,161,40003.2324074074,2009-07-09,05:34:40
39.973465,116.33352,0,163,40003.2324652778,2009-07-09,05:34:45
39.973464,116.333611,0,162,40003.2325231481,2009-07-09,05:34:50
39.973455,116.333671,0,162,40003.2325810185,2009-07-09,05:34:55
39.973435,116.333744,0,161,40003.2326388889,2009-07-09,05:35:00
39.973425,116.333756,0,160,40003.2326967593,2009-07-09,05:35:05
39.973407,116.333778,0,163,40003.2327546296,2009-07-09,05:35:10
39.973412,116.333818,0,164,40003.2328125,2009-07-09,05:35:15
39.973412,116.333818,0,164,40003.2328472222,2009-07-09,05:35:18
39.973417,116.333821,0,163,40003.2328703704,2009-07-09,05:35:20
39.973395,116.333809,0,163,40003.2329282407,2009-07-09,05:35:25
39.973418,116.333859,0,166,40003.2329861111,2009-07-09,05:35:30
39.973433,116.333835,0,169,40003.2330439815,2009-07-09,05:35:35
39.973433,116.333835,0,169,40003.2330787037,2009-07-09,05:35:38
39.973434,116.333829,0,169,40003.2331018519,2009-07-09,05:35:40
39.973435,116.333858,0,169,40003.2331597222,2009-07-09,05:35:45
39.973435,116.333858,0,169,40003.2331944444,2009-07-09,05:35:48
39.973435,116.333865,0,169,40003.2332175926,2009-07-09,05:35:50
39.973435,116.333876,0,168,40003.233275463,2009-07-09,05:35:55
39.973435,116.333883,0,168,40003.2333333333,2009-07-09,05:36:00
39.973434,116.333889,0,168,40003.2333912037,2009-07-09,05:36:05
39.973434,116.333889,0,168,40003.2334259259,2009-07-09,05:36:08
39.973434,116.333888,0,168,40003.2334490741,2009-07-09,05:36:10
39.973434,116.333874,0,168,40003.2335069444,2009-07-09,05:36:15
39.973434,116.333874,0,168,40003.2335416667,2009-07-09,05:36:18
39.973431,116.333869,0,168,40003.2335648148,2009-07-09,05:36:20
39.97343,116.333833,0,169,40003.2336226852,2009-07-09,05:36:25
39.973452,116.333742,0,171,40003.2336805556,2009-07-09,05:36:30
39.973483,116.333661,0,172,40003.2337384259,2009-07-09,05:36:35
39.973502,116.333619,0,172,40003.2337962963,2009-07-09,05:36:40
39.973486,116.333615,0,172,40003.2338541667,2009-07-09,05:36:45
39.973479,116.333675,0,172,40003.233912037,2009-07-09,05:36:50
39.973485,116.333648,0,171,40003.2339699074,2009-07-09,05:36:55
39.973506,116.333607,0,171,40003.2340277778,2009-07-09,05:37:00
39.973536,116.333574,0,171,40003.2340856481,2009-07-09,05:37:05
39.973534,116.333549,0,171,40003.2341435185,2009-07-09,05:37:10
39.97355,116.333478,0,171,40003.2342013889,2009-07-09,05:37:15
39.973575,116.333455,0,171,40003.2342592593,2009-07-09,05:37:20
39.973588,116.333405,0,171,40003.2343171296,2009-07-09,05:37:25
39.973563,116.333393,0,171,40003.234375,2009-07-09,05:37:30
39.973564,116.333368,0,171,40003.2344328704,2009-07-09,05:37:35
39.973571,116.333354,0,171,40003.2344907407,2009-07-09,05:37:40
39.973571,116.333354,0,171,40003.234525463,2009-07-09,05:37:43
39.973576,116.333358,0,171,40003.2345486111,2009-07-09,05:37:45
39.973571,116.333347,0,171,40003.2346064815,2009-07-09,05:37:50
39.97356,116.333349,0,171,40003.2346643518,2009-07-09,05:37:55
39.973566,116.333363,0,171,40003.2347222222,2009-07-09,05:38:00
39.973566,116.333359,0,171,40003.2347800926,2009-07-09,05:38:05
39.973566,116.333359,0,171,40003.2348148148,2009-07-09,05:38:08
39.973567,116.333365,0,171,40003.234837963,2009-07-09,05:38:10
39.973551,116.333436,0,173,40003.2348958333,2009-07-09,05:38:15
39.973496,116.33367,0,178,40003.2349537037,2009-07-09,05:38:20
39.973447,116.333902,0,181,40003.2350115741,2009-07-09,05:38:25
39.973404,116.334004,0,186,40003.2350694444,2009-07-09,05:38:30
39.973417,116.334056,0,190,40003.2351273148,2009-07-09,05:38:35
39.973394,116.334033,0,192,40003.2351851852,2009-07-09,05:38:40
39.973373,116.334067,0,192,40003.2352430556,2009-07-09,05:38:45
39.973377,116.334152,0,193,40003.2353009259,2009-07-09,05:38:50
39.973371,116.334266,0,195,40003.2353587963,2009-07-09,05:38:55
39.973356,116.334347,0,197,40003.2354166667,2009-07-09,05:39:00
39.973326,116.334385,0,199,40003.235474537,2009-07-09,05:39:05
39.973356,116.334359,0,203,40003.2355324074,2009-07-09,05:39:10
39.973401,116.334218,0,209,40003.2355902778,2009-07-09,05:39:15
39.973401,116.334218,0,209,40003.235625,2009-07-09,05:39:18
39.973402,116.334211,0,209,40003.2356481481,2009-07-09,05:39:20
39.973409,116.334079,0,213,40003.2357060185,2009-07-09,05:39:25
39.973459,116.333921,0,219,40003.2357638889,2009-07-09,05:39:30
39.973472,116.333615,0,239,40003.2418402778,2009-07-09,05:48:15
39.973479,116.333553,0,237,40003.2418981481,2009-07-09,05:48:20
39.973471,116.333575,0,233,40003.2419560185,2009-07-09,05:48:25
39.973464,116.333589,0,233,40003.2420138889,2009-07-09,05:48:30
39.973436,116.333673,0,232,40003.2420717593,2009-07-09,05:48:35
39.973419,116.33375,0,229,40003.2421296296,2009-07-09,05:48:40
39.973418,116.333799,0,228,40003.2421875,2009-07-09,05:48:45
39.973418,116.333799,0,228,40003.2422222222,2009-07-09,05:48:48
39.973414,116.333797,0,228,40003.2422453704,2009-07-09,05:48:50
39.973403,116.333793,0,228,40003.2423032407,2009-07-09,05:48:55
39.973403,116.333799,0,228,40003.2423611111,2009-07-09,05:49:00
39.973404,116.333801,0,228,40003.2424189815,2009-07-09,05:49:05
39.973404,116.333801,0,228,40003.2424768518,2009-07-09,05:49:10
39.973405,116.333796,0,228,40003.2425347222,2009-07-09,05:49:15
39.973405,116.333792,0,227,40003.2425925926,2009-07-09,05:49:20
39.973405,116.333792,0,227,40003.2426273148,2009-07-09,05:49:23
39.973406,116.333784,0,227,40003.242650463,2009-07-09,05:49:25
39.973425,116.333715,0,226,40003.2427083333,2009-07-09,05:49:30
39.973429,116.333728,0,225,40003.2427662037,2009-07-09,05:49:35
39.973443,116.333722,0,225,40003.2428240741,2009-07-09,05:49:40
39.973454,116.33372,0,225,40003.2428819444,2009-07-09,05:49:45
39.973454,116.333726,0,225,40003.2429398148,2009-07-09,05:49:50
39.973454,116.333732,0,225,40003.2429976852,2009-07-09,05:49:55
39.973454,116.333737,0,225,40003.2430555556,2009-07-09,05:50:00
39.973453,116.333738,0,224,40003.2431134259,2009-07-09,05:50:05
39.973453,116.333739,0,224,40003.2431712963,2009-07-09,05:50:10
39.973453,116.333747,0,224,40003.2432291667,2009-07-09,05:50:15
39.973453,116.333749,0,224,40003.243287037,2009-07-09,05:50:20
39.973451,116.333748,0,223,40003.2433449074,2009-07-09,05:50:25
39.973451,116.333748,0,223,40003.2433796296,2009-07-09,05:50:28
39.97345,116.333752,0,223,40003.2434027778,2009-07-09,05:50:30
39.97345,116.333743,0,223,40003.2434606481,2009-07-09,05:50:35
39.97345,116.333743,0,223,40003.2434953704,2009-07-09,05:50:38
39.97345,116.333737,0,223,40003.2435185185,2009-07-09,05:50:40
39.973449,116.333699,0,224,40003.2435763889,2009-07-09,05:50:45
39.973479,116.333654,0,227,40003.2436342593,2009-07-09,05:50:50
39.973514,116.333641,0,228,40003.2436921296,2009-07-09,05:50:55
39.973519,116.33362,0,229,40003.24375,2009-07-09,05:51:00
39.973519,116.333615,0,229,40003.2438078704,2009-07-09,05:51:05
39.973519,116.333615,0,229,40003.2438425926,2009-07-09,05:51:08
39.973519,116.333613,0,229,40003.2438657407,2009-07-09,05:51:10
39.973528,116.333619,0,228,40003.2439236111,2009-07-09,05:51:15
39.973532,116.333616,0,228,40003.2439814815,2009-07-09,05:51:20
39.973532,116.333608,0,228,40003.2440393518,2009-07-09,05:51:25
39.973532,116.333608,0,228,40003.2440740741,2009-07-09,05:51:28
39.973531,116.333615,0,228,40003.2440972222,2009-07-09,05:51:30
39.9735,116.3337,0,223,40003.2441550926,2009-07-09,05:51:35
39.973491,116.33375,0,220,40003.244212963,2009-07-09,05:51:40
39.97348,116.333761,0,219,40003.2442708333,2009-07-09,05:51:45
39.973479,116.333772,0,219,40003.2443287037,2009-07-09,05:51:50
39.973478,116.33373,0,220,40003.2443865741,2009-07-09,05:51:55
39.973478,116.33373,0,220,40003.2444212963,2009-07-09,05:51:58
39.973482,116.333733,0,218,40003.2444444444,2009-07-09,05:52:00
39.973482,116.333723,0,218,40003.2445023148,2009-07-09,05:52:05
39.973482,116.333722,0,219,40003.2445601852,2009-07-09,05:52:10
39.973482,116.333722,0,219,40003.2445949074,2009-07-09,05:52:13
39.973482,116.333715,0,219,40003.2446180556,2009-07-09,05:52:15
39.973471,116.333714,0,219,40003.2446759259,2009-07-09,05:52:20
39.973443,116.333755,0,219,40003.2447337963,2009-07-09,05:52:25
39.973455,116.333806,0,220,40003.2447916667,2009-07-09,05:52:30
39.973455,116.333817,0,220,40003.244849537,2009-07-09,05:52:35
39.973457,116.333937,0,216,40003.2449074074,2009-07-09,05:52:40
39.973462,116.333952,0,214,40003.2449652778,2009-07-09,05:52:45
39.973447,116.333967,0,214,40003.2450231481,2009-07-09,05:52:50
39.973433,116.333967,0,215,40003.2450810185,2009-07-09,05:52:55
39.973433,116.333961,0,215,40003.2451388889,2009-07-09,05:53:00
39.973433,116.333961,0,215,40003.2451736111,2009-07-09,05:53:03
39.973432,116.333958,0,215,40003.2451967593,2009-07-09,05:53:05
39.973433,116.333934,0,212,40003.2452546296,2009-07-09,05:53:10
39.973433,116.333917,0,210,40003.2453125,2009-07-09,05:53:15
39.973434,116.333903,0,210,40003.2453703704,2009-07-09,05:53:20
39.973435,116.33391,0,210,40003.2454282407,2009-07-09,05:53:25
39.973434,116.333913,0,210,40003.2454861111,2009-07-09,05:53:30
39.973434,116.333912,0,210,40003.2455439815,2009-07-09,05:53:35
39.973434,116.333912,0,210,40003.2455787037,2009-07-09,05:53:38
39.973434,116.333911,0,210,40003.2456018519,2009-07-09,05:53:40
39.973434,116.333897,0,210,40003.2456597222,2009-07-09,05:53:45
39.973435,116.333882,0,210,40003.2457175926,2009-07-09,05:53:50
39.973421,116.333834,0,211,40003.245775463,2009-07-09,05:53:55
39.97343,116.333808,0,214,40003.2458333333,2009-07-09,05:54:00
39.973442,116.333823,0,216,40003.2458912037,2009-07-09,05:54:05
39.973439,116.333796,0,222,40003.2459490741,2009-07-09,05:54:10
39.973423,116.333762,0,224,40003.2460069444,2009-07-09,05:54:15
39.973423,116.333762,0,224,40003.2460416667,2009-07-09,05:54:18
39.973421,116.333766,0,225,40003.2460648148,2009-07-09,05:54:20
39.973432,116.333788,0,231,40003.2461226852,2009-07-09,05:54:25
39.973442,116.333784,0,233,40003.2461805556,2009-07-09,05:54:30
39.973442,116.333784,0,233,40003.2462152778,2009-07-09,05:54:33
39.973442,116.333789,0,233,40003.2462384259,2009-07-09,05:54:35
39.973446,116.333833,0,231,40003.2462962963,2009-07-09,05:54:40
39.973456,116.333868,0,227,40003.2463541667,2009-07-09,05:54:45
39.973454,116.333891,0,224,40003.246412037,2009-07-09,05:54:50
39.973444,116.333905,0,220,40003.2464699074,2009-07-09,05:54:55
39.973413,116.333926,0,215,40003.2465277778,2009-07-09,05:55:00
39.973385,116.333911,0,211,40003.2465856481,2009-07-09,05:55:05
39.97339,116.333917,0,211,40003.2466435185,2009-07-09,05:55:10
39.97339,116.333912,0,210,40003.2467013889,2009-07-09,05:55:15
39.97339,116.333907,0,210,40003.2467592593,2009-07-09,05:55:20
39.973389,116.333909,0,210,40003.2468171296,2009-07-09,05:55:25
39.973389,116.333904,0,210,40003.246875,2009-07-09,05:55:30
39.973389,116.333904,0,210,40003.2469097222,2009-07-09,05:55:33
39.97339,116.333906,0,210,40003.2469328704,2009-07-09,05:55:35
39.97339,116.333921,0,210,40003.2469907407,2009-07-09,05:55:40
39.973391,116.333931,0,210,40003.2470486111,2009-07-09,05:55:45
39.973392,116.333942,0,211,40003.2471064815,2009-07-09,05:55:50
39.973392,116.333942,0,211,40003.2471412037,2009-07-09,05:55:53
39.973394,116.333944,0,211,40003.2471643519,2009-07-09,05:55:55
39.973419,116.333961,0,214,40003.2472222222,2009-07-09,05:56:00
39.973437,116.33401,0,215,40003.2472800926,2009-07-09,05:56:05
39.973437,116.33401,0,215,40003.2473148148,2009-07-09,05:56:08
39.973439,116.334012,0,215,40003.247337963,2009-07-09,05:56:10
39.973448,116.33399,0,216,40003.2473958333,2009-07-09,05:56:15
39.973448,116.33399,0,216,40003.2474305556,2009-07-09,05:56:18
39.97345,116.333991,0,216,40003.2474537037,2009-07-09,05:56:20
39.973443,116.333953,0,214,40003.2475115741,2009-07-09,05:56:25
39.973441,116.333956,0,214,40003.2475694444,2009-07-09,05:56:30
39.973441,116.333955,0,214,40003.2476273148,2009-07-09,05:56:35
39.973442,116.333952,0,214,40003.2476851852,2009-07-09,05:56:40
39.973442,116.333952,0,214,40003.2477199074,2009-07-09,05:56:43
39.973421,116.334268,0,229,40003.2680555556,2009-07-09,06:26:00
39.973384,116.334445,0,229,40003.2681134259,2009-07-09,06:26:05
39.973346,116.334628,0,228,40003.2681712963,2009-07-09,06:26:10
39.973305,116.334685,0,227,40003.2682291667,2009-07-09,06:26:15
39.973292,116.334682,0,228,40003.268287037,2009-07-09,06:26:20
39.973278,116.334683,0,228,40003.2683449074,2009-07-09,06:26:25
39.973278,116.334683,0,228,40003.2684375,2009-07-09,06:26:33
39.973278,116.334678,0,228,40003.2684606481,2009-07-09,06:26:35
39.97337,116.334196,0,230,40003.2685185185,2009-07-09,06:26:40
39.973396,116.333983,0,231,40003.2685763889,2009-07-09,06:26:45
39.973411,116.333899,0,231,40003.2686342593,2009-07-09,06:26:50
39.973438,116.333807,0,231,40003.2686921296,2009-07-09,06:26:55
39.973454,116.333788,0,231,40003.26875,2009-07-09,06:27:00
39.973383,116.33387,0,229,40003.2688078704,2009-07-09,06:27:05
39.973378,116.333882,0,230,40003.2688657407,2009-07-09,06:27:10
39.973379,116.333893,0,231,40003.2689236111,2009-07-09,06:27:15
39.973426,116.333889,0,233,40003.2689814815,2009-07-09,06:27:20
39.973458,116.333872,0,234,40003.2690393519,2009-07-09,06:27:25
39.973483,116.333931,0,233,40003.2690972222,2009-07-09,06:27:30
39.973509,116.334154,0,215,40003.2691550926,2009-07-09,06:27:35
39.973502,116.334171,0,217,40003.269212963,2009-07-09,06:27:40
39.97346,116.334309,0,223,40003.2692708333,2009-07-09,06:27:45
39.973432,116.334297,0,228,40003.2693287037,2009-07-09,06:27:50
39.973436,116.334355,0,229,40003.2693865741,2009-07-09,06:27:55
39.973436,116.334355,0,229,40003.2694212963,2009-07-09,06:27:58
39.973431,116.33435,0,229,40003.2694444444,2009-07-09,06:28:00
39.973431,116.33434,0,229,40003.2695023148,2009-07-09,06:28:05
39.973432,116.334304,0,230,40003.2695601852,2009-07-09,06:28:10
39.973397,116.334321,0,230,40003.2696180556,2009-07-09,06:28:15
39.973399,116.334275,0,230,40003.2696759259,2009-07-09,06:28:20
39.973398,116.334147,0,233,40003.2697337963,2009-07-09,06:28:25
39.973364,116.334209,0,241,40003.2697916667,2009-07-09,06:28:30
39.973355,116.334218,0,243,40003.269849537,2009-07-09,06:28:35
39.973355,116.334218,0,243,40003.2698842593,2009-07-09,06:28:38
39.973347,116.334218,0,248,40003.2699074074,2009-07-09,06:28:40
39.973374,116.334204,0,258,40003.2699652778,2009-07-09,06:28:45
39.973423,116.334181,0,263,40003.2700231481,2009-07-09,06:28:50
39.973468,116.334143,0,261,40003.2700810185,2009-07-09,06:28:55
39.973482,116.334178,0,257,40003.2701388889,2009-07-09,06:29:00
39.97348,116.334238,0,252,40003.2701967593,2009-07-09,06:29:05
39.973475,116.334271,0,252,40003.2702546296,2009-07-09,06:29:10
39.973437,116.334317,0,251,40003.2703125,2009-07-09,06:29:15
39.973393,116.334435,0,250,40003.2703703704,2009-07-09,06:29:20
39.973395,116.334487,0,250,40003.2704282407,2009-07-09,06:29:25
39.973385,116.334586,0,249,40003.2704861111,2009-07-09,06:29:30
39.973384,116.334551,0,250,40003.2705439815,2009-07-09,06:29:35
39.973395,116.334594,0,249,40003.2706018519,2009-07-09,06:29:40
39.973384,116.334587,0,249,40003.2706597222,2009-07-09,06:29:45
39.973381,116.334548,0,251,40003.2707175926,2009-07-09,06:29:50
39.973381,116.334562,0,250,40003.270775463,2009-07-09,06:29:55
39.973375,116.334575,0,249,40003.2708333333,2009-07-09,06:30:00
39.973375,116.334575,0,249,40003.2708680556,2009-07-09,06:30:03
39.973375,116.334569,0,249,40003.2708912037,2009-07-09,06:30:05
39.973385,116.3345,0,250,40003.2709490741,2009-07-09,06:30:10
39.973385,116.334514,0,251,40003.2710069444,2009-07-09,06:30:15
39.973382,116.33447,0,252,40003.2710648148,2009-07-09,06:30:20
39.973397,116.33455,0,249,40003.2711226852,2009-07-09,06:30:25
39.973388,116.334588,0,249,40003.2711805556,2009-07-09,06:30:30
39.973386,116.334608,0,250,40003.2712384259,2009-07-09,06:30:35
39.973392,116.334539,0,251,40003.2712962963,2009-07-09,06:30:40
39.973391,116.334549,0,250,40003.2713541667,2009-07-09,06:30:45
39.973387,116.334453,0,250,40003.271412037,2009-07-09,06:30:50
39.973384,116.33444,0,250,40003.2714699074,2009-07-09,06:30:55
39.97338,116.334412,0,250,40003.2715277778,2009-07-09,06:31:00
39.973351,116.334445,0,248,40003.2715856481,2009-07-09,06:31:05
39.973352,116.334514,0,247,40003.2716435185,2009-07-09,06:31:10
39.973356,116.334495,0,248,40003.2717013889,2009-07-09,06:31:15
39.973356,116.334495,0,248,40003.2717361111,2009-07-09,06:31:18
39.973356,116.334495,0,248,40003.2717592593,2009-07-09,06:31:20
39.973369,116.334575,0,248,40003.2718171296,2009-07-09,06:31:25
39.973365,116.334723,0,245,40003.271875,2009-07-09,06:31:30
39.973329,116.334831,0,246,40003.2719328704,2009-07-09,06:31:35
39.973306,116.334864,0,246,40003.2719907407,2009-07-09,06:31:40
39.973286,116.335093,0,246,40003.2720486111,2009-07-09,06:31:45
39.973286,116.335064,0,247,40003.2721064815,2009-07-09,06:31:50
39.973305,116.33494,0,250,40003.2721643519,2009-07-09,06:31:55
39.973328,116.334784,0,253,40003.2722222222,2009-07-09,06:32:00
39.973356,116.334629,0,253,40003.2722800926,2009-07-09,06:32:05
39.973368,116.33451,0,253,40003.272337963,2009-07-09,06:32:10
39.973368,116.334423,0,254,40003.2723958333,2009-07-09,06:32:15
39.973368,116.334396,0,255,40003.2724537037,2009-07-09,06:32:20
39.973368,116.334396,0,255,40003.2724884259,2009-07-09,06:32:23
39.973369,116.334392,0,256,40003.2725115741,2009-07-09,06:32:25
39.973379,116.334344,0,256,40003.2725694444,2009-07-09,06:32:30
39.973393,116.334405,0,254,40003.2726273148,2009-07-09,06:32:35
39.973403,116.334483,0,250,40003.2726851852,2009-07-09,06:32:40
39.973392,116.334618,0,250,40003.2727430556,2009-07-09,06:32:45
39.973385,116.33478,0,249,40003.2728009259,2009-07-09,06:32:50
39.973371,116.334856,0,249,40003.2728587963,2009-07-09,06:32:55
39.973359,116.334816,0,249,40003.2729166667,2009-07-09,06:33:00
39.973334,116.334804,0,249,40003.272974537,2009-07-09,06:33:05
39.973336,116.334763,0,252,40003.2730324074,2009-07-09,06:33:10
39.973332,116.334711,0,252,40003.2730902778,2009-07-09,06:33:15
39.973322,116.334699,0,252,40003.2731481481,2009-07-09,06:33:20
39.973322,116.334699,0,252,40003.2731828704,2009-07-09,06:33:23
39.973321,116.334698,0,251,40003.2732060185,2009-07-09,06:33:25
39.973323,116.334685,0,251,40003.2732638889,2009-07-09,06:33:30
39.97332,116.334691,0,251,40003.2733217593,2009-07-09,06:33:35
39.97332,116.334691,0,251,40003.2733564815,2009-07-09,06:33:38
39.973319,116.334698,0,251,40003.2733796296,2009-07-09,06:33:40
39.973309,116.334716,0,251,40003.2734375,2009-07-09,06:33:45
39.973314,116.334726,0,251,40003.2734953704,2009-07-09,06:33:50
39.973314,116.334717,0,251,40003.2735532407,2009-07-09,06:33:55
39.973314,116.334717,0,251,40003.273587963,2009-07-09,06:33:58
39.973314,116.334716,0,251,40003.2736111111,2009-07-09,06:34:00
39.973314,116.334764,0,251,40003.2736689815,2009-07-09,06:34:05
39.973318,116.334801,0,250,40003.2737268518,2009-07-09,06:34:10
39.973323,116.334818,0,251,40003.2737847222,2009-07-09,06:34:15
39.973326,116.334847,0,250,40003.2738425926,2009-07-09,06:34:20
39.97331,116.334789,0,251,40003.273900463,2009-07-09,06:34:25
39.973303,116.334747,0,252,40003.2739583333,2009-07-09,06:34:30
39.973303,116.334747,0,252,40003.2739930556,2009-07-09,06:34:33
39.973303,116.334755,0,252,40003.2740162037,2009-07-09,06:34:35
39.973309,116.334785,0,251,40003.2740740741,2009-07-09,06:34:40
39.973321,116.334803,0,251,40003.2741319444,2009-07-09,06:34:45
39.973337,116.334841,0,252,40003.2741898148,2009-07-09,06:34:50
39.973332,116.334844,0,251,40003.2742476852,2009-07-09,06:34:55
39.973332,116.334844,0,251,40003.2742824074,2009-07-09,06:34:58
39.973331,116.334845,0,251,40003.2743055556,2009-07-09,06:35:00
39.973327,116.33488,0,252,40003.2743634259,2009-07-09,06:35:05
39.97334,116.334909,0,252,40003.2744212963,2009-07-09,06:35:10
39.97333,116.334786,0,253,40003.2744791667,2009-07-09,06:35:15
39.97331,116.334625,0,254,40003.274537037,2009-07-09,06:35:20
39.973296,116.334586,0,254,40003.2745949074,2009-07-09,06:35:25
39.9733,116.334622,0,254,40003.2746527778,2009-07-09,06:35:30
39.973311,116.334622,0,254,40003.2747106481,2009-07-09,06:35:35
39.973329,116.334651,0,253,40003.2747685185,2009-07-09,06:35:40
39.97333,116.334642,0,253,40003.2748263889,2009-07-09,06:35:45
39.97333,116.334642,0,253,40003.2748611111,2009-07-09,06:35:48
39.973332,116.334637,0,253,40003.2748842593,2009-07-09,06:35:50
39.973336,116.334675,0,254,40003.2749421296,2009-07-09,06:35:55
39.973364,116.334984,0,254,40003.275,2009-07-09,06:36:00
39.973351,116.335132,0,252,40003.2750578704,2009-07-09,06:36:05
39.973339,116.335137,0,252,40003.2751157407,2009-07-09,06:36:10
39.973327,116.335003,0,253,40003.2751736111,2009-07-09,06:36:15
39.973329,116.334838,0,252,40003.2752314815,2009-07-09,06:36:20
39.973322,116.334847,0,252,40003.2752893518,2009-07-09,06:36:25
39.973314,116.334911,0,250,40003.2753472222,2009-07-09,06:36:30
39.973314,116.334911,0,250,40003.2753819444,2009-07-09,06:36:33
39.973313,116.334916,0,250,40003.2754050926,2009-07-09,06:36:35
39.973289,116.334958,0,251,40003.275462963,2009-07-09,06:36:40
39.973287,116.334912,0,254,40003.2755208333,2009-07-09,06:36:45
39.973295,116.334968,0,253,40003.2755787037,2009-07-09,06:36:50
39.97329,116.335102,0,249,40003.2756365741,2009-07-09,06:36:55
39.973294,116.335189,0,246,40003.2756944444,2009-07-09,06:37:00
39.973282,116.33513,0,247,40003.2757523148,2009-07-09,06:37:05
39.973275,116.335144,0,247,40003.2758101852,2009-07-09,06:37:10
39.973275,116.335144,0,247,40003.2758449074,2009-07-09,06:37:13
39.973276,116.335145,0,247,40003.2758680556,2009-07-09,06:37:15
39.973309,116.335023,0,248,40003.2759259259,2009-07-09,06:37:20
39.973326,116.334877,0,254,40003.2759837963,2009-07-09,06:37:25
39.973332,116.334742,0,253,40003.2760416667,2009-07-09,06:37:30
39.973317,116.334717,0,251,40003.276099537,2009-07-09,06:37:35
39.973317,116.334717,0,251,40003.2761342593,2009-07-09,06:37:38
39.973314,116.334713,0,249,40003.2761574074,2009-07-09,06:37:40
39.97331,116.334682,0,248,40003.2762152778,2009-07-09,06:37:45
39.973314,116.334692,0,248,40003.2762731481,2009-07-09,06:37:50
39.973314,116.334692,0,248,40003.2763078704,2009-07-09,06:37:53
39.973313,116.334688,0,248,40003.2763310185,2009-07-09,06:37:55
39.973307,116.334669,0,248,40003.2763888889,2009-07-09,06:38:00
39.973312,116.334666,0,248,40003.2764467593,2009-07-09,06:38:05
39.973317,116.334668,0,248,40003.2765046296,2009-07-09,06:38:10
39.973317,116.334668,0,248,40003.2765393518,2009-07-09,06:38:13
39.973316,116.334661,0,248,40003.2765625,2009-07-09,06:38:15
39.973289,116.334677,0,248,40003.2766203704,2009-07-09,06:38:20
39.973289,116.334705,0,246,40003.2766782407,2009-07-09,06:38:25
39.973289,116.334705,0,246,40003.276712963,2009-07-09,06:38:28
39.973289,116.334698,0,246,40003.2767361111,2009-07-09,06:38:30
39.973286,116.334785,0,246,40003.2767939815,2009-07-09,06:38:35
39.973284,116.334868,0,247,40003.2768518519,2009-07-09,06:38:40
39.973295,116.334801,0,248,40003.2769097222,2009-07-09,06:38:45
39.9733,116.334809,0,248,40003.2769675926,2009-07-09,06:38:50
39.9733,116.334809,0,248,40003.2770023148,2009-07-09,06:38:53
39.9733,116.334808,0,248,40003.277025463,2009-07-09,06:38:55
39.973301,116.334738,0,248,40003.2770833333,2009-07-09,06:39:00
39.973333,116.334312,0,248,40003.2771412037,2009-07-09,06:39:05
39.973338,116.334374,0,255,40003.2771990741,2009-07-09,06:39:10
39.973364,116.334241,0,258,40003.2772569444,2009-07-09,06:39:15
39.973373,116.334194,0,260,40003.2773148148,2009-07-09,06:39:20
39.973402,116.33414,0,263,40003.2773726852,2009-07-09,06:39:25
39.973422,116.334097,0,263,40003.2774305556,2009-07-09,06:39:30
39.973447,116.334057,0,262,40003.2774884259,2009-07-09,06:39:35
39.973437,116.333978,0,263,40003.2775462963,2009-07-09,06:39:40
39.973418,116.333906,0,263,40003.2776041667,2009-07-09,06:39:45
39.9734,116.333671,0,267,40003.277662037,2009-07-09,06:39:50
39.973377,116.333432,0,270,40003.2777199074,2009-07-09,06:39:55
39.973394,116.333349,0,270,40003.2777777778,2009-07-09,06:40:00
39.973429,116.333262,0,270,40003.2778356481,2009-07-09,06:40:05
39.973429,116.333262,0,270,40003.2778703704,2009-07-09,06:40:08
39.973428,116.333261,0,270,40003.2778935185,2009-07-09,06:40:10
39.97343,116.333303,0,269,40003.2779513889,2009-07-09,06:40:15
39.973432,116.333372,0,267,40003.2780092593,2009-07-09,06:40:20
39.973463,116.333455,0,266,40003.2780671296,2009-07-09,06:40:25
39.973516,116.333527,0,267,40003.278125,2009-07-09,06:40:30
39.973515,116.333486,0,267,40003.2781828704,2009-07-09,06:40:35
39.973499,116.333272,0,271,40003.2782407407,2009-07-09,06:40:40
39.973471,116.332972,0,277,40003.2782986111,2009-07-09,06:40:45
39.973509,116.332584,0,281,40003.2783564815,2009-07-09,06:40:50
39.973535,116.33245,0,281,40003.2784143519,2009-07-09,06:40:55
39.973524,116.332574,0,277,40003.2784722222,2009-07-09,06:41:00
39.97354,116.332719,0,271,40003.2785300926,2009-07-09,06:41:05
39.973549,116.332829,0,265,40003.278587963,2009-07-09,06:41:10
39.973543,116.332919,0,258,40003.2786458333,2009-07-09,06:41:15
39.973542,116.332929,0,258,40003.2787037037,2009-07-09,06:41:20
39.973496,116.333345,0,258,40003.2787615741,2009-07-09,06:41:25
39.973461,116.334109,0,253,40003.2788194444,2009-07-09,06:41:30
39.973398,116.334631,0,251,40003.2788773148,2009-07-09,06:41:35
39.973356,116.33499,0,249,40003.2789351852,2009-07-09,06:41:40
39.973384,116.334447,0,247,40003.2789930556,2009-07-09,06:41:45
39.973377,116.334415,0,249,40003.2790509259,2009-07-09,06:41:50
39.97337,116.334369,0,250,40003.2791087963,2009-07-09,06:41:55
39.973362,116.334325,0,252,40003.2791666667,2009-07-09,06:42:00
39.973363,116.334316,0,252,40003.279224537,2009-07-09,06:42:05
39.973363,116.334302,0,253,40003.2792824074,2009-07-09,06:42:10
39.973372,116.334283,0,251,40003.2793402778,2009-07-09,06:42:15
39.97338,116.334277,0,251,40003.2793981481,2009-07-09,06:42:20
39.973381,116.334269,0,250,40003.2794560185,2009-07-09,06:42:25
39.973382,116.334266,0,250,40003.2795138889,2009-07-09,06:42:30
39.973382,116.33426,0,250,40003.2795717593,2009-07-09,06:42:35
39.973382,116.33426,0,250,40003.2796064815,2009-07-09,06:42:38
39.97338,116.334265,0,250,40003.2796296296,2009-07-09,06:42:40
39.973356,116.334262,0,250,40003.2796875,2009-07-09,06:42:45
39.973356,116.334262,0,250,40003.2797222222,2009-07-09,06:42:48
39.97335,116.334267,0,250,40003.2797453704,2009-07-09,06:42:50
39.973349,116.334278,0,250,40003.2798032407,2009-07-09,06:42:55
39.973349,116.334278,0,250,40003.279837963,2009-07-09,06:42:58
39.97335,116.334277,0,250,40003.2798611111,2009-07-09,06:43:00
39.97335,116.334263,0,250,40003.2799189815,2009-07-09,06:43:05
39.973343,116.334211,0,252,40003.2799768519,2009-07-09,06:43:10
39.973347,116.334178,0,251,40003.2800347222,2009-07-09,06:43:15
39.973358,116.334172,0,249,40003.2800925926,2009-07-09,06:43:20
39.973358,116.334172,0,249,40003.2801273148,2009-07-09,06:43:23
39.973359,116.334164,0,249,40003.280150463,2009-07-09,06:43:25
39.973379,116.334146,0,248,40003.2802083333,2009-07-09,06:43:30
39.973401,116.33412,0,246,40003.2802662037,2009-07-09,06:43:35
39.973417,116.334107,0,245,40003.2803240741,2009-07-09,06:43:40
39.973417,116.334107,0,245,40003.2803587963,2009-07-09,06:43:43
39.973418,116.334106,0,245,40003.2803819444,2009-07-09,06:43:45
39.973432,116.334124,0,243,40003.2804398148,2009-07-09,06:43:50
39.973447,116.334224,0,240,40003.2804976852,2009-07-09,06:43:55
39.973434,116.334304,0,240,40003.2805555556,2009-07-09,06:44:00
39.973275,116.334586,0,243,40003.2806712963,2009-07-09,06:44:10
39.97321,116.334529,0,245,40003.2807291667,2009-07-09,06:44:15
39.973257,116.334454,0,247,40003.280787037,2009-07-09,06:44:20
39.973259,116.334449,0,247,40003.2808449074,2009-07-09,06:44:25
39.973263,116.334443,0,247,40003.2809027778,2009-07-09,06:44:30
39.973263,116.334443,0,247,40003.2809375,2009-07-09,06:44:33
39.973267,116.334445,0,247,40003.2809606481,2009-07-09,06:44:35
39.97334,116.334458,0,246,40003.2810185185,2009-07-09,06:44:40
39.973411,116.334457,0,245,40003.2810763889,2009-07-09,06:44:45
39.973452,116.334449,0,245,40003.2811342593,2009-07-09,06:44:50
39.973437,116.334466,0,245,40003.2811921296,2009-07-09,06:44:55
39.973436,116.334489,0,245,40003.2813657407,2009-07-09,06:45:10
39.973438,116.334502,0,246,40003.2814236111,2009-07-09,06:45:15
39.973438,116.334516,0,246,40003.2814814815,2009-07-09,06:45:20
39.973433,116.334525,0,246,40003.2815393518,2009-07-09,06:45:25
39.973439,116.334492,0,246,40003.2815972222,2009-07-09,06:45:30
39.973421,116.33446,0,246,40003.2816550926,2009-07-09,06:45:35
39.973421,116.33446,0,246,40003.2816898148,2009-07-09,06:45:38
39.973422,116.334456,0,246,40003.281712963,2009-07-09,06:45:40
39.97343,116.334426,0,247,40003.2817708333,2009-07-09,06:45:45
39.973437,116.334462,0,247,40003.2818287037,2009-07-09,06:45:50
39.973486,116.334525,0,247,40003.2818865741,2009-07-09,06:45:55
39.973516,116.334376,0,288,40003.2829861111,2009-07-09,06:47:30
39.973539,116.334366,0,286,40003.2830439815,2009-07-09,06:47:35
39.973539,116.334366,0,286,40003.2830787037,2009-07-09,06:47:38
39.97354,116.334358,0,286,40003.2831018518,2009-07-09,06:47:40
39.973523,116.334251,0,281,40003.2831597222,2009-07-09,06:47:45
39.973541,116.334145,0,278,40003.2832175926,2009-07-09,06:47:50
39.973658,116.334203,0,310,40003.283275463,2009-07-09,06:47:55
39.97372,116.334274,0,337,40003.2833333333,2009-07-09,06:48:00
39.973727,116.334281,0,340,40003.2833912037,2009-07-09,06:48:05
39.973727,116.334277,0,340,40003.2834490741,2009-07-09,06:48:10
39.973727,116.334277,0,340,40003.2834837963,2009-07-09,06:48:13
39.973721,116.334285,0,341,40003.2835069444,2009-07-09,06:48:15
39.97373,116.334276,0,349,40003.2835648148,2009-07-09,06:48:20
39.973731,116.334274,0,349,40003.2836226852,2009-07-09,06:48:25
39.973732,116.334274,0,347,40003.2836805556,2009-07-09,06:48:30
39.973725,116.33428,0,347,40003.2837384259,2009-07-09,06:48:35
39.973724,116.334276,0,347,40003.2837962963,2009-07-09,06:48:40
39.973724,116.334276,0,347,40003.2838310185,2009-07-09,06:48:43
39.973722,116.334281,0,347,40003.2838541667,2009-07-09,06:48:45
39.973698,116.334331,0,347,40003.283912037,2009-07-09,06:48:50
39.973662,116.334392,0,347,40003.2839699074,2009-07-09,06:48:55
39.973672,116.33439,0,345,40003.2840277778,2009-07-09,06:49:00
39.973714,116.334352,0,342,40003.2840856481,2009-07-09,06:49:05
39.973727,116.334317,0,340,40003.2841435185,2009-07-09,06:49:10
39.973733,116.334285,0,339,40003.2842013889,2009-07-09,06:49:15
39.973722,116.334283,0,339,40003.2842592593,2009-07-09,06:49:20
39.973724,116.334279,0,339,40003.2843171296,2009-07-09,06:49:25
39.973724,116.334279,0,339,40003.2843518518,2009-07-09,06:49:28
39.973726,116.334274,0,339,40003.284375,2009-07-09,06:49:30
39.973755,116.334248,0,339,40003.2844328704,2009-07-09,06:49:35
39.973755,116.334239,0,339,40003.2844907407,2009-07-09,06:49:40
39.973722,116.33426,0,339,40003.2845486111,2009-07-09,06:49:45
39.973677,116.334304,0,340,40003.2846064815,2009-07-09,06:49:50
39.973623,116.334401,0,340,40003.2846643519,2009-07-09,06:49:55
39.973623,116.334401,0,340,40003.2846990741,2009-07-09,06:49:58
39.973631,116.334409,0,341,40003.2847222222,2009-07-09,06:50:00
39.973618,116.334443,0,341,40003.2847800926,2009-07-09,06:50:05
39.973649,116.3344,0,342,40003.284837963,2009-07-09,06:50:10
39.973644,116.334391,0,341,40003.2848958333,2009-07-09,06:50:15
39.973645,116.334387,0,341,40003.2849537037,2009-07-09,06:50:20
39.973645,116.334387,0,341,40003.2849884259,2009-07-09,06:50:23
39.973644,116.334394,0,341,40003.2850115741,2009-07-09,06:50:25
39.973642,116.334417,0,341,40003.2851851852,2009-07-09,06:50:40
39.973613,116.334507,0,342,40003.2852430556,2009-07-09,06:50:45
39.973572,116.334566,0,343,40003.2853009259,2009-07-09,06:50:50
39.973586,116.334548,0,344,40003.2853587963,2009-07-09,06:50:55
39.973594,116.334545,0,344,40003.2854166667,2009-07-09,06:51:00
39.973594,116.334545,0,344,40003.2854513889,2009-07-09,06:51:03
39.973594,116.334538,0,344,40003.285474537,2009-07-09,06:51:05
39.973605,116.334524,0,344,40003.2855324074,2009-07-09,06:51:10
39.973605,116.334524,0,344,40003.2857986111,2009-07-09,06:51:33
39.973608,116.334518,0,344,40003.2858217593,2009-07-09,06:51:35
39.973609,116.334507,0,344,40003.2858796296,2009-07-09,06:51:40
39.973611,116.334505,0,344,40003.2859375,2009-07-09,06:51:45
39.973611,116.334505,0,344,40003.2859722222,2009-07-09,06:51:48
39.973613,116.334506,0,344,40003.2859953704,2009-07-09,06:51:50
39.97363,116.334578,0,344,40003.2860532407,2009-07-09,06:51:55
39.973658,116.334617,0,344,40003.2861111111,2009-07-09,06:52:00
39.973665,116.334594,0,344,40003.2861689815,2009-07-09,06:52:05
39.973637,116.334564,0,344,40003.2862268519,2009-07-09,06:52:10
39.973633,116.334539,0,344,40003.2862847222,2009-07-09,06:52:15
39.973637,116.334529,0,344,40003.2863425926,2009-07-09,06:52:20
39.973651,116.334508,0,344,40003.286400463,2009-07-09,06:52:25
39.973736,116.334445,0,344,40003.2864583333,2009-07-09,06:52:30
39.973804,116.33436,0,343,40003.2865162037,2009-07-09,06:52:35
39.973824,116.334337,0,343,40003.2865740741,2009-07-09,06:52:40
39.973791,116.334414,0,340,40003.2866319444,2009-07-09,06:52:45
39.973776,116.334412,0,341,40003.2866898148,2009-07-09,06:52:50
39.973774,116.334407,0,341,40003.2867476852,2009-07-09,06:52:55
39.973774,116.334407,0,341,40003.2867824074,2009-07-09,06:52:58
39.973773,116.334409,0,341,40003.2868055556,2009-07-09,06:53:00
39.973772,116.334419,0,341,40003.2868634259,2009-07-09,06:53:05
39.973772,116.334428,0,341,40003.2869212963,2009-07-09,06:53:10
39.973772,116.334428,0,341,40003.2869560185,2009-07-09,06:53:13
39.97377,116.334436,0,341,40003.2869791667,2009-07-09,06:53:15
39.973762,116.334451,0,341,40003.2876157407,2009-07-09,06:54:10
39.973755,116.334474,0,341,40003.2877314815,2009-07-09,06:54:20
39.973753,116.33448,0,341,40003.2877893519,2009-07-09,06:54:25
39.973753,116.33448,0,341,40003.2878240741,2009-07-09,06:54:28
39.973752,116.334483,0,341,40003.2878472222,2009-07-09,06:54:30
39.973747,116.334599,0,341,40003.2888888889,2009-07-09,06:56:00
39.973747,116.334595,0,341,40003.2889467593,2009-07-09,06:56:05
39.973746,116.334588,0,341,40003.2890046296,2009-07-09,06:56:10
39.973746,116.334588,0,341,40003.2890393519,2009-07-09,06:56:13
39.973745,116.334587,0,341,40003.2890625,2009-07-09,06:56:15
39.973748,116.334973,0,342,40003.2891782407,2009-07-09,06:56:25
39.973743,116.334998,0,342,40003.2892361111,2009-07-09,06:56:30
39.973743,116.334998,0,342,40003.2892708333,2009-07-09,06:56:33
39.973744,116.334999,0,342,40003.2892939815,2009-07-09,06:56:35
39.973743,116.334984,0,342,40003.2893518518,2009-07-09,06:56:40
39.973717,116.334869,0,342,40003.2894097222,2009-07-09,06:56:45
39.973728,116.334763,0,343,40003.2894675926,2009-07-09,06:56:50
39.973745,116.334653,0,343,40003.289525463,2009-07-09,06:56:55
39.973752,116.334585,0,343,40003.2895833333,2009-07-09,06:57:00
39.973752,116.334585,0,343,40003.2896180556,2009-07-09,06:57:03
39.973749,116.334582,0,343,40003.2896412037,2009-07-09,06:57:05
39.97375,116.334567,0,343,40003.2896990741,2009-07-09,06:57:10
39.973733,116.334557,0,343,40003.2897569444,2009-07-09,06:57:15
39.973725,116.334542,0,343,40003.2898148148,2009-07-09,06:57:20
39.973724,116.334533,0,343,40003.2898726852,2009-07-09,06:57:25
39.973725,116.334524,0,343,40003.2899305556,2009-07-09,06:57:30
39.973725,116.334524,0,343,40003.2899652778,2009-07-09,06:57:33
39.973725,116.334516,0,343,40003.2899884259,2009-07-09,06:57:35
39.973701,116.334546,0,343,40003.2900462963,2009-07-09,06:57:40
39.973658,116.334508,0,342,40003.2901041667,2009-07-09,06:57:45
39.973632,116.334491,0,341,40003.290162037,2009-07-09,06:57:50
39.973642,116.334491,0,341,40003.2902199074,2009-07-09,06:57:55
39.973661,116.334499,0,340,40003.2902777778,2009-07-09,06:58:00
39.973661,116.334508,0,340,40003.2903356481,2009-07-09,06:58:05
39.973661,116.334508,0,340,40003.2903703704,2009-07-09,06:58:08
39.973658,116.334515,0,340,40003.2903935185,2009-07-09,06:58:10
39.973635,116.334536,0,340,40003.2904513889,2009-07-09,06:58:15
39.973589,116.334557,0,340,40003.2905092593,2009-07-09,06:58:20
39.973577,116.33459,0,341,40003.2905671296,2009-07-09,06:58:25
39.97354,116.334661,0,340,40003.290625,2009-07-09,06:58:30
39.973528,116.334754,0,340,40003.2906828704,2009-07-09,06:58:35
39.97355,116.334773,0,340,40003.2907407407,2009-07-09,06:58:40
39.973566,116.334776,0,340,40003.2907986111,2009-07-09,06:58:45
39.973574,116.334767,0,339,40003.2908564815,2009-07-09,06:58:50
39.973575,116.334761,0,339,40003.2909143518,2009-07-09,06:58:55
39.973575,116.334761,0,339,40003.2909490741,2009-07-09,06:58:58
39.973577,116.334763,0,339,40003.2909722222,2009-07-09,06:59:00
39.973593,116.334751,0,339,40003.2910300926,2009-07-09,06:59:05
39.973593,116.334751,0,339,40003.2910648148,2009-07-09,06:59:08
39.9736,116.334744,0,339,40003.291087963,2009-07-09,06:59:10
39.973605,116.334729,0,339,40003.2914351852,2009-07-09,06:59:40
39.973584,116.334801,0,340,40003.2914930556,2009-07-09,06:59:45
39.973571,116.334872,0,340,40003.2915509259,2009-07-09,06:59:50
39.973564,116.334885,0,340,40003.2916087963,2009-07-09,06:59:55
39.973553,116.334903,0,340,40003.2916666667,2009-07-09,07:00:00
39.973554,116.334903,0,340,40003.291724537,2009-07-09,07:00:05
39.973556,116.334908,0,340,40003.2918981481,2009-07-09,07:00:20
39.973556,116.334908,0,340,40003.2919328704,2009-07-09,07:00:23
39.973556,116.334906,0,340,40003.2919560185,2009-07-09,07:00:25
39.973531,116.334986,0,340,40003.2920138889,2009-07-09,07:00:30
39.973544,116.335016,0,340,40003.2920717593,2009-07-09,07:00:35
39.973533,116.335076,0,340,40003.2921296296,2009-07-09,07:00:40
39.973543,116.335067,0,341,40003.2921875,2009-07-09,07:00:45
39.973559,116.335039,0,340,40003.2924189815,2009-07-09,07:01:05
39.973593,116.334931,0,340,40003.2924768519,2009-07-09,07:01:10
39.973663,116.334647,0,337,40003.2925347222,2009-07-09,07:01:15
39.973715,116.334673,0,336,40003.2925925926,2009-07-09,07:01:20
39.97373,116.334711,0,335,40003.292650463,2009-07-09,07:01:25
39.973728,116.334721,0,336,40003.2927083333,2009-07-09,07:01:30
39.973677,116.334779,0,336,40003.2927662037,2009-07-09,07:01:35
39.973675,116.334766,0,337,40003.2928240741,2009-07-09,07:01:40
39.973675,116.334766,0,337,40003.2928587963,2009-07-09,07:01:43
39.973675,116.334764,0,337,40003.2928819444,2009-07-09,07:01:45
39.973674,116.334755,0,337,40003.2929398148,2009-07-09,07:01:50
39.973673,116.334742,0,337,40003.2929976852,2009-07-09,07:01:55
39.973642,116.334703,0,337,40003.2930555556,2009-07-09,07:02:00
39.973605,116.33464,0,337,40003.2931134259,2009-07-09,07:02:05
39.973631,116.334303,0,344,40003.298900463,2009-07-09,07:10:25
39.97363,116.334289,0,344,40003.2989583333,2009-07-09,07:10:30
39.97363,116.334289,0,344,40003.2989930556,2009-07-09,07:10:33
39.973627,116.334281,0,344,40003.2990162037,2009-07-09,07:10:35
39.973626,116.334269,0,344,40003.2990740741,2009-07-09,07:10:40
39.973623,116.334258,0,344,40003.2991319444,2009-07-09,07:10:45
39.973427,116.334156,0,344,40003.2991898148,2009-07-09,07:10:50
39.973441,116.334174,0,344,40003.2992476852,2009-07-09,07:10:55
39.973439,116.33416,0,344,40003.2993055556,2009-07-09,07:11:00
39.973396,116.334105,0,344,40003.2993634259,2009-07-09,07:11:05
39.97335,116.334101,0,344,40003.2994212963,2009-07-09,07:11:10
39.97335,116.334101,0,344,40003.2994560185,2009-07-09,07:11:13
39.973352,116.334104,0,344,40003.2994791667,2009-07-09,07:11:15
39.973363,116.334107,0,344,40003.299537037,2009-07-09,07:11:20
39.973378,116.334117,0,343,40003.2995949074,2009-07-09,07:11:25
39.973392,116.334122,0,342,40003.2996527778,2009-07-09,07:11:30
39.973411,116.334149,0,343,40003.2997106481,2009-07-09,07:11:35
39.973465,116.334223,0,345,40003.2997685185,2009-07-09,07:11:40
39.973574,116.334334,0,347,40003.2998263889,2009-07-09,07:11:45
39.973613,116.334391,0,346,40003.2998842593,2009-07-09,07:11:50
39.973599,116.334418,0,347,40003.2999421296,2009-07-09,07:11:55
39.973601,116.33444,0,347,40003.3,2009-07-09,07:12:00
39.973617,116.334526,0,347,40003.3000578704,2009-07-09,07:12:05
39.973609,116.334561,0,346,40003.3001157407,2009-07-09,07:12:10
39.973599,116.33457,0,346,40003.3001736111,2009-07-09,07:12:15
39.9736,116.334593,0,346,40003.3002314815,2009-07-09,07:12:20
39.973645,116.334657,0,346,40003.3002893519,2009-07-09,07:12:25
39.973731,116.334713,0,346,40003.3003472222,2009-07-09,07:12:30
39.973812,116.334814,0,346,40003.3004050926,2009-07-09,07:12:35
39.973863,116.334933,0,346,40003.300462963,2009-07-09,07:12:40
39.973877,116.334945,0,347,40003.3005208333,2009-07-09,07:12:45
39.973875,116.334923,0,348,40003.3005787037,2009-07-09,07:12:50
39.973866,116.33492,0,349,40003.3006365741,2009-07-09,07:12:55
39.973856,116.334898,0,349,40003.3006944444,2009-07-09,07:13:00
39.973854,116.334877,0,349,40003.3007523148,2009-07-09,07:13:05
39.973879,116.334862,0,348,40003.3008101852,2009-07-09,07:13:10
39.973918,116.334852,0,344,40003.3008680556,2009-07-09,07:13:15
39.973953,116.334869,0,338,40003.3009259259,2009-07-09,07:13:20
39.973934,116.334868,0,337,40003.3015625,2009-07-09,07:14:15
39.973912,116.334834,0,336,40003.3016203704,2009-07-09,07:14:20
39.97386,116.334776,0,335,40003.3016782407,2009-07-09,07:14:25
39.973719,116.33464,0,335,40003.3017361111,2009-07-09,07:14:30
39.973667,116.33456,0,334,40003.3017939815,2009-07-09,07:14:35
39.973694,116.334567,0,333,40003.3018518519,2009-07-09,07:14:40
39.973658,116.334595,0,331,40003.3019097222,2009-07-09,07:14:45
39.973647,116.334603,0,330,40003.3019675926,2009-07-09,07:14:50
39.973623,116.334583,0,332,40003.302025463,2009-07-09,07:14:55
39.9736,116.334544,0,336,40003.3020833333,2009-07-09,07:15:00
39.973603,116.334502,0,339,40003.3021412037,2009-07-09,07:15:05
39.973602,116.334488,0,340,40003.3021990741,2009-07-09,07:15:10
39.973615,116.3345,0,340,40003.3022569444,2009-07-09,07:15:15
39.973617,116.334496,0,340,40003.3023148148,2009-07-09,07:15:20
39.973625,116.334504,0,341,40003.3023726852,2009-07-09,07:15:25
39.973625,116.334504,0,341,40003.3024074074,2009-07-09,07:15:28
39.973625,116.334496,0,341,40003.3024305556,2009-07-09,07:15:30
39.973639,116.334524,0,342,40003.3024884259,2009-07-09,07:15:35
39.973632,116.334543,0,342,40003.3025462963,2009-07-09,07:15:40
39.973565,116.334576,0,343,40003.3026041667,2009-07-09,07:15:45
39.973518,116.334599,0,343,40003.302662037,2009-07-09,07:15:50
39.973531,116.334597,0,345,40003.3027199074,2009-07-09,07:15:55
39.973593,116.334578,0,344,40003.3027777778,2009-07-09,07:16:00
39.973636,116.334577,0,341,40003.3028356481,2009-07-09,07:16:05
39.973627,116.33458,0,338,40003.3028935185,2009-07-09,07:16:10
39.97365,116.334614,0,336,40003.3029513889,2009-07-09,07:16:15
39.973666,116.334625,0,335,40003.3030092593,2009-07-09,07:16:20
39.973673,116.334593,0,334,40003.3030671296,2009-07-09,07:16:25
39.973643,116.334575,0,333,40003.303125,2009-07-09,07:16:30
39.97363,116.33456,0,332,40003.3031828704,2009-07-09,07:16:35
39.97363,116.33456,0,332,40003.3032175926,2009-07-09,07:16:38
39.973637,116.334554,0,331,40003.3032407407,2009-07-09,07:16:40
39.973633,116.334537,0,331,40003.3032986111,2009-07-09,07:16:45
39.97363,116.334518,0,331,40003.3033564815,2009-07-09,07:16:50
39.973616,116.334521,0,331,40003.3034143519,2009-07-09,07:16:55
39.973612,116.334538,0,331,40003.3034722222,2009-07-09,07:17:00
39.973627,116.334544,0,331,40003.3035300926,2009-07-09,07:17:05
39.973638,116.334537,0,329,40003.303587963,2009-07-09,07:17:10
39.973638,116.334537,0,329,40003.3036226852,2009-07-09,07:17:13
39.973642,116.334535,0,328,40003.3036458333,2009-07-09,07:17:15
39.973642,116.334546,0,327,40003.3037037037,2009-07-09,07:17:20
39.973679,116.334594,0,325,40003.3037615741,2009-07-09,07:17:25
39.973687,116.334654,0,323,40003.3038194444,2009-07-09,07:17:30
39.973681,116.334669,0,324,40003.3038773148,2009-07-09,07:17:35
39.973673,116.334679,0,324,40003.3039351852,2009-07-09,07:17:40
39.973673,116.334679,0,324,40003.3039699074,2009-07-09,07:17:43
39.973674,116.334681,0,324,40003.3039930556,2009-07-09,07:17:45
39.973692,116.334674,0,324,40003.3040509259,2009-07-09,07:17:50
39.973706,116.334666,0,323,40003.3041087963,2009-07-09,07:17:55
39.973735,116.334684,0,321,40003.3041666667,2009-07-09,07:18:00
39.973735,116.334684,0,321,40003.3042013889,2009-07-09,07:18:03
39.973735,116.334685,0,321,40003.304224537,2009-07-09,07:18:05
39.973739,116.334721,0,321,40003.3042824074,2009-07-09,07:18:10
39.973741,116.33474,0,321,40003.3043402778,2009-07-09,07:18:15
39.973741,116.33474,0,321,40003.304375,2009-07-09,07:18:18
39.97374,116.334736,0,321,40003.3043981481,2009-07-09,07:18:20
39.973707,116.334726,0,323,40003.3044560185,2009-07-09,07:18:25
39.973692,116.334709,0,324,40003.3045138889,2009-07-09,07:18:30
39.973665,116.334672,0,326,40003.3045717593,2009-07-09,07:18:35
39.97363,116.33465,0,325,40003.3046296296,2009-07-09,07:18:40
39.97363,116.334622,0,327,40003.3046875,2009-07-09,07:18:45
39.973663,116.334597,0,327,40003.3047453704,2009-07-09,07:18:50
39.973669,116.334596,0,328,40003.3048032407,2009-07-09,07:18:55
39.973669,116.334596,0,328,40003.304837963,2009-07-09,07:18:58
39.973669,116.334592,0,329,40003.3048611111,2009-07-09,07:19:00
39.973652,116.334591,0,329,40003.3049189815,2009-07-09,07:19:05
39.973652,116.334591,0,329,40003.3049537037,2009-07-09,07:19:08
39.973656,116.334595,0,329,40003.3049768518,2009-07-09,07:19:10
39.973721,116.334278,0,370,40003.3143518518,2009-07-09,07:32:40
39.973748,116.334264,0,370,40003.3144097222,2009-07-09,07:32:45
39.973732,116.334254,0,369,40003.3144675926,2009-07-09,07:32:50
39.973737,116.334344,0,370,40003.314525463,2009-07-09,07:32:55
39.973727,116.334398,0,370,40003.3145833333,2009-07-09,07:33:00
39.973712,116.334417,0,370,40003.3146412037,2009-07-09,07:33:05
39.973694,116.334466,0,368,40003.3146990741,2009-07-09,07:33:10
39.973699,116.334478,0,368,40003.3147569444,2009-07-09,07:33:15
39.973695,116.334515,0,368,40003.3148148148,2009-07-09,07:33:20
39.973695,116.334515,0,368,40003.314849537,2009-07-09,07:33:23
39.973701,116.334523,0,368,40003.3148726852,2009-07-09,07:33:25
39.973711,116.334571,0,368,40003.3149305556,2009-07-09,07:33:30
39.973716,116.334694,0,366,40003.3149884259,2009-07-09,07:33:35
39.973697,116.334709,0,363,40003.3150462963,2009-07-09,07:33:40
39.973679,116.334699,0,362,40003.3151041667,2009-07-09,07:33:45
39.973679,116.334699,0,362,40003.3151388889,2009-07-09,07:33:48
39.973681,116.334698,0,362,40003.315162037,2009-07-09,07:33:50
39.973682,116.33471,0,361,40003.3152199074,2009-07-09,07:33:55
39.973705,116.334754,0,358,40003.3152777778,2009-07-09,07:34:00
39.973738,116.334776,0,356,40003.3153356481,2009-07-09,07:34:05
39.973743,116.334785,0,355,40003.3153935185,2009-07-09,07:34:10
39.973743,116.334781,0,355,40003.3154513889,2009-07-09,07:34:15
39.973742,116.334783,0,355,40003.3155092593,2009-07-09,07:34:20
39.973742,116.334783,0,355,40003.3155439815,2009-07-09,07:34:23
39.973742,116.334781,0,356,40003.3155671296,2009-07-09,07:34:25
39.973742,116.334768,0,356,40003.315625,2009-07-09,07:34:30
39.973748,116.334634,0,362,40003.3156828704,2009-07-09,07:34:35
39.973759,116.334575,0,364,40003.3157407407,2009-07-09,07:34:40
39.973757,116.334476,0,368,40003.3157986111,2009-07-09,07:34:45
39.973724,116.334359,0,371,40003.3158564815,2009-07-09,07:34:50
39.973676,116.334304,0,372,40003.3159143519,2009-07-09,07:34:55
39.973676,116.334304,0,372,40003.3159490741,2009-07-09,07:34:58
39.973671,116.334305,0,372,40003.3159722222,2009-07-09,07:35:00
39.973658,116.334238,0,373,40003.3160300926,2009-07-09,07:35:05
39.973665,116.33418,0,373,40003.316087963,2009-07-09,07:35:10
39.973664,116.334201,0,373,40003.3161458333,2009-07-09,07:35:15
39.973682,116.334245,0,373,40003.3162037037,2009-07-09,07:35:20
39.973682,116.334243,0,373,40003.3162615741,2009-07-09,07:35:25
39.973682,116.334243,0,373,40003.3162962963,2009-07-09,07:35:28
39.973682,116.334246,0,373,40003.3163194444,2009-07-09,07:35:30
39.973681,116.334259,0,373,40003.3163773148,2009-07-09,07:35:35
39.973724,116.33465,0,371,40003.3164351852,2009-07-09,07:35:40
39.973711,116.33485,0,365,40003.3164930556,2009-07-09,07:35:45
39.973729,116.334872,0,363,40003.3165509259,2009-07-09,07:35:50
39.97373,116.334888,0,362,40003.3166087963,2009-07-09,07:35:55
39.973723,116.334867,0,363,40003.3166666667,2009-07-09,07:36:00
39.973723,116.334867,0,363,40003.3167013889,2009-07-09,07:36:03
39.973725,116.334862,0,362,40003.316724537,2009-07-09,07:36:05
39.973737,116.334872,0,361,40003.3167824074,2009-07-09,07:36:10
39.973722,116.334818,0,362,40003.3168402778,2009-07-09,07:36:15
39.973712,116.334732,0,363,40003.3168981481,2009-07-09,07:36:20
39.973712,116.334706,0,363,40003.3169560185,2009-07-09,07:36:25
39.973713,116.334612,0,363,40003.3170138889,2009-07-09,07:36:30
39.973712,116.334534,0,363,40003.3170717593,2009-07-09,07:36:35
39.973711,116.334461,0,363,40003.3171296296,2009-07-09,07:36:40
39.9737,116.334481,0,363,40003.3171875,2009-07-09,07:36:45
39.973689,116.334508,0,363,40003.3172453704,2009-07-09,07:36:50
39.97369,116.334532,0,363,40003.3173032407,2009-07-09,07:36:55
39.973693,116.334584,0,362,40003.3173611111,2009-07-09,07:37:00
39.973699,116.334621,0,361,40003.3174189815,2009-07-09,07:37:05
39.973701,116.334645,0,361,40003.3174768519,2009-07-09,07:37:10
39.973715,116.334649,0,360,40003.3175347222,2009-07-09,07:37:15
39.973725,116.334616,0,360,40003.3175925926,2009-07-09,07:37:20
39.973716,116.334541,0,361,40003.317650463,2009-07-09,07:37:25
39.973714,116.334481,0,361,40003.3177083333,2009-07-09,07:37:30
39.973715,116.334408,0,361,40003.3177662037,2009-07-09,07:37:35
39.973693,116.334316,0,360,40003.3178240741,2009-07-09,07:37:40
39.973686,116.334291,0,360,40003.3178819444,2009-07-09,07:37:45
39.973672,116.334255,0,360,40003.3179398148,2009-07-09,07:37:50
39.973654,116.334136,0,358,40003.3179976852,2009-07-09,07:37:55
39.973654,116.334136,0,358,40003.3180324074,2009-07-09,07:37:58
39.973655,116.334133,0,358,40003.3180555556,2009-07-09,07:38:00
39.973659,116.33417,0,357,40003.3181134259,2009-07-09,07:38:05
39.97366,116.334169,0,357,40003.3181712963,2009-07-09,07:38:10
39.97366,116.334168,0,357,40003.3182291667,2009-07-09,07:38:15
39.97366,116.334168,0,357,40003.3182638889,2009-07-09,07:38:18
39.97366,116.334164,0,357,40003.318287037,2009-07-09,07:38:20
39.973658,116.334148,0,357,40003.3183449074,2009-07-09,07:38:25
39.973657,116.334165,0,356,40003.3184027778,2009-07-09,07:38:30
39.973658,116.334174,0,356,40003.3184606481,2009-07-09,07:38:35
39.973659,116.334177,0,356,40003.3185185185,2009-07-09,07:38:40
39.973659,116.334185,0,356,40003.3185763889,2009-07-09,07:38:45
39.973659,116.334185,0,356,40003.3186111111,2009-07-09,07:38:48
39.97366,116.334192,0,356,40003.3186342593,2009-07-09,07:38:50
39.97366,116.334206,0,356,40003.3186921296,2009-07-09,07:38:55
39.973659,116.334211,0,356,40003.31875,2009-07-09,07:39:00
39.973659,116.334211,0,356,40003.3187847222,2009-07-09,07:39:03
39.973659,116.334207,0,356,40003.3188078704,2009-07-09,07:39:05
39.973659,116.334197,0,356,40003.3188657407,2009-07-09,07:39:10
39.97365,116.334192,0,355,40003.3189236111,2009-07-09,07:39:15
39.973655,116.334198,0,354,40003.3189814815,2009-07-09,07:39:20
39.973655,116.334198,0,354,40003.3190162037,2009-07-09,07:39:23
39.973655,116.334203,0,354,40003.3190393519,2009-07-09,07:39:25
39.973662,116.33422,0,354,40003.3190972222,2009-07-09,07:39:30
39.973659,116.334257,0,354,40003.3191550926,2009-07-09,07:39:35
39.973651,116.334304,0,354,40003.319212963,2009-07-09,07:39:40
39.973654,116.334321,0,354,40003.3192708333,2009-07-09,07:39:45
39.973654,116.334321,0,354,40003.3193055556,2009-07-09,07:39:48
39.973653,116.33432,0,354,40003.3193287037,2009-07-09,07:39:50
39.973666,116.334307,0,354,40003.3193865741,2009-07-09,07:39:55
39.973676,116.33435,0,353,40003.3194444444,2009-07-09,07:40:00
39.973668,116.334332,0,352,40003.3195023148,2009-07-09,07:40:05
39.973651,116.334313,0,351,40003.3195601852,2009-07-09,07:40:10
39.973651,116.334321,0,351,40003.3196180556,2009-07-09,07:40:15
39.973651,116.334321,0,351,40003.3196527778,2009-07-09,07:40:18
39.97365,116.334324,0,351,40003.3196759259,2009-07-09,07:40:20
39.973654,116.334302,0,351,40003.3197337963,2009-07-09,07:40:25
39.973672,116.334227,0,354,40003.3197916667,2009-07-09,07:40:30
39.973677,116.334196,0,354,40003.319849537,2009-07-09,07:40:35
39.973673,116.334168,0,353,40003.3199074074,2009-07-09,07:40:40
39.973673,116.334168,0,353,40003.3199421296,2009-07-09,07:40:43
39.973673,116.334165,0,353,40003.3199652778,2009-07-09,07:40:45
39.973674,116.334185,0,353,40003.3200231481,2009-07-09,07:40:50
39.973663,116.33424,0,350,40003.3200810185,2009-07-09,07:40:55
39.973638,116.334333,0,346,40003.3201388889,2009-07-09,07:41:00
39.973617,116.334352,0,342,40003.3201967593,2009-07-09,07:41:05
39.973621,116.334372,0,340,40003.3202546296,2009-07-09,07:41:10
39.973624,116.334414,0,339,40003.3203125,2009-07-09,07:41:15
39.973648,116.334479,0,337,40003.3203703704,2009-07-09,07:41:20
39.973675,116.334547,0,334,40003.3204282407,2009-07-09,07:41:25
39.973684,116.334632,0,333,40003.3204861111,2009-07-09,07:41:30
39.973696,116.33469,0,333,40003.3205439815,2009-07-09,07:41:35
39.97371,116.334729,0,333,40003.3206018518,2009-07-09,07:41:40
39.973739,116.334725,0,334,40003.3206597222,2009-07-09,07:41:45
39.973747,116.334702,0,335,40003.3207175926,2009-07-09,07:41:50
39.973747,116.334702,0,335,40003.3207523148,2009-07-09,07:41:53
39.97374,116.334694,0,335,40003.320775463,2009-07-09,07:41:55
39.97371,116.334631,0,335,40003.3208333333,2009-07-09,07:42:00
39.973702,116.334542,0,333,40003.3208912037,2009-07-09,07:42:05
39.973692,116.334501,0,330,40003.3209490741,2009-07-09,07:42:10
39.973692,116.334501,0,330,40003.3209837963,2009-07-09,07:42:13
39.973692,116.334494,0,328,40003.3210069444,2009-07-09,07:42:15
39.973668,116.334442,0,326,40003.3210648148,2009-07-09,07:42:20
39.973661,116.3344,0,324,40003.3211226852,2009-07-09,07:42:25
39.973649,116.334367,0,322,40003.3211805556,2009-07-09,07:42:30
39.973658,116.334374,0,320,40003.3212384259,2009-07-09,07:42:35
39.973651,116.334381,0,320,40003.3212962963,2009-07-09,07:42:40
39.97365,116.334377,0,320,40003.3213541667,2009-07-09,07:42:45
39.97365,116.334384,0,320,40003.321412037,2009-07-09,07:42:50
39.97365,116.334386,0,320,40003.3214699074,2009-07-09,07:42:55
39.97365,116.334385,0,320,40003.3215277778,2009-07-09,07:43:00
39.97365,116.334385,0,320,40003.3215625,2009-07-09,07:43:03
39.973649,116.334383,0,320,40003.3215856481,2009-07-09,07:43:05
39.973648,116.334373,0,320,40003.3216435185,2009-07-09,07:43:10
39.973649,116.334361,0,320,40003.3217013889,2009-07-09,07:43:15
39.973649,116.334361,0,320,40003.3217361111,2009-07-09,07:43:18
39.973649,116.334368,0,320,40003.3217592593,2009-07-09,07:43:20
39.973647,116.334377,0,320,40003.3218171296,2009-07-09,07:43:25
39.973645,116.334375,0,320,40003.321875,2009-07-09,07:43:30
39.973645,116.334375,0,320,40003.3219097222,2009-07-09,07:43:33
39.973653,116.33437,0,322,40003.3219328704,2009-07-09,07:43:35
39.973661,116.33436,0,324,40003.3219907407,2009-07-09,07:43:40
39.973669,116.334324,0,325,40003.3220486111,2009-07-09,07:43:45
39.973605,116.334302,0,326,40003.3221064815,2009-07-09,07:43:50
39.973584,116.334302,0,327,40003.3221643518,2009-07-09,07:43:55
39.973582,116.334292,0,327,40003.3222222222,2009-07-09,07:44:00
39.973582,116.334281,0,327,40003.3222800926,2009-07-09,07:44:05
39.973582,116.334272,0,327,40003.322337963,2009-07-09,07:44:10
39.973583,116.334267,0,327,40003.3223958333,2009-07-09,07:44:15
39.973583,116.334267,0,327,40003.3224305556,2009-07-09,07:44:18
39.973584,116.334263,0,327,40003.3224537037,2009-07-09,07:44:20
39.973584,116.334254,0,326,40003.3225115741,2009-07-09,07:44:25
39.973584,116.334244,0,326,40003.3225694444,2009-07-09,07:44:30
39.973598,116.334243,0,323,40003.3226273148,2009-07-09,07:44:35
39.973598,116.334243,0,323,40003.322662037,2009-07-09,07:44:38
39.973597,116.33425,0,321,40003.3226851852,2009-07-09,07:44:40
39.973597,116.334259,0,321,40003.3227430556,2009-07-09,07:44:45
39.973597,116.334269,0,321,40003.3228009259,2009-07-09,07:44:50
39.973597,116.334269,0,321,40003.3228356481,2009-07-09,07:44:53
39.973598,116.334271,0,321,40003.3228587963,2009-07-09,07:44:55
39.973597,116.334283,0,321,40003.3229166667,2009-07-09,07:45:00
39.973596,116.334285,0,321,40003.322974537,2009-07-09,07:45:05
39.973596,116.334285,0,321,40003.3230092593,2009-07-09,07:45:08
39.973596,116.334282,0,321,40003.3230324074,2009-07-09,07:45:10
39.973597,116.334254,0,321,40003.3230902778,2009-07-09,07:45:15
39.973621,116.334181,0,319,40003.3231481481,2009-07-09,07:45:20
39.973631,116.334133,0,318,40003.3232060185,2009-07-09,07:45:25
39.973601,116.3341,0,316,40003.3232638889,2009-07-09,07:45:30
39.973587,116.3341,0,317,40003.3233217593,2009-07-09,07:45:35
39.973587,116.33409,0,317,40003.3233796296,2009-07-09,07:45:40
39.973587,116.33409,0,317,40003.3234143518,2009-07-09,07:45:43
39.973589,116.334095,0,317,40003.3234375,2009-07-09,07:45:45
39.97367,116.334191,0,316,40003.3234953704,2009-07-09,07:45:50
39.973709,116.334273,0,314,40003.3235532407,2009-07-09,07:45:55
39.973699,116.334289,0,314,40003.3236111111,2009-07-09,07:46:00
39.973703,116.334338,0,312,40003.3236689815,2009-07-09,07:46:05
39.973697,116.334404,0,312,40003.3237268519,2009-07-09,07:46:10
39.973659,116.334374,0,311,40003.3237847222,2009-07-09,07:46:15
39.973646,116.33436,0,311,40003.3238425926,2009-07-09,07:46:20
39.973645,116.334363,0,311,40003.323900463,2009-07-09,07:46:25
39.973645,116.334357,0,311,40003.3239583333,2009-07-09,07:46:30
39.973644,116.334357,0,311,40003.3240162037,2009-07-09,07:46:35
39.973643,116.334354,0,311,40003.3240740741,2009-07-09,07:46:40
39.973643,116.33435,0,311,40003.3241319444,2009-07-09,07:46:45
39.973643,116.33435,0,311,40003.3241666667,2009-07-09,07:46:48
39.973643,116.334343,0,311,40003.3241898148,2009-07-09,07:46:50
39.973624,116.334302,0,311,40003.3242476852,2009-07-09,07:46:55
39.973596,116.334251,0,308,40003.3243055556,2009-07-09,07:47:00
39.973581,116.334228,0,303,40003.3243634259,2009-07-09,07:47:05
39.973585,116.334205,0,300,40003.3244212963,2009-07-09,07:47:10
39.973585,116.334196,0,300,40003.3244791667,2009-07-09,07:47:15
39.973585,116.334183,0,301,40003.324537037,2009-07-09,07:47:20
39.97359,116.334117,0,299,40003.3245949074,2009-07-09,07:47:25
39.973587,116.334052,0,298,40003.3246527778,2009-07-09,07:47:30
39.973586,116.333979,0,295,40003.3247106481,2009-07-09,07:47:35
39.973551,116.333962,0,293,40003.3247685185,2009-07-09,07:47:40
39.973476,116.333924,0,288,40003.3248263889,2009-07-09,07:47:45
39.973451,116.333903,0,288,40003.3248842593,2009-07-09,07:47:50
39.973442,116.333937,0,290,40003.3249421296,2009-07-09,07:47:55
39.97344,116.333944,0,290,40003.325,2009-07-09,07:48:00
39.973438,116.33395,0,290,40003.3250578704,2009-07-09,07:48:05
39.973437,116.33395,0,290,40003.3251157407,2009-07-09,07:48:10
39.973436,116.333949,0,290,40003.3251736111,2009-07-09,07:48:15
39.973437,116.333949,0,290,40003.3252314815,2009-07-09,07:48:20
39.973437,116.333949,0,290,40003.3252662037,2009-07-09,07:48:23
39.973437,116.333954,0,290,40003.3252893519,2009-07-09,07:48:25
39.973433,116.333965,0,290,40003.3253472222,2009-07-09,07:48:30
39.973431,116.333979,0,290,40003.3254050926,2009-07-09,07:48:35
39.973409,116.334337,0,291,40003.325462963,2009-07-09,07:48:40
39.973531,116.334566,0,292,40003.3255208333,2009-07-09,07:48:45
39.973624,116.334684,0,294,40003.3255787037,2009-07-09,07:48:50
39.973637,116.334733,0,295,40003.3256365741,2009-07-09,07:48:55
39.973627,116.334742,0,295,40003.3256944444,2009-07-09,07:49:00
39.973626,116.334752,0,295,40003.3257523148,2009-07-09,07:49:05
39.973624,116.334757,0,295,40003.3258101852,2009-07-09,07:49:10
39.973623,116.334759,0,295,40003.3258680556,2009-07-09,07:49:15
39.973623,116.334759,0,295,40003.3259027778,2009-07-09,07:49:18
39.973624,116.334751,0,296,40003.3259259259,2009-07-09,07:49:20
39.973624,116.334733,0,296,40003.3259837963,2009-07-09,07:49:25
39.973632,116.334679,0,296,40003.3260416667,2009-07-09,07:49:30
39.973629,116.334543,0,298,40003.326099537,2009-07-09,07:49:35
39.973602,116.334451,0,298,40003.3261574074,2009-07-09,07:49:40
39.973533,116.334397,0,299,40003.3262152778,2009-07-09,07:49:45
39.973527,116.334348,0,300,40003.3262731481,2009-07-09,07:49:50
39.97349,116.334274,0,302,40003.3263310185,2009-07-09,07:49:55
39.97349,116.334274,0,302,40003.3263657407,2009-07-09,07:49:58
39.973496,116.334282,0,303,40003.3263888889,2009-07-09,07:50:00
39.973411,116.334227,0,304,40003.3264467593,2009-07-09,07:50:05
39.973373,116.334275,0,303,40003.3265046296,2009-07-09,07:50:10
39.973371,116.334294,0,302,40003.3265625,2009-07-09,07:50:15
39.973371,116.33429,0,302,40003.3266203704,2009-07-09,07:50:20
39.973371,116.334292,0,302,40003.3266782407,2009-07-09,07:50:25
39.973372,116.334296,0,302,40003.3267361111,2009-07-09,07:50:30
39.973372,116.334296,0,302,40003.3267708333,2009-07-09,07:50:33
39.973372,116.334303,0,302,40003.3267939815,2009-07-09,07:50:35
39.973373,116.334318,0,302,40003.3268518519,2009-07-09,07:50:40
39.973373,116.334318,0,302,40003.3268865741,2009-07-09,07:50:43
39.973371,116.334325,0,302,40003.3269097222,2009-07-09,07:50:45
39.973368,116.334343,0,302,40003.3269675926,2009-07-09,07:50:50
39.973368,116.334343,0,302,40003.3270023148,2009-07-09,07:50:53
39.973366,116.334344,0,302,40003.327025463,2009-07-09,07:50:55
39.973326,116.334321,0,303,40003.3270833333,2009-07-09,07:51:00
39.973317,116.334348,0,304,40003.3271412037,2009-07-09,07:51:05
39.973303,116.334389,0,303,40003.3271990741,2009-07-09,07:51:10
39.973302,116.334381,0,303,40003.3272569444,2009-07-09,07:51:15
39.973302,116.334373,0,303,40003.3273148148,2009-07-09,07:51:20
39.973302,116.334373,0,303,40003.327349537,2009-07-09,07:51:23
39.973302,116.334367,0,303,40003.3273726852,2009-07-09,07:51:25
39.973303,116.33438,0,303,40003.3274305556,2009-07-09,07:51:30
39.973304,116.334395,0,303,40003.3274884259,2009-07-09,07:51:35
39.973327,116.334476,0,304,40003.3275462963,2009-07-09,07:51:40
39.973335,116.334522,0,304,40003.3276041667,2009-07-09,07:51:45
39.973345,116.334556,0,304,40003.327662037,2009-07-09,07:51:50
39.973389,116.33463,0,306,40003.3277199074,2009-07-09,07:51:55
39.973389,116.334641,0,306,40003.3277777778,2009-07-09,07:52:00
39.973389,116.334641,0,306,40003.3278125,2009-07-09,07:52:03
39.97339,116.334647,0,306,40003.3278356481,2009-07-09,07:52:05
39.973389,116.334659,0,307,40003.3278935185,2009-07-09,07:52:10
39.973389,116.334659,0,307,40003.3279282407,2009-07-09,07:52:13
39.97339,116.33466,0,307,40003.3279513889,2009-07-09,07:52:15
39.97339,116.334651,0,307,40003.3280092593,2009-07-09,07:52:20
39.97339,116.334651,0,307,40003.3280439815,2009-07-09,07:52:23
39.973388,116.334647,0,306,40003.3280671296,2009-07-09,07:52:25
39.973369,116.334698,0,307,40003.328125,2009-07-09,07:52:30
39.973322,116.334839,0,307,40003.3281828704,2009-07-09,07:52:35
39.973322,116.334839,0,307,40003.3282175926,2009-07-09,07:52:38
39.973318,116.334845,0,308,40003.3282407407,2009-07-09,07:52:40
39.973318,116.334858,0,308,40003.3282986111,2009-07-09,07:52:45
39.973318,116.334875,0,308,40003.3283564815,2009-07-09,07:52:50
39.973318,116.334884,0,308,40003.3284143518,2009-07-09,07:52:55
39.973319,116.334888,0,308,40003.3284722222,2009-07-09,07:53:00
39.973319,116.334888,0,308,40003.3285069444,2009-07-09,07:53:03
39.973321,116.334896,0,308,40003.3285300926,2009-07-09,07:53:05
39.973398,116.334759,0,309,40003.328587963,2009-07-09,07:53:10
39.973426,116.334636,0,310,40003.3286458333,2009-07-09,07:53:15
39.973435,116.334615,0,312,40003.3287037037,2009-07-09,07:53:20
39.973435,116.334616,0,311,40003.3287615741,2009-07-09,07:53:25
39.973435,116.334618,0,311,40003.3288194444,2009-07-09,07:53:30
39.973436,116.334612,0,311,40003.3288773148,2009-07-09,07:53:35
39.973436,116.334612,0,311,40003.328912037,2009-07-09,07:53:38
39.973437,116.334606,0,311,40003.3289351852,2009-07-09,07:53:40
39.973437,116.334595,0,311,40003.3289930556,2009-07-09,07:53:45
39.973438,116.334585,0,311,40003.3290509259,2009-07-09,07:53:50
39.973437,116.334582,0,311,40003.3291087963,2009-07-09,07:53:55
39.973437,116.334582,0,311,40003.3291435185,2009-07-09,07:53:58
39.973438,116.334576,0,311,40003.3291666667,2009-07-09,07:54:00
39.973439,116.334566,0,311,40003.329224537,2009-07-09,07:54:05
39.97345,116.334534,0,312,40003.3292824074,2009-07-09,07:54:10
39.973464,116.334516,0,313,40003.3293402778,2009-07-09,07:54:15
39.973435,116.334463,0,313,40003.3293981481,2009-07-09,07:54:20
39.973438,116.334439,0,315,40003.3294560185,2009-07-09,07:54:25
39.973429,116.334336,0,317,40003.3295138889,2009-07-09,07:54:30
39.973431,116.334316,0,318,40003.3295717593,2009-07-09,07:54:35
39.973366,116.334269,0,319,40003.3296296296,2009-07-09,07:54:40
39.973356,116.334311,0,320,40003.3296875,2009-07-09,07:54:45
39.973382,116.334344,0,320,40003.3297453704,2009-07-09,07:54:50
39.973401,116.334363,0,321,40003.3298032407,2009-07-09,07:54:55
39.973402,116.334374,0,321,40003.3298611111,2009-07-09,07:55:00
39.973413,116.334388,0,321,40003.3299189815,2009-07-09,07:55:05
39.973431,116.334402,0,322,40003.3299768518,2009-07-09,07:55:10
39.973431,116.334401,0,322,40003.3300347222,2009-07-09,07:55:15
39.973432,116.334408,0,322,40003.3300925926,2009-07-09,07:55:20
39.973432,116.334408,0,322,40003.3301273148,2009-07-09,07:55:23
39.973432,116.334415,0,322,40003.330150463,2009-07-09,07:55:25
39.973453,116.334411,0,322,40003.3302083333,2009-07-09,07:55:30
39.973453,116.334411,0,322,40003.3302430556,2009-07-09,07:55:33
39.973461,116.334414,0,323,40003.3302662037,2009-07-09,07:55:35
39.973457,116.334432,0,323,40003.3303240741,2009-07-09,07:55:40
39.973434,116.334397,0,324,40003.3303819444,2009-07-09,07:55:45
39.973435,116.334414,0,324,40003.3304398148,2009-07-09,07:55:50
39.973434,116.334405,0,324,40003.3304976852,2009-07-09,07:55:55
39.973433,116.334394,0,324,40003.3305555556,2009-07-09,07:56:00
39.973433,116.334387,0,324,40003.3306134259,2009-07-09,07:56:05
39.973432,116.33439,0,324,40003.3306712963,2009-07-09,07:56:10
39.973432,116.33439,0,324,40003.3307060185,2009-07-09,07:56:13
39.973432,116.334395,0,324,40003.3307291667,2009-07-09,07:56:15
39.97344,116.334454,0,325,40003.330787037,2009-07-09,07:56:20
39.973402,116.334447,0,326,40003.3308449074,2009-07-09,07:56:25
39.973402,116.334447,0,326,40003.3308796296,2009-07-09,07:56:28
39.973401,116.334454,0,326,40003.3309027778,2009-07-09,07:56:30
39.973412,116.334539,0,326,40003.3309606481,2009-07-09,07:56:35
39.973387,116.334619,0,325,40003.3310185185,2009-07-09,07:56:40
39.973376,116.334671,0,323,40003.3310763889,2009-07-09,07:56:45
39.973346,116.334697,0,321,40003.3311342593,2009-07-09,07:56:50
39.973346,116.334697,0,321,40003.3311689815,2009-07-09,07:56:53
39.973351,116.334692,0,321,40003.3311921296,2009-07-09,07:56:55
39.973334,116.334712,0,319,40003.33125,2009-07-09,07:57:00
39.973317,116.334686,0,319,40003.3313078704,2009-07-09,07:57:05
39.973318,116.334677,0,319,40003.3313657407,2009-07-09,07:57:10
39.973324,116.334637,0,319,40003.3314236111,2009-07-09,07:57:15
39.973358,116.334628,0,320,40003.3314814815,2009-07-09,07:57:20
39.973359,116.334617,0,320,40003.3315393519,2009-07-09,07:57:25
39.973363,116.334608,0,320,40003.3315972222,2009-07-09,07:57:30
39.973364,116.334593,0,323,40003.3316550926,2009-07-09,07:57:35
39.973354,116.334603,0,326,40003.331712963,2009-07-09,07:57:40
39.973354,116.334601,0,326,40003.3317708333,2009-07-09,07:57:45
39.973354,116.334601,0,326,40003.3318055556,2009-07-09,07:57:48
39.973354,116.334603,0,326,40003.3318287037,2009-07-09,07:57:50
39.973354,116.334589,0,326,40003.3318865741,2009-07-09,07:57:55
39.973337,116.334561,0,328,40003.3319444444,2009-07-09,07:58:00
39.973337,116.334561,0,328,40003.3319791667,2009-07-09,07:58:03
39.973338,116.334557,0,328,40003.3320023148,2009-07-09,07:58:05
39.973338,116.334568,0,328,40003.3320601852,2009-07-09,07:58:10
39.973392,116.334605,0,328,40003.3321180556,2009-07-09,07:58:15
39.973426,116.334643,0,328,40003.3321759259,2009-07-09,07:58:20
39.973427,116.334655,0,328,40003.3322337963,2009-07-09,07:58:25
39.97342,116.334624,0,329,40003.3322916667,2009-07-09,07:58:30
39.973401,116.334549,0,329,40003.332349537,2009-07-09,07:58:35
39.973402,116.334527,0,330,40003.3324074074,2009-07-09,07:58:40
39.973402,116.334527,0,330,40003.3324421296,2009-07-09,07:58:43
39.973405,116.334526,0,330,40003.3324652778,2009-07-09,07:58:45
39.973407,116.334535,0,330,40003.3325231481,2009-07-09,07:58:50
39.973407,116.334535,0,330,40003.3325578704,2009-07-09,07:58:53
39.973407,116.334535,0,330,40003.3325810185,2009-07-09,07:58:55
39.973422,116.334505,0,330,40003.3326388889,2009-07-09,07:59:00
39.973447,116.334401,0,332,40003.3326967593,2009-07-09,07:59:05
39.97345,116.334325,0,333,40003.3327546296,2009-07-09,07:59:10
39.973485,116.334656,0,362,40003.3359953704,2009-07-09,08:03:50
39.973482,116.334736,0,365,40003.3360532407,2009-07-09,08:03:55
39.973477,116.334749,0,365,40003.3361111111,2009-07-09,08:04:00
39.973478,116.334764,0,365,40003.3361689815,2009-07-09,08:04:05
39.973478,116.334774,0,366,40003.3362268518,2009-07-09,08:04:10
39.973478,116.334785,0,366,40003.3362847222,2009-07-09,08:04:15
39.97349,116.334834,0,368,40003.3363425926,2009-07-09,08:04:20
39.973488,116.334892,0,372,40003.336400463,2009-07-09,08:04:25
39.973475,116.334899,0,372,40003.3364583333,2009-07-09,08:04:30
39.973459,116.334888,0,373,40003.3365162037,2009-07-09,08:04:35
39.973448,116.334893,0,373,40003.3365740741,2009-07-09,08:04:40
39.973438,116.334895,0,372,40003.3366319444,2009-07-09,08:04:45
39.973439,116.334895,0,372,40003.3366898148,2009-07-09,08:04:50
39.973439,116.334895,0,372,40003.336724537,2009-07-09,08:04:53
39.973439,116.334899,0,372,40003.3367476852,2009-07-09,08:04:55
39.973439,116.334909,0,372,40003.3368055556,2009-07-09,08:05:00
39.973417,116.334923,0,372,40003.3368634259,2009-07-09,08:05:05
39.973418,116.334926,0,372,40003.3369212963,2009-07-09,08:05:10
39.973418,116.334926,0,372,40003.3370138889,2009-07-09,08:05:18
39.973419,116.334931,0,372,40003.337037037,2009-07-09,08:05:20
39.973412,116.335029,0,372,40003.3370949074,2009-07-09,08:05:25
39.97339,116.335081,0,372,40003.3371527778,2009-07-09,08:05:30
39.973376,116.335116,0,371,40003.3372106481,2009-07-09,08:05:35
39.973375,116.335092,0,372,40003.3372685185,2009-07-09,08:05:40
39.973399,116.335079,0,372,40003.3373263889,2009-07-09,08:05:45
39.973404,116.335045,0,374,40003.3373842593,2009-07-09,08:05:50
39.973404,116.335045,0,374,40003.3374189815,2009-07-09,08:05:53
39.973405,116.335048,0,374,40003.3374421296,2009-07-09,08:05:55
39.973433,116.335073,0,373,40003.3375,2009-07-09,08:06:00
39.973439,116.335084,0,373,40003.3375578704,2009-07-09,08:06:05
39.973439,116.335093,0,372,40003.3376157407,2009-07-09,08:06:10
39.973439,116.335103,0,372,40003.3376736111,2009-07-09,08:06:15
39.973438,116.335105,0,372,40003.3377314815,2009-07-09,08:06:20
39.973438,116.335105,0,372,40003.3377662037,2009-07-09,08:06:23
39.973438,116.335105,0,372,40003.3377893518,2009-07-09,08:06:25
39.973438,116.335118,0,372,40003.3378472222,2009-07-09,08:06:30
39.973439,116.335132,0,372,40003.3379050926,2009-07-09,08:06:35
39.973437,116.335139,0,372,40003.337962963,2009-07-09,08:06:40
39.973437,116.335139,0,372,40003.3379976852,2009-07-09,08:06:43
39.973435,116.335133,0,372,40003.3380208333,2009-07-09,08:06:45
39.973436,116.335123,0,372,40003.3380787037,2009-07-09,08:06:50
39.973469,116.335055,0,372,40003.3381365741,2009-07-09,08:06:55
39.97349,116.334963,0,372,40003.3381944444,2009-07-09,08:07:00
39.97348,116.334858,0,372,40003.3382523148,2009-07-09,08:07:05
39.97346,116.334737,0,372,40003.3383101852,2009-07-09,08:07:10
39.973474,116.3347,0,372,40003.3383680556,2009-07-09,08:07:15
39.973478,116.334635,0,372,40003.3384259259,2009-07-09,08:07:20
39.973454,116.334529,0,372,40003.3384837963,2009-07-09,08:07:25
39.973485,116.33447,0,372,40003.3385416667,2009-07-09,08:07:30
39.973477,116.33441,0,371,40003.338599537,2009-07-09,08:07:35
39.973495,116.334386,0,373,40003.3386574074,2009-07-09,08:07:40
39.973468,116.33442,0,375,40003.3387152778,2009-07-09,08:07:45
39.973449,116.334368,0,375,40003.3387731481,2009-07-09,08:07:50
39.973397,116.3344,0,373,40003.3388310185,2009-07-09,08:07:55
39.973393,116.334444,0,372,40003.3388888889,2009-07-09,08:08:00
39.973397,116.334474,0,371,40003.3389467593,2009-07-09,08:08:05
39.973381,116.334522,0,371,40003.3390046296,2009-07-09,08:08:10
39.973378,116.334578,0,368,40003.3390625,2009-07-09,08:08:15
39.973412,116.334613,0,368,40003.3391203704,2009-07-09,08:08:20
39.973412,116.334606,0,368,40003.3391782407,2009-07-09,08:08:25
39.973412,116.334606,0,368,40003.339212963,2009-07-09,08:08:28
39.973412,116.334609,0,368,40003.3392361111,2009-07-09,08:08:30
39.973427,116.33461,0,368,40003.3392939815,2009-07-09,08:08:35
39.97343,116.334626,0,368,40003.3393518519,2009-07-09,08:08:40
39.97343,116.334626,0,368,40003.3393865741,2009-07-09,08:08:43
39.973379,116.334311,0,361,40003.3442708333,2009-07-09,08:15:45
39.97338,116.334268,0,361,40003.3443287037,2009-07-09,08:15:50
39.973354,116.33419,0,361,40003.3443865741,2009-07-09,08:15:55
39.973308,116.334172,0,361,40003.3444444444,2009-07-09,08:16:00
39.973312,116.334213,0,359,40003.3445023148,2009-07-09,08:16:05
39.9733,116.334263,0,359,40003.3445601852,2009-07-09,08:16:10
39.973308,116.334275,0,359,40003.3446180556,2009-07-09,08:16:15
39.973308,116.334275,0,359,40003.3446527778,2009-07-09,08:16:18
39.973307,116.334276,0,359,40003.3446759259,2009-07-09,08:16:20
39.973308,116.334287,0,359,40003.3447337963,2009-07-09,08:16:25
39.973326,116.334337,0,359,40003.3447916667,2009-07-09,08:16:30
39.973334,116.334361,0,359,40003.344849537,2009-07-09,08:16:35
39.973334,116.334361,0,359,40003.3448842593,2009-07-09,08:16:38
39.973335,116.33436,0,359,40003.3449074074,2009-07-09,08:16:40
39.973345,116.334289,0,360,40003.3449652778,2009-07-09,08:16:45
39.97335,116.3342,0,360,40003.3450231481,2009-07-09,08:16:50
39.973335,116.334123,0,361,40003.3450810185,2009-07-09,08:16:55
39.973295,116.33408,0,361,40003.3451388889,2009-07-09,08:17:00
39.973225,116.334096,0,360,40003.3451967593,2009-07-09,08:17:05
39.973204,116.334125,0,360,40003.3452546296,2009-07-09,08:17:10
39.973203,116.334148,0,359,40003.3453125,2009-07-09,08:17:15
39.973206,116.334162,0,359,40003.3453703704,2009-07-09,08:17:20
39.973208,116.334165,0,359,40003.3454282407,2009-07-09,08:17:25
39.973208,116.334165,0,359,40003.345462963,2009-07-09,08:17:28
39.973209,116.334162,0,359,40003.3454861111,2009-07-09,08:17:30
39.973228,116.334211,0,360,40003.3455439815,2009-07-09,08:17:35
39.973229,116.334236,0,360,40003.3456018518,2009-07-09,08:17:40
39.973269,116.334265,0,360,40003.3456597222,2009-07-09,08:17:45
39.973269,116.334265,0,360,40003.3456944444,2009-07-09,08:17:48
39.973269,116.334261,0,360,40003.3457175926,2009-07-09,08:17:50
39.973269,116.33425,0,360,40003.345775463,2009-07-09,08:17:55
39.973293,116.334242,0,360,40003.3458333333,2009-07-09,08:18:00
39.973356,116.334232,0,360,40003.3458912037,2009-07-09,08:18:05
39.973397,116.334261,0,360,40003.3459490741,2009-07-09,08:18:10
39.97341,116.334287,0,359,40003.3460069444,2009-07-09,08:18:15
39.973414,116.33431,0,356,40003.3460648148,2009-07-09,08:18:20
39.973393,116.334341,0,356,40003.3461226852,2009-07-09,08:18:25
39.973364,116.334359,0,356,40003.3461805556,2009-07-09,08:18:30
39.973375,116.334357,0,357,40003.3462384259,2009-07-09,08:18:35
39.973378,116.334307,0,357,40003.3462962963,2009-07-09,08:18:40
39.973369,116.334272,0,358,40003.3463541667,2009-07-09,08:18:45
39.97339,116.334313,0,357,40003.346412037,2009-07-09,08:18:50
39.973385,116.334275,0,357,40003.3464699074,2009-07-09,08:18:55
39.973384,116.334264,0,357,40003.3465277778,2009-07-09,08:19:00
39.973378,116.334255,0,357,40003.3465856481,2009-07-09,08:19:05
39.973394,116.334193,0,357,40003.3466435185,2009-07-09,08:19:10
39.97338,116.334209,0,357,40003.3467013889,2009-07-09,08:19:15
39.973359,116.334209,0,356,40003.3467592593,2009-07-09,08:19:20
39.973354,116.334226,0,355,40003.3468171296,2009-07-09,08:19:25
39.973354,116.334226,0,355,40003.3468518518,2009-07-09,08:19:28
39.973355,116.33423,0,355,40003.346875,2009-07-09,08:19:30
39.973355,116.334246,0,355,40003.3469328704,2009-07-09,08:19:35
39.973355,116.334246,0,355,40003.3469675926,2009-07-09,08:19:38
39.973355,116.334246,0,355,40003.3469907407,2009-07-09,08:19:40
39.973351,116.334267,0,355,40003.3470486111,2009-07-09,08:19:45
39.973353,116.334268,0,355,40003.3471064815,2009-07-09,08:19:50
39.973353,116.334268,0,355,40003.3471412037,2009-07-09,08:19:53
39.973354,116.334264,0,355,40003.3471643519,2009-07-09,08:19:55
39.97334,116.334195,0,355,40003.3472222222,2009-07-09,08:20:00
39.973335,116.334205,0,355,40003.3472800926,2009-07-09,08:20:05
39.97331,116.334253,0,356,40003.347337963,2009-07-09,08:20:10
39.973312,116.3343,0,355,40003.3473958333,2009-07-09,08:20:15
39.973312,116.3343,0,355,40003.3474305556,2009-07-09,08:20:18
39.973315,116.334306,0,355,40003.3474537037,2009-07-09,08:20:20
39.973352,116.334421,0,356,40003.3475115741,2009-07-09,08:20:25
39.973385,116.334509,0,358,40003.3475694444,2009-07-09,08:20:30
39.973427,116.334562,0,360,40003.3476273148,2009-07-09,08:20:35
39.973439,116.334567,0,363,40003.3476851852,2009-07-09,08:20:40
39.973405,116.334517,0,366,40003.3477430556,2009-07-09,08:20:45
39.973372,116.334477,0,367,40003.3478009259,2009-07-09,08:20:50
39.973383,116.334443,0,367,40003.3478587963,2009-07-09,08:20:55
39.973367,116.334414,0,367,40003.3479166667,2009-07-09,08:21:00
39.973447,116.334493,0,368,40003.347974537,2009-07-09,08:21:05
39.973452,116.33452,0,368,40003.3480324074,2009-07-09,08:21:10
39.973453,116.334525,0,368,40003.3480902778,2009-07-09,08:21:15
39.973453,116.334525,0,368,40003.348125,2009-07-09,08:21:18
39.973453,116.334529,0,368,40003.3481481481,2009-07-09,08:21:20
39.973468,116.334637,0,369,40003.3482060185,2009-07-09,08:21:25
39.973477,116.334658,0,369,40003.3482638889,2009-07-09,08:21:30
39.973476,116.334651,0,369,40003.3483217593,2009-07-09,08:21:35
39.973476,116.334651,0,369,40003.3483564815,2009-07-09,08:21:38
39.973476,116.334651,0,369,40003.3483796296,2009-07-09,08:21:40
39.973474,116.33466,0,369,40003.3484375,2009-07-09,08:21:45
39.973474,116.334661,0,369,40003.3484953704,2009-07-09,08:21:50
39.973474,116.334661,0,369,40003.3485300926,2009-07-09,08:21:53
39.973475,116.334659,0,369,40003.3485532407,2009-07-09,08:21:55
39.973463,116.334658,0,370,40003.3486111111,2009-07-09,08:22:00
39.973446,116.334693,0,373,40003.3486689815,2009-07-09,08:22:05
39.973413,116.33473,0,373,40003.3487268519,2009-07-09,08:22:10
39.973402,116.334749,0,373,40003.3487847222,2009-07-09,08:22:15
39.973406,116.334758,0,373,40003.3488425926,2009-07-09,08:22:20
39.973393,116.334823,0,372,40003.348900463,2009-07-09,08:22:25
39.973412,116.334823,0,373,40003.3489583333,2009-07-09,08:22:30
39.973412,116.334829,0,373,40003.3490162037,2009-07-09,08:22:35
39.973412,116.334829,0,373,40003.3490509259,2009-07-09,08:22:38
39.973411,116.33483,0,373,40003.3490740741,2009-07-09,08:22:40
39.973411,116.334855,0,373,40003.3491319444,2009-07-09,08:22:45
39.973418,116.334942,0,372,40003.3491898148,2009-07-09,08:22:50
39.973424,116.334984,0,372,40003.3492476852,2009-07-09,08:22:55
39.973438,116.335055,0,371,40003.3493055556,2009-07-09,08:23:00
39.973461,116.335109,0,371,40003.3493634259,2009-07-09,08:23:05
39.973455,116.335178,0,370,40003.3494212963,2009-07-09,08:23:10
39.973402,116.335206,0,370,40003.3494791667,2009-07-09,08:23:15
39.973392,116.335182,0,370,40003.349537037,2009-07-09,08:23:20
39.973393,116.335118,0,373,40003.3495949074,2009-07-09,08:23:25
39.973406,116.335074,0,375,40003.3496527778,2009-07-09,08:23:30
39.973408,116.335015,0,376,40003.3497106481,2009-07-09,08:23:35
39.973415,116.334865,0,376,40003.3497685185,2009-07-09,08:23:40
39.973417,116.334808,0,376,40003.3498263889,2009-07-09,08:23:45
39.973412,116.334786,0,373,40003.3498842593,2009-07-09,08:23:50
39.973417,116.334755,0,373,40003.3499421296,2009-07-09,08:23:55
39.973392,116.334792,0,369,40003.35,2009-07-09,08:24:00
39.973413,116.334832,0,368,40003.3500578704,2009-07-09,08:24:05
39.973438,116.334864,0,366,40003.3501157407,2009-07-09,08:24:10
39.973449,116.33486,0,366,40003.3501736111,2009-07-09,08:24:15
39.973449,116.334816,0,369,40003.3502314815,2009-07-09,08:24:20
39.973467,116.334826,0,369,40003.3502893519,2009-07-09,08:24:25
39.973468,116.334792,0,370,40003.3503472222,2009-07-09,08:24:30
39.973468,116.334792,0,370,40003.3503819444,2009-07-09,08:24:33
39.973471,116.334787,0,369,40003.3504050926,2009-07-09,08:24:35
39.97345,116.334781,0,369,40003.350462963,2009-07-09,08:24:40
39.973443,116.334737,0,370,40003.3505208333,2009-07-09,08:24:45
39.973429,116.334703,0,370,40003.3505787037,2009-07-09,08:24:50
39.973422,116.33438,0,271,40003.3674189815,2009-07-09,08:49:05
39.973413,116.334332,0,271,40003.3674768518,2009-07-09,08:49:10
39.9734,116.334279,0,270,40003.3675347222,2009-07-09,08:49:15
39.97343,116.334214,0,267,40003.3675925926,2009-07-09,08:49:20
39.973445,116.334173,0,263,40003.367650463,2009-07-09,08:49:25
39.973445,116.334173,0,263,40003.3676851852,2009-07-09,08:49:28
39.973438,116.334171,0,263,40003.3677083333,2009-07-09,08:49:30
39.973435,116.334141,0,263,40003.3677662037,2009-07-09,08:49:35
39.973439,116.334212,0,263,40003.3678240741,2009-07-09,08:49:40
39.973439,116.334212,0,263,40003.3678587963,2009-07-09,08:49:43
39.97344,116.33421,0,259,40003.3678819444,2009-07-09,08:49:45
39.973446,116.334191,0,256,40003.3679398148,2009-07-09,08:49:50
39.973431,116.334176,0,254,40003.3679976852,2009-07-09,08:49:55
39.973431,116.334176,0,254,40003.3680324074,2009-07-09,08:49:58
39.973432,116.33417,0,253,40003.3680555556,2009-07-09,08:50:00
39.973419,116.334169,0,249,40003.3681134259,2009-07-09,08:50:05
39.973419,116.334169,0,249,40003.3681481481,2009-07-09,08:50:08
39.97342,116.334175,0,251,40003.3681712963,2009-07-09,08:50:10
39.973429,116.33418,0,251,40003.3682291667,2009-07-09,08:50:15
39.973429,116.334175,0,251,40003.368287037,2009-07-09,08:50:20
39.973429,116.334178,0,251,40003.3683449074,2009-07-09,08:50:25
39.973429,116.334178,0,251,40003.3683796296,2009-07-09,08:50:28
39.973429,116.334183,0,251,40003.3684027778,2009-07-09,08:50:30
39.973428,116.334195,0,251,40003.3684606481,2009-07-09,08:50:35
39.973427,116.334197,0,251,40003.3685185185,2009-07-09,08:50:40
39.973427,116.3342,0,250,40003.3685763889,2009-07-09,08:50:45
39.973427,116.3342,0,250,40003.3686111111,2009-07-09,08:50:48
39.973427,116.334201,0,250,40003.3686342593,2009-07-09,08:50:50
39.973422,116.334225,0,250,40003.3686921296,2009-07-09,08:50:55
39.973422,116.334225,0,250,40003.3687268518,2009-07-09,08:50:58
39.973419,116.334223,0,247,40003.36875,2009-07-09,08:51:00
39.973421,116.334273,0,240,40003.3688078704,2009-07-09,08:51:05
39.97342,116.334302,0,237,40003.3688657407,2009-07-09,08:51:10
39.973403,116.334273,0,238,40003.3689236111,2009-07-09,08:51:15
39.973403,116.334283,0,237,40003.3689814815,2009-07-09,08:51:20
39.973404,116.334291,0,237,40003.3690393518,2009-07-09,08:51:25
39.973404,116.334291,0,237,40003.3690740741,2009-07-09,08:51:28
39.973404,116.334289,0,237,40003.3690972222,2009-07-09,08:51:30
39.973405,116.33428,0,238,40003.3691550926,2009-07-09,08:51:35
39.973405,116.33428,0,238,40003.3691898148,2009-07-09,08:51:38
39.973406,116.334275,0,238,40003.369212963,2009-07-09,08:51:40
39.973408,116.334243,0,233,40003.3692708333,2009-07-09,08:51:45
39.973416,116.334217,0,228,40003.3693287037,2009-07-09,08:51:50
39.973434,116.334273,0,225,40003.3693865741,2009-07-09,08:51:55
39.973435,116.334308,0,226,40003.3694444444,2009-07-09,08:52:00
39.973424,116.334327,0,227,40003.3695023148,2009-07-09,08:52:05
39.973401,116.334288,0,226,40003.3695601852,2009-07-09,08:52:10
39.973398,116.334262,0,225,40003.3696180556,2009-07-09,08:52:15
39.973396,116.334214,0,225,40003.3696759259,2009-07-09,08:52:20
39.973417,116.33419,0,222,40003.3697337963,2009-07-09,08:52:25
39.97342,116.334211,0,220,40003.3697916667,2009-07-09,08:52:30
39.97342,116.334211,0,220,40003.3698263889,2009-07-09,08:52:33
39.973421,116.334219,0,221,40003.369849537,2009-07-09,08:52:35
39.973434,116.334248,0,221,40003.3699074074,2009-07-09,08:52:40
39.973435,116.334241,0,221,40003.3699652778,2009-07-09,08:52:45
39.973435,116.334241,0,221,40003.37,2009-07-09,08:52:48
39.973435,116.334234,0,221,40003.3700231481,2009-07-09,08:52:50
39.973446,116.334166,0,220,40003.3700810185,2009-07-09,08:52:55
39.973461,116.334133,0,218,40003.3701388889,2009-07-09,08:53:00
39.973454,116.334184,0,221,40003.3701967593,2009-07-09,08:53:05
39.973452,116.334224,0,220,40003.3702546296,2009-07-09,08:53:10
39.973453,116.334237,0,222,40003.3703125,2009-07-09,08:53:15
39.973454,116.334227,0,222,40003.3703703704,2009-07-09,08:53:20
39.973454,116.334227,0,222,40003.3704050926,2009-07-09,08:53:23
39.973449,116.334227,0,222,40003.3704282407,2009-07-09,08:53:25
39.973427,116.334222,0,223,40003.3704861111,2009-07-09,08:53:30
39.973428,116.334225,0,223,40003.3705439815,2009-07-09,08:53:35
39.973431,116.334228,0,224,40003.3706018519,2009-07-09,08:53:40
39.973431,116.334228,0,224,40003.3706365741,2009-07-09,08:53:43
39.973428,116.334236,0,226,40003.3706597222,2009-07-09,08:53:45
39.973448,116.334252,0,226,40003.3707175926,2009-07-09,08:53:50
39.973453,116.334266,0,225,40003.370775463,2009-07-09,08:53:55
39.973459,116.334304,0,227,40003.3708333333,2009-07-09,08:54:00
39.973449,116.334292,0,227,40003.3708912037,2009-07-09,08:54:05
39.973449,116.334283,0,228,40003.3709490741,2009-07-09,08:54:10
39.973449,116.334271,0,228,40003.3710069444,2009-07-09,08:54:15
39.973412,116.334231,0,226,40003.3710648148,2009-07-09,08:54:20
39.973412,116.334231,0,226,40003.371099537,2009-07-09,08:54:23
39.973406,116.334239,0,220,40003.3711226852,2009-07-09,08:54:25
39.973403,116.334222,0,217,40003.3711805556,2009-07-09,08:54:30
39.973396,116.334193,0,217,40003.3712384259,2009-07-09,08:54:35
39.973394,116.334163,0,218,40003.3712962963,2009-07-09,08:54:40
39.973394,116.334163,0,218,40003.3713310185,2009-07-09,08:54:43
39.973394,116.334156,0,218,40003.3713541667,2009-07-09,08:54:45
39.97339,116.334133,0,218,40003.371412037,2009-07-09,08:54:50
39.973394,116.334075,0,217,40003.3714699074,2009-07-09,08:54:55
39.973408,116.333967,0,214,40003.3715277778,2009-07-09,08:55:00
39.973409,116.333928,0,212,40003.3715856481,2009-07-09,08:55:05
39.973411,116.333898,0,212,40003.3716435185,2009-07-09,08:55:10
39.973415,116.333983,0,213,40003.3717013889,2009-07-09,08:55:15
39.973412,116.333987,0,213,40003.3717592593,2009-07-09,08:55:20
39.973414,116.333994,0,214,40003.3718171296,2009-07-09,08:55:25
39.973414,116.333994,0,214,40003.3718518519,2009-07-09,08:55:28
39.973415,116.33399,0,214,40003.371875,2009-07-09,08:55:30
39.973415,116.334,0,214,40003.3719328704,2009-07-09,08:55:35
39.973419,116.334104,0,218,40003.3719907407,2009-07-09,08:55:40
39.973426,116.334087,0,221,40003.3720486111,2009-07-09,08:55:45
39.973426,116.334075,0,223,40003.3721064815,2009-07-09,08:55:50
39.973426,116.334075,0,223,40003.3721412037,2009-07-09,08:55:53
39.973426,116.334079,0,223,40003.3721643519,2009-07-09,08:55:55
39.973422,116.334056,0,223,40003.3722222222,2009-07-09,08:56:00
39.973422,116.334056,0,223,40003.3722569444,2009-07-09,08:56:03
39.973417,116.334053,0,223,40003.3722800926,2009-07-09,08:56:05
39.973417,116.334042,0,223,40003.372337963,2009-07-09,08:56:10
39.973417,116.334031,0,222,40003.3723958333,2009-07-09,08:56:15
39.973417,116.334031,0,222,40003.3724305556,2009-07-09,08:56:18
39.973417,116.334032,0,222,40003.3724537037,2009-07-09,08:56:20
39.97342,116.334003,0,223,40003.3725115741,2009-07-09,08:56:25
39.973427,116.33396,0,222,40003.3725694444,2009-07-09,08:56:30
39.97341,116.333892,0,222,40003.3726273148,2009-07-09,08:56:35
39.973384,116.333808,0,220,40003.3726851852,2009-07-09,08:56:40
39.973383,116.333785,0,221,40003.3727430556,2009-07-09,08:56:45
39.973394,116.333856,0,220,40003.3728009259,2009-07-09,08:56:50
39.973389,116.333877,0,218,40003.3728587963,2009-07-09,08:56:55
39.973422,116.334159,0,218,40003.3729166667,2009-07-09,08:57:00
39.973436,116.334295,0,219,40003.372974537,2009-07-09,08:57:05
39.973446,116.334386,0,221,40003.3730324074,2009-07-09,08:57:10
39.973456,116.334434,0,222,40003.3730902778,2009-07-09,08:57:15
39.973441,116.334456,0,224,40003.3731481481,2009-07-09,08:57:20
39.973426,116.334471,0,225,40003.3732060185,2009-07-09,08:57:25
39.973429,116.334501,0,227,40003.3732638889,2009-07-09,08:57:30
39.973418,116.334518,0,230,40003.3733217593,2009-07-09,08:57:35
39.973409,116.334518,0,232,40003.3733796296,2009-07-09,08:57:40
39.973414,116.334541,0,235,40003.3734375,2009-07-09,08:57:45
39.973422,116.334493,0,236,40003.3734953704,2009-07-09,08:57:50
39.973416,116.334477,0,239,40003.3735532407,2009-07-09,08:57:55
39.973412,116.33449,0,241,40003.3736111111,2009-07-09,08:58:00
39.973405,116.334476,0,243,40003.3736689815,2009-07-09,08:58:05
39.973394,116.334423,0,245,40003.3737268519,2009-07-09,08:58:10
39.973392,116.334423,0,246,40003.3737847222,2009-07-09,08:58:15
39.973392,116.334423,0,246,40003.3738194444,2009-07-09,08:58:18
39.973393,116.33442,0,246,40003.3738425926,2009-07-09,08:58:20
39.973395,116.334408,0,247,40003.373900463,2009-07-09,08:58:25
39.97341,116.334403,0,247,40003.3739583333,2009-07-09,08:58:30
39.973432,116.334383,0,248,40003.3740162037,2009-07-09,08:58:35
39.973451,116.334396,0,248,40003.3740740741,2009-07-09,08:58:40
39.973422,116.334401,0,252,40003.3741319444,2009-07-09,08:58:45
39.973418,116.334413,0,256,40003.3741898148,2009-07-09,08:58:50
39.973419,116.334429,0,256,40003.3742476852,2009-07-09,08:58:55
39.973419,116.334429,0,256,40003.3742824074,2009-07-09,08:58:58
39.973417,116.334425,0,256,40003.3743055556,2009-07-09,08:59:00
39.973425,116.334438,0,256,40003.3743634259,2009-07-09,08:59:05
39.97342,116.334437,0,255,40003.3744212963,2009-07-09,08:59:10
39.973412,116.334444,0,256,40003.3744791667,2009-07-09,08:59:15
39.973412,116.334443,0,256,40003.374537037,2009-07-09,08:59:20
39.973413,116.334437,0,256,40003.3745949074,2009-07-09,08:59:25
39.973413,116.334437,0,256,40003.3746296296,2009-07-09,08:59:28
39.973413,116.334431,0,257,40003.3746527778,2009-07-09,08:59:30
39.973394,116.33437,0,260,40003.3747106481,2009-07-09,08:59:35
39.973409,116.334256,0,261,40003.3747685185,2009-07-09,08:59:40
39.9734,116.334151,0,261,40003.3748263889,2009-07-09,08:59:45
39.973385,116.334092,0,261,40003.3748842593,2009-07-09,08:59:50
39.973404,116.334057,0,259,40003.3749421296,2009-07-09,08:59:55
39.973415,116.334104,0,258,40003.375,2009-07-09,09:00:00
39.973401,116.334129,0,257,40003.3750578704,2009-07-09,09:00:05
39.973401,116.334131,0,257,40003.3751157407,2009-07-09,09:00:10
39.973401,116.334131,0,257,40003.375150463,2009-07-09,09:00:13
39.9734,116.334137,0,257,40003.3751736111,2009-07-09,09:00:15
39.973395,116.334187,0,255,40003.3752314815,2009-07-09,09:00:20
39.973395,116.334187,0,255,40003.3752662037,2009-07-09,09:00:23
39.973395,116.334182,0,255,40003.3752893518,2009-07-09,09:00:25
39.973407,116.334213,0,253,40003.3753472222,2009-07-09,09:00:30
39.973438,116.334288,0,254,40003.3754050926,2009-07-09,09:00:35
39.973438,116.334288,0,254,40003.3754398148,2009-07-09,09:00:38
39.973438,116.334285,0,254,40003.375462963,2009-07-09,09:00:40
39.97344,116.334273,0,254,40003.3755208333,2009-07-09,09:00:45
39.97344,116.334273,0,254,40003.3755555556,2009-07-09,09:00:48
39.97344,116.334277,0,254,40003.3755787037,2009-07-09,09:00:50
39.973442,116.334327,0,253,40003.3756365741,2009-07-09,09:00:55
39.97347,116.334364,0,250,40003.3756944444,2009-07-09,09:01:00
39.97347,116.334364,0,250,40003.3757291667,2009-07-09,09:01:03
39.973471,116.334365,0,250,40003.3757523148,2009-07-09,09:01:05
39.973467,116.334333,0,252,40003.3758101852,2009-07-09,09:01:10
39.973475,116.334299,0,252,40003.3758680556,2009-07-09,09:01:15
39.973491,116.334274,0,248,40003.3759259259,2009-07-09,09:01:20
39.973466,116.334253,0,248,40003.3759837963,2009-07-09,09:01:25
39.973448,116.334268,0,252,40003.3760416667,2009-07-09,09:01:30
39.973443,116.334292,0,251,40003.376099537,2009-07-09,09:01:35
39.973429,116.334284,0,253,40003.3761574074,2009-07-09,09:01:40
39.97344,116.334266,0,252,40003.3762152778,2009-07-09,09:01:45
39.973462,116.334192,0,252,40003.3762731481,2009-07-09,09:01:50
39.973458,116.334171,0,253,40003.3763310185,2009-07-09,09:01:55
39.973452,116.334133,0,252,40003.3763888889,2009-07-09,09:02:00
39.973455,116.334077,0,248,40003.3764467593,2009-07-09,09:02:05
39.973455,116.334098,0,246,40003.3765046296,2009-07-09,09:02:10
39.973449,116.334084,0,245,40003.3765625,2009-07-09,09:02:15
39.973437,116.334089,0,241,40003.3766203704,2009-07-09,09:02:20
39.973437,116.334089,0,241,40003.3766550926,2009-07-09,09:02:23
39.973438,116.334088,0,240,40003.3766782407,2009-07-09,09:02:25
39.973437,116.334099,0,240,40003.3767361111,2009-07-09,09:02:30
39.973452,116.33422,0,236,40003.3767939815,2009-07-09,09:02:35
39.973452,116.33422,0,236,40003.3768287037,2009-07-09,09:02:38
39.973455,116.334219,0,230,40003.3768518518,2009-07-09,09:02:40
39.973455,116.334234,0,230,40003.3769097222,2009-07-09,09:02:45
39.973445,116.334299,0,228,40003.3769675926,2009-07-09,09:02:50
39.973445,116.334299,0,228,40003.3770023148,2009-07-09,09:02:53
39.97345,116.334304,0,226,40003.377025463,2009-07-09,09:02:55
39.973459,116.33427,0,222,40003.3770833333,2009-07-09,09:03:00
39.973457,116.33425,0,219,40003.3771412037,2009-07-09,09:03:05
39.973456,116.334222,0,216,40003.3771990741,2009-07-09,09:03:10
39.973463,116.334239,0,215,40003.3772569444,2009-07-09,09:03:15
39.973447,116.334273,0,211,40003.3773148148,2009-07-09,09:03:20
39.973447,116.334273,0,211,40003.377349537,2009-07-09,09:03:23
39.973447,116.334269,0,210,40003.3773726852,2009-07-09,09:03:25
39.973448,116.334258,0,209,40003.3774305556,2009-07-09,09:03:30
39.973447,116.334219,0,209,40003.3774884259,2009-07-09,09:03:35
39.973447,116.334219,0,209,40003.3775231481,2009-07-09,09:03:38
39.973441,116.334213,0,210,40003.3775462963,2009-07-09,09:03:40
39.973434,116.334164,0,214,40003.3776041667,2009-07-09,09:03:45
39.97343,116.334149,0,217,40003.377662037,2009-07-09,09:03:50
39.973425,116.334107,0,218,40003.3777199074,2009-07-09,09:03:55
39.973415,116.334109,0,221,40003.3777777778,2009-07-09,09:04:00
39.973446,116.334084,0,222,40003.3778356481,2009-07-09,09:04:05
39.973466,116.334047,0,225,40003.3778935185,2009-07-09,09:04:10
39.973404,116.334069,0,227,40003.3779513889,2009-07-09,09:04:15
39.973389,116.334037,0,228,40003.3780092593,2009-07-09,09:04:20
39.973365,116.334002,0,229,40003.3780671296,2009-07-09,09:04:25
39.973396,116.333915,0,229,40003.378125,2009-07-09,09:04:30
39.973371,116.33391,0,228,40003.3781828704,2009-07-09,09:04:35
39.973371,116.333906,0,228,40003.3782407407,2009-07-09,09:04:40
39.973371,116.333906,0,228,40003.378275463,2009-07-09,09:04:43
39.973372,116.333903,0,227,40003.3782986111,2009-07-09,09:04:45
39.973398,116.333979,0,226,40003.3783564815,2009-07-09,09:04:50
39.973402,116.334,0,226,40003.3784143519,2009-07-09,09:04:55
39.973402,116.334,0,226,40003.3784490741,2009-07-09,09:04:58
39.973403,116.333995,0,226,40003.3784722222,2009-07-09,09:05:00
39.973414,116.334066,0,225,40003.3785300926,2009-07-09,09:05:05
39.973436,116.334172,0,224,40003.378587963,2009-07-09,09:05:10
39.973428,116.334289,0,221,40003.3786458333,2009-07-09,09:05:15
39.973418,116.334262,0,220,40003.3787037037,2009-07-09,09:05:20
39.973422,116.33424,0,221,40003.3787615741,2009-07-09,09:05:25
39.973422,116.334241,0,221,40003.3788194444,2009-07-09,09:05:30
39.973422,116.334241,0,221,40003.3788541667,2009-07-09,09:05:33
39.973423,116.334235,0,221,40003.3788773148,2009-07-09,09:05:35
39.973448,116.334186,0,222,40003.3789351852,2009-07-09,09:05:40
39.973478,116.334108,0,221,40003.3789930556,2009-07-09,09:05:45
39.973449,116.333981,0,216,40003.3790509259,2009-07-09,09:05:50
39.973399,116.333835,0,211,40003.3791087963,2009-07-09,09:05:55
39.973385,116.333768,0,206,40003.3791666667,2009-07-09,09:06:00
39.973423,116.333783,0,204,40003.379224537,2009-07-09,09:06:05
39.973437,116.333804,0,204,40003.3792824074,2009-07-09,09:06:10
39.973461,116.333809,0,202,40003.3793402778,2009-07-09,09:06:15
39.973488,116.333826,0,205,40003.3793981481,2009-07-09,09:06:20
39.973466,116.3338,0,204,40003.3794560185,2009-07-09,09:06:25
39.973481,116.333772,0,203,40003.3795138889,2009-07-09,09:06:30
39.973479,116.333763,0,203,40003.3795717593,2009-07-09,09:06:35
39.973432,116.333715,0,202,40003.3796296296,2009-07-09,09:06:40
39.973412,116.333693,0,200,40003.3796875,2009-07-09,09:06:45
39.973407,116.333656,0,197,40003.3797453704,2009-07-09,09:06:50
39.973397,116.333685,0,191,40003.3798032407,2009-07-09,09:06:55
39.973382,116.333679,0,191,40003.3798611111,2009-07-09,09:07:00
39.9734,116.333684,0,191,40003.3799189815,2009-07-09,09:07:05
39.9734,116.333684,0,191,40003.3799537037,2009-07-09,09:07:08
39.9734,116.333678,0,190,40003.3799768519,2009-07-09,09:07:10
39.973404,116.333714,0,190,40003.3800347222,2009-07-09,09:07:15
39.973417,116.333763,0,189,40003.3800925926,2009-07-09,09:07:20
39.973399,116.333721,0,191,40003.380150463,2009-07-09,09:07:25
39.973399,116.333721,0,191,40003.3801851852,2009-07-09,09:07:28
39.973392,116.33372,0,191,40003.3802083333,2009-07-09,09:07:30
39.97339,116.333619,0,188,40003.3802662037,2009-07-09,09:07:35
39.973398,116.333516,0,185,40003.3803240741,2009-07-09,09:07:40
39.973414,116.333511,0,185,40003.3803819444,2009-07-09,09:07:45
39.973429,116.333554,0,183,40003.3804398148,2009-07-09,09:07:50
39.973429,116.333554,0,183,40003.380474537,2009-07-09,09:07:53
39.97343,116.333552,0,181,40003.3804976852,2009-07-09,09:07:55
39.973417,116.333526,0,181,40003.3805555556,2009-07-09,09:08:00
39.973418,116.333462,0,177,40003.3806134259,2009-07-09,09:08:05
39.973418,116.333435,0,174,40003.3806712963,2009-07-09,09:08:10
39.973433,116.333459,0,174,40003.3807291667,2009-07-09,09:08:15
39.97344,116.33357,0,170,40003.380787037,2009-07-09,09:08:20
39.973449,116.333645,0,169,40003.3808449074,2009-07-09,09:08:25
39.973433,116.333624,0,166,40003.3809027778,2009-07-09,09:08:30
39.973433,116.333624,0,166,40003.3809375,2009-07-09,09:08:33
39.973428,116.33363,0,165,40003.3809606481,2009-07-09,09:08:35
39.973428,116.33362,0,165,40003.3810185185,2009-07-09,09:08:40
39.973428,116.33362,0,165,40003.3810532407,2009-07-09,09:08:43
39.973429,116.33362,0,164,40003.3810763889,2009-07-09,09:08:45
39.973433,116.33365,0,164,40003.3811342593,2009-07-09,09:08:50
39.973435,116.333746,0,162,40003.3811921296,2009-07-09,09:08:55
39.973454,116.33386,0,161,40003.38125,2009-07-09,09:09:00
39.973468,116.333926,0,163,40003.3813078704,2009-07-09,09:09:05
39.973465,116.334008,0,167,40003.3813657407,2009-07-09,09:09:10
39.97344,116.334029,0,170,40003.3814236111,2009-07-09,09:09:15
39.973403,116.333986,0,171,40003.3814814815,2009-07-09,09:09:20
39.973453,116.333832,0,170,40003.3815393519,2009-07-09,09:09:25
39.973568,116.33356,0,169,40003.3815972222,2009-07-09,09:09:30
39.973574,116.33347,0,169,40003.3816550926,2009-07-09,09:09:35
39.97354,116.333463,0,168,40003.381712963,2009-07-09,09:09:40
39.973563,116.333413,0,168,40003.3817708333,2009-07-09,09:09:45
39.973568,116.333292,0,171,40003.3818287037,2009-07-09,09:09:50
39.973568,116.333292,0,171,40003.3818634259,2009-07-09,09:09:53
39.97356,116.333285,0,169,40003.3818865741,2009-07-09,09:09:55
39.973474,116.333331,0,170,40003.3819444444,2009-07-09,09:10:00
39.973451,116.333355,0,170,40003.3820023148,2009-07-09,09:10:05
39.973373,116.333572,0,173,40003.3820601852,2009-07-09,09:10:10
39.973369,116.333745,0,177,40003.3821180556,2009-07-09,09:10:15
39.973416,116.333818,0,191,40003.3821759259,2009-07-09,09:10:20
39.973433,116.333806,0,192,40003.3822337963,2009-07-09,09:10:25
39.973494,116.333686,0,199,40003.3822916667,2009-07-09,09:10:30
39.973537,116.333574,0,199,40003.382349537,2009-07-09,09:10:35
39.97347,116.333624,0,192,40003.3824074074,2009-07-09,09:10:40
39.97343,116.333682,0,180,40003.3824652778,2009-07-09,09:10:45
39.973439,116.333739,0,176,40003.3825231481,2009-07-09,09:10:50
39.973444,116.333767,0,172,40003.3825810185,2009-07-09,09:10:55
39.973451,116.333837,0,169,40003.3826388889,2009-07-09,09:11:00
39.973435,116.333864,0,170,40003.3826967593,2009-07-09,09:11:05
39.973449,116.333893,0,171,40003.3827546296,2009-07-09,09:11:10
39.973433,116.33388,0,171,40003.3828125,2009-07-09,09:11:15
39.973433,116.33388,0,171,40003.3828472222,2009-07-09,09:11:18
39.973434,116.333876,0,171,40003.3828703704,2009-07-09,09:11:20
39.973421,116.333809,0,172,40003.3829282407,2009-07-09,09:11:25
39.973404,116.333764,0,175,40003.3829861111,2009-07-09,09:11:30
39.973373,116.33365,0,176,40003.3830439815,2009-07-09,09:11:35
39.973303,116.333629,0,177,40003.3831018518,2009-07-09,09:11:40
39.973247,116.333644,0,177,40003.3831597222,2009-07-09,09:11:45
39.973247,116.333644,0,177,40003.3831944444,2009-07-09,09:11:48
39.973247,116.333652,0,176,40003.3832175926,2009-07-09,09:11:50
39.973264,116.333726,0,176,40003.383275463,2009-07-09,09:11:55
39.973265,116.333733,0,176,40003.3833333333,2009-07-09,09:12:00
39.973265,116.333733,0,176,40003.3833680556,2009-07-09,09:12:03
39.973267,116.333737,0,176,40003.3833912037,2009-07-09,09:12:05
39.973377,116.333771,0,179,40003.3834490741,2009-07-09,09:12:10
39.973433,116.333828,0,179,40003.3835069444,2009-07-09,09:12:15
39.973457,116.333858,0,181,40003.3835648148,2009-07-09,09:12:20
39.973457,116.333858,0,181,40003.383599537,2009-07-09,09:12:23
39.973455,116.333864,0,181,40003.3836226852,2009-07-09,09:12:25
39.973424,116.33399,0,183,40003.3836805556,2009-07-09,09:12:30
39.973446,116.334042,0,186,40003.3837384259,2009-07-09,09:12:35
39.973453,116.334059,0,185,40003.3837962963,2009-07-09,09:12:40
39.973453,116.334046,0,186,40003.3838541667,2009-07-09,09:12:45
39.973463,116.333978,0,187,40003.383912037,2009-07-09,09:12:50
39.973478,116.333894,0,189,40003.3839699074,2009-07-09,09:12:55
39.973474,116.333827,0,190,40003.3840277778,2009-07-09,09:13:00
39.973453,116.333606,0,189,40003.3840856481,2009-07-09,09:13:05
39.973435,116.333427,0,186,40003.3841435185,2009-07-09,09:13:10
39.973439,116.333363,0,182,40003.3842013889,2009-07-09,09:13:15
39.973481,116.333487,0,176,40003.3842592593,2009-07-09,09:13:20
39.973497,116.333536,0,170,40003.3843171296,2009-07-09,09:13:25
39.973532,116.333664,0,164,40003.384375,2009-07-09,09:13:30
39.973535,116.333815,0,156,40003.3844328704,2009-07-09,09:13:35
39.973486,116.333921,0,159,40003.3844907407,2009-07-09,09:13:40
39.973451,116.333963,0,160,40003.3845486111,2009-07-09,09:13:45
39.973458,116.333989,0,159,40003.3846064815,2009-07-09,09:13:50
39.973496,116.33408,0,164,40003.3846643518,2009-07-09,09:13:55
39.973416,116.334269,0,167,40003.3847222222,2009-07-09,09:14:00
39.973422,116.334296,0,174,40003.3847800926,2009-07-09,09:14:05
39.973417,116.334244,0,178,40003.384837963,2009-07-09,09:14:10
39.973402,116.334224,0,180,40003.3848958333,2009-07-09,09:14:15
39.973417,116.334211,0,182,40003.3849537037,2009-07-09,09:14:20
39.973425,116.334178,0,182,40003.3850115741,2009-07-09,09:14:25
39.973439,116.334197,0,187,40003.3850694444,2009-07-09,09:14:30
39.973474,116.33429,0,190,40003.3851273148,2009-07-09,09:14:35
39.973512,116.3343,0,192,40003.3851851852,2009-07-09,09:14:40
39.973577,116.334339,0,194,40003.3852430556,2009-07-09,09:14:45
39.973609,116.334355,0,193,40003.3853009259,2009-07-09,09:14:50
39.973646,116.334313,0,197,40003.3853587963,2009-07-09,09:14:55
39.973615,116.334328,0,195,40003.3854166667,2009-07-09,09:15:00
39.973623,116.334338,0,194,40003.385474537,2009-07-09,09:15:05
39.973664,116.334322,0,193,40003.3855324074,2009-07-09,09:15:10
39.973816,116.334147,0,199,40003.3855902778,2009-07-09,09:15:15
39.973821,116.334107,0,211,40003.3856481481,2009-07-09,09:15:20
39.973763,116.334174,0,215,40003.3857060185,2009-07-09,09:15:25
39.973614,116.334387,0,226,40003.3857638889,2009-07-09,09:15:30
39.973394,116.334646,0,232,40003.3858217593,2009-07-09,09:15:35
39.97335,116.334691,0,239,40003.3858796296,2009-07-09,09:15:40
39.973405,116.334612,0,245,40003.3859375,2009-07-09,09:15:45
39.973437,116.334518,0,257,40003.3859953704,2009-07-09,09:15:50
39.973428,116.334574,0,259,40003.3860532407,2009-07-09,09:15:55
39.973421,116.334611,0,256,40003.3861111111,2009-07-09,09:16:00
39.973456,116.334561,0,259,40003.3861689815,2009-07-09,09:16:05
39.973464,116.334548,0,262,40003.3862268519,2009-07-09,09:16:10
39.973411,116.334576,0,265,40003.3862847222,2009-07-09,09:16:15
39.973481,116.334437,0,276,40003.3863425926,2009-07-09,09:16:20
39.973432,116.334481,0,282,40003.386400463,2009-07-09,09:16:25
39.973378,116.334573,0,278,40003.3864583333,2009-07-09,09:16:30
39.973395,116.33458,0,275,40003.3865162037,2009-07-09,09:16:35
39.973311,116.334703,0,268,40003.3865740741,2009-07-09,09:16:40
39.973263,116.334735,0,260,40003.3866319444,2009-07-09,09:16:45
39.973328,116.334657,0,257,40003.3866898148,2009-07-09,09:16:50
39.973366,116.334599,0,247,40003.3867476852,2009-07-09,09:16:55
39.973394,116.334542,0,242,40003.3868055556,2009-07-09,09:17:00
39.973378,116.334585,0,242,40003.3868634259,2009-07-09,09:17:05
39.973391,116.334586,0,250,40003.3869212963,2009-07-09,09:17:10
39.973395,116.334608,0,255,40003.3869791667,2009-07-09,09:17:15
39.973409,116.334612,0,263,40003.387037037,2009-07-09,09:17:20
39.973446,116.334578,0,270,40003.3870949074,2009-07-09,09:17:25
39.973489,116.33452,0,274,40003.3871527778,2009-07-09,09:17:30
39.973614,116.334331,0,280,40003.3872106481,2009-07-09,09:17:35
39.973662,116.334268,0,285,40003.3872685185,2009-07-09,09:17:40
39.97368,116.334242,0,287,40003.3873263889,2009-07-09,09:17:45
39.973634,116.334304,0,294,40003.3873842593,2009-07-09,09:17:50
39.973591,116.334381,0,299,40003.3874421296,2009-07-09,09:17:55
39.973585,116.33439,0,298,40003.3875,2009-07-09,09:18:00
39.973582,116.334413,0,299,40003.3875578704,2009-07-09,09:18:05
39.973545,116.334512,0,283,40003.3876157407,2009-07-09,09:18:10
39.973531,116.334585,0,279,40003.3876736111,2009-07-09,09:18:15
39.973559,116.33459,0,280,40003.3877314815,2009-07-09,09:18:20
39.973664,116.33452,0,276,40003.3877893519,2009-07-09,09:18:25
39.973679,116.334549,0,276,40003.3878472222,2009-07-09,09:18:30
39.973664,116.334575,0,278,40003.3879050926,2009-07-09,09:18:35
39.973687,116.33449,0,278,40003.387962963,2009-07-09,09:18:40
39.973701,116.334451,0,278,40003.3880208333,2009-07-09,09:18:45
39.973725,116.334431,0,280,40003.3880787037,2009-07-09,09:18:50
39.973771,116.334405,0,280,40003.3881365741,2009-07-09,09:18:55
39.97384,116.334278,0,280,40003.3881944444,2009-07-09,09:19:00
39.973853,116.33422,0,282,40003.3882523148,2009-07-09,09:19:05
39.973832,116.334201,0,284,40003.3883101852,2009-07-09,09:19:10
39.973839,116.334228,0,282,40003.3883680556,2009-07-09,09:19:15
39.973932,116.33408,0,284,40003.3884259259,2009-07-09,09:19:20
39.973962,116.334004,0,281,40003.3884837963,2009-07-09,09:19:25
39.97397,116.333983,0,279,40003.3885416667,2009-07-09,09:19:30
39.973924,116.33401,0,274,40003.388599537,2009-07-09,09:19:35
39.973901,116.334111,0,267,40003.3886574074,2009-07-09,09:19:40
39.973893,116.334156,0,263,40003.3887152778,2009-07-09,09:19:45
39.973905,116.334158,0,265,40003.3887731481,2009-07-09,09:19:50
39.973967,116.334194,0,264,40003.3888310185,2009-07-09,09:19:55
39.974028,116.334303,0,259,40003.3888888889,2009-07-09,09:20:00
39.974034,116.334315,0,260,40003.3889467593,2009-07-09,09:20:05
39.974023,116.334238,0,262,40003.3890046296,2009-07-09,09:20:10
39.974037,116.33425,0,263,40003.3890625,2009-07-09,09:20:15
39.974089,116.334162,0,266,40003.3891203704,2009-07-09,09:20:20
39.974051,116.334096,0,268,40003.3891782407,2009-07-09,09:20:25
39.974028,116.334157,0,267,40003.3892361111,2009-07-09,09:20:30
39.97399,116.334206,0,264,40003.3892939815,2009-07-09,09:20:35
39.973951,116.334236,0,266,40003.3893518519,2009-07-09,09:20:40
39.973885,116.334365,0,267,40003.3894097222,2009-07-09,09:20:45
39.973884,116.334384,0,266,40003.3894675926,2009-07-09,09:20:50
39.973883,116.334397,0,266,40003.389525463,2009-07-09,09:20:55
39.973883,116.334397,0,266,40003.3895601852,2009-07-09,09:20:58
39.973881,116.334393,0,266,40003.3895833333,2009-07-09,09:21:00
39.973816,116.334388,0,266,40003.3896412037,2009-07-09,09:21:05
39.973777,116.334415,0,266,40003.3896990741,2009-07-09,09:21:10
39.973729,116.334362,0,265,40003.3897569444,2009-07-09,09:21:15
39.973707,116.33433,0,265,40003.3898148148,2009-07-09,09:21:20
39.973698,116.334214,0,268,40003.3898726852,2009-07-09,09:21:25
39.97361,116.334179,0,268,40003.3899305556,2009-07-09,09:21:30
39.973521,116.334143,0,269,40003.3899884259,2009-07-09,09:21:35
39.973528,116.334081,0,267,40003.3900462963,2009-07-09,09:21:40
39.973552,116.334198,0,262,40003.3901041667,2009-07-09,09:21:45
39.973559,116.334158,0,261,40003.390162037,2009-07-09,09:21:50
39.973554,116.334143,0,262,40003.3902199074,2009-07-09,09:21:55
39.97355,116.334208,0,260,40003.3902777778,2009-07-09,09:22:00
39.973559,116.334219,0,259,40003.3903356481,2009-07-09,09:22:05
39.97358,116.334218,0,261,40003.3903935185,2009-07-09,09:22:10
39.973607,116.334185,0,267,40003.3904513889,2009-07-09,09:22:15
39.973639,116.334088,0,274,40003.3905092593,2009-07-09,09:22:20
39.973706,116.333917,0,279,40003.3905671296,2009-07-09,09:22:25
39.973711,116.333854,0,279,40003.390625,2009-07-09,09:22:30
39.973667,116.333824,0,281,40003.3906828704,2009-07-09,09:22:35
39.97361,116.333905,0,281,40003.3907407407,2009-07-09,09:22:40
39.973566,116.333988,0,278,40003.3907986111,2009-07-09,09:22:45
39.973494,116.334182,0,272,40003.3908564815,2009-07-09,09:22:50
39.973522,116.334202,0,269,40003.3909143518,2009-07-09,09:22:55
39.973551,116.334315,0,267,40003.3909722222,2009-07-09,09:23:00
39.973576,116.334345,0,266,40003.3910300926,2009-07-09,09:23:05
39.973593,116.334314,0,269,40003.391087963,2009-07-09,09:23:10
39.973574,116.334321,0,270,40003.3911458333,2009-07-09,09:23:15
39.973554,116.334326,0,271,40003.3912037037,2009-07-09,09:23:20
39.973589,116.334389,0,271,40003.3912615741,2009-07-09,09:23:25
39.973578,116.334346,0,273,40003.3913194444,2009-07-09,09:23:30
39.973645,116.334261,0,275,40003.3913773148,2009-07-09,09:23:35
39.973694,116.334214,0,276,40003.3914351852,2009-07-09,09:23:40
39.973702,116.334101,0,276,40003.3914930556,2009-07-09,09:23:45
39.973734,116.334052,0,276,40003.3915509259,2009-07-09,09:23:50
39.973734,116.334052,0,276,40003.3915856481,2009-07-09,09:23:53
39.973727,116.334056,0,275,40003.3916087963,2009-07-09,09:23:55
39.9737,116.334174,0,272,40003.3916666667,2009-07-09,09:24:00
39.973665,116.33424,0,266,40003.391724537,2009-07-09,09:24:05
39.973652,116.334225,0,260,40003.3917824074,2009-07-09,09:24:10
39.973606,116.334238,0,258,40003.3918402778,2009-07-09,09:24:15
39.973613,116.334169,0,257,40003.3918981481,2009-07-09,09:24:20
39.973588,116.334162,0,258,40003.3919560185,2009-07-09,09:24:25
39.973667,116.3342,0,263,40003.3920138889,2009-07-09,09:24:30
39.973719,116.334123,0,263,40003.3920717593,2009-07-09,09:24:35
39.973837,116.334121,0,268,40003.3921296296,2009-07-09,09:24:40
39.973886,116.33413,0,275,40003.3921875,2009-07-09,09:24:45
39.973871,116.33423,0,282,40003.3922453704,2009-07-09,09:24:50
39.973913,116.334257,0,289,40003.3923032407,2009-07-09,09:24:55
39.973902,116.334206,0,297,40003.3923611111,2009-07-09,09:25:00
39.97382,116.33419,0,303,40003.3924189815,2009-07-09,09:25:05
39.973805,116.334138,0,305,40003.3924768518,2009-07-09,09:25:10
39.973769,116.334146,0,305,40003.3925347222,2009-07-09,09:25:15
39.973745,116.334172,0,302,40003.3925925926,2009-07-09,09:25:20
39.973697,116.334201,0,298,40003.392650463,2009-07-09,09:25:25
39.973698,116.334159,0,288,40003.3927083333,2009-07-09,09:25:30
39.973705,116.334114,0,279,40003.3927662037,2009-07-09,09:25:35
39.973676,116.334153,0,274,40003.3928240741,2009-07-09,09:25:40
39.973603,116.334189,0,270,40003.3928819444,2009-07-09,09:25:45
39.973595,116.334165,0,271,40003.3929398148,2009-07-09,09:25:50
39.973574,116.334135,0,270,40003.3929976852,2009-07-09,09:25:55
39.973491,116.33409,0,268,40003.3930555556,2009-07-09,09:26:00
39.973305,116.333891,0,150,40003.3963541667,2009-07-09,09:30:45
39.973192,116.333935,0,130,40003.396412037,2009-07-09,09:30:50
39.973134,116.333958,0,121,40003.3964699074,2009-07-09,09:30:55
39.973167,116.334028,0,116,40003.3965277778,2009-07-09,09:31:00
39.973163,116.334012,0,109,40003.3965856481,2009-07-09,09:31:05
39.973194,116.333974,0,106,40003.3966435185,2009-07-09,09:31:10
39.973211,116.333987,0,106,40003.3967013889,2009-07-09,09:31:15
39.973231,116.333982,0,107,40003.3967592593,2009-07-09,09:31:20
39.973251,116.333969,0,107,40003.3968171296,2009-07-09,09:31:25
39.973268,116.333915,0,107,40003.396875,2009-07-09,09:31:30
39.973281,116.333908,0,107,40003.3969328704,2009-07-09,09:31:35
39.9733,116.333886,0,112,40003.3969907407,2009-07-09,09:31:40
39.973247,116.333843,0,103,40003.3970486111,2009-07-09,09:31:45
39.973265,116.333826,0,99,40003.3971064815,2009-07-09,09:31:50
39.973326,116.333825,0,103,40003.3971643519,2009-07-09,09:31:55
39.973276,116.333824,0,97,40003.3972222222,2009-07-09,09:32:00
39.973239,116.333837,0,91,40003.3972800926,2009-07-09,09:32:05
39.973186,116.333824,0,86,40003.397337963,2009-07-09,09:32:10
39.973172,116.333814,0,77,40003.3973958333,2009-07-09,09:32:15
39.973124,116.33373,0,71,40003.3974537037,2009-07-09,09:32:20
39.973104,116.333704,0,77,40003.3975115741,2009-07-09,09:32:25
39.973073,116.333681,0,76,40003.3975694444,2009-07-09,09:32:30
39.973069,116.333603,0,78,40003.3976273148,2009-07-09,09:32:35
39.973085,116.333628,0,77,40003.3976851852,2009-07-09,09:32:40
39.973159,116.333686,0,73,40003.3977430556,2009-07-09,09:32:45
39.973168,116.333722,0,68,40003.3978009259,2009-07-09,09:32:50
39.973081,116.333785,0,56,40003.3978587963,2009-07-09,09:32:55
39.97302,116.333791,0,36,40003.3979166667,2009-07-09,09:33:00
39.973028,116.333835,0,36,40003.397974537,2009-07-09,09:33:05
39.973028,116.333835,0,36,40003.3980092593,2009-07-09,09:33:08
39.97302,116.333828,0,35,40003.3980324074,2009-07-09,09:33:10
39.973009,116.333801,0,37,40003.3980902778,2009-07-09,09:33:15
39.973009,116.333801,0,37,40003.398125,2009-07-09,09:33:18
39.973009,116.333799,0,42,40003.3981481481,2009-07-09,09:33:20
39.97299,116.333808,0,50,40003.3982060185,2009-07-09,09:33:25
39.973014,116.333768,0,51,40003.3982638889,2009-07-09,09:33:30
39.973094,116.333763,0,54,40003.3983217593,2009-07-09,09:33:35
39.973176,116.33379,0,61,40003.3983796296,2009-07-09,09:33:40
39.973209,116.333779,0,68,40003.3984375,2009-07-09,09:33:45
39.973191,116.33379,0,73,40003.3984953704,2009-07-09,09:33:50
39.973172,116.333785,0,72,40003.3985532407,2009-07-09,09:33:55
39.973219,116.333811,0,86,40003.3986111111,2009-07-09,09:34:00
39.973211,116.333793,0,91,40003.3986689815,2009-07-09,09:34:05
39.973211,116.333793,0,91,40003.3987037037,2009-07-09,09:34:08
39.973209,116.333785,0,91,40003.3987268518,2009-07-09,09:34:10
39.973208,116.333772,0,91,40003.3987847222,2009-07-09,09:34:15
39.973208,116.333759,0,92,40003.3988425926,2009-07-09,09:34:20
39.973209,116.333754,0,92,40003.398900463,2009-07-09,09:34:25
39.973209,116.333757,0,92,40003.3989583333,2009-07-09,09:34:30
39.973207,116.333755,0,92,40003.3990162037,2009-07-09,09:34:35
39.973207,116.333755,0,92,40003.3990509259,2009-07-09,09:34:38
39.973207,116.333747,0,92,40003.3990740741,2009-07-09,09:34:40
39.973206,116.333727,0,93,40003.3991319444,2009-07-09,09:34:45
39.973206,116.333713,0,93,40003.3991898148,2009-07-09,09:34:50
39.973153,116.333715,0,85,40003.3992476852,2009-07-09,09:34:55
39.973153,116.33373,0,83,40003.3993055556,2009-07-09,09:35:00
39.973152,116.333741,0,83,40003.3993634259,2009-07-09,09:35:05
39.973151,116.333795,0,85,40003.3994212963,2009-07-09,09:35:10
39.973155,116.333843,0,91,40003.3994791667,2009-07-09,09:35:15
39.973139,116.333875,0,92,40003.399537037,2009-07-09,09:35:20
39.973139,116.333875,0,92,40003.3995949074,2009-07-09,09:35:25
39.973139,116.333875,0,92,40003.3996296296,2009-07-09,09:35:28
39.973143,116.33387,0,93,40003.3996527778,2009-07-09,09:35:30
39.973116,116.333864,0,94,40003.3997106481,2009-07-09,09:35:35
39.973134,116.333812,0,98,40003.3997685185,2009-07-09,09:35:40
39.973131,116.333779,0,100,40003.3998263889,2009-07-09,09:35:45
39.973058,116.333813,0,98,40003.3998842593,2009-07-09,09:35:50
39.97303,116.333808,0,99,40003.3999421296,2009-07-09,09:35:55
39.97303,116.333802,0,99,40003.4,2009-07-09,09:36:00
39.973029,116.333801,0,98,40003.4000578704,2009-07-09,09:36:05
39.973029,116.333801,0,98,40003.4000925926,2009-07-09,09:36:08
39.973028,116.333804,0,98,40003.4001157407,2009-07-09,09:36:10
39.97303,116.333818,0,98,40003.4001736111,2009-07-09,09:36:15
39.97303,116.333818,0,98,40003.4002083333,2009-07-09,09:36:18
39.973032,116.333823,0,98,40003.4002314815,2009-07-09,09:36:20
39.973083,116.333811,0,97,40003.4002893518,2009-07-09,09:36:25
39.973094,116.33383,0,98,40003.4003472222,2009-07-09,09:36:30
39.973092,116.333837,0,98,40003.4004050926,2009-07-09,09:36:35
39.973096,116.333835,0,98,40003.400462963,2009-07-09,09:36:40
39.973099,116.333831,0,98,40003.4005208333,2009-07-09,09:36:45
39.973099,116.333831,0,98,40003.4005555556,2009-07-09,09:36:48
39.973103,116.333824,0,98,40003.4005787037,2009-07-09,09:36:50
39.973108,116.333834,0,98,40003.4006365741,2009-07-09,09:36:55
39.97311,116.333846,0,98,40003.4006944444,2009-07-09,09:37:00
39.97311,116.333846,0,98,40003.4007291667,2009-07-09,09:37:03
39.973113,116.333853,0,98,40003.4007523148,2009-07-09,09:37:05
39.973115,116.333864,0,98,40003.4008101852,2009-07-09,09:37:10
39.973115,116.333864,0,98,40003.4008449074,2009-07-09,09:37:13
39.973116,116.333872,0,98,40003.4008680556,2009-07-09,09:37:15
39.973198,116.333946,0,100,40003.4009259259,2009-07-09,09:37:20
39.973222,116.333969,0,100,40003.4009837963,2009-07-09,09:37:25
39.973305,116.333954,0,101,40003.4010416667,2009-07-09,09:37:30
39.973351,116.333927,0,97,40003.401099537,2009-07-09,09:37:35
39.973401,116.333943,0,98,40003.4011574074,2009-07-09,09:37:40
39.973475,116.333928,0,99,40003.4012152778,2009-07-09,09:37:45
39.973492,116.33389,0,102,40003.4012731481,2009-07-09,09:37:50
39.973461,116.333893,0,106,40003.4013310185,2009-07-09,09:37:55
39.973437,116.333871,0,109,40003.4013888889,2009-07-09,09:38:00
39.973404,116.333869,0,111,40003.4014467593,2009-07-09,09:38:05
39.973401,116.333817,0,113,40003.4015046296,2009-07-09,09:38:10
39.973395,116.333796,0,115,40003.4015625,2009-07-09,09:38:15
39.973392,116.333822,0,115,40003.4016203704,2009-07-09,09:38:20
39.973392,116.333825,0,115,40003.4016782407,2009-07-09,09:38:25
39.973392,116.333831,0,115,40003.4017361111,2009-07-09,09:38:30
39.973391,116.333838,0,115,40003.4017939815,2009-07-09,09:38:35
39.973391,116.333837,0,115,40003.4018518519,2009-07-09,09:38:40
39.973391,116.333837,0,115,40003.4018865741,2009-07-09,09:38:43
39.973391,116.333833,0,115,40003.4019097222,2009-07-09,09:38:45
39.973363,116.3338,0,117,40003.4019675926,2009-07-09,09:38:50
39.973328,116.3338,0,116,40003.402025463,2009-07-09,09:38:55
39.973369,116.333716,0,118,40003.4020833333,2009-07-09,09:39:00
39.973393,116.333655,0,117,40003.4021412037,2009-07-09,09:39:05
39.973432,116.333667,0,117,40003.4021990741,2009-07-09,09:39:10
39.973489,116.333649,0,115,40003.4022569444,2009-07-09,09:39:15
39.973529,116.333647,0,111,40003.4023148148,2009-07-09,09:39:20
39.973541,116.333581,0,112,40003.4023726852,2009-07-09,09:39:25
39.973515,116.333573,0,111,40003.4024305556,2009-07-09,09:39:30
39.973477,116.333557,0,110,40003.4024884259,2009-07-09,09:39:35
39.973477,116.333557,0,110,40003.4025231482,2009-07-09,09:39:38
39.973475,116.333557,0,110,40003.4025462963,2009-07-09,09:39:40
39.973472,116.333603,0,111,40003.4026041667,2009-07-09,09:39:45
39.973405,116.333731,0,113,40003.402662037,2009-07-09,09:39:50
39.973374,116.333758,0,115,40003.4027199074,2009-07-09,09:39:55
39.973388,116.333787,0,118,40003.4027777778,2009-07-09,09:40:00
39.973485,116.333928,0,126,40003.4028356481,2009-07-09,09:40:05
39.97353,116.333945,0,130,40003.4028935185,2009-07-09,09:40:10
39.973681,116.333939,0,139,40003.4029513889,2009-07-09,09:40:15
39.973769,116.333968,0,144,40003.4030092593,2009-07-09,09:40:20
39.973975,116.334155,0,145,40003.409837963,2009-07-09,09:50:10
39.973907,116.334339,0,145,40003.4098958333,2009-07-09,09:50:15
39.974007,116.334271,0,145,40003.4099537037,2009-07-09,09:50:20
39.974038,116.334247,0,147,40003.4100115741,2009-07-09,09:50:25
39.974037,116.334238,0,147,40003.4100694444,2009-07-09,09:50:30
39.974036,116.334233,0,147,40003.4101273148,2009-07-09,09:50:35
39.974037,116.33423,0,147,40003.4101851852,2009-07-09,09:50:40
39.974037,116.33423,0,147,40003.4102199074,2009-07-09,09:50:43
39.97404,116.334223,0,147,40003.4102430556,2009-07-09,09:50:45
39.974043,116.334255,0,147,40003.4103009259,2009-07-09,09:50:50
39.974019,116.334293,0,148,40003.4103587963,2009-07-09,09:50:55
39.974026,116.334284,0,148,40003.4104166667,2009-07-09,09:51:00
39.974026,116.334294,0,148,40003.410474537,2009-07-09,09:51:05
39.974025,116.334297,0,148,40003.4105324074,2009-07-09,09:51:10
39.974025,116.334297,0,148,40003.4105671296,2009-07-09,09:51:13
39.974024,116.334297,0,147,40003.4105902778,2009-07-09,09:51:15
39.97404,116.334265,0,148,40003.4106481481,2009-07-09,09:51:20
39.974079,116.334204,0,148,40003.4107060185,2009-07-09,09:51:25
39.974092,116.334179,0,148,40003.4107638889,2009-07-09,09:51:30
39.974073,116.334132,0,148,40003.4108217593,2009-07-09,09:51:35
39.973993,116.334132,0,149,40003.4108796296,2009-07-09,09:51:40
39.973976,116.334143,0,149,40003.4109375,2009-07-09,09:51:45
39.97394,116.334156,0,150,40003.4109953704,2009-07-09,09:51:50
39.973976,116.334193,0,149,40003.4110532407,2009-07-09,09:51:55
39.974011,116.334248,0,149,40003.4111111111,2009-07-09,09:52:00
39.974041,116.334265,0,149,40003.4111689815,2009-07-09,09:52:05
39.974045,116.334253,0,150,40003.4112268519,2009-07-09,09:52:10
39.974066,116.334206,0,150,40003.4112847222,2009-07-09,09:52:15
39.974056,116.334181,0,150,40003.4113425926,2009-07-09,09:52:20
39.97402,116.334183,0,150,40003.411400463,2009-07-09,09:52:25
39.97394,116.334191,0,150,40003.4114583333,2009-07-09,09:52:30
39.973909,116.334173,0,150,40003.4115162037,2009-07-09,09:52:35
39.973922,116.334134,0,151,40003.4115740741,2009-07-09,09:52:40
39.973892,116.334151,0,151,40003.4116319444,2009-07-09,09:52:45
39.973861,116.334118,0,150,40003.4116898148,2009-07-09,09:52:50
39.973874,116.334108,0,150,40003.4117476852,2009-07-09,09:52:55
39.973843,116.334061,0,150,40003.4118055556,2009-07-09,09:53:00
39.973873,116.334084,0,150,40003.4118634259,2009-07-09,09:53:05
39.97397,116.334143,0,149,40003.4119212963,2009-07-09,09:53:10
39.974007,116.334126,0,149,40003.4119791667,2009-07-09,09:53:15
39.973996,116.334174,0,148,40003.412037037,2009-07-09,09:53:20
39.973958,116.334216,0,146,40003.4120949074,2009-07-09,09:53:25
39.973919,116.334166,0,144,40003.4121527778,2009-07-09,09:53:30
39.973917,116.334098,0,145,40003.4122106481,2009-07-09,09:53:35
39.973867,116.334058,0,143,40003.4122685185,2009-07-09,09:53:40
39.973829,116.334036,0,144,40003.4123263889,2009-07-09,09:53:45
39.97378,116.333982,0,145,40003.4123842593,2009-07-09,09:53:50
39.973701,116.3339,0,146,40003.4124421296,2009-07-09,09:53:55
39.973697,116.333887,0,145,40003.4125,2009-07-09,09:54:00
39.973776,116.333978,0,143,40003.4125578704,2009-07-09,09:54:05
39.973824,116.334,0,142,40003.4126157407,2009-07-09,09:54:10
39.973879,116.334099,0,142,40003.4126736111,2009-07-09,09:54:15
39.973927,116.334139,0,142,40003.4127314815,2009-07-09,09:54:20
39.974013,116.334173,0,142,40003.4127893519,2009-07-09,09:54:25
39.974013,116.334173,0,142,40003.4128240741,2009-07-09,09:54:28
39.974014,116.334173,0,142,40003.4128472222,2009-07-09,09:54:30
39.973976,116.334164,0,143,40003.4129050926,2009-07-09,09:54:35
39.9739,116.334146,0,143,40003.412962963,2009-07-09,09:54:40
39.9739,116.334146,0,143,40003.4129976852,2009-07-09,09:54:43
39.9739,116.334149,0,144,40003.4130208333,2009-07-09,09:54:45
39.973789,116.334028,0,142,40003.4130787037,2009-07-09,09:54:50
39.973705,116.33389,0,139,40003.4131365741,2009-07-09,09:54:55
39.973627,116.333869,0,138,40003.4131944444,2009-07-09,09:55:00
39.973612,116.333835,0,139,40003.4132523148,2009-07-09,09:55:05
39.973558,116.333808,0,140,40003.4133101852,2009-07-09,09:55:10
39.973549,116.333806,0,140,40003.4133680556,2009-07-09,09:55:15
39.973552,116.333829,0,138,40003.4134259259,2009-07-09,09:55:20
39.973625,116.333849,0,133,40003.4134837963,2009-07-09,09:55:25
39.973627,116.33386,0,133,40003.4135416667,2009-07-09,09:55:30
39.973675,116.333918,0,132,40003.413599537,2009-07-09,09:55:35
39.97376,116.334017,0,131,40003.4136574074,2009-07-09,09:55:40
39.973817,116.334036,0,130,40003.4137152778,2009-07-09,09:55:45
39.973788,116.333974,0,127,40003.4137731481,2009-07-09,09:55:50
39.973745,116.333958,0,127,40003.4138310185,2009-07-09,09:55:55
39.973712,116.333872,0,125,40003.4138888889,2009-07-09,09:56:00
39.973695,116.333794,0,125,40003.4139467593,2009-07-09,09:56:05
39.973666,116.33378,0,127,40003.4140046296,2009-07-09,09:56:10
39.973631,116.333775,0,129,40003.4140625,2009-07-09,09:56:15
39.973594,116.333739,0,130,40003.4141203704,2009-07-09,09:56:20
39.973594,116.333756,0,132,40003.4141782407,2009-07-09,09:56:25
39.973591,116.333795,0,132,40003.4142361111,2009-07-09,09:56:30
39.973603,116.333864,0,132,40003.4142939815,2009-07-09,09:56:35
39.973645,116.333907,0,129,40003.4143518518,2009-07-09,09:56:40
39.973653,116.333887,0,129,40003.4144097222,2009-07-09,09:56:45
39.973655,116.333886,0,129,40003.4144675926,2009-07-09,09:56:50
39.973655,116.333886,0,129,40003.4145023148,2009-07-09,09:56:53
39.973655,116.333882,0,129,40003.414525463,2009-07-09,09:56:55
39.973614,116.333837,0,129,40003.4145833333,2009-07-09,09:57:00
39.973567,116.333832,0,131,40003.4146412037,2009-07-09,09:57:05
39.973547,116.333791,0,132,40003.4146990741,2009-07-09,09:57:10
39.973518,116.333731,0,133,40003.4147569444,2009-07-09,09:57:15
39.973493,116.333694,0,135,40003.4148148148,2009-07-09,09:57:20
39.973496,116.333678,0,137,40003.4148726852,2009-07-09,09:57:25
39.973496,116.333678,0,137,40003.4149074074,2009-07-09,09:57:28
39.973494,116.333674,0,138,40003.4149305556,2009-07-09,09:57:30
39.973492,116.333704,0,140,40003.4149884259,2009-07-09,09:57:35
39.973504,116.33371,0,140,40003.4150462963,2009-07-09,09:57:40
39.973504,116.33371,0,140,40003.4150810185,2009-07-09,09:57:43
39.973504,116.333718,0,140,40003.4151041667,2009-07-09,09:57:45
39.973525,116.333762,0,134,40003.415162037,2009-07-09,09:57:50
39.973522,116.333788,0,133,40003.4152199074,2009-07-09,09:57:55
39.973531,116.333772,0,134,40003.4152777778,2009-07-09,09:58:00
39.97351,116.333794,0,136,40003.4153356481,2009-07-09,09:58:05
39.973505,116.33381,0,139,40003.4153935185,2009-07-09,09:58:10
39.973505,116.33381,0,139,40003.4154282407,2009-07-09,09:58:13
39.973505,116.333816,0,139,40003.4154513889,2009-07-09,09:58:15
39.973516,116.333793,0,141,40003.4155092593,2009-07-09,09:58:20
39.973504,116.333804,0,143,40003.4155671296,2009-07-09,09:58:25
39.973504,116.333804,0,143,40003.4156018518,2009-07-09,09:58:28
39.973504,116.333801,0,143,40003.415625,2009-07-09,09:58:30
39.973499,116.333813,0,144,40003.4156828704,2009-07-09,09:58:35
39.973497,116.333828,0,145,40003.4157407407,2009-07-09,09:58:40
39.97352,116.333871,0,143,40003.4157986111,2009-07-09,09:58:45
39.973534,116.333887,0,141,40003.4158564815,2009-07-09,09:58:50
39.973543,116.333896,0,141,40003.4159143518,2009-07-09,09:58:55
39.973536,116.333895,0,143,40003.4159722222,2009-07-09,09:59:00
39.973536,116.333895,0,143,40003.4160069444,2009-07-09,09:59:03
39.973535,116.333897,0,144,40003.4160300926,2009-07-09,09:59:05
39.973548,116.333861,0,144,40003.416087963,2009-07-09,09:59:10
39.973567,116.333833,0,145,40003.4161458333,2009-07-09,09:59:15
39.973565,116.333818,0,146,40003.4162037037,2009-07-09,09:59:20
39.973564,116.333796,0,147,40003.4162615741,2009-07-09,09:59:25
39.97354,116.333819,0,148,40003.4163194444,2009-07-09,09:59:30
39.97354,116.333819,0,148,40003.4163541667,2009-07-09,09:59:33
39.973535,116.333827,0,149,40003.4163773148,2009-07-09,09:59:35
39.973522,116.333834,0,150,40003.4164351852,2009-07-09,09:59:40
39.973516,116.333826,0,150,40003.4164930556,2009-07-09,09:59:45
39.973516,116.333826,0,150,40003.4165277778,2009-07-09,09:59:48
39.973516,116.333819,0,150,40003.4165509259,2009-07-09,09:59:50
39.973516,116.333809,0,150,40003.4166087963,2009-07-09,09:59:55
39.973517,116.333822,0,150,40003.4166666667,2009-07-09,10:00:00
39.973516,116.333823,0,150,40003.416724537,2009-07-09,10:00:05
39.973516,116.333823,0,150,40003.4167592593,2009-07-09,10:00:08
39.973313,116.333594,0,181,40003.4199074074,2009-07-09,10:04:40
39.973276,116.333554,0,181,40003.4199652778,2009-07-09,10:04:45
39.973244,116.333575,0,180,40003.4200231481,2009-07-09,10:04:50
39.97334,116.333625,0,179,40003.4200810185,2009-07-09,10:04:55
39.97339,116.333685,0,178,40003.4201388889,2009-07-09,10:05:00
39.973444,116.333691,0,178,40003.4201967593,2009-07-09,10:05:05
39.973471,116.333717,0,177,40003.4202546296,2009-07-09,10:05:10
39.973471,116.333717,0,177,40003.4202893519,2009-07-09,10:05:13
39.973471,116.33372,0,177,40003.4203125,2009-07-09,10:05:15
39.973429,116.333771,0,178,40003.4203703704,2009-07-09,10:05:20
39.973437,116.33381,0,180,40003.4204282407,2009-07-09,10:05:25
39.973433,116.333794,0,181,40003.4204861111,2009-07-09,10:05:30
39.973452,116.333802,0,180,40003.4205439815,2009-07-09,10:05:35
39.973452,116.333788,0,181,40003.4206018519,2009-07-09,10:05:40
39.973442,116.333785,0,182,40003.4206597222,2009-07-09,10:05:45
39.973442,116.333785,0,182,40003.4206944444,2009-07-09,10:05:48
39.973442,116.333781,0,182,40003.4207175926,2009-07-09,10:05:50
39.973455,116.333715,0,182,40003.420775463,2009-07-09,10:05:55
39.973434,116.333712,0,182,40003.4208333333,2009-07-09,10:06:00
39.973401,116.333735,0,181,40003.4208912037,2009-07-09,10:06:05
39.973427,116.333773,0,180,40003.4209490741,2009-07-09,10:06:10
39.973451,116.333853,0,179,40003.4210069444,2009-07-09,10:06:15
39.973498,116.333927,0,179,40003.4210648148,2009-07-09,10:06:20
39.973538,116.333925,0,178,40003.4211226852,2009-07-09,10:06:25
39.973539,116.333918,0,179,40003.4211805556,2009-07-09,10:06:30
39.973539,116.333912,0,179,40003.4212384259,2009-07-09,10:06:35
39.973539,116.333918,0,179,40003.4212962963,2009-07-09,10:06:40
39.973539,116.333918,0,179,40003.4213310185,2009-07-09,10:06:43
39.973539,116.333916,0,179,40003.4213541667,2009-07-09,10:06:45
39.97351,116.333851,0,180,40003.421412037,2009-07-09,10:06:50
39.973468,116.333784,0,180,40003.4214699074,2009-07-09,10:06:55
39.973413,116.333805,0,180,40003.4215277778,2009-07-09,10:07:00
39.973412,116.333809,0,180,40003.4215856481,2009-07-09,10:07:05
39.973412,116.333809,0,180,40003.4216203704,2009-07-09,10:07:08
39.973412,116.333814,0,180,40003.4216435185,2009-07-09,10:07:10
39.973421,116.333901,0,180,40003.4217013889,2009-07-09,10:07:15
39.973431,116.333947,0,182,40003.4217592593,2009-07-09,10:07:20
39.973431,116.333947,0,182,40003.4217939815,2009-07-09,10:07:23
39.973436,116.333944,0,184,40003.4218171296,2009-07-09,10:07:25
39.973432,116.333921,0,187,40003.421875,2009-07-09,10:07:30
39.973418,116.333918,0,188,40003.4219328704,2009-07-09,10:07:35
39.9734,116.333926,0,188,40003.4219907407,2009-07-09,10:07:40
39.973372,116.333885,0,189,40003.4220486111,2009-07-09,10:07:45
39.973346,116.333853,0,190,40003.4221064815,2009-07-09,10:07:50
39.97333,116.333852,0,190,40003.4221643518,2009-07-09,10:07:55
39.973331,116.333843,0,190,40003.4222222222,2009-07-09,10:08:00
39.973333,116.333841,0,190,40003.4222800926,2009-07-09,10:08:05
39.973334,116.333845,0,190,40003.422337963,2009-07-09,10:08:10
39.973333,116.333848,0,190,40003.4223958333,2009-07-09,10:08:15
39.973333,116.333848,0,190,40003.4224305556,2009-07-09,10:08:18
39.973332,116.333843,0,190,40003.4224537037,2009-07-09,10:08:20
39.973346,116.333774,0,190,40003.4225115741,2009-07-09,10:08:25
39.97329,116.333743,0,189,40003.4225694444,2009-07-09,10:08:30
39.973236,116.33374,0,189,40003.4226273148,2009-07-09,10:08:35
39.973236,116.333734,0,189,40003.4226851852,2009-07-09,10:08:40
39.973236,116.333734,0,189,40003.4227199074,2009-07-09,10:08:43
39.973235,116.333726,0,189,40003.4227430556,2009-07-09,10:08:45
39.973263,116.333711,0,189,40003.4228009259,2009-07-09,10:08:50
39.973276,116.333707,0,188,40003.4228587963,2009-07-09,10:08:55
39.973274,116.333712,0,188,40003.4229166667,2009-07-09,10:09:00
39.973274,116.333708,0,188,40003.422974537,2009-07-09,10:09:05
39.973274,116.333708,0,188,40003.4230092593,2009-07-09,10:09:08
39.973273,116.333706,0,189,40003.4230324074,2009-07-09,10:09:10
39.973271,116.333697,0,189,40003.4230902778,2009-07-09,10:09:15
39.973279,116.333664,0,188,40003.4231481481,2009-07-09,10:09:20
39.973328,116.334002,0,186,40003.4379050926,2009-07-09,10:30:35
39.973295,116.334077,0,186,40003.437962963,2009-07-09,10:30:40
39.97329,116.334131,0,186,40003.4380208333,2009-07-09,10:30:45
39.973324,116.334036,0,187,40003.4380787037,2009-07-09,10:30:50
39.973432,116.333912,0,187,40003.4381365741,2009-07-09,10:30:55
39.973423,116.333904,0,188,40003.4381944444,2009-07-09,10:31:00
39.973434,116.333876,0,188,40003.4382523148,2009-07-09,10:31:05
39.973434,116.333876,0,188,40003.438287037,2009-07-09,10:31:08
39.973426,116.33387,0,187,40003.4383101852,2009-07-09,10:31:10
39.973418,116.333894,0,186,40003.4383680556,2009-07-09,10:31:15
39.973417,116.333891,0,186,40003.4384259259,2009-07-09,10:31:20
39.973417,116.333891,0,186,40003.4384606481,2009-07-09,10:31:23
39.973417,116.333897,0,186,40003.4384837963,2009-07-09,10:31:25
39.973449,116.333951,0,185,40003.4385416667,2009-07-09,10:31:30
39.973453,116.333929,0,186,40003.438599537,2009-07-09,10:31:35
39.973453,116.333929,0,186,40003.4386342593,2009-07-09,10:31:38
39.973448,116.333933,0,186,40003.4386574074,2009-07-09,10:31:40
39.973465,116.33389,0,187,40003.4387152778,2009-07-09,10:31:45
39.973469,116.33387,0,188,40003.4387731481,2009-07-09,10:31:50
39.973469,116.33387,0,188,40003.4388078704,2009-07-09,10:31:53
39.973469,116.33387,0,188,40003.4388310185,2009-07-09,10:31:55
39.973486,116.333857,0,189,40003.4388888889,2009-07-09,10:32:00
39.973493,116.333805,0,190,40003.4389467593,2009-07-09,10:32:05
39.973497,116.333792,0,191,40003.4390046296,2009-07-09,10:32:10
39.973497,116.333802,0,191,40003.4390625,2009-07-09,10:32:15
39.973498,116.333806,0,191,40003.4391203704,2009-07-09,10:32:20
39.973498,116.333806,0,191,40003.4391550926,2009-07-09,10:32:23
39.973498,116.333806,0,191,40003.4391782407,2009-07-09,10:32:25
39.973472,116.333798,0,191,40003.4392361111,2009-07-09,10:32:30
39.97346,116.333846,0,190,40003.4392939815,2009-07-09,10:32:35
39.973464,116.333855,0,190,40003.4393518518,2009-07-09,10:32:40
39.973447,116.333854,0,190,40003.4394097222,2009-07-09,10:32:45
39.973446,116.333858,0,191,40003.4394675926,2009-07-09,10:32:50
39.973446,116.333858,0,191,40003.4395023148,2009-07-09,10:32:53
39.973446,116.333854,0,191,40003.439525463,2009-07-09,10:32:55
39.973448,116.333843,0,190,40003.4395833333,2009-07-09,10:33:00
39.97346,116.333845,0,189,40003.4396412037,2009-07-09,10:33:05
39.97346,116.333845,0,189,40003.4396759259,2009-07-09,10:33:08
39.973461,116.33385,0,189,40003.4396990741,2009-07-09,10:33:10
39.973462,116.333868,0,189,40003.4397569444,2009-07-09,10:33:15
39.973435,116.333852,0,190,40003.4398148148,2009-07-09,10:33:20
39.973435,116.333852,0,190,40003.439849537,2009-07-09,10:33:23
39.973434,116.333859,0,190,40003.4398726852,2009-07-09,10:33:25
39.973436,116.3338,0,190,40003.4399305556,2009-07-09,10:33:30
39.97345,116.333751,0,191,40003.4399884259,2009-07-09,10:33:35
39.973362,116.333882,0,191,40003.4400462963,2009-07-09,10:33:40
39.973362,116.333882,0,191,40003.4400810185,2009-07-09,10:33:43
39.97336,116.333885,0,191,40003.4401041667,2009-07-09,10:33:45
39.973399,116.333856,0,190,40003.440162037,2009-07-09,10:33:50
39.973399,116.333856,0,190,40003.4401967593,2009-07-09,10:33:53
39.9734,116.333858,0,190,40003.4402199074,2009-07-09,10:33:55
39.973398,116.333831,0,190,40003.4402777778,2009-07-09,10:34:00
39.9734,116.333758,0,192,40003.4403356481,2009-07-09,10:34:05
39.97342,116.333725,0,193,40003.4403935185,2009-07-09,10:34:10
39.973445,116.333691,0,195,40003.4404513889,2009-07-09,10:34:15
39.973449,116.333758,0,195,40003.4405092593,2009-07-09,10:34:20
39.973455,116.333803,0,193,40003.4405671296,2009-07-09,10:34:25
39.973455,116.333815,0,193,40003.440625,2009-07-09,10:34:30
39.973455,116.333817,0,193,40003.4406828704,2009-07-09,10:34:35
39.973456,116.333823,0,193,40003.4407407407,2009-07-09,10:34:40
39.973456,116.333823,0,193,40003.440775463,2009-07-09,10:34:43
39.973458,116.333831,0,193,40003.4407986111,2009-07-09,10:34:45
39.973484,116.333834,0,193,40003.4408564815,2009-07-09,10:34:50
39.973484,116.333834,0,193,40003.4408912037,2009-07-09,10:34:53
39.973484,116.333831,0,193,40003.4409143519,2009-07-09,10:34:55
39.973485,116.333809,0,194,40003.4409722222,2009-07-09,10:35:00
39.973477,116.333799,0,195,40003.4410300926,2009-07-09,10:35:05
39.973477,116.33379,0,195,40003.441087963,2009-07-09,10:35:10
39.973483,116.333783,0,195,40003.4411458333,2009-07-09,10:35:15
39.973483,116.333783,0,195,40003.4411805556,2009-07-09,10:35:18
39.973485,116.33378,0,195,40003.4412037037,2009-07-09,10:35:20
39.973505,116.333802,0,195,40003.4412615741,2009-07-09,10:35:25
39.973518,116.333814,0,195,40003.4413194444,2009-07-09,10:35:30
39.973518,116.333814,0,195,40003.4413541667,2009-07-09,10:35:33
39.97351,116.33381,0,195,40003.4413773148,2009-07-09,10:35:35
39.973521,116.333753,0,195,40003.4414351852,2009-07-09,10:35:40
39.973524,116.333656,0,196,40003.4414930556,2009-07-09,10:35:45
39.973526,116.333733,0,196,40003.4415509259,2009-07-09,10:35:50
39.973541,116.333734,0,196,40003.4416087963,2009-07-09,10:35:55
39.973553,116.333734,0,196,40003.4416666667,2009-07-09,10:36:00
39.973531,116.333709,0,196,40003.441724537,2009-07-09,10:36:05
39.973531,116.333709,0,196,40003.4417592593,2009-07-09,10:36:08
39.97353,116.333713,0,196,40003.4417824074,2009-07-09,10:36:10
39.973534,116.333688,0,196,40003.4418402778,2009-07-09,10:36:15
39.97357,116.333662,0,197,40003.4418981481,2009-07-09,10:36:20
39.973569,116.33364,0,196,40003.4419560185,2009-07-09,10:36:25
39.973569,116.33364,0,196,40003.4419907407,2009-07-09,10:36:28
39.973576,116.333642,0,197,40003.4420138889,2009-07-09,10:36:30
39.973571,116.333668,0,196,40003.4420717593,2009-07-09,10:36:35
39.973564,116.333743,0,195,40003.4421296296,2009-07-09,10:36:40
39.973556,116.333825,0,194,40003.4421875,2009-07-09,10:36:45
39.973573,116.333836,0,193,40003.4422453704,2009-07-09,10:36:50
39.973605,116.333842,0,191,40003.4423032407,2009-07-09,10:36:55
39.973621,116.333836,0,191,40003.4423611111,2009-07-09,10:37:00
39.973587,116.333936,0,190,40003.4424189815,2009-07-09,10:37:05
39.97358,116.333967,0,189,40003.4424768519,2009-07-09,10:37:10
39.973586,116.333985,0,187,40003.4425347222,2009-07-09,10:37:15
39.973613,116.333986,0,187,40003.4425925926,2009-07-09,10:37:20
39.973673,116.33394,0,187,40003.442650463,2009-07-09,10:37:25
39.973738,116.333891,0,189,40003.4427083333,2009-07-09,10:37:30
39.973777,116.333811,0,191,40003.4427662037,2009-07-09,10:37:35
39.973815,116.333743,0,192,40003.4428240741,2009-07-09,10:37:40
39.973811,116.333683,0,194,40003.4428819444,2009-07-09,10:37:45
39.973819,116.333646,0,195,40003.4429398148,2009-07-09,10:37:50
39.973809,116.333629,0,196,40003.4429976852,2009-07-09,10:37:55
39.973809,116.333629,0,196,40003.4430324074,2009-07-09,10:37:58
39.973808,116.333634,0,196,40003.4430555556,2009-07-09,10:38:00
39.973827,116.333644,0,196,40003.4431134259,2009-07-09,10:38:05
39.973827,116.333644,0,196,40003.4431481481,2009-07-09,10:38:08
39.97383,116.333641,0,196,40003.4431712963,2009-07-09,10:38:10
39.973831,116.333654,0,196,40003.4432291667,2009-07-09,10:38:15
39.97384,116.333718,0,196,40003.443287037,2009-07-09,10:38:20
39.973832,116.333832,0,196,40003.4433449074,2009-07-09,10:38:25
39.97379,116.333887,0,196,40003.4434027778,2009-07-09,10:38:30
39.973745,116.333935,0,196,40003.4434606481,2009-07-09,10:38:35
39.973732,116.333905,0,196,40003.4435185185,2009-07-09,10:38:40
39.973723,116.333856,0,197,40003.4435763889,2009-07-09,10:38:45
39.973723,116.333856,0,197,40003.4436111111,2009-07-09,10:38:48
39.973731,116.333858,0,196,40003.4436342593,2009-07-09,10:38:50
39.973662,116.333981,0,196,40003.4436921296,2009-07-09,10:38:55
39.973663,116.333978,0,196,40003.44375,2009-07-09,10:39:00
39.973663,116.333978,0,196,40003.4437847222,2009-07-09,10:39:03
39.973663,116.333978,0,196,40003.4438078704,2009-07-09,10:39:05
39.973789,116.333828,0,197,40003.4438657407,2009-07-09,10:39:10
39.973868,116.333703,0,197,40003.4439236111,2009-07-09,10:39:15
39.973885,116.333608,0,197,40003.4439814815,2009-07-09,10:39:20
39.973897,116.333494,0,197,40003.4440393519,2009-07-09,10:39:25
39.973942,116.333436,0,195,40003.4440972222,2009-07-09,10:39:30
39.973972,116.333429,0,194,40003.4441550926,2009-07-09,10:39:35
39.974001,116.333461,0,193,40003.444212963,2009-07-09,10:39:40
39.974008,116.333474,0,192,40003.4442708333,2009-07-09,10:39:45
39.974008,116.333462,0,192,40003.4443287037,2009-07-09,10:39:50
39.973996,116.333502,0,192,40003.4443865741,2009-07-09,10:39:55
39.973999,116.333483,0,192,40003.4444444444,2009-07-09,10:40:00
39.974047,116.333429,0,191,40003.4445023148,2009-07-09,10:40:05
39.974059,116.333435,0,191,40003.4445601852,2009-07-09,10:40:10
39.97406,116.333412,0,191,40003.4446180556,2009-07-09,10:40:15
39.974068,116.333396,0,192,40003.4446759259,2009-07-09,10:40:20
39.97404,116.333418,0,193,40003.4447337963,2009-07-09,10:40:25
39.973999,116.333533,0,193,40003.4447916667,2009-07-09,10:40:30
39.974005,116.333544,0,192,40003.444849537,2009-07-09,10:40:35
39.974023,116.333551,0,193,40003.4449074074,2009-07-09,10:40:40
39.974025,116.333547,0,193,40003.4449652778,2009-07-09,10:40:45
39.974025,116.333547,0,193,40003.445,2009-07-09,10:40:48
39.974025,116.333552,0,193,40003.4450231481,2009-07-09,10:40:50
39.974026,116.333589,0,192,40003.4450810185,2009-07-09,10:40:55
39.974022,116.333516,0,193,40003.4451388889,2009-07-09,10:41:00
39.97402,116.33349,0,193,40003.4451967593,2009-07-09,10:41:05
39.974001,116.333477,0,194,40003.4452546296,2009-07-09,10:41:10
39.974003,116.333477,0,194,40003.4453125,2009-07-09,10:41:15
39.974004,116.333473,0,194,40003.4453703704,2009-07-09,10:41:20
39.974004,116.333473,0,194,40003.4454050926,2009-07-09,10:41:23
39.974005,116.33347,0,194,40003.4454282407,2009-07-09,10:41:25
39.974035,116.333501,0,195,40003.4454861111,2009-07-09,10:41:30
39.974035,116.333501,0,195,40003.4455208333,2009-07-09,10:41:33
39.974035,116.333504,0,195,40003.4455439815,2009-07-09,10:41:35
39.974036,116.333514,0,195,40003.4456018518,2009-07-09,10:41:40
39.974046,116.333529,0,195,40003.4456597222,2009-07-09,10:41:45
39.974034,116.333525,0,194,40003.4457175926,2009-07-09,10:41:50
39.974022,116.333503,0,194,40003.445775463,2009-07-09,10:41:55
39.974018,116.33348,0,194,40003.4458333333,2009-07-09,10:42:00
39.974037,116.333448,0,193,40003.4458912037,2009-07-09,10:42:05
39.974031,116.333442,0,194,40003.4459490741,2009-07-09,10:42:10
39.974031,116.333442,0,194,40003.4460069444,2009-07-09,10:42:15
39.97403,116.333441,0,194,40003.4460648148,2009-07-09,10:42:20
39.97403,116.333441,0,194,40003.446099537,2009-07-09,10:42:23
39.974031,116.333436,0,194,40003.4461226852,2009-07-09,10:42:25
39.974015,116.333446,0,193,40003.4461805556,2009-07-09,10:42:30
39.973995,116.333461,0,192,40003.4462384259,2009-07-09,10:42:35
39.973979,116.333511,0,192,40003.4462962963,2009-07-09,10:42:40
39.973962,116.333548,0,194,40003.4463541667,2009-07-09,10:42:45
39.973971,116.333544,0,195,40003.446412037,2009-07-09,10:42:50
39.973971,116.333544,0,195,40003.4464467593,2009-07-09,10:42:53
39.97397,116.333547,0,195,40003.4464699074,2009-07-09,10:42:55
39.973952,116.333585,0,196,40003.4465277778,2009-07-09,10:43:00
39.973963,116.333606,0,197,40003.4465856481,2009-07-09,10:43:05
39.973983,116.333632,0,197,40003.4466435185,2009-07-09,10:43:10
39.974017,116.333638,0,197,40003.4467013889,2009-07-09,10:43:15
39.974049,116.333574,0,196,40003.4467592593,2009-07-09,10:43:20
39.974048,116.333576,0,196,40003.4468171296,2009-07-09,10:43:25
39.974048,116.333576,0,196,40003.4468518518,2009-07-09,10:43:28
39.974046,116.333569,0,197,40003.446875,2009-07-09,10:43:30
39.973975,116.333553,0,197,40003.4469328704,2009-07-09,10:43:35
39.97394,116.33355,0,198,40003.4469907407,2009-07-09,10:43:40
39.97394,116.33355,0,198,40003.447025463,2009-07-09,10:43:43
39.973934,116.333542,0,197,40003.4470486111,2009-07-09,10:43:45
39.973878,116.33347,0,197,40003.4471064815,2009-07-09,10:43:50
39.973826,116.333452,0,197,40003.4471643518,2009-07-09,10:43:55
39.973841,116.333487,0,196,40003.4472222222,2009-07-09,10:44:00
39.973911,116.333675,0,196,40003.4472800926,2009-07-09,10:44:05
39.973929,116.333738,0,196,40003.447337963,2009-07-09,10:44:10
39.97394,116.333788,0,197,40003.4473958333,2009-07-09,10:44:15
39.973942,116.333906,0,198,40003.4474537037,2009-07-09,10:44:20
39.973926,116.33398,0,199,40003.4475115741,2009-07-09,10:44:25
39.973864,116.334007,0,201,40003.4475694444,2009-07-09,10:44:30
39.97382,116.334027,0,202,40003.4476273148,2009-07-09,10:44:35
39.973767,116.334056,0,204,40003.4476851852,2009-07-09,10:44:40
39.97376,116.334029,0,204,40003.4477430556,2009-07-09,10:44:45
39.973742,116.334016,0,205,40003.4478009259,2009-07-09,10:44:50
39.973775,116.333949,0,205,40003.4478587963,2009-07-09,10:44:55
39.973788,116.333939,0,205,40003.4479166667,2009-07-09,10:45:00
39.973784,116.333908,0,205,40003.447974537,2009-07-09,10:45:05
39.973779,116.333831,0,204,40003.4480324074,2009-07-09,10:45:10
39.973828,116.333756,0,203,40003.4480902778,2009-07-09,10:45:15
39.973881,116.333646,0,202,40003.4481481481,2009-07-09,10:45:20
39.973935,116.333537,0,202,40003.4482060185,2009-07-09,10:45:25
39.973873,116.333544,0,202,40003.4482638889,2009-07-09,10:45:30
39.973836,116.333506,0,202,40003.4483217593,2009-07-09,10:45:35
39.973782,116.333514,0,202,40003.4483796296,2009-07-09,10:45:40
39.973724,116.333601,0,202,40003.4484375,2009-07-09,10:45:45
39.973642,116.333773,0,202,40003.4484953704,2009-07-09,10:45:50
39.973463,116.334026,0,203,40003.4485532407,2009-07-09,10:45:55
39.973292,116.334199,0,203,40003.4486111111,2009-07-09,10:46:00
39.973,116.334374,0,203,40003.4486689815,2009-07-09,10:46:05
39.973033,116.334328,0,202,40003.4487268519,2009-07-09,10:46:10
39.973196,116.334219,0,201,40003.4487847222,2009-07-09,10:46:15
39.97339,116.334102,0,200,40003.4488425926,2009-07-09,10:46:20
39.973466,116.334131,0,199,40003.448900463,2009-07-09,10:46:25
39.973546,116.334101,0,198,40003.4489583333,2009-07-09,10:46:30
39.973762,116.3339,0,198,40003.4490162037,2009-07-09,10:46:35
39.973928,116.333751,0,197,40003.4490740741,2009-07-09,10:46:40
39.97403,116.333609,0,198,40003.4491319444,2009-07-09,10:46:45
39.974212,116.333341,0,197,40003.4491898148,2009-07-09,10:46:50
39.974088,116.333303,0,198,40003.4492476852,2009-07-09,10:46:55
39.97367,116.333604,0,199,40003.4493055556,2009-07-09,10:47:00
39.973469,116.33376,0,199,40003.4493634259,2009-07-09,10:47:05
39.97342,116.333897,0,199,40003.4494212963,2009-07-09,10:47:10
39.97343,116.333899,0,199,40003.4494791667,2009-07-09,10:47:15
39.973452,116.333889,0,199,40003.449537037,2009-07-09,10:47:20
39.973452,116.333889,0,199,40003.4495717593,2009-07-09,10:47:23
39.973455,116.333888,0,199,40003.4495949074,2009-07-09,10:47:25
39.973585,116.333902,0,199,40003.4496527778,2009-07-09,10:47:30
39.973636,116.333966,0,200,40003.4497106481,2009-07-09,10:47:35
39.973661,116.333943,0,201,40003.4497685185,2009-07-09,10:47:40
39.973654,116.333886,0,202,40003.4498263889,2009-07-09,10:47:45
39.97363,116.333881,0,203,40003.4498842593,2009-07-09,10:47:50
39.973626,116.333852,0,203,40003.4499421296,2009-07-09,10:47:55
39.973638,116.333765,0,203,40003.45,2009-07-09,10:48:00
39.973648,116.333733,0,203,40003.4500578704,2009-07-09,10:48:05
39.973609,116.333674,0,204,40003.4501157407,2009-07-09,10:48:10
39.973592,116.333656,0,204,40003.4501736111,2009-07-09,10:48:15
39.973584,116.333652,0,203,40003.4502314815,2009-07-09,10:48:20
39.973584,116.333652,0,203,40003.4502662037,2009-07-09,10:48:23
39.973584,116.333648,0,203,40003.4502893519,2009-07-09,10:48:25
39.973587,116.333633,0,203,40003.4503472222,2009-07-09,10:48:30
39.973581,116.333595,0,203,40003.4504050926,2009-07-09,10:48:35
39.973571,116.333622,0,204,40003.450462963,2009-07-09,10:48:40
39.973568,116.333623,0,204,40003.4505208333,2009-07-09,10:48:45
39.973567,116.333623,0,204,40003.4505787037,2009-07-09,10:48:50
39.973567,116.333619,0,204,40003.4506365741,2009-07-09,10:48:55
39.973567,116.333619,0,204,40003.4506712963,2009-07-09,10:48:58
39.973566,116.333627,0,203,40003.4506944444,2009-07-09,10:49:00
39.97357,116.333643,0,203,40003.4507523148,2009-07-09,10:49:05
39.973594,116.33366,0,202,40003.4508101852,2009-07-09,10:49:10
39.973586,116.33369,0,202,40003.4508680556,2009-07-09,10:49:15
39.973643,116.333672,0,201,40003.4509259259,2009-07-09,10:49:20
39.973641,116.333672,0,201,40003.4509837963,2009-07-09,10:49:25
39.97364,116.333668,0,201,40003.4510416667,2009-07-09,10:49:30
39.97364,116.333668,0,201,40003.4510763889,2009-07-09,10:49:33
39.97364,116.333666,0,201,40003.451099537,2009-07-09,10:49:35
39.973574,116.333723,0,201,40003.4511574074,2009-07-09,10:49:40
39.973666,116.333678,0,200,40003.4512152778,2009-07-09,10:49:45
39.973718,116.333637,0,199,40003.4512731481,2009-07-09,10:49:50
39.973722,116.333623,0,199,40003.4513310185,2009-07-09,10:49:55
39.973724,116.333615,0,199,40003.4513888889,2009-07-09,10:50:00
39.973724,116.333615,0,199,40003.4514236111,2009-07-09,10:50:03
39.973721,116.333616,0,199,40003.4514467593,2009-07-09,10:50:05
39.973733,116.333607,0,199,40003.4515046296,2009-07-09,10:50:10
39.97383,116.333571,0,198,40003.4515625,2009-07-09,10:50:15
39.973786,116.333635,0,198,40003.4516203704,2009-07-09,10:50:20
39.973723,116.333694,0,198,40003.4516782407,2009-07-09,10:50:25
39.973713,116.333707,0,198,40003.4517361111,2009-07-09,10:50:30
39.973713,116.333703,0,198,40003.4517939815,2009-07-09,10:50:35
39.973711,116.3337,0,198,40003.4518518519,2009-07-09,10:50:40
39.973709,116.333699,0,198,40003.4519097222,2009-07-09,10:50:45
39.973708,116.333707,0,198,40003.4519675926,2009-07-09,10:50:50
39.973708,116.333707,0,198,40003.4520023148,2009-07-09,10:50:53
39.973708,116.333706,0,198,40003.452025463,2009-07-09,10:50:55
39.97369,116.333759,0,198,40003.4520833333,2009-07-09,10:51:00
39.973643,116.333812,0,199,40003.4521412037,2009-07-09,10:51:05
39.973554,116.333826,0,200,40003.4521990741,2009-07-09,10:51:10
39.973558,116.333818,0,200,40003.4522569444,2009-07-09,10:51:15
39.973558,116.333818,0,200,40003.4522916667,2009-07-09,10:51:18
39.973561,116.333822,0,200,40003.4523148148,2009-07-09,10:51:20
39.973635,116.333882,0,199,40003.4523726852,2009-07-09,10:51:25
39.97373,116.333874,0,199,40003.4524305556,2009-07-09,10:51:30
39.973774,116.333859,0,198,40003.4524884259,2009-07-09,10:51:35
39.973774,116.333859,0,198,40003.4525231481,2009-07-09,10:51:38
39.973775,116.333853,0,198,40003.4525462963,2009-07-09,10:51:40
39.973754,116.333795,0,198,40003.4526041667,2009-07-09,10:51:45
39.973745,116.33374,0,198,40003.452662037,2009-07-09,10:51:50
39.973745,116.33375,0,198,40003.4527199074,2009-07-09,10:51:55
39.973745,116.33375,0,198,40003.4527546296,2009-07-09,10:51:58
39.973744,116.333755,0,198,40003.4527777778,2009-07-09,10:52:00
39.973746,116.333729,0,198,40003.4528356481,2009-07-09,10:52:05
39.973726,116.333731,0,197,40003.4528935185,2009-07-09,10:52:10
39.973708,116.333738,0,198,40003.4529513889,2009-07-09,10:52:15
39.973644,116.333856,0,198,40003.4530092593,2009-07-09,10:52:20
39.973575,116.33397,0,197,40003.4530671296,2009-07-09,10:52:25
39.973561,116.333968,0,198,40003.453125,2009-07-09,10:52:30
39.973575,116.333942,0,198,40003.4531828704,2009-07-09,10:52:35
39.973561,116.333923,0,198,40003.4532407407,2009-07-09,10:52:40
39.973558,116.33389,0,199,40003.4532986111,2009-07-09,10:52:45
39.973559,116.333885,0,199,40003.4533564815,2009-07-09,10:52:50
39.973559,116.333885,0,199,40003.4533912037,2009-07-09,10:52:53
39.973559,116.333881,0,198,40003.4534143518,2009-07-09,10:52:55
39.973568,116.333826,0,199,40003.4534722222,2009-07-09,10:53:00
39.973605,116.333668,0,199,40003.4535300926,2009-07-09,10:53:05
39.973659,116.333507,0,199,40003.453587963,2009-07-09,10:53:10
39.973682,116.333403,0,200,40003.4536458333,2009-07-09,10:53:15
39.973733,116.333364,0,199,40003.4537037037,2009-07-09,10:53:20
39.973732,116.333487,0,198,40003.4537615741,2009-07-09,10:53:25
39.973712,116.333584,0,198,40003.4538194444,2009-07-09,10:53:30
39.973727,116.333613,0,197,40003.4538773148,2009-07-09,10:53:35
39.973713,116.333641,0,197,40003.4539351852,2009-07-09,10:53:40
39.973679,116.333698,0,197,40003.4539930556,2009-07-09,10:53:45
39.973659,116.333681,0,198,40003.4540509259,2009-07-09,10:53:50
39.973658,116.333694,0,198,40003.4541087963,2009-07-09,10:53:55
39.973658,116.333708,0,198,40003.4541666667,2009-07-09,10:54:00
39.973661,116.333712,0,198,40003.454224537,2009-07-09,10:54:05
39.973661,116.333712,0,198,40003.4542592593,2009-07-09,10:54:08
39.973663,116.33371,0,198,40003.4542824074,2009-07-09,10:54:10
39.973681,116.333735,0,198,40003.4543402778,2009-07-09,10:54:15
39.973769,116.333653,0,197,40003.4543981481,2009-07-09,10:54:20
39.973828,116.333583,0,197,40003.4544560185,2009-07-09,10:54:25
39.973914,116.333468,0,197,40003.4545138889,2009-07-09,10:54:30
39.97398,116.33333,0,198,40003.4545717593,2009-07-09,10:54:35
39.974007,116.333287,0,198,40003.4546296296,2009-07-09,10:54:40
39.973946,116.333382,0,198,40003.4546875,2009-07-09,10:54:45
39.973923,116.333521,0,198,40003.4547453704,2009-07-09,10:54:50
39.973932,116.333588,0,198,40003.4548032407,2009-07-09,10:54:55
39.973979,116.333515,0,198,40003.4548611111,2009-07-09,10:55:00
39.973958,116.333546,0,198,40003.4549189815,2009-07-09,10:55:05
39.973856,116.333617,0,199,40003.4549768518,2009-07-09,10:55:10
39.973841,116.333639,0,198,40003.4550347222,2009-07-09,10:55:15
39.973869,116.333598,0,198,40003.4550925926,2009-07-09,10:55:20
39.974114,116.333407,0,196,40003.455150463,2009-07-09,10:55:25
39.974303,116.333264,0,196,40003.4552083333,2009-07-09,10:55:30
39.9744,116.333207,0,196,40003.4552662037,2009-07-09,10:55:35
39.974538,116.333047,0,196,40003.4553240741,2009-07-09,10:55:40
39.974527,116.333054,0,196,40003.4553819444,2009-07-09,10:55:45
39.974487,116.333096,0,196,40003.4554398148,2009-07-09,10:55:50
39.974487,116.333096,0,196,40003.455474537,2009-07-09,10:55:53
39.974488,116.333102,0,196,40003.4554976852,2009-07-09,10:55:55
39.97449,116.33309,0,196,40003.4555555556,2009-07-09,10:56:00
39.974521,116.333087,0,195,40003.4556134259,2009-07-09,10:56:05
39.974589,116.333137,0,195,40003.4556712963,2009-07-09,10:56:10
39.974643,116.333147,0,195,40003.4557291667,2009-07-09,10:56:15
39.974648,116.333155,0,195,40003.455787037,2009-07-09,10:56:20
39.974648,116.333155,0,195,40003.4558217593,2009-07-09,10:56:23
39.974648,116.333152,0,195,40003.4558449074,2009-07-09,10:56:25
39.974685,116.333035,0,196,40003.4559027778,2009-07-09,10:56:30
39.974691,116.332963,0,196,40003.4559606481,2009-07-09,10:56:35
39.974773,116.33292,0,196,40003.4560185185,2009-07-09,10:56:40
39.974762,116.33293,0,195,40003.4560763889,2009-07-09,10:56:45
39.974755,116.332957,0,195,40003.4561342593,2009-07-09,10:56:50
39.974474,116.333174,0,195,40003.4561921296,2009-07-09,10:56:55
39.974579,116.333208,0,194,40003.45625,2009-07-09,10:57:00
39.974676,116.333192,0,192,40003.4563078704,2009-07-09,10:57:05
39.974675,116.333193,0,192,40003.4563657407,2009-07-09,10:57:10
39.974675,116.333193,0,192,40003.456400463,2009-07-09,10:57:13
39.974677,116.333187,0,192,40003.4564236111,2009-07-09,10:57:15
39.974721,116.333167,0,192,40003.4564814815,2009-07-09,10:57:20
39.974732,116.333171,0,192,40003.4565393519,2009-07-09,10:57:25
39.974746,116.333063,0,193,40003.4565972222,2009-07-09,10:57:30
39.97473,116.33295,0,194,40003.4566550926,2009-07-09,10:57:35
39.974773,116.33286,0,195,40003.456712963,2009-07-09,10:57:40
39.974806,116.33278,0,194,40003.4567708333,2009-07-09,10:57:45
39.974748,116.332784,0,195,40003.4568287037,2009-07-09,10:57:50
39.974718,116.332757,0,196,40003.4568865741,2009-07-09,10:57:55
39.974612,116.332866,0,195,40003.4569444444,2009-07-09,10:58:00
39.974459,116.33311,0,195,40003.4570023148,2009-07-09,10:58:05
39.974385,116.333245,0,195,40003.4570601852,2009-07-09,10:58:10
39.974292,116.333361,0,194,40003.4571180556,2009-07-09,10:58:15
39.974257,116.333443,0,194,40003.4571759259,2009-07-09,10:58:20
39.974203,116.333472,0,194,40003.4572337963,2009-07-09,10:58:25
39.974121,116.33348,0,195,40003.4572916667,2009-07-09,10:58:30
39.974121,116.33348,0,195,40003.4573263889,2009-07-09,10:58:33
39.974119,116.333476,0,195,40003.457349537,2009-07-09,10:58:35
39.974121,116.333465,0,195,40003.4574074074,2009-07-09,10:58:40
39.974299,116.333265,0,195,40003.4574652778,2009-07-09,10:58:45
39.974444,116.333121,0,194,40003.4575231481,2009-07-09,10:58:50
39.97437,116.333242,0,195,40003.4575810185,2009-07-09,10:58:55
39.97437,116.333242,0,195,40003.4576157407,2009-07-09,10:58:58
39.974372,116.33325,0,195,40003.4576388889,2009-07-09,10:59:00
39.974371,116.333265,0,194,40003.4576967593,2009-07-09,10:59:05
39.974371,116.333265,0,194,40003.4577314815,2009-07-09,10:59:08
39.974368,116.333273,0,194,40003.4577546296,2009-07-09,10:59:10
39.974293,116.333365,0,194,40003.4578125,2009-07-09,10:59:15
39.974229,116.333465,0,195,40003.4578703704,2009-07-09,10:59:20
39.973742,116.333745,0,194,40003.4579282407,2009-07-09,10:59:25
39.973742,116.333747,0,194,40003.4579861111,2009-07-09,10:59:30
39.973742,116.333747,0,194,40003.4580208333,2009-07-09,10:59:33
39.973743,116.333753,0,194,40003.4580439815,2009-07-09,10:59:35
39.97377,116.333749,0,195,40003.4581018519,2009-07-09,10:59:40
39.973844,116.333669,0,194,40003.4581597222,2009-07-09,10:59:45
39.973933,116.333501,0,194,40003.4582175926,2009-07-09,10:59:50
39.973981,116.333425,0,195,40003.458275463,2009-07-09,10:59:55
39.973759,116.333478,0,195,40003.4583333333,2009-07-09,11:00:00
39.973665,116.333467,0,194,40003.4583912037,2009-07-09,11:00:05
39.973647,116.333571,0,194,40003.4584490741,2009-07-09,11:00:10
39.973647,116.333571,0,194,40003.4584837963,2009-07-09,11:00:13
39.973648,116.333576,0,194,40003.4585069444,2009-07-09,11:00:15
39.973648,116.333589,0,193,40003.4585648148,2009-07-09,11:00:20
39.973648,116.333601,0,193,40003.4586226852,2009-07-09,11:00:25
39.973649,116.333685,0,193,40003.4586805556,2009-07-09,11:00:30
39.973649,116.333685,0,193,40003.4587152778,2009-07-09,11:00:33
39.973648,116.333683,0,192,40003.4587384259,2009-07-09,11:00:35
39.973629,116.333676,0,192,40003.4587962963,2009-07-09,11:00:40
39.973629,116.333676,0,192,40003.4588310185,2009-07-09,11:00:43
39.973628,116.333675,0,192,40003.4588541667,2009-07-09,11:00:45
39.973627,116.333661,0,192,40003.458912037,2009-07-09,11:00:50
39.973632,116.333574,0,193,40003.4589699074,2009-07-09,11:00:55
39.973631,116.333487,0,192,40003.4590277778,2009-07-09,11:01:00
39.973659,116.333488,0,192,40003.4590856481,2009-07-09,11:01:05
39.973669,116.33356,0,191,40003.4591435185,2009-07-09,11:01:10
39.973668,116.33357,0,191,40003.4592013889,2009-07-09,11:01:15
39.973668,116.333584,0,191,40003.4592592593,2009-07-09,11:01:20
39.973686,116.333643,0,191,40003.4593171296,2009-07-09,11:01:25
39.973711,116.33367,0,191,40003.459375,2009-07-09,11:01:30
39.973681,116.333681,0,191,40003.4594328704,2009-07-09,11:01:35
39.973677,116.333691,0,192,40003.4594907407,2009-07-09,11:01:40
39.973677,116.333691,0,192,40003.459525463,2009-07-09,11:01:43
39.973679,116.333698,0,192,40003.4595486111,2009-07-09,11:01:45
39.973693,116.333623,0,193,40003.4596064815,2009-07-09,11:01:50
39.973692,116.333526,0,193,40003.4596643519,2009-07-09,11:01:55
39.973701,116.333457,0,193,40003.4597222222,2009-07-09,11:02:00
39.973715,116.333451,0,192,40003.4597800926,2009-07-09,11:02:05
39.973692,116.333494,0,191,40003.459837963,2009-07-09,11:02:10
39.973707,116.333538,0,189,40003.4598958333,2009-07-09,11:02:15
39.973735,116.333553,0,189,40003.4599537037,2009-07-09,11:02:20
39.973797,116.333601,0,189,40003.4600115741,2009-07-09,11:02:25
39.973809,116.3336,0,189,40003.4600694444,2009-07-09,11:02:30
39.973827,116.333585,0,189,40003.4601273148,2009-07-09,11:02:35
39.973884,116.333611,0,189,40003.4601851852,2009-07-09,11:02:40
39.973943,116.333621,0,189,40003.4602430556,2009-07-09,11:02:45
39.973973,116.333575,0,190,40003.4603009259,2009-07-09,11:02:50
39.97397,116.333581,0,190,40003.4603587963,2009-07-09,11:02:55
39.97397,116.333581,0,190,40003.4603935185,2009-07-09,11:02:58
39.973966,116.333587,0,190,40003.4604166667,2009-07-09,11:03:00
39.973921,116.333562,0,190,40003.460474537,2009-07-09,11:03:05
39.973833,116.333472,0,189,40003.4605324074,2009-07-09,11:03:10
39.973881,116.333382,0,188,40003.4605902778,2009-07-09,11:03:15
39.973978,116.333319,0,188,40003.4606481481,2009-07-09,11:03:20
39.974138,116.333287,0,187,40003.4607060185,2009-07-09,11:03:25
39.974163,116.333324,0,186,40003.4607638889,2009-07-09,11:03:30
39.97417,116.333343,0,186,40003.4608217593,2009-07-09,11:03:35
39.97417,116.333345,0,186,40003.4608796296,2009-07-09,11:03:40
39.97417,116.333342,0,186,40003.4609375,2009-07-09,11:03:45
39.97417,116.333342,0,186,40003.4609722222,2009-07-09,11:03:48
39.974168,116.333341,0,186,40003.4609953704,2009-07-09,11:03:50
39.974168,116.333351,0,186,40003.4610532407,2009-07-09,11:03:55
39.974232,116.333343,0,187,40003.4611111111,2009-07-09,11:04:00
39.974375,116.333285,0,187,40003.4611689815,2009-07-09,11:04:05
39.974451,116.333206,0,187,40003.4612268518,2009-07-09,11:04:10
39.97454,116.333099,0,187,40003.4612847222,2009-07-09,11:04:15
39.974698,116.333018,0,187,40003.4613425926,2009-07-09,11:04:20
39.974653,116.333088,0,187,40003.461400463,2009-07-09,11:04:25
39.974651,116.333097,0,187,40003.4614583333,2009-07-09,11:04:30
39.974633,116.333134,0,187,40003.4615162037,2009-07-09,11:04:35
39.974589,116.333252,0,187,40003.4615740741,2009-07-09,11:04:40
39.974664,116.33321,0,187,40003.4616319444,2009-07-09,11:04:45
39.974664,116.333205,0,187,40003.4616898148,2009-07-09,11:04:50
39.974664,116.333203,0,187,40003.4617476852,2009-07-09,11:04:55
39.974664,116.333203,0,187,40003.4617824074,2009-07-09,11:04:58
39.974665,116.333197,0,187,40003.4618055556,2009-07-09,11:05:00
39.974668,116.333181,0,187,40003.4618634259,2009-07-09,11:05:05
39.974678,116.333126,0,187,40003.4619212963,2009-07-09,11:05:10
39.974665,116.33313,0,187,40003.4619791667,2009-07-09,11:05:15
39.974658,116.333115,0,187,40003.462037037,2009-07-09,11:05:20
39.974685,116.333146,0,187,40003.4620949074,2009-07-09,11:05:25
39.974685,116.333146,0,187,40003.4621296296,2009-07-09,11:05:28
39.974684,116.333149,0,187,40003.4621527778,2009-07-09,11:05:30
39.974683,116.333164,0,186,40003.4622106481,2009-07-09,11:05:35
39.974671,116.33323,0,186,40003.4622685185,2009-07-09,11:05:40
39.974628,116.333361,0,186,40003.4623263889,2009-07-09,11:05:45
39.974627,116.333345,0,187,40003.4623842593,2009-07-09,11:05:50
39.974645,116.333283,0,187,40003.4624421296,2009-07-09,11:05:55
39.974654,116.333243,0,188,40003.4625,2009-07-09,11:06:00
39.974645,116.333217,0,188,40003.4625578704,2009-07-09,11:06:05
39.974635,116.333257,0,188,40003.4626157407,2009-07-09,11:06:10
39.974652,116.33326,0,188,40003.4626736111,2009-07-09,11:06:15
39.974652,116.33326,0,188,40003.4627083333,2009-07-09,11:06:18
39.974656,116.333258,0,188,40003.4627314815,2009-07-09,11:06:20
39.974846,116.333123,0,188,40003.4627893518,2009-07-09,11:06:25
39.974948,116.33306,0,188,40003.4628472222,2009-07-09,11:06:30
39.975002,116.333062,0,187,40003.4629050926,2009-07-09,11:06:35
39.975002,116.333062,0,187,40003.4629398148,2009-07-09,11:06:38
39.975001,116.333065,0,187,40003.462962963,2009-07-09,11:06:40
39.974948,116.33318,0,187,40003.4630208333,2009-07-09,11:06:45
39.975011,116.333238,0,187,40003.4630787037,2009-07-09,11:06:50
39.975119,116.333196,0,188,40003.4631365741,2009-07-09,11:06:55
39.97518,116.333163,0,188,40003.4631944444,2009-07-09,11:07:00
39.975346,116.333106,0,188,40003.4632523148,2009-07-09,11:07:05
39.975449,116.33306,0,188,40003.4633101852,2009-07-09,11:07:10
39.975449,116.33306,0,188,40003.4633449074,2009-07-09,11:07:13
39.97545,116.333059,0,188,40003.4633680556,2009-07-09,11:07:15
39.975558,116.332911,0,189,40003.4634259259,2009-07-09,11:07:20
39.975567,116.332911,0,189,40003.4634837963,2009-07-09,11:07:25
39.975518,116.33291,0,189,40003.4635416667,2009-07-09,11:07:30
39.975489,116.332968,0,188,40003.463599537,2009-07-09,11:07:35
39.975494,116.332972,0,188,40003.4636574074,2009-07-09,11:07:40
39.975494,116.332972,0,188,40003.4636921296,2009-07-09,11:07:43
39.975497,116.33297,0,188,40003.4637152778,2009-07-09,11:07:45
39.9755,116.332959,0,188,40003.4637731481,2009-07-09,11:07:50
39.975524,116.332939,0,188,40003.4638310185,2009-07-09,11:07:55
39.975646,116.332844,0,188,40003.4638888889,2009-07-09,11:08:00
39.975781,116.332703,0,189,40003.4639467593,2009-07-09,11:08:05
39.975914,116.332658,0,188,40003.4640046296,2009-07-09,11:08:10
39.976137,116.332618,0,187,40003.4640625,2009-07-09,11:08:15
39.976193,116.332596,0,187,40003.4641203704,2009-07-09,11:08:20
39.976193,116.332596,0,187,40003.4641550926,2009-07-09,11:08:23
39.976192,116.332593,0,187,40003.4641782407,2009-07-09,11:08:25
39.976173,116.332549,0,187,40003.4642361111,2009-07-09,11:08:30
39.976127,116.332558,0,188,40003.4642939815,2009-07-09,11:08:35
39.976127,116.332558,0,188,40003.4643287037,2009-07-09,11:08:38
39.976122,116.332564,0,188,40003.4643518519,2009-07-09,11:08:40
39.976119,116.332574,0,188,40003.4644097222,2009-07-09,11:08:45
39.976099,116.332562,0,188,40003.4644675926,2009-07-09,11:08:50
39.976271,116.332444,0,187,40003.464525463,2009-07-09,11:08:55
39.97637,116.332432,0,186,40003.4645833333,2009-07-09,11:09:00
39.976286,116.332559,0,186,40003.4646412037,2009-07-09,11:09:05
39.976137,116.332705,0,186,40003.4646990741,2009-07-09,11:09:10
39.976065,116.332779,0,187,40003.4647569444,2009-07-09,11:09:15
39.976042,116.332847,0,187,40003.4648148148,2009-07-09,11:09:20
39.975992,116.332976,0,188,40003.4648726852,2009-07-09,11:09:25
39.97601,116.332966,0,189,40003.4649305556,2009-07-09,11:09:30
39.975991,116.332915,0,189,40003.4649884259,2009-07-09,11:09:35
39.975915,116.332897,0,190,40003.4650462963,2009-07-09,11:09:40
39.975832,116.332813,0,191,40003.4651041667,2009-07-09,11:09:45
39.975827,116.332804,0,191,40003.465162037,2009-07-09,11:09:50
39.975589,116.332986,0,191,40003.4652199074,2009-07-09,11:09:55
39.975409,116.333159,0,191,40003.4652777778,2009-07-09,11:10:00
39.975352,116.333221,0,190,40003.4653356481,2009-07-09,11:10:05
39.975377,116.333239,0,190,40003.4653935185,2009-07-09,11:10:10
39.975243,116.33333,0,190,40003.4654513889,2009-07-09,11:10:15
39.975096,116.333323,0,191,40003.4655092593,2009-07-09,11:10:20
39.975052,116.333243,0,192,40003.4655671296,2009-07-09,11:10:25
39.975043,116.333176,0,193,40003.465625,2009-07-09,11:10:30
39.975114,116.333072,0,193,40003.4656828704,2009-07-09,11:10:35
39.97518,116.332981,0,194,40003.4657407407,2009-07-09,11:10:40
39.975131,116.33295,0,195,40003.4657986111,2009-07-09,11:10:45
39.975078,116.332942,0,195,40003.4658564815,2009-07-09,11:10:50
39.975013,116.333007,0,195,40003.4659143519,2009-07-09,11:10:55
39.975032,116.333105,0,194,40003.4659722222,2009-07-09,11:11:00
39.975141,116.333123,0,193,40003.4660300926,2009-07-09,11:11:05
39.975003,116.333185,0,193,40003.466087963,2009-07-09,11:11:10
39.975293,116.333112,0,192,40003.4661458333,2009-07-09,11:11:15
39.975612,116.332999,0,191,40003.4662037037,2009-07-09,11:11:20
39.975711,116.332896,0,191,40003.4662615741,2009-07-09,11:11:25
39.975759,116.332817,0,191,40003.4663194444,2009-07-09,11:11:30
39.975777,116.332769,0,192,40003.4663773148,2009-07-09,11:11:35
39.975734,116.332815,0,190,40003.4664351852,2009-07-09,11:11:40
39.975582,116.332997,0,189,40003.4664930556,2009-07-09,11:11:45
39.975516,116.333148,0,189,40003.4665509259,2009-07-09,11:11:50
39.975678,116.333082,0,190,40003.4666087963,2009-07-09,11:11:55
39.975564,116.333112,0,191,40003.4666666667,2009-07-09,11:12:00
39.975564,116.333112,0,191,40003.4667013889,2009-07-09,11:12:03
39.975557,116.333104,0,192,40003.466724537,2009-07-09,11:12:05
39.975488,116.333128,0,192,40003.4667824074,2009-07-09,11:12:10
39.975605,116.333037,0,193,40003.4668402778,2009-07-09,11:12:15
39.97584,116.33283,0,193,40003.4668981481,2009-07-09,11:12:20
39.975811,116.332824,0,193,40003.4669560185,2009-07-09,11:12:25
39.975811,116.332824,0,193,40003.4669907407,2009-07-09,11:12:28
39.975815,116.332827,0,193,40003.4670138889,2009-07-09,11:12:30
39.975705,116.332866,0,193,40003.4670717593,2009-07-09,11:12:35
39.975477,116.33295,0,194,40003.4671296296,2009-07-09,11:12:40
39.975295,116.333074,0,193,40003.4671875,2009-07-09,11:12:45
39.975135,116.333149,0,193,40003.4672453704,2009-07-09,11:12:50
39.975019,116.333207,0,194,40003.4673032407,2009-07-09,11:12:55
39.974899,116.333301,0,194,40003.4673611111,2009-07-09,11:13:00
39.975126,116.333234,0,195,40003.4674189815,2009-07-09,11:13:05
39.975328,116.333187,0,193,40003.4674768519,2009-07-09,11:13:10
39.97534,116.333251,0,193,40003.4675347222,2009-07-09,11:13:15
39.975363,116.333281,0,192,40003.4675925926,2009-07-09,11:13:20
39.975448,116.333234,0,192,40003.467650463,2009-07-09,11:13:25
39.975371,116.333243,0,193,40003.4677083333,2009-07-09,11:13:30
39.975185,116.33333,0,195,40003.4677662037,2009-07-09,11:13:35
39.975174,116.333271,0,196,40003.4678240741,2009-07-09,11:13:40
39.975193,116.333245,0,196,40003.4678819444,2009-07-09,11:13:45
39.975265,116.333162,0,195,40003.4679398148,2009-07-09,11:13:50
39.975411,116.333129,0,193,40003.4679976852,2009-07-09,11:13:55
39.975307,116.333161,0,195,40003.4680555556,2009-07-09,11:14:00
39.975166,116.333229,0,196,40003.4681134259,2009-07-09,11:14:05
39.975155,116.333199,0,196,40003.4681712963,2009-07-09,11:14:10
39.975172,116.333117,0,197,40003.4682291667,2009-07-09,11:14:15
39.975171,116.333148,0,196,40003.468287037,2009-07-09,11:14:20
39.975286,116.333111,0,195,40003.4683449074,2009-07-09,11:14:25
39.975286,116.333111,0,195,40003.4683796296,2009-07-09,11:14:28
39.975286,116.333111,0,195,40003.4684027778,2009-07-09,11:14:30
39.9752,116.333149,0,195,40003.4684606481,2009-07-09,11:14:35
39.97529,116.333077,0,195,40003.4685185185,2009-07-09,11:14:40
39.975166,116.333087,0,196,40003.4685763889,2009-07-09,11:14:45
39.975184,116.333027,0,196,40003.4686342593,2009-07-09,11:14:50
39.975556,116.33291,0,195,40003.4686921296,2009-07-09,11:14:55
39.97548,116.332987,0,194,40003.46875,2009-07-09,11:15:00
39.974937,116.333284,0,195,40003.4688078704,2009-07-09,11:15:05
39.975018,116.333371,0,194,40003.4688657407,2009-07-09,11:15:10
39.975179,116.33335,0,195,40003.4689236111,2009-07-09,11:15:15
39.975347,116.333294,0,195,40003.4689814815,2009-07-09,11:15:20
39.975323,116.333286,0,194,40003.4690393518,2009-07-09,11:15:25
39.975016,116.33333,0,195,40003.4690972222,2009-07-09,11:15:30
39.974954,116.333305,0,193,40003.4691550926,2009-07-09,11:15:35
39.974862,116.333401,0,191,40003.469212963,2009-07-09,11:15:40
39.974946,116.333292,0,189,40003.4692708333,2009-07-09,11:15:45
39.975073,116.333179,0,188,40003.4693287037,2009-07-09,11:15:50
39.975178,116.333193,0,187,40003.4693865741,2009-07-09,11:15:55
39.975508,116.333155,0,184,40003.4694444444,2009-07-09,11:16:00
39.975593,116.333108,0,184,40003.4695023148,2009-07-09,11:16:05
39.975368,116.333179,0,186,40003.4695601852,2009-07-09,11:16:10
39.975269,116.333266,0,186,40003.4696180556,2009-07-09,11:16:15
39.975349,116.333203,0,187,40003.4696759259,2009-07-09,11:16:20
39.975091,116.333313,0,188,40003.4697337963,2009-07-09,11:16:25
39.975068,116.333289,0,189,40003.4697916667,2009-07-09,11:16:30
39.974966,116.333179,0,192,40003.469849537,2009-07-09,11:16:35
39.974997,116.333118,0,191,40003.4699074074,2009-07-09,11:16:40
39.974657,116.333208,0,192,40003.4699652778,2009-07-09,11:16:45
39.974451,116.333236,0,193,40003.4700231481,2009-07-09,11:16:50
39.974464,116.333232,0,193,40003.4700810185,2009-07-09,11:16:55
39.974477,116.333263,0,192,40003.4701388889,2009-07-09,11:17:00
39.974215,116.333453,0,192,40003.4701967593,2009-07-09,11:17:05
39.974015,116.333533,0,192,40003.4702546296,2009-07-09,11:17:10
39.974062,116.333503,0,191,40003.4703125,2009-07-09,11:17:15
39.974151,116.333476,0,190,40003.4703703704,2009-07-09,11:17:20
39.974154,116.33346,0,189,40003.4704282407,2009-07-09,11:17:25
39.974085,116.333452,0,189,40003.4704861111,2009-07-09,11:17:30
39.974296,116.333382,0,187,40003.4705439815,2009-07-09,11:17:35
39.974023,116.333588,0,188,40003.4706018518,2009-07-09,11:17:40
39.973932,116.33365,0,189,40003.4706597222,2009-07-09,11:17:45
39.974026,116.333609,0,191,40003.4707175926,2009-07-09,11:17:50
39.974126,116.333558,0,192,40003.470775463,2009-07-09,11:17:55
39.974087,116.333523,0,192,40003.4708333333,2009-07-09,11:18:00
39.973994,116.333592,0,193,40003.4708912037,2009-07-09,11:18:05
39.974063,116.333562,0,193,40003.4709490741,2009-07-09,11:18:10
39.97421,116.333498,0,191,40003.4710069444,2009-07-09,11:18:15
39.974098,116.333585,0,192,40003.4710648148,2009-07-09,11:18:20
39.973935,116.333686,0,194,40003.4711226852,2009-07-09,11:18:25
39.973885,116.333605,0,195,40003.4711805556,2009-07-09,11:18:30
39.973898,116.333535,0,195,40003.4712384259,2009-07-09,11:18:35
39.973874,116.333546,0,195,40003.4712962963,2009-07-09,11:18:40
39.973849,116.333478,0,193,40003.4713541667,2009-07-09,11:18:45
39.973964,116.333413,0,191,40003.471412037,2009-07-09,11:18:50
39.974052,116.333373,0,190,40003.4714699074,2009-07-09,11:18:55
39.974051,116.333423,0,189,40003.4715277778,2009-07-09,11:19:00
39.974001,116.333446,0,190,40003.4715856481,2009-07-09,11:19:05
39.973954,116.333466,0,190,40003.4716435185,2009-07-09,11:19:10
39.973863,116.333561,0,190,40003.4717013889,2009-07-09,11:19:15
39.973678,116.333646,0,192,40003.4717592593,2009-07-09,11:19:20
39.973608,116.333663,0,196,40003.4718171296,2009-07-09,11:19:25
39.973589,116.333585,0,200,40003.471875,2009-07-09,11:19:30
39.973439,116.333536,0,204,40003.4719328704,2009-07-09,11:19:35
39.973305,116.333519,0,208,40003.4719907407,2009-07-09,11:19:40
39.973109,116.333544,0,212,40003.4720486111,2009-07-09,11:19:45
39.973039,116.333544,0,214,40003.4721064815,2009-07-09,11:19:50
39.972948,116.333595,0,214,40003.4721643519,2009-07-09,11:19:55
39.972738,116.333697,0,216,40003.4722222222,2009-07-09,11:20:00
39.972592,116.333765,0,215,40003.4722800926,2009-07-09,11:20:05
39.972484,116.333832,0,215,40003.472337963,2009-07-09,11:20:10
39.972464,116.333863,0,215,40003.4723958333,2009-07-09,11:20:15
39.972442,116.333795,0,215,40003.4724537037,2009-07-09,11:20:20
39.972455,116.333715,0,214,40003.4725115741,2009-07-09,11:20:25
39.972315,116.333679,0,214,40003.4725694444,2009-07-09,11:20:30
39.972207,116.333715,0,212,40003.4726273148,2009-07-09,11:20:35
39.972083,116.333814,0,210,40003.4726851852,2009-07-09,11:20:40
39.972029,116.333883,0,208,40003.4727430556,2009-07-09,11:20:45
39.972166,116.333854,0,205,40003.4728009259,2009-07-09,11:20:50
39.972326,116.333813,0,202,40003.4728587963,2009-07-09,11:20:55
39.972521,116.333667,0,201,40003.4729166667,2009-07-09,11:21:00
39.972765,116.333623,0,199,40003.472974537,2009-07-09,11:21:05
39.972901,116.333593,0,196,40003.4730324074,2009-07-09,11:21:10
39.972865,116.333611,0,195,40003.4730902778,2009-07-09,11:21:15
39.972941,116.333525,0,194,40003.4731481481,2009-07-09,11:21:20
39.973012,116.333558,0,191,40003.4732060185,2009-07-09,11:21:25
39.973163,116.333523,0,190,40003.4732638889,2009-07-09,11:21:30
39.973288,116.333522,0,189,40003.4733217593,2009-07-09,11:21:35
39.973238,116.333514,0,190,40003.4733796296,2009-07-09,11:21:40
39.973132,116.333619,0,189,40003.4734375,2009-07-09,11:21:45
39.973041,116.333615,0,191,40003.4734953704,2009-07-09,11:21:50
39.972928,116.333582,0,192,40003.4735532407,2009-07-09,11:21:55
39.973201,116.333502,0,191,40003.4736111111,2009-07-09,11:22:00
39.97336,116.333551,0,190,40003.4736689815,2009-07-09,11:22:05
39.973769,116.333512,0,190,40003.4737268519,2009-07-09,11:22:10
39.974406,116.333303,0,190,40003.4737847222,2009-07-09,11:22:15
39.974383,116.333349,0,190,40003.4738425926,2009-07-09,11:22:20
39.974148,116.333473,0,191,40003.473900463,2009-07-09,11:22:25
39.974506,116.333485,0,190,40003.4739583333,2009-07-09,11:22:30
39.97432,116.333554,0,190,40003.4740162037,2009-07-09,11:22:35
39.974348,116.333535,0,192,40003.4740740741,2009-07-09,11:22:40
39.974753,116.333493,0,195,40003.4741319444,2009-07-09,11:22:45
39.975082,116.333353,0,200,40003.4741898148,2009-07-09,11:22:50
39.97507,116.333261,0,203,40003.4742476852,2009-07-09,11:22:55
39.975244,116.333248,0,205,40003.4743055556,2009-07-09,11:23:00
39.975498,116.333256,0,207,40003.4743634259,2009-07-09,11:23:05
39.975533,116.333334,0,208,40003.4744212963,2009-07-09,11:23:10
39.975529,116.333381,0,213,40003.4744791667,2009-07-09,11:23:15
39.975519,116.333536,0,216,40003.474537037,2009-07-09,11:23:20
39.975405,116.333668,0,221,40003.4745949074,2009-07-09,11:23:25
39.975352,116.333623,0,222,40003.4746527778,2009-07-09,11:23:30
39.975346,116.333522,0,225,40003.4747106481,2009-07-09,11:23:35
39.975411,116.33343,0,228,40003.4747685185,2009-07-09,11:23:40
39.975477,116.333408,0,229,40003.4748263889,2009-07-09,11:23:45
39.975479,116.333392,0,231,40003.4748842593,2009-07-09,11:23:50
39.975473,116.333304,0,230,40003.4749421296,2009-07-09,11:23:55
39.975263,116.333431,0,227,40003.475,2009-07-09,11:24:00
39.975084,116.333549,0,225,40003.4750578704,2009-07-09,11:24:05
39.974969,116.33358,0,225,40003.4751157407,2009-07-09,11:24:10
39.974765,116.333623,0,223,40003.4751736111,2009-07-09,11:24:15
39.974872,116.333526,0,220,40003.4752314815,2009-07-09,11:24:20
39.974945,116.333491,0,219,40003.4752893519,2009-07-09,11:24:25
39.975004,116.333447,0,219,40003.4753472222,2009-07-09,11:24:30
39.975207,116.333354,0,214,40003.4754050926,2009-07-09,11:24:35
39.97531,116.333282,0,212,40003.475462963,2009-07-09,11:24:40
39.97531,116.333282,0,212,40003.4754976852,2009-07-09,11:24:43
39.975316,116.333275,0,209,40003.4755208333,2009-07-09,11:24:45
39.975289,116.333305,0,204,40003.4755787037,2009-07-09,11:24:50
39.975131,116.33337,0,202,40003.4756365741,2009-07-09,11:24:55
39.974912,116.333481,0,199,40003.4756944444,2009-07-09,11:25:00
39.974918,116.333469,0,199,40003.4757523148,2009-07-09,11:25:05
39.974886,116.333494,0,199,40003.4758101852,2009-07-09,11:25:10
39.974868,116.333507,0,199,40003.4758680556,2009-07-09,11:25:15
39.974791,116.333487,0,200,40003.4759259259,2009-07-09,11:25:20
39.975061,116.333381,0,197,40003.4759837963,2009-07-09,11:25:25
39.975236,116.333326,0,195,40003.4760416667,2009-07-09,11:25:30
39.975227,116.333434,0,193,40003.476099537,2009-07-09,11:25:35
39.975205,116.333341,0,194,40003.4761574074,2009-07-09,11:25:40
39.975182,116.333344,0,193,40003.4762152778,2009-07-09,11:25:45
39.974998,116.33349,0,192,40003.4762731481,2009-07-09,11:25:50
39.974792,116.333638,0,191,40003.4763310185,2009-07-09,11:25:55
39.974878,116.333529,0,189,40003.4763888889,2009-07-09,11:26:00
39.975037,116.333418,0,187,40003.4764467593,2009-07-09,11:26:05
39.97527,116.33335,0,185,40003.4765046296,2009-07-09,11:26:10
39.975423,116.333264,0,185,40003.4765625,2009-07-09,11:26:15
39.975289,116.333303,0,186,40003.4766203704,2009-07-09,11:26:20
39.975241,116.333259,0,189,40003.4766782407,2009-07-09,11:26:25
39.975185,116.333226,0,191,40003.4767361111,2009-07-09,11:26:30
39.975086,116.333254,0,193,40003.4767939815,2009-07-09,11:26:35
39.974888,116.333351,0,195,40003.4768518518,2009-07-09,11:26:40
39.974836,116.333262,0,196,40003.4769097222,2009-07-09,11:26:45
39.974758,116.333354,0,195,40003.4769675926,2009-07-09,11:26:50
39.974744,116.333314,0,195,40003.477025463,2009-07-09,11:26:55
39.974655,116.333376,0,194,40003.4770833333,2009-07-09,11:27:00
39.97459,116.333392,0,193,40003.4771412037,2009-07-09,11:27:05
39.974539,116.333408,0,193,40003.4771990741,2009-07-09,11:27:10
39.974539,116.333397,0,193,40003.4772569444,2009-07-09,11:27:15
39.974586,116.333387,0,193,40003.4773148148,2009-07-09,11:27:20
39.974493,116.333463,0,194,40003.4773726852,2009-07-09,11:27:25
39.974499,116.333422,0,193,40003.4774305556,2009-07-09,11:27:30
39.974482,116.333457,0,192,40003.4774884259,2009-07-09,11:27:35
39.974513,116.333434,0,192,40003.4775462963,2009-07-09,11:27:40
39.974573,116.333353,0,192,40003.4776041667,2009-07-09,11:27:45
39.974501,116.333429,0,191,40003.477662037,2009-07-09,11:27:50
39.974504,116.333409,0,191,40003.4777199074,2009-07-09,11:27:55
39.97442,116.333415,0,194,40003.4777777778,2009-07-09,11:28:00
39.974249,116.333436,0,196,40003.4778356481,2009-07-09,11:28:05
39.974275,116.333415,0,196,40003.4778935185,2009-07-09,11:28:10
39.974249,116.333471,0,195,40003.4779513889,2009-07-09,11:28:15
39.974259,116.333506,0,194,40003.4780092593,2009-07-09,11:28:20
39.974315,116.333498,0,193,40003.4780671296,2009-07-09,11:28:25
39.974393,116.33343,0,192,40003.478125,2009-07-09,11:28:30
39.974443,116.333447,0,192,40003.4781828704,2009-07-09,11:28:35
39.974523,116.333471,0,191,40003.4782407407,2009-07-09,11:28:40
39.974369,116.333452,0,192,40003.4782986111,2009-07-09,11:28:45
39.974123,116.333533,0,192,40003.4783564815,2009-07-09,11:28:50
39.97422,116.333583,0,190,40003.4784143518,2009-07-09,11:28:55
39.97422,116.333583,0,190,40003.4784490741,2009-07-09,11:28:58
39.974226,116.333582,0,190,40003.4784722222,2009-07-09,11:29:00
39.974399,116.333479,0,191,40003.4785300926,2009-07-09,11:29:05
39.97446,116.333413,0,193,40003.478587963,2009-07-09,11:29:10
39.974571,116.333336,0,193,40003.4786458333,2009-07-09,11:29:15
39.9747,116.333249,0,194,40003.4787037037,2009-07-09,11:29:20
39.974515,116.333324,0,194,40003.4787615741,2009-07-09,11:29:25
39.974581,116.33335,0,194,40003.4788194444,2009-07-09,11:29:30
39.975053,116.333263,0,194,40003.4788773148,2009-07-09,11:29:35
39.975959,116.333159,0,191,40003.4789351852,2009-07-09,11:29:40
39.976156,116.333227,0,189,40003.4789930556,2009-07-09,11:29:45
39.977072,116.333388,0,186,40003.479224537,2009-07-09,11:30:05
39.976917,116.333444,0,197,40003.4793402778,2009-07-09,11:30:15
39.976642,116.333324,0,200,40003.4795138889,2009-07-09,11:30:30
39.976683,116.333335,0,198,40003.4795717593,2009-07-09,11:30:35
39.976624,116.333343,0,195,40003.4796296296,2009-07-09,11:30:40
39.976754,116.333349,0,192,40003.4796875,2009-07-09,11:30:45
39.976892,116.333407,0,190,40003.4797453704,2009-07-09,11:30:50
39.976654,116.333561,0,189,40003.4798611111,2009-07-09,11:31:00
39.976442,116.333511,0,191,40003.4799189815,2009-07-09,11:31:05
39.976395,116.333509,0,192,40003.4799768519,2009-07-09,11:31:10
39.976349,116.333487,0,193,40003.4800347222,2009-07-09,11:31:15
39.975989,116.333394,0,196,40003.4800925926,2009-07-09,11:31:20
39.975634,116.333436,0,197,40003.480150463,2009-07-09,11:31:25
39.975502,116.333457,0,196,40003.4802083333,2009-07-09,11:31:30
39.975622,116.333457,0,195,40003.4802662037,2009-07-09,11:31:35
39.975594,116.33354,0,193,40003.4803240741,2009-07-09,11:31:40
39.975767,116.333486,0,192,40003.4803819444,2009-07-09,11:31:45
39.97576,116.333467,0,191,40003.4804398148,2009-07-09,11:31:50
39.975745,116.333283,0,192,40003.4804976852,2009-07-09,11:31:55
39.975732,116.333218,0,191,40003.4805555556,2009-07-09,11:32:00
39.97557,116.333217,0,191,40003.4806134259,2009-07-09,11:32:05
39.975383,116.333285,0,190,40003.4806712963,2009-07-09,11:32:10
39.975427,116.333338,0,189,40003.4807291667,2009-07-09,11:32:15
39.975409,116.333355,0,188,40003.480787037,2009-07-09,11:32:20
39.975321,116.333422,0,188,40003.4808449074,2009-07-09,11:32:25
39.975356,116.333493,0,188,40003.4809027778,2009-07-09,11:32:30
39.975405,116.333477,0,189,40003.4809606481,2009-07-09,11:32:35
39.975221,116.333444,0,192,40003.4810185185,2009-07-09,11:32:40
39.975102,116.333439,0,194,40003.4810763889,2009-07-09,11:32:45
39.974998,116.333457,0,193,40003.4811342593,2009-07-09,11:32:50
39.97494,116.333529,0,193,40003.4811921296,2009-07-09,11:32:55
39.974899,116.333505,0,193,40003.48125,2009-07-09,11:33:00
39.974884,116.333464,0,194,40003.4813078704,2009-07-09,11:33:05
39.974714,116.333495,0,195,40003.4813657407,2009-07-09,11:33:10
39.974648,116.333522,0,195,40003.4814236111,2009-07-09,11:33:15
39.9747,116.333502,0,194,40003.4814814815,2009-07-09,11:33:20
39.974702,116.333491,0,194,40003.4815393519,2009-07-09,11:33:25
39.974635,116.333541,0,192,40003.4815972222,2009-07-09,11:33:30
39.974709,116.333491,0,191,40003.4816550926,2009-07-09,11:33:35
39.97476,116.333427,0,190,40003.481712963,2009-07-09,11:33:40
39.97469,116.333482,0,188,40003.4817708333,2009-07-09,11:33:45
39.97473,116.333447,0,186,40003.4818287037,2009-07-09,11:33:50
39.97479,116.333422,0,184,40003.4818865741,2009-07-09,11:33:55
39.974497,116.333678,0,182,40003.4819444444,2009-07-09,11:34:00
39.974466,116.333681,0,183,40003.4820023148,2009-07-09,11:34:05
39.97458,116.333627,0,182,40003.4820601852,2009-07-09,11:34:10
39.974657,116.333629,0,181,40003.4821180556,2009-07-09,11:34:15
39.974645,116.333621,0,182,40003.4821759259,2009-07-09,11:34:20
39.974649,116.333608,0,184,40003.4822337963,2009-07-09,11:34:25
39.974622,116.333605,0,186,40003.4822916667,2009-07-09,11:34:30
39.974669,116.333498,0,187,40003.482349537,2009-07-09,11:34:35
39.974656,116.333491,0,187,40003.4824074074,2009-07-09,11:34:40
39.974582,116.333459,0,189,40003.4824652778,2009-07-09,11:34:45
39.974516,116.333475,0,189,40003.4825231481,2009-07-09,11:34:50
39.97443,116.333498,0,189,40003.4825810185,2009-07-09,11:34:55
39.974446,116.333393,0,191,40003.4826388889,2009-07-09,11:35:00
39.974419,116.333345,0,191,40003.4826967593,2009-07-09,11:35:05
39.974312,116.333411,0,191,40003.4827546296,2009-07-09,11:35:10
39.974237,116.333476,0,190,40003.4828125,2009-07-09,11:35:15
39.974253,116.333428,0,190,40003.4828703704,2009-07-09,11:35:20
39.974148,116.333434,0,191,40003.4829282407,2009-07-09,11:35:25
39.974074,116.333431,0,192,40003.4829861111,2009-07-09,11:35:30
39.974053,116.333435,0,192,40003.4830439815,2009-07-09,11:35:35
39.973991,116.333456,0,191,40003.4831018519,2009-07-09,11:35:40
39.973837,116.33353,0,192,40003.4831597222,2009-07-09,11:35:45
39.973748,116.333577,0,194,40003.4832175926,2009-07-09,11:35:50
39.973654,116.333634,0,197,40003.483275463,2009-07-09,11:35:55
39.973591,116.333734,0,198,40003.4833333333,2009-07-09,11:36:00
39.97358,116.333687,0,199,40003.4833912037,2009-07-09,11:36:05
39.973542,116.33356,0,198,40003.4834490741,2009-07-09,11:36:10
39.973405,116.333581,0,197,40003.4835069444,2009-07-09,11:36:15
39.973364,116.333595,0,196,40003.4835648148,2009-07-09,11:36:20
39.973464,116.333549,0,194,40003.4836226852,2009-07-09,11:36:25
39.973464,116.333549,0,194,40003.4836574074,2009-07-09,11:36:28
39.973467,116.333542,0,193,40003.4836805556,2009-07-09,11:36:30
39.97354,116.333541,0,194,40003.4837384259,2009-07-09,11:36:35
39.973565,116.333503,0,196,40003.4837962963,2009-07-09,11:36:40
39.973485,116.333521,0,198,40003.4838541667,2009-07-09,11:36:45
39.973481,116.333399,0,201,40003.483912037,2009-07-09,11:36:50
39.973468,116.333401,0,202,40003.4839699074,2009-07-09,11:36:55
39.973468,116.333401,0,202,40003.4840046296,2009-07-09,11:36:58
39.973467,116.333402,0,201,40003.4840277778,2009-07-09,11:37:00
39.973481,116.333448,0,198,40003.4840856481,2009-07-09,11:37:05
39.973507,116.333537,0,196,40003.4841435185,2009-07-09,11:37:10
39.97349,116.33356,0,195,40003.4842013889,2009-07-09,11:37:15
39.973529,116.333561,0,195,40003.4842592593,2009-07-09,11:37:20
39.973579,116.333539,0,195,40003.4843171296,2009-07-09,11:37:25
39.973576,116.333587,0,196,40003.484375,2009-07-09,11:37:30
39.97361,116.333637,0,194,40003.4844328704,2009-07-09,11:37:35
39.97365,116.333638,0,193,40003.4844907407,2009-07-09,11:37:40
39.973712,116.333648,0,193,40003.4845486111,2009-07-09,11:37:45
39.973769,116.333645,0,194,40003.4846064815,2009-07-09,11:37:50
39.973984,116.333575,0,193,40003.4846643518,2009-07-09,11:37:55
39.97408,116.333541,0,194,40003.4847222222,2009-07-09,11:38:00
39.97407,116.333542,0,195,40003.4847800926,2009-07-09,11:38:05
39.974041,116.333581,0,194,40003.484837963,2009-07-09,11:38:10
39.974111,116.333569,0,194,40003.4848958333,2009-07-09,11:38:15
39.974077,116.333641,0,194,40003.4849537037,2009-07-09,11:38:20
39.974158,116.333646,0,193,40003.4850115741,2009-07-09,11:38:25
39.974199,116.333626,0,193,40003.4850694444,2009-07-09,11:38:30
39.974112,116.333583,0,194,40003.4851273148,2009-07-09,11:38:35
39.973936,116.333593,0,195,40003.4851851852,2009-07-09,11:38:40
39.973872,116.333655,0,194,40003.4852430556,2009-07-09,11:38:45
39.974071,116.333608,0,192,40003.4853009259,2009-07-09,11:38:50
39.974128,116.333633,0,190,40003.4853587963,2009-07-09,11:38:55
39.974113,116.333611,0,189,40003.4854166667,2009-07-09,11:39:00
39.974118,116.333665,0,189,40003.485474537,2009-07-09,11:39:05
39.974131,116.333721,0,189,40003.4855324074,2009-07-09,11:39:10
39.974204,116.333732,0,189,40003.4855902778,2009-07-09,11:39:15
39.974242,116.333797,0,189,40003.4856481481,2009-07-09,11:39:20
39.974256,116.333754,0,189,40003.4857060185,2009-07-09,11:39:25
39.97453,116.333633,0,185,40003.4857638889,2009-07-09,11:39:30
39.974554,116.333657,0,182,40003.4858217593,2009-07-09,11:39:35
39.974466,116.33364,0,182,40003.4858796296,2009-07-09,11:39:40
39.974483,116.333591,0,183,40003.4859375,2009-07-09,11:39:45
39.974455,116.333578,0,183,40003.4859953704,2009-07-09,11:39:50
39.97443,116.333574,0,183,40003.4860532407,2009-07-09,11:39:55
39.974345,116.333587,0,184,40003.4861111111,2009-07-09,11:40:00
39.974414,116.333551,0,184,40003.4861689815,2009-07-09,11:40:05
39.97437,116.333588,0,184,40003.4862268518,2009-07-09,11:40:10
39.974297,116.333685,0,183,40003.4862847222,2009-07-09,11:40:15
39.974198,116.333743,0,185,40003.4863425926,2009-07-09,11:40:20
39.974259,116.333725,0,185,40003.486400463,2009-07-09,11:40:25
39.974187,116.333711,0,187,40003.4864583333,2009-07-09,11:40:30
39.974114,116.333707,0,189,40003.4865162037,2009-07-09,11:40:35
39.974158,116.333718,0,188,40003.4865740741,2009-07-09,11:40:40
39.97424,116.333649,0,186,40003.4866319444,2009-07-09,11:40:45
39.974244,116.33371,0,185,40003.4866898148,2009-07-09,11:40:50
39.974183,116.333744,0,185,40003.4867476852,2009-07-09,11:40:55
39.974134,116.333759,0,185,40003.4868055556,2009-07-09,11:41:00
39.974059,116.333752,0,186,40003.4868634259,2009-07-09,11:41:05
39.973977,116.333732,0,188,40003.4869212963,2009-07-09,11:41:10
39.973896,116.333725,0,189,40003.4869791667,2009-07-09,11:41:15
39.974019,116.333622,0,190,40003.487037037,2009-07-09,11:41:20
39.97415,116.333444,0,192,40003.4870949074,2009-07-09,11:41:25
39.974303,116.33343,0,194,40003.4871527778,2009-07-09,11:41:30
39.974354,116.333433,0,195,40003.4872106481,2009-07-09,11:41:35
39.974313,116.333482,0,195,40003.4872685185,2009-07-09,11:41:40
39.974281,116.333496,0,195,40003.4873263889,2009-07-09,11:41:45
39.974283,116.333481,0,195,40003.4873842593,2009-07-09,11:41:50
39.974307,116.333439,0,195,40003.4874421296,2009-07-09,11:41:55
39.974188,116.333436,0,195,40003.4875,2009-07-09,11:42:00
39.974187,116.333432,0,196,40003.4875578704,2009-07-09,11:42:05
39.974186,116.333432,0,196,40003.4876157407,2009-07-09,11:42:10
39.974186,116.333436,0,196,40003.4876736111,2009-07-09,11:42:15
39.974186,116.333436,0,196,40003.4877083333,2009-07-09,11:42:18
39.974186,116.333444,0,196,40003.4877314815,2009-07-09,11:42:20
39.974174,116.333451,0,195,40003.4877893519,2009-07-09,11:42:25
39.974166,116.333472,0,196,40003.4878472222,2009-07-09,11:42:30
39.97416,116.33349,0,195,40003.4879050926,2009-07-09,11:42:35
39.974201,116.333534,0,195,40003.4880208333,2009-07-09,11:42:45
39.974179,116.333565,0,195,40003.4880787037,2009-07-09,11:42:50
39.974148,116.333604,0,195,40003.4881365741,2009-07-09,11:42:55
39.974159,116.333627,0,195,40003.4881944444,2009-07-09,11:43:00
39.974156,116.333696,0,195,40003.4882523148,2009-07-09,11:43:05
39.974156,116.333703,0,195,40003.4883101852,2009-07-09,11:43:10
39.974156,116.333703,0,195,40003.4883449074,2009-07-09,11:43:13
39.974164,116.333699,0,194,40003.4883680556,2009-07-09,11:43:15
39.974189,116.333717,0,194,40003.4884259259,2009-07-09,11:43:20
39.974189,116.333717,0,194,40003.4884606482,2009-07-09,11:43:23
39.97419,116.333712,0,194,40003.4884837963,2009-07-09,11:43:25
39.974189,116.333723,0,194,40003.4885416667,2009-07-09,11:43:30
39.974189,116.333723,0,194,40003.4885763889,2009-07-09,11:43:33
39.974192,116.333716,0,194,40003.488599537,2009-07-09,11:43:35
39.97418,116.333713,0,194,40003.4886574074,2009-07-09,11:43:40
39.97418,116.333713,0,194,40003.4886921296,2009-07-09,11:43:43
39.974179,116.33372,0,194,40003.4887152778,2009-07-09,11:43:45
39.974177,116.333729,0,194,40003.4887731481,2009-07-09,11:43:50
39.974176,116.333732,0,194,40003.4888310185,2009-07-09,11:43:55
39.974173,116.333725,0,194,40003.4888888889,2009-07-09,11:44:00
39.974173,116.333725,0,194,40003.4889236111,2009-07-09,11:44:03
39.974173,116.333721,0,194,40003.4889467593,2009-07-09,11:44:05
39.974172,116.333732,0,195,40003.4890046296,2009-07-09,11:44:10
39.97407,116.333831,0,194,40003.4890625,2009-07-09,11:44:15
39.97407,116.333831,0,194,40003.4890972222,2009-07-09,11:44:18
39.974067,116.333839,0,194,40003.4891203704,2009-07-09,11:44:20
39.974029,116.333866,0,194,40003.4891782407,2009-07-09,11:44:25
39.974021,116.333851,0,194,40003.4892361111,2009-07-09,11:44:30
39.974031,116.333835,0,194,40003.4892939815,2009-07-09,11:44:35
39.974031,116.333835,0,194,40003.4893287037,2009-07-09,11:44:38
39.97403,116.33383,0,194,40003.4893518519,2009-07-09,11:44:40
39.97399,116.333821,0,194,40003.4894097222,2009-07-09,11:44:45
39.973914,116.333805,0,194,40003.4894675926,2009-07-09,11:44:50
39.973916,116.333797,0,194,40003.489525463,2009-07-09,11:44:55
39.973916,116.333801,0,194,40003.4895833333,2009-07-09,11:45:00
39.973917,116.333804,0,194,40003.4896412037,2009-07-09,11:45:05
39.973917,116.333806,0,194,40003.4896990741,2009-07-09,11:45:10
39.973917,116.333808,0,194,40003.4897569444,2009-07-09,11:45:15
39.973914,116.333805,0,194,40003.4898148148,2009-07-09,11:45:20
39.973914,116.333805,0,194,40003.489849537,2009-07-09,11:45:23
39.973911,116.333811,0,194,40003.4898726852,2009-07-09,11:45:25
39.973909,116.333826,0,194,40003.4899305556,2009-07-09,11:45:30
39.973909,116.333826,0,194,40003.4899652778,2009-07-09,11:45:33
39.973908,116.333832,0,194,40003.4899884259,2009-07-09,11:45:35
39.97391,116.333773,0,195,40003.4900462963,2009-07-09,11:45:40
39.973763,116.333605,0,195,40003.4901041667,2009-07-09,11:45:45
39.973741,116.333604,0,194,40003.490162037,2009-07-09,11:45:50
39.973677,116.333665,0,194,40003.4902199074,2009-07-09,11:45:55
39.973615,116.333696,0,194,40003.4902777778,2009-07-09,11:46:00
39.973526,116.333747,0,194,40003.4903356481,2009-07-09,11:46:05
39.973483,116.333738,0,193,40003.4903935185,2009-07-09,11:46:10
39.973473,116.333731,0,194,40003.4904513889,2009-07-09,11:46:15
39.973474,116.333721,0,194,40003.4905092593,2009-07-09,11:46:20
39.97346,116.333622,0,194,40003.4905671296,2009-07-09,11:46:25
39.973471,116.333617,0,194,40003.490625,2009-07-09,11:46:30
39.973436,116.333581,0,194,40003.4906828704,2009-07-09,11:46:35
39.973413,116.333586,0,194,40003.4907407407,2009-07-09,11:46:40
39.973371,116.333621,0,194,40003.4907986111,2009-07-09,11:46:45
39.973346,116.333654,0,193,40003.4908564815,2009-07-09,11:46:50
39.973329,116.333702,0,193,40003.4909143519,2009-07-09,11:46:55
39.973306,116.333716,0,193,40003.4909722222,2009-07-09,11:47:00
39.973306,116.333716,0,193,40003.4910069444,2009-07-09,11:47:03
39.973303,116.333714,0,193,40003.4910300926,2009-07-09,11:47:05
39.973302,116.333703,0,193,40003.491087963,2009-07-09,11:47:10
39.973273,116.333671,0,193,40003.4911458333,2009-07-09,11:47:15
39.973332,116.333578,0,193,40003.4912037037,2009-07-09,11:47:20
39.973336,116.333595,0,193,40003.4912615741,2009-07-09,11:47:25
39.973335,116.333585,0,193,40003.4913194444,2009-07-09,11:47:30
39.973335,116.333585,0,193,40003.4913541667,2009-07-09,11:47:33
39.973331,116.333584,0,193,40003.4913773148,2009-07-09,11:47:35
39.973244,116.333648,0,192,40003.4914351852,2009-07-09,11:47:40
39.973192,116.333655,0,192,40003.4914930556,2009-07-09,11:47:45
39.973161,116.333609,0,192,40003.4915509259,2009-07-09,11:47:50
39.973127,116.333599,0,192,40003.4916087963,2009-07-09,11:47:55
39.973076,116.333514,0,193,40003.4916666667,2009-07-09,11:48:00
39.973058,116.333464,0,193,40003.491724537,2009-07-09,11:48:05
39.973061,116.333361,0,193,40003.4917824074,2009-07-09,11:48:10
39.97305,116.333373,0,193,40003.4918402778,2009-07-09,11:48:15
39.972969,116.333456,0,192,40003.4918981481,2009-07-09,11:48:20
39.972927,116.333399,0,193,40003.4919560185,2009-07-09,11:48:25
39.972918,116.333375,0,192,40003.4920138889,2009-07-09,11:48:30
39.972879,116.333435,0,192,40003.4920717593,2009-07-09,11:48:35
39.972834,116.333493,0,192,40003.4921296296,2009-07-09,11:48:40
39.972813,116.333575,0,192,40003.4921875,2009-07-09,11:48:45
39.972813,116.333575,0,192,40003.4922222222,2009-07-09,11:48:48
39.972814,116.333576,0,192,40003.4922453704,2009-07-09,11:48:50
39.972815,116.333566,0,192,40003.4923032407,2009-07-09,11:48:55
39.972816,116.333556,0,192,40003.4923611111,2009-07-09,11:49:00
39.972831,116.333546,0,192,40003.4924189815,2009-07-09,11:49:05
39.9729,116.333503,0,192,40003.4924768518,2009-07-09,11:49:10
39.972927,116.333412,0,193,40003.4925347222,2009-07-09,11:49:15
39.972917,116.333378,0,194,40003.4925925926,2009-07-09,11:49:20
39.972847,116.333316,0,195,40003.492650463,2009-07-09,11:49:25
39.972753,116.333304,0,196,40003.4927083333,2009-07-09,11:49:30
39.972711,116.333297,0,196,40003.4927662037,2009-07-09,11:49:35
39.972903,116.333078,0,193,40003.4960069444,2009-07-09,11:54:15
39.973026,116.333167,0,193,40003.4960648148,2009-07-09,11:54:20
39.973045,116.333179,0,193,40003.4961226852,2009-07-09,11:54:25
39.973135,116.333199,0,194,40003.4961805556,2009-07-09,11:54:30
39.973137,116.333191,0,194,40003.4962384259,2009-07-09,11:54:35
39.973138,116.333187,0,194,40003.4962962963,2009-07-09,11:54:40
39.97314,116.333181,0,194,40003.4963541667,2009-07-09,11:54:45
39.973142,116.333177,0,194,40003.496412037,2009-07-09,11:54:50
39.973143,116.333178,0,194,40003.4964699074,2009-07-09,11:54:55
39.973144,116.333171,0,194,40003.4965277778,2009-07-09,11:55:00
39.973144,116.333171,0,194,40003.4965625,2009-07-09,11:55:03
39.973146,116.333173,0,194,40003.4965856481,2009-07-09,11:55:05
39.973191,116.333192,0,194,40003.4966435185,2009-07-09,11:55:10
39.973236,116.333231,0,194,40003.4967013889,2009-07-09,11:55:15
39.973252,116.333246,0,194,40003.4967592593,2009-07-09,11:55:20
39.973252,116.333246,0,194,40003.4967939815,2009-07-09,11:55:23
39.973254,116.333245,0,194,40003.4968171296,2009-07-09,11:55:25
39.973255,116.333256,0,194,40003.496875,2009-07-09,11:55:30
39.973266,116.333255,0,194,40003.4969328704,2009-07-09,11:55:35
39.973305,116.333273,0,195,40003.4969907407,2009-07-09,11:55:40
39.973336,116.333308,0,195,40003.4970486111,2009-07-09,11:55:45
39.973361,116.333357,0,194,40003.4971064815,2009-07-09,11:55:50
39.973373,116.333392,0,194,40003.4971643519,2009-07-09,11:55:55
39.9734,116.333485,0,195,40003.4972222222,2009-07-09,11:56:00
39.973408,116.333534,0,195,40003.4972800926,2009-07-09,11:56:05
39.973424,116.333582,0,196,40003.497337963,2009-07-09,11:56:10
39.973437,116.333602,0,196,40003.4973958333,2009-07-09,11:56:15
39.973437,116.333609,0,196,40003.4974537037,2009-07-09,11:56:20
39.973438,116.333615,0,197,40003.4975115741,2009-07-09,11:56:25
39.973438,116.333615,0,197,40003.4975462963,2009-07-09,11:56:28
39.973437,116.33362,0,197,40003.4975694444,2009-07-09,11:56:30
39.973438,116.333611,0,197,40003.4976273148,2009-07-09,11:56:35
39.973439,116.333636,0,197,40003.4976851852,2009-07-09,11:56:40
39.973439,116.333636,0,197,40003.4977199074,2009-07-09,11:56:43
39.973444,116.333636,0,198,40003.4977430556,2009-07-09,11:56:45
39.973471,116.333634,0,198,40003.4978009259,2009-07-09,11:56:50
39.973469,116.33364,0,199,40003.4978587963,2009-07-09,11:56:55
39.973469,116.333633,0,199,40003.4979166667,2009-07-09,11:57:00
39.973469,116.333633,0,199,40003.4979513889,2009-07-09,11:57:03
39.973469,116.333626,0,199,40003.497974537,2009-07-09,11:57:05
39.973455,116.333684,0,199,40003.4980324074,2009-07-09,11:57:10
39.973444,116.333668,0,199,40003.4980902778,2009-07-09,11:57:15
39.973444,116.333668,0,199,40003.498125,2009-07-09,11:57:18
39.973439,116.333666,0,200,40003.4981481481,2009-07-09,11:57:20
39.973432,116.333681,0,201,40003.4982060185,2009-07-09,11:57:25
39.973432,116.333681,0,201,40003.4982407407,2009-07-09,11:57:28
39.973433,116.333688,0,202,40003.4982638889,2009-07-09,11:57:30
39.973434,116.333679,0,202,40003.4983217593,2009-07-09,11:57:35
39.973434,116.333676,0,202,40003.4983796296,2009-07-09,11:57:40
39.973434,116.333676,0,202,40003.4984143519,2009-07-09,11:57:43
39.973434,116.33367,0,203,40003.4984375,2009-07-09,11:57:45
39.973433,116.333687,0,204,40003.4984953704,2009-07-09,11:57:50
39.973442,116.33367,0,205,40003.4985532407,2009-07-09,11:57:55
39.973432,116.333716,0,205,40003.4986111111,2009-07-09,11:58:00
39.973433,116.333703,0,207,40003.4986689815,2009-07-09,11:58:05
39.973427,116.333706,0,204,40003.4987268519,2009-07-09,11:58:10
39.973427,116.333706,0,204,40003.4987615741,2009-07-09,11:58:13
39.973427,116.333709,0,204,40003.4987847222,2009-07-09,11:58:15
39.973427,116.333698,0,205,40003.4988425926,2009-07-09,11:58:20
39.973427,116.333688,0,205,40003.498900463,2009-07-09,11:58:25
39.973427,116.333688,0,205,40003.4989583333,2009-07-09,11:58:30
39.973427,116.333688,0,205,40003.4989930556,2009-07-09,11:58:33
39.973427,116.333684,0,205,40003.4990162037,2009-07-09,11:58:35
39.973415,116.333394,0,200,40003.5019675926,2009-07-09,12:02:50
39.973411,116.333329,0,199,40003.502025463,2009-07-09,12:02:55
39.973412,116.333382,0,197,40003.5020833333,2009-07-09,12:03:00
39.973394,116.333472,0,196,40003.5021412037,2009-07-09,12:03:05
39.973394,116.333469,0,195,40003.5021990741,2009-07-09,12:03:10
39.973394,116.333469,0,195,40003.5022337963,2009-07-09,12:03:13
39.973394,116.333472,0,195,40003.5022569444,2009-07-09,12:03:15
39.973394,116.333463,0,195,40003.5023148148,2009-07-09,12:03:20
39.973394,116.333452,0,195,40003.5023726852,2009-07-09,12:03:25
39.973394,116.333448,0,195,40003.5024305556,2009-07-09,12:03:30
39.973395,116.33345,0,195,40003.5024884259,2009-07-09,12:03:35
39.973395,116.33345,0,195,40003.5025231481,2009-07-09,12:03:38
39.973396,116.333446,0,195,40003.5025462963,2009-07-09,12:03:40
39.973395,116.333456,0,195,40003.5026041667,2009-07-09,12:03:45
39.973395,116.333471,0,195,40003.502662037,2009-07-09,12:03:50
39.973395,116.333471,0,195,40003.5026967593,2009-07-09,12:03:53
39.973395,116.33347,0,195,40003.5027199074,2009-07-09,12:03:55
39.973395,116.33346,0,195,40003.5027777778,2009-07-09,12:04:00
39.973395,116.33346,0,195,40003.5028356481,2009-07-09,12:04:05
39.973395,116.333462,0,195,40003.5028935185,2009-07-09,12:04:10
39.973395,116.333462,0,195,40003.5029282407,2009-07-09,12:04:13
39.973395,116.33346,0,195,40003.5029513889,2009-07-09,12:04:15
39.973394,116.333448,0,195,40003.5030092593,2009-07-09,12:04:20
39.973394,116.333436,0,195,40003.5030671296,2009-07-09,12:04:25
39.973394,116.333436,0,195,40003.5031018518,2009-07-09,12:04:28
39.973394,116.333434,0,195,40003.503125,2009-07-09,12:04:30
39.973394,116.333424,0,195,40003.5031828704,2009-07-09,12:04:35
39.973395,116.333414,0,195,40003.5032407407,2009-07-09,12:04:40
39.973432,116.333478,0,196,40003.5032986111,2009-07-09,12:04:45
39.973436,116.333479,0,196,40003.5033564815,2009-07-09,12:04:50
39.973435,116.333483,0,197,40003.5034143519,2009-07-09,12:04:55
39.973436,116.333485,0,197,40003.5034722222,2009-07-09,12:05:00
39.973436,116.333493,0,197,40003.5035300926,2009-07-09,12:05:05
39.973437,116.333496,0,197,40003.503587963,2009-07-09,12:05:10
39.973437,116.333494,0,197,40003.5036458333,2009-07-09,12:05:15
39.973437,116.333494,0,197,40003.5036805556,2009-07-09,12:05:18
39.973437,116.333494,0,197,40003.5037037037,2009-07-09,12:05:20
39.973429,116.333551,0,197,40003.5037615741,2009-07-09,12:05:25
39.973419,116.33363,0,199,40003.5038194444,2009-07-09,12:05:30
39.973416,116.333644,0,200,40003.5038773148,2009-07-09,12:05:35
39.973428,116.333632,0,202,40003.5039351852,2009-07-09,12:05:40
39.97343,116.333662,0,203,40003.5039930556,2009-07-09,12:05:45
39.973409,116.333641,0,204,40003.5040509259,2009-07-09,12:05:50
39.973414,116.333566,0,205,40003.5041087963,2009-07-09,12:05:55
39.97342,116.333459,0,207,40003.5041666667,2009-07-09,12:06:00
39.973434,116.333494,0,208,40003.504224537,2009-07-09,12:06:05
39.973448,116.333531,0,208,40003.5042824074,2009-07-09,12:06:10
39.973437,116.333594,0,208,40003.5043402778,2009-07-09,12:06:15
39.973437,116.333596,0,208,40003.5043981481,2009-07-09,12:06:20
39.973437,116.333596,0,208,40003.5044328704,2009-07-09,12:06:23
39.973437,116.333589,0,208,40003.5044560185,2009-07-09,12:06:25
39.973437,116.333576,0,208,40003.5045138889,2009-07-09,12:06:30
39.973437,116.333576,0,208,40003.5045486111,2009-07-09,12:06:33
39.973431,116.333576,0,208,40003.5045717593,2009-07-09,12:06:35
39.973429,116.333601,0,208,40003.5046296296,2009-07-09,12:06:40
39.973433,116.33362,0,208,40003.5046875,2009-07-09,12:06:45
39.973433,116.33362,0,208,40003.5047222222,2009-07-09,12:06:48
39.973434,116.333614,0,209,40003.5047453704,2009-07-09,12:06:50
39.973434,116.333603,0,209,40003.5048032407,2009-07-09,12:06:55
39.973444,116.333596,0,209,40003.5048611111,2009-07-09,12:07:00
39.973377,116.333283,0,207,40003.5074074074,2009-07-09,12:10:40
39.973364,116.333164,0,207,40003.5074652778,2009-07-09,12:10:45
39.973368,116.332956,0,208,40003.5075231481,2009-07-09,12:10:50
39.973339,116.332898,0,208,40003.5075810185,2009-07-09,12:10:55
39.973348,116.332866,0,208,40003.5076388889,2009-07-09,12:11:00
39.973343,116.332822,0,209,40003.5076967593,2009-07-09,12:11:05
39.973321,116.33281,0,208,40003.5077546296,2009-07-09,12:11:10
39.973326,116.332759,0,209,40003.5078125,2009-07-09,12:11:15
39.973348,116.33266,0,209,40003.5078703704,2009-07-09,12:11:20
39.973329,116.332587,0,210,40003.5079282407,2009-07-09,12:11:25
39.973311,116.332521,0,210,40003.5079861111,2009-07-09,12:11:30
39.973305,116.332554,0,210,40003.5080439815,2009-07-09,12:11:35
39.973308,116.332585,0,210,40003.5081018518,2009-07-09,12:11:40
39.973309,116.332604,0,209,40003.5081597222,2009-07-09,12:11:45
39.973302,116.332669,0,209,40003.5082175926,2009-07-09,12:11:50
39.973311,116.332649,0,209,40003.508275463,2009-07-09,12:11:55
39.973327,116.332651,0,209,40003.5083333333,2009-07-09,12:12:00
39.973353,116.332706,0,209,40003.5083912037,2009-07-09,12:12:05
39.973353,116.332706,0,209,40003.5084259259,2009-07-09,12:12:08
39.973352,116.33271,0,209,40003.5084490741,2009-07-09,12:12:10
39.973342,116.332774,0,209,40003.5085069444,2009-07-09,12:12:15
39.973335,116.332868,0,209,40003.5085648148,2009-07-09,12:12:20
39.973335,116.332911,0,208,40003.5086226852,2009-07-09,12:12:25
39.973314,116.332944,0,208,40003.5086805556,2009-07-09,12:12:30
39.973313,116.332955,0,208,40003.5087384259,2009-07-09,12:12:35
39.97332,116.3332,0,208,40003.5087962963,2009-07-09,12:12:40
39.973324,116.333296,0,208,40003.5088541667,2009-07-09,12:12:45
39.973332,116.33331,0,208,40003.508912037,2009-07-09,12:12:50
39.973353,116.333269,0,208,40003.5089699074,2009-07-09,12:12:55
39.973353,116.333267,0,208,40003.5090277778,2009-07-09,12:13:00
39.973353,116.333267,0,208,40003.5090856481,2009-07-09,12:13:05
39.973353,116.333266,0,208,40003.5091435185,2009-07-09,12:13:10
39.973353,116.333266,0,208,40003.5091782407,2009-07-09,12:13:13
39.973352,116.333263,0,208,40003.5092013889,2009-07-09,12:13:15
39.973354,116.333284,0,208,40003.5092592593,2009-07-09,12:13:20
39.97336,116.333321,0,208,40003.5093171296,2009-07-09,12:13:25
39.97336,116.333321,0,208,40003.5093518518,2009-07-09,12:13:28
39.973359,116.333328,0,208,40003.509375,2009-07-09,12:13:30
39.973359,116.33334,0,208,40003.5094328704,2009-07-09,12:13:35
39.973359,116.333346,0,209,40003.5094907407,2009-07-09,12:13:40
39.973359,116.33335,0,209,40003.5095486111,2009-07-09,12:13:45
39.973359,116.33335,0,209,40003.5095833333,2009-07-09,12:13:48
39.973359,116.333354,0,209,40003.5096064815,2009-07-09,12:13:50
39.973358,116.333365,0,209,40003.5096643518,2009-07-09,12:13:55
39.973358,116.333365,0,209,40003.5096990741,2009-07-09,12:13:58
39.973358,116.333364,0,209,40003.5097222222,2009-07-09,12:14:00
39.973358,116.333353,0,209,40003.5097800926,2009-07-09,12:14:05
39.973358,116.333352,0,209,40003.509837963,2009-07-09,12:14:10
39.973358,116.333351,0,209,40003.5098958333,2009-07-09,12:14:15
39.973358,116.333351,0,209,40003.5099305556,2009-07-09,12:14:18
39.973358,116.33335,0,209,40003.5099537037,2009-07-09,12:14:20
39.973473,116.333657,0,212,40003.5180555556,2009-07-09,12:26:00
39.973488,116.333671,0,212,40003.5181134259,2009-07-09,12:26:05
39.973474,116.333714,0,213,40003.5181712963,2009-07-09,12:26:10
39.973432,116.333775,0,212,40003.5182291667,2009-07-09,12:26:15
39.973388,116.333823,0,213,40003.518287037,2009-07-09,12:26:20
39.973376,116.333909,0,213,40003.5183449074,2009-07-09,12:26:25
39.973361,116.334012,0,214,40003.5184027778,2009-07-09,12:26:30
39.973355,116.334033,0,214,40003.5184606481,2009-07-09,12:26:35
39.973355,116.334034,0,214,40003.5185185185,2009-07-09,12:26:40
39.973355,116.334034,0,214,40003.5185532407,2009-07-09,12:26:43
39.973356,116.334042,0,214,40003.5185763889,2009-07-09,12:26:45
39.973358,116.334032,0,215,40003.5186342593,2009-07-09,12:26:50
39.973386,116.333905,0,213,40003.5186921296,2009-07-09,12:26:55
39.973395,116.333865,0,213,40003.51875,2009-07-09,12:27:00
39.973395,116.333853,0,213,40003.5188078704,2009-07-09,12:27:05
39.973395,116.333841,0,213,40003.5188657407,2009-07-09,12:27:10
39.973395,116.333822,0,213,40003.5189236111,2009-07-09,12:27:15
39.973395,116.333822,0,213,40003.5189583333,2009-07-09,12:27:18
39.97339,116.333818,0,213,40003.5189814815,2009-07-09,12:27:20
39.973416,116.333785,0,212,40003.5190393519,2009-07-09,12:27:25
39.973425,116.333769,0,210,40003.5190972222,2009-07-09,12:27:30
39.973428,116.333788,0,210,40003.5191550926,2009-07-09,12:27:35
39.973427,116.333791,0,210,40003.519212963,2009-07-09,12:27:40
39.973427,116.333795,0,210,40003.5192708333,2009-07-09,12:27:45
39.973427,116.333801,0,210,40003.5193287037,2009-07-09,12:27:50
39.973428,116.3338,0,210,40003.5193865741,2009-07-09,12:27:55
39.973428,116.3338,0,210,40003.5194212963,2009-07-09,12:27:58
39.973428,116.333802,0,210,40003.5194444444,2009-07-09,12:28:00
39.973427,116.333768,0,212,40003.5195023148,2009-07-09,12:28:05
39.973427,116.333768,0,212,40003.519537037,2009-07-09,12:28:08
39.97343,116.333761,0,213,40003.5195601852,2009-07-09,12:28:10
39.973432,116.333783,0,212,40003.5196180556,2009-07-09,12:28:15
39.973432,116.333783,0,212,40003.5196759259,2009-07-09,12:28:20
39.973432,116.333789,0,212,40003.5197337963,2009-07-09,12:28:25
39.973432,116.333789,0,212,40003.5197685185,2009-07-09,12:28:28
39.973431,116.333786,0,212,40003.5197916667,2009-07-09,12:28:30
39.973432,116.333775,0,212,40003.519849537,2009-07-09,12:28:35
39.973432,116.333767,0,212,40003.5199074074,2009-07-09,12:28:40
39.973432,116.333767,0,212,40003.5199421296,2009-07-09,12:28:43
39.973432,116.333766,0,212,40003.5199652778,2009-07-09,12:28:45
39.973431,116.333778,0,212,40003.5200231481,2009-07-09,12:28:50
39.973457,116.333794,0,213,40003.5200810185,2009-07-09,12:28:55
39.973457,116.333794,0,213,40003.5201157407,2009-07-09,12:28:58
39.973458,116.333787,0,213,40003.5201388889,2009-07-09,12:29:00
39.973475,116.333846,0,211,40003.5201967593,2009-07-09,12:29:05
39.97348,116.333856,0,213,40003.5202546296,2009-07-09,12:29:10
39.973479,116.333859,0,213,40003.5203125,2009-07-09,12:29:15
39.973479,116.333859,0,213,40003.5203472222,2009-07-09,12:29:18
39.973478,116.333856,0,213,40003.5203703704,2009-07-09,12:29:20
39.973479,116.33383,0,217,40003.5204282407,2009-07-09,12:29:25
39.97345,116.333848,0,217,40003.5204861111,2009-07-09,12:29:30
39.973436,116.333874,0,218,40003.5205439815,2009-07-09,12:29:35
39.97344,116.333813,0,218,40003.5206018519,2009-07-09,12:29:40
39.973425,116.333816,0,217,40003.5206597222,2009-07-09,12:29:45
39.973413,116.333832,0,217,40003.5207175926,2009-07-09,12:29:50
39.973416,116.333841,0,217,40003.520775463,2009-07-09,12:29:55
39.973391,116.333836,0,218,40003.5208333333,2009-07-09,12:30:00
39.973391,116.333827,0,218,40003.5208912037,2009-07-09,12:30:05
39.973391,116.333827,0,218,40003.5209259259,2009-07-09,12:30:08
39.973391,116.333821,0,218,40003.5209490741,2009-07-09,12:30:10
39.973404,116.333814,0,221,40003.5210069444,2009-07-09,12:30:15
39.973404,116.333814,0,221,40003.5210416667,2009-07-09,12:30:18
39.973404,116.333819,0,221,40003.5210648148,2009-07-09,12:30:20
39.973404,116.333828,0,221,40003.5211226852,2009-07-09,12:30:25
39.973404,116.333836,0,221,40003.5211805556,2009-07-09,12:30:30
39.973404,116.333836,0,221,40003.5212152778,2009-07-09,12:30:33
39.973405,116.333833,0,221,40003.5212384259,2009-07-09,12:30:35
39.973406,116.333822,0,221,40003.5212962963,2009-07-09,12:30:40
39.973406,116.333822,0,221,40003.5213310185,2009-07-09,12:30:43
39.973406,116.333815,0,221,40003.5213541667,2009-07-09,12:30:45
39.973406,116.333825,0,221,40003.521412037,2009-07-09,12:30:50
39.973407,116.333844,0,221,40003.5214699074,2009-07-09,12:30:55
39.973424,116.333901,0,223,40003.5215277778,2009-07-09,12:31:00
39.973443,116.333956,0,225,40003.5215856481,2009-07-09,12:31:05
39.973469,116.333976,0,226,40003.5216435185,2009-07-09,12:31:10
39.973475,116.333952,0,226,40003.5217013889,2009-07-09,12:31:15
39.973437,116.333969,0,225,40003.5217592593,2009-07-09,12:31:20
39.973433,116.334019,0,226,40003.5218171296,2009-07-09,12:31:25
39.97343,116.334067,0,226,40003.521875,2009-07-09,12:31:30
39.973431,116.334067,0,226,40003.5219328704,2009-07-09,12:31:35
39.973431,116.334061,0,226,40003.5219907407,2009-07-09,12:31:40
39.973431,116.334059,0,226,40003.5220486111,2009-07-09,12:31:45
39.973431,116.334059,0,226,40003.5220833333,2009-07-09,12:31:48
39.973431,116.334063,0,226,40003.5221064815,2009-07-09,12:31:50
39.973424,116.334033,0,226,40003.5221643519,2009-07-09,12:31:55
39.973425,116.334053,0,226,40003.5222222222,2009-07-09,12:32:00
39.973442,116.334014,0,225,40003.5222800926,2009-07-09,12:32:05
39.973448,116.333997,0,224,40003.522337963,2009-07-09,12:32:10
39.973448,116.333998,0,224,40003.5223958333,2009-07-09,12:32:15
39.973448,116.333998,0,224,40003.5224305556,2009-07-09,12:32:18
39.973448,116.333993,0,224,40003.5224537037,2009-07-09,12:32:20
39.973442,116.33401,0,225,40003.5225115741,2009-07-09,12:32:25
39.973441,116.334026,0,226,40003.5225694444,2009-07-09,12:32:30
39.973441,116.334026,0,226,40003.5226041667,2009-07-09,12:32:33
39.973441,116.334029,0,226,40003.5226273148,2009-07-09,12:32:35
39.97344,116.334017,0,226,40003.5226851852,2009-07-09,12:32:40
39.973441,116.333988,0,227,40003.5227430556,2009-07-09,12:32:45
39.973434,116.333938,0,227,40003.5228009259,2009-07-09,12:32:50
39.973447,116.33394,0,228,40003.5228587963,2009-07-09,12:32:55
39.973485,116.333918,0,228,40003.5229166667,2009-07-09,12:33:00
39.973514,116.333877,0,230,40003.522974537,2009-07-09,12:33:05
39.973492,116.333905,0,230,40003.5230324074,2009-07-09,12:33:10
39.973438,116.333924,0,230,40003.5230902778,2009-07-09,12:33:15
39.973437,116.333921,0,230,40003.5231481481,2009-07-09,12:33:20
39.973437,116.333921,0,230,40003.5231828704,2009-07-09,12:33:23
39.973437,116.333915,0,230,40003.5232060185,2009-07-09,12:33:25
39.973451,116.33386,0,230,40003.5232638889,2009-07-09,12:33:30
39.973461,116.333823,0,231,40003.5233217593,2009-07-09,12:33:35
39.973439,116.33382,0,231,40003.5233796296,2009-07-09,12:33:40
39.973419,116.333735,0,232,40003.5234375,2009-07-09,12:33:45
39.973395,116.33372,0,232,40003.5234953704,2009-07-09,12:33:50
39.973384,116.333738,0,233,40003.5235532407,2009-07-09,12:33:55
39.973384,116.333726,0,233,40003.5236111111,2009-07-09,12:34:00
39.973384,116.333715,0,233,40003.5236689815,2009-07-09,12:34:05
39.973384,116.333709,0,233,40003.5237268518,2009-07-09,12:34:10
39.973384,116.333709,0,233,40003.5237615741,2009-07-09,12:34:13
39.973384,116.333716,0,233,40003.5237847222,2009-07-09,12:34:15
39.973384,116.33373,0,233,40003.5238425926,2009-07-09,12:34:20
39.973384,116.33373,0,233,40003.5238773148,2009-07-09,12:34:23
39.973385,116.333726,0,233,40003.523900463,2009-07-09,12:34:25
39.973401,116.333733,0,234,40003.5239583333,2009-07-09,12:34:30
39.97339,116.333712,0,236,40003.5240162037,2009-07-09,12:34:35
39.97339,116.333712,0,236,40003.5240509259,2009-07-09,12:34:38
39.973396,116.333711,0,237,40003.5240740741,2009-07-09,12:34:40
39.973397,116.333745,0,237,40003.5241319444,2009-07-09,12:34:45
39.973401,116.333837,0,237,40003.5241898148,2009-07-09,12:34:50
39.973401,116.333904,0,238,40003.5242476852,2009-07-09,12:34:55
39.973413,116.333941,0,239,40003.5243055556,2009-07-09,12:35:00
39.973413,116.333941,0,239,40003.5243402778,2009-07-09,12:35:03
39.973412,116.333948,0,239,40003.5243634259,2009-07-09,12:35:05
39.973412,116.333957,0,239,40003.5244212963,2009-07-09,12:35:10
39.973412,116.333964,0,239,40003.5244791667,2009-07-09,12:35:15
39.973412,116.333964,0,239,40003.5245138889,2009-07-09,12:35:18
39.973413,116.333972,0,239,40003.524537037,2009-07-09,12:35:20
39.973422,116.333952,0,240,40003.5245949074,2009-07-09,12:35:25
39.973457,116.333966,0,241,40003.5246527778,2009-07-09,12:35:30
39.973459,116.333974,0,241,40003.5247106481,2009-07-09,12:35:35
39.973459,116.333968,0,241,40003.5247685185,2009-07-09,12:35:40
39.973459,116.33397,0,241,40003.5248263889,2009-07-09,12:35:45
39.973459,116.33397,0,241,40003.5248611111,2009-07-09,12:35:48
39.97346,116.333973,0,240,40003.5248842593,2009-07-09,12:35:50
39.973445,116.333975,0,241,40003.5249421296,2009-07-09,12:35:55
39.973405,116.333982,0,243,40003.525,2009-07-09,12:36:00
39.973396,116.334021,0,245,40003.5250578704,2009-07-09,12:36:05
39.973403,116.334084,0,247,40003.5251157407,2009-07-09,12:36:10
39.973421,116.33414,0,252,40003.5251736111,2009-07-09,12:36:15
39.973452,116.334146,0,254,40003.5252314815,2009-07-09,12:36:20
39.973424,116.334112,0,257,40003.5252893518,2009-07-09,12:36:25
39.973424,116.334112,0,257,40003.5253240741,2009-07-09,12:36:28
39.973424,116.334113,0,257,40003.5253472222,2009-07-09,12:36:30
39.973424,116.334122,0,257,40003.5254050926,2009-07-09,12:36:35
39.973424,116.334122,0,257,40003.5254398148,2009-07-09,12:36:38
39.973416,116.334126,0,258,40003.525462963,2009-07-09,12:36:40
39.973414,116.334117,0,260,40003.5255208333,2009-07-09,12:36:45
39.973414,116.334117,0,260,40003.5255555556,2009-07-09,12:36:48
39.973415,116.334468,0,272,40003.5278356481,2009-07-09,12:40:05
39.97334,116.334581,0,273,40003.5278935185,2009-07-09,12:40:10
39.973333,116.334728,0,273,40003.5279513889,2009-07-09,12:40:15
39.973319,116.334828,0,273,40003.5280092593,2009-07-09,12:40:20
39.973281,116.334924,0,273,40003.5280671296,2009-07-09,12:40:25
39.973256,116.335056,0,273,40003.528125,2009-07-09,12:40:30
39.97326,116.335177,0,272,40003.5281828704,2009-07-09,12:40:35
39.973273,116.335261,0,272,40003.5282407407,2009-07-09,12:40:40
39.973252,116.335254,0,272,40003.5282986111,2009-07-09,12:40:45
39.973249,116.335217,0,272,40003.5283564815,2009-07-09,12:40:50
39.973385,116.334015,0,272,40003.5284143519,2009-07-09,12:40:55
39.973403,116.333943,0,271,40003.5284722222,2009-07-09,12:41:00
39.973424,116.333877,0,269,40003.5285300926,2009-07-09,12:41:05
39.97342,116.33383,0,268,40003.528587963,2009-07-09,12:41:10
39.973429,116.333861,0,268,40003.5286458333,2009-07-09,12:41:15
39.973432,116.333855,0,267,40003.5287037037,2009-07-09,12:41:20
39.973432,116.333857,0,267,40003.5287615741,2009-07-09,12:41:25
39.973433,116.333855,0,267,40003.5288194444,2009-07-09,12:41:30
39.973433,116.333855,0,267,40003.5288541667,2009-07-09,12:41:33
39.973429,116.333854,0,267,40003.5288773148,2009-07-09,12:41:35
39.973437,116.333903,0,267,40003.5289351852,2009-07-09,12:41:40
39.973437,116.333878,0,267,40003.5289930556,2009-07-09,12:41:45
39.973433,116.333861,0,266,40003.5290509259,2009-07-09,12:41:50
39.973433,116.333898,0,266,40003.5291087963,2009-07-09,12:41:55
39.973426,116.333912,0,266,40003.5291666667,2009-07-09,12:42:00
39.973383,116.333949,0,266,40003.529224537,2009-07-09,12:42:05
39.973416,116.333945,0,266,40003.5292824074,2009-07-09,12:42:10
39.973442,116.333889,0,266,40003.5293402778,2009-07-09,12:42:15
39.973495,116.333788,0,267,40003.5293981481,2009-07-09,12:42:20
39.97352,116.333691,0,267,40003.5294560185,2009-07-09,12:42:25
39.973542,116.333538,0,267,40003.5295138889,2009-07-09,12:42:30
39.973571,116.333358,0,268,40003.5295717593,2009-07-09,12:42:35
39.973548,116.333213,0,268,40003.5296296296,2009-07-09,12:42:40
39.973357,116.333763,0,265,40003.5298611111,2009-07-09,12:43:00
39.973326,116.333982,0,264,40003.5299189815,2009-07-09,12:43:05
39.973312,116.334119,0,262,40003.5299768519,2009-07-09,12:43:10
39.973318,116.334051,0,261,40003.5300347222,2009-07-09,12:43:15
39.97336,116.333915,0,258,40003.5300925926,2009-07-09,12:43:20
39.97337,116.333883,0,256,40003.530150463,2009-07-09,12:43:25
39.973381,116.33381,0,253,40003.5302083333,2009-07-09,12:43:30
39.973402,116.333759,0,251,40003.5302662037,2009-07-09,12:43:35
39.973565,116.332746,0,746,40003.5318865741,2009-07-09,12:45:55
39.973797,116.331423,0,429,40003.5319444444,2009-07-09,12:46:00
39.973901,116.330876,0,282,40003.5320023148,2009-07-09,12:46:05
39.973843,116.330778,0,283,40003.5320601852,2009-07-09,12:46:10
39.973842,116.330699,0,290,40003.5321180556,2009-07-09,12:46:15
39.973837,116.330636,0,293,40003.5321759259,2009-07-09,12:46:20
39.973854,116.330821,0,298,40003.5322337963,2009-07-09,12:46:25
39.973853,116.330791,0,300,40003.5322916667,2009-07-09,12:46:30
39.973955,116.330905,0,298,40003.532349537,2009-07-09,12:46:35
39.973944,116.330886,0,299,40003.5324074074,2009-07-09,12:46:40
39.973958,116.330887,0,299,40003.5324652778,2009-07-09,12:46:45
39.973942,116.331022,0,299,40003.5325231481,2009-07-09,12:46:50
39.974016,116.331193,0,299,40003.5325810185,2009-07-09,12:46:55
39.974013,116.331202,0,299,40003.5326388889,2009-07-09,12:47:00
39.974107,116.33148,0,298,40003.5326967593,2009-07-09,12:47:05
39.974134,116.331844,0,298,40003.5327546296,2009-07-09,12:47:10
39.974182,116.331903,0,297,40003.5328125,2009-07-09,12:47:15
39.974215,116.332008,0,297,40003.5328703704,2009-07-09,12:47:20
39.974267,116.332067,0,297,40003.5329282407,2009-07-09,12:47:25
39.974267,116.332072,0,297,40003.5329861111,2009-07-09,12:47:30
39.974269,116.332077,0,297,40003.5330439815,2009-07-09,12:47:35
39.974269,116.332082,0,298,40003.5331018518,2009-07-09,12:47:40
39.974269,116.332082,0,298,40003.5331365741,2009-07-09,12:47:43
39.97427,116.332087,0,298,40003.5331597222,2009-07-09,12:47:45
39.974271,116.332078,0,297,40003.5332175926,2009-07-09,12:47:50
39.974304,116.332061,0,296,40003.533275463,2009-07-09,12:47:55
39.974364,116.332035,0,293,40003.5333333333,2009-07-09,12:48:00
39.974389,116.332019,0,292,40003.5333912037,2009-07-09,12:48:05
39.974446,116.332013,0,292,40003.5334490741,2009-07-09,12:48:10
39.974467,116.331936,0,293,40003.5335069444,2009-07-09,12:48:15
39.974507,116.331895,0,293,40003.5335648148,2009-07-09,12:48:20
39.974566,116.331849,0,293,40003.5336226852,2009-07-09,12:48:25
39.974606,116.331794,0,294,40003.5336805556,2009-07-09,12:48:30
39.974635,116.331803,0,294,40003.5337384259,2009-07-09,12:48:35
39.974711,116.331896,0,292,40003.5337962963,2009-07-09,12:48:40
39.974776,116.332022,0,291,40003.5338541667,2009-07-09,12:48:45
39.974801,116.332156,0,290,40003.533912037,2009-07-09,12:48:50
39.974808,116.332281,0,285,40003.5339699074,2009-07-09,12:48:55
39.97483,116.332348,0,280,40003.5340277778,2009-07-09,12:49:00
39.974854,116.332493,0,271,40003.5340856481,2009-07-09,12:49:05
39.974871,116.33262,0,264,40003.5341435185,2009-07-09,12:49:10
39.974863,116.332752,0,256,40003.5342013889,2009-07-09,12:49:15
39.974852,116.332842,0,252,40003.5342592593,2009-07-09,12:49:20
39.97486,116.332889,0,248,40003.5343171296,2009-07-09,12:49:25
39.974884,116.332961,0,241,40003.534375,2009-07-09,12:49:30
39.974886,116.33306,0,234,40003.5344328704,2009-07-09,12:49:35
39.974886,116.333128,0,231,40003.5344907407,2009-07-09,12:49:40
39.974862,116.333208,0,228,40003.5345486111,2009-07-09,12:49:45
39.974842,116.333293,0,223,40003.5346064815,2009-07-09,12:49:50
39.974839,116.33338,0,221,40003.5346643519,2009-07-09,12:49:55
39.974888,116.333442,0,216,40003.5347222222,2009-07-09,12:50:00
39.974877,116.333488,0,213,40003.5347800926,2009-07-09,12:50:05
39.974868,116.333521,0,209,40003.534837963,2009-07-09,12:50:10
39.974864,116.333536,0,208,40003.5348958333,2009-07-09,12:50:15
39.974872,116.33355,0,209,40003.5349537037,2009-07-09,12:50:20
39.974874,116.33356,0,209,40003.5350115741,2009-07-09,12:50:25
39.974885,116.333555,0,209,40003.5350694444,2009-07-09,12:50:30
39.974906,116.333614,0,208,40003.5351273148,2009-07-09,12:50:35
39.974922,116.33368,0,207,40003.5351851852,2009-07-09,12:50:40
39.974927,116.333743,0,207,40003.5352430556,2009-07-09,12:50:45
39.974929,116.333795,0,207,40003.5353009259,2009-07-09,12:50:50
39.974922,116.333832,0,206,40003.5353587963,2009-07-09,12:50:55
39.9749,116.333854,0,206,40003.5354166667,2009-07-09,12:51:00
39.974859,116.333879,0,206,40003.535474537,2009-07-09,12:51:05
39.974827,116.333928,0,206,40003.5355324074,2009-07-09,12:51:10
39.974718,116.334058,0,206,40003.5355902778,2009-07-09,12:51:15
39.974679,116.334048,0,206,40003.5356481481,2009-07-09,12:51:20
39.974776,116.334106,0,206,40003.5357060185,2009-07-09,12:51:25
39.974775,116.334108,0,206,40003.5357638889,2009-07-09,12:51:30
39.974774,116.3341,0,206,40003.5358217593,2009-07-09,12:51:35
39.974774,116.334093,0,206,40003.5358796296,2009-07-09,12:51:40
39.974774,116.334093,0,206,40003.5359143519,2009-07-09,12:51:43
39.974774,116.334087,0,206,40003.5359375,2009-07-09,12:51:45
39.974756,116.334065,0,205,40003.5359953704,2009-07-09,12:51:50
39.974814,116.334105,0,204,40003.5360532407,2009-07-09,12:51:55
39.974843,116.334141,0,203,40003.5361111111,2009-07-09,12:52:00
39.974852,116.334143,0,203,40003.5361689815,2009-07-09,12:52:05
39.974852,116.334143,0,203,40003.5362037037,2009-07-09,12:52:08
39.974854,116.334138,0,202,40003.5362268519,2009-07-09,12:52:10
39.974875,116.334134,0,202,40003.5362847222,2009-07-09,12:52:15
39.974939,116.334146,0,201,40003.5363425926,2009-07-09,12:52:20
39.974952,116.33413,0,200,40003.536400463,2009-07-09,12:52:25
39.975013,116.334108,0,197,40003.5364583333,2009-07-09,12:52:30
39.97524,116.334005,0,184,40003.5387152778,2009-07-09,12:55:45
39.975287,116.33405,0,183,40003.5387731481,2009-07-09,12:55:50
39.975396,116.334075,0,182,40003.5388310185,2009-07-09,12:55:55
39.975912,116.333969,0,181,40003.5388888889,2009-07-09,12:56:00
39.976712,116.333763,0,179,40003.5389467593,2009-07-09,12:56:05
39.977793,116.333503,0,173,40003.5390046296,2009-07-09,12:56:10
39.978786,116.333309,0,170,40003.5390625,2009-07-09,12:56:15
39.979733,116.333088,0,172,40003.5391203704,2009-07-09,12:56:20
39.980625,116.332897,0,171,40003.5391782407,2009-07-09,12:56:25
39.981428,116.332751,0,171,40003.5392361111,2009-07-09,12:56:30
39.982199,116.332614,0,168,40003.5392939815,2009-07-09,12:56:35
39.983011,116.332447,0,168,40003.5393518518,2009-07-09,12:56:40
39.98384,116.33229,0,175,40003.5394097222,2009-07-09,12:56:45
39.984647,116.33213,0,177,40003.5394675926,2009-07-09,12:56:50
39.985446,116.331999,0,175,40003.539525463,2009-07-09,12:56:55
39.986243,116.331882,0,171,40003.5395833333,2009-07-09,12:57:00
39.987055,116.331818,0,163,40003.5396412037,2009-07-09,12:57:05
39.987836,116.331781,0,157,40003.5396990741,2009-07-09,12:57:10
39.988651,116.331761,0,151,40003.5397569444,2009-07-09,12:57:15
39.989424,116.331786,0,150,40003.5398148148,2009-07-09,12:57:20
39.990083,116.331747,0,147,40003.5398726852,2009-07-09,12:57:25
39.9906,116.331732,0,142,40003.5399305556,2009-07-09,12:57:30
39.990991,116.331746,0,138,40003.5399884259,2009-07-09,12:57:35
39.991322,116.331743,0,133,40003.5400462963,2009-07-09,12:57:40
39.991575,116.331704,0,129,40003.5401041667,2009-07-09,12:57:45
39.991702,116.331633,0,126,40003.540162037,2009-07-09,12:57:50
39.991752,116.331613,0,124,40003.5402199074,2009-07-09,12:57:55
39.991752,116.331613,0,124,40003.5402546296,2009-07-09,12:57:58
39.991747,116.331614,0,126,40003.5402777778,2009-07-09,12:58:00
39.991747,116.331624,0,126,40003.5403356481,2009-07-09,12:58:05
39.991746,116.331639,0,126,40003.5403935185,2009-07-09,12:58:10
39.991746,116.331643,0,126,40003.5404513889,2009-07-09,12:58:15
39.991746,116.331641,0,126,40003.5405092593,2009-07-09,12:58:20
39.991746,116.331641,0,126,40003.5405439815,2009-07-09,12:58:23
39.991745,116.331635,0,127,40003.5405671296,2009-07-09,12:58:25
39.991747,116.331623,0,127,40003.540625,2009-07-09,12:58:30
39.991766,116.33161,0,126,40003.5406828704,2009-07-09,12:58:35
39.991834,116.331585,0,127,40003.5407407407,2009-07-09,12:58:40
39.992411,116.331592,0,111,40003.5407986111,2009-07-09,12:58:45
39.992972,116.331556,0,115,40003.5408564815,2009-07-09,12:58:50
39.993575,116.331554,0,127,40003.5409143518,2009-07-09,12:58:55
39.994341,116.33154,0,131,40003.5409722222,2009-07-09,12:59:00
39.995229,116.331509,0,139,40003.5410300926,2009-07-09,12:59:05
39.99607,116.331481,0,144,40003.541087963,2009-07-09,12:59:10
39.996904,116.331434,0,140,40003.5411458333,2009-07-09,12:59:15
39.997763,116.331403,0,135,40003.5412037037,2009-07-09,12:59:20
39.998576,116.331352,0,145,40003.5412615741,2009-07-09,12:59:25
39.99941,116.331338,0,145,40003.5413194444,2009-07-09,12:59:30
40.000217,116.331323,0,157,40003.5413773148,2009-07-09,12:59:35
40.001043,116.331279,0,169,40003.5414351852,2009-07-09,12:59:40
40.001866,116.331241,0,166,40003.5414930556,2009-07-09,12:59:45
40.002732,116.331196,0,162,40003.5415509259,2009-07-09,12:59:50
40.003584,116.331169,0,147,40003.5416087963,2009-07-09,12:59:55
40.004428,116.331128,0,143,40003.5416666667,2009-07-09,13:00:00
40.005245,116.331095,0,145,40003.541724537,2009-07-09,13:00:05
40.006089,116.331005,0,141,40003.5417824074,2009-07-09,13:00:10
40.006899,116.330749,0,144,40003.5418402778,2009-07-09,13:00:15
40.007669,116.330349,0,144,40003.5418981481,2009-07-09,13:00:20
40.008409,116.329823,0,140,40003.5419560185,2009-07-09,13:00:25
40.009073,116.329189,0,141,40003.5420138889,2009-07-09,13:00:30
40.00971,116.328464,0,139,40003.5420717593,2009-07-09,13:00:35
40.010339,116.327745,0,134,40003.5421296296,2009-07-09,13:00:40
40.010982,116.327016,0,124,40003.5421875,2009-07-09,13:00:45
40.011626,116.326282,0,121,40003.5422453704,2009-07-09,13:00:50
40.012256,116.325576,0,129,40003.5423032407,2009-07-09,13:00:55
40.012893,116.32485,0,126,40003.5423611111,2009-07-09,13:01:00
40.013515,116.324146,0,127,40003.5424189815,2009-07-09,13:01:05
40.014153,116.323442,0,137,40003.5424768519,2009-07-09,13:01:10
40.014795,116.322741,0,136,40003.5425347222,2009-07-09,13:01:15
40.015413,116.322048,0,138,40003.5425925926,2009-07-09,13:01:20
40.016023,116.321371,0,143,40003.542650463,2009-07-09,13:01:25
40.01661,116.320699,0,141,40003.5427083333,2009-07-09,13:01:30
40.017239,116.320109,0,143,40003.5427662037,2009-07-09,13:01:35
40.0179,116.319649,0,132,40003.5428240741,2009-07-09,13:01:40
40.018608,116.319303,0,126,40003.5428819444,2009-07-09,13:01:45
40.019297,116.319017,0,129,40003.5429398148,2009-07-09,13:01:50
40.020031,116.318733,0,125,40003.5429976852,2009-07-09,13:01:55
40.020819,116.318407,0,116,40003.5430555556,2009-07-09,13:02:00
40.021606,116.318111,0,118,40003.5431134259,2009-07-09,13:02:05
40.022411,116.317796,0,111,40003.5431712963,2009-07-09,13:02:10
40.023207,116.317482,0,108,40003.5432291667,2009-07-09,13:02:15
40.023972,116.317174,0,113,40003.543287037,2009-07-09,13:02:20
40.024742,116.316854,0,109,40003.5433449074,2009-07-09,13:02:25
40.02549,116.31656,0,113,40003.5434027778,2009-07-09,13:02:30
40.026254,116.316266,0,117,40003.5434606481,2009-07-09,13:02:35
40.027038,116.315971,0,126,40003.5435185185,2009-07-09,13:02:40
40.027807,116.315668,0,125,40003.5435763889,2009-07-09,13:02:45
40.028521,116.315388,0,127,40003.5436342593,2009-07-09,13:02:50
40.029224,116.315121,0,137,40003.5436921296,2009-07-09,13:02:55
40.029845,116.31486,0,147,40003.54375,2009-07-09,13:03:00
40.030357,116.314667,0,165,40003.5438078704,2009-07-09,13:03:05
40.030835,116.314476,0,167,40003.5438657407,2009-07-09,13:03:10
40.031229,116.314307,0,165,40003.5439236111,2009-07-09,13:03:15
40.031556,116.31418,0,164,40003.5439814815,2009-07-09,13:03:20
40.031753,116.314092,0,165,40003.5440393519,2009-07-09,13:03:25
40.031835,116.314053,0,179,40003.5440972222,2009-07-09,13:03:30
40.031853,116.31404,0,189,40003.5441550926,2009-07-09,13:03:35
40.031864,116.314035,0,192,40003.544212963,2009-07-09,13:03:40
40.031873,116.314032,0,193,40003.5442708333,2009-07-09,13:03:45
40.031874,116.314032,0,193,40003.5443287037,2009-07-09,13:03:50
40.031873,116.314033,0,193,40003.5443865741,2009-07-09,13:03:55
40.031871,116.314033,0,193,40003.5444444444,2009-07-09,13:04:00
40.031871,116.314033,0,193,40003.5444791667,2009-07-09,13:04:03
40.031868,116.314034,0,193,40003.5445023148,2009-07-09,13:04:05
40.032005,116.313996,0,196,40003.5445601852,2009-07-09,13:04:10
40.032426,116.313811,0,197,40003.5446180556,2009-07-09,13:04:15
40.0331,116.313534,0,187,40003.5446759259,2009-07-09,13:04:20
40.033772,116.313227,0,181,40003.5447337963,2009-07-09,13:04:25
40.034429,116.312887,0,173,40003.5447916667,2009-07-09,13:04:30
40.035056,116.312525,0,162,40003.544849537,2009-07-09,13:04:35
40.035658,116.312121,0,157,40003.5449074074,2009-07-09,13:04:40
40.036251,116.311685,0,153,40003.5449652778,2009-07-09,13:04:45
40.036817,116.311216,0,141,40003.5450231481,2009-07-09,13:04:50
40.037351,116.310715,0,140,40003.5450810185,2009-07-09,13:04:55
40.037883,116.310112,0,147,40003.5451388889,2009-07-09,13:05:00
40.038476,116.309394,0,150,40003.5451967593,2009-07-09,13:05:05
40.039087,116.308657,0,152,40003.5452546296,2009-07-09,13:05:10
40.039735,116.308082,0,149,40003.5453125,2009-07-09,13:05:15
40.040434,116.307674,0,150,40003.5453703704,2009-07-09,13:05:20
40.041135,116.307306,0,149,40003.5454282407,2009-07-09,13:05:25
40.041833,116.306938,0,140,40003.5454861111,2009-07-09,13:05:30
40.042525,116.306551,0,143,40003.5455439815,2009-07-09,13:05:35
40.043182,116.306089,0,139,40003.5456018519,2009-07-09,13:05:40
40.043846,116.305581,0,141,40003.5456597222,2009-07-09,13:05:45
40.044516,116.30503,0,142,40003.5457175926,2009-07-09,13:05:50
40.045223,116.304481,0,148,40003.545775463,2009-07-09,13:05:55
40.045948,116.303911,0,140,40003.5458333333,2009-07-09,13:06:00
40.046657,116.30335,0,151,40003.5458912037,2009-07-09,13:06:05
40.047381,116.302788,0,147,40003.5459490741,2009-07-09,13:06:10
40.048057,116.30229,0,130,40003.5460069444,2009-07-09,13:06:15
40.048664,116.301892,0,125,40003.5460648148,2009-07-09,13:06:20
40.049185,116.301585,0,125,40003.5461226852,2009-07-09,13:06:25
40.049587,116.301366,0,124,40003.5461805556,2009-07-09,13:06:30
40.049939,116.30118,0,117,40003.5462384259,2009-07-09,13:06:35
40.050171,116.301056,0,115,40003.5462962963,2009-07-09,13:06:40
40.0503,116.301004,0,116,40003.5463541667,2009-07-09,13:06:45
40.050372,116.300937,0,128,40003.546412037,2009-07-09,13:06:50
40.050398,116.300939,0,141,40003.5464699074,2009-07-09,13:06:55
40.050397,116.300939,0,142,40003.5465277778,2009-07-09,13:07:00
40.050403,116.300936,0,142,40003.5465856481,2009-07-09,13:07:05
40.050409,116.300934,0,142,40003.5466435185,2009-07-09,13:07:10
40.050416,116.300929,0,142,40003.5467013889,2009-07-09,13:07:15
40.050416,116.300929,0,142,40003.5467361111,2009-07-09,13:07:18
40.050424,116.300924,0,142,40003.5467592593,2009-07-09,13:07:20
40.050475,116.300888,0,142,40003.5468171296,2009-07-09,13:07:25
40.050841,116.30061,0,145,40003.546875,2009-07-09,13:07:30
40.051477,116.300299,0,134,40003.5469328704,2009-07-09,13:07:35
40.052245,116.299904,0,126,40003.5469907407,2009-07-09,13:07:40
40.05309,116.299465,0,118,40003.5470486111,2009-07-09,13:07:45
40.053915,116.299026,0,115,40003.5471064815,2009-07-09,13:07:50
40.054724,116.2986,0,106,40003.5471643518,2009-07-09,13:07:55
40.055518,116.298206,0,102,40003.5472222222,2009-07-09,13:08:00
40.056301,116.297778,0,105,40003.5472800926,2009-07-09,13:08:05
40.057068,116.297369,0,121,40003.547337963,2009-07-09,13:08:10
40.057856,116.296938,0,122,40003.5473958333,2009-07-09,13:08:15
40.058616,116.296529,0,126,40003.5474537037,2009-07-09,13:08:20
40.05937,116.296119,0,144,40003.5475115741,2009-07-09,13:08:25
40.060113,116.295705,0,141,40003.5475694444,2009-07-09,13:08:30
40.060845,116.295245,0,136,40003.5476273148,2009-07-09,13:08:35
40.06152,116.294639,0,130,40003.5476851852,2009-07-09,13:08:40
40.062177,116.294027,0,134,40003.5477430556,2009-07-09,13:08:45
40.06281,116.293583,0,135,40003.5478009259,2009-07-09,13:08:50
40.063409,116.293362,0,128,40003.5478587963,2009-07-09,13:08:55
40.064033,116.293313,0,123,40003.5479166667,2009-07-09,13:09:00
40.06469,116.293319,0,120,40003.547974537,2009-07-09,13:09:05
40.070742,116.302133,0,102,40003.5486689815,2009-07-09,13:10:05
40.070585,116.303071,0,112,40003.5487268518,2009-07-09,13:10:10
40.070231,116.303956,0,108,40003.5487847222,2009-07-09,13:10:15
40.06988,116.304832,0,129,40003.5488425926,2009-07-09,13:10:20
40.069663,116.305822,0,141,40003.548900463,2009-07-09,13:10:25
40.069594,116.306881,0,148,40003.5489583333,2009-07-09,13:10:30
40.069582,116.307913,0,152,40003.5490162037,2009-07-09,13:10:35
40.069585,116.308946,0,155,40003.5490740741,2009-07-09,13:10:40
40.069592,116.309936,0,151,40003.5491319444,2009-07-09,13:10:45
40.069589,116.310889,0,142,40003.5491898148,2009-07-09,13:10:50
40.069583,116.311676,0,139,40003.5492476852,2009-07-09,13:10:55
40.069602,116.312293,0,135,40003.5493055556,2009-07-09,13:11:00
40.069611,116.312755,0,133,40003.5493634259,2009-07-09,13:11:05
40.069614,116.312984,0,134,40003.5494212963,2009-07-09,13:11:10
40.069581,116.313116,0,148,40003.5494791667,2009-07-09,13:11:15
40.069546,116.313219,0,156,40003.549537037,2009-07-09,13:11:20
40.069531,116.313337,0,171,40003.5495949074,2009-07-09,13:11:25
40.06954,116.313354,0,170,40003.5496527778,2009-07-09,13:11:30
40.06954,116.313365,0,171,40003.5497106481,2009-07-09,13:11:35
40.069541,116.313371,0,171,40003.5497685185,2009-07-09,13:11:40
40.069542,116.313374,0,171,40003.5498263889,2009-07-09,13:11:45
40.069542,116.31338,0,171,40003.5498842593,2009-07-09,13:11:50
40.069542,116.313384,0,171,40003.5499421296,2009-07-09,13:11:55
40.069542,116.313384,0,171,40003.5499768518,2009-07-09,13:11:58
40.069542,116.313386,0,171,40003.55,2009-07-09,13:12:00
40.069539,116.313453,0,172,40003.5500578704,2009-07-09,13:12:05
40.069484,116.313832,0,171,40003.5501157407,2009-07-09,13:12:10
40.069473,116.314694,0,160,40003.5501736111,2009-07-09,13:12:15
40.069468,116.3159,0,158,40003.5502314815,2009-07-09,13:12:20
40.069478,116.317059,0,152,40003.5502893519,2009-07-09,13:12:25
40.069491,116.318181,0,156,40003.5503472222,2009-07-09,13:12:30
40.069476,116.319304,0,157,40003.5504050926,2009-07-09,13:12:35
40.069453,116.320411,0,158,40003.550462963,2009-07-09,13:12:40
40.069434,116.321513,0,161,40003.5505208333,2009-07-09,13:12:45
40.069395,116.322618,0,159,40003.5505787037,2009-07-09,13:12:50
40.069388,116.323707,0,152,40003.5506365741,2009-07-09,13:12:55
40.069402,116.324807,0,140,40003.5506944444,2009-07-09,13:13:00
40.069391,116.325904,0,138,40003.5507523148,2009-07-09,13:13:05
40.06942,116.32692,0,127,40003.5508101852,2009-07-09,13:13:10
40.069409,116.327764,0,124,40003.5508680556,2009-07-09,13:13:15
40.069395,116.32845,0,120,40003.5509259259,2009-07-09,13:13:20
40.069384,116.328965,0,121,40003.5509837963,2009-07-09,13:13:25
40.069383,116.329283,0,113,40003.5510416667,2009-07-09,13:13:30
40.069392,116.32949,0,116,40003.551099537,2009-07-09,13:13:35
40.069421,116.329596,0,119,40003.5511574074,2009-07-09,13:13:40
40.069414,116.329689,0,120,40003.5512152778,2009-07-09,13:13:45
40.069405,116.329741,0,119,40003.5512731481,2009-07-09,13:13:50
40.069394,116.329786,0,118,40003.5513310185,2009-07-09,13:13:55
40.069365,116.329802,0,118,40003.5513888889,2009-07-09,13:14:00
40.069359,116.329812,0,118,40003.5514467593,2009-07-09,13:14:05
40.069359,116.329827,0,118,40003.5515046296,2009-07-09,13:14:10
40.06936,116.32984,0,118,40003.5515625,2009-07-09,13:14:15
40.069361,116.329853,0,118,40003.5516203704,2009-07-09,13:14:20
40.06936,116.32988,0,118,40003.5516782407,2009-07-09,13:14:25
40.069376,116.330279,0,119,40003.5517361111,2009-07-09,13:14:30
40.069459,116.331051,0,104,40003.5517939815,2009-07-09,13:14:35
40.069416,116.332061,0,91,40003.5518518519,2009-07-09,13:14:40
40.069398,116.333124,0,79,40003.5519097222,2009-07-09,13:14:45
40.069373,116.334273,0,77,40003.5519675926,2009-07-09,13:14:50
40.069345,116.335419,0,88,40003.552025463,2009-07-09,13:14:55
40.06932,116.336547,0,100,40003.5520833333,2009-07-09,13:15:00
40.069293,116.337643,0,105,40003.5521412037,2009-07-09,13:15:05
40.069291,116.338711,0,105,40003.5521990741,2009-07-09,13:15:10
40.069314,116.339754,0,103,40003.5522569444,2009-07-09,13:15:15
40.069394,116.340778,0,111,40003.5523148148,2009-07-09,13:15:20
40.069534,116.34183,0,118,40003.5523726852,2009-07-09,13:15:25
40.069586,116.342873,0,114,40003.5524305556,2009-07-09,13:15:30
40.06958,116.343882,0,116,40003.5524884259,2009-07-09,13:15:35
40.069582,116.344881,0,107,40003.5525462963,2009-07-09,13:15:40
40.069524,116.345921,0,103,40003.5526041667,2009-07-09,13:15:45
40.069391,116.346987,0,106,40003.552662037,2009-07-09,13:15:50
40.069254,116.348081,0,108,40003.5527199074,2009-07-09,13:15:55
40.069211,116.349158,0,104,40003.5527777778,2009-07-09,13:16:00
40.069199,116.350253,0,100,40003.5528356481,2009-07-09,13:16:05
40.069195,116.351295,0,100,40003.5528935185,2009-07-09,13:16:10
40.069185,116.352185,0,105,40003.5529513889,2009-07-09,13:16:15
40.069183,116.352923,0,106,40003.5530092593,2009-07-09,13:16:20
40.069199,116.353504,0,110,40003.5530671296,2009-07-09,13:16:25
40.069194,116.353983,0,112,40003.553125,2009-07-09,13:16:30
40.069195,116.354344,0,118,40003.5531828704,2009-07-09,13:16:35
40.0692,116.354592,0,121,40003.5532407407,2009-07-09,13:16:40
40.069225,116.35468,0,119,40003.5532986111,2009-07-09,13:16:45
40.069232,116.354712,0,119,40003.5533564815,2009-07-09,13:16:50
40.069234,116.354727,0,120,40003.5534143519,2009-07-09,13:16:55
40.069234,116.354742,0,120,40003.5534722222,2009-07-09,13:17:00
40.069234,116.35475,0,120,40003.5535300926,2009-07-09,13:17:05
40.069234,116.35475,0,120,40003.5535648148,2009-07-09,13:17:08
40.069234,116.354755,0,121,40003.553587963,2009-07-09,13:17:10
40.069235,116.354765,0,120,40003.5536458333,2009-07-09,13:17:15
40.069234,116.354768,0,121,40003.5537037037,2009-07-09,13:17:20
40.069232,116.354768,0,120,40003.5537615741,2009-07-09,13:17:25
40.06923,116.354771,0,120,40003.5538194444,2009-07-09,13:17:30
40.069229,116.354771,0,120,40003.5538773148,2009-07-09,13:17:35
40.069228,116.354767,0,120,40003.5539351852,2009-07-09,13:17:40
40.069228,116.354761,0,120,40003.5539930556,2009-07-09,13:17:45
40.069227,116.354755,0,120,40003.5540509259,2009-07-09,13:17:50
40.069227,116.354759,0,120,40003.5541087963,2009-07-09,13:17:55
40.069227,116.354755,0,120,40003.5541666667,2009-07-09,13:18:00
40.069227,116.354755,0,120,40003.5542013889,2009-07-09,13:18:03
40.069228,116.354752,0,121,40003.554224537,2009-07-09,13:18:05
40.069227,116.354742,0,121,40003.5542824074,2009-07-09,13:18:10
40.069227,116.354742,0,121,40003.5543171296,2009-07-09,13:18:13
40.069227,116.354743,0,121,40003.5543402778,2009-07-09,13:18:15
40.069277,116.355045,0,125,40003.5543981481,2009-07-09,13:18:20
40.069258,116.355769,0,117,40003.5544560185,2009-07-09,13:18:25
40.069178,116.356699,0,122,40003.5545138889,2009-07-09,13:18:30
40.069138,116.357709,0,119,40003.5545717593,2009-07-09,13:18:35
40.069125,116.358681,0,121,40003.5546296296,2009-07-09,13:18:40
40.069098,116.359629,0,120,40003.5546875,2009-07-09,13:18:45
40.069058,116.360561,0,116,40003.5547453704,2009-07-09,13:18:50
40.068986,116.361456,0,121,40003.5548032407,2009-07-09,13:18:55
40.068871,116.362321,0,113,40003.5548611111,2009-07-09,13:19:00
40.068723,116.363176,0,111,40003.5549189815,2009-07-09,13:19:05
40.068547,116.364006,0,110,40003.5549768518,2009-07-09,13:19:10
40.068328,116.36482,0,103,40003.5550347222,2009-07-09,13:19:15
40.068037,116.365622,0,103,40003.5550925926,2009-07-09,13:19:20
40.067717,116.366378,0,104,40003.555150463,2009-07-09,13:19:25
40.067403,116.367141,0,104,40003.5552083333,2009-07-09,13:19:30
40.067067,116.367909,0,109,40003.5552662037,2009-07-09,13:19:35
40.066752,116.368686,0,111,40003.5553240741,2009-07-09,13:19:40
40.066416,116.369461,0,127,40003.5553819444,2009-07-09,13:19:45
40.066082,116.370245,0,138,40003.5554398148,2009-07-09,13:19:50
40.06576,116.371008,0,135,40003.5554976852,2009-07-09,13:19:55
40.065436,116.371756,0,136,40003.5555555556,2009-07-09,13:20:00
40.065114,116.372506,0,137,40003.5556134259,2009-07-09,13:20:05
40.064784,116.373255,0,135,40003.5556712963,2009-07-09,13:20:10
40.064479,116.373988,0,128,40003.5557291667,2009-07-09,13:20:15
40.064163,116.374723,0,132,40003.555787037,2009-07-09,13:20:20
40.063884,116.375435,0,125,40003.5558449074,2009-07-09,13:20:25
40.063575,116.376154,0,132,40003.5559027778,2009-07-09,13:20:30
40.063268,116.376866,0,145,40003.5559606481,2009-07-09,13:20:35
40.062964,116.377587,0,146,40003.5560185185,2009-07-09,13:20:40
40.062677,116.37829,0,138,40003.5560763889,2009-07-09,13:20:45
40.062387,116.378983,0,131,40003.5561342593,2009-07-09,13:20:50
40.062088,116.379671,0,132,40003.5561921296,2009-07-09,13:20:55
40.061796,116.380358,0,131,40003.55625,2009-07-09,13:21:00
40.061494,116.381045,0,134,40003.5563078704,2009-07-09,13:21:05
40.061213,116.381733,0,129,40003.5563657407,2009-07-09,13:21:10
40.060915,116.382447,0,126,40003.5564236111,2009-07-09,13:21:15
40.060604,116.383178,0,125,40003.5564814815,2009-07-09,13:21:20
40.060271,116.383943,0,134,40003.5565393518,2009-07-09,13:21:25
40.059942,116.384714,0,134,40003.5565972222,2009-07-09,13:21:30
40.059607,116.385505,0,133,40003.5566550926,2009-07-09,13:21:35
40.059275,116.386294,0,131,40003.556712963,2009-07-09,13:21:40
40.058943,116.38708,0,137,40003.5567708333,2009-07-09,13:21:45
40.058611,116.387867,0,142,40003.5568287037,2009-07-09,13:21:50
40.058289,116.388648,0,139,40003.5568865741,2009-07-09,13:21:55
40.057985,116.389406,0,136,40003.5569444444,2009-07-09,13:22:00
40.057665,116.390174,0,129,40003.5570023148,2009-07-09,13:22:05
40.057331,116.390951,0,128,40003.5570601852,2009-07-09,13:22:10
40.05702,116.391724,0,116,40003.5571180556,2009-07-09,13:22:15
40.056692,116.392499,0,114,40003.5571759259,2009-07-09,13:22:20
40.056356,116.393282,0,118,40003.5572337963,2009-07-09,13:22:25
40.056042,116.394068,0,104,40003.5572916667,2009-07-09,13:22:30
40.055725,116.394844,0,103,40003.557349537,2009-07-09,13:22:35
40.055399,116.395613,0,106,40003.5574074074,2009-07-09,13:22:40
40.055081,116.396361,0,113,40003.5574652778,2009-07-09,13:22:45
40.054768,116.397096,0,110,40003.5575231481,2009-07-09,13:22:50
40.054466,116.397837,0,111,40003.5575810185,2009-07-09,13:22:55
40.054142,116.398561,0,113,40003.5576388889,2009-07-09,13:23:00
40.053831,116.399271,0,116,40003.5576967593,2009-07-09,13:23:05
40.053542,116.399957,0,119,40003.5577546296,2009-07-09,13:23:10
40.053269,116.400616,0,122,40003.5578125,2009-07-09,13:23:15
40.053002,116.401277,0,126,40003.5578703704,2009-07-09,13:23:20
40.052705,116.401953,0,138,40003.5579282407,2009-07-09,13:23:25
40.05243,116.402604,0,135,40003.5579861111,2009-07-09,13:23:30
40.052156,116.403248,0,138,40003.5580439815,2009-07-09,13:23:35
40.051903,116.403816,0,133,40003.5581018519,2009-07-09,13:23:40
40.051716,116.404256,0,132,40003.5581597222,2009-07-09,13:23:45
40.051661,116.404523,0,133,40003.5582175926,2009-07-09,13:23:50
40.051624,116.404574,0,135,40003.558275463,2009-07-09,13:23:55
40.051605,116.404653,0,137,40003.5583333333,2009-07-09,13:24:00
40.051502,116.404775,0,139,40003.5583912037,2009-07-09,13:24:05
40.051431,116.404884,0,141,40003.5584490741,2009-07-09,13:24:10
40.051417,116.404908,0,145,40003.5585069444,2009-07-09,13:24:15
40.051389,116.404923,0,148,40003.5585648148,2009-07-09,13:24:20
40.051294,116.405169,0,156,40003.5586226852,2009-07-09,13:24:25
40.051252,116.40524,0,169,40003.5586805556,2009-07-09,13:24:30
40.051228,116.405286,0,174,40003.5587384259,2009-07-09,13:24:35
40.051196,116.40533,0,178,40003.5587962963,2009-07-09,13:24:40
40.051175,116.405351,0,181,40003.5588541667,2009-07-09,13:24:45
40.051156,116.405361,0,183,40003.558912037,2009-07-09,13:24:50
40.051142,116.405344,0,184,40003.5589699074,2009-07-09,13:24:55
40.051187,116.405251,0,179,40003.5590277778,2009-07-09,13:25:00
40.051199,116.405246,0,180,40003.5590856481,2009-07-09,13:25:05
40.051199,116.405234,0,183,40003.5591435185,2009-07-09,13:25:10
40.051195,116.405228,0,185,40003.5592013889,2009-07-09,13:25:15
40.05119,116.405224,0,188,40003.5592592593,2009-07-09,13:25:20
40.05119,116.405224,0,188,40003.5592939815,2009-07-09,13:25:23
40.051184,116.405222,0,190,40003.5593171296,2009-07-09,13:25:25
40.051175,116.405223,0,192,40003.559375,2009-07-09,13:25:30
40.051165,116.405224,0,194,40003.5594328704,2009-07-09,13:25:35
40.051154,116.405225,0,196,40003.5594907407,2009-07-09,13:25:40
40.051144,116.405226,0,198,40003.5595486111,2009-07-09,13:25:45
40.051154,116.40518,0,200,40003.5596064815,2009-07-09,13:25:50
40.051264,116.405225,0,201,40003.5596643519,2009-07-09,13:25:55
40.051273,116.405234,0,203,40003.5597222222,2009-07-09,13:26:00
40.051475,116.405394,0,200,40003.5597800926,2009-07-09,13:26:05
40.05185,116.405508,0,201,40003.559837963,2009-07-09,13:26:10
40.052107,116.405589,0,197,40003.5598958333,2009-07-09,13:26:15
40.052095,116.405531,0,188,40003.5599537037,2009-07-09,13:26:20
40.052108,116.405441,0,180,40003.5600115741,2009-07-09,13:26:25
40.052122,116.405401,0,181,40003.5600694444,2009-07-09,13:26:30
40.052122,116.405401,0,181,40003.5601041667,2009-07-09,13:26:33
40.052114,116.405394,0,181,40003.5601273148,2009-07-09,13:26:35
40.052124,116.405355,0,180,40003.5601851852,2009-07-09,13:26:40
40.052124,116.405355,0,180,40003.5602199074,2009-07-09,13:26:43
40.052125,116.405357,0,180,40003.5602430556,2009-07-09,13:26:45
40.052097,116.405292,0,176,40003.5603009259,2009-07-09,13:26:50
40.052091,116.405057,0,168,40003.5603587963,2009-07-09,13:26:55
40.052114,116.40477,0,156,40003.5604166667,2009-07-09,13:27:00
40.052102,116.404455,0,149,40003.560474537,2009-07-09,13:27:05
40.052134,116.404123,0,141,40003.5605324074,2009-07-09,13:27:10
40.052237,116.403815,0,140,40003.5605902778,2009-07-09,13:27:15
40.052319,116.40354,0,136,40003.5606481481,2009-07-09,13:27:20
40.052448,116.403455,0,126,40003.5607060185,2009-07-09,13:27:25
40.052672,116.403441,0,118,40003.5607638889,2009-07-09,13:27:30
40.052942,116.403398,0,108,40003.5608217593,2009-07-09,13:27:35
40.053219,116.403379,0,101,40003.5608796296,2009-07-09,13:27:40
40.053421,116.403357,0,96,40003.5609375,2009-07-09,13:27:45
40.053629,116.403311,0,90,40003.5609953704,2009-07-09,13:27:50
40.053778,116.403241,0,86,40003.5610532407,2009-07-09,13:27:55
40.053993,116.403178,0,81,40003.5611111111,2009-07-09,13:28:00
40.054255,116.403128,0,81,40003.5611689815,2009-07-09,13:28:05
40.054534,116.403094,0,77,40003.5612268519,2009-07-09,13:28:10
40.054818,116.403061,0,76,40003.5612847222,2009-07-09,13:28:15
40.055109,116.403022,0,74,40003.5613425926,2009-07-09,13:28:20
40.055393,116.402991,0,78,40003.561400463,2009-07-09,13:28:25
40.05565,116.402959,0,88,40003.5614583333,2009-07-09,13:28:30
40.055913,116.402912,0,86,40003.5615162037,2009-07-09,13:28:35
40.056218,116.402863,0,92,40003.5615740741,2009-07-09,13:28:40
40.056485,116.402856,0,83,40003.5616319444,2009-07-09,13:28:45
40.056597,116.402907,0,81,40003.5616898148,2009-07-09,13:28:50
40.056642,116.403001,0,81,40003.5617476852,2009-07-09,13:28:55
40.056656,116.403173,0,78,40003.5618055556,2009-07-09,13:29:00
40.056668,116.403336,0,80,40003.5618634259,2009-07-09,13:29:05
40.056687,116.40351,0,77,40003.5619212963,2009-07-09,13:29:10
40.056715,116.403686,0,78,40003.5619791667,2009-07-09,13:29:15
40.056791,116.403872,0,76,40003.562037037,2009-07-09,13:29:20
40.05682,116.403902,0,75,40003.5620949074,2009-07-09,13:29:25
40.056826,116.403918,0,75,40003.5621527778,2009-07-09,13:29:30
40.056827,116.403935,0,75,40003.5622106481,2009-07-09,13:29:35
40.056841,116.403982,0,76,40003.5622685185,2009-07-09,13:29:40
40.056857,116.40399,0,78,40003.5623263889,2009-07-09,13:29:45
40.05689,116.403998,0,81,40003.5623842593,2009-07-09,13:29:50
40.056905,116.404011,0,83,40003.5624421296,2009-07-09,13:29:55
40.056909,116.404022,0,83,40003.5625,2009-07-09,13:30:00
40.056909,116.404022,0,83,40003.5625347222,2009-07-09,13:30:03
40.056909,116.404024,0,83,40003.5625578704,2009-07-09,13:30:05
40.056901,116.404008,0,83,40003.5626157407,2009-07-09,13:30:10
40.056867,116.40396,0,83,40003.5626736111,2009-07-09,13:30:15
40.056827,116.403919,0,83,40003.5627314815,2009-07-09,13:30:20
40.056736,116.403927,0,83,40003.5627893518,2009-07-09,13:30:25
40.056772,116.403994,0,84,40003.5628472222,2009-07-09,13:30:30
40.056776,116.404026,0,89,40003.5629050926,2009-07-09,13:30:35
40.056727,116.404105,0,93,40003.562962963,2009-07-09,13:30:40
40.056668,116.404258,0,95,40003.5630208333,2009-07-09,13:30:45
40.056629,116.404388,0,97,40003.5630787037,2009-07-09,13:30:50
40.05667,116.404471,0,100,40003.5631365741,2009-07-09,13:30:55
40.056666,116.404506,0,103,40003.5631944444,2009-07-09,13:31:00
40.056647,116.404494,0,105,40003.5632523148,2009-07-09,13:31:05
40.056711,116.404487,0,107,40003.5633101852,2009-07-09,13:31:10
40.056812,116.404455,0,112,40003.5633680556,2009-07-09,13:31:15
40.05689,116.404413,0,116,40003.5634259259,2009-07-09,13:31:20
40.057154,116.404392,0,116,40003.5634837963,2009-07-09,13:31:25
40.057242,116.404343,0,121,40003.5635416667,2009-07-09,13:31:30
40.057262,116.404525,0,144,40003.563599537,2009-07-09,13:31:35
40.057285,116.404503,0,148,40003.5636574074,2009-07-09,13:31:40
40.057325,116.40446,0,157,40003.5637152778,2009-07-09,13:31:45
40.057365,116.404405,0,166,40003.5637731481,2009-07-09,13:31:50
40.057417,116.404327,0,168,40003.5638310185,2009-07-09,13:31:55
40.057427,116.404263,0,170,40003.5638888889,2009-07-09,13:32:00
40.057465,116.404203,0,167,40003.5639467593,2009-07-09,13:32:05
40.057465,116.404203,0,167,40003.5639814815,2009-07-09,13:32:08
40.057467,116.404208,0,168,40003.5640046296,2009-07-09,13:32:10
40.057472,116.404224,0,168,40003.5640625,2009-07-09,13:32:15
40.058171,116.403737,0,252,40003.5652777778,2009-07-09,13:34:00
40.058231,116.403791,0,178,40003.5653356481,2009-07-09,13:34:05
40.058217,116.403853,0,182,40003.5653935185,2009-07-09,13:34:10
40.058241,116.403858,0,182,40003.5654513889,2009-07-09,13:34:15
40.058259,116.403823,0,183,40003.5655092593,2009-07-09,13:34:20
40.058259,116.403823,0,183,40003.5655439815,2009-07-09,13:34:23
40.058258,116.403818,0,183,40003.5655671296,2009-07-09,13:34:25
40.058253,116.403803,0,183,40003.565625,2009-07-09,13:34:30
40.05189,116.411845,0,323,40003.5658564815,2009-07-09,13:34:50
40.053271,116.41004,0,240,40003.5659143519,2009-07-09,13:34:55
40.053312,116.410043,0,186,40003.5659722222,2009-07-09,13:35:00
40.053312,116.410039,0,186,40003.5660300926,2009-07-09,13:35:05
40.053313,116.410042,0,186,40003.566087963,2009-07-09,13:35:10
40.053313,116.410042,0,186,40003.5661226852,2009-07-09,13:35:13
40.053311,116.410037,0,186,40003.5661458333,2009-07-09,13:35:15
40.053309,116.410028,0,186,40003.5662037037,2009-07-09,13:35:20
40.054261,116.409497,0,186,40003.5662615741,2009-07-09,13:35:25
40.054423,116.409502,0,186,40003.5663194444,2009-07-09,13:35:30
40.054502,116.409512,0,186,40003.5663773148,2009-07-09,13:35:35
40.059095,116.403808,0,198,40003.5668981481,2009-07-09,13:36:20
40.059038,116.403815,0,204,40003.5669560185,2009-07-09,13:36:25
40.058828,116.403901,0,192,40003.5670138889,2009-07-09,13:36:30
40.058403,116.404008,0,183,40003.5670717593,2009-07-09,13:36:35
40.058317,116.403685,0,183,40003.5694444444,2009-07-09,13:40:00
40.058293,116.403644,0,183,40003.5695023148,2009-07-09,13:40:05
40.058286,116.403598,0,183,40003.5695601852,2009-07-09,13:40:10
40.058261,116.403558,0,183,40003.5696180556,2009-07-09,13:40:15
40.058255,116.40353,0,183,40003.5696759259,2009-07-09,13:40:20
40.058217,116.403562,0,183,40003.5697916667,2009-07-09,13:40:30
40.058216,116.403564,0,183,40003.569849537,2009-07-09,13:40:35
40.058217,116.403571,0,184,40003.5699074074,2009-07-09,13:40:40
40.058214,116.403565,0,183,40003.5699652778,2009-07-09,13:40:45
40.058216,116.403573,0,183,40003.5700231481,2009-07-09,13:40:50
40.058217,116.40358,0,183,40003.5700810185,2009-07-09,13:40:55
40.058216,116.403582,0,183,40003.5701388889,2009-07-09,13:41:00
40.058216,116.40358,0,183,40003.5701967593,2009-07-09,13:41:05
40.058216,116.40358,0,183,40003.5702314815,2009-07-09,13:41:08
40.058219,116.403588,0,183,40003.5702546296,2009-07-09,13:41:10
40.058248,116.403657,0,183,40003.5703125,2009-07-09,13:41:15
40.058275,116.403717,0,183,40003.5703703704,2009-07-09,13:41:20
40.058251,116.403748,0,182,40003.5704282407,2009-07-09,13:41:25
40.058249,116.403747,0,182,40003.5704861111,2009-07-09,13:41:30
40.058247,116.403743,0,182,40003.5705439815,2009-07-09,13:41:35
40.058247,116.403743,0,182,40003.5705787037,2009-07-09,13:41:38
40.058249,116.403746,0,182,40003.5706018518,2009-07-09,13:41:40
40.058288,116.403806,0,183,40003.5706597222,2009-07-09,13:41:45
40.058305,116.403909,0,184,40003.5707175926,2009-07-09,13:41:50
40.058316,116.403969,0,187,40003.570775463,2009-07-09,13:41:55
40.058317,116.403946,0,189,40003.5708333333,2009-07-09,13:42:00
40.058262,116.403907,0,193,40003.5708912037,2009-07-09,13:42:05
40.058287,116.403893,0,195,40003.5709490741,2009-07-09,13:42:10
40.058283,116.403908,0,197,40003.5710069444,2009-07-09,13:42:15
40.058243,116.403921,0,204,40003.5710648148,2009-07-09,13:42:20
40.058243,116.4039,0,210,40003.5711226852,2009-07-09,13:42:25
40.058243,116.4039,0,210,40003.5711574074,2009-07-09,13:42:28
40.058244,116.403898,0,211,40003.5711805556,2009-07-09,13:42:30
40.058239,116.403884,0,211,40003.5712384259,2009-07-09,13:42:35
40.058237,116.403873,0,211,40003.5712962963,2009-07-09,13:42:40
40.058237,116.403871,0,211,40003.5713541667,2009-07-09,13:42:45
40.058237,116.40387,0,211,40003.571412037,2009-07-09,13:42:50
40.058237,116.403873,0,212,40003.5714699074,2009-07-09,13:42:55
40.058237,116.403873,0,212,40003.5715046296,2009-07-09,13:42:58
40.058233,116.403865,0,212,40003.5715277778,2009-07-09,13:43:00
40.058211,116.403852,0,214,40003.5715856481,2009-07-09,13:43:05
40.058203,116.403857,0,216,40003.5716435185,2009-07-09,13:43:10
40.058203,116.403857,0,216,40003.5716782407,2009-07-09,13:43:13
40.058203,116.403864,0,216,40003.5717013889,2009-07-09,13:43:15
40.058205,116.403875,0,216,40003.5717592593,2009-07-09,13:43:20
40.058206,116.403884,0,217,40003.5718171296,2009-07-09,13:43:25
40.058204,116.403884,0,217,40003.571875,2009-07-09,13:43:30
40.058204,116.403889,0,218,40003.5719328704,2009-07-09,13:43:35
40.057987,116.404075,0,291,40003.5774305556,2009-07-09,13:51:30
40.057959,116.404093,0,292,40003.5774884259,2009-07-09,13:51:35
40.057961,116.4041,0,291,40003.5775462963,2009-07-09,13:51:40
40.057963,116.404107,0,291,40003.5776041667,2009-07-09,13:51:45
40.057963,116.404107,0,291,40003.5776388889,2009-07-09,13:51:48
40.057966,116.404112,0,291,40003.577662037,2009-07-09,13:51:50
40.057957,116.404068,0,291,40003.5777199074,2009-07-09,13:51:55
40.057973,116.403999,0,289,40003.5777777778,2009-07-09,13:52:00
40.057989,116.403984,0,288,40003.5778356481,2009-07-09,13:52:05
40.057993,116.403993,0,288,40003.5778935185,2009-07-09,13:52:10
40.057995,116.403999,0,288,40003.5779513889,2009-07-09,13:52:15
40.057993,116.403995,0,288,40003.5780092593,2009-07-09,13:52:20
40.057993,116.403995,0,288,40003.5780439815,2009-07-09,13:52:23
40.057991,116.403994,0,288,40003.5780671296,2009-07-09,13:52:25
40.057977,116.403964,0,288,40003.578125,2009-07-09,13:52:30
40.05799,116.40393,0,289,40003.5781828704,2009-07-09,13:52:35
40.05799,116.403922,0,289,40003.5782407407,2009-07-09,13:52:40
40.057989,116.403916,0,289,40003.5782986111,2009-07-09,13:52:45
40.05799,116.403914,0,289,40003.5783564815,2009-07-09,13:52:50
40.05799,116.403914,0,289,40003.5783912037,2009-07-09,13:52:53
40.057993,116.403918,0,289,40003.5784143518,2009-07-09,13:52:55
40.058014,116.403924,0,289,40003.5784722222,2009-07-09,13:53:00
40.05804,116.403925,0,289,40003.5785300926,2009-07-09,13:53:05
40.058043,116.403933,0,289,40003.578587963,2009-07-09,13:53:10
40.058043,116.403933,0,289,40003.5786226852,2009-07-09,13:53:13
40.058045,116.403941,0,289,40003.5786458333,2009-07-09,13:53:15
40.058048,116.40395,0,289,40003.5787037037,2009-07-09,13:53:20
40.058052,116.403969,0,288,40003.5787615741,2009-07-09,13:53:25
40.058052,116.403969,0,288,40003.5787962963,2009-07-09,13:53:28
40.058055,116.403975,0,288,40003.5788194444,2009-07-09,13:53:30
40.058063,116.403999,0,287,40003.5788773148,2009-07-09,13:53:35
40.058099,116.404061,0,286,40003.5789351852,2009-07-09,13:53:40
40.058112,116.404085,0,285,40003.5789930556,2009-07-09,13:53:45
40.058112,116.404088,0,285,40003.5790509259,2009-07-09,13:53:50
40.058112,116.404088,0,285,40003.5790856481,2009-07-09,13:53:53
40.058113,116.404091,0,285,40003.5791087963,2009-07-09,13:53:55
40.058108,116.404077,0,285,40003.5791666667,2009-07-09,13:54:00
40.058079,116.404028,0,283,40003.579224537,2009-07-09,13:54:05
40.058048,116.403987,0,282,40003.5792824074,2009-07-09,13:54:10
40.058033,116.403984,0,282,40003.5793402778,2009-07-09,13:54:15
40.058031,116.403983,0,281,40003.5793981481,2009-07-09,13:54:20
40.058033,116.403991,0,281,40003.5794560185,2009-07-09,13:54:25
40.058033,116.403991,0,281,40003.5794907407,2009-07-09,13:54:28
40.058034,116.403997,0,282,40003.5795138889,2009-07-09,13:54:30
40.058037,116.40401,0,282,40003.5795717593,2009-07-09,13:54:35
40.058039,116.404021,0,281,40003.5796296296,2009-07-09,13:54:40
40.058037,116.404017,0,281,40003.5796875,2009-07-09,13:54:45
40.058037,116.404017,0,281,40003.5797222222,2009-07-09,13:54:48
40.058036,116.404015,0,281,40003.5797453704,2009-07-09,13:54:50
40.058055,116.403953,0,282,40003.5798032407,2009-07-09,13:54:55
40.058083,116.403905,0,282,40003.5798611111,2009-07-09,13:55:00
40.058075,116.403932,0,284,40003.5799189815,2009-07-09,13:55:05
40.058078,116.403944,0,284,40003.5799768518,2009-07-09,13:55:10
40.058078,116.403944,0,284,40003.5800115741,2009-07-09,13:55:13
40.058079,116.403952,0,284,40003.5800347222,2009-07-09,13:55:15
40.058084,116.403966,0,284,40003.5800925926,2009-07-09,13:55:20
40.058105,116.404026,0,287,40003.580150463,2009-07-09,13:55:25
40.058105,116.404053,0,289,40003.5802083333,2009-07-09,13:55:30
40.058081,116.404047,0,291,40003.5802662037,2009-07-09,13:55:35
40.058081,116.404047,0,291,40003.5803009259,2009-07-09,13:55:38
40.058079,116.404046,0,291,40003.5803240741,2009-07-09,13:55:40
40.058082,116.404056,0,291,40003.5803819444,2009-07-09,13:55:45
40.05808,116.404046,0,291,40003.5804398148,2009-07-09,13:55:50
40.058078,116.404001,0,289,40003.5804976852,2009-07-09,13:55:55
40.058074,116.403975,0,287,40003.5805555556,2009-07-09,13:56:00
40.058074,116.40397,0,287,40003.5806134259,2009-07-09,13:56:05
40.058074,116.40397,0,287,40003.5806481481,2009-07-09,13:56:08
40.058074,116.403969,0,287,40003.5806712963,2009-07-09,13:56:10
40.058072,116.403957,0,287,40003.5807291667,2009-07-09,13:56:15
40.058051,116.403876,0,286,40003.580787037,2009-07-09,13:56:20
40.058051,116.403876,0,286,40003.5808217593,2009-07-09,13:56:23
40.058053,116.403873,0,286,40003.5808449074,2009-07-09,13:56:25
40.058052,116.403863,0,286,40003.5809027778,2009-07-09,13:56:30
40.058053,116.403861,0,286,40003.5809606481,2009-07-09,13:56:35
40.058054,116.403858,0,286,40003.5810185185,2009-07-09,13:56:40
40.058054,116.403858,0,286,40003.5810532407,2009-07-09,13:56:43
40.058052,116.403851,0,286,40003.5810763889,2009-07-09,13:56:45
40.058048,116.403841,0,286,40003.5811342593,2009-07-09,13:56:50
40.058047,116.403838,0,286,40003.5811921296,2009-07-09,13:56:55
40.058046,116.403837,0,287,40003.58125,2009-07-09,13:57:00
40.058046,116.403837,0,287,40003.5812847222,2009-07-09,13:57:03
40.058047,116.403843,0,287,40003.5813078704,2009-07-09,13:57:05
40.058051,116.403854,0,287,40003.5813657407,2009-07-09,13:57:10
40.058055,116.403865,0,287,40003.5814236111,2009-07-09,13:57:15
40.058055,116.403865,0,287,40003.5814583333,2009-07-09,13:57:18
40.058057,116.403873,0,287,40003.5814814815,2009-07-09,13:57:20
40.058057,116.403889,0,287,40003.5815393519,2009-07-09,13:57:25
40.057923,116.403817,0,285,40003.5815972222,2009-07-09,13:57:30
40.057923,116.403818,0,285,40003.5816550926,2009-07-09,13:57:35
40.057923,116.403818,0,285,40003.5816898148,2009-07-09,13:57:38
40.057923,116.403814,0,285,40003.581712963,2009-07-09,13:57:40
40.057913,116.403801,0,285,40003.5817708333,2009-07-09,13:57:45
40.057976,116.403571,0,284,40003.5818287037,2009-07-09,13:57:50
40.057978,116.403574,0,284,40003.5818865741,2009-07-09,13:57:55
40.05798,116.403576,0,284,40003.5819444444,2009-07-09,13:58:00
40.05798,116.403572,0,284,40003.5820023148,2009-07-09,13:58:05
40.05798,116.403572,0,284,40003.582037037,2009-07-09,13:58:08
40.05798,116.403566,0,283,40003.5820601852,2009-07-09,13:58:10
40.057982,116.403576,0,283,40003.5821180556,2009-07-09,13:58:15
40.057973,116.403488,0,283,40003.5821759259,2009-07-09,13:58:20
40.057963,116.403479,0,283,40003.5822337963,2009-07-09,13:58:25
40.058207,116.403401,0,283,40003.5822916667,2009-07-09,13:58:30
40.058561,116.403059,0,282,40003.582349537,2009-07-09,13:58:35
40.058725,116.40289,0,280,40003.5824074074,2009-07-09,13:58:40
40.058878,116.402793,0,277,40003.5824652778,2009-07-09,13:58:45
40.059002,116.40255,0,275,40003.5825231481,2009-07-09,13:58:50
40.059038,116.402456,0,272,40003.5825810185,2009-07-09,13:58:55
40.058996,116.402571,0,267,40003.5826388889,2009-07-09,13:59:00
40.0589,116.402754,0,264,40003.5826967593,2009-07-09,13:59:05
40.058804,116.402809,0,261,40003.5827546296,2009-07-09,13:59:10
40.058804,116.402809,0,261,40003.5827893519,2009-07-09,13:59:13
40.058798,116.402815,0,261,40003.5828125,2009-07-09,13:59:15
40.058752,116.402847,0,260,40003.5828703704,2009-07-09,13:59:20
40.058665,116.40287,0,255,40003.5829282407,2009-07-09,13:59:25
40.058647,116.402855,0,254,40003.5829861111,2009-07-09,13:59:30
40.058622,116.402864,0,252,40003.5830439815,2009-07-09,13:59:35
40.058622,116.402864,0,252,40003.5830787037,2009-07-09,13:59:38
40.058623,116.402864,0,252,40003.5831018519,2009-07-09,13:59:40
40.058638,116.402858,0,249,40003.5831597222,2009-07-09,13:59:45
40.058649,116.402843,0,245,40003.5832175926,2009-07-09,13:59:50
40.058637,116.402841,0,245,40003.583275463,2009-07-09,13:59:55
40.058637,116.402841,0,245,40003.5833101852,2009-07-09,13:59:58
40.058637,116.40284,0,245,40003.5833333333,2009-07-09,14:00:00
40.058587,116.402904,0,243,40003.5833912037,2009-07-09,14:00:05
40.058495,116.403024,0,238,40003.5834490741,2009-07-09,14:00:10
40.058495,116.403024,0,238,40003.5834837963,2009-07-09,14:00:13
40.058492,116.403021,0,238,40003.5835069444,2009-07-09,14:00:15
40.05849,116.403011,0,238,40003.5835648148,2009-07-09,14:00:20
40.058496,116.402969,0,237,40003.5836226852,2009-07-09,14:00:25
40.058496,116.402969,0,237,40003.5836574074,2009-07-09,14:00:28
40.058495,116.402962,0,237,40003.5836805556,2009-07-09,14:00:30
40.058501,116.402978,0,237,40003.5837384259,2009-07-09,14:00:35
40.058528,116.403009,0,236,40003.5837962963,2009-07-09,14:00:40
40.058529,116.403051,0,234,40003.5838541667,2009-07-09,14:00:45
40.058542,116.403157,0,235,40003.583912037,2009-07-09,14:00:50
40.058542,116.403171,0,235,40003.5839699074,2009-07-09,14:00:55
40.058563,116.403057,0,234,40003.5840277778,2009-07-09,14:01:00
40.058564,116.403049,0,234,40003.5840856481,2009-07-09,14:01:05
40.058564,116.403049,0,234,40003.5841203704,2009-07-09,14:01:08
40.058563,116.403041,0,234,40003.5841435185,2009-07-09,14:01:10
40.05855,116.403043,0,234,40003.5842013889,2009-07-09,14:01:15
40.058554,116.403058,0,234,40003.5842592593,2009-07-09,14:01:20
40.058554,116.403058,0,234,40003.5842939815,2009-07-09,14:01:23
40.058554,116.403059,0,234,40003.5843171296,2009-07-09,14:01:25
40.058545,116.403049,0,234,40003.584375,2009-07-09,14:01:30
40.058545,116.403049,0,234,40003.5844097222,2009-07-09,14:01:33
40.05854,116.403046,0,234,40003.5844328704,2009-07-09,14:01:35
40.058535,116.403055,0,234,40003.5844907407,2009-07-09,14:01:40
40.058531,116.403075,0,235,40003.5845486111,2009-07-09,14:01:45
40.058476,116.40313,0,232,40003.5846064815,2009-07-09,14:01:50
40.058322,116.403203,0,229,40003.5846643519,2009-07-09,14:01:55
40.058319,116.403213,0,229,40003.5847222222,2009-07-09,14:02:00
40.058213,116.403327,0,224,40003.5847800926,2009-07-09,14:02:05
40.058208,116.403325,0,224,40003.584837963,2009-07-09,14:02:10
40.05821,116.403331,0,224,40003.5848958333,2009-07-09,14:02:15
40.05821,116.403331,0,224,40003.5849305556,2009-07-09,14:02:18
40.058211,116.403336,0,224,40003.5849537037,2009-07-09,14:02:20
40.058211,116.403347,0,225,40003.5850115741,2009-07-09,14:02:25
40.058211,116.403347,0,225,40003.5850462963,2009-07-09,14:02:28
40.058205,116.403349,0,225,40003.5850694444,2009-07-09,14:02:30
40.058173,116.40341,0,227,40003.5851273148,2009-07-09,14:02:35
40.058063,116.403589,0,229,40003.5851851852,2009-07-09,14:02:40
40.058022,116.403657,0,231,40003.5852430556,2009-07-09,14:02:45
40.058011,116.403736,0,236,40003.5853009259,2009-07-09,14:02:50
40.058005,116.403761,0,237,40003.5853587963,2009-07-09,14:02:55
40.058007,116.403771,0,237,40003.5854166667,2009-07-09,14:03:00
40.058007,116.403772,0,238,40003.585474537,2009-07-09,14:03:05
40.058007,116.403771,0,238,40003.5855324074,2009-07-09,14:03:10
40.058007,116.403771,0,238,40003.5855902778,2009-07-09,14:03:15
40.058007,116.40377,0,238,40003.5856481481,2009-07-09,14:03:20
40.058007,116.403772,0,238,40003.5857060185,2009-07-09,14:03:25
40.058008,116.403771,0,238,40003.5857638889,2009-07-09,14:03:30
40.058006,116.403763,0,238,40003.5858217593,2009-07-09,14:03:35
40.058003,116.403758,0,238,40003.5858796296,2009-07-09,14:03:40
40.058003,116.403758,0,238,40003.5859143519,2009-07-09,14:03:43
40.058004,116.403762,0,238,40003.5859375,2009-07-09,14:03:45
40.057997,116.403801,0,238,40003.5859953704,2009-07-09,14:03:50
40.057981,116.403919,0,233,40003.5860532407,2009-07-09,14:03:55
40.05798,116.403942,0,233,40003.5861111111,2009-07-09,14:04:00
40.05798,116.403944,0,233,40003.5861689815,2009-07-09,14:04:05
40.057979,116.403943,0,233,40003.5862268518,2009-07-09,14:04:10
40.057979,116.403942,0,233,40003.5862847222,2009-07-09,14:04:15
40.057977,116.40394,0,233,40003.5863425926,2009-07-09,14:04:20
40.057973,116.403937,0,233,40003.586400463,2009-07-09,14:04:25
40.057971,116.403936,0,233,40003.5864583333,2009-07-09,14:04:30
40.057972,116.403942,0,233,40003.5865162037,2009-07-09,14:04:35
40.057972,116.403946,0,233,40003.5865740741,2009-07-09,14:04:40
40.057973,116.403947,0,233,40003.5866319444,2009-07-09,14:04:45
40.057973,116.403947,0,233,40003.5866666667,2009-07-09,14:04:48
40.057973,116.403949,0,232,40003.5866898148,2009-07-09,14:04:50
40.057984,116.404024,0,228,40003.5867476852,2009-07-09,14:04:55
40.057931,116.403687,0,261,40003.5975694444,2009-07-09,14:20:30
40.057926,116.403652,0,265,40003.5976273148,2009-07-09,14:20:35
40.05793,116.403643,0,266,40003.5976851852,2009-07-09,14:20:40
40.057928,116.403633,0,267,40003.5977430556,2009-07-09,14:20:45
40.057927,116.403626,0,267,40003.5978009259,2009-07-09,14:20:50
40.05793,116.403634,0,267,40003.5978587963,2009-07-09,14:20:55
40.05793,116.403634,0,267,40003.5978935185,2009-07-09,14:20:58
40.057934,116.403642,0,267,40003.5979166667,2009-07-09,14:21:00
40.057938,116.403653,0,267,40003.597974537,2009-07-09,14:21:05
40.057943,116.403666,0,267,40003.5980324074,2009-07-09,14:21:10
40.057966,116.403677,0,268,40003.5980902778,2009-07-09,14:21:15
40.057966,116.403677,0,268,40003.598125,2009-07-09,14:21:18
40.057965,116.403681,0,269,40003.5981481481,2009-07-09,14:21:20
40.057953,116.403719,0,270,40003.5982060185,2009-07-09,14:21:25
40.057945,116.403782,0,270,40003.5982638889,2009-07-09,14:21:30
40.057966,116.403801,0,270,40003.5983217593,2009-07-09,14:21:35
40.057966,116.403801,0,270,40003.5983564815,2009-07-09,14:21:38
40.057972,116.403807,0,270,40003.5983796296,2009-07-09,14:21:40
40.057956,116.403798,0,269,40003.5984375,2009-07-09,14:21:45
40.057956,116.403798,0,269,40003.5984722222,2009-07-09,14:21:48
40.057955,116.403799,0,269,40003.5984953704,2009-07-09,14:21:50
40.057942,116.403805,0,267,40003.5985532407,2009-07-09,14:21:55
40.057927,116.403813,0,267,40003.5986111111,2009-07-09,14:22:00
40.057921,116.403825,0,268,40003.5986689815,2009-07-09,14:22:05
40.057904,116.403782,0,268,40003.5987268519,2009-07-09,14:22:10
40.057874,116.403736,0,269,40003.5987847222,2009-07-09,14:22:15
40.057875,116.40378,0,269,40003.5988425926,2009-07-09,14:22:20
40.057882,116.40381,0,270,40003.598900463,2009-07-09,14:22:25
40.057902,116.403823,0,271,40003.5989583333,2009-07-09,14:22:30
40.057943,116.403866,0,271,40003.5990162037,2009-07-09,14:22:35
40.057951,116.403797,0,271,40003.5990740741,2009-07-09,14:22:40
40.057951,116.403797,0,271,40003.5991087963,2009-07-09,14:22:43
40.057951,116.403797,0,271,40003.5991319444,2009-07-09,14:22:45
40.057969,116.403837,0,269,40003.5991898148,2009-07-09,14:22:50
40.057984,116.403909,0,267,40003.5992476852,2009-07-09,14:22:55
40.05798,116.403932,0,267,40003.5993055556,2009-07-09,14:23:00
40.057983,116.403947,0,267,40003.5993634259,2009-07-09,14:23:05
40.057997,116.403948,0,266,40003.5994212963,2009-07-09,14:23:10
40.058043,116.403958,0,266,40003.5994791667,2009-07-09,14:23:15
40.058091,116.404036,0,266,40003.599537037,2009-07-09,14:23:20
40.05815,116.404082,0,265,40003.5995949074,2009-07-09,14:23:25
40.058194,116.404061,0,265,40003.5996527778,2009-07-09,14:23:30
40.058171,116.404031,0,262,40003.5997106481,2009-07-09,14:23:35
40.058103,116.403938,0,259,40003.5997685185,2009-07-09,14:23:40
40.058059,116.40377,0,259,40003.5998263889,2009-07-09,14:23:45
40.058026,116.403673,0,260,40003.5998842593,2009-07-09,14:23:50
40.057997,116.403749,0,260,40003.5999421296,2009-07-09,14:23:55
40.057998,116.403823,0,259,40003.6,2009-07-09,14:24:00
40.057996,116.403871,0,257,40003.6000578704,2009-07-09,14:24:05
40.057996,116.403871,0,257,40003.6000925926,2009-07-09,14:24:08
40.057995,116.40387,0,254,40003.6001157407,2009-07-09,14:24:10
40.057999,116.403853,0,251,40003.6001736111,2009-07-09,14:24:15
40.058001,116.403859,0,250,40003.6002314815,2009-07-09,14:24:20
40.058001,116.403859,0,250,40003.6002662037,2009-07-09,14:24:23
40.058001,116.403855,0,250,40003.6002893519,2009-07-09,14:24:25
40.057998,116.403842,0,250,40003.6003472222,2009-07-09,14:24:30
40.057994,116.403828,0,250,40003.6004050926,2009-07-09,14:24:35
40.057916,116.40371,0,251,40003.600462963,2009-07-09,14:24:40
40.057916,116.40371,0,251,40003.6004976852,2009-07-09,14:24:43
40.057916,116.403716,0,251,40003.6005208333,2009-07-09,14:24:45
40.057918,116.403728,0,251,40003.6005787037,2009-07-09,14:24:50
40.05792,116.403738,0,251,40003.6006365741,2009-07-09,14:24:55
40.0579,116.403722,0,251,40003.6006944444,2009-07-09,14:25:00
40.057906,116.403711,0,251,40003.6007523148,2009-07-09,14:25:05
40.057903,116.403683,0,249,40003.6008101852,2009-07-09,14:25:10
40.057903,116.403683,0,249,40003.6008449074,2009-07-09,14:25:13
40.057898,116.40368,0,249,40003.6008680556,2009-07-09,14:25:15
40.057901,116.403689,0,249,40003.6009259259,2009-07-09,14:25:20
40.057904,116.403743,0,249,40003.6009837963,2009-07-09,14:25:25
40.057917,116.403747,0,249,40003.6010416667,2009-07-09,14:25:30
40.057932,116.403734,0,249,40003.601099537,2009-07-09,14:25:35
40.05795,116.403709,0,248,40003.6011574074,2009-07-09,14:25:40
40.057989,116.403692,0,246,40003.6012152778,2009-07-09,14:25:45
40.058012,116.403626,0,244,40003.6012731481,2009-07-09,14:25:50
40.057991,116.403583,0,243,40003.6013310185,2009-07-09,14:25:55
40.057967,116.403562,0,242,40003.6013888889,2009-07-09,14:26:00
40.057978,116.403494,0,243,40003.6014467593,2009-07-09,14:26:05
40.058001,116.403425,0,244,40003.6015046296,2009-07-09,14:26:10
40.058011,116.403382,0,247,40003.6015625,2009-07-09,14:26:15
40.058019,116.403405,0,249,40003.6016203704,2009-07-09,14:26:20
40.058019,116.403387,0,252,40003.6016782407,2009-07-09,14:26:25
40.058019,116.403387,0,252,40003.601712963,2009-07-09,14:26:28
40.058024,116.403385,0,255,40003.6017361111,2009-07-09,14:26:30
40.058054,116.403399,0,257,40003.6017939815,2009-07-09,14:26:35
40.05807,116.403425,0,257,40003.6018518518,2009-07-09,14:26:40
40.05807,116.403425,0,257,40003.6018865741,2009-07-09,14:26:43
40.058071,116.403424,0,257,40003.6019097222,2009-07-09,14:26:45
40.058081,116.403414,0,255,40003.6019675926,2009-07-09,14:26:50
40.058098,116.403446,0,252,40003.602025463,2009-07-09,14:26:55
40.058101,116.403459,0,251,40003.6020833333,2009-07-09,14:27:00
40.058101,116.403461,0,251,40003.6021412037,2009-07-09,14:27:05
40.058099,116.403459,0,251,40003.6021990741,2009-07-09,14:27:10
40.058099,116.403459,0,251,40003.6022337963,2009-07-09,14:27:13
40.0581,116.403459,0,252,40003.6022569444,2009-07-09,14:27:15
40.058116,116.403495,0,251,40003.6023148148,2009-07-09,14:27:20
40.058163,116.403558,0,252,40003.6023726852,2009-07-09,14:27:25
40.058193,116.403631,0,252,40003.6024305556,2009-07-09,14:27:30
40.058211,116.403725,0,251,40003.6024884259,2009-07-09,14:27:35
40.058206,116.403821,0,249,40003.6025462963,2009-07-09,14:27:40
40.058195,116.40391,0,245,40003.6026041667,2009-07-09,14:27:45
40.058209,116.403956,0,241,40003.602662037,2009-07-09,14:27:50
40.058227,116.40396,0,236,40003.6027199074,2009-07-09,14:27:55
40.058221,116.403976,0,231,40003.6027777778,2009-07-09,14:28:00
40.058208,116.404015,0,228,40003.6028356481,2009-07-09,14:28:05
40.058167,116.404066,0,227,40003.6028935185,2009-07-09,14:28:10
40.058124,116.404109,0,228,40003.6029513889,2009-07-09,14:28:15
40.058079,116.404148,0,229,40003.6030092593,2009-07-09,14:28:20
40.058055,116.404165,0,229,40003.6030671296,2009-07-09,14:28:25
40.058065,116.40416,0,227,40003.603125,2009-07-09,14:28:30
40.058071,116.404121,0,224,40003.6031828704,2009-07-09,14:28:35
40.058072,116.404107,0,223,40003.6032407407,2009-07-09,14:28:40
40.058072,116.404107,0,223,40003.603275463,2009-07-09,14:28:43
40.058071,116.404099,0,223,40003.6032986111,2009-07-09,14:28:45
40.058069,116.404089,0,223,40003.6033564815,2009-07-09,14:28:50
40.058079,116.404092,0,223,40003.6034143518,2009-07-09,14:28:55
40.05811,116.404063,0,221,40003.6034722222,2009-07-09,14:29:00
40.058124,116.404025,0,219,40003.6035300926,2009-07-09,14:29:05
40.058123,116.404021,0,219,40003.603587963,2009-07-09,14:29:10
40.058123,116.404018,0,219,40003.6036458333,2009-07-09,14:29:15
40.058123,116.404018,0,219,40003.6036805556,2009-07-09,14:29:18
40.058123,116.404017,0,219,40003.6037037037,2009-07-09,14:29:20
40.05811,116.403896,0,222,40003.6037615741,2009-07-09,14:29:25
40.058076,116.403805,0,226,40003.6038194444,2009-07-09,14:29:30
40.058032,116.403779,0,228,40003.6038773148,2009-07-09,14:29:35
40.05801,116.403799,0,230,40003.6039351852,2009-07-09,14:29:40
40.057968,116.403826,0,232,40003.6039930556,2009-07-09,14:29:45
40.057918,116.403858,0,234,40003.6040509259,2009-07-09,14:29:50
40.05787,116.403865,0,237,40003.6041087963,2009-07-09,14:29:55
40.057818,116.403842,0,239,40003.6041666667,2009-07-09,14:30:00
40.057772,116.40378,0,241,40003.604224537,2009-07-09,14:30:05
40.057758,116.40372,0,246,40003.6042824074,2009-07-09,14:30:10
40.057745,116.403664,0,251,40003.6043402778,2009-07-09,14:30:15
40.057739,116.403606,0,253,40003.6043981481,2009-07-09,14:30:20
40.05776,116.403536,0,254,40003.6044560185,2009-07-09,14:30:25
40.057776,116.403472,0,256,40003.6045138889,2009-07-09,14:30:30
40.057776,116.403452,0,260,40003.6045717593,2009-07-09,14:30:35
40.057795,116.403468,0,262,40003.6046296296,2009-07-09,14:30:40
40.057795,116.403468,0,262,40003.6046643518,2009-07-09,14:30:43
40.057798,116.403473,0,263,40003.6046875,2009-07-09,14:30:45
40.057852,116.403517,0,266,40003.6047453704,2009-07-09,14:30:50
40.057921,116.403544,0,270,40003.6048032407,2009-07-09,14:30:55
40.057932,116.403558,0,274,40003.6048611111,2009-07-09,14:31:00
40.057915,116.403583,0,277,40003.6049189815,2009-07-09,14:31:05
40.05792,116.403594,0,278,40003.6049768519,2009-07-09,14:31:10
40.057924,116.403607,0,281,40003.6050347222,2009-07-09,14:31:15
40.057936,116.403611,0,282,40003.6050925926,2009-07-09,14:31:20
40.057948,116.403607,0,283,40003.605150463,2009-07-09,14:31:25
40.057947,116.403605,0,284,40003.6052083333,2009-07-09,14:31:30
40.057947,116.403605,0,284,40003.6052430556,2009-07-09,14:31:33
40.057948,116.403604,0,284,40003.6052662037,2009-07-09,14:31:35
40.057945,116.403635,0,286,40003.6053240741,2009-07-09,14:31:40
40.05795,116.403643,0,289,40003.6053819444,2009-07-09,14:31:45
40.057949,116.403637,0,290,40003.6054398148,2009-07-09,14:31:50
40.057948,116.403629,0,290,40003.6054976852,2009-07-09,14:31:55
40.057949,116.403624,0,290,40003.6055555556,2009-07-09,14:32:00
40.057952,116.403625,0,290,40003.6056134259,2009-07-09,14:32:05
40.057954,116.403623,0,289,40003.6056712963,2009-07-09,14:32:10
40.057953,116.403618,0,289,40003.6057291667,2009-07-09,14:32:15
40.057951,116.40361,0,287,40003.605787037,2009-07-09,14:32:20
40.057957,116.403607,0,286,40003.6058449074,2009-07-09,14:32:25
40.057955,116.403601,0,286,40003.6059027778,2009-07-09,14:32:30
40.057955,116.403601,0,286,40003.6059375,2009-07-09,14:32:33
40.057953,116.403593,0,286,40003.6059606481,2009-07-09,14:32:35
40.057938,116.403635,0,284,40003.6060185185,2009-07-09,14:32:40
40.057933,116.40369,0,279,40003.6060763889,2009-07-09,14:32:45
40.057962,116.403774,0,272,40003.6061342593,2009-07-09,14:32:50
40.057968,116.403827,0,268,40003.6061921296,2009-07-09,14:32:55
40.057954,116.403851,0,265,40003.60625,2009-07-09,14:33:00
40.057949,116.40385,0,264,40003.6063078704,2009-07-09,14:33:05
40.057949,116.40385,0,264,40003.6063657407,2009-07-09,14:33:10
40.057947,116.403845,0,264,40003.6064236111,2009-07-09,14:33:15
40.057946,116.403839,0,264,40003.6064814815,2009-07-09,14:33:20
40.057944,116.403835,0,264,40003.6065393519,2009-07-09,14:33:25
40.057945,116.403841,0,264,40003.6065972222,2009-07-09,14:33:30
40.057945,116.403841,0,264,40003.6066319444,2009-07-09,14:33:33
40.057944,116.403844,0,264,40003.6066550926,2009-07-09,14:33:35
40.05792,116.403867,0,265,40003.606712963,2009-07-09,14:33:40
40.057844,116.403916,0,265,40003.6067708333,2009-07-09,14:33:45
40.05785,116.403935,0,265,40003.6068287037,2009-07-09,14:33:50
40.057861,116.403895,0,266,40003.6068865741,2009-07-09,14:33:55
40.057869,116.403866,0,260,40003.6069444444,2009-07-09,14:34:00
40.057895,116.403835,0,256,40003.6070023148,2009-07-09,14:34:05
40.057929,116.403797,0,253,40003.6070601852,2009-07-09,14:34:10
40.057972,116.403756,0,252,40003.6071180556,2009-07-09,14:34:15
40.05803,116.403716,0,250,40003.6071759259,2009-07-09,14:34:20
40.058092,116.403668,0,248,40003.6072337963,2009-07-09,14:34:25
40.058072,116.403681,0,245,40003.6072916667,2009-07-09,14:34:30
40.058051,116.403683,0,244,40003.607349537,2009-07-09,14:34:35
40.058006,116.4037,0,240,40003.6074074074,2009-07-09,14:34:40
40.057983,116.403695,0,234,40003.6074652778,2009-07-09,14:34:45
40.058005,116.403685,0,224,40003.6075231481,2009-07-09,14:34:50
40.05802,116.403658,0,213,40003.6075810185,2009-07-09,14:34:55
40.058028,116.403618,0,202,40003.6076388889,2009-07-09,14:35:00
40.058003,116.403609,0,197,40003.6076967593,2009-07-09,14:35:05
40.058003,116.403609,0,197,40003.6077314815,2009-07-09,14:35:08
40.058005,116.403616,0,195,40003.6077546296,2009-07-09,14:35:10
40.057975,116.40363,0,196,40003.6078125,2009-07-09,14:35:15
40.057954,116.403605,0,195,40003.6078703704,2009-07-09,14:35:20
40.057908,116.403621,0,196,40003.6079282407,2009-07-09,14:35:25
40.057828,116.403617,0,196,40003.6079861111,2009-07-09,14:35:30
40.057784,116.40362,0,195,40003.6080439815,2009-07-09,14:35:35
40.057784,116.40362,0,195,40003.6080787037,2009-07-09,14:35:38
40.057782,116.403623,0,195,40003.6081018519,2009-07-09,14:35:40
40.057797,116.403678,0,195,40003.6081597222,2009-07-09,14:35:45
40.057783,116.403673,0,192,40003.6082175926,2009-07-09,14:35:50
40.057806,116.403612,0,193,40003.608275463,2009-07-09,14:35:55
40.057824,116.403592,0,193,40003.6083333333,2009-07-09,14:36:00
40.057834,116.403605,0,191,40003.6083912037,2009-07-09,14:36:05
40.05788,116.403601,0,192,40003.6084490741,2009-07-09,14:36:10
40.057912,116.403569,0,194,40003.6085069444,2009-07-09,14:36:15
40.057942,116.403564,0,196,40003.6085648148,2009-07-09,14:36:20
40.057921,116.403562,0,197,40003.6086226852,2009-07-09,14:36:25
40.05791,116.403545,0,200,40003.6086805556,2009-07-09,14:36:30
40.057954,116.40352,0,202,40003.6087384259,2009-07-09,14:36:35
40.058016,116.403486,0,199,40003.6087962963,2009-07-09,14:36:40
40.058088,116.403465,0,190,40003.6088541667,2009-07-09,14:36:45
40.058094,116.403486,0,182,40003.608912037,2009-07-09,14:36:50
40.058094,116.403486,0,182,40003.6089467593,2009-07-09,14:36:53
40.058088,116.403493,0,176,40003.6089699074,2009-07-09,14:36:55
40.058106,116.403512,0,170,40003.6090277778,2009-07-09,14:37:00
40.0581,116.403557,0,173,40003.6090856481,2009-07-09,14:37:05
40.0581,116.403557,0,173,40003.6091203704,2009-07-09,14:37:08
40.058099,116.403562,0,173,40003.6091435185,2009-07-09,14:37:10
40.05806,116.403691,0,181,40003.6092013889,2009-07-09,14:37:15
40.058033,116.403732,0,188,40003.6092592593,2009-07-09,14:37:20
40.057978,116.403731,0,196,40003.6093171296,2009-07-09,14:37:25
40.057934,116.403754,0,202,40003.609375,2009-07-09,14:37:30
40.057838,116.403764,0,200,40003.6094328704,2009-07-09,14:37:35
40.05774,116.403768,0,201,40003.6094907407,2009-07-09,14:37:40
40.057696,116.403763,0,204,40003.6095486111,2009-07-09,14:37:45
40.057702,116.403763,0,202,40003.6096064815,2009-07-09,14:37:50
40.057702,116.403763,0,202,40003.6096412037,2009-07-09,14:37:53
40.057698,116.403761,0,203,40003.6096643518,2009-07-09,14:37:55
40.057702,116.403781,0,204,40003.6097222222,2009-07-09,14:38:00
40.057751,116.403848,0,209,40003.6097800926,2009-07-09,14:38:05
40.057793,116.403867,0,213,40003.609837963,2009-07-09,14:38:10
40.05782,116.403885,0,216,40003.6098958333,2009-07-09,14:38:15
40.057826,116.403875,0,217,40003.6099537037,2009-07-09,14:38:20
40.057789,116.403875,0,221,40003.6100115741,2009-07-09,14:38:25
40.057701,116.403865,0,228,40003.6100694444,2009-07-09,14:38:30
40.05763,116.403843,0,238,40003.6101273148,2009-07-09,14:38:35
40.057681,116.403857,0,249,40003.6101851852,2009-07-09,14:38:40
40.057745,116.403888,0,257,40003.6102430556,2009-07-09,14:38:45
40.057805,116.40391,0,265,40003.6103009259,2009-07-09,14:38:50
40.057799,116.403897,0,272,40003.6103587963,2009-07-09,14:38:55
40.057793,116.403852,0,278,40003.6104166667,2009-07-09,14:39:00
40.057796,116.403771,0,282,40003.610474537,2009-07-09,14:39:05
40.057791,116.40369,0,283,40003.6105324074,2009-07-09,14:39:10
40.057775,116.403678,0,283,40003.6105902778,2009-07-09,14:39:15
40.057775,116.403678,0,283,40003.610625,2009-07-09,14:39:18
40.057777,116.403683,0,284,40003.6106481481,2009-07-09,14:39:20
40.057762,116.403679,0,284,40003.6107060185,2009-07-09,14:39:25
40.057739,116.403674,0,279,40003.6107638889,2009-07-09,14:39:30
40.05772,116.403649,0,270,40003.6108217593,2009-07-09,14:39:35
40.05772,116.403649,0,270,40003.6108564815,2009-07-09,14:39:38
40.057718,116.403648,0,269,40003.6108796296,2009-07-09,14:39:40
40.057716,116.403635,0,268,40003.6109375,2009-07-09,14:39:45
40.057724,116.40361,0,268,40003.6109953704,2009-07-09,14:39:50
40.057695,116.403559,0,267,40003.6110532407,2009-07-09,14:39:55
40.057654,116.403472,0,263,40003.6111111111,2009-07-09,14:40:00
40.057671,116.40335,0,261,40003.6111689815,2009-07-09,14:40:05
40.057674,116.403279,0,259,40003.6112268518,2009-07-09,14:40:10
40.057676,116.403328,0,254,40003.6112847222,2009-07-09,14:40:15
40.057674,116.403377,0,249,40003.6113425926,2009-07-09,14:40:20
40.057672,116.403388,0,245,40003.611400463,2009-07-09,14:40:25
40.057681,116.403426,0,243,40003.6114583333,2009-07-09,14:40:30
40.057672,116.403435,0,242,40003.6115162037,2009-07-09,14:40:35
40.057646,116.403457,0,240,40003.6115740741,2009-07-09,14:40:40
40.057646,116.403487,0,238,40003.6116319444,2009-07-09,14:40:45
40.058013,116.403588,0,224,40003.6116898148,2009-07-09,14:40:50
40.058076,116.403885,0,213,40003.6183449074,2009-07-09,14:50:25
40.058024,116.403952,0,212,40003.6184027778,2009-07-09,14:50:30
40.057999,116.403977,0,211,40003.6184606481,2009-07-09,14:50:35
40.058001,116.403985,0,211,40003.6185185185,2009-07-09,14:50:40
40.058001,116.403985,0,211,40003.6185532407,2009-07-09,14:50:43
40.058002,116.403987,0,211,40003.6185763889,2009-07-09,14:50:45
40.058004,116.403996,0,211,40003.6186342593,2009-07-09,14:50:50
40.058004,116.403999,0,211,40003.6186921296,2009-07-09,14:50:55
40.058002,116.403994,0,211,40003.61875,2009-07-09,14:51:00
40.058002,116.403994,0,211,40003.6187847222,2009-07-09,14:51:03
40.057996,116.404001,0,210,40003.6188078704,2009-07-09,14:51:05
40.058006,116.403991,0,208,40003.6188657407,2009-07-09,14:51:10
40.05801,116.403939,0,206,40003.6189236111,2009-07-09,14:51:15
40.058034,116.403912,0,203,40003.6189814815,2009-07-09,14:51:20
40.058077,116.403885,0,196,40003.6190393518,2009-07-09,14:51:25
40.058143,116.403876,0,192,40003.6190972222,2009-07-09,14:51:30
40.058116,116.403861,0,190,40003.6191550926,2009-07-09,14:51:35
40.058063,116.403864,0,187,40003.619212963,2009-07-09,14:51:40
40.058048,116.403888,0,185,40003.6192708333,2009-07-09,14:51:45
40.058061,116.403893,0,183,40003.6193287037,2009-07-09,14:51:50
40.058061,116.403893,0,183,40003.6193634259,2009-07-09,14:51:53
40.05806,116.40389,0,183,40003.6193865741,2009-07-09,14:51:55
40.058055,116.403864,0,188,40003.6194444444,2009-07-09,14:52:00
40.05807,116.403868,0,189,40003.6195023148,2009-07-09,14:52:05
40.05807,116.403868,0,189,40003.619537037,2009-07-09,14:52:08
40.058071,116.403871,0,189,40003.6195601852,2009-07-09,14:52:10
40.058075,116.403882,0,189,40003.6196180556,2009-07-09,14:52:15
40.058073,116.403871,0,189,40003.6196759259,2009-07-09,14:52:20
40.05807,116.403859,0,189,40003.6197337963,2009-07-09,14:52:25
40.05807,116.403859,0,189,40003.6197685185,2009-07-09,14:52:28
40.05807,116.403858,0,190,40003.6197916667,2009-07-09,14:52:30
40.058079,116.403888,0,189,40003.619849537,2009-07-09,14:52:35
40.058074,116.403909,0,187,40003.6199074074,2009-07-09,14:52:40
40.058084,116.403922,0,185,40003.6199652778,2009-07-09,14:52:45
40.058089,116.40392,0,184,40003.6200231481,2009-07-09,14:52:50
40.058088,116.403919,0,184,40003.6200810185,2009-07-09,14:52:55
40.058089,116.403922,0,183,40003.6201388889,2009-07-09,14:53:00
40.058092,116.40393,0,183,40003.6201967593,2009-07-09,14:53:05
40.058092,116.403932,0,183,40003.6202546296,2009-07-09,14:53:10
40.058089,116.403924,0,183,40003.6203125,2009-07-09,14:53:15
40.058088,116.403923,0,183,40003.6203703704,2009-07-09,14:53:20
40.058086,116.403923,0,183,40003.6204282407,2009-07-09,14:53:25
40.058086,116.403923,0,183,40003.620462963,2009-07-09,14:53:28
40.058084,116.403927,0,183,40003.6204861111,2009-07-09,14:53:30
40.058088,116.403941,0,183,40003.6205439815,2009-07-09,14:53:35
40.058087,116.403939,0,182,40003.6206018519,2009-07-09,14:53:40
40.058085,116.403931,0,182,40003.6206597222,2009-07-09,14:53:45
40.058084,116.403932,0,182,40003.6207175926,2009-07-09,14:53:50
40.058082,116.403935,0,182,40003.620775463,2009-07-09,14:53:55
40.058082,116.403935,0,182,40003.6208101852,2009-07-09,14:53:58
40.058081,116.403935,0,182,40003.6208333333,2009-07-09,14:54:00
40.058076,116.403925,0,182,40003.6208912037,2009-07-09,14:54:05
40.058073,116.403914,0,182,40003.6209490741,2009-07-09,14:54:10
40.058071,116.403912,0,182,40003.6210069444,2009-07-09,14:54:15
40.058071,116.403914,0,182,40003.6210648148,2009-07-09,14:54:20
40.058071,116.403914,0,182,40003.621099537,2009-07-09,14:54:23
40.058071,116.403916,0,182,40003.6211226852,2009-07-09,14:54:25
40.057987,116.403872,0,182,40003.6211805556,2009-07-09,14:54:30
40.057846,116.403849,0,181,40003.6212384259,2009-07-09,14:54:35
40.057842,116.403845,0,181,40003.6212962963,2009-07-09,14:54:40
40.057839,116.403848,0,181,40003.6213541667,2009-07-09,14:54:45
40.057838,116.403855,0,181,40003.621412037,2009-07-09,14:54:50
40.057838,116.403857,0,181,40003.6214699074,2009-07-09,14:54:55
40.057837,116.403856,0,181,40003.6215277778,2009-07-09,14:55:00
40.057839,116.403864,0,180,40003.6215856481,2009-07-09,14:55:05
40.057839,116.40387,0,180,40003.6216435185,2009-07-09,14:55:10
40.057838,116.403872,0,180,40003.6217013889,2009-07-09,14:55:15
40.057836,116.403872,0,180,40003.6217592593,2009-07-09,14:55:20
40.057836,116.403872,0,180,40003.6217939815,2009-07-09,14:55:23
40.057833,116.403865,0,180,40003.6218171296,2009-07-09,14:55:25
40.05782,116.403819,0,179,40003.621875,2009-07-09,14:55:30
40.057738,116.403795,0,180,40003.6219328704,2009-07-09,14:55:35
40.057729,116.403813,0,181,40003.6219907407,2009-07-09,14:55:40
40.057729,116.403809,0,181,40003.6220486111,2009-07-09,14:55:45
40.057728,116.403804,0,182,40003.6221064815,2009-07-09,14:55:50
40.057727,116.403797,0,182,40003.6221643519,2009-07-09,14:55:55
40.057727,116.403797,0,182,40003.6221990741,2009-07-09,14:55:58
40.057729,116.403798,0,182,40003.6222222222,2009-07-09,14:56:00
40.057731,116.403807,0,182,40003.6222800926,2009-07-09,14:56:05
40.057712,116.403812,0,182,40003.622337963,2009-07-09,14:56:10
40.057709,116.403817,0,182,40003.6223958333,2009-07-09,14:56:15
40.057709,116.403814,0,182,40003.6224537037,2009-07-09,14:56:20
40.05771,116.403817,0,182,40003.6225115741,2009-07-09,14:56:25
40.057709,116.403816,0,182,40003.6225694444,2009-07-09,14:56:30
40.057709,116.403816,0,182,40003.6226041667,2009-07-09,14:56:33
40.057709,116.403818,0,182,40003.6226273148,2009-07-09,14:56:35
40.057709,116.403828,0,182,40003.6226851852,2009-07-09,14:56:40
40.057706,116.403833,0,182,40003.6227430556,2009-07-09,14:56:45
40.057706,116.40384,0,182,40003.6228009259,2009-07-09,14:56:50
40.057706,116.40384,0,182,40003.6228356481,2009-07-09,14:56:53
40.057703,116.403836,0,182,40003.6228587963,2009-07-09,14:56:55
40.057697,116.403824,0,182,40003.6229166667,2009-07-09,14:57:00
40.057697,116.403824,0,182,40003.6229513889,2009-07-09,14:57:03
40.057694,116.403822,0,182,40003.622974537,2009-07-09,14:57:05
40.057695,116.403835,0,182,40003.6230324074,2009-07-09,14:57:10
40.057716,116.403839,0,180,40003.6230902778,2009-07-09,14:57:15
40.057713,116.403828,0,180,40003.6231481481,2009-07-09,14:57:20
40.057713,116.403828,0,180,40003.6231828704,2009-07-09,14:57:23
40.057714,116.403823,0,180,40003.6232060185,2009-07-09,14:57:25
40.057757,116.403834,0,180,40003.6232638889,2009-07-09,14:57:30
40.057863,116.40387,0,181,40003.6233217593,2009-07-09,14:57:35
40.057927,116.403887,0,183,40003.6233796296,2009-07-09,14:57:40
40.057929,116.403884,0,183,40003.6234375,2009-07-09,14:57:45
40.05793,116.403879,0,183,40003.6234953704,2009-07-09,14:57:50
40.05793,116.403875,0,183,40003.6235532407,2009-07-09,14:57:55
40.057932,116.403879,0,183,40003.6236111111,2009-07-09,14:58:00
40.057932,116.403879,0,183,40003.6236458333,2009-07-09,14:58:03
40.057934,116.403882,0,183,40003.6236689815,2009-07-09,14:58:05
40.057944,116.403897,0,184,40003.6237268519,2009-07-09,14:58:10
40.057978,116.403906,0,185,40003.6237847222,2009-07-09,14:58:15
40.057979,116.40391,0,185,40003.6238425926,2009-07-09,14:58:20
40.057979,116.40391,0,185,40003.6238773148,2009-07-09,14:58:23
40.057982,116.40391,0,185,40003.623900463,2009-07-09,14:58:25
40.057966,116.403917,0,186,40003.6239583333,2009-07-09,14:58:30
40.057908,116.403949,0,188,40003.6240162037,2009-07-09,14:58:35
40.057876,116.403939,0,189,40003.6240740741,2009-07-09,14:58:40
40.057844,116.40389,0,190,40003.6241319444,2009-07-09,14:58:45
40.057828,116.403871,0,191,40003.6241898148,2009-07-09,14:58:50
40.057913,116.403912,0,195,40003.6242476852,2009-07-09,14:58:55
40.057916,116.403918,0,195,40003.6243055556,2009-07-09,14:59:00
40.057916,116.403918,0,195,40003.6243402778,2009-07-09,14:59:03
40.057917,116.40392,0,195,40003.6243634259,2009-07-09,14:59:05
40.057929,116.403911,0,200,40003.6244212963,2009-07-09,14:59:10
40.057953,116.403921,0,206,40003.6244791667,2009-07-09,14:59:15
40.057956,116.403926,0,206,40003.624537037,2009-07-09,14:59:20
40.057956,116.403926,0,206,40003.6245717593,2009-07-09,14:59:23
40.057959,116.403932,0,206,40003.6245949074,2009-07-09,14:59:25
40.057964,116.403942,0,206,40003.6246527778,2009-07-09,14:59:30
40.057969,116.403956,0,207,40003.6247106481,2009-07-09,14:59:35
40.057984,116.403984,0,209,40003.6247685185,2009-07-09,14:59:40
40.058025,116.404063,0,215,40003.6248263889,2009-07-09,14:59:45
40.058074,116.404075,0,215,40003.6248842593,2009-07-09,14:59:50
40.058118,116.404077,0,218,40003.6249421296,2009-07-09,14:59:55
40.058132,116.404078,0,219,40003.625,2009-07-09,15:00:00
40.058132,116.404078,0,219,40003.6250347222,2009-07-09,15:00:03
40.058132,116.404075,0,219,40003.6250578704,2009-07-09,15:00:05
40.05813,116.404066,0,219,40003.6251157407,2009-07-09,15:00:10
40.058131,116.40407,0,218,40003.6251736111,2009-07-09,15:00:15
40.058131,116.40407,0,218,40003.6252083333,2009-07-09,15:00:18
40.058129,116.404063,0,218,40003.6252314815,2009-07-09,15:00:20
40.058127,116.404054,0,218,40003.6252893518,2009-07-09,15:00:25
40.058123,116.404043,0,218,40003.6253472222,2009-07-09,15:00:30
40.057986,116.403769,0,287,40003.6331597222,2009-07-09,15:11:45
40.057977,116.403676,0,283,40003.6332175926,2009-07-09,15:11:50
40.058028,116.403589,0,278,40003.633275463,2009-07-09,15:11:55
40.058139,116.403572,0,275,40003.6333333333,2009-07-09,15:12:00
40.058169,116.403584,0,274,40003.6333912037,2009-07-09,15:12:05
40.058191,116.403583,0,273,40003.6334490741,2009-07-09,15:12:10
40.058202,116.403613,0,273,40003.6335069444,2009-07-09,15:12:15
40.058193,116.403641,0,273,40003.6335648148,2009-07-09,15:12:20
40.058195,116.403653,0,272,40003.6336226852,2009-07-09,15:12:25
40.058196,116.40366,0,272,40003.6336805556,2009-07-09,15:12:30
40.058196,116.40366,0,272,40003.6337152778,2009-07-09,15:12:33
40.058195,116.403666,0,272,40003.6337384259,2009-07-09,15:12:35
40.058194,116.403676,0,272,40003.6337962963,2009-07-09,15:12:40
40.058168,116.403676,0,271,40003.6338541667,2009-07-09,15:12:45
40.058051,116.403728,0,269,40003.633912037,2009-07-09,15:12:50
40.058049,116.403745,0,269,40003.6339699074,2009-07-09,15:12:55
40.058036,116.403793,0,269,40003.6340277778,2009-07-09,15:13:00
40.058025,116.403794,0,269,40003.6340856481,2009-07-09,15:13:05
40.05802,116.403807,0,269,40003.6341435185,2009-07-09,15:13:10
40.05802,116.403806,0,269,40003.6342013889,2009-07-09,15:13:15
40.05802,116.403806,0,269,40003.6342361111,2009-07-09,15:13:18
40.05802,116.403808,0,269,40003.6342592593,2009-07-09,15:13:20
40.058016,116.403794,0,268,40003.6343171296,2009-07-09,15:13:25
40.058011,116.403781,0,268,40003.634375,2009-07-09,15:13:30
40.058008,116.403772,0,267,40003.6344328704,2009-07-09,15:13:35
40.05801,116.403765,0,267,40003.6344907407,2009-07-09,15:13:40
40.058014,116.40376,0,267,40003.6345486111,2009-07-09,15:13:45
40.058016,116.403762,0,267,40003.6346064815,2009-07-09,15:13:50
40.058017,116.403763,0,268,40003.6346643518,2009-07-09,15:13:55
40.058015,116.403759,0,268,40003.6347222222,2009-07-09,15:14:00
40.058011,116.403753,0,268,40003.6347800926,2009-07-09,15:14:05
40.058004,116.403745,0,268,40003.634837963,2009-07-09,15:14:10
40.058003,116.403746,0,268,40003.6348958333,2009-07-09,15:14:15
40.058007,116.403753,0,268,40003.6349537037,2009-07-09,15:14:20
40.058007,116.403753,0,268,40003.6349884259,2009-07-09,15:14:23
40.058006,116.403752,0,268,40003.6350115741,2009-07-09,15:14:25
40.058007,116.403743,0,268,40003.6350694444,2009-07-09,15:14:30
40.058007,116.403743,0,268,40003.6351041667,2009-07-09,15:14:33
40.058008,116.403743,0,268,40003.6351273148,2009-07-09,15:14:35
40.058011,116.403753,0,267,40003.6351851852,2009-07-09,15:14:40
40.058014,116.403759,0,267,40003.6352430556,2009-07-09,15:14:45
40.058012,116.403751,0,267,40003.6353009259,2009-07-09,15:14:50
40.058013,116.403747,0,267,40003.6353587963,2009-07-09,15:14:55
40.058018,116.40375,0,267,40003.6354166667,2009-07-09,15:15:00
40.058019,116.403744,0,267,40003.635474537,2009-07-09,15:15:05
40.058019,116.403744,0,267,40003.6355092593,2009-07-09,15:15:08
40.058021,116.403744,0,267,40003.6355324074,2009-07-09,15:15:10
40.058019,116.403733,0,267,40003.6355902778,2009-07-09,15:15:15
40.058019,116.403733,0,267,40003.635625,2009-07-09,15:15:18
40.058022,116.403737,0,267,40003.6356481481,2009-07-09,15:15:20
40.058121,116.403694,0,265,40003.6357060185,2009-07-09,15:15:25
40.058121,116.40369,0,265,40003.6357638889,2009-07-09,15:15:30
40.058121,116.40369,0,265,40003.6357986111,2009-07-09,15:15:33
40.058117,116.403682,0,266,40003.6358217593,2009-07-09,15:15:35
40.058062,116.403692,0,265,40003.6358796296,2009-07-09,15:15:40
40.058056,116.403681,0,264,40003.6359375,2009-07-09,15:15:45
40.058053,116.40367,0,264,40003.6359953704,2009-07-09,15:15:50
40.058054,116.403666,0,264,40003.6360532407,2009-07-09,15:15:55
40.058055,116.403662,0,264,40003.6361111111,2009-07-09,15:16:00
40.058058,116.403667,0,263,40003.6361689815,2009-07-09,15:16:05
40.058059,116.403667,0,263,40003.6362268519,2009-07-09,15:16:10
40.058058,116.403662,0,263,40003.6362847222,2009-07-09,15:16:15
40.058058,116.403662,0,263,40003.6363194444,2009-07-09,15:16:18
40.058058,116.403657,0,263,40003.6363425926,2009-07-09,15:16:20
40.058111,116.403642,0,262,40003.636400463,2009-07-09,15:16:25
40.058132,116.403636,0,262,40003.6364583333,2009-07-09,15:16:30
40.058132,116.403627,0,262,40003.6365162037,2009-07-09,15:16:35
40.058134,116.403624,0,262,40003.6365740741,2009-07-09,15:16:40
40.058134,116.403617,0,262,40003.6366319444,2009-07-09,15:16:45
40.058134,116.403617,0,262,40003.6366666667,2009-07-09,15:16:48
40.058136,116.403621,0,262,40003.6366898148,2009-07-09,15:16:50
40.058152,116.403641,0,263,40003.6367476852,2009-07-09,15:16:55
40.058166,116.403706,0,260,40003.6368055556,2009-07-09,15:17:00
40.058142,116.403774,0,260,40003.6368634259,2009-07-09,15:17:05
40.058132,116.403793,0,260,40003.6369212963,2009-07-09,15:17:10
40.058132,116.403793,0,260,40003.6369560185,2009-07-09,15:17:13
40.058131,116.403791,0,260,40003.6369791667,2009-07-09,15:17:15
40.058131,116.403779,0,260,40003.637037037,2009-07-09,15:17:20
40.05815,116.403745,0,263,40003.6370949074,2009-07-09,15:17:25
40.05815,116.403745,0,263,40003.6371296296,2009-07-09,15:17:28
40.058155,116.403744,0,262,40003.6371527778,2009-07-09,15:17:30
40.058139,116.403774,0,262,40003.6372106481,2009-07-09,15:17:35
40.058139,116.403774,0,262,40003.6372453704,2009-07-09,15:17:38
40.058141,116.403778,0,262,40003.6372685185,2009-07-09,15:17:40
40.058144,116.403787,0,262,40003.6373263889,2009-07-09,15:17:45
40.058173,116.403793,0,261,40003.6373842593,2009-07-09,15:17:50
40.058181,116.403785,0,262,40003.6374421296,2009-07-09,15:17:55
40.058182,116.403785,0,262,40003.6375,2009-07-09,15:18:00
40.058182,116.403778,0,262,40003.6375578704,2009-07-09,15:18:05
40.058184,116.40378,0,262,40003.6376157407,2009-07-09,15:18:10
40.058186,116.403786,0,262,40003.6376736111,2009-07-09,15:18:15
40.058186,116.403786,0,262,40003.6377083333,2009-07-09,15:18:18
40.058189,116.403792,0,262,40003.6377314815,2009-07-09,15:18:20
40.058192,116.403801,0,262,40003.6377893519,2009-07-09,15:18:25
40.058192,116.403801,0,262,40003.6378240741,2009-07-09,15:18:28
40.058191,116.403799,0,262,40003.6378472222,2009-07-09,15:18:30
40.05817,116.403787,0,261,40003.6379050926,2009-07-09,15:18:35
40.058148,116.403778,0,261,40003.637962963,2009-07-09,15:18:40
40.058148,116.403778,0,261,40003.6379976852,2009-07-09,15:18:43
40.058145,116.403772,0,261,40003.6380208333,2009-07-09,15:18:45
40.058146,116.403781,0,261,40003.6380787037,2009-07-09,15:18:50
40.058138,116.403798,0,260,40003.6381365741,2009-07-09,15:18:55
40.058138,116.403797,0,261,40003.6381944444,2009-07-09,15:19:00
40.058135,116.403793,0,261,40003.6382523148,2009-07-09,15:19:05
40.058131,116.403789,0,261,40003.6383101852,2009-07-09,15:19:10
40.058131,116.403795,0,261,40003.6383680556,2009-07-09,15:19:15
40.058131,116.403795,0,261,40003.6384027778,2009-07-09,15:19:18
40.058127,116.403794,0,261,40003.6384259259,2009-07-09,15:19:20
40.058122,116.403785,0,260,40003.6384837963,2009-07-09,15:19:25
40.058123,116.403783,0,260,40003.6385416667,2009-07-09,15:19:30
40.058123,116.403783,0,260,40003.6385763889,2009-07-09,15:19:33
40.058126,116.40379,0,260,40003.638599537,2009-07-09,15:19:35
40.058129,116.403803,0,259,40003.6386574074,2009-07-09,15:19:40
40.05811,116.403805,0,256,40003.6387152778,2009-07-09,15:19:45
40.05811,116.403805,0,256,40003.63875,2009-07-09,15:19:48
40.058109,116.403803,0,256,40003.6387731481,2009-07-09,15:19:50
40.058097,116.403792,0,255,40003.6388310185,2009-07-09,15:19:55
40.058083,116.40381,0,255,40003.6388888889,2009-07-09,15:20:00
40.058084,116.403812,0,255,40003.6389467593,2009-07-09,15:20:05
40.058085,116.403811,0,255,40003.6390046296,2009-07-09,15:20:10
40.058085,116.403811,0,255,40003.6390393519,2009-07-09,15:20:13
40.058084,116.403808,0,255,40003.6390625,2009-07-09,15:20:15
40.05808,116.403799,0,255,40003.6391203704,2009-07-09,15:20:20
40.058082,116.403805,0,254,40003.6391782407,2009-07-09,15:20:25
40.058084,116.403805,0,254,40003.6392361111,2009-07-09,15:20:30
40.058084,116.403805,0,254,40003.6392708333,2009-07-09,15:20:33
40.058087,116.403805,0,254,40003.6392939815,2009-07-09,15:20:35
40.058112,116.403778,0,255,40003.6393518519,2009-07-09,15:20:40
40.058187,116.403687,0,255,40003.6394097222,2009-07-09,15:20:45
40.058182,116.403614,0,256,40003.6394675926,2009-07-09,15:20:50
40.058173,116.403607,0,256,40003.639525463,2009-07-09,15:20:55
40.058173,116.403607,0,256,40003.6395601852,2009-07-09,15:20:58
40.058172,116.403601,0,256,40003.6395833333,2009-07-09,15:21:00
40.05818,116.403617,0,256,40003.6396412037,2009-07-09,15:21:05
40.058185,116.403695,0,261,40003.6396990741,2009-07-09,15:21:10
40.058203,116.4037,0,261,40003.6397569444,2009-07-09,15:21:15
40.058204,116.403699,0,262,40003.6398148148,2009-07-09,15:21:20
40.058202,116.403693,0,262,40003.6398726852,2009-07-09,15:21:25
40.058202,116.403693,0,262,40003.6399074074,2009-07-09,15:21:28
40.0582,116.403687,0,262,40003.6399305556,2009-07-09,15:21:30
40.058196,116.403677,0,262,40003.6399884259,2009-07-09,15:21:35
40.058192,116.403668,0,262,40003.6400462963,2009-07-09,15:21:40
40.058182,116.403594,0,262,40003.6401041667,2009-07-09,15:21:45
40.058186,116.40355,0,262,40003.640162037,2009-07-09,15:21:50
40.058186,116.403549,0,263,40003.6402199074,2009-07-09,15:21:55
40.058185,116.403546,0,263,40003.6402777778,2009-07-09,15:22:00
40.058185,116.403544,0,263,40003.6403356481,2009-07-09,15:22:05
40.058186,116.403546,0,263,40003.6403935185,2009-07-09,15:22:10
40.058189,116.403551,0,263,40003.6404513889,2009-07-09,15:22:15
40.058189,116.403551,0,263,40003.6404861111,2009-07-09,15:22:18
40.058187,116.403545,0,262,40003.6405092593,2009-07-09,15:22:20
40.058188,116.403496,0,263,40003.6405671296,2009-07-09,15:22:25
40.058163,116.403489,0,261,40003.640625,2009-07-09,15:22:30
40.058163,116.403489,0,261,40003.6406597222,2009-07-09,15:22:33
40.058161,116.403485,0,261,40003.6406828704,2009-07-09,15:22:35
40.058157,116.403469,0,261,40003.6407407407,2009-07-09,15:22:40
40.058156,116.403463,0,261,40003.6407986111,2009-07-09,15:22:45
40.058158,116.403471,0,261,40003.6408564815,2009-07-09,15:22:50
40.05816,116.403471,0,261,40003.6409143518,2009-07-09,15:22:55
40.058161,116.403472,0,261,40003.6409722222,2009-07-09,15:23:00
40.058161,116.403472,0,261,40003.6410069444,2009-07-09,15:23:03
40.058164,116.403477,0,261,40003.6410300926,2009-07-09,15:23:05
40.058285,116.403738,0,297,40003.6474537037,2009-07-09,15:32:20
40.058317,116.403779,0,296,40003.6475115741,2009-07-09,15:32:25
40.058376,116.403813,0,296,40003.6475694444,2009-07-09,15:32:30
40.058413,116.403822,0,296,40003.6476273148,2009-07-09,15:32:35
40.058497,116.403788,0,295,40003.6476851852,2009-07-09,15:32:40
40.058511,116.403768,0,296,40003.6477430556,2009-07-09,15:32:45
40.058508,116.403761,0,296,40003.6478009259,2009-07-09,15:32:50
40.058509,116.403759,0,296,40003.6478587963,2009-07-09,15:32:55
40.058512,116.403762,0,296,40003.6479166667,2009-07-09,15:33:00
40.058511,116.40376,0,296,40003.647974537,2009-07-09,15:33:05
40.05851,116.403754,0,296,40003.6480324074,2009-07-09,15:33:10
40.058512,116.40376,0,296,40003.6480902778,2009-07-09,15:33:15
40.058505,116.403752,0,296,40003.6481481481,2009-07-09,15:33:20
40.058502,116.403751,0,296,40003.6482060185,2009-07-09,15:33:25
40.058502,116.403751,0,296,40003.6482407407,2009-07-09,15:33:28
40.058495,116.403744,0,296,40003.6482638889,2009-07-09,15:33:30
40.058435,116.403728,0,299,40003.6483217593,2009-07-09,15:33:35
40.058366,116.403734,0,305,40003.6483796296,2009-07-09,15:33:40
40.058348,116.403727,0,307,40003.6484375,2009-07-09,15:33:45
40.058348,116.403727,0,307,40003.6484722222,2009-07-09,15:33:48
40.058346,116.403727,0,307,40003.6484953704,2009-07-09,15:33:50
40.058348,116.403741,0,308,40003.6485532407,2009-07-09,15:33:55
40.058328,116.40387,0,312,40003.6486111111,2009-07-09,15:34:00
40.058317,116.403969,0,316,40003.6486689815,2009-07-09,15:34:05
40.058394,116.403977,0,320,40003.6487268518,2009-07-09,15:34:10
40.058396,116.403972,0,325,40003.6487847222,2009-07-09,15:34:15
40.058391,116.403967,0,325,40003.6488425926,2009-07-09,15:34:20
40.058384,116.403961,0,325,40003.648900463,2009-07-09,15:34:25
40.058382,116.403962,0,325,40003.6489583333,2009-07-09,15:34:30
40.058382,116.403962,0,325,40003.6489930556,2009-07-09,15:34:33
40.058379,116.403961,0,325,40003.6490162037,2009-07-09,15:34:35
40.058272,116.404035,0,326,40003.6490740741,2009-07-09,15:34:40
40.058249,116.404048,0,327,40003.6491319444,2009-07-09,15:34:45
40.058249,116.404048,0,327,40003.6491666667,2009-07-09,15:34:48
40.058246,116.404043,0,327,40003.6491898148,2009-07-09,15:34:50
40.058241,116.40403,0,327,40003.6492476852,2009-07-09,15:34:55
40.058209,116.404012,0,327,40003.6493055556,2009-07-09,15:35:00
40.058177,116.404002,0,329,40003.6493634259,2009-07-09,15:35:05
40.058175,116.404002,0,329,40003.6494212963,2009-07-09,15:35:10
40.058173,116.403995,0,329,40003.6494791667,2009-07-09,15:35:15
40.058175,116.404003,0,329,40003.649537037,2009-07-09,15:35:20
40.058175,116.404003,0,329,40003.6495717593,2009-07-09,15:35:23
40.058177,116.404008,0,329,40003.6495949074,2009-07-09,15:35:25
40.058175,116.403997,0,329,40003.6496527778,2009-07-09,15:35:30
40.058197,116.403921,0,327,40003.6497106481,2009-07-09,15:35:35
40.058219,116.403898,0,326,40003.6497685185,2009-07-09,15:35:40
40.058219,116.403902,0,326,40003.6498263889,2009-07-09,15:35:45
40.058219,116.403902,0,326,40003.6498611111,2009-07-09,15:35:48
40.058219,116.403905,0,326,40003.6498842593,2009-07-09,15:35:50
40.05822,116.403865,0,327,40003.6499421296,2009-07-09,15:35:55
40.058218,116.403853,0,327,40003.65,2009-07-09,15:36:00
40.058217,116.403845,0,327,40003.6500578704,2009-07-09,15:36:05
40.058217,116.403845,0,327,40003.6500925926,2009-07-09,15:36:08
40.058216,116.403846,0,327,40003.6501157407,2009-07-09,15:36:10
40.058195,116.403848,0,329,40003.6501736111,2009-07-09,15:36:15
40.058195,116.403848,0,329,40003.6502083333,2009-07-09,15:36:18
40.058187,116.403853,0,331,40003.6502314815,2009-07-09,15:36:20
40.058191,116.403863,0,331,40003.6502893518,2009-07-09,15:36:25
40.058191,116.403863,0,331,40003.6503240741,2009-07-09,15:36:28
40.058192,116.403865,0,331,40003.6503472222,2009-07-09,15:36:30
40.058189,116.403852,0,331,40003.6504050926,2009-07-09,15:36:35
40.058189,116.403848,0,331,40003.650462963,2009-07-09,15:36:40
40.058189,116.403848,0,331,40003.6504976852,2009-07-09,15:36:43
40.058192,116.403854,0,331,40003.6505208333,2009-07-09,15:36:45
40.058196,116.403863,0,331,40003.6505787037,2009-07-09,15:36:50
40.058207,116.403858,0,333,40003.6506365741,2009-07-09,15:36:55
40.058227,116.403883,0,333,40003.6506944444,2009-07-09,15:37:00
40.058229,116.403888,0,333,40003.6507523148,2009-07-09,15:37:05
40.058229,116.403888,0,333,40003.650787037,2009-07-09,15:37:08
40.05823,116.403891,0,334,40003.6508101852,2009-07-09,15:37:10
40.058237,116.403915,0,335,40003.6508680556,2009-07-09,15:37:15
40.058237,116.403915,0,335,40003.6509027778,2009-07-09,15:37:18
40.058241,116.403915,0,337,40003.6509259259,2009-07-09,15:37:20
40.058228,116.403905,0,337,40003.6509837963,2009-07-09,15:37:25
[truncated: 168,869 more chars]
