# Supplementary material for: Research on differential privacy protection method based on user tendency
Source: PLoS One. 2023 Oct 26;18(10):e0288823. doi: 10.1371/journal.pone.0288823 (PMC10602288; doi:10.1371/journal.pone.0288823)
Supplement: S2 Data — (ZIP) [file pone.0288823.s002.zip › Data 5-2/022/Trajectory/20090711052205.plt]

Geolife trajectory
WGS 84
Altitude is in Feet
Reserved 3
0,2,255,My Track,0,0,2,8421376
0
40.05651,116.402558,0,492,40005.2236689815,2009-07-11,05:22:05
40.056484,116.402498,0,476,40005.2237268519,2009-07-11,05:22:10
40.05641,116.402483,0,470,40005.2237847222,2009-07-11,05:22:15
40.056274,116.402507,0,463,40005.2238425926,2009-07-11,05:22:20
40.055956,116.402844,0,16,40005.223900463,2009-07-11,05:22:25
40.055817,116.402683,0,49,40005.2239583333,2009-07-11,05:22:30
40.055491,116.402878,0,74,40005.2240162037,2009-07-11,05:22:35
40.055151,116.402876,0,85,40005.2240740741,2009-07-11,05:22:40
40.054853,116.402999,0,87,40005.2241319444,2009-07-11,05:22:45
40.054446,116.402942,0,86,40005.2241898148,2009-07-11,05:22:50
40.054017,116.403115,0,65,40005.2242476852,2009-07-11,05:22:55
40.053626,116.403251,0,56,40005.2243055556,2009-07-11,05:23:00
40.053298,116.40332,0,50,40005.2243634259,2009-07-11,05:23:05
40.052906,116.40337,0,41,40005.2244212963,2009-07-11,05:23:10
40.052535,116.403432,0,34,40005.2244791667,2009-07-11,05:23:15
40.052252,116.403516,0,24,40005.224537037,2009-07-11,05:23:20
40.052072,116.403638,0,25,40005.2245949074,2009-07-11,05:23:25
40.051969,116.403971,0,22,40005.2246527778,2009-07-11,05:23:30
40.0519,116.404304,0,21,40005.2247106481,2009-07-11,05:23:35
40.051861,116.404608,0,23,40005.2247685185,2009-07-11,05:23:40
40.051855,116.404812,0,27,40005.2248263889,2009-07-11,05:23:45
40.051885,116.404966,0,66,40005.2248842593,2009-07-11,05:23:50
40.051883,116.404934,0,83,40005.2249421296,2009-07-11,05:23:55
40.051883,116.404934,0,83,40005.2249768519,2009-07-11,05:23:58
40.051885,116.404929,0,87,40005.225,2009-07-11,05:24:00
40.051889,116.40491,0,89,40005.2250578704,2009-07-11,05:24:05
40.051893,116.404899,0,90,40005.2251157407,2009-07-11,05:24:10
40.051893,116.404899,0,90,40005.225150463,2009-07-11,05:24:13
40.051893,116.404896,0,91,40005.2251736111,2009-07-11,05:24:15
40.051893,116.404905,0,92,40005.2252314815,2009-07-11,05:24:20
40.051938,116.404952,0,95,40005.2252893519,2009-07-11,05:24:25
40.051959,116.405043,0,101,40005.2253472222,2009-07-11,05:24:30
40.05198,116.405122,0,94,40005.2254050926,2009-07-11,05:24:35
40.051904,116.405174,0,92,40005.225462963,2009-07-11,05:24:40
40.051884,116.405213,0,89,40005.2255208333,2009-07-11,05:24:45
40.051911,116.405247,0,88,40005.2255787037,2009-07-11,05:24:50
40.051932,116.405239,0,85,40005.2256365741,2009-07-11,05:24:55
40.051939,116.405211,0,84,40005.2256944444,2009-07-11,05:25:00
40.051972,116.405197,0,83,40005.2257523148,2009-07-11,05:25:05
40.051987,116.405173,0,83,40005.2258101852,2009-07-11,05:25:10
40.052002,116.405138,0,82,40005.2258680556,2009-07-11,05:25:15
40.051982,116.405077,0,82,40005.2259259259,2009-07-11,05:25:20
40.052005,116.405007,0,82,40005.2259837963,2009-07-11,05:25:25
40.052001,116.404994,0,82,40005.2260416667,2009-07-11,05:25:30
40.052028,116.404958,0,82,40005.226099537,2009-07-11,05:25:35
40.05204,116.404886,0,90,40005.2261574074,2009-07-11,05:25:40
40.052107,116.404819,0,90,40005.2262152778,2009-07-11,05:25:45
40.052175,116.404783,0,91,40005.2262731481,2009-07-11,05:25:50
40.052213,116.404772,0,92,40005.2263310185,2009-07-11,05:25:55
40.052245,116.404806,0,94,40005.2263888889,2009-07-11,05:26:00
40.052245,116.404811,0,94,40005.2264467593,2009-07-11,05:26:05
40.052245,116.404811,0,94,40005.2264814815,2009-07-11,05:26:08
40.052244,116.404803,0,94,40005.2265046296,2009-07-11,05:26:10
40.052241,116.404794,0,94,40005.2265625,2009-07-11,05:26:15
40.052238,116.404805,0,94,40005.2266203704,2009-07-11,05:26:20
40.052237,116.404812,0,94,40005.2266782407,2009-07-11,05:26:25
40.052232,116.404819,0,94,40005.2267361111,2009-07-11,05:26:30
40.05223,116.404817,0,94,40005.2267939815,2009-07-11,05:26:35
40.05223,116.404817,0,94,40005.2268287037,2009-07-11,05:26:38
40.052226,116.404823,0,94,40005.2268518518,2009-07-11,05:26:40
40.05162,116.404651,0,148,40005.2269097222,2009-07-11,05:26:45
40.051662,116.404658,0,138,40005.2269675926,2009-07-11,05:26:50
40.051659,116.404678,0,134,40005.227025463,2009-07-11,05:26:55
40.051659,116.404701,0,138,40005.2270833333,2009-07-11,05:27:00
40.05165,116.404713,0,140,40005.2271412037,2009-07-11,05:27:05
40.051652,116.404718,0,141,40005.2271990741,2009-07-11,05:27:10
40.051654,116.404722,0,141,40005.2272569444,2009-07-11,05:27:15
40.051655,116.404722,0,140,40005.2273148148,2009-07-11,05:27:20
40.051656,116.404724,0,140,40005.2273726852,2009-07-11,05:27:25
40.051656,116.404726,0,140,40005.2274305556,2009-07-11,05:27:30
40.051657,116.404727,0,139,40005.2274884259,2009-07-11,05:27:35
40.051657,116.40473,0,139,40005.2275462963,2009-07-11,05:27:40
40.051658,116.40473,0,139,40005.2276041667,2009-07-11,05:27:45
40.051658,116.404729,0,138,40005.227662037,2009-07-11,05:27:50
40.05166,116.404733,0,139,40005.2277199074,2009-07-11,05:27:55
40.051661,116.404733,0,140,40005.2277777778,2009-07-11,05:28:00
40.051662,116.404732,0,140,40005.2278356481,2009-07-11,05:28:05
40.051662,116.404732,0,140,40005.2278935185,2009-07-11,05:28:10
40.051662,116.404729,0,140,40005.2279513889,2009-07-11,05:28:15
40.051663,116.404725,0,141,40005.2280092593,2009-07-11,05:28:20
40.051663,116.404725,0,141,40005.2280439815,2009-07-11,05:28:23
40.051664,116.404723,0,157,40005.2280671296,2009-07-11,05:28:25
40.051677,116.40472,0,181,40005.228125,2009-07-11,05:28:30
40.051762,116.404683,0,209,40005.2281828704,2009-07-11,05:28:35
40.051771,116.404693,0,214,40005.2282407407,2009-07-11,05:28:40
40.051766,116.404744,0,211,40005.2282986111,2009-07-11,05:28:45
40.051705,116.404807,0,202,40005.2283564815,2009-07-11,05:28:50
40.051667,116.404836,0,190,40005.2284143518,2009-07-11,05:28:55
40.051642,116.404854,0,186,40005.2284722222,2009-07-11,05:29:00
40.051639,116.404853,0,185,40005.2285300926,2009-07-11,05:29:05
40.051638,116.404854,0,185,40005.228587963,2009-07-11,05:29:10
40.051639,116.404852,0,185,40005.2286458333,2009-07-11,05:29:15
40.051638,116.404854,0,185,40005.2287037037,2009-07-11,05:29:20
40.051638,116.404854,0,185,40005.2287384259,2009-07-11,05:29:23
40.05164,116.404848,0,185,40005.2287615741,2009-07-11,05:29:25
40.051661,116.40478,0,185,40005.2288194444,2009-07-11,05:29:30
40.051784,116.40448,0,183,40005.2288773148,2009-07-11,05:29:35
40.05203,116.403852,0,182,40005.2289351852,2009-07-11,05:29:40
40.05231,116.403167,0,183,40005.2289930556,2009-07-11,05:29:45
40.052612,116.40233,0,183,40005.2290509259,2009-07-11,05:29:50
40.053013,116.401306,0,181,40005.2291087963,2009-07-11,05:29:55
40.0534,116.400299,0,177,40005.2291666667,2009-07-11,05:30:00
40.053825,116.399279,0,170,40005.229224537,2009-07-11,05:30:05
40.054281,116.398273,0,160,40005.2292824074,2009-07-11,05:30:10
40.054754,116.397238,0,148,40005.2293402778,2009-07-11,05:30:15
40.055168,116.396232,0,138,40005.2293981481,2009-07-11,05:30:20
40.05558,116.395254,0,124,40005.2294560185,2009-07-11,05:30:25
40.055986,116.394296,0,115,40005.2295138889,2009-07-11,05:30:30
40.056402,116.393338,0,106,40005.2295717593,2009-07-11,05:30:35
40.05682,116.39237,0,99,40005.2296296296,2009-07-11,05:30:40
40.057229,116.391422,0,91,40005.2296875,2009-07-11,05:30:45
40.05759,116.390513,0,87,40005.2297453704,2009-07-11,05:30:50
40.057973,116.38959,0,83,40005.2298032407,2009-07-11,05:30:55
40.058379,116.38868,0,82,40005.2298611111,2009-07-11,05:31:00
40.058782,116.387679,0,81,40005.2299189815,2009-07-11,05:31:05
40.059188,116.386691,0,74,40005.2299768519,2009-07-11,05:31:10
40.059589,116.385701,0,66,40005.2300347222,2009-07-11,05:31:15
40.060007,116.384741,0,63,40005.2300925926,2009-07-11,05:31:20
40.060391,116.383804,0,58,40005.230150463,2009-07-11,05:31:25
40.060795,116.382882,0,55,40005.2302083333,2009-07-11,05:31:30
40.061156,116.381995,0,56,40005.2302662037,2009-07-11,05:31:35
40.061527,116.381121,0,58,40005.2303240741,2009-07-11,05:31:40
40.061939,116.380152,0,60,40005.2303819444,2009-07-11,05:31:45
40.062337,116.379166,0,53,40005.2304398148,2009-07-11,05:31:50
40.062752,116.378194,0,48,40005.2304976852,2009-07-11,05:31:55
40.063154,116.377218,0,45,40005.2305555556,2009-07-11,05:32:00
40.063557,116.376256,0,44,40005.2306134259,2009-07-11,05:32:05
40.063967,116.375312,0,43,40005.2306712963,2009-07-11,05:32:10
40.064355,116.374376,0,43,40005.2307291667,2009-07-11,05:32:15
40.064752,116.373453,0,46,40005.230787037,2009-07-11,05:32:20
40.065147,116.372523,0,42,40005.2308449074,2009-07-11,05:32:25
40.065526,116.371599,0,43,40005.2309027778,2009-07-11,05:32:30
40.065947,116.370642,0,42,40005.2309606481,2009-07-11,05:32:35
40.066352,116.369677,0,40,40005.2310185185,2009-07-11,05:32:40
40.066763,116.368688,0,37,40005.2310763889,2009-07-11,05:32:45
40.06716,116.367709,0,41,40005.2311342593,2009-07-11,05:32:50
40.067595,116.366749,0,40,40005.2311921296,2009-07-11,05:32:55
40.067976,116.365796,0,43,40005.23125,2009-07-11,05:33:00
40.068335,116.364805,0,50,40005.2313078704,2009-07-11,05:33:05
40.068593,116.363813,0,48,40005.2313657407,2009-07-11,05:33:10
40.068818,116.362816,0,47,40005.2314236111,2009-07-11,05:33:15
40.069,116.361816,0,49,40005.2314814815,2009-07-11,05:33:20
40.069099,116.360812,0,53,40005.2315393519,2009-07-11,05:33:25
40.069136,116.359808,0,56,40005.2315972222,2009-07-11,05:33:30
40.06914,116.358803,0,59,40005.2316550926,2009-07-11,05:33:35
40.069164,116.35778,0,63,40005.231712963,2009-07-11,05:33:40
40.069187,116.356859,0,64,40005.2317708333,2009-07-11,05:33:45
40.069228,116.356058,0,67,40005.2318287037,2009-07-11,05:33:50
40.06925,116.355445,0,71,40005.2318865741,2009-07-11,05:33:55
40.069242,116.354977,0,74,40005.2319444444,2009-07-11,05:34:00
40.069205,116.354697,0,78,40005.2320023148,2009-07-11,05:34:05
40.069185,116.354587,0,83,40005.2320601852,2009-07-11,05:34:10
40.069146,116.354554,0,89,40005.2321180556,2009-07-11,05:34:15
40.069132,116.354566,0,89,40005.2321759259,2009-07-11,05:34:20
40.069127,116.354583,0,90,40005.2322337963,2009-07-11,05:34:25
40.069126,116.354589,0,91,40005.2322916667,2009-07-11,05:34:30
40.069123,116.354595,0,91,40005.232349537,2009-07-11,05:34:35
40.069121,116.3546,0,91,40005.2324074074,2009-07-11,05:34:40
40.069121,116.354604,0,91,40005.2324652778,2009-07-11,05:34:45
40.069121,116.354604,0,91,40005.2325,2009-07-11,05:34:48
40.069122,116.354597,0,91,40005.2325231481,2009-07-11,05:34:50
40.069127,116.354569,0,91,40005.2325810185,2009-07-11,05:34:55
40.069288,116.354221,0,83,40005.2326388889,2009-07-11,05:35:00
40.069343,116.353252,0,81,40005.2326967593,2009-07-11,05:35:05
40.069362,116.352113,0,79,40005.2327546296,2009-07-11,05:35:10
40.069354,116.350923,0,80,40005.2328125,2009-07-11,05:35:15
40.069324,116.349701,0,77,40005.2328703704,2009-07-11,05:35:20
40.069324,116.348546,0,71,40005.2329282407,2009-07-11,05:35:25
40.069372,116.34744,0,65,40005.2329861111,2009-07-11,05:35:30
40.069465,116.346384,0,63,40005.2330439815,2009-07-11,05:35:35
40.069567,116.345299,0,59,40005.2331018519,2009-07-11,05:35:40
40.069573,116.344188,0,59,40005.2331597222,2009-07-11,05:35:45
40.069565,116.343125,0,60,40005.2332175926,2009-07-11,05:35:50
40.069558,116.342075,0,55,40005.233275463,2009-07-11,05:35:55
40.069463,116.341038,0,54,40005.2333333333,2009-07-11,05:36:00
40.069331,116.339996,0,52,40005.2333912037,2009-07-11,05:36:05
40.069309,116.338901,0,51,40005.2334490741,2009-07-11,05:36:10
40.069327,116.33777,0,50,40005.2335069444,2009-07-11,05:36:15
40.069345,116.336668,0,48,40005.2335648148,2009-07-11,05:36:20
40.069339,116.335541,0,45,40005.2336226852,2009-07-11,05:36:25
40.069382,116.334436,0,38,40005.2336805556,2009-07-11,05:36:30
40.069456,116.333395,0,35,40005.2337384259,2009-07-11,05:36:35
40.06953,116.332445,0,29,40005.2337962963,2009-07-11,05:36:40
40.069532,116.331616,0,23,40005.2338541667,2009-07-11,05:36:45
40.069555,116.330967,0,24,40005.233912037,2009-07-11,05:36:50
40.069569,116.330485,0,32,40005.2339699074,2009-07-11,05:36:55
40.069573,116.330192,0,35,40005.2340277778,2009-07-11,05:37:00
40.069549,116.330047,0,43,40005.2340856481,2009-07-11,05:37:05
40.069512,116.329936,0,50,40005.2341435185,2009-07-11,05:37:10
40.069522,116.329835,0,55,40005.2342013889,2009-07-11,05:37:15
40.069535,116.329788,0,57,40005.2342592593,2009-07-11,05:37:20
40.069545,116.329802,0,57,40005.2343171296,2009-07-11,05:37:25
40.069523,116.329839,0,56,40005.234375,2009-07-11,05:37:30
40.069525,116.329864,0,55,40005.2344328704,2009-07-11,05:37:35
40.069521,116.32991,0,55,40005.2344907407,2009-07-11,05:37:40
40.069543,116.329912,0,54,40005.2345486111,2009-07-11,05:37:45
40.06957,116.329816,0,54,40005.2346064815,2009-07-11,05:37:50
40.06959,116.32966,0,55,40005.2346643518,2009-07-11,05:37:55
40.069556,116.328911,0,62,40005.2347222222,2009-07-11,05:38:00
40.069565,116.327952,0,65,40005.2347800926,2009-07-11,05:38:05
40.069561,116.326821,0,65,40005.234837963,2009-07-11,05:38:10
40.069516,116.32563,0,65,40005.2348958333,2009-07-11,05:38:15
40.069458,116.324422,0,67,40005.2349537037,2009-07-11,05:38:20
40.069468,116.323225,0,72,40005.2350115741,2009-07-11,05:38:25
40.069488,116.322074,0,77,40005.2350694444,2009-07-11,05:38:30
40.069479,116.320995,0,78,40005.2351273148,2009-07-11,05:38:35
40.069466,116.319923,0,83,40005.2351851852,2009-07-11,05:38:40
40.069448,116.318876,0,90,40005.2352430556,2009-07-11,05:38:45
40.069442,116.317836,0,100,40005.2353009259,2009-07-11,05:38:50
40.069439,116.3168,0,109,40005.2353587963,2009-07-11,05:38:55
40.069431,116.315803,0,120,40005.2354166667,2009-07-11,05:39:00
40.069419,116.314848,0,129,40005.235474537,2009-07-11,05:39:05
40.069433,116.3141,0,138,40005.2355324074,2009-07-11,05:39:10
40.069465,116.313581,0,145,40005.2355902778,2009-07-11,05:39:15
40.069498,116.313152,0,154,40005.2356481481,2009-07-11,05:39:20
40.069494,116.312837,0,161,40005.2357060185,2009-07-11,05:39:25
40.069469,116.312639,0,167,40005.2357638889,2009-07-11,05:39:30
40.069503,116.3126,0,173,40005.2358217593,2009-07-11,05:39:35
40.069563,116.31267,0,180,40005.2358796296,2009-07-11,05:39:40
40.069554,116.312781,0,186,40005.2359375,2009-07-11,05:39:45
40.069579,116.312866,0,188,40005.2359953704,2009-07-11,05:39:50
40.069725,116.312928,0,190,40005.2360532407,2009-07-11,05:39:55
40.069841,116.312993,0,191,40005.2361111111,2009-07-11,05:40:00
40.06981,116.313087,0,194,40005.2361689815,2009-07-11,05:40:05
40.069866,116.313074,0,197,40005.2362268518,2009-07-11,05:40:10
40.069903,116.313056,0,202,40005.2362847222,2009-07-11,05:40:15
40.069936,116.313111,0,207,40005.2363425926,2009-07-11,05:40:20
40.069968,116.313128,0,211,40005.236400463,2009-07-11,05:40:25
40.069734,116.311909,0,278,40005.2366319444,2009-07-11,05:40:45
40.069638,116.305924,0,37,40005.2369212963,2009-07-11,05:41:10
40.069705,116.305327,0,118,40005.2369791667,2009-07-11,05:41:15
40.069862,116.304779,0,190,40005.237037037,2009-07-11,05:41:20
40.070161,116.303943,0,199,40005.2370949074,2009-07-11,05:41:25
40.070537,116.303093,0,189,40005.2371527778,2009-07-11,05:41:30
40.070898,116.302198,0,186,40005.2372106481,2009-07-11,05:41:35
40.0711,116.30125,0,194,40005.2372685185,2009-07-11,05:41:40
40.071163,116.300335,0,208,40005.2373263889,2009-07-11,05:41:45
39.991894,116.331478,0,295,40005.2456597222,2009-07-11,05:53:45
39.991398,116.331572,0,258,40005.2457175926,2009-07-11,05:53:50
39.991677,116.331527,0,411,40005.245775463,2009-07-11,05:53:55
39.991612,116.331193,0,229,40005.2479166667,2009-07-11,05:57:00
39.991606,116.331165,0,230,40005.247974537,2009-07-11,05:57:05
39.991591,116.331124,0,230,40005.2480324074,2009-07-11,05:57:10
39.991588,116.331046,0,229,40005.2480902778,2009-07-11,05:57:15
39.991574,116.330954,0,229,40005.2481481481,2009-07-11,05:57:20
39.991598,116.330905,0,229,40005.2482060185,2009-07-11,05:57:25
39.991608,116.330813,0,229,40005.2482638889,2009-07-11,05:57:30
39.991546,116.330768,0,223,40005.2483217593,2009-07-11,05:57:35
39.991507,116.330703,0,220,40005.2483796296,2009-07-11,05:57:40
39.991496,116.330674,0,217,40005.2484375,2009-07-11,05:57:45
39.991474,116.330645,0,214,40005.2484953704,2009-07-11,05:57:50
39.991419,116.330612,0,207,40005.2485532407,2009-07-11,05:57:55
39.99137,116.330555,0,202,40005.2486111111,2009-07-11,05:58:00
39.991358,116.330498,0,200,40005.2486689815,2009-07-11,05:58:05
39.991359,116.330451,0,200,40005.2487268519,2009-07-11,05:58:10
39.991308,116.330383,0,199,40005.2487847222,2009-07-11,05:58:15
39.991286,116.330336,0,199,40005.2488425926,2009-07-11,05:58:20
39.991259,116.33032,0,198,40005.248900463,2009-07-11,05:58:25
39.991281,116.330229,0,196,40005.2489583333,2009-07-11,05:58:30
39.991311,116.330154,0,195,40005.2490162037,2009-07-11,05:58:35
39.991311,116.330102,0,194,40005.2490740741,2009-07-11,05:58:40
39.991307,116.330021,0,191,40005.2491319444,2009-07-11,05:58:45
39.99131,116.329948,0,190,40005.2491898148,2009-07-11,05:58:50
39.991338,116.329878,0,190,40005.2492476852,2009-07-11,05:58:55
39.99134,116.329854,0,191,40005.2493055556,2009-07-11,05:59:00
39.991367,116.329828,0,189,40005.2493634259,2009-07-11,05:59:05
39.991382,116.329857,0,185,40005.2494212963,2009-07-11,05:59:10
39.991422,116.329853,0,186,40005.2494791667,2009-07-11,05:59:15
39.991436,116.329858,0,182,40005.249537037,2009-07-11,05:59:20
39.991438,116.329861,0,182,40005.2495949074,2009-07-11,05:59:25
39.991438,116.329867,0,182,40005.2496527778,2009-07-11,05:59:30
39.991438,116.329867,0,182,40005.2496875,2009-07-11,05:59:33
39.991437,116.329866,0,182,40005.2497106481,2009-07-11,05:59:35
39.991437,116.329856,0,182,40005.2497685185,2009-07-11,05:59:40
39.991436,116.329841,0,182,40005.2498263889,2009-07-11,05:59:45
39.991409,116.32982,0,182,40005.2498842593,2009-07-11,05:59:50
39.991364,116.329793,0,182,40005.2499421296,2009-07-11,05:59:55
39.991348,116.329781,0,182,40005.25,2009-07-11,06:00:00
39.991299,116.329776,0,182,40005.2500578704,2009-07-11,06:00:05
39.991249,116.329776,0,182,40005.2501157407,2009-07-11,06:00:10
39.991193,116.329735,0,182,40005.2501736111,2009-07-11,06:00:15
39.99111,116.329725,0,181,40005.2502314815,2009-07-11,06:00:20
39.991047,116.329761,0,180,40005.2502893518,2009-07-11,06:00:25
39.991047,116.329761,0,180,40005.2503240741,2009-07-11,06:00:28
39.991047,116.329757,0,180,40005.2503472222,2009-07-11,06:00:30
39.991045,116.32974,0,180,40005.2504050926,2009-07-11,06:00:35
39.991593,116.329963,0,147,40005.2505208333,2009-07-11,06:00:45
39.991565,116.329939,0,159,40005.2505787037,2009-07-11,06:00:50
39.991318,116.329876,0,169,40005.2506365741,2009-07-11,06:00:55
39.991314,116.329805,0,174,40005.2506944444,2009-07-11,06:01:00
39.991344,116.329765,0,173,40005.2507523148,2009-07-11,06:01:05
39.991255,116.329832,0,201,40005.2561921296,2009-07-11,06:08:55
39.991287,116.329799,0,181,40005.25625,2009-07-11,06:09:00
39.991255,116.329729,0,174,40005.2563078704,2009-07-11,06:09:05
39.991212,116.329655,0,167,40005.2563657407,2009-07-11,06:09:10
39.991235,116.329613,0,162,40005.2564236111,2009-07-11,06:09:15
39.991215,116.329573,0,161,40005.2564814815,2009-07-11,06:09:20
39.991217,116.329528,0,162,40005.2565393519,2009-07-11,06:09:25
39.991237,116.32948,0,163,40005.2565972222,2009-07-11,06:09:30
39.991248,116.32946,0,166,40005.2566550926,2009-07-11,06:09:35
39.991248,116.32946,0,166,40005.2566898148,2009-07-11,06:09:38
39.991248,116.329458,0,166,40005.256712963,2009-07-11,06:09:40
39.991236,116.329442,0,165,40005.2567708333,2009-07-11,06:09:45
39.99132,116.329335,0,169,40005.2568287037,2009-07-11,06:09:50
39.991388,116.329252,0,170,40005.2568865741,2009-07-11,06:09:55
39.991422,116.329209,0,171,40005.2569444444,2009-07-11,06:10:00
39.991422,116.329135,0,172,40005.2570023148,2009-07-11,06:10:05
39.991388,116.329075,0,173,40005.2570601852,2009-07-11,06:10:10
39.991382,116.328993,0,173,40005.2571180556,2009-07-11,06:10:15
39.991372,116.328861,0,172,40005.2571759259,2009-07-11,06:10:20
39.991328,116.32875,0,171,40005.2572337963,2009-07-11,06:10:25
39.99131,116.328692,0,171,40005.2572916667,2009-07-11,06:10:30
39.991392,116.328584,0,173,40005.257349537,2009-07-11,06:10:35
39.991448,116.328522,0,173,40005.2574074074,2009-07-11,06:10:40
39.991418,116.328465,0,173,40005.2574652778,2009-07-11,06:10:45
39.991363,116.328423,0,172,40005.2575231481,2009-07-11,06:10:50
39.991318,116.328354,0,172,40005.2575810185,2009-07-11,06:10:55
39.991345,116.328298,0,172,40005.2576388889,2009-07-11,06:11:00
39.991296,116.328251,0,170,40005.2576967593,2009-07-11,06:11:05
39.991256,116.328234,0,172,40005.2577546296,2009-07-11,06:11:10
39.9913,116.328122,0,173,40005.2578125,2009-07-11,06:11:15
39.991299,116.328091,0,175,40005.2578703704,2009-07-11,06:11:20
39.991313,116.328045,0,175,40005.2579282407,2009-07-11,06:11:25
39.99138,116.327924,0,175,40005.2579861111,2009-07-11,06:11:30
39.991414,116.327828,0,176,40005.2580439815,2009-07-11,06:11:35
39.991422,116.327765,0,175,40005.2581018518,2009-07-11,06:11:40
39.991458,116.327741,0,175,40005.2581597222,2009-07-11,06:11:45
39.991465,116.32766,0,175,40005.2582175926,2009-07-11,06:11:50
39.991468,116.327582,0,176,40005.258275463,2009-07-11,06:11:55
39.991413,116.327497,0,179,40005.2583333333,2009-07-11,06:12:00
39.991342,116.32743,0,180,40005.2583912037,2009-07-11,06:12:05
39.991247,116.327375,0,176,40005.2584490741,2009-07-11,06:12:10
39.991291,116.327302,0,176,40005.2585069444,2009-07-11,06:12:15
39.991312,116.327258,0,176,40005.2585648148,2009-07-11,06:12:20
39.991111,116.327152,0,171,40005.2586226852,2009-07-11,06:12:25
39.991036,116.327136,0,169,40005.2586805556,2009-07-11,06:12:30
39.991027,116.327127,0,169,40005.2587384259,2009-07-11,06:12:35
39.991001,116.327115,0,169,40005.2587962963,2009-07-11,06:12:40
39.990973,116.327107,0,170,40005.2588541667,2009-07-11,06:12:45
39.990919,116.327085,0,170,40005.258912037,2009-07-11,06:12:50
39.990894,116.327066,0,172,40005.2589699074,2009-07-11,06:12:55
39.990811,116.327011,0,173,40005.2590277778,2009-07-11,06:13:00
39.990745,116.326951,0,174,40005.2590856481,2009-07-11,06:13:05
39.99064,116.327013,0,174,40005.2591435185,2009-07-11,06:13:10
39.990557,116.327015,0,173,40005.2592013889,2009-07-11,06:13:15
39.990491,116.327028,0,172,40005.2592592593,2009-07-11,06:13:20
39.990489,116.327048,0,172,40005.2593171296,2009-07-11,06:13:25
39.990448,116.327297,0,168,40005.259375,2009-07-11,06:13:30
39.990395,116.327236,0,166,40005.2594328704,2009-07-11,06:13:35
39.99039,116.327221,0,165,40005.2594907407,2009-07-11,06:13:40
39.990369,116.327207,0,166,40005.2595486111,2009-07-11,06:13:45
39.990329,116.327125,0,171,40005.2596064815,2009-07-11,06:13:50
39.990325,116.327114,0,171,40005.2596643518,2009-07-11,06:13:55
39.990324,116.327107,0,171,40005.2597222222,2009-07-11,06:14:00
39.99032,116.327111,0,172,40005.2597800926,2009-07-11,06:14:05
39.99032,116.327111,0,172,40005.2598148148,2009-07-11,06:14:08
39.990316,116.327113,0,172,40005.259837963,2009-07-11,06:14:10
39.990179,116.32708,0,173,40005.2598958333,2009-07-11,06:14:15
39.99009,116.327053,0,175,40005.2599537037,2009-07-11,06:14:20
39.989992,116.327016,0,176,40005.2600115741,2009-07-11,06:14:25
39.989866,116.327033,0,177,40005.2600694444,2009-07-11,06:14:30
39.989747,116.327053,0,177,40005.2601273148,2009-07-11,06:14:35
39.989636,116.327066,0,178,40005.2601851852,2009-07-11,06:14:40
39.989544,116.327084,0,178,40005.2602430556,2009-07-11,06:14:45
39.989477,116.327061,0,178,40005.2603009259,2009-07-11,06:14:50
39.989474,116.327056,0,178,40005.2603587963,2009-07-11,06:14:55
39.989474,116.327056,0,178,40005.2603935185,2009-07-11,06:14:58
39.989472,116.327056,0,178,40005.2604166667,2009-07-11,06:15:00
39.989367,116.327084,0,178,40005.260474537,2009-07-11,06:15:05
39.989279,116.327092,0,179,40005.2605324074,2009-07-11,06:15:10
39.989159,116.327097,0,184,40005.2605902778,2009-07-11,06:15:15
39.989064,116.327078,0,185,40005.2606481481,2009-07-11,06:15:20
39.988998,116.327091,0,188,40005.2607060185,2009-07-11,06:15:25
39.988908,116.327089,0,190,40005.2607638889,2009-07-11,06:15:30
39.988831,116.327103,0,192,40005.2608217593,2009-07-11,06:15:35
39.988744,116.327105,0,193,40005.2608796296,2009-07-11,06:15:40
39.98864,116.327073,0,195,40005.2609375,2009-07-11,06:15:45
39.988571,116.32709,0,198,40005.2609953704,2009-07-11,06:15:50
39.988467,116.327105,0,186,40005.2610532407,2009-07-11,06:15:55
39.988349,116.327186,0,163,40005.2611111111,2009-07-11,06:16:00
39.98829,116.327161,0,163,40005.2611689815,2009-07-11,06:16:05
39.98823,116.327141,0,164,40005.2612268519,2009-07-11,06:16:10
39.988157,116.327131,0,164,40005.2612847222,2009-07-11,06:16:15
39.988099,116.32713,0,169,40005.2613425926,2009-07-11,06:16:20
39.988041,116.327131,0,176,40005.261400463,2009-07-11,06:16:25
39.987987,116.327151,0,180,40005.2614583333,2009-07-11,06:16:30
39.987925,116.32717,0,186,40005.2615162037,2009-07-11,06:16:35
39.987882,116.327151,0,193,40005.2615740741,2009-07-11,06:16:40
39.987832,116.32713,0,201,40005.2616319444,2009-07-11,06:16:45
39.987773,116.327116,0,207,40005.2616898148,2009-07-11,06:16:50
39.987724,116.3271,0,213,40005.2617476852,2009-07-11,06:16:55
39.987665,116.327115,0,217,40005.2618055556,2009-07-11,06:17:00
39.987574,116.327113,0,219,40005.2618634259,2009-07-11,06:17:05
39.987487,116.327124,0,224,40005.2619212963,2009-07-11,06:17:10
39.987423,116.327119,0,227,40005.2619791667,2009-07-11,06:17:15
39.98736,116.32712,0,235,40005.262037037,2009-07-11,06:17:20
39.987326,116.327113,0,242,40005.2620949074,2009-07-11,06:17:25
39.987301,116.327134,0,245,40005.2621527778,2009-07-11,06:17:30
39.987303,116.327165,0,241,40005.2622106481,2009-07-11,06:17:35
39.987269,116.327203,0,249,40005.2622685185,2009-07-11,06:17:40
39.987213,116.327231,0,257,40005.2623263889,2009-07-11,06:17:45
39.987191,116.32725,0,270,40005.2623842593,2009-07-11,06:17:50
39.987124,116.327243,0,276,40005.2624421296,2009-07-11,06:17:55
39.98702,116.327222,0,278,40005.2625,2009-07-11,06:18:00
39.986917,116.327167,0,275,40005.2625578704,2009-07-11,06:18:05
39.986887,116.327137,0,279,40005.2626157407,2009-07-11,06:18:10
39.986867,116.327079,0,283,40005.2626736111,2009-07-11,06:18:15
39.986832,116.327102,0,289,40005.2627314815,2009-07-11,06:18:20
39.986735,116.327122,0,298,40005.2627893519,2009-07-11,06:18:25
39.98668,116.327041,0,312,40005.2628472222,2009-07-11,06:18:30
39.986664,116.327008,0,324,40005.2629050926,2009-07-11,06:18:35
39.986593,116.326985,0,329,40005.262962963,2009-07-11,06:18:40
39.986536,116.327039,0,332,40005.2630208333,2009-07-11,06:18:45
39.986513,116.32707,0,339,40005.2630787037,2009-07-11,06:18:50
39.986488,116.327153,0,344,40005.2631365741,2009-07-11,06:18:55
39.986442,116.327184,0,350,40005.2631944444,2009-07-11,06:19:00
39.986278,116.327159,0,356,40005.2632523148,2009-07-11,06:19:05
39.98619,116.327188,0,356,40005.2633101852,2009-07-11,06:19:10
39.986107,116.327225,0,347,40005.2633680556,2009-07-11,06:19:15
39.986029,116.327211,0,340,40005.2634259259,2009-07-11,06:19:20
39.985951,116.327274,0,331,40005.2634837963,2009-07-11,06:19:25
39.985938,116.327291,0,327,40005.2635416667,2009-07-11,06:19:30
39.985931,116.327281,0,321,40005.263599537,2009-07-11,06:19:35
39.985931,116.327281,0,321,40005.2636342593,2009-07-11,06:19:38
39.985933,116.327285,0,319,40005.2636574074,2009-07-11,06:19:40
39.985938,116.327264,0,317,40005.2637152778,2009-07-11,06:19:45
39.985928,116.327234,0,315,40005.2637731481,2009-07-11,06:19:50
39.98591,116.327227,0,314,40005.2638310185,2009-07-11,06:19:55
39.9859,116.327233,0,314,40005.2638888889,2009-07-11,06:20:00
39.985888,116.327234,0,314,40005.2639467593,2009-07-11,06:20:05
39.985829,116.327393,0,311,40005.2640046296,2009-07-11,06:20:10
39.985829,116.327393,0,311,40005.2640393519,2009-07-11,06:20:13
39.985822,116.327394,0,311,40005.2640625,2009-07-11,06:20:15
39.985809,116.327391,0,311,40005.2641203704,2009-07-11,06:20:20
39.985812,116.327377,0,311,40005.2641782407,2009-07-11,06:20:25
39.985813,116.327366,0,311,40005.2642361111,2009-07-11,06:20:30
39.985813,116.327362,0,311,40005.2642939815,2009-07-11,06:20:35
39.985813,116.327362,0,311,40005.2643287037,2009-07-11,06:20:38
39.985813,116.327362,0,311,40005.2643518519,2009-07-11,06:20:40
39.985808,116.327399,0,311,40005.2644097222,2009-07-11,06:20:45
39.985796,116.327443,0,311,40005.2644675926,2009-07-11,06:20:50
39.985794,116.327461,0,311,40005.264525463,2009-07-11,06:20:55
39.985793,116.327473,0,311,40005.2645833333,2009-07-11,06:21:00
39.985792,116.327479,0,311,40005.2646412037,2009-07-11,06:21:05
39.985792,116.327479,0,311,40005.2646759259,2009-07-11,06:21:08
39.985789,116.327476,0,311,40005.2646990741,2009-07-11,06:21:10
39.985771,116.327451,0,311,40005.2647569444,2009-07-11,06:21:15
39.985772,116.327437,0,311,40005.2648148148,2009-07-11,06:21:20
39.985816,116.327525,0,312,40005.2648726852,2009-07-11,06:21:25
39.985826,116.32756,0,312,40005.2649305556,2009-07-11,06:21:30
39.98586,116.327651,0,312,40005.2649884259,2009-07-11,06:21:35
39.985883,116.327735,0,312,40005.2650462963,2009-07-11,06:21:40
39.9859,116.327772,0,312,40005.2651041667,2009-07-11,06:21:45
39.9859,116.327778,0,312,40005.265162037,2009-07-11,06:21:50
39.9859,116.327778,0,312,40005.2651967593,2009-07-11,06:21:53
39.985903,116.327772,0,312,40005.2652199074,2009-07-11,06:21:55
39.985883,116.327761,0,312,40005.2652777778,2009-07-11,06:22:00
39.985883,116.327761,0,312,40005.2653125,2009-07-11,06:22:03
39.985876,116.327766,0,312,40005.2653356481,2009-07-11,06:22:05
39.985878,116.327757,0,312,40005.2653935185,2009-07-11,06:22:10
39.985894,116.327776,0,312,40005.2654513889,2009-07-11,06:22:15
39.985903,116.32781,0,312,40005.2657407407,2009-07-11,06:22:40
39.985903,116.327801,0,312,40005.2657986111,2009-07-11,06:22:45
39.985905,116.327779,0,313,40005.2658564815,2009-07-11,06:22:50
39.985958,116.327808,0,313,40005.2659143518,2009-07-11,06:22:55
39.986042,116.327814,0,313,40005.2659722222,2009-07-11,06:23:00
39.9861,116.327802,0,313,40005.2660300926,2009-07-11,06:23:05
39.986071,116.327773,0,313,40005.266087963,2009-07-11,06:23:10
39.98605,116.327786,0,313,40005.2661458333,2009-07-11,06:23:15
39.986047,116.327776,0,313,40005.2662037037,2009-07-11,06:23:20
39.986045,116.327762,0,313,40005.2662615741,2009-07-11,06:23:25
39.986045,116.327762,0,313,40005.2662962963,2009-07-11,06:23:28
39.986042,116.327759,0,313,40005.2663194444,2009-07-11,06:23:30
39.985909,116.327566,0,311,40005.2663773148,2009-07-11,06:23:35
39.985831,116.327418,0,307,40005.2664351852,2009-07-11,06:23:40
39.985791,116.327474,0,275,40005.2664930556,2009-07-11,06:23:45
39.985725,116.327586,0,261,40005.2665509259,2009-07-11,06:23:50
39.985673,116.327585,0,253,40005.2666087963,2009-07-11,06:23:55
39.98564,116.327597,0,249,40005.2666666667,2009-07-11,06:24:00
39.985603,116.327593,0,248,40005.266724537,2009-07-11,06:24:05
39.985546,116.327517,0,244,40005.2667824074,2009-07-11,06:24:10
39.985487,116.327436,0,243,40005.2668402778,2009-07-11,06:24:15
39.985486,116.32742,0,243,40005.2668981481,2009-07-11,06:24:20
39.985499,116.327342,0,248,40005.2669560185,2009-07-11,06:24:25
39.985485,116.327277,0,253,40005.2670138889,2009-07-11,06:24:30
39.985493,116.327205,0,260,40005.2670717593,2009-07-11,06:24:35
39.985464,116.327157,0,266,40005.2671296296,2009-07-11,06:24:40
39.985438,116.327148,0,271,40005.2671875,2009-07-11,06:24:45
39.985366,116.327105,0,272,40005.2672453704,2009-07-11,06:24:50
39.985301,116.327034,0,271,40005.2673032407,2009-07-11,06:24:55
39.985271,116.326936,0,277,40005.2673611111,2009-07-11,06:25:00
39.985243,116.326813,0,282,40005.2674189815,2009-07-11,06:25:05
39.98504,116.326759,0,288,40005.2674768518,2009-07-11,06:25:10
39.984974,116.326704,0,290,40005.2675347222,2009-07-11,06:25:15
39.984942,116.326657,0,291,40005.2675925926,2009-07-11,06:25:20
39.984911,116.326607,0,291,40005.267650463,2009-07-11,06:25:25
39.984907,116.326535,0,290,40005.2677083333,2009-07-11,06:25:30
39.984908,116.326441,0,289,40005.2677662037,2009-07-11,06:25:35
39.984902,116.32634,0,290,40005.2678240741,2009-07-11,06:25:40
39.984905,116.326253,0,291,40005.2678819444,2009-07-11,06:25:45
39.984942,116.326078,0,311,40005.2679398148,2009-07-11,06:25:50
39.984971,116.325962,0,314,40005.2679976852,2009-07-11,06:25:55
39.984983,116.325933,0,312,40005.2680555556,2009-07-11,06:26:00
39.98496,116.325903,0,318,40005.2681134259,2009-07-11,06:26:05
39.984995,116.325843,0,310,40005.2681712963,2009-07-11,06:26:10
39.984983,116.325783,0,296,40005.2682291667,2009-07-11,06:26:15
39.984933,116.325705,0,293,40005.268287037,2009-07-11,06:26:20
39.984901,116.325624,0,290,40005.2683449074,2009-07-11,06:26:25
39.984883,116.325533,0,289,40005.2684027778,2009-07-11,06:26:30
39.98487,116.325432,0,285,40005.2684606481,2009-07-11,06:26:35
39.984859,116.325342,0,285,40005.2685185185,2009-07-11,06:26:40
39.984852,116.325256,0,287,40005.2685763889,2009-07-11,06:26:45
39.984849,116.325185,0,284,40005.2686342593,2009-07-11,06:26:50
39.984865,116.325126,0,281,40005.2686921296,2009-07-11,06:26:55
39.984855,116.325074,0,279,40005.26875,2009-07-11,06:27:00
39.984842,116.325017,0,276,40005.2688078704,2009-07-11,06:27:05
39.984842,116.324969,0,273,40005.2688657407,2009-07-11,06:27:10
39.984864,116.324907,0,259,40005.2689236111,2009-07-11,06:27:15
39.984906,116.324834,0,243,40005.2689814815,2009-07-11,06:27:20
39.984941,116.324727,0,230,40005.2690393519,2009-07-11,06:27:25
39.98495,116.324609,0,221,40005.2690972222,2009-07-11,06:27:30
39.98496,116.324508,0,215,40005.2691550926,2009-07-11,06:27:35
39.984935,116.324487,0,202,40005.269212963,2009-07-11,06:27:40
39.984923,116.324419,0,199,40005.2692708333,2009-07-11,06:27:45
39.984925,116.324301,0,195,40005.2693287037,2009-07-11,06:27:50
39.984914,116.324217,0,190,40005.2693865741,2009-07-11,06:27:55
39.984937,116.32406,0,185,40005.2694444444,2009-07-11,06:28:00
39.984935,116.323976,0,185,40005.2695023148,2009-07-11,06:28:05
39.984919,116.323893,0,188,40005.2695601852,2009-07-11,06:28:10
39.984919,116.323818,0,189,40005.2696180556,2009-07-11,06:28:15
39.984899,116.323772,0,186,40005.2696759259,2009-07-11,06:28:20
39.984903,116.3237,0,181,40005.2697337963,2009-07-11,06:28:25
39.984887,116.323628,0,181,40005.2697916667,2009-07-11,06:28:30
39.984892,116.32356,0,177,40005.269849537,2009-07-11,06:28:35
39.984881,116.323469,0,177,40005.2699074074,2009-07-11,06:28:40
39.984916,116.323383,0,169,40005.2699652778,2009-07-11,06:28:45
39.984912,116.323321,0,168,40005.2700231481,2009-07-11,06:28:50
39.984904,116.323263,0,166,40005.2700810185,2009-07-11,06:28:55
39.984894,116.323199,0,159,40005.2701388889,2009-07-11,06:29:00
39.984879,116.323155,0,156,40005.2701967593,2009-07-11,06:29:05
39.984867,116.32307,0,153,40005.2702546296,2009-07-11,06:29:10
39.984863,116.322979,0,151,40005.2703125,2009-07-11,06:29:15
39.984852,116.322886,0,151,40005.2703703704,2009-07-11,06:29:20
39.984837,116.322792,0,152,40005.2704282407,2009-07-11,06:29:25
39.984855,116.322704,0,154,40005.2704861111,2009-07-11,06:29:30
39.984867,116.32262,0,155,40005.2705439815,2009-07-11,06:29:35
39.984873,116.32255,0,158,40005.2706018519,2009-07-11,06:29:40
39.984873,116.3225,0,155,40005.2706597222,2009-07-11,06:29:45
39.984877,116.322439,0,148,40005.2707175926,2009-07-11,06:29:50
39.984888,116.322362,0,145,40005.270775463,2009-07-11,06:29:55
39.984903,116.322324,0,145,40005.2708333333,2009-07-11,06:30:00
39.984909,116.322215,0,143,40005.2708912037,2009-07-11,06:30:05
39.984926,116.32211,0,140,40005.2709490741,2009-07-11,06:30:10
39.984922,116.32203,0,139,40005.2710069444,2009-07-11,06:30:15
39.984896,116.321943,0,140,40005.2710648148,2009-07-11,06:30:20
39.984877,116.321869,0,141,40005.2711226852,2009-07-11,06:30:25
39.984886,116.32177,0,147,40005.2711805556,2009-07-11,06:30:30
39.984872,116.321679,0,151,40005.2712384259,2009-07-11,06:30:35
39.98486,116.321602,0,150,40005.2712962963,2009-07-11,06:30:40
39.984845,116.321497,0,159,40005.2713541667,2009-07-11,06:30:45
39.984849,116.321395,0,165,40005.271412037,2009-07-11,06:30:50
39.984869,116.321317,0,165,40005.2714699074,2009-07-11,06:30:55
39.98486,116.321241,0,169,40005.2715277778,2009-07-11,06:31:00
39.984866,116.321151,0,166,40005.2715856481,2009-07-11,06:31:05
39.984858,116.321049,0,169,40005.2716435185,2009-07-11,06:31:10
39.984863,116.32096,0,167,40005.2717013889,2009-07-11,06:31:15
39.984854,116.320889,0,167,40005.2717592593,2009-07-11,06:31:20
39.984869,116.320799,0,165,40005.2718171296,2009-07-11,06:31:25
39.984868,116.320718,0,170,40005.271875,2009-07-11,06:31:30
39.984858,116.320642,0,172,40005.2719328704,2009-07-11,06:31:35
39.984852,116.320575,0,172,40005.2719907407,2009-07-11,06:31:40
39.984835,116.320486,0,174,40005.2720486111,2009-07-11,06:31:45
39.984822,116.320435,0,168,40005.2721064815,2009-07-11,06:31:50
39.984836,116.320339,0,164,40005.2721643519,2009-07-11,06:31:55
39.984842,116.320263,0,157,40005.2722222222,2009-07-11,06:32:00
39.984866,116.320186,0,152,40005.2722800926,2009-07-11,06:32:05
39.984903,116.320172,0,150,40005.272337963,2009-07-11,06:32:10
39.984914,116.320171,0,151,40005.2723958333,2009-07-11,06:32:15
39.984915,116.320172,0,151,40005.2724537037,2009-07-11,06:32:20
39.984915,116.320172,0,151,40005.2724884259,2009-07-11,06:32:23
39.984915,116.320178,0,151,40005.2725115741,2009-07-11,06:32:25
39.984941,116.320184,0,155,40005.2725694444,2009-07-11,06:32:30
39.984977,116.320088,0,154,40005.2726273148,2009-07-11,06:32:35
39.984976,116.320024,0,153,40005.2726851852,2009-07-11,06:32:40
39.984985,116.319962,0,158,40005.2727430556,2009-07-11,06:32:45
39.984975,116.319926,0,162,40005.2728009259,2009-07-11,06:32:50
39.984981,116.319878,0,162,40005.2728587963,2009-07-11,06:32:55
39.984967,116.319817,0,164,40005.2729166667,2009-07-11,06:33:00
39.98496,116.319807,0,166,40005.272974537,2009-07-11,06:33:05
39.98496,116.319807,0,166,40005.2730092593,2009-07-11,06:33:08
39.98496,116.31981,0,166,40005.2730324074,2009-07-11,06:33:10
39.98496,116.31982,0,166,40005.2730902778,2009-07-11,06:33:15
39.98496,116.31982,0,166,40005.273125,2009-07-11,06:33:18
39.984959,116.319823,0,166,40005.2731481481,2009-07-11,06:33:20
39.984938,116.319826,0,166,40005.2732060185,2009-07-11,06:33:25
39.98487,116.319789,0,166,40005.2732638889,2009-07-11,06:33:30
39.984826,116.319702,0,167,40005.2733217593,2009-07-11,06:33:35
39.984763,116.31948,0,167,40005.2733796296,2009-07-11,06:33:40
39.984817,116.319437,0,167,40005.2734375,2009-07-11,06:33:45
39.984749,116.319443,0,167,40005.2734953704,2009-07-11,06:33:50
39.984753,116.319442,0,168,40005.2735532407,2009-07-11,06:33:55
39.984753,116.319442,0,168,40005.273587963,2009-07-11,06:33:58
39.984753,116.319435,0,168,40005.2736111111,2009-07-11,06:34:00
39.984753,116.319425,0,168,40005.2736689815,2009-07-11,06:34:05
39.984753,116.319425,0,168,40005.2737037037,2009-07-11,06:34:08
39.984753,116.319421,0,168,40005.2737268518,2009-07-11,06:34:10
39.984738,116.319467,0,168,40005.2737847222,2009-07-11,06:34:15
39.984744,116.319515,0,168,40005.2738425926,2009-07-11,06:34:20
39.98479,116.319497,0,168,40005.273900463,2009-07-11,06:34:25
39.984836,116.319298,0,39,40005.3070023148,2009-07-11,07:22:05
39.984834,116.319226,0,103,40005.3070601852,2009-07-11,07:22:10
39.984814,116.31925,0,116,40005.3071180556,2009-07-11,07:22:15
39.984814,116.31925,0,116,40005.3071527778,2009-07-11,07:22:18
39.984813,116.319252,0,113,40005.3071759259,2009-07-11,07:22:20
39.984832,116.319251,0,106,40005.3072337963,2009-07-11,07:22:25
39.984832,116.3192,0,101,40005.3072916667,2009-07-11,07:22:30
39.984809,116.319014,0,101,40005.307349537,2009-07-11,07:22:35
39.984804,116.3188,0,97,40005.3074074074,2009-07-11,07:22:40
39.984805,116.318672,0,98,40005.3074652778,2009-07-11,07:22:45
39.984805,116.318565,0,95,40005.3075231481,2009-07-11,07:22:50
39.984815,116.318401,0,101,40005.3075810185,2009-07-11,07:22:55
39.984814,116.318287,0,108,40005.3076388889,2009-07-11,07:23:00
39.984822,116.318212,0,111,40005.3076967593,2009-07-11,07:23:05
39.984818,116.318189,0,111,40005.3077546296,2009-07-11,07:23:10
39.984817,116.318176,0,112,40005.3078125,2009-07-11,07:23:15
39.984818,116.318125,0,114,40005.3078703704,2009-07-11,07:23:20
39.98481,116.318009,0,112,40005.3079282407,2009-07-11,07:23:25
39.984809,116.317877,0,112,40005.3079861111,2009-07-11,07:23:30
39.984802,116.317792,0,109,40005.3080439815,2009-07-11,07:23:35
39.984799,116.317708,0,107,40005.3081018519,2009-07-11,07:23:40
39.984786,116.317517,0,106,40005.3081597222,2009-07-11,07:23:45
39.984781,116.31731,0,105,40005.3082175926,2009-07-11,07:23:50
39.984768,116.317078,0,101,40005.308275463,2009-07-11,07:23:55
39.984765,116.316884,0,100,40005.3083333333,2009-07-11,07:24:00
39.984759,116.316654,0,94,40005.3083912037,2009-07-11,07:24:05
39.984757,116.316442,0,91,40005.3084490741,2009-07-11,07:24:10
39.984753,116.31639,0,85,40005.3085069444,2009-07-11,07:24:15
39.984753,116.316373,0,81,40005.3085648148,2009-07-11,07:24:20
39.98475,116.316369,0,78,40005.3086226852,2009-07-11,07:24:25
39.98475,116.316369,0,78,40005.3086574074,2009-07-11,07:24:28
39.984747,116.316368,0,74,40005.3086805556,2009-07-11,07:24:30
39.984748,116.316299,0,72,40005.3087384259,2009-07-11,07:24:35
39.984747,116.316212,0,69,40005.3087962963,2009-07-11,07:24:40
39.984746,116.31619,0,71,40005.3088541667,2009-07-11,07:24:45
39.984746,116.316184,0,70,40005.308912037,2009-07-11,07:24:50
39.984747,116.316179,0,70,40005.3089699074,2009-07-11,07:24:55
39.984747,116.316179,0,70,40005.3090046296,2009-07-11,07:24:58
39.984747,116.316179,0,70,40005.3090277778,2009-07-11,07:25:00
39.984752,116.316083,0,68,40005.3090856481,2009-07-11,07:25:05
39.984783,116.315942,0,67,40005.3091435185,2009-07-11,07:25:10
39.984879,116.315838,0,65,40005.3092013889,2009-07-11,07:25:15
39.985076,116.315805,0,61,40005.3092592593,2009-07-11,07:25:20
39.985319,116.315749,0,63,40005.3093171296,2009-07-11,07:25:25
39.985689,116.315684,0,65,40005.309375,2009-07-11,07:25:30
39.986051,116.315637,0,71,40005.3094328704,2009-07-11,07:25:35
39.986351,116.315626,0,79,40005.3094907407,2009-07-11,07:25:40
39.986437,116.315763,0,82,40005.3095486111,2009-07-11,07:25:45
39.986475,116.316081,0,92,40005.3096064815,2009-07-11,07:25:50
39.986515,116.316557,0,87,40005.3096643519,2009-07-11,07:25:55
39.986554,116.317113,0,84,40005.3097222222,2009-07-11,07:26:00
39.986572,116.317684,0,82,40005.3097800926,2009-07-11,07:26:05
39.986659,116.318311,0,80,40005.309837963,2009-07-11,07:26:10
39.986698,116.318913,0,79,40005.3098958333,2009-07-11,07:26:15
39.986703,116.31939,0,78,40005.3099537037,2009-07-11,07:26:20
39.986724,116.319758,0,72,40005.3100115741,2009-07-11,07:26:25
39.9868,116.320158,0,65,40005.3100694444,2009-07-11,07:26:30
39.986825,116.320598,0,62,40005.3101273148,2009-07-11,07:26:35
39.986717,116.320871,0,58,40005.3101851852,2009-07-11,07:26:40
39.986417,116.320841,0,53,40005.3102430556,2009-07-11,07:26:45
39.986024,116.320856,0,50,40005.3103009259,2009-07-11,07:26:50
39.985602,116.320893,0,46,40005.3103587963,2009-07-11,07:26:55
39.985393,116.320933,0,40,40005.3104166667,2009-07-11,07:27:00
39.985378,116.320948,0,36,40005.310474537,2009-07-11,07:27:05
39.98538,116.320949,0,31,40005.3105324074,2009-07-11,07:27:10
39.985375,116.320949,0,29,40005.3105902778,2009-07-11,07:27:15
39.985369,116.320951,0,29,40005.3106481481,2009-07-11,07:27:20
39.985364,116.320952,0,29,40005.3107060185,2009-07-11,07:27:25
39.985364,116.320952,0,29,40005.3107407407,2009-07-11,07:27:28
39.985357,116.320953,0,29,40005.3107638889,2009-07-11,07:27:30
39.98533,116.32096,0,30,40005.3108217593,2009-07-11,07:27:35
39.98508,116.320979,0,32,40005.3108796296,2009-07-11,07:27:40
39.984703,116.32105,0,35,40005.3109375,2009-07-11,07:27:45
39.984464,116.321226,0,36,40005.3109953704,2009-07-11,07:27:50
39.984431,116.321579,0,37,40005.3110532407,2009-07-11,07:27:55
39.984364,116.322185,0,65,40005.3111111111,2009-07-11,07:28:00
39.984379,116.32299,0,86,40005.3111689815,2009-07-11,07:28:05
39.984396,116.323915,0,93,40005.3112268519,2009-07-11,07:28:10
39.984425,116.324886,0,97,40005.3112847222,2009-07-11,07:28:15
39.984457,116.325503,0,95,40005.3113425926,2009-07-11,07:28:20
39.984408,116.325691,0,98,40005.311400463,2009-07-11,07:28:25
39.984447,116.325756,0,101,40005.3114583333,2009-07-11,07:28:30
39.984463,116.325776,0,102,40005.3115162037,2009-07-11,07:28:35
39.984463,116.325775,0,102,40005.3115740741,2009-07-11,07:28:40
39.984463,116.325773,0,102,40005.3116319444,2009-07-11,07:28:45
39.984463,116.325771,0,102,40005.3116898148,2009-07-11,07:28:50
39.984462,116.325768,0,102,40005.3117476852,2009-07-11,07:28:55
39.984462,116.325768,0,102,40005.3117824074,2009-07-11,07:28:58
39.984461,116.325765,0,103,40005.3118055556,2009-07-11,07:29:00
39.984476,116.325848,0,105,40005.3118634259,2009-07-11,07:29:05
39.984464,116.326019,0,109,40005.3119212963,2009-07-11,07:29:10
39.984427,116.326348,0,127,40005.3119791667,2009-07-11,07:29:15
39.984404,116.326582,0,141,40005.312037037,2009-07-11,07:29:20
39.984433,116.326623,0,141,40005.3120949074,2009-07-11,07:29:25
39.984434,116.326633,0,139,40005.3121527778,2009-07-11,07:29:30
39.98443,116.326638,0,138,40005.3122106481,2009-07-11,07:29:35
39.98443,116.326638,0,138,40005.3122453704,2009-07-11,07:29:38
39.984434,116.326639,0,137,40005.3122685185,2009-07-11,07:29:40
39.984449,116.326646,0,136,40005.3123263889,2009-07-11,07:29:45
39.984461,116.326657,0,135,40005.3123842593,2009-07-11,07:29:50
39.984476,116.326669,0,135,40005.3124421296,2009-07-11,07:29:55
39.98449,116.326688,0,135,40005.3125,2009-07-11,07:30:00
39.984506,116.326704,0,135,40005.3125578704,2009-07-11,07:30:05
39.984518,116.326715,0,136,40005.3126157407,2009-07-11,07:30:10
39.984518,116.326715,0,136,40005.312650463,2009-07-11,07:30:13
39.984526,116.326721,0,137,40005.3126736111,2009-07-11,07:30:15
39.984534,116.32673,0,140,40005.3127314815,2009-07-11,07:30:20
39.984538,116.326743,0,143,40005.3127893518,2009-07-11,07:30:25
39.984538,116.326754,0,147,40005.3128472222,2009-07-11,07:30:30
39.984533,116.32676,0,151,40005.3129050926,2009-07-11,07:30:35
39.984526,116.326762,0,154,40005.312962963,2009-07-11,07:30:40
39.984526,116.326762,0,154,40005.3129976852,2009-07-11,07:30:43
39.984522,116.326768,0,158,40005.3130208333,2009-07-11,07:30:45
39.984523,116.32678,0,163,40005.3130787037,2009-07-11,07:30:50
39.984518,116.326793,0,167,40005.3131365741,2009-07-11,07:30:55
39.984509,116.326802,0,171,40005.3131944444,2009-07-11,07:31:00
39.984513,116.326808,0,175,40005.3132523148,2009-07-11,07:31:05
39.984521,116.32681,0,179,40005.3133101852,2009-07-11,07:31:10
39.984521,116.32681,0,179,40005.3133449074,2009-07-11,07:31:13
39.984529,116.326813,0,182,40005.3133680556,2009-07-11,07:31:15
39.984547,116.326814,0,185,40005.3134259259,2009-07-11,07:31:20
39.984557,116.326817,0,187,40005.3134837963,2009-07-11,07:31:25
39.984581,116.326958,0,184,40005.3135416667,2009-07-11,07:31:30
39.984561,116.327328,0,181,40005.313599537,2009-07-11,07:31:35
39.984581,116.32789,0,178,40005.3136574074,2009-07-11,07:31:40
39.984604,116.328628,0,170,40005.3137152778,2009-07-11,07:31:45
39.984627,116.32954,0,161,40005.3137731481,2009-07-11,07:31:50
39.984687,116.330638,0,143,40005.3138310185,2009-07-11,07:31:55
39.98478,116.331892,0,136,40005.3138888889,2009-07-11,07:32:00
39.984833,116.333179,0,131,40005.3139467593,2009-07-11,07:32:05
39.984842,116.334442,0,129,40005.3140046296,2009-07-11,07:32:10
39.984882,116.335635,0,135,40005.3140625,2009-07-11,07:32:15
39.984937,116.336707,0,138,40005.3141203704,2009-07-11,07:32:20
39.98498,116.337652,0,137,40005.3141782407,2009-07-11,07:32:25
39.985088,116.338295,0,141,40005.3142361111,2009-07-11,07:32:30
39.985144,116.338778,0,137,40005.3142939815,2009-07-11,07:32:35
39.985155,116.339391,0,136,40005.3143518518,2009-07-11,07:32:40
39.985174,116.340194,0,136,40005.3144097222,2009-07-11,07:32:45
39.985172,116.341099,0,126,40005.3144675926,2009-07-11,07:32:50
39.985233,116.341921,0,120,40005.314525463,2009-07-11,07:32:55
39.985249,116.342802,0,118,40005.3145833333,2009-07-11,07:33:00
39.985274,116.343788,0,122,40005.3146412037,2009-07-11,07:33:05
39.985322,116.34484,0,136,40005.3146990741,2009-07-11,07:33:10
39.985368,116.345749,0,139,40005.3147569444,2009-07-11,07:33:15
39.985389,116.346484,0,148,40005.3148148148,2009-07-11,07:33:20
39.98539,116.347044,0,146,40005.3148726852,2009-07-11,07:33:25
39.985404,116.347532,0,137,40005.3149305556,2009-07-11,07:33:30
39.985414,116.34803,0,140,40005.3149884259,2009-07-11,07:33:35
39.985434,116.34854,0,135,40005.3150462963,2009-07-11,07:33:40
39.985447,116.349089,0,135,40005.3151041667,2009-07-11,07:33:45
39.985458,116.349725,0,130,40005.315162037,2009-07-11,07:33:50
39.985467,116.350208,0,125,40005.3152199074,2009-07-11,07:33:55
39.98547,116.350479,0,124,40005.3152777778,2009-07-11,07:34:00
39.985491,116.350833,0,124,40005.3153356481,2009-07-11,07:34:05
39.985505,116.351232,0,126,40005.3153935185,2009-07-11,07:34:10
39.985518,116.351588,0,124,40005.3154513889,2009-07-11,07:34:15
39.985531,116.351885,0,119,40005.3155092593,2009-07-11,07:34:20
39.985542,116.352166,0,116,40005.3155671296,2009-07-11,07:34:25
39.985548,116.352388,0,120,40005.315625,2009-07-11,07:34:30
39.985543,116.352695,0,117,40005.3156828704,2009-07-11,07:34:35
39.985561,116.353135,0,121,40005.3157407407,2009-07-11,07:34:40
39.985567,116.353637,0,120,40005.3157986111,2009-07-11,07:34:45
39.985607,116.354262,0,123,40005.3158564815,2009-07-11,07:34:50
39.985639,116.354902,0,122,40005.3159143519,2009-07-11,07:34:55
39.985659,116.35553,0,123,40005.3159722222,2009-07-11,07:35:00
39.985671,116.356168,0,124,40005.3160300926,2009-07-11,07:35:05
39.985694,116.356886,0,121,40005.316087963,2009-07-11,07:35:10
39.985714,116.35767,0,121,40005.3161458333,2009-07-11,07:35:15
39.985732,116.358471,0,121,40005.3162037037,2009-07-11,07:35:20
39.985766,116.359307,0,121,40005.3162615741,2009-07-11,07:35:25
39.985797,116.360172,0,123,40005.3163194444,2009-07-11,07:35:30
39.985823,116.361005,0,129,40005.3163773148,2009-07-11,07:35:35
39.985836,116.361754,0,129,40005.3164351852,2009-07-11,07:35:40
39.985846,116.362408,0,133,40005.3164930556,2009-07-11,07:35:45
39.985852,116.363145,0,135,40005.3165509259,2009-07-11,07:35:50
39.985864,116.363821,0,133,40005.3166087963,2009-07-11,07:35:55
39.9859,116.364441,0,127,40005.3166666667,2009-07-11,07:36:00
39.98592,116.365069,0,126,40005.316724537,2009-07-11,07:36:05
39.985929,116.365591,0,123,40005.3167824074,2009-07-11,07:36:10
39.985924,116.366066,0,120,40005.3168402778,2009-07-11,07:36:15
39.985907,116.366618,0,114,40005.3168981481,2009-07-11,07:36:20
39.985876,116.367072,0,108,40005.3169560185,2009-07-11,07:36:25
39.98585,116.367501,0,109,40005.3170138889,2009-07-11,07:36:30
39.985857,116.367934,0,110,40005.3170717593,2009-07-11,07:36:35
39.985834,116.368307,0,111,40005.3171296296,2009-07-11,07:36:40
39.985828,116.368714,0,112,40005.3171875,2009-07-11,07:36:45
39.985827,116.369174,0,111,40005.3172453704,2009-07-11,07:36:50
39.985837,116.369604,0,110,40005.3173032407,2009-07-11,07:36:55
39.985824,116.370057,0,111,40005.3173611111,2009-07-11,07:37:00
39.985765,116.370428,0,111,40005.3174189815,2009-07-11,07:37:05
39.985604,116.370852,0,114,40005.3174768519,2009-07-11,07:37:10
39.98531,116.371415,0,113,40005.3175347222,2009-07-11,07:37:15
39.984945,116.372036,0,113,40005.3175925926,2009-07-11,07:37:20
39.984624,116.372432,0,109,40005.317650463,2009-07-11,07:37:25
39.984326,116.37259,0,104,40005.3177083333,2009-07-11,07:37:30
39.983863,116.372748,0,99,40005.3177662037,2009-07-11,07:37:35
39.983227,116.372969,0,98,40005.3178240741,2009-07-11,07:37:40
39.982459,116.373222,0,97,40005.3178819444,2009-07-11,07:37:45
39.981694,116.373459,0,94,40005.3179398148,2009-07-11,07:37:50
39.98089,116.373692,0,95,40005.3179976852,2009-07-11,07:37:55
39.979995,116.373983,0,101,40005.3180555556,2009-07-11,07:38:00
39.979019,116.374266,0,115,40005.3181134259,2009-07-11,07:38:05
39.97806,116.374546,0,120,40005.3181712963,2009-07-11,07:38:10
39.977151,116.374813,0,127,40005.3182291667,2009-07-11,07:38:15
39.976306,116.374994,0,141,40005.318287037,2009-07-11,07:38:20
39.975567,116.375055,0,141,40005.3183449074,2009-07-11,07:38:25
39.974859,116.375047,0,143,40005.3184027778,2009-07-11,07:38:30
39.974095,116.374994,0,133,40005.3184606481,2009-07-11,07:38:35
39.973364,116.374899,0,125,40005.3185185185,2009-07-11,07:38:40
39.972736,116.374796,0,118,40005.3185763889,2009-07-11,07:38:45
39.972072,116.374689,0,116,40005.3186342593,2009-07-11,07:38:50
39.971412,116.374593,0,118,40005.3186921296,2009-07-11,07:38:55
39.970854,116.374512,0,121,40005.31875,2009-07-11,07:39:00
39.97045,116.37447,0,116,40005.3188078704,2009-07-11,07:39:05
39.970158,116.374431,0,112,40005.3188657407,2009-07-11,07:39:10
39.969875,116.374388,0,115,40005.3189236111,2009-07-11,07:39:15
39.969601,116.374358,0,118,40005.3189814815,2009-07-11,07:39:20
39.969409,116.374342,0,122,40005.3190393519,2009-07-11,07:39:25
39.969186,116.374298,0,126,40005.3190972222,2009-07-11,07:39:30
39.968888,116.37423,0,130,40005.3191550926,2009-07-11,07:39:35
39.968525,116.374171,0,132,40005.319212963,2009-07-11,07:39:40
39.968105,116.374123,0,137,40005.3192708333,2009-07-11,07:39:45
39.967686,116.374066,0,141,40005.3193287037,2009-07-11,07:39:50
39.967296,116.373982,0,145,40005.3193865741,2009-07-11,07:39:55
39.966968,116.373941,0,143,40005.3194444444,2009-07-11,07:40:00
39.966697,116.373906,0,146,40005.3195023148,2009-07-11,07:40:05
39.966439,116.373843,0,138,40005.3195601852,2009-07-11,07:40:10
39.966251,116.373564,0,137,40005.3196180556,2009-07-11,07:40:15
39.966241,116.373107,0,132,40005.3196759259,2009-07-11,07:40:20
39.966236,116.372691,0,142,40005.3197337963,2009-07-11,07:40:25
39.966355,116.372483,0,138,40005.3197916667,2009-07-11,07:40:30
39.966445,116.372536,0,137,40005.319849537,2009-07-11,07:40:35
39.966529,116.372669,0,139,40005.3199074074,2009-07-11,07:40:40
39.966582,116.372855,0,140,40005.3199652778,2009-07-11,07:40:45
39.966619,116.373232,0,138,40005.3200231481,2009-07-11,07:40:50
39.966637,116.373812,0,132,40005.3200810185,2009-07-11,07:40:55
39.966677,116.374467,0,127,40005.3201388889,2009-07-11,07:41:00
39.966707,116.375342,0,130,40005.3201967593,2009-07-11,07:41:05
39.966715,116.376282,0,134,40005.3202546296,2009-07-11,07:41:10
39.966738,116.377172,0,124,40005.3203125,2009-07-11,07:41:15
39.96676,116.378036,0,112,40005.3203703704,2009-07-11,07:41:20
39.96677,116.378853,0,112,40005.3204282407,2009-07-11,07:41:25
39.966796,116.37961,0,118,40005.3204861111,2009-07-11,07:41:30
39.966822,116.380421,0,126,40005.3205439815,2009-07-11,07:41:35
39.96684,116.381221,0,119,40005.3206018518,2009-07-11,07:41:40
39.966852,116.381982,0,116,40005.3206597222,2009-07-11,07:41:45
39.966855,116.38267,0,110,40005.3207175926,2009-07-11,07:41:50
39.966888,116.383458,0,131,40005.320775463,2009-07-11,07:41:55
39.966928,116.384251,0,132,40005.3208333333,2009-07-11,07:42:00
39.966948,116.385125,0,126,40005.3208912037,2009-07-11,07:42:05
39.966989,116.386036,0,124,40005.3209490741,2009-07-11,07:42:10
39.967017,116.38691,0,117,40005.3210069444,2009-07-11,07:42:15
39.967041,116.387707,0,112,40005.3210648148,2009-07-11,07:42:20
39.967064,116.388495,0,109,40005.3211226852,2009-07-11,07:42:25
39.967095,116.389266,0,113,40005.3211805556,2009-07-11,07:42:30
39.9671,116.389937,0,111,40005.3212384259,2009-07-11,07:42:35
39.967135,116.390594,0,107,40005.3212962963,2009-07-11,07:42:40
39.967155,116.391332,0,98,40005.3213541667,2009-07-11,07:42:45
39.967163,116.392093,0,107,40005.321412037,2009-07-11,07:42:50
39.967195,116.392873,0,116,40005.3214699074,2009-07-11,07:42:55
39.96722,116.393638,0,117,40005.3215277778,2009-07-11,07:43:00
39.967252,116.394383,0,116,40005.3215856481,2009-07-11,07:43:05
39.96728,116.395117,0,115,40005.3216435185,2009-07-11,07:43:10
39.96729,116.395851,0,119,40005.3217013889,2009-07-11,07:43:15
39.967304,116.39662,0,129,40005.3217592593,2009-07-11,07:43:20
39.96732,116.397466,0,125,40005.3218171296,2009-07-11,07:43:25
39.967356,116.398282,0,123,40005.321875,2009-07-11,07:43:30
39.96738,116.398975,0,127,40005.3219328704,2009-07-11,07:43:35
39.967393,116.399633,0,126,40005.3219907407,2009-07-11,07:43:40
39.967404,116.400201,0,127,40005.3220486111,2009-07-11,07:43:45
39.967418,116.400786,0,126,40005.3221064815,2009-07-11,07:43:50
39.967437,116.401479,0,125,40005.3221643518,2009-07-11,07:43:55
39.967463,116.40217,0,121,40005.3222222222,2009-07-11,07:44:00
39.967478,116.40293,0,116,40005.3222800926,2009-07-11,07:44:05
39.96748,116.403722,0,112,40005.322337963,2009-07-11,07:44:10
39.967472,116.404612,0,117,40005.3223958333,2009-07-11,07:44:15
39.967492,116.405445,0,118,40005.3224537037,2009-07-11,07:44:20
39.967523,116.406229,0,123,40005.3225115741,2009-07-11,07:44:25
39.967549,116.40718,0,128,40005.3225694444,2009-07-11,07:44:30
39.967599,116.40832,0,130,40005.3226273148,2009-07-11,07:44:35
39.967636,116.409527,0,134,40005.3226851852,2009-07-11,07:44:40
39.967686,116.410635,0,142,40005.3227430556,2009-07-11,07:44:45
39.967698,116.411626,0,139,40005.3228009259,2009-07-11,07:44:50
39.967728,116.41263,0,137,40005.3228587963,2009-07-11,07:44:55
39.967771,116.413685,0,145,40005.3229166667,2009-07-11,07:45:00
39.967808,116.414832,0,140,40005.322974537,2009-07-11,07:45:05
39.967831,116.415996,0,130,40005.3230324074,2009-07-11,07:45:10
39.967859,116.417124,0,117,40005.3230902778,2009-07-11,07:45:15
39.967881,116.41824,0,114,40005.3231481481,2009-07-11,07:45:20
39.967911,116.419375,0,109,40005.3232060185,2009-07-11,07:45:25
39.967947,116.420553,0,104,40005.3232638889,2009-07-11,07:45:30
39.967978,116.421783,0,98,40005.3233217593,2009-07-11,07:45:35
39.968006,116.423019,0,103,40005.3233796296,2009-07-11,07:45:40
39.968059,116.424192,0,118,40005.3234375,2009-07-11,07:45:45
39.968107,116.425324,0,124,40005.3234953704,2009-07-11,07:45:50
39.968123,116.426366,0,124,40005.3235532407,2009-07-11,07:45:55
39.968153,116.42728,0,114,40005.3236111111,2009-07-11,07:46:00
39.968162,116.428179,0,114,40005.3236689815,2009-07-11,07:46:05
39.968099,116.429064,0,104,40005.3237268519,2009-07-11,07:46:10
39.967934,116.429907,0,100,40005.3237847222,2009-07-11,07:46:15
39.967683,116.430665,0,100,40005.3238425926,2009-07-11,07:46:20
39.967336,116.43137,0,101,40005.323900463,2009-07-11,07:46:25
39.967006,116.431971,0,110,40005.3239583333,2009-07-11,07:46:30
39.966592,116.432536,0,116,40005.3240162037,2009-07-11,07:46:35
39.966203,116.433142,0,115,40005.3240740741,2009-07-11,07:46:40
39.965815,116.433725,0,116,40005.3241319444,2009-07-11,07:46:45
39.96545,116.434315,0,119,40005.3241898148,2009-07-11,07:46:50
39.965113,116.434849,0,117,40005.3242476852,2009-07-11,07:46:55
39.964776,116.435397,0,116,40005.3243055556,2009-07-11,07:47:00
39.964455,116.435967,0,118,40005.3243634259,2009-07-11,07:47:05
39.964106,116.436488,0,117,40005.3244212963,2009-07-11,07:47:10
39.96375,116.437008,0,124,40005.3244791667,2009-07-11,07:47:15
39.963345,116.437597,0,125,40005.324537037,2009-07-11,07:47:20
39.962939,116.438276,0,126,40005.3245949074,2009-07-11,07:47:25
39.962518,116.438947,0,128,40005.3246527778,2009-07-11,07:47:30
39.962098,116.43956,0,130,40005.3247106481,2009-07-11,07:47:35
39.961653,116.440196,0,129,40005.3247685185,2009-07-11,07:47:40
39.961233,116.440905,0,120,40005.3248263889,2009-07-11,07:47:45
39.960798,116.441556,0,124,40005.3248842593,2009-07-11,07:47:50
39.960392,116.442199,0,122,40005.3249421296,2009-07-11,07:47:55
39.960004,116.44282,0,111,40005.325,2009-07-11,07:48:00
39.959686,116.443308,0,110,40005.3250578704,2009-07-11,07:48:05
39.959319,116.443759,0,110,40005.3251157407,2009-07-11,07:48:10
39.958894,116.444369,0,104,40005.3251736111,2009-07-11,07:48:15
39.95847,116.445027,0,100,40005.3252314815,2009-07-11,07:48:20
39.957964,116.445676,0,107,40005.3252893519,2009-07-11,07:48:25
39.95752,116.446408,0,101,40005.3253472222,2009-07-11,07:48:30
39.957105,116.447015,0,98,40005.3254050926,2009-07-11,07:48:35
39.956731,116.447577,0,95,40005.325462963,2009-07-11,07:48:40
39.956395,116.448068,0,96,40005.3255208333,2009-07-11,07:48:45
39.956185,116.448325,0,93,40005.3255787037,2009-07-11,07:48:50
39.956078,116.448495,0,97,40005.3256365741,2009-07-11,07:48:55
39.955997,116.448653,0,103,40005.3256944444,2009-07-11,07:49:00
39.955906,116.448802,0,107,40005.3257523148,2009-07-11,07:49:05
39.95578,116.44897,0,108,40005.3258101852,2009-07-11,07:49:10
39.95568,116.449146,0,97,40005.3258680556,2009-07-11,07:49:15
39.955473,116.449444,0,91,40005.3259259259,2009-07-11,07:49:20
39.955301,116.449739,0,88,40005.3259837963,2009-07-11,07:49:25
39.955028,116.450156,0,80,40005.3260416667,2009-07-11,07:49:30
39.9547,116.450662,0,77,40005.326099537,2009-07-11,07:49:35
39.954365,116.451217,0,73,40005.3261574074,2009-07-11,07:49:40
39.954001,116.451797,0,72,40005.3262152778,2009-07-11,07:49:45
39.953629,116.452386,0,70,40005.3262731481,2009-07-11,07:49:50
39.953212,116.45292,0,72,40005.3263310185,2009-07-11,07:49:55
39.952834,116.453472,0,78,40005.3263888889,2009-07-11,07:50:00
39.952447,116.454042,0,82,40005.3264467593,2009-07-11,07:50:05
39.951955,116.454544,0,81,40005.3265046296,2009-07-11,07:50:10
39.951401,116.454962,0,75,40005.3265625,2009-07-11,07:50:15
39.950773,116.455273,0,73,40005.3266203704,2009-07-11,07:50:20
39.950165,116.455443,0,77,40005.3266782407,2009-07-11,07:50:25
39.94952,116.455498,0,86,40005.3267361111,2009-07-11,07:50:30
39.948858,116.455495,0,105,40005.3267939815,2009-07-11,07:50:35
39.948324,116.455471,0,107,40005.3268518519,2009-07-11,07:50:40
39.947874,116.455475,0,114,40005.3269097222,2009-07-11,07:50:45
39.94732,116.455473,0,118,40005.3269675926,2009-07-11,07:50:50
39.946691,116.45548,0,120,40005.327025463,2009-07-11,07:50:55
39.945967,116.455479,0,117,40005.3270833333,2009-07-11,07:51:00
39.945135,116.45545,0,112,40005.3271412037,2009-07-11,07:51:05
39.944279,116.455434,0,103,40005.3271990741,2009-07-11,07:51:10
39.943523,116.455405,0,94,40005.3272569444,2009-07-11,07:51:15
39.94291,116.455387,0,90,40005.3273148148,2009-07-11,07:51:20
39.942369,116.455349,0,87,40005.3273726852,2009-07-11,07:51:25
39.941783,116.455285,0,83,40005.3274305556,2009-07-11,07:51:30
39.941334,116.455218,0,81,40005.3274884259,2009-07-11,07:51:35
39.940953,116.455195,0,79,40005.3275462963,2009-07-11,07:51:40
39.940521,116.455189,0,79,40005.3276041667,2009-07-11,07:51:45
39.940215,116.455151,0,80,40005.327662037,2009-07-11,07:51:50
39.94004,116.455008,0,80,40005.3277199074,2009-07-11,07:51:55
39.940019,116.454618,0,81,40005.3277777778,2009-07-11,07:52:00
39.940009,116.453991,0,83,40005.3278356481,2009-07-11,07:52:05
39.940011,116.453255,0,86,40005.3278935185,2009-07-11,07:52:10
39.939999,116.452459,0,89,40005.3279513889,2009-07-11,07:52:15
39.93998,116.451613,0,93,40005.3280092593,2009-07-11,07:52:20
39.939955,116.45072,0,98,40005.3280671296,2009-07-11,07:52:25
39.939945,116.449912,0,100,40005.328125,2009-07-11,07:52:30
39.939955,116.449134,0,103,40005.3281828704,2009-07-11,07:52:35
39.939979,116.448416,0,113,40005.3282407407,2009-07-11,07:52:40
39.940032,116.448155,0,120,40005.3282986111,2009-07-11,07:52:45
39.940058,116.44802,0,124,40005.3283564815,2009-07-11,07:52:50
39.940086,116.447687,0,132,40005.3284143518,2009-07-11,07:52:55
39.940055,116.447213,0,141,40005.3284722222,2009-07-11,07:53:00
39.940091,116.446815,0,145,40005.3285300926,2009-07-11,07:53:05
39.940097,116.446599,0,150,40005.328587963,2009-07-11,07:53:10
39.940089,116.446334,0,156,40005.3286458333,2009-07-11,07:53:15
39.940088,116.446031,0,161,40005.3287037037,2009-07-11,07:53:20
39.940074,116.445692,0,166,40005.3287615741,2009-07-11,07:53:25
39.94009,116.445445,0,170,40005.3288194444,2009-07-11,07:53:30
39.940098,116.445273,0,174,40005.3288773148,2009-07-11,07:53:35
39.940136,116.445619,0,107,40005.3358217593,2009-07-11,08:03:35
39.940136,116.445624,0,107,40005.3358796296,2009-07-11,08:03:40
39.940136,116.445626,0,107,40005.3359375,2009-07-11,08:03:45
39.940135,116.445618,0,107,40005.3359953704,2009-07-11,08:03:50
39.940134,116.44561,0,107,40005.3360532407,2009-07-11,08:03:55
39.940134,116.44561,0,107,40005.336087963,2009-07-11,08:03:58
39.940134,116.44561,0,107,40005.3361111111,2009-07-11,08:04:00
39.940134,116.445599,0,107,40005.3361689815,2009-07-11,08:04:05
39.940134,116.445599,0,107,40005.3362037037,2009-07-11,08:04:08
39.940133,116.445595,0,107,40005.3362268518,2009-07-11,08:04:10
39.940133,116.445584,0,107,40005.3362847222,2009-07-11,08:04:15
39.940132,116.44558,0,107,40005.3363425926,2009-07-11,08:04:20
39.940132,116.445584,0,107,40005.336400463,2009-07-11,08:04:25
39.940132,116.445584,0,107,40005.3364351852,2009-07-11,08:04:28
39.940132,116.445592,0,107,40005.3364583333,2009-07-11,08:04:30
39.940125,116.445619,0,106,40005.3365162037,2009-07-11,08:04:35
39.940125,116.445627,0,106,40005.3365740741,2009-07-11,08:04:40
39.940125,116.44563,0,106,40005.3366319444,2009-07-11,08:04:45
39.940124,116.445629,0,106,40005.3366898148,2009-07-11,08:04:50
39.940124,116.445627,0,106,40005.3367476852,2009-07-11,08:04:55
39.940124,116.445621,0,106,40005.3368055556,2009-07-11,08:05:00
39.940123,116.445622,0,106,40005.3368634259,2009-07-11,08:05:05
39.940123,116.445625,0,106,40005.3369212963,2009-07-11,08:05:10
39.940123,116.445629,0,106,40005.3369791667,2009-07-11,08:05:15
39.940123,116.445621,0,106,40005.337037037,2009-07-11,08:05:20
39.940123,116.445624,0,105,40005.3370949074,2009-07-11,08:05:25
39.940123,116.445617,0,106,40005.3371527778,2009-07-11,08:05:30
39.940124,116.445614,0,106,40005.3372106481,2009-07-11,08:05:35
39.940124,116.445614,0,106,40005.3372453704,2009-07-11,08:05:38
39.940124,116.445616,0,106,40005.3372685185,2009-07-11,08:05:40
39.940124,116.445627,0,106,40005.3373263889,2009-07-11,08:05:45
39.940124,116.445637,0,106,40005.3373842593,2009-07-11,08:05:50
39.940125,116.445656,0,107,40005.3374421296,2009-07-11,08:05:55
39.940125,116.445655,0,107,40005.3375,2009-07-11,08:06:00
39.940125,116.44565,0,107,40005.3375578704,2009-07-11,08:06:05
39.940125,116.445649,0,107,40005.3376157407,2009-07-11,08:06:10
39.940125,116.445649,0,107,40005.337650463,2009-07-11,08:06:13
39.940125,116.445647,0,107,40005.3376736111,2009-07-11,08:06:15
39.940124,116.445636,0,107,40005.3377314815,2009-07-11,08:06:20
39.940113,116.44561,0,108,40005.3377893518,2009-07-11,08:06:25
39.940112,116.445598,0,108,40005.3378472222,2009-07-11,08:06:30
39.940111,116.445599,0,108,40005.3379050926,2009-07-11,08:06:35
39.940111,116.445604,0,108,40005.337962963,2009-07-11,08:06:40
39.940111,116.445601,0,108,40005.3380208333,2009-07-11,08:06:45
39.940111,116.445602,0,108,40005.3380787037,2009-07-11,08:06:50
39.940112,116.445605,0,108,40005.3381365741,2009-07-11,08:06:55
39.940112,116.44561,0,108,40005.3381944444,2009-07-11,08:07:00
39.940112,116.44561,0,108,40005.3382291667,2009-07-11,08:07:03
39.940113,116.44561,0,108,40005.3382523148,2009-07-11,08:07:05
39.940112,116.44563,0,108,40005.3383101852,2009-07-11,08:07:10
39.940112,116.445621,0,104,40005.3383680556,2009-07-11,08:07:15
39.940112,116.445616,0,104,40005.3384259259,2009-07-11,08:07:20
39.940113,116.445622,0,104,40005.3384837963,2009-07-11,08:07:25
39.940113,116.445624,0,104,40005.3385416667,2009-07-11,08:07:30
39.940113,116.445619,0,104,40005.338599537,2009-07-11,08:07:35
39.940113,116.445612,0,104,40005.3386574074,2009-07-11,08:07:40
39.940112,116.445607,0,104,40005.3387152778,2009-07-11,08:07:45
39.940111,116.445607,0,104,40005.3387731481,2009-07-11,08:07:50
39.940111,116.445607,0,104,40005.3388078704,2009-07-11,08:07:53
39.940111,116.445603,0,104,40005.3388310185,2009-07-11,08:07:55
39.940092,116.445597,0,102,40005.3388888889,2009-07-11,08:08:00
39.940092,116.445594,0,102,40005.3389467593,2009-07-11,08:08:05
39.940092,116.445596,0,102,40005.3390046296,2009-07-11,08:08:10
39.940091,116.445604,0,102,40005.3390625,2009-07-11,08:08:15
39.940092,116.445612,0,102,40005.3391203704,2009-07-11,08:08:20
39.940092,116.445614,0,102,40005.3391782407,2009-07-11,08:08:25
39.940092,116.445612,0,102,40005.3392361111,2009-07-11,08:08:30
39.940092,116.445605,0,102,40005.3392939815,2009-07-11,08:08:35
39.940093,116.445602,0,102,40005.3393518519,2009-07-11,08:08:40
39.940093,116.445602,0,102,40005.3394097222,2009-07-11,08:08:45
39.940093,116.445601,0,102,40005.3394675926,2009-07-11,08:08:50
39.940093,116.445599,0,102,40005.339525463,2009-07-11,08:08:55
39.940094,116.445599,0,102,40005.3395833333,2009-07-11,08:09:00
39.940094,116.4456,0,102,40005.3396412037,2009-07-11,08:09:05
39.940094,116.4456,0,102,40005.3396990741,2009-07-11,08:09:10
39.940094,116.445601,0,102,40005.3397569444,2009-07-11,08:09:15
39.940094,116.445601,0,102,40005.3398148148,2009-07-11,08:09:20
39.940094,116.445601,0,102,40005.3398726852,2009-07-11,08:09:25
39.940094,116.445602,0,102,40005.3399305556,2009-07-11,08:09:30
39.940094,116.445602,0,102,40005.3399884259,2009-07-11,08:09:35
39.940094,116.445602,0,102,40005.3400462963,2009-07-11,08:09:40
39.940094,116.445602,0,102,40005.3401041667,2009-07-11,08:09:45
39.940095,116.445603,0,102,40005.340162037,2009-07-11,08:09:50
39.940095,116.445603,0,102,40005.3402199074,2009-07-11,08:09:55
39.940095,116.445603,0,102,40005.3402777778,2009-07-11,08:10:00
39.940095,116.445603,0,102,40005.3403356481,2009-07-11,08:10:05
39.940095,116.445604,0,102,40005.3403935185,2009-07-11,08:10:10
39.940095,116.445604,0,102,40005.3404513889,2009-07-11,08:10:15
39.940095,116.445604,0,102,40005.3405092593,2009-07-11,08:10:20
39.940095,116.445604,0,102,40005.3405671296,2009-07-11,08:10:25
39.940095,116.445604,0,102,40005.340625,2009-07-11,08:10:30
39.940095,116.445605,0,102,40005.3406828704,2009-07-11,08:10:35
39.940094,116.445605,0,102,40005.3407407407,2009-07-11,08:10:40
39.940095,116.445605,0,102,40005.3407986111,2009-07-11,08:10:45
39.940095,116.445605,0,102,40005.3408564815,2009-07-11,08:10:50
39.940095,116.445606,0,102,40005.3409143519,2009-07-11,08:10:55
39.940095,116.445606,0,102,40005.3409722222,2009-07-11,08:11:00
39.940095,116.445607,0,103,40005.3410300926,2009-07-11,08:11:05
39.940095,116.445607,0,103,40005.341087963,2009-07-11,08:11:10
39.940095,116.445607,0,103,40005.3411458333,2009-07-11,08:11:15
39.940095,116.445607,0,103,40005.3412037037,2009-07-11,08:11:20
39.940095,116.445607,0,103,40005.3412615741,2009-07-11,08:11:25
39.940095,116.445607,0,103,40005.3413194444,2009-07-11,08:11:30
39.940095,116.445607,0,103,40005.3413773148,2009-07-11,08:11:35
39.940095,116.445608,0,103,40005.3414351852,2009-07-11,08:11:40
39.940095,116.445608,0,103,40005.3414930556,2009-07-11,08:11:45
39.940095,116.445609,0,103,40005.3415509259,2009-07-11,08:11:50
39.940095,116.44561,0,102,40005.3416087963,2009-07-11,08:11:55
39.940095,116.445611,0,102,40005.3416666667,2009-07-11,08:12:00
39.940095,116.445611,0,103,40005.341724537,2009-07-11,08:12:05
39.940096,116.445612,0,103,40005.3417824074,2009-07-11,08:12:10
39.940096,116.445612,0,103,40005.3418402778,2009-07-11,08:12:15
39.940096,116.445612,0,103,40005.3418981481,2009-07-11,08:12:20
39.940096,116.445612,0,103,40005.3419560185,2009-07-11,08:12:25
39.940096,116.445612,0,102,40005.3420138889,2009-07-11,08:12:30
39.940096,116.445612,0,102,40005.3420717593,2009-07-11,08:12:35
39.940097,116.445612,0,102,40005.3421296296,2009-07-11,08:12:40
39.940097,116.445612,0,102,40005.3421875,2009-07-11,08:12:45
39.940098,116.445612,0,102,40005.3422453704,2009-07-11,08:12:50
39.940098,116.445613,0,102,40005.3423032407,2009-07-11,08:12:55
39.940098,116.445613,0,102,40005.3423611111,2009-07-11,08:13:00
39.940098,116.445612,0,102,40005.3424189815,2009-07-11,08:13:05
39.940098,116.445613,0,102,40005.3424768519,2009-07-11,08:13:10
39.940098,116.445614,0,102,40005.3425347222,2009-07-11,08:13:15
39.940098,116.445614,0,102,40005.3425925926,2009-07-11,08:13:20
39.940099,116.445614,0,102,40005.342650463,2009-07-11,08:13:25
39.940099,116.445615,0,102,40005.3427083333,2009-07-11,08:13:30
39.940099,116.445615,0,102,40005.3427662037,2009-07-11,08:13:35
39.940098,116.445615,0,102,40005.3428240741,2009-07-11,08:13:40
39.940098,116.445615,0,102,40005.3428819444,2009-07-11,08:13:45
39.940099,116.445616,0,102,40005.3429398148,2009-07-11,08:13:50
39.940099,116.445616,0,102,40005.3429976852,2009-07-11,08:13:55
39.940099,116.445616,0,102,40005.3430555556,2009-07-11,08:14:00
39.940105,116.445474,0,97,40005.3480902778,2009-07-11,08:21:15
39.940096,116.445257,0,87,40005.3481481481,2009-07-11,08:21:20
39.94008,116.445019,0,84,40005.3482060185,2009-07-11,08:21:25
39.940089,116.44478,0,77,40005.3482638889,2009-07-11,08:21:30
39.940061,116.444517,0,62,40005.3483217593,2009-07-11,08:21:35
39.940069,116.44442,0,62,40005.3483796296,2009-07-11,08:21:40
39.940109,116.44432,0,59,40005.3484375,2009-07-11,08:21:45
39.940281,116.444256,0,55,40005.3484953704,2009-07-11,08:21:50
39.940621,116.444282,0,57,40005.3485532407,2009-07-11,08:21:55
39.941058,116.444276,0,64,40005.3486111111,2009-07-11,08:22:00
39.941515,116.444268,0,76,40005.3486689815,2009-07-11,08:22:05
39.941965,116.444256,0,86,40005.3487268519,2009-07-11,08:22:10
39.942328,116.444276,0,93,40005.3487847222,2009-07-11,08:22:15
39.9426,116.444296,0,96,40005.3488425926,2009-07-11,08:22:20
39.942887,116.444312,0,94,40005.348900463,2009-07-11,08:22:25
39.943014,116.444347,0,91,40005.3489583333,2009-07-11,08:22:30
39.94305,116.444427,0,94,40005.3490162037,2009-07-11,08:22:35
39.943038,116.444618,0,100,40005.3490740741,2009-07-11,08:22:40
39.94305,116.444927,0,97,40005.3491319444,2009-07-11,08:22:45
39.94304,116.445238,0,97,40005.3491898148,2009-07-11,08:22:50
39.943025,116.445509,0,95,40005.3492476852,2009-07-11,08:22:55
39.943033,116.445735,0,93,40005.3493055556,2009-07-11,08:23:00
39.943025,116.445912,0,97,40005.3493634259,2009-07-11,08:23:05
39.943036,116.446,0,101,40005.3494212963,2009-07-11,08:23:10
39.943035,116.446016,0,104,40005.3494791667,2009-07-11,08:23:15
39.943032,116.446063,0,104,40005.349537037,2009-07-11,08:23:20
39.943016,116.446394,0,109,40005.3495949074,2009-07-11,08:23:25
39.943046,116.446886,0,120,40005.3496527778,2009-07-11,08:23:30
39.943081,116.447475,0,152,40005.3497106481,2009-07-11,08:23:35
39.94305,116.448125,0,172,40005.3497685185,2009-07-11,08:23:40
39.943066,116.448705,0,171,40005.3498263889,2009-07-11,08:23:45
39.943058,116.449094,0,164,40005.3498842593,2009-07-11,08:23:50
39.942993,116.449241,0,137,40005.3499421296,2009-07-11,08:23:55
39.9428,116.449216,0,132,40005.35,2009-07-11,08:24:00
39.94272,116.449196,0,121,40005.3500578704,2009-07-11,08:24:05
39.942715,116.449194,0,120,40005.3501157407,2009-07-11,08:24:10
39.942715,116.449194,0,120,40005.350150463,2009-07-11,08:24:13
39.942718,116.449196,0,119,40005.3501736111,2009-07-11,08:24:15
39.942647,116.449187,0,116,40005.3502314815,2009-07-11,08:24:20
39.94245,116.449192,0,113,40005.3502893519,2009-07-11,08:24:25
39.94211,116.449156,0,111,40005.3503472222,2009-07-11,08:24:30
39.941791,116.449133,0,105,40005.3504050926,2009-07-11,08:24:35
39.941467,116.449142,0,91,40005.350462963,2009-07-11,08:24:40
39.941287,116.44917,0,88,40005.3505208333,2009-07-11,08:24:45
39.940987,116.449165,0,82,40005.3505787037,2009-07-11,08:24:50
39.940671,116.449221,0,88,40005.3506365741,2009-07-11,08:24:55
39.940353,116.449212,0,88,40005.3506944444,2009-07-11,08:25:00
39.940199,116.449225,0,86,40005.3507523148,2009-07-11,08:25:05
39.940191,116.449219,0,83,40005.3508101852,2009-07-11,08:25:10
39.94019,116.449219,0,82,40005.3508680556,2009-07-11,08:25:15
39.940196,116.449218,0,81,40005.3509259259,2009-07-11,08:25:20
39.9402,116.449217,0,81,40005.3509837963,2009-07-11,08:25:25
39.940196,116.449216,0,80,40005.3510416667,2009-07-11,08:25:30
39.940191,116.449217,0,80,40005.351099537,2009-07-11,08:25:35
39.940194,116.449215,0,80,40005.3511574074,2009-07-11,08:25:40
39.940194,116.449215,0,80,40005.3511921296,2009-07-11,08:25:43
39.940187,116.449212,0,80,40005.3512152778,2009-07-11,08:25:45
39.940044,116.449231,0,78,40005.3512731481,2009-07-11,08:25:50
39.939906,116.449318,0,74,40005.3513310185,2009-07-11,08:25:55
39.939875,116.449537,0,74,40005.3513888889,2009-07-11,08:26:00
39.939898,116.449889,0,80,40005.3514467593,2009-07-11,08:26:05
39.939928,116.450386,0,82,40005.3515046296,2009-07-11,08:26:10
39.93996,116.45101,0,85,40005.3515625,2009-07-11,08:26:15
39.940008,116.451728,0,100,40005.3516203704,2009-07-11,08:26:20
39.939988,116.452512,0,98,40005.3516782407,2009-07-11,08:26:25
39.93998,116.453236,0,100,40005.3517361111,2009-07-11,08:26:30
39.939972,116.453911,0,107,40005.3517939815,2009-07-11,08:26:35
39.939944,116.454482,0,101,40005.3518518518,2009-07-11,08:26:40
39.93994,116.454849,0,93,40005.3519097222,2009-07-11,08:26:45
39.939933,116.455006,0,92,40005.3519675926,2009-07-11,08:26:50
39.939942,116.455041,0,93,40005.352025463,2009-07-11,08:26:55
39.939942,116.455055,0,93,40005.3520833333,2009-07-11,08:27:00
39.939942,116.455061,0,93,40005.3521412037,2009-07-11,08:27:05
39.939942,116.455061,0,93,40005.3521759259,2009-07-11,08:27:08
39.939942,116.455065,0,93,40005.3521990741,2009-07-11,08:27:10
39.939944,116.455152,0,93,40005.3522569444,2009-07-11,08:27:15
39.939993,116.455426,0,88,40005.3523148148,2009-07-11,08:27:20
39.940176,116.455748,0,90,40005.3523726852,2009-07-11,08:27:25
39.940469,116.455875,0,79,40005.3524305556,2009-07-11,08:27:30
39.940847,116.455873,0,79,40005.3524884259,2009-07-11,08:27:35
39.941342,116.455857,0,83,40005.3525462963,2009-07-11,08:27:40
39.941818,116.45582,0,85,40005.3526041667,2009-07-11,08:27:45
39.942159,116.455794,0,89,40005.352662037,2009-07-11,08:27:50
39.942485,116.455771,0,94,40005.3527199074,2009-07-11,08:27:55
39.942825,116.455709,0,86,40005.3527777778,2009-07-11,08:28:00
39.943199,116.455697,0,84,40005.3528356481,2009-07-11,08:28:05
39.943503,116.45568,0,82,40005.3528935185,2009-07-11,08:28:10
39.943888,116.455673,0,75,40005.3529513889,2009-07-11,08:28:15
39.944349,116.455672,0,81,40005.3530092593,2009-07-11,08:28:20
39.944838,116.455698,0,82,40005.3530671296,2009-07-11,08:28:25
39.945361,116.455674,0,93,40005.353125,2009-07-11,08:28:30
39.945907,116.455666,0,107,40005.3531828704,2009-07-11,08:28:35
39.946439,116.45567,0,114,40005.3532407407,2009-07-11,08:28:40
39.94697,116.455686,0,115,40005.3532986111,2009-07-11,08:28:45
39.947526,116.455689,0,115,40005.3533564815,2009-07-11,08:28:50
39.948093,116.455688,0,105,40005.3534143518,2009-07-11,08:28:55
39.948687,116.455686,0,102,40005.3534722222,2009-07-11,08:29:00
39.949292,116.455673,0,95,40005.3535300926,2009-07-11,08:29:05
39.949898,116.455686,0,85,40005.353587963,2009-07-11,08:29:10
39.950476,116.45564,0,81,40005.3536458333,2009-07-11,08:29:15
39.951021,116.4555,0,82,40005.3537037037,2009-07-11,08:29:20
39.951541,116.455254,0,78,40005.3537615741,2009-07-11,08:29:25
39.952041,116.454955,0,74,40005.3538194444,2009-07-11,08:29:30
39.952498,116.454543,0,70,40005.3538773148,2009-07-11,08:29:35
39.952926,116.454006,0,71,40005.3539351852,2009-07-11,08:29:40
39.953298,116.453438,0,74,40005.3539930556,2009-07-11,08:29:45
39.953667,116.452856,0,86,40005.3540509259,2009-07-11,08:29:50
39.954032,116.452293,0,95,40005.3541087963,2009-07-11,08:29:55
39.954406,116.451736,0,96,40005.3541666667,2009-07-11,08:30:00
39.954789,116.45119,0,100,40005.354224537,2009-07-11,08:30:05
39.955159,116.450621,0,91,40005.3542824074,2009-07-11,08:30:10
39.955562,116.450087,0,88,40005.3543402778,2009-07-11,08:30:15
39.956086,116.449806,0,82,40005.3543981481,2009-07-11,08:30:20
39.956607,116.449775,0,84,40005.3544560185,2009-07-11,08:30:25
39.957138,116.449741,0,82,40005.3545138889,2009-07-11,08:30:30
39.957668,116.449894,0,78,40005.3545717593,2009-07-11,08:30:35
39.958115,116.450293,0,67,40005.3546296296,2009-07-11,08:30:40
39.958526,116.450775,0,60,40005.3546875,2009-07-11,08:30:45
39.958948,116.451259,0,52,40005.3547453704,2009-07-11,08:30:50
39.95938,116.451728,0,55,40005.3548032407,2009-07-11,08:30:55
39.959809,116.452186,0,64,40005.3548611111,2009-07-11,08:31:00
39.96026,116.452681,0,63,40005.3549189815,2009-07-11,08:31:05
39.960716,116.453168,0,71,40005.3549768519,2009-07-11,08:31:10
39.961168,116.453672,0,76,40005.3550347222,2009-07-11,08:31:15
39.961611,116.454164,0,84,40005.3550925926,2009-07-11,08:31:20
39.962063,116.454656,0,97,40005.355150463,2009-07-11,08:31:25
39.96253,116.455142,0,118,40005.3552083333,2009-07-11,08:31:30
39.962989,116.455642,0,132,40005.3552662037,2009-07-11,08:31:35
39.96344,116.456137,0,147,40005.3553240741,2009-07-11,08:31:40
39.963888,116.456625,0,157,40005.3553819444,2009-07-11,08:31:45
39.964323,116.457123,0,146,40005.3554398148,2009-07-11,08:31:50
39.964776,116.457611,0,138,40005.3554976852,2009-07-11,08:31:55
39.965232,116.458125,0,130,40005.3555555556,2009-07-11,08:32:00
39.965687,116.458638,0,129,40005.3556134259,2009-07-11,08:32:05
39.966125,116.459141,0,132,40005.3556712963,2009-07-11,08:32:10
39.966586,116.45966,0,140,40005.3557291667,2009-07-11,08:32:15
39.967076,116.460222,0,149,40005.355787037,2009-07-11,08:32:20
39.967592,116.460763,0,172,40005.3558449074,2009-07-11,08:32:25
39.968051,116.461327,0,156,40005.3559027778,2009-07-11,08:32:30
39.968555,116.461882,0,147,40005.3559606481,2009-07-11,08:32:35
39.969042,116.462438,0,118,40005.3560185185,2009-07-11,08:32:40
39.969519,116.462963,0,102,40005.3560763889,2009-07-11,08:32:45
39.969971,116.46341,0,96,40005.3561342593,2009-07-11,08:32:50
39.970387,116.463874,0,92,40005.3561921296,2009-07-11,08:32:55
39.970834,116.464382,0,95,40005.35625,2009-07-11,08:33:00
39.97136,116.464972,0,101,40005.3563078704,2009-07-11,08:33:05
39.971862,116.465533,0,108,40005.3563657407,2009-07-11,08:33:10
39.972338,116.466068,0,108,40005.3564236111,2009-07-11,08:33:15
39.972839,116.466622,0,110,40005.3564814815,2009-07-11,08:33:20
39.973323,116.467184,0,113,40005.3565393519,2009-07-11,08:33:25
39.973806,116.467729,0,109,40005.3565972222,2009-07-11,08:33:30
39.974293,116.468274,0,111,40005.3566550926,2009-07-11,08:33:35
39.974792,116.468799,0,116,40005.356712963,2009-07-11,08:33:40
39.975283,116.46933,0,121,40005.3567708333,2009-07-11,08:33:45
39.975767,116.469868,0,130,40005.3568287037,2009-07-11,08:33:50
39.976275,116.470402,0,144,40005.3568865741,2009-07-11,08:33:55
39.976758,116.470931,0,157,40005.3569444444,2009-07-11,08:34:00
39.977232,116.471465,0,154,40005.3570023148,2009-07-11,08:34:05
39.977726,116.47201,0,145,40005.3570601852,2009-07-11,08:34:10
39.978205,116.472562,0,143,40005.3571180556,2009-07-11,08:34:15
39.978686,116.473107,0,134,40005.3571759259,2009-07-11,08:34:20
39.979195,116.473644,0,129,40005.3572337963,2009-07-11,08:34:25
39.979684,116.474186,0,129,40005.3572916667,2009-07-11,08:34:30
39.980178,116.474718,0,129,40005.357349537,2009-07-11,08:34:35
39.980665,116.475253,0,130,40005.3574074074,2009-07-11,08:34:40
39.981153,116.475792,0,124,40005.3574652778,2009-07-11,08:34:45
39.981644,116.47634,0,123,40005.3575231481,2009-07-11,08:34:50
39.982122,116.476884,0,125,40005.3575810185,2009-07-11,08:34:55
39.982604,116.477427,0,122,40005.3576388889,2009-07-11,08:35:00
39.983101,116.477965,0,119,40005.3576967593,2009-07-11,08:35:05
39.983579,116.478506,0,121,40005.3577546296,2009-07-11,08:35:10
39.984081,116.479037,0,120,40005.3578125,2009-07-11,08:35:15
39.984566,116.479584,0,118,40005.3578703704,2009-07-11,08:35:20
39.985055,116.480124,0,124,40005.3579282407,2009-07-11,08:35:25
39.985548,116.48067,0,135,40005.3579861111,2009-07-11,08:35:30
39.986048,116.4812,0,138,40005.3580439815,2009-07-11,08:35:35
39.986542,116.481746,0,141,40005.3581018519,2009-07-11,08:35:40
39.987024,116.482306,0,141,40005.3581597222,2009-07-11,08:35:45
39.987486,116.482846,0,124,40005.3582175926,2009-07-11,08:35:50
39.987971,116.483387,0,123,40005.358275463,2009-07-11,08:35:55
39.988462,116.48392,0,122,40005.3583333333,2009-07-11,08:36:00
39.988952,116.484464,0,123,40005.3583912037,2009-07-11,08:36:05
39.989425,116.485024,0,112,40005.3584490741,2009-07-11,08:36:10
39.989902,116.485575,0,104,40005.3585069444,2009-07-11,08:36:15
39.990396,116.486121,0,93,40005.3585648148,2009-07-11,08:36:20
39.99089,116.486659,0,95,40005.3586226852,2009-07-11,08:36:25
39.991387,116.487198,0,96,40005.3586805556,2009-07-11,08:36:30
39.991883,116.487731,0,100,40005.3587384259,2009-07-11,08:36:35
39.992378,116.488261,0,99,40005.3587962963,2009-07-11,08:36:40
39.992877,116.488806,0,100,40005.3588541667,2009-07-11,08:36:45
39.993351,116.489363,0,101,40005.358912037,2009-07-11,08:36:50
39.993816,116.489944,0,99,40005.3589699074,2009-07-11,08:36:55
39.994293,116.490507,0,103,40005.3590277778,2009-07-11,08:37:00
39.99477,116.491034,0,105,40005.3590856481,2009-07-11,08:37:05
39.9952,116.491555,0,108,40005.3591435185,2009-07-11,08:37:10
39.99552,116.492087,0,103,40005.3592013889,2009-07-11,08:37:15
39.995694,116.492701,0,90,40005.3592592593,2009-07-11,08:37:20
39.995847,116.49344,0,98,40005.3593171296,2009-07-11,08:37:25
39.995855,116.494322,0,103,40005.359375,2009-07-11,08:37:30
39.995709,116.495137,0,93,40005.3594328704,2009-07-11,08:37:35
39.995437,116.49586,0,86,40005.3594907407,2009-07-11,08:37:40
39.994972,116.496534,0,79,40005.3595486111,2009-07-11,08:37:45
39.994451,116.497071,0,81,40005.3596064815,2009-07-11,08:37:50
39.993963,116.497565,0,85,40005.3596643518,2009-07-11,08:37:55
39.993468,116.498083,0,81,40005.3597222222,2009-07-11,08:38:00
39.992974,116.498571,0,74,40005.3597800926,2009-07-11,08:38:05
39.992481,116.499046,0,73,40005.359837963,2009-07-11,08:38:10
39.99199,116.499517,0,73,40005.3598958333,2009-07-11,08:38:15
39.991496,116.500018,0,67,40005.3599537037,2009-07-11,08:38:20
39.990996,116.500501,0,61,40005.3600115741,2009-07-11,08:38:25
39.990498,116.500983,0,55,40005.3600694444,2009-07-11,08:38:30
39.989981,116.50145,0,52,40005.3601273148,2009-07-11,08:38:35
39.989455,116.501905,0,50,40005.3601851852,2009-07-11,08:38:40
39.988923,116.502354,0,45,40005.3602430556,2009-07-11,08:38:45
39.988395,116.502796,0,42,40005.3603009259,2009-07-11,08:38:50
39.987865,116.503213,0,40,40005.3603587963,2009-07-11,08:38:55
39.987309,116.503624,0,38,40005.3604166667,2009-07-11,08:39:00
39.986765,116.504025,0,39,40005.360474537,2009-07-11,08:39:05
39.986229,116.504437,0,52,40005.3605324074,2009-07-11,08:39:10
39.985711,116.504858,0,64,40005.3605902778,2009-07-11,08:39:15
39.985187,116.505271,0,71,40005.3606481481,2009-07-11,08:39:20
39.984668,116.50571,0,74,40005.3607060185,2009-07-11,08:39:25
39.984144,116.506148,0,75,40005.3607523148,2009-07-11,08:39:29
39.983614,116.506586,0,71,40005.3608217593,2009-07-11,08:39:35
39.983081,116.507016,0,65,40005.3608796296,2009-07-11,08:39:40
39.982548,116.507432,0,58,40005.3609375,2009-07-11,08:39:45
39.982017,116.507854,0,56,40005.3609953704,2009-07-11,08:39:50
39.981496,116.50827,0,64,40005.3610532407,2009-07-11,08:39:55
39.980978,116.508694,0,70,40005.3611111111,2009-07-11,08:40:00
39.980456,116.509123,0,71,40005.3611689815,2009-07-11,08:40:05
39.979949,116.509553,0,73,40005.3612268518,2009-07-11,08:40:10
39.979429,116.509965,0,78,40005.3612847222,2009-07-11,08:40:15
39.978893,116.510386,0,87,40005.3613425926,2009-07-11,08:40:20
39.978355,116.510794,0,90,40005.361400463,2009-07-11,08:40:25
39.977829,116.511226,0,89,40005.3614583333,2009-07-11,08:40:30
39.977294,116.511665,0,85,40005.3615162037,2009-07-11,08:40:35
39.976758,116.512082,0,81,40005.3615740741,2009-07-11,08:40:40
39.976218,116.51251,0,78,40005.3616319444,2009-07-11,08:40:45
39.975654,116.512937,0,65,40005.3616898148,2009-07-11,08:40:50
39.975105,116.513366,0,59,40005.3617476852,2009-07-11,08:40:55
39.974562,116.513792,0,56,40005.3618055556,2009-07-11,08:41:00
39.974026,116.514215,0,56,40005.3618634259,2009-07-11,08:41:05
39.973488,116.514624,0,53,40005.3619212963,2009-07-11,08:41:10
39.972954,116.51503,0,57,40005.3619791667,2009-07-11,08:41:15
39.97241,116.515426,0,56,40005.362037037,2009-07-11,08:41:20
39.971865,116.515817,0,55,40005.3620949074,2009-07-11,08:41:25
39.971314,116.516198,0,55,40005.3621527778,2009-07-11,08:41:30
39.970764,116.516579,0,52,40005.3622106481,2009-07-11,08:41:35
39.970209,116.516938,0,53,40005.3622685185,2009-07-11,08:41:40
39.96966,116.517282,0,58,40005.3623263889,2009-07-11,08:41:45
39.969108,116.517626,0,62,40005.3623842593,2009-07-11,08:41:50
39.968542,116.517963,0,62,40005.3624421296,2009-07-11,08:41:55
39.96797,116.518303,0,53,40005.3625,2009-07-11,08:42:00
39.967397,116.518631,0,50,40005.3625578704,2009-07-11,08:42:05
39.966818,116.518956,0,44,40005.3626157407,2009-07-11,08:42:10
39.966242,116.519261,0,46,40005.3626736111,2009-07-11,08:42:15
39.965662,116.51956,0,46,40005.3627314815,2009-07-11,08:42:20
39.965081,116.519837,0,47,40005.3627893519,2009-07-11,08:42:25
39.964498,116.520109,0,47,40005.3628472222,2009-07-11,08:42:30
39.963911,116.520381,0,46,40005.3629050926,2009-07-11,08:42:35
39.963326,116.520643,0,44,40005.362962963,2009-07-11,08:42:40
39.962746,116.520886,0,48,40005.3630208333,2009-07-11,08:42:45
39.962101,116.521155,0,49,40005.3630787037,2009-07-11,08:42:50
39.96128,116.521503,0,53,40005.3631365741,2009-07-11,08:42:55
39.960428,116.521861,0,57,40005.3631944444,2009-07-11,08:43:00
39.959581,116.522213,0,64,40005.3632523148,2009-07-11,08:43:05
39.958702,116.522587,0,69,40005.3633101852,2009-07-11,08:43:10
39.957841,116.522948,0,74,40005.3633680556,2009-07-11,08:43:15
39.956977,116.523311,0,77,40005.3634259259,2009-07-11,08:43:20
39.956112,116.523675,0,80,40005.3634837963,2009-07-11,08:43:25
39.955245,116.524058,0,78,40005.3635416667,2009-07-11,08:43:30
39.954393,116.524495,0,70,40005.363599537,2009-07-11,08:43:35
39.953561,116.524987,0,64,40005.3636574074,2009-07-11,08:43:40
39.952737,116.525489,0,60,40005.3637152778,2009-07-11,08:43:45
39.951936,116.526033,0,61,40005.3637731481,2009-07-11,08:43:50
39.951154,116.526625,0,65,40005.3638310185,2009-07-11,08:43:55
39.950378,116.527246,0,67,40005.3638888889,2009-07-11,08:44:00
39.949628,116.527913,0,64,40005.3639467593,2009-07-11,08:44:05
39.948879,116.528576,0,64,40005.3640046296,2009-07-11,08:44:10
39.948146,116.529278,0,61,40005.3640625,2009-07-11,08:44:15
39.947413,116.529982,0,59,40005.3641203704,2009-07-11,08:44:20
39.946683,116.530694,0,58,40005.3641782407,2009-07-11,08:44:25
39.945958,116.531398,0,63,40005.3642361111,2009-07-11,08:44:30
39.945238,116.53209,0,70,40005.3642939815,2009-07-11,08:44:35
39.944505,116.532774,0,76,40005.3643518519,2009-07-11,08:44:40
39.94375,116.533413,0,83,40005.3644097222,2009-07-11,08:44:45
39.942969,116.534009,0,87,40005.3644675926,2009-07-11,08:44:50
39.942154,116.534548,0,84,40005.364525463,2009-07-11,08:44:55
39.941315,116.535027,0,79,40005.3645833333,2009-07-11,08:45:00
39.940465,116.535455,0,72,40005.3646412037,2009-07-11,08:45:05
39.93959,116.535755,0,70,40005.3646990741,2009-07-11,08:45:10
39.9387,116.535986,0,68,40005.3647569444,2009-07-11,08:45:15
39.937797,116.536156,0,61,40005.3648148148,2009-07-11,08:45:20
39.936922,116.536272,0,56,40005.3648726852,2009-07-11,08:45:25
39.936101,116.536336,0,62,40005.3649305556,2009-07-11,08:45:30
39.935324,116.536383,0,64,40005.3649884259,2009-07-11,08:45:35
39.934493,116.536421,0,66,40005.3650462963,2009-07-11,08:45:40
39.933571,116.536453,0,69,40005.3651041667,2009-07-11,08:45:45
39.932687,116.536494,0,63,40005.365162037,2009-07-11,08:45:50
39.931813,116.536541,0,65,40005.3652199074,2009-07-11,08:45:55
39.930938,116.536603,0,57,40005.3652777778,2009-07-11,08:46:00
39.930068,116.536654,0,54,40005.3653356481,2009-07-11,08:46:05
39.929193,116.536703,0,56,40005.3653935185,2009-07-11,08:46:10
39.928326,116.536761,0,59,40005.3654513889,2009-07-11,08:46:15
39.927449,116.536806,0,58,40005.3655092593,2009-07-11,08:46:20
39.926573,116.536865,0,62,40005.3655671296,2009-07-11,08:46:25
39.925702,116.536911,0,62,40005.365625,2009-07-11,08:46:30
39.924822,116.536962,0,61,40005.3656828704,2009-07-11,08:46:35
39.923947,116.537019,0,59,40005.3657407407,2009-07-11,08:46:40
39.923074,116.537078,0,54,40005.3657986111,2009-07-11,08:46:45
39.922202,116.537122,0,51,40005.3658564815,2009-07-11,08:46:50
39.921333,116.537159,0,51,40005.3659143519,2009-07-11,08:46:55
39.92046,116.537222,0,54,40005.3659722222,2009-07-11,08:47:00
39.919585,116.537277,0,58,40005.3660300926,2009-07-11,08:47:05
39.918707,116.537325,0,58,40005.366087963,2009-07-11,08:47:10
39.91783,116.537375,0,59,40005.3661458333,2009-07-11,08:47:15
39.91696,116.537429,0,66,40005.3662037037,2009-07-11,08:47:20
39.916088,116.537475,0,71,40005.3662615741,2009-07-11,08:47:25
39.915216,116.537526,0,75,40005.3663194444,2009-07-11,08:47:30
39.914335,116.537573,0,83,40005.3663773148,2009-07-11,08:47:35
39.91348,116.537647,0,76,40005.3664351852,2009-07-11,08:47:40
39.91269,116.537703,0,72,40005.3664930556,2009-07-11,08:47:45
39.911982,116.537719,0,77,40005.3665509259,2009-07-11,08:47:50
39.911312,116.537713,0,77,40005.3666087963,2009-07-11,08:47:55
39.91069,116.537619,0,78,40005.3666666667,2009-07-11,08:48:00
39.910158,116.537298,0,77,40005.366724537,2009-07-11,08:48:05
39.90967,116.536773,0,77,40005.3667824074,2009-07-11,08:48:10
39.909192,116.536113,0,80,40005.3668402778,2009-07-11,08:48:15
39.908834,116.535411,0,76,40005.3668981481,2009-07-11,08:48:20
39.908608,116.534646,0,69,40005.3669560185,2009-07-11,08:48:25
39.908499,116.533746,0,59,40005.3670138889,2009-07-11,08:48:30
39.908493,116.532766,0,62,40005.3670717593,2009-07-11,08:48:35
39.908463,116.531675,0,64,40005.3671296296,2009-07-11,08:48:40
39.908445,116.530649,0,70,40005.3671875,2009-07-11,08:48:45
39.908458,116.529736,0,74,40005.3672453704,2009-07-11,08:48:50
39.908491,116.528891,0,75,40005.3673032407,2009-07-11,08:48:55
39.908506,116.527977,0,75,40005.3673611111,2009-07-11,08:49:00
39.908519,116.527096,0,78,40005.3674189815,2009-07-11,08:49:05
39.908535,116.526387,0,79,40005.3674768518,2009-07-11,08:49:10
39.908531,116.525963,0,76,40005.3675347222,2009-07-11,08:49:15
39.908533,116.525767,0,77,40005.3675925926,2009-07-11,08:49:20
39.908542,116.525507,0,77,40005.367650463,2009-07-11,08:49:25
39.908554,116.52519,0,82,40005.3677083333,2009-07-11,08:49:30
39.908559,116.524837,0,82,40005.3677662037,2009-07-11,08:49:35
39.90856,116.524494,0,88,40005.3678240741,2009-07-11,08:49:40
39.908579,116.52427,0,96,40005.3678819444,2009-07-11,08:49:45
39.908563,116.524103,0,104,40005.3679398148,2009-07-11,08:49:50
39.908345,116.524045,0,87,40005.3679976852,2009-07-11,08:49:55
39.908173,116.524051,0,93,40005.3680555556,2009-07-11,08:50:00
39.908063,116.524288,0,96,40005.3681134259,2009-07-11,08:50:05
39.908048,116.524861,0,101,40005.3681712963,2009-07-11,08:50:10
39.908021,116.525717,0,95,40005.3682291667,2009-07-11,08:50:15
39.908009,116.526695,0,86,40005.368287037,2009-07-11,08:50:20
39.907996,116.527749,0,82,40005.3683449074,2009-07-11,08:50:25
39.907988,116.528782,0,69,40005.3684027778,2009-07-11,08:50:30
39.908,116.529748,0,67,40005.3684606481,2009-07-11,08:50:35
39.908016,116.530629,0,67,40005.3685185185,2009-07-11,08:50:40
39.908025,116.531393,0,61,40005.3685763889,2009-07-11,08:50:45
39.908036,116.532117,0,64,40005.3686342593,2009-07-11,08:50:50
39.908019,116.532859,0,68,40005.3686921296,2009-07-11,08:50:55
39.907945,116.533554,0,68,40005.36875,2009-07-11,08:51:00
39.907882,116.534285,0,66,40005.3688078704,2009-07-11,08:51:05
39.907828,116.535035,0,68,40005.3688657407,2009-07-11,08:51:10
39.907719,116.535801,0,71,40005.3689236111,2009-07-11,08:51:15
39.907547,116.536622,0,77,40005.3689814815,2009-07-11,08:51:20
39.907362,116.537497,0,79,40005.3690393518,2009-07-11,08:51:25
39.907171,116.538414,0,81,40005.3690972222,2009-07-11,08:51:30
39.9071,116.539295,0,84,40005.3691550926,2009-07-11,08:51:35
39.907372,116.539967,0,83,40005.369212963,2009-07-11,08:51:40
39.907918,116.540328,0,83,40005.3692708333,2009-07-11,08:51:45
39.908487,116.540215,0,94,40005.3693287037,2009-07-11,08:51:50
39.908946,116.539887,0,91,40005.3693865741,2009-07-11,08:51:55
39.909413,116.539485,0,86,40005.3694444444,2009-07-11,08:52:00
39.90987,116.539072,0,85,40005.3695023148,2009-07-11,08:52:05
39.910308,116.538698,0,81,40005.3695601852,2009-07-11,08:52:10
39.91081,116.53839,0,76,40005.3696180556,2009-07-11,08:52:15
39.911422,116.538207,0,71,40005.3696759259,2009-07-11,08:52:20
39.912113,116.538107,0,66,40005.3697337963,2009-07-11,08:52:25
39.912903,116.537986,0,66,40005.3697916667,2009-07-11,08:52:30
39.913685,116.53791,0,63,40005.369849537,2009-07-11,08:52:35
39.914445,116.537843,0,59,40005.3699074074,2009-07-11,08:52:40
39.915248,116.537783,0,51,40005.3699652778,2009-07-11,08:52:45
39.916097,116.537736,0,45,40005.3700231481,2009-07-11,08:52:50
39.916958,116.537682,0,41,40005.3700810185,2009-07-11,08:52:55
39.917827,116.537622,0,49,40005.3701388889,2009-07-11,08:53:00
39.918698,116.537557,0,50,40005.3701967593,2009-07-11,08:53:05
39.919479,116.537505,0,51,40005.3702546296,2009-07-11,08:53:10
39.920276,116.537449,0,62,40005.3703125,2009-07-11,08:53:15
39.921145,116.537394,0,63,40005.3703703704,2009-07-11,08:53:20
39.922027,116.537346,0,66,40005.3704282407,2009-07-11,08:53:25
39.922873,116.537285,0,69,40005.3704861111,2009-07-11,08:53:30
39.923713,116.537248,0,71,40005.3705439815,2009-07-11,08:53:35
39.924577,116.537198,0,74,40005.3706018519,2009-07-11,08:53:40
39.925462,116.537141,0,75,40005.3706597222,2009-07-11,08:53:45
39.926344,116.537082,0,79,40005.3707175926,2009-07-11,08:53:50
39.927179,116.537037,0,76,40005.370775463,2009-07-11,08:53:55
39.928005,116.536988,0,71,40005.3708333333,2009-07-11,08:54:00
39.928812,116.536941,0,66,40005.3708912037,2009-07-11,08:54:05
39.929648,116.536889,0,64,40005.3709490741,2009-07-11,08:54:10
39.930457,116.536839,0,64,40005.3710069444,2009-07-11,08:54:15
39.931246,116.536799,0,65,40005.3710648148,2009-07-11,08:54:20
39.93202,116.53676,0,64,40005.3711226852,2009-07-11,08:54:25
39.932783,116.536711,0,67,40005.3711805556,2009-07-11,08:54:30
39.933531,116.536667,0,72,40005.3712384259,2009-07-11,08:54:35
39.934284,116.536615,0,73,40005.3712962963,2009-07-11,08:54:40
39.934997,116.536573,0,69,40005.3713541667,2009-07-11,08:54:45
39.935737,116.536536,0,65,40005.371412037,2009-07-11,08:54:50
39.93657,116.536497,0,58,40005.3714699074,2009-07-11,08:54:55
39.937481,116.536416,0,63,40005.3715277778,2009-07-11,08:55:00
39.938366,116.536277,0,69,40005.3715856481,2009-07-11,08:55:05
39.939238,116.536073,0,81,40005.3716435185,2009-07-11,08:55:10
39.940094,116.535808,0,91,40005.3717013889,2009-07-11,08:55:15
39.940929,116.535467,0,99,40005.3717592593,2009-07-11,08:55:20
39.941751,116.535062,0,101,40005.3718171296,2009-07-11,08:55:25
39.942552,116.534596,0,94,40005.371875,2009-07-11,08:55:30
39.94332,116.534059,0,87,40005.3719328704,2009-07-11,08:55:35
39.944058,116.533422,0,85,40005.3719907407,2009-07-11,08:55:40
39.944777,116.532773,0,75,40005.3720486111,2009-07-11,08:55:45
39.945489,116.532095,0,70,40005.3721064815,2009-07-11,08:55:50
39.946185,116.531395,0,68,40005.3721643519,2009-07-11,08:55:55
39.946877,116.530695,0,72,40005.3722222222,2009-07-11,08:56:00
39.947576,116.530021,0,70,40005.3722800926,2009-07-11,08:56:05
39.948273,116.529334,0,73,40005.372337963,2009-07-11,08:56:10
39.948974,116.528652,0,73,40005.3723958333,2009-07-11,08:56:15
39.949679,116.527991,0,74,40005.3724537037,2009-07-11,08:56:20
39.950391,116.527343,0,75,40005.3725115741,2009-07-11,08:56:25
39.951132,116.526735,0,75,40005.3725694444,2009-07-11,08:56:30
39.951903,116.526184,0,71,40005.3726273148,2009-07-11,08:56:35
39.952682,116.525683,0,64,40005.3726851852,2009-07-11,08:56:40
39.953481,116.525217,0,63,40005.3727430556,2009-07-11,08:56:45
39.954286,116.524771,0,61,40005.3728009259,2009-07-11,08:56:50
39.955102,116.524365,0,65,40005.3728587963,2009-07-11,08:56:55
39.955926,116.523998,0,69,40005.3729166667,2009-07-11,08:57:00
39.956753,116.523637,0,69,40005.372974537,2009-07-11,08:57:05
39.957587,116.523278,0,73,40005.3730324074,2009-07-11,08:57:10
39.958419,116.522933,0,73,40005.3730902778,2009-07-11,08:57:15
39.959256,116.522579,0,69,40005.3731481481,2009-07-11,08:57:20
39.960098,116.522229,0,61,40005.3732060185,2009-07-11,08:57:25
39.960933,116.521878,0,58,40005.3732638889,2009-07-11,08:57:30
39.961768,116.521537,0,55,40005.3733217593,2009-07-11,08:57:35
39.962603,116.521188,0,56,40005.3733796296,2009-07-11,08:57:40
39.963433,116.52084,0,60,40005.3734375,2009-07-11,08:57:45
39.96426,116.520468,0,61,40005.3734953704,2009-07-11,08:57:50
39.965085,116.520071,0,60,40005.3735532407,2009-07-11,08:57:55
39.965906,116.519664,0,60,40005.3736111111,2009-07-11,08:58:00
39.966725,116.519235,0,57,40005.3736689815,2009-07-11,08:58:05
39.967529,116.518793,0,57,40005.3737268519,2009-07-11,08:58:10
39.968334,116.518342,0,56,40005.3737847222,2009-07-11,08:58:15
39.969132,116.517869,0,56,40005.3738425926,2009-07-11,08:58:20
39.96992,116.517381,0,54,40005.373900463,2009-07-11,08:58:25
39.970708,116.51688,0,54,40005.3739583333,2009-07-11,08:58:30
39.971481,116.516356,0,50,40005.3740162037,2009-07-11,08:58:35
39.972255,116.515806,0,48,40005.3740740741,2009-07-11,08:58:40
39.973015,116.515241,0,47,40005.3741319444,2009-07-11,08:58:45
39.973769,116.51467,0,47,40005.3741898148,2009-07-11,08:58:50
39.974537,116.51407,0,46,40005.3742476852,2009-07-11,08:58:55
39.975385,116.513402,0,51,40005.3743055556,2009-07-11,08:59:00
39.976316,116.512652,0,62,40005.3743634259,2009-07-11,08:59:05
39.977311,116.511862,0,76,40005.3744212963,2009-07-11,08:59:10
39.978283,116.511085,0,85,40005.3744791667,2009-07-11,08:59:15
39.979278,116.510269,0,87,40005.374537037,2009-07-11,08:59:20
39.980278,116.509454,0,82,40005.3745949074,2009-07-11,08:59:25
39.981291,116.508646,0,75,40005.3746527778,2009-07-11,08:59:30
39.982279,116.507869,0,70,40005.3747106481,2009-07-11,08:59:35
39.983225,116.507116,0,70,40005.3747685185,2009-07-11,08:59:40
39.984112,116.506397,0,71,40005.3748263889,2009-07-11,08:59:45
39.984969,116.505717,0,69,40005.3748842593,2009-07-11,08:59:50
39.985945,116.504946,0,60,40005.3749421296,2009-07-11,08:59:55
39.987041,116.504074,0,51,40005.375,2009-07-11,09:00:00
39.988128,116.503205,0,50,40005.3750578704,2009-07-11,09:00:05
39.989148,116.502387,0,57,40005.3751157407,2009-07-11,09:00:10
39.990037,116.501644,0,63,40005.3751736111,2009-07-11,09:00:15
39.990842,116.500922,0,69,40005.3752314815,2009-07-11,09:00:20
39.99157,116.500231,0,75,40005.3752893518,2009-07-11,09:00:25
39.992271,116.499551,0,78,40005.3753472222,2009-07-11,09:00:30
39.992962,116.498987,0,77,40005.3754050926,2009-07-11,09:00:35
39.99358,116.498523,0,78,40005.375462963,2009-07-11,09:00:40
39.994111,116.497997,0,82,40005.3755208333,2009-07-11,09:00:45
39.994661,116.497439,0,86,40005.3755787037,2009-07-11,09:00:50
39.99516,116.496952,0,88,40005.3756365741,2009-07-11,09:00:55
39.995697,116.496549,0,84,40005.3756944444,2009-07-11,09:01:00
39.996167,116.496109,0,87,40005.3757523148,2009-07-11,09:01:05
39.996632,116.495689,0,90,40005.3758101852,2009-07-11,09:01:10
39.996994,116.495546,0,72,40005.3758680556,2009-07-11,09:01:15
39.997163,116.495371,0,71,40005.3759259259,2009-07-11,09:01:20
39.997071,116.495131,0,74,40005.3759837963,2009-07-11,09:01:25
39.996789,116.494886,0,75,40005.3760416667,2009-07-11,09:01:30
39.996436,116.494433,0,76,40005.376099537,2009-07-11,09:01:35
39.995964,116.493967,0,84,40005.3761574074,2009-07-11,09:01:40
39.995679,116.493539,0,86,40005.3762152778,2009-07-11,09:01:45
39.995558,116.492959,0,83,40005.3762731481,2009-07-11,09:01:50
39.995355,116.492422,0,79,40005.3763310185,2009-07-11,09:01:55
39.994991,116.492001,0,78,40005.3763888889,2009-07-11,09:02:00
39.994619,116.491594,0,82,40005.3764467593,2009-07-11,09:02:05
39.994284,116.491231,0,81,40005.3765046296,2009-07-11,09:02:10
39.993922,116.490838,0,78,40005.3765625,2009-07-11,09:02:15
39.993566,116.490447,0,77,40005.3766203704,2009-07-11,09:02:20
39.993213,116.490066,0,78,40005.3766782407,2009-07-11,09:02:25
39.992829,116.489639,0,76,40005.3767361111,2009-07-11,09:02:30
39.992407,116.489169,0,70,40005.3767939815,2009-07-11,09:02:35
39.991969,116.488692,0,70,40005.3768518518,2009-07-11,09:02:40
39.991497,116.488175,0,72,40005.3769097222,2009-07-11,09:02:45
39.990959,116.487592,0,72,40005.3769675926,2009-07-11,09:02:50
39.990426,116.486997,0,75,40005.377025463,2009-07-11,09:02:55
39.989889,116.486398,0,81,40005.3770833333,2009-07-11,09:03:00
39.989367,116.485822,0,83,40005.3771412037,2009-07-11,09:03:05
39.988905,116.4853,0,81,40005.3771990741,2009-07-11,09:03:10
39.988513,116.484868,0,82,40005.3772569444,2009-07-11,09:03:15
39.988161,116.484485,0,83,40005.3773148148,2009-07-11,09:03:20
39.98786,116.484161,0,80,40005.3773726852,2009-07-11,09:03:25
39.987724,116.484002,0,85,40005.3774305556,2009-07-11,09:03:30
39.987635,116.483903,0,88,40005.3774884259,2009-07-11,09:03:35
39.987551,116.483818,0,91,40005.3775462963,2009-07-11,09:03:40
39.98743,116.483729,0,88,40005.3776041667,2009-07-11,09:03:45
39.98733,116.483622,0,87,40005.377662037,2009-07-11,09:03:50
39.987223,116.483453,0,84,40005.3777199074,2009-07-11,09:03:55
39.987105,116.483256,0,81,40005.3777777778,2009-07-11,09:04:00
39.987077,116.483149,0,79,40005.3778356481,2009-07-11,09:04:05
39.987118,116.483009,0,77,40005.3778935185,2009-07-11,09:04:10
39.987222,116.482847,0,76,40005.3779513889,2009-07-11,09:04:15
39.987404,116.482578,0,77,40005.3780092593,2009-07-11,09:04:20
39.987473,116.482423,0,77,40005.3780671296,2009-07-11,09:04:25
39.987482,116.482367,0,78,40005.378125,2009-07-11,09:04:30
39.987498,116.482338,0,82,40005.3781828704,2009-07-11,09:04:35
39.987562,116.48224,0,84,40005.3782407407,2009-07-11,09:04:40
39.987605,116.482172,0,85,40005.3782986111,2009-07-11,09:04:45
39.987629,116.482127,0,84,40005.3783564815,2009-07-11,09:04:50
39.987748,116.482066,0,85,40005.3784143519,2009-07-11,09:04:55
39.987946,116.482218,0,92,40005.3784722222,2009-07-11,09:05:00
39.988255,116.48252,0,95,40005.3785300926,2009-07-11,09:05:05
39.98863,116.482939,0,96,40005.378587963,2009-07-11,09:05:10
39.988969,116.483335,0,94,40005.3786458333,2009-07-11,09:05:15
39.989296,116.483705,0,95,40005.3787037037,2009-07-11,09:05:20
39.98965,116.484097,0,97,40005.3787615741,2009-07-11,09:05:25
39.99003,116.484512,0,97,40005.3788194444,2009-07-11,09:05:30
39.990333,116.484868,0,94,40005.3788773148,2009-07-11,09:05:35
39.990429,116.485232,0,92,40005.3789351852,2009-07-11,09:05:40
39.990235,116.485402,0,84,40005.3789930556,2009-07-11,09:05:45
39.989955,116.4852,0,82,40005.3790509259,2009-07-11,09:05:50
39.989582,116.484789,0,83,40005.3791087963,2009-07-11,09:05:55
39.989059,116.484213,0,87,40005.3791666667,2009-07-11,09:06:00
39.988425,116.48352,0,94,40005.379224537,2009-07-11,09:06:05
39.987742,116.482824,0,101,40005.3792824074,2009-07-11,09:06:10
39.987037,116.482072,0,103,40005.3793402778,2009-07-11,09:06:15
39.98638,116.481332,0,106,40005.3793981481,2009-07-11,09:06:20
39.985745,116.480618,0,109,40005.3794560185,2009-07-11,09:06:25
39.9851,116.479907,0,110,40005.3795138889,2009-07-11,09:06:30
39.984459,116.479206,0,112,40005.3795717593,2009-07-11,09:06:35
39.98381,116.478497,0,111,40005.3796296296,2009-07-11,09:06:40
39.983177,116.477784,0,112,40005.3796875,2009-07-11,09:06:45
39.982539,116.477072,0,117,40005.3797453704,2009-07-11,09:06:50
39.981893,116.476363,0,115,40005.3798032407,2009-07-11,09:06:55
39.981248,116.475663,0,115,40005.3798611111,2009-07-11,09:07:00
39.980611,116.474949,0,114,40005.3799189815,2009-07-11,09:07:05
39.979969,116.474235,0,113,40005.3799768519,2009-07-11,09:07:10
39.979337,116.473522,0,117,40005.3800347222,2009-07-11,09:07:15
39.978694,116.472818,0,118,40005.3800925926,2009-07-11,09:07:20
39.978048,116.472105,0,113,40005.380150463,2009-07-11,09:07:25
39.977396,116.471394,0,108,40005.3802083333,2009-07-11,09:07:30
39.976754,116.470683,0,105,40005.3802662037,2009-07-11,09:07:35
39.976114,116.469962,0,100,40005.3803240741,2009-07-11,09:07:40
39.975479,116.469239,0,97,40005.3803819444,2009-07-11,09:07:45
39.97484,116.468539,0,98,40005.3804398148,2009-07-11,09:07:50
39.974199,116.467835,0,102,40005.3804976852,2009-07-11,09:07:55
39.973546,116.46712,0,97,40005.3805555556,2009-07-11,09:08:00
39.972867,116.466378,0,93,40005.3806134259,2009-07-11,09:08:05
39.972097,116.465523,0,96,40005.3806712963,2009-07-11,09:08:10
39.971232,116.464574,0,91,40005.3807291667,2009-07-11,09:08:15
39.970344,116.463571,0,86,40005.380787037,2009-07-11,09:08:20
39.969432,116.462612,0,82,40005.3808449074,2009-07-11,09:08:25
39.968542,116.461589,0,80,40005.3809027778,2009-07-11,09:08:30
39.967654,116.460593,0,81,40005.3809606481,2009-07-11,09:08:35
39.96672,116.459612,0,80,40005.3810185185,2009-07-11,09:08:40
39.965813,116.458585,0,82,40005.3810763889,2009-07-11,09:08:45
39.964933,116.457569,0,81,40005.3811342593,2009-07-11,09:08:50
39.964042,116.456567,0,86,40005.3811921296,2009-07-11,09:08:55
39.963163,116.455569,0,91,40005.38125,2009-07-11,09:09:00
39.962281,116.454576,0,96,40005.3813078704,2009-07-11,09:09:05
39.96144,116.453593,0,100,40005.3813657407,2009-07-11,09:09:10
39.960653,116.452721,0,99,40005.3814236111,2009-07-11,09:09:15
39.959942,116.451936,0,96,40005.3814814815,2009-07-11,09:09:20
39.959241,116.451166,0,90,40005.3815393519,2009-07-11,09:09:25
39.95854,116.450415,0,91,40005.3815972222,2009-07-11,09:09:30
39.957901,116.449692,0,92,40005.3816550926,2009-07-11,09:09:35
39.957296,116.449008,0,94,40005.381712963,2009-07-11,09:09:40
39.956698,116.448354,0,88,40005.3817708333,2009-07-11,09:09:45
39.956137,116.447753,0,86,40005.3818287037,2009-07-11,09:09:50
39.955719,116.447248,0,87,40005.3818865741,2009-07-11,09:09:55
39.955552,116.446946,0,91,40005.3819444444,2009-07-11,09:10:00
39.95564,116.446705,0,92,40005.3820023148,2009-07-11,09:10:05
39.955931,116.44676,0,100,40005.3820601852,2009-07-11,09:10:10
39.956209,116.447083,0,103,40005.3821180556,2009-07-11,09:10:15
39.956468,116.447383,0,107,40005.3821759259,2009-07-11,09:10:20
39.956559,116.447626,0,107,40005.3822337963,2009-07-11,09:10:25
39.95646,116.447859,0,101,40005.3822916667,2009-07-11,09:10:30
39.956229,116.448212,0,104,40005.382349537,2009-07-11,09:10:35
39.95606,116.448495,0,108,40005.3824074074,2009-07-11,09:10:40
39.955964,116.448667,0,110,40005.3824652778,2009-07-11,09:10:45
39.955836,116.448869,0,110,40005.3825231481,2009-07-11,09:10:50
39.955741,116.449021,0,110,40005.3825810185,2009-07-11,09:10:55
39.9556,116.449253,0,109,40005.3826388889,2009-07-11,09:11:00
39.955466,116.449459,0,113,40005.3826967593,2009-07-11,09:11:05
39.955399,116.449577,0,114,40005.3827546296,2009-07-11,09:11:10
39.955357,116.449653,0,118,40005.3828125,2009-07-11,09:11:15
39.955237,116.449826,0,118,40005.3828703704,2009-07-11,09:11:20
39.955043,116.450089,0,119,40005.3829282407,2009-07-11,09:11:25
39.954787,116.450494,0,121,40005.3829861111,2009-07-11,09:11:30
39.954433,116.451041,0,122,40005.3830439815,2009-07-11,09:11:35
39.954022,116.451693,0,127,40005.3831018518,2009-07-11,09:11:40
39.953573,116.452381,0,132,40005.3831597222,2009-07-11,09:11:45
39.953119,116.453079,0,136,40005.3832175926,2009-07-11,09:11:50
39.952657,116.45377,0,136,40005.383275463,2009-07-11,09:11:55
39.952144,116.454375,0,133,40005.3833333333,2009-07-11,09:12:00
39.951562,116.454885,0,126,40005.3833912037,2009-07-11,09:12:05
39.950902,116.455231,0,119,40005.3834490741,2009-07-11,09:12:10
39.950315,116.455354,0,115,40005.3835069444,2009-07-11,09:12:15
39.949905,116.455416,0,115,40005.3835648148,2009-07-11,09:12:20
39.949692,116.455434,0,117,40005.3836226852,2009-07-11,09:12:25
39.949507,116.455438,0,120,40005.3836805556,2009-07-11,09:12:30
39.949228,116.455451,0,121,40005.3837384259,2009-07-11,09:12:35
39.9489,116.455453,0,121,40005.3837962963,2009-07-11,09:12:40
39.948514,116.455437,0,121,40005.3838541667,2009-07-11,09:12:45
39.948062,116.455435,0,120,40005.383912037,2009-07-11,09:12:50
39.947559,116.455429,0,122,40005.3839699074,2009-07-11,09:12:55
39.947028,116.455396,0,133,40005.3840277778,2009-07-11,09:13:00
39.946481,116.455416,0,130,40005.3840856481,2009-07-11,09:13:05
39.94591,116.455418,0,127,40005.3841435185,2009-07-11,09:13:10
39.945334,116.455418,0,123,40005.3842013889,2009-07-11,09:13:15
39.944816,116.455417,0,119,40005.3842592593,2009-07-11,09:13:20
39.944353,116.455423,0,114,40005.3843171296,2009-07-11,09:13:25
39.943892,116.455411,0,108,40005.384375,2009-07-11,09:13:30
39.94344,116.455397,0,102,40005.3844328704,2009-07-11,09:13:35
39.943101,116.4554,0,100,40005.3844907407,2009-07-11,09:13:40
39.942811,116.455402,0,99,40005.3845486111,2009-07-11,09:13:45
39.942393,116.45532,0,97,40005.3846064815,2009-07-11,09:13:50
39.941916,116.455248,0,94,40005.3846643518,2009-07-11,09:13:55
39.941521,116.455202,0,91,40005.3847222222,2009-07-11,09:14:00
39.941225,116.455167,0,89,40005.3847800926,2009-07-11,09:14:05
39.941014,116.455196,0,86,40005.384837963,2009-07-11,09:14:10
39.940686,116.45521,0,84,40005.3848958333,2009-07-11,09:14:15
39.940279,116.455186,0,79,40005.3849537037,2009-07-11,09:14:20
39.940028,116.455016,0,82,40005.3850115741,2009-07-11,09:14:25
39.939983,116.454625,0,82,40005.3850694444,2009-07-11,09:14:30
39.939987,116.453912,0,85,40005.3851273148,2009-07-11,09:14:35
39.939959,116.453027,0,83,40005.3851851852,2009-07-11,09:14:40
39.939951,116.452005,0,83,40005.3852430556,2009-07-11,09:14:45
39.939952,116.451021,0,84,40005.3853009259,2009-07-11,09:14:50
39.939939,116.450118,0,87,40005.3853587963,2009-07-11,09:14:55
39.939879,116.449693,0,87,40005.3854166667,2009-07-11,09:15:00
39.939901,116.44961,0,95,40005.385474537,2009-07-11,09:15:05
39.939899,116.449597,0,99,40005.3855324074,2009-07-11,09:15:10
39.939899,116.449597,0,99,40005.3855671296,2009-07-11,09:15:13
39.939894,116.449595,0,99,40005.3855902778,2009-07-11,09:15:15
39.939894,116.449485,0,100,40005.3856481481,2009-07-11,09:15:20
39.939903,116.448986,0,103,40005.3857060185,2009-07-11,09:15:25
39.9399,116.448278,0,111,40005.3857638889,2009-07-11,09:15:30
39.939902,116.447467,0,114,40005.3858217593,2009-07-11,09:15:35
39.939929,116.446766,0,113,40005.3858796296,2009-07-11,09:15:40
39.939956,116.446229,0,111,40005.3859375,2009-07-11,09:15:45
39.939959,116.445739,0,108,40005.3859953704,2009-07-11,09:15:50
39.939944,116.445375,0,101,40005.3860532407,2009-07-11,09:15:55
39.940002,116.445213,0,97,40005.3861111111,2009-07-11,09:16:00
39.940049,116.444921,0,96,40005.3861689815,2009-07-11,09:16:05
39.940031,116.444589,0,94,40005.3862268519,2009-07-11,09:16:10
39.940078,116.444394,0,93,40005.3862847222,2009-07-11,09:16:15
39.940203,116.444302,0,98,40005.3863425926,2009-07-11,09:16:20
39.940496,116.444288,0,107,40005.386400463,2009-07-11,09:16:25
39.940984,116.444268,0,113,40005.3864583333,2009-07-11,09:16:30
39.941516,116.444265,0,115,40005.3865162037,2009-07-11,09:16:35
39.941998,116.444251,0,118,40005.3865740741,2009-07-11,09:16:40
39.942441,116.444244,0,125,40005.3866319444,2009-07-11,09:16:45
39.942813,116.444267,0,125,40005.3866898148,2009-07-11,09:16:50
39.942972,116.444357,0,116,40005.3867476852,2009-07-11,09:16:55
39.942983,116.444453,0,123,40005.3868055556,2009-07-11,09:17:00
39.942983,116.444467,0,121,40005.3868634259,2009-07-11,09:17:05
39.942985,116.44447,0,121,40005.3869212963,2009-07-11,09:17:10
39.942985,116.44447,0,121,40005.3869560185,2009-07-11,09:17:13
39.942983,116.444469,0,121,40005.3869791667,2009-07-11,09:17:15
39.942974,116.444462,0,121,40005.387037037,2009-07-11,09:17:20
39.942974,116.444462,0,121,40005.3870717593,2009-07-11,09:17:23
39.942967,116.444456,0,122,40005.3870949074,2009-07-11,09:17:25
39.942981,116.444508,0,122,40005.3871527778,2009-07-11,09:17:30
39.942993,116.444761,0,119,40005.3872106481,2009-07-11,09:17:35
39.943005,116.445148,0,118,40005.3872685185,2009-07-11,09:17:40
39.943017,116.445666,0,119,40005.3873263889,2009-07-11,09:17:45
39.943017,116.446335,0,117,40005.3873842593,2009-07-11,09:17:50
39.943023,116.447076,0,116,40005.3874421296,2009-07-11,09:17:55
39.943027,116.447757,0,113,40005.3875,2009-07-11,09:18:00
39.943045,116.448314,0,113,40005.3875578704,2009-07-11,09:18:05
39.943064,116.448811,0,113,40005.3876157407,2009-07-11,09:18:10
39.943039,116.449131,0,114,40005.3876736111,2009-07-11,09:18:15
39.942863,116.449257,0,118,40005.3877314815,2009-07-11,09:18:20
39.942497,116.449209,0,124,40005.3877893519,2009-07-11,09:18:25
39.942105,116.449204,0,124,40005.3878472222,2009-07-11,09:18:30
39.941688,116.449221,0,125,40005.3879050926,2009-07-11,09:18:35
39.9412,116.449185,0,123,40005.387962963,2009-07-11,09:18:40
39.940776,116.449188,0,123,40005.3880208333,2009-07-11,09:18:45
39.940448,116.449181,0,123,40005.3880787037,2009-07-11,09:18:50
39.940331,116.44919,0,122,40005.3881365741,2009-07-11,09:18:55
39.940324,116.4492,0,122,40005.3881944444,2009-07-11,09:19:00
39.940313,116.449212,0,122,40005.3882523148,2009-07-11,09:19:05
39.940304,116.449222,0,122,40005.3883101852,2009-07-11,09:19:10
39.940296,116.449232,0,122,40005.3883680556,2009-07-11,09:19:15
39.940296,116.449232,0,122,40005.3884027778,2009-07-11,09:19:18
39.940288,116.44924,0,122,40005.3884259259,2009-07-11,09:19:20
39.940152,116.449245,0,121,40005.3884837963,2009-07-11,09:19:25
39.939968,116.449307,0,121,40005.3885416667,2009-07-11,09:19:30
39.939911,116.449597,0,118,40005.388599537,2009-07-11,09:19:35
39.939912,116.450085,0,117,40005.3886574074,2009-07-11,09:19:40
39.939918,116.450777,0,114,40005.3887152778,2009-07-11,09:19:45
39.939937,116.451575,0,113,40005.3887731481,2009-07-11,09:19:50
39.939931,116.452433,0,114,40005.3888310185,2009-07-11,09:19:55
39.939941,116.453297,0,114,40005.3888888889,2009-07-11,09:20:00
39.939944,116.454074,0,110,40005.3889467593,2009-07-11,09:20:05
39.939962,116.454686,0,107,40005.3890046296,2009-07-11,09:20:10
39.939979,116.454986,0,102,40005.3890625,2009-07-11,09:20:15
39.939982,116.455033,0,99,40005.3891203704,2009-07-11,09:20:20
39.939981,116.455034,0,100,40005.3891782407,2009-07-11,09:20:25
39.939984,116.455028,0,100,40005.3892361111,2009-07-11,09:20:30
39.939985,116.455027,0,100,40005.3892939815,2009-07-11,09:20:35
39.939983,116.45503,0,100,40005.3893518519,2009-07-11,09:20:40
39.939984,116.455027,0,100,40005.3894097222,2009-07-11,09:20:45
39.939985,116.455024,0,100,40005.3894675926,2009-07-11,09:20:50
39.939985,116.455024,0,100,40005.3895023148,2009-07-11,09:20:53
39.939984,116.455024,0,100,40005.389525463,2009-07-11,09:20:55
39.940032,116.455206,0,99,40005.3895833333,2009-07-11,09:21:00
39.940208,116.455628,0,97,40005.3896412037,2009-07-11,09:21:05
39.94048,116.455814,0,96,40005.3896990741,2009-07-11,09:21:10
39.940911,116.455807,0,92,40005.3897569444,2009-07-11,09:21:15
39.941535,116.455811,0,85,40005.3898148148,2009-07-11,09:21:20
39.942203,116.455816,0,78,40005.3898726852,2009-07-11,09:21:25
39.94279,116.455748,0,76,40005.3899305556,2009-07-11,09:21:30
39.943229,116.455689,0,74,40005.3899884259,2009-07-11,09:21:35
39.943631,116.455686,0,72,40005.3900462963,2009-07-11,09:21:40
39.944142,116.455689,0,74,40005.3901041667,2009-07-11,09:21:45
39.944693,116.455671,0,81,40005.390162037,2009-07-11,09:21:50
39.945205,116.455658,0,88,40005.3902199074,2009-07-11,09:21:55
39.945711,116.455657,0,93,40005.3902777778,2009-07-11,09:22:00
39.946175,116.455655,0,102,40005.3903356481,2009-07-11,09:22:05
39.946604,116.455663,0,115,40005.3903935185,2009-07-11,09:22:10
39.94701,116.455701,0,115,40005.3904513889,2009-07-11,09:22:15
39.947453,116.455723,0,111,40005.3905092593,2009-07-11,09:22:20
39.947863,116.455711,0,111,40005.3905671296,2009-07-11,09:22:25
39.948321,116.455713,0,104,40005.390625,2009-07-11,09:22:30
39.948823,116.455705,0,109,40005.3906828704,2009-07-11,09:22:35
39.94942,116.455649,0,109,40005.3907407407,2009-07-11,09:22:40
39.950051,116.455611,0,118,40005.3907986111,2009-07-11,09:22:45
39.95061,116.455537,0,126,40005.3908564815,2009-07-11,09:22:50
39.951102,116.455419,0,130,40005.3909143518,2009-07-11,09:22:55
39.951581,116.455191,0,135,40005.3909722222,2009-07-11,09:23:00
39.95209,116.4549,0,139,40005.3910300926,2009-07-11,09:23:05
39.95258,116.454421,0,145,40005.391087963,2009-07-11,09:23:10
39.953094,116.453792,0,148,40005.3911458333,2009-07-11,09:23:15
39.953599,116.453036,0,148,40005.3912037037,2009-07-11,09:23:20
39.954149,116.452176,0,151,40005.3912615741,2009-07-11,09:23:25
39.954733,116.451267,0,157,40005.3913194444,2009-07-11,09:23:30
39.955264,116.450455,0,163,40005.3913773148,2009-07-11,09:23:35
39.955755,116.449925,0,147,40005.3914351852,2009-07-11,09:23:40
39.956397,116.449816,0,134,40005.3914930556,2009-07-11,09:23:45
39.957047,116.44978,0,139,40005.3915509259,2009-07-11,09:23:50
39.957609,116.449827,0,139,40005.3916087963,2009-07-11,09:23:55
39.95802,116.45018,0,137,40005.3916666667,2009-07-11,09:24:00
39.958465,116.450685,0,129,40005.391724537,2009-07-11,09:24:05
39.959006,116.45131,0,124,40005.3917824074,2009-07-11,09:24:10
39.959642,116.452007,0,120,40005.3918402778,2009-07-11,09:24:15
39.960333,116.452784,0,118,40005.3918981481,2009-07-11,09:24:20
39.961028,116.453568,0,116,40005.3919560185,2009-07-11,09:24:25
39.96174,116.45436,0,110,40005.3920138889,2009-07-11,09:24:30
39.962434,116.455114,0,108,40005.3920717593,2009-07-11,09:24:35
39.963105,116.455873,0,105,40005.3921296296,2009-07-11,09:24:40
39.963778,116.456639,0,103,40005.3921875,2009-07-11,09:24:45
39.964436,116.457324,0,101,40005.3922453704,2009-07-11,09:24:50
39.965103,116.458087,0,98,40005.3923032407,2009-07-11,09:24:55
39.965848,116.458949,0,99,40005.3923611111,2009-07-11,09:25:00
39.9666,116.459813,0,102,40005.3924189815,2009-07-11,09:25:05
39.967261,116.460575,0,96,40005.3924768518,2009-07-11,09:25:10
39.967845,116.461225,0,94,40005.3925347222,2009-07-11,09:25:15
39.968379,116.461865,0,96,40005.3925925926,2009-07-11,09:25:20
39.968895,116.462446,0,92,40005.392650463,2009-07-11,09:25:25
39.969322,116.462899,0,90,40005.3927083333,2009-07-11,09:25:30
39.969704,116.463328,0,87,40005.3927662037,2009-07-11,09:25:35
39.970111,116.46378,0,85,40005.3928240741,2009-07-11,09:25:40
39.970487,116.464112,0,82,40005.3928819444,2009-07-11,09:25:45
39.970611,116.464323,0,84,40005.3929398148,2009-07-11,09:25:50
39.97064,116.464446,0,80,40005.3929976852,2009-07-11,09:25:55
39.970628,116.464575,0,75,40005.3930555556,2009-07-11,09:26:00
39.970599,116.464831,0,72,40005.3931134259,2009-07-11,09:26:05
39.970508,116.465063,0,71,40005.3931712963,2009-07-11,09:26:10
39.970327,116.465239,0,71,40005.3932291667,2009-07-11,09:26:15
39.970036,116.465291,0,75,40005.393287037,2009-07-11,09:26:20
39.969712,116.465091,0,75,40005.3933449074,2009-07-11,09:26:25
39.969561,116.464804,0,79,40005.3934027778,2009-07-11,09:26:30
39.969521,116.464533,0,81,40005.3934606481,2009-07-11,09:26:35
39.96953,116.464325,0,86,40005.3935185185,2009-07-11,09:26:40
39.969587,116.464082,0,93,40005.3935763889,2009-07-11,09:26:45
39.969748,116.463847,0,96,40005.3936342593,2009-07-11,09:26:50
39.969935,116.463558,0,97,40005.3936921296,2009-07-11,09:26:55
39.970173,116.463192,0,99,40005.39375,2009-07-11,09:27:00
39.970478,116.46279,0,101,40005.3938078704,2009-07-11,09:27:05
39.97078,116.462334,0,105,40005.3938657407,2009-07-11,09:27:10
39.971088,116.461824,0,111,40005.3939236111,2009-07-11,09:27:15
39.971447,116.461286,0,112,40005.3939814815,2009-07-11,09:27:20
39.97178,116.460794,0,111,40005.3940393519,2009-07-11,09:27:25
39.972024,116.460427,0,108,40005.3940972222,2009-07-11,09:27:30
39.97218,116.460215,0,108,40005.3941550926,2009-07-11,09:27:35
39.972334,116.459988,0,108,40005.394212963,2009-07-11,09:27:40
39.972508,116.459732,0,114,40005.3942708333,2009-07-11,09:27:45
39.972733,116.459372,0,114,40005.3943287037,2009-07-11,09:27:50
39.972965,116.459018,0,109,40005.3943865741,2009-07-11,09:27:55
39.97322,116.458654,0,104,40005.3944444444,2009-07-11,09:28:00
39.973475,116.458265,0,110,40005.3945023148,2009-07-11,09:28:05
39.973671,116.458009,0,102,40005.3945601852,2009-07-11,09:28:10
39.973824,116.457753,0,100,40005.3946180556,2009-07-11,09:28:15
39.973953,116.457514,0,94,40005.3946759259,2009-07-11,09:28:20
39.974014,116.457423,0,89,40005.3947337963,2009-07-11,09:28:25
39.974154,116.457192,0,92,40005.3947916667,2009-07-11,09:28:30
39.974324,116.456951,0,91,40005.394849537,2009-07-11,09:28:35
39.97447,116.456755,0,92,40005.3949074074,2009-07-11,09:28:40
39.974583,116.456533,0,95,40005.3949652778,2009-07-11,09:28:45
39.97474,116.456252,0,100,40005.3950231481,2009-07-11,09:28:50
39.974988,116.45584,0,110,40005.3950810185,2009-07-11,09:28:55
39.975311,116.455341,0,111,40005.3951388889,2009-07-11,09:29:00
39.975733,116.454716,0,100,40005.3951967593,2009-07-11,09:29:05
39.97615,116.454087,0,90,40005.3952546296,2009-07-11,09:29:10
39.976543,116.453466,0,92,40005.3953125,2009-07-11,09:29:15
39.976978,116.452804,0,90,40005.3953703704,2009-07-11,09:29:20
39.97743,116.452117,0,92,40005.3954282407,2009-07-11,09:29:25
39.977874,116.451445,0,99,40005.3954861111,2009-07-11,09:29:30
39.978307,116.450744,0,109,40005.3955439815,2009-07-11,09:29:35
39.978774,116.449992,0,117,40005.3956018519,2009-07-11,09:29:40
39.979262,116.449226,0,123,40005.3956597222,2009-07-11,09:29:45
39.979766,116.448442,0,124,40005.3957175926,2009-07-11,09:29:50
39.980273,116.447668,0,114,40005.395775463,2009-07-11,09:29:55
39.980779,116.446927,0,104,40005.3958333333,2009-07-11,09:30:00
39.98123,116.446265,0,94,40005.3958912037,2009-07-11,09:30:05
39.981655,116.445641,0,89,40005.3959490741,2009-07-11,09:30:10
39.982012,116.445089,0,91,40005.3960069444,2009-07-11,09:30:15
39.982406,116.444494,0,93,40005.3960648148,2009-07-11,09:30:20
39.982803,116.443897,0,91,40005.3961226852,2009-07-11,09:30:25
39.983214,116.443261,0,85,40005.3961805556,2009-07-11,09:30:30
39.983643,116.442593,0,89,40005.3962384259,2009-07-11,09:30:35
39.984082,116.441879,0,92,40005.3962962963,2009-07-11,09:30:40
39.984447,116.441171,0,96,40005.3963541667,2009-07-11,09:30:45
39.984733,116.440513,0,100,40005.396412037,2009-07-11,09:30:50
39.985019,116.439834,0,101,40005.3964699074,2009-07-11,09:30:55
39.985297,116.439069,0,101,40005.3965277778,2009-07-11,09:31:00
39.985612,116.438186,0,100,40005.3965856481,2009-07-11,09:31:05
39.985982,116.437221,0,94,40005.3966435185,2009-07-11,09:31:10
39.986371,116.436173,0,91,40005.3967013889,2009-07-11,09:31:15
39.986795,116.435081,0,90,40005.3967592593,2009-07-11,09:31:20
39.987164,116.434139,0,97,40005.3968171296,2009-07-11,09:31:25
39.987453,116.43329,0,96,40005.396875,2009-07-11,09:31:30
39.987658,116.432351,0,93,40005.3969328704,2009-07-11,09:31:35
39.987824,116.431271,0,85,40005.3969907407,2009-07-11,09:31:40
39.987943,116.430107,0,81,40005.3970486111,2009-07-11,09:31:45
39.987972,116.428964,0,78,40005.3971064815,2009-07-11,09:31:50
39.987944,116.427825,0,80,40005.3971643519,2009-07-11,09:31:55
39.987898,116.426812,0,82,40005.3972222222,2009-07-11,09:32:00
39.987872,116.425978,0,70,40005.3972800926,2009-07-11,09:32:05
39.987814,116.425131,0,66,40005.397337963,2009-07-11,09:32:10
39.987793,116.424233,0,65,40005.3973958333,2009-07-11,09:32:15
39.987789,116.423275,0,64,40005.3974537037,2009-07-11,09:32:20
39.987745,116.422336,0,68,40005.3975115741,2009-07-11,09:32:25
39.987705,116.421432,0,73,40005.3975694444,2009-07-11,09:32:30
39.987685,116.420563,0,80,40005.3976273148,2009-07-11,09:32:35
39.987657,116.419776,0,91,40005.3976851852,2009-07-11,09:32:40
39.987631,116.418975,0,97,40005.3977430556,2009-07-11,09:32:45
39.987606,116.418086,0,112,40005.3978009259,2009-07-11,09:32:50
39.987574,116.417176,0,122,40005.3978587963,2009-07-11,09:32:55
39.987536,116.416278,0,118,40005.3979166667,2009-07-11,09:33:00
39.987526,116.41538,0,111,40005.397974537,2009-07-11,09:33:05
39.98751,116.414427,0,108,40005.3980324074,2009-07-11,09:33:10
39.987479,116.413453,0,113,40005.3980902778,2009-07-11,09:33:15
39.987442,116.412629,0,123,40005.3981481481,2009-07-11,09:33:20
39.987415,116.411852,0,145,40005.3982060185,2009-07-11,09:33:25
39.987375,116.411014,0,152,40005.3982638889,2009-07-11,09:33:30
39.987346,116.410342,0,163,40005.3983217593,2009-07-11,09:33:35
39.987374,116.409823,0,177,40005.3983796296,2009-07-11,09:33:40
39.987354,116.409222,0,183,40005.3984375,2009-07-11,09:33:45
39.987374,116.408515,0,192,40005.3984953704,2009-07-11,09:33:50
39.987376,116.407707,0,200,40005.3985532407,2009-07-11,09:33:55
39.987347,116.406836,0,203,40005.3986111111,2009-07-11,09:34:00
39.987327,116.406014,0,215,40005.3986689815,2009-07-11,09:34:05
39.987298,116.405199,0,219,40005.3987268518,2009-07-11,09:34:10
39.987223,116.404459,0,214,40005.3987847222,2009-07-11,09:34:15
39.987177,116.403844,0,197,40005.3988425926,2009-07-11,09:34:20
39.987134,116.403157,0,185,40005.398900463,2009-07-11,09:34:25
39.987113,116.402365,0,177,40005.3989583333,2009-07-11,09:34:30
39.987084,116.401364,0,162,40005.3990162037,2009-07-11,09:34:35
39.98706,116.400332,0,159,40005.3990740741,2009-07-11,09:34:40
39.987016,116.399269,0,160,40005.3991319444,2009-07-11,09:34:45
39.987011,116.398201,0,149,40005.3991898148,2009-07-11,09:34:50
39.987004,116.397229,0,139,40005.3992476852,2009-07-11,09:34:55
39.986996,116.396335,0,137,40005.3993055556,2009-07-11,09:35:00
39.986971,116.395516,0,134,40005.3993634259,2009-07-11,09:35:05
39.986957,116.394849,0,128,40005.3994212963,2009-07-11,09:35:10
39.986957,116.394388,0,126,40005.3994791667,2009-07-11,09:35:15
39.986946,116.394051,0,124,40005.399537037,2009-07-11,09:35:20
39.986938,116.393752,0,130,40005.3995949074,2009-07-11,09:35:25
39.986933,116.393339,0,129,40005.3996527778,2009-07-11,09:35:30
39.986909,116.393107,0,127,40005.3997106481,2009-07-11,09:35:35
39.98691,116.392986,0,124,40005.3997685185,2009-07-11,09:35:40
39.986892,116.392684,0,129,40005.3998263889,2009-07-11,09:35:45
39.986886,116.392305,0,129,40005.3998842593,2009-07-11,09:35:50
39.986872,116.392023,0,127,40005.3999421296,2009-07-11,09:35:55
39.986869,116.391865,0,129,40005.4,2009-07-11,09:36:00
39.986852,116.391561,0,131,40005.4000578704,2009-07-11,09:36:05
39.986824,116.39118,0,133,40005.4001157407,2009-07-11,09:36:10
39.986791,116.390926,0,131,40005.4001736111,2009-07-11,09:36:15
39.986777,116.3907,0,136,40005.4002314815,2009-07-11,09:36:20
39.986767,116.3904,0,136,40005.4002893518,2009-07-11,09:36:25
39.986772,116.390092,0,128,40005.4003472222,2009-07-11,09:36:30
39.986751,116.389766,0,134,40005.4004050926,2009-07-11,09:36:35
39.986735,116.389433,0,137,40005.400462963,2009-07-11,09:36:40
39.986741,116.389046,0,123,40005.4005208333,2009-07-11,09:36:45
39.986725,116.388486,0,119,40005.4005787037,2009-07-11,09:36:50
39.986725,116.38811,0,109,40005.4006365741,2009-07-11,09:36:55
39.986729,116.387914,0,102,40005.4006944444,2009-07-11,09:37:00
39.986762,116.387733,0,96,40005.4007523148,2009-07-11,09:37:05
39.986803,116.386765,0,52,40005.4008680556,2009-07-11,09:37:15
39.986734,116.386477,0,107,40005.4009259259,2009-07-11,09:37:20
39.986701,116.386162,0,109,40005.4009837963,2009-07-11,09:37:25
39.986676,116.385603,0,112,40005.4010416667,2009-07-11,09:37:30
39.986643,116.385124,0,114,40005.401099537,2009-07-11,09:37:35
39.986648,116.384765,0,121,40005.4011574074,2009-07-11,09:37:40
39.986635,116.3844,0,122,40005.4012152778,2009-07-11,09:37:45
39.98662,116.383967,0,126,40005.4012731481,2009-07-11,09:37:50
39.986605,116.383704,0,127,40005.4013310185,2009-07-11,09:37:55
39.986609,116.383571,0,127,40005.4013888889,2009-07-11,09:38:00
39.986611,116.383307,0,127,40005.4014467593,2009-07-11,09:38:05
39.986599,116.38294,0,129,40005.4015046296,2009-07-11,09:38:10
39.986587,116.382465,0,127,40005.4015625,2009-07-11,09:38:15
39.986588,116.381971,0,126,40005.4016203704,2009-07-11,09:38:20
39.986586,116.381688,0,123,40005.4016782407,2009-07-11,09:38:25
39.986598,116.381414,0,123,40005.4017361111,2009-07-11,09:38:30
39.98661,116.381124,0,124,40005.4017939815,2009-07-11,09:38:35
39.986584,116.380661,0,128,40005.4018518519,2009-07-11,09:38:40
39.986581,116.380134,0,129,40005.4019097222,2009-07-11,09:38:45
39.986588,116.379702,0,132,40005.4019675926,2009-07-11,09:38:50
39.986617,116.379246,0,135,40005.402025463,2009-07-11,09:38:55
39.986594,116.378635,0,142,40005.4020833333,2009-07-11,09:39:00
39.986532,116.377884,0,144,40005.4021412037,2009-07-11,09:39:05
39.986458,116.377037,0,149,40005.4021990741,2009-07-11,09:39:10
39.986445,116.376093,0,140,40005.4022569444,2009-07-11,09:39:15
39.986399,116.375062,0,147,40005.4023148148,2009-07-11,09:39:20
39.986369,116.374029,0,148,40005.4023726852,2009-07-11,09:39:25
39.986346,116.373047,0,151,40005.4024305556,2009-07-11,09:39:30
39.986307,116.372026,0,155,40005.4024884259,2009-07-11,09:39:35
39.986284,116.370987,0,150,40005.4025462963,2009-07-11,09:39:40
39.986258,116.369912,0,139,40005.4026041667,2009-07-11,09:39:45
39.986231,116.368866,0,130,40005.402662037,2009-07-11,09:39:50
39.986201,116.367907,0,133,40005.4027199074,2009-07-11,09:39:55
39.986173,116.366802,0,137,40005.4027777778,2009-07-11,09:40:00
39.986142,116.365574,0,147,40005.4028356481,2009-07-11,09:40:05
39.986112,116.364352,0,163,40005.4028935185,2009-07-11,09:40:10
39.986093,116.363185,0,173,40005.4029513889,2009-07-11,09:40:15
39.986067,116.362165,0,175,40005.4030092593,2009-07-11,09:40:20
39.986053,116.361261,0,170,40005.4030671296,2009-07-11,09:40:25
39.986025,116.360425,0,165,40005.403125,2009-07-11,09:40:30
39.986005,116.359585,0,164,40005.4031828704,2009-07-11,09:40:35
39.985936,116.358699,0,183,40005.4032407407,2009-07-11,09:40:40
39.985868,116.357713,0,196,40005.4032986111,2009-07-11,09:40:45
39.985826,116.356625,0,206,40005.4033564815,2009-07-11,09:40:50
39.985799,116.355513,0,217,40005.4034143519,2009-07-11,09:40:55
39.985752,116.35441,0,231,40005.4034722222,2009-07-11,09:41:00
39.985698,116.35336,0,266,40005.4035300926,2009-07-11,09:41:05
39.985658,116.352311,0,282,40005.403587963,2009-07-11,09:41:10
39.985631,116.351321,0,291,40005.4036458333,2009-07-11,09:41:15
39.985614,116.350392,0,297,40005.4037037037,2009-07-11,09:41:20
39.985605,116.349445,0,286,40005.4037615741,2009-07-11,09:41:25
39.985609,116.348526,0,274,40005.4038194444,2009-07-11,09:41:30
39.9856,116.347527,0,262,40005.4038773148,2009-07-11,09:41:35
39.985588,116.346465,0,249,40005.4039351852,2009-07-11,09:41:40
39.985568,116.345481,0,231,40005.4039930556,2009-07-11,09:41:45
39.985533,116.34455,0,210,40005.4040509259,2009-07-11,09:41:50
39.985524,116.343643,0,187,40005.4041087963,2009-07-11,09:41:55
39.985512,116.34272,0,182,40005.4041666667,2009-07-11,09:42:00
39.985493,116.341774,0,176,40005.404224537,2009-07-11,09:42:05
39.985466,116.340773,0,172,40005.4042824074,2009-07-11,09:42:10
39.985463,116.339783,0,168,40005.4043402778,2009-07-11,09:42:15
39.985423,116.338871,0,163,40005.4043981481,2009-07-11,09:42:20
39.985438,116.338,0,157,40005.4044560185,2009-07-11,09:42:25
39.985431,116.337071,0,146,40005.4045138889,2009-07-11,09:42:30
39.985406,116.336061,0,136,40005.4045717593,2009-07-11,09:42:35
39.985368,116.335059,0,123,40005.4046296296,2009-07-11,09:42:40
39.985337,116.334132,0,116,40005.4046875,2009-07-11,09:42:45
39.9853,116.333221,0,110,40005.4047453704,2009-07-11,09:42:50
39.985266,116.332275,0,108,40005.4048032407,2009-07-11,09:42:55
39.98521,116.331273,0,105,40005.4048611111,2009-07-11,09:43:00
39.985186,116.33023,0,104,40005.4049189815,2009-07-11,09:43:05
39.985134,116.329312,0,103,40005.4049768519,2009-07-11,09:43:10
39.985104,116.328638,0,101,40005.4050347222,2009-07-11,09:43:15
39.985139,116.328244,0,102,40005.4050925926,2009-07-11,09:43:20
39.98512,116.328083,0,95,40005.405150463,2009-07-11,09:43:25
39.985133,116.328082,0,95,40005.4052083333,2009-07-11,09:43:30
39.985136,116.328038,0,95,40005.4052662037,2009-07-11,09:43:35
39.985118,116.327723,0,97,40005.4053240741,2009-07-11,09:43:40
39.985087,116.327217,0,104,40005.4053819444,2009-07-11,09:43:45
39.985055,116.326721,0,107,40005.4054398148,2009-07-11,09:43:50
39.98502,116.326147,0,111,40005.4054976852,2009-07-11,09:43:55
39.985003,116.325747,0,104,40005.4055555556,2009-07-11,09:44:00
39.985007,116.325397,0,99,40005.4056134259,2009-07-11,09:44:05
39.984987,116.324978,0,96,40005.4056712963,2009-07-11,09:44:10
39.984967,116.324639,0,99,40005.4057291667,2009-07-11,09:44:15
39.984952,116.32415,0,97,40005.405787037,2009-07-11,09:44:20
39.984936,116.323681,0,104,40005.4058449074,2009-07-11,09:44:25
39.984918,116.323264,0,111,40005.4059027778,2009-07-11,09:44:30
39.984897,116.322816,0,115,40005.4059606481,2009-07-11,09:44:35
39.984887,116.322534,0,115,40005.4060185185,2009-07-11,09:44:40
39.984877,116.32235,0,106,40005.4060763889,2009-07-11,09:44:45
39.984897,116.322272,0,100,40005.4061342593,2009-07-11,09:44:50
39.984909,116.322176,0,99,40005.4061921296,2009-07-11,09:44:55
39.984924,116.322174,0,96,40005.40625,2009-07-11,09:45:00
39.984924,116.322173,0,96,40005.4063078704,2009-07-11,09:45:05
39.984924,116.322172,0,96,40005.4063657407,2009-07-11,09:45:10
39.984924,116.322172,0,96,40005.406400463,2009-07-11,09:45:13
39.984924,116.322164,0,96,40005.4064236111,2009-07-11,09:45:15
39.984923,116.321921,0,96,40005.4064814815,2009-07-11,09:45:20
39.984895,116.321459,0,107,40005.4065393518,2009-07-11,09:45:25
39.984851,116.321023,0,124,40005.4065972222,2009-07-11,09:45:30
39.984828,116.32054,0,134,40005.4066550926,2009-07-11,09:45:35
39.984804,116.320294,0,132,40005.406712963,2009-07-11,09:45:40
39.984806,116.320244,0,128,40005.4067708333,2009-07-11,09:45:45
39.984807,116.320222,0,131,40005.4068287037,2009-07-11,09:45:50
39.984814,116.320193,0,133,40005.4068865741,2009-07-11,09:45:55
39.98489,116.320225,0,131,40005.4069444444,2009-07-11,09:46:00
39.984907,116.320212,0,132,40005.4070023148,2009-07-11,09:46:05
39.9849,116.320223,0,133,40005.4070601852,2009-07-11,09:46:10
39.984966,116.320156,0,131,40005.4071180556,2009-07-11,09:46:15
39.984985,116.319949,0,128,40005.4071759259,2009-07-11,09:46:20
39.985018,116.319696,0,120,40005.4072337963,2009-07-11,09:46:25
39.985009,116.319668,0,120,40005.4072916667,2009-07-11,09:46:30
39.985009,116.319668,0,120,40005.407349537,2009-07-11,09:46:35
39.985009,116.319664,0,120,40005.4074074074,2009-07-11,09:46:40
39.985009,116.319664,0,120,40005.4074421296,2009-07-11,09:46:43
39.985008,116.319666,0,121,40005.4074652778,2009-07-11,09:46:45
39.985017,116.319654,0,120,40005.4075231481,2009-07-11,09:46:50
39.985051,116.319672,0,128,40005.4075810185,2009-07-11,09:46:55
39.985045,116.319706,0,130,40005.4076388889,2009-07-11,09:47:00
39.985036,116.319708,0,130,40005.4076967593,2009-07-11,09:47:05
39.984994,116.319731,0,130,40005.4077546296,2009-07-11,09:47:10
39.985007,116.319751,0,131,40005.4078125,2009-07-11,09:47:15
39.985012,116.319764,0,137,40005.4078703704,2009-07-11,09:47:20
39.985019,116.319738,0,138,40005.4079282407,2009-07-11,09:47:25
39.985022,116.319731,0,138,40005.4079861111,2009-07-11,09:47:30
39.985023,116.319724,0,138,40005.4080439815,2009-07-11,09:47:35
39.985023,116.319724,0,138,40005.4080787037,2009-07-11,09:47:38
39.985021,116.319727,0,139,40005.4081018518,2009-07-11,09:47:40
39.98504,116.319712,0,140,40005.4081597222,2009-07-11,09:47:45
39.98505,116.319676,0,140,40005.4082175926,2009-07-11,09:47:50
39.985066,116.31967,0,140,40005.408275463,2009-07-11,09:47:55
39.985062,116.319683,0,139,40005.4083333333,2009-07-11,09:48:00
39.985062,116.319683,0,139,40005.4083680556,2009-07-11,09:48:03
39.985062,116.319681,0,139,40005.4083912037,2009-07-11,09:48:05
39.985018,116.319693,0,138,40005.4084490741,2009-07-11,09:48:10
39.984972,116.319624,0,138,40005.4085069444,2009-07-11,09:48:15
39.984979,116.319531,0,139,40005.4085648148,2009-07-11,09:48:20
39.984992,116.319396,0,139,40005.4086226852,2009-07-11,09:48:25
39.984977,116.319319,0,139,40005.4086805556,2009-07-11,09:48:30
39.959954,116.27503,0,268,40005.412037037,2009-07-11,09:53:20
39.958972,116.273178,0,304,40005.4120949074,2009-07-11,09:53:25
39.984901,116.320341,0,168,40005.424537037,2009-07-11,10:11:20
39.984972,116.32028,0,117,40005.4245949074,2009-07-11,10:11:25
39.984926,116.320293,0,130,40005.4246527778,2009-07-11,10:11:30
39.984875,116.320312,0,131,40005.4247106481,2009-07-11,10:11:35
39.984855,116.3204,0,123,40005.4247685185,2009-07-11,10:11:40
39.984844,116.320479,0,125,40005.4248263889,2009-07-11,10:11:45
39.984839,116.320552,0,126,40005.4248842593,2009-07-11,10:11:50
39.984838,116.32062,0,128,40005.4249421296,2009-07-11,10:11:55
39.984834,116.320702,0,129,40005.425,2009-07-11,10:12:00
39.984836,116.320784,0,131,40005.4250578704,2009-07-11,10:12:05
39.98484,116.320866,0,134,40005.4251157407,2009-07-11,10:12:10
39.984844,116.320938,0,138,40005.4251736111,2009-07-11,10:12:15
39.984859,116.321016,0,132,40005.4252314815,2009-07-11,10:12:20
39.984865,116.32108,0,130,40005.4252893519,2009-07-11,10:12:25
39.984877,116.321156,0,129,40005.4253472222,2009-07-11,10:12:30
39.984886,116.321219,0,129,40005.4254050926,2009-07-11,10:12:35
39.984896,116.321275,0,130,40005.425462963,2009-07-11,10:12:40
39.984891,116.321352,0,131,40005.4255208333,2009-07-11,10:12:45
39.984901,116.321425,0,130,40005.4255787037,2009-07-11,10:12:50
39.984909,116.321508,0,133,40005.4256365741,2009-07-11,10:12:55
39.984909,116.321601,0,127,40005.4256944444,2009-07-11,10:13:00
39.984907,116.321674,0,127,40005.4257523148,2009-07-11,10:13:05
39.984905,116.321745,0,124,40005.4258101852,2009-07-11,10:13:10
39.984892,116.321819,0,122,40005.4258680556,2009-07-11,10:13:15
39.984886,116.321898,0,118,40005.4259259259,2009-07-11,10:13:20
39.984881,116.321971,0,120,40005.4259837963,2009-07-11,10:13:25
39.984876,116.322049,0,119,40005.4260416667,2009-07-11,10:13:30
39.98488,116.32211,0,120,40005.426099537,2009-07-11,10:13:35
39.984884,116.322178,0,118,40005.4261574074,2009-07-11,10:13:40
39.984907,116.322251,0,119,40005.4262152778,2009-07-11,10:13:45
39.984956,116.322308,0,117,40005.4262731481,2009-07-11,10:13:50
39.984994,116.322355,0,119,40005.4263310185,2009-07-11,10:13:55
39.985003,116.3224,0,120,40005.4263888889,2009-07-11,10:14:00
39.985024,116.322407,0,120,40005.4264467593,2009-07-11,10:14:05
39.985024,116.322417,0,119,40005.4265046296,2009-07-11,10:14:10
39.984985,116.322489,0,123,40005.4265625,2009-07-11,10:14:15
39.984952,116.322575,0,126,40005.4266203704,2009-07-11,10:14:20
39.984953,116.322593,0,127,40005.4266782407,2009-07-11,10:14:25
39.98492,116.322489,0,127,40005.4267361111,2009-07-11,10:14:30
39.984901,116.322379,0,127,40005.4267939815,2009-07-11,10:14:35
39.984878,116.322302,0,127,40005.4268518519,2009-07-11,10:14:40
39.984873,116.32228,0,127,40005.4269097222,2009-07-11,10:14:45
39.984816,116.322318,0,127,40005.4269675926,2009-07-11,10:14:50
39.984782,116.322331,0,127,40005.427025463,2009-07-11,10:14:55
39.984782,116.322331,0,127,40005.4270601852,2009-07-11,10:14:58
39.984781,116.322325,0,127,40005.4270833333,2009-07-11,10:15:00
39.984773,116.322288,0,128,40005.4271412037,2009-07-11,10:15:05
39.984758,116.322223,0,128,40005.4271990741,2009-07-11,10:15:10
39.984741,116.322326,0,129,40005.4272569444,2009-07-11,10:15:15
39.984741,116.322326,0,129,40005.4272916667,2009-07-11,10:15:18
39.98474,116.322333,0,129,40005.4273148148,2009-07-11,10:15:20
39.98474,116.322349,0,129,40005.4273726852,2009-07-11,10:15:25
39.984739,116.322411,0,129,40005.4274305556,2009-07-11,10:15:30
39.984702,116.322462,0,129,40005.4274884259,2009-07-11,10:15:35
39.984693,116.322487,0,130,40005.4275462963,2009-07-11,10:15:40
39.984694,116.322512,0,131,40005.4276041667,2009-07-11,10:15:45
39.984695,116.322522,0,131,40005.427662037,2009-07-11,10:15:50
39.984695,116.322522,0,131,40005.4276967593,2009-07-11,10:15:53
39.984695,116.322521,0,131,40005.4277199074,2009-07-11,10:15:55
39.984696,116.322458,0,131,40005.4277777778,2009-07-11,10:16:00
39.984722,116.322405,0,131,40005.4278356481,2009-07-11,10:16:05
39.984733,116.322373,0,131,40005.4278935185,2009-07-11,10:16:10
39.984742,116.322355,0,131,40005.4279513889,2009-07-11,10:16:15
39.984734,116.322403,0,132,40005.4280092593,2009-07-11,10:16:20
39.984724,116.322538,0,134,40005.4280671296,2009-07-11,10:16:25
39.984704,116.322584,0,136,40005.428125,2009-07-11,10:16:30
39.984731,116.32261,0,137,40005.4281828704,2009-07-11,10:16:35
39.984733,116.322616,0,137,40005.4282407407,2009-07-11,10:16:40
39.984733,116.322616,0,137,40005.428275463,2009-07-11,10:16:43
39.984735,116.322612,0,137,40005.4282986111,2009-07-11,10:16:45
39.984747,116.322605,0,138,40005.4283564815,2009-07-11,10:16:50
39.984819,116.322613,0,140,40005.4284143519,2009-07-11,10:16:55
39.984839,116.322567,0,140,40005.4284722222,2009-07-11,10:17:00
39.984871,116.322479,0,141,40005.4285300926,2009-07-11,10:17:05
39.984903,116.322413,0,142,40005.428587963,2009-07-11,10:17:10
39.98504,116.322328,0,144,40005.4286458333,2009-07-11,10:17:15
39.984895,116.322449,0,148,40005.4331018519,2009-07-11,10:23:40
39.984801,116.322491,0,150,40005.4331597222,2009-07-11,10:23:45
39.984715,116.322506,0,151,40005.4332175926,2009-07-11,10:23:50
39.984715,116.322524,0,151,40005.433275463,2009-07-11,10:23:55
39.9847,116.322527,0,151,40005.4333333333,2009-07-11,10:24:00
39.9847,116.322527,0,151,40005.4333680556,2009-07-11,10:24:03
39.9847,116.322524,0,151,40005.4333912037,2009-07-11,10:24:05
39.98472,116.322494,0,150,40005.4334490741,2009-07-11,10:24:10
39.984767,116.322425,0,148,40005.4335069444,2009-07-11,10:24:15
39.984807,116.32235,0,146,40005.4335648148,2009-07-11,10:24:20
39.984847,116.322259,0,145,40005.4336226852,2009-07-11,10:24:25
39.984898,116.322171,0,145,40005.4336805556,2009-07-11,10:24:30
39.984943,116.322124,0,148,40005.4337384259,2009-07-11,10:24:35
39.98492,116.322121,0,152,40005.4337962963,2009-07-11,10:24:40
39.984886,116.322164,0,156,40005.4338541667,2009-07-11,10:24:45
39.984853,116.322219,0,158,40005.433912037,2009-07-11,10:24:50
39.984853,116.322219,0,158,40005.4339467593,2009-07-11,10:24:53
39.984852,116.322223,0,158,40005.4339699074,2009-07-11,10:24:55
39.984802,116.322265,0,160,40005.4340277778,2009-07-11,10:25:00
39.98462,116.322239,0,170,40005.4340856481,2009-07-11,10:25:05
39.984527,116.322225,0,183,40005.4341435185,2009-07-11,10:25:10
39.984481,116.322181,0,196,40005.4342013889,2009-07-11,10:25:15
39.98447,116.3221,0,210,40005.4342592593,2009-07-11,10:25:20
39.984416,116.322092,0,219,40005.4343171296,2009-07-11,10:25:25
39.984402,116.322047,0,228,40005.434375,2009-07-11,10:25:30
39.984397,116.321996,0,234,40005.4344328704,2009-07-11,10:25:35
39.984395,116.321984,0,236,40005.4344907407,2009-07-11,10:25:40
39.984444,116.321941,0,237,40005.4345486111,2009-07-11,10:25:45
39.984451,116.322017,0,240,40005.4346064815,2009-07-11,10:25:50
39.984439,116.322302,0,237,40005.4346643519,2009-07-11,10:25:55
39.984475,116.322333,0,239,40005.4347222222,2009-07-11,10:26:00
39.984501,116.322283,0,242,40005.4347800926,2009-07-11,10:26:05
39.98452,116.322271,0,246,40005.434837963,2009-07-11,10:26:10
39.984509,116.322351,0,251,40005.4348958333,2009-07-11,10:26:15
39.984532,116.322393,0,252,40005.4349537037,2009-07-11,10:26:20
39.984568,116.322424,0,251,40005.4350115741,2009-07-11,10:26:25
39.984544,116.322475,0,250,40005.4350694444,2009-07-11,10:26:30
39.984532,116.32245,0,249,40005.4351273148,2009-07-11,10:26:35
39.984556,116.322394,0,246,40005.4351851852,2009-07-11,10:26:40
39.984605,116.322319,0,240,40005.4352430556,2009-07-11,10:26:45
39.9846,116.322429,0,240,40005.4353009259,2009-07-11,10:26:50
39.98459,116.322463,0,240,40005.4353587963,2009-07-11,10:26:55
39.98459,116.322463,0,240,40005.4353935185,2009-07-11,10:26:58
39.984591,116.322467,0,240,40005.4354166667,2009-07-11,10:27:00
39.98458,116.322506,0,240,40005.435474537,2009-07-11,10:27:05
39.984575,116.322556,0,239,40005.4355324074,2009-07-11,10:27:10
39.984582,116.322487,0,240,40005.4355902778,2009-07-11,10:27:15
39.984602,116.322405,0,240,40005.4356481481,2009-07-11,10:27:20
39.984613,116.32246,0,241,40005.4357060185,2009-07-11,10:27:25
39.984638,116.322486,0,242,40005.4357638889,2009-07-11,10:27:30
39.98466,116.322532,0,239,40005.4358217593,2009-07-11,10:27:35
39.98465,116.322575,0,239,40005.4358796296,2009-07-11,10:27:40
39.984647,116.322608,0,240,40005.4359375,2009-07-11,10:27:45
39.984647,116.322608,0,240,40005.4359722222,2009-07-11,10:27:48
39.984641,116.322605,0,241,40005.4359953704,2009-07-11,10:27:50
39.984691,116.322475,0,242,40005.4360532407,2009-07-11,10:27:55
39.984687,116.322444,0,243,40005.4361111111,2009-07-11,10:28:00
39.984676,116.322419,0,240,40005.4361689815,2009-07-11,10:28:05
39.984682,116.322382,0,239,40005.4362268519,2009-07-11,10:28:10
39.984688,116.322427,0,240,40005.4362847222,2009-07-11,10:28:15
39.984707,116.322397,0,233,40005.4363425926,2009-07-11,10:28:20
39.984707,116.322397,0,233,40005.4363773148,2009-07-11,10:28:23
39.984715,116.322396,0,231,40005.436400463,2009-07-11,10:28:25
39.984773,116.322368,0,233,40005.4364583333,2009-07-11,10:28:30
39.984786,116.322336,0,235,40005.4365162037,2009-07-11,10:28:35
39.984786,116.322318,0,237,40005.4365740741,2009-07-11,10:28:40
39.984766,116.322331,0,242,40005.4366319444,2009-07-11,10:28:45
39.984775,116.32228,0,247,40005.4366898148,2009-07-11,10:28:50
39.984775,116.32228,0,247,40005.436724537,2009-07-11,10:28:53
39.984774,116.322276,0,246,40005.4367476852,2009-07-11,10:28:55
39.984775,116.322292,0,248,40005.4368055556,2009-07-11,10:29:00
39.984794,116.322305,0,250,40005.4368634259,2009-07-11,10:29:05
39.98485,116.322327,0,250,40005.4369212963,2009-07-11,10:29:10
39.984897,116.322354,0,253,40005.4369791667,2009-07-11,10:29:15
39.984888,116.322369,0,254,40005.437037037,2009-07-11,10:29:20
39.984883,116.322335,0,258,40005.4370949074,2009-07-11,10:29:25
39.984838,116.322344,0,263,40005.4371527778,2009-07-11,10:29:30
39.984759,116.322357,0,270,40005.4372106481,2009-07-11,10:29:35
39.984709,116.322396,0,276,40005.4372685185,2009-07-11,10:29:40
39.984662,116.322494,0,283,40005.4373263889,2009-07-11,10:29:45
39.984692,116.322486,0,284,40005.4373842593,2009-07-11,10:29:50
39.984696,116.322528,0,284,40005.4374421296,2009-07-11,10:29:55
39.984697,116.322558,0,285,40005.4375,2009-07-11,10:30:00
39.984607,116.322711,0,288,40005.4375578704,2009-07-11,10:30:05
39.984671,116.322754,0,295,40005.4376157407,2009-07-11,10:30:10
39.98469,116.322714,0,298,40005.4376736111,2009-07-11,10:30:15
39.984649,116.32274,0,298,40005.4377314815,2009-07-11,10:30:20
39.984616,116.322408,0,289,40005.4400462963,2009-07-11,10:33:40
39.98463,116.32238,0,289,40005.4401041667,2009-07-11,10:33:45
39.984647,116.322369,0,289,40005.440162037,2009-07-11,10:33:50
39.984674,116.322419,0,289,40005.4402199074,2009-07-11,10:33:55
39.984677,116.32244,0,289,40005.4402777778,2009-07-11,10:34:00
39.98462,116.322468,0,290,40005.4403356481,2009-07-11,10:34:05
39.984583,116.322443,0,291,40005.4403935185,2009-07-11,10:34:10
39.984583,116.322443,0,291,40005.4404282407,2009-07-11,10:34:13
39.984581,116.322437,0,291,40005.4404513889,2009-07-11,10:34:15
39.984535,116.322388,0,292,40005.4405092593,2009-07-11,10:34:20
39.984489,116.322377,0,293,40005.4405671296,2009-07-11,10:34:25
39.984462,116.322429,0,293,40005.440625,2009-07-11,10:34:30
39.984436,116.322464,0,293,40005.4406828704,2009-07-11,10:34:35
39.984445,116.322469,0,293,40005.4407407407,2009-07-11,10:34:40
39.984446,116.322475,0,293,40005.4407986111,2009-07-11,10:34:45
39.984446,116.322477,0,293,40005.4408564815,2009-07-11,10:34:50
39.984446,116.322477,0,293,40005.4408912037,2009-07-11,10:34:53
39.984447,116.322483,0,293,40005.4409143519,2009-07-11,10:34:55
39.984455,116.322497,0,293,40005.4409722222,2009-07-11,10:35:00
39.984462,116.322542,0,293,40005.4410300926,2009-07-11,10:35:05
39.984489,116.322525,0,293,40005.441087963,2009-07-11,10:35:10
39.984489,116.322525,0,293,40005.4411226852,2009-07-11,10:35:13
39.984491,116.322518,0,293,40005.4411458333,2009-07-11,10:35:15
39.984542,116.322516,0,293,40005.4412037037,2009-07-11,10:35:20
39.984538,116.322523,0,293,40005.4412615741,2009-07-11,10:35:25
39.984538,116.322523,0,293,40005.4412962963,2009-07-11,10:35:28
39.984538,116.322523,0,293,40005.4413194444,2009-07-11,10:35:30
39.984703,116.322515,0,288,40005.4413773148,2009-07-11,10:35:35
39.984814,116.322498,0,283,40005.4414351852,2009-07-11,10:35:40
39.984885,116.322483,0,278,40005.4414930556,2009-07-11,10:35:45
39.984928,116.322476,0,275,40005.4415509259,2009-07-11,10:35:50
39.984945,116.322474,0,272,40005.4416087963,2009-07-11,10:35:55
39.984962,116.32247,0,270,40005.4416666667,2009-07-11,10:36:00
39.984989,116.322441,0,267,40005.441724537,2009-07-11,10:36:05
39.985033,116.322421,0,266,40005.4417824074,2009-07-11,10:36:10
39.985021,116.322439,0,265,40005.4418402778,2009-07-11,10:36:15
39.984979,116.322458,0,263,40005.4418981481,2009-07-11,10:36:20
39.984977,116.322379,0,258,40005.4419560185,2009-07-11,10:36:25
39.984977,116.322375,0,258,40005.4420138889,2009-07-11,10:36:30
39.984977,116.322375,0,258,40005.4420486111,2009-07-11,10:36:33
39.984974,116.322378,0,258,40005.4420717593,2009-07-11,10:36:35
39.984923,116.322409,0,254,40005.4421296296,2009-07-11,10:36:40
39.984876,116.322431,0,252,40005.4421875,2009-07-11,10:36:45
39.984876,116.322441,0,252,40005.4422453704,2009-07-11,10:36:50
39.98486,116.322477,0,247,40005.4423032407,2009-07-11,10:36:55
39.984835,116.322512,0,243,40005.4423611111,2009-07-11,10:37:00
39.984811,116.32253,0,240,40005.4424189815,2009-07-11,10:37:05
39.984811,116.32253,0,240,40005.4424537037,2009-07-11,10:37:08
39.98481,116.322537,0,240,40005.4424768519,2009-07-11,10:37:10
39.984809,116.322549,0,240,40005.4425347222,2009-07-11,10:37:15
39.984808,116.322554,0,240,40005.4425925926,2009-07-11,10:37:20
39.984809,116.322553,0,240,40005.442650463,2009-07-11,10:37:25
39.984809,116.322553,0,240,40005.4426851852,2009-07-11,10:37:28
39.984811,116.322554,0,239,40005.4427083333,2009-07-11,10:37:30
39.984849,116.322488,0,236,40005.4427662037,2009-07-11,10:37:35
39.984853,116.322458,0,234,40005.4428240741,2009-07-11,10:37:40
39.984822,116.322433,0,231,40005.4428819444,2009-07-11,10:37:45
39.984837,116.322386,0,227,40005.4429398148,2009-07-11,10:37:50
39.984837,116.32239,0,227,40005.4429976852,2009-07-11,10:37:55
39.984837,116.322389,0,227,40005.4430555556,2009-07-11,10:38:00
39.984837,116.322386,0,227,40005.4431134259,2009-07-11,10:38:05
39.984837,116.322386,0,227,40005.4431481481,2009-07-11,10:38:08
39.984837,116.322385,0,226,40005.4431712963,2009-07-11,10:38:10
39.984837,116.322396,0,226,40005.4432291667,2009-07-11,10:38:15
39.984837,116.322396,0,226,40005.4432638889,2009-07-11,10:38:18
39.984838,116.322399,0,226,40005.443287037,2009-07-11,10:38:20
39.984821,116.322364,0,226,40005.4433449074,2009-07-11,10:38:25
39.984831,116.322327,0,224,40005.4434027778,2009-07-11,10:38:30
39.98477,116.322329,0,224,40005.4434606481,2009-07-11,10:38:35
39.98477,116.322329,0,224,40005.4434953704,2009-07-11,10:38:38
39.984769,116.322328,0,224,40005.4435185185,2009-07-11,10:38:40
39.98473,116.322291,0,223,40005.4435763889,2009-07-11,10:38:45
39.984742,116.322218,0,223,40005.4436342593,2009-07-11,10:38:50
39.98476,116.322132,0,223,40005.4436921296,2009-07-11,10:38:55
39.984687,116.32212,0,224,40005.44375,2009-07-11,10:39:00
39.984711,116.322098,0,226,40005.4438078704,2009-07-11,10:39:05
39.984747,116.322015,0,226,40005.4438657407,2009-07-11,10:39:10
39.984846,116.32199,0,228,40005.4439236111,2009-07-11,10:39:15
39.984897,116.321948,0,216,40005.4439814815,2009-07-11,10:39:20
39.984912,116.322045,0,188,40005.4440393519,2009-07-11,10:39:25
39.98489,116.322035,0,173,40005.4440972222,2009-07-11,10:39:30
39.984904,116.321958,0,163,40005.4441550926,2009-07-11,10:39:35
39.984903,116.321847,0,147,40005.444212963,2009-07-11,10:39:40
39.984891,116.321774,0,142,40005.4442708333,2009-07-11,10:39:45
39.984891,116.321705,0,141,40005.4443287037,2009-07-11,10:39:50
39.984886,116.321639,0,146,40005.4443865741,2009-07-11,10:39:55
39.984882,116.321597,0,147,40005.4444444444,2009-07-11,10:40:00
39.984858,116.321542,0,146,40005.4445023148,2009-07-11,10:40:05
39.98489,116.321481,0,146,40005.4445601852,2009-07-11,10:40:10
39.984895,116.321416,0,147,40005.4446180556,2009-07-11,10:40:15
39.984881,116.321354,0,149,40005.4446759259,2009-07-11,10:40:20
39.984905,116.321285,0,150,40005.4447337963,2009-07-11,10:40:25
39.984914,116.321264,0,151,40005.4447916667,2009-07-11,10:40:30
39.984988,116.321274,0,152,40005.444849537,2009-07-11,10:40:35
39.984981,116.32123,0,149,40005.4449074074,2009-07-11,10:40:40
39.984996,116.321174,0,145,40005.4449652778,2009-07-11,10:40:45
39.985004,116.321086,0,143,40005.4450231481,2009-07-11,10:40:50
39.984983,116.32102,0,141,40005.4450810185,2009-07-11,10:40:55
39.984964,116.320967,0,143,40005.4451388889,2009-07-11,10:41:00
39.98496,116.320894,0,145,40005.4451967593,2009-07-11,10:41:05
39.984931,116.320827,0,156,40005.4452546296,2009-07-11,10:41:10
39.984914,116.320728,0,159,40005.4453125,2009-07-11,10:41:15
39.984882,116.320618,0,158,40005.4453703704,2009-07-11,10:41:20
39.984889,116.320542,0,156,40005.4454282407,2009-07-11,10:41:25
39.984871,116.320478,0,153,40005.4454861111,2009-07-11,10:41:30
39.98487,116.320426,0,156,40005.4455439815,2009-07-11,10:41:35
39.984861,116.320349,0,155,40005.4456018518,2009-07-11,10:41:40
39.984894,116.32032,0,155,40005.4456597222,2009-07-11,10:41:45
39.984938,116.320289,0,155,40005.4457175926,2009-07-11,10:41:50
39.984991,116.320253,0,154,40005.445775463,2009-07-11,10:41:55
39.985015,116.320238,0,156,40005.4458333333,2009-07-11,10:42:00
39.985018,116.32015,0,154,40005.4458912037,2009-07-11,10:42:05
39.98498,116.320037,0,152,40005.4459490741,2009-07-11,10:42:10
39.984958,116.319995,0,155,40005.4460069444,2009-07-11,10:42:15
39.98496,116.319918,0,154,40005.4460648148,2009-07-11,10:42:20
39.984939,116.319844,0,158,40005.4461226852,2009-07-11,10:42:25
39.984908,116.319786,0,158,40005.4461805556,2009-07-11,10:42:30
39.984903,116.319772,0,158,40005.4462384259,2009-07-11,10:42:35
39.984892,116.319794,0,158,40005.4462962963,2009-07-11,10:42:40
39.984881,116.319797,0,158,40005.4463541667,2009-07-11,10:42:45
39.984877,116.319795,0,158,40005.446412037,2009-07-11,10:42:50
39.984877,116.319795,0,158,40005.4464467593,2009-07-11,10:42:53
39.984875,116.319792,0,158,40005.4464699074,2009-07-11,10:42:55
39.984839,116.319711,0,159,40005.4465277778,2009-07-11,10:43:00
39.984861,116.319601,0,160,40005.4465856481,2009-07-11,10:43:05
39.984981,116.319481,0,161,40005.4466435185,2009-07-11,10:43:10
39.984936,116.31933,0,160,40005.4467013889,2009-07-11,10:43:15
39.984942,116.319316,0,160,40005.4467592593,2009-07-11,10:43:20
39.984942,116.319316,0,160,40005.4467939815,2009-07-11,10:43:23
39.984943,116.319312,0,161,40005.4468171296,2009-07-11,10:43:25
39.984943,116.3193,0,160,40005.446875,2009-07-11,10:43:30
39.984943,116.319292,0,160,40005.4469328704,2009-07-11,10:43:35
39.984943,116.319292,0,160,40005.4469675926,2009-07-11,10:43:38
39.984943,116.319294,0,160,40005.4469907407,2009-07-11,10:43:40
39.984943,116.319304,0,160,40005.4470486111,2009-07-11,10:43:45
39.984942,116.319317,0,160,40005.4471064815,2009-07-11,10:43:50
39.984942,116.319327,0,160,40005.4471643518,2009-07-11,10:43:55
39.984942,116.319327,0,160,40005.4471990741,2009-07-11,10:43:58
39.984935,116.319324,0,160,40005.4472222222,2009-07-11,10:44:00
39.984944,116.319299,0,160,40005.4472800926,2009-07-11,10:44:05
39.984945,116.319289,0,160,40005.447337963,2009-07-11,10:44:10
39.984945,116.319292,0,160,40005.4473958333,2009-07-11,10:44:15
39.984945,116.319292,0,160,40005.4474305556,2009-07-11,10:44:18
39.984945,116.319294,0,160,40005.4474537037,2009-07-11,10:44:20
39.984945,116.31928,0,160,40005.4475115741,2009-07-11,10:44:25
39.984931,116.319227,0,161,40005.4475694444,2009-07-11,10:44:30
39.984936,116.319265,0,161,40005.4476273148,2009-07-11,10:44:35
39.984932,116.319291,0,161,40005.4476851852,2009-07-11,10:44:40
39.98491,116.319318,0,161,40005.4477430556,2009-07-11,10:44:45
39.984867,116.319357,0,161,40005.4478009259,2009-07-11,10:44:50
39.984855,116.319403,0,161,40005.4478587963,2009-07-11,10:44:55
39.984852,116.319573,0,161,40005.4479166667,2009-07-11,10:45:00
39.984798,116.319591,0,161,40005.447974537,2009-07-11,10:45:05
39.984945,116.319653,0,160,40005.4480324074,2009-07-11,10:45:10
39.984955,116.319657,0,160,40005.4480902778,2009-07-11,10:45:15
39.984956,116.319667,0,160,40005.4481481481,2009-07-11,10:45:20
39.984935,116.319663,0,160,40005.4482060185,2009-07-11,10:45:25
39.984936,116.319666,0,160,40005.4482638889,2009-07-11,10:45:30
39.984936,116.319666,0,160,40005.4482986111,2009-07-11,10:45:33
39.984937,116.319672,0,160,40005.4483217593,2009-07-11,10:45:35
39.985018,116.319938,0,160,40005.4483796296,2009-07-11,10:45:40
39.985053,116.320033,0,161,40005.4484375,2009-07-11,10:45:45
39.985023,116.320154,0,160,40005.4484953704,2009-07-11,10:45:50
39.984964,116.320228,0,160,40005.4485532407,2009-07-11,10:45:55
39.984907,116.320235,0,159,40005.4486111111,2009-07-11,10:46:00
39.984789,116.32009,0,156,40005.4486689815,2009-07-11,10:46:05
39.984733,116.319824,0,154,40005.4487268519,2009-07-11,10:46:10
39.984694,116.319424,0,152,40005.4487847222,2009-07-11,10:46:15
39.984657,116.318912,0,149,40005.4488425926,2009-07-11,10:46:20
39.984612,116.318357,0,146,40005.448900463,2009-07-11,10:46:25
39.984611,116.317768,0,143,40005.4489583333,2009-07-11,10:46:30
39.984591,116.31717,0,140,40005.4490162037,2009-07-11,10:46:35
39.984589,116.316677,0,139,40005.4490740741,2009-07-11,10:46:40
39.984595,116.31622,0,136,40005.4491319444,2009-07-11,10:46:45
39.984628,116.315901,0,135,40005.4491898148,2009-07-11,10:46:50
39.984762,116.31577,0,132,40005.4492476852,2009-07-11,10:46:55
39.98497,116.315771,0,131,40005.4493055556,2009-07-11,10:47:00
39.985171,116.315805,0,130,40005.4493634259,2009-07-11,10:47:05
39.985431,116.31583,0,126,40005.4494212963,2009-07-11,10:47:10
39.985735,116.315822,0,127,40005.4494791667,2009-07-11,10:47:15
39.986051,116.315745,0,128,40005.449537037,2009-07-11,10:47:20
39.986247,116.315697,0,129,40005.4495949074,2009-07-11,10:47:25
39.986348,116.315742,0,130,40005.4496527778,2009-07-11,10:47:30
39.986459,116.315993,0,132,40005.4497106481,2009-07-11,10:47:35
39.986563,116.316373,0,132,40005.4497685185,2009-07-11,10:47:40
39.986594,116.316814,0,134,40005.4498263889,2009-07-11,10:47:45
39.986578,116.317337,0,136,40005.4498842593,2009-07-11,10:47:50
39.986561,116.317918,0,139,40005.4499421296,2009-07-11,10:47:55
39.986589,116.318532,0,143,40005.45,2009-07-11,10:48:00
39.986605,116.319123,0,147,40005.4500578704,2009-07-11,10:48:05
39.986608,116.319675,0,150,40005.4501157407,2009-07-11,10:48:10
39.986656,116.320225,0,154,40005.4501736111,2009-07-11,10:48:15
39.986672,116.320703,0,156,40005.4502314815,2009-07-11,10:48:20
39.986689,116.320984,0,158,40005.4502893519,2009-07-11,10:48:25
39.986818,116.321037,0,161,40005.4503472222,2009-07-11,10:48:30
39.987089,116.32099,0,164,40005.4504050926,2009-07-11,10:48:35
39.987352,116.320788,0,173,40005.450462963,2009-07-11,10:48:40
39.987707,116.320621,0,185,40005.4505208333,2009-07-11,10:48:45
39.988046,116.320625,0,194,40005.4505787037,2009-07-11,10:48:50
39.988394,116.320646,0,204,40005.4506365741,2009-07-11,10:48:55
39.988752,116.320657,0,209,40005.4506944444,2009-07-11,10:49:00
39.98913,116.320741,0,215,40005.4507523148,2009-07-11,10:49:05
39.989521,116.320895,0,223,40005.4508101852,2009-07-11,10:49:10
39.989886,116.32103,0,227,40005.4508680556,2009-07-11,10:49:15
39.990241,116.321081,0,228,40005.4509259259,2009-07-11,10:49:20
39.990598,116.321059,0,221,40005.4509837963,2009-07-11,10:49:25
39.990912,116.3211,0,219,40005.4510416667,2009-07-11,10:49:30
39.991142,116.321212,0,221,40005.451099537,2009-07-11,10:49:35
39.991145,116.32126,0,206,40005.4511574074,2009-07-11,10:49:40
39.991251,116.321418,0,199,40005.4512152778,2009-07-11,10:49:45
39.991342,116.321696,0,194,40005.4512731481,2009-07-11,10:49:50
39.991319,116.322204,0,198,40005.4513310185,2009-07-11,10:49:55
39.991352,116.322727,0,202,40005.4513888889,2009-07-11,10:50:00
39.991325,116.323268,0,204,40005.4514467593,2009-07-11,10:50:05
39.991311,116.323854,0,207,40005.4515046296,2009-07-11,10:50:10
39.991327,116.324378,0,208,40005.4515625,2009-07-11,10:50:15
39.991465,116.324806,0,210,40005.4516203704,2009-07-11,10:50:20
39.991534,116.325318,0,213,40005.4516782407,2009-07-11,10:50:25
39.991569,116.325914,0,219,40005.4517361111,2009-07-11,10:50:30
39.991602,116.326557,0,225,40005.4517939815,2009-07-11,10:50:35
39.991599,116.327113,0,230,40005.4518518519,2009-07-11,10:50:40
39.99158,116.32763,0,235,40005.4519097222,2009-07-11,10:50:45
39.99157,116.328179,0,238,40005.4519675926,2009-07-11,10:50:50
39.991588,116.328506,0,241,40005.452025463,2009-07-11,10:50:55
39.991551,116.328637,0,240,40005.4520833333,2009-07-11,10:51:00
39.991533,116.328644,0,239,40005.4521412037,2009-07-11,10:51:05
39.991529,116.328633,0,239,40005.4521990741,2009-07-11,10:51:10
39.991529,116.328633,0,239,40005.4522337963,2009-07-11,10:51:13
39.991529,116.328628,0,240,40005.4522569444,2009-07-11,10:51:15
39.99152,116.328634,0,240,40005.4523148148,2009-07-11,10:51:20
39.991519,116.328636,0,239,40005.4523726852,2009-07-11,10:51:25
39.991519,116.328634,0,239,40005.4524305556,2009-07-11,10:51:30
39.991519,116.328634,0,239,40005.4524652778,2009-07-11,10:51:33
39.991518,116.328635,0,239,40005.4524884259,2009-07-11,10:51:35
39.991523,116.328655,0,239,40005.4525462963,2009-07-11,10:51:40
39.99159,116.328787,0,231,40005.4526041667,2009-07-11,10:51:45
39.991565,116.328915,0,229,40005.452662037,2009-07-11,10:51:50
39.991545,116.329017,0,227,40005.4527199074,2009-07-11,10:51:55
39.991539,116.329157,0,226,40005.4527777778,2009-07-11,10:52:00
39.991524,116.329374,0,224,40005.4528356481,2009-07-11,10:52:05
39.991544,116.32965,0,224,40005.4528935185,2009-07-11,10:52:10
39.991559,116.329865,0,220,40005.4529513889,2009-07-11,10:52:15
39.99155,116.330101,0,216,40005.4530092593,2009-07-11,10:52:20
39.991542,116.330214,0,216,40005.4530671296,2009-07-11,10:52:25
39.991524,116.330255,0,209,40005.453125,2009-07-11,10:52:30
39.991524,116.330256,0,208,40005.4531828704,2009-07-11,10:52:35
39.991524,116.330256,0,208,40005.4532175926,2009-07-11,10:52:38
39.991524,116.330261,0,208,40005.4532407407,2009-07-11,10:52:40
39.991525,116.330241,0,208,40005.4532986111,2009-07-11,10:52:45
39.991507,116.330227,0,209,40005.4533564815,2009-07-11,10:52:50
39.991507,116.330227,0,209,40005.4533912037,2009-07-11,10:52:53
39.991501,116.330226,0,209,40005.4534143518,2009-07-11,10:52:55
39.9915,116.330238,0,209,40005.4534722222,2009-07-11,10:53:00
39.991498,116.330247,0,209,40005.4535300926,2009-07-11,10:53:05
39.991497,116.330251,0,209,40005.453587963,2009-07-11,10:53:10
39.991496,116.330244,0,209,40005.4536458333,2009-07-11,10:53:15
39.991497,116.330247,0,209,40005.4537037037,2009-07-11,10:53:20
39.991497,116.330247,0,209,40005.4537384259,2009-07-11,10:53:23
39.991498,116.330251,0,209,40005.4537615741,2009-07-11,10:53:25
39.991517,116.330356,0,207,40005.4538194444,2009-07-11,10:53:30
39.991571,116.330565,0,207,40005.4538773148,2009-07-11,10:53:35
39.991597,116.33077,0,207,40005.4539351852,2009-07-11,10:53:40
39.991652,116.330982,0,211,40005.4539930556,2009-07-11,10:53:45
39.991687,116.331186,0,185,40005.4540509259,2009-07-11,10:53:50
39.991639,116.331413,0,174,40005.4541087963,2009-07-11,10:53:55
39.991623,116.331635,0,170,40005.4541666667,2009-07-11,10:54:00
39.991606,116.331791,0,181,40005.454224537,2009-07-11,10:54:05
39.991572,116.331884,0,180,40005.4542824074,2009-07-11,10:54:10
39.991572,116.331868,0,174,40005.4543402778,2009-07-11,10:54:15
39.991572,116.331868,0,174,40005.454375,2009-07-11,10:54:18
39.991573,116.331868,0,172,40005.4543981481,2009-07-11,10:54:20
39.991585,116.331977,0,172,40005.4544560185,2009-07-11,10:54:25
39.991603,116.332269,0,172,40005.4545138889,2009-07-11,10:54:30
39.9916,116.332435,0,171,40005.4545717593,2009-07-11,10:54:35
39.991579,116.332468,0,170,40005.4546296296,2009-07-11,10:54:40
39.991559,116.33249,0,169,40005.4546875,2009-07-11,10:54:45
39.991539,116.332503,0,168,40005.4547453704,2009-07-11,10:54:50
39.991506,116.332525,0,166,40005.4548032407,2009-07-11,10:54:55
39.991451,116.332545,0,164,40005.4548611111,2009-07-11,10:55:00
39.991435,116.332517,0,161,40005.4549189815,2009-07-11,10:55:05
39.991435,116.332517,0,161,40005.4549537037,2009-07-11,10:55:08
39.991429,116.332509,0,161,40005.4549768518,2009-07-11,10:55:10
39.991438,116.33252,0,159,40005.4550347222,2009-07-11,10:55:15
39.991448,116.332515,0,159,40005.4550925926,2009-07-11,10:55:20
39.99144,116.332495,0,159,40005.455150463,2009-07-11,10:55:25
39.991407,116.332484,0,159,40005.4552083333,2009-07-11,10:55:30
39.991376,116.332496,0,160,40005.4552662037,2009-07-11,10:55:35
39.991395,116.332473,0,160,40005.4553240741,2009-07-11,10:55:40
39.991422,116.332382,0,161,40005.4553819444,2009-07-11,10:55:45
39.991451,116.332321,0,162,40005.4554398148,2009-07-11,10:55:50
39.991461,116.332277,0,162,40005.4554976852,2009-07-11,10:55:55
39.991453,116.332279,0,161,40005.4555555556,2009-07-11,10:56:00
39.991452,116.332277,0,161,40005.4556134259,2009-07-11,10:56:05
39.991452,116.332277,0,161,40005.4556481481,2009-07-11,10:56:08
39.991453,116.332274,0,161,40005.4556712963,2009-07-11,10:56:10
39.991453,116.332265,0,161,40005.4557291667,2009-07-11,10:56:15
39.991453,116.332265,0,161,40005.4557638889,2009-07-11,10:56:18
39.991452,116.332259,0,161,40005.455787037,2009-07-11,10:56:20
39.991451,116.33225,0,162,40005.4558449074,2009-07-11,10:56:25
39.991451,116.332235,0,162,40005.4559027778,2009-07-11,10:56:30
39.99145,116.332226,0,162,40005.4559606481,2009-07-11,10:56:35
39.99145,116.332226,0,162,40005.4559953704,2009-07-11,10:56:38
39.99145,116.33222,0,162,40005.4560185185,2009-07-11,10:56:40
39.991451,116.33221,0,162,40005.4560763889,2009-07-11,10:56:45
39.99147,116.332129,0,162,40005.4561342593,2009-07-11,10:56:50
39.991457,116.332111,0,162,40005.4561921296,2009-07-11,10:56:55
39.991456,116.332116,0,162,40005.45625,2009-07-11,10:57:00
39.991455,116.332115,0,162,40005.4563078704,2009-07-11,10:57:05
39.991455,116.332116,0,162,40005.4563657407,2009-07-11,10:57:10
39.991455,116.332116,0,162,40005.4564236111,2009-07-11,10:57:15
39.991454,116.332121,0,162,40005.4564814815,2009-07-11,10:57:20
39.991454,116.332121,0,162,40005.4565162037,2009-07-11,10:57:23
39.991454,116.33212,0,162,40005.4565393519,2009-07-11,10:57:25
39.991455,116.332108,0,162,40005.4565972222,2009-07-11,10:57:30
39.991465,116.332165,0,162,40005.4566550926,2009-07-11,10:57:35
39.991443,116.332247,0,162,40005.456712963,2009-07-11,10:57:40
39.991408,116.332311,0,162,40005.4567708333,2009-07-11,10:57:45
39.991391,116.332347,0,162,40005.4568287037,2009-07-11,10:57:50
39.991391,116.332347,0,162,40005.4568634259,2009-07-11,10:57:53
39.991396,116.332343,0,162,40005.4568865741,2009-07-11,10:57:55
39.991391,116.332373,0,161,40005.4569444444,2009-07-11,10:58:00
39.991389,116.332442,0,160,40005.4570023148,2009-07-11,10:58:05
39.991389,116.332442,0,160,40005.457037037,2009-07-11,10:58:08
39.99139,116.332445,0,160,40005.4570601852,2009-07-11,10:58:10
39.99139,116.332456,0,159,40005.4571180556,2009-07-11,10:58:15
39.99139,116.332463,0,160,40005.4571759259,2009-07-11,10:58:20
39.99139,116.332463,0,160,40005.4572106482,2009-07-11,10:58:23
39.991389,116.332468,0,159,40005.4572337963,2009-07-11,10:58:25
39.991424,116.332197,0,185,40005.4602430556,2009-07-11,11:02:45
39.991416,116.332102,0,185,40005.4603009259,2009-07-11,11:02:50
39.991446,116.332058,0,187,40005.4603587963,2009-07-11,11:02:55
39.991441,116.332047,0,188,40005.4604166667,2009-07-11,11:03:00
39.991422,116.332028,0,190,40005.460474537,2009-07-11,11:03:05
39.991399,116.332035,0,191,40005.4605324074,2009-07-11,11:03:10
39.991395,116.332022,0,191,40005.4605902778,2009-07-11,11:03:15
39.991366,116.332009,0,192,40005.4606481481,2009-07-11,11:03:20
39.991364,116.332008,0,192,40005.4607060185,2009-07-11,11:03:25
39.991364,116.332015,0,192,40005.4607638889,2009-07-11,11:03:30
39.991364,116.332022,0,192,40005.4608217593,2009-07-11,11:03:35
39.991364,116.332022,0,192,40005.4608564815,2009-07-11,11:03:38
39.991365,116.332029,0,192,40005.4608796296,2009-07-11,11:03:40
39.991457,116.33197,0,193,40005.4609375,2009-07-11,11:03:45
39.991508,116.331923,0,193,40005.4609953704,2009-07-11,11:03:50
39.991534,116.331795,0,193,40005.4610532407,2009-07-11,11:03:55
39.991501,116.331678,0,192,40005.4611111111,2009-07-11,11:04:00
39.991485,116.33165,0,192,40005.4611689815,2009-07-11,11:04:05
39.991499,116.331587,0,191,40005.4612268518,2009-07-11,11:04:10
39.991483,116.331549,0,191,40005.4612847222,2009-07-11,11:04:15
39.991483,116.331549,0,191,40005.4613194444,2009-07-11,11:04:18
39.991481,116.331552,0,191,40005.4613425926,2009-07-11,11:04:20
39.991479,116.331541,0,191,40005.461400463,2009-07-11,11:04:25
39.991468,116.331432,0,191,40005.4614583333,2009-07-11,11:04:30
39.991456,116.331354,0,191,40005.4615162037,2009-07-11,11:04:35
39.991443,116.331267,0,192,40005.4615740741,2009-07-11,11:04:40
39.991416,116.331235,0,192,40005.4616319444,2009-07-11,11:04:45
39.991416,116.331235,0,192,40005.4616666667,2009-07-11,11:04:48
39.991417,116.33124,0,192,40005.4616898148,2009-07-11,11:04:50
39.991424,116.331274,0,192,40005.4617476852,2009-07-11,11:04:55
39.991424,116.331326,0,191,40005.4618055556,2009-07-11,11:05:00
39.99141,116.331362,0,191,40005.4618634259,2009-07-11,11:05:05
39.99141,116.331374,0,191,40005.4619212963,2009-07-11,11:05:10
39.99141,116.331388,0,191,40005.4619791667,2009-07-11,11:05:15
39.991408,116.33143,0,191,40005.462037037,2009-07-11,11:05:20
39.991389,116.331521,0,191,40005.4620949074,2009-07-11,11:05:25
39.991418,116.33174,0,190,40005.4621527778,2009-07-11,11:05:30
39.991416,116.33181,0,190,40005.4622106481,2009-07-11,11:05:35
39.991408,116.331838,0,190,40005.4622685185,2009-07-11,11:05:40
39.991407,116.331839,0,190,40005.4623263889,2009-07-11,11:05:45
39.991407,116.331839,0,190,40005.4623611111,2009-07-11,11:05:48
39.991408,116.331832,0,189,40005.4623842593,2009-07-11,11:05:50
39.991405,116.331771,0,189,40005.4624421296,2009-07-11,11:05:55
39.991399,116.331697,0,188,40005.4625,2009-07-11,11:06:00
39.991377,116.331726,0,188,40005.4625578704,2009-07-11,11:06:05
39.991372,116.331735,0,188,40005.4626157407,2009-07-11,11:06:10
39.991372,116.331736,0,188,40005.4626736111,2009-07-11,11:06:15
39.991376,116.331734,0,188,40005.4627314815,2009-07-11,11:06:20
39.991376,116.331734,0,188,40005.4627662037,2009-07-11,11:06:23
39.991378,116.331731,0,188,40005.4627893518,2009-07-11,11:06:25
39.991379,116.331721,0,188,40005.4628472222,2009-07-11,11:06:30
39.991379,116.331721,0,188,40005.4628819444,2009-07-11,11:06:33
39.991383,116.331719,0,188,40005.4629050926,2009-07-11,11:06:35
39.991441,116.331706,0,187,40005.462962963,2009-07-11,11:06:40
39.991426,116.331713,0,186,40005.4630208333,2009-07-11,11:06:45
39.991426,116.331714,0,186,40005.4630787037,2009-07-11,11:06:50
39.991426,116.331709,0,186,40005.4631365741,2009-07-11,11:06:55
39.991426,116.331701,0,186,40005.4631944444,2009-07-11,11:07:00
39.991427,116.331696,0,186,40005.4632523148,2009-07-11,11:07:05
39.991426,116.331695,0,186,40005.4633101852,2009-07-11,11:07:10
39.991426,116.331693,0,186,40005.4633680556,2009-07-11,11:07:15
39.991426,116.331691,0,186,40005.4634259259,2009-07-11,11:07:20
39.991426,116.33169,0,186,40005.4634837963,2009-07-11,11:07:25
39.991426,116.33169,0,186,40005.4635416667,2009-07-11,11:07:30
39.991425,116.33169,0,186,40005.463599537,2009-07-11,11:07:35
39.991427,116.331694,0,186,40005.4636574074,2009-07-11,11:07:40
39.991425,116.331701,0,186,40005.4637152778,2009-07-11,11:07:45
39.991425,116.331701,0,186,40005.46375,2009-07-11,11:07:48
39.991424,116.331709,0,186,40005.4637731481,2009-07-11,11:07:50
39.991387,116.331731,0,189,40005.4638310185,2009-07-11,11:07:55
39.991388,116.33173,0,190,40005.4638888889,2009-07-11,11:08:00
39.99139,116.331731,0,191,40005.4639467593,2009-07-11,11:08:05
39.991396,116.331729,0,192,40005.4640046296,2009-07-11,11:08:10
39.991401,116.331731,0,192,40005.4640625,2009-07-11,11:08:15
39.991402,116.331737,0,195,40005.4641203704,2009-07-11,11:08:20
39.991405,116.331742,0,195,40005.4641782407,2009-07-11,11:08:25
39.991404,116.331743,0,196,40005.4642361111,2009-07-11,11:08:30
39.991405,116.331744,0,196,40005.4642939815,2009-07-11,11:08:35
39.991408,116.331743,0,196,40005.4643518519,2009-07-11,11:08:40
39.99141,116.331742,0,197,40005.4644097222,2009-07-11,11:08:45
39.99141,116.331742,0,197,40005.4644675926,2009-07-11,11:08:50
39.99141,116.331743,0,197,40005.464525463,2009-07-11,11:08:55
39.99141,116.331743,0,197,40005.4645833333,2009-07-11,11:09:00
39.99141,116.331742,0,197,40005.4646412037,2009-07-11,11:09:05
39.99141,116.331742,0,197,40005.4646990741,2009-07-11,11:09:10
39.991409,116.331742,0,197,40005.4647569444,2009-07-11,11:09:15
39.991408,116.331742,0,197,40005.4648148148,2009-07-11,11:09:20
39.991408,116.331742,0,197,40005.4648726852,2009-07-11,11:09:25
39.991407,116.331742,0,197,40005.4649305556,2009-07-11,11:09:30
39.991407,116.331743,0,197,40005.4649884259,2009-07-11,11:09:35
39.991408,116.331743,0,197,40005.4650462963,2009-07-11,11:09:40
39.991408,116.331743,0,197,40005.4650810185,2009-07-11,11:09:43
39.991409,116.331744,0,197,40005.4651041667,2009-07-11,11:09:45
39.992433,116.332347,0,196,40005.465162037,2009-07-11,11:09:50
39.995135,116.331531,0,195,40005.4652199074,2009-07-11,11:09:55
39.996106,116.331451,0,193,40005.4652777778,2009-07-11,11:10:00
39.996987,116.331409,0,185,40005.4653356481,2009-07-11,11:10:05
39.997845,116.33137,0,176,40005.4653935185,2009-07-11,11:10:10
39.998713,116.331302,0,169,40005.4654513889,2009-07-11,11:10:15
39.999541,116.331257,0,159,40005.4655092593,2009-07-11,11:10:20
40.000337,116.331224,0,145,40005.4655671296,2009-07-11,11:10:25
40.001187,116.331181,0,132,40005.465625,2009-07-11,11:10:30
40.002055,116.331161,0,121,40005.4656828704,2009-07-11,11:10:35
40.002914,116.331135,0,116,40005.4657407407,2009-07-11,11:10:40
40.00376,116.3311,0,112,40005.4657986111,2009-07-11,11:10:45
40.004632,116.33108,0,108,40005.4658564815,2009-07-11,11:10:50
40.005503,116.331059,0,104,40005.4659143519,2009-07-11,11:10:55
40.006328,116.330931,0,97,40005.4659722222,2009-07-11,11:11:00
40.007137,116.33067,0,94,40005.4660300926,2009-07-11,11:11:05
40.007968,116.330281,0,92,40005.466087963,2009-07-11,11:11:10
40.008781,116.329804,0,87,40005.4661458333,2009-07-11,11:11:15
40.009493,116.329159,0,86,40005.4662037037,2009-07-11,11:11:20
40.010106,116.328373,0,86,40005.4662615741,2009-07-11,11:11:25
40.01073,116.327549,0,86,40005.4663194444,2009-07-11,11:11:30
40.01134,116.326702,0,90,40005.4663773148,2009-07-11,11:11:35
40.011996,116.325946,0,95,40005.4664351852,2009-07-11,11:11:40
40.012652,116.325195,0,95,40005.4664930556,2009-07-11,11:11:45
40.01331,116.324426,0,88,40005.4665509259,2009-07-11,11:11:50
40.013956,116.32364,0,83,40005.4666087963,2009-07-11,11:11:55
40.014591,116.322888,0,80,40005.4666666667,2009-07-11,11:12:00
40.015232,116.322155,0,78,40005.466724537,2009-07-11,11:12:05
40.015857,116.321436,0,78,40005.4667824074,2009-07-11,11:12:10
40.016463,116.320742,0,80,40005.4668402778,2009-07-11,11:12:15
40.0171,116.320053,0,81,40005.4668981481,2009-07-11,11:12:20
40.017849,116.319451,0,82,40005.4669560185,2009-07-11,11:12:25
40.0186,116.319002,0,76,40005.4670138889,2009-07-11,11:12:30
40.019382,116.318695,0,75,40005.4670717593,2009-07-11,11:12:35
40.020214,116.318441,0,74,40005.4671296296,2009-07-11,11:12:40
40.021063,116.318168,0,77,40005.4671875,2009-07-11,11:12:45
40.021897,116.317878,0,80,40005.4672453704,2009-07-11,11:12:50
40.02273,116.317572,0,83,40005.4673032407,2009-07-11,11:12:55
40.023517,116.317263,0,82,40005.4673611111,2009-07-11,11:13:00
40.024297,116.316955,0,77,40005.4674189815,2009-07-11,11:13:05
40.025078,116.316627,0,76,40005.4674768519,2009-07-11,11:13:10
40.025893,116.316319,0,75,40005.4675347222,2009-07-11,11:13:15
40.026684,116.31603,0,80,40005.4675925926,2009-07-11,11:13:20
40.027484,116.315758,0,87,40005.467650463,2009-07-11,11:13:25
40.028264,116.315467,0,92,40005.4677083333,2009-07-11,11:13:30
40.029024,116.315153,0,90,40005.4677662037,2009-07-11,11:13:35
40.029709,116.314864,0,84,40005.4678240741,2009-07-11,11:13:40
40.03029,116.314634,0,88,40005.4678819444,2009-07-11,11:13:45
40.030737,116.314459,0,89,40005.4679398148,2009-07-11,11:13:50
40.031054,116.314304,0,97,40005.4679976852,2009-07-11,11:13:55
40.031234,116.314216,0,104,40005.4680555556,2009-07-11,11:14:00
40.031298,116.314153,0,108,40005.4681134259,2009-07-11,11:14:05
40.031295,116.314116,0,110,40005.4681712963,2009-07-11,11:14:10
40.031291,116.314105,0,111,40005.4682291667,2009-07-11,11:14:15
40.031288,116.314088,0,113,40005.468287037,2009-07-11,11:14:20
40.031288,116.314088,0,113,40005.4683217593,2009-07-11,11:14:23
40.031289,116.314082,0,114,40005.4683449074,2009-07-11,11:14:25
40.031288,116.314102,0,114,40005.4684027778,2009-07-11,11:14:30
40.031287,116.31412,0,114,40005.4684606481,2009-07-11,11:14:35
40.031281,116.314141,0,114,40005.4685185185,2009-07-11,11:14:40
40.031266,116.314178,0,114,40005.4685763889,2009-07-11,11:14:45
40.031367,116.314215,0,123,40005.4686342593,2009-07-11,11:14:50
40.031667,116.314144,0,131,40005.4686921296,2009-07-11,11:14:55
40.032277,116.313854,0,152,40005.46875,2009-07-11,11:15:00
40.033202,116.313367,0,173,40005.4688078704,2009-07-11,11:15:05
40.033942,116.313019,0,170,40005.4688657407,2009-07-11,11:15:10
40.034604,116.312689,0,165,40005.4689236111,2009-07-11,11:15:15
40.035246,116.312306,0,151,40005.4689814815,2009-07-11,11:15:20
40.035855,116.311925,0,146,40005.4690393518,2009-07-11,11:15:25
40.03644,116.311497,0,141,40005.4690972222,2009-07-11,11:15:30
40.037002,116.311012,0,130,40005.4691550926,2009-07-11,11:15:35
40.037563,116.310447,0,125,40005.469212963,2009-07-11,11:15:40
40.038167,116.309708,0,117,40005.4692708333,2009-07-11,11:15:45
40.038788,116.308924,0,111,40005.4693287037,2009-07-11,11:15:50
40.03941,116.308186,0,109,40005.4693865741,2009-07-11,11:15:55
40.040123,116.307599,0,109,40005.4694444444,2009-07-11,11:16:00
40.040856,116.307133,0,106,40005.4695023148,2009-07-11,11:16:05
40.041644,116.306748,0,109,40005.4695601852,2009-07-11,11:16:10
40.042429,116.306353,0,110,40005.4696180556,2009-07-11,11:16:15
40.0432,116.305878,0,116,40005.4696759259,2009-07-11,11:16:20
40.043986,116.3053,0,119,40005.4697337963,2009-07-11,11:16:25
40.044697,116.304767,0,119,40005.4697916667,2009-07-11,11:16:30
40.045403,116.304229,0,118,40005.469849537,2009-07-11,11:16:35
40.046141,116.303662,0,117,40005.4699074074,2009-07-11,11:16:40
40.046884,116.30309,0,118,40005.4699652778,2009-07-11,11:16:45
40.047607,116.302498,0,117,40005.4700231481,2009-07-11,11:16:50
40.048294,116.301976,0,116,40005.4700810185,2009-07-11,11:16:55
40.048845,116.301612,0,119,40005.4701388889,2009-07-11,11:17:00
40.049268,116.301335,0,121,40005.4701967593,2009-07-11,11:17:05
40.0496,116.301166,0,129,40005.4702546296,2009-07-11,11:17:10
40.049821,116.301065,0,134,40005.4703125,2009-07-11,11:17:15
40.049997,116.301019,0,138,40005.4703703704,2009-07-11,11:17:20
40.05009,116.30098,0,140,40005.4704282407,2009-07-11,11:17:25
40.050114,116.300937,0,143,40005.4704861111,2009-07-11,11:17:30
40.050124,116.300872,0,144,40005.4705439815,2009-07-11,11:17:35
40.050124,116.300872,0,144,40005.4705787037,2009-07-11,11:17:38
40.050127,116.300878,0,144,40005.4706018518,2009-07-11,11:17:40
40.050127,116.300887,0,145,40005.4706597222,2009-07-11,11:17:45
40.050118,116.3009,0,146,40005.4707175926,2009-07-11,11:17:50
40.050117,116.300914,0,148,40005.470775463,2009-07-11,11:17:55
40.05014,116.300941,0,149,40005.4708333333,2009-07-11,11:18:00
40.050291,116.300914,0,148,40005.4708912037,2009-07-11,11:18:05
40.050674,116.300789,0,146,40005.4709490741,2009-07-11,11:18:10
40.051478,116.300351,0,144,40005.4710069444,2009-07-11,11:18:15
40.052323,116.299885,0,141,40005.4710648148,2009-07-11,11:18:20
40.053212,116.299393,0,142,40005.4711226852,2009-07-11,11:18:25
40.054053,116.298946,0,137,40005.4711805556,2009-07-11,11:18:30
40.054853,116.298533,0,131,40005.4712384259,2009-07-11,11:18:35
40.055678,116.298085,0,126,40005.4712962963,2009-07-11,11:18:40
40.056479,116.297653,0,126,40005.4713541667,2009-07-11,11:18:45
40.05726,116.297209,0,125,40005.471412037,2009-07-11,11:18:50
40.058043,116.296757,0,127,40005.4714699074,2009-07-11,11:18:55
40.058811,116.296335,0,133,40005.4715277778,2009-07-11,11:19:00
40.059584,116.295932,0,142,40005.4715856481,2009-07-11,11:19:05
40.06036,116.295508,0,152,40005.4716435185,2009-07-11,11:19:10
40.061099,116.295021,0,161,40005.4717013889,2009-07-11,11:19:15
40.06172,116.294452,0,162,40005.4717592593,2009-07-11,11:19:20
40.062309,116.293859,0,164,40005.4718171296,2009-07-11,11:19:25
40.06292,116.2933,0,164,40005.471875,2009-07-11,11:19:30
40.063577,116.292853,0,161,40005.4719328704,2009-07-11,11:19:35
40.070962,116.302326,0,169,40005.4726851852,2009-07-11,11:20:40
40.070641,116.303324,0,162,40005.4727430556,2009-07-11,11:20:45
40.070196,116.304257,0,140,40005.4728009259,2009-07-11,11:20:50
40.069823,116.305231,0,148,40005.4728587963,2009-07-11,11:20:55
40.069575,116.306315,0,166,40005.4729166667,2009-07-11,11:21:00
40.069547,116.307304,0,183,40005.472974537,2009-07-11,11:21:05
40.069575,116.308264,0,201,40005.4730324074,2009-07-11,11:21:10
40.069562,116.309229,0,212,40005.4730902778,2009-07-11,11:21:15
40.069574,116.310149,0,221,40005.4731481481,2009-07-11,11:21:20
40.069591,116.310945,0,230,40005.4732060185,2009-07-11,11:21:25
40.069574,116.311604,0,237,40005.4732638889,2009-07-11,11:21:30
40.069551,116.312127,0,244,40005.4733217593,2009-07-11,11:21:35
40.069549,116.312507,0,249,40005.4733796296,2009-07-11,11:21:40
40.069561,116.312693,0,244,40005.4734375,2009-07-11,11:21:45
40.06959,116.312767,0,244,40005.4734953704,2009-07-11,11:21:50
40.069573,116.312821,0,249,40005.4735532407,2009-07-11,11:21:55
40.069555,116.312839,0,257,40005.4736111111,2009-07-11,11:22:00
40.069555,116.312822,0,260,40005.4736689815,2009-07-11,11:22:05
40.069556,116.312821,0,262,40005.4737268519,2009-07-11,11:22:10
40.069556,116.312821,0,262,40005.4737615741,2009-07-11,11:22:13
40.069557,116.312828,0,262,40005.4737847222,2009-07-11,11:22:15
40.069558,116.312807,0,264,40005.4738425926,2009-07-11,11:22:20
40.069586,116.312793,0,266,40005.473900463,2009-07-11,11:22:25
40.069642,116.312773,0,267,40005.4739583333,2009-07-11,11:22:30
40.069622,116.312782,0,267,40005.4740162037,2009-07-11,11:22:35
40.069596,116.312965,0,268,40005.4740740741,2009-07-11,11:22:40
40.069582,116.31352,0,270,40005.4741319444,2009-07-11,11:22:45
40.069588,116.314423,0,273,40005.4741898148,2009-07-11,11:22:50
40.069483,116.315803,0,275,40005.4742476852,2009-07-11,11:22:55
40.069414,116.317003,0,277,40005.4743055556,2009-07-11,11:23:00
40.069377,116.318212,0,281,40005.4743634259,2009-07-11,11:23:05
40.069392,116.319436,0,283,40005.4744212963,2009-07-11,11:23:10
40.069406,116.320571,0,282,40005.4744791667,2009-07-11,11:23:15
40.069425,116.321665,0,278,40005.474537037,2009-07-11,11:23:20
40.069436,116.322787,0,274,40005.4745949074,2009-07-11,11:23:25
40.069415,116.323911,0,269,40005.4746527778,2009-07-11,11:23:30
40.069381,116.325036,0,265,40005.4747106481,2009-07-11,11:23:35
40.06937,116.32612,0,263,40005.4747685185,2009-07-11,11:23:40
40.069352,116.327078,0,258,40005.4748263889,2009-07-11,11:23:45
40.06934,116.327856,0,257,40005.4748842593,2009-07-11,11:23:50
40.069343,116.328469,0,249,40005.4749421296,2009-07-11,11:23:55
40.069327,116.328943,0,243,40005.475,2009-07-11,11:24:00
40.069305,116.329394,0,237,40005.4750578704,2009-07-11,11:24:05
40.069309,116.329669,0,230,40005.4751157407,2009-07-11,11:24:10
40.069293,116.329754,0,218,40005.4751736111,2009-07-11,11:24:15
40.069248,116.329779,0,212,40005.4752314815,2009-07-11,11:24:20
40.069205,116.329781,0,211,40005.4752893519,2009-07-11,11:24:25
40.069193,116.329721,0,212,40005.4753472222,2009-07-11,11:24:30
40.069179,116.329702,0,212,40005.4754050926,2009-07-11,11:24:35
40.069229,116.329534,0,210,40005.475462963,2009-07-11,11:24:40
40.069231,116.329453,0,203,40005.4755208333,2009-07-11,11:24:45
40.069231,116.329453,0,203,40005.4755555556,2009-07-11,11:24:48
40.069239,116.329446,0,200,40005.4755787037,2009-07-11,11:24:50
40.069302,116.329508,0,198,40005.4756365741,2009-07-11,11:24:55
40.069401,116.329665,0,196,40005.4756944444,2009-07-11,11:25:00
40.069507,116.330174,0,196,40005.4757523148,2009-07-11,11:25:05
40.069552,116.331521,0,183,40005.4758101852,2009-07-11,11:25:10
40.069501,116.332956,0,175,40005.4758680556,2009-07-11,11:25:15
40.069432,116.334247,0,166,40005.4759259259,2009-07-11,11:25:20
40.069378,116.33538,0,157,40005.4759837963,2009-07-11,11:25:25
40.06934,116.336482,0,141,40005.4760416667,2009-07-11,11:25:30
40.06929,116.33763,0,132,40005.476099537,2009-07-11,11:25:35
40.069236,116.338762,0,127,40005.4761574074,2009-07-11,11:25:40
40.069202,116.339859,0,132,40005.4762152778,2009-07-11,11:25:45
40.069281,116.340883,0,128,40005.4762731481,2009-07-11,11:25:50
40.06938,116.341847,0,132,40005.4763310185,2009-07-11,11:25:55
40.06944,116.342876,0,141,40005.4763888889,2009-07-11,11:26:00
40.069429,116.343978,0,143,40005.4764467593,2009-07-11,11:26:05
40.06942,116.34507,0,145,40005.4765046296,2009-07-11,11:26:10
40.069383,116.346181,0,145,40005.4765625,2009-07-11,11:26:15
40.069247,116.347302,0,139,40005.4766203704,2009-07-11,11:26:20
40.069145,116.348417,0,137,40005.4766782407,2009-07-11,11:26:25
40.069141,116.349547,0,133,40005.4767361111,2009-07-11,11:26:30
40.06914,116.350651,0,132,40005.4767939815,2009-07-11,11:26:35
40.069132,116.351644,0,135,40005.4768518518,2009-07-11,11:26:40
40.069129,116.352476,0,139,40005.4769097222,2009-07-11,11:26:45
40.069099,116.353171,0,143,40005.4769675926,2009-07-11,11:26:50
40.069093,116.353689,0,138,40005.477025463,2009-07-11,11:26:55
40.069086,116.35405,0,135,40005.4770833333,2009-07-11,11:27:00
40.069134,116.354234,0,137,40005.4771412037,2009-07-11,11:27:05
40.069146,116.354317,0,135,40005.4771990741,2009-07-11,11:27:10
40.069159,116.354346,0,135,40005.4772569444,2009-07-11,11:27:15
40.069176,116.354361,0,137,40005.4773148148,2009-07-11,11:27:20
40.069177,116.354369,0,140,40005.4773726852,2009-07-11,11:27:25
40.069177,116.354361,0,141,40005.4774305556,2009-07-11,11:27:30
40.069177,116.354361,0,141,40005.4774652778,2009-07-11,11:27:33
40.069178,116.354363,0,141,40005.4774884259,2009-07-11,11:27:35
40.069176,116.354346,0,141,40005.4775462963,2009-07-11,11:27:40
40.069176,116.354346,0,141,40005.4775810185,2009-07-11,11:27:43
40.069171,116.354343,0,143,40005.4776041667,2009-07-11,11:27:45
40.069142,116.354389,0,141,40005.477662037,2009-07-11,11:27:50
40.069077,116.354631,0,137,40005.4777199074,2009-07-11,11:27:55
40.069136,116.355139,0,128,40005.4777777778,2009-07-11,11:28:00
40.06923,116.356235,0,96,40005.4778356481,2009-07-11,11:28:05
40.069171,116.357638,0,69,40005.4778935185,2009-07-11,11:28:10
40.069072,116.358987,0,57,40005.4779513889,2009-07-11,11:28:15
40.069032,116.360192,0,49,40005.4780092593,2009-07-11,11:28:20
40.068959,116.361324,0,53,40005.4780671296,2009-07-11,11:28:25
40.068805,116.362396,0,48,40005.478125,2009-07-11,11:28:30
40.068619,116.363431,0,48,40005.4781828704,2009-07-11,11:28:35
40.068362,116.364443,0,58,40005.4782407407,2009-07-11,11:28:40
40.068065,116.365407,0,64,40005.4782986111,2009-07-11,11:28:45
40.0677,116.366329,0,75,40005.4783564815,2009-07-11,11:28:50
40.067295,116.367265,0,77,40005.4784143518,2009-07-11,11:28:55
40.0669,116.368195,0,78,40005.4784722222,2009-07-11,11:29:00
40.066506,116.369095,0,81,40005.4785300926,2009-07-11,11:29:05
40.066115,116.369989,0,83,40005.478587963,2009-07-11,11:29:10
40.065756,116.370886,0,83,40005.4786458333,2009-07-11,11:29:15
40.065366,116.371777,0,83,40005.4787037037,2009-07-11,11:29:20
40.064975,116.372717,0,87,40005.4787615741,2009-07-11,11:29:25
40.064577,116.373695,0,88,40005.4788194444,2009-07-11,11:29:30
40.064166,116.37466,0,84,40005.4788773148,2009-07-11,11:29:35
40.063754,116.375608,0,84,40005.4789351852,2009-07-11,11:29:40
40.06333,116.376558,0,82,40005.4789930556,2009-07-11,11:29:45
40.062929,116.377513,0,81,40005.4790509259,2009-07-11,11:29:50
40.062528,116.378442,0,83,40005.4791087963,2009-07-11,11:29:55
40.062136,116.37936,0,87,40005.4791666667,2009-07-11,11:30:00
40.061736,116.380287,0,95,40005.479224537,2009-07-11,11:30:05
40.061363,116.381191,0,95,40005.4792824074,2009-07-11,11:30:10
40.060981,116.382133,0,102,40005.4793402778,2009-07-11,11:30:15
40.060577,116.383086,0,101,40005.4793981481,2009-07-11,11:30:20
40.060183,116.384032,0,99,40005.4794560185,2009-07-11,11:30:25
40.059777,116.385018,0,98,40005.4795138889,2009-07-11,11:30:30
40.059368,116.385974,0,96,40005.4795717593,2009-07-11,11:30:35
40.059012,116.386915,0,102,40005.4796296296,2009-07-11,11:30:40
40.058607,116.387847,0,104,40005.4796875,2009-07-11,11:30:45
40.058206,116.388772,0,106,40005.4797453704,2009-07-11,11:30:50
40.05781,116.389719,0,107,40005.4798032407,2009-07-11,11:30:55
40.057418,116.390666,0,111,40005.4798611111,2009-07-11,11:31:00
40.057003,116.391616,0,113,40005.4799189815,2009-07-11,11:31:05
40.056592,116.39255,0,111,40005.4799768519,2009-07-11,11:31:10
40.056198,116.393493,0,105,40005.4800347222,2009-07-11,11:31:15
40.055793,116.394455,0,104,40005.4800925926,2009-07-11,11:31:20
40.055382,116.395425,0,106,40005.480150463,2009-07-11,11:31:25
40.054968,116.3964,0,106,40005.4802083333,2009-07-11,11:31:30
40.054566,116.397366,0,105,40005.4802662037,2009-07-11,11:31:35
40.05415,116.398324,0,107,40005.4803240741,2009-07-11,11:31:40
40.053761,116.39927,0,109,40005.4803819444,2009-07-11,11:31:45
40.053368,116.400161,0,101,40005.4804398148,2009-07-11,11:31:50
40.05297,116.401072,0,96,40005.4804976852,2009-07-11,11:31:55
40.052607,116.401948,0,95,40005.4805555556,2009-07-11,11:32:00
40.052291,116.402692,0,102,40005.4806134259,2009-07-11,11:32:05
40.052032,116.403303,0,105,40005.4806712963,2009-07-11,11:32:10
40.051833,116.403796,0,113,40005.4807291667,2009-07-11,11:32:15
40.051711,116.404175,0,123,40005.480787037,2009-07-11,11:32:20
40.051632,116.4044,0,125,40005.4808449074,2009-07-11,11:32:25
40.051608,116.404447,0,127,40005.4809027778,2009-07-11,11:32:30
40.051602,116.404468,0,129,40005.4809606481,2009-07-11,11:32:35
40.051602,116.404468,0,129,40005.4809953704,2009-07-11,11:32:38
40.051601,116.40446,0,129,40005.4810185185,2009-07-11,11:32:40
40.051603,116.40445,0,129,40005.4810763889,2009-07-11,11:32:45
40.051603,116.40445,0,129,40005.4811111111,2009-07-11,11:32:48
40.051604,116.404449,0,130,40005.4811342593,2009-07-11,11:32:50
40.051604,116.404458,0,130,40005.4811921296,2009-07-11,11:32:55
40.051602,116.404475,0,131,40005.48125,2009-07-11,11:33:00
40.0516,116.404496,0,131,40005.4813078704,2009-07-11,11:33:05
40.0516,116.404511,0,131,40005.4813657407,2009-07-11,11:33:10
40.051601,116.404516,0,131,40005.4814236111,2009-07-11,11:33:15
40.051601,116.404521,0,131,40005.4814814815,2009-07-11,11:33:20
40.051601,116.404524,0,131,40005.4815393519,2009-07-11,11:33:25
40.051601,116.404524,0,131,40005.4815740741,2009-07-11,11:33:28
40.0516,116.404528,0,131,40005.4815972222,2009-07-11,11:33:30
40.051598,116.404543,0,131,40005.4816550926,2009-07-11,11:33:35
40.051597,116.404556,0,131,40005.481712963,2009-07-11,11:33:40
40.051597,116.404556,0,131,40005.4817476852,2009-07-11,11:33:43
40.051597,116.404548,0,131,40005.4817708333,2009-07-11,11:33:45
40.051598,116.404531,0,131,40005.4818287037,2009-07-11,11:33:50
40.051598,116.404517,0,131,40005.4818865741,2009-07-11,11:33:55
40.0516,116.404535,0,131,40005.4819444444,2009-07-11,11:34:00
40.051602,116.404555,0,130,40005.4820023148,2009-07-11,11:34:05
40.051602,116.404555,0,130,40005.482037037,2009-07-11,11:34:08
40.051604,116.404554,0,131,40005.4820601852,2009-07-11,11:34:10
40.051608,116.404566,0,131,40005.4821180556,2009-07-11,11:34:15
40.051624,116.404608,0,131,40005.4821759259,2009-07-11,11:34:20
40.051653,116.404641,0,131,40005.4822337963,2009-07-11,11:34:25
40.051684,116.40469,0,131,40005.4822916667,2009-07-11,11:34:30
40.051697,116.40473,0,131,40005.482349537,2009-07-11,11:34:35
40.051771,116.404869,0,133,40005.4824074074,2009-07-11,11:34:40
40.051777,116.404885,0,133,40005.4824652778,2009-07-11,11:34:45
40.051778,116.404909,0,134,40005.4825231481,2009-07-11,11:34:50
40.051778,116.404909,0,134,40005.4825578704,2009-07-11,11:34:53
40.051778,116.404908,0,134,40005.4825810185,2009-07-11,11:34:55
40.051777,116.404889,0,134,40005.4826388889,2009-07-11,11:35:00
40.051777,116.404889,0,134,40005.4826736111,2009-07-11,11:35:03
40.051777,116.404892,0,134,40005.4826967593,2009-07-11,11:35:05
40.05171,116.405913,0,76,40005.483275463,2009-07-11,11:35:55
40.051414,116.4063,0,122,40005.4833333333,2009-07-11,11:36:00
40.051454,116.406402,0,124,40005.4833912037,2009-07-11,11:36:05
40.051426,116.40634,0,106,40005.4834490741,2009-07-11,11:36:10
40.051363,116.406334,0,108,40005.4835069444,2009-07-11,11:36:15
40.051306,116.40635,0,141,40005.4835648148,2009-07-11,11:36:20
40.051315,116.406354,0,143,40005.4836226852,2009-07-11,11:36:25
40.051311,116.406384,0,137,40005.4836805556,2009-07-11,11:36:30
40.051355,116.406336,0,138,40005.4837384259,2009-07-11,11:36:35
40.051251,116.406323,0,153,40005.4837962963,2009-07-11,11:36:40
40.051254,116.40627,0,160,40005.4838541667,2009-07-11,11:36:45
40.051149,116.406282,0,169,40005.483912037,2009-07-11,11:36:50
40.050983,116.406175,0,171,40005.4839699074,2009-07-11,11:36:55
40.050715,116.405984,0,170,40005.4840277778,2009-07-11,11:37:00
40.050348,116.405718,0,164,40005.4840856481,2009-07-11,11:37:05
40.049967,116.405507,0,161,40005.4841435185,2009-07-11,11:37:10
40.049545,116.405355,0,158,40005.4842013889,2009-07-11,11:37:15
40.049092,116.405317,0,144,40005.4842592593,2009-07-11,11:37:20
40.04866,116.405374,0,127,40005.4843171296,2009-07-11,11:37:25
40.048255,116.405446,0,113,40005.484375,2009-07-11,11:37:30
40.047836,116.405516,0,105,40005.4844328704,2009-07-11,11:37:35
40.047373,116.40563,0,103,40005.4844907407,2009-07-11,11:37:40
40.04691,116.405725,0,100,40005.4845486111,2009-07-11,11:37:45
40.046523,116.405759,0,92,40005.4846064815,2009-07-11,11:37:50
40.046196,116.405742,0,92,40005.4846643518,2009-07-11,11:37:55
40.04582,116.405718,0,97,40005.4847222222,2009-07-11,11:38:00
40.045394,116.40572,0,98,40005.4847800926,2009-07-11,11:38:05
40.044967,116.405681,0,95,40005.484837963,2009-07-11,11:38:10
40.044638,116.405647,0,95,40005.4848958333,2009-07-11,11:38:15
40.044484,116.405628,0,97,40005.4849537037,2009-07-11,11:38:20
40.044382,116.405558,0,101,40005.4850115741,2009-07-11,11:38:25
40.044162,116.405559,0,102,40005.4850694444,2009-07-11,11:38:30
40.043941,116.405507,0,102,40005.4851273148,2009-07-11,11:38:35
40.043736,116.405402,0,104,40005.4851851852,2009-07-11,11:38:40
40.043569,116.405135,0,104,40005.4852430556,2009-07-11,11:38:45
40.043462,116.405048,0,104,40005.4853009259,2009-07-11,11:38:50
40.043463,116.405034,0,107,40005.4853587963,2009-07-11,11:38:55
40.043458,116.405028,0,107,40005.4854166667,2009-07-11,11:39:00
40.043458,116.405028,0,107,40005.4854513889,2009-07-11,11:39:03
40.043455,116.405026,0,107,40005.485474537,2009-07-11,11:39:05
40.043437,116.405024,0,107,40005.4855324074,2009-07-11,11:39:10
40.043371,116.405046,0,108,40005.4855902778,2009-07-11,11:39:15
40.043305,116.405033,0,112,40005.4856481481,2009-07-11,11:39:20
40.043224,116.405048,0,117,40005.4857060185,2009-07-11,11:39:25
40.043144,116.405073,0,123,40005.4857638889,2009-07-11,11:39:30
40.043088,116.405082,0,125,40005.4858217593,2009-07-11,11:39:35
40.043094,116.405095,0,130,40005.4858796296,2009-07-11,11:39:40
40.043072,116.40507,0,133,40005.4859375,2009-07-11,11:39:45
40.043096,116.405015,0,136,40005.4859953704,2009-07-11,11:39:50
40.043081,116.405,0,138,40005.4860532407,2009-07-11,11:39:55
40.043081,116.405,0,138,40005.4861111111,2009-07-11,11:40:00
40.043081,116.405,0,138,40005.4861458333,2009-07-11,11:40:03
40.043073,116.404992,0,138,40005.4861689815,2009-07-11,11:40:05
40.043064,116.404982,0,138,40005.4862268518,2009-07-11,11:40:10
40.043042,116.40495,0,138,40005.4862847222,2009-07-11,11:40:15
40.043049,116.404901,0,138,40005.4863425926,2009-07-11,11:40:20
40.043071,116.40485,0,138,40005.486400463,2009-07-11,11:40:25
40.0431,116.40482,0,138,40005.4864583333,2009-07-11,11:40:30
40.0431,116.40482,0,138,40005.4864930556,2009-07-11,11:40:33
40.043101,116.404819,0,138,40005.4865162037,2009-07-11,11:40:35
40.043112,116.404826,0,138,40005.4865740741,2009-07-11,11:40:40
40.043188,116.404785,0,138,40005.4866319444,2009-07-11,11:40:45
40.043269,116.404728,0,138,40005.4866898148,2009-07-11,11:40:50
40.043179,116.405054,0,116,40005.5127893519,2009-07-11,12:18:25
40.043185,116.405077,0,121,40005.5128472222,2009-07-11,12:18:30
40.043231,116.405062,0,125,40005.5129050926,2009-07-11,12:18:35
40.043273,116.405068,0,131,40005.512962963,2009-07-11,12:18:40
40.043323,116.405036,0,131,40005.5130208333,2009-07-11,12:18:45
40.043353,116.405015,0,131,40005.5130787037,2009-07-11,12:18:50
40.043403,116.40502,0,128,40005.5131365741,2009-07-11,12:18:55
40.043451,116.40504,0,123,40005.5131944444,2009-07-11,12:19:00
40.043504,116.405071,0,120,40005.5132523148,2009-07-11,12:19:05
40.043531,116.405126,0,122,40005.5133101852,2009-07-11,12:19:10
40.043536,116.405159,0,122,40005.5133680556,2009-07-11,12:19:15
40.043604,116.405196,0,121,40005.5134259259,2009-07-11,12:19:20
40.043653,116.405218,0,119,40005.5134837963,2009-07-11,12:19:25
40.04367,116.405209,0,116,40005.5135416667,2009-07-11,12:19:30
40.043687,116.405228,0,112,40005.513599537,2009-07-11,12:19:35
40.043723,116.405214,0,113,40005.5136574074,2009-07-11,12:19:40
40.043744,116.405228,0,111,40005.5137152778,2009-07-11,12:19:45
40.043822,116.405362,0,118,40005.5137731481,2009-07-11,12:19:50
40.043876,116.4055,0,108,40005.5138310185,2009-07-11,12:19:55
40.043904,116.405538,0,104,40005.5138888889,2009-07-11,12:20:00
40.043913,116.405532,0,103,40005.5139467593,2009-07-11,12:20:05
40.043917,116.405534,0,103,40005.5140046296,2009-07-11,12:20:10
40.04392,116.405536,0,103,40005.5140625,2009-07-11,12:20:15
40.043925,116.405539,0,103,40005.5141203704,2009-07-11,12:20:20
40.043928,116.405542,0,103,40005.5141782407,2009-07-11,12:20:25
40.043932,116.405545,0,103,40005.5142361111,2009-07-11,12:20:30
40.043932,116.405545,0,103,40005.5142708333,2009-07-11,12:20:33
40.043938,116.40555,0,102,40005.5142939815,2009-07-11,12:20:35
40.043978,116.40553,0,101,40005.5143518519,2009-07-11,12:20:40
40.04398,116.405532,0,99,40005.5144097222,2009-07-11,12:20:45
40.04398,116.405532,0,99,40005.5144444444,2009-07-11,12:20:48
40.043982,116.405539,0,99,40005.5144675926,2009-07-11,12:20:50
40.043969,116.405538,0,94,40005.514525463,2009-07-11,12:20:55
40.043973,116.405501,0,93,40005.5145833333,2009-07-11,12:21:00
40.043981,116.405481,0,93,40005.5146412037,2009-07-11,12:21:05
40.043985,116.405445,0,94,40005.5146990741,2009-07-11,12:21:10
40.043994,116.405415,0,92,40005.5147569444,2009-07-11,12:21:15
40.04403,116.405417,0,84,40005.5148148148,2009-07-11,12:21:20
40.044059,116.405398,0,75,40005.5148726852,2009-07-11,12:21:25
40.044081,116.40538,0,63,40005.5149305556,2009-07-11,12:21:30
40.044115,116.405357,0,56,40005.5149884259,2009-07-11,12:21:35
40.044155,116.405365,0,55,40005.5150462963,2009-07-11,12:21:40
40.044203,116.405369,0,50,40005.5151041667,2009-07-11,12:21:45
40.04426,116.405395,0,50,40005.515162037,2009-07-11,12:21:50
40.044358,116.405497,0,48,40005.5152199074,2009-07-11,12:21:55
40.044451,116.405555,0,53,40005.5152777778,2009-07-11,12:22:00
40.044506,116.405569,0,53,40005.5153356481,2009-07-11,12:22:05
40.044556,116.405604,0,64,40005.5153935185,2009-07-11,12:22:10
40.044607,116.405607,0,67,40005.5154513889,2009-07-11,12:22:15
40.044659,116.405602,0,78,40005.5155092593,2009-07-11,12:22:20
40.044682,116.405619,0,96,40005.5155671296,2009-07-11,12:22:25
40.044719,116.405619,0,102,40005.515625,2009-07-11,12:22:30
40.044793,116.405559,0,93,40005.5156828704,2009-07-11,12:22:35
40.044898,116.405561,0,82,40005.5157407407,2009-07-11,12:22:40
40.044972,116.405573,0,77,40005.5157986111,2009-07-11,12:22:45
40.045054,116.405578,0,76,40005.5158564815,2009-07-11,12:22:50
40.045099,116.405575,0,73,40005.5159143518,2009-07-11,12:22:55
40.045148,116.405537,0,54,40005.5159722222,2009-07-11,12:23:00
40.045201,116.405537,0,55,40005.5160300926,2009-07-11,12:23:05
40.045292,116.405542,0,55,40005.516087963,2009-07-11,12:23:10
40.045339,116.405525,0,60,40005.5161458333,2009-07-11,12:23:15
40.045408,116.405549,0,69,40005.5162037037,2009-07-11,12:23:20
40.045502,116.405602,0,92,40005.5162615741,2009-07-11,12:23:25
40.045557,116.405589,0,90,40005.5163194444,2009-07-11,12:23:30
40.045584,116.405543,0,90,40005.5163773148,2009-07-11,12:23:35
40.045637,116.405507,0,89,40005.5164351852,2009-07-11,12:23:40
40.04569,116.405508,0,90,40005.5164930556,2009-07-11,12:23:45
40.045715,116.405501,0,93,40005.5165509259,2009-07-11,12:23:50
40.045773,116.405497,0,90,40005.5166087963,2009-07-11,12:23:55
40.04582,116.405492,0,86,40005.5166666667,2009-07-11,12:24:00
40.045884,116.405488,0,85,40005.516724537,2009-07-11,12:24:05
40.04593,116.405473,0,82,40005.5167824074,2009-07-11,12:24:10
40.045968,116.405467,0,82,40005.5168402778,2009-07-11,12:24:15
40.046043,116.405481,0,78,40005.5168981481,2009-07-11,12:24:20
40.0461,116.405471,0,65,40005.5169560185,2009-07-11,12:24:25
40.046166,116.405471,0,61,40005.5170138889,2009-07-11,12:24:30
40.046226,116.40546,0,60,40005.5170717593,2009-07-11,12:24:35
40.046286,116.405486,0,61,40005.5171296296,2009-07-11,12:24:40
40.046367,116.40552,0,59,40005.5171875,2009-07-11,12:24:45
40.046437,116.405533,0,53,40005.5172453704,2009-07-11,12:24:50
40.0465,116.405553,0,53,40005.5173032407,2009-07-11,12:24:55
40.046564,116.405561,0,50,40005.5173611111,2009-07-11,12:25:00
40.046636,116.405593,0,48,40005.5174189815,2009-07-11,12:25:05
40.046708,116.405604,0,51,40005.5174768518,2009-07-11,12:25:10
40.04678,116.405603,0,53,40005.5175347222,2009-07-11,12:25:15
40.046851,116.405599,0,52,40005.5175925926,2009-07-11,12:25:20
40.04692,116.405594,0,56,40005.517650463,2009-07-11,12:25:25
40.046989,116.405595,0,53,40005.5177083333,2009-07-11,12:25:30
40.047061,116.405576,0,66,40005.5177662037,2009-07-11,12:25:35
40.047097,116.405562,0,67,40005.5178240741,2009-07-11,12:25:40
40.047143,116.405544,0,66,40005.5178819444,2009-07-11,12:25:45
40.047205,116.405536,0,70,40005.5179398148,2009-07-11,12:25:50
40.047281,116.40554,0,73,40005.5179976852,2009-07-11,12:25:55
40.047328,116.405528,0,74,40005.5180555556,2009-07-11,12:26:00
40.04736,116.405515,0,106,40005.5181134259,2009-07-11,12:26:05
40.047404,116.405489,0,110,40005.5181712963,2009-07-11,12:26:10
40.047454,116.405477,0,110,40005.5182291667,2009-07-11,12:26:15
40.047478,116.405453,0,118,40005.518287037,2009-07-11,12:26:20
40.047535,116.405448,0,124,40005.5183449074,2009-07-11,12:26:25
40.047592,116.40545,0,126,40005.5184027778,2009-07-11,12:26:30
40.047651,116.405445,0,126,40005.5184606481,2009-07-11,12:26:35
40.047685,116.405419,0,134,40005.5185185185,2009-07-11,12:26:40
40.047712,116.405413,0,149,40005.5185763889,2009-07-11,12:26:45
40.047772,116.405411,0,155,40005.5186342593,2009-07-11,12:26:50
40.04783,116.40539,0,153,40005.5186921296,2009-07-11,12:26:55
40.04788,116.405371,0,156,40005.51875,2009-07-11,12:27:00
40.04794,116.40537,0,154,40005.5188078704,2009-07-11,12:27:05
40.047997,116.405359,0,152,40005.5188657407,2009-07-11,12:27:10
40.048027,116.40538,0,153,40005.5189236111,2009-07-11,12:27:15
40.048041,116.405423,0,154,40005.5189814815,2009-07-11,12:27:20
40.04806,116.405492,0,148,40005.5190393519,2009-07-11,12:27:25
40.048067,116.405542,0,144,40005.5190972222,2009-07-11,12:27:30
40.048084,116.405596,0,141,40005.5191550926,2009-07-11,12:27:35
40.048117,116.405685,0,137,40005.519212963,2009-07-11,12:27:40
40.048116,116.405755,0,135,40005.5192708333,2009-07-11,12:27:45
40.048162,116.405855,0,133,40005.5193287037,2009-07-11,12:27:50
40.048205,116.40588,0,131,40005.5193865741,2009-07-11,12:27:55
40.048247,116.405898,0,129,40005.5194444444,2009-07-11,12:28:00
40.048294,116.405911,0,127,40005.5195023148,2009-07-11,12:28:05
40.048326,116.405885,0,126,40005.5195601852,2009-07-11,12:28:10
40.048375,116.405863,0,122,40005.5196180556,2009-07-11,12:28:15
40.048427,116.405869,0,117,40005.5196759259,2009-07-11,12:28:20
40.048508,116.405857,0,111,40005.5197337963,2009-07-11,12:28:25
40.048559,116.405842,0,106,40005.5197916667,2009-07-11,12:28:30
40.048615,116.405837,0,102,40005.519849537,2009-07-11,12:28:35
40.048686,116.405823,0,98,40005.5199074074,2009-07-11,12:28:40
40.048755,116.405826,0,93,40005.5199652778,2009-07-11,12:28:45
40.048817,116.405821,0,85,40005.5200231481,2009-07-11,12:28:50
40.048887,116.405827,0,79,40005.5200810185,2009-07-11,12:28:55
40.048948,116.405837,0,71,40005.5201388889,2009-07-11,12:29:00
40.049013,116.405825,0,72,40005.5201967593,2009-07-11,12:29:05
40.049083,116.405826,0,74,40005.5202546296,2009-07-11,12:29:10
40.04915,116.405837,0,70,40005.5203125,2009-07-11,12:29:15
40.049209,116.405849,0,66,40005.5203703704,2009-07-11,12:29:20
40.049271,116.405875,0,72,40005.5204282407,2009-07-11,12:29:25
40.049327,116.405868,0,71,40005.5204861111,2009-07-11,12:29:30
40.049373,116.405873,0,72,40005.5205439815,2009-07-11,12:29:35
40.049415,116.405879,0,67,40005.5206018519,2009-07-11,12:29:40
40.049469,116.405884,0,72,40005.5206597222,2009-07-11,12:29:45
40.049529,116.405921,0,78,40005.5207175926,2009-07-11,12:29:50
40.049595,116.405959,0,82,40005.520775463,2009-07-11,12:29:55
40.049652,116.405997,0,82,40005.5208333333,2009-07-11,12:30:00
40.049698,116.405991,0,83,40005.5208912037,2009-07-11,12:30:05
40.049761,116.406012,0,86,40005.5209490741,2009-07-11,12:30:10
40.049823,116.406049,0,82,40005.5210069444,2009-07-11,12:30:15
40.049871,116.406066,0,82,40005.5210648148,2009-07-11,12:30:20
40.049915,116.406109,0,81,40005.5211226852,2009-07-11,12:30:25
40.050001,116.406166,0,74,40005.5211805556,2009-07-11,12:30:30
40.050062,116.406195,0,72,40005.5212384259,2009-07-11,12:30:35
40.050126,116.406254,0,70,40005.5212962963,2009-07-11,12:30:40
40.050174,116.406301,0,66,40005.5213541667,2009-07-11,12:30:45
40.050226,116.406344,0,65,40005.521412037,2009-07-11,12:30:50
40.050265,116.406349,0,69,40005.5214699074,2009-07-11,12:30:55
40.05032,116.406392,0,71,40005.5215277778,2009-07-11,12:31:00
40.050366,116.406401,0,73,40005.5215856481,2009-07-11,12:31:05
40.0504,116.406414,0,74,40005.5216435185,2009-07-11,12:31:10
40.050426,116.40641,0,72,40005.5217013889,2009-07-11,12:31:15
40.050453,116.406503,0,72,40005.5217592593,2009-07-11,12:31:20
40.050554,116.406535,0,78,40005.5218171296,2009-07-11,12:31:25
40.050622,116.406596,0,81,40005.521875,2009-07-11,12:31:30
40.050682,116.406661,0,83,40005.5219328704,2009-07-11,12:31:35
40.050735,116.406677,0,85,40005.5219907407,2009-07-11,12:31:40
40.050791,116.406658,0,84,40005.5220486111,2009-07-11,12:31:45
40.050871,116.406714,0,87,40005.5221064815,2009-07-11,12:31:50
40.050928,116.406775,0,84,40005.5221643519,2009-07-11,12:31:55
40.050973,116.406783,0,89,40005.5222222222,2009-07-11,12:32:00
40.051032,116.40683,0,90,40005.5222800926,2009-07-11,12:32:05
40.051075,116.406864,0,91,40005.522337963,2009-07-11,12:32:10
40.05112,116.406895,0,95,40005.5223958333,2009-07-11,12:32:15
40.051161,116.406893,0,89,40005.5224537037,2009-07-11,12:32:20
40.051209,116.406901,0,87,40005.5225115741,2009-07-11,12:32:25
40.051292,116.406969,0,84,40005.5225694444,2009-07-11,12:32:30
40.05135,116.407023,0,84,40005.5226273148,2009-07-11,12:32:35
40.051388,116.407042,0,85,40005.5226851852,2009-07-11,12:32:40
40.05146,116.407093,0,79,40005.5227430556,2009-07-11,12:32:45
40.051507,116.407109,0,80,40005.5228009259,2009-07-11,12:32:50
40.051623,116.40705,0,98,40005.5228587963,2009-07-11,12:32:55
40.051684,116.407011,0,101,40005.5229166667,2009-07-11,12:33:00
40.051732,116.407028,0,108,40005.522974537,2009-07-11,12:33:05
40.051782,116.407039,0,118,40005.5230324074,2009-07-11,12:33:10
40.051826,116.40705,0,125,40005.5230902778,2009-07-11,12:33:15
40.051833,116.407059,0,126,40005.5231481481,2009-07-11,12:33:20
40.051833,116.407059,0,126,40005.5231828704,2009-07-11,12:33:23
40.051829,116.407066,0,127,40005.5232060185,2009-07-11,12:33:25
40.051888,116.407258,0,126,40005.5232638889,2009-07-11,12:33:30
40.051889,116.407364,0,129,40005.5233217593,2009-07-11,12:33:35
40.051893,116.40737,0,129,40005.5233796296,2009-07-11,12:33:40
40.051894,116.40737,0,129,40005.5234375,2009-07-11,12:33:45
40.051895,116.407372,0,129,40005.5234953704,2009-07-11,12:33:50
40.051895,116.407373,0,129,40005.5235532407,2009-07-11,12:33:55
40.051897,116.407374,0,128,40005.5236111111,2009-07-11,12:34:00
40.051898,116.407374,0,128,40005.5236689815,2009-07-11,12:34:05
40.051898,116.407374,0,128,40005.5237037037,2009-07-11,12:34:08
40.051899,116.407377,0,128,40005.5237268518,2009-07-11,12:34:10
40.051916,116.407382,0,126,40005.5237847222,2009-07-11,12:34:15
40.051916,116.407382,0,126,40005.5238194444,2009-07-11,12:34:18
40.051918,116.407383,0,126,40005.5238425926,2009-07-11,12:34:20
40.051956,116.407388,0,123,40005.523900463,2009-07-11,12:34:25
40.052012,116.407416,0,118,40005.5239583333,2009-07-11,12:34:30
40.052065,116.407443,0,114,40005.5240162037,2009-07-11,12:34:35
40.052131,116.407468,0,116,40005.5240740741,2009-07-11,12:34:40
40.052194,116.407486,0,115,40005.5241319444,2009-07-11,12:34:45
40.052267,116.407503,0,111,40005.5241898148,2009-07-11,12:34:50
40.052324,116.407527,0,108,40005.5242476852,2009-07-11,12:34:55
40.052401,116.40757,0,100,40005.5243055556,2009-07-11,12:35:00
40.052465,116.407607,0,103,40005.5243634259,2009-07-11,12:35:05
40.052542,116.407609,0,94,40005.5244212963,2009-07-11,12:35:10
40.052612,116.407635,0,88,40005.5244791667,2009-07-11,12:35:15
40.052659,116.407663,0,89,40005.524537037,2009-07-11,12:35:20
40.052733,116.40769,0,83,40005.5245949074,2009-07-11,12:35:25
40.052791,116.407696,0,79,40005.5246527778,2009-07-11,12:35:30
40.052861,116.407717,0,73,40005.5247106481,2009-07-11,12:35:35
40.052926,116.407713,0,75,40005.5247685185,2009-07-11,12:35:40
40.05298,116.407699,0,75,40005.5248263889,2009-07-11,12:35:45
40.053009,116.407663,0,77,40005.5248842593,2009-07-11,12:35:50
40.053055,116.407687,0,76,40005.5249421296,2009-07-11,12:35:55
40.053057,116.40775,0,89,40005.525,2009-07-11,12:36:00
40.053135,116.407813,0,89,40005.5250578704,2009-07-11,12:36:05
40.053204,116.407835,0,90,40005.5251157407,2009-07-11,12:36:10
40.053258,116.407864,0,89,40005.5251736111,2009-07-11,12:36:15
40.053313,116.407894,0,95,40005.5252314815,2009-07-11,12:36:20
40.05337,116.407927,0,101,40005.5252893518,2009-07-11,12:36:25
40.053451,116.40796,0,106,40005.5253472222,2009-07-11,12:36:30
40.053512,116.407952,0,111,40005.5254050926,2009-07-11,12:36:35
40.053568,116.407934,0,115,40005.525462963,2009-07-11,12:36:40
40.053632,116.40794,0,113,40005.5255208333,2009-07-11,12:36:45
40.053696,116.407955,0,110,40005.5255787037,2009-07-11,12:36:50
40.053764,116.407957,0,112,40005.5256365741,2009-07-11,12:36:55
40.053821,116.407952,0,109,40005.5256944444,2009-07-11,12:37:00
40.053894,116.407962,0,106,40005.5257523148,2009-07-11,12:37:05
40.053959,116.407967,0,112,40005.5258101852,2009-07-11,12:37:10
40.054022,116.40797,0,112,40005.5258680556,2009-07-11,12:37:15
40.054087,116.407955,0,109,40005.5259259259,2009-07-11,12:37:20
40.054143,116.407967,0,107,40005.5259837963,2009-07-11,12:37:25
40.054209,116.40798,0,101,40005.5260416667,2009-07-11,12:37:30
40.054283,116.407997,0,96,40005.526099537,2009-07-11,12:37:35
40.054343,116.407988,0,80,40005.5261574074,2009-07-11,12:37:40
40.054398,116.407989,0,82,40005.5262152778,2009-07-11,12:37:45
40.05444,116.408012,0,75,40005.5262731481,2009-07-11,12:37:50
40.054446,116.408034,0,79,40005.5263310185,2009-07-11,12:37:55
40.054485,116.408071,0,82,40005.5263888889,2009-07-11,12:38:00
40.054511,116.408091,0,81,40005.5264467593,2009-07-11,12:38:05
40.054597,116.408209,0,77,40005.5265046296,2009-07-11,12:38:10
40.054679,116.408249,0,77,40005.5265625,2009-07-11,12:38:15
40.054752,116.408256,0,72,40005.5266203704,2009-07-11,12:38:20
40.0548,116.408242,0,71,40005.5266782407,2009-07-11,12:38:25
40.05486,116.408242,0,74,40005.5267361111,2009-07-11,12:38:30
40.054895,116.408257,0,78,40005.5267939815,2009-07-11,12:38:35
40.05496,116.408259,0,78,40005.5268518519,2009-07-11,12:38:40
40.055031,116.408246,0,71,40005.5269097222,2009-07-11,12:38:45
40.055081,116.408261,0,73,40005.5269675926,2009-07-11,12:38:50
40.055134,116.408254,0,73,40005.527025463,2009-07-11,12:38:55
40.055187,116.408222,0,69,40005.5270833333,2009-07-11,12:39:00
40.055251,116.408161,0,59,40005.5271412037,2009-07-11,12:39:05
40.055281,116.408126,0,65,40005.5271990741,2009-07-11,12:39:10
40.055314,116.408147,0,71,40005.5272569444,2009-07-11,12:39:15
40.055356,116.408162,0,81,40005.5273148148,2009-07-11,12:39:20
40.055434,116.40817,0,89,40005.5273726852,2009-07-11,12:39:25
40.055503,116.408147,0,81,40005.5274305556,2009-07-11,12:39:30
40.055571,116.408141,0,84,40005.5274884259,2009-07-11,12:39:35
40.055642,116.408142,0,82,40005.5275462963,2009-07-11,12:39:40
40.055713,116.408134,0,82,40005.5276041667,2009-07-11,12:39:45
40.055777,116.408117,0,79,40005.527662037,2009-07-11,12:39:50
40.055849,116.408095,0,74,40005.5277199074,2009-07-11,12:39:55
40.055921,116.40809,0,69,40005.5277777778,2009-07-11,12:40:00
40.055988,116.408134,0,72,40005.5278356481,2009-07-11,12:40:05
40.056046,116.40814,0,76,40005.5278935185,2009-07-11,12:40:10
40.056101,116.408113,0,71,40005.5279513889,2009-07-11,12:40:15
40.056156,116.408113,0,65,40005.5280092593,2009-07-11,12:40:20
40.056191,116.40814,0,62,40005.5280671296,2009-07-11,12:40:25
40.056239,116.408182,0,63,40005.528125,2009-07-11,12:40:30
40.056278,116.408231,0,62,40005.5281828704,2009-07-11,12:40:35
40.056322,116.408334,0,70,40005.5282407407,2009-07-11,12:40:40
40.056321,116.408352,0,73,40005.5282986111,2009-07-11,12:40:45
40.056335,116.408378,0,70,40005.5283564815,2009-07-11,12:40:50
40.056334,116.408365,0,71,40005.5284143519,2009-07-11,12:40:55
40.056344,116.408363,0,73,40005.5284722222,2009-07-11,12:41:00
40.056338,116.408357,0,73,40005.5285300926,2009-07-11,12:41:05
40.056338,116.408356,0,74,40005.528587963,2009-07-11,12:41:10
40.056338,116.408356,0,74,40005.5286226852,2009-07-11,12:41:13
40.056339,116.408356,0,74,40005.5286458333,2009-07-11,12:41:15
40.056363,116.40842,0,76,40005.5287037037,2009-07-11,12:41:20
40.056379,116.408436,0,77,40005.5287615741,2009-07-11,12:41:25
40.056395,116.408465,0,77,40005.5288194444,2009-07-11,12:41:30
40.05639,116.408543,0,78,40005.5288773148,2009-07-11,12:41:35
40.056389,116.408559,0,80,40005.5289351852,2009-07-11,12:41:40
40.056387,116.408546,0,81,40005.5289930556,2009-07-11,12:41:45
40.0564,116.408674,0,76,40005.5290509259,2009-07-11,12:41:50
40.056405,116.408811,0,71,40005.5291087963,2009-07-11,12:41:55
40.05643,116.408908,0,70,40005.5291666667,2009-07-11,12:42:00
40.056441,116.408948,0,67,40005.529224537,2009-07-11,12:42:05
40.056417,116.408994,0,64,40005.5292824074,2009-07-11,12:42:10
40.056416,116.408973,0,63,40005.5293402778,2009-07-11,12:42:15
40.056432,116.408954,0,61,40005.5293981481,2009-07-11,12:42:20
40.056501,116.408893,0,60,40005.5294560185,2009-07-11,12:42:25
40.056581,116.408876,0,61,40005.5295138889,2009-07-11,12:42:30
40.056633,116.408848,0,58,40005.5295717593,2009-07-11,12:42:35
40.056629,116.408816,0,57,40005.5296296296,2009-07-11,12:42:40
40.056667,116.408802,0,59,40005.5296875,2009-07-11,12:42:45
40.05671,116.408785,0,65,40005.5297453704,2009-07-11,12:42:50
40.056745,116.408703,0,70,40005.5298032407,2009-07-11,12:42:55
40.056795,116.408674,0,71,40005.5298611111,2009-07-11,12:43:00
40.056849,116.408634,0,71,40005.5299189815,2009-07-11,12:43:05
40.057013,116.408557,0,69,40005.5299768519,2009-07-11,12:43:10
40.057085,116.408527,0,66,40005.5300347222,2009-07-11,12:43:15
40.057171,116.408487,0,59,40005.5300925926,2009-07-11,12:43:20
40.057237,116.408484,0,58,40005.530150463,2009-07-11,12:43:25
40.057315,116.408462,0,50,40005.5302083333,2009-07-11,12:43:30
40.057383,116.408438,0,46,40005.5302662037,2009-07-11,12:43:35
40.057447,116.408431,0,46,40005.5303240741,2009-07-11,12:43:40
40.057487,116.408388,0,45,40005.5303819444,2009-07-11,12:43:45
40.057546,116.408344,0,43,40005.5304398148,2009-07-11,12:43:50
40.057588,116.408351,0,43,40005.5304976852,2009-07-11,12:43:55
40.057622,116.408348,0,39,40005.5305555556,2009-07-11,12:44:00
40.057656,116.408382,0,36,40005.5306134259,2009-07-11,12:44:05
40.057673,116.408405,0,32,40005.5306712963,2009-07-11,12:44:10
40.057682,116.408433,0,28,40005.5307291667,2009-07-11,12:44:15
40.057704,116.40846,0,24,40005.530787037,2009-07-11,12:44:20
40.057736,116.408482,0,20,40005.5308449074,2009-07-11,12:44:25
40.05778,116.408503,0,17,40005.5309027778,2009-07-11,12:44:30
40.057845,116.408525,0,15,40005.5309606481,2009-07-11,12:44:35
40.057425,116.408408,0,128,40005.5437847222,2009-07-11,13:03:03
40.057469,116.40848,0,4,40005.5438425926,2009-07-11,13:03:08
40.057461,116.408463,0,-3,40005.543900463,2009-07-11,13:03:13
40.057461,116.408463,0,-3,40005.5439351852,2009-07-11,13:03:16
40.057463,116.408464,0,-11,40005.5439583333,2009-07-11,13:03:18
40.057458,116.408454,0,-13,40005.5440162037,2009-07-11,13:03:23
40.05745,116.408489,0,-20,40005.5440740741,2009-07-11,13:03:28
40.057424,116.408457,0,-24,40005.5441319444,2009-07-11,13:03:33
40.057449,116.408514,0,-31,40005.5441898148,2009-07-11,13:03:38
40.057474,116.408494,0,-27,40005.5442476852,2009-07-11,13:03:43
40.057485,116.408487,0,-23,40005.5443055556,2009-07-11,13:03:48
40.057481,116.408468,0,-28,40005.5443634259,2009-07-11,13:03:53
40.057476,116.408457,0,-27,40005.5444212963,2009-07-11,13:03:58
40.057471,116.408432,0,-27,40005.5444791667,2009-07-11,13:04:03
40.057465,116.408414,0,-28,40005.544537037,2009-07-11,13:04:08
40.05746,116.408404,0,-27,40005.5445949074,2009-07-11,13:04:13
40.05746,116.408404,0,-27,40005.5446296296,2009-07-11,13:04:16
40.057459,116.408398,0,-27,40005.5446527778,2009-07-11,13:04:18
40.057457,116.408389,0,-27,40005.5447106481,2009-07-11,13:04:23
40.057458,116.408387,0,-27,40005.5447685185,2009-07-11,13:04:28
40.057458,116.408387,0,-27,40005.5448263889,2009-07-11,13:04:33
40.057458,116.408387,0,-27,40005.5448842593,2009-07-11,13:04:38
40.057459,116.408384,0,-27,40005.5449421296,2009-07-11,13:04:43
40.057459,116.408382,0,-26,40005.545,2009-07-11,13:04:48
40.057458,116.408382,0,-26,40005.5450578704,2009-07-11,13:04:53
40.057457,116.408382,0,-27,40005.5451157407,2009-07-11,13:04:58
40.057457,116.408382,0,-27,40005.5451736111,2009-07-11,13:05:03
40.057457,116.408383,0,-27,40005.5452314815,2009-07-11,13:05:08
40.057457,116.408384,0,-27,40005.5452893519,2009-07-11,13:05:13
40.057457,116.408386,0,-27,40005.5453472222,2009-07-11,13:05:18
40.057456,116.40839,0,-27,40005.5454050926,2009-07-11,13:05:23
40.057456,116.408391,0,-27,40005.545462963,2009-07-11,13:05:28
40.057456,116.408392,0,-27,40005.5455208333,2009-07-11,13:05:33
40.057457,116.408393,0,-27,40005.5455787037,2009-07-11,13:05:38
40.057457,116.408393,0,-27,40005.5456365741,2009-07-11,13:05:43
40.057457,116.408393,0,-27,40005.5456944444,2009-07-11,13:05:48
40.057456,116.408393,0,-27,40005.5457523148,2009-07-11,13:05:53
40.057456,116.408393,0,-27,40005.5458101852,2009-07-11,13:05:58
40.057456,116.408393,0,-27,40005.5458680556,2009-07-11,13:06:03
40.057457,116.408394,0,-27,40005.5459259259,2009-07-11,13:06:08
40.057457,116.408394,0,-27,40005.5459837963,2009-07-11,13:06:13
40.057457,116.408395,0,-27,40005.5460416667,2009-07-11,13:06:18
40.057457,116.408395,0,-27,40005.546099537,2009-07-11,13:06:23
40.057457,116.408396,0,-27,40005.5461574074,2009-07-11,13:06:28
40.057457,116.408395,0,-27,40005.5462152778,2009-07-11,13:06:33
40.057457,116.408395,0,-27,40005.5462731481,2009-07-11,13:06:38
40.057457,116.408395,0,-27,40005.5463310185,2009-07-11,13:06:43
40.057456,116.408392,0,-26,40005.5463888889,2009-07-11,13:06:48
40.057455,116.40839,0,-26,40005.5464467593,2009-07-11,13:06:53
40.057454,116.408389,0,-26,40005.5465046296,2009-07-11,13:06:58
40.057454,116.408389,0,-26,40005.5465393519,2009-07-11,13:07:01
40.057454,116.408388,0,-26,40005.5465625,2009-07-11,13:07:03
40.057453,116.408375,0,-26,40005.5466203704,2009-07-11,13:07:08
40.05745,116.408366,0,-26,40005.5466782407,2009-07-11,13:07:13
40.057448,116.408356,0,-26,40005.5467361111,2009-07-11,13:07:18
40.057421,116.408088,0,-22,40005.5467939815,2009-07-11,13:07:23
40.057411,116.407966,0,-17,40005.5468518519,2009-07-11,13:07:28
40.057415,116.40792,0,-11,40005.5469097222,2009-07-11,13:07:33
40.057395,116.407981,0,-8,40005.5469675926,2009-07-11,13:07:38
40.057393,116.407971,0,-7,40005.547025463,2009-07-11,13:07:43
40.057394,116.40797,0,-6,40005.5470833333,2009-07-11,13:07:48
40.057394,116.40797,0,-6,40005.5471180556,2009-07-11,13:07:51
40.057391,116.407971,0,-5,40005.5471412037,2009-07-11,13:07:53
40.057388,116.40798,0,-4,40005.5471990741,2009-07-11,13:07:58
40.057362,116.408011,0,-4,40005.5472569444,2009-07-11,13:08:03
40.057363,116.408022,0,-3,40005.5473148148,2009-07-11,13:08:08
40.057366,116.408022,0,-2,40005.5473726852,2009-07-11,13:08:13
40.057366,116.408022,0,-2,40005.5474074074,2009-07-11,13:08:16
40.057365,116.408015,0,0,40005.5474305556,2009-07-11,13:08:18
40.057364,116.407998,0,2,40005.5474884259,2009-07-11,13:08:23
40.057386,116.407956,0,7,40005.5475462963,2009-07-11,13:08:28
40.057406,116.407993,0,5,40005.5476041667,2009-07-11,13:08:33
40.057412,116.408004,0,6,40005.547662037,2009-07-11,13:08:38
40.057414,116.40801,0,7,40005.5477199074,2009-07-11,13:08:43
40.057414,116.40801,0,7,40005.5477546296,2009-07-11,13:08:46
40.057411,116.408015,0,8,40005.5477777778,2009-07-11,13:08:48
40.057406,116.408028,0,9,40005.5478356481,2009-07-11,13:08:53
40.057403,116.40808,0,10,40005.5478935185,2009-07-11,13:08:58
40.057404,116.408113,0,12,40005.5479513889,2009-07-11,13:09:03
40.057406,116.408125,0,14,40005.5480092593,2009-07-11,13:09:08
40.057409,116.408137,0,15,40005.5480671296,2009-07-11,13:09:13
40.057415,116.408159,0,19,40005.548125,2009-07-11,13:09:18
40.057411,116.40819,0,21,40005.5481828704,2009-07-11,13:09:23
40.057414,116.408204,0,23,40005.5482407407,2009-07-11,13:09:28
40.057414,116.408204,0,23,40005.548275463,2009-07-11,13:09:31
40.057417,116.408211,0,24,40005.5482986111,2009-07-11,13:09:33
40.057434,116.408094,0,28,40005.5483564815,2009-07-11,13:09:38
40.057425,116.408059,0,33,40005.5484143518,2009-07-11,13:09:43
40.057432,116.408084,0,37,40005.5484722222,2009-07-11,13:09:48
40.057437,116.408084,0,40,40005.5485300926,2009-07-11,13:09:53
40.057437,116.408084,0,40,40005.5485648148,2009-07-11,13:09:56
40.057443,116.40809,0,42,40005.548587963,2009-07-11,13:09:58
40.057448,116.408099,0,45,40005.5486458333,2009-07-11,13:10:03
40.057452,116.408108,0,47,40005.5487037037,2009-07-11,13:10:08
40.057454,116.408117,0,50,40005.5487615741,2009-07-11,13:10:13
40.057456,116.408108,0,53,40005.5488194444,2009-07-11,13:10:18
40.057456,116.408108,0,53,40005.5488541667,2009-07-11,13:10:21
40.057458,116.408107,0,56,40005.5488773148,2009-07-11,13:10:23
40.057459,116.408117,0,59,40005.5489351852,2009-07-11,13:10:28
40.057443,116.408202,0,57,40005.5489930556,2009-07-11,13:10:33
40.057433,116.408256,0,60,40005.5490509259,2009-07-11,13:10:38
40.057438,116.408303,0,62,40005.5491087963,2009-07-11,13:10:43
40.057423,116.408336,0,63,40005.5491666667,2009-07-11,13:10:48
40.05742,116.408382,0,64,40005.549224537,2009-07-11,13:10:53
40.057418,116.408348,0,65,40005.5492824074,2009-07-11,13:10:58
40.057432,116.408334,0,68,40005.5493402778,2009-07-11,13:11:03
40.057441,116.408337,0,71,40005.5493981481,2009-07-11,13:11:08
40.057464,116.408316,0,73,40005.5494560185,2009-07-11,13:11:13
40.057469,116.408309,0,75,40005.5495138889,2009-07-11,13:11:18
40.057473,116.408308,0,77,40005.5495717593,2009-07-11,13:11:23
40.057472,116.408311,0,79,40005.5496296296,2009-07-11,13:11:28
40.057472,116.408311,0,79,40005.5496643518,2009-07-11,13:11:31
40.057472,116.408309,0,81,40005.5496875,2009-07-11,13:11:33
40.057471,116.408296,0,83,40005.5497453704,2009-07-11,13:11:38
40.05747,116.408287,0,85,40005.5498032407,2009-07-11,13:11:43
40.05747,116.408287,0,85,40005.549837963,2009-07-11,13:11:46
40.057468,116.40829,0,86,40005.5498611111,2009-07-11,13:11:48
40.057457,116.408452,0,86,40005.5499189815,2009-07-11,13:11:53
40.057443,116.408519,0,85,40005.5499768518,2009-07-11,13:11:58
40.05744,116.408542,0,86,40005.5500347222,2009-07-11,13:12:03
40.057443,116.408554,0,87,40005.5500925926,2009-07-11,13:12:08
40.057445,116.408604,0,83,40005.550150463,2009-07-11,13:12:13
40.057428,116.40859,0,85,40005.5502083333,2009-07-11,13:12:18
40.057401,116.408596,0,86,40005.5502662037,2009-07-11,13:12:23
40.057401,116.408596,0,86,40005.5503009259,2009-07-11,13:12:26
40.057398,116.408596,0,86,40005.5503240741,2009-07-11,13:12:28
40.057398,116.408587,0,87,40005.5503819444,2009-07-11,13:12:33
40.057401,116.408576,0,87,40005.5504398148,2009-07-11,13:12:38
40.057403,116.408536,0,89,40005.5504976852,2009-07-11,13:12:43
40.057405,116.408438,0,94,40005.5505555556,2009-07-11,13:12:48
40.057389,116.408333,0,98,40005.5506134259,2009-07-11,13:12:53
40.057398,116.408277,0,101,40005.5506712963,2009-07-11,13:12:58
40.057422,116.408298,0,103,40005.5507291667,2009-07-11,13:13:03
40.057443,116.408353,0,103,40005.550787037,2009-07-11,13:13:08
40.057444,116.40835,0,104,40005.5508449074,2009-07-11,13:13:13
40.057442,116.408343,0,105,40005.5509027778,2009-07-11,13:13:18
40.057439,116.408338,0,106,40005.5509606482,2009-07-11,13:13:23
40.057439,116.408338,0,106,40005.5509953704,2009-07-11,13:13:26
40.057435,116.40834,0,107,40005.5510185185,2009-07-11,13:13:28
40.057428,116.408386,0,104,40005.5510763889,2009-07-11,13:13:33
40.057441,116.408404,0,101,40005.5511342593,2009-07-11,13:13:38
40.057451,116.408374,0,99,40005.5511921296,2009-07-11,13:13:43
40.057451,116.408374,0,99,40005.5512268519,2009-07-11,13:13:46
40.057452,116.40838,0,99,40005.55125,2009-07-11,13:13:48
40.057443,116.408377,0,99,40005.5513078704,2009-07-11,13:13:53
40.057434,116.408373,0,99,40005.5513657407,2009-07-11,13:13:58
40.05743,116.408376,0,99,40005.5514236111,2009-07-11,13:14:03
40.057574,116.40809,0,121,40005.5551851852,2009-07-11,13:19:28
40.057578,116.408077,0,126,40005.5552430556,2009-07-11,13:19:33
40.05758,116.408065,0,131,40005.5553009259,2009-07-11,13:19:38
40.05758,116.40806,0,136,40005.5553587963,2009-07-11,13:19:43
40.05758,116.40806,0,136,40005.5553935185,2009-07-11,13:19:46
40.057574,116.408056,0,141,40005.5554166667,2009-07-11,13:19:48
40.057577,116.408045,0,145,40005.555474537,2009-07-11,13:19:53
40.057604,116.408082,0,145,40005.5555324074,2009-07-11,13:19:58
40.057598,116.408079,0,147,40005.5555902778,2009-07-11,13:20:03
40.057593,116.408079,0,147,40005.5556481481,2009-07-11,13:20:08
40.057593,116.408079,0,147,40005.5556828704,2009-07-11,13:20:11
40.057587,116.408073,0,147,40005.5557060185,2009-07-11,13:20:13
40.057578,116.408069,0,145,40005.5557638889,2009-07-11,13:20:18
40.057569,116.408075,0,141,40005.5558217593,2009-07-11,13:20:23
40.057566,116.408072,0,138,40005.5558796296,2009-07-11,13:20:28
40.057566,116.40807,0,134,40005.5559375,2009-07-11,13:20:33
40.057566,116.40807,0,134,40005.5559722222,2009-07-11,13:20:36
40.057565,116.408076,0,131,40005.5559953704,2009-07-11,13:20:38
40.057568,116.408085,0,128,40005.5560532407,2009-07-11,13:20:43
40.057565,116.408098,0,125,40005.5561111111,2009-07-11,13:20:48
40.057558,116.408203,0,122,40005.5561689815,2009-07-11,13:20:53
40.057564,116.408268,0,119,40005.5562268518,2009-07-11,13:20:58
40.057554,116.408263,0,115,40005.5562847222,2009-07-11,13:21:03
40.057547,116.408249,0,108,40005.5563425926,2009-07-11,13:21:08
40.057547,116.408249,0,108,40005.5563773148,2009-07-11,13:21:11
40.057546,116.408247,0,104,40005.556400463,2009-07-11,13:21:13
40.057543,116.408235,0,101,40005.5564583333,2009-07-11,13:21:18
40.057543,116.408235,0,101,40005.5564930556,2009-07-11,13:21:21
40.057538,116.408231,0,96,40005.5565162037,2009-07-11,13:21:23
40.057537,116.408181,0,96,40005.5565740741,2009-07-11,13:21:28
40.057536,116.408226,0,99,40005.5566319444,2009-07-11,13:21:33
40.05753,116.408272,0,96,40005.5566898148,2009-07-11,13:21:38
40.0575,116.408336,0,92,40005.5567476852,2009-07-11,13:21:43
40.05743,116.408425,0,91,40005.5568055556,2009-07-11,13:21:48
40.057416,116.408428,0,90,40005.5568171296,2009-07-11,13:21:49
40.057352,116.40847,0,91,40005.556875,2009-07-11,13:21:54
40.057314,116.408542,0,89,40005.5569328704,2009-07-11,13:21:59
40.057274,116.408637,0,84,40005.5569907407,2009-07-11,13:22:04
40.057223,116.40866,0,81,40005.5570486111,2009-07-11,13:22:09
40.057191,116.408728,0,73,40005.5571064815,2009-07-11,13:22:14
40.057129,116.408597,0,68,40005.5571643518,2009-07-11,13:22:19
40.057076,116.408625,0,60,40005.5572222222,2009-07-11,13:22:24
40.05701,116.408581,0,55,40005.5572800926,2009-07-11,13:22:29
40.05697,116.40857,0,58,40005.557337963,2009-07-11,13:22:34
40.056931,116.408546,0,66,40005.5573958333,2009-07-11,13:22:39
40.056906,116.408472,0,77,40005.5574537037,2009-07-11,13:22:44
40.05691,116.408425,0,85,40005.5575115741,2009-07-11,13:22:49
40.056921,116.408331,0,94,40005.5575694444,2009-07-11,13:22:54
40.056929,116.408267,0,99,40005.5576273148,2009-07-11,13:22:59
40.056923,116.408188,0,100,40005.5576851852,2009-07-11,13:23:04
40.056911,116.408141,0,112,40005.5577430556,2009-07-11,13:23:09
40.056896,116.408085,0,116,40005.5578009259,2009-07-11,13:23:14
40.05688,116.408023,0,123,40005.5578587963,2009-07-11,13:23:19
40.056877,116.407968,0,127,40005.5579166667,2009-07-11,13:23:24
40.056861,116.407911,0,128,40005.557974537,2009-07-11,13:23:29
40.056847,116.407813,0,127,40005.5580324074,2009-07-11,13:23:34
40.056853,116.40773,0,132,40005.5580902778,2009-07-11,13:23:39
40.056853,116.40766,0,129,40005.5581481481,2009-07-11,13:23:44
40.056864,116.40758,0,133,40005.5582060185,2009-07-11,13:23:49
40.056854,116.40751,0,141,40005.5582638889,2009-07-11,13:23:54
40.05685,116.407439,0,144,40005.5583217593,2009-07-11,13:23:59
40.05683,116.407346,0,151,40005.5583796296,2009-07-11,13:24:04
40.056838,116.407286,0,154,40005.5584375,2009-07-11,13:24:09
40.056829,116.407249,0,157,40005.5584953704,2009-07-11,13:24:14
40.056804,116.407229,0,160,40005.5585532407,2009-07-11,13:24:19
40.056819,116.407131,0,167,40005.5586111111,2009-07-11,13:24:24
40.056816,116.407072,0,170,40005.5586689815,2009-07-11,13:24:29
40.05682,116.407001,0,170,40005.5587268519,2009-07-11,13:24:34
40.0568,116.406906,0,175,40005.5587847222,2009-07-11,13:24:39
40.056805,116.406823,0,175,40005.5588425926,2009-07-11,13:24:44
40.056795,116.406761,0,177,40005.558900463,2009-07-11,13:24:49
40.056785,116.40668,0,176,40005.5589583333,2009-07-11,13:24:54
40.056775,116.406588,0,169,40005.5590162037,2009-07-11,13:24:59
40.056749,116.406496,0,167,40005.5590740741,2009-07-11,13:25:04
40.056756,116.406418,0,160,40005.5591319444,2009-07-11,13:25:09
40.056752,116.406349,0,149,40005.5591898148,2009-07-11,13:25:14
40.05676,116.406285,0,140,40005.5592476852,2009-07-11,13:25:19
40.056785,116.406224,0,131,40005.5593055556,2009-07-11,13:25:24
40.056788,116.406181,0,126,40005.5593634259,2009-07-11,13:25:29
40.05679,116.406118,0,124,40005.5594212963,2009-07-11,13:25:34
40.05678,116.406089,0,119,40005.5594791667,2009-07-11,13:25:39
40.0568,116.40602,0,124,40005.559537037,2009-07-11,13:25:44
40.056821,116.405954,0,132,40005.5595949074,2009-07-11,13:25:49
40.056827,116.405897,0,138,40005.5596527778,2009-07-11,13:25:54
40.05682,116.40585,0,142,40005.5597106481,2009-07-11,13:25:59
40.056814,116.405781,0,145,40005.5597685185,2009-07-11,13:26:04
40.056819,116.405707,0,150,40005.5598263889,2009-07-11,13:26:09
40.056816,116.405635,0,157,40005.5598842593,2009-07-11,13:26:14
40.056821,116.405574,0,156,40005.5599421296,2009-07-11,13:26:19
40.056829,116.405526,0,156,40005.56,2009-07-11,13:26:24
40.056809,116.405468,0,143,40005.5600578704,2009-07-11,13:26:29
40.056799,116.405381,0,143,40005.5601157407,2009-07-11,13:26:34
40.05681,116.405299,0,143,40005.5601736111,2009-07-11,13:26:39
40.056797,116.405234,0,141,40005.5602314815,2009-07-11,13:26:44
40.05677,116.40517,0,136,40005.5602893519,2009-07-11,13:26:49
40.056762,116.405112,0,137,40005.5603472222,2009-07-11,13:26:54
40.056775,116.405047,0,137,40005.5604050926,2009-07-11,13:26:59
40.056764,116.404984,0,142,40005.560462963,2009-07-11,13:27:04
40.056761,116.404904,0,146,40005.5605208333,2009-07-11,13:27:09
40.056767,116.404851,0,136,40005.5605787037,2009-07-11,13:27:14
40.056767,116.404786,0,124,40005.5606365741,2009-07-11,13:27:19
40.056767,116.404728,0,120,40005.5606944444,2009-07-11,13:27:24
40.056763,116.404653,0,120,40005.5607523148,2009-07-11,13:27:29
40.056764,116.404581,0,123,40005.5608101852,2009-07-11,13:27:34
40.056775,116.404521,0,126,40005.5608680556,2009-07-11,13:27:39
40.056787,116.404463,0,122,40005.5609259259,2009-07-11,13:27:44
40.056821,116.404435,0,130,40005.5609837963,2009-07-11,13:27:49
40.056848,116.404433,0,142,40005.5610416667,2009-07-11,13:27:54
40.056872,116.404445,0,146,40005.561099537,2009-07-11,13:27:59
40.056934,116.404421,0,148,40005.5611574074,2009-07-11,13:28:04
40.056982,116.404397,0,152,40005.5612152778,2009-07-11,13:28:09
40.057018,116.404371,0,156,40005.5612731481,2009-07-11,13:28:14
40.057042,116.404359,0,176,40005.5613310185,2009-07-11,13:28:19
40.057083,116.404352,0,183,40005.5613888889,2009-07-11,13:28:24
40.057114,116.404334,0,184,40005.5614467593,2009-07-11,13:28:29
40.057119,116.404332,0,182,40005.5615046296,2009-07-11,13:28:34
40.057119,116.404332,0,182,40005.5615393519,2009-07-11,13:28:37
40.057118,116.40433,0,182,40005.5615625,2009-07-11,13:28:39
40.05718,116.404326,0,177,40005.5616203704,2009-07-11,13:28:44
40.057281,116.404305,0,173,40005.5616782407,2009-07-11,13:28:49
40.057316,116.404251,0,165,40005.5617361111,2009-07-11,13:28:54
40.057344,116.404201,0,159,40005.5617939815,2009-07-11,13:28:59
40.05739,116.404158,0,151,40005.5618518519,2009-07-11,13:29:04
40.057401,116.404094,0,137,40005.5619097222,2009-07-11,13:29:09
40.057479,116.404041,0,130,40005.5619675926,2009-07-11,13:29:14
40.057473,116.403953,0,122,40005.562025463,2009-07-11,13:29:19
40.057431,116.403919,0,118,40005.5620833333,2009-07-11,13:29:24
40.057404,116.403896,0,118,40005.5621412037,2009-07-11,13:29:29
40.057404,116.403896,0,118,40005.5621759259,2009-07-11,13:29:32
40.057404,116.403888,0,115,40005.5621990741,2009-07-11,13:29:34
40.058025,116.403984,0,111,40005.5635300926,2009-07-11,13:31:29
40.058267,116.403936,0,150,40005.5664236111,2009-07-11,13:35:39
40.058322,116.403846,0,145,40005.5664814815,2009-07-11,13:35:44
40.058366,116.403815,0,141,40005.5665393519,2009-07-11,13:35:49
40.058365,116.403847,0,138,40005.5665972222,2009-07-11,13:35:54
40.058353,116.403914,0,134,40005.5666550926,2009-07-11,13:35:59
40.058279,116.403969,0,129,40005.566712963,2009-07-11,13:36:04
40.058253,116.40398,0,128,40005.5667708333,2009-07-11,13:36:09
40.058166,116.404005,0,124,40005.5668287037,2009-07-11,13:36:14
40.058077,116.404034,0,120,40005.5668865741,2009-07-11,13:36:19
40.058012,116.404051,0,116,40005.5669444444,2009-07-11,13:36:24
40.05798,116.404088,0,113,40005.5670023148,2009-07-11,13:36:29
40.058015,116.404089,0,110,40005.5670601852,2009-07-11,13:36:34
40.058018,116.404089,0,110,40005.5671180556,2009-07-11,13:36:39
40.058017,116.404088,0,110,40005.5671759259,2009-07-11,13:36:44
40.058015,116.404086,0,109,40005.5672337963,2009-07-11,13:36:49
40.058015,116.404086,0,109,40005.5672685185,2009-07-11,13:36:52
40.05802,116.404088,0,109,40005.5672916667,2009-07-11,13:36:54
40.058042,116.40408,0,109,40005.567349537,2009-07-11,13:36:59
40.058107,116.404073,0,109,40005.5674074074,2009-07-11,13:37:04
40.05812,116.40409,0,110,40005.5674652778,2009-07-11,13:37:09
40.058115,116.404087,0,110,40005.5675231481,2009-07-11,13:37:14
40.058111,116.404085,0,110,40005.5675810185,2009-07-11,13:37:19
40.058106,116.404081,0,110,40005.5676388889,2009-07-11,13:37:24
40.058112,116.404085,0,111,40005.5676967593,2009-07-11,13:37:29
40.058118,116.404088,0,111,40005.5677546296,2009-07-11,13:37:34
40.058122,116.404088,0,111,40005.5678125,2009-07-11,13:37:39
40.058122,116.404085,0,111,40005.5678703704,2009-07-11,13:37:44
40.058122,116.404084,0,111,40005.5679282407,2009-07-11,13:37:49
40.058123,116.404084,0,111,40005.5679861111,2009-07-11,13:37:54
40.058126,116.404086,0,111,40005.5680439815,2009-07-11,13:37:59
40.05813,116.404087,0,111,40005.5681018519,2009-07-11,13:38:04
40.058136,116.40409,0,111,40005.5681597222,2009-07-11,13:38:09
40.05814,116.40409,0,111,40005.5682175926,2009-07-11,13:38:14
40.058146,116.404093,0,110,40005.568275463,2009-07-11,13:38:19
40.058143,116.404085,0,110,40005.5683333333,2009-07-11,13:38:24
40.058141,116.404079,0,110,40005.5683912037,2009-07-11,13:38:29
40.058146,116.404082,0,110,40005.5684490741,2009-07-11,13:38:34
40.058146,116.404082,0,110,40005.5684837963,2009-07-11,13:38:37
40.058149,116.404083,0,110,40005.5685069444,2009-07-11,13:38:39
40.058198,116.404078,0,110,40005.5685648148,2009-07-11,13:38:44
40.058213,116.40406,0,110,40005.5686226852,2009-07-11,13:38:49
40.058213,116.404058,0,109,40005.5686805556,2009-07-11,13:38:54
40.058209,116.404053,0,110,40005.5687384259,2009-07-11,13:38:59
40.058212,116.404053,0,110,40005.5687962963,2009-07-11,13:39:04
40.058212,116.404053,0,110,40005.5688310185,2009-07-11,13:39:07
40.058218,116.404057,0,110,40005.5688541667,2009-07-11,13:39:09
40.058251,116.404039,0,108,40005.568912037,2009-07-11,13:39:14
40.058296,116.403989,0,107,40005.5689699074,2009-07-11,13:39:19
40.058317,116.403924,0,107,40005.5690277778,2009-07-11,13:39:24
40.058323,116.403928,0,107,40005.5690856481,2009-07-11,13:39:29
40.058326,116.403931,0,107,40005.5691435185,2009-07-11,13:39:34
40.058323,116.403926,0,107,40005.5692013889,2009-07-11,13:39:39
40.058323,116.403926,0,107,40005.5692361111,2009-07-11,13:39:42
40.05832,116.403921,0,107,40005.5692592593,2009-07-11,13:39:44
40.058311,116.40391,0,107,40005.5693171296,2009-07-11,13:39:49
40.058297,116.403904,0,106,40005.569375,2009-07-11,13:39:54
40.058296,116.403868,0,106,40005.5694328704,2009-07-11,13:39:59
40.058296,116.403868,0,106,40005.5694675926,2009-07-11,13:40:02
40.058297,116.403867,0,106,40005.5694907407,2009-07-11,13:40:04
40.058478,116.403673,0,110,40005.5740277778,2009-07-11,13:46:36
40.058538,116.403569,0,110,40005.5740856482,2009-07-11,13:46:41
40.058581,116.403484,0,110,40005.5741435185,2009-07-11,13:46:46
40.058643,116.403375,0,111,40005.5742013889,2009-07-11,13:46:51
40.058677,116.403243,0,113,40005.5742592593,2009-07-11,13:46:56
40.05871,116.403178,0,115,40005.5743171296,2009-07-11,13:47:01
40.059919,116.401068,0,110,40005.5750694444,2009-07-11,13:48:06
40.060007,116.400997,0,110,40005.5751273148,2009-07-11,13:48:11
40.06,116.401041,0,110,40005.5751851852,2009-07-11,13:48:16
40.060003,116.401049,0,110,40005.5752430556,2009-07-11,13:48:21
40.060008,116.401056,0,110,40005.5753009259,2009-07-11,13:48:26
40.060008,116.401056,0,110,40005.5753356481,2009-07-11,13:48:29
40.06001,116.401058,0,109,40005.5753587963,2009-07-11,13:48:31
40.060011,116.401115,0,109,40005.5754166667,2009-07-11,13:48:36
40.060007,116.401131,0,109,40005.575474537,2009-07-11,13:48:41
40.06001,116.401132,0,109,40005.5755324074,2009-07-11,13:48:46
40.06001,116.401132,0,109,40005.5755671296,2009-07-11,13:48:49
40.060005,116.401131,0,109,40005.5755902778,2009-07-11,13:48:51
40.060004,116.401177,0,109,40005.5756481481,2009-07-11,13:48:56
40.059983,116.401291,0,109,40005.5757060185,2009-07-11,13:49:01
40.059914,116.401343,0,110,40005.5757638889,2009-07-11,13:49:06
40.05983,116.40137,0,112,40005.5758217593,2009-07-11,13:49:11
40.059773,116.40134,0,112,40005.5758796296,2009-07-11,13:49:16
40.05971,116.401436,0,113,40005.5759375,2009-07-11,13:49:21
40.05967,116.401534,0,113,40005.5759953704,2009-07-11,13:49:26
40.059648,116.40156,0,113,40005.5760532407,2009-07-11,13:49:31
40.059686,116.401507,0,113,40005.5761111111,2009-07-11,13:49:36
40.059702,116.401495,0,113,40005.5761689815,2009-07-11,13:49:41
40.059711,116.401511,0,114,40005.5762268519,2009-07-11,13:49:46
40.059719,116.401525,0,115,40005.5762847222,2009-07-11,13:49:51
40.059731,116.401547,0,117,40005.5763425926,2009-07-11,13:49:56
40.05972,116.401588,0,118,40005.576400463,2009-07-11,13:50:01
40.059693,116.401666,0,118,40005.5764583333,2009-07-11,13:50:06
40.05958,116.401916,0,119,40005.5765162037,2009-07-11,13:50:11
40.059553,116.402006,0,119,40005.5765740741,2009-07-11,13:50:16
40.059509,116.402076,0,119,40005.5766319444,2009-07-11,13:50:21
40.058752,116.402808,0,104,40005.5766898148,2009-07-11,13:50:26
40.058162,116.403328,0,96,40005.5767476852,2009-07-11,13:50:31
40.058152,116.403298,0,92,40005.5768055556,2009-07-11,13:50:36
40.058141,116.403288,0,86,40005.5768634259,2009-07-11,13:50:41
40.058151,116.403301,0,79,40005.5769212963,2009-07-11,13:50:46
40.058183,116.403332,0,73,40005.5769791667,2009-07-11,13:50:51
40.058203,116.403298,0,66,40005.577037037,2009-07-11,13:50:56
40.05821,116.403275,0,63,40005.5770949074,2009-07-11,13:51:01
40.058253,116.403331,0,62,40005.5771527778,2009-07-11,13:51:06
40.05827,116.403394,0,62,40005.5772106481,2009-07-11,13:51:11
40.058294,116.403384,0,61,40005.5772685185,2009-07-11,13:51:16
40.058314,116.403424,0,61,40005.5773263889,2009-07-11,13:51:21
40.05831,116.40345,0,63,40005.5773842593,2009-07-11,13:51:26
40.058341,116.403404,0,64,40005.5774421296,2009-07-11,13:51:31
40.05852,116.403104,0,62,40005.5775,2009-07-11,13:51:36
40.058642,116.402892,0,62,40005.5775578704,2009-07-11,13:51:41
40.058816,116.402596,0,61,40005.5776157407,2009-07-11,13:51:46
40.05901,116.402339,0,61,40005.5776736111,2009-07-11,13:51:51
40.059049,116.402329,0,62,40005.5777314815,2009-07-11,13:51:56
40.059154,116.402204,0,63,40005.5777893519,2009-07-11,13:52:01
40.059186,116.40215,0,61,40005.5778472222,2009-07-11,13:52:06
40.058923,116.402447,0,52,40005.5779050926,2009-07-11,13:52:11
40.05881,116.402636,0,42,40005.577962963,2009-07-11,13:52:16
40.058688,116.402842,0,29,40005.5780208333,2009-07-11,13:52:21
40.058602,116.402981,0,16,40005.5780787037,2009-07-11,13:52:26
40.058585,116.402992,0,9,40005.5781365741,2009-07-11,13:52:31
40.058585,116.402992,0,9,40005.5781712963,2009-07-11,13:52:34
40.058593,116.402998,0,9,40005.5781944444,2009-07-11,13:52:36
40.058633,116.402955,0,0,40005.5782523148,2009-07-11,13:52:41
40.058634,116.402968,0,-8,40005.5783101852,2009-07-11,13:52:46
40.058634,116.402968,0,-8,40005.5783449074,2009-07-11,13:52:49
40.058634,116.402975,0,-13,40005.5783680556,2009-07-11,13:52:51
40.058675,116.40294,0,-21,40005.5784259259,2009-07-11,13:52:56
40.058686,116.40299,0,-27,40005.5784837963,2009-07-11,13:53:01
40.058705,116.402981,0,-37,40005.5785416667,2009-07-11,13:53:06
40.058759,116.402918,0,-47,40005.578599537,2009-07-11,13:53:11
40.0588,116.402871,0,-55,40005.5786574074,2009-07-11,13:53:16
40.058815,116.40283,0,-63,40005.5787152778,2009-07-11,13:53:21
40.058803,116.402809,0,-72,40005.5787731481,2009-07-11,13:53:26
40.058811,116.402798,0,-77,40005.5788310185,2009-07-11,13:53:31
40.058764,116.402871,0,-81,40005.5788888889,2009-07-11,13:53:36
40.058717,116.402983,0,-82,40005.5789467593,2009-07-11,13:53:41
40.058691,116.403038,0,-86,40005.5790046296,2009-07-11,13:53:46
40.058691,116.403038,0,-86,40005.5790393518,2009-07-11,13:53:49
40.058692,116.403036,0,-86,40005.5790625,2009-07-11,13:53:51
40.05872,116.403004,0,-87,40005.5791203704,2009-07-11,13:53:56
40.058784,116.402902,0,-94,40005.5791782407,2009-07-11,13:54:01
40.058749,116.402944,0,-105,40005.5792361111,2009-07-11,13:54:06
40.058723,116.403001,0,-119,40005.5792939815,2009-07-11,13:54:11
40.058717,116.403048,0,-130,40005.5793518518,2009-07-11,13:54:16
40.058738,116.403052,0,-134,40005.5794097222,2009-07-11,13:54:21
40.058752,116.403042,0,-138,40005.5794675926,2009-07-11,13:54:26
40.058749,116.403041,0,-139,40005.579525463,2009-07-11,13:54:31
40.058749,116.403048,0,-140,40005.5795833333,2009-07-11,13:54:36
40.058749,116.403048,0,-140,40005.5796180556,2009-07-11,13:54:39
40.058751,116.40305,0,-140,40005.5796412037,2009-07-11,13:54:41
40.058771,116.402968,0,-149,40005.5796990741,2009-07-11,13:54:46
40.058818,116.402847,0,-160,40005.5797569444,2009-07-11,13:54:51
40.058818,116.402847,0,-160,40005.5797916667,2009-07-11,13:54:54
40.058811,116.402842,0,-166,40005.5798148148,2009-07-11,13:54:56
40.058829,116.402775,0,-172,40005.5798726852,2009-07-11,13:55:01
40.058843,116.402741,0,-158,40005.5799305556,2009-07-11,13:55:06
40.058823,116.402724,0,-143,40005.5799884259,2009-07-11,13:55:11
40.058843,116.402624,0,-130,40005.5800462963,2009-07-11,13:55:16
40.058822,116.402517,0,-117,40005.5801041667,2009-07-11,13:55:21
40.058791,116.402463,0,-104,40005.580162037,2009-07-11,13:55:26
40.058714,116.402544,0,-94,40005.5802199074,2009-07-11,13:55:31
40.05863,116.402597,0,-87,40005.5802777778,2009-07-11,13:55:36
40.058579,116.402479,0,-79,40005.5803356481,2009-07-11,13:55:41
40.058566,116.402369,0,-79,40005.5803935185,2009-07-11,13:55:46
40.058593,116.402575,0,-85,40005.5804513889,2009-07-11,13:55:51
40.058453,116.402885,0,-57,40005.5805092593,2009-07-11,13:55:56
40.058473,116.402752,0,-49,40005.5805671296,2009-07-11,13:56:01
40.05849,116.402564,0,-46,40005.580625,2009-07-11,13:56:06
40.058481,116.40251,0,-45,40005.5806828704,2009-07-11,13:56:11
40.058477,116.40248,0,-45,40005.5807407407,2009-07-11,13:56:16
40.05847,116.402408,0,-43,40005.5807986111,2009-07-11,13:56:21
40.058474,116.402387,0,-42,40005.5808564815,2009-07-11,13:56:26
40.058501,116.402386,0,-42,40005.5809143518,2009-07-11,13:56:31
40.058515,116.402437,0,-42,40005.5809722222,2009-07-11,13:56:36
40.058518,116.402439,0,-42,40005.5810300926,2009-07-11,13:56:41
40.058518,116.402439,0,-42,40005.5810648148,2009-07-11,13:56:44
40.058515,116.402434,0,-42,40005.581087963,2009-07-11,13:56:46
40.0585,116.402425,0,-43,40005.5811458333,2009-07-11,13:56:51
40.058495,116.402416,0,-44,40005.5812037037,2009-07-11,13:56:56
40.058495,116.402416,0,-44,40005.5812384259,2009-07-11,13:56:59
40.058491,116.402413,0,-44,40005.5812615741,2009-07-11,13:57:01
40.058484,116.402403,0,-44,40005.5813194444,2009-07-11,13:57:06
40.058486,116.402376,0,-44,40005.5813773148,2009-07-11,13:57:11
40.058481,116.40237,0,-44,40005.5814351852,2009-07-11,13:57:16
40.058475,116.402364,0,-44,40005.5814930556,2009-07-11,13:57:21
40.058475,116.402364,0,-44,40005.5815277778,2009-07-11,13:57:24
40.05848,116.402372,0,-44,40005.5815509259,2009-07-11,13:57:26
40.058495,116.402545,0,-44,40005.5816087963,2009-07-11,13:57:31
40.058508,116.402684,0,-44,40005.5816666667,2009-07-11,13:57:36
40.058546,116.402726,0,-44,40005.581724537,2009-07-11,13:57:41
40.058556,116.402761,0,-45,40005.5817824074,2009-07-11,13:57:46
40.058539,116.40276,0,-45,40005.5818402778,2009-07-11,13:57:51
40.058539,116.40276,0,-45,40005.581875,2009-07-11,13:57:54
40.05854,116.402768,0,-45,40005.5818981482,2009-07-11,13:57:56
40.058487,116.403016,0,-45,40005.5819560185,2009-07-11,13:58:01
40.058422,116.403105,0,-45,40005.5820138889,2009-07-11,13:58:06
40.058386,116.403062,0,-45,40005.5820717593,2009-07-11,13:58:11
40.058381,116.403009,0,-45,40005.5821296296,2009-07-11,13:58:16
40.058381,116.403009,0,-45,40005.5821643519,2009-07-11,13:58:19
40.058378,116.403011,0,-45,40005.5821875,2009-07-11,13:58:21
40.058392,116.402998,0,-45,40005.5822453704,2009-07-11,13:58:26
40.058391,116.402949,0,-45,40005.5823032407,2009-07-11,13:58:31
40.058415,116.402988,0,-46,40005.5823611111,2009-07-11,13:58:36
40.05848,116.403822,0,-46,40005.5824189815,2009-07-11,13:58:41
40.058518,116.404028,0,-46,40005.5824768519,2009-07-11,13:58:46
40.058489,116.404244,0,-46,40005.5825347222,2009-07-11,13:58:51
40.058454,116.404429,0,-46,40005.5825925926,2009-07-11,13:58:56
40.058444,116.404678,0,-46,40005.582650463,2009-07-11,13:59:01
40.05844,116.404768,0,-46,40005.5827083333,2009-07-11,13:59:06
40.058425,116.404934,0,-46,40005.5827662037,2009-07-11,13:59:11
40.058425,116.405068,0,-46,40005.5828240741,2009-07-11,13:59:16
40.05842,116.405174,0,-46,40005.5828819444,2009-07-11,13:59:21
40.058424,116.40526,0,-46,40005.5829398148,2009-07-11,13:59:26
40.058414,116.405385,0,-46,40005.5829976852,2009-07-11,13:59:31
40.05841,116.405577,0,-46,40005.5830555556,2009-07-11,13:59:36
40.058424,116.405686,0,-46,40005.5831134259,2009-07-11,13:59:41
40.058425,116.405763,0,-46,40005.5831712963,2009-07-11,13:59:46
40.058422,116.405807,0,-47,40005.5832291667,2009-07-11,13:59:51
40.058413,116.405895,0,-47,40005.583287037,2009-07-11,13:59:56
40.058424,116.405912,0,-47,40005.5833449074,2009-07-11,14:00:01
40.058442,116.405833,0,-47,40005.5834027778,2009-07-11,14:00:06
40.058457,116.405649,0,-47,40005.5834606481,2009-07-11,14:00:11
40.058473,116.405502,0,-47,40005.5835185185,2009-07-11,14:00:16
40.058525,116.40515,0,-47,40005.5835763889,2009-07-11,14:00:21
40.058535,116.404896,0,-47,40005.5836342593,2009-07-11,14:00:26
40.058524,116.404832,0,-46,40005.5836921296,2009-07-11,14:00:31
40.058511,116.404831,0,-46,40005.58375,2009-07-11,14:00:36
40.058493,116.404847,0,-46,40005.5838078704,2009-07-11,14:00:41
40.058449,116.404671,0,-45,40005.5838657407,2009-07-11,14:00:46
40.05844,116.40466,0,-45,40005.5839236111,2009-07-11,14:00:51
40.058443,116.404518,0,-44,40005.5839814815,2009-07-11,14:00:56
40.058449,116.404372,0,-42,40005.5840393519,2009-07-11,14:01:01
40.058457,116.404317,0,-40,40005.5840972222,2009-07-11,14:01:06
40.058465,116.404246,0,-38,40005.5841550926,2009-07-11,14:01:11
40.058489,116.404075,0,-36,40005.584212963,2009-07-11,14:01:16
40.05848,116.403975,0,-34,40005.5842708333,2009-07-11,14:01:21
40.058432,116.403934,0,-31,40005.5843287037,2009-07-11,14:01:26
40.058407,116.403904,0,-30,40005.5843865741,2009-07-11,14:01:31
40.058407,116.403904,0,-30,40005.5844212963,2009-07-11,14:01:34
40.058404,116.403901,0,-30,40005.5844444444,2009-07-11,14:01:36
40.058409,116.403883,0,-29,40005.5845023148,2009-07-11,14:01:41
40.058406,116.40382,0,-29,40005.5845601852,2009-07-11,14:01:46
40.058401,116.403745,0,-29,40005.5846180556,2009-07-11,14:01:51
40.058379,116.403667,0,-30,40005.5846759259,2009-07-11,14:01:56
40.058361,116.403655,0,-32,40005.5847337963,2009-07-11,14:02:01
40.058397,116.40368,0,-32,40005.5847916667,2009-07-11,14:02:06
40.058266,116.403626,0,-43,40005.5851388889,2009-07-11,14:02:36
40.058312,116.403588,0,-44,40005.5851967593,2009-07-11,14:02:41
40.058364,116.403551,0,-45,40005.5852546296,2009-07-11,14:02:46
40.058396,116.403549,0,-46,40005.5853125,2009-07-11,14:02:51
40.058429,116.403606,0,-45,40005.5853703704,2009-07-11,14:02:56
40.058412,116.403774,0,-43,40005.5854282407,2009-07-11,14:03:01
40.058379,116.403884,0,-41,40005.5854861111,2009-07-11,14:03:06
40.058487,116.40362,0,-45,40005.5870486111,2009-07-11,14:05:21
40.058462,116.403824,0,-46,40005.5871064815,2009-07-11,14:05:26
40.058415,116.404029,0,-45,40005.5871643518,2009-07-11,14:05:31
40.058428,116.404131,0,-45,40005.5872222222,2009-07-11,14:05:36
40.058445,116.404057,0,-45,40005.5872800926,2009-07-11,14:05:41
40.058439,116.403978,0,-45,40005.587337963,2009-07-11,14:05:46
40.058439,116.404554,0,-44,40005.5908680556,2009-07-11,14:10:51
40.058422,116.404007,0,-42,40005.5909259259,2009-07-11,14:10:56
40.058419,116.403894,0,-43,40005.5909837963,2009-07-11,14:11:01
40.05837,116.403828,0,-43,40005.5910416667,2009-07-11,14:11:06
40.058329,116.403649,0,-43,40005.591099537,2009-07-11,14:11:11
40.058292,116.403543,0,-45,40005.5911574074,2009-07-11,14:11:16
40.058273,116.40353,0,-46,40005.5912152778,2009-07-11,14:11:21
40.058289,116.403545,0,-46,40005.5912731481,2009-07-11,14:11:26
40.058304,116.403521,0,-46,40005.5913310185,2009-07-11,14:11:31
40.058315,116.403468,0,-45,40005.5913888889,2009-07-11,14:11:36
40.05833,116.403307,0,-44,40005.5914467593,2009-07-11,14:11:41
40.058351,116.40315,0,-43,40005.5915046296,2009-07-11,14:11:46
40.058127,116.405765,0,-33,40005.5932986111,2009-07-11,14:14:21
40.058342,116.405593,0,-22,40005.5933564815,2009-07-11,14:14:26
40.058307,116.40563,0,-21,40005.5934143519,2009-07-11,14:14:31
40.058277,116.405531,0,-22,40005.5934722222,2009-07-11,14:14:36
40.058281,116.405332,0,-17,40005.5935300926,2009-07-11,14:14:41
40.058326,116.405085,0,3,40005.593587963,2009-07-11,14:14:46
40.058372,116.404877,0,27,40005.5936458333,2009-07-11,14:14:51
40.058416,116.404575,0,59,40005.5937037037,2009-07-11,14:14:56
40.058418,116.404436,0,88,40005.5937615741,2009-07-11,14:15:01
40.058404,116.404331,0,111,40005.5938194444,2009-07-11,14:15:06
40.058401,116.404262,0,130,40005.5938773148,2009-07-11,14:15:11
40.058371,116.404205,0,151,40005.5939351852,2009-07-11,14:15:16
40.058325,116.404203,0,161,40005.5939930556,2009-07-11,14:15:21
40.058285,116.404254,0,159,40005.5940509259,2009-07-11,14:15:26
40.058293,116.404266,0,159,40005.5941087963,2009-07-11,14:15:31
40.058293,116.404278,0,163,40005.5941666667,2009-07-11,14:15:36
40.058285,116.404314,0,169,40005.594224537,2009-07-11,14:15:41
40.058273,116.404308,0,172,40005.5942824074,2009-07-11,14:15:46
40.058261,116.404305,0,179,40005.5943402778,2009-07-11,14:15:51
40.058203,116.404332,0,175,40005.5943981481,2009-07-11,14:15:56
40.058181,116.40433,0,173,40005.5944560185,2009-07-11,14:16:01
40.058181,116.40433,0,173,40005.5944907407,2009-07-11,14:16:04
40.058174,116.404329,0,173,40005.5945138889,2009-07-11,14:16:06
40.058215,116.404266,0,181,40005.5945717593,2009-07-11,14:16:11
40.05825,116.404243,0,186,40005.5946296296,2009-07-11,14:16:16
40.058284,116.404245,0,188,40005.5946875,2009-07-11,14:16:21
40.058308,116.404249,0,190,40005.5947453704,2009-07-11,14:16:26
40.058308,116.404264,0,191,40005.5948032407,2009-07-11,14:16:31
40.058318,116.40427,0,194,40005.5948611111,2009-07-11,14:16:36
40.05832,116.40424,0,200,40005.5949189815,2009-07-11,14:16:41
40.05832,116.40424,0,200,40005.5949537037,2009-07-11,14:16:44
40.058316,116.404235,0,202,40005.5949768518,2009-07-11,14:16:46
40.058305,116.404271,0,203,40005.5950347222,2009-07-11,14:16:51
40.058348,116.40425,0,205,40005.5950925926,2009-07-11,14:16:56
40.058416,116.404176,0,206,40005.595150463,2009-07-11,14:17:01
40.058499,116.404115,0,206,40005.5952083333,2009-07-11,14:17:06
40.058574,116.404113,0,203,40005.5952662037,2009-07-11,14:17:11
40.058593,116.404123,0,202,40005.5953240741,2009-07-11,14:17:16
40.058588,116.404149,0,201,40005.5953819444,2009-07-11,14:17:21
40.058554,116.404173,0,204,40005.5954398148,2009-07-11,14:17:26
40.058519,116.404178,0,207,40005.5954976852,2009-07-11,14:17:31
40.058484,116.404183,0,208,40005.5955555556,2009-07-11,14:17:36
40.05841,116.404156,0,208,40005.5956134259,2009-07-11,14:17:41
40.058284,116.40404,0,207,40005.5956712963,2009-07-11,14:17:46
40.058206,116.404061,0,215,40005.5957291667,2009-07-11,14:17:51
40.058207,116.404102,0,215,40005.595787037,2009-07-11,14:17:56
40.058207,116.404102,0,215,40005.5958217593,2009-07-11,14:17:59
40.058214,116.404104,0,217,40005.5958449074,2009-07-11,14:18:01
40.058206,116.404175,0,228,40005.5959027778,2009-07-11,14:18:06
40.058191,116.404038,0,240,40005.5959606481,2009-07-11,14:18:11
40.058187,116.404013,0,244,40005.5960185185,2009-07-11,14:18:16
40.058161,116.403993,0,251,40005.5960763889,2009-07-11,14:18:21
40.05814,116.40398,0,260,40005.5961342593,2009-07-11,14:18:26
40.058151,116.403973,0,262,40005.5961921296,2009-07-11,14:18:31
40.058163,116.404012,0,262,40005.59625,2009-07-11,14:18:36
40.058168,116.404038,0,263,40005.5963078704,2009-07-11,14:18:41
40.058147,116.404028,0,266,40005.5963657407,2009-07-11,14:18:46
40.058063,116.404063,0,270,40005.5964236111,2009-07-11,14:18:51
40.057995,116.40405,0,275,40005.5964814815,2009-07-11,14:18:56
40.057998,116.403982,0,276,40005.5965393518,2009-07-11,14:19:01
40.057984,116.403945,0,278,40005.5965972222,2009-07-11,14:19:06
40.057893,116.403977,0,279,40005.5966550926,2009-07-11,14:19:11
40.057853,116.403982,0,281,40005.596712963,2009-07-11,14:19:16
40.057798,116.403986,0,284,40005.5967708333,2009-07-11,14:19:21
40.057757,116.404029,0,289,40005.5968287037,2009-07-11,14:19:26
40.057721,116.404106,0,298,40005.5968865741,2009-07-11,14:19:31
40.057711,116.404097,0,300,40005.5969444444,2009-07-11,14:19:36
40.057756,116.404004,0,299,40005.5970023148,2009-07-11,14:19:41
40.057772,116.403953,0,298,40005.5970601852,2009-07-11,14:19:46
40.057706,116.403932,0,299,40005.5971180556,2009-07-11,14:19:51
40.057621,116.403924,0,303,40005.5971759259,2009-07-11,14:19:56
40.057458,116.403993,0,313,40005.5972337963,2009-07-11,14:20:01
40.0591,116.404047,0,178,40005.5976388889,2009-07-11,14:20:36
40.059079,116.404027,0,176,40005.5976967593,2009-07-11,14:20:41
40.058126,116.403981,0,192,40005.5977546296,2009-07-11,14:20:46
40.058304,116.403958,0,153,40005.5978125,2009-07-11,14:20:51
40.058245,116.403988,0,148,40005.5978703704,2009-07-11,14:20:56
40.058133,116.404009,0,161,40005.5979282407,2009-07-11,14:21:01
40.058028,116.404051,0,181,40005.5979861111,2009-07-11,14:21:06
40.057956,116.404066,0,183,40005.5980439815,2009-07-11,14:21:11
40.057949,116.404047,0,172,40005.5981018519,2009-07-11,14:21:16
40.057968,116.404005,0,185,40005.5981597222,2009-07-11,14:21:21
40.057901,116.403999,0,190,40005.5982175926,2009-07-11,14:21:26
40.057846,116.403989,0,196,40005.598275463,2009-07-11,14:21:31
40.057822,116.403965,0,210,40005.5983333333,2009-07-11,14:21:36
40.0578,116.403913,0,220,40005.5983912037,2009-07-11,14:21:41
40.057803,116.403861,0,221,40005.5984490741,2009-07-11,14:21:46
40.057803,116.403861,0,221,40005.5984837963,2009-07-11,14:21:49
40.057807,116.403862,0,223,40005.5985069444,2009-07-11,14:21:51
40.057788,116.403855,0,222,40005.5985648148,2009-07-11,14:21:56
40.057676,116.403893,0,223,40005.5986226852,2009-07-11,14:22:01
40.057557,116.403926,0,226,40005.5986805556,2009-07-11,14:22:06
40.057474,116.403968,0,239,40005.5987384259,2009-07-11,14:22:11
40.057387,116.40401,0,250,40005.5987962963,2009-07-11,14:22:16
40.057344,116.40403,0,255,40005.5988541667,2009-07-11,14:22:21
40.057299,116.404055,0,260,40005.598912037,2009-07-11,14:22:26
40.057243,116.404156,0,271,40005.5989699074,2009-07-11,14:22:31
40.057223,116.404249,0,278,40005.5990277778,2009-07-11,14:22:36
40.057136,116.404346,0,289,40005.5990856481,2009-07-11,14:22:41
40.057097,116.404395,0,306,40005.5991435185,2009-07-11,14:22:46
40.057165,116.404402,0,317,40005.5992013889,2009-07-11,14:22:51
40.057271,116.404399,0,315,40005.5992592593,2009-07-11,14:22:56
40.05735,116.4044,0,315,40005.5993171296,2009-07-11,14:23:01
40.057387,116.404387,0,311,40005.599375,2009-07-11,14:23:06
40.057371,116.404394,0,303,40005.5994328704,2009-07-11,14:23:11
40.057335,116.404413,0,295,40005.5994907407,2009-07-11,14:23:16
40.057323,116.404452,0,292,40005.5995486111,2009-07-11,14:23:21
40.057317,116.404505,0,294,40005.5996064815,2009-07-11,14:23:26
40.057301,116.404545,0,300,40005.5996643519,2009-07-11,14:23:31
40.057261,116.40456,0,308,40005.5997222222,2009-07-11,14:23:36
40.057233,116.40455,0,320,40005.5997800926,2009-07-11,14:23:41
40.057207,116.404559,0,336,40005.599837963,2009-07-11,14:23:46
40.057208,116.404548,0,351,40005.5998958333,2009-07-11,14:23:51
40.057179,116.404534,0,368,40005.5999537037,2009-07-11,14:23:56
40.057146,116.40453,0,384,40005.6000115741,2009-07-11,14:24:01
40.057163,116.404509,0,402,40005.6000694444,2009-07-11,14:24:06
40.057153,116.4045,0,420,40005.6001273148,2009-07-11,14:24:11
40.05706,116.404516,0,439,40005.6001851852,2009-07-11,14:24:16
40.056965,116.404523,0,449,40005.6002430556,2009-07-11,14:24:21
40.056919,116.404495,0,452,40005.6003009259,2009-07-11,14:24:26
40.056834,116.404469,0,462,40005.6003587963,2009-07-11,14:24:31
40.056754,116.404461,0,474,40005.6004166667,2009-07-11,14:24:36
40.056697,116.404437,0,481,40005.600474537,2009-07-11,14:24:41
40.056632,116.404446,0,491,40005.6005324074,2009-07-11,14:24:46
40.056739,116.404465,0,473,40005.6005902778,2009-07-11,14:24:51
40.05686,116.404378,0,465,40005.6006481481,2009-07-11,14:24:56
40.056975,116.404228,0,461,40005.6007060185,2009-07-11,14:25:01
40.056938,116.404194,0,482,40005.6007638889,2009-07-11,14:25:06
40.056911,116.404195,0,503,40005.6008217593,2009-07-11,14:25:11
40.056897,116.404214,0,515,40005.6008796296,2009-07-11,14:25:16
40.056836,116.404223,0,524,40005.6009375,2009-07-11,14:25:21
40.05672,116.404264,0,533,40005.6009953704,2009-07-11,14:25:26
40.056619,116.404305,0,545,40005.6010532407,2009-07-11,14:25:31
40.056548,116.404359,0,556,40005.6011111111,2009-07-11,14:25:36
40.056447,116.404426,0,566,40005.6011689815,2009-07-11,14:25:41
40.056481,116.404459,0,573,40005.6012268519,2009-07-11,14:25:46
40.056594,116.404389,0,577,40005.6012847222,2009-07-11,14:25:51
40.056612,116.40438,0,581,40005.6013425926,2009-07-11,14:25:56
40.056558,116.40439,0,583,40005.601400463,2009-07-11,14:26:01
40.056505,116.404399,0,584,40005.6014583333,2009-07-11,14:26:06
40.056474,116.404356,0,588,40005.6015162037,2009-07-11,14:26:11
40.056439,116.404352,0,594,40005.6015740741,2009-07-11,14:26:16
40.056365,116.40436,0,599,40005.6016319444,2009-07-11,14:26:21
40.056276,116.40435,0,607,40005.6016898148,2009-07-11,14:26:26
40.056209,116.404363,0,617,40005.6017476852,2009-07-11,14:26:31
40.056515,116.404363,0,620,40005.6018055556,2009-07-11,14:26:36
40.056744,116.404371,0,633,40005.6018634259,2009-07-11,14:26:41
40.056881,116.404415,0,638,40005.6019212963,2009-07-11,14:26:46
40.056823,116.404507,0,649,40005.6019791667,2009-07-11,14:26:51
40.056774,116.404587,0,667,40005.602037037,2009-07-11,14:26:56
40.056723,116.404714,0,685,40005.6020949074,2009-07-11,14:27:01
40.056861,116.404701,0,671,40005.6021527778,2009-07-11,14:27:06
40.05689,116.404744,0,681,40005.6022106481,2009-07-11,14:27:11
40.056928,116.404794,0,701,40005.6022685185,2009-07-11,14:27:16
40.056928,116.404794,0,701,40005.6023032407,2009-07-11,14:27:19
40.05693,116.404794,0,716,40005.6023263889,2009-07-11,14:27:21
40.056877,116.404824,0,731,40005.6023842593,2009-07-11,14:27:26
40.056814,116.404848,0,740,40005.6024421296,2009-07-11,14:27:31
40.0568,116.404838,0,751,40005.6025,2009-07-11,14:27:36
40.05683,116.404827,0,764,40005.6025578704,2009-07-11,14:27:41
40.056888,116.404817,0,781,40005.6026157407,2009-07-11,14:27:46
40.056953,116.404807,0,786,40005.6026736111,2009-07-11,14:27:51
40.057,116.404772,0,793,40005.6027314815,2009-07-11,14:27:56
40.05704,116.404691,0,791,40005.6027893518,2009-07-11,14:28:01
40.05705,116.404616,0,791,40005.6028472222,2009-07-11,14:28:06
40.057011,116.404602,0,795,40005.6029050926,2009-07-11,14:28:11
40.056955,116.404628,0,800,40005.602962963,2009-07-11,14:28:16
40.056951,116.404638,0,804,40005.6030208333,2009-07-11,14:28:21
40.05694,116.404678,0,806,40005.6030787037,2009-07-11,14:28:26
40.056902,116.404724,0,807,40005.6031365741,2009-07-11,14:28:31
40.056848,116.404808,0,806,40005.6031944444,2009-07-11,14:28:36
40.056807,116.404878,0,806,40005.6032523148,2009-07-11,14:28:41
40.056765,116.404906,0,806,40005.6033101852,2009-07-11,14:28:46
40.056736,116.404904,0,806,40005.6033680556,2009-07-11,14:28:51
40.057269,116.404686,0,795,40005.6034259259,2009-07-11,14:28:56
40.057671,116.404482,0,785,40005.6034837963,2009-07-11,14:29:01
40.057995,116.404281,0,779,40005.6035416667,2009-07-11,14:29:06
40.058383,116.403988,0,772,40005.603599537,2009-07-11,14:29:11
40.058814,116.403698,0,767,40005.6036574074,2009-07-11,14:29:16
40.059143,116.40347,0,765,40005.6037152778,2009-07-11,14:29:21
40.059166,116.403413,0,766,40005.6037731481,2009-07-11,14:29:26
40.05933,116.403203,0,765,40005.6038310185,2009-07-11,14:29:31
40.059366,116.403145,0,764,40005.6038888889,2009-07-11,14:29:36
40.059219,116.40321,0,760,40005.6039467593,2009-07-11,14:29:41
40.058936,116.403399,0,745,40005.6040046296,2009-07-11,14:29:46
40.058804,116.403457,0,738,40005.6040625,2009-07-11,14:29:51
40.058656,116.403482,0,741,40005.6041203704,2009-07-11,14:29:56
40.058552,116.403467,0,746,40005.6041782407,2009-07-11,14:30:01
40.058524,116.403405,0,751,40005.6042361111,2009-07-11,14:30:06
40.058508,116.403336,0,755,40005.6042939815,2009-07-11,14:30:11
40.058432,116.403274,0,758,40005.6043518518,2009-07-11,14:30:16
40.058327,116.403252,0,762,40005.6044097222,2009-07-11,14:30:21
40.057938,116.403413,0,674,40005.6044675926,2009-07-11,14:30:26
40.057861,116.40354,0,626,40005.604525463,2009-07-11,14:30:31
40.057926,116.403554,0,629,40005.6045833333,2009-07-11,14:30:36
40.05792,116.40357,0,630,40005.6046412037,2009-07-11,14:30:41
40.057837,116.403594,0,632,40005.6046990741,2009-07-11,14:30:46
40.057703,116.403736,0,605,40005.6047569444,2009-07-11,14:30:51
40.057599,116.403905,0,593,40005.6048148148,2009-07-11,14:30:56
40.057485,116.404097,0,581,40005.6048726852,2009-07-11,14:31:01
40.05744,116.40419,0,577,40005.6049305556,2009-07-11,14:31:06
40.057419,116.404307,0,573,40005.6049884259,2009-07-11,14:31:11
40.057366,116.404405,0,571,40005.6050462963,2009-07-11,14:31:16
40.057327,116.404447,0,574,40005.6051041667,2009-07-11,14:31:21
40.057356,116.404106,0,636,40005.6071875,2009-07-11,14:34:21
40.057314,116.404021,0,646,40005.6072453704,2009-07-11,14:34:26
40.057236,116.403961,0,654,40005.6073032407,2009-07-11,14:34:31
40.057097,116.403961,0,658,40005.6073611111,2009-07-11,14:34:36
40.057051,116.403929,0,661,40005.6074189815,2009-07-11,14:34:41
40.057084,116.403874,0,663,40005.6074768519,2009-07-11,14:34:46
40.057127,116.403847,0,663,40005.6075347222,2009-07-11,14:34:51
40.057129,116.403827,0,663,40005.6075925926,2009-07-11,14:34:56
40.057116,116.403789,0,661,40005.607650463,2009-07-11,14:35:01
40.057095,116.403792,0,661,40005.6077083333,2009-07-11,14:35:06
40.057066,116.403782,0,662,40005.6077662037,2009-07-11,14:35:11
40.057082,116.403828,0,663,40005.6078240741,2009-07-11,14:35:16
40.057092,116.403857,0,665,40005.6078819444,2009-07-11,14:35:21
40.057099,116.403879,0,665,40005.6079398148,2009-07-11,14:35:26
40.057164,116.403942,0,665,40005.6079976852,2009-07-11,14:35:31
40.057693,116.40388,0,666,40005.6081134259,2009-07-11,14:35:41
40.057909,116.403919,0,668,40005.6081712963,2009-07-11,14:35:46
40.058113,116.403935,0,669,40005.6082291667,2009-07-11,14:35:51
40.058088,116.40393,0,669,40005.608287037,2009-07-11,14:35:56
40.058027,116.403933,0,670,40005.6083449074,2009-07-11,14:36:01
40.057957,116.403942,0,672,40005.6084027778,2009-07-11,14:36:06
40.057916,116.403965,0,675,40005.6084606481,2009-07-11,14:36:11
40.057916,116.403965,0,675,40005.6084953704,2009-07-11,14:36:14
40.05791,116.403968,0,678,40005.6085185185,2009-07-11,14:36:16
40.058042,116.403912,0,660,40005.6085763889,2009-07-11,14:36:21
40.058142,116.4038,0,638,40005.6086342593,2009-07-11,14:36:26
40.058166,116.403779,0,616,40005.6086921296,2009-07-11,14:36:31
40.058148,116.403786,0,596,40005.60875,2009-07-11,14:36:36
40.05817,116.403803,0,597,40005.6088078704,2009-07-11,14:36:41
40.058201,116.403828,0,600,40005.6088657407,2009-07-11,14:36:46
40.058234,116.40387,0,604,40005.6089236111,2009-07-11,14:36:51
40.058232,116.403817,0,605,40005.6089814815,2009-07-11,14:36:56
40.05816,116.403792,0,608,40005.6090393519,2009-07-11,14:37:01
40.058065,116.4038,0,611,40005.6090972222,2009-07-11,14:37:06
40.057972,116.403831,0,615,40005.6091550926,2009-07-11,14:37:11
40.058033,116.403968,0,583,40005.609212963,2009-07-11,14:37:16
40.057989,116.404001,0,571,40005.6092708333,2009-07-11,14:37:21
40.057916,116.404057,0,551,40005.6093287037,2009-07-11,14:37:26
40.057892,116.404102,0,529,40005.6093865741,2009-07-11,14:37:31
40.057906,116.4041,0,514,40005.6094444444,2009-07-11,14:37:36
40.057918,116.40408,0,506,40005.6095023148,2009-07-11,14:37:41
40.057913,116.404059,0,483,40005.6095601852,2009-07-11,14:37:46
40.057927,116.404041,0,484,40005.6096180556,2009-07-11,14:37:51
40.057958,116.404006,0,485,40005.6096759259,2009-07-11,14:37:56
40.057997,116.403937,0,485,40005.6097337963,2009-07-11,14:38:01
40.058063,116.403907,0,485,40005.6097916667,2009-07-11,14:38:06
40.058124,116.403906,0,484,40005.609849537,2009-07-11,14:38:11
40.058139,116.403899,0,483,40005.6099074074,2009-07-11,14:38:16
40.058231,116.403856,0,482,40005.6099652778,2009-07-11,14:38:21
40.058284,116.403785,0,480,40005.6100231481,2009-07-11,14:38:26
40.05834,116.403734,0,479,40005.6100810185,2009-07-11,14:38:31
40.058389,116.4037,0,478,40005.6101388889,2009-07-11,14:38:36
40.058434,116.403652,0,478,40005.6101967593,2009-07-11,14:38:41
40.058578,116.403598,0,477,40005.6102546296,2009-07-11,14:38:46
40.058644,116.403559,0,476,40005.6103125,2009-07-11,14:38:51
40.058658,116.403566,0,476,40005.6103703704,2009-07-11,14:38:56
40.058625,116.40358,0,478,40005.6104282407,2009-07-11,14:39:01
40.058578,116.403617,0,484,40005.6104861111,2009-07-11,14:39:06
40.058537,116.403631,0,487,40005.6105439815,2009-07-11,14:39:11
40.058515,116.403629,0,490,40005.6106018518,2009-07-11,14:39:16
40.05848,116.403611,0,497,40005.6106597222,2009-07-11,14:39:21
40.058465,116.403591,0,504,40005.6107175926,2009-07-11,14:39:26
40.058445,116.403562,0,508,40005.610775463,2009-07-11,14:39:31
40.058431,116.403558,0,509,40005.6108333333,2009-07-11,14:39:36
40.058389,116.403599,0,510,40005.6108912037,2009-07-11,14:39:41
40.058337,116.403632,0,507,40005.6109490741,2009-07-11,14:39:46
40.058286,116.403678,0,504,40005.6110069444,2009-07-11,14:39:51
40.058208,116.403707,0,503,40005.6110648148,2009-07-11,14:39:56
40.05817,116.403732,0,503,40005.6111226852,2009-07-11,14:40:01
40.058165,116.403765,0,503,40005.6111805556,2009-07-11,14:40:06
40.058129,116.403763,0,504,40005.6112384259,2009-07-11,14:40:11
40.058105,116.403704,0,506,40005.6112962963,2009-07-11,14:40:16
40.058115,116.403673,0,507,40005.6113541667,2009-07-11,14:40:21
40.058168,116.403586,0,508,40005.611412037,2009-07-11,14:40:26
40.058179,116.403524,0,508,40005.6114699074,2009-07-11,14:40:31
40.05809,116.403573,0,508,40005.6115277778,2009-07-11,14:40:36
40.058059,116.403583,0,507,40005.6115856481,2009-07-11,14:40:41
40.058047,116.403554,0,506,40005.6116435185,2009-07-11,14:40:46
40.058105,116.403515,0,505,40005.6117013889,2009-07-11,14:40:51
40.058154,116.403498,0,507,40005.6117592593,2009-07-11,14:40:56
40.058106,116.403532,0,509,40005.6118171296,2009-07-11,14:41:01
40.058108,116.403542,0,510,40005.611875,2009-07-11,14:41:06
40.058123,116.403544,0,509,40005.6119328704,2009-07-11,14:41:11
40.058073,116.403565,0,509,40005.6119907407,2009-07-11,14:41:16
40.058036,116.403641,0,508,40005.6120486111,2009-07-11,14:41:21
40.057988,116.403789,0,496,40005.6121064815,2009-07-11,14:41:26
40.058062,116.403812,0,479,40005.6121643518,2009-07-11,14:41:31
40.058169,116.403805,0,456,40005.6122222222,2009-07-11,14:41:36
40.058163,116.403811,0,438,40005.6122800926,2009-07-11,14:41:41
40.058163,116.403811,0,438,40005.6123148148,2009-07-11,14:41:44
40.058168,116.403808,0,430,40005.612337963,2009-07-11,14:41:46
40.058149,116.403835,0,422,40005.6123958333,2009-07-11,14:41:51
40.058111,116.403867,0,418,40005.6124537037,2009-07-11,14:41:56
40.05808,116.403903,0,408,40005.6125115741,2009-07-11,14:42:01
40.058079,116.403912,0,406,40005.6125694444,2009-07-11,14:42:06
40.058197,116.403942,0,402,40005.6126273148,2009-07-11,14:42:11
40.058303,116.403978,0,394,40005.6126851852,2009-07-11,14:42:16
40.058348,116.404016,0,379,40005.6127430556,2009-07-11,14:42:21
40.05833,116.404054,0,363,40005.6128009259,2009-07-11,14:42:26
40.058284,116.404072,0,352,40005.6128587963,2009-07-11,14:42:31
40.058228,116.404101,0,351,40005.6129166667,2009-07-11,14:42:36
40.058121,116.404096,0,344,40005.612974537,2009-07-11,14:42:41
40.057969,116.404092,0,331,40005.6130324074,2009-07-11,14:42:46
40.057866,116.404081,0,317,40005.6130902778,2009-07-11,14:42:51
40.057822,116.404052,0,304,40005.6131481482,2009-07-11,14:42:56
40.057792,116.404032,0,294,40005.6132060185,2009-07-11,14:43:01
40.057767,116.40399,0,285,40005.6132638889,2009-07-11,14:43:06
40.057672,116.403954,0,276,40005.6133217593,2009-07-11,14:43:11
40.057508,116.40393,0,271,40005.6133796296,2009-07-11,14:43:16
40.057363,116.403903,0,270,40005.6134375,2009-07-11,14:43:21
40.057286,116.403872,0,270,40005.6134953704,2009-07-11,14:43:26
40.057425,116.403902,0,267,40005.6135532407,2009-07-11,14:43:31
40.057581,116.403972,0,262,40005.6136111111,2009-07-11,14:43:36
40.057671,116.403972,0,255,40005.6136689815,2009-07-11,14:43:41
40.057707,116.403961,0,247,40005.6137268519,2009-07-11,14:43:46
40.057726,116.403949,0,243,40005.6137847222,2009-07-11,14:43:51
40.057714,116.403928,0,242,40005.6138425926,2009-07-11,14:43:56
40.057708,116.403903,0,237,40005.613900463,2009-07-11,14:44:01
40.05771,116.403868,0,233,40005.6139583333,2009-07-11,14:44:06
40.057659,116.403863,0,229,40005.6140162037,2009-07-11,14:44:11
40.057539,116.403881,0,231,40005.6140740741,2009-07-11,14:44:16
40.057464,116.403909,0,230,40005.6141319444,2009-07-11,14:44:21
40.057426,116.403885,0,227,40005.6141898148,2009-07-11,14:44:26
40.057394,116.403877,0,224,40005.6142476852,2009-07-11,14:44:31
40.057303,116.403877,0,221,40005.6143055556,2009-07-11,14:44:36
40.057286,116.40388,0,218,40005.6143634259,2009-07-11,14:44:41
40.057246,116.403898,0,215,40005.6144212963,2009-07-11,14:44:46
40.057221,116.403915,0,211,40005.6144791667,2009-07-11,14:44:51
40.057204,116.403893,0,206,40005.614537037,2009-07-11,14:44:56
40.057241,116.403883,0,203,40005.6145949074,2009-07-11,14:45:01
40.057226,116.403886,0,202,40005.6146527778,2009-07-11,14:45:06
40.057226,116.403886,0,202,40005.6146875,2009-07-11,14:45:09
40.057232,116.403889,0,202,40005.6147106481,2009-07-11,14:45:11
40.057252,116.403905,0,202,40005.6147685185,2009-07-11,14:45:16
40.05724,116.403886,0,201,40005.6148263889,2009-07-11,14:45:21
40.057217,116.40389,0,199,40005.6148842593,2009-07-11,14:45:26
40.057206,116.40389,0,198,40005.6149421296,2009-07-11,14:45:31
40.057204,116.403889,0,198,40005.615,2009-07-11,14:45:36
40.0572,116.403886,0,198,40005.6150578704,2009-07-11,14:45:41
40.057206,116.403891,0,198,40005.6151157407,2009-07-11,14:45:46
40.057206,116.403891,0,198,40005.615150463,2009-07-11,14:45:49
40.057212,116.403896,0,197,40005.6151736111,2009-07-11,14:45:51
40.057472,116.40389,0,204,40005.6152314815,2009-07-11,14:45:56
40.057584,116.403891,0,210,40005.6152893519,2009-07-11,14:46:01
40.057611,116.403881,0,214,40005.6153472222,2009-07-11,14:46:06
40.057608,116.403876,0,214,40005.6154050926,2009-07-11,14:46:11
40.057613,116.403877,0,214,40005.615462963,2009-07-11,14:46:16
40.057612,116.403874,0,214,40005.6155208333,2009-07-11,14:46:21
40.057612,116.403874,0,214,40005.6155555556,2009-07-11,14:46:24
40.057609,116.403881,0,215,40005.6155787037,2009-07-11,14:46:26
40.057583,116.403895,0,216,40005.6156365741,2009-07-11,14:46:31
40.057595,116.403924,0,216,40005.6156944444,2009-07-11,14:46:36
40.057597,116.403926,0,216,40005.6157523148,2009-07-11,14:46:41
40.057597,116.403926,0,216,40005.615787037,2009-07-11,14:46:44
40.05759,116.40392,0,215,40005.6158101852,2009-07-11,14:46:46
40.057576,116.403931,0,215,40005.6158680556,2009-07-11,14:46:51
40.057556,116.403975,0,214,40005.6159259259,2009-07-11,14:46:56
40.057598,116.404051,0,213,40005.6159837963,2009-07-11,14:47:01
40.057602,116.404102,0,215,40005.6160416667,2009-07-11,14:47:06
40.05777,116.40397,0,226,40005.6184143518,2009-07-11,14:50:31
40.057928,116.40386,0,218,40005.6184722222,2009-07-11,14:50:36
40.057941,116.403845,0,218,40005.6185300926,2009-07-11,14:50:41
40.057942,116.403842,0,217,40005.618587963,2009-07-11,14:50:46
40.057943,116.403841,0,217,40005.6186458333,2009-07-11,14:50:51
40.057951,116.403843,0,217,40005.6187037037,2009-07-11,14:50:56
40.057957,116.403847,0,217,40005.6187615741,2009-07-11,14:51:01
40.057963,116.403849,0,217,40005.6188194444,2009-07-11,14:51:06
40.057966,116.403852,0,217,40005.6188773148,2009-07-11,14:51:11
40.057958,116.403848,0,217,40005.6189351852,2009-07-11,14:51:16
40.05795,116.403843,0,217,40005.6189930556,2009-07-11,14:51:21
40.05795,116.403843,0,217,40005.6190277778,2009-07-11,14:51:24
40.057942,116.403837,0,217,40005.6190509259,2009-07-11,14:51:26
40.057903,116.403817,0,213,40005.6191087963,2009-07-11,14:51:31
40.057878,116.403783,0,209,40005.6191666667,2009-07-11,14:51:36
40.057877,116.403781,0,209,40005.619224537,2009-07-11,14:51:41
40.05788,116.403785,0,209,40005.6192824074,2009-07-11,14:51:46
40.057883,116.403787,0,209,40005.6193402778,2009-07-11,14:51:51
40.05789,116.403792,0,208,40005.6193981481,2009-07-11,14:51:56
40.057898,116.4038,0,208,40005.6194560185,2009-07-11,14:52:01
40.057901,116.403802,0,208,40005.6195138889,2009-07-11,14:52:06
40.057908,116.40381,0,208,40005.6195717593,2009-07-11,14:52:11
40.057913,116.403815,0,208,40005.6196296296,2009-07-11,14:52:16
40.057911,116.403814,0,208,40005.6196875,2009-07-11,14:52:21
40.057905,116.403809,0,209,40005.6197453704,2009-07-11,14:52:26
40.057897,116.403802,0,209,40005.6198032407,2009-07-11,14:52:31
40.057892,116.403796,0,209,40005.6198611111,2009-07-11,14:52:36
40.057892,116.403796,0,209,40005.6198958333,2009-07-11,14:52:39
40.057888,116.403792,0,209,40005.6199189815,2009-07-11,14:52:41
40.057802,116.403825,0,209,40005.6199768518,2009-07-11,14:52:46
40.057771,116.403816,0,209,40005.6200347222,2009-07-11,14:52:51
40.057767,116.403811,0,209,40005.6200925926,2009-07-11,14:52:56
40.057767,116.403811,0,209,40005.6201273148,2009-07-11,14:52:59
40.05777,116.403812,0,209,40005.620150463,2009-07-11,14:53:01
40.057755,116.403793,0,208,40005.6202083333,2009-07-11,14:53:06
40.057755,116.403793,0,208,40005.6202430556,2009-07-11,14:53:09
40.057754,116.403786,0,207,40005.6202662037,2009-07-11,14:53:11
40.057725,116.40376,0,205,40005.6203240741,2009-07-11,14:53:16
40.057682,116.403732,0,203,40005.6203819444,2009-07-11,14:53:21
40.05763,116.40374,0,202,40005.6204398148,2009-07-11,14:53:26
40.057625,116.403777,0,201,40005.6204976852,2009-07-11,14:53:31
40.057571,116.403817,0,199,40005.6205555556,2009-07-11,14:53:36
40.057545,116.403821,0,197,40005.6206134259,2009-07-11,14:53:41
40.057522,116.403818,0,196,40005.6206712963,2009-07-11,14:53:46
40.057519,116.403815,0,196,40005.6207291667,2009-07-11,14:53:51
40.057515,116.403812,0,196,40005.620787037,2009-07-11,14:53:56
40.057514,116.403812,0,196,40005.6208449074,2009-07-11,14:54:01
40.057518,116.403814,0,196,40005.6209027778,2009-07-11,14:54:06
40.057516,116.403809,0,196,40005.6209606482,2009-07-11,14:54:11
40.057521,116.403811,0,196,40005.6210185185,2009-07-11,14:54:16
40.057524,116.403814,0,196,40005.6210763889,2009-07-11,14:54:21
40.057524,116.403814,0,196,40005.6211111111,2009-07-11,14:54:24
40.057522,116.403816,0,196,40005.6211342593,2009-07-11,14:54:26
40.057509,116.403774,0,195,40005.6211921296,2009-07-11,14:54:31
40.057454,116.403768,0,192,40005.62125,2009-07-11,14:54:36
40.057464,116.403758,0,191,40005.6213078704,2009-07-11,14:54:41
40.057462,116.403753,0,190,40005.6213657407,2009-07-11,14:54:46
40.057457,116.403746,0,190,40005.6214236111,2009-07-11,14:54:51
40.057459,116.403747,0,190,40005.6214814815,2009-07-11,14:54:56
40.057459,116.403747,0,190,40005.6215162037,2009-07-11,14:54:59
40.057463,116.403753,0,190,40005.6215393519,2009-07-11,14:55:01
40.057466,116.403825,0,190,40005.6215972222,2009-07-11,14:55:06
40.057575,116.403852,0,189,40005.6216550926,2009-07-11,14:55:11
40.057585,116.403921,0,188,40005.621712963,2009-07-11,14:55:16
40.057581,116.403976,0,187,40005.6217708333,2009-07-11,14:55:21
40.057523,116.404018,0,187,40005.6218287037,2009-07-11,14:55:26
40.057529,116.404026,0,187,40005.6218865741,2009-07-11,14:55:31
40.057529,116.404026,0,187,40005.6219212963,2009-07-11,14:55:34
40.057528,116.40403,0,187,40005.6219444444,2009-07-11,14:55:36
40.057457,116.404052,0,189,40005.6220023148,2009-07-11,14:55:41
40.057384,116.404077,0,189,40005.6220601852,2009-07-11,14:55:46
40.057318,116.404106,0,191,40005.6221180556,2009-07-11,14:55:51
40.05753,116.404292,0,203,40005.6256481481,2009-07-11,15:00:56
40.057631,116.404322,0,206,40005.6257060185,2009-07-11,15:01:01
40.057635,116.404326,0,206,40005.6257638889,2009-07-11,15:01:06
40.057639,116.40433,0,206,40005.6258217593,2009-07-11,15:01:11
40.057647,116.404337,0,206,40005.6258796296,2009-07-11,15:01:16
40.057647,116.404337,0,206,40005.6259143518,2009-07-11,15:01:19
40.057649,116.404339,0,206,40005.6259375,2009-07-11,15:01:21
40.057649,116.404363,0,209,40005.6259953704,2009-07-11,15:01:26
40.057642,116.404396,0,212,40005.6260532407,2009-07-11,15:01:31
40.057653,116.404393,0,216,40005.6261111111,2009-07-11,15:01:36
40.057656,116.404397,0,216,40005.6261689815,2009-07-11,15:01:41
40.057656,116.404397,0,216,40005.6262268518,2009-07-11,15:01:46
40.057656,116.404397,0,216,40005.6262615741,2009-07-11,15:01:49
40.057653,116.404396,0,216,40005.6262847222,2009-07-11,15:01:51
40.057676,116.404426,0,216,40005.6263425926,2009-07-11,15:01:56
40.057669,116.404421,0,216,40005.626400463,2009-07-11,15:02:01
40.057662,116.404417,0,215,40005.6264583333,2009-07-11,15:02:06
40.057667,116.404421,0,215,40005.6265162037,2009-07-11,15:02:11
40.057669,116.404424,0,215,40005.6265740741,2009-07-11,15:02:16
40.057675,116.404429,0,215,40005.6266319444,2009-07-11,15:02:21
40.057675,116.404429,0,215,40005.6266666667,2009-07-11,15:02:24
40.057669,116.404425,0,215,40005.6266898148,2009-07-11,15:02:26
40.057629,116.404417,0,215,40005.6267476852,2009-07-11,15:02:31
40.05754,116.404431,0,216,40005.6268055556,2009-07-11,15:02:36
40.057405,116.404522,0,216,40005.6268634259,2009-07-11,15:02:41
40.057318,116.404572,0,216,40005.6269212963,2009-07-11,15:02:46
40.057292,116.404579,0,216,40005.6269791667,2009-07-11,15:02:51
40.057325,116.40458,0,219,40005.627037037,2009-07-11,15:02:56
40.05743,116.404547,0,220,40005.6270949074,2009-07-11,15:03:01
40.057497,116.404517,0,220,40005.6271527778,2009-07-11,15:03:06
40.057515,116.404512,0,220,40005.6272106481,2009-07-11,15:03:11
40.057656,116.4044,0,221,40005.6272685185,2009-07-11,15:03:16
40.057865,116.404199,0,221,40005.6273263889,2009-07-11,15:03:21
40.057916,116.40419,0,223,40005.6273842593,2009-07-11,15:03:26
40.057932,116.404191,0,223,40005.6274421296,2009-07-11,15:03:31
40.05794,116.404197,0,223,40005.6275,2009-07-11,15:03:36
40.057944,116.404202,0,223,40005.6275578704,2009-07-11,15:03:41
40.057949,116.404206,0,223,40005.6276157407,2009-07-11,15:03:46
40.057952,116.404208,0,223,40005.6276736111,2009-07-11,15:03:51
40.057951,116.404209,0,223,40005.6277314815,2009-07-11,15:03:56
40.057948,116.404208,0,223,40005.6277893518,2009-07-11,15:04:01
40.057945,116.404207,0,223,40005.6278472222,2009-07-11,15:04:06
40.057949,116.404212,0,223,40005.6279050926,2009-07-11,15:04:11
40.057949,116.404212,0,223,40005.6279398148,2009-07-11,15:04:14
40.057949,116.404215,0,223,40005.627962963,2009-07-11,15:04:16
40.057947,116.404205,0,223,40005.6280208333,2009-07-11,15:04:21
40.057912,116.4042,0,222,40005.6280787037,2009-07-11,15:04:26
40.057897,116.404196,0,222,40005.6281365741,2009-07-11,15:04:31
40.057897,116.404196,0,222,40005.6281712963,2009-07-11,15:04:34
40.057901,116.404198,0,222,40005.6281944444,2009-07-11,15:04:36
40.057953,116.404219,0,223,40005.6282523148,2009-07-11,15:04:41
40.057961,116.404226,0,223,40005.6283101852,2009-07-11,15:04:46
40.057962,116.404228,0,223,40005.6283680556,2009-07-11,15:04:51
40.057962,116.404228,0,223,40005.6284027778,2009-07-11,15:04:54
40.05796,116.404228,0,223,40005.6284259259,2009-07-11,15:04:56
40.057916,116.404249,0,224,40005.6284837963,2009-07-11,15:05:01
40.057903,116.404249,0,225,40005.6285416667,2009-07-11,15:05:06
40.057904,116.40425,0,225,40005.628599537,2009-07-11,15:05:11
40.057901,116.404247,0,225,40005.6286574074,2009-07-11,15:05:16
40.057897,116.404245,0,225,40005.6287152778,2009-07-11,15:05:21
40.057897,116.404245,0,225,40005.6287731482,2009-07-11,15:05:26
40.057897,116.404245,0,225,40005.6288078704,2009-07-11,15:05:29
40.057896,116.404245,0,225,40005.6288310185,2009-07-11,15:05:31
40.05789,116.404259,0,226,40005.6288888889,2009-07-11,15:05:36
40.057877,116.404264,0,226,40005.6289467593,2009-07-11,15:05:41
40.057879,116.404267,0,226,40005.6290046296,2009-07-11,15:05:46
40.057879,116.404267,0,226,40005.6290393519,2009-07-11,15:05:49
40.057882,116.40427,0,227,40005.6290625,2009-07-11,15:05:51
40.057824,116.404301,0,227,40005.6291203704,2009-07-11,15:05:56
40.057774,116.404316,0,227,40005.6291782407,2009-07-11,15:06:01
40.057766,116.404328,0,227,40005.6292361111,2009-07-11,15:06:06
40.057754,116.404321,0,227,40005.6292939815,2009-07-11,15:06:11
40.057742,116.404322,0,227,40005.6293518519,2009-07-11,15:06:16
40.057742,116.404322,0,227,40005.6293865741,2009-07-11,15:06:19
40.057737,116.404319,0,227,40005.6294097222,2009-07-11,15:06:21
40.057665,116.404313,0,227,40005.6294675926,2009-07-11,15:06:26
40.057589,116.404326,0,227,40005.629525463,2009-07-11,15:06:31
40.057532,116.404339,0,227,40005.6295833333,2009-07-11,15:06:36
40.0576,116.404012,0,222,40005.6338657407,2009-07-11,15:12:46
40.057739,116.403948,0,225,40005.6339236111,2009-07-11,15:12:51
40.057708,116.403965,0,225,40005.6339814815,2009-07-11,15:12:56
40.057707,116.403964,0,225,40005.6340393518,2009-07-11,15:13:01
40.057701,116.40396,0,226,40005.6340972222,2009-07-11,15:13:06
40.057701,116.40396,0,226,40005.6341319444,2009-07-11,15:13:09
40.057705,116.403959,0,226,40005.6341550926,2009-07-11,15:13:11
40.057804,116.403936,0,227,40005.634212963,2009-07-11,15:13:16
40.05794,116.403845,0,230,40005.6342708333,2009-07-11,15:13:21
40.05794,116.403845,0,230,40005.6343055556,2009-07-11,15:13:24
40.05794,116.403844,0,230,40005.6343287037,2009-07-11,15:13:26
40.057916,116.403842,0,231,40005.6343865741,2009-07-11,15:13:31
40.057864,116.403837,0,232,40005.6344444444,2009-07-11,15:13:36
40.057853,116.403828,0,232,40005.6345023148,2009-07-11,15:13:41
40.05785,116.403827,0,232,40005.6345601852,2009-07-11,15:13:46
40.05785,116.403827,0,232,40005.6345949074,2009-07-11,15:13:49
40.057845,116.403823,0,232,40005.6346180556,2009-07-11,15:13:51
40.057791,116.403817,0,232,40005.6346759259,2009-07-11,15:13:56
40.057732,116.403851,0,233,40005.6347337963,2009-07-11,15:14:01
40.057694,116.403871,0,232,40005.6347916667,2009-07-11,15:14:06
40.057816,116.403828,0,232,40005.634849537,2009-07-11,15:14:11
40.057858,116.403836,0,232,40005.6349074074,2009-07-11,15:14:16
40.057863,116.403842,0,232,40005.6349652778,2009-07-11,15:14:21
40.05786,116.40384,0,232,40005.6350231481,2009-07-11,15:14:26
40.05786,116.40384,0,232,40005.6350578704,2009-07-11,15:14:29
40.057862,116.403844,0,232,40005.6350810185,2009-07-11,15:14:31
40.057809,116.403867,0,232,40005.6351388889,2009-07-11,15:14:36
40.057755,116.403884,0,232,40005.6351967593,2009-07-11,15:14:41
40.057757,116.403885,0,232,40005.6352546296,2009-07-11,15:14:46
40.057757,116.403885,0,232,40005.6352893518,2009-07-11,15:14:49
40.057749,116.403878,0,232,40005.6353125,2009-07-11,15:14:51
40.057672,116.403861,0,232,40005.6353703704,2009-07-11,15:14:56
40.057662,116.403847,0,232,40005.6354282407,2009-07-11,15:15:01
40.057682,116.403829,0,232,40005.6354861111,2009-07-11,15:15:06
40.057713,116.403816,0,232,40005.6355439815,2009-07-11,15:15:11
40.057708,116.403814,0,232,40005.6356018518,2009-07-11,15:15:16
40.057708,116.403814,0,232,40005.6356365741,2009-07-11,15:15:19
40.057707,116.403811,0,232,40005.6356597222,2009-07-11,15:15:21
40.057732,116.403794,0,232,40005.6357175926,2009-07-11,15:15:26
40.057868,116.403742,0,233,40005.635775463,2009-07-11,15:15:31
40.057885,116.403736,0,233,40005.6358333333,2009-07-11,15:15:36
40.057887,116.403737,0,233,40005.6358912037,2009-07-11,15:15:41
40.05789,116.40374,0,233,40005.6359490741,2009-07-11,15:15:46
40.05789,116.40374,0,233,40005.6360069444,2009-07-11,15:15:51
40.05789,116.40374,0,233,40005.6360416667,2009-07-11,15:15:54
40.057891,116.403739,0,233,40005.6360648148,2009-07-11,15:15:56
40.05788,116.403733,0,233,40005.6361226852,2009-07-11,15:16:01
40.057836,116.403728,0,235,40005.6361805556,2009-07-11,15:16:06
40.057839,116.403732,0,235,40005.6362384259,2009-07-11,15:16:11
40.057839,116.403732,0,235,40005.6362731481,2009-07-11,15:16:14
40.05784,116.403735,0,235,40005.6362962963,2009-07-11,15:16:16
40.057819,116.403741,0,235,40005.6363541667,2009-07-11,15:16:21
40.057726,116.403788,0,236,40005.636412037,2009-07-11,15:16:26
40.057738,116.403776,0,236,40005.6364699074,2009-07-11,15:16:31
40.057752,116.403772,0,236,40005.6365277778,2009-07-11,15:16:36
40.057728,116.403761,0,236,40005.6365856482,2009-07-11,15:16:41
40.057674,116.403781,0,236,40005.6366435185,2009-07-11,15:16:46
40.057673,116.403826,0,235,40005.6367013889,2009-07-11,15:16:51
40.057646,116.403862,0,235,40005.6367592593,2009-07-11,15:16:56
40.057626,116.403843,0,235,40005.6368171296,2009-07-11,15:17:01
40.057669,116.403814,0,235,40005.636875,2009-07-11,15:17:06
40.057716,116.403787,0,235,40005.6369328704,2009-07-11,15:17:11
40.057724,116.403792,0,235,40005.6369907407,2009-07-11,15:17:16
40.057732,116.403796,0,235,40005.6370486111,2009-07-11,15:17:21
40.057732,116.403796,0,235,40005.6370833333,2009-07-11,15:17:24
40.057734,116.403795,0,235,40005.6371064815,2009-07-11,15:17:26
40.057787,116.403774,0,236,40005.6371643519,2009-07-11,15:17:31
40.05785,116.403757,0,240,40005.6372222222,2009-07-11,15:17:36
40.057867,116.403757,0,241,40005.6372800926,2009-07-11,15:17:41
40.057877,116.403754,0,241,40005.637337963,2009-07-11,15:17:46
40.057885,116.40376,0,242,40005.6373958333,2009-07-11,15:17:51
40.057883,116.403756,0,242,40005.6374537037,2009-07-11,15:17:56
40.057885,116.403758,0,242,40005.6375115741,2009-07-11,15:18:01
40.05789,116.403763,0,242,40005.6375694444,2009-07-11,15:18:06
40.057898,116.40377,0,242,40005.6376273148,2009-07-11,15:18:11
40.057898,116.40377,0,242,40005.637662037,2009-07-11,15:18:14
40.057896,116.403769,0,242,40005.6376851852,2009-07-11,15:18:16
40.057887,116.403761,0,242,40005.6377430556,2009-07-11,15:18:21
40.057875,116.403756,0,242,40005.6378009259,2009-07-11,15:18:26
40.057842,116.403799,0,242,40005.6378587963,2009-07-11,15:18:31
40.057844,116.403813,0,242,40005.6379166667,2009-07-11,15:18:36
40.057844,116.403813,0,242,40005.6379513889,2009-07-11,15:18:39
40.057843,116.403805,0,242,40005.637974537,2009-07-11,15:18:41
40.057883,116.403758,0,241,40005.6380324074,2009-07-11,15:18:46
40.057877,116.403741,0,242,40005.6380902778,2009-07-11,15:18:51
40.057874,116.403741,0,241,40005.6381481481,2009-07-11,15:18:56
40.057876,116.403745,0,242,40005.6382060185,2009-07-11,15:19:01
40.057876,116.403745,0,242,40005.6382407407,2009-07-11,15:19:04
40.05788,116.40375,0,242,40005.6382638889,2009-07-11,15:19:06
40.057806,116.403722,0,241,40005.6383217593,2009-07-11,15:19:11
40.057751,116.403684,0,240,40005.6383796296,2009-07-11,15:19:16
40.057645,116.403728,0,240,40005.6384375,2009-07-11,15:19:21
40.05759,116.403776,0,240,40005.6384953704,2009-07-11,15:19:26
40.057677,116.404064,0,235,40005.6423148148,2009-07-11,15:24:56
40.057593,116.404236,0,237,40005.6423726852,2009-07-11,15:25:01
40.057577,116.404296,0,237,40005.6424305556,2009-07-11,15:25:06
40.057578,116.40429,0,237,40005.6424884259,2009-07-11,15:25:11
40.057576,116.404287,0,237,40005.6425462963,2009-07-11,15:25:16
40.057569,116.404281,0,237,40005.6426041667,2009-07-11,15:25:21
40.057569,116.404281,0,237,40005.6426388889,2009-07-11,15:25:24
40.057568,116.404281,0,237,40005.642662037,2009-07-11,15:25:26
40.057531,116.404271,0,236,40005.6427199074,2009-07-11,15:25:31
40.057555,116.404199,0,236,40005.6427777778,2009-07-11,15:25:36
40.057557,116.404197,0,236,40005.6428356481,2009-07-11,15:25:41
40.057565,116.404205,0,236,40005.6428935185,2009-07-11,15:25:46
40.057573,116.404211,0,236,40005.6429513889,2009-07-11,15:25:51
40.057573,116.404211,0,236,40005.6429861111,2009-07-11,15:25:54
40.057572,116.404209,0,235,40005.6430092593,2009-07-11,15:25:56
40.057591,116.404188,0,235,40005.6430671296,2009-07-11,15:26:01
40.057592,116.404184,0,234,40005.643125,2009-07-11,15:26:06
40.057592,116.404184,0,234,40005.6431597222,2009-07-11,15:26:09
40.057596,116.404189,0,234,40005.6431828704,2009-07-11,15:26:11
40.057544,116.40421,0,234,40005.6432407407,2009-07-11,15:26:16
40.057503,116.404221,0,233,40005.6432986111,2009-07-11,15:26:21
40.057503,116.404221,0,233,40005.6433333333,2009-07-11,15:26:24
40.057503,116.404226,0,233,40005.6433564815,2009-07-11,15:26:26
40.057552,116.404179,0,232,40005.6434143518,2009-07-11,15:26:31
40.057599,116.404102,0,230,40005.6434722222,2009-07-11,15:26:36
40.057571,116.404086,0,229,40005.6435300926,2009-07-11,15:26:41
40.05757,116.404077,0,229,40005.643587963,2009-07-11,15:26:46
40.057567,116.404076,0,229,40005.6436458333,2009-07-11,15:26:51
40.057561,116.404071,0,229,40005.6437037037,2009-07-11,15:26:56
40.057561,116.404071,0,229,40005.6437384259,2009-07-11,15:26:59
40.057563,116.40407,0,229,40005.6437615741,2009-07-11,15:27:01
40.057554,116.404061,0,229,40005.6438194444,2009-07-11,15:27:06
40.057527,116.404084,0,229,40005.6438773148,2009-07-11,15:27:11
40.057521,116.40408,0,229,40005.6439351852,2009-07-11,15:27:16
40.057521,116.40408,0,229,40005.6439699074,2009-07-11,15:27:19
40.057517,116.404082,0,229,40005.6439930556,2009-07-11,15:27:21
40.057515,116.404072,0,229,40005.6440509259,2009-07-11,15:27:26
40.057515,116.404073,0,229,40005.6441087963,2009-07-11,15:27:31
40.057515,116.404073,0,229,40005.6441435185,2009-07-11,15:27:34
40.057509,116.404066,0,229,40005.6441666667,2009-07-11,15:27:36
40.05754,116.404073,0,228,40005.644224537,2009-07-11,15:27:41
40.057608,116.40408,0,227,40005.6442824074,2009-07-11,15:27:46
40.057629,116.404074,0,226,40005.6443402778,2009-07-11,15:27:51
40.0577,116.404057,0,231,40005.6443981482,2009-07-11,15:27:56
40.057886,116.403926,0,239,40005.6444560185,2009-07-11,15:28:01
40.057929,116.403944,0,246,40005.6445138889,2009-07-11,15:28:06
40.057936,116.403952,0,246,40005.6445717593,2009-07-11,15:28:11
40.057939,116.403955,0,246,40005.6446296296,2009-07-11,15:28:16
40.057939,116.403955,0,246,40005.6446643519,2009-07-11,15:28:19
40.057946,116.403959,0,246,40005.6446875,2009-07-11,15:28:21
40.057991,116.403977,0,251,40005.6447453704,2009-07-11,15:28:26
40.058035,116.403982,0,256,40005.6448032407,2009-07-11,15:28:31
40.05805,116.403993,0,256,40005.6448611111,2009-07-11,15:28:36
40.058082,116.404011,0,257,40005.6449189815,2009-07-11,15:28:41
40.058177,116.404019,0,259,40005.6449768519,2009-07-11,15:28:46
40.058186,116.403984,0,260,40005.6450347222,2009-07-11,15:28:51
40.058187,116.403968,0,261,40005.6450925926,2009-07-11,15:28:56
40.058181,116.403962,0,261,40005.645150463,2009-07-11,15:29:01
40.058184,116.403962,0,261,40005.6452083333,2009-07-11,15:29:06
40.058186,116.403961,0,261,40005.6452662037,2009-07-11,15:29:11
40.058178,116.403954,0,261,40005.6453240741,2009-07-11,15:29:16
40.058172,116.403949,0,261,40005.6453819444,2009-07-11,15:29:21
40.058172,116.403949,0,261,40005.6454166667,2009-07-11,15:29:24
40.058168,116.403945,0,261,40005.6454398148,2009-07-11,15:29:26
40.05816,116.403936,0,261,40005.6454976852,2009-07-11,15:29:31
40.058157,116.403932,0,261,40005.6455555556,2009-07-11,15:29:36
40.058156,116.403929,0,261,40005.6456134259,2009-07-11,15:29:41
40.058154,116.403928,0,261,40005.6456712963,2009-07-11,15:29:46
40.05815,116.403922,0,261,40005.6457291667,2009-07-11,15:29:51
40.058151,116.403922,0,262,40005.645787037,2009-07-11,15:29:56
40.058152,116.403922,0,262,40005.6458449074,2009-07-11,15:30:01
40.058153,116.403924,0,262,40005.6459027778,2009-07-11,15:30:06
40.058153,116.403924,0,262,40005.6459375,2009-07-11,15:30:09
40.058154,116.403923,0,262,40005.6459606481,2009-07-11,15:30:11
40.058092,116.403902,0,262,40005.6460185185,2009-07-11,15:30:16
40.058053,116.403915,0,262,40005.6460763889,2009-07-11,15:30:21
40.058063,116.403926,0,262,40005.6461342593,2009-07-11,15:30:26
40.058324,116.403861,0,276,40005.6483912037,2009-07-11,15:33:41
40.058328,116.403836,0,276,40005.6484490741,2009-07-11,15:33:46
40.058283,116.403765,0,276,40005.6485069444,2009-07-11,15:33:51
40.058232,116.40373,0,276,40005.6485648148,2009-07-11,15:33:56
40.058148,116.403677,0,276,40005.6486226852,2009-07-11,15:34:01
40.058093,116.403636,0,276,40005.6486805556,2009-07-11,15:34:06
40.05808,116.40361,0,276,40005.6487384259,2009-07-11,15:34:11
40.058071,116.4036,0,276,40005.6487962963,2009-07-11,15:34:16
40.058045,116.403606,0,276,40005.6488541667,2009-07-11,15:34:21
40.058085,116.403587,0,275,40005.648912037,2009-07-11,15:34:26
40.058188,116.403547,0,275,40005.6489699074,2009-07-11,15:34:31
40.058246,116.403515,0,275,40005.6490277778,2009-07-11,15:34:36
40.05827,116.403512,0,275,40005.6490856481,2009-07-11,15:34:41
40.05827,116.403512,0,275,40005.6491203704,2009-07-11,15:34:44
40.058277,116.403516,0,275,40005.6491435185,2009-07-11,15:34:46
40.058271,116.403489,0,275,40005.6492013889,2009-07-11,15:34:51
40.05829,116.403447,0,275,40005.6492592593,2009-07-11,15:34:56
40.058333,116.403445,0,275,40005.6493171296,2009-07-11,15:35:01
40.058362,116.403493,0,275,40005.649375,2009-07-11,15:35:06
40.058382,116.403585,0,275,40005.6494328704,2009-07-11,15:35:11
40.058365,116.40367,0,275,40005.6494907407,2009-07-11,15:35:16
40.058269,116.403856,0,274,40005.6495486111,2009-07-11,15:35:21
40.058241,116.403914,0,275,40005.6496064815,2009-07-11,15:35:26
40.058154,116.403959,0,276,40005.6496643518,2009-07-11,15:35:31
40.058131,116.403953,0,276,40005.6497222222,2009-07-11,15:35:36
40.058057,116.40396,0,279,40005.6497800926,2009-07-11,15:35:41
40.058017,116.403953,0,281,40005.649837963,2009-07-11,15:35:46
40.058011,116.403945,0,282,40005.6498958333,2009-07-11,15:35:51
40.05801,116.403945,0,282,40005.6499537037,2009-07-11,15:35:56
40.058011,116.403945,0,282,40005.6500115741,2009-07-11,15:36:01
40.058015,116.403949,0,282,40005.6500694444,2009-07-11,15:36:06
40.058017,116.40395,0,282,40005.6501273148,2009-07-11,15:36:11
40.058024,116.403953,0,282,40005.6501851852,2009-07-11,15:36:16
40.058029,116.403957,0,282,40005.6502430556,2009-07-11,15:36:21
40.058034,116.40396,0,283,40005.6503009259,2009-07-11,15:36:26
40.058035,116.40396,0,283,40005.6503587963,2009-07-11,15:36:31
40.058033,116.403957,0,283,40005.6504166667,2009-07-11,15:36:36
40.058033,116.403957,0,283,40005.6504513889,2009-07-11,15:36:39
40.058035,116.403959,0,283,40005.650474537,2009-07-11,15:36:41
40.058075,116.403969,0,283,40005.6505324074,2009-07-11,15:36:46
40.05814,116.403975,0,283,40005.6505902778,2009-07-11,15:36:51
40.05821,116.403988,0,284,40005.6506481481,2009-07-11,15:36:56
40.058274,116.403981,0,284,40005.6507060185,2009-07-11,15:37:01
40.058305,116.403932,0,285,40005.6507638889,2009-07-11,15:37:06
40.058316,116.403893,0,285,40005.6508217593,2009-07-11,15:37:11
40.058326,116.403885,0,286,40005.6508796296,2009-07-11,15:37:16
40.058329,116.403886,0,286,40005.6509375,2009-07-11,15:37:21
40.058329,116.403886,0,286,40005.6509722222,2009-07-11,15:37:24
40.058325,116.403881,0,286,40005.6509953704,2009-07-11,15:37:26
40.058321,116.403871,0,286,40005.6510532407,2009-07-11,15:37:31
40.058321,116.40387,0,286,40005.6511111111,2009-07-11,15:37:36
40.058321,116.40387,0,286,40005.6511458333,2009-07-11,15:37:39
40.058324,116.40387,0,286,40005.6511689815,2009-07-11,15:37:41
40.058316,116.403797,0,286,40005.6512268518,2009-07-11,15:37:46
40.058316,116.403693,0,286,40005.6512847222,2009-07-11,15:37:51
40.058332,116.403651,0,287,40005.6513425926,2009-07-11,15:37:56
40.058343,116.403637,0,287,40005.651400463,2009-07-11,15:38:01
40.058343,116.403637,0,287,40005.6514351852,2009-07-11,15:38:04
40.058351,116.403641,0,287,40005.6514583333,2009-07-11,15:38:06
40.058345,116.40366,0,288,40005.6515162037,2009-07-11,15:38:11
40.058334,116.403663,0,287,40005.6515740741,2009-07-11,15:38:16
40.058324,116.403679,0,287,40005.6516319444,2009-07-11,15:38:21
40.058338,116.403687,0,286,40005.6516898148,2009-07-11,15:38:26
40.058381,116.403682,0,285,40005.6517476852,2009-07-11,15:38:31
40.058392,116.403644,0,285,40005.6518055556,2009-07-11,15:38:36
40.058439,116.403594,0,285,40005.6518634259,2009-07-11,15:38:41
40.058427,116.403575,0,285,40005.6519212963,2009-07-11,15:38:46
40.058425,116.403575,0,285,40005.6519791667,2009-07-11,15:38:51
40.058424,116.403573,0,285,40005.652037037,2009-07-11,15:38:56
40.058424,116.403573,0,285,40005.6520717593,2009-07-11,15:38:59
40.058432,116.40358,0,285,40005.6520949074,2009-07-11,15:39:01
40.058417,116.403562,0,286,40005.6521527778,2009-07-11,15:39:06
40.058213,116.403383,0,286,40005.6558564815,2009-07-11,15:44:26
40.058171,116.403398,0,286,40005.6559143519,2009-07-11,15:44:31
40.05817,116.403305,0,287,40005.6559722222,2009-07-11,15:44:36
40.058219,116.403135,0,287,40005.6560300926,2009-07-11,15:44:41
40.058378,116.402793,0,287,40005.656087963,2009-07-11,15:44:46
40.058538,116.402512,0,288,40005.6561458333,2009-07-11,15:44:51
40.058599,116.402396,0,288,40005.6562037037,2009-07-11,15:44:56
40.058521,116.402605,0,289,40005.6562615741,2009-07-11,15:45:01
40.058533,116.402599,0,290,40005.6563194444,2009-07-11,15:45:06
40.05852,116.402567,0,290,40005.6563773148,2009-07-11,15:45:11
40.058497,116.402541,0,291,40005.6564351852,2009-07-11,15:45:16
40.058434,116.402539,0,292,40005.6564930556,2009-07-11,15:45:21
40.058391,116.402541,0,292,40005.6565509259,2009-07-11,15:45:26
40.058358,116.402535,0,292,40005.6566087963,2009-07-11,15:45:31
40.058314,116.402642,0,292,40005.6566666667,2009-07-11,15:45:36
40.057949,116.404453,0,291,40005.6570138889,2009-07-11,15:46:06
40.058018,116.404376,0,294,40005.6570717593,2009-07-11,15:46:11
40.058087,116.404337,0,294,40005.6571296296,2009-07-11,15:46:16
40.058106,116.404283,0,295,40005.6571875,2009-07-11,15:46:21
40.058171,116.404161,0,306,40005.6572453704,2009-07-11,15:46:26
40.058174,116.404072,0,313,40005.6573032407,2009-07-11,15:46:31
40.058161,116.404033,0,316,40005.6573611111,2009-07-11,15:46:36
40.058135,116.404029,0,298,40005.6574189815,2009-07-11,15:46:41
40.058129,116.404007,0,297,40005.6574768518,2009-07-11,15:46:46
40.058143,116.403916,0,373,40005.6575347222,2009-07-11,15:46:51
40.058136,116.40398,0,293,40005.6575925926,2009-07-11,15:46:56
40.058144,116.403947,0,321,40005.657650463,2009-07-11,15:47:01
40.058128,116.403925,0,323,40005.6577083333,2009-07-11,15:47:06
40.058129,116.403887,0,316,40005.6577662037,2009-07-11,15:47:11
40.058147,116.403831,0,309,40005.6578240741,2009-07-11,15:47:16
40.058176,116.403755,0,305,40005.6578819444,2009-07-11,15:47:21
40.058197,116.403687,0,311,40005.6579398148,2009-07-11,15:47:26
40.058253,116.403615,0,312,40005.6579976852,2009-07-11,15:47:31
40.058284,116.403549,0,313,40005.6580555556,2009-07-11,15:47:36
40.058309,116.403464,0,313,40005.6581134259,2009-07-11,15:47:41
40.058328,116.403399,0,313,40005.6581712963,2009-07-11,15:47:46
40.058332,116.40332,0,315,40005.6582291667,2009-07-11,15:47:51
40.058342,116.403305,0,319,40005.658287037,2009-07-11,15:47:56
40.05834,116.403336,0,320,40005.6583449074,2009-07-11,15:48:01
40.058337,116.403333,0,320,40005.6584027778,2009-07-11,15:48:06
40.058336,116.403335,0,320,40005.6584606481,2009-07-11,15:48:11
40.058336,116.403335,0,320,40005.6584953704,2009-07-11,15:48:14
40.058337,116.403342,0,320,40005.6585185185,2009-07-11,15:48:16
40.058295,116.403475,0,323,40005.6585763889,2009-07-11,15:48:21
40.058296,116.403555,0,326,40005.6586342593,2009-07-11,15:48:26
40.058315,116.403525,0,329,40005.6586921296,2009-07-11,15:48:31
40.058318,116.403527,0,329,40005.65875,2009-07-11,15:48:36
40.058319,116.403531,0,329,40005.6588078704,2009-07-11,15:48:41
40.05832,116.403534,0,329,40005.6588657407,2009-07-11,15:48:46
40.058322,116.403537,0,329,40005.6589236111,2009-07-11,15:48:51
40.058314,116.40353,0,329,40005.6589814815,2009-07-11,15:48:56
40.058308,116.403523,0,330,40005.6590393518,2009-07-11,15:49:01
40.058308,116.403523,0,330,40005.6590740741,2009-07-11,15:49:04
40.05831,116.403524,0,330,40005.6590972222,2009-07-11,15:49:06
40.058319,116.403533,0,329,40005.6591550926,2009-07-11,15:49:11
40.058319,116.403533,0,329,40005.6591898148,2009-07-11,15:49:14
40.058318,116.403533,0,329,40005.659212963,2009-07-11,15:49:16
40.058272,116.403591,0,329,40005.6592708333,2009-07-11,15:49:21
40.058247,116.403613,0,329,40005.6593287037,2009-07-11,15:49:26
40.058247,116.403613,0,329,40005.6593634259,2009-07-11,15:49:29
40.058239,116.40361,0,329,40005.6593865741,2009-07-11,15:49:31
40.058231,116.403709,0,329,40005.6594444444,2009-07-11,15:49:36
40.058183,116.403828,0,329,40005.6595023148,2009-07-11,15:49:41
40.058138,116.403944,0,329,40005.6595601852,2009-07-11,15:49:46
40.058077,116.404079,0,329,40005.6596180556,2009-07-11,15:49:51
40.057994,116.404219,0,329,40005.6596759259,2009-07-11,15:49:56
40.057941,116.404305,0,329,40005.6597337963,2009-07-11,15:50:01
40.057894,116.404365,0,330,40005.6597916667,2009-07-11,15:50:06
40.057879,116.404373,0,332,40005.659849537,2009-07-11,15:50:11
40.057827,116.404436,0,334,40005.6599074074,2009-07-11,15:50:16
40.05782,116.404386,0,335,40005.6599652778,2009-07-11,15:50:21
40.057914,116.404303,0,335,40005.6600231482,2009-07-11,15:50:26
40.057926,116.404288,0,335,40005.6600810185,2009-07-11,15:50:31
40.057992,116.404243,0,334,40005.6601388889,2009-07-11,15:50:36
40.058016,116.404233,0,334,40005.6601967593,2009-07-11,15:50:41
40.058012,116.404228,0,334,40005.6602546296,2009-07-11,15:50:46
40.058012,116.404228,0,334,40005.6602893519,2009-07-11,15:50:49
40.058008,116.404226,0,334,40005.6603125,2009-07-11,15:50:51
40.058016,116.404236,0,334,40005.6603703704,2009-07-11,15:50:56
40.05802,116.404241,0,334,40005.6604282407,2009-07-11,15:51:01
40.058012,116.404235,0,334,40005.6604861111,2009-07-11,15:51:06
40.05801,116.404231,0,334,40005.6605439815,2009-07-11,15:51:11
40.058014,116.404232,0,334,40005.6606018519,2009-07-11,15:51:16
40.058014,116.404232,0,334,40005.6606365741,2009-07-11,15:51:19
40.058009,116.404225,0,335,40005.6606597222,2009-07-11,15:51:21
40.058,116.404195,0,335,40005.6607175926,2009-07-11,15:51:26
40.057988,116.404081,0,339,40005.660775463,2009-07-11,15:51:31
40.05799,116.404028,0,340,40005.6608333333,2009-07-11,15:51:36
40.057976,116.404012,0,341,40005.6608912037,2009-07-11,15:51:41
40.057964,116.403988,0,343,40005.6609490741,2009-07-11,15:51:46
40.057971,116.403997,0,346,40005.6610069444,2009-07-11,15:51:51
40.057971,116.403997,0,346,40005.6610416667,2009-07-11,15:51:54
40.057968,116.403989,0,346,40005.6610648148,2009-07-11,15:51:56
40.05802,116.403959,0,346,40005.6611226852,2009-07-11,15:52:01
40.058066,116.403939,0,346,40005.6611805556,2009-07-11,15:52:06
40.058107,116.403913,0,346,40005.6612384259,2009-07-11,15:52:11
40.058137,116.403892,0,346,40005.6612962963,2009-07-11,15:52:16
40.058141,116.403878,0,346,40005.6613541667,2009-07-11,15:52:21
40.058138,116.403874,0,346,40005.661412037,2009-07-11,15:52:26
40.058135,116.403872,0,346,40005.6614699074,2009-07-11,15:52:31
40.058135,116.403872,0,346,40005.6615046296,2009-07-11,15:52:34
40.058131,116.403869,0,346,40005.6615277778,2009-07-11,15:52:36
40.05748,116.405365,0,346,40005.6624537037,2009-07-11,15:53:56
40.05748,116.405374,0,346,40005.6625115741,2009-07-11,15:54:01
40.05748,116.405374,0,346,40005.6625462963,2009-07-11,15:54:04
40.057478,116.405382,0,346,40005.6625694444,2009-07-11,15:54:06
40.05748,116.405395,0,346,40005.6626273148,2009-07-11,15:54:11
40.058724,116.402203,0,-373,40005.6721180556,2009-07-11,16:07:51
40.058313,116.403397,0,171,40005.6721759259,2009-07-11,16:07:56
40.058214,116.403677,0,290,40005.6722337963,2009-07-11,16:08:01
40.05821,116.403766,0,303,40005.6722916667,2009-07-11,16:08:06
40.058217,116.40388,0,313,40005.672349537,2009-07-11,16:08:11
40.058214,116.403931,0,313,40005.6724074074,2009-07-11,16:08:16
40.058207,116.403947,0,313,40005.6724652778,2009-07-11,16:08:21
40.058221,116.403933,0,314,40005.6725231481,2009-07-11,16:08:26
40.058219,116.403921,0,314,40005.6725810185,2009-07-11,16:08:31
40.058219,116.403921,0,314,40005.6726157407,2009-07-11,16:08:34
40.058226,116.403928,0,314,40005.6726388889,2009-07-11,16:08:36
40.058227,116.403888,0,309,40005.6726967593,2009-07-11,16:08:41
40.058232,116.403889,0,308,40005.6727546296,2009-07-11,16:08:46
40.058233,116.403889,0,309,40005.6728125,2009-07-11,16:08:51
40.058233,116.403889,0,309,40005.6728472222,2009-07-11,16:08:54
40.058229,116.403885,0,309,40005.6728703704,2009-07-11,16:08:56
40.058197,116.403855,0,311,40005.6729282407,2009-07-11,16:09:01
40.058156,116.403852,0,312,40005.6729861111,2009-07-11,16:09:06
40.058087,116.403862,0,315,40005.6730439815,2009-07-11,16:09:11
40.058047,116.403855,0,316,40005.6731018518,2009-07-11,16:09:16
40.058027,116.403863,0,316,40005.6731597222,2009-07-11,16:09:21
40.058011,116.403904,0,316,40005.6732175926,2009-07-11,16:09:26
40.058007,116.403916,0,317,40005.673275463,2009-07-11,16:09:31
40.057986,116.403974,0,317,40005.6733333333,2009-07-11,16:09:36
40.057976,116.404024,0,316,40005.6733912037,2009-07-11,16:09:41
40.057976,116.404024,0,316,40005.6734259259,2009-07-11,16:09:44
40.057974,116.404025,0,316,40005.6734490741,2009-07-11,16:09:46
40.057982,116.404103,0,317,40005.6735069444,2009-07-11,16:09:51
40.057984,116.404158,0,317,40005.6735648148,2009-07-11,16:09:56
40.057983,116.404188,0,317,40005.6736226852,2009-07-11,16:10:01
40.057987,116.404223,0,317,40005.6736805556,2009-07-11,16:10:06
40.057988,116.404259,0,317,40005.6737384259,2009-07-11,16:10:11
40.057971,116.404268,0,316,40005.6737962963,2009-07-11,16:10:16
40.057966,116.404252,0,316,40005.6738541667,2009-07-11,16:10:21
40.057957,116.404244,0,316,40005.673912037,2009-07-11,16:10:26
40.057946,116.404241,0,316,40005.6739699074,2009-07-11,16:10:31
40.057988,116.404227,0,315,40005.6740277778,2009-07-11,16:10:36
40.058022,116.404221,0,315,40005.6740856481,2009-07-11,16:10:41
40.05807,116.40418,0,315,40005.6741435185,2009-07-11,16:10:46
40.058075,116.40416,0,315,40005.6742013889,2009-07-11,16:10:51
40.058092,116.404137,0,315,40005.6742592593,2009-07-11,16:10:56
40.058075,116.404134,0,316,40005.6743171296,2009-07-11,16:11:01
40.058076,116.404138,0,317,40005.674375,2009-07-11,16:11:06
40.058076,116.404138,0,317,40005.6744097222,2009-07-11,16:11:09
40.058076,116.404139,0,317,40005.6744328704,2009-07-11,16:11:11
40.058069,116.404111,0,317,40005.6744907407,2009-07-11,16:11:16
40.0581,116.404099,0,317,40005.6745486111,2009-07-11,16:11:21
40.058113,116.404109,0,317,40005.6746064815,2009-07-11,16:11:26
40.058121,116.404116,0,317,40005.6746643518,2009-07-11,16:11:31
40.058121,116.404116,0,317,40005.6746990741,2009-07-11,16:11:34
40.058123,116.404117,0,317,40005.6747222222,2009-07-11,16:11:36
40.058145,116.404116,0,318,40005.6747800926,2009-07-11,16:11:41
40.058145,116.404116,0,318,40005.6748148148,2009-07-11,16:11:44
40.058146,116.404121,0,319,40005.674837963,2009-07-11,16:11:46
40.058132,116.404134,0,319,40005.6748958333,2009-07-11,16:11:51
40.058121,116.404184,0,319,40005.6749537037,2009-07-11,16:11:56
40.058121,116.404184,0,319,40005.6749884259,2009-07-11,16:11:59
40.058129,116.404191,0,320,40005.6750115741,2009-07-11,16:12:01
40.058174,116.404217,0,320,40005.6750694444,2009-07-11,16:12:06
40.058168,116.404232,0,320,40005.6751273148,2009-07-11,16:12:11
40.058153,116.40425,0,320,40005.6751851852,2009-07-11,16:12:16
40.058154,116.404254,0,320,40005.6752430556,2009-07-11,16:12:21
40.058154,116.404254,0,320,40005.6752777778,2009-07-11,16:12:24
40.058158,116.404258,0,321,40005.6753009259,2009-07-11,16:12:26
40.058147,116.404233,0,320,40005.6753587963,2009-07-11,16:12:31
40.058138,116.404196,0,320,40005.6754166667,2009-07-11,16:12:36
40.058141,116.404147,0,320,40005.675474537,2009-07-11,16:12:41
40.059105,116.398265,0,340,40005.6758796296,2009-07-11,16:13:16
40.058167,116.403898,0,323,40005.6759375,2009-07-11,16:13:21
40.057965,116.404203,0,321,40005.6759953704,2009-07-11,16:13:26
40.057832,116.404034,0,321,40005.6783101852,2009-07-11,16:16:46
40.060009,116.405852,0,1156,40005.6801041667,2009-07-11,16:19:21
40.059227,116.405569,0,704,40005.680162037,2009-07-11,16:19:26
40.058957,116.40576,0,491,40005.6802199074,2009-07-11,16:19:31
40.058732,116.405895,0,413,40005.6802777778,2009-07-11,16:19:36
40.05866,116.405928,0,380,40005.6803356481,2009-07-11,16:19:41
40.058616,116.405932,0,366,40005.6803935185,2009-07-11,16:19:46
40.058526,116.405899,0,352,40005.6804513889,2009-07-11,16:19:51
40.058437,116.405861,0,341,40005.6805092593,2009-07-11,16:19:56
40.058267,116.405896,0,339,40005.6805671296,2009-07-11,16:20:01
40.057993,116.405922,0,337,40005.6806828704,2009-07-11,16:20:11
40.057907,116.405931,0,336,40005.6807407407,2009-07-11,16:20:16
40.057859,116.405943,0,336,40005.6807986111,2009-07-11,16:20:21
40.057978,116.404247,0,320,40005.6813773148,2009-07-11,16:21:11
40.058206,116.404085,0,317,40005.6814351852,2009-07-11,16:21:16
40.058299,116.404033,0,317,40005.6814930556,2009-07-11,16:21:21
40.058275,116.404008,0,317,40005.6815509259,2009-07-11,16:21:26
40.058263,116.404007,0,317,40005.6816087963,2009-07-11,16:21:31
40.058225,116.403989,0,317,40005.6816666667,2009-07-11,16:21:36
40.058193,116.403985,0,317,40005.681724537,2009-07-11,16:21:41
40.058162,116.404012,0,316,40005.6817824074,2009-07-11,16:21:46
40.058147,116.404035,0,316,40005.6818402778,2009-07-11,16:21:51
40.058119,116.404002,0,317,40005.6819560185,2009-07-11,16:22:01
40.058076,116.403997,0,317,40005.6820138889,2009-07-11,16:22:06
40.058032,116.403948,0,317,40005.6821875,2009-07-11,16:22:21
40.058024,116.403933,0,317,40005.6822453704,2009-07-11,16:22:26
40.058077,116.403933,0,317,40005.6823032407,2009-07-11,16:22:31
40.058098,116.403938,0,317,40005.6823611111,2009-07-11,16:22:36
40.058101,116.403965,0,317,40005.6824189815,2009-07-11,16:22:41
40.058101,116.403965,0,317,40005.6824537037,2009-07-11,16:22:44
40.058093,116.403971,0,318,40005.6824768518,2009-07-11,16:22:46
40.057956,116.403963,0,318,40005.6827083333,2009-07-11,16:23:06
40.05808,116.403939,0,319,40005.6834027778,2009-07-11,16:24:06
40.058195,116.403893,0,321,40005.6834606482,2009-07-11,16:24:11
40.058224,116.403913,0,322,40005.6835185185,2009-07-11,16:24:16
40.05824,116.403923,0,323,40005.6835763889,2009-07-11,16:24:21
40.058252,116.403922,0,323,40005.6836342593,2009-07-11,16:24:26
40.058334,116.403923,0,321,40005.6836921296,2009-07-11,16:24:31
40.058398,116.403916,0,318,40005.68375,2009-07-11,16:24:36
40.05836,116.403909,0,320,40005.6842708333,2009-07-11,16:25:21
40.058283,116.403868,0,320,40005.6845601852,2009-07-11,16:25:46
40.058309,116.403893,0,321,40005.6846180556,2009-07-11,16:25:51
40.058378,116.403885,0,321,40005.6846759259,2009-07-11,16:25:56
40.058456,116.403852,0,322,40005.6847337963,2009-07-11,16:26:01
40.058486,116.40386,0,322,40005.6847916667,2009-07-11,16:26:06
40.058496,116.403885,0,322,40005.684849537,2009-07-11,16:26:11
40.058496,116.403885,0,322,40005.6849421296,2009-07-11,16:26:19
40.05849,116.403893,0,322,40005.6849652778,2009-07-11,16:26:21
40.058377,116.403944,0,321,40005.6850231481,2009-07-11,16:26:26
40.058335,116.403963,0,321,40005.6850810185,2009-07-11,16:26:31
40.058263,116.404003,0,322,40005.6851388889,2009-07-11,16:26:36
40.058237,116.404008,0,322,40005.6851967593,2009-07-11,16:26:41
40.058238,116.404008,0,322,40005.6852546296,2009-07-11,16:26:46
40.058237,116.404006,0,322,40005.6853125,2009-07-11,16:26:51
40.058234,116.404004,0,322,40005.6853703704,2009-07-11,16:26:56
40.058228,116.403997,0,322,40005.6854282407,2009-07-11,16:27:01
40.058228,116.403997,0,322,40005.685462963,2009-07-11,16:27:04
40.058222,116.403991,0,322,40005.6854861111,2009-07-11,16:27:06
40.058202,116.403988,0,322,40005.6855439815,2009-07-11,16:27:11
40.058187,116.403956,0,321,40005.6856018519,2009-07-11,16:27:16
40.058187,116.403956,0,321,40005.6856365741,2009-07-11,16:27:19
40.058192,116.40395,0,321,40005.6856597222,2009-07-11,16:27:21
40.058201,116.403942,0,321,40005.6857175926,2009-07-11,16:27:26
40.058207,116.403934,0,321,40005.685775463,2009-07-11,16:27:31
40.058206,116.403932,0,321,40005.6858333333,2009-07-11,16:27:36
40.05821,116.403927,0,321,40005.6858912037,2009-07-11,16:27:41
40.05821,116.403927,0,321,40005.6859259259,2009-07-11,16:27:44
40.058209,116.403925,0,321,40005.6859490741,2009-07-11,16:27:46
40.058245,116.403914,0,321,40005.6860069444,2009-07-11,16:27:51
40.058271,116.403909,0,321,40005.6860648148,2009-07-11,16:27:56
40.058298,116.403869,0,321,40005.6861226852,2009-07-11,16:28:01
40.058291,116.403827,0,321,40005.6861805556,2009-07-11,16:28:06
40.058294,116.403828,0,321,40005.6862384259,2009-07-11,16:28:11
40.058294,116.403828,0,321,40005.6862731481,2009-07-11,16:28:14
40.058292,116.403829,0,321,40005.6862962963,2009-07-11,16:28:16
40.058182,116.403841,0,321,40005.6863541667,2009-07-11,16:28:21
40.058102,116.403865,0,321,40005.686412037,2009-07-11,16:28:26
40.058122,116.40388,0,321,40005.6864699074,2009-07-11,16:28:31
40.05819,116.403877,0,321,40005.6865277778,2009-07-11,16:28:36
40.058242,116.403888,0,322,40005.6865856481,2009-07-11,16:28:41
40.058259,116.403909,0,322,40005.6866435185,2009-07-11,16:28:46
40.058783,116.403874,0,322,40005.6872800926,2009-07-11,16:29:41
40.058783,116.403838,0,322,40005.687337963,2009-07-11,16:29:46
40.05877,116.403802,0,322,40005.6873958333,2009-07-11,16:29:51
40.058749,116.4038,0,322,40005.6874537037,2009-07-11,16:29:56
40.058625,116.403798,0,322,40005.6875115741,2009-07-11,16:30:01
40.058541,116.403827,0,322,40005.6875694444,2009-07-11,16:30:06
40.05859,116.403867,0,322,40005.6876273148,2009-07-11,16:30:11
40.058467,116.403894,0,321,40005.6876851852,2009-07-11,16:30:16
40.058459,116.403899,0,321,40005.6877430556,2009-07-11,16:30:21
40.058459,116.403899,0,321,40005.6877777778,2009-07-11,16:30:24
40.058452,116.403893,0,321,40005.6878009259,2009-07-11,16:30:26
40.058476,116.40391,0,321,40005.6878587963,2009-07-11,16:30:31
40.058478,116.403894,0,321,40005.6879166667,2009-07-11,16:30:36
40.058478,116.403894,0,321,40005.6879513889,2009-07-11,16:30:39
40.05848,116.403895,0,321,40005.687974537,2009-07-11,16:30:41
40.05853,116.403875,0,320,40005.6880324074,2009-07-11,16:30:46
40.058602,116.403876,0,320,40005.6880902778,2009-07-11,16:30:51
40.058613,116.403871,0,319,40005.6881481481,2009-07-11,16:30:56
40.058613,116.403871,0,319,40005.6881828704,2009-07-11,16:30:59
40.058609,116.403867,0,319,40005.6882060185,2009-07-11,16:31:01
40.058526,116.403833,0,319,40005.6882638889,2009-07-11,16:31:06
40.05848,116.403817,0,318,40005.6883217593,2009-07-11,16:31:11
40.058487,116.403792,0,318,40005.6883796296,2009-07-11,16:31:16
40.058445,116.403805,0,318,40005.6884375,2009-07-11,16:31:21
40.05843,116.403821,0,318,40005.6884953704,2009-07-11,16:31:26
40.05843,116.403821,0,318,40005.6885300926,2009-07-11,16:31:29
40.058422,116.403829,0,318,40005.6885532407,2009-07-11,16:31:31
40.05842,116.403843,0,318,40005.6886111111,2009-07-11,16:31:36
40.058367,116.403857,0,317,40005.6886689815,2009-07-11,16:31:41
40.058324,116.403887,0,317,40005.6887268518,2009-07-11,16:31:46
40.058324,116.403887,0,317,40005.6887615741,2009-07-11,16:31:49
40.058327,116.40389,0,317,40005.6887847222,2009-07-11,16:31:51
40.058343,116.403878,0,317,40005.6888425926,2009-07-11,16:31:56
40.058268,116.403905,0,316,40005.688900463,2009-07-11,16:32:01
40.058268,116.403905,0,316,40005.6889351852,2009-07-11,16:32:04
40.058266,116.403906,0,316,40005.6889583333,2009-07-11,16:32:06
40.058208,116.403905,0,316,40005.6890162037,2009-07-11,16:32:11
40.058128,116.403926,0,316,40005.6890740741,2009-07-11,16:32:16
40.058062,116.403953,0,316,40005.6891319444,2009-07-11,16:32:21
40.058027,116.403954,0,316,40005.6891898148,2009-07-11,16:32:26
40.058064,116.403938,0,316,40005.6892476852,2009-07-11,16:32:31
40.058082,116.403921,0,315,40005.6893055556,2009-07-11,16:32:36
40.058091,116.403919,0,315,40005.6893634259,2009-07-11,16:32:41
40.058103,116.403959,0,315,40005.6894212963,2009-07-11,16:32:46
40.058106,116.403986,0,315,40005.6894791667,2009-07-11,16:32:51
40.058087,116.404032,0,315,40005.689537037,2009-07-11,16:32:56
40.058097,116.404039,0,315,40005.6895949074,2009-07-11,16:33:01
40.058119,116.404048,0,315,40005.6896527778,2009-07-11,16:33:06
40.058187,116.404075,0,315,40005.6897106481,2009-07-11,16:33:11
40.058177,116.404091,0,316,40005.6897685185,2009-07-11,16:33:16
40.058166,116.404101,0,316,40005.6898263889,2009-07-11,16:33:21
40.058168,116.404085,0,316,40005.6898842593,2009-07-11,16:33:26
40.057794,116.403791,0,316,40005.6900578704,2009-07-11,16:33:41
40.057894,116.403784,0,301,40005.6901157407,2009-07-11,16:33:46
40.05795,116.403792,0,307,40005.6901736111,2009-07-11,16:33:51
40.057999,116.403804,0,310,40005.6902314815,2009-07-11,16:33:56
40.058106,116.403787,0,310,40005.6902893518,2009-07-11,16:34:01
40.058205,116.403743,0,309,40005.6903472222,2009-07-11,16:34:06
40.058516,116.403681,0,312,40005.6904050926,2009-07-11,16:34:11
40.058644,116.403695,0,314,40005.690462963,2009-07-11,16:34:16
40.058695,116.40374,0,316,40005.6905208333,2009-07-11,16:34:21
40.058716,116.403769,0,317,40005.6905787037,2009-07-11,16:34:26
40.058755,116.403824,0,318,40005.6906365741,2009-07-11,16:34:31
40.058787,116.403852,0,320,40005.6906944444,2009-07-11,16:34:36
40.058794,116.403849,0,319,40005.6907523148,2009-07-11,16:34:41
40.058798,116.403852,0,320,40005.6908101852,2009-07-11,16:34:46
40.058805,116.403859,0,320,40005.6908680556,2009-07-11,16:34:51
40.058809,116.403863,0,320,40005.6909259259,2009-07-11,16:34:56
40.058809,116.403864,0,320,40005.6909837963,2009-07-11,16:35:01
40.058816,116.403868,0,320,40005.6910416667,2009-07-11,16:35:06
40.058816,116.403868,0,320,40005.6910763889,2009-07-11,16:35:09
40.058822,116.403872,0,320,40005.691099537,2009-07-11,16:35:11
40.058832,116.403869,0,320,40005.6911574074,2009-07-11,16:35:16
40.058833,116.403852,0,320,40005.6912152778,2009-07-11,16:35:21
40.058735,116.403915,0,321,40005.6912731482,2009-07-11,16:35:26
40.058546,116.404003,0,320,40005.6913310185,2009-07-11,16:35:31
40.058372,116.404012,0,319,40005.6913888889,2009-07-11,16:35:36
40.058262,116.404026,0,319,40005.6914467593,2009-07-11,16:35:41
40.05818,116.404051,0,319,40005.6915046296,2009-07-11,16:35:46
40.058085,116.40405,0,318,40005.6915625,2009-07-11,16:35:51
40.058297,116.404027,0,314,40005.6948032407,2009-07-11,16:40:31
40.058399,116.403901,0,313,40005.6948611111,2009-07-11,16:40:36
40.058437,116.40387,0,313,40005.6949189815,2009-07-11,16:40:41
40.058524,116.403761,0,313,40005.6950925926,2009-07-11,16:40:56
40.058662,116.403576,0,314,40005.695150463,2009-07-11,16:41:01
40.058761,116.403485,0,314,40005.6952083333,2009-07-11,16:41:06
40.058692,116.403457,0,315,40005.6952662037,2009-07-11,16:41:11
40.0586,116.40346,0,316,40005.6953240741,2009-07-11,16:41:16
40.058554,116.403464,0,316,40005.6953819444,2009-07-11,16:41:21
40.058514,116.403487,0,316,40005.6954398148,2009-07-11,16:41:26
40.058473,116.403504,0,317,40005.6954976852,2009-07-11,16:41:31
40.05845,116.403538,0,317,40005.6955555556,2009-07-11,16:41:36
40.058378,116.403594,0,316,40005.6956134259,2009-07-11,16:41:41
40.058293,116.40367,0,316,40005.6956712963,2009-07-11,16:41:46
40.058203,116.403744,0,317,40005.6957291667,2009-07-11,16:41:51
40.058196,116.403734,0,316,40005.695787037,2009-07-11,16:41:56
40.058178,116.403753,0,315,40005.6958449074,2009-07-11,16:42:01
40.058133,116.403731,0,317,40005.6959027778,2009-07-11,16:42:06
40.05811,116.403731,0,318,40005.6959606481,2009-07-11,16:42:11
40.058159,116.403726,0,318,40005.6960185185,2009-07-11,16:42:16
40.058165,116.403717,0,317,40005.6960763889,2009-07-11,16:42:21
40.05819,116.403694,0,316,40005.6961342593,2009-07-11,16:42:26
40.05819,116.403694,0,316,40005.6961689815,2009-07-11,16:42:29
40.058193,116.403696,0,316,40005.6961921296,2009-07-11,16:42:31
40.058219,116.40368,0,317,40005.69625,2009-07-11,16:42:36
40.058191,116.40379,0,320,40005.6963078704,2009-07-11,16:42:41
40.058188,116.40383,0,321,40005.6963657407,2009-07-11,16:42:46
40.057677,116.406091,0,343,40005.696712963,2009-07-11,16:43:16
40.057639,116.405983,0,335,40005.6967708333,2009-07-11,16:43:21
40.057716,116.405775,0,329,40005.6968287037,2009-07-11,16:43:26
40.057994,116.404261,0,302,40005.6968865741,2009-07-11,16:43:31
40.057978,116.404027,0,283,40005.6969444444,2009-07-11,16:43:36
40.057933,116.403933,0,268,40005.6970023148,2009-07-11,16:43:41
40.0579,116.403886,0,258,40005.6970601852,2009-07-11,16:43:46
40.057869,116.40385,0,250,40005.6971180556,2009-07-11,16:43:51
40.05789,116.403808,0,245,40005.6971759259,2009-07-11,16:43:56
40.05789,116.403808,0,245,40005.6972106481,2009-07-11,16:43:59
40.057889,116.403805,0,245,40005.6972337963,2009-07-11,16:44:01
40.057828,116.40384,0,244,40005.6972916667,2009-07-11,16:44:06
40.057752,116.403883,0,244,40005.697349537,2009-07-11,16:44:11
40.057675,116.40395,0,244,40005.6974074074,2009-07-11,16:44:16
40.057675,116.40395,0,244,40005.6974421296,2009-07-11,16:44:19
40.057669,116.403949,0,244,40005.6974652778,2009-07-11,16:44:21
40.057679,116.403976,0,242,40005.6975231481,2009-07-11,16:44:26
40.057682,116.403993,0,241,40005.6975810185,2009-07-11,16:44:31
40.057665,116.404006,0,241,40005.6976388889,2009-07-11,16:44:36
40.057623,116.404032,0,241,40005.6976967593,2009-07-11,16:44:41
40.057612,116.404071,0,240,40005.6977546296,2009-07-11,16:44:46
40.057611,116.404097,0,239,40005.6978125,2009-07-11,16:44:51
40.05761,116.404126,0,239,40005.6978703704,2009-07-11,16:44:56
40.057619,116.404127,0,238,40005.6979282407,2009-07-11,16:45:01
40.057648,116.404111,0,238,40005.6979861111,2009-07-11,16:45:06
40.057665,116.404538,0,240,40005.698275463,2009-07-11,16:45:31
40.057589,116.404551,0,242,40005.6983333333,2009-07-11,16:45:36
40.057543,116.404547,0,243,40005.6983912037,2009-07-11,16:45:41
40.057835,116.404476,0,248,40005.6984490741,2009-07-11,16:45:46
40.057833,116.404441,0,249,40005.6985069444,2009-07-11,16:45:51
40.057817,116.404431,0,250,40005.6985648148,2009-07-11,16:45:56
40.057806,116.404429,0,251,40005.6986226852,2009-07-11,16:46:01
40.057846,116.404436,0,250,40005.6986805556,2009-07-11,16:46:06
40.057858,116.404371,0,250,40005.6987384259,2009-07-11,16:46:11
40.057881,116.404358,0,250,40005.6987962963,2009-07-11,16:46:16
40.057897,116.404298,0,250,40005.6988541667,2009-07-11,16:46:21
40.057906,116.404286,0,250,40005.698912037,2009-07-11,16:46:26
40.05809,116.404217,0,254,40005.6989699074,2009-07-11,16:46:31
40.058169,116.404166,0,256,40005.6990277778,2009-07-11,16:46:36
40.057979,116.404348,0,268,40005.706087963,2009-07-11,16:56:46
40.057929,116.404335,0,269,40005.7061458333,2009-07-11,16:56:51
40.057902,116.404315,0,269,40005.7062037037,2009-07-11,16:56:56
40.057902,116.404315,0,269,40005.7062384259,2009-07-11,16:56:59
40.057895,116.404311,0,269,40005.7062615741,2009-07-11,16:57:01
40.057879,116.404245,0,269,40005.7063194444,2009-07-11,16:57:06
40.057856,116.404234,0,269,40005.7063773148,2009-07-11,16:57:11
40.057836,116.404251,0,269,40005.7064351852,2009-07-11,16:57:16
40.057832,116.404251,0,269,40005.7064930556,2009-07-11,16:57:21
40.057827,116.404249,0,269,40005.7065509259,2009-07-11,16:57:26
40.057827,116.404249,0,269,40005.7065856481,2009-07-11,16:57:29
40.057824,116.404246,0,269,40005.7066087963,2009-07-11,16:57:31
40.057803,116.404243,0,269,40005.7066666667,2009-07-11,16:57:36
40.057819,116.404188,0,269,40005.706724537,2009-07-11,16:57:41
40.05779,116.404208,0,269,40005.7067824074,2009-07-11,16:57:46
40.057749,116.404215,0,269,40005.7068402778,2009-07-11,16:57:51
40.057749,116.404215,0,269,40005.706875,2009-07-11,16:57:54
40.057747,116.404223,0,269,40005.7068981482,2009-07-11,16:57:56
40.057675,116.404269,0,269,40005.7069560185,2009-07-11,16:58:01
40.057602,116.404311,0,269,40005.7070138889,2009-07-11,16:58:06
40.057527,116.404328,0,269,40005.7070717593,2009-07-11,16:58:11
40.057515,116.404334,0,269,40005.7071296296,2009-07-11,16:58:16
40.057515,116.404334,0,269,40005.7071643519,2009-07-11,16:58:19
40.057522,116.404339,0,269,40005.7071875,2009-07-11,16:58:21
40.057509,116.404345,0,269,40005.7072453704,2009-07-11,16:58:26
40.05747,116.404362,0,270,40005.7073032407,2009-07-11,16:58:31
40.057476,116.404345,0,270,40005.7073611111,2009-07-11,16:58:36
40.057475,116.40433,0,270,40005.7074189815,2009-07-11,16:58:41
40.057543,116.404292,0,270,40005.7074768519,2009-07-11,16:58:46
40.057558,116.404313,0,270,40005.7075347222,2009-07-11,16:58:51
40.057561,116.404306,0,270,40005.7075925926,2009-07-11,16:58:56
40.057562,116.404307,0,270,40005.707650463,2009-07-11,16:59:01
40.057562,116.404307,0,270,40005.7076851852,2009-07-11,16:59:04
40.057557,116.4043,0,270,40005.7077083333,2009-07-11,16:59:06
40.05756,116.404287,0,270,40005.7077662037,2009-07-11,16:59:11
40.057569,116.404286,0,270,40005.7078240741,2009-07-11,16:59:16
40.057574,116.404289,0,270,40005.7078819444,2009-07-11,16:59:21
40.057574,116.404286,0,270,40005.7079398148,2009-07-11,16:59:26
40.057574,116.404286,0,270,40005.707974537,2009-07-11,16:59:29
40.057567,116.40428,0,269,40005.7079976852,2009-07-11,16:59:31
40.057539,116.404289,0,269,40005.7080555556,2009-07-11,16:59:36
40.057537,116.404218,0,270,40005.7081134259,2009-07-11,16:59:41
40.057542,116.404248,0,270,40005.7081712963,2009-07-11,16:59:46
40.057519,116.40426,0,269,40005.7082291667,2009-07-11,16:59:51
40.057483,116.404216,0,269,40005.708287037,2009-07-11,16:59:56
40.057459,116.404199,0,270,40005.7083449074,2009-07-11,17:00:01
40.057434,116.404219,0,270,40005.7084027778,2009-07-11,17:00:06
40.057465,116.404207,0,269,40005.7085185185,2009-07-11,17:00:16
40.0575,116.404154,0,269,40005.7092708333,2009-07-11,17:01:21
40.057502,116.404151,0,269,40005.7093287037,2009-07-11,17:01:26
40.057506,116.404149,0,270,40005.7095601852,2009-07-11,17:01:46
40.057506,116.404149,0,270,40005.7095949074,2009-07-11,17:01:49
40.057511,116.40415,0,270,40005.7096180556,2009-07-11,17:01:51
40.057521,116.404155,0,270,40005.7096759259,2009-07-11,17:01:56
40.057521,116.404155,0,270,40005.7097106481,2009-07-11,17:01:59
40.057528,116.404161,0,270,40005.7097337963,2009-07-11,17:02:01
40.057575,116.404136,0,270,40005.7110069444,2009-07-11,17:03:51
40.057575,116.404135,0,270,40005.7110648148,2009-07-11,17:03:56
40.057582,116.404127,0,270,40005.7111226852,2009-07-11,17:04:01
40.057583,116.404129,0,270,40005.7111805556,2009-07-11,17:04:06
40.057583,116.404129,0,270,40005.7112152778,2009-07-11,17:04:09
40.057584,116.404131,0,270,40005.7112384259,2009-07-11,17:04:11
40.057979,116.404272,0,269,40005.711412037,2009-07-11,17:04:26
40.057882,116.404348,0,269,40005.7115856481,2009-07-11,17:04:41
40.057807,116.404273,0,269,40005.7119328704,2009-07-11,17:05:11
40.057847,116.404341,0,269,40005.712337963,2009-07-11,17:05:46
40.05786,116.404334,0,269,40005.7126273148,2009-07-11,17:06:11
40.05786,116.404334,0,269,40005.712662037,2009-07-11,17:06:14
40.057862,116.404332,0,269,40005.7126851852,2009-07-11,17:06:16
40.059793,116.406924,0,33,40005.7152314815,2009-07-11,17:09:56
40.059123,116.405632,0,130,40005.7152893519,2009-07-11,17:10:01
40.058407,116.404712,0,229,40005.7153472222,2009-07-11,17:10:06
40.058253,116.404498,0,238,40005.7154050926,2009-07-11,17:10:11
40.058089,116.404332,0,249,40005.715462963,2009-07-11,17:10:16
40.058105,116.404327,0,251,40005.7155208333,2009-07-11,17:10:21
40.058109,116.404331,0,251,40005.7155787037,2009-07-11,17:10:26
40.058102,116.404326,0,251,40005.7156365741,2009-07-11,17:10:31
40.058102,116.404326,0,251,40005.7156712963,2009-07-11,17:10:34
40.058101,116.404324,0,252,40005.7156944444,2009-07-11,17:10:36
40.058158,116.404331,0,253,40005.7157523148,2009-07-11,17:10:41
40.058151,116.404177,0,255,40005.7158101852,2009-07-11,17:10:46
40.058149,116.404053,0,257,40005.7158680556,2009-07-11,17:10:51
40.058137,116.403946,0,258,40005.7159259259,2009-07-11,17:10:56
40.058143,116.403949,0,258,40005.7159837963,2009-07-11,17:11:01
40.058149,116.403953,0,258,40005.7160416667,2009-07-11,17:11:06
40.058149,116.403953,0,258,40005.7160763889,2009-07-11,17:11:09
40.058154,116.403955,0,258,40005.716099537,2009-07-11,17:11:11
40.058124,116.403936,0,258,40005.7161574074,2009-07-11,17:11:16
40.058111,116.403945,0,259,40005.7162152778,2009-07-11,17:11:21
40.058109,116.403957,0,259,40005.7162731481,2009-07-11,17:11:26
40.058134,116.403985,0,260,40005.7163310185,2009-07-11,17:11:31
40.058131,116.404021,0,260,40005.7163888889,2009-07-11,17:11:36
40.058155,116.404057,0,260,40005.7164467593,2009-07-11,17:11:41
40.058164,116.40407,0,260,40005.7165046296,2009-07-11,17:11:46
40.058189,116.404084,0,260,40005.7165625,2009-07-11,17:11:51
40.058236,116.404128,0,260,40005.7166203704,2009-07-11,17:11:56
40.058294,116.40417,0,261,40005.7166782407,2009-07-11,17:12:01
40.058319,116.404178,0,261,40005.7167361111,2009-07-11,17:12:06
40.058319,116.404178,0,261,40005.7167708333,2009-07-11,17:12:09
40.058316,116.404176,0,261,40005.7167939815,2009-07-11,17:12:11
40.058298,116.404157,0,261,40005.7168518519,2009-07-11,17:12:16
40.058207,116.404049,0,261,40005.7169097222,2009-07-11,17:12:21
40.058122,116.404021,0,261,40005.7169675926,2009-07-11,17:12:26
40.058077,116.40405,0,262,40005.717025463,2009-07-11,17:12:31
40.058096,116.404094,0,262,40005.7174884259,2009-07-11,17:13:11
40.058031,116.404005,0,262,40005.7175462963,2009-07-11,17:13:16
40.057972,116.403915,0,263,40005.7176041667,2009-07-11,17:13:21
40.05792,116.403855,0,263,40005.717662037,2009-07-11,17:13:26
40.057897,116.403802,0,263,40005.7177199074,2009-07-11,17:13:31
40.057869,116.403717,0,263,40005.7177777778,2009-07-11,17:13:36
40.057806,116.403551,0,262,40005.7178935185,2009-07-11,17:13:46
40.057791,116.403543,0,262,40005.7179513889,2009-07-11,17:13:51
40.057784,116.403538,0,262,40005.7180092593,2009-07-11,17:13:56
40.057789,116.403544,0,262,40005.7180671296,2009-07-11,17:14:01
40.057789,116.403544,0,262,40005.7181018519,2009-07-11,17:14:04
40.057793,116.403547,0,262,40005.718125,2009-07-11,17:14:06
40.057802,116.403555,0,262,40005.7181828704,2009-07-11,17:14:11
40.057877,116.403568,0,262,40005.7182407407,2009-07-11,17:14:16
40.057974,116.403571,0,262,40005.7182986111,2009-07-11,17:14:21
40.058038,116.403548,0,262,40005.7183564815,2009-07-11,17:14:26
40.058054,116.403518,0,262,40005.7184143519,2009-07-11,17:14:31
40.058054,116.403518,0,262,40005.7184490741,2009-07-11,17:14:34
40.058051,116.403516,0,262,40005.7184722222,2009-07-11,17:14:36
40.058046,116.40357,0,262,40005.7185300926,2009-07-11,17:14:41
40.058039,116.403568,0,262,40005.718587963,2009-07-11,17:14:46
40.058032,116.403566,0,262,40005.7186458333,2009-07-11,17:14:51
40.058032,116.403566,0,262,40005.7186805556,2009-07-11,17:14:54
40.058025,116.403561,0,263,40005.7187037037,2009-07-11,17:14:56
40.058015,116.403554,0,263,40005.7187615741,2009-07-11,17:15:01
40.058015,116.403554,0,263,40005.7187962963,2009-07-11,17:15:04
40.058009,116.403548,0,263,40005.7188194444,2009-07-11,17:15:06
40.057983,116.403545,0,262,40005.7188773148,2009-07-11,17:15:11
40.058148,116.403703,0,247,40005.7222337963,2009-07-11,17:20:01
40.05823,116.40376,0,247,40005.7222916667,2009-07-11,17:20:06
40.058198,116.403832,0,247,40005.722349537,2009-07-11,17:20:11
40.058197,116.403831,0,247,40005.7224074074,2009-07-11,17:20:16
40.058197,116.403831,0,247,40005.7224421296,2009-07-11,17:20:19
40.058193,116.40383,0,247,40005.7224652778,2009-07-11,17:20:21
40.058128,116.403887,0,248,40005.7225231482,2009-07-11,17:20:26
40.057984,116.403932,0,247,40005.7225810185,2009-07-11,17:20:31
40.058026,116.403916,0,247,40005.7226388889,2009-07-11,17:20:36
40.058065,116.403905,0,248,40005.7226967593,2009-07-11,17:20:41
40.058051,116.403905,0,248,40005.7227546296,2009-07-11,17:20:46
40.058039,116.403916,0,248,40005.7228125,2009-07-11,17:20:51
40.058053,116.40391,0,248,40005.7228703704,2009-07-11,17:20:56
40.058053,116.40391,0,248,40005.7229050926,2009-07-11,17:20:59
40.058047,116.403904,0,248,40005.7229282407,2009-07-11,17:21:01
40.058056,116.403875,0,248,40005.7229861111,2009-07-11,17:21:06
40.058059,116.403855,0,248,40005.7230439815,2009-07-11,17:21:11
40.058053,116.403848,0,248,40005.7231018519,2009-07-11,17:21:16
40.058047,116.403841,0,248,40005.7231597222,2009-07-11,17:21:21
40.058042,116.403835,0,248,40005.7232175926,2009-07-11,17:21:26
40.058042,116.403835,0,248,40005.7232523148,2009-07-11,17:21:29
40.058049,116.403839,0,249,40005.723275463,2009-07-11,17:21:31
40.058029,116.403872,0,249,40005.7233333333,2009-07-11,17:21:36
40.058057,116.403883,0,251,40005.7233912037,2009-07-11,17:21:41
40.058057,116.403883,0,251,40005.7234259259,2009-07-11,17:21:44
40.058058,116.403884,0,251,40005.7234490741,2009-07-11,17:21:46
40.058043,116.403886,0,250,40005.7235069444,2009-07-11,17:21:51
40.058023,116.403868,0,249,40005.7235648148,2009-07-11,17:21:56
40.058014,116.403839,0,248,40005.7236226852,2009-07-11,17:22:01
40.05798,116.403832,0,248,40005.7236805556,2009-07-11,17:22:06
40.057971,116.403829,0,245,40005.7237384259,2009-07-11,17:22:11
40.057995,116.403856,0,244,40005.7237962963,2009-07-11,17:22:16
40.058011,116.40386,0,244,40005.7238541667,2009-07-11,17:22:21
40.05805,116.403856,0,243,40005.723912037,2009-07-11,17:22:26
40.058113,116.403839,0,243,40005.7239699074,2009-07-11,17:22:31
40.058155,116.403828,0,242,40005.7240277778,2009-07-11,17:22:36
40.058149,116.403825,0,242,40005.7240856481,2009-07-11,17:22:41
40.058142,116.403819,0,242,40005.7241435185,2009-07-11,17:22:46
40.058139,116.403816,0,242,40005.7242013889,2009-07-11,17:22:51
40.058135,116.403812,0,242,40005.7242592593,2009-07-11,17:22:56
40.058135,116.403812,0,242,40005.7242939815,2009-07-11,17:22:59
40.05813,116.403806,0,242,40005.7243171296,2009-07-11,17:23:01
40.058116,116.403825,0,242,40005.724375,2009-07-11,17:23:06
40.058103,116.403811,0,243,40005.7244328704,2009-07-11,17:23:11
40.058105,116.403769,0,243,40005.7244907407,2009-07-11,17:23:16
40.058105,116.403756,0,243,40005.7245486111,2009-07-11,17:23:21
40.058136,116.403728,0,242,40005.7246064815,2009-07-11,17:23:26
40.058164,116.403737,0,242,40005.7246643519,2009-07-11,17:23:31
40.058164,116.403737,0,242,40005.7246990741,2009-07-11,17:23:34
40.05817,116.403737,0,242,40005.7247222222,2009-07-11,17:23:36
40.058159,116.403735,0,241,40005.7247800926,2009-07-11,17:23:41
40.058124,116.403703,0,242,40005.724837963,2009-07-11,17:23:46
40.057996,116.403721,0,242,40005.7248958333,2009-07-11,17:23:51
40.057921,116.403759,0,242,40005.7249537037,2009-07-11,17:23:56
40.057983,116.403773,0,242,40005.7250115741,2009-07-11,17:24:01
40.058024,116.403776,0,242,40005.7250694444,2009-07-11,17:24:06
40.058071,116.403755,0,241,40005.7251273148,2009-07-11,17:24:11
40.058098,116.403749,0,240,40005.7251851852,2009-07-11,17:24:16
40.058099,116.403749,0,240,40005.7252430556,2009-07-11,17:24:21
40.058101,116.403749,0,240,40005.7253009259,2009-07-11,17:24:26
40.058101,116.403749,0,240,40005.7253356481,2009-07-11,17:24:29
40.058095,116.403743,0,240,40005.7253587963,2009-07-11,17:24:31
40.058067,116.403763,0,236,40005.7254166667,2009-07-11,17:24:36
40.058086,116.403752,0,233,40005.725474537,2009-07-11,17:24:41
40.058091,116.403715,0,230,40005.7255324074,2009-07-11,17:24:46
40.058101,116.403675,0,228,40005.7255902778,2009-07-11,17:24:51
40.058115,116.403676,0,227,40005.7256481481,2009-07-11,17:24:56
40.058119,116.403685,0,226,40005.7257060185,2009-07-11,17:25:01
40.05808,116.40371,0,224,40005.7257638889,2009-07-11,17:25:06
40.058078,116.403708,0,224,40005.7258217593,2009-07-11,17:25:11
40.058078,116.403708,0,224,40005.7258564815,2009-07-11,17:25:14
40.058077,116.403707,0,224,40005.7258796296,2009-07-11,17:25:16
40.058075,116.403691,0,224,40005.7259375,2009-07-11,17:25:21
40.057999,116.40368,0,221,40005.7259953704,2009-07-11,17:25:26
40.057921,116.40369,0,215,40005.7260532407,2009-07-11,17:25:31
40.057871,116.40374,0,209,40005.7261111111,2009-07-11,17:25:36
40.057869,116.403741,0,209,40005.7261689815,2009-07-11,17:25:41
40.057876,116.403746,0,208,40005.7262268519,2009-07-11,17:25:46
40.057878,116.403748,0,208,40005.7262847222,2009-07-11,17:25:51
40.057873,116.403742,0,208,40005.7263425926,2009-07-11,17:25:56
40.057875,116.403742,0,208,40005.726400463,2009-07-11,17:26:01
40.057882,116.403746,0,208,40005.7264583333,2009-07-11,17:26:06
40.057884,116.403747,0,208,40005.7265162037,2009-07-11,17:26:11
40.057883,116.403745,0,208,40005.7265740741,2009-07-11,17:26:16
40.057883,116.403745,0,208,40005.7266087963,2009-07-11,17:26:19
40.057884,116.403745,0,208,40005.7266319444,2009-07-11,17:26:21
40.057927,116.403744,0,207,40005.7266898148,2009-07-11,17:26:26
40.057995,116.403718,0,207,40005.7267476852,2009-07-11,17:26:31
40.058135,116.403664,0,206,40005.7268055556,2009-07-11,17:26:36
40.057907,116.403573,0,175,40005.7292361111,2009-07-11,17:30:06
40.057849,116.403593,0,175,40005.7292939815,2009-07-11,17:30:11
40.057829,116.403613,0,175,40005.7293518518,2009-07-11,17:30:16
40.057809,116.403616,0,174,40005.7294097222,2009-07-11,17:30:21
40.057804,116.403632,0,175,40005.7294675926,2009-07-11,17:30:26
40.057817,116.403641,0,175,40005.729525463,2009-07-11,17:30:31
40.05785,116.403642,0,175,40005.7295833333,2009-07-11,17:30:36
40.057869,116.403643,0,174,40005.7296412037,2009-07-11,17:30:41
40.057886,116.403651,0,174,40005.7296990741,2009-07-11,17:30:46
40.057984,116.403656,0,173,40005.7297569444,2009-07-11,17:30:51
40.058074,116.403637,0,172,40005.7298148148,2009-07-11,17:30:56
40.05812,116.403628,0,171,40005.7298726852,2009-07-11,17:31:01
40.058096,116.403646,0,171,40005.7299305556,2009-07-11,17:31:06
40.058096,116.40365,0,171,40005.7299884259,2009-07-11,17:31:11
40.058096,116.40365,0,171,40005.7300231481,2009-07-11,17:31:14
40.058093,116.403649,0,171,40005.7300462963,2009-07-11,17:31:16
40.058078,116.40363,0,171,40005.7301041667,2009-07-11,17:31:21
40.058081,116.403625,0,172,40005.730162037,2009-07-11,17:31:26
40.058076,116.403622,0,172,40005.7302199074,2009-07-11,17:31:31
40.058076,116.403623,0,171,40005.7302777778,2009-07-11,17:31:36
40.058076,116.403622,0,171,40005.7303356482,2009-07-11,17:31:41
40.058076,116.403622,0,171,40005.7303703704,2009-07-11,17:31:44
40.058078,116.403621,0,171,40005.7303935185,2009-07-11,17:31:46
40.058087,116.403627,0,171,40005.7304513889,2009-07-11,17:31:51
40.058109,116.403634,0,171,40005.7305092593,2009-07-11,17:31:56
40.058109,116.403634,0,171,40005.7305439815,2009-07-11,17:31:59
40.058115,116.403639,0,171,40005.7305671296,2009-07-11,17:32:01
40.058133,116.403645,0,171,40005.730625,2009-07-11,17:32:06
40.058133,116.403645,0,171,40005.7306597222,2009-07-11,17:32:09
40.058128,116.403653,0,171,40005.7306828704,2009-07-11,17:32:11
40.058111,116.403678,0,171,40005.7307407407,2009-07-11,17:32:16
40.058091,116.403684,0,171,40005.7307986111,2009-07-11,17:32:21
40.058078,116.403665,0,171,40005.7308564815,2009-07-11,17:32:26
40.058076,116.403629,0,171,40005.7309143519,2009-07-11,17:32:31
40.058062,116.403628,0,171,40005.7309722222,2009-07-11,17:32:36
40.058083,116.403655,0,170,40005.7310300926,2009-07-11,17:32:41
40.058067,116.403683,0,168,40005.731087963,2009-07-11,17:32:46
40.058067,116.403683,0,168,40005.7311226852,2009-07-11,17:32:49
40.058063,116.403681,0,168,40005.7311458333,2009-07-11,17:32:51
40.058024,116.403672,0,168,40005.7312037037,2009-07-11,17:32:56
40.057919,116.403676,0,167,40005.7312615741,2009-07-11,17:33:01
40.057854,116.403709,0,165,40005.7313194444,2009-07-11,17:33:06
40.05782,116.403755,0,162,40005.7313773148,2009-07-11,17:33:11
40.057786,116.403765,0,160,40005.7314351852,2009-07-11,17:33:16
40.057765,116.403791,0,158,40005.7314930556,2009-07-11,17:33:21
40.057741,116.403797,0,157,40005.7315509259,2009-07-11,17:33:26
40.057772,116.403775,0,156,40005.7316087963,2009-07-11,17:33:31
40.057773,116.403775,0,155,40005.7316666667,2009-07-11,17:33:36
40.057772,116.403774,0,155,40005.731724537,2009-07-11,17:33:41
40.057768,116.40377,0,155,40005.7317824074,2009-07-11,17:33:46
40.057768,116.40377,0,155,40005.7318171296,2009-07-11,17:33:49
40.057762,116.403764,0,155,40005.7318402778,2009-07-11,17:33:51
40.057774,116.403768,0,155,40005.7318981481,2009-07-11,17:33:56
40.057878,116.403744,0,155,40005.7319560185,2009-07-11,17:34:01
40.057939,116.403719,0,156,40005.7320138889,2009-07-11,17:34:06
40.057947,116.403716,0,157,40005.7320717593,2009-07-11,17:34:11
40.05794,116.40371,0,157,40005.7321296296,2009-07-11,17:34:16
40.057938,116.403709,0,157,40005.7321875,2009-07-11,17:34:21
40.057938,116.403708,0,157,40005.7322453704,2009-07-11,17:34:26
40.057941,116.403707,0,157,40005.7323032407,2009-07-11,17:34:31
40.057941,116.403707,0,157,40005.732337963,2009-07-11,17:34:34
40.057945,116.403708,0,157,40005.7323611111,2009-07-11,17:34:36
40.057955,116.403693,0,157,40005.7324189815,2009-07-11,17:34:41
40.057957,116.403695,0,156,40005.7324768519,2009-07-11,17:34:46
40.057957,116.403695,0,156,40005.7325115741,2009-07-11,17:34:49
40.057955,116.403692,0,157,40005.7325347222,2009-07-11,17:34:51
40.057939,116.403672,0,157,40005.7325925926,2009-07-11,17:34:56
40.057936,116.403634,0,157,40005.732650463,2009-07-11,17:35:01
40.057919,116.403586,0,158,40005.7327083333,2009-07-11,17:35:06
40.057935,116.403557,0,158,40005.7327662037,2009-07-11,17:35:11
40.057913,116.403543,0,158,40005.7328240741,2009-07-11,17:35:16
40.057884,116.403559,0,158,40005.7328819444,2009-07-11,17:35:21
40.057802,116.403615,0,158,40005.7329398148,2009-07-11,17:35:26
40.057773,116.403629,0,158,40005.7329976852,2009-07-11,17:35:31
40.057773,116.403629,0,158,40005.7330324074,2009-07-11,17:35:34
40.057778,116.403621,0,158,40005.7330555556,2009-07-11,17:35:36
40.057815,116.403595,0,158,40005.7331134259,2009-07-11,17:35:41
40.057848,116.403545,0,158,40005.7331712963,2009-07-11,17:35:46
40.057892,116.403504,0,158,40005.7332291667,2009-07-11,17:35:51
40.057913,116.403527,0,158,40005.733287037,2009-07-11,17:35:56
40.057924,116.40354,0,159,40005.7333449074,2009-07-11,17:36:01
40.057924,116.40354,0,159,40005.7333796296,2009-07-11,17:36:04
40.057928,116.403544,0,159,40005.7334027778,2009-07-11,17:36:06
40.057987,116.403558,0,159,40005.7334606481,2009-07-11,17:36:11
40.058011,116.403558,0,160,40005.7335185185,2009-07-11,17:36:16
40.058011,116.403558,0,160,40005.7335532407,2009-07-11,17:36:19
40.058014,116.403562,0,160,40005.7335763889,2009-07-11,17:36:21
40.057997,116.403579,0,160,40005.7336342593,2009-07-11,17:36:26
40.057975,116.403586,0,160,40005.7336921296,2009-07-11,17:36:31
40.057976,116.403569,0,160,40005.73375,2009-07-11,17:36:36
40.057986,116.403565,0,160,40005.7338078704,2009-07-11,17:36:41
40.058057,116.403501,0,161,40005.7338657407,2009-07-11,17:36:46
40.058069,116.403488,0,161,40005.7339236111,2009-07-11,17:36:51
40.058069,116.403488,0,161,40005.7339583333,2009-07-11,17:36:54
40.058064,116.403482,0,161,40005.7339814815,2009-07-11,17:36:56
40.058053,116.403467,0,161,40005.7340393519,2009-07-11,17:37:01
40.058051,116.403441,0,161,40005.7340972222,2009-07-11,17:37:06
40.058048,116.403426,0,161,40005.7341550926,2009-07-11,17:37:11
40.058048,116.403426,0,161,40005.7341898148,2009-07-11,17:37:14
40.058047,116.403424,0,161,40005.734212963,2009-07-11,17:37:16
40.058035,116.403418,0,161,40005.7342708333,2009-07-11,17:37:21
40.05802,116.403406,0,161,40005.7343287037,2009-07-11,17:37:26
40.057981,116.403399,0,161,40005.7343865741,2009-07-11,17:37:31
40.057945,116.403357,0,161,40005.7345601852,2009-07-11,17:37:46
40.057962,116.403313,0,161,40005.7346180556,2009-07-11,17:37:51
40.057995,116.403293,0,162,40005.7346759259,2009-07-11,17:37:56
40.058017,116.403271,0,162,40005.7347337963,2009-07-11,17:38:01
40.058019,116.403262,0,162,40005.7347916667,2009-07-11,17:38:06
40.058031,116.40323,0,162,40005.734849537,2009-07-11,17:38:11
40.058033,116.403232,0,162,40005.7349074074,2009-07-11,17:38:16
40.058032,116.403231,0,162,40005.7349652778,2009-07-11,17:38:21
40.058032,116.403231,0,162,40005.735,2009-07-11,17:38:24
40.058028,116.403227,0,162,40005.7350231481,2009-07-11,17:38:26
40.058023,116.403212,0,162,40005.7350810185,2009-07-11,17:38:31
40.058009,116.403205,0,162,40005.7351388889,2009-07-11,17:38:36
40.057989,116.403192,0,162,40005.7351967593,2009-07-11,17:38:41
40.05796,116.40315,0,162,40005.7352546296,2009-07-11,17:38:46
40.057931,116.403101,0,162,40005.7353125,2009-07-11,17:38:51
40.057904,116.403061,0,162,40005.7353703704,2009-07-11,17:38:56
40.057948,116.402996,0,163,40005.7354282407,2009-07-11,17:39:01
40.057951,116.402983,0,163,40005.7354861111,2009-07-11,17:39:06
40.057951,116.402983,0,163,40005.7355208333,2009-07-11,17:39:09
40.05795,116.40298,0,163,40005.7355439815,2009-07-11,17:39:11
40.058016,116.403513,0,163,40005.7356018518,2009-07-11,17:39:16
40.058023,116.403511,0,163,40005.7356597222,2009-07-11,17:39:21
40.058017,116.403508,0,163,40005.7357175926,2009-07-11,17:39:26
40.058011,116.403505,0,163,40005.735775463,2009-07-11,17:39:31
40.058011,116.403505,0,163,40005.7358101852,2009-07-11,17:39:34
40.058008,116.403501,0,163,40005.7358333333,2009-07-11,17:39:36
40.057986,116.403501,0,163,40005.7358912037,2009-07-11,17:39:41
40.057963,116.403503,0,163,40005.7359490741,2009-07-11,17:39:46
40.057949,116.403494,0,163,40005.7360069444,2009-07-11,17:39:51
40.057949,116.403494,0,163,40005.7360416667,2009-07-11,17:39:54
40.057941,116.403487,0,163,40005.7360648148,2009-07-11,17:39:56
40.057924,116.40345,0,163,40005.7361226852,2009-07-11,17:40:01
40.057905,116.403532,0,164,40005.7361805556,2009-07-11,17:40:06
40.057905,116.403772,0,166,40005.7362384259,2009-07-11,17:40:11
40.057914,116.403757,0,166,40005.7362962963,2009-07-11,17:40:16
40.057915,116.403757,0,166,40005.7363541667,2009-07-11,17:40:21
40.057922,116.403764,0,167,40005.736412037,2009-07-11,17:40:26
40.057922,116.403764,0,167,40005.7364467593,2009-07-11,17:40:29
40.057921,116.403764,0,167,40005.7364699074,2009-07-11,17:40:31
40.057885,116.40377,0,167,40005.7365277778,2009-07-11,17:40:36
40.057834,116.403782,0,167,40005.7365856481,2009-07-11,17:40:41
40.057798,116.403799,0,167,40005.7366435185,2009-07-11,17:40:46
40.057772,116.403772,0,167,40005.7367013889,2009-07-11,17:40:51
40.057748,116.403755,0,167,40005.7367592593,2009-07-11,17:40:56
40.057729,116.403758,0,167,40005.7368171296,2009-07-11,17:41:01
40.057729,116.403758,0,167,40005.7368518518,2009-07-11,17:41:04
40.057724,116.403753,0,166,40005.736875,2009-07-11,17:41:06
40.057737,116.403736,0,166,40005.7369328704,2009-07-11,17:41:11
40.057736,116.403733,0,166,40005.7369907407,2009-07-11,17:41:16
40.057736,116.403733,0,166,40005.737025463,2009-07-11,17:41:19
40.057734,116.403729,0,166,40005.7370486111,2009-07-11,17:41:21
40.057741,116.403715,0,166,40005.7371064815,2009-07-11,17:41:26
40.057737,116.403715,0,166,40005.7371643518,2009-07-11,17:41:31
40.057744,116.403722,0,166,40005.7372222222,2009-07-11,17:41:36
40.057743,116.403724,0,166,40005.7372800926,2009-07-11,17:41:41
40.057749,116.403729,0,166,40005.737337963,2009-07-11,17:41:46
40.057749,116.403729,0,166,40005.7373726852,2009-07-11,17:41:49
40.057757,116.403735,0,166,40005.7373958333,2009-07-11,17:41:51
40.057766,116.403743,0,166,40005.7374537037,2009-07-11,17:41:56
40.057766,116.403743,0,166,40005.7375115741,2009-07-11,17:42:01
40.05777,116.403748,0,166,40005.7375694444,2009-07-11,17:42:06
40.05777,116.403748,0,166,40005.7376041667,2009-07-11,17:42:09
40.057768,116.403746,0,166,40005.7376273148,2009-07-11,17:42:11
40.057762,116.403757,0,166,40005.7376851852,2009-07-11,17:42:16
40.057793,116.403791,0,166,40005.7377430556,2009-07-11,17:42:21
40.057792,116.40379,0,166,40005.7378009259,2009-07-11,17:42:26
40.057788,116.403786,0,166,40005.7379166667,2009-07-11,17:42:36
40.057788,116.403786,0,166,40005.7379513889,2009-07-11,17:42:39
40.057795,116.403787,0,166,40005.737974537,2009-07-11,17:42:41
40.05799,116.403649,0,167,40005.7380324074,2009-07-11,17:42:46
40.058104,116.403578,0,167,40005.7380902778,2009-07-11,17:42:51
40.058145,116.403527,0,167,40005.7381481482,2009-07-11,17:42:56
40.058183,116.403476,0,168,40005.7382060185,2009-07-11,17:43:01
40.058199,116.403451,0,168,40005.7382638889,2009-07-11,17:43:06
40.058189,116.403421,0,168,40005.7383217593,2009-07-11,17:43:11
40.058163,116.40338,0,168,40005.7383796296,2009-07-11,17:43:16
40.058071,116.403393,0,169,40005.7384375,2009-07-11,17:43:21
40.05799,116.40347,0,170,40005.7384953704,2009-07-11,17:43:26
40.057973,116.403526,0,171,40005.7385532407,2009-07-11,17:43:31
40.057964,116.403568,0,172,40005.7386111111,2009-07-11,17:43:36
40.057957,116.403568,0,172,40005.7386689815,2009-07-11,17:43:41
40.057954,116.403562,0,172,40005.7387268519,2009-07-11,17:43:46
40.057954,116.403562,0,172,40005.7387615741,2009-07-11,17:43:49
40.057954,116.40356,0,172,40005.7387847222,2009-07-11,17:43:51
40.057989,116.403546,0,173,40005.7388425926,2009-07-11,17:43:56
40.058049,116.403538,0,174,40005.738900463,2009-07-11,17:44:01
40.058049,116.403538,0,174,40005.7389583333,2009-07-11,17:44:06
40.058043,116.40353,0,174,40005.7390162037,2009-07-11,17:44:11
40.058035,116.403522,0,174,40005.7390740741,2009-07-11,17:44:16
40.058035,116.403522,0,174,40005.7391087963,2009-07-11,17:44:19
40.058032,116.403518,0,174,40005.7391319444,2009-07-11,17:44:21
40.057996,116.403474,0,175,40005.7391898148,2009-07-11,17:44:26
40.057973,116.403492,0,176,40005.7392476852,2009-07-11,17:44:31
40.057994,116.403518,0,177,40005.7393055556,2009-07-11,17:44:36
40.05799,116.403513,0,177,40005.7393634259,2009-07-11,17:44:41
40.057985,116.403506,0,177,40005.7394212963,2009-07-11,17:44:46
40.057983,116.403505,0,177,40005.7394791667,2009-07-11,17:44:51
40.057983,116.403505,0,177,40005.7395138889,2009-07-11,17:44:54
40.057979,116.4035,0,177,40005.739537037,2009-07-11,17:44:56
40.057988,116.403506,0,177,40005.7395949074,2009-07-11,17:45:01
40.058032,116.403548,0,178,40005.7396527778,2009-07-11,17:45:06
40.058041,116.403607,0,179,40005.7397106481,2009-07-11,17:45:11
40.058008,116.403587,0,179,40005.7397685185,2009-07-11,17:45:16
40.057968,116.403609,0,179,40005.7398263889,2009-07-11,17:45:21
40.057946,116.403636,0,181,40005.7398842593,2009-07-11,17:45:26
40.057895,116.403642,0,182,40005.7399421296,2009-07-11,17:45:31
40.057858,116.40366,0,182,40005.74,2009-07-11,17:45:36
40.057858,116.40366,0,182,40005.7400347222,2009-07-11,17:45:39
40.057854,116.403665,0,182,40005.7400578704,2009-07-11,17:45:41
40.057818,116.40366,0,183,40005.7401157407,2009-07-11,17:45:46
40.057779,116.403651,0,183,40005.7401736111,2009-07-11,17:45:51
40.057619,116.403788,0,183,40005.7402314815,2009-07-11,17:45:56
40.057496,116.403793,0,184,40005.7402893519,2009-07-11,17:46:01
40.057431,116.403773,0,185,40005.7403472222,2009-07-11,17:46:06
40.057416,116.403751,0,185,40005.7404050926,2009-07-11,17:46:11
40.057395,116.403763,0,186,40005.740462963,2009-07-11,17:46:16
40.057408,116.403798,0,186,40005.7405208333,2009-07-11,17:46:21
40.057408,116.403798,0,186,40005.7405555556,2009-07-11,17:46:24
40.057415,116.403804,0,186,40005.7405787037,2009-07-11,17:46:26
40.057469,116.403856,0,186,40005.7406365741,2009-07-11,17:46:31
40.057515,116.403927,0,184,40005.7406944444,2009-07-11,17:46:36
40.057743,116.403944,0,186,40005.7407523148,2009-07-11,17:46:41
40.058073,116.403903,0,190,40005.7408101852,2009-07-11,17:46:46
40.05806,116.403946,0,192,40005.7408680556,2009-07-11,17:46:51
40.058166,116.403926,0,194,40005.7409259259,2009-07-11,17:46:56
40.058186,116.40394,0,195,40005.7409837963,2009-07-11,17:47:01
40.058183,116.403965,0,197,40005.7410416667,2009-07-11,17:47:06
40.058235,116.404038,0,196,40005.741099537,2009-07-11,17:47:11
40.058234,116.404051,0,197,40005.7411574074,2009-07-11,17:47:16
40.058221,116.404074,0,196,40005.7412152778,2009-07-11,17:47:21
40.058144,116.404092,0,197,40005.7412731481,2009-07-11,17:47:26
40.058126,116.404091,0,198,40005.7413310185,2009-07-11,17:47:31
40.058121,116.404084,0,198,40005.7413888889,2009-07-11,17:47:36
40.058121,116.404084,0,198,40005.7414236111,2009-07-11,17:47:39
40.058121,116.404082,0,197,40005.7414467593,2009-07-11,17:47:41
40.058113,116.403997,0,200,40005.7415046296,2009-07-11,17:47:46
40.058099,116.40388,0,207,40005.7415625,2009-07-11,17:47:51
40.058099,116.403868,0,208,40005.7416203704,2009-07-11,17:47:56
40.058101,116.403867,0,209,40005.7416782407,2009-07-11,17:48:01
40.058102,116.403863,0,209,40005.7417361111,2009-07-11,17:48:06
40.058102,116.403863,0,209,40005.7417708333,2009-07-11,17:48:09
40.058096,116.403859,0,209,40005.7417939815,2009-07-11,17:48:11
40.058078,116.403872,0,210,40005.7418518519,2009-07-11,17:48:16
40.058056,116.403866,0,215,40005.7419097222,2009-07-11,17:48:21
40.057966,116.403856,0,221,40005.7419675926,2009-07-11,17:48:26
40.057877,116.403795,0,223,40005.742025463,2009-07-11,17:48:31
40.05784,116.403763,0,223,40005.7420833333,2009-07-11,17:48:36
40.057812,116.403781,0,220,40005.7421412037,2009-07-11,17:48:41
40.057806,116.40379,0,219,40005.7421990741,2009-07-11,17:48:46
40.057809,116.403794,0,219,40005.7422569444,2009-07-11,17:48:51
40.057811,116.403798,0,219,40005.7423148148,2009-07-11,17:48:56
40.057817,116.403806,0,219,40005.7423726852,2009-07-11,17:49:01
40.057813,116.403804,0,219,40005.7424305556,2009-07-11,17:49:06
40.057805,116.403796,0,219,40005.7424884259,2009-07-11,17:49:11
40.057805,116.403796,0,219,40005.7425231481,2009-07-11,17:49:14
40.057806,116.403796,0,219,40005.7425462963,2009-07-11,17:49:16
40.057745,116.40378,0,221,40005.7426041667,2009-07-11,17:49:21
40.057661,116.403765,0,222,40005.742662037,2009-07-11,17:49:26
40.057629,116.403751,0,223,40005.7427199074,2009-07-11,17:49:31
40.057596,116.40372,0,225,40005.7427777778,2009-07-11,17:49:36
40.057537,116.403691,0,226,40005.7428356481,2009-07-11,17:49:41
40.057465,116.403656,0,228,40005.7428935185,2009-07-11,17:49:46
40.057443,116.403658,0,229,40005.7429513889,2009-07-11,17:49:51
40.057439,116.40367,0,230,40005.7430092593,2009-07-11,17:49:56
40.057439,116.40367,0,230,40005.7430439815,2009-07-11,17:49:59
40.057431,116.403664,0,230,40005.7430671296,2009-07-11,17:50:01
40.057406,116.403659,0,230,40005.743125,2009-07-11,17:50:06
40.057396,116.403673,0,230,40005.7431828704,2009-07-11,17:50:11
40.057396,116.403673,0,230,40005.7432175926,2009-07-11,17:50:14
40.057396,116.403681,0,230,40005.7432407407,2009-07-11,17:50:16
40.057403,116.403739,0,229,40005.7432986111,2009-07-11,17:50:21
40.057415,116.403776,0,229,40005.7433564815,2009-07-11,17:50:26
40.057419,116.403769,0,230,40005.7434143518,2009-07-11,17:50:31
40.057419,116.403769,0,230,40005.7434490741,2009-07-11,17:50:34
40.057426,116.403771,0,230,40005.7434722222,2009-07-11,17:50:36
40.057385,116.40374,0,230,40005.7435300926,2009-07-11,17:50:41
40.05738,116.403736,0,230,40005.743587963,2009-07-11,17:50:46
40.05738,116.403736,0,230,40005.7436458333,2009-07-11,17:50:51
40.05738,116.403736,0,230,40005.7436805556,2009-07-11,17:50:54
40.057383,116.403738,0,230,40005.7437037037,2009-07-11,17:50:56
40.057395,116.403737,0,230,40005.7437615741,2009-07-11,17:51:01
40.057785,116.403766,0,238,40005.7438194444,2009-07-11,17:51:06
40.057887,116.403836,0,244,40005.7438773148,2009-07-11,17:51:11
40.057988,116.403881,0,246,40005.7439351852,2009-07-11,17:51:16
40.058,116.403885,0,247,40005.7439930556,2009-07-11,17:51:21
40.058013,116.403895,0,247,40005.7440509259,2009-07-11,17:51:26
40.058043,116.403908,0,248,40005.7441087963,2009-07-11,17:51:31
40.058082,116.403914,0,248,40005.7441666667,2009-07-11,17:51:36
40.05815,116.40394,0,248,40005.744224537,2009-07-11,17:51:41
40.058239,116.403985,0,248,40005.7442824074,2009-07-11,17:51:46
40.058279,116.403999,0,249,40005.7443402778,2009-07-11,17:51:51
40.058296,116.404035,0,249,40005.7443981481,2009-07-11,17:51:56
40.058296,116.404035,0,249,40005.7444328704,2009-07-11,17:51:59
40.058289,116.404041,0,250,40005.7444560185,2009-07-11,17:52:01
40.058259,116.403975,0,251,40005.7445138889,2009-07-11,17:52:06
40.058259,116.403975,0,251,40005.7445486111,2009-07-11,17:52:09
40.058252,116.403969,0,251,40005.7445717593,2009-07-11,17:52:11
40.058209,116.403931,0,250,40005.7446296296,2009-07-11,17:52:16
40.058118,116.40388,0,249,40005.7446875,2009-07-11,17:52:21
40.058004,116.40382,0,249,40005.7447453704,2009-07-11,17:52:26
40.057899,116.403833,0,250,40005.7448032407,2009-07-11,17:52:31
40.057822,116.403836,0,250,40005.7448611111,2009-07-11,17:52:36
40.05784,116.403818,0,251,40005.7449189815,2009-07-11,17:52:41
40.057843,116.403808,0,251,40005.7449768518,2009-07-11,17:52:46
40.057846,116.403809,0,250,40005.7450347222,2009-07-11,17:52:51
40.057848,116.403809,0,250,40005.7450925926,2009-07-11,17:52:56
40.057854,116.403814,0,250,40005.745150463,2009-07-11,17:53:01
40.057854,116.403814,0,250,40005.7451851852,2009-07-11,17:53:04
40.057853,116.403808,0,250,40005.7452083333,2009-07-11,17:53:06
40.057869,116.403822,0,250,40005.7452662037,2009-07-11,17:53:11
40.057879,116.403824,0,251,40005.7453240741,2009-07-11,17:53:16
40.057859,116.403826,0,251,40005.7453819444,2009-07-11,17:53:21
40.057834,116.40383,0,251,40005.7454398148,2009-07-11,17:53:26
40.057812,116.403837,0,251,40005.7454976852,2009-07-11,17:53:31
40.057892,116.403881,0,250,40005.7455555556,2009-07-11,17:53:36
40.057938,116.403895,0,250,40005.7456134259,2009-07-11,17:53:41
40.057933,116.40389,0,250,40005.7456712963,2009-07-11,17:53:46
40.057933,116.40389,0,250,40005.7457060185,2009-07-11,17:53:49
40.057933,116.40389,0,250,40005.7457291667,2009-07-11,17:53:51
40.057943,116.403899,0,250,40005.745787037,2009-07-11,17:53:56
40.057946,116.4039,0,250,40005.7458449074,2009-07-11,17:54:01
40.057946,116.4039,0,250,40005.7458796296,2009-07-11,17:54:04
40.057949,116.403902,0,250,40005.7459027778,2009-07-11,17:54:06
40.057932,116.403868,0,251,40005.7459606482,2009-07-11,17:54:11
40.057998,116.403871,0,251,40005.7460185185,2009-07-11,17:54:16
40.058001,116.403811,0,251,40005.7460763889,2009-07-11,17:54:21
40.057986,116.403714,0,252,40005.7461342593,2009-07-11,17:54:26
40.057985,116.403705,0,252,40005.7461921296,2009-07-11,17:54:31
40.057976,116.403697,0,252,40005.74625,2009-07-11,17:54:36
40.057943,116.403677,0,252,40005.7463078704,2009-07-11,17:54:41
40.057854,116.403641,0,253,40005.7463657407,2009-07-11,17:54:46
40.057881,116.403569,0,254,40005.7464236111,2009-07-11,17:54:51
40.057873,116.403476,0,254,40005.7464814815,2009-07-11,17:54:56
40.057827,116.403441,0,255,40005.7465393519,2009-07-11,17:55:01
40.05789,116.403448,0,257,40005.7465972222,2009-07-11,17:55:06
40.057933,116.403452,0,258,40005.7466550926,2009-07-11,17:55:11
40.05794,116.403459,0,259,40005.746712963,2009-07-11,17:55:16
40.057942,116.40346,0,259,40005.7467708333,2009-07-11,17:55:21
40.057937,116.403454,0,259,40005.7468287037,2009-07-11,17:55:26
40.057937,116.403454,0,259,40005.7468634259,2009-07-11,17:55:29
40.057936,116.403452,0,259,40005.7468865741,2009-07-11,17:55:31
40.057976,116.403472,0,259,40005.7469444444,2009-07-11,17:55:36
40.057965,116.403465,0,259,40005.7470023148,2009-07-11,17:55:41
40.057969,116.403474,0,259,40005.7470601852,2009-07-11,17:55:46
40.05801,116.403489,0,260,40005.7471180556,2009-07-11,17:55:51
40.058067,116.403504,0,262,40005.7471759259,2009-07-11,17:55:56
40.05812,116.403524,0,262,40005.7472337963,2009-07-11,17:56:01
40.058172,116.40358,0,263,40005.7472916667,2009-07-11,17:56:06
40.05835,116.403841,0,271,40005.7502430556,2009-07-11,18:00:21
40.058394,116.4039,0,272,40005.7503009259,2009-07-11,18:00:26
40.0584,116.403911,0,272,40005.7503587963,2009-07-11,18:00:31
40.058374,116.403929,0,272,40005.7504166667,2009-07-11,18:00:36
40.058329,116.403912,0,271,40005.750474537,2009-07-11,18:00:41
40.058244,116.40391,0,271,40005.7505324074,2009-07-11,18:00:46
40.058244,116.40391,0,271,40005.7505671296,2009-07-11,18:00:49
40.058238,116.403905,0,271,40005.7505902778,2009-07-11,18:00:51
40.058207,116.403868,0,271,40005.7506481481,2009-07-11,18:00:56
40.058195,116.403859,0,271,40005.7507060185,2009-07-11,18:01:01
40.058195,116.403859,0,271,40005.7507407407,2009-07-11,18:01:04
40.05819,116.403856,0,271,40005.7507638889,2009-07-11,18:01:06
40.058086,116.40384,0,270,40005.7508217593,2009-07-11,18:01:11
40.057974,116.403826,0,270,40005.7508796296,2009-07-11,18:01:16
40.057987,116.40383,0,270,40005.7509375,2009-07-11,18:01:21
40.058017,116.403818,0,270,40005.7509953704,2009-07-11,18:01:26
40.058012,116.403812,0,270,40005.7510532407,2009-07-11,18:01:31
40.058012,116.403813,0,270,40005.7511111111,2009-07-11,18:01:36
40.058012,116.403813,0,270,40005.7511458333,2009-07-11,18:01:39
40.05801,116.403811,0,270,40005.7511689815,2009-07-11,18:01:41
40.058,116.403802,0,270,40005.7512268518,2009-07-11,18:01:46
40.058,116.403802,0,270,40005.7512615741,2009-07-11,18:01:49
40.057993,116.403795,0,270,40005.7512847222,2009-07-11,18:01:51
40.057978,116.403794,0,270,40005.7513425926,2009-07-11,18:01:56
40.057967,116.403812,0,270,40005.751400463,2009-07-11,18:02:01
40.057987,116.403825,0,270,40005.7514583333,2009-07-11,18:02:06
40.057989,116.403827,0,270,40005.7515162037,2009-07-11,18:02:11
40.057989,116.403827,0,270,40005.7515509259,2009-07-11,18:02:14
40.05799,116.403827,0,271,40005.7515740741,2009-07-11,18:02:16
40.05792,116.403768,0,271,40005.7516319444,2009-07-11,18:02:21
40.057919,116.403778,0,271,40005.7516898148,2009-07-11,18:02:26
40.057911,116.40376,0,272,40005.7517476852,2009-07-11,18:02:31
40.057907,116.403719,0,274,40005.7518055556,2009-07-11,18:02:36
40.057928,116.403695,0,275,40005.7518634259,2009-07-11,18:02:41
40.057928,116.403695,0,275,40005.7518981481,2009-07-11,18:02:44
40.057927,116.40369,0,276,40005.7519212963,2009-07-11,18:02:46
40.057971,116.4037,0,277,40005.7519791667,2009-07-11,18:02:51
40.058049,116.403686,0,280,40005.752037037,2009-07-11,18:02:56
40.058063,116.403709,0,283,40005.7520949074,2009-07-11,18:03:01
40.058063,116.403709,0,283,40005.7521296296,2009-07-11,18:03:04
40.058069,116.403713,0,286,40005.7521527778,2009-07-11,18:03:06
40.058061,116.403724,0,289,40005.7522106481,2009-07-11,18:03:11
40.058056,116.403723,0,290,40005.7522685185,2009-07-11,18:03:16
40.058056,116.403723,0,290,40005.7523032407,2009-07-11,18:03:19
40.058057,116.403725,0,290,40005.7523263889,2009-07-11,18:03:21
40.058136,116.403734,0,293,40005.7523842593,2009-07-11,18:03:26
40.058135,116.403706,0,295,40005.7524421296,2009-07-11,18:03:31
40.058135,116.403706,0,295,40005.7524768518,2009-07-11,18:03:34
40.058135,116.403705,0,296,40005.7525,2009-07-11,18:03:36
40.058187,116.403731,0,297,40005.7525578704,2009-07-11,18:03:41
40.058229,116.403796,0,297,40005.7526157407,2009-07-11,18:03:46
40.058313,116.403859,0,297,40005.7526736111,2009-07-11,18:03:51
40.058371,116.403886,0,297,40005.7529050926,2009-07-11,18:04:11
40.058436,116.403896,0,298,40005.752962963,2009-07-11,18:04:16
40.05839,116.403884,0,298,40005.7530208333,2009-07-11,18:04:21
40.058356,116.403924,0,298,40005.7530787037,2009-07-11,18:04:26
40.058376,116.403943,0,297,40005.7531365741,2009-07-11,18:04:31
40.05835,116.403903,0,296,40005.7531944444,2009-07-11,18:04:36
40.058324,116.403903,0,296,40005.7532523148,2009-07-11,18:04:41
40.058293,116.403906,0,295,40005.7533101852,2009-07-11,18:04:46
40.058275,116.40394,0,295,40005.7533680556,2009-07-11,18:04:51
40.058242,116.403901,0,295,40005.7534259259,2009-07-11,18:04:56
40.05822,116.403866,0,295,40005.7534837963,2009-07-11,18:05:01
40.05816,116.403841,0,295,40005.7535416667,2009-07-11,18:05:06
40.058121,116.403842,0,295,40005.753599537,2009-07-11,18:05:11
40.058061,116.403877,0,294,40005.7536574074,2009-07-11,18:05:16
40.058328,116.403901,0,296,40005.7571875,2009-07-11,18:10:21
40.058348,116.403922,0,296,40005.7572453704,2009-07-11,18:10:26
40.058336,116.403878,0,295,40005.7573032407,2009-07-11,18:10:31
40.058335,116.403876,0,295,40005.7573611111,2009-07-11,18:10:36
40.058332,116.403872,0,295,40005.7574189815,2009-07-11,18:10:41
40.058332,116.403872,0,295,40005.7574537037,2009-07-11,18:10:44
40.058326,116.403867,0,295,40005.7574768519,2009-07-11,18:10:46
40.058308,116.403883,0,295,40005.7575347222,2009-07-11,18:10:51
40.058293,116.403933,0,296,40005.7575925926,2009-07-11,18:10:56
40.05829,116.403931,0,295,40005.757650463,2009-07-11,18:11:01
40.058288,116.403928,0,295,40005.7577083333,2009-07-11,18:11:06
40.058288,116.403929,0,295,40005.7577662037,2009-07-11,18:11:11
40.058285,116.403927,0,295,40005.7578240741,2009-07-11,18:11:16
40.05828,116.403924,0,296,40005.7578819444,2009-07-11,18:11:21
40.05828,116.403924,0,296,40005.7579166667,2009-07-11,18:11:24
40.058276,116.403919,0,296,40005.7579398148,2009-07-11,18:11:26
40.058306,116.403841,0,296,40005.7579976852,2009-07-11,18:11:31
40.05836,116.403815,0,296,40005.7580555556,2009-07-11,18:11:36
40.058396,116.403851,0,296,40005.7581134259,2009-07-11,18:11:41
40.05846,116.403879,0,296,40005.7581712963,2009-07-11,18:11:46
40.058459,116.403871,0,296,40005.7582291667,2009-07-11,18:11:51
40.058459,116.403873,0,296,40005.758287037,2009-07-11,18:11:56
40.058455,116.40387,0,296,40005.7583449074,2009-07-11,18:12:01
40.058453,116.40387,0,297,40005.7584027778,2009-07-11,18:12:06
40.05845,116.40387,0,297,40005.7584606481,2009-07-11,18:12:11
40.058451,116.403872,0,297,40005.7585185185,2009-07-11,18:12:16
40.058451,116.403872,0,297,40005.7585763889,2009-07-11,18:12:21
40.058445,116.403867,0,297,40005.7586342593,2009-07-11,18:12:26
40.058442,116.403868,0,297,40005.7586921296,2009-07-11,18:12:31
40.058439,116.403867,0,297,40005.75875,2009-07-11,18:12:36
40.058434,116.403862,0,297,40005.7588078704,2009-07-11,18:12:41
40.058432,116.403859,0,297,40005.7588657407,2009-07-11,18:12:46
40.058431,116.403858,0,297,40005.7589236111,2009-07-11,18:12:51
40.058431,116.403861,0,297,40005.7589814815,2009-07-11,18:12:56
40.058431,116.403861,0,297,40005.7590393518,2009-07-11,18:13:01
40.058426,116.403857,0,297,40005.7590972222,2009-07-11,18:13:06
40.058426,116.403857,0,297,40005.7591319444,2009-07-11,18:13:09
40.058422,116.403855,0,297,40005.7591550926,2009-07-11,18:13:11
40.058413,116.403847,0,297,40005.759212963,2009-07-11,18:13:16
40.058383,116.403822,0,296,40005.7592708333,2009-07-11,18:13:21
40.058371,116.403803,0,296,40005.7593287037,2009-07-11,18:13:26
40.058371,116.403803,0,296,40005.7593634259,2009-07-11,18:13:29
40.058367,116.403801,0,295,40005.7593865741,2009-07-11,18:13:31
40.058346,116.403801,0,296,40005.7594444444,2009-07-11,18:13:36
40.058282,116.403791,0,295,40005.7595023148,2009-07-11,18:13:41
40.058279,116.403773,0,295,40005.7595601852,2009-07-11,18:13:46
40.058198,116.403729,0,295,40005.7596180556,2009-07-11,18:13:51
40.058118,116.403649,0,294,40005.7596759259,2009-07-11,18:13:56
40.058101,116.403652,0,294,40005.7597337963,2009-07-11,18:14:01
40.058088,116.40365,0,295,40005.7597916667,2009-07-11,18:14:06
40.058088,116.40365,0,295,40005.7598263889,2009-07-11,18:14:09
40.058088,116.403649,0,295,40005.759849537,2009-07-11,18:14:11
40.058177,116.403668,0,295,40005.7599074074,2009-07-11,18:14:16
40.058192,116.403647,0,295,40005.7599652778,2009-07-11,18:14:21
40.058187,116.403643,0,295,40005.7600231481,2009-07-11,18:14:26
40.058184,116.40364,0,295,40005.7600810185,2009-07-11,18:14:31
40.058184,116.40364,0,295,40005.7601157407,2009-07-11,18:14:34
40.058188,116.403642,0,295,40005.7601388889,2009-07-11,18:14:36
40.058306,116.403676,0,295,40005.7601967593,2009-07-11,18:14:41
40.0584,116.403738,0,295,40005.7602546296,2009-07-11,18:14:46
40.058403,116.40378,0,295,40005.7603125,2009-07-11,18:14:51
40.058347,116.40379,0,295,40005.7603703704,2009-07-11,18:14:56
40.058328,116.40377,0,296,40005.7604282407,2009-07-11,18:15:01
40.058292,116.403715,0,297,40005.7604861111,2009-07-11,18:15:06
40.058271,116.403706,0,298,40005.7605439815,2009-07-11,18:15:11
40.058185,116.403721,0,298,40005.7606018518,2009-07-11,18:15:16
40.058074,116.403746,0,299,40005.7606597222,2009-07-11,18:15:21
40.058063,116.403781,0,299,40005.7607175926,2009-07-11,18:15:26
40.058065,116.403757,0,299,40005.760775463,2009-07-11,18:15:31
40.058086,116.403758,0,299,40005.7608333333,2009-07-11,18:15:36
40.058096,116.403787,0,299,40005.7608912037,2009-07-11,18:15:41
40.058093,116.403813,0,299,40005.7609490741,2009-07-11,18:15:46
40.058073,116.4038,0,299,40005.7610069444,2009-07-11,18:15:51
40.05805,116.403767,0,299,40005.7610648148,2009-07-11,18:15:56
40.058028,116.403756,0,299,40005.7611226852,2009-07-11,18:16:01
40.058017,116.403761,0,299,40005.7611805556,2009-07-11,18:16:06
40.058014,116.40376,0,299,40005.7612384259,2009-07-11,18:16:11
40.058016,116.403762,0,299,40005.7612962963,2009-07-11,18:16:16
40.058016,116.403762,0,299,40005.7613310185,2009-07-11,18:16:19
40.058022,116.403766,0,299,40005.7613541667,2009-07-11,18:16:21
40.058025,116.403747,0,300,40005.761412037,2009-07-11,18:16:26
40.058062,116.403732,0,300,40005.7614699074,2009-07-11,18:16:31
40.058085,116.403755,0,301,40005.7615277778,2009-07-11,18:16:36
40.058105,116.403832,0,301,40005.7615856482,2009-07-11,18:16:41
40.058142,116.403881,0,302,40005.7616435185,2009-07-11,18:16:46
40.058238,116.403943,0,302,40005.7617013889,2009-07-11,18:16:51
40.058379,116.404003,0,304,40005.7617592593,2009-07-11,18:16:56
40.058481,116.404049,0,309,40005.7618171296,2009-07-11,18:17:01
40.058496,116.40409,0,315,40005.761875,2009-07-11,18:17:06
40.058482,116.404098,0,321,40005.7619328704,2009-07-11,18:17:11
40.058473,116.404073,0,325,40005.7619907407,2009-07-11,18:17:16
40.058493,116.404045,0,330,40005.7620486111,2009-07-11,18:17:21
40.058509,116.404022,0,336,40005.7621064815,2009-07-11,18:17:26
40.058528,116.40403,0,342,40005.7621643519,2009-07-11,18:17:31
40.058532,116.404051,0,349,40005.7622222222,2009-07-11,18:17:36
40.058544,116.404054,0,353,40005.7622800926,2009-07-11,18:17:41
40.058526,116.404068,0,355,40005.762337963,2009-07-11,18:17:46
40.058526,116.404068,0,355,40005.7623726852,2009-07-11,18:17:49
40.058526,116.404069,0,356,40005.7623958333,2009-07-11,18:17:51
40.058534,116.404088,0,357,40005.7624537037,2009-07-11,18:17:56
40.058549,116.404155,0,357,40005.7625115741,2009-07-11,18:18:01
40.058443,116.404133,0,360,40005.7625694444,2009-07-11,18:18:06
40.05836,116.40414,0,361,40005.7626273148,2009-07-11,18:18:11
40.058319,116.404115,0,361,40005.7626851852,2009-07-11,18:18:16
40.058263,116.404047,0,360,40005.7627430556,2009-07-11,18:18:21
40.058261,116.403972,0,360,40005.7628009259,2009-07-11,18:18:26
40.058261,116.403972,0,360,40005.7628356481,2009-07-11,18:18:29
40.058256,116.403968,0,360,40005.7628587963,2009-07-11,18:18:31
40.058183,116.403931,0,361,40005.7629166667,2009-07-11,18:18:36
40.058133,116.403903,0,362,40005.762974537,2009-07-11,18:18:41
40.058096,116.403904,0,362,40005.7630324074,2009-07-11,18:18:46
40.05806,116.403863,0,362,40005.7630902778,2009-07-11,18:18:51
40.05806,116.403863,0,362,40005.763125,2009-07-11,18:18:54
40.058054,116.403857,0,362,40005.7631481481,2009-07-11,18:18:56
40.05803,116.403906,0,362,40005.7632060185,2009-07-11,18:19:01
40.05803,116.403906,0,362,40005.7632407407,2009-07-11,18:19:04
40.058038,116.403914,0,363,40005.7632638889,2009-07-11,18:19:06
40.058029,116.403954,0,362,40005.7633217593,2009-07-11,18:19:11
40.058029,116.403954,0,362,40005.7633564815,2009-07-11,18:19:14
40.058026,116.403951,0,362,40005.7633796296,2009-07-11,18:19:16
40.058018,116.403934,0,362,40005.7634375,2009-07-11,18:19:21
40.05797,116.403857,0,362,40005.7634953704,2009-07-11,18:19:26
40.057934,116.403849,0,362,40005.7635532407,2009-07-11,18:19:31
40.057917,116.403897,0,363,40005.7636111111,2009-07-11,18:19:36
40.057917,116.403897,0,363,40005.7636458333,2009-07-11,18:19:39
40.057923,116.403903,0,363,40005.7636689815,2009-07-11,18:19:41
40.057936,116.403892,0,362,40005.7637268519,2009-07-11,18:19:46
40.057936,116.403877,0,362,40005.7637847222,2009-07-11,18:19:51
40.057944,116.403882,0,362,40005.7638425926,2009-07-11,18:19:56
40.05794,116.403878,0,362,40005.763900463,2009-07-11,18:20:01
40.057933,116.403871,0,362,40005.7639583333,2009-07-11,18:20:06
40.057934,116.40387,0,362,40005.7640162037,2009-07-11,18:20:11
40.057934,116.40387,0,362,40005.7640509259,2009-07-11,18:20:14
40.057935,116.403867,0,362,40005.7640740741,2009-07-11,18:20:16
40.057963,116.403847,0,362,40005.7641319444,2009-07-11,18:20:21
40.057961,116.403844,0,362,40005.7641898148,2009-07-11,18:20:26
40.05796,116.403842,0,362,40005.7642476852,2009-07-11,18:20:31
40.05796,116.403838,0,362,40005.7643055556,2009-07-11,18:20:36
40.05796,116.403838,0,362,40005.7643402778,2009-07-11,18:20:39
40.057961,116.403837,0,362,40005.7643634259,2009-07-11,18:20:41
40.057985,116.403821,0,362,40005.7644212963,2009-07-11,18:20:46
40.058079,116.403816,0,363,40005.7644791667,2009-07-11,18:20:51
40.05808,116.403816,0,363,40005.764537037,2009-07-11,18:20:56
40.05808,116.403816,0,363,40005.7645717593,2009-07-11,18:20:59
40.058076,116.403811,0,363,40005.7645949074,2009-07-11,18:21:01
40.058063,116.403797,0,363,40005.7646527778,2009-07-11,18:21:06
40.057987,116.403694,0,365,40005.7647106481,2009-07-11,18:21:11
40.057927,116.403612,0,366,40005.7647685185,2009-07-11,18:21:16
40.057914,116.40358,0,366,40005.7648263889,2009-07-11,18:21:21
40.057914,116.40358,0,366,40005.7648611111,2009-07-11,18:21:24
40.057911,116.403577,0,366,40005.7648842593,2009-07-11,18:21:26
40.057916,116.403639,0,366,40005.7649421296,2009-07-11,18:21:31
40.057929,116.403748,0,366,40005.765,2009-07-11,18:21:36
40.057923,116.403811,0,367,40005.7650578704,2009-07-11,18:21:41
40.0579,116.403869,0,369,40005.7651157407,2009-07-11,18:21:46
40.057885,116.403947,0,371,40005.7651736111,2009-07-11,18:21:51
40.057873,116.403986,0,374,40005.7652314815,2009-07-11,18:21:56
40.057865,116.404032,0,374,40005.7652893519,2009-07-11,18:22:01
40.057863,116.404118,0,373,40005.7653472222,2009-07-11,18:22:06
40.057926,116.404142,0,373,40005.7654050926,2009-07-11,18:22:11
40.057941,116.404143,0,371,40005.765462963,2009-07-11,18:22:16
40.057938,116.404102,0,369,40005.7655208333,2009-07-11,18:22:21
40.05795,116.404091,0,369,40005.7655787037,2009-07-11,18:22:26
40.05801,116.404059,0,370,40005.7656365741,2009-07-11,18:22:31
40.058081,116.404014,0,371,40005.7656944444,2009-07-11,18:22:36
40.058091,116.404001,0,372,40005.7657523148,2009-07-11,18:22:41
40.058087,116.403996,0,372,40005.7658101852,2009-07-11,18:22:46
40.058083,116.40399,0,372,40005.7658680556,2009-07-11,18:22:51
40.058083,116.40399,0,372,40005.7659027778,2009-07-11,18:22:54
40.058089,116.403994,0,372,40005.7659259259,2009-07-11,18:22:56
40.058104,116.403969,0,372,40005.7659837963,2009-07-11,18:23:01
40.058104,116.403969,0,372,40005.7660185185,2009-07-11,18:23:04
40.058106,116.403961,0,372,40005.7660416667,2009-07-11,18:23:06
40.05814,116.403937,0,372,40005.766099537,2009-07-11,18:23:11
40.058181,116.403891,0,373,40005.7661574074,2009-07-11,18:23:16
40.058194,116.403835,0,373,40005.7662152778,2009-07-11,18:23:21
40.058182,116.403803,0,373,40005.7662731481,2009-07-11,18:23:26
40.058137,116.403788,0,373,40005.7663310185,2009-07-11,18:23:31
40.05806,116.403759,0,374,40005.7663888889,2009-07-11,18:23:36
40.058026,116.40372,0,375,40005.7664467593,2009-07-11,18:23:41
40.058019,116.403678,0,375,40005.7665046296,2009-07-11,18:23:46
40.05796,116.403655,0,376,40005.7665625,2009-07-11,18:23:51
40.057708,116.403746,0,402,40005.7753009259,2009-07-11,18:36:26
40.057662,116.403722,0,401,40005.7753587963,2009-07-11,18:36:31
40.057634,116.403731,0,399,40005.7754166667,2009-07-11,18:36:36
40.057634,116.403731,0,399,40005.7754513889,2009-07-11,18:36:39
40.057636,116.403732,0,399,40005.775474537,2009-07-11,18:36:41
40.057663,116.403738,0,399,40005.7755324074,2009-07-11,18:36:46
40.057705,116.40372,0,399,40005.7755902778,2009-07-11,18:36:51
40.05773,116.403681,0,400,40005.7756481481,2009-07-11,18:36:56
40.05773,116.403681,0,400,40005.7756828704,2009-07-11,18:36:59
40.057734,116.403684,0,400,40005.7757060185,2009-07-11,18:37:01
40.057754,116.403702,0,401,40005.7757638889,2009-07-11,18:37:06
40.057756,116.40371,0,401,40005.7758217593,2009-07-11,18:37:11
40.057754,116.403709,0,401,40005.7758796296,2009-07-11,18:37:16
40.057754,116.403709,0,401,40005.7759143518,2009-07-11,18:37:19
40.057755,116.403711,0,401,40005.7759375,2009-07-11,18:37:21
40.057785,116.40371,0,401,40005.7759953704,2009-07-11,18:37:26
40.05782,116.403721,0,401,40005.7760532407,2009-07-11,18:37:31
40.057826,116.403726,0,401,40005.7761111111,2009-07-11,18:37:36
40.057833,116.403732,0,401,40005.7761689815,2009-07-11,18:37:41
40.057837,116.403733,0,401,40005.7762268518,2009-07-11,18:37:46
40.057838,116.403732,0,401,40005.7762847222,2009-07-11,18:37:51
40.057836,116.403729,0,401,40005.7763425926,2009-07-11,18:37:56
40.057837,116.403729,0,401,40005.776400463,2009-07-11,18:38:01
40.057833,116.403723,0,401,40005.7764583333,2009-07-11,18:38:06
40.057834,116.403724,0,401,40005.7765162037,2009-07-11,18:38:11
40.057836,116.403724,0,401,40005.7765740741,2009-07-11,18:38:16
40.057837,116.403725,0,401,40005.7766319444,2009-07-11,18:38:21
40.057845,116.403731,0,401,40005.7766898148,2009-07-11,18:38:26
40.057848,116.403731,0,401,40005.7767476852,2009-07-11,18:38:31
40.057853,116.403735,0,401,40005.7768055556,2009-07-11,18:38:36
40.057853,116.403735,0,401,40005.7768402778,2009-07-11,18:38:39
40.057855,116.403735,0,401,40005.7768634259,2009-07-11,18:38:41
40.057876,116.403733,0,401,40005.7769212963,2009-07-11,18:38:46
40.057894,116.403719,0,401,40005.7769791667,2009-07-11,18:38:51
40.057892,116.40371,0,401,40005.777037037,2009-07-11,18:38:56
40.057887,116.403705,0,401,40005.7770949074,2009-07-11,18:39:01
40.057887,116.403705,0,401,40005.7771527778,2009-07-11,18:39:06
40.05789,116.403706,0,401,40005.7772106482,2009-07-11,18:39:11
40.057882,116.403704,0,401,40005.7772685185,2009-07-11,18:39:16
40.05788,116.403705,0,401,40005.7773263889,2009-07-11,18:39:21
40.057883,116.403708,0,401,40005.7773842593,2009-07-11,18:39:26
40.057885,116.40371,0,401,40005.7774421296,2009-07-11,18:39:31
40.057884,116.403708,0,401,40005.7775,2009-07-11,18:39:36
40.057877,116.403702,0,401,40005.7775578704,2009-07-11,18:39:41
40.057877,116.403702,0,401,40005.7775925926,2009-07-11,18:39:44
40.057869,116.403695,0,401,40005.7776157407,2009-07-11,18:39:46
40.057856,116.403674,0,401,40005.7776736111,2009-07-11,18:39:51
40.05782,116.40366,0,401,40005.7777314815,2009-07-11,18:39:56
40.057791,116.403637,0,401,40005.7777893519,2009-07-11,18:40:01
40.057784,116.403627,0,401,40005.7778472222,2009-07-11,18:40:06
40.05778,116.403625,0,401,40005.7779050926,2009-07-11,18:40:11
40.057776,116.403622,0,401,40005.777962963,2009-07-11,18:40:16
40.057774,116.40362,0,401,40005.7780208333,2009-07-11,18:40:21
40.057777,116.403623,0,401,40005.7780787037,2009-07-11,18:40:26
40.057777,116.403622,0,401,40005.7781365741,2009-07-11,18:40:31
40.057778,116.403623,0,401,40005.7781944444,2009-07-11,18:40:36
40.057785,116.40363,0,401,40005.7782523148,2009-07-11,18:40:41
40.057785,116.403629,0,401,40005.7783101852,2009-07-11,18:40:46
40.057784,116.403627,0,401,40005.7783680556,2009-07-11,18:40:51
40.057787,116.40363,0,401,40005.7784259259,2009-07-11,18:40:56
40.057787,116.403631,0,401,40005.7784837963,2009-07-11,18:41:01
40.057787,116.403631,0,401,40005.7785185185,2009-07-11,18:41:04
40.057785,116.403631,0,401,40005.7785416667,2009-07-11,18:41:06
40.057774,116.403628,0,401,40005.778599537,2009-07-11,18:41:11
40.057774,116.403628,0,401,40005.7786342593,2009-07-11,18:41:14
40.057766,116.403622,0,402,40005.7786574074,2009-07-11,18:41:16
40.057773,116.403609,0,402,40005.7787152778,2009-07-11,18:41:21
40.057809,116.403599,0,402,40005.7787731481,2009-07-11,18:41:26
40.057809,116.403599,0,402,40005.7788078704,2009-07-11,18:41:29
40.057809,116.403596,0,402,40005.7788310185,2009-07-11,18:41:31
40.057794,116.403598,0,402,40005.7788888889,2009-07-11,18:41:36
40.057764,116.403618,0,402,40005.7789467593,2009-07-11,18:41:41
40.057766,116.403658,0,402,40005.7790046296,2009-07-11,18:41:46
40.057746,116.403706,0,401,40005.7790625,2009-07-11,18:41:51
40.057735,116.403727,0,401,40005.7791203704,2009-07-11,18:41:56
40.05776,116.403723,0,402,40005.7791782407,2009-07-11,18:42:01
40.0578,116.403715,0,402,40005.7792361111,2009-07-11,18:42:06
40.057838,116.403673,0,402,40005.7792939815,2009-07-11,18:42:11
40.057819,116.403649,0,402,40005.7793518519,2009-07-11,18:42:16
40.057811,116.40364,0,403,40005.7794097222,2009-07-11,18:42:21
40.057788,116.403633,0,402,40005.7794675926,2009-07-11,18:42:26
40.057781,116.40361,0,403,40005.779525463,2009-07-11,18:42:31
40.057784,116.403598,0,403,40005.7795833333,2009-07-11,18:42:36
40.05783,116.403585,0,403,40005.7796990741,2009-07-11,18:42:46
40.05792,116.403613,0,402,40005.7797569444,2009-07-11,18:42:51
40.058003,116.403642,0,404,40005.7798148148,2009-07-11,18:42:56
40.058076,116.403551,0,404,40005.7798726852,2009-07-11,18:43:01
40.058076,116.403551,0,404,40005.7799074074,2009-07-11,18:43:04
40.058083,116.403557,0,404,40005.7799305556,2009-07-11,18:43:06
40.058093,116.403567,0,404,40005.7800462963,2009-07-11,18:43:16
40.058095,116.403569,0,404,40005.7801041667,2009-07-11,18:43:21
40.058095,116.403569,0,404,40005.7801388889,2009-07-11,18:43:24
40.058101,116.403575,0,404,40005.780162037,2009-07-11,18:43:26
40.058085,116.403588,0,404,40005.7802199074,2009-07-11,18:43:31
40.058103,116.403573,0,404,40005.7802777778,2009-07-11,18:43:36
40.058002,116.403659,0,404,40005.7806828704,2009-07-11,18:44:11
40.058007,116.403662,0,404,40005.7807407407,2009-07-11,18:44:16
40.058009,116.403664,0,404,40005.7807986111,2009-07-11,18:44:21
40.058009,116.403662,0,404,40005.7808564815,2009-07-11,18:44:26
40.058009,116.403662,0,404,40005.7809490741,2009-07-11,18:44:34
40.058012,116.403659,0,404,40005.7809722222,2009-07-11,18:44:36
40.057974,116.403724,0,404,40005.7810300926,2009-07-11,18:44:41
40.057959,116.403757,0,404,40005.781087963,2009-07-11,18:44:46
40.058194,116.403734,0,404,40005.7811458333,2009-07-11,18:44:51
40.058601,116.403745,0,405,40005.7812037037,2009-07-11,18:44:56
40.058687,116.403787,0,405,40005.7812615741,2009-07-11,18:45:01
40.058729,116.403827,0,405,40005.7813194444,2009-07-11,18:45:06
40.058749,116.40386,0,406,40005.7813773148,2009-07-11,18:45:11
40.058937,116.403732,0,406,40005.7817824074,2009-07-11,18:45:46
40.058959,116.403671,0,407,40005.7818402778,2009-07-11,18:45:51
40.059017,116.403624,0,407,40005.7818981481,2009-07-11,18:45:56
40.05909,116.403529,0,408,40005.7819560185,2009-07-11,18:46:01
40.059192,116.403436,0,407,40005.7824189815,2009-07-11,18:46:41
40.058523,116.403543,0,406,40005.7824768518,2009-07-11,18:46:46
40.058047,116.403704,0,404,40005.7825347222,2009-07-11,18:46:51
40.057899,116.4037,0,402,40005.7825925926,2009-07-11,18:46:56
40.057882,116.40366,0,400,40005.782650463,2009-07-11,18:47:01
40.057837,116.403675,0,398,40005.7827083333,2009-07-11,18:47:06
40.057871,116.403645,0,398,40005.7827662037,2009-07-11,18:47:11
40.057859,116.403694,0,397,40005.7828240741,2009-07-11,18:47:16
40.05779,116.403768,0,397,40005.7828819444,2009-07-11,18:47:21
40.057681,116.403834,0,397,40005.7829398148,2009-07-11,18:47:26
40.057641,116.403838,0,397,40005.7829976852,2009-07-11,18:47:31
40.057618,116.403852,0,396,40005.7830555556,2009-07-11,18:47:36
40.057618,116.403855,0,396,40005.7831134259,2009-07-11,18:47:41
40.057615,116.403854,0,395,40005.7831712963,2009-07-11,18:47:46
40.057618,116.403857,0,395,40005.7832291667,2009-07-11,18:47:51
40.057617,116.403859,0,395,40005.783287037,2009-07-11,18:47:56
40.057616,116.403861,0,395,40005.7833449074,2009-07-11,18:48:01
40.057615,116.40386,0,395,40005.7834027778,2009-07-11,18:48:06
40.057618,116.403858,0,395,40005.7834606481,2009-07-11,18:48:11
40.057612,116.403852,0,395,40005.7835185185,2009-07-11,18:48:16
40.057613,116.403851,0,395,40005.7835763889,2009-07-11,18:48:21
40.057621,116.403856,0,395,40005.7836342593,2009-07-11,18:48:26
40.057619,116.403852,0,395,40005.7836921296,2009-07-11,18:48:31
40.057619,116.403852,0,395,40005.7837268518,2009-07-11,18:48:34
40.057618,116.403847,0,395,40005.78375,2009-07-11,18:48:36
40.057638,116.403836,0,395,40005.7838078704,2009-07-11,18:48:41
40.057638,116.403836,0,395,40005.7838425926,2009-07-11,18:48:44
40.057638,116.403835,0,395,40005.7838657407,2009-07-11,18:48:46
40.057649,116.403841,0,395,40005.7839236111,2009-07-11,18:48:51
40.057803,116.403809,0,396,40005.7839814815,2009-07-11,18:48:56
40.057911,116.403778,0,396,40005.7840393518,2009-07-11,18:49:01
40.057894,116.403796,0,396,40005.7840972222,2009-07-11,18:49:06
40.057894,116.403796,0,396,40005.7841319444,2009-07-11,18:49:09
40.057891,116.403795,0,396,40005.7841550926,2009-07-11,18:49:11
40.057952,116.403782,0,396,40005.784212963,2009-07-11,18:49:16
40.058054,116.403755,0,396,40005.7842708333,2009-07-11,18:49:21
40.05805,116.40375,0,396,40005.7843287037,2009-07-11,18:49:26
40.05805,116.40375,0,396,40005.7843634259,2009-07-11,18:49:29
40.058048,116.403747,0,396,40005.7843865741,2009-07-11,18:49:31
40.05803,116.403738,0,396,40005.7844444444,2009-07-11,18:49:36
40.058011,116.403738,0,396,40005.7845023148,2009-07-11,18:49:41
40.058008,116.403737,0,396,40005.7845601852,2009-07-11,18:49:46
40.058008,116.403737,0,396,40005.7845949074,2009-07-11,18:49:49
40.058008,116.403738,0,396,40005.7846180556,2009-07-11,18:49:51
40.05802,116.403739,0,396,40005.7846759259,2009-07-11,18:49:56
40.058019,116.403738,0,396,40005.7847337963,2009-07-11,18:50:01
40.058019,116.403738,0,396,40005.7847685185,2009-07-11,18:50:04
40.058011,116.403733,0,396,40005.7847916667,2009-07-11,18:50:06
40.057834,116.40386,0,396,40005.784849537,2009-07-11,18:50:11
40.057681,116.403932,0,396,40005.7849074074,2009-07-11,18:50:16
40.057549,116.403973,0,395,40005.7849652778,2009-07-11,18:50:21
40.057411,116.40401,0,395,40005.7850231482,2009-07-11,18:50:26
40.057317,116.404027,0,395,40005.7850810185,2009-07-11,18:50:31
40.057187,116.404095,0,394,40005.7851388889,2009-07-11,18:50:36
40.057045,116.404184,0,393,40005.7851967593,2009-07-11,18:50:41
40.057004,116.404211,0,390,40005.7852546296,2009-07-11,18:50:46
40.057021,116.404207,0,389,40005.7853125,2009-07-11,18:50:51
40.057124,116.404147,0,389,40005.7853703704,2009-07-11,18:50:56
40.057092,116.404161,0,389,40005.7854282407,2009-07-11,18:51:01
40.057343,116.404029,0,389,40005.7854861111,2009-07-11,18:51:06
40.05744,116.403977,0,389,40005.7855439815,2009-07-11,18:51:11
40.057447,116.40398,0,389,40005.7856018519,2009-07-11,18:51:16
40.057447,116.40398,0,389,40005.7856365741,2009-07-11,18:51:19
40.057446,116.403976,0,389,40005.7856597222,2009-07-11,18:51:21
40.057455,116.403989,0,389,40005.7857175926,2009-07-11,18:51:26
40.057474,116.403974,0,389,40005.785775463,2009-07-11,18:51:31
40.057469,116.403967,0,389,40005.7858333333,2009-07-11,18:51:36
40.057473,116.403967,0,389,40005.7858912037,2009-07-11,18:51:41
40.05748,116.403962,0,389,40005.7859490741,2009-07-11,18:51:46
40.05748,116.403962,0,389,40005.7860069444,2009-07-11,18:51:51
40.057474,116.40396,0,389,40005.7860648148,2009-07-11,18:51:56
40.057474,116.40396,0,389,40005.786099537,2009-07-11,18:51:59
40.057479,116.403952,0,389,40005.7861226852,2009-07-11,18:52:01
40.057531,116.40397,0,389,40005.7861805556,2009-07-11,18:52:06
40.057535,116.403974,0,389,40005.7862384259,2009-07-11,18:52:11
40.057535,116.403974,0,389,40005.7862731481,2009-07-11,18:52:14
40.057537,116.403974,0,389,40005.7862962963,2009-07-11,18:52:16
40.057784,116.403914,0,389,40005.7863541667,2009-07-11,18:52:21
40.057961,116.403884,0,390,40005.786412037,2009-07-11,18:52:26
40.058168,116.403855,0,390,40005.7864699074,2009-07-11,18:52:31
40.058248,116.403816,0,391,40005.7865277778,2009-07-11,18:52:36
40.058254,116.403766,0,392,40005.7865856481,2009-07-11,18:52:41
40.058234,116.403759,0,392,40005.7866435185,2009-07-11,18:52:46
40.058141,116.403779,0,392,40005.7867013889,2009-07-11,18:52:51
40.058059,116.403808,0,392,40005.7867592593,2009-07-11,18:52:56
40.057968,116.403828,0,393,40005.7868171296,2009-07-11,18:53:01
40.057934,116.40385,0,393,40005.786875,2009-07-11,18:53:06
40.057945,116.403853,0,394,40005.7869328704,2009-07-11,18:53:11
40.057942,116.403844,0,395,40005.7869907407,2009-07-11,18:53:16
40.057894,116.403869,0,396,40005.7870486111,2009-07-11,18:53:21
40.057843,116.403909,0,397,40005.7871064815,2009-07-11,18:53:26
40.057789,116.403956,0,397,40005.7871643519,2009-07-11,18:53:31
40.057742,116.403988,0,397,40005.7872222222,2009-07-11,18:53:36
40.057673,116.403983,0,397,40005.7872800926,2009-07-11,18:53:41
40.057641,116.40395,0,397,40005.787337963,2009-07-11,18:53:46
40.057654,116.403938,0,398,40005.7873958333,2009-07-11,18:53:51
40.057703,116.403886,0,398,40005.7874537037,2009-07-11,18:53:56
40.057663,116.403901,0,398,40005.7875115741,2009-07-11,18:54:01
40.057705,116.403909,0,398,40005.7875694444,2009-07-11,18:54:06
40.057751,116.403876,0,398,40005.7876273148,2009-07-11,18:54:11
40.057704,116.403846,0,399,40005.7876851852,2009-07-11,18:54:16
40.057731,116.403825,0,399,40005.7877430556,2009-07-11,18:54:21
40.057766,116.403816,0,399,40005.7878009259,2009-07-11,18:54:26
40.057861,116.403781,0,399,40005.7878587963,2009-07-11,18:54:31
40.05786,116.403734,0,399,40005.7879166667,2009-07-11,18:54:36
40.057865,116.403737,0,399,40005.787974537,2009-07-11,18:54:41
40.05787,116.403737,0,399,40005.7880324074,2009-07-11,18:54:46
40.057877,116.403741,0,399,40005.7880902778,2009-07-11,18:54:51
40.05788,116.403742,0,399,40005.7881481481,2009-07-11,18:54:56
40.057882,116.403743,0,400,40005.7882060185,2009-07-11,18:55:01
40.057882,116.403743,0,400,40005.7882407407,2009-07-11,18:55:04
40.057887,116.403748,0,399,40005.7882638889,2009-07-11,18:55:06
40.057919,116.40375,0,400,40005.7883217593,2009-07-11,18:55:11
40.058006,116.403728,0,399,40005.7883796296,2009-07-11,18:55:16
40.058039,116.403732,0,399,40005.7884375,2009-07-11,18:55:21
40.058039,116.403732,0,399,40005.7884722222,2009-07-11,18:55:24
40.058047,116.40374,0,399,40005.7884953704,2009-07-11,18:55:26
40.058078,116.403771,0,400,40005.7885532407,2009-07-11,18:55:31
40.05803,116.403802,0,400,40005.7886111111,2009-07-11,18:55:36
40.05803,116.403802,0,400,40005.7886458333,2009-07-11,18:55:39
40.058031,116.403802,0,400,40005.7886689815,2009-07-11,18:55:41
40.057995,116.403818,0,400,40005.7887268519,2009-07-11,18:55:46
40.057874,116.403877,0,401,40005.7887847222,2009-07-11,18:55:51
40.057787,116.403928,0,402,40005.7888425926,2009-07-11,18:55:56
40.057727,116.403959,0,402,40005.788900463,2009-07-11,18:56:01
40.05765,116.403991,0,403,40005.7889583333,2009-07-11,18:56:06
40.057574,116.404007,0,404,40005.7890162037,2009-07-11,18:56:11
40.057558,116.404013,0,404,40005.7890740741,2009-07-11,18:56:16
40.057511,116.404043,0,405,40005.7891319444,2009-07-11,18:56:21
40.057495,116.404042,0,405,40005.7891898148,2009-07-11,18:56:26
40.057495,116.404042,0,405,40005.789224537,2009-07-11,18:56:29
40.057502,116.404048,0,405,40005.7892476852,2009-07-11,18:56:31
40.057474,116.40407,0,404,40005.7893055556,2009-07-11,18:56:36
40.057419,116.404146,0,404,40005.7893634259,2009-07-11,18:56:41
40.057386,116.404225,0,404,40005.7894212963,2009-07-11,18:56:46
40.05738,116.404277,0,404,40005.7894791667,2009-07-11,18:56:51
40.057402,116.404288,0,403,40005.789537037,2009-07-11,18:56:56
40.057479,116.40427,0,403,40005.7895949074,2009-07-11,18:57:01
40.057503,116.404277,0,403,40005.7896527778,2009-07-11,18:57:06
40.057513,116.404281,0,403,40005.7897106481,2009-07-11,18:57:11
40.057513,116.404281,0,402,40005.7897685185,2009-07-11,18:57:16
40.057514,116.404281,0,402,40005.7898263889,2009-07-11,18:57:21
40.057515,116.404283,0,402,40005.7898842593,2009-07-11,18:57:26
40.057519,116.404286,0,402,40005.7899421296,2009-07-11,18:57:31
40.057521,116.404287,0,402,40005.79,2009-07-11,18:57:36
40.057524,116.404288,0,402,40005.7900578704,2009-07-11,18:57:41
40.057524,116.404288,0,402,40005.7900925926,2009-07-11,18:57:44
40.05752,116.404283,0,402,40005.7901157407,2009-07-11,18:57:46
40.057511,116.404275,0,402,40005.7901736111,2009-07-11,18:57:51
40.057512,116.404276,0,402,40005.7902314815,2009-07-11,18:57:56
40.057512,116.404276,0,402,40005.7902662037,2009-07-11,18:57:59
40.05751,116.404271,0,402,40005.7902893518,2009-07-11,18:58:01
40.057507,116.404228,0,402,40005.7903472222,2009-07-11,18:58:06
40.057502,116.404127,0,402,40005.7904050926,2009-07-11,18:58:11
40.057482,116.404099,0,402,40005.790462963,2009-07-11,18:58:16
40.05747,116.4041,0,402,40005.7905208333,2009-07-11,18:58:21
40.05747,116.4041,0,402,40005.7905555556,2009-07-11,18:58:24
40.057476,116.404101,0,402,40005.7905787037,2009-07-11,18:58:26
40.057542,116.404076,0,402,40005.7906365741,2009-07-11,18:58:31
40.057653,116.404022,0,402,40005.7906944444,2009-07-11,18:58:36
40.057711,116.403999,0,402,40005.7907523148,2009-07-11,18:58:41
40.057711,116.403999,0,402,40005.790787037,2009-07-11,18:58:44
40.057711,116.403997,0,402,40005.7908101852,2009-07-11,18:58:46
40.057734,116.403935,0,403,40005.7908680556,2009-07-11,18:58:51
40.057741,116.40392,0,403,40005.7909259259,2009-07-11,18:58:56
40.057741,116.40392,0,403,40005.7909606481,2009-07-11,18:58:59
40.057747,116.403921,0,403,40005.7909837963,2009-07-11,18:59:01
40.05778,116.403958,0,403,40005.7910416667,2009-07-11,18:59:06
40.057816,116.404008,0,403,40005.791099537,2009-07-11,18:59:11
40.057766,116.404026,0,403,40005.7915046296,2009-07-11,18:59:46
40.0578,116.404033,0,403,40005.7916203704,2009-07-11,18:59:56
40.057856,116.404064,0,403,40005.7916782407,2009-07-11,19:00:01
40.057953,116.404102,0,403,40005.7917361111,2009-07-11,19:00:06
40.058015,116.404087,0,403,40005.7917939815,2009-07-11,19:00:11
40.057945,116.404083,0,403,40005.7918518518,2009-07-11,19:00:16
40.057929,116.404079,0,403,40005.7919097222,2009-07-11,19:00:21
40.057933,116.403974,0,403,40005.7919675926,2009-07-11,19:00:26
40.057959,116.403975,0,403,40005.792025463,2009-07-11,19:00:31
40.057959,116.403975,0,403,40005.7920601852,2009-07-11,19:00:34
40.05796,116.403976,0,403,40005.7920833333,2009-07-11,19:00:36
40.057969,116.403954,0,403,40005.7921412037,2009-07-11,19:00:41
40.058007,116.40391,0,403,40005.7921990741,2009-07-11,19:00:46
40.058014,116.403915,0,403,40005.7922569444,2009-07-11,19:00:51
40.058014,116.403915,0,403,40005.7922916667,2009-07-11,19:00:54
40.058014,116.403914,0,403,40005.7923148148,2009-07-11,19:00:56
40.057977,116.40389,0,403,40005.7923726852,2009-07-11,19:01:01
40.057911,116.403868,0,403,40005.7924305556,2009-07-11,19:01:06
40.057888,116.403854,0,403,40005.7924884259,2009-07-11,19:01:11
40.05788,116.403846,0,403,40005.7925462963,2009-07-11,19:01:16
40.057882,116.403847,0,403,40005.7926041667,2009-07-11,19:01:21
40.057882,116.403847,0,403,40005.7926388889,2009-07-11,19:01:24
40.057885,116.403851,0,403,40005.792662037,2009-07-11,19:01:26
40.057854,116.403856,0,403,40005.7927199074,2009-07-11,19:01:31
40.057774,116.40386,0,402,40005.7927777778,2009-07-11,19:01:36
40.057745,116.403836,0,402,40005.7928356482,2009-07-11,19:01:41
40.057741,116.403816,0,402,40005.7928935185,2009-07-11,19:01:46
40.057741,116.403816,0,402,40005.7929861111,2009-07-11,19:01:54
40.057734,116.403811,0,402,40005.7930092593,2009-07-11,19:01:56
40.057699,116.403799,0,402,40005.7930671296,2009-07-11,19:02:01
40.057679,116.40377,0,402,40005.793125,2009-07-11,19:02:06
40.057674,116.403767,0,402,40005.7931828704,2009-07-11,19:02:11
40.057668,116.403765,0,402,40005.7932407407,2009-07-11,19:02:16
40.057663,116.403763,0,402,40005.7932986111,2009-07-11,19:02:21
40.057668,116.40377,0,402,40005.7933564815,2009-07-11,19:02:26
40.057668,116.40377,0,402,40005.7933912037,2009-07-11,19:02:29
40.057668,116.403774,0,402,40005.7934143519,2009-07-11,19:02:31
40.057579,116.403824,0,402,40005.7934722222,2009-07-11,19:02:36
[truncated: 458,356 more chars]
