# Supplementary material for: Research on differential privacy protection method based on user tendency
Source: PLoS One. 2023 Oct 26;18(10):e0288823. doi: 10.1371/journal.pone.0288823 (PMC10602288; doi:10.1371/journal.pone.0288823)
Supplement: S2 Data — (ZIP) [file pone.0288823.s002.zip › Data 5-2/022/Trajectory/20090713000234.plt]

Geolife trajectory
WGS 84
Altitude is in Feet
Reserved 3
0,2,255,My Track,0,0,2,8421376
0
40.058141,116.403771,0,492,40007.0017824074,2009-07-13,00:02:34
40.057248,116.404197,0,99,40007.0018402778,2009-07-13,00:02:39
40.0572,116.404283,0,100,40007.0018981481,2009-07-13,00:02:44
40.057172,116.404348,0,103,40007.0019560185,2009-07-13,00:02:49
40.057145,116.404376,0,105,40007.0020138889,2009-07-13,00:02:54
40.057054,116.404624,0,116,40007.0020717593,2009-07-13,00:02:59
40.056969,116.404602,0,132,40007.0021296296,2009-07-13,00:03:04
40.056955,116.404604,0,135,40007.0021875,2009-07-13,00:03:09
40.056924,116.404549,0,141,40007.0022453704,2009-07-13,00:03:14
40.056913,116.404463,0,148,40007.0023032407,2009-07-13,00:03:19
40.056857,116.404475,0,156,40007.0023611111,2009-07-13,00:03:24
40.056839,116.404479,0,157,40007.0024189815,2009-07-13,00:03:29
40.056808,116.404364,0,161,40007.0024768518,2009-07-13,00:03:34
40.056798,116.404123,0,168,40007.0025347222,2009-07-13,00:03:39
40.056883,116.403682,0,162,40007.0025925926,2009-07-13,00:03:44
40.056947,116.403282,0,172,40007.002650463,2009-07-13,00:03:49
40.05687,116.403045,0,174,40007.0027083333,2009-07-13,00:03:54
40.056587,116.402871,0,158,40007.0027662037,2009-07-13,00:03:59
40.05652,116.402824,0,150,40007.0028240741,2009-07-13,00:04:04
40.056405,116.402786,0,139,40007.0028819444,2009-07-13,00:04:09
40.056216,116.402766,0,142,40007.0029398148,2009-07-13,00:04:14
40.055975,116.402785,0,148,40007.0029976852,2009-07-13,00:04:19
40.055696,116.402782,0,155,40007.0030555556,2009-07-13,00:04:24
40.055337,116.402834,0,158,40007.0031134259,2009-07-13,00:04:29
40.055029,116.402894,0,165,40007.0031712963,2009-07-13,00:04:34
40.054643,116.402965,0,160,40007.0032291667,2009-07-13,00:04:39
40.054325,116.402998,0,157,40007.003287037,2009-07-13,00:04:44
40.054015,116.40304,0,158,40007.0033449074,2009-07-13,00:04:49
40.053681,116.403115,0,162,40007.0034027778,2009-07-13,00:04:54
40.053326,116.403178,0,165,40007.0034606481,2009-07-13,00:04:59
40.052893,116.403258,0,153,40007.0035185185,2009-07-13,00:05:04
40.052514,116.403299,0,150,40007.0035763889,2009-07-13,00:05:09
40.052199,116.403322,0,151,40007.0036342593,2009-07-13,00:05:14
40.052052,116.403513,0,135,40007.0036921296,2009-07-13,00:05:19
40.052039,116.403911,0,128,40007.00375,2009-07-13,00:05:24
40.052102,116.404339,0,124,40007.0038078704,2009-07-13,00:05:29
40.052122,116.404755,0,128,40007.0038657407,2009-07-13,00:05:34
40.052146,116.404888,0,133,40007.0039236111,2009-07-13,00:05:39
40.052144,116.404897,0,129,40007.0039814815,2009-07-13,00:05:44
40.052144,116.404897,0,129,40007.0040162037,2009-07-13,00:05:47
40.052144,116.404902,0,130,40007.0040393519,2009-07-13,00:05:49
40.052143,116.40489,0,131,40007.0040972222,2009-07-13,00:05:54
40.052111,116.404964,0,133,40007.0041550926,2009-07-13,00:05:59
40.052098,116.405048,0,136,40007.004212963,2009-07-13,00:06:04
40.052141,116.405099,0,144,40007.0042708333,2009-07-13,00:06:09
40.052111,116.40512,0,146,40007.0043287037,2009-07-13,00:06:14
40.052096,116.405206,0,154,40007.0043865741,2009-07-13,00:06:19
40.052099,116.405283,0,158,40007.0044444444,2009-07-13,00:06:24
40.052044,116.405327,0,163,40007.0045023148,2009-07-13,00:06:29
40.052072,116.405312,0,165,40007.0045601852,2009-07-13,00:06:34
40.052075,116.405289,0,166,40007.0046180556,2009-07-13,00:06:39
40.052091,116.405249,0,167,40007.0046759259,2009-07-13,00:06:44
40.052112,116.405221,0,167,40007.0047337963,2009-07-13,00:06:49
40.052144,116.405195,0,168,40007.0047916667,2009-07-13,00:06:54
40.052163,116.405183,0,167,40007.004849537,2009-07-13,00:06:59
40.052164,116.405169,0,168,40007.0049074074,2009-07-13,00:07:04
40.052165,116.405155,0,168,40007.0049652778,2009-07-13,00:07:09
40.05223,116.405114,0,168,40007.0050231481,2009-07-13,00:07:14
40.052304,116.405055,0,168,40007.0050810185,2009-07-13,00:07:19
40.052466,116.405041,0,170,40007.0051388889,2009-07-13,00:07:24
40.052462,116.404998,0,171,40007.0051967593,2009-07-13,00:07:29
40.052467,116.404985,0,171,40007.0052546296,2009-07-13,00:07:34
40.052467,116.404985,0,171,40007.0052893519,2009-07-13,00:07:37
40.052467,116.40498,0,172,40007.0053125,2009-07-13,00:07:39
40.052444,116.404957,0,172,40007.0053703704,2009-07-13,00:07:44
40.052417,116.404992,0,173,40007.0054282407,2009-07-13,00:07:49
40.052406,116.40497,0,172,40007.0054861111,2009-07-13,00:07:54
40.052157,116.404798,0,172,40007.0055439815,2009-07-13,00:07:59
40.052146,116.404774,0,171,40007.0056018519,2009-07-13,00:08:04
40.052146,116.404775,0,171,40007.0056597222,2009-07-13,00:08:09
40.052146,116.404775,0,171,40007.0056944444,2009-07-13,00:08:12
40.052145,116.404776,0,171,40007.0057175926,2009-07-13,00:08:14
40.052141,116.404799,0,171,40007.005775463,2009-07-13,00:08:19
40.052086,116.404838,0,183,40007.0058333333,2009-07-13,00:08:24
40.052037,116.40487,0,184,40007.0058912037,2009-07-13,00:08:29
40.052,116.404862,0,185,40007.0059490741,2009-07-13,00:08:34
40.051999,116.404857,0,185,40007.0060069444,2009-07-13,00:08:39
40.051998,116.404849,0,184,40007.0060648148,2009-07-13,00:08:44
40.051997,116.404845,0,184,40007.0061226852,2009-07-13,00:08:49
40.051995,116.404838,0,184,40007.0061805556,2009-07-13,00:08:54
40.051995,116.404838,0,184,40007.0062152778,2009-07-13,00:08:57
40.051993,116.404833,0,184,40007.0062384259,2009-07-13,00:08:59
40.05199,116.404823,0,184,40007.0062962963,2009-07-13,00:09:04
40.051931,116.404801,0,178,40007.0063541667,2009-07-13,00:09:09
40.05193,116.404804,0,178,40007.006412037,2009-07-13,00:09:14
40.051929,116.404804,0,178,40007.0064699074,2009-07-13,00:09:19
40.051929,116.404798,0,178,40007.0065277778,2009-07-13,00:09:24
40.051928,116.404794,0,177,40007.0065856481,2009-07-13,00:09:29
40.051927,116.404793,0,177,40007.0066435185,2009-07-13,00:09:34
40.051927,116.404792,0,177,40007.0067013889,2009-07-13,00:09:39
40.051923,116.404793,0,177,40007.0067592593,2009-07-13,00:09:44
40.051923,116.404793,0,177,40007.0067939815,2009-07-13,00:09:47
40.051919,116.404794,0,177,40007.0068171296,2009-07-13,00:09:49
40.05191,116.404795,0,178,40007.006875,2009-07-13,00:09:54
40.051899,116.404797,0,178,40007.0069328704,2009-07-13,00:09:59
40.051888,116.4048,0,178,40007.0069907407,2009-07-13,00:10:04
40.051875,116.404803,0,178,40007.0070486111,2009-07-13,00:10:09
40.051863,116.404808,0,178,40007.0071064815,2009-07-13,00:10:14
40.051855,116.40481,0,178,40007.0071643519,2009-07-13,00:10:19
40.051848,116.404813,0,178,40007.0072222222,2009-07-13,00:10:24
40.051841,116.404814,0,178,40007.0072800926,2009-07-13,00:10:29
40.051837,116.404815,0,179,40007.007337963,2009-07-13,00:10:34
40.051834,116.404814,0,179,40007.0073958333,2009-07-13,00:10:39
40.051831,116.404812,0,179,40007.0074537037,2009-07-13,00:10:44
40.051827,116.404808,0,179,40007.0075115741,2009-07-13,00:10:49
40.051824,116.404805,0,179,40007.0075694444,2009-07-13,00:10:54
40.051821,116.4048,0,179,40007.0076273148,2009-07-13,00:10:59
40.051819,116.404796,0,179,40007.0076851852,2009-07-13,00:11:04
40.051817,116.404792,0,179,40007.0077430556,2009-07-13,00:11:09
40.051814,116.404789,0,179,40007.0078009259,2009-07-13,00:11:14
40.051812,116.404785,0,179,40007.0078587963,2009-07-13,00:11:19
40.051809,116.404783,0,179,40007.0079166667,2009-07-13,00:11:24
40.051809,116.404783,0,179,40007.0079513889,2009-07-13,00:11:27
40.051804,116.404779,0,180,40007.007974537,2009-07-13,00:11:29
40.051778,116.404731,0,180,40007.0080324074,2009-07-13,00:11:34
40.051726,116.404633,0,180,40007.0080902778,2009-07-13,00:11:39
40.051662,116.404434,0,180,40007.0081481481,2009-07-13,00:11:44
40.051928,116.403309,0,182,40007.0082060185,2009-07-13,00:11:49
40.052346,116.402132,0,187,40007.0082638889,2009-07-13,00:11:54
40.052837,116.400952,0,190,40007.0083217593,2009-07-13,00:11:59
40.053304,116.399884,0,193,40007.0083796296,2009-07-13,00:12:04
40.054069,116.398502,0,202,40007.0084375,2009-07-13,00:12:09
40.054803,116.396954,0,210,40007.0084953704,2009-07-13,00:12:14
40.055341,116.395656,0,206,40007.0085532407,2009-07-13,00:12:19
40.055815,116.39453,0,204,40007.0086111111,2009-07-13,00:12:24
40.056261,116.393468,0,205,40007.0086689815,2009-07-13,00:12:29
40.05669,116.39239,0,202,40007.0087268518,2009-07-13,00:12:34
40.057126,116.391349,0,201,40007.0087847222,2009-07-13,00:12:39
40.05756,116.390309,0,194,40007.0088425926,2009-07-13,00:12:44
40.057988,116.38929,0,187,40007.008900463,2009-07-13,00:12:49
40.058421,116.3883,0,184,40007.0089583333,2009-07-13,00:12:54
40.05884,116.387354,0,182,40007.0090162037,2009-07-13,00:12:59
40.059247,116.386401,0,179,40007.0090740741,2009-07-13,00:13:04
40.059664,116.385436,0,174,40007.0091319444,2009-07-13,00:13:09
40.060079,116.384461,0,166,40007.0091898148,2009-07-13,00:13:14
40.06047,116.383491,0,149,40007.0092476852,2009-07-13,00:13:19
40.060869,116.382535,0,139,40007.0093055556,2009-07-13,00:13:24
40.061269,116.381597,0,133,40007.0093634259,2009-07-13,00:13:29
40.061695,116.380664,0,131,40007.0094212963,2009-07-13,00:13:34
40.062063,116.379747,0,123,40007.0094791667,2009-07-13,00:13:39
40.062437,116.378824,0,112,40007.009537037,2009-07-13,00:13:44
40.062822,116.377921,0,103,40007.0095949074,2009-07-13,00:13:49
40.063191,116.377035,0,95,40007.0096527778,2009-07-13,00:13:54
40.063582,116.376174,0,91,40007.0097106481,2009-07-13,00:13:59
40.063945,116.375286,0,89,40007.0097685185,2009-07-13,00:14:04
40.064336,116.37443,0,80,40007.0098263889,2009-07-13,00:14:09
40.064721,116.373498,0,80,40007.0098842593,2009-07-13,00:14:14
40.065119,116.372546,0,82,40007.0099421296,2009-07-13,00:14:19
40.065518,116.371596,0,88,40007.01,2009-07-13,00:14:24
40.065922,116.370637,0,88,40007.0100578704,2009-07-13,00:14:29
40.066354,116.369673,0,79,40007.0101157407,2009-07-13,00:14:34
40.066758,116.368747,0,80,40007.0101736111,2009-07-13,00:14:39
40.067147,116.367827,0,84,40007.0102314815,2009-07-13,00:14:44
40.067533,116.366931,0,88,40007.0102893518,2009-07-13,00:14:49
40.067909,116.366046,0,87,40007.0103472222,2009-07-13,00:14:54
40.068263,116.365093,0,92,40007.0104050926,2009-07-13,00:14:59
40.068523,116.36409,0,102,40007.010462963,2009-07-13,00:15:04
40.068752,116.363098,0,103,40007.0105208333,2009-07-13,00:15:09
40.068924,116.362088,0,107,40007.0105787037,2009-07-13,00:15:14
40.06905,116.361076,0,115,40007.0106365741,2009-07-13,00:15:19
40.069113,116.360081,0,119,40007.0106944444,2009-07-13,00:15:24
40.069132,116.359041,0,121,40007.0107523148,2009-07-13,00:15:29
40.069132,116.357996,0,123,40007.0108101852,2009-07-13,00:15:34
40.069122,116.356974,0,123,40007.0108680556,2009-07-13,00:15:39
40.069137,116.356179,0,121,40007.0109259259,2009-07-13,00:15:44
40.06916,116.355565,0,119,40007.0109837963,2009-07-13,00:15:49
40.069175,116.35509,0,109,40007.0110416667,2009-07-13,00:15:54
40.069212,116.35474,0,104,40007.011099537,2009-07-13,00:15:59
40.069282,116.354526,0,99,40007.0111574074,2009-07-13,00:16:04
40.069323,116.354438,0,96,40007.0112152778,2009-07-13,00:16:09
40.069295,116.354428,0,95,40007.0112731481,2009-07-13,00:16:14
40.069289,116.354411,0,94,40007.0113310185,2009-07-13,00:16:19
40.069289,116.354413,0,95,40007.0113888889,2009-07-13,00:16:24
40.069289,116.354413,0,95,40007.0114236111,2009-07-13,00:16:27
40.069288,116.35442,0,96,40007.0114467593,2009-07-13,00:16:29
40.069291,116.354397,0,96,40007.0115046296,2009-07-13,00:16:34
40.069308,116.354374,0,95,40007.0115625,2009-07-13,00:16:39
40.069311,116.35437,0,94,40007.0116203704,2009-07-13,00:16:44
40.069308,116.354362,0,95,40007.0116782407,2009-07-13,00:16:49
40.069308,116.354362,0,95,40007.011712963,2009-07-13,00:16:52
40.069303,116.35436,0,95,40007.0117361111,2009-07-13,00:16:54
40.069291,116.354326,0,96,40007.0117939815,2009-07-13,00:16:59
40.069144,116.354099,0,103,40007.0118518519,2009-07-13,00:17:04
40.069116,116.353507,0,102,40007.0119097222,2009-07-13,00:17:09
40.069192,116.352656,0,93,40007.0119675926,2009-07-13,00:17:14
40.06923,116.351607,0,80,40007.012025463,2009-07-13,00:17:19
40.069265,116.35043,0,69,40007.0120833333,2009-07-13,00:17:24
40.069242,116.349176,0,65,40007.0121412037,2009-07-13,00:17:29
40.069284,116.347895,0,85,40007.0121990741,2009-07-13,00:17:34
40.069382,116.346801,0,91,40007.0122569444,2009-07-13,00:17:39
40.069502,116.345775,0,104,40007.0123148148,2009-07-13,00:17:44
40.069536,116.344821,0,110,40007.0123726852,2009-07-13,00:17:49
40.069542,116.34391,0,120,40007.0124305556,2009-07-13,00:17:54
40.069512,116.343028,0,126,40007.0124884259,2009-07-13,00:17:59
40.069509,116.342158,0,133,40007.0125462963,2009-07-13,00:18:04
40.069436,116.341281,0,139,40007.0126041667,2009-07-13,00:18:09
40.069319,116.340418,0,142,40007.012662037,2009-07-13,00:18:14
40.069286,116.339477,0,150,40007.0127199074,2009-07-13,00:18:19
40.069279,116.338498,0,150,40007.0127777778,2009-07-13,00:18:24
40.069295,116.337494,0,146,40007.0128356481,2009-07-13,00:18:29
40.069289,116.336494,0,145,40007.0128935185,2009-07-13,00:18:34
40.069311,116.335532,0,139,40007.0129513889,2009-07-13,00:18:39
40.069321,116.334546,0,141,40007.0130092593,2009-07-13,00:18:44
40.0694,116.333602,0,138,40007.0130671296,2009-07-13,00:18:49
40.069456,116.332682,0,138,40007.013125,2009-07-13,00:18:54
40.069473,116.331842,0,139,40007.0131828704,2009-07-13,00:18:59
40.06948,116.33113,0,139,40007.0132407407,2009-07-13,00:19:04
40.069481,116.330572,0,134,40007.0132986111,2009-07-13,00:19:09
40.069489,116.330149,0,129,40007.0133564815,2009-07-13,00:19:14
40.069502,116.329971,0,123,40007.0134143519,2009-07-13,00:19:19
40.069482,116.329911,0,121,40007.0134722222,2009-07-13,00:19:24
40.069482,116.329911,0,121,40007.0135069444,2009-07-13,00:19:27
40.069482,116.329917,0,121,40007.0135300926,2009-07-13,00:19:29
40.069484,116.329946,0,121,40007.013587963,2009-07-13,00:19:34
40.069484,116.329946,0,121,40007.0136226852,2009-07-13,00:19:37
40.069484,116.329952,0,121,40007.0136458333,2009-07-13,00:19:39
40.069473,116.329932,0,122,40007.0137037037,2009-07-13,00:19:44
40.069477,116.329959,0,124,40007.0137615741,2009-07-13,00:19:49
40.069487,116.329995,0,126,40007.0138194444,2009-07-13,00:19:54
40.069525,116.330072,0,130,40007.0138773148,2009-07-13,00:19:59
40.069565,116.330205,0,135,40007.0139351852,2009-07-13,00:20:04
40.069572,116.330342,0,138,40007.0139930556,2009-07-13,00:20:09
40.069509,116.330527,0,141,40007.0140509259,2009-07-13,00:20:14
40.069388,116.330706,0,143,40007.0141087963,2009-07-13,00:20:19
40.069372,116.33041,0,146,40007.0141666667,2009-07-13,00:20:24
40.069827,116.328433,0,148,40007.014224537,2009-07-13,00:20:29
40.06959,116.326704,0,154,40007.0142824074,2009-07-13,00:20:34
40.069235,116.313911,0,87,40007.015150463,2009-07-13,00:21:49
40.069115,116.313748,0,117,40007.0152083333,2009-07-13,00:21:54
40.069085,116.313664,0,111,40007.0152662037,2009-07-13,00:21:59
40.069125,116.313624,0,110,40007.0153240741,2009-07-13,00:22:04
40.069133,116.313637,0,111,40007.0153819444,2009-07-13,00:22:09
40.069194,116.313657,0,113,40007.0154398148,2009-07-13,00:22:14
40.069325,116.313609,0,115,40007.0154976852,2009-07-13,00:22:19
40.069408,116.313545,0,115,40007.0155555556,2009-07-13,00:22:24
40.069456,116.313535,0,115,40007.0156134259,2009-07-13,00:22:29
40.069489,116.313516,0,114,40007.0156712963,2009-07-13,00:22:34
40.069498,116.313514,0,114,40007.0157291667,2009-07-13,00:22:39
40.069541,116.313527,0,115,40007.015787037,2009-07-13,00:22:44
40.070593,116.311664,0,-126,40007.0160185185,2009-07-13,00:23:04
40.069894,116.311402,0,267,40007.0160763889,2009-07-13,00:23:09
40.069771,116.310547,0,309,40007.0161342593,2009-07-13,00:23:14
40.069722,116.309753,0,335,40007.0161921296,2009-07-13,00:23:19
40.069646,116.308984,0,379,40007.01625,2009-07-13,00:23:24
40.06969,116.30797,0,303,40007.0163078704,2009-07-13,00:23:29
40.069749,116.306951,0,243,40007.0163657407,2009-07-13,00:23:34
40.069842,116.305944,0,211,40007.0164236111,2009-07-13,00:23:39
40.069992,116.304878,0,192,40007.0164814815,2009-07-13,00:23:44
40.07026,116.303866,0,178,40007.0165393518,2009-07-13,00:23:49
40.070575,116.302858,0,168,40007.0165972222,2009-07-13,00:23:54
40.070807,116.301884,0,160,40007.0166550926,2009-07-13,00:23:59
40.070989,116.301042,0,153,40007.016712963,2009-07-13,00:24:04
40.071109,116.300303,0,147,40007.0167708333,2009-07-13,00:24:09
40.048769,116.300561,0,60,40007.0186226852,2009-07-13,00:26:49
40.049922,116.300755,0,96,40007.0186805556,2009-07-13,00:26:54
40.050077,116.30087,0,71,40007.0187384259,2009-07-13,00:26:59
40.050143,116.300915,0,38,40007.0187962963,2009-07-13,00:27:04
40.050153,116.300878,0,32,40007.0188541667,2009-07-13,00:27:09
40.049954,116.30083,0,51,40007.018912037,2009-07-13,00:27:14
40.049931,116.300792,0,54,40007.0189699074,2009-07-13,00:27:19
40.049932,116.300758,0,47,40007.0190277778,2009-07-13,00:27:24
40.049885,116.300765,0,53,40007.0190856481,2009-07-13,00:27:29
40.049917,116.300807,0,64,40007.0191435185,2009-07-13,00:27:34
40.049919,116.300823,0,61,40007.0192013889,2009-07-13,00:27:39
40.049919,116.300807,0,60,40007.0192592593,2009-07-13,00:27:44
40.049909,116.300799,0,59,40007.0193171296,2009-07-13,00:27:49
40.049898,116.300796,0,58,40007.019375,2009-07-13,00:27:54
40.049875,116.300817,0,57,40007.0194328704,2009-07-13,00:27:59
40.04992,116.300883,0,55,40007.0194907407,2009-07-13,00:28:04
40.049874,116.30098,0,54,40007.0195486111,2009-07-13,00:28:09
40.049829,116.301305,0,43,40007.0196064815,2009-07-13,00:28:14
40.049535,116.301704,0,50,40007.0196643519,2009-07-13,00:28:19
40.048826,116.30224,0,63,40007.0197222222,2009-07-13,00:28:24
40.047974,116.302784,0,66,40007.0197800926,2009-07-13,00:28:29
40.047159,116.303397,0,75,40007.019837963,2009-07-13,00:28:34
40.045947,116.304024,0,72,40007.0198958333,2009-07-13,00:28:39
40.045152,116.304599,0,78,40007.0199537037,2009-07-13,00:28:44
40.044429,116.305152,0,79,40007.0200115741,2009-07-13,00:28:49
40.04376,116.305665,0,79,40007.0200694444,2009-07-13,00:28:54
40.043116,116.306184,0,87,40007.0201273148,2009-07-13,00:28:59
40.042453,116.306652,0,98,40007.0201851852,2009-07-13,00:29:04
40.041794,116.307,0,102,40007.0202430556,2009-07-13,00:29:09
40.041129,116.307327,0,109,40007.0203009259,2009-07-13,00:29:14
40.040474,116.307642,0,118,40007.0203587963,2009-07-13,00:29:19
40.039862,116.307966,0,124,40007.0204166667,2009-07-13,00:29:24
40.039263,116.308337,0,121,40007.020474537,2009-07-13,00:29:29
40.038726,116.308899,0,139,40007.0205324074,2009-07-13,00:29:34
40.038221,116.309501,0,138,40007.0205902778,2009-07-13,00:29:39
40.037689,116.310156,0,133,40007.0206481481,2009-07-13,00:29:44
40.037106,116.310826,0,129,40007.0207060185,2009-07-13,00:29:49
40.036504,116.311372,0,125,40007.0207638889,2009-07-13,00:29:54
40.035911,116.311842,0,126,40007.0208217593,2009-07-13,00:29:59
40.035319,116.312308,0,131,40007.0208796296,2009-07-13,00:30:04
40.034716,116.312721,0,135,40007.0209375,2009-07-13,00:30:09
40.034124,116.313077,0,133,40007.0209953704,2009-07-13,00:30:14
40.033518,116.313392,0,130,40007.0210532407,2009-07-13,00:30:19
40.032919,116.31367,0,136,40007.0211111111,2009-07-13,00:30:24
40.032391,116.313891,0,137,40007.0211689815,2009-07-13,00:30:29
40.03195,116.314065,0,141,40007.0212268519,2009-07-13,00:30:34
40.031663,116.314169,0,144,40007.0212847222,2009-07-13,00:30:39
40.031567,116.314176,0,144,40007.0213425926,2009-07-13,00:30:44
40.031596,116.314183,0,145,40007.021400463,2009-07-13,00:30:49
40.031607,116.314184,0,147,40007.0214583333,2009-07-13,00:30:54
40.031619,116.314162,0,150,40007.0215162037,2009-07-13,00:30:59
40.031619,116.314162,0,150,40007.0215509259,2009-07-13,00:31:02
40.031621,116.314164,0,152,40007.0215740741,2009-07-13,00:31:04
40.031623,116.314174,0,152,40007.0216319444,2009-07-13,00:31:09
40.031686,116.314181,0,150,40007.0216898148,2009-07-13,00:31:14
40.031739,116.314193,0,147,40007.0217476852,2009-07-13,00:31:19
40.031764,116.314203,0,142,40007.0218055556,2009-07-13,00:31:24
40.031791,116.314193,0,143,40007.0218634259,2009-07-13,00:31:29
40.031817,116.314152,0,139,40007.0219212963,2009-07-13,00:31:34
40.031812,116.314104,0,137,40007.0219791667,2009-07-13,00:31:39
40.031769,116.314087,0,136,40007.022037037,2009-07-13,00:31:44
40.031825,116.314203,0,127,40007.0220949074,2009-07-13,00:31:49
40.031928,116.314304,0,113,40007.0221527778,2009-07-13,00:31:54
40.031675,116.314653,0,89,40007.0222106481,2009-07-13,00:31:59
40.03123,116.315066,0,80,40007.0222685185,2009-07-13,00:32:04
40.03048,116.315429,0,83,40007.0223263889,2009-07-13,00:32:09
40.029386,116.315746,0,88,40007.0223842593,2009-07-13,00:32:14
40.028311,116.316013,0,90,40007.0224421296,2009-07-13,00:32:19
40.02718,116.316319,0,93,40007.0225,2009-07-13,00:32:24
40.026136,116.316636,0,92,40007.0225578704,2009-07-13,00:32:29
40.024776,116.317004,0,99,40007.0226157407,2009-07-13,00:32:34
40.023758,116.317355,0,104,40007.0226736111,2009-07-13,00:32:39
40.022753,116.317736,0,104,40007.0227314815,2009-07-13,00:32:44
40.021796,116.318076,0,106,40007.0227893519,2009-07-13,00:32:49
40.020978,116.318418,0,103,40007.0228472222,2009-07-13,00:32:54
40.020156,116.31874,0,97,40007.0229050926,2009-07-13,00:32:59
40.019384,116.31902,0,106,40007.022962963,2009-07-13,00:33:04
40.01865,116.319295,0,111,40007.0230208333,2009-07-13,00:33:09
40.017924,116.319608,0,110,40007.0230787037,2009-07-13,00:33:14
40.017259,116.320049,0,105,40007.0231365741,2009-07-13,00:33:19
40.016592,116.320574,0,102,40007.0231944444,2009-07-13,00:33:24
40.016032,116.321217,0,101,40007.0232523148,2009-07-13,00:33:29
40.015478,116.321893,0,94,40007.0233101852,2009-07-13,00:33:34
40.014838,116.322619,0,91,40007.0233680556,2009-07-13,00:33:39
40.014178,116.323358,0,92,40007.0234259259,2009-07-13,00:33:44
40.013521,116.32409,0,97,40007.0234837963,2009-07-13,00:33:49
40.012858,116.324808,0,101,40007.0235416667,2009-07-13,00:33:54
40.012211,116.325532,0,99,40007.023599537,2009-07-13,00:33:59
40.011582,116.326255,0,95,40007.0236574074,2009-07-13,00:34:04
40.010989,116.326965,0,93,40007.0237152778,2009-07-13,00:34:09
40.010384,116.327639,0,94,40007.0237731481,2009-07-13,00:34:14
40.009742,116.328348,0,96,40007.0238310185,2009-07-13,00:34:19
40.009061,116.329072,0,95,40007.0238888889,2009-07-13,00:34:24
40.008438,116.329779,0,99,40007.0239467593,2009-07-13,00:34:29
40.00778,116.330355,0,103,40007.0240046296,2009-07-13,00:34:34
40.007095,116.330753,0,104,40007.0240625,2009-07-13,00:34:39
40.006393,116.331067,0,109,40007.0241203704,2009-07-13,00:34:44
40.005687,116.33126,0,111,40007.0241782407,2009-07-13,00:34:49
40.004971,116.33138,0,116,40007.0242361111,2009-07-13,00:34:54
40.004226,116.331419,0,129,40007.0242939815,2009-07-13,00:34:59
40.003414,116.331427,0,142,40007.0243518518,2009-07-13,00:35:04
40.00255,116.331453,0,156,40007.0244097222,2009-07-13,00:35:09
40.00172,116.331402,0,159,40007.0244675926,2009-07-13,00:35:14
40.000881,116.33141,0,166,40007.024525463,2009-07-13,00:35:19
40.000048,116.331438,0,175,40007.0245833333,2009-07-13,00:35:24
39.99923,116.331463,0,178,40007.0246412037,2009-07-13,00:35:29
39.998377,116.331462,0,177,40007.0246990741,2009-07-13,00:35:34
39.997522,116.331503,0,180,40007.0247569444,2009-07-13,00:35:39
39.996671,116.33159,0,181,40007.0248148148,2009-07-13,00:35:44
39.995834,116.331612,0,184,40007.0248726852,2009-07-13,00:35:49
39.995028,116.331647,0,190,40007.0249305556,2009-07-13,00:35:54
39.994262,116.331684,0,188,40007.0249884259,2009-07-13,00:35:59
39.993563,116.331689,0,188,40007.0250462963,2009-07-13,00:36:04
39.992929,116.331698,0,181,40007.0251041667,2009-07-13,00:36:09
39.992422,116.331715,0,180,40007.025162037,2009-07-13,00:36:14
39.992047,116.331642,0,163,40007.0252199074,2009-07-13,00:36:19
39.991607,116.331617,0,165,40007.0252777778,2009-07-13,00:36:24
39.991596,116.33163,0,168,40007.0253356481,2009-07-13,00:36:29
39.991602,116.331661,0,167,40007.0253935185,2009-07-13,00:36:34
39.991615,116.331686,0,164,40007.0254513889,2009-07-13,00:36:39
39.991647,116.331682,0,163,40007.0255092593,2009-07-13,00:36:44
39.991677,116.331669,0,162,40007.0255671296,2009-07-13,00:36:49
39.991708,116.331657,0,161,40007.025625,2009-07-13,00:36:54
39.991708,116.331657,0,161,40007.0256597222,2009-07-13,00:36:57
39.991709,116.331652,0,161,40007.0256828704,2009-07-13,00:36:59
39.99172,116.331637,0,162,40007.0257407407,2009-07-13,00:37:04
39.99172,116.331626,0,163,40007.0257986111,2009-07-13,00:37:09
39.991711,116.331638,0,164,40007.0258564815,2009-07-13,00:37:14
39.991693,116.331642,0,165,40007.0259143518,2009-07-13,00:37:19
39.991693,116.331642,0,165,40007.0259490741,2009-07-13,00:37:22
39.991691,116.331639,0,166,40007.0259722222,2009-07-13,00:37:24
39.991665,116.331634,0,165,40007.0260300926,2009-07-13,00:37:29
39.991417,116.331684,0,165,40007.026087963,2009-07-13,00:37:34
39.990871,116.331705,0,169,40007.0261458333,2009-07-13,00:37:39
39.990196,116.331728,0,174,40007.0262037037,2009-07-13,00:37:44
39.989348,116.331792,0,174,40007.0262615741,2009-07-13,00:37:49
39.988404,116.331846,0,173,40007.0263194444,2009-07-13,00:37:54
39.98749,116.331886,0,165,40007.0263773148,2009-07-13,00:37:59
39.986697,116.331909,0,162,40007.0264351852,2009-07-13,00:38:04
39.985843,116.331985,0,160,40007.0264930556,2009-07-13,00:38:09
39.985076,116.332074,0,152,40007.0265509259,2009-07-13,00:38:14
39.984289,116.332196,0,147,40007.0266087963,2009-07-13,00:38:19
39.983522,116.332294,0,147,40007.0266666667,2009-07-13,00:38:24
39.982804,116.33241,0,143,40007.026724537,2009-07-13,00:38:29
39.982146,116.33252,0,136,40007.0267824074,2009-07-13,00:38:34
39.981486,116.332635,0,135,40007.0268402778,2009-07-13,00:38:39
39.980811,116.332768,0,130,40007.0268981481,2009-07-13,00:38:44
39.980108,116.332854,0,130,40007.0269560185,2009-07-13,00:38:49
39.979401,116.332986,0,120,40007.0270138889,2009-07-13,00:38:54
39.978667,116.333108,0,120,40007.0270717593,2009-07-13,00:38:59
39.977932,116.333247,0,120,40007.0271296296,2009-07-13,00:39:04
39.977222,116.333415,0,122,40007.0271875,2009-07-13,00:39:09
39.976575,116.333546,0,126,40007.0272453704,2009-07-13,00:39:14
39.976034,116.333642,0,134,40007.0273032407,2009-07-13,00:39:19
39.975588,116.333753,0,142,40007.0273611111,2009-07-13,00:39:24
39.975245,116.33384,0,149,40007.0274189815,2009-07-13,00:39:29
39.975088,116.33386,0,156,40007.0274768519,2009-07-13,00:39:34
39.975102,116.333896,0,158,40007.0275347222,2009-07-13,00:39:39
39.975102,116.333896,0,158,40007.0275694444,2009-07-13,00:39:42
39.975103,116.333904,0,160,40007.0275925926,2009-07-13,00:39:44
39.975103,116.333923,0,161,40007.027650463,2009-07-13,00:39:49
39.975094,116.333914,0,163,40007.0277083333,2009-07-13,00:39:54
39.975023,116.333762,0,162,40007.0277662037,2009-07-13,00:39:59
39.97498,116.333743,0,150,40007.0278240741,2009-07-13,00:40:04
39.974852,116.333452,0,163,40007.031412037,2009-07-13,00:45:14
39.974838,116.333407,0,163,40007.0314699074,2009-07-13,00:45:19
39.974797,116.333354,0,162,40007.0315277778,2009-07-13,00:45:24
39.974787,116.333297,0,161,40007.0315856481,2009-07-13,00:45:29
39.974776,116.333231,0,158,40007.0316435185,2009-07-13,00:45:34
39.974759,116.333155,0,158,40007.0317013889,2009-07-13,00:45:39
39.974724,116.333074,0,151,40007.0317592593,2009-07-13,00:45:44
39.974713,116.332981,0,146,40007.0318171296,2009-07-13,00:45:49
39.974727,116.33291,0,151,40007.031875,2009-07-13,00:45:54
39.97473,116.332812,0,161,40007.0319328704,2009-07-13,00:45:59
39.974768,116.332768,0,160,40007.0319907407,2009-07-13,00:46:04
39.974801,116.332704,0,164,40007.0320486111,2009-07-13,00:46:09
39.974807,116.332639,0,162,40007.0321064815,2009-07-13,00:46:14
39.974814,116.332559,0,156,40007.0321643518,2009-07-13,00:46:19
39.974864,116.332484,0,153,40007.0322222222,2009-07-13,00:46:24
39.974861,116.332411,0,149,40007.0322800926,2009-07-13,00:46:29
39.974867,116.332319,0,155,40007.032337963,2009-07-13,00:46:34
39.974849,116.332259,0,153,40007.0323958333,2009-07-13,00:46:39
39.974834,116.332197,0,150,40007.0324537037,2009-07-13,00:46:44
39.974849,116.332146,0,149,40007.0325115741,2009-07-13,00:46:49
39.974814,116.332082,0,147,40007.0325694444,2009-07-13,00:46:54
39.974737,116.332067,0,141,40007.0326273148,2009-07-13,00:46:59
39.974704,116.332041,0,136,40007.0326851852,2009-07-13,00:47:04
39.974641,116.332033,0,131,40007.0327430556,2009-07-13,00:47:09
39.974594,116.332025,0,127,40007.0328009259,2009-07-13,00:47:14
39.974532,116.332069,0,123,40007.0328587963,2009-07-13,00:47:19
39.974477,116.332078,0,118,40007.0329166667,2009-07-13,00:47:24
39.97443,116.332033,0,114,40007.032974537,2009-07-13,00:47:29
39.974384,116.33205,0,114,40007.0330324074,2009-07-13,00:47:34
39.97435,116.332045,0,117,40007.0330902778,2009-07-13,00:47:39
39.974303,116.332048,0,124,40007.0331481481,2009-07-13,00:47:44
39.974291,116.332012,0,133,40007.0332060185,2009-07-13,00:47:49
39.97426,116.332067,0,131,40007.0332638889,2009-07-13,00:47:54
39.974216,116.332058,0,135,40007.0333217593,2009-07-13,00:47:59
39.974162,116.332069,0,133,40007.0333796296,2009-07-13,00:48:04
39.974135,116.332094,0,129,40007.0334375,2009-07-13,00:48:09
39.974097,116.332137,0,131,40007.0334953704,2009-07-13,00:48:14
39.974075,116.332146,0,133,40007.0335532407,2009-07-13,00:48:19
39.974032,116.332205,0,140,40007.0336111111,2009-07-13,00:48:24
39.973985,116.332205,0,142,40007.0336689815,2009-07-13,00:48:29
39.973909,116.332223,0,146,40007.0337268518,2009-07-13,00:48:34
39.973822,116.332267,0,147,40007.0337847222,2009-07-13,00:48:39
39.973758,116.332287,0,148,40007.0338425926,2009-07-13,00:48:44
39.973682,116.332298,0,149,40007.033900463,2009-07-13,00:48:49
39.973644,116.332357,0,151,40007.0339583333,2009-07-13,00:48:54
39.973637,116.332385,0,153,40007.0340162037,2009-07-13,00:48:59
39.973618,116.332445,0,155,40007.0340740741,2009-07-13,00:49:04
39.973643,116.332462,0,156,40007.0341319444,2009-07-13,00:49:09
39.973644,116.332471,0,157,40007.0341898148,2009-07-13,00:49:14
39.973645,116.332484,0,157,40007.0342476852,2009-07-13,00:49:19
39.973651,116.332513,0,157,40007.0343055556,2009-07-13,00:49:24
39.973295,116.334089,0,194,40007.0377199074,2009-07-13,00:54:19
39.973295,116.33396,0,200,40007.0377777778,2009-07-13,00:54:24
39.973354,116.333848,0,227,40007.0378356481,2009-07-13,00:54:29
39.97337,116.333865,0,236,40007.0378935185,2009-07-13,00:54:34
39.97337,116.333865,0,236,40007.0379282407,2009-07-13,00:54:37
39.97337,116.333865,0,236,40007.0379513889,2009-07-13,00:54:39
39.973388,116.333869,0,233,40007.0380092593,2009-07-13,00:54:44
39.973417,116.333922,0,231,40007.0380671296,2009-07-13,00:54:49
39.973431,116.333994,0,226,40007.038125,2009-07-13,00:54:54
39.973443,116.334078,0,230,40007.0381828704,2009-07-13,00:54:59
39.973392,116.33409,0,205,40007.0382407407,2009-07-13,00:55:04
39.973384,116.334292,0,253,40007.0382986111,2009-07-13,00:55:09
39.973392,116.334482,0,326,40007.0383564815,2009-07-13,00:55:14
39.973397,116.334535,0,352,40007.0384143519,2009-07-13,00:55:19
39.973387,116.334591,0,369,40007.0384722222,2009-07-13,00:55:24
39.973377,116.334762,0,421,40007.0385300926,2009-07-13,00:55:29
39.973387,116.33481,0,449,40007.038587963,2009-07-13,00:55:34
39.97337,116.334875,0,467,40007.0386458333,2009-07-13,00:55:39
39.973364,116.334829,0,469,40007.0387037037,2009-07-13,00:55:44
39.973368,116.334783,0,457,40007.0387615741,2009-07-13,00:55:49
39.973359,116.334832,0,453,40007.0388194444,2009-07-13,00:55:54
39.973368,116.334847,0,465,40007.0388773148,2009-07-13,00:55:59
39.973368,116.334847,0,465,40007.038912037,2009-07-13,00:56:02
39.973374,116.33484,0,464,40007.0389351852,2009-07-13,00:56:04
39.973373,116.334828,0,464,40007.0389930556,2009-07-13,00:56:09
39.973378,116.334801,0,463,40007.0390509259,2009-07-13,00:56:14
39.973419,116.334746,0,455,40007.0391087963,2009-07-13,00:56:19
39.973434,116.334723,0,453,40007.0391666667,2009-07-13,00:56:24
39.973433,116.334713,0,453,40007.039224537,2009-07-13,00:56:29
39.973433,116.334713,0,453,40007.0392592593,2009-07-13,00:56:32
39.973433,116.334709,0,453,40007.0392824074,2009-07-13,00:56:34
39.973444,116.334736,0,451,40007.0393402778,2009-07-13,00:56:39
39.973443,116.334799,0,450,40007.0393981481,2009-07-13,00:56:44
39.973462,116.334788,0,451,40007.0394560185,2009-07-13,00:56:49
39.97343,116.334746,0,449,40007.0395138889,2009-07-13,00:56:54
39.973414,116.33474,0,446,40007.0395717593,2009-07-13,00:56:59
39.973414,116.33474,0,446,40007.0396064815,2009-07-13,00:57:02
39.973414,116.334737,0,446,40007.0396296296,2009-07-13,00:57:04
39.973415,116.334746,0,446,40007.0396875,2009-07-13,00:57:09
39.973398,116.334795,0,453,40007.0397453704,2009-07-13,00:57:14
39.9734,116.334832,0,454,40007.0398032407,2009-07-13,00:57:19
39.973395,116.334861,0,459,40007.0398611111,2009-07-13,00:57:24
39.973374,116.334889,0,458,40007.0399189815,2009-07-13,00:57:29
39.973373,116.33485,0,458,40007.0399768518,2009-07-13,00:57:34
39.973354,116.334701,0,454,40007.0400347222,2009-07-13,00:57:39
39.973329,116.334562,0,438,40007.0400925926,2009-07-13,00:57:44
39.973306,116.33449,0,426,40007.040150463,2009-07-13,00:57:49
39.973303,116.334413,0,414,40007.0402083333,2009-07-13,00:57:54
39.973479,116.334625,0,411,40007.0444907407,2009-07-13,01:04:04
39.9735,116.334665,0,408,40007.0445486111,2009-07-13,01:04:09
39.973507,116.334707,0,405,40007.0446064815,2009-07-13,01:04:14
39.97349,116.334721,0,406,40007.0446643519,2009-07-13,01:04:19
39.973476,116.334725,0,408,40007.0447222222,2009-07-13,01:04:24
39.973475,116.334702,0,408,40007.0447800926,2009-07-13,01:04:29
39.973495,116.334684,0,411,40007.044837963,2009-07-13,01:04:34
39.973499,116.334673,0,412,40007.0448958333,2009-07-13,01:04:39
39.973501,116.334694,0,413,40007.0449537037,2009-07-13,01:04:44
39.973481,116.334723,0,416,40007.0450115741,2009-07-13,01:04:49
39.973482,116.334734,0,416,40007.0450694444,2009-07-13,01:04:54
39.973511,116.33478,0,418,40007.0451273148,2009-07-13,01:04:59
39.973513,116.334792,0,418,40007.0451851852,2009-07-13,01:05:04
39.973513,116.334792,0,418,40007.0452199074,2009-07-13,01:05:07
39.973513,116.334796,0,418,40007.0452430556,2009-07-13,01:05:09
39.973501,116.334729,0,418,40007.0453009259,2009-07-13,01:05:14
39.97347,116.334601,0,419,40007.0453587963,2009-07-13,01:05:19
39.97345,116.334486,0,417,40007.0454166667,2009-07-13,01:05:24
39.973422,116.33437,0,419,40007.045474537,2009-07-13,01:05:29
39.973409,116.33429,0,418,40007.0455324074,2009-07-13,01:05:34
39.973425,116.334214,0,418,40007.0455902778,2009-07-13,01:05:39
39.973465,116.33425,0,415,40007.0456481481,2009-07-13,01:05:44
39.973452,116.334253,0,411,40007.0457060185,2009-07-13,01:05:49
39.97345,116.334286,0,408,40007.0457638889,2009-07-13,01:05:54
39.973451,116.334297,0,406,40007.0458217593,2009-07-13,01:05:59
39.973449,116.334283,0,405,40007.0458796296,2009-07-13,01:06:04
39.973447,116.334271,0,405,40007.0459375,2009-07-13,01:06:09
39.973421,116.334245,0,399,40007.0459953704,2009-07-13,01:06:14
39.973421,116.334245,0,399,40007.0460300926,2009-07-13,01:06:17
39.97342,116.334245,0,399,40007.0460532407,2009-07-13,01:06:19
39.973421,116.334258,0,399,40007.0461111111,2009-07-13,01:06:24
39.973417,116.334268,0,394,40007.0461689815,2009-07-13,01:06:29
39.973411,116.334268,0,392,40007.0462268519,2009-07-13,01:06:34
39.97341,116.334268,0,392,40007.0462847222,2009-07-13,01:06:39
39.97341,116.334268,0,392,40007.0463194444,2009-07-13,01:06:42
39.97341,116.334275,0,392,40007.0463425926,2009-07-13,01:06:44
39.973377,116.334285,0,387,40007.046400463,2009-07-13,01:06:49
39.973372,116.334297,0,386,40007.0464583333,2009-07-13,01:06:54
39.973372,116.334297,0,386,40007.0464930556,2009-07-13,01:06:57
39.973373,116.334297,0,386,40007.0465162037,2009-07-13,01:06:59
39.973372,116.334288,0,386,40007.0465740741,2009-07-13,01:07:04
39.973372,116.334275,0,385,40007.0466319444,2009-07-13,01:07:09
39.973372,116.334275,0,385,40007.0466666667,2009-07-13,01:07:12
39.973371,116.334278,0,385,40007.0466898148,2009-07-13,01:07:14
39.973371,116.334287,0,385,40007.0467476852,2009-07-13,01:07:19
39.973372,116.334289,0,385,40007.0468055556,2009-07-13,01:07:24
39.973373,116.334289,0,385,40007.0468634259,2009-07-13,01:07:29
39.973374,116.334292,0,384,40007.0469212963,2009-07-13,01:07:34
39.973374,116.334296,0,384,40007.0469791667,2009-07-13,01:07:39
39.973374,116.334296,0,384,40007.0470138889,2009-07-13,01:07:42
39.973374,116.334297,0,384,40007.047037037,2009-07-13,01:07:44
39.973373,116.334329,0,386,40007.0470949074,2009-07-13,01:07:49
39.973369,116.334408,0,387,40007.0471527778,2009-07-13,01:07:54
39.973353,116.33445,0,383,40007.0472106481,2009-07-13,01:07:59
39.973359,116.334462,0,379,40007.0472685185,2009-07-13,01:08:04
39.97336,116.334465,0,379,40007.0473263889,2009-07-13,01:08:09
39.97336,116.334465,0,379,40007.0473611111,2009-07-13,01:08:12
39.973361,116.334472,0,379,40007.0473842593,2009-07-13,01:08:14
39.973371,116.334528,0,379,40007.0474421296,2009-07-13,01:08:19
39.973411,116.334528,0,380,40007.0475,2009-07-13,01:08:24
39.973411,116.334528,0,380,40007.0475347222,2009-07-13,01:08:27
39.973411,116.334521,0,380,40007.0475578704,2009-07-13,01:08:29
39.973393,116.334497,0,386,40007.0476157407,2009-07-13,01:08:34
39.973391,116.334521,0,387,40007.0476736111,2009-07-13,01:08:39
39.973397,116.334477,0,387,40007.0477314815,2009-07-13,01:08:44
39.973414,116.334447,0,383,40007.0477893518,2009-07-13,01:08:49
39.973414,116.334447,0,383,40007.0478240741,2009-07-13,01:08:52
39.973417,116.334439,0,379,40007.0478472222,2009-07-13,01:08:54
39.973427,116.334445,0,377,40007.0479050926,2009-07-13,01:08:59
39.973427,116.334457,0,377,40007.047962963,2009-07-13,01:09:04
39.973427,116.334466,0,377,40007.0480208333,2009-07-13,01:09:09
39.973427,116.334468,0,377,40007.0480787037,2009-07-13,01:09:14
39.973427,116.334473,0,376,40007.0481365741,2009-07-13,01:09:19
39.973427,116.334473,0,376,40007.0481712963,2009-07-13,01:09:22
39.973426,116.334469,0,376,40007.0481944444,2009-07-13,01:09:24
39.973412,116.334393,0,371,40007.0482523148,2009-07-13,01:09:29
39.973384,116.334353,0,365,40007.0483101852,2009-07-13,01:09:34
39.973363,116.334232,0,362,40007.0483680556,2009-07-13,01:09:39
39.973368,116.334174,0,360,40007.0484259259,2009-07-13,01:09:44
39.973385,116.334119,0,358,40007.0484837963,2009-07-13,01:09:49
39.973385,116.334119,0,358,40007.0485185185,2009-07-13,01:09:52
39.973392,116.334118,0,355,40007.0485416667,2009-07-13,01:09:54
39.97341,116.334092,0,351,40007.048599537,2009-07-13,01:09:59
39.97341,116.334092,0,351,40007.0486342593,2009-07-13,01:10:02
39.97341,116.334097,0,348,40007.0486574074,2009-07-13,01:10:04
39.973401,116.334149,0,347,40007.0487152778,2009-07-13,01:10:09
39.973401,116.334149,0,347,40007.04875,2009-07-13,01:10:12
39.973404,116.334149,0,347,40007.0487731481,2009-07-13,01:10:14
39.973396,116.333951,0,254,40007.0612152778,2009-07-13,01:28:09
39.973425,116.333767,0,257,40007.0612731481,2009-07-13,01:28:14
39.973433,116.333734,0,259,40007.0613310185,2009-07-13,01:28:19
39.973435,116.333746,0,259,40007.0613888889,2009-07-13,01:28:24
39.973436,116.333756,0,259,40007.0614467593,2009-07-13,01:28:29
39.973446,116.333729,0,253,40007.0615046296,2009-07-13,01:28:34
39.973446,116.333776,0,249,40007.0615625,2009-07-13,01:28:39
39.973425,116.333901,0,244,40007.0616203704,2009-07-13,01:28:44
39.973412,116.33401,0,243,40007.0616782407,2009-07-13,01:28:49
39.973375,116.334067,0,244,40007.0617361111,2009-07-13,01:28:54
39.973363,116.334096,0,244,40007.0617939815,2009-07-13,01:28:59
39.973362,116.334093,0,244,40007.0618518519,2009-07-13,01:29:04
39.973364,116.334098,0,245,40007.0619097222,2009-07-13,01:29:09
39.973365,116.334092,0,245,40007.0619675926,2009-07-13,01:29:14
39.973367,116.334094,0,245,40007.062025463,2009-07-13,01:29:19
39.973368,116.334092,0,245,40007.0620833333,2009-07-13,01:29:24
39.973368,116.334092,0,245,40007.0621180556,2009-07-13,01:29:27
39.973368,116.334088,0,246,40007.0621412037,2009-07-13,01:29:29
39.973368,116.334097,0,246,40007.0621990741,2009-07-13,01:29:34
39.973368,116.334104,0,246,40007.0622569444,2009-07-13,01:29:39
39.973368,116.334104,0,246,40007.0622916667,2009-07-13,01:29:42
39.973368,116.3341,0,246,40007.0623148148,2009-07-13,01:29:44
39.973365,116.334147,0,247,40007.0623726852,2009-07-13,01:29:49
39.973368,116.334051,0,248,40007.0624305556,2009-07-13,01:29:54
39.973406,116.333905,0,247,40007.0624884259,2009-07-13,01:29:59
39.973431,116.333803,0,247,40007.0625462963,2009-07-13,01:30:04
39.973425,116.333832,0,247,40007.0626041667,2009-07-13,01:30:09
39.973412,116.333844,0,246,40007.062662037,2009-07-13,01:30:14
39.973402,116.333876,0,245,40007.0627199074,2009-07-13,01:30:19
39.9734,116.33388,0,245,40007.0627777778,2009-07-13,01:30:24
39.9734,116.33388,0,245,40007.0628125,2009-07-13,01:30:27
39.973399,116.333879,0,245,40007.0628356481,2009-07-13,01:30:29
39.973399,116.333889,0,245,40007.0628935185,2009-07-13,01:30:34
39.9734,116.333898,0,245,40007.0629513889,2009-07-13,01:30:39
39.9734,116.333898,0,245,40007.0629861111,2009-07-13,01:30:42
39.973401,116.333896,0,245,40007.0630092593,2009-07-13,01:30:44
39.973401,116.333885,0,245,40007.0630671296,2009-07-13,01:30:49
39.973402,116.333873,0,245,40007.063125,2009-07-13,01:30:54
39.973434,116.333803,0,244,40007.0631828704,2009-07-13,01:30:59
39.973462,116.333678,0,244,40007.0632407407,2009-07-13,01:31:04
39.973466,116.333513,0,247,40007.0632986111,2009-07-13,01:31:09
39.973478,116.333387,0,249,40007.0633564815,2009-07-13,01:31:14
39.973504,116.333342,0,251,40007.0634143518,2009-07-13,01:31:19
39.973511,116.333473,0,250,40007.0634722222,2009-07-13,01:31:24
39.973522,116.333674,0,248,40007.0635300926,2009-07-13,01:31:29
39.973506,116.333828,0,246,40007.063587963,2009-07-13,01:31:34
39.973485,116.334018,0,244,40007.0636458333,2009-07-13,01:31:39
39.973485,116.334143,0,241,40007.0637037037,2009-07-13,01:31:44
39.973485,116.334249,0,239,40007.0637615741,2009-07-13,01:31:49
39.973474,116.334217,0,238,40007.0638194444,2009-07-13,01:31:54
39.973476,116.334131,0,238,40007.0638773148,2009-07-13,01:31:59
39.97348,116.334189,0,238,40007.0639351852,2009-07-13,01:32:04
39.973481,116.334231,0,238,40007.0639930556,2009-07-13,01:32:09
39.973495,116.334158,0,238,40007.0640509259,2009-07-13,01:32:14
39.973504,116.333956,0,237,40007.0641087963,2009-07-13,01:32:19
39.973515,116.333932,0,239,40007.0641666667,2009-07-13,01:32:24
39.973559,116.333898,0,238,40007.064224537,2009-07-13,01:32:29
39.973567,116.333815,0,241,40007.0642824074,2009-07-13,01:32:34
39.973566,116.333802,0,242,40007.0643402778,2009-07-13,01:32:39
39.97354,116.333809,0,244,40007.0643981481,2009-07-13,01:32:44
39.97351,116.333752,0,245,40007.0644560185,2009-07-13,01:32:49
39.973475,116.33368,0,247,40007.0645138889,2009-07-13,01:32:54
39.973451,116.333741,0,248,40007.0645717593,2009-07-13,01:32:59
39.973451,116.333857,0,247,40007.0646296296,2009-07-13,01:33:04
39.973447,116.333957,0,246,40007.0646875,2009-07-13,01:33:09
39.97344,116.334085,0,248,40007.0647453704,2009-07-13,01:33:14
39.973457,116.334054,0,250,40007.0648032407,2009-07-13,01:33:19
39.973457,116.334054,0,250,40007.064837963,2009-07-13,01:33:22
39.973457,116.334047,0,250,40007.0648611111,2009-07-13,01:33:24
39.973452,116.334118,0,253,40007.0649189815,2009-07-13,01:33:29
39.973458,116.334225,0,258,40007.0649768518,2009-07-13,01:33:34
39.973476,116.334207,0,260,40007.0650347222,2009-07-13,01:33:39
39.973496,116.334128,0,262,40007.0650925926,2009-07-13,01:33:44
39.973487,116.334092,0,263,40007.065150463,2009-07-13,01:33:49
39.97349,116.334068,0,263,40007.0652083333,2009-07-13,01:33:54
39.97348,116.334079,0,262,40007.0652662037,2009-07-13,01:33:59
39.973501,116.334013,0,259,40007.0653240741,2009-07-13,01:34:04
39.973511,116.334054,0,258,40007.0653819444,2009-07-13,01:34:09
39.973515,116.334098,0,258,40007.0654398148,2009-07-13,01:34:14
39.973526,116.334163,0,257,40007.0654976852,2009-07-13,01:34:19
39.973526,116.33416,0,257,40007.0655555556,2009-07-13,01:34:24
39.973526,116.334153,0,257,40007.0656134259,2009-07-13,01:34:29
39.973526,116.334153,0,257,40007.0656481481,2009-07-13,01:34:32
39.973525,116.334145,0,257,40007.0656712963,2009-07-13,01:34:34
39.97351,116.33413,0,259,40007.0657291667,2009-07-13,01:34:39
39.973478,116.334092,0,260,40007.065787037,2009-07-13,01:34:44
39.973469,116.334097,0,260,40007.0658449074,2009-07-13,01:34:49
39.97347,116.334086,0,260,40007.0659027778,2009-07-13,01:34:54
39.973517,116.33398,0,255,40007.0659606481,2009-07-13,01:34:59
39.973507,116.333916,0,253,40007.0660185185,2009-07-13,01:35:04
39.97348,116.333872,0,251,40007.0660763889,2009-07-13,01:35:09
39.973459,116.33387,0,251,40007.0661342593,2009-07-13,01:35:14
39.973448,116.333883,0,254,40007.0661921296,2009-07-13,01:35:19
39.973455,116.333911,0,253,40007.06625,2009-07-13,01:35:24
39.973455,116.333911,0,253,40007.0662847222,2009-07-13,01:35:27
39.973454,116.333912,0,252,40007.0663078704,2009-07-13,01:35:29
39.97343,116.334058,0,249,40007.0663657407,2009-07-13,01:35:34
39.973398,116.334187,0,247,40007.0664236111,2009-07-13,01:35:39
39.97339,116.334132,0,245,40007.0664814815,2009-07-13,01:35:44
39.973394,116.334121,0,244,40007.0665393519,2009-07-13,01:35:49
39.973393,116.3341,0,242,40007.0665972222,2009-07-13,01:35:54
39.973393,116.3341,0,242,40007.0666319444,2009-07-13,01:35:57
39.973394,116.334107,0,242,40007.0666550926,2009-07-13,01:35:59
39.973414,116.33408,0,239,40007.066712963,2009-07-13,01:36:04
39.973422,116.334041,0,237,40007.0667708333,2009-07-13,01:36:09
39.97344,116.334001,0,238,40007.0668287037,2009-07-13,01:36:14
39.973467,116.333972,0,242,40007.0668865741,2009-07-13,01:36:19
39.973472,116.333962,0,243,40007.0669444444,2009-07-13,01:36:24
39.973468,116.33391,0,245,40007.0670023148,2009-07-13,01:36:29
39.973455,116.33391,0,247,40007.0670601852,2009-07-13,01:36:34
39.973455,116.33391,0,247,40007.0670949074,2009-07-13,01:36:37
39.973459,116.333908,0,248,40007.0671180556,2009-07-13,01:36:39
39.973445,116.334,0,249,40007.0671759259,2009-07-13,01:36:44
39.973438,116.334059,0,249,40007.0672337963,2009-07-13,01:36:49
39.973436,116.334096,0,249,40007.0672916667,2009-07-13,01:36:54
39.973435,116.334125,0,249,40007.067349537,2009-07-13,01:36:59
39.973418,116.334222,0,251,40007.0674074074,2009-07-13,01:37:04
39.973421,116.334171,0,251,40007.0674652778,2009-07-13,01:37:09
39.973422,116.334178,0,251,40007.0675231481,2009-07-13,01:37:14
39.973422,116.334186,0,251,40007.0675810185,2009-07-13,01:37:19
39.973422,116.334188,0,250,40007.0676388889,2009-07-13,01:37:24
39.973422,116.334192,0,250,40007.0676967593,2009-07-13,01:37:29
39.973422,116.3342,0,250,40007.0677546296,2009-07-13,01:37:34
39.973422,116.3342,0,250,40007.0677893519,2009-07-13,01:37:37
39.973422,116.334197,0,250,40007.0678125,2009-07-13,01:37:39
39.973415,116.33421,0,251,40007.0678703704,2009-07-13,01:37:44
39.973401,116.334247,0,251,40007.0679282407,2009-07-13,01:37:49
39.973401,116.334247,0,251,40007.067962963,2009-07-13,01:37:52
39.973402,116.334254,0,251,40007.0679861111,2009-07-13,01:37:54
39.973403,116.334266,0,251,40007.0680439815,2009-07-13,01:37:59
39.973403,116.334277,0,251,40007.0681018519,2009-07-13,01:38:04
39.973403,116.334277,0,251,40007.0681365741,2009-07-13,01:38:07
39.973403,116.334269,0,251,40007.0681597222,2009-07-13,01:38:09
39.973401,116.334246,0,251,40007.0682175926,2009-07-13,01:38:14
39.973428,116.33402,0,246,40007.068275463,2009-07-13,01:38:19
39.97342,116.333818,0,241,40007.0683333333,2009-07-13,01:38:24
39.973417,116.333726,0,238,40007.0683912037,2009-07-13,01:38:29
39.973437,116.333651,0,237,40007.0684490741,2009-07-13,01:38:34
39.973444,116.3338,0,238,40007.0685069444,2009-07-13,01:38:39
39.973437,116.333845,0,238,40007.0685648148,2009-07-13,01:38:44
39.97343,116.333977,0,236,40007.0686226852,2009-07-13,01:38:49
39.973421,116.334113,0,233,40007.0686805556,2009-07-13,01:38:54
39.973391,116.334174,0,232,40007.0687384259,2009-07-13,01:38:59
39.973405,116.334099,0,231,40007.0687962963,2009-07-13,01:39:04
39.973406,116.334088,0,231,40007.0688541667,2009-07-13,01:39:09
39.973406,116.334093,0,231,40007.068912037,2009-07-13,01:39:14
39.973406,116.334093,0,231,40007.0689467593,2009-07-13,01:39:17
39.973407,116.334092,0,231,40007.0689699074,2009-07-13,01:39:19
39.973409,116.334136,0,233,40007.0690277778,2009-07-13,01:39:24
39.973409,116.334136,0,233,40007.0690625,2009-07-13,01:39:27
39.973406,116.334129,0,234,40007.0690856481,2009-07-13,01:39:29
39.973434,116.33408,0,231,40007.0691435185,2009-07-13,01:39:34
39.973435,116.334089,0,231,40007.0692013889,2009-07-13,01:39:39
39.973435,116.334089,0,231,40007.0692361111,2009-07-13,01:39:42
39.973434,116.33409,0,231,40007.0692592593,2009-07-13,01:39:44
39.973433,116.334079,0,231,40007.0693171296,2009-07-13,01:39:49
39.973432,116.334069,0,231,40007.069375,2009-07-13,01:39:54
39.97343,116.334055,0,231,40007.0694328704,2009-07-13,01:39:59
39.97343,116.334055,0,231,40007.0694675926,2009-07-13,01:40:02
39.97343,116.334047,0,231,40007.0694907407,2009-07-13,01:40:04
39.973435,116.333936,0,234,40007.0695486111,2009-07-13,01:40:09
39.973441,116.333954,0,239,40007.0696064815,2009-07-13,01:40:14
39.973456,116.333985,0,240,40007.0696643519,2009-07-13,01:40:19
39.973455,116.333987,0,241,40007.0697222222,2009-07-13,01:40:24
39.973455,116.333987,0,241,40007.0697569444,2009-07-13,01:40:27
39.973455,116.333994,0,241,40007.0697800926,2009-07-13,01:40:29
39.973455,116.334006,0,241,40007.069837963,2009-07-13,01:40:34
39.973455,116.334014,0,241,40007.0698958333,2009-07-13,01:40:39
39.973455,116.334021,0,241,40007.0699537037,2009-07-13,01:40:44
39.973455,116.334028,0,241,40007.0700115741,2009-07-13,01:40:49
39.973455,116.334028,0,241,40007.0700462963,2009-07-13,01:40:52
39.973454,116.334031,0,241,40007.0700694444,2009-07-13,01:40:54
39.97344,116.334069,0,242,40007.0701273148,2009-07-13,01:40:59
39.973427,116.334118,0,245,40007.0701851852,2009-07-13,01:41:04
39.973408,116.334207,0,248,40007.0702430556,2009-07-13,01:41:09
39.973407,116.334151,0,247,40007.0703009259,2009-07-13,01:41:14
39.973404,116.334137,0,246,40007.0703587963,2009-07-13,01:41:19
39.973404,116.334134,0,246,40007.0704166667,2009-07-13,01:41:24
39.973404,116.334134,0,246,40007.0704513889,2009-07-13,01:41:27
39.973404,116.334134,0,247,40007.070474537,2009-07-13,01:41:29
39.973406,116.334148,0,247,40007.0705324074,2009-07-13,01:41:34
39.9734,116.334196,0,250,40007.0705902778,2009-07-13,01:41:39
39.973399,116.334143,0,251,40007.0706481481,2009-07-13,01:41:44
39.973399,116.334143,0,251,40007.0706828704,2009-07-13,01:41:47
39.973399,116.334137,0,251,40007.0707060185,2009-07-13,01:41:49
39.973404,116.334108,0,251,40007.0707638889,2009-07-13,01:41:54
39.9734,116.334023,0,251,40007.0708217593,2009-07-13,01:41:59
39.9734,116.334023,0,251,40007.0708564815,2009-07-13,01:42:02
39.973398,116.334021,0,254,40007.0708796296,2009-07-13,01:42:04
39.973399,116.333996,0,253,40007.0709375,2009-07-13,01:42:09
39.973422,116.334018,0,250,40007.0709953704,2009-07-13,01:42:14
39.973422,116.334018,0,250,40007.0710300926,2009-07-13,01:42:17
39.973418,116.334024,0,249,40007.0710532407,2009-07-13,01:42:19
39.97342,116.334077,0,251,40007.0711111111,2009-07-13,01:42:24
39.973413,116.334098,0,255,40007.0711689815,2009-07-13,01:42:29
39.973396,116.334049,0,259,40007.0712268518,2009-07-13,01:42:34
39.97342,116.3339,0,258,40007.0712847222,2009-07-13,01:42:39
39.973427,116.333855,0,254,40007.0713425926,2009-07-13,01:42:44
39.973422,116.333899,0,251,40007.071400463,2009-07-13,01:42:49
39.973422,116.33396,0,250,40007.0714583333,2009-07-13,01:42:54
39.973415,116.334093,0,251,40007.0715162037,2009-07-13,01:42:59
39.97342,116.334202,0,253,40007.0715740741,2009-07-13,01:43:04
39.973426,116.334154,0,252,40007.0716319444,2009-07-13,01:43:09
39.973434,116.33409,0,249,40007.0716898148,2009-07-13,01:43:14
39.973434,116.334083,0,248,40007.0717476852,2009-07-13,01:43:19
39.973434,116.334085,0,248,40007.0718055556,2009-07-13,01:43:24
39.973434,116.334089,0,248,40007.0718634259,2009-07-13,01:43:29
39.973433,116.334086,0,248,40007.0719212963,2009-07-13,01:43:34
39.973433,116.334085,0,248,40007.0719791667,2009-07-13,01:43:39
39.973432,116.334082,0,248,40007.072037037,2009-07-13,01:43:44
39.973432,116.334082,0,248,40007.0720717593,2009-07-13,01:43:47
39.973431,116.33408,0,248,40007.0720949074,2009-07-13,01:43:49
39.973431,116.334068,0,249,40007.0721527778,2009-07-13,01:43:54
39.97343,116.334059,0,249,40007.0722106481,2009-07-13,01:43:59
39.97343,116.334059,0,249,40007.0722453704,2009-07-13,01:44:02
39.973429,116.334051,0,249,40007.0722685185,2009-07-13,01:44:04
39.973426,116.334024,0,249,40007.0723263889,2009-07-13,01:44:09
39.973408,116.334032,0,249,40007.0723842593,2009-07-13,01:44:14
39.973416,116.334056,0,249,40007.0724421296,2009-07-13,01:44:19
39.973416,116.334051,0,249,40007.0725,2009-07-13,01:44:24
39.973416,116.33405,0,249,40007.0725578704,2009-07-13,01:44:29
39.973415,116.334042,0,249,40007.0726157407,2009-07-13,01:44:34
39.973415,116.334042,0,249,40007.072650463,2009-07-13,01:44:37
39.973414,116.334035,0,249,40007.0726736111,2009-07-13,01:44:39
39.97341,116.334004,0,248,40007.0727314815,2009-07-13,01:44:44
39.97341,116.334004,0,248,40007.0727662037,2009-07-13,01:44:47
39.97341,116.333996,0,247,40007.0727893518,2009-07-13,01:44:49
39.973422,116.334055,0,246,40007.0728472222,2009-07-13,01:44:54
39.973421,116.334046,0,246,40007.0729050926,2009-07-13,01:44:59
39.973421,116.334043,0,246,40007.072962963,2009-07-13,01:45:04
39.973421,116.334043,0,246,40007.0729976852,2009-07-13,01:45:07
39.97342,116.334035,0,246,40007.0730208333,2009-07-13,01:45:09
39.97342,116.334024,0,246,40007.0730787037,2009-07-13,01:45:14
39.97342,116.334019,0,246,40007.0731365741,2009-07-13,01:45:19
39.97342,116.334027,0,246,40007.0731944444,2009-07-13,01:45:24
39.97342,116.334035,0,246,40007.0732523148,2009-07-13,01:45:29
39.97342,116.334035,0,246,40007.0733101852,2009-07-13,01:45:34
39.973419,116.334027,0,246,40007.0733680556,2009-07-13,01:45:39
39.973417,116.33402,0,246,40007.0734259259,2009-07-13,01:45:44
39.973417,116.33402,0,246,40007.0734606481,2009-07-13,01:45:47
39.973416,116.334013,0,246,40007.0734837963,2009-07-13,01:45:49
39.973405,116.33402,0,248,40007.0735416667,2009-07-13,01:45:54
39.973395,116.334035,0,249,40007.073599537,2009-07-13,01:45:59
39.973394,116.334024,0,249,40007.0736574074,2009-07-13,01:46:04
39.973412,116.333966,0,247,40007.0737152778,2009-07-13,01:46:09
39.973414,116.333948,0,246,40007.0737731481,2009-07-13,01:46:14
39.973414,116.333948,0,246,40007.0738078704,2009-07-13,01:46:17
39.973327,116.334231,0,226,40007.0768981481,2009-07-13,01:50:44
39.973339,116.334301,0,229,40007.0769560185,2009-07-13,01:50:49
39.973339,116.334301,0,229,40007.0769907407,2009-07-13,01:50:52
39.973344,116.334304,0,236,40007.0770138889,2009-07-13,01:50:54
39.973353,116.334308,0,243,40007.0770717593,2009-07-13,01:50:59
39.973353,116.334308,0,243,40007.0771064815,2009-07-13,01:51:02
39.973356,116.334302,0,244,40007.0771296296,2009-07-13,01:51:04
39.973357,116.334315,0,244,40007.0771875,2009-07-13,01:51:09
39.973357,116.334331,0,244,40007.0772453704,2009-07-13,01:51:14
39.973357,116.334359,0,242,40007.0773032407,2009-07-13,01:51:19
39.973356,116.334365,0,242,40007.0773611111,2009-07-13,01:51:24
39.973356,116.334365,0,242,40007.0773958333,2009-07-13,01:51:27
39.973356,116.334369,0,242,40007.0774189815,2009-07-13,01:51:29
39.973357,116.334358,0,240,40007.0774768519,2009-07-13,01:51:34
39.973355,116.334341,0,240,40007.0775347222,2009-07-13,01:51:39
39.973355,116.334341,0,240,40007.0775694444,2009-07-13,01:51:42
39.973355,116.334335,0,241,40007.0775925926,2009-07-13,01:51:44
39.973341,116.334333,0,239,40007.077650463,2009-07-13,01:51:49
39.97333,116.334325,0,238,40007.0777083333,2009-07-13,01:51:54
39.973338,116.334271,0,235,40007.0777662037,2009-07-13,01:51:59
39.973339,116.334208,0,234,40007.0778240741,2009-07-13,01:52:04
39.973345,116.334204,0,234,40007.0778819444,2009-07-13,01:52:09
39.973345,116.334204,0,234,40007.0779166667,2009-07-13,01:52:12
39.973344,116.334199,0,234,40007.0779398148,2009-07-13,01:52:14
39.973345,116.334209,0,234,40007.0779976852,2009-07-13,01:52:19
39.973346,116.33421,0,233,40007.0780555556,2009-07-13,01:52:24
39.973347,116.334206,0,233,40007.0781134259,2009-07-13,01:52:29
39.973347,116.334206,0,233,40007.0781481481,2009-07-13,01:52:32
39.973348,116.334206,0,233,40007.0781712963,2009-07-13,01:52:34
39.973348,116.334216,0,233,40007.0782291667,2009-07-13,01:52:39
39.973349,116.334226,0,233,40007.078287037,2009-07-13,01:52:44
39.973349,116.334226,0,233,40007.0783217593,2009-07-13,01:52:47
39.97335,116.334218,0,233,40007.0783449074,2009-07-13,01:52:49
39.973349,116.334204,0,233,40007.0784027778,2009-07-13,01:52:54
39.973349,116.334204,0,233,40007.0784375,2009-07-13,01:52:57
39.973349,116.334208,0,233,40007.0784606481,2009-07-13,01:52:59
39.973345,116.334187,0,230,40007.0785185185,2009-07-13,01:53:04
39.973351,116.334147,0,229,40007.0785763889,2009-07-13,01:53:09
39.973351,116.334137,0,229,40007.0786342593,2009-07-13,01:53:14
39.973351,116.334139,0,229,40007.0786921296,2009-07-13,01:53:19
39.973351,116.334139,0,229,40007.0787268518,2009-07-13,01:53:22
39.973351,116.33414,0,229,40007.07875,2009-07-13,01:53:24
39.973355,116.334115,0,228,40007.0788078704,2009-07-13,01:53:29
39.973375,116.334057,0,225,40007.0788657407,2009-07-13,01:53:34
39.973382,116.334019,0,223,40007.0789236111,2009-07-13,01:53:39
39.973382,116.334019,0,223,40007.0789583333,2009-07-13,01:53:42
39.973389,116.334024,0,222,40007.0789814815,2009-07-13,01:53:44
39.973389,116.334011,0,222,40007.0790393518,2009-07-13,01:53:49
39.973384,116.333948,0,222,40007.0790972222,2009-07-13,01:53:54
39.973377,116.333979,0,223,40007.0791550926,2009-07-13,01:53:59
39.973372,116.333974,0,224,40007.079212963,2009-07-13,01:54:04
39.973372,116.33398,0,224,40007.0792708333,2009-07-13,01:54:09
39.973372,116.33398,0,224,40007.0793055556,2009-07-13,01:54:12
39.973373,116.333978,0,224,40007.0793287037,2009-07-13,01:54:14
39.973388,116.333914,0,225,40007.0793865741,2009-07-13,01:54:19
39.973406,116.333835,0,227,40007.0794444444,2009-07-13,01:54:24
39.973405,116.333876,0,229,40007.0795023148,2009-07-13,01:54:29
39.973396,116.333908,0,231,40007.0795601852,2009-07-13,01:54:34
39.973396,116.333908,0,231,40007.0795949074,2009-07-13,01:54:37
39.973395,116.333912,0,232,40007.0796180556,2009-07-13,01:54:39
39.973374,116.334045,0,231,40007.0796759259,2009-07-13,01:54:44
39.973357,116.33412,0,230,40007.0797337963,2009-07-13,01:54:49
39.97334,116.334193,0,231,40007.0797916667,2009-07-13,01:54:54
39.973327,116.334325,0,229,40007.079849537,2009-07-13,01:54:59
39.973314,116.33441,0,225,40007.0799074074,2009-07-13,01:55:04
39.973348,116.334304,0,226,40007.0799652778,2009-07-13,01:55:09
39.973361,116.334259,0,227,40007.0800231481,2009-07-13,01:55:14
39.973361,116.334259,0,227,40007.0800578704,2009-07-13,01:55:17
39.973361,116.334251,0,227,40007.0800810185,2009-07-13,01:55:19
39.973374,116.334168,0,224,40007.0801388889,2009-07-13,01:55:24
39.973365,116.334114,0,224,40007.0801967593,2009-07-13,01:55:29
39.973336,116.334153,0,222,40007.0802546296,2009-07-13,01:55:34
39.973329,116.334174,0,221,40007.0803125,2009-07-13,01:55:39
39.973349,116.334151,0,219,40007.0803703704,2009-07-13,01:55:44
39.973373,116.334088,0,221,40007.0804282407,2009-07-13,01:55:49
39.973403,116.334019,0,225,40007.0804861111,2009-07-13,01:55:54
39.973423,116.333943,0,226,40007.0805439815,2009-07-13,01:55:59
39.973439,116.333814,0,223,40007.0806018518,2009-07-13,01:56:04
39.973456,116.333724,0,225,40007.0806597222,2009-07-13,01:56:09
39.973452,116.333736,0,224,40007.0807175926,2009-07-13,01:56:14
39.973418,116.333775,0,224,40007.080775463,2009-07-13,01:56:19
39.973392,116.333768,0,224,40007.0808333333,2009-07-13,01:56:24
39.973392,116.333768,0,224,40007.0808680556,2009-07-13,01:56:27
39.973391,116.333764,0,223,40007.0808912037,2009-07-13,01:56:29
39.973383,116.333868,0,224,40007.0809490741,2009-07-13,01:56:34
39.973358,116.334004,0,226,40007.0810069444,2009-07-13,01:56:39
39.973364,116.334082,0,230,40007.0810648148,2009-07-13,01:56:44
39.973366,116.334191,0,237,40007.0811226852,2009-07-13,01:56:49
39.973354,116.334243,0,238,40007.0811805556,2009-07-13,01:56:54
39.973369,116.334234,0,236,40007.0812384259,2009-07-13,01:56:59
39.973358,116.334261,0,236,40007.0812962963,2009-07-13,01:57:04
39.973327,116.33428,0,233,40007.0813541667,2009-07-13,01:57:09
39.973358,116.333939,0,207,40007.0896875,2009-07-13,02:09:09
39.97335,116.333923,0,202,40007.0897453704,2009-07-13,02:09:14
39.973352,116.333941,0,199,40007.0898032407,2009-07-13,02:09:19
39.973345,116.333984,0,199,40007.0898611111,2009-07-13,02:09:24
39.973345,116.333983,0,199,40007.0899189815,2009-07-13,02:09:29
39.973345,116.33398,0,199,40007.0899768519,2009-07-13,02:09:34
39.973345,116.333983,0,199,40007.0900347222,2009-07-13,02:09:39
39.973345,116.333983,0,199,40007.0900694444,2009-07-13,02:09:42
39.973345,116.333981,0,199,40007.0900925926,2009-07-13,02:09:44
39.973323,116.334083,0,200,40007.090150463,2009-07-13,02:09:49
39.973309,116.334135,0,200,40007.0902083333,2009-07-13,02:09:54
39.973296,116.334201,0,202,40007.0902662037,2009-07-13,02:09:59
39.973296,116.334201,0,202,40007.0903009259,2009-07-13,02:10:02
39.9733,116.334208,0,202,40007.0903240741,2009-07-13,02:10:04
39.973311,116.334166,0,202,40007.0903819444,2009-07-13,02:10:09
39.973311,116.334174,0,202,40007.0904398148,2009-07-13,02:10:14
39.973311,116.334178,0,202,40007.0904976852,2009-07-13,02:10:19
39.973311,116.334179,0,203,40007.0905555556,2009-07-13,02:10:24
39.973311,116.334179,0,203,40007.0905902778,2009-07-13,02:10:27
39.973311,116.334185,0,202,40007.0906134259,2009-07-13,02:10:29
39.973312,116.334199,0,202,40007.0906712963,2009-07-13,02:10:34
39.973313,116.33421,0,203,40007.0907291667,2009-07-13,02:10:39
39.973313,116.334218,0,203,40007.090787037,2009-07-13,02:10:44
39.973313,116.334212,0,203,40007.0908449074,2009-07-13,02:10:49
39.973313,116.334213,0,203,40007.0909027778,2009-07-13,02:10:54
39.973313,116.334221,0,203,40007.0909606481,2009-07-13,02:10:59
39.973313,116.334224,0,203,40007.0910185185,2009-07-13,02:11:04
39.973313,116.334224,0,203,40007.0910532407,2009-07-13,02:11:07
39.973313,116.334216,0,203,40007.0910763889,2009-07-13,02:11:09
39.973301,116.334326,0,203,40007.0911342593,2009-07-13,02:11:14
39.973302,116.33433,0,203,40007.0911921296,2009-07-13,02:11:19
39.973303,116.334337,0,203,40007.09125,2009-07-13,02:11:24
39.973303,116.334337,0,203,40007.0912847222,2009-07-13,02:11:27
39.973303,116.33433,0,203,40007.0913078704,2009-07-13,02:11:29
39.973311,116.334311,0,202,40007.0913657407,2009-07-13,02:11:34
39.973304,116.334304,0,200,40007.0914236111,2009-07-13,02:11:39
39.973304,116.334304,0,200,40007.0914583333,2009-07-13,02:11:42
39.973304,116.334304,0,200,40007.0914814815,2009-07-13,02:11:44
39.973303,116.334313,0,200,40007.0915393519,2009-07-13,02:11:49
39.973303,116.334313,0,200,40007.0915740741,2009-07-13,02:11:52
39.973304,116.334315,0,200,40007.0915972222,2009-07-13,02:11:54
39.973304,116.334298,0,200,40007.0916550926,2009-07-13,02:11:59
39.973365,116.33413,0,198,40007.091712963,2009-07-13,02:12:04
39.973351,116.334245,0,198,40007.0917708333,2009-07-13,02:12:09
39.973352,116.334249,0,198,40007.0918287037,2009-07-13,02:12:14
39.973352,116.334249,0,198,40007.0918634259,2009-07-13,02:12:17
39.973352,116.334256,0,198,40007.0918865741,2009-07-13,02:12:19
39.973342,116.334328,0,197,40007.0919444444,2009-07-13,02:12:24
39.973345,116.334305,0,197,40007.0920023148,2009-07-13,02:12:29
39.973334,116.33432,0,197,40007.0920601852,2009-07-13,02:12:34
39.973337,116.334327,0,198,40007.0921180556,2009-07-13,02:12:39
39.973337,116.33433,0,198,40007.0921759259,2009-07-13,02:12:44
39.973337,116.33433,0,198,40007.0922106481,2009-07-13,02:12:47
39.973336,116.334335,0,198,40007.0922337963,2009-07-13,02:12:49
39.973322,116.334413,0,200,40007.0922916667,2009-07-13,02:12:54
39.97328,116.334551,0,201,40007.092349537,2009-07-13,02:12:59
39.973282,116.334558,0,201,40007.0924074074,2009-07-13,02:13:04
39.973282,116.334558,0,201,40007.0924421296,2009-07-13,02:13:07
39.97329,116.334563,0,201,40007.0924652778,2009-07-13,02:13:09
39.973271,116.334542,0,200,40007.0925231481,2009-07-13,02:13:14
39.973272,116.33449,0,200,40007.0925810185,2009-07-13,02:13:19
39.973256,116.334568,0,200,40007.0926388889,2009-07-13,02:13:24
39.973269,116.334483,0,201,40007.0926967593,2009-07-13,02:13:29
39.973303,116.334347,0,201,40007.0927546296,2009-07-13,02:13:34
39.973288,116.334359,0,199,40007.0928125,2009-07-13,02:13:39
39.973278,116.334436,0,198,40007.0928703704,2009-07-13,02:13:44
39.973312,116.334295,0,192,40007.0929282407,2009-07-13,02:13:49
39.973335,116.33412,0,189,40007.0929861111,2009-07-13,02:13:54
39.973335,116.33412,0,189,40007.0930208333,2009-07-13,02:13:57
39.973339,116.334113,0,189,40007.0930439815,2009-07-13,02:13:59
39.973327,116.334125,0,189,40007.0931018519,2009-07-13,02:14:04
39.973312,116.334164,0,187,40007.0931597222,2009-07-13,02:14:09
39.973318,116.334081,0,184,40007.0932175926,2009-07-13,02:14:14
39.973328,116.333926,0,180,40007.093275463,2009-07-13,02:14:19
39.973348,116.3339,0,182,40007.0933333333,2009-07-13,02:14:24
39.97339,116.333747,0,180,40007.0933912037,2009-07-13,02:14:29
39.973377,116.33378,0,181,40007.0934490741,2009-07-13,02:14:34
39.97337,116.333816,0,182,40007.0935069444,2009-07-13,02:14:39
39.973361,116.333891,0,184,40007.0935648148,2009-07-13,02:14:44
39.973323,116.33408,0,187,40007.0936226852,2009-07-13,02:14:49
39.973316,116.334102,0,187,40007.0936805556,2009-07-13,02:14:54
39.973316,116.334104,0,187,40007.0937384259,2009-07-13,02:14:59
39.973316,116.334104,0,187,40007.0937731481,2009-07-13,02:15:02
39.973315,116.33411,0,187,40007.0937962963,2009-07-13,02:15:04
39.973313,116.33424,0,188,40007.0938541667,2009-07-13,02:15:09
39.973298,116.334389,0,190,40007.093912037,2009-07-13,02:15:14
39.973289,116.334396,0,191,40007.0939699074,2009-07-13,02:15:19
39.973285,116.334418,0,196,40007.0940277778,2009-07-13,02:15:24
39.973267,116.334506,0,199,40007.0940856481,2009-07-13,02:15:29
39.97328,116.334412,0,199,40007.0941435185,2009-07-13,02:15:34
39.97328,116.334412,0,199,40007.0941782407,2009-07-13,02:15:37
39.973284,116.334404,0,202,40007.0942013889,2009-07-13,02:15:39
39.973292,116.334352,0,201,40007.0942592593,2009-07-13,02:15:44
39.973303,116.334328,0,202,40007.0943171296,2009-07-13,02:15:49
39.973317,116.334262,0,202,40007.094375,2009-07-13,02:15:54
39.97332,116.334282,0,204,40007.0944328704,2009-07-13,02:15:59
39.97332,116.334278,0,204,40007.0944907407,2009-07-13,02:16:04
39.97332,116.334278,0,204,40007.094525463,2009-07-13,02:16:07
39.97332,116.334274,0,204,40007.0945486111,2009-07-13,02:16:09
39.973337,116.334205,0,203,40007.0946064815,2009-07-13,02:16:14
39.973354,116.334078,0,203,40007.0946643518,2009-07-13,02:16:19
39.97335,116.334113,0,203,40007.0947222222,2009-07-13,02:16:24
39.973351,116.334168,0,205,40007.0947800926,2009-07-13,02:16:29
39.973359,116.334144,0,205,40007.094837963,2009-07-13,02:16:34
39.973372,116.334032,0,206,40007.0948958333,2009-07-13,02:16:39
39.973372,116.334032,0,206,40007.0949305556,2009-07-13,02:16:42
39.97337,116.334032,0,206,40007.0949537037,2009-07-13,02:16:44
39.973342,116.334129,0,206,40007.0950115741,2009-07-13,02:16:49
39.973341,116.334121,0,206,40007.0950694444,2009-07-13,02:16:54
39.973342,116.334126,0,206,40007.0951273148,2009-07-13,02:16:59
39.973342,116.334126,0,206,40007.095162037,2009-07-13,02:17:02
39.973343,116.334133,0,206,40007.0951851852,2009-07-13,02:17:04
39.973343,116.334148,0,206,40007.0952430556,2009-07-13,02:17:09
39.97333,116.334276,0,209,40007.0953009259,2009-07-13,02:17:14
39.973359,116.334206,0,210,40007.0953587963,2009-07-13,02:17:19
39.973353,116.334229,0,210,40007.0954166667,2009-07-13,02:17:24
39.973351,116.334209,0,211,40007.095474537,2009-07-13,02:17:29
39.973382,116.334072,0,211,40007.0955324074,2009-07-13,02:17:34
39.973391,116.334009,0,212,40007.0955902778,2009-07-13,02:17:39
39.973398,116.334031,0,212,40007.0956481481,2009-07-13,02:17:44
39.973424,116.333916,0,214,40007.0957060185,2009-07-13,02:17:49
39.973438,116.33385,0,214,40007.0957638889,2009-07-13,02:17:54
39.973418,116.333887,0,214,40007.0958217593,2009-07-13,02:17:59
39.973418,116.333887,0,214,40007.0958564815,2009-07-13,02:18:02
39.973414,116.33389,0,215,40007.0958796296,2009-07-13,02:18:04
39.973414,116.33385,0,214,40007.0959375,2009-07-13,02:18:09
39.973394,116.333896,0,212,40007.0959953704,2009-07-13,02:18:14
39.973384,116.333912,0,212,40007.0960532407,2009-07-13,02:18:19
39.9734,116.333852,0,213,40007.0961111111,2009-07-13,02:18:24
39.973396,116.333871,0,213,40007.0961689815,2009-07-13,02:18:29
39.973393,116.333904,0,212,40007.0962268518,2009-07-13,02:18:34
39.973393,116.333904,0,212,40007.0962615741,2009-07-13,02:18:37
39.973394,116.333903,0,212,40007.0962847222,2009-07-13,02:18:39
39.973393,116.333889,0,212,40007.0963425926,2009-07-13,02:18:44
39.973393,116.333885,0,212,40007.096400463,2009-07-13,02:18:49
39.973393,116.333885,0,212,40007.0964351852,2009-07-13,02:18:52
39.973392,116.333893,0,212,40007.0964583333,2009-07-13,02:18:54
39.973395,116.33388,0,214,40007.0965162037,2009-07-13,02:18:59
39.973395,116.333892,0,214,40007.0965740741,2009-07-13,02:19:04
39.973392,116.33393,0,214,40007.0966319444,2009-07-13,02:19:09
39.973415,116.333885,0,217,40007.0966898148,2009-07-13,02:19:14
39.973438,116.333864,0,219,40007.0967476852,2009-07-13,02:19:19
39.973428,116.333963,0,223,40007.0968055556,2009-07-13,02:19:24
39.973456,116.333905,0,225,40007.0968634259,2009-07-13,02:19:29
39.973464,116.333855,0,226,40007.0969212963,2009-07-13,02:19:34
39.973468,116.333823,0,227,40007.0969791667,2009-07-13,02:19:39
39.973481,116.33375,0,224,40007.097037037,2009-07-13,02:19:44
39.973471,116.333726,0,226,40007.0970949074,2009-07-13,02:19:49
39.973443,116.333825,0,226,40007.0971527778,2009-07-13,02:19:54
39.973372,116.334078,0,225,40007.0972106481,2009-07-13,02:19:59
39.973353,116.334192,0,221,40007.0972685185,2009-07-13,02:20:04
39.973332,116.334257,0,219,40007.0973263889,2009-07-13,02:20:09
39.973312,116.334304,0,220,40007.0973842593,2009-07-13,02:20:14
39.973312,116.334304,0,220,40007.0974189815,2009-07-13,02:20:17
39.973319,116.3343,0,219,40007.0974421296,2009-07-13,02:20:19
39.973333,116.334327,0,224,40007.0975,2009-07-13,02:20:24
39.973351,116.334362,0,226,40007.0975578704,2009-07-13,02:20:29
39.973351,116.33437,0,227,40007.0976157407,2009-07-13,02:20:34
39.973351,116.334375,0,227,40007.0976736111,2009-07-13,02:20:39
39.973351,116.334377,0,227,40007.0977314815,2009-07-13,02:20:44
39.97335,116.334379,0,227,40007.0977893519,2009-07-13,02:20:49
39.973349,116.334384,0,227,40007.0978472222,2009-07-13,02:20:54
39.973348,116.334386,0,227,40007.0979050926,2009-07-13,02:20:59
39.973347,116.334386,0,227,40007.097962963,2009-07-13,02:21:04
39.973365,116.334112,0,229,40007.1000462963,2009-07-13,02:24:04
39.973382,116.333988,0,224,40007.1001041667,2009-07-13,02:24:09
39.97337,116.33397,0,222,40007.100162037,2009-07-13,02:24:14
39.97338,116.333944,0,218,40007.1002199074,2009-07-13,02:24:19
39.973383,116.333915,0,216,40007.1002777778,2009-07-13,02:24:24
39.973364,116.333959,0,214,40007.1003356481,2009-07-13,02:24:29
39.973363,116.334002,0,214,40007.1003935185,2009-07-13,02:24:34
39.973363,116.334002,0,214,40007.1004282407,2009-07-13,02:24:37
39.973363,116.334009,0,214,40007.1004513889,2009-07-13,02:24:39
39.973357,116.334055,0,213,40007.1005092593,2009-07-13,02:24:44
39.973344,116.334141,0,212,40007.1005671296,2009-07-13,02:24:49
39.973356,116.334131,0,209,40007.100625,2009-07-13,02:24:54
39.973361,116.334131,0,208,40007.1006828704,2009-07-13,02:24:59
39.973361,116.334131,0,208,40007.1007175926,2009-07-13,02:25:02
39.973362,116.334136,0,208,40007.1007407407,2009-07-13,02:25:04
39.973362,116.334151,0,208,40007.1007986111,2009-07-13,02:25:09
39.973363,116.33416,0,208,40007.1008564815,2009-07-13,02:25:14
39.973361,116.334174,0,207,40007.1009143519,2009-07-13,02:25:19
39.973376,116.33413,0,205,40007.1009722222,2009-07-13,02:25:24
39.973376,116.33413,0,205,40007.1010069444,2009-07-13,02:25:27
39.973376,116.334129,0,205,40007.1010300926,2009-07-13,02:25:29
39.973377,116.33414,0,205,40007.101087963,2009-07-13,02:25:34
39.973377,116.334148,0,205,40007.1011458333,2009-07-13,02:25:39
39.973377,116.334148,0,205,40007.1011805556,2009-07-13,02:25:42
39.973377,116.334149,0,205,40007.1012037037,2009-07-13,02:25:44
39.973376,116.334136,0,205,40007.1012615741,2009-07-13,02:25:49
39.973376,116.334131,0,205,40007.1013194444,2009-07-13,02:25:54
39.973375,116.334135,0,205,40007.1013773148,2009-07-13,02:25:59
39.973375,116.334135,0,205,40007.101412037,2009-07-13,02:26:02
39.973375,116.334132,0,205,40007.1014351852,2009-07-13,02:26:04
39.973377,116.334106,0,205,40007.1014930556,2009-07-13,02:26:09
39.973395,116.334042,0,203,40007.1015509259,2009-07-13,02:26:14
39.973395,116.333989,0,198,40007.1016087963,2009-07-13,02:26:19
39.973368,116.33404,0,195,40007.1016666667,2009-07-13,02:26:24
39.973359,116.334051,0,195,40007.101724537,2009-07-13,02:26:29
39.97335,116.334081,0,192,40007.1017824074,2009-07-13,02:26:34
39.973348,116.334138,0,193,40007.1018402778,2009-07-13,02:26:39
39.973333,116.334211,0,195,40007.1018981481,2009-07-13,02:26:44
39.973318,116.334226,0,196,40007.1019560185,2009-07-13,02:26:49
39.973323,116.334191,0,194,40007.1020138889,2009-07-13,02:26:54
39.973324,116.334204,0,192,40007.1020717593,2009-07-13,02:26:59
39.973323,116.334216,0,192,40007.1021296296,2009-07-13,02:27:04
39.973305,116.334284,0,191,40007.1021875,2009-07-13,02:27:09
39.973314,116.334304,0,190,40007.1022453704,2009-07-13,02:27:14
39.973314,116.334304,0,190,40007.1022800926,2009-07-13,02:27:17
39.973322,116.334301,0,190,40007.1023032407,2009-07-13,02:27:19
39.973322,116.33429,0,190,40007.1023611111,2009-07-13,02:27:24
39.973369,116.334087,0,185,40007.1024189815,2009-07-13,02:27:29
39.973401,116.333889,0,179,40007.1024768518,2009-07-13,02:27:34
39.97339,116.333889,0,176,40007.1025347222,2009-07-13,02:27:39
39.973351,116.333944,0,175,40007.1025925926,2009-07-13,02:27:44
39.973346,116.33401,0,175,40007.102650463,2009-07-13,02:27:49
39.973367,116.334081,0,175,40007.1027083333,2009-07-13,02:27:54
39.973384,116.334094,0,173,40007.1027662037,2009-07-13,02:27:59
39.973385,116.334097,0,173,40007.1028240741,2009-07-13,02:28:04
39.973385,116.334094,0,173,40007.1028819444,2009-07-13,02:28:09
39.973384,116.334088,0,173,40007.1029398148,2009-07-13,02:28:14
39.973384,116.334088,0,173,40007.102974537,2009-07-13,02:28:17
39.973382,116.334089,0,173,40007.1029976852,2009-07-13,02:28:19
39.973357,116.334153,0,171,40007.1030555556,2009-07-13,02:28:24
39.973326,116.334211,0,172,40007.1031134259,2009-07-13,02:28:29
39.973268,116.334305,0,173,40007.1031712963,2009-07-13,02:28:34
39.973222,116.334398,0,174,40007.1032291667,2009-07-13,02:28:39
39.97321,116.334416,0,174,40007.103287037,2009-07-13,02:28:44
39.973174,116.334538,0,173,40007.1033449074,2009-07-13,02:28:49
39.973115,116.334694,0,171,40007.1034027778,2009-07-13,02:28:54
39.973094,116.334761,0,172,40007.1034606481,2009-07-13,02:28:59
39.973096,116.334747,0,173,40007.1035185185,2009-07-13,02:29:04
39.973075,116.334739,0,173,40007.1035763889,2009-07-13,02:29:09
39.97309,116.334605,0,171,40007.1036342593,2009-07-13,02:29:14
39.97324,116.334175,0,171,40007.1036921296,2009-07-13,02:29:19
39.973357,116.333794,0,170,40007.10375,2009-07-13,02:29:24
39.973406,116.333724,0,175,40007.1038078704,2009-07-13,02:29:29
39.97344,116.333789,0,180,40007.1038657407,2009-07-13,02:29:34
39.973399,116.333957,0,187,40007.1039236111,2009-07-13,02:29:39
39.973379,116.334015,0,187,40007.1039814815,2009-07-13,02:29:44
39.973395,116.333913,0,187,40007.1040393518,2009-07-13,02:29:49
39.973367,116.333901,0,187,40007.1040972222,2009-07-13,02:29:54
39.973339,116.333973,0,187,40007.1041550926,2009-07-13,02:29:59
39.973199,116.334292,0,185,40007.104212963,2009-07-13,02:30:04
39.973143,116.334396,0,184,40007.1042708333,2009-07-13,02:30:09
39.973111,116.334504,0,182,40007.1043287037,2009-07-13,02:30:14
39.973116,116.334494,0,181,40007.1043865741,2009-07-13,02:30:19
39.973143,116.334472,0,182,40007.1044444444,2009-07-13,02:30:24
39.973143,116.334474,0,182,40007.1045023148,2009-07-13,02:30:29
39.973144,116.334481,0,182,40007.1045601852,2009-07-13,02:30:34
39.973144,116.33448,0,183,40007.1046180556,2009-07-13,02:30:39
39.973144,116.33448,0,183,40007.1046527778,2009-07-13,02:30:42
39.973145,116.334485,0,183,40007.1046759259,2009-07-13,02:30:44
39.973145,116.334475,0,183,40007.1047337963,2009-07-13,02:30:49
39.973146,116.334466,0,183,40007.1047916667,2009-07-13,02:30:54
39.973167,116.334457,0,185,40007.104849537,2009-07-13,02:30:59
39.973224,116.334361,0,186,40007.1049074074,2009-07-13,02:31:04
39.97327,116.334286,0,185,40007.1049652778,2009-07-13,02:31:09
39.973282,116.33416,0,186,40007.1050231481,2009-07-13,02:31:14
39.973322,116.334023,0,185,40007.1050810185,2009-07-13,02:31:19
39.973336,116.333947,0,187,40007.1051388889,2009-07-13,02:31:24
39.973321,116.333943,0,190,40007.1051967593,2009-07-13,02:31:29
39.973298,116.333955,0,191,40007.1052546296,2009-07-13,02:31:34
39.973314,116.334019,0,193,40007.1053125,2009-07-13,02:31:39
39.97332,116.33403,0,193,40007.1053703704,2009-07-13,02:31:44
39.97332,116.33403,0,193,40007.1054050926,2009-07-13,02:31:47
39.973312,116.334022,0,193,40007.1054282407,2009-07-13,02:31:49
39.973318,116.334003,0,191,40007.1054861111,2009-07-13,02:31:54
39.973318,116.334003,0,191,40007.1055208333,2009-07-13,02:31:57
39.973316,116.334003,0,191,40007.1055439815,2009-07-13,02:31:59
39.973302,116.33412,0,193,40007.1056018519,2009-07-13,02:32:04
39.973282,116.334258,0,195,40007.1056597222,2009-07-13,02:32:09
39.973273,116.334293,0,195,40007.1057175926,2009-07-13,02:32:14
39.973272,116.3343,0,195,40007.105775463,2009-07-13,02:32:19
39.973272,116.3343,0,195,40007.1058101852,2009-07-13,02:32:22
39.973272,116.334304,0,195,40007.1058333333,2009-07-13,02:32:24
39.973271,116.334322,0,196,40007.1058912037,2009-07-13,02:32:29
39.973281,116.33432,0,195,40007.1059490741,2009-07-13,02:32:34
39.973279,116.334311,0,195,40007.1060069444,2009-07-13,02:32:39
39.973279,116.334311,0,195,40007.1060416667,2009-07-13,02:32:42
39.973279,116.334318,0,195,40007.1060648148,2009-07-13,02:32:44
39.97328,116.334306,0,195,40007.1061226852,2009-07-13,02:32:49
39.973332,116.334097,0,192,40007.1061805556,2009-07-13,02:32:54
39.973428,116.333746,0,192,40007.1062384259,2009-07-13,02:32:59
39.973512,116.33339,0,193,40007.1062962963,2009-07-13,02:33:04
39.973522,116.333414,0,198,40007.1063541667,2009-07-13,02:33:09
39.973529,116.333508,0,202,40007.106412037,2009-07-13,02:33:14
39.97356,116.333483,0,203,40007.1064699074,2009-07-13,02:33:19
39.973537,116.333555,0,207,40007.1065277778,2009-07-13,02:33:24
39.973519,116.333657,0,212,40007.1065856481,2009-07-13,02:33:29
39.973505,116.333696,0,214,40007.1066435185,2009-07-13,02:33:34
39.973504,116.333705,0,214,40007.1067013889,2009-07-13,02:33:39
39.973503,116.333701,0,215,40007.1067592593,2009-07-13,02:33:44
39.973502,116.333699,0,215,40007.1068171296,2009-07-13,02:33:49
39.973502,116.333699,0,215,40007.1068518519,2009-07-13,02:33:52
39.973501,116.333698,0,215,40007.106875,2009-07-13,02:33:54
39.973493,116.333731,0,216,40007.1069328704,2009-07-13,02:33:59
39.973473,116.333715,0,218,40007.1069907407,2009-07-13,02:34:04
39.973474,116.333723,0,218,40007.1070486111,2009-07-13,02:34:09
39.973474,116.333723,0,218,40007.1070833333,2009-07-13,02:34:12
39.973475,116.33372,0,218,40007.1071064815,2009-07-13,02:34:14
39.973516,116.333517,0,217,40007.1071643519,2009-07-13,02:34:19
39.973591,116.33317,0,215,40007.1072222222,2009-07-13,02:34:24
39.973669,116.332871,0,212,40007.1072800926,2009-07-13,02:34:29
39.973658,116.332856,0,212,40007.107337963,2009-07-13,02:34:34
39.97362,116.332983,0,214,40007.1073958333,2009-07-13,02:34:39
39.973624,116.332995,0,218,40007.1074537037,2009-07-13,02:34:44
39.973629,116.333018,0,219,40007.1075115741,2009-07-13,02:34:49
39.973634,116.332919,0,216,40007.1075694444,2009-07-13,02:34:54
39.973624,116.333,0,215,40007.1076273148,2009-07-13,02:34:59
39.973598,116.333133,0,215,40007.1076851852,2009-07-13,02:35:04
39.973598,116.333142,0,215,40007.1077430556,2009-07-13,02:35:09
39.973598,116.333142,0,215,40007.1077777778,2009-07-13,02:35:12
39.973599,116.333148,0,215,40007.1078009259,2009-07-13,02:35:14
39.973642,116.332962,0,214,40007.1078587963,2009-07-13,02:35:19
39.97368,116.332837,0,210,40007.1079166667,2009-07-13,02:35:24
39.973705,116.332774,0,210,40007.107974537,2009-07-13,02:35:29
39.973699,116.332812,0,206,40007.1080324074,2009-07-13,02:35:34
39.973718,116.332817,0,204,40007.1080902778,2009-07-13,02:35:39
39.973723,116.332819,0,204,40007.1081481481,2009-07-13,02:35:44
39.973722,116.332813,0,204,40007.1082060185,2009-07-13,02:35:49
39.97372,116.332814,0,203,40007.1082638889,2009-07-13,02:35:54
39.97372,116.332814,0,203,40007.1082986111,2009-07-13,02:35:57
39.97372,116.332817,0,203,40007.1083217593,2009-07-13,02:35:59
39.973589,116.333218,0,202,40007.1083796296,2009-07-13,02:36:04
39.97349,116.333377,0,199,40007.1084375,2009-07-13,02:36:09
39.973488,116.333381,0,199,40007.1084953704,2009-07-13,02:36:14
39.973487,116.333384,0,199,40007.1085532407,2009-07-13,02:36:19
39.973486,116.333388,0,199,40007.1086111111,2009-07-13,02:36:24
39.973486,116.333388,0,199,40007.1086458333,2009-07-13,02:36:27
39.973485,116.333395,0,199,40007.1086689815,2009-07-13,02:36:29
39.973486,116.333408,0,199,40007.1087268519,2009-07-13,02:36:34
39.973486,116.333417,0,199,40007.1087847222,2009-07-13,02:36:39
39.973486,116.333416,0,199,40007.1088425926,2009-07-13,02:36:44
39.973486,116.333416,0,199,40007.1088773148,2009-07-13,02:36:47
39.973485,116.333417,0,199,40007.108900463,2009-07-13,02:36:49
39.973485,116.333406,0,199,40007.1089583333,2009-07-13,02:36:54
39.973489,116.333407,0,200,40007.1090162037,2009-07-13,02:36:59
39.973489,116.333405,0,200,40007.1090740741,2009-07-13,02:37:04
39.973489,116.333403,0,200,40007.1091319444,2009-07-13,02:37:09
39.97349,116.333406,0,200,40007.1091898148,2009-07-13,02:37:14
39.97349,116.333406,0,200,40007.109224537,2009-07-13,02:37:17
39.97349,116.333413,0,200,40007.1092476852,2009-07-13,02:37:19
39.973486,116.333451,0,199,40007.1093055556,2009-07-13,02:37:24
39.97347,116.333588,0,199,40007.1093634259,2009-07-13,02:37:29
39.973334,116.333879,0,202,40007.1127199074,2009-07-13,02:42:19
39.973328,116.333892,0,204,40007.1127777778,2009-07-13,02:42:24
39.973322,116.333931,0,206,40007.1128356481,2009-07-13,02:42:29
39.973298,116.333976,0,208,40007.1128935185,2009-07-13,02:42:34
39.973327,116.333964,0,210,40007.1129513889,2009-07-13,02:42:39
39.973354,116.333973,0,211,40007.1130092593,2009-07-13,02:42:44
39.973363,116.333969,0,212,40007.1130671296,2009-07-13,02:42:49
39.973363,116.333969,0,212,40007.1131018519,2009-07-13,02:42:52
39.973365,116.333968,0,211,40007.113125,2009-07-13,02:42:54
39.973373,116.333933,0,209,40007.1131828704,2009-07-13,02:42:59
39.973374,116.333937,0,209,40007.1132407407,2009-07-13,02:43:04
39.973374,116.333937,0,209,40007.113275463,2009-07-13,02:43:07
39.973374,116.333936,0,209,40007.1132986111,2009-07-13,02:43:09
39.973376,116.33396,0,210,40007.1133564815,2009-07-13,02:43:14
39.973371,116.333942,0,210,40007.1134143519,2009-07-13,02:43:19
39.97337,116.333939,0,210,40007.1134722222,2009-07-13,02:43:24
39.973368,116.333932,0,210,40007.1135300926,2009-07-13,02:43:29
39.973368,116.333932,0,210,40007.1135648148,2009-07-13,02:43:32
39.973369,116.333933,0,210,40007.113587963,2009-07-13,02:43:34
39.973371,116.333944,0,210,40007.1136458333,2009-07-13,02:43:39
39.973373,116.333952,0,210,40007.1137037037,2009-07-13,02:43:44
39.973373,116.333954,0,210,40007.1137615741,2009-07-13,02:43:49
39.973372,116.333958,0,211,40007.1138194444,2009-07-13,02:43:54
39.973372,116.333963,0,211,40007.1138773148,2009-07-13,02:43:59
39.973371,116.333955,0,211,40007.1139351852,2009-07-13,02:44:04
39.973371,116.333955,0,211,40007.1139699074,2009-07-13,02:44:07
39.973372,116.333949,0,212,40007.1139930556,2009-07-13,02:44:09
39.973372,116.333959,0,212,40007.1140509259,2009-07-13,02:44:14
39.973372,116.333959,0,212,40007.1140856481,2009-07-13,02:44:17
39.973372,116.333967,0,212,40007.1141087963,2009-07-13,02:44:19
39.973364,116.333954,0,213,40007.1141666667,2009-07-13,02:44:24
39.973349,116.333912,0,218,40007.114224537,2009-07-13,02:44:29
39.973351,116.333879,0,222,40007.1142824074,2009-07-13,02:44:34
39.973338,116.333857,0,225,40007.1143402778,2009-07-13,02:44:39
39.973323,116.33384,0,229,40007.1143981481,2009-07-13,02:44:44
39.973323,116.33384,0,229,40007.1144328704,2009-07-13,02:44:47
39.973322,116.333847,0,231,40007.1144560185,2009-07-13,02:44:49
39.973354,116.333871,0,234,40007.1145138889,2009-07-13,02:44:54
39.973354,116.333871,0,234,40007.1145486111,2009-07-13,02:44:57
39.973354,116.33387,0,235,40007.1145717593,2009-07-13,02:44:59
39.973355,116.333879,0,235,40007.1146296296,2009-07-13,02:45:04
39.973354,116.333882,0,235,40007.1146875,2009-07-13,02:45:09
39.973353,116.333878,0,235,40007.1147453704,2009-07-13,02:45:14
39.973353,116.333878,0,235,40007.1147800926,2009-07-13,02:45:17
39.973352,116.333879,0,235,40007.1148032407,2009-07-13,02:45:19
39.97336,116.333918,0,235,40007.1148611111,2009-07-13,02:45:24
39.973386,116.33397,0,235,40007.1149189815,2009-07-13,02:45:29
39.973385,116.334002,0,235,40007.1149768519,2009-07-13,02:45:34
39.973386,116.334013,0,235,40007.1150347222,2009-07-13,02:45:39
39.973386,116.334013,0,235,40007.1150694444,2009-07-13,02:45:42
39.973386,116.334007,0,235,40007.1150925926,2009-07-13,02:45:44
39.973385,116.334019,0,235,40007.115150463,2009-07-13,02:45:49
39.973384,116.334019,0,235,40007.1152083333,2009-07-13,02:45:54
39.97338,116.334015,0,235,40007.1152662037,2009-07-13,02:45:59
39.97338,116.334015,0,235,40007.1153009259,2009-07-13,02:46:02
39.97338,116.33401,0,235,40007.1153240741,2009-07-13,02:46:04
39.973399,116.334009,0,236,40007.1153819444,2009-07-13,02:46:09
39.97337,116.33406,0,238,40007.1154398148,2009-07-13,02:46:14
39.973353,116.334082,0,239,40007.1154976852,2009-07-13,02:46:19
39.973351,116.334073,0,239,40007.1155555556,2009-07-13,02:46:24
39.973351,116.334073,0,239,40007.1155902778,2009-07-13,02:46:27
39.973351,116.334065,0,239,40007.1156134259,2009-07-13,02:46:29
39.973341,116.334081,0,239,40007.1156712963,2009-07-13,02:46:34
39.973345,116.334135,0,238,40007.1157291667,2009-07-13,02:46:39
39.973345,116.334134,0,238,40007.115787037,2009-07-13,02:46:44
39.973345,116.334134,0,238,40007.1158217593,2009-07-13,02:46:47
39.973349,116.334138,0,238,40007.1158449074,2009-07-13,02:46:49
39.973374,116.334148,0,237,40007.1159027778,2009-07-13,02:46:54
39.973378,116.334118,0,238,40007.1159606481,2009-07-13,02:46:59
39.973378,116.334118,0,238,40007.1159953704,2009-07-13,02:47:02
39.973375,116.334116,0,240,40007.1160185185,2009-07-13,02:47:04
39.973456,116.333789,0,248,40007.1300810185,2009-07-13,03:07:19
39.973455,116.33378,0,249,40007.1301388889,2009-07-13,03:07:24
39.973454,116.33377,0,249,40007.1301967593,2009-07-13,03:07:29
39.973454,116.33376,0,249,40007.1302546296,2009-07-13,03:07:34
39.973454,116.333759,0,248,40007.1303125,2009-07-13,03:07:39
39.973453,116.333761,0,248,40007.1303703704,2009-07-13,03:07:44
39.973453,116.333761,0,248,40007.1304050926,2009-07-13,03:07:47
39.973453,116.333767,0,248,40007.1304282407,2009-07-13,03:07:49
39.973453,116.333777,0,248,40007.1304861111,2009-07-13,03:07:54
39.973453,116.333777,0,248,40007.1305208333,2009-07-13,03:07:57
39.973454,116.333784,0,248,40007.1305439815,2009-07-13,03:07:59
39.973453,116.333843,0,249,40007.1306018519,2009-07-13,03:08:04
39.973434,116.334012,0,251,40007.1306597222,2009-07-13,03:08:09
39.973425,116.334145,0,253,40007.1307175926,2009-07-13,03:08:14
39.973412,116.334164,0,252,40007.130775463,2009-07-13,03:08:19
39.973423,116.334079,0,250,40007.1308333333,2009-07-13,03:08:24
39.973423,116.334083,0,250,40007.1308912037,2009-07-13,03:08:29
39.973423,116.334083,0,250,40007.1309259259,2009-07-13,03:08:32
39.973423,116.334084,0,250,40007.1309490741,2009-07-13,03:08:34
39.973423,116.334075,0,250,40007.1310069444,2009-07-13,03:08:39
39.973423,116.334063,0,250,40007.1310648148,2009-07-13,03:08:44
39.973422,116.334055,0,249,40007.1311226852,2009-07-13,03:08:49
39.973421,116.334049,0,249,40007.1311805556,2009-07-13,03:08:54
39.973421,116.334053,0,250,40007.1312384259,2009-07-13,03:08:59
39.973421,116.334055,0,250,40007.1312962963,2009-07-13,03:09:04
39.973421,116.334055,0,250,40007.1313310185,2009-07-13,03:09:07
39.973421,116.334053,0,249,40007.1313541667,2009-07-13,03:09:09
39.973425,116.334025,0,248,40007.131412037,2009-07-13,03:09:14
39.97344,116.333971,0,244,40007.1314699074,2009-07-13,03:09:19
39.973443,116.333932,0,241,40007.1315277778,2009-07-13,03:09:24
39.973448,116.333879,0,241,40007.1315856481,2009-07-13,03:09:29
39.97346,116.333869,0,240,40007.1316435185,2009-07-13,03:09:34
39.97346,116.333869,0,240,40007.1316782407,2009-07-13,03:09:37
39.97346,116.333871,0,240,40007.1317013889,2009-07-13,03:09:39
39.97346,116.333882,0,240,40007.1317592593,2009-07-13,03:09:44
39.973461,116.333895,0,240,40007.1318171296,2009-07-13,03:09:49
39.973461,116.333906,0,239,40007.131875,2009-07-13,03:09:54
39.97346,116.333917,0,240,40007.1319328704,2009-07-13,03:09:59
39.973392,116.33403,0,240,40007.1319907407,2009-07-13,03:10:04
39.973374,116.334081,0,239,40007.1320486111,2009-07-13,03:10:09
39.973374,116.334117,0,237,40007.1321064815,2009-07-13,03:10:14
39.973362,116.334167,0,236,40007.1321643519,2009-07-13,03:10:19
39.973336,116.334267,0,233,40007.1322222222,2009-07-13,03:10:24
39.973321,116.334273,0,231,40007.1322800926,2009-07-13,03:10:29
39.973321,116.334273,0,231,40007.1323148148,2009-07-13,03:10:32
39.973321,116.334269,0,228,40007.132337963,2009-07-13,03:10:34
39.973307,116.334275,0,226,40007.1323958333,2009-07-13,03:10:39
39.973319,116.334301,0,224,40007.1324537037,2009-07-13,03:10:44
39.97332,116.334309,0,224,40007.1325115741,2009-07-13,03:10:49
39.97332,116.33431,0,224,40007.1325694444,2009-07-13,03:10:54
39.973321,116.334306,0,223,40007.1326273148,2009-07-13,03:10:59
39.973321,116.334306,0,224,40007.1326851852,2009-07-13,03:11:04
39.973321,116.334306,0,224,40007.1327199074,2009-07-13,03:11:07
39.97332,116.334298,0,224,40007.1327430556,2009-07-13,03:11:09
39.973325,116.334247,0,223,40007.1328009259,2009-07-13,03:11:14
39.97333,116.334208,0,223,40007.1328587963,2009-07-13,03:11:19
39.973332,116.334168,0,225,40007.1329166667,2009-07-13,03:11:24
39.973351,116.334097,0,227,40007.132974537,2009-07-13,03:11:29
39.973373,116.334063,0,229,40007.1330324074,2009-07-13,03:11:34
39.973422,116.334017,0,229,40007.1330902778,2009-07-13,03:11:39
39.973442,116.334027,0,228,40007.1331481481,2009-07-13,03:11:44
39.973442,116.334028,0,228,40007.1332060185,2009-07-13,03:11:49
39.973442,116.334028,0,228,40007.1332407407,2009-07-13,03:11:52
39.973442,116.33403,0,228,40007.1332638889,2009-07-13,03:11:54
39.973408,116.333968,0,232,40007.1333217593,2009-07-13,03:11:59
39.973408,116.333968,0,232,40007.1333564815,2009-07-13,03:12:02
39.973407,116.333961,0,232,40007.1333796296,2009-07-13,03:12:04
39.973428,116.333916,0,231,40007.1334375,2009-07-13,03:12:09
39.973446,116.333934,0,233,40007.1334953704,2009-07-13,03:12:14
39.973446,116.333934,0,233,40007.1335300926,2009-07-13,03:12:17
39.973449,116.333929,0,233,40007.1335532407,2009-07-13,03:12:19
39.973443,116.333996,0,234,40007.1336111111,2009-07-13,03:12:24
39.97338,116.334086,0,235,40007.1336689815,2009-07-13,03:12:29
39.973383,116.334135,0,236,40007.1337268518,2009-07-13,03:12:34
39.973426,116.334219,0,237,40007.1337847222,2009-07-13,03:12:39
39.973511,116.334184,0,237,40007.1338425926,2009-07-13,03:12:44
39.973547,116.33413,0,238,40007.133900463,2009-07-13,03:12:49
39.973547,116.33413,0,238,40007.1339351852,2009-07-13,03:12:52
39.973546,116.334122,0,238,40007.1339583333,2009-07-13,03:12:54
39.973531,116.334128,0,238,40007.1340162037,2009-07-13,03:12:59
39.973522,116.334118,0,239,40007.1340740741,2009-07-13,03:13:04
39.973503,116.334084,0,240,40007.1341319444,2009-07-13,03:13:09
39.973498,116.334006,0,244,40007.1341898148,2009-07-13,03:13:14
39.973491,116.333975,0,245,40007.1342476852,2009-07-13,03:13:19
39.973507,116.333894,0,245,40007.1343055556,2009-07-13,03:13:24
39.973501,116.333849,0,244,40007.1343634259,2009-07-13,03:13:29
39.9735,116.333811,0,243,40007.1344212963,2009-07-13,03:13:34
39.973518,116.333768,0,243,40007.1344791667,2009-07-13,03:13:39
39.973509,116.333718,0,242,40007.134537037,2009-07-13,03:13:44
39.973538,116.333739,0,243,40007.1345949074,2009-07-13,03:13:49
39.973531,116.333816,0,243,40007.1346527778,2009-07-13,03:13:54
39.973531,116.333808,0,243,40007.1347106481,2009-07-13,03:13:59
39.973531,116.333808,0,243,40007.1347453704,2009-07-13,03:14:02
39.973531,116.333808,0,243,40007.1347685185,2009-07-13,03:14:04
39.97353,116.333818,0,243,40007.1348263889,2009-07-13,03:14:09
39.97353,116.333818,0,243,40007.1348611111,2009-07-13,03:14:12
39.973529,116.333821,0,243,40007.1348842593,2009-07-13,03:14:14
39.973525,116.333783,0,245,40007.1349421296,2009-07-13,03:14:19
39.973491,116.333721,0,248,40007.135,2009-07-13,03:14:24
39.973464,116.333644,0,251,40007.1350578704,2009-07-13,03:14:29
39.97342,116.333644,0,257,40007.1351157407,2009-07-13,03:14:34
39.973431,116.333745,0,261,40007.1351736111,2009-07-13,03:14:39
39.973438,116.333765,0,262,40007.1352314815,2009-07-13,03:14:44
39.97344,116.333777,0,262,40007.1352893518,2009-07-13,03:14:49
39.973459,116.333786,0,262,40007.1353472222,2009-07-13,03:14:54
39.973463,116.333786,0,264,40007.1354050926,2009-07-13,03:14:59
39.973463,116.333786,0,264,40007.1354398148,2009-07-13,03:15:02
39.973465,116.333788,0,264,40007.135462963,2009-07-13,03:15:04
39.973467,116.333801,0,264,40007.1355208333,2009-07-13,03:15:09
39.973468,116.33381,0,264,40007.1355787037,2009-07-13,03:15:14
39.973468,116.333809,0,264,40007.1356365741,2009-07-13,03:15:19
39.973469,116.333811,0,264,40007.1356944444,2009-07-13,03:15:24
39.973469,116.333811,0,264,40007.1357291667,2009-07-13,03:15:27
39.973469,116.333815,0,264,40007.1357523148,2009-07-13,03:15:29
39.973477,116.333834,0,264,40007.1358101852,2009-07-13,03:15:34
39.973467,116.33385,0,260,40007.1358680556,2009-07-13,03:15:39
39.973467,116.33385,0,260,40007.1359027778,2009-07-13,03:15:42
39.973467,116.333851,0,260,40007.1359259259,2009-07-13,03:15:44
39.973467,116.333837,0,259,40007.1359837963,2009-07-13,03:15:49
39.973467,116.333822,0,260,40007.1360416667,2009-07-13,03:15:54
39.973459,116.333807,0,262,40007.136099537,2009-07-13,03:15:59
39.973477,116.333761,0,264,40007.1361574074,2009-07-13,03:16:04
39.973526,116.333792,0,264,40007.1362152778,2009-07-13,03:16:09
39.973526,116.33379,0,264,40007.1362731481,2009-07-13,03:16:14
39.973526,116.33379,0,264,40007.1363078704,2009-07-13,03:16:17
39.973522,116.333784,0,264,40007.1363310185,2009-07-13,03:16:19
39.9735,116.33375,0,267,40007.1363888889,2009-07-13,03:16:24
39.973503,116.333769,0,268,40007.1364467593,2009-07-13,03:16:29
39.973503,116.333769,0,268,40007.1364814815,2009-07-13,03:16:32
39.973502,116.333767,0,268,40007.1365046296,2009-07-13,03:16:34
39.973501,116.333757,0,268,40007.1365625,2009-07-13,03:16:39
39.973501,116.333754,0,268,40007.1366203704,2009-07-13,03:16:44
39.973501,116.333754,0,268,40007.1366550926,2009-07-13,03:16:47
39.973501,116.333759,0,268,40007.1366782407,2009-07-13,03:16:49
39.973502,116.333769,0,268,40007.1367361111,2009-07-13,03:16:54
39.973504,116.333781,0,268,40007.1367939815,2009-07-13,03:16:59
39.973509,116.333818,0,267,40007.1368518519,2009-07-13,03:17:04
39.97348,116.333872,0,265,40007.1369097222,2009-07-13,03:17:09
39.973479,116.333825,0,266,40007.1369675926,2009-07-13,03:17:14
39.973478,116.333816,0,266,40007.137025463,2009-07-13,03:17:19
39.973478,116.33381,0,266,40007.1370833333,2009-07-13,03:17:24
39.973478,116.333811,0,266,40007.1371412037,2009-07-13,03:17:29
39.973478,116.333811,0,266,40007.1371759259,2009-07-13,03:17:32
39.973478,116.333804,0,266,40007.1371990741,2009-07-13,03:17:34
39.973478,116.333794,0,266,40007.1372569444,2009-07-13,03:17:39
39.973478,116.333792,0,266,40007.1373148148,2009-07-13,03:17:44
39.973479,116.333793,0,266,40007.1373726852,2009-07-13,03:17:49
39.97348,116.333789,0,266,40007.1374305556,2009-07-13,03:17:54
39.97348,116.333783,0,266,40007.1374884259,2009-07-13,03:17:59
39.973481,116.333782,0,266,40007.1375462963,2009-07-13,03:18:04
39.973481,116.333782,0,266,40007.1375810185,2009-07-13,03:18:07
39.97348,116.333788,0,266,40007.1376041667,2009-07-13,03:18:09
39.973478,116.333778,0,266,40007.137662037,2009-07-13,03:18:14
39.973478,116.333778,0,266,40007.1376967593,2009-07-13,03:18:17
39.973479,116.333775,0,266,40007.1377199074,2009-07-13,03:18:19
39.973479,116.333785,0,266,40007.1377777778,2009-07-13,03:18:24
39.973479,116.333791,0,266,40007.1378356481,2009-07-13,03:18:29
39.973479,116.333797,0,266,40007.1378935185,2009-07-13,03:18:34
39.973479,116.333802,0,266,40007.1379513889,2009-07-13,03:18:39
39.97348,116.333804,0,266,40007.1380092593,2009-07-13,03:18:44
39.97348,116.333798,0,266,40007.1380671296,2009-07-13,03:18:49
39.97348,116.333798,0,266,40007.1381018519,2009-07-13,03:18:52
39.97348,116.333799,0,266,40007.138125,2009-07-13,03:18:54
39.973495,116.333826,0,267,40007.1381828704,2009-07-13,03:18:59
39.973533,116.333876,0,269,40007.1382407407,2009-07-13,03:19:04
39.973535,116.33389,0,269,40007.1382986111,2009-07-13,03:19:09
39.973536,116.333899,0,270,40007.1383564815,2009-07-13,03:19:14
39.973537,116.333915,0,270,40007.1384143519,2009-07-13,03:19:19
39.973539,116.333927,0,270,40007.1384722222,2009-07-13,03:19:24
39.97354,116.333929,0,271,40007.1385300926,2009-07-13,03:19:29
39.973541,116.333927,0,271,40007.138587963,2009-07-13,03:19:34
39.973541,116.333923,0,271,40007.1386458333,2009-07-13,03:19:39
39.973542,116.333924,0,271,40007.1387037037,2009-07-13,03:19:44
39.973542,116.33393,0,271,40007.1387615741,2009-07-13,03:19:49
39.973542,116.333938,0,271,40007.1388194444,2009-07-13,03:19:54
39.973541,116.333938,0,271,40007.1388773148,2009-07-13,03:19:59
39.973541,116.333938,0,271,40007.138912037,2009-07-13,03:20:02
39.97354,116.333932,0,271,40007.1389351852,2009-07-13,03:20:04
39.97354,116.333923,0,271,40007.1389930556,2009-07-13,03:20:09
39.973539,116.333921,0,271,40007.1390509259,2009-07-13,03:20:14
39.973538,116.333917,0,271,40007.1391087963,2009-07-13,03:20:19
39.973538,116.333922,0,271,40007.1391666667,2009-07-13,03:20:24
39.973537,116.333924,0,271,40007.139224537,2009-07-13,03:20:29
39.973537,116.33392,0,271,40007.1392824074,2009-07-13,03:20:34
39.973536,116.333927,0,271,40007.1393402778,2009-07-13,03:20:39
39.973536,116.333922,0,271,40007.1393981481,2009-07-13,03:20:44
39.973536,116.333922,0,271,40007.1394328704,2009-07-13,03:20:47
39.973536,116.333918,0,271,40007.1394560185,2009-07-13,03:20:49
39.973536,116.333929,0,271,40007.1395138889,2009-07-13,03:20:54
39.973536,116.333938,0,271,40007.1395717593,2009-07-13,03:20:59
39.973536,116.333949,0,271,40007.1396296296,2009-07-13,03:21:04
39.973515,116.334027,0,270,40007.1396875,2009-07-13,03:21:09
39.973512,116.334095,0,270,40007.1397453704,2009-07-13,03:21:14
39.973519,116.334107,0,269,40007.1398032407,2009-07-13,03:21:19
39.973519,116.334107,0,268,40007.1398611111,2009-07-13,03:21:24
39.973517,116.334104,0,268,40007.1399189815,2009-07-13,03:21:29
39.973517,116.334104,0,268,40007.1399768519,2009-07-13,03:21:34
39.973517,116.334106,0,268,40007.1400347222,2009-07-13,03:21:39
39.973517,116.334106,0,268,40007.1400694444,2009-07-13,03:21:42
39.973516,116.334106,0,268,40007.1400925926,2009-07-13,03:21:44
39.97349,116.334055,0,266,40007.140150463,2009-07-13,03:21:49
39.973463,116.334032,0,262,40007.1402083333,2009-07-13,03:21:54
39.973462,116.334023,0,262,40007.1402662037,2009-07-13,03:21:59
39.973461,116.334017,0,262,40007.1403240741,2009-07-13,03:22:04
39.973462,116.334012,0,262,40007.1403819444,2009-07-13,03:22:09
39.973462,116.334013,0,262,40007.1404398148,2009-07-13,03:22:14
39.973461,116.334011,0,261,40007.1404976852,2009-07-13,03:22:19
39.973461,116.334016,0,261,40007.1405555556,2009-07-13,03:22:24
39.973463,116.334017,0,261,40007.1406134259,2009-07-13,03:22:29
39.973464,116.334014,0,261,40007.1406712963,2009-07-13,03:22:34
39.973464,116.334014,0,261,40007.1407060185,2009-07-13,03:22:37
39.973463,116.334009,0,261,40007.1407291667,2009-07-13,03:22:39
39.973462,116.334,0,261,40007.140787037,2009-07-13,03:22:44
39.973461,116.333993,0,261,40007.1408449074,2009-07-13,03:22:49
39.973461,116.333993,0,261,40007.1408796296,2009-07-13,03:22:52
39.97346,116.333987,0,260,40007.1409027778,2009-07-13,03:22:54
39.973459,116.333978,0,260,40007.1409606481,2009-07-13,03:22:59
39.973459,116.333977,0,260,40007.1410185185,2009-07-13,03:23:04
39.97346,116.33398,0,260,40007.1410763889,2009-07-13,03:23:09
39.97346,116.333979,0,260,40007.1411342593,2009-07-13,03:23:14
39.97346,116.333979,0,260,40007.1411689815,2009-07-13,03:23:17
39.97346,116.333987,0,260,40007.1411921296,2009-07-13,03:23:19
39.973461,116.333999,0,260,40007.14125,2009-07-13,03:23:24
39.973461,116.334008,0,260,40007.1413078704,2009-07-13,03:23:29
39.973461,116.334018,0,260,40007.1413657407,2009-07-13,03:23:34
39.973461,116.334028,0,260,40007.1414236111,2009-07-13,03:23:39
39.973462,116.334039,0,260,40007.1414814815,2009-07-13,03:23:44
39.973463,116.334047,0,260,40007.1415393518,2009-07-13,03:23:49
39.973463,116.334047,0,260,40007.1415740741,2009-07-13,03:23:52
39.973462,116.334049,0,260,40007.1415972222,2009-07-13,03:23:54
39.973467,116.334144,0,258,40007.1416550926,2009-07-13,03:23:59
39.9735,116.334204,0,255,40007.141712963,2009-07-13,03:24:04
39.973561,116.334201,0,255,40007.1417708333,2009-07-13,03:24:09
39.973581,116.334163,0,255,40007.1418287037,2009-07-13,03:24:14
39.97355,116.334125,0,254,40007.1418865741,2009-07-13,03:24:19
39.973549,116.334112,0,254,40007.1419444444,2009-07-13,03:24:24
39.973547,116.334102,0,254,40007.1420023148,2009-07-13,03:24:29
39.973546,116.334091,0,254,40007.1420601852,2009-07-13,03:24:34
39.973538,116.334057,0,254,40007.1421180556,2009-07-13,03:24:39
39.97354,116.334045,0,252,40007.1421759259,2009-07-13,03:24:44
39.97354,116.334028,0,251,40007.1422337963,2009-07-13,03:24:49
39.97354,116.334027,0,251,40007.1422916667,2009-07-13,03:24:54
39.97354,116.334027,0,251,40007.1423263889,2009-07-13,03:24:57
39.973541,116.334024,0,250,40007.142349537,2009-07-13,03:24:59
39.97354,116.334014,0,250,40007.1424074074,2009-07-13,03:25:04
39.973539,116.333999,0,250,40007.1424652778,2009-07-13,03:25:09
39.973538,116.333985,0,250,40007.1425231481,2009-07-13,03:25:14
39.973535,116.333977,0,250,40007.1425810185,2009-07-13,03:25:19
39.973535,116.333977,0,250,40007.1426157407,2009-07-13,03:25:22
39.973535,116.333971,0,250,40007.1426388889,2009-07-13,03:25:24
39.973497,116.333951,0,249,40007.1426967593,2009-07-13,03:25:29
39.973468,116.333946,0,249,40007.1427546296,2009-07-13,03:25:34
39.973467,116.333943,0,249,40007.1428125,2009-07-13,03:25:39
39.973467,116.33395,0,249,40007.1428703704,2009-07-13,03:25:44
39.973467,116.33395,0,249,40007.1429050926,2009-07-13,03:25:47
39.973466,116.333956,0,249,40007.1429282407,2009-07-13,03:25:49
39.973467,116.333968,0,248,40007.1429861111,2009-07-13,03:25:54
39.973467,116.334042,0,245,40007.1430439815,2009-07-13,03:25:59
39.973488,116.334093,0,242,40007.1431018518,2009-07-13,03:26:04
39.973489,116.334102,0,241,40007.1431597222,2009-07-13,03:26:09
39.97349,116.334106,0,241,40007.1432175926,2009-07-13,03:26:14
39.97349,116.334106,0,241,40007.1432523148,2009-07-13,03:26:17
39.973489,116.334101,0,241,40007.143275463,2009-07-13,03:26:19
39.973488,116.334092,0,242,40007.1433333333,2009-07-13,03:26:24
39.973488,116.334092,0,242,40007.1433680556,2009-07-13,03:26:27
39.973487,116.334091,0,242,40007.1433912037,2009-07-13,03:26:29
39.973469,116.334118,0,242,40007.1434490741,2009-07-13,03:26:34
39.973454,116.334132,0,242,40007.1435069444,2009-07-13,03:26:39
39.973454,116.334133,0,242,40007.1435648148,2009-07-13,03:26:44
39.973455,116.334136,0,242,40007.1436226852,2009-07-13,03:26:49
39.973456,116.334143,0,242,40007.1436805556,2009-07-13,03:26:54
39.97332,116.333863,0,245,40007.148275463,2009-07-13,03:33:31
39.973343,116.33374,0,246,40007.1483333333,2009-07-13,03:33:36
39.973394,116.333721,0,245,40007.1483912037,2009-07-13,03:33:41
39.973434,116.333774,0,244,40007.1484490741,2009-07-13,03:33:46
39.973448,116.333797,0,244,40007.1485069444,2009-07-13,03:33:51
39.973447,116.333793,0,244,40007.1485648148,2009-07-13,03:33:56
39.973444,116.33379,0,244,40007.1486226852,2009-07-13,03:34:01
39.973444,116.33379,0,244,40007.1486574074,2009-07-13,03:34:04
39.973443,116.333787,0,244,40007.1486805556,2009-07-13,03:34:06
39.973434,116.333778,0,244,40007.1487384259,2009-07-13,03:34:11
39.973449,116.333752,0,244,40007.1487962963,2009-07-13,03:34:16
39.973443,116.333767,0,245,40007.1488541667,2009-07-13,03:34:21
39.973442,116.333769,0,245,40007.148912037,2009-07-13,03:34:26
39.973442,116.333764,0,245,40007.1489699074,2009-07-13,03:34:31
39.973442,116.33376,0,245,40007.1490277778,2009-07-13,03:34:36
39.973442,116.33376,0,245,40007.1490625,2009-07-13,03:34:39
39.973444,116.333768,0,245,40007.1490856481,2009-07-13,03:34:41
39.973447,116.333782,0,246,40007.1491435185,2009-07-13,03:34:46
39.973449,116.333792,0,246,40007.1492013889,2009-07-13,03:34:51
39.973449,116.333792,0,246,40007.1492361111,2009-07-13,03:34:54
39.973449,116.33379,0,246,40007.1492592593,2009-07-13,03:34:56
39.973451,116.333876,0,246,40007.1493171296,2009-07-13,03:35:01
39.973451,116.333873,0,246,40007.149375,2009-07-13,03:35:06
39.973452,116.333875,0,246,40007.1494328704,2009-07-13,03:35:11
39.973452,116.333875,0,246,40007.1494675926,2009-07-13,03:35:14
39.973454,116.33388,0,246,40007.1494907407,2009-07-13,03:35:16
39.973466,116.333917,0,246,40007.1495486111,2009-07-13,03:35:21
39.973505,116.334078,0,247,40007.1496064815,2009-07-13,03:35:26
39.97353,116.334167,0,249,40007.1496643518,2009-07-13,03:35:31
39.973523,116.334134,0,251,40007.1497222222,2009-07-13,03:35:36
39.973523,116.334134,0,251,40007.1497569444,2009-07-13,03:35:39
39.973523,116.334136,0,251,40007.1497800926,2009-07-13,03:35:41
39.973521,116.334048,0,252,40007.149837963,2009-07-13,03:35:46
39.973481,116.333984,0,251,40007.1498958333,2009-07-13,03:35:51
39.973458,116.333953,0,247,40007.1499537037,2009-07-13,03:35:56
39.973458,116.333943,0,247,40007.1500115741,2009-07-13,03:36:01
39.973491,116.333943,0,244,40007.1500694444,2009-07-13,03:36:06
39.97349,116.33396,0,243,40007.1501273148,2009-07-13,03:36:11
39.973476,116.333998,0,245,40007.1501851852,2009-07-13,03:36:16
39.973475,116.333997,0,245,40007.1502430556,2009-07-13,03:36:21
39.973476,116.334002,0,245,40007.1503009259,2009-07-13,03:36:26
39.973476,116.334002,0,245,40007.1503356481,2009-07-13,03:36:29
39.973476,116.334001,0,245,40007.1503587963,2009-07-13,03:36:31
39.973416,116.333932,0,247,40007.1504166667,2009-07-13,03:36:36
39.973391,116.333856,0,251,40007.150474537,2009-07-13,03:36:41
39.973381,116.333862,0,255,40007.1505324074,2009-07-13,03:36:46
39.97337,116.333956,0,258,40007.1505902778,2009-07-13,03:36:51
39.973382,116.333987,0,260,40007.1506481481,2009-07-13,03:36:56
39.973386,116.333931,0,259,40007.1507060185,2009-07-13,03:37:01
39.973424,116.333816,0,254,40007.1507638889,2009-07-13,03:37:06
39.97344,116.333742,0,249,40007.1508217593,2009-07-13,03:37:11
39.973443,116.333751,0,248,40007.1508796296,2009-07-13,03:37:16
39.973447,116.333766,0,247,40007.1509375,2009-07-13,03:37:21
39.973447,116.333762,0,247,40007.1509953704,2009-07-13,03:37:26
39.973448,116.333768,0,247,40007.1510532407,2009-07-13,03:37:31
39.973447,116.333768,0,247,40007.1511111111,2009-07-13,03:37:36
39.973447,116.333768,0,247,40007.1511458333,2009-07-13,03:37:39
39.973447,116.333763,0,247,40007.1511689815,2009-07-13,03:37:41
39.973446,116.333753,0,247,40007.1512268518,2009-07-13,03:37:46
39.973446,116.333753,0,247,40007.1512615741,2009-07-13,03:37:49
39.973447,116.333754,0,247,40007.1512847222,2009-07-13,03:37:51
39.973453,116.333882,0,246,40007.1513425926,2009-07-13,03:37:56
39.973491,116.333974,0,248,40007.151400463,2009-07-13,03:38:01
39.973492,116.333988,0,248,40007.1514583333,2009-07-13,03:38:06
39.973492,116.333988,0,248,40007.1514930556,2009-07-13,03:38:09
39.97349,116.33399,0,248,40007.1515162037,2009-07-13,03:38:11
39.97349,116.334,0,248,40007.1515740741,2009-07-13,03:38:16
39.97349,116.334002,0,248,40007.1516319444,2009-07-13,03:38:21
39.97349,116.334002,0,248,40007.1516666667,2009-07-13,03:38:24
39.97349,116.333997,0,248,40007.1516898148,2009-07-13,03:38:26
39.973462,116.333946,0,250,40007.1517476852,2009-07-13,03:38:31
39.973449,116.333949,0,251,40007.1518055556,2009-07-13,03:38:36
39.973438,116.333942,0,251,40007.1518634259,2009-07-13,03:38:41
39.973438,116.333942,0,251,40007.1518981481,2009-07-13,03:38:44
39.973436,116.333939,0,251,40007.1519212963,2009-07-13,03:38:46
39.973437,116.333951,0,251,40007.1519791667,2009-07-13,03:38:51
39.973436,116.333964,0,251,40007.152037037,2009-07-13,03:38:56
39.973437,116.333975,0,251,40007.1520949074,2009-07-13,03:39:01
39.973436,116.333974,0,251,40007.1521527778,2009-07-13,03:39:06
39.973435,116.333979,0,251,40007.1522106482,2009-07-13,03:39:11
39.973435,116.333986,0,251,40007.1522685185,2009-07-13,03:39:16
39.973435,116.333988,0,251,40007.1523263889,2009-07-13,03:39:21
39.973435,116.333988,0,251,40007.1523611111,2009-07-13,03:39:24
39.973435,116.333993,0,251,40007.1523842593,2009-07-13,03:39:26
39.97343,116.334022,0,251,40007.1524421296,2009-07-13,03:39:31
39.973426,116.334038,0,251,40007.1525,2009-07-13,03:39:36
39.973426,116.334038,0,251,40007.1525347222,2009-07-13,03:39:39
39.973425,116.334033,0,251,40007.1525578704,2009-07-13,03:39:41
39.973424,116.334022,0,250,40007.1526157407,2009-07-13,03:39:46
39.973424,116.334008,0,250,40007.1526736111,2009-07-13,03:39:51
39.973481,116.333666,0,210,40007.1646527778,2009-07-13,03:57:06
39.97348,116.333657,0,210,40007.1647106481,2009-07-13,03:57:11
39.973479,116.333648,0,210,40007.1647685185,2009-07-13,03:57:16
39.973479,116.333646,0,210,40007.1648263889,2009-07-13,03:57:21
39.973479,116.333652,0,211,40007.1648842593,2009-07-13,03:57:26
39.973479,116.333652,0,211,40007.1649189815,2009-07-13,03:57:29
39.973479,116.333659,0,211,40007.1649421296,2009-07-13,03:57:31
39.973476,116.33371,0,214,40007.165,2009-07-13,03:57:36
39.973474,116.333776,0,216,40007.1650578704,2009-07-13,03:57:41
39.973471,116.333789,0,216,40007.1651157407,2009-07-13,03:57:46
39.97347,116.333779,0,216,40007.1651736111,2009-07-13,03:57:51
39.973464,116.333822,0,215,40007.1652314815,2009-07-13,03:57:56
39.973459,116.333875,0,214,40007.1652893518,2009-07-13,03:58:01
39.973453,116.333891,0,214,40007.1653472222,2009-07-13,03:58:06
39.973464,116.333934,0,215,40007.1654050926,2009-07-13,03:58:11
39.973465,116.333937,0,215,40007.165462963,2009-07-13,03:58:16
39.973465,116.333937,0,215,40007.1654976852,2009-07-13,03:58:19
39.973467,116.333945,0,216,40007.1655208333,2009-07-13,03:58:21
39.973482,116.333956,0,218,40007.1655787037,2009-07-13,03:58:26
39.973482,116.333956,0,218,40007.1656134259,2009-07-13,03:58:29
39.973484,116.333948,0,221,40007.1656365741,2009-07-13,03:58:31
39.973478,116.333881,0,220,40007.1656944444,2009-07-13,03:58:36
39.973469,116.33384,0,219,40007.1657523148,2009-07-13,03:58:41
39.973467,116.33381,0,216,40007.1658101852,2009-07-13,03:58:46
39.973458,116.333812,0,212,40007.1658680556,2009-07-13,03:58:51
39.97345,116.33378,0,211,40007.1659259259,2009-07-13,03:58:56
39.97345,116.33378,0,211,40007.1659606481,2009-07-13,03:58:59
39.973455,116.333783,0,209,40007.1659837963,2009-07-13,03:59:01
39.973456,116.333812,0,210,40007.1660416667,2009-07-13,03:59:06
39.973453,116.333856,0,210,40007.166099537,2009-07-13,03:59:11
39.973453,116.333856,0,210,40007.1661342593,2009-07-13,03:59:14
39.973453,116.33386,0,210,40007.1661574074,2009-07-13,03:59:16
39.973456,116.333836,0,212,40007.1662152778,2009-07-13,03:59:21
39.97345,116.333827,0,213,40007.1662731481,2009-07-13,03:59:26
39.973455,116.333851,0,215,40007.1663310185,2009-07-13,03:59:31
39.973455,116.333851,0,215,40007.1663657407,2009-07-13,03:59:34
39.973455,116.333857,0,215,40007.1663888889,2009-07-13,03:59:36
39.973453,116.333869,0,216,40007.1664467593,2009-07-13,03:59:41
39.973448,116.33388,0,216,40007.1665046296,2009-07-13,03:59:46
39.973447,116.333874,0,216,40007.1665625,2009-07-13,03:59:51
39.973447,116.333874,0,216,40007.1665972222,2009-07-13,03:59:54
39.973446,116.333873,0,216,40007.1666203704,2009-07-13,03:59:56
39.973421,116.333892,0,215,40007.1666782407,2009-07-13,04:00:01
39.97342,116.333872,0,215,40007.1667361111,2009-07-13,04:00:06
39.97342,116.333872,0,215,40007.1667708333,2009-07-13,04:00:09
39.973422,116.333873,0,215,40007.1667939815,2009-07-13,04:00:11
39.973435,116.333873,0,213,40007.1668518518,2009-07-13,04:00:16
39.973435,116.333873,0,213,40007.1668865741,2009-07-13,04:00:19
39.973438,116.333871,0,210,40007.1669097222,2009-07-13,04:00:21
39.973435,116.33385,0,211,40007.1669675926,2009-07-13,04:00:26
39.97343,116.333831,0,210,40007.167025463,2009-07-13,04:00:31
39.973445,116.333775,0,211,40007.1670833333,2009-07-13,04:00:36
39.973448,116.333749,0,208,40007.1671412037,2009-07-13,04:00:41
39.973467,116.333727,0,204,40007.1671990741,2009-07-13,04:00:46
39.97346,116.333698,0,203,40007.1672569444,2009-07-13,04:00:51
39.973444,116.333702,0,204,40007.1673148148,2009-07-13,04:00:56
39.973443,116.333698,0,204,40007.1673726852,2009-07-13,04:01:01
39.973443,116.333698,0,204,40007.1674074074,2009-07-13,04:01:04
39.973443,116.333698,0,204,40007.1674305556,2009-07-13,04:01:06
39.973405,116.333665,0,206,40007.1674884259,2009-07-13,04:01:11
39.973385,116.333631,0,204,40007.1675462963,2009-07-13,04:01:16
39.973385,116.333631,0,204,40007.1675810185,2009-07-13,04:01:19
39.97338,116.333629,0,202,40007.1676041667,2009-07-13,04:01:21
39.97338,116.333641,0,200,40007.167662037,2009-07-13,04:01:26
39.97338,116.333635,0,200,40007.1677199074,2009-07-13,04:01:31
39.97338,116.333629,0,200,40007.1677777778,2009-07-13,04:01:36
39.97338,116.333629,0,200,40007.1678125,2009-07-13,04:01:39
39.97338,116.333625,0,200,40007.1678356482,2009-07-13,04:01:41
39.973398,116.333676,0,200,40007.1678935185,2009-07-13,04:01:46
39.9734,116.33369,0,201,40007.1679513889,2009-07-13,04:01:51
39.9734,116.33369,0,201,40007.1679861111,2009-07-13,04:01:54
39.9734,116.333684,0,202,40007.1680092593,2009-07-13,04:01:56
39.973414,116.333715,0,202,40007.1680671296,2009-07-13,04:02:01
39.973446,116.333727,0,202,40007.168125,2009-07-13,04:02:06
39.973482,116.333803,0,202,40007.1681828704,2009-07-13,04:02:11
39.973504,116.333927,0,202,40007.1682407407,2009-07-13,04:02:16
39.973513,116.334001,0,203,40007.1682986111,2009-07-13,04:02:21
39.973512,116.333979,0,204,40007.1683564815,2009-07-13,04:02:26
39.973516,116.333993,0,204,40007.1684143519,2009-07-13,04:02:31
39.973516,116.333993,0,204,40007.1684490741,2009-07-13,04:02:34
39.973516,116.33399,0,204,40007.1684722222,2009-07-13,04:02:36
39.97353,116.33406,0,205,40007.1685300926,2009-07-13,04:02:41
39.973571,116.334185,0,206,40007.168587963,2009-07-13,04:02:46
39.97359,116.334241,0,207,40007.1686458333,2009-07-13,04:02:51
39.973567,116.334202,0,209,40007.1687037037,2009-07-13,04:02:56
39.97354,116.334175,0,210,40007.1687615741,2009-07-13,04:03:01
39.973531,116.334177,0,210,40007.1688194444,2009-07-13,04:03:06
39.97353,116.334166,0,210,40007.1688773148,2009-07-13,04:03:11
39.973511,116.334136,0,211,40007.1689351852,2009-07-13,04:03:16
39.973484,116.334087,0,212,40007.1689930556,2009-07-13,04:03:21
39.973484,116.334087,0,212,40007.1690277778,2009-07-13,04:03:24
39.973484,116.334086,0,214,40007.1690509259,2009-07-13,04:03:26
39.973482,116.334077,0,215,40007.1691087963,2009-07-13,04:03:31
39.973482,116.334077,0,215,40007.1691435185,2009-07-13,04:03:34
39.973484,116.334085,0,216,40007.1691666667,2009-07-13,04:03:36
39.973499,116.334095,0,217,40007.169224537,2009-07-13,04:03:41
39.973499,116.334098,0,218,40007.1692824074,2009-07-13,04:03:46
39.973499,116.334097,0,219,40007.1693402778,2009-07-13,04:03:51
39.973499,116.334097,0,219,40007.169375,2009-07-13,04:03:54
39.9735,116.334097,0,219,40007.1693981481,2009-07-13,04:03:56
39.973513,116.334057,0,221,40007.1694560185,2009-07-13,04:04:01
39.973513,116.334057,0,221,40007.1694907407,2009-07-13,04:04:04
39.973512,116.334064,0,220,40007.1695138889,2009-07-13,04:04:06
39.973499,116.334068,0,221,40007.1695717593,2009-07-13,04:04:11
39.973499,116.334068,0,221,40007.1696064815,2009-07-13,04:04:14
39.973503,116.334065,0,219,40007.1696296296,2009-07-13,04:04:16
39.973495,116.334079,0,216,40007.1696875,2009-07-13,04:04:21
39.973494,116.334074,0,216,40007.1697453704,2009-07-13,04:04:26
39.973494,116.334074,0,216,40007.1697800926,2009-07-13,04:04:29
39.973493,116.334066,0,216,40007.1698032407,2009-07-13,04:04:31
39.973479,116.334004,0,214,40007.1698611111,2009-07-13,04:04:36
39.973466,116.33394,0,213,40007.1699189815,2009-07-13,04:04:41
39.973444,116.333924,0,212,40007.1699768519,2009-07-13,04:04:46
39.973435,116.333865,0,211,40007.1700347222,2009-07-13,04:04:51
39.973429,116.333842,0,213,40007.1700925926,2009-07-13,04:04:56
39.973429,116.33386,0,214,40007.170150463,2009-07-13,04:05:01
39.973429,116.33386,0,214,40007.1701851852,2009-07-13,04:05:04
39.97343,116.333857,0,214,40007.1702083333,2009-07-13,04:05:06
39.973432,116.333847,0,216,40007.1702662037,2009-07-13,04:05:11
39.973428,116.333892,0,225,40007.1703240741,2009-07-13,04:05:16
39.973428,116.333892,0,227,40007.1703819444,2009-07-13,04:05:21
39.973428,116.333892,0,227,40007.1704166667,2009-07-13,04:05:24
39.973429,116.333893,0,227,40007.1704398148,2009-07-13,04:05:26
39.973429,116.333909,0,227,40007.1704976852,2009-07-13,04:05:31
39.973442,116.333972,0,228,40007.1705555556,2009-07-13,04:05:36
39.973451,116.333958,0,228,40007.1706134259,2009-07-13,04:05:41
39.973444,116.333945,0,229,40007.1706712963,2009-07-13,04:05:46
39.973447,116.33392,0,233,40007.1707291667,2009-07-13,04:05:51
39.973447,116.333901,0,233,40007.170787037,2009-07-13,04:05:56
39.973431,116.33387,0,234,40007.1708449074,2009-07-13,04:06:01
39.973437,116.333856,0,236,40007.1709027778,2009-07-13,04:06:06
39.973436,116.333844,0,236,40007.1709606481,2009-07-13,04:06:11
39.973436,116.333832,0,236,40007.1710185185,2009-07-13,04:06:16
39.973436,116.333832,0,236,40007.1710532407,2009-07-13,04:06:19
39.973429,116.333835,0,234,40007.1710763889,2009-07-13,04:06:21
39.973413,116.333814,0,233,40007.1711342593,2009-07-13,04:06:26
39.973421,116.333809,0,231,40007.1711921296,2009-07-13,04:06:31
39.973428,116.333816,0,227,40007.17125,2009-07-13,04:06:36
39.973428,116.333816,0,227,40007.1712847222,2009-07-13,04:06:39
39.973424,116.33381,0,228,40007.1713078704,2009-07-13,04:06:41
39.973413,116.333809,0,230,40007.1713657407,2009-07-13,04:06:46
39.973413,116.333809,0,230,40007.171400463,2009-07-13,04:06:49
39.973414,116.333802,0,231,40007.1714236111,2009-07-13,04:06:51
39.973408,116.333813,0,234,40007.1714814815,2009-07-13,04:06:56
39.973408,116.333811,0,234,40007.1715393519,2009-07-13,04:07:01
39.973409,116.333818,0,234,40007.1715972222,2009-07-13,04:07:06
39.97341,116.333819,0,234,40007.1716550926,2009-07-13,04:07:11
39.97341,116.333819,0,234,40007.1716898148,2009-07-13,04:07:14
39.973408,116.333825,0,233,40007.171712963,2009-07-13,04:07:16
39.973435,116.333845,0,234,40007.1717708333,2009-07-13,04:07:21
39.973446,116.333855,0,235,40007.1718287037,2009-07-13,04:07:26
39.973446,116.333855,0,235,40007.1718634259,2009-07-13,04:07:29
39.973444,116.333851,0,235,40007.1718865741,2009-07-13,04:07:31
39.973411,116.333866,0,238,40007.1719444444,2009-07-13,04:07:36
39.973402,116.333857,0,239,40007.1720023148,2009-07-13,04:07:41
39.973402,116.333859,0,239,40007.1720601852,2009-07-13,04:07:46
39.973402,116.333859,0,239,40007.1720949074,2009-07-13,04:07:49
39.973402,116.333865,0,239,40007.1721180556,2009-07-13,04:07:51
39.973401,116.333875,0,237,40007.1721759259,2009-07-13,04:07:56
39.973402,116.333875,0,235,40007.1722337963,2009-07-13,04:08:01
39.973403,116.333882,0,235,40007.1722916667,2009-07-13,04:08:06
39.973404,116.333888,0,235,40007.172349537,2009-07-13,04:08:11
39.973404,116.333888,0,235,40007.1723842593,2009-07-13,04:08:14
39.973404,116.333882,0,235,40007.1724074074,2009-07-13,04:08:16
39.97341,116.333867,0,237,40007.1724652778,2009-07-13,04:08:21
39.973425,116.333853,0,240,40007.1725231481,2009-07-13,04:08:26
39.973411,116.333861,0,238,40007.1725810185,2009-07-13,04:08:31
39.97341,116.333872,0,238,40007.1726388889,2009-07-13,04:08:36
39.973398,116.333854,0,239,40007.1726967593,2009-07-13,04:08:41
39.973377,116.333832,0,241,40007.1727546296,2009-07-13,04:08:46
39.973371,116.333819,0,244,40007.1728125,2009-07-13,04:08:51
39.973371,116.333817,0,245,40007.1728703704,2009-07-13,04:08:56
39.973371,116.333817,0,245,40007.1729050926,2009-07-13,04:08:59
39.973372,116.333824,0,245,40007.1729282407,2009-07-13,04:09:01
39.973372,116.333814,0,246,40007.1729861111,2009-07-13,04:09:06
39.973372,116.333814,0,246,40007.1730208333,2009-07-13,04:09:09
39.973372,116.333817,0,246,40007.1730439815,2009-07-13,04:09:11
39.973393,116.33382,0,246,40007.1731018518,2009-07-13,04:09:16
39.973406,116.333839,0,247,40007.1731597222,2009-07-13,04:09:21
39.973407,116.333845,0,246,40007.1732175926,2009-07-13,04:09:26
39.973407,116.333845,0,246,40007.1732523148,2009-07-13,04:09:29
39.973408,116.333852,0,246,40007.173275463,2009-07-13,04:09:31
39.973407,116.333882,0,246,40007.1733333333,2009-07-13,04:09:36
39.973414,116.333938,0,246,40007.1733912037,2009-07-13,04:09:41
39.973415,116.333966,0,248,40007.1734490741,2009-07-13,04:09:46
39.973415,116.333966,0,248,40007.1734837963,2009-07-13,04:09:49
39.973423,116.333958,0,248,40007.1735069444,2009-07-13,04:09:51
39.973447,116.333915,0,249,40007.1735648148,2009-07-13,04:09:56
39.973468,116.333878,0,252,40007.1736226852,2009-07-13,04:10:01
39.97347,116.33389,0,253,40007.1736805556,2009-07-13,04:10:06
39.97345,116.333906,0,252,40007.1737384259,2009-07-13,04:10:11
39.973426,116.333926,0,251,40007.1737962963,2009-07-13,04:10:16
39.973426,116.333938,0,250,40007.1738541667,2009-07-13,04:10:21
39.973426,116.333948,0,250,40007.173912037,2009-07-13,04:10:26
39.973426,116.333941,0,250,40007.1739699074,2009-07-13,04:10:31
39.973426,116.333941,0,250,40007.1740046296,2009-07-13,04:10:34
39.973425,116.333933,0,250,40007.1740277778,2009-07-13,04:10:36
39.973433,116.333946,0,251,40007.1740856481,2009-07-13,04:10:41
39.973431,116.333923,0,253,40007.1741435185,2009-07-13,04:10:46
39.97343,116.333908,0,253,40007.1742013889,2009-07-13,04:10:51
39.973427,116.333893,0,254,40007.1742592593,2009-07-13,04:10:56
39.973411,116.333889,0,254,40007.1743171296,2009-07-13,04:11:01
39.973412,116.333866,0,254,40007.174375,2009-07-13,04:11:06
39.973412,116.333854,0,253,40007.1744328704,2009-07-13,04:11:11
39.973416,116.333824,0,251,40007.1744907407,2009-07-13,04:11:16
39.973415,116.33382,0,251,40007.1745486111,2009-07-13,04:11:21
39.973413,116.333817,0,251,40007.1746064815,2009-07-13,04:11:26
39.973412,116.333815,0,251,40007.1746643518,2009-07-13,04:11:31
39.973412,116.333811,0,251,40007.1747222222,2009-07-13,04:11:36
39.973412,116.333811,0,251,40007.1747569444,2009-07-13,04:11:39
39.973411,116.333812,0,251,40007.1747800926,2009-07-13,04:11:41
39.973402,116.333844,0,250,40007.174837963,2009-07-13,04:11:46
39.973405,116.333895,0,250,40007.1748958333,2009-07-13,04:11:51
39.973436,116.333909,0,248,40007.1749537037,2009-07-13,04:11:56
39.973441,116.333912,0,248,40007.1750115741,2009-07-13,04:12:01
39.973441,116.333912,0,248,40007.1750462963,2009-07-13,04:12:04
39.973442,116.333915,0,248,40007.1750694444,2009-07-13,04:12:06
39.973436,116.333939,0,249,40007.1751273148,2009-07-13,04:12:11
39.973407,116.333974,0,248,40007.1751851852,2009-07-13,04:12:16
39.973402,116.333983,0,248,40007.1752430556,2009-07-13,04:12:21
39.973403,116.333984,0,248,40007.1753009259,2009-07-13,04:12:26
39.973405,116.333983,0,248,40007.1753587963,2009-07-13,04:12:31
39.973405,116.333985,0,248,40007.1754166667,2009-07-13,04:12:36
39.973405,116.333985,0,248,40007.1754513889,2009-07-13,04:12:39
39.973406,116.33399,0,248,40007.175474537,2009-07-13,04:12:41
39.97339,116.33405,0,248,40007.1755324074,2009-07-13,04:12:46
39.973404,116.334074,0,248,40007.1755902778,2009-07-13,04:12:51
39.973434,116.334041,0,246,40007.1756481482,2009-07-13,04:12:56
39.973445,116.334044,0,245,40007.1757060185,2009-07-13,04:13:01
39.973446,116.334055,0,245,40007.1757638889,2009-07-13,04:13:06
39.973446,116.334055,0,245,40007.1757986111,2009-07-13,04:13:09
39.973447,116.334058,0,245,40007.1758217593,2009-07-13,04:13:11
39.973449,116.334002,0,244,40007.1758796296,2009-07-13,04:13:16
39.973451,116.333906,0,239,40007.1759375,2009-07-13,04:13:21
39.973446,116.333889,0,237,40007.1759953704,2009-07-13,04:13:26
39.973446,116.333896,0,237,40007.1760532407,2009-07-13,04:13:31
39.973446,116.333904,0,237,40007.1761111111,2009-07-13,04:13:36
39.973447,116.333904,0,237,40007.1761689815,2009-07-13,04:13:41
39.973447,116.333904,0,237,40007.1762037037,2009-07-13,04:13:44
39.973446,116.3339,0,237,40007.1762268519,2009-07-13,04:13:46
39.973445,116.333884,0,237,40007.1762847222,2009-07-13,04:13:51
39.973424,116.333852,0,235,40007.1763425926,2009-07-13,04:13:56
39.973424,116.333852,0,235,40007.1763773148,2009-07-13,04:13:59
39.973421,116.333846,0,232,40007.176400463,2009-07-13,04:14:01
39.973475,116.334158,0,224,40007.1798726852,2009-07-13,04:19:01
39.973486,116.334227,0,227,40007.1799305556,2009-07-13,04:19:06
39.973469,116.334243,0,229,40007.1799884259,2009-07-13,04:19:11
39.97348,116.334199,0,229,40007.1800462963,2009-07-13,04:19:16
39.973507,116.334119,0,229,40007.1801041667,2009-07-13,04:19:21
39.973507,116.334118,0,229,40007.180162037,2009-07-13,04:19:26
39.973507,116.334118,0,229,40007.1801967593,2009-07-13,04:19:29
39.973508,116.334121,0,229,40007.1802199074,2009-07-13,04:19:31
39.973507,116.334109,0,229,40007.1802777778,2009-07-13,04:19:36
39.973505,116.334095,0,230,40007.1803356481,2009-07-13,04:19:41
39.97349,116.334063,0,230,40007.1803935185,2009-07-13,04:19:46
39.973475,116.334056,0,230,40007.1804513889,2009-07-13,04:19:51
39.973475,116.334056,0,230,40007.1804861111,2009-07-13,04:19:54
39.973475,116.334053,0,230,40007.1805092593,2009-07-13,04:19:56
39.973474,116.334041,0,230,40007.1805671296,2009-07-13,04:20:01
39.973439,116.333978,0,229,40007.180625,2009-07-13,04:20:06
39.973423,116.33395,0,228,40007.1806828704,2009-07-13,04:20:11
39.973418,116.333894,0,224,40007.1807407407,2009-07-13,04:20:16
39.973422,116.333813,0,222,40007.1807986111,2009-07-13,04:20:21
39.973441,116.333703,0,219,40007.1808564815,2009-07-13,04:20:26
39.973465,116.333628,0,217,40007.1809143518,2009-07-13,04:20:31
39.973486,116.333576,0,219,40007.1809722222,2009-07-13,04:20:36
39.973486,116.333597,0,220,40007.1810300926,2009-07-13,04:20:41
39.973486,116.333617,0,221,40007.181087963,2009-07-13,04:20:46
39.973487,116.33362,0,221,40007.1811458333,2009-07-13,04:20:51
39.973487,116.333613,0,222,40007.1812037037,2009-07-13,04:20:56
39.973487,116.333613,0,222,40007.1812384259,2009-07-13,04:20:59
39.973488,116.333614,0,222,40007.1812615741,2009-07-13,04:21:01
39.97349,116.333625,0,222,40007.1813194444,2009-07-13,04:21:06
39.973528,116.333642,0,225,40007.1813773148,2009-07-13,04:21:11
39.97353,116.333649,0,225,40007.1814351852,2009-07-13,04:21:16
39.97353,116.333642,0,225,40007.1814930556,2009-07-13,04:21:21
39.973531,116.333641,0,225,40007.1815509259,2009-07-13,04:21:26
39.973531,116.333637,0,225,40007.1816087963,2009-07-13,04:21:31
39.973532,116.333632,0,225,40007.1816666667,2009-07-13,04:21:36
39.973532,116.33363,0,225,40007.181724537,2009-07-13,04:21:41
39.973532,116.33363,0,225,40007.1817592593,2009-07-13,04:21:44
39.973532,116.333629,0,225,40007.1817824074,2009-07-13,04:21:46
39.973531,116.333619,0,225,40007.1818402778,2009-07-13,04:21:51
39.97353,116.333614,0,225,40007.1818981481,2009-07-13,04:21:56
39.97353,116.333614,0,225,40007.1819328704,2009-07-13,04:21:59
39.97353,116.333615,0,225,40007.1819560185,2009-07-13,04:22:01
39.973529,116.333606,0,225,40007.1820138889,2009-07-13,04:22:06
39.973521,116.333592,0,226,40007.1820717593,2009-07-13,04:22:11
39.97352,116.333558,0,226,40007.1821296296,2009-07-13,04:22:16
39.973517,116.333538,0,227,40007.1821875,2009-07-13,04:22:21
39.973508,116.333528,0,227,40007.1822453704,2009-07-13,04:22:26
39.973514,116.333477,0,229,40007.1823032407,2009-07-13,04:22:31
39.973524,116.333444,0,229,40007.1823611111,2009-07-13,04:22:36
39.973525,116.333445,0,229,40007.1824189815,2009-07-13,04:22:41
39.973525,116.333445,0,229,40007.1824537037,2009-07-13,04:22:44
39.973526,116.33344,0,229,40007.1824768518,2009-07-13,04:22:46
39.973546,116.3334,0,229,40007.1825347222,2009-07-13,04:22:51
39.973546,116.3334,0,229,40007.1825694444,2009-07-13,04:22:54
39.973548,116.333397,0,228,40007.1825925926,2009-07-13,04:22:56
39.973545,116.333387,0,226,40007.182650463,2009-07-13,04:23:01
39.973554,116.333382,0,224,40007.1827083333,2009-07-13,04:23:06
39.973554,116.333383,0,224,40007.1827662037,2009-07-13,04:23:11
39.973554,116.333375,0,224,40007.1828240741,2009-07-13,04:23:16
39.973555,116.333374,0,224,40007.1828819444,2009-07-13,04:23:21
39.973555,116.33337,0,224,40007.1829398148,2009-07-13,04:23:26
39.973555,116.33337,0,224,40007.182974537,2009-07-13,04:23:29
39.973555,116.333375,0,224,40007.1829976852,2009-07-13,04:23:31
39.973556,116.333384,0,225,40007.1830555556,2009-07-13,04:23:36
39.973556,116.33339,0,225,40007.1831134259,2009-07-13,04:23:41
39.973557,116.333387,0,225,40007.1831712963,2009-07-13,04:23:46
39.973557,116.333387,0,225,40007.1832060185,2009-07-13,04:23:49
39.973557,116.333379,0,225,40007.1832291667,2009-07-13,04:23:51
39.973559,116.333423,0,223,40007.183287037,2009-07-13,04:23:56
39.97356,116.333459,0,222,40007.1833449074,2009-07-13,04:24:01
39.97356,116.333467,0,222,40007.1834027778,2009-07-13,04:24:06
39.973561,116.333473,0,222,40007.1834606482,2009-07-13,04:24:11
39.973461,116.33377,0,228,40007.1860648148,2009-07-13,04:27:56
39.973426,116.333909,0,228,40007.1861226852,2009-07-13,04:28:01
39.973426,116.333936,0,226,40007.1861805556,2009-07-13,04:28:06
39.973422,116.333964,0,226,40007.1862384259,2009-07-13,04:28:11
39.973423,116.33396,0,225,40007.1862962963,2009-07-13,04:28:16
39.973423,116.33396,0,225,40007.1863310185,2009-07-13,04:28:19
39.973424,116.333963,0,226,40007.1863541667,2009-07-13,04:28:21
39.973429,116.333939,0,228,40007.186412037,2009-07-13,04:28:26
39.973429,116.333939,0,228,40007.1864467593,2009-07-13,04:28:29
39.973429,116.333936,0,230,40007.1864699074,2009-07-13,04:28:31
39.973437,116.333915,0,231,40007.1865277778,2009-07-13,04:28:36
39.973437,116.333915,0,231,40007.1865625,2009-07-13,04:28:39
39.973437,116.333923,0,232,40007.1865856481,2009-07-13,04:28:41
39.973436,116.333934,0,232,40007.1866435185,2009-07-13,04:28:46
39.973437,116.333945,0,232,40007.1867013889,2009-07-13,04:28:51
39.973437,116.333955,0,232,40007.1867592593,2009-07-13,04:28:56
39.973415,116.334029,0,229,40007.1868171296,2009-07-13,04:29:01
39.973416,116.334059,0,229,40007.186875,2009-07-13,04:29:06
39.973416,116.334059,0,229,40007.1869097222,2009-07-13,04:29:09
39.973417,116.334064,0,229,40007.1869328704,2009-07-13,04:29:11
39.973423,116.334038,0,229,40007.1869907407,2009-07-13,04:29:16
39.973439,116.333989,0,229,40007.1870486111,2009-07-13,04:29:21
39.97344,116.333888,0,229,40007.1871064815,2009-07-13,04:29:26
39.973444,116.333849,0,231,40007.1871643519,2009-07-13,04:29:31
39.973446,116.333823,0,231,40007.1872222222,2009-07-13,04:29:36
39.973445,116.333815,0,231,40007.1872800926,2009-07-13,04:29:41
39.973445,116.333815,0,231,40007.1873148148,2009-07-13,04:29:44
39.973445,116.333811,0,231,40007.187337963,2009-07-13,04:29:46
39.973445,116.333822,0,231,40007.1873958333,2009-07-13,04:29:51
39.973445,116.333822,0,231,40007.1874305556,2009-07-13,04:29:54
39.973446,116.333828,0,231,40007.1874537037,2009-07-13,04:29:56
39.973439,116.333848,0,231,40007.1875115741,2009-07-13,04:30:01
39.973424,116.333891,0,232,40007.1875694444,2009-07-13,04:30:06
39.973425,116.333916,0,231,40007.1876273148,2009-07-13,04:30:11
39.973426,116.333918,0,230,40007.1876851852,2009-07-13,04:30:16
39.973426,116.333918,0,230,40007.1877199074,2009-07-13,04:30:19
39.973426,116.333923,0,230,40007.1877430556,2009-07-13,04:30:21
39.973427,116.333934,0,230,40007.1878009259,2009-07-13,04:30:26
39.973439,116.333989,0,230,40007.1878587963,2009-07-13,04:30:31
39.973439,116.333999,0,230,40007.1879166667,2009-07-13,04:30:36
39.973439,116.334002,0,230,40007.187974537,2009-07-13,04:30:41
39.973439,116.334002,0,230,40007.1880092593,2009-07-13,04:30:44
39.973438,116.333997,0,230,40007.1880324074,2009-07-13,04:30:46
39.973424,116.334014,0,229,40007.1880902778,2009-07-13,04:30:51
39.973424,116.334014,0,229,40007.188125,2009-07-13,04:30:54
39.973422,116.334006,0,229,40007.1881481481,2009-07-13,04:30:56
39.973423,116.334018,0,228,40007.1882060185,2009-07-13,04:31:01
39.973406,116.334073,0,230,40007.1882638889,2009-07-13,04:31:06
39.973421,116.334007,0,232,40007.1883217593,2009-07-13,04:31:11
39.973436,116.33397,0,233,40007.1883796296,2009-07-13,04:31:16
39.973456,116.33397,0,233,40007.1884375,2009-07-13,04:31:21
39.973457,116.333999,0,233,40007.1884953704,2009-07-13,04:31:26
39.973453,116.334048,0,233,40007.1885532407,2009-07-13,04:31:31
39.973455,116.334091,0,232,40007.1886111111,2009-07-13,04:31:36
39.97346,116.334087,0,233,40007.1886689815,2009-07-13,04:31:41
39.97346,116.334088,0,233,40007.1887268518,2009-07-13,04:31:46
39.973441,116.33375,0,172,40007.2018634259,2009-07-13,04:50:41
39.973424,116.333705,0,172,40007.2019212963,2009-07-13,04:50:46
39.973414,116.333672,0,172,40007.2019791667,2009-07-13,04:50:51
39.97343,116.333667,0,172,40007.202037037,2009-07-13,04:50:56
39.973446,116.333703,0,172,40007.2020949074,2009-07-13,04:51:01
39.973446,116.333703,0,172,40007.2021296296,2009-07-13,04:51:04
39.973449,116.333706,0,171,40007.2021527778,2009-07-13,04:51:06
39.973448,116.333791,0,171,40007.2022106481,2009-07-13,04:51:11
39.973441,116.333873,0,171,40007.2022685185,2009-07-13,04:51:16
39.973425,116.333908,0,171,40007.2023263889,2009-07-13,04:51:21
39.973419,116.333958,0,171,40007.2023842593,2009-07-13,04:51:26
39.97341,116.333998,0,171,40007.2024421296,2009-07-13,04:51:31
39.973407,116.334014,0,171,40007.2025,2009-07-13,04:51:36
39.973408,116.334028,0,170,40007.2025578704,2009-07-13,04:51:41
39.973412,116.334026,0,170,40007.2026157407,2009-07-13,04:51:46
39.973412,116.334026,0,170,40007.202650463,2009-07-13,04:51:49
39.97341,116.334025,0,169,40007.2026736111,2009-07-13,04:51:51
39.973415,116.333943,0,169,40007.2027314815,2009-07-13,04:51:56
39.97342,116.33388,0,169,40007.2027893519,2009-07-13,04:52:01
39.973416,116.333847,0,168,40007.2028472222,2009-07-13,04:52:06
39.973425,116.333825,0,168,40007.2029050926,2009-07-13,04:52:11
39.973427,116.333808,0,168,40007.202962963,2009-07-13,04:52:16
39.973427,116.333808,0,168,40007.2029976852,2009-07-13,04:52:19
39.97343,116.3338,0,167,40007.2030208333,2009-07-13,04:52:21
39.973431,116.333791,0,167,40007.2030787037,2009-07-13,04:52:26
39.973429,116.333782,0,166,40007.2031365741,2009-07-13,04:52:31
39.973427,116.33375,0,166,40007.2031944444,2009-07-13,04:52:36
39.973422,116.333702,0,166,40007.2032523148,2009-07-13,04:52:41
39.973415,116.333721,0,166,40007.2033101852,2009-07-13,04:52:46
39.973405,116.333743,0,166,40007.2033680556,2009-07-13,04:52:51
39.973402,116.333737,0,166,40007.2034259259,2009-07-13,04:52:56
39.973402,116.333732,0,165,40007.2034837963,2009-07-13,04:53:01
39.973404,116.333734,0,165,40007.2035416667,2009-07-13,04:53:06
39.973407,116.333737,0,164,40007.203599537,2009-07-13,04:53:11
39.973407,116.333737,0,164,40007.2036342593,2009-07-13,04:53:14
39.973406,116.33373,0,164,40007.2036574074,2009-07-13,04:53:16
39.973404,116.333716,0,163,40007.2037152778,2009-07-13,04:53:21
39.973402,116.333704,0,163,40007.2037731481,2009-07-13,04:53:26
39.973403,116.333701,0,162,40007.2038310185,2009-07-13,04:53:31
39.973402,116.333707,0,162,40007.2038888889,2009-07-13,04:53:36
39.9734,116.333701,0,161,40007.2039467593,2009-07-13,04:53:41
39.9734,116.333701,0,160,40007.2040046296,2009-07-13,04:53:46
39.973399,116.333705,0,160,40007.2040625,2009-07-13,04:53:51
39.973397,116.333707,0,159,40007.2041203704,2009-07-13,04:53:56
39.973397,116.333707,0,159,40007.2041550926,2009-07-13,04:53:59
39.973397,116.333713,0,159,40007.2041782407,2009-07-13,04:54:01
39.973397,116.333776,0,159,40007.2042361111,2009-07-13,04:54:06
39.973395,116.333799,0,159,40007.2042939815,2009-07-13,04:54:11
39.973387,116.333803,0,160,40007.2043518518,2009-07-13,04:54:16
39.973382,116.333796,0,159,40007.2044097222,2009-07-13,04:54:21
39.973378,116.333802,0,159,40007.2044675926,2009-07-13,04:54:26
39.973376,116.333806,0,158,40007.204525463,2009-07-13,04:54:31
39.973375,116.333808,0,158,40007.2045833333,2009-07-13,04:54:36
39.973375,116.333802,0,157,40007.2046412037,2009-07-13,04:54:41
39.973375,116.333802,0,157,40007.2046990741,2009-07-13,04:54:46
39.973375,116.333802,0,157,40007.2047337963,2009-07-13,04:54:49
39.973376,116.3338,0,156,40007.2047569444,2009-07-13,04:54:51
39.973375,116.333791,0,156,40007.2048148148,2009-07-13,04:54:56
39.973387,116.333743,0,156,40007.2048726852,2009-07-13,04:55:01
39.973394,116.333684,0,156,40007.2049305556,2009-07-13,04:55:06
39.97339,116.333667,0,156,40007.2049884259,2009-07-13,04:55:11
39.973387,116.333657,0,155,40007.2050462963,2009-07-13,04:55:16
39.973393,116.333664,0,155,40007.2051041667,2009-07-13,04:55:21
39.973396,116.333667,0,155,40007.205162037,2009-07-13,04:55:26
39.973394,116.333664,0,155,40007.2052199074,2009-07-13,04:55:31
39.973394,116.333664,0,155,40007.2052546296,2009-07-13,04:55:34
39.973393,116.333669,0,154,40007.2052777778,2009-07-13,04:55:36
39.97339,116.333737,0,155,40007.2053356481,2009-07-13,04:55:41
39.973381,116.333818,0,156,40007.2053935185,2009-07-13,04:55:46
39.973387,116.33389,0,157,40007.2054513889,2009-07-13,04:55:51
39.973388,116.333921,0,157,40007.2055092593,2009-07-13,04:55:56
39.97339,116.333891,0,157,40007.2055671296,2009-07-13,04:56:01
39.97339,116.333911,0,158,40007.205625,2009-07-13,04:56:06
39.97339,116.33392,0,157,40007.2056828704,2009-07-13,04:56:11
39.973391,116.333925,0,157,40007.2057407407,2009-07-13,04:56:16
39.973391,116.333925,0,157,40007.205775463,2009-07-13,04:56:19
39.973391,116.333921,0,156,40007.2057986111,2009-07-13,04:56:21
39.973391,116.333912,0,156,40007.2058564815,2009-07-13,04:56:26
39.973392,116.333897,0,156,40007.2059143518,2009-07-13,04:56:31
39.973382,116.333872,0,156,40007.2059722222,2009-07-13,04:56:36
39.97338,116.333895,0,156,40007.2060300926,2009-07-13,04:56:41
39.973388,116.333879,0,157,40007.206087963,2009-07-13,04:56:46
39.973388,116.333879,0,157,40007.2061226852,2009-07-13,04:56:49
39.97339,116.333873,0,156,40007.2061458333,2009-07-13,04:56:51
39.973392,116.333862,0,156,40007.2062037037,2009-07-13,04:56:56
39.973392,116.333862,0,156,40007.2062384259,2009-07-13,04:56:59
39.973392,116.333865,0,156,40007.2062615741,2009-07-13,04:57:01
39.973392,116.333874,0,155,40007.2063194444,2009-07-13,04:57:06
39.973393,116.333872,0,155,40007.2063773148,2009-07-13,04:57:11
39.973393,116.333869,0,155,40007.2064351852,2009-07-13,04:57:16
39.973393,116.333861,0,154,40007.2064930556,2009-07-13,04:57:21
39.973394,116.333857,0,154,40007.2065509259,2009-07-13,04:57:26
39.973394,116.333857,0,154,40007.2065856481,2009-07-13,04:57:29
39.973396,116.333851,0,154,40007.2066087963,2009-07-13,04:57:31
39.973398,116.333842,0,153,40007.2066666667,2009-07-13,04:57:36
39.973397,116.333832,0,153,40007.206724537,2009-07-13,04:57:41
39.973395,116.333822,0,153,40007.2067824074,2009-07-13,04:57:46
39.973393,116.333831,0,152,40007.2068402778,2009-07-13,04:57:51
39.973388,116.333829,0,152,40007.2068981482,2009-07-13,04:57:56
39.973388,116.333829,0,152,40007.2069328704,2009-07-13,04:57:59
39.973384,116.333836,0,152,40007.2069560185,2009-07-13,04:58:01
39.973382,116.333868,0,153,40007.2070138889,2009-07-13,04:58:06
39.973381,116.333883,0,152,40007.2070717593,2009-07-13,04:58:11
39.97338,116.333893,0,152,40007.2071296296,2009-07-13,04:58:16
39.973381,116.333906,0,152,40007.2071875,2009-07-13,04:58:21
39.97338,116.333912,0,152,40007.2072453704,2009-07-13,04:58:26
39.97338,116.333912,0,152,40007.2072800926,2009-07-13,04:58:29
39.973379,116.333907,0,151,40007.2073032407,2009-07-13,04:58:31
39.973378,116.333896,0,151,40007.2073611111,2009-07-13,04:58:36
39.973376,116.333881,0,151,40007.2074189815,2009-07-13,04:58:41
39.973371,116.33386,0,151,40007.2074768519,2009-07-13,04:58:46
39.973376,116.333867,0,152,40007.2075347222,2009-07-13,04:58:51
39.973377,116.33386,0,151,40007.2075925926,2009-07-13,04:58:56
39.973377,116.33386,0,151,40007.2076273148,2009-07-13,04:58:59
39.97338,116.333853,0,151,40007.207650463,2009-07-13,04:59:01
39.973384,116.333843,0,151,40007.2077083333,2009-07-13,04:59:06
39.973386,116.333833,0,151,40007.2077662037,2009-07-13,04:59:11
39.973387,116.333831,0,150,40007.2078240741,2009-07-13,04:59:16
39.973384,116.333826,0,150,40007.2078819444,2009-07-13,04:59:21
39.973381,116.33382,0,150,40007.2079398148,2009-07-13,04:59:26
39.973379,116.33382,0,150,40007.2079976852,2009-07-13,04:59:31
39.973379,116.33382,0,150,40007.2080324074,2009-07-13,04:59:34
39.973377,116.333826,0,149,40007.2080555556,2009-07-13,04:59:36
39.973376,116.333861,0,149,40007.2081134259,2009-07-13,04:59:41
39.973377,116.333914,0,150,40007.2081712963,2009-07-13,04:59:46
39.973379,116.33396,0,150,40007.2082291667,2009-07-13,04:59:51
39.973379,116.33396,0,150,40007.2082638889,2009-07-13,04:59:54
39.973382,116.333964,0,150,40007.208287037,2009-07-13,04:59:56
39.973369,116.334016,0,150,40007.2083449074,2009-07-13,05:00:01
39.973362,116.334066,0,151,40007.2084027778,2009-07-13,05:00:06
39.973362,116.334066,0,151,40007.2084375,2009-07-13,05:00:09
39.973361,116.334071,0,151,40007.2084606481,2009-07-13,05:00:11
39.973358,116.334093,0,151,40007.2085185185,2009-07-13,05:00:16
39.973353,116.334158,0,151,40007.2085763889,2009-07-13,05:00:21
39.973356,116.334198,0,151,40007.2086342593,2009-07-13,05:00:26
39.973356,116.334198,0,151,40007.2086689815,2009-07-13,05:00:29
39.973356,116.334202,0,151,40007.2086921296,2009-07-13,05:00:31
39.973374,116.334211,0,151,40007.20875,2009-07-13,05:00:36
39.973368,116.334177,0,152,40007.2088078704,2009-07-13,05:00:41
39.973361,116.334176,0,152,40007.2088657407,2009-07-13,05:00:46
39.973361,116.334176,0,152,40007.208900463,2009-07-13,05:00:49
39.973361,116.334175,0,151,40007.2089236111,2009-07-13,05:00:51
39.973367,116.334096,0,151,40007.2089814815,2009-07-13,05:00:56
39.973377,116.333976,0,151,40007.2090393519,2009-07-13,05:01:01
39.973393,116.333952,0,151,40007.2090972222,2009-07-13,05:01:06
39.973397,116.333934,0,151,40007.2091550926,2009-07-13,05:01:11
39.973398,116.333924,0,151,40007.209212963,2009-07-13,05:01:16
39.973398,116.333924,0,151,40007.2092476852,2009-07-13,05:01:19
39.973395,116.333918,0,151,40007.2092708333,2009-07-13,05:01:21
39.973384,116.333912,0,151,40007.2093287037,2009-07-13,05:01:26
39.973369,116.333923,0,151,40007.2093865741,2009-07-13,05:01:31
39.973368,116.333911,0,151,40007.2094444444,2009-07-13,05:01:36
39.973367,116.333896,0,150,40007.2095023148,2009-07-13,05:01:41
39.973356,116.333908,0,151,40007.2095601852,2009-07-13,05:01:46
39.973361,116.333866,0,151,40007.2096180556,2009-07-13,05:01:51
39.973373,116.333832,0,151,40007.2096759259,2009-07-13,05:01:56
39.973376,116.33382,0,151,40007.2097337963,2009-07-13,05:02:01
39.97336,116.333804,0,151,40007.2097916667,2009-07-13,05:02:06
39.97336,116.333804,0,151,40007.2098263889,2009-07-13,05:02:09
39.973354,116.333811,0,151,40007.209849537,2009-07-13,05:02:11
39.973352,116.333821,0,150,40007.2099074074,2009-07-13,05:02:16
39.973353,116.333824,0,150,40007.2099652778,2009-07-13,05:02:21
39.973356,116.33383,0,150,40007.2100231481,2009-07-13,05:02:26
39.973357,116.333837,0,150,40007.2100810185,2009-07-13,05:02:31
39.973357,116.333837,0,150,40007.2101157407,2009-07-13,05:02:34
39.973355,116.333845,0,150,40007.2101388889,2009-07-13,05:02:36
39.97335,116.333865,0,150,40007.2101967593,2009-07-13,05:02:41
39.973343,116.333951,0,150,40007.2102546296,2009-07-13,05:02:46
39.973351,116.334017,0,151,40007.2103125,2009-07-13,05:02:51
39.973346,116.334047,0,151,40007.2103703704,2009-07-13,05:02:56
39.973351,116.334026,0,152,40007.2104282407,2009-07-13,05:03:01
39.973344,116.334019,0,152,40007.2104861111,2009-07-13,05:03:06
39.973344,116.334019,0,152,40007.2105208333,2009-07-13,05:03:09
39.973344,116.334024,0,151,40007.2105439815,2009-07-13,05:03:11
39.973344,116.334035,0,151,40007.2106018519,2009-07-13,05:03:16
39.973329,116.33412,0,152,40007.2106597222,2009-07-13,05:03:21
39.97334,116.334108,0,152,40007.2107175926,2009-07-13,05:03:26
39.973353,116.334076,0,152,40007.210775463,2009-07-13,05:03:31
39.97335,116.334031,0,153,40007.2108333333,2009-07-13,05:03:36
39.97335,116.334031,0,153,40007.2108680556,2009-07-13,05:03:39
39.973351,116.334027,0,152,40007.2108912037,2009-07-13,05:03:41
39.973353,116.334016,0,152,40007.2109490741,2009-07-13,05:03:46
39.973354,116.334003,0,152,40007.2110069444,2009-07-13,05:03:51
39.973357,116.333991,0,152,40007.2110648148,2009-07-13,05:03:56
39.973359,116.333982,0,151,40007.2111226852,2009-07-13,05:04:01
39.97336,116.333971,0,151,40007.2111805556,2009-07-13,05:04:06
39.973361,116.333959,0,151,40007.2112384259,2009-07-13,05:04:11
39.973361,116.333959,0,151,40007.2112731481,2009-07-13,05:04:14
39.973364,116.333963,0,151,40007.2112962963,2009-07-13,05:04:16
39.973358,116.334012,0,151,40007.2113541667,2009-07-13,05:04:21
39.973358,116.334012,0,151,40007.2113888889,2009-07-13,05:04:24
39.973359,116.334006,0,151,40007.211412037,2009-07-13,05:04:26
39.973371,116.33397,0,151,40007.2114699074,2009-07-13,05:04:31
39.973391,116.333972,0,151,40007.2115277778,2009-07-13,05:04:36
39.973394,116.333959,0,151,40007.2115856481,2009-07-13,05:04:41
39.973377,116.333959,0,151,40007.2116435185,2009-07-13,05:04:46
39.973374,116.333961,0,151,40007.2117013889,2009-07-13,05:04:51
39.973371,116.333965,0,151,40007.2117592593,2009-07-13,05:04:56
39.973371,116.333965,0,151,40007.2117939815,2009-07-13,05:04:59
39.973372,116.333971,0,151,40007.2118171296,2009-07-13,05:05:01
39.973381,116.333993,0,151,40007.211875,2009-07-13,05:05:06
39.973376,116.333996,0,152,40007.2119328704,2009-07-13,05:05:11
39.97337,116.33399,0,152,40007.2119907407,2009-07-13,05:05:16
39.97337,116.333987,0,152,40007.2120486111,2009-07-13,05:05:21
39.973372,116.333984,0,152,40007.2121064815,2009-07-13,05:05:26
39.973372,116.333984,0,152,40007.2121412037,2009-07-13,05:05:29
39.973378,116.333976,0,151,40007.2121643518,2009-07-13,05:05:31
39.973391,116.333969,0,151,40007.2122222222,2009-07-13,05:05:36
39.97339,116.33395,0,151,40007.2122800926,2009-07-13,05:05:41
39.973376,116.33393,0,152,40007.212337963,2009-07-13,05:05:46
39.973376,116.333915,0,152,40007.2123958333,2009-07-13,05:05:51
39.973373,116.333871,0,152,40007.2124537037,2009-07-13,05:05:56
39.973371,116.333795,0,152,40007.2125115741,2009-07-13,05:06:01
39.973348,116.333791,0,153,40007.2125694444,2009-07-13,05:06:06
39.973348,116.333791,0,153,40007.2126041667,2009-07-13,05:06:09
39.97335,116.333795,0,153,40007.2126273148,2009-07-13,05:06:11
39.973357,116.333823,0,153,40007.2126851852,2009-07-13,05:06:16
39.973357,116.333823,0,153,40007.2127199074,2009-07-13,05:06:19
39.973359,116.333816,0,153,40007.2127430556,2009-07-13,05:06:21
39.973362,116.333862,0,154,40007.2128009259,2009-07-13,05:06:26
39.973374,116.333888,0,154,40007.2128587963,2009-07-13,05:06:31
39.973374,116.333888,0,154,40007.2128935185,2009-07-13,05:06:34
39.97337,116.333893,0,155,40007.2129166667,2009-07-13,05:06:36
39.97336,116.333888,0,155,40007.212974537,2009-07-13,05:06:41
39.973358,116.333892,0,155,40007.2130324074,2009-07-13,05:06:46
39.973361,116.333891,0,155,40007.2130902778,2009-07-13,05:06:51
39.973361,116.333891,0,155,40007.213125,2009-07-13,05:06:54
39.973369,116.333898,0,155,40007.2131481481,2009-07-13,05:06:56
39.973378,116.333961,0,156,40007.2132060185,2009-07-13,05:07:01
39.973377,116.334046,0,157,40007.2132638889,2009-07-13,05:07:06
39.973366,116.334084,0,157,40007.2133217593,2009-07-13,05:07:11
39.97336,116.334132,0,158,40007.2133796296,2009-07-13,05:07:16
39.973348,116.334189,0,159,40007.2134375,2009-07-13,05:07:21
39.973351,116.334163,0,159,40007.2134953704,2009-07-13,05:07:26
39.973357,116.334106,0,159,40007.2135532407,2009-07-13,05:07:31
39.973361,116.334095,0,159,40007.2136111111,2009-07-13,05:07:36
39.973367,116.334085,0,159,40007.2136689815,2009-07-13,05:07:41
39.973372,116.334082,0,159,40007.2137268518,2009-07-13,05:07:46
39.973373,116.334076,0,159,40007.2137847222,2009-07-13,05:07:51
39.973374,116.334075,0,159,40007.2138425926,2009-07-13,05:07:56
39.973374,116.334075,0,159,40007.2138773148,2009-07-13,05:07:59
39.973378,116.334075,0,159,40007.213900463,2009-07-13,05:08:01
39.973383,116.334065,0,159,40007.2139583333,2009-07-13,05:08:06
39.973381,116.334039,0,159,40007.2140162037,2009-07-13,05:08:11
39.973382,116.334032,0,159,40007.2140740741,2009-07-13,05:08:16
39.973384,116.334026,0,159,40007.2141319444,2009-07-13,05:08:21
39.973384,116.334026,0,159,40007.2141666667,2009-07-13,05:08:24
39.973386,116.33402,0,159,40007.2141898148,2009-07-13,05:08:26
39.973391,116.334011,0,159,40007.2142476852,2009-07-13,05:08:31
39.973391,116.333887,0,159,40007.2143055556,2009-07-13,05:08:36
39.973391,116.333847,0,159,40007.2143634259,2009-07-13,05:08:41
39.973374,116.333826,0,160,40007.2144212963,2009-07-13,05:08:46
39.973381,116.333908,0,160,40007.2144791667,2009-07-13,05:08:51
39.973381,116.33394,0,161,40007.214537037,2009-07-13,05:08:56
39.973372,116.333931,0,162,40007.2145949074,2009-07-13,05:09:01
39.973368,116.333932,0,162,40007.2146527778,2009-07-13,05:09:06
39.973368,116.333932,0,162,40007.2146875,2009-07-13,05:09:09
39.973364,116.333934,0,162,40007.2147106482,2009-07-13,05:09:11
39.973363,116.333949,0,162,40007.2147685185,2009-07-13,05:09:16
39.973385,116.333992,0,163,40007.2148263889,2009-07-13,05:09:21
39.973383,116.334017,0,164,40007.2148842593,2009-07-13,05:09:26
39.973363,116.333969,0,165,40007.2149421296,2009-07-13,05:09:31
39.973353,116.333974,0,165,40007.215,2009-07-13,05:09:36
39.973351,116.333987,0,165,40007.2150578704,2009-07-13,05:09:41
39.973352,116.334003,0,165,40007.2151157407,2009-07-13,05:09:46
39.973377,116.334107,0,166,40007.2151736111,2009-07-13,05:09:51
39.973393,116.33416,0,167,40007.2152314815,2009-07-13,05:09:56
39.973389,116.334188,0,168,40007.2152893519,2009-07-13,05:10:01
39.973458,116.333936,0,200,40007.2243171296,2009-07-13,05:23:01
39.97351,116.333847,0,197,40007.224375,2009-07-13,05:23:06
39.973527,116.333751,0,195,40007.2244328704,2009-07-13,05:23:11
39.97354,116.333705,0,193,40007.2244907407,2009-07-13,05:23:16
39.973502,116.333698,0,191,40007.2245486111,2009-07-13,05:23:21
39.973464,116.333698,0,189,40007.2246064815,2009-07-13,05:23:26
39.973433,116.333653,0,188,40007.2246643519,2009-07-13,05:23:31
39.973395,116.33363,0,188,40007.2247222222,2009-07-13,05:23:36
39.973363,116.333652,0,190,40007.2247800926,2009-07-13,05:23:41
39.973329,116.333644,0,192,40007.224837963,2009-07-13,05:23:46
39.973293,116.333648,0,192,40007.2248958333,2009-07-13,05:23:51
39.973289,116.333676,0,190,40007.2249537037,2009-07-13,05:23:56
39.973291,116.333742,0,190,40007.2250115741,2009-07-13,05:24:01
39.973315,116.3338,0,191,40007.2250694444,2009-07-13,05:24:06
39.973328,116.333812,0,194,40007.2251273148,2009-07-13,05:24:11
39.973328,116.333827,0,193,40007.2251851852,2009-07-13,05:24:16
39.973328,116.33384,0,192,40007.2252430556,2009-07-13,05:24:21
39.973329,116.333842,0,192,40007.2253009259,2009-07-13,05:24:26
39.973329,116.333842,0,192,40007.2253356481,2009-07-13,05:24:29
39.97333,116.333838,0,191,40007.2253587963,2009-07-13,05:24:31
39.973326,116.333828,0,190,40007.2254166667,2009-07-13,05:24:36
39.973321,116.333823,0,189,40007.225474537,2009-07-13,05:24:41
39.973321,116.333823,0,189,40007.2255092593,2009-07-13,05:24:44
39.973322,116.333823,0,189,40007.2255324074,2009-07-13,05:24:46
39.973331,116.333824,0,188,40007.2255902778,2009-07-13,05:24:51
39.973345,116.333813,0,188,40007.2256481481,2009-07-13,05:24:56
39.973387,116.333802,0,188,40007.2257060185,2009-07-13,05:25:01
39.973398,116.333796,0,188,40007.2257291667,2009-07-13,05:25:03
39.973414,116.333807,0,189,40007.225787037,2009-07-13,05:25:08
39.973364,116.333913,0,194,40007.2258449074,2009-07-13,05:25:13
39.973364,116.333913,0,194,40007.2258796296,2009-07-13,05:25:16
39.973366,116.33392,0,194,40007.2259027778,2009-07-13,05:25:18
39.973401,116.333954,0,198,40007.2259606481,2009-07-13,05:25:23
39.973402,116.333911,0,201,40007.2260185185,2009-07-13,05:25:28
39.973405,116.333917,0,201,40007.2260763889,2009-07-13,05:25:33
39.973405,116.333917,0,201,40007.2261111111,2009-07-13,05:25:36
39.973404,116.333912,0,201,40007.2261342593,2009-07-13,05:25:38
39.973399,116.333901,0,201,40007.2261921296,2009-07-13,05:25:43
39.9734,116.333873,0,201,40007.22625,2009-07-13,05:25:48
