# Supplementary material for: Research on differential privacy protection method based on user tendency
Source: PLoS One. 2023 Oct 26;18(10):e0288823. doi: 10.1371/journal.pone.0288823 (PMC10602288; doi:10.1371/journal.pone.0288823)
Supplement: S2 Data — (ZIP) [file pone.0288823.s002.zip › Data 5-2/022/Trajectory/20090714000506.plt]

Geolife trajectory
WGS 84
Altitude is in Feet
Reserved 3
0,2,255,My Track,0,0,2,8421376
0
40.057902,116.406739,0,154,40008.0035416667,2009-07-14,00:05:06
40.056585,116.40606,0,139,40008.003599537,2009-07-14,00:05:11
40.056675,116.406555,0,111,40008.0036574074,2009-07-14,00:05:16
40.056761,116.40698,0,113,40008.0037152778,2009-07-14,00:05:21
40.056762,116.407268,0,102,40008.0037731482,2009-07-14,00:05:26
40.056392,116.407328,0,109,40008.0038310185,2009-07-14,00:05:31
40.056118,116.40735,0,108,40008.0038888889,2009-07-14,00:05:36
40.055848,116.407369,0,107,40008.0039467593,2009-07-14,00:05:41
40.055587,116.407417,0,103,40008.0040046296,2009-07-14,00:05:46
40.055333,116.407443,0,99,40008.0040625,2009-07-14,00:05:51
40.055105,116.407502,0,96,40008.0041203704,2009-07-14,00:05:56
40.054855,116.407535,0,96,40008.0041782407,2009-07-14,00:06:01
40.054601,116.407523,0,102,40008.0042361111,2009-07-14,00:06:06
40.054504,116.407392,0,91,40008.0042939815,2009-07-14,00:06:11
40.054469,116.407283,0,88,40008.0043518519,2009-07-14,00:06:16
40.054307,116.407266,0,88,40008.0044097222,2009-07-14,00:06:21
40.054104,116.407242,0,83,40008.0044675926,2009-07-14,00:06:26
40.053852,116.407206,0,79,40008.004525463,2009-07-14,00:06:31
40.053433,116.407094,0,83,40008.0045833333,2009-07-14,00:06:36
40.053179,116.407005,0,79,40008.0046412037,2009-07-14,00:06:41
40.052909,116.406886,0,78,40008.0046990741,2009-07-14,00:06:46
40.052641,116.406725,0,90,40008.0047569444,2009-07-14,00:06:51
40.052434,116.406529,0,91,40008.0048148148,2009-07-14,00:06:56
40.052215,116.406301,0,92,40008.0048726852,2009-07-14,00:07:01
40.051959,116.406081,0,94,40008.0049305556,2009-07-14,00:07:06
40.051906,116.405891,0,102,40008.0049884259,2009-07-14,00:07:11
40.051895,116.405843,0,107,40008.0050231481,2009-07-14,00:07:14
40.051884,116.40581,0,111,40008.0050810185,2009-07-14,00:07:19
40.051885,116.405808,0,112,40008.0051388889,2009-07-14,00:07:24
40.051886,116.405814,0,112,40008.0051967593,2009-07-14,00:07:29
40.051886,116.405813,0,113,40008.0052546296,2009-07-14,00:07:34
40.051885,116.405808,0,113,40008.0053125,2009-07-14,00:07:39
40.051884,116.405805,0,113,40008.0053703704,2009-07-14,00:07:44
40.051885,116.405802,0,112,40008.0054282407,2009-07-14,00:07:49
40.051885,116.405799,0,112,40008.0054398148,2009-07-14,00:07:50
40.051877,116.405811,0,112,40008.0054976852,2009-07-14,00:07:55
40.051858,116.405724,0,113,40008.0055555556,2009-07-14,00:08:00
40.051843,116.40566,0,112,40008.0056134259,2009-07-14,00:08:05
40.051835,116.405592,0,112,40008.0056712963,2009-07-14,00:08:10
40.051807,116.405534,0,116,40008.0057291667,2009-07-14,00:08:15
40.051796,116.405511,0,117,40008.005787037,2009-07-14,00:08:20
40.051803,116.405506,0,117,40008.0058449074,2009-07-14,00:08:25
40.051798,116.405501,0,117,40008.0059027778,2009-07-14,00:08:30
40.051798,116.405504,0,117,40008.0059606481,2009-07-14,00:08:35
40.051798,116.405505,0,117,40008.0060185185,2009-07-14,00:08:40
40.051798,116.405505,0,117,40008.0060532407,2009-07-14,00:08:43
40.051797,116.405499,0,117,40008.0060763889,2009-07-14,00:08:45
40.0518,116.405475,0,117,40008.0061342593,2009-07-14,00:08:50
40.05184,116.405377,0,117,40008.0061921296,2009-07-14,00:08:55
40.051929,116.405294,0,117,40008.00625,2009-07-14,00:09:00
40.052109,116.405125,0,116,40008.0063078704,2009-07-14,00:09:05
40.052194,116.405068,0,114,40008.0063657407,2009-07-14,00:09:10
40.052194,116.405063,0,114,40008.0064236111,2009-07-14,00:09:15
40.052195,116.405062,0,114,40008.0064814815,2009-07-14,00:09:20
40.052198,116.405064,0,115,40008.0065393519,2009-07-14,00:09:25
40.052202,116.405065,0,115,40008.0065972222,2009-07-14,00:09:30
40.052205,116.405069,0,115,40008.0066550926,2009-07-14,00:09:35
40.052205,116.405069,0,115,40008.0066898148,2009-07-14,00:09:38
40.052207,116.405072,0,115,40008.006712963,2009-07-14,00:09:40
40.052205,116.405061,0,115,40008.0067708333,2009-07-14,00:09:45
40.052191,116.405032,0,114,40008.0068287037,2009-07-14,00:09:50
40.052185,116.405016,0,114,40008.0068865741,2009-07-14,00:09:55
40.052185,116.405016,0,114,40008.0069212963,2009-07-14,00:09:58
40.052184,116.405009,0,114,40008.0069444444,2009-07-14,00:10:00
40.052182,116.404988,0,115,40008.0070023148,2009-07-14,00:10:05
40.052109,116.404887,0,116,40008.0070601852,2009-07-14,00:10:10
40.052109,116.404887,0,116,40008.0070949074,2009-07-14,00:10:13
40.052107,116.40488,0,116,40008.0071180556,2009-07-14,00:10:15
40.052099,116.404866,0,117,40008.0071759259,2009-07-14,00:10:20
40.052126,116.404846,0,116,40008.0072337963,2009-07-14,00:10:25
40.052126,116.404846,0,116,40008.0072685185,2009-07-14,00:10:28
40.052127,116.404838,0,116,40008.0072916667,2009-07-14,00:10:30
40.052125,116.404827,0,116,40008.007349537,2009-07-14,00:10:35
40.052112,116.404805,0,117,40008.0074074074,2009-07-14,00:10:40
40.052096,116.404787,0,117,40008.0074652778,2009-07-14,00:10:45
40.052088,116.404774,0,117,40008.0075231481,2009-07-14,00:10:50
40.052084,116.404762,0,117,40008.0075810185,2009-07-14,00:10:55
40.052067,116.404743,0,117,40008.0076388889,2009-07-14,00:11:00
40.051967,116.404725,0,118,40008.0076967593,2009-07-14,00:11:05
40.051877,116.404745,0,119,40008.0077546296,2009-07-14,00:11:10
40.051845,116.404747,0,120,40008.0078125,2009-07-14,00:11:15
40.051831,116.40472,0,120,40008.0078703704,2009-07-14,00:11:20
40.051841,116.404492,0,121,40008.0079282407,2009-07-14,00:11:25
40.052072,116.403987,0,121,40008.0079861111,2009-07-14,00:11:30
40.052404,116.403036,0,124,40008.0080439815,2009-07-14,00:11:35
40.052793,116.401921,0,129,40008.0081018518,2009-07-14,00:11:40
40.053203,116.400839,0,134,40008.0081597222,2009-07-14,00:11:45
40.053642,116.39977,0,138,40008.0082175926,2009-07-14,00:11:50
40.0541,116.398697,0,141,40008.008275463,2009-07-14,00:11:55
40.054545,116.397644,0,144,40008.0083333333,2009-07-14,00:12:00
40.054996,116.396604,0,148,40008.0083912037,2009-07-14,00:12:05
40.055423,116.395584,0,151,40008.0084490741,2009-07-14,00:12:10
40.055842,116.394572,0,153,40008.0085069444,2009-07-14,00:12:15
40.056252,116.39356,0,155,40008.0085648148,2009-07-14,00:12:20
40.056735,116.392395,0,142,40008.0086226852,2009-07-14,00:12:25
40.057179,116.391438,0,134,40008.0086805556,2009-07-14,00:12:30
40.057587,116.390475,0,123,40008.0087384259,2009-07-14,00:12:35
40.057966,116.389552,0,112,40008.0087962963,2009-07-14,00:12:40
40.058372,116.38856,0,102,40008.0088541667,2009-07-14,00:12:45
40.058788,116.387606,0,93,40008.008912037,2009-07-14,00:12:50
40.059202,116.386619,0,87,40008.0089699074,2009-07-14,00:12:55
40.059579,116.385665,0,81,40008.0090277778,2009-07-14,00:13:00
40.059966,116.384711,0,73,40008.0090856481,2009-07-14,00:13:05
40.060377,116.383784,0,65,40008.0091435185,2009-07-14,00:13:10
40.060805,116.382807,0,62,40008.0092013889,2009-07-14,00:13:15
40.061213,116.381841,0,62,40008.0092592593,2009-07-14,00:13:20
40.061607,116.380909,0,67,40008.0093171296,2009-07-14,00:13:25
40.062016,116.379935,0,70,40008.009375,2009-07-14,00:13:30
40.062441,116.378954,0,74,40008.0094328704,2009-07-14,00:13:35
40.062873,116.377968,0,72,40008.0094907407,2009-07-14,00:13:40
40.063263,116.377013,0,71,40008.0095486111,2009-07-14,00:13:45
40.063673,116.376063,0,67,40008.0096064815,2009-07-14,00:13:50
40.064082,116.375099,0,65,40008.0096643518,2009-07-14,00:13:55
40.064483,116.374152,0,63,40008.0097222222,2009-07-14,00:14:00
40.064862,116.373215,0,62,40008.0097800926,2009-07-14,00:14:05
40.065272,116.372218,0,65,40008.009837963,2009-07-14,00:14:10
40.0657,116.37121,0,73,40008.0098958333,2009-07-14,00:14:15
40.066115,116.370218,0,78,40008.0099537037,2009-07-14,00:14:20
40.066503,116.369264,0,78,40008.0100115741,2009-07-14,00:14:25
40.066894,116.368305,0,83,40008.0100694444,2009-07-14,00:14:30
40.067272,116.367371,0,90,40008.0101273148,2009-07-14,00:14:35
40.067663,116.366439,0,97,40008.0101851852,2009-07-14,00:14:40
40.06809,116.365475,0,108,40008.0102430556,2009-07-14,00:14:45
40.068428,116.36448,0,109,40008.0103009259,2009-07-14,00:14:50
40.068717,116.363461,0,114,40008.0103587963,2009-07-14,00:14:55
40.068929,116.362444,0,122,40008.0104166667,2009-07-14,00:15:00
40.069098,116.361397,0,128,40008.010474537,2009-07-14,00:15:05
40.069179,116.360265,0,132,40008.0105324074,2009-07-14,00:15:10
40.069179,116.359135,0,138,40008.0105902778,2009-07-14,00:15:15
40.069184,116.358001,0,145,40008.0106481481,2009-07-14,00:15:20
40.069187,116.356839,0,152,40008.0107060185,2009-07-14,00:15:25
40.069188,116.355878,0,146,40008.0107638889,2009-07-14,00:15:30
40.069191,116.355234,0,138,40008.0108217593,2009-07-14,00:15:35
40.069215,116.354738,0,133,40008.0108796296,2009-07-14,00:15:40
40.069273,116.354346,0,122,40008.0109375,2009-07-14,00:15:45
40.069257,116.354161,0,117,40008.0109953704,2009-07-14,00:15:50
40.069239,116.354097,0,116,40008.0110532407,2009-07-14,00:15:55
40.069222,116.3541,0,117,40008.0111111111,2009-07-14,00:16:00
40.069223,116.354105,0,118,40008.0111689815,2009-07-14,00:16:05
40.069223,116.354105,0,118,40008.0112037037,2009-07-14,00:16:08
40.069223,116.3541,0,118,40008.0112268519,2009-07-14,00:16:10
40.069225,116.354111,0,119,40008.0112847222,2009-07-14,00:16:15
40.069225,116.354111,0,119,40008.0113194444,2009-07-14,00:16:18
40.069224,116.354113,0,119,40008.0113425926,2009-07-14,00:16:20
40.069177,116.354132,0,120,40008.011400463,2009-07-14,00:16:25
40.069111,116.354165,0,122,40008.0114583333,2009-07-14,00:16:30
40.069019,116.354156,0,123,40008.0115162037,2009-07-14,00:16:35
40.068701,116.354036,0,121,40008.0115740741,2009-07-14,00:16:40
40.068513,116.353601,0,112,40008.0116319444,2009-07-14,00:16:45
40.068319,116.352966,0,102,40008.0116898148,2009-07-14,00:16:50
40.068141,116.352141,0,88,40008.0117476852,2009-07-14,00:16:55
40.06818,116.351048,0,78,40008.0118055556,2009-07-14,00:17:00
40.068291,116.349803,0,71,40008.0118634259,2009-07-14,00:17:05
40.068567,116.348405,0,64,40008.0119212963,2009-07-14,00:17:10
40.069054,116.346833,0,66,40008.0119791667,2009-07-14,00:17:15
40.069525,116.345031,0,34,40008.012037037,2009-07-14,00:17:20
40.069657,116.343722,0,27,40008.0120949074,2009-07-14,00:17:25
40.069711,116.342546,0,18,40008.0121527778,2009-07-14,00:17:30
40.069677,116.341483,0,10,40008.0122106481,2009-07-14,00:17:35
40.069561,116.340393,0,9,40008.0122685185,2009-07-14,00:17:40
40.069478,116.339338,0,6,40008.0123263889,2009-07-14,00:17:45
40.069463,116.338303,0,3,40008.0123842593,2009-07-14,00:17:50
40.06947,116.337198,0,4,40008.0124421296,2009-07-14,00:17:55
40.069466,116.336182,0,6,40008.0125,2009-07-14,00:18:00
40.069461,116.335312,0,6,40008.0125578704,2009-07-14,00:18:05
40.069467,116.334459,0,15,40008.0126157407,2009-07-14,00:18:10
40.06952,116.333581,0,25,40008.0126736111,2009-07-14,00:18:15
40.069548,116.332742,0,40,40008.0127314815,2009-07-14,00:18:20
40.069546,116.331912,0,55,40008.0127893519,2009-07-14,00:18:25
40.069562,116.331137,0,72,40008.0128472222,2009-07-14,00:18:30
40.069566,116.330513,0,79,40008.0129050926,2009-07-14,00:18:35
40.069521,116.330019,0,83,40008.012962963,2009-07-14,00:18:40
40.069451,116.329682,0,85,40008.0130208333,2009-07-14,00:18:45
40.069437,116.329545,0,85,40008.0130787037,2009-07-14,00:18:50
40.069464,116.32948,0,85,40008.0131365741,2009-07-14,00:18:55
40.069511,116.329397,0,85,40008.0131944444,2009-07-14,00:19:00
40.069558,116.329366,0,91,40008.0132523148,2009-07-14,00:19:05
40.069564,116.329377,0,96,40008.0133101852,2009-07-14,00:19:10
40.069551,116.32938,0,97,40008.0133680556,2009-07-14,00:19:15
40.069551,116.329389,0,98,40008.0134259259,2009-07-14,00:19:20
40.069557,116.329493,0,101,40008.0134837963,2009-07-14,00:19:25
40.069552,116.329596,0,103,40008.0135416667,2009-07-14,00:19:30
40.06953,116.329606,0,103,40008.013599537,2009-07-14,00:19:35
40.069489,116.329586,0,103,40008.0136574074,2009-07-14,00:19:40
40.069458,116.329582,0,101,40008.0137152778,2009-07-14,00:19:45
40.069433,116.329586,0,100,40008.0137731481,2009-07-14,00:19:50
40.069444,116.329513,0,101,40008.0138310185,2009-07-14,00:19:55
40.069433,116.329209,0,103,40008.0138888889,2009-07-14,00:20:00
40.06936,116.328492,0,111,40008.0139467593,2009-07-14,00:20:05
40.06939,116.327185,0,145,40008.0140046296,2009-07-14,00:20:10
40.069308,116.326003,0,163,40008.0140625,2009-07-14,00:20:15
40.069249,116.324856,0,175,40008.0141203704,2009-07-14,00:20:20
40.069237,116.323772,0,186,40008.0141782407,2009-07-14,00:20:25
40.069269,116.322647,0,195,40008.0142361111,2009-07-14,00:20:30
40.069347,116.321485,0,203,40008.0142939815,2009-07-14,00:20:35
40.069371,116.32044,0,211,40008.0143518519,2009-07-14,00:20:40
40.069385,116.319387,0,217,40008.0144097222,2009-07-14,00:20:45
40.069372,116.318384,0,220,40008.0144675926,2009-07-14,00:20:50
40.069374,116.317395,0,220,40008.014525463,2009-07-14,00:20:55
40.069262,116.316619,0,218,40008.0145833333,2009-07-14,00:21:00
40.069142,116.315922,0,214,40008.0146412037,2009-07-14,00:21:05
40.069098,116.315252,0,211,40008.0146990741,2009-07-14,00:21:10
40.069155,116.314529,0,210,40008.0147569444,2009-07-14,00:21:15
40.069304,116.31384,0,214,40008.0148148148,2009-07-14,00:21:20
40.069401,116.31337,0,216,40008.0148726852,2009-07-14,00:21:25
40.069647,116.312961,0,213,40008.0149305556,2009-07-14,00:21:30
40.069624,116.312906,0,212,40008.0149884259,2009-07-14,00:21:35
40.069624,116.312906,0,212,40008.0150231481,2009-07-14,00:21:38
40.069619,116.312905,0,216,40008.0150462963,2009-07-14,00:21:40
40.069615,116.312922,0,220,40008.0151041667,2009-07-14,00:21:45
40.0696,116.312907,0,222,40008.015162037,2009-07-14,00:21:50
40.069594,116.312895,0,223,40008.0152199074,2009-07-14,00:21:55
40.069591,116.312862,0,225,40008.0152777778,2009-07-14,00:22:00
40.069611,116.312857,0,226,40008.0153356481,2009-07-14,00:22:05
40.069611,116.31288,0,229,40008.0153935185,2009-07-14,00:22:10
40.069538,116.312908,0,228,40008.0154513889,2009-07-14,00:22:15
40.069475,116.312943,0,229,40008.0155092593,2009-07-14,00:22:20
40.069458,116.312999,0,230,40008.0155671296,2009-07-14,00:22:25
40.069456,116.313011,0,231,40008.015625,2009-07-14,00:22:30
40.069481,116.313026,0,234,40008.0156828704,2009-07-14,00:22:35
40.06947,116.313073,0,239,40008.0157407407,2009-07-14,00:22:40
40.069462,116.313115,0,241,40008.0157986111,2009-07-14,00:22:45
40.069495,116.313105,0,243,40008.0158564815,2009-07-14,00:22:50
40.069508,116.312819,0,245,40008.0159143518,2009-07-14,00:22:55
40.069492,116.311698,0,245,40008.0159722222,2009-07-14,00:23:00
40.069468,116.310533,0,245,40008.0160300926,2009-07-14,00:23:05
40.069381,116.309153,0,248,40008.016087963,2009-07-14,00:23:10
40.069399,116.307668,0,246,40008.0161458333,2009-07-14,00:23:15
40.069425,116.306415,0,250,40008.0162037037,2009-07-14,00:23:20
40.069578,116.305245,0,251,40008.0162615741,2009-07-14,00:23:25
40.069962,116.304108,0,240,40008.0163194444,2009-07-14,00:23:30
40.070388,116.303082,0,227,40008.0163773148,2009-07-14,00:23:35
40.070686,116.302071,0,209,40008.0164351852,2009-07-14,00:23:40
40.070859,116.301063,0,198,40008.0164930556,2009-07-14,00:23:45
40.07097,116.300179,0,189,40008.0165509259,2009-07-14,00:23:50
40.070916,116.299311,0,186,40008.0166087963,2009-07-14,00:23:55
40.070715,116.298371,0,186,40008.0166666667,2009-07-14,00:24:00
40.057435,116.297497,0,176,40008.0178240741,2009-07-14,00:25:40
40.056453,116.298018,0,203,40008.0178819444,2009-07-14,00:25:45
40.055652,116.298381,0,184,40008.0179398148,2009-07-14,00:25:50
40.054867,116.298778,0,162,40008.0179976852,2009-07-14,00:25:55
40.054194,116.29905,0,149,40008.0180555556,2009-07-14,00:26:00
40.053448,116.299417,0,136,40008.0181134259,2009-07-14,00:26:05
40.052712,116.299766,0,128,40008.0181712963,2009-07-14,00:26:10
40.052088,116.300074,0,125,40008.0182291667,2009-07-14,00:26:15
40.051543,116.300433,0,140,40008.018287037,2009-07-14,00:26:20
40.051021,116.30069,0,135,40008.0183449074,2009-07-14,00:26:25
40.050616,116.300896,0,127,40008.0184027778,2009-07-14,00:26:30
40.050407,116.300992,0,126,40008.0184606481,2009-07-14,00:26:35
40.050339,116.301067,0,127,40008.0185185185,2009-07-14,00:26:40
40.050269,116.301127,0,128,40008.0185763889,2009-07-14,00:26:45
40.050247,116.301157,0,127,40008.0186342593,2009-07-14,00:26:50
40.05026,116.301206,0,124,40008.0186921296,2009-07-14,00:26:55
40.050283,116.301217,0,124,40008.01875,2009-07-14,00:27:00
40.050283,116.301217,0,124,40008.0187847222,2009-07-14,00:27:03
40.050283,116.30122,0,124,40008.0188078704,2009-07-14,00:27:05
40.050258,116.301213,0,124,40008.0188657407,2009-07-14,00:27:10
40.050256,116.301186,0,124,40008.0189236111,2009-07-14,00:27:15
40.050251,116.301127,0,124,40008.0189814815,2009-07-14,00:27:20
40.050238,116.301083,0,125,40008.0190393519,2009-07-14,00:27:25
40.050206,116.301111,0,130,40008.0190972222,2009-07-14,00:27:30
40.050187,116.301106,0,134,40008.0191550926,2009-07-14,00:27:35
40.050151,116.301144,0,137,40008.019212963,2009-07-14,00:27:40
40.050166,116.301146,0,141,40008.0192708333,2009-07-14,00:27:45
40.050166,116.301146,0,141,40008.0193055556,2009-07-14,00:27:48
40.050165,116.301144,0,140,40008.0193287037,2009-07-14,00:27:50
40.049962,116.301344,0,130,40008.0193865741,2009-07-14,00:27:55
40.04972,116.301481,0,131,40008.0194444444,2009-07-14,00:28:00
40.049387,116.301805,0,140,40008.0195023148,2009-07-14,00:28:05
40.048647,116.302254,0,167,40008.0195601852,2009-07-14,00:28:10
40.047824,116.302828,0,161,40008.0196180556,2009-07-14,00:28:15
40.046896,116.303439,0,145,40008.0196759259,2009-07-14,00:28:20
40.046044,116.304021,0,133,40008.0197337963,2009-07-14,00:28:25
40.045354,116.304546,0,133,40008.0197916667,2009-07-14,00:28:30
40.044635,116.305053,0,131,40008.019849537,2009-07-14,00:28:35
40.043904,116.30557,0,130,40008.0199074074,2009-07-14,00:28:40
40.043149,116.306094,0,129,40008.0199652778,2009-07-14,00:28:45
40.042447,116.306583,0,122,40008.0200231481,2009-07-14,00:28:50
40.041723,116.306968,0,121,40008.0200810185,2009-07-14,00:28:55
40.041008,116.307341,0,116,40008.0201388889,2009-07-14,00:29:00
40.040271,116.307731,0,124,40008.0201967593,2009-07-14,00:29:05
40.039599,116.308151,0,120,40008.0202546296,2009-07-14,00:29:10
40.038996,116.308753,0,116,40008.0203125,2009-07-14,00:29:15
40.038423,116.309444,0,110,40008.0203703704,2009-07-14,00:29:20
40.037798,116.310166,0,108,40008.0204282407,2009-07-14,00:29:25
40.037155,116.310846,0,105,40008.0204861111,2009-07-14,00:29:30
40.036601,116.311395,0,101,40008.0205439815,2009-07-14,00:29:35
40.036058,116.311812,0,97,40008.0206018519,2009-07-14,00:29:40
40.035542,116.312211,0,90,40008.0206597222,2009-07-14,00:29:45
40.035019,116.312586,0,79,40008.0207175926,2009-07-14,00:29:50
40.034445,116.312909,0,86,40008.020775463,2009-07-14,00:29:55
40.033867,116.313189,0,94,40008.0208333333,2009-07-14,00:30:00
40.033209,116.313448,0,98,40008.0208912037,2009-07-14,00:30:05
40.032643,116.313648,0,105,40008.0209490741,2009-07-14,00:30:10
40.032195,116.313866,0,116,40008.0210069444,2009-07-14,00:30:15
40.03189,116.314022,0,126,40008.0210648148,2009-07-14,00:30:20
40.031754,116.314129,0,135,40008.0211226852,2009-07-14,00:30:25
40.031743,116.314207,0,143,40008.0211805556,2009-07-14,00:30:30
40.031743,116.314246,0,142,40008.0212384259,2009-07-14,00:30:35
40.031742,116.31425,0,142,40008.0212962963,2009-07-14,00:30:40
40.031742,116.31425,0,142,40008.0213310185,2009-07-14,00:30:43
40.031743,116.314258,0,142,40008.0213541667,2009-07-14,00:30:45
40.031745,116.314269,0,143,40008.021412037,2009-07-14,00:30:50
40.031742,116.314259,0,143,40008.0214699074,2009-07-14,00:30:55
40.031741,116.314256,0,143,40008.0215277778,2009-07-14,00:31:00
40.031738,116.31425,0,143,40008.0215856481,2009-07-14,00:31:05
40.031738,116.31425,0,143,40008.0216203704,2009-07-14,00:31:08
40.031736,116.314243,0,143,40008.0216435185,2009-07-14,00:31:10
40.031731,116.314229,0,143,40008.0217013889,2009-07-14,00:31:15
40.031726,116.314211,0,143,40008.0217592593,2009-07-14,00:31:20
40.031724,116.314208,0,143,40008.0218171296,2009-07-14,00:31:25
40.031724,116.314208,0,143,40008.0218518519,2009-07-14,00:31:28
40.031719,116.314203,0,143,40008.021875,2009-07-14,00:31:30
40.031552,116.314279,0,143,40008.0219328704,2009-07-14,00:31:35
40.03104,116.314525,0,141,40008.0219907407,2009-07-14,00:31:40
40.030287,116.314865,0,144,40008.0220486111,2009-07-14,00:31:45
40.029484,116.315238,0,130,40008.0221064815,2009-07-14,00:31:50
40.028547,116.315628,0,119,40008.0221643519,2009-07-14,00:31:55
40.027436,116.315996,0,115,40008.0222222222,2009-07-14,00:32:00
40.026495,116.316336,0,114,40008.0222800926,2009-07-14,00:32:05
40.025486,116.316686,0,110,40008.022337963,2009-07-14,00:32:10
40.024491,116.317089,0,102,40008.0223958333,2009-07-14,00:32:15
40.023308,116.317504,0,96,40008.0224537037,2009-07-14,00:32:20
40.022461,116.317821,0,91,40008.0225115741,2009-07-14,00:32:25
40.021596,116.318123,0,95,40008.0225694444,2009-07-14,00:32:30
40.020789,116.31845,0,96,40008.0226273148,2009-07-14,00:32:35
40.020011,116.318749,0,99,40008.0226851852,2009-07-14,00:32:40
40.019226,116.319053,0,100,40008.0227430556,2009-07-14,00:32:45
40.018407,116.319385,0,102,40008.0228009259,2009-07-14,00:32:50
40.017622,116.319772,0,101,40008.0228587963,2009-07-14,00:32:55
40.016912,116.320304,0,96,40008.0229166667,2009-07-14,00:33:00
40.016254,116.321006,0,86,40008.022974537,2009-07-14,00:33:05
40.01563,116.321743,0,75,40008.0230324074,2009-07-14,00:33:10
40.015007,116.32248,0,72,40008.0230902778,2009-07-14,00:33:15
40.014378,116.323218,0,68,40008.0231481481,2009-07-14,00:33:20
40.01369,116.323989,0,63,40008.0232060185,2009-07-14,00:33:25
40.013063,116.324723,0,60,40008.0232638889,2009-07-14,00:33:30
40.01244,116.325426,0,60,40008.0233217593,2009-07-14,00:33:35
40.011829,116.326126,0,59,40008.0233796296,2009-07-14,00:33:40
40.011167,116.326842,0,61,40008.0234375,2009-07-14,00:33:45
40.01052,116.327545,0,68,40008.0234953704,2009-07-14,00:33:50
40.009922,116.328223,0,71,40008.0235532407,2009-07-14,00:33:55
40.009312,116.328902,0,80,40008.0236111111,2009-07-14,00:34:00
40.008692,116.329544,0,94,40008.0236689815,2009-07-14,00:34:05
40.00805,116.330144,0,99,40008.0237268518,2009-07-14,00:34:10
40.007311,116.330666,0,101,40008.0237847222,2009-07-14,00:34:15
40.00654,116.331053,0,106,40008.0238425926,2009-07-14,00:34:20
40.005726,116.331333,0,116,40008.023900463,2009-07-14,00:34:25
40.004845,116.331475,0,131,40008.0239583333,2009-07-14,00:34:30
40.004011,116.331424,0,137,40008.0240162037,2009-07-14,00:34:35
40.003175,116.331449,0,151,40008.0240740741,2009-07-14,00:34:40
40.002354,116.331432,0,167,40008.0241319444,2009-07-14,00:34:45
40.00156,116.33142,0,178,40008.0241898148,2009-07-14,00:34:50
40.000737,116.331454,0,193,40008.0242476852,2009-07-14,00:34:55
39.999882,116.331484,0,201,40008.0243055556,2009-07-14,00:35:00
39.99902,116.331519,0,210,40008.0243634259,2009-07-14,00:35:05
39.998161,116.331537,0,216,40008.0244212963,2009-07-14,00:35:10
39.997292,116.331607,0,226,40008.0244791667,2009-07-14,00:35:15
39.996429,116.331736,0,243,40008.024537037,2009-07-14,00:35:20
39.995599,116.331851,0,259,40008.0245949074,2009-07-14,00:35:25
39.994777,116.331918,0,282,40008.0246527778,2009-07-14,00:35:30
39.993992,116.331962,0,302,40008.0247106481,2009-07-14,00:35:35
39.993181,116.331718,0,284,40008.0247685185,2009-07-14,00:35:40
39.99256,116.331709,0,290,40008.0248263889,2009-07-14,00:35:45
39.992113,116.331749,0,289,40008.0248842593,2009-07-14,00:35:50
39.991748,116.331769,0,285,40008.0249421296,2009-07-14,00:35:55
39.991555,116.33173,0,280,40008.025,2009-07-14,00:36:00
39.991449,116.331779,0,269,40008.0250578704,2009-07-14,00:36:05
39.991334,116.331728,0,249,40008.0251157407,2009-07-14,00:36:10
39.991433,116.331655,0,234,40008.0251736111,2009-07-14,00:36:15
39.991434,116.331651,0,235,40008.0252314815,2009-07-14,00:36:20
39.991434,116.331651,0,235,40008.0252662037,2009-07-14,00:36:23
39.991431,116.331645,0,235,40008.0252893518,2009-07-14,00:36:25
39.991427,116.331634,0,235,40008.0253472222,2009-07-14,00:36:30
39.991425,116.331631,0,235,40008.0254050926,2009-07-14,00:36:35
39.991426,116.33163,0,235,40008.025462963,2009-07-14,00:36:40
39.991426,116.331625,0,235,40008.0255208333,2009-07-14,00:36:45
39.991426,116.331622,0,234,40008.0255787037,2009-07-14,00:36:50
39.991426,116.331618,0,234,40008.0256365741,2009-07-14,00:36:55
39.991426,116.331618,0,234,40008.0256712963,2009-07-14,00:36:58
39.991426,116.331619,0,234,40008.0256944444,2009-07-14,00:37:00
39.991419,116.3316,0,233,40008.0257523148,2009-07-14,00:37:05
39.991324,116.331576,0,228,40008.0258101852,2009-07-14,00:37:10
39.990831,116.331599,0,223,40008.0258680556,2009-07-14,00:37:15
39.990334,116.331637,0,222,40008.0259259259,2009-07-14,00:37:20
39.989785,116.33178,0,216,40008.0259837963,2009-07-14,00:37:25
39.988929,116.331858,0,216,40008.0260416667,2009-07-14,00:37:30
39.988057,116.331879,0,229,40008.026099537,2009-07-14,00:37:35
39.987048,116.331941,0,234,40008.0261574074,2009-07-14,00:37:40
39.986202,116.332031,0,236,40008.0262152778,2009-07-14,00:37:45
39.985376,116.33212,0,235,40008.0262731481,2009-07-14,00:37:50
39.984578,116.332223,0,229,40008.0263310185,2009-07-14,00:37:55
39.983788,116.332373,0,224,40008.0263888889,2009-07-14,00:38:00
39.983003,116.332511,0,216,40008.0264467593,2009-07-14,00:38:05
39.982216,116.332624,0,212,40008.0265046296,2009-07-14,00:38:10
39.981403,116.332751,0,210,40008.0265625,2009-07-14,00:38:15
39.980583,116.332893,0,205,40008.0266203704,2009-07-14,00:38:20
39.979749,116.332998,0,201,40008.0266782407,2009-07-14,00:38:25
39.978929,116.333133,0,193,40008.0267361111,2009-07-14,00:38:30
39.97807,116.333291,0,188,40008.0267939815,2009-07-14,00:38:35
39.977222,116.33347,0,186,40008.0268518519,2009-07-14,00:38:40
39.976491,116.333616,0,185,40008.0269097222,2009-07-14,00:38:45
39.975946,116.333728,0,187,40008.0269675926,2009-07-14,00:38:50
39.975484,116.333859,0,188,40008.027025463,2009-07-14,00:38:55
39.974993,116.33397,0,188,40008.0270833333,2009-07-14,00:39:00
39.974628,116.334017,0,190,40008.0271412037,2009-07-14,00:39:05
39.974472,116.334011,0,187,40008.0271990741,2009-07-14,00:39:10
39.974454,116.333981,0,185,40008.0272569444,2009-07-14,00:39:15
39.974481,116.333993,0,184,40008.0273148148,2009-07-14,00:39:20
39.975031,116.333707,0,71,40008.0275462963,2009-07-14,00:39:40
39.974868,116.333476,0,128,40008.0303240741,2009-07-14,00:43:40
39.974866,116.333424,0,129,40008.0303819444,2009-07-14,00:43:45
39.974836,116.33338,0,132,40008.0304398148,2009-07-14,00:43:50
39.974832,116.333324,0,139,40008.0304976852,2009-07-14,00:43:55
39.974833,116.333257,0,141,40008.0305555556,2009-07-14,00:44:00
39.97482,116.333187,0,143,40008.0306134259,2009-07-14,00:44:05
39.974831,116.333108,0,139,40008.0306712963,2009-07-14,00:44:10
39.974843,116.33304,0,139,40008.0307291667,2009-07-14,00:44:15
39.974861,116.332987,0,143,40008.030787037,2009-07-14,00:44:20
39.974838,116.332885,0,153,40008.0308449074,2009-07-14,00:44:25
39.974846,116.332799,0,163,40008.0309027778,2009-07-14,00:44:30
39.974852,116.332742,0,160,40008.0309606481,2009-07-14,00:44:35
39.974856,116.332679,0,160,40008.0310185185,2009-07-14,00:44:40
39.974886,116.332601,0,154,40008.0310763889,2009-07-14,00:44:45
39.974885,116.332528,0,151,40008.0311342593,2009-07-14,00:44:50
39.974896,116.332442,0,148,40008.0311921296,2009-07-14,00:44:55
39.974906,116.33236,0,146,40008.03125,2009-07-14,00:45:00
39.974908,116.332273,0,149,40008.0313078704,2009-07-14,00:45:05
39.974894,116.332199,0,146,40008.0313657407,2009-07-14,00:45:10
39.974875,116.332134,0,146,40008.0314236111,2009-07-14,00:45:15
39.974827,116.33208,0,149,40008.0314814815,2009-07-14,00:45:20
39.974769,116.33207,0,150,40008.0315393518,2009-07-14,00:45:25
39.974715,116.332061,0,148,40008.0315972222,2009-07-14,00:45:30
39.97464,116.332036,0,149,40008.0316550926,2009-07-14,00:45:35
39.974581,116.332023,0,150,40008.031712963,2009-07-14,00:45:40
39.974523,116.332025,0,150,40008.0317708333,2009-07-14,00:45:45
39.974457,116.33203,0,147,40008.0318287037,2009-07-14,00:45:50
39.974415,116.332037,0,143,40008.0318865741,2009-07-14,00:45:55
39.974384,116.332026,0,135,40008.0319444444,2009-07-14,00:46:00
39.974371,116.331996,0,134,40008.0320023148,2009-07-14,00:46:05
39.974325,116.331998,0,138,40008.0320601852,2009-07-14,00:46:10
39.974284,116.331996,0,146,40008.0321180556,2009-07-14,00:46:15
39.974219,116.331963,0,160,40008.0321759259,2009-07-14,00:46:20
39.974181,116.332027,0,148,40008.0322337963,2009-07-14,00:46:25
39.974137,116.332052,0,143,40008.0322916667,2009-07-14,00:46:30
39.974091,116.332099,0,142,40008.032349537,2009-07-14,00:46:35
39.97406,116.33215,0,142,40008.0324074074,2009-07-14,00:46:40
39.97404,116.332193,0,140,40008.0324652778,2009-07-14,00:46:45
39.974018,116.332219,0,141,40008.0325231481,2009-07-14,00:46:50
39.973976,116.332215,0,142,40008.0325810185,2009-07-14,00:46:55
39.973872,116.332226,0,148,40008.0326388889,2009-07-14,00:47:00
39.973767,116.332174,0,150,40008.0326967593,2009-07-14,00:47:05
39.973685,116.332123,0,153,40008.0327546296,2009-07-14,00:47:10
39.973595,116.332058,0,158,40008.0328125,2009-07-14,00:47:15
39.973473,116.33199,0,167,40008.0328703704,2009-07-14,00:47:20
39.973364,116.331956,0,180,40008.0329282407,2009-07-14,00:47:25
39.973296,116.331854,0,186,40008.0329861111,2009-07-14,00:47:30
39.973202,116.331781,0,199,40008.0330439815,2009-07-14,00:47:35
39.973156,116.331781,0,213,40008.0331018518,2009-07-14,00:47:40
39.973159,116.331811,0,217,40008.0331597222,2009-07-14,00:47:45
39.973158,116.331805,0,219,40008.0332175926,2009-07-14,00:47:50
39.973158,116.331805,0,219,40008.0332523148,2009-07-14,00:47:53
39.973158,116.331804,0,220,40008.033275463,2009-07-14,00:47:55
39.9734,116.334588,0,392,40008.0362268519,2009-07-14,00:52:10
39.97336,116.334021,0,232,40008.0362847222,2009-07-14,00:52:15
39.973369,116.333849,0,171,40008.0363425926,2009-07-14,00:52:20
39.973395,116.333821,0,178,40008.036400463,2009-07-14,00:52:25
39.973392,116.333903,0,193,40008.0364583333,2009-07-14,00:52:30
39.973402,116.333995,0,214,40008.0365162037,2009-07-14,00:52:35
39.973424,116.334023,0,207,40008.0365740741,2009-07-14,00:52:40
39.973429,116.334047,0,220,40008.0366319444,2009-07-14,00:52:45
39.973427,116.334043,0,220,40008.0366898148,2009-07-14,00:52:50
39.973427,116.334043,0,220,40008.036724537,2009-07-14,00:52:53
39.973428,116.334046,0,219,40008.0367476852,2009-07-14,00:52:55
39.973414,116.334056,0,219,40008.0368055556,2009-07-14,00:53:00
39.97342,116.33414,0,234,40008.0368634259,2009-07-14,00:53:05
39.97343,116.33415,0,240,40008.0369212963,2009-07-14,00:53:10
39.97343,116.33415,0,240,40008.0369560185,2009-07-14,00:53:13
39.973429,116.334148,0,240,40008.0369791667,2009-07-14,00:53:15
39.973394,116.334243,0,254,40008.037037037,2009-07-14,00:53:20
39.973387,116.334317,0,270,40008.0370949074,2009-07-14,00:53:25
39.973392,116.334377,0,292,40008.0371527778,2009-07-14,00:53:30
39.973373,116.334359,0,306,40008.0372106481,2009-07-14,00:53:35
39.973371,116.334313,0,307,40008.0372685185,2009-07-14,00:53:40
39.973351,116.33422,0,322,40008.0373263889,2009-07-14,00:53:45
39.973321,116.334181,0,323,40008.0373842593,2009-07-14,00:53:50
39.97333,116.334147,0,321,40008.0374421296,2009-07-14,00:53:55
39.973324,116.3342,0,328,40008.0375,2009-07-14,00:54:00
39.973319,116.334256,0,323,40008.0375578704,2009-07-14,00:54:05
39.973319,116.334256,0,323,40008.0375925926,2009-07-14,00:54:08
39.973319,116.334255,0,316,40008.0376157407,2009-07-14,00:54:10
39.973328,116.334242,0,313,40008.0376736111,2009-07-14,00:54:15
39.973332,116.334255,0,313,40008.0377314815,2009-07-14,00:54:20
39.973353,116.334261,0,314,40008.0377893519,2009-07-14,00:54:25
39.97336,116.334202,0,313,40008.0378472222,2009-07-14,00:54:30
39.973365,116.334164,0,312,40008.0379050926,2009-07-14,00:54:35
39.973365,116.334163,0,312,40008.037962963,2009-07-14,00:54:40
39.973365,116.334163,0,312,40008.0379976852,2009-07-14,00:54:43
39.973364,116.33416,0,312,40008.0380208333,2009-07-14,00:54:45
39.973357,116.334131,0,310,40008.0380787037,2009-07-14,00:54:50
39.973363,116.334145,0,307,40008.0381365741,2009-07-14,00:54:55
39.973365,116.334161,0,305,40008.0381944444,2009-07-14,00:55:00
39.973342,116.334198,0,299,40008.0382523148,2009-07-14,00:55:05
39.973343,116.334177,0,293,40008.0383101852,2009-07-14,00:55:10
39.973338,116.33413,0,293,40008.0383680556,2009-07-14,00:55:15
39.973338,116.33413,0,293,40008.0384027778,2009-07-14,00:55:18
39.973338,116.334126,0,293,40008.0384259259,2009-07-14,00:55:20
39.973327,116.334081,0,294,40008.0384837963,2009-07-14,00:55:25
39.973353,116.334012,0,295,40008.0385416667,2009-07-14,00:55:30
39.973426,116.334269,0,296,40008.0583333333,2009-07-14,01:24:00
39.973454,116.334417,0,295,40008.0583912037,2009-07-14,01:24:05
39.973482,116.334573,0,295,40008.0584490741,2009-07-14,01:24:10
39.973505,116.334709,0,295,40008.0585069444,2009-07-14,01:24:15
39.973481,116.334662,0,295,40008.0585648148,2009-07-14,01:24:20
39.973437,116.334557,0,297,40008.0586226852,2009-07-14,01:24:25
39.973403,116.33447,0,299,40008.0586805556,2009-07-14,01:24:30
39.9734,116.334459,0,299,40008.0587384259,2009-07-14,01:24:35
39.973424,116.334399,0,300,40008.0587962963,2009-07-14,01:24:40
39.973435,116.334369,0,300,40008.0588541667,2009-07-14,01:24:45
39.973422,116.334218,0,301,40008.058912037,2009-07-14,01:24:50
39.973424,116.334149,0,300,40008.0589699074,2009-07-14,01:24:55
39.973385,116.333925,0,301,40008.0590277778,2009-07-14,01:25:00
39.973353,116.333867,0,301,40008.0590856481,2009-07-14,01:25:05
39.973353,116.333867,0,301,40008.0591203704,2009-07-14,01:25:08
39.973359,116.333867,0,304,40008.0591435185,2009-07-14,01:25:10
39.973368,116.333913,0,308,40008.0592013889,2009-07-14,01:25:15
39.973394,116.333911,0,310,40008.0592592593,2009-07-14,01:25:20
39.97342,116.333911,0,310,40008.0593171296,2009-07-14,01:25:25
39.973433,116.334014,0,310,40008.059375,2009-07-14,01:25:30
39.973419,116.334092,0,309,40008.0594328704,2009-07-14,01:25:35
39.973407,116.334053,0,309,40008.0594907407,2009-07-14,01:25:40
39.973408,116.334013,0,309,40008.0595486111,2009-07-14,01:25:45
39.973424,116.334043,0,309,40008.0596064815,2009-07-14,01:25:50
39.97342,116.334031,0,309,40008.0596643519,2009-07-14,01:25:55
39.973402,116.333972,0,306,40008.0597222222,2009-07-14,01:26:00
39.973402,116.333972,0,306,40008.0597569444,2009-07-14,01:26:03
39.973397,116.333967,0,305,40008.0597800926,2009-07-14,01:26:05
39.973404,116.334065,0,303,40008.059837963,2009-07-14,01:26:10
39.973407,116.334091,0,303,40008.0598958333,2009-07-14,01:26:15
39.97341,116.334165,0,301,40008.0599537037,2009-07-14,01:26:20
39.973417,116.334293,0,295,40008.0600115741,2009-07-14,01:26:25
39.973436,116.334362,0,291,40008.0600694444,2009-07-14,01:26:30
39.97345,116.334402,0,284,40008.0601273148,2009-07-14,01:26:35
39.97344,116.334391,0,283,40008.0601851852,2009-07-14,01:26:40
39.973432,116.334354,0,283,40008.0602430556,2009-07-14,01:26:45
39.97343,116.334345,0,283,40008.0603009259,2009-07-14,01:26:50
39.973428,116.334335,0,283,40008.0603587963,2009-07-14,01:26:55
39.973421,116.33425,0,279,40008.0604166667,2009-07-14,01:27:00
39.973423,116.334272,0,278,40008.060474537,2009-07-14,01:27:05
39.973434,116.334262,0,277,40008.0605324074,2009-07-14,01:27:10
39.973432,116.334255,0,277,40008.0605902778,2009-07-14,01:27:15
39.973432,116.334255,0,277,40008.060625,2009-07-14,01:27:18
39.973434,116.334263,0,277,40008.0606481481,2009-07-14,01:27:20
39.97343,116.33422,0,275,40008.0607060185,2009-07-14,01:27:25
39.973428,116.334208,0,271,40008.0607638889,2009-07-14,01:27:30
39.973428,116.334208,0,271,40008.0607986111,2009-07-14,01:27:33
39.973427,116.334201,0,268,40008.0608217593,2009-07-14,01:27:35
39.973413,116.334159,0,267,40008.0608796296,2009-07-14,01:27:40
39.973411,116.334135,0,267,40008.0609375,2009-07-14,01:27:45
39.973409,116.334121,0,267,40008.0609953704,2009-07-14,01:27:50
39.973409,116.334121,0,267,40008.0610300926,2009-07-14,01:27:53
39.973408,116.334117,0,267,40008.0610532407,2009-07-14,01:27:55
39.97341,116.334067,0,262,40008.0611111111,2009-07-14,01:28:00
39.973404,116.334073,0,258,40008.0611689815,2009-07-14,01:28:05
39.973404,116.334081,0,254,40008.0612268519,2009-07-14,01:28:10
39.973404,116.334081,0,254,40008.0612615741,2009-07-14,01:28:13
39.973404,116.334081,0,254,40008.0612847222,2009-07-14,01:28:15
39.973408,116.334072,0,251,40008.0613425926,2009-07-14,01:28:20
39.973404,116.334057,0,248,40008.061400463,2009-07-14,01:28:25
39.973407,116.334068,0,248,40008.0614583333,2009-07-14,01:28:30
39.973398,116.334105,0,244,40008.0615162037,2009-07-14,01:28:35
39.973398,116.334105,0,244,40008.0615509259,2009-07-14,01:28:38
39.973398,116.334108,0,241,40008.0615740741,2009-07-14,01:28:40
39.973401,116.334119,0,241,40008.0616319444,2009-07-14,01:28:45
39.973401,116.334119,0,241,40008.0616666667,2009-07-14,01:28:48
39.973402,116.334125,0,241,40008.0616898148,2009-07-14,01:28:50
39.973411,116.334127,0,238,40008.0617476852,2009-07-14,01:28:55
39.973426,116.334165,0,235,40008.0618055556,2009-07-14,01:29:00
39.973423,116.334112,0,233,40008.0618634259,2009-07-14,01:29:05
39.973409,116.334057,0,231,40008.0619212963,2009-07-14,01:29:10
39.97341,116.334029,0,231,40008.0619791667,2009-07-14,01:29:15
39.9734,116.334011,0,228,40008.062037037,2009-07-14,01:29:20
39.973379,116.333976,0,227,40008.0620949074,2009-07-14,01:29:25
39.973377,116.333969,0,227,40008.0621527778,2009-07-14,01:29:30
39.973376,116.333966,0,227,40008.0622106481,2009-07-14,01:29:35
39.973377,116.33397,0,226,40008.0622685185,2009-07-14,01:29:40
39.973376,116.333964,0,226,40008.0623263889,2009-07-14,01:29:45
39.973376,116.333964,0,226,40008.0623611111,2009-07-14,01:29:48
39.973376,116.333966,0,226,40008.0623842593,2009-07-14,01:29:50
39.973385,116.333977,0,225,40008.0624421296,2009-07-14,01:29:55
39.973386,116.333995,0,225,40008.0625,2009-07-14,01:30:00
39.973392,116.334032,0,227,40008.0625578704,2009-07-14,01:30:05
39.973392,116.334032,0,227,40008.0625925926,2009-07-14,01:30:08
39.973394,116.334038,0,227,40008.0626157407,2009-07-14,01:30:10
39.973397,116.334051,0,227,40008.0626736111,2009-07-14,01:30:15
39.973397,116.334051,0,227,40008.0627083333,2009-07-14,01:30:18
39.973393,116.334043,0,226,40008.0627314815,2009-07-14,01:30:20
39.973385,116.334011,0,225,40008.0627893518,2009-07-14,01:30:25
39.973384,116.334016,0,224,40008.0628472222,2009-07-14,01:30:30
39.97338,116.334009,0,225,40008.0629050926,2009-07-14,01:30:35
39.973382,116.334015,0,225,40008.062962963,2009-07-14,01:30:40
39.973382,116.334015,0,225,40008.0629976852,2009-07-14,01:30:43
39.973383,116.334016,0,225,40008.0630208333,2009-07-14,01:30:45
39.973381,116.334007,0,225,40008.0630787037,2009-07-14,01:30:50
39.973381,116.334007,0,225,40008.0631134259,2009-07-14,01:30:53
39.97338,116.334001,0,225,40008.0631365741,2009-07-14,01:30:55
39.973382,116.33401,0,226,40008.0631944444,2009-07-14,01:31:00
39.973381,116.334044,0,225,40008.0632523148,2009-07-14,01:31:05
39.973381,116.33406,0,225,40008.0633101852,2009-07-14,01:31:10
39.973381,116.334061,0,225,40008.0633680556,2009-07-14,01:31:15
39.973381,116.334061,0,225,40008.0634027778,2009-07-14,01:31:18
39.973379,116.334056,0,225,40008.0634259259,2009-07-14,01:31:20
39.973376,116.334041,0,225,40008.0634837963,2009-07-14,01:31:25
39.973376,116.334041,0,225,40008.0635185185,2009-07-14,01:31:28
39.973377,116.334047,0,225,40008.0635416667,2009-07-14,01:31:30
39.973379,116.334057,0,225,40008.063599537,2009-07-14,01:31:35
39.973379,116.334054,0,225,40008.0636574074,2009-07-14,01:31:40
39.973379,116.334054,0,225,40008.0636921296,2009-07-14,01:31:43
39.97338,116.334058,0,225,40008.0637152778,2009-07-14,01:31:45
39.973377,116.334045,0,225,40008.0637731481,2009-07-14,01:31:50
39.973374,116.33401,0,225,40008.0638310185,2009-07-14,01:31:55
39.973365,116.333935,0,224,40008.0638888889,2009-07-14,01:32:00
39.973355,116.333909,0,222,40008.0639467593,2009-07-14,01:32:05
39.973352,116.333899,0,222,40008.0640046296,2009-07-14,01:32:10
39.973352,116.333899,0,222,40008.0640393518,2009-07-14,01:32:13
39.973352,116.333899,0,222,40008.0640625,2009-07-14,01:32:15
39.973359,116.333928,0,222,40008.0641203704,2009-07-14,01:32:20
39.973372,116.333963,0,222,40008.0641782407,2009-07-14,01:32:25
39.973376,116.334028,0,223,40008.0642361111,2009-07-14,01:32:30
39.973365,116.334065,0,224,40008.0642939815,2009-07-14,01:32:35
39.973354,116.333996,0,223,40008.0643518518,2009-07-14,01:32:40
39.973354,116.333996,0,223,40008.0643865741,2009-07-14,01:32:43
39.973354,116.333995,0,223,40008.0644097222,2009-07-14,01:32:45
39.973365,116.333891,0,222,40008.0644675926,2009-07-14,01:32:50
39.973368,116.333837,0,220,40008.064525463,2009-07-14,01:32:55
39.97338,116.333812,0,218,40008.0645833333,2009-07-14,01:33:00
39.973374,116.333788,0,218,40008.0646412037,2009-07-14,01:33:05
39.973376,116.333818,0,219,40008.0646990741,2009-07-14,01:33:10
39.973375,116.333811,0,219,40008.0647569444,2009-07-14,01:33:15
39.973376,116.333812,0,219,40008.0648148148,2009-07-14,01:33:20
39.973376,116.333814,0,219,40008.0648726852,2009-07-14,01:33:25
39.973376,116.333814,0,219,40008.0649074074,2009-07-14,01:33:28
39.973378,116.333819,0,219,40008.0649305556,2009-07-14,01:33:30
39.973381,116.333834,0,219,40008.0649884259,2009-07-14,01:33:35
39.97338,116.33389,0,218,40008.0650462963,2009-07-14,01:33:40
39.973382,116.3339,0,218,40008.0651041667,2009-07-14,01:33:45
39.973384,116.33391,0,218,40008.065162037,2009-07-14,01:33:50
39.973384,116.33391,0,218,40008.0651967593,2009-07-14,01:33:53
39.973386,116.333916,0,218,40008.0652199074,2009-07-14,01:33:55
39.973389,116.333929,0,218,40008.0652777778,2009-07-14,01:34:00
39.973392,116.333938,0,219,40008.0653356481,2009-07-14,01:34:05
39.973394,116.333948,0,219,40008.0653935185,2009-07-14,01:34:10
39.9734,116.333989,0,222,40008.0654513889,2009-07-14,01:34:15
39.973403,116.334018,0,224,40008.0655092593,2009-07-14,01:34:20
39.973406,116.334027,0,224,40008.0655671296,2009-07-14,01:34:25
39.973407,116.334033,0,224,40008.065625,2009-07-14,01:34:30
39.97341,116.334041,0,224,40008.0656828704,2009-07-14,01:34:35
39.97341,116.334041,0,224,40008.0657175926,2009-07-14,01:34:38
39.973411,116.334048,0,224,40008.0657407407,2009-07-14,01:34:40
39.973413,116.334058,0,224,40008.0657986111,2009-07-14,01:34:45
39.973411,116.334107,0,225,40008.0658564815,2009-07-14,01:34:50
39.973405,116.334092,0,222,40008.0659143519,2009-07-14,01:34:55
39.973406,116.334097,0,222,40008.0659722222,2009-07-14,01:35:00
39.973407,116.334101,0,222,40008.0660300926,2009-07-14,01:35:05
39.973408,116.334107,0,222,40008.066087963,2009-07-14,01:35:10
39.973408,116.33411,0,222,40008.0661458333,2009-07-14,01:35:15
39.973408,116.33411,0,222,40008.0661805556,2009-07-14,01:35:18
39.973408,116.334108,0,222,40008.0662037037,2009-07-14,01:35:20
39.973406,116.334098,0,222,40008.0662615741,2009-07-14,01:35:25
39.973405,116.334093,0,222,40008.0663194444,2009-07-14,01:35:30
39.973405,116.334094,0,222,40008.0663773148,2009-07-14,01:35:35
39.973406,116.334098,0,222,40008.0664351852,2009-07-14,01:35:40
39.973407,116.334101,0,222,40008.0664930556,2009-07-14,01:35:45
39.973407,116.334101,0,222,40008.0665277778,2009-07-14,01:35:48
39.973407,116.334102,0,222,40008.0665509259,2009-07-14,01:35:50
39.973405,116.334092,0,222,40008.0666087963,2009-07-14,01:35:55
39.973392,116.334044,0,220,40008.0666666667,2009-07-14,01:36:00
39.973388,116.334023,0,220,40008.066724537,2009-07-14,01:36:05
39.973386,116.334014,0,220,40008.0667824074,2009-07-14,01:36:10
39.973385,116.334011,0,220,40008.0668402778,2009-07-14,01:36:15
39.973385,116.334011,0,220,40008.066875,2009-07-14,01:36:18
39.973384,116.33401,0,220,40008.0668981481,2009-07-14,01:36:20
39.973386,116.33402,0,220,40008.0669560185,2009-07-14,01:36:25
39.973377,116.334123,0,221,40008.0670138889,2009-07-14,01:36:30
39.973355,116.334165,0,221,40008.0670717593,2009-07-14,01:36:35
39.97337,116.33422,0,222,40008.0671296296,2009-07-14,01:36:40
39.973377,116.334261,0,223,40008.0671875,2009-07-14,01:36:45
39.973382,116.334242,0,224,40008.0672453704,2009-07-14,01:36:50
39.973386,116.334244,0,224,40008.0673032407,2009-07-14,01:36:55
39.973386,116.334244,0,224,40008.067337963,2009-07-14,01:36:58
39.973386,116.334246,0,225,40008.0673611111,2009-07-14,01:37:00
39.973385,116.334237,0,225,40008.0674189815,2009-07-14,01:37:05
39.973385,116.334192,0,225,40008.0674768519,2009-07-14,01:37:10
39.973369,116.334123,0,225,40008.0675347222,2009-07-14,01:37:15
39.973375,116.334121,0,224,40008.0675925926,2009-07-14,01:37:20
39.973375,116.334121,0,224,40008.0676273148,2009-07-14,01:37:23
39.973374,116.334128,0,220,40008.067650463,2009-07-14,01:37:25
39.973378,116.334154,0,220,40008.0677083333,2009-07-14,01:37:30
39.973378,116.334154,0,220,40008.0677430556,2009-07-14,01:37:33
39.973378,116.334161,0,220,40008.0677662037,2009-07-14,01:37:35
39.973364,116.334203,0,220,40008.0678240741,2009-07-14,01:37:40
39.973376,116.334211,0,222,40008.0678819444,2009-07-14,01:37:45
39.973376,116.334211,0,222,40008.0679166667,2009-07-14,01:37:48
39.973377,116.334216,0,222,40008.0679398148,2009-07-14,01:37:50
39.973375,116.334203,0,222,40008.0679976852,2009-07-14,01:37:55
39.973372,116.334191,0,222,40008.0680555556,2009-07-14,01:38:00
39.973354,116.33408,0,217,40008.0681134259,2009-07-14,01:38:05
39.973335,116.334036,0,214,40008.0681712963,2009-07-14,01:38:10
39.973362,116.333916,0,212,40008.0682291667,2009-07-14,01:38:15
39.97338,116.333921,0,212,40008.068287037,2009-07-14,01:38:20
39.973388,116.333881,0,214,40008.0683449074,2009-07-14,01:38:25
39.973379,116.333881,0,213,40008.0684027778,2009-07-14,01:38:30
39.973366,116.333936,0,213,40008.0684606481,2009-07-14,01:38:35
39.973366,116.333936,0,213,40008.0684953704,2009-07-14,01:38:38
39.973367,116.33394,0,213,40008.0685185185,2009-07-14,01:38:40
39.973368,116.333973,0,214,40008.0685763889,2009-07-14,01:38:45
39.973365,116.333936,0,217,40008.0686342593,2009-07-14,01:38:50
39.973363,116.333923,0,217,40008.0686921296,2009-07-14,01:38:55
39.973389,116.333849,0,216,40008.06875,2009-07-14,01:39:00
39.973394,116.333817,0,212,40008.0688078704,2009-07-14,01:39:05
39.973392,116.333831,0,212,40008.0688657407,2009-07-14,01:39:10
39.973393,116.33384,0,212,40008.0689236111,2009-07-14,01:39:15
39.973395,116.333852,0,211,40008.0689814815,2009-07-14,01:39:20
39.973385,116.333949,0,213,40008.0690393519,2009-07-14,01:39:25
39.973367,116.333977,0,215,40008.0690972222,2009-07-14,01:39:30
39.973366,116.334058,0,216,40008.0691550926,2009-07-14,01:39:35
39.97335,116.334087,0,215,40008.069212963,2009-07-14,01:39:40
39.973353,116.334054,0,213,40008.0692708333,2009-07-14,01:39:45
39.973355,116.334064,0,213,40008.0693287037,2009-07-14,01:39:50
39.973357,116.334075,0,213,40008.0693865741,2009-07-14,01:39:55
39.973359,116.334083,0,213,40008.0694444444,2009-07-14,01:40:00
39.973359,116.334083,0,213,40008.0694791667,2009-07-14,01:40:03
39.973359,116.334084,0,213,40008.0695023148,2009-07-14,01:40:05
39.973358,116.334074,0,213,40008.0695601852,2009-07-14,01:40:10
39.973365,116.334033,0,213,40008.0696180556,2009-07-14,01:40:15
39.973388,116.333969,0,214,40008.0696759259,2009-07-14,01:40:20
39.973372,116.333922,0,215,40008.0697337963,2009-07-14,01:40:25
39.973376,116.33391,0,217,40008.0697916667,2009-07-14,01:40:30
39.973393,116.333932,0,216,40008.069849537,2009-07-14,01:40:35
39.973393,116.333919,0,216,40008.0699074074,2009-07-14,01:40:40
39.973393,116.333919,0,216,40008.0699421296,2009-07-14,01:40:43
39.973392,116.333921,0,217,40008.0699652778,2009-07-14,01:40:45
39.973394,116.333934,0,217,40008.0700231481,2009-07-14,01:40:50
39.973389,116.33402,0,217,40008.0700810185,2009-07-14,01:40:55
39.973382,116.334087,0,216,40008.0701388889,2009-07-14,01:41:00
39.973373,116.334134,0,217,40008.0701967593,2009-07-14,01:41:05
39.973385,116.334129,0,219,40008.0702546296,2009-07-14,01:41:10
39.973385,116.334129,0,219,40008.0702893519,2009-07-14,01:41:13
39.973386,116.334135,0,219,40008.0703125,2009-07-14,01:41:15
39.973389,116.334144,0,219,40008.0703703704,2009-07-14,01:41:20
39.97339,116.334149,0,219,40008.0704282407,2009-07-14,01:41:25
39.97339,116.334149,0,219,40008.070462963,2009-07-14,01:41:28
39.973389,116.334148,0,219,40008.0704861111,2009-07-14,01:41:30
39.973381,116.334106,0,220,40008.0705439815,2009-07-14,01:41:35
39.973365,116.334063,0,220,40008.0706018518,2009-07-14,01:41:40
39.973383,116.334088,0,222,40008.0706597222,2009-07-14,01:41:45
39.973391,116.334162,0,221,40008.0707175926,2009-07-14,01:41:50
39.973393,116.334172,0,221,40008.070775463,2009-07-14,01:41:55
39.973393,116.334176,0,221,40008.0708333333,2009-07-14,01:42:00
39.973393,116.334176,0,221,40008.0708680556,2009-07-14,01:42:03
39.973392,116.334171,0,221,40008.0708912037,2009-07-14,01:42:05
39.97339,116.334161,0,221,40008.0709490741,2009-07-14,01:42:10
39.973387,116.334147,0,221,40008.0710069444,2009-07-14,01:42:15
39.973377,116.334106,0,222,40008.0710648148,2009-07-14,01:42:20
39.973363,116.334044,0,221,40008.0711226852,2009-07-14,01:42:25
39.973363,116.334044,0,221,40008.0711574074,2009-07-14,01:42:28
39.973366,116.334047,0,218,40008.0711805556,2009-07-14,01:42:30
39.973362,116.334034,0,216,40008.0712384259,2009-07-14,01:42:35
39.97336,116.334024,0,216,40008.0712962963,2009-07-14,01:42:40
39.973359,116.334012,0,217,40008.0713541667,2009-07-14,01:42:45
39.97336,116.333979,0,216,40008.071412037,2009-07-14,01:42:50
39.97336,116.333979,0,216,40008.0714467593,2009-07-14,01:42:53
39.973358,116.333984,0,218,40008.0714699074,2009-07-14,01:42:55
39.973367,116.334037,0,219,40008.0715277778,2009-07-14,01:43:00
39.973365,116.334032,0,219,40008.0715856481,2009-07-14,01:43:05
39.973365,116.334032,0,219,40008.0716435185,2009-07-14,01:43:10
39.973365,116.334029,0,219,40008.0717013889,2009-07-14,01:43:15
39.973365,116.334029,0,219,40008.0717361111,2009-07-14,01:43:18
39.973365,116.334025,0,219,40008.0717592593,2009-07-14,01:43:20
39.973367,116.334035,0,219,40008.0718171296,2009-07-14,01:43:25
39.973372,116.334062,0,221,40008.071875,2009-07-14,01:43:30
39.973373,116.33406,0,222,40008.0719328704,2009-07-14,01:43:35
39.973373,116.33406,0,222,40008.0719675926,2009-07-14,01:43:38
39.973373,116.33406,0,222,40008.0719907407,2009-07-14,01:43:40
39.973369,116.33405,0,222,40008.0720486111,2009-07-14,01:43:45
39.973369,116.33405,0,222,40008.0720833333,2009-07-14,01:43:48
39.973369,116.334055,0,222,40008.0721064815,2009-07-14,01:43:50
39.973372,116.334068,0,222,40008.0721643518,2009-07-14,01:43:55
39.973373,116.334073,0,222,40008.0722222222,2009-07-14,01:44:00
39.973372,116.334072,0,223,40008.0722800926,2009-07-14,01:44:05
39.973372,116.334072,0,223,40008.0723148148,2009-07-14,01:44:08
39.973372,116.334069,0,223,40008.072337963,2009-07-14,01:44:10
39.97337,116.334059,0,223,40008.0723958333,2009-07-14,01:44:15
39.973368,116.334047,0,223,40008.0724537037,2009-07-14,01:44:20
39.973387,116.334014,0,221,40008.0725115741,2009-07-14,01:44:25
39.973405,116.333998,0,222,40008.0725694444,2009-07-14,01:44:30
39.973405,116.334004,0,224,40008.0726273148,2009-07-14,01:44:35
39.973405,116.334004,0,224,40008.072662037,2009-07-14,01:44:38
39.973403,116.333996,0,224,40008.0726851852,2009-07-14,01:44:40
39.973409,116.33398,0,224,40008.0727430556,2009-07-14,01:44:45
39.973423,116.333967,0,225,40008.0728009259,2009-07-14,01:44:50
39.973423,116.333967,0,225,40008.0728356481,2009-07-14,01:44:53
39.973421,116.33396,0,225,40008.0728587963,2009-07-14,01:44:55
39.97342,116.333944,0,225,40008.0729166667,2009-07-14,01:45:00
39.97342,116.333944,0,225,40008.0729513889,2009-07-14,01:45:03
39.973417,116.333948,0,227,40008.072974537,2009-07-14,01:45:05
39.973417,116.333913,0,228,40008.0730324074,2009-07-14,01:45:10
39.973408,116.333905,0,229,40008.0730902778,2009-07-14,01:45:15
39.973408,116.333905,0,229,40008.073125,2009-07-14,01:45:18
39.973409,116.333911,0,229,40008.0731481481,2009-07-14,01:45:20
39.973412,116.333925,0,229,40008.0732060185,2009-07-14,01:45:25
39.973413,116.333959,0,230,40008.0732638889,2009-07-14,01:45:30
39.973409,116.334044,0,230,40008.0733217593,2009-07-14,01:45:35
39.973395,116.334138,0,230,40008.0733796296,2009-07-14,01:45:40
39.973395,116.334188,0,230,40008.0734375,2009-07-14,01:45:45
39.973386,116.334238,0,230,40008.0734953704,2009-07-14,01:45:50
39.973375,116.334261,0,232,40008.0735532407,2009-07-14,01:45:55
39.973391,116.334276,0,233,40008.0736111111,2009-07-14,01:46:00
39.973411,116.334232,0,235,40008.0736689815,2009-07-14,01:46:05
39.97341,116.334221,0,235,40008.0737268519,2009-07-14,01:46:10
39.973417,116.334097,0,236,40008.0737847222,2009-07-14,01:46:15
39.973399,116.334057,0,235,40008.0738425926,2009-07-14,01:46:20
39.973412,116.334033,0,233,40008.073900463,2009-07-14,01:46:25
39.973427,116.334033,0,232,40008.0739583333,2009-07-14,01:46:30
39.973426,116.334024,0,232,40008.0740162037,2009-07-14,01:46:35
39.973426,116.334024,0,232,40008.0740509259,2009-07-14,01:46:38
39.973425,116.334018,0,232,40008.0740740741,2009-07-14,01:46:40
39.973423,116.334008,0,232,40008.0741319444,2009-07-14,01:46:45
39.973423,116.334005,0,232,40008.0741898148,2009-07-14,01:46:50
39.973422,116.334007,0,232,40008.0742476852,2009-07-14,01:46:55
39.973421,116.334007,0,232,40008.0743055556,2009-07-14,01:47:00
39.97342,116.334002,0,232,40008.0743634259,2009-07-14,01:47:05
39.973419,116.333999,0,233,40008.0744212963,2009-07-14,01:47:10
39.973417,116.333993,0,233,40008.0744791667,2009-07-14,01:47:15
39.973417,116.333993,0,233,40008.0745138889,2009-07-14,01:47:18
39.973417,116.333993,0,233,40008.074537037,2009-07-14,01:47:20
39.973418,116.334004,0,233,40008.0745949074,2009-07-14,01:47:25
39.973389,116.334081,0,232,40008.0746527778,2009-07-14,01:47:30
39.973378,116.334115,0,231,40008.0747106481,2009-07-14,01:47:35
39.97338,116.334123,0,231,40008.0747685185,2009-07-14,01:47:40
39.97338,116.334123,0,231,40008.0748032407,2009-07-14,01:47:43
39.97338,116.334122,0,232,40008.0748263889,2009-07-14,01:47:45
39.973378,116.334111,0,232,40008.0748842593,2009-07-14,01:47:50
39.973375,116.334098,0,232,40008.0749421296,2009-07-14,01:47:55
39.973375,116.334098,0,232,40008.0749768519,2009-07-14,01:47:58
39.973374,116.33409,0,231,40008.075,2009-07-14,01:48:00
39.973363,116.33408,0,231,40008.0750578704,2009-07-14,01:48:05
39.973366,116.334044,0,230,40008.0751157407,2009-07-14,01:48:10
39.973359,116.334006,0,229,40008.0751736111,2009-07-14,01:48:15
39.973372,116.33405,0,228,40008.0752314815,2009-07-14,01:48:20
39.973371,116.334046,0,228,40008.0752893519,2009-07-14,01:48:25
39.973372,116.334048,0,228,40008.0753472222,2009-07-14,01:48:30
39.973373,116.33405,0,228,40008.0754050926,2009-07-14,01:48:35
39.973373,116.334045,0,228,40008.075462963,2009-07-14,01:48:40
39.973371,116.33404,0,228,40008.0755208333,2009-07-14,01:48:45
39.973371,116.334042,0,228,40008.0755787037,2009-07-14,01:48:50
39.973371,116.334042,0,228,40008.0756134259,2009-07-14,01:48:53
39.973372,116.334048,0,228,40008.0756365741,2009-07-14,01:48:55
39.97337,116.334088,0,228,40008.0756944444,2009-07-14,01:49:00
39.973376,116.334116,0,227,40008.0757523148,2009-07-14,01:49:05
39.973379,116.334124,0,227,40008.0758101852,2009-07-14,01:49:10
39.973379,116.334124,0,227,40008.0758449074,2009-07-14,01:49:13
39.973379,116.334121,0,227,40008.0758680556,2009-07-14,01:49:15
39.973377,116.334111,0,227,40008.0759259259,2009-07-14,01:49:20
39.973383,116.334094,0,227,40008.0759837963,2009-07-14,01:49:25
39.973383,116.334059,0,224,40008.0760416667,2009-07-14,01:49:30
39.973387,116.334051,0,223,40008.076099537,2009-07-14,01:49:35
39.973387,116.334045,0,223,40008.0761574074,2009-07-14,01:49:40
39.973387,116.334045,0,223,40008.0761921296,2009-07-14,01:49:43
39.973386,116.334038,0,223,40008.0762152778,2009-07-14,01:49:45
39.973385,116.334027,0,223,40008.0762731481,2009-07-14,01:49:50
39.973383,116.334015,0,223,40008.0763310185,2009-07-14,01:49:55
39.973383,116.334015,0,223,40008.0763657407,2009-07-14,01:49:58
39.973382,116.334013,0,223,40008.0763888889,2009-07-14,01:50:00
39.973385,116.334026,0,223,40008.0764467593,2009-07-14,01:50:05
39.973369,116.334093,0,224,40008.0765046296,2009-07-14,01:50:10
39.973375,116.334084,0,224,40008.0765625,2009-07-14,01:50:15
39.973378,116.334092,0,224,40008.0766203704,2009-07-14,01:50:20
39.973378,116.334094,0,224,40008.0766782407,2009-07-14,01:50:25
39.973378,116.334098,0,224,40008.0767361111,2009-07-14,01:50:30
39.97338,116.334103,0,224,40008.0767939815,2009-07-14,01:50:35
39.973379,116.334105,0,224,40008.0768518519,2009-07-14,01:50:40
39.973379,116.334103,0,224,40008.0769097222,2009-07-14,01:50:45
39.973379,116.334103,0,224,40008.0769444444,2009-07-14,01:50:48
39.973375,116.3341,0,224,40008.0769675926,2009-07-14,01:50:50
39.973377,116.334088,0,225,40008.077025463,2009-07-14,01:50:55
39.973374,116.334077,0,225,40008.0770833333,2009-07-14,01:51:00
39.973372,116.334067,0,225,40008.0771412037,2009-07-14,01:51:05
39.973369,116.334055,0,225,40008.0771990741,2009-07-14,01:51:10
39.973365,116.334041,0,225,40008.0772569444,2009-07-14,01:51:15
39.973364,116.334038,0,225,40008.0773148148,2009-07-14,01:51:20
39.973365,116.334041,0,225,40008.0773726852,2009-07-14,01:51:25
39.973365,116.334041,0,225,40008.0774305556,2009-07-14,01:51:30
39.973366,116.334044,0,225,40008.0774884259,2009-07-14,01:51:35
39.973364,116.33404,0,225,40008.0775462963,2009-07-14,01:51:40
39.973364,116.33404,0,225,40008.0775810185,2009-07-14,01:51:43
39.973364,116.334036,0,226,40008.0776041667,2009-07-14,01:51:45
39.973362,116.334025,0,226,40008.077662037,2009-07-14,01:51:50
39.973361,116.334018,0,226,40008.0777199074,2009-07-14,01:51:55
39.973361,116.334013,0,226,40008.0777777778,2009-07-14,01:52:00
39.973361,116.334013,0,226,40008.0778125,2009-07-14,01:52:03
39.973361,116.334014,0,226,40008.0778356481,2009-07-14,01:52:05
39.973364,116.334026,0,226,40008.0778935185,2009-07-14,01:52:10
39.973365,116.334029,0,226,40008.0779513889,2009-07-14,01:52:15
39.973422,116.333714,0,231,40008.0814236111,2009-07-14,01:57:15
39.97341,116.33368,0,231,40008.0814814815,2009-07-14,01:57:20
39.973392,116.333683,0,230,40008.0815393519,2009-07-14,01:57:25
39.973376,116.333708,0,229,40008.0815972222,2009-07-14,01:57:30
39.973372,116.333702,0,229,40008.0816550926,2009-07-14,01:57:35
39.973371,116.333696,0,229,40008.081712963,2009-07-14,01:57:40
39.973371,116.333696,0,229,40008.0817476852,2009-07-14,01:57:43
39.973373,116.333699,0,229,40008.0817708333,2009-07-14,01:57:45
39.973373,116.333729,0,228,40008.0818287037,2009-07-14,01:57:50
39.973362,116.333848,0,229,40008.0818865741,2009-07-14,01:57:55
39.973371,116.333939,0,232,40008.0819444444,2009-07-14,01:58:00
39.973401,116.333961,0,235,40008.0820023148,2009-07-14,01:58:05
39.973422,116.333944,0,237,40008.0820601852,2009-07-14,01:58:10
39.973407,116.333988,0,239,40008.0821180556,2009-07-14,01:58:15
39.973408,116.333996,0,239,40008.0821759259,2009-07-14,01:58:20
39.973409,116.334003,0,239,40008.0822337963,2009-07-14,01:58:25
39.97341,116.334009,0,239,40008.0822916667,2009-07-14,01:58:30
39.97341,116.334014,0,239,40008.082349537,2009-07-14,01:58:35
39.973413,116.334022,0,239,40008.0824074074,2009-07-14,01:58:40
39.973413,116.334022,0,239,40008.0824421296,2009-07-14,01:58:43
39.973414,116.334028,0,239,40008.0824652778,2009-07-14,01:58:45
39.973415,116.33404,0,239,40008.0825231481,2009-07-14,01:58:50
39.97338,116.334073,0,238,40008.0825810185,2009-07-14,01:58:55
39.973329,116.334116,0,238,40008.0826388889,2009-07-14,01:59:00
39.973315,116.334144,0,238,40008.0826967593,2009-07-14,01:59:05
39.973293,116.334234,0,238,40008.0827546296,2009-07-14,01:59:10
39.973323,116.334191,0,243,40008.0828125,2009-07-14,01:59:15
39.973341,116.334199,0,247,40008.0828703704,2009-07-14,01:59:20
39.973341,116.3342,0,247,40008.0829282407,2009-07-14,01:59:25
39.973341,116.3342,0,247,40008.082962963,2009-07-14,01:59:28
39.973339,116.334194,0,248,40008.0829861111,2009-07-14,01:59:30
39.973337,116.334181,0,248,40008.0830439815,2009-07-14,01:59:35
39.973333,116.334167,0,247,40008.0831018519,2009-07-14,01:59:40
39.973342,116.334063,0,249,40008.0831597222,2009-07-14,01:59:45
39.973376,116.333983,0,252,40008.0832175926,2009-07-14,01:59:50
39.973364,116.333952,0,252,40008.083275463,2009-07-14,01:59:55
39.973348,116.333972,0,251,40008.0833333333,2009-07-14,02:00:00
39.973353,116.333957,0,252,40008.0833912037,2009-07-14,02:00:05
39.973352,116.333955,0,252,40008.0834490741,2009-07-14,02:00:10
39.973352,116.333952,0,252,40008.0835069444,2009-07-14,02:00:15
39.973352,116.333954,0,252,40008.0835648148,2009-07-14,02:00:20
39.973352,116.333951,0,252,40008.0836226852,2009-07-14,02:00:25
39.97335,116.333944,0,252,40008.0836805556,2009-07-14,02:00:30
39.973349,116.33394,0,252,40008.0837384259,2009-07-14,02:00:35
39.97335,116.333942,0,252,40008.0837962963,2009-07-14,02:00:40
39.97335,116.333942,0,252,40008.0838310185,2009-07-14,02:00:43
39.97335,116.333944,0,252,40008.0838541667,2009-07-14,02:00:45
39.973349,116.333991,0,252,40008.083912037,2009-07-14,02:00:50
39.973327,116.33409,0,250,40008.0839699074,2009-07-14,02:00:55
39.97333,116.334131,0,250,40008.0840277778,2009-07-14,02:01:00
39.97333,116.334131,0,250,40008.0840625,2009-07-14,02:01:03
39.973323,116.334129,0,249,40008.0840856481,2009-07-14,02:01:05
39.973325,116.334138,0,249,40008.0841435185,2009-07-14,02:01:10
39.973326,116.334143,0,249,40008.0842013889,2009-07-14,02:01:15
39.973326,116.334143,0,249,40008.0842361111,2009-07-14,02:01:18
39.973326,116.33415,0,249,40008.0842592593,2009-07-14,02:01:20
39.973332,116.334164,0,250,40008.0843171296,2009-07-14,02:01:25
39.973331,116.33421,0,250,40008.084375,2009-07-14,02:01:30
39.973293,116.334278,0,250,40008.0844328704,2009-07-14,02:01:35
39.973263,116.334342,0,251,40008.0844907407,2009-07-14,02:01:40
39.973269,116.334301,0,248,40008.0845486111,2009-07-14,02:01:45
39.973269,116.334301,0,248,40008.0845833333,2009-07-14,02:01:48
39.973267,116.334296,0,248,40008.0846064815,2009-07-14,02:01:50
39.973265,116.334281,0,248,40008.0846643519,2009-07-14,02:01:55
39.973265,116.334281,0,248,40008.0846990741,2009-07-14,02:01:58
39.973264,116.334275,0,248,40008.0847222222,2009-07-14,02:02:00
39.973264,116.334261,0,248,40008.0847800926,2009-07-14,02:02:05
39.973266,116.334201,0,247,40008.084837963,2009-07-14,02:02:10
39.973278,116.334132,0,244,40008.0848958333,2009-07-14,02:02:15
39.973306,116.334059,0,243,40008.0849537037,2009-07-14,02:02:20
39.97344,116.333791,0,230,40008.0931134259,2009-07-14,02:14:05
39.973435,116.333739,0,228,40008.0931712963,2009-07-14,02:14:10
39.973444,116.333718,0,227,40008.0932291667,2009-07-14,02:14:15
39.973465,116.333594,0,229,40008.093287037,2009-07-14,02:14:20
39.973456,116.33355,0,230,40008.0933449074,2009-07-14,02:14:25
39.973466,116.333583,0,229,40008.0934027778,2009-07-14,02:14:30
39.973485,116.333531,0,231,40008.0934606481,2009-07-14,02:14:35
39.973477,116.33356,0,232,40008.0935185185,2009-07-14,02:14:40
39.973444,116.333696,0,231,40008.0935763889,2009-07-14,02:14:45
39.973404,116.33383,0,226,40008.0936342593,2009-07-14,02:14:50
39.973382,116.333927,0,226,40008.0936921296,2009-07-14,02:14:55
39.973353,116.334061,0,225,40008.09375,2009-07-14,02:15:00
39.973332,116.334118,0,225,40008.0938078704,2009-07-14,02:15:05
39.973326,116.334166,0,224,40008.0938657407,2009-07-14,02:15:10
39.973307,116.334228,0,226,40008.0939236111,2009-07-14,02:15:15
39.973307,116.334228,0,226,40008.0939583333,2009-07-14,02:15:18
39.973304,116.334221,0,227,40008.0939814815,2009-07-14,02:15:20
39.973315,116.334289,0,231,40008.0940393518,2009-07-14,02:15:25
39.973333,116.334262,0,235,40008.0940972222,2009-07-14,02:15:30
39.973357,116.334204,0,237,40008.0941550926,2009-07-14,02:15:35
39.973359,116.33421,0,237,40008.094212963,2009-07-14,02:15:40
39.973359,116.33421,0,237,40008.0942476852,2009-07-14,02:15:43
39.973359,116.334204,0,237,40008.0942708333,2009-07-14,02:15:45
39.973396,116.334053,0,241,40008.0943287037,2009-07-14,02:15:50
39.973405,116.333994,0,242,40008.0943865741,2009-07-14,02:15:55
39.973394,116.334013,0,245,40008.0944444444,2009-07-14,02:16:00
39.97344,116.33379,0,243,40008.0945023148,2009-07-14,02:16:05
39.973459,116.333725,0,245,40008.0945601852,2009-07-14,02:16:10
39.97344,116.333801,0,250,40008.0946180556,2009-07-14,02:16:15
39.973444,116.333811,0,252,40008.0946759259,2009-07-14,02:16:20
39.973444,116.333802,0,252,40008.0947337963,2009-07-14,02:16:25
39.97344,116.333787,0,252,40008.0947916667,2009-07-14,02:16:30
39.97347,116.333652,0,251,40008.094849537,2009-07-14,02:16:35
39.973442,116.333755,0,250,40008.0949074074,2009-07-14,02:16:40
39.973426,116.333814,0,250,40008.0949652778,2009-07-14,02:16:45
39.973388,116.333963,0,247,40008.0950231481,2009-07-14,02:16:50
39.973367,116.334032,0,246,40008.0950810185,2009-07-14,02:16:55
39.973341,116.334164,0,248,40008.0951388889,2009-07-14,02:17:00
39.973335,116.334283,0,253,40008.0951967593,2009-07-14,02:17:05
39.97333,116.334374,0,257,40008.0952546296,2009-07-14,02:17:10
39.973325,116.334345,0,256,40008.0953125,2009-07-14,02:17:15
39.973325,116.334345,0,256,40008.0953472222,2009-07-14,02:17:18
39.973319,116.334344,0,256,40008.0953703704,2009-07-14,02:17:20
39.973332,116.334312,0,257,40008.0954282407,2009-07-14,02:17:25
39.97335,116.334243,0,257,40008.0954861111,2009-07-14,02:17:30
39.97335,116.334243,0,257,40008.0955208333,2009-07-14,02:17:33
39.973353,116.334248,0,257,40008.0955439815,2009-07-14,02:17:35
39.973351,116.334239,0,258,40008.0956018518,2009-07-14,02:17:40
39.973347,116.334185,0,256,40008.0956597222,2009-07-14,02:17:45
39.973331,116.334132,0,253,40008.0957175926,2009-07-14,02:17:50
39.973318,116.334122,0,254,40008.095775463,2009-07-14,02:17:55
39.973325,116.334091,0,253,40008.0958333333,2009-07-14,02:18:00
39.973352,116.334,0,253,40008.0958912037,2009-07-14,02:18:05
39.973387,116.33392,0,250,40008.0959490741,2009-07-14,02:18:10
39.973421,116.33386,0,248,40008.0960069444,2009-07-14,02:18:15
39.973432,116.33386,0,249,40008.0960648148,2009-07-14,02:18:20
39.973429,116.333788,0,250,40008.0961226852,2009-07-14,02:18:25
39.973411,116.333835,0,251,40008.0961805556,2009-07-14,02:18:30
39.973399,116.333874,0,251,40008.0962384259,2009-07-14,02:18:35
39.973414,116.3338,0,251,40008.0962962963,2009-07-14,02:18:40
39.973387,116.3339,0,251,40008.0963541667,2009-07-14,02:18:45
39.973353,116.334034,0,251,40008.096412037,2009-07-14,02:18:50
39.973332,116.334174,0,252,40008.0964699074,2009-07-14,02:18:55
39.97335,116.334299,0,252,40008.0965277778,2009-07-14,02:19:00
39.973332,116.334284,0,252,40008.0965856481,2009-07-14,02:19:05
39.973316,116.334207,0,252,40008.0966435185,2009-07-14,02:19:10
39.973311,116.33417,0,251,40008.0967013889,2009-07-14,02:19:15
39.973311,116.334174,0,251,40008.0967592593,2009-07-14,02:19:20
39.97331,116.334172,0,251,40008.0968171296,2009-07-14,02:19:25
39.973309,116.334166,0,251,40008.096875,2009-07-14,02:19:30
39.97331,116.334172,0,251,40008.0969328704,2009-07-14,02:19:35
39.97331,116.334172,0,251,40008.0969675926,2009-07-14,02:19:38
39.973309,116.334173,0,251,40008.0969907407,2009-07-14,02:19:40
39.973311,116.334185,0,251,40008.0970486111,2009-07-14,02:19:45
39.973314,116.334198,0,251,40008.0971064815,2009-07-14,02:19:50
39.973314,116.334198,0,251,40008.0971412037,2009-07-14,02:19:53
39.973315,116.334198,0,251,40008.0971643519,2009-07-14,02:19:55
39.973313,116.334185,0,251,40008.0972222222,2009-07-14,02:20:00
39.973348,116.334123,0,250,40008.0972800926,2009-07-14,02:20:05
39.973375,116.334086,0,250,40008.097337963,2009-07-14,02:20:10
39.973375,116.334086,0,250,40008.0973726852,2009-07-14,02:20:13
39.973381,116.334081,0,250,40008.0973958333,2009-07-14,02:20:15
39.973364,116.334124,0,251,40008.0974537037,2009-07-14,02:20:20
39.973373,116.334075,0,251,40008.0975115741,2009-07-14,02:20:25
39.97338,116.33403,0,251,40008.0975694444,2009-07-14,02:20:30
39.973363,116.334044,0,252,40008.0976273148,2009-07-14,02:20:35
39.973361,116.334038,0,252,40008.0976851852,2009-07-14,02:20:40
39.97336,116.334033,0,252,40008.0977430556,2009-07-14,02:20:45
39.973359,116.334031,0,252,40008.0978009259,2009-07-14,02:20:50
39.973359,116.33403,0,252,40008.0978587963,2009-07-14,02:20:55
39.973358,116.334028,0,252,40008.0979166667,2009-07-14,02:21:00
39.973358,116.334028,0,252,40008.0979513889,2009-07-14,02:21:03
39.973358,116.334022,0,252,40008.097974537,2009-07-14,02:21:05
39.973356,116.334008,0,252,40008.0980324074,2009-07-14,02:21:10
39.973382,116.334004,0,252,40008.0980902778,2009-07-14,02:21:15
39.973384,116.333993,0,251,40008.0981481481,2009-07-14,02:21:20
39.973393,116.33402,0,250,40008.0982060185,2009-07-14,02:21:25
39.973401,116.334024,0,251,40008.0982638889,2009-07-14,02:21:30
39.973401,116.334024,0,251,40008.0982986111,2009-07-14,02:21:33
39.973401,116.334024,0,252,40008.0983217593,2009-07-14,02:21:35
39.973403,116.334036,0,252,40008.0983796296,2009-07-14,02:21:40
39.973388,116.334125,0,252,40008.0984375,2009-07-14,02:21:45
39.973351,116.334283,0,255,40008.0984953704,2009-07-14,02:21:50
39.973326,116.334356,0,257,40008.0985532407,2009-07-14,02:21:55
39.973295,116.334379,0,257,40008.0986111111,2009-07-14,02:22:00
39.973298,116.334399,0,258,40008.0986689815,2009-07-14,02:22:05
39.973306,116.334359,0,256,40008.0987268519,2009-07-14,02:22:10
39.97331,116.334368,0,257,40008.0987847222,2009-07-14,02:22:15
39.97331,116.334368,0,257,40008.0988194444,2009-07-14,02:22:18
39.973312,116.33437,0,257,40008.0988425926,2009-07-14,02:22:20
39.97331,116.334359,0,257,40008.098900463,2009-07-14,02:22:25
39.973307,116.334349,0,257,40008.0989583333,2009-07-14,02:22:30
39.973306,116.334346,0,257,40008.0990162037,2009-07-14,02:22:35
39.973306,116.334346,0,257,40008.0990509259,2009-07-14,02:22:38
39.973305,116.334348,0,257,40008.0990740741,2009-07-14,02:22:40
39.973302,116.334339,0,257,40008.0991319444,2009-07-14,02:22:45
39.9733,116.334324,0,257,40008.0991898148,2009-07-14,02:22:50
39.973308,116.334239,0,258,40008.0992476852,2009-07-14,02:22:55
39.973322,116.33416,0,259,40008.0993055556,2009-07-14,02:23:00
39.973322,116.334128,0,258,40008.0993634259,2009-07-14,02:23:05
39.973321,116.334123,0,258,40008.0994212963,2009-07-14,02:23:10
39.973321,116.334119,0,258,40008.0994791667,2009-07-14,02:23:15
39.97332,116.334114,0,258,40008.099537037,2009-07-14,02:23:20
39.97332,116.334108,0,258,40008.0995949074,2009-07-14,02:23:25
39.97332,116.334107,0,258,40008.0996527778,2009-07-14,02:23:30
39.973321,116.334108,0,258,40008.0997106481,2009-07-14,02:23:35
39.973321,116.334108,0,258,40008.0997453704,2009-07-14,02:23:38
39.973321,116.334107,0,258,40008.0997685185,2009-07-14,02:23:40
39.973331,116.334119,0,259,40008.0998263889,2009-07-14,02:23:45
39.973341,116.334126,0,260,40008.0998842593,2009-07-14,02:23:50
39.973341,116.334128,0,260,40008.0999421296,2009-07-14,02:23:55
39.973342,116.334128,0,261,40008.1,2009-07-14,02:24:00
39.973341,116.334124,0,260,40008.1000578704,2009-07-14,02:24:05
39.973339,116.334117,0,261,40008.1001157407,2009-07-14,02:24:10
39.973339,116.334113,0,261,40008.1001736111,2009-07-14,02:24:15
39.973337,116.334106,0,261,40008.1002314815,2009-07-14,02:24:20
39.973337,116.334106,0,261,40008.1002662037,2009-07-14,02:24:23
39.973337,116.334103,0,261,40008.1002893519,2009-07-14,02:24:25
39.973338,116.334112,0,261,40008.1003472222,2009-07-14,02:24:30
39.97334,116.33412,0,261,40008.1004050926,2009-07-14,02:24:35
39.973341,116.334124,0,261,40008.100462963,2009-07-14,02:24:40
39.973342,116.334123,0,261,40008.1005208333,2009-07-14,02:24:45
39.973342,116.33412,0,261,40008.1005787037,2009-07-14,02:24:50
39.973342,116.334119,0,261,40008.1006365741,2009-07-14,02:24:55
39.973343,116.334124,0,261,40008.1006944444,2009-07-14,02:25:00
39.973344,116.334131,0,262,40008.1007523148,2009-07-14,02:25:05
39.973344,116.334131,0,262,40008.100787037,2009-07-14,02:25:08
39.973346,116.334137,0,262,40008.1008101852,2009-07-14,02:25:10
39.973344,116.334126,0,262,40008.1008680556,2009-07-14,02:25:15
39.973344,116.334126,0,262,40008.1009027778,2009-07-14,02:25:18
39.973342,116.334124,0,261,40008.1009259259,2009-07-14,02:25:20
39.973351,116.334153,0,261,40008.1009837963,2009-07-14,02:25:25
39.973354,116.334164,0,261,40008.1010416667,2009-07-14,02:25:30
39.97333,116.334228,0,263,40008.101099537,2009-07-14,02:25:35
39.973338,116.334195,0,263,40008.1011574074,2009-07-14,02:25:40
39.973348,116.334184,0,261,40008.1012152778,2009-07-14,02:25:45
39.973347,116.334175,0,261,40008.1012731481,2009-07-14,02:25:50
39.973344,116.334162,0,261,40008.1013310185,2009-07-14,02:25:55
39.973341,116.33415,0,261,40008.1013888889,2009-07-14,02:26:00
39.973341,116.33415,0,261,40008.1014236111,2009-07-14,02:26:03
39.973341,116.33415,0,261,40008.1014467593,2009-07-14,02:26:05
39.973343,116.334159,0,261,40008.1015046296,2009-07-14,02:26:10
39.973348,116.334174,0,261,40008.1015625,2009-07-14,02:26:15
39.97335,116.334184,0,261,40008.1016203704,2009-07-14,02:26:20
39.973467,116.333932,0,265,40008.1047453704,2009-07-14,02:30:50
39.973473,116.333808,0,263,40008.1048032407,2009-07-14,02:30:55
39.973467,116.333731,0,264,40008.1048611111,2009-07-14,02:31:00
39.973456,116.333757,0,264,40008.1049189815,2009-07-14,02:31:05
39.97344,116.333814,0,266,40008.1049768519,2009-07-14,02:31:10
39.97344,116.333834,0,265,40008.1050347222,2009-07-14,02:31:15
39.97344,116.333834,0,265,40008.1050694444,2009-07-14,02:31:18
39.973441,116.33384,0,265,40008.1050925926,2009-07-14,02:31:20
39.973424,116.333977,0,267,40008.105150463,2009-07-14,02:31:25
39.973409,116.334076,0,267,40008.1052083333,2009-07-14,02:31:30
39.973364,116.334176,0,268,40008.1052662037,2009-07-14,02:31:35
39.973344,116.334217,0,271,40008.1053240741,2009-07-14,02:31:40
39.973344,116.334217,0,271,40008.1053587963,2009-07-14,02:31:43
39.973346,116.334223,0,271,40008.1053819444,2009-07-14,02:31:45
39.973358,116.334221,0,275,40008.1054398148,2009-07-14,02:31:50
39.973362,116.334212,0,277,40008.1054976852,2009-07-14,02:31:55
39.973365,116.334222,0,277,40008.1055555556,2009-07-14,02:32:00
39.973366,116.334227,0,277,40008.1056134259,2009-07-14,02:32:05
39.973367,116.334231,0,277,40008.1056712963,2009-07-14,02:32:10
39.973367,116.334231,0,277,40008.1057060185,2009-07-14,02:32:13
39.973367,116.334229,0,277,40008.1057291667,2009-07-14,02:32:15
39.973366,116.334217,0,277,40008.105787037,2009-07-14,02:32:20
39.973401,116.334093,0,279,40008.1058449074,2009-07-14,02:32:25
39.973424,116.334007,0,277,40008.1059027778,2009-07-14,02:32:30
39.97345,116.333933,0,277,40008.1059606481,2009-07-14,02:32:35
39.973431,116.333955,0,278,40008.1060185185,2009-07-14,02:32:40
39.973413,116.334019,0,278,40008.1060763889,2009-07-14,02:32:45
39.973413,116.334019,0,278,40008.1061111111,2009-07-14,02:32:48
39.973412,116.334013,0,278,40008.1061342593,2009-07-14,02:32:50
39.973428,116.333938,0,278,40008.1061921296,2009-07-14,02:32:55
39.973432,116.333928,0,277,40008.10625,2009-07-14,02:33:00
39.973445,116.333897,0,275,40008.1063078704,2009-07-14,02:33:05
39.973445,116.333897,0,275,40008.1063425926,2009-07-14,02:33:08
39.973445,116.333896,0,275,40008.1063657407,2009-07-14,02:33:10
39.973443,116.333885,0,275,40008.1064236111,2009-07-14,02:33:15
39.973443,116.333885,0,275,40008.1064583333,2009-07-14,02:33:18
39.973442,116.333885,0,275,40008.1064814815,2009-07-14,02:33:20
39.973417,116.33399,0,275,40008.1065393519,2009-07-14,02:33:25
39.973379,116.334124,0,276,40008.1065972222,2009-07-14,02:33:30
39.973366,116.334126,0,275,40008.1066550926,2009-07-14,02:33:35
39.973369,116.334105,0,274,40008.106712963,2009-07-14,02:33:40
39.97338,116.334053,0,275,40008.1067708333,2009-07-14,02:33:45
39.97338,116.33404,0,275,40008.1068287037,2009-07-14,02:33:50
39.973363,116.334005,0,272,40008.1068865741,2009-07-14,02:33:55
39.973359,116.333996,0,272,40008.1069444444,2009-07-14,02:34:00
39.973359,116.333993,0,272,40008.1070023148,2009-07-14,02:34:05
39.973358,116.333989,0,272,40008.1070601852,2009-07-14,02:34:10
39.973358,116.333989,0,272,40008.1070949074,2009-07-14,02:34:13
39.973358,116.333993,0,272,40008.1071180556,2009-07-14,02:34:15
39.973362,116.334059,0,273,40008.1071759259,2009-07-14,02:34:20
39.973353,116.334118,0,273,40008.1072337963,2009-07-14,02:34:25
39.97333,116.334183,0,271,40008.1072916667,2009-07-14,02:34:30
39.973323,116.334205,0,272,40008.107349537,2009-07-14,02:34:35
39.973329,116.334217,0,272,40008.1074074074,2009-07-14,02:34:40
39.97333,116.33422,0,273,40008.1074652778,2009-07-14,02:34:45
39.97333,116.33422,0,273,40008.1075,2009-07-14,02:34:48
39.973331,116.334216,0,273,40008.1075231481,2009-07-14,02:34:50
39.97333,116.334207,0,273,40008.1075810185,2009-07-14,02:34:55
39.97333,116.334207,0,273,40008.1076157407,2009-07-14,02:34:58
39.973329,116.334199,0,273,40008.1076388889,2009-07-14,02:35:00
39.973341,116.33414,0,271,40008.1076967593,2009-07-14,02:35:05
39.973468,116.333862,0,234,40008.119849537,2009-07-14,02:52:35
39.973488,116.333817,0,234,40008.1199074074,2009-07-14,02:52:40
39.973479,116.333826,0,234,40008.1199652778,2009-07-14,02:52:45
39.973477,116.33382,0,234,40008.1200231481,2009-07-14,02:52:50
39.973477,116.33382,0,234,40008.1200578704,2009-07-14,02:52:53
39.973477,116.333824,0,234,40008.1200810185,2009-07-14,02:52:55
39.973479,116.333833,0,234,40008.1201388889,2009-07-14,02:53:00
39.97348,116.333843,0,234,40008.1201967593,2009-07-14,02:53:05
39.973481,116.333853,0,234,40008.1202546296,2009-07-14,02:53:10
39.973448,116.333881,0,236,40008.1203125,2009-07-14,02:53:15
39.973455,116.333886,0,237,40008.1203703704,2009-07-14,02:53:20
39.973456,116.333889,0,237,40008.1204282407,2009-07-14,02:53:25
39.973456,116.333887,0,237,40008.1204861111,2009-07-14,02:53:30
39.973456,116.333887,0,237,40008.1205439815,2009-07-14,02:53:35
39.973457,116.333888,0,237,40008.1206018519,2009-07-14,02:53:40
39.973457,116.333888,0,237,40008.1206365741,2009-07-14,02:53:43
39.973456,116.333888,0,237,40008.1206597222,2009-07-14,02:53:45
39.973458,116.333897,0,237,40008.1207175926,2009-07-14,02:53:50
39.97346,116.333908,0,237,40008.120775463,2009-07-14,02:53:55
39.973461,116.333917,0,237,40008.1208333333,2009-07-14,02:54:00
39.973464,116.333927,0,237,40008.1208912037,2009-07-14,02:54:05
39.973465,116.33393,0,237,40008.1209490741,2009-07-14,02:54:10
39.973467,116.333938,0,237,40008.1210069444,2009-07-14,02:54:15
39.973467,116.333941,0,237,40008.1210648148,2009-07-14,02:54:20
39.973469,116.333949,0,237,40008.1211226852,2009-07-14,02:54:25
39.973469,116.333953,0,238,40008.1211805556,2009-07-14,02:54:30
39.97347,116.333959,0,238,40008.1212384259,2009-07-14,02:54:35
39.97347,116.333959,0,238,40008.1212962963,2009-07-14,02:54:40
39.97347,116.333956,0,238,40008.1213541667,2009-07-14,02:54:45
39.973471,116.33396,0,238,40008.121412037,2009-07-14,02:54:50
39.973472,116.333965,0,238,40008.1214699074,2009-07-14,02:54:55
39.973472,116.333965,0,238,40008.1215046296,2009-07-14,02:54:58
39.973472,116.33397,0,238,40008.1215277778,2009-07-14,02:55:00
39.973474,116.333986,0,239,40008.1215856481,2009-07-14,02:55:05
39.973477,116.333999,0,239,40008.1216435185,2009-07-14,02:55:10
39.973481,116.334044,0,241,40008.1217013889,2009-07-14,02:55:15
39.97347,116.334049,0,244,40008.1217592593,2009-07-14,02:55:20
39.97347,116.334049,0,244,40008.1217939815,2009-07-14,02:55:23
39.973469,116.334046,0,244,40008.1218171296,2009-07-14,02:55:25
39.973467,116.334037,0,244,40008.121875,2009-07-14,02:55:30
39.973474,116.333991,0,243,40008.1219328704,2009-07-14,02:55:35
39.973463,116.333946,0,243,40008.1219907407,2009-07-14,02:55:40
39.973454,116.333919,0,243,40008.1220486111,2009-07-14,02:55:45
39.97344,116.333929,0,242,40008.1221064815,2009-07-14,02:55:50
39.973438,116.333922,0,242,40008.1221643519,2009-07-14,02:55:55
39.973438,116.333922,0,242,40008.1221990741,2009-07-14,02:55:58
39.973437,116.333915,0,242,40008.1222222222,2009-07-14,02:56:00
39.973436,116.333905,0,242,40008.1222800926,2009-07-14,02:56:05
39.973434,116.333898,0,241,40008.122337963,2009-07-14,02:56:10
39.973434,116.333896,0,241,40008.1223958333,2009-07-14,02:56:15
39.973434,116.333896,0,241,40008.1224305556,2009-07-14,02:56:18
39.973433,116.333896,0,241,40008.1224537037,2009-07-14,02:56:20
39.973435,116.333906,0,241,40008.1225115741,2009-07-14,02:56:25
39.973437,116.333921,0,241,40008.1225694444,2009-07-14,02:56:30
39.973416,116.333974,0,242,40008.1226273148,2009-07-14,02:56:35
39.973422,116.334013,0,243,40008.1226851852,2009-07-14,02:56:40
39.973438,116.334043,0,243,40008.1227430556,2009-07-14,02:56:45
39.97344,116.334044,0,243,40008.1228009259,2009-07-14,02:56:50
39.97344,116.334045,0,243,40008.1228587963,2009-07-14,02:56:55
39.973439,116.334046,0,243,40008.1229166667,2009-07-14,02:57:00
39.973439,116.334048,0,243,40008.122974537,2009-07-14,02:57:05
39.973439,116.334048,0,243,40008.1230092593,2009-07-14,02:57:08
39.973439,116.33405,0,243,40008.1230324074,2009-07-14,02:57:10
39.97343,116.334077,0,242,40008.1230902778,2009-07-14,02:57:15
39.97343,116.334077,0,242,40008.123125,2009-07-14,02:57:18
39.973432,116.334083,0,242,40008.1231481481,2009-07-14,02:57:20
39.973434,116.334095,0,242,40008.1232060185,2009-07-14,02:57:25
39.973436,116.334104,0,242,40008.1232638889,2009-07-14,02:57:30
39.973436,116.334104,0,242,40008.1232986111,2009-07-14,02:57:33
39.973436,116.3341,0,242,40008.1233217593,2009-07-14,02:57:35
39.973433,116.334085,0,242,40008.1233796296,2009-07-14,02:57:40
39.973431,116.334075,0,242,40008.1234375,2009-07-14,02:57:45
39.97343,116.33407,0,242,40008.1234953704,2009-07-14,02:57:50
39.97343,116.33407,0,242,40008.1235532407,2009-07-14,02:57:55
39.973429,116.334072,0,242,40008.1236111111,2009-07-14,02:58:00
39.97343,116.33408,0,242,40008.1236689815,2009-07-14,02:58:05
39.97343,116.33408,0,242,40008.1237037037,2009-07-14,02:58:08
39.97343,116.334074,0,242,40008.1237268519,2009-07-14,02:58:10
39.973421,116.334027,0,240,40008.1237847222,2009-07-14,02:58:15
39.973408,116.333943,0,238,40008.1238425926,2009-07-14,02:58:20
39.973402,116.333889,0,235,40008.123900463,2009-07-14,02:58:25
39.973401,116.333927,0,233,40008.1239583333,2009-07-14,02:58:30
39.973401,116.333927,0,233,40008.1239930556,2009-07-14,02:58:33
39.973404,116.333929,0,233,40008.1240162037,2009-07-14,02:58:35
39.973398,116.333975,0,233,40008.1240740741,2009-07-14,02:58:40
39.973403,116.334053,0,233,40008.1241319444,2009-07-14,02:58:45
39.973361,116.334093,0,234,40008.1241898148,2009-07-14,02:58:50
39.973364,116.334069,0,232,40008.1242476852,2009-07-14,02:58:55
39.973376,116.334039,0,232,40008.1243055556,2009-07-14,02:59:00
39.973367,116.33405,0,232,40008.1243634259,2009-07-14,02:59:05
39.973367,116.33405,0,232,40008.1243981481,2009-07-14,02:59:08
39.973368,116.334052,0,232,40008.1244212963,2009-07-14,02:59:10
39.973388,116.333971,0,232,40008.1244791667,2009-07-14,02:59:15
39.973385,116.333896,0,231,40008.124537037,2009-07-14,02:59:20
39.973398,116.33384,0,230,40008.1245949074,2009-07-14,02:59:25
39.973422,116.333806,0,229,40008.1246527778,2009-07-14,02:59:30
39.973422,116.333806,0,229,40008.1246875,2009-07-14,02:59:33
39.973427,116.333814,0,229,40008.1247106481,2009-07-14,02:59:35
39.973431,116.333795,0,227,40008.1247685185,2009-07-14,02:59:40
39.973438,116.333778,0,224,40008.1248263889,2009-07-14,02:59:45
39.973464,116.333784,0,226,40008.1248842593,2009-07-14,02:59:50
39.973452,116.333723,0,227,40008.1249421296,2009-07-14,02:59:55
39.973425,116.333716,0,228,40008.125,2009-07-14,03:00:00
39.973422,116.333753,0,228,40008.1250578704,2009-07-14,03:00:05
39.97342,116.333746,0,228,40008.1251157407,2009-07-14,03:00:10
39.97342,116.333742,0,228,40008.1251736111,2009-07-14,03:00:15
39.973419,116.333739,0,228,40008.1252314815,2009-07-14,03:00:20
39.97342,116.333741,0,228,40008.1252893518,2009-07-14,03:00:25
39.97342,116.333741,0,228,40008.1253240741,2009-07-14,03:00:28
39.973421,116.333747,0,228,40008.1253472222,2009-07-14,03:00:30
39.973423,116.333756,0,228,40008.1254050926,2009-07-14,03:00:35
39.973421,116.333783,0,228,40008.125462963,2009-07-14,03:00:40
39.973412,116.333733,0,229,40008.1255208333,2009-07-14,03:00:45
39.973412,116.333733,0,229,40008.1255555556,2009-07-14,03:00:48
39.973411,116.333732,0,230,40008.1255787037,2009-07-14,03:00:50
39.973403,116.333759,0,230,40008.1256365741,2009-07-14,03:00:55
39.973395,116.3339,0,231,40008.1256944444,2009-07-14,03:01:00
39.97339,116.333992,0,232,40008.1257523148,2009-07-14,03:01:05
39.973371,116.334081,0,232,40008.1258101852,2009-07-14,03:01:10
39.973367,116.334159,0,231,40008.1258680556,2009-07-14,03:01:15
39.973367,116.334159,0,231,40008.1259027778,2009-07-14,03:01:18
39.973367,116.334157,0,230,40008.1259259259,2009-07-14,03:01:20
39.973385,116.334192,0,229,40008.1259837963,2009-07-14,03:01:25
39.973382,116.334234,0,228,40008.1260416667,2009-07-14,03:01:30
39.97338,116.33417,0,227,40008.126099537,2009-07-14,03:01:35
39.973388,116.334144,0,227,40008.1261574074,2009-07-14,03:01:40
39.973388,116.334144,0,227,40008.1261921296,2009-07-14,03:01:43
39.973387,116.334136,0,227,40008.1262152778,2009-07-14,03:01:45
39.973388,116.334085,0,227,40008.1262731481,2009-07-14,03:01:50
39.9734,116.333998,0,227,40008.1263310185,2009-07-14,03:01:55
39.973409,116.33394,0,227,40008.1263888889,2009-07-14,03:02:00
39.973395,116.333947,0,227,40008.1264467593,2009-07-14,03:02:05
39.973395,116.333947,0,227,40008.1264814815,2009-07-14,03:02:08
39.973394,116.333941,0,227,40008.1265046296,2009-07-14,03:02:10
39.973392,116.33393,0,227,40008.1265625,2009-07-14,03:02:15
39.97341,116.333913,0,226,40008.1266203704,2009-07-14,03:02:20
39.973422,116.333909,0,227,40008.1266782407,2009-07-14,03:02:25
39.973421,116.333902,0,227,40008.1267361111,2009-07-14,03:02:30
39.973423,116.333907,0,227,40008.1267939815,2009-07-14,03:02:35
39.973423,116.333907,0,227,40008.1268287037,2009-07-14,03:02:38
39.973426,116.333915,0,228,40008.1268518518,2009-07-14,03:02:40
39.973428,116.333928,0,228,40008.1269097222,2009-07-14,03:02:45
39.97343,116.333939,0,228,40008.1269675926,2009-07-14,03:02:50
39.973433,116.333948,0,228,40008.127025463,2009-07-14,03:02:55
39.973433,116.333953,0,228,40008.1270833333,2009-07-14,03:03:00
39.973436,116.333961,0,228,40008.1271412037,2009-07-14,03:03:05
39.973437,116.333967,0,228,40008.1271990741,2009-07-14,03:03:10
39.973436,116.333962,0,228,40008.1272569444,2009-07-14,03:03:15
39.973436,116.333962,0,228,40008.1272916667,2009-07-14,03:03:18
39.973434,116.333957,0,228,40008.1273148148,2009-07-14,03:03:20
39.973431,116.333948,0,228,40008.1273726852,2009-07-14,03:03:25
39.97343,116.333943,0,228,40008.1274305556,2009-07-14,03:03:30
39.97343,116.333943,0,228,40008.1274652778,2009-07-14,03:03:33
39.973429,116.333936,0,228,40008.1274884259,2009-07-14,03:03:35
39.973426,116.33392,0,228,40008.1275462963,2009-07-14,03:03:40
39.973426,116.33391,0,228,40008.1276041667,2009-07-14,03:03:45
39.973426,116.33391,0,228,40008.1276388889,2009-07-14,03:03:48
39.973424,116.333903,0,228,40008.127662037,2009-07-14,03:03:50
39.973421,116.333893,0,228,40008.1277199074,2009-07-14,03:03:55
39.973417,116.33388,0,228,40008.1277777778,2009-07-14,03:04:00
39.973415,116.333875,0,228,40008.1278356481,2009-07-14,03:04:05
39.973415,116.333879,0,229,40008.1278935185,2009-07-14,03:04:10
39.973416,116.333885,0,229,40008.1279513889,2009-07-14,03:04:15
39.973416,116.333885,0,229,40008.1279861111,2009-07-14,03:04:18
39.973412,116.333879,0,229,40008.1280092593,2009-07-14,03:04:20
39.97342,116.333906,0,225,40008.1280671296,2009-07-14,03:04:25
39.97342,116.3339,0,225,40008.128125,2009-07-14,03:04:30
39.97342,116.3339,0,225,40008.1281597222,2009-07-14,03:04:33
39.97342,116.333894,0,225,40008.1281828704,2009-07-14,03:04:35
39.973419,116.333885,0,225,40008.1282407407,2009-07-14,03:04:40
39.973419,116.333885,0,225,40008.1282986111,2009-07-14,03:04:45
39.973418,116.333881,0,225,40008.1283564815,2009-07-14,03:04:50
39.973418,116.333881,0,225,40008.1284143519,2009-07-14,03:04:55
39.973419,116.333885,0,225,40008.1284722222,2009-07-14,03:05:00
39.973421,116.333891,0,225,40008.1285300926,2009-07-14,03:05:05
39.973421,116.333891,0,225,40008.1285648148,2009-07-14,03:05:08
39.973423,116.333896,0,225,40008.128587963,2009-07-14,03:05:10
39.973425,116.333905,0,225,40008.1286458333,2009-07-14,03:05:15
39.973428,116.333919,0,225,40008.1287037037,2009-07-14,03:05:20
39.97343,116.333931,0,225,40008.1287615741,2009-07-14,03:05:25
39.97343,116.333931,0,225,40008.1287962963,2009-07-14,03:05:28
39.973432,116.333936,0,225,40008.1288194444,2009-07-14,03:05:30
39.973435,116.333946,0,226,40008.1288773148,2009-07-14,03:05:35
39.973451,116.334032,0,230,40008.1289351852,2009-07-14,03:05:40
39.973468,116.334074,0,233,40008.1289930556,2009-07-14,03:05:45
39.97347,116.334083,0,234,40008.1290509259,2009-07-14,03:05:50
39.97347,116.334085,0,234,40008.1291087963,2009-07-14,03:05:55
39.973471,116.334085,0,234,40008.1291666667,2009-07-14,03:06:00
39.973471,116.334085,0,234,40008.1292013889,2009-07-14,03:06:03
39.973471,116.334084,0,234,40008.129224537,2009-07-14,03:06:05
39.973468,116.334074,0,234,40008.1292824074,2009-07-14,03:06:10
39.973466,116.334063,0,234,40008.1293402778,2009-07-14,03:06:15
39.973468,116.334066,0,234,40008.1293981481,2009-07-14,03:06:20
39.973467,116.334063,0,234,40008.1294560185,2009-07-14,03:06:25
39.973466,116.33406,0,234,40008.1295138889,2009-07-14,03:06:30
39.973466,116.334055,0,234,40008.1295717593,2009-07-14,03:06:35
39.973466,116.334055,0,234,40008.1296064815,2009-07-14,03:06:38
39.973467,116.334056,0,234,40008.1296296296,2009-07-14,03:06:40
39.973458,116.334043,0,234,40008.1296875,2009-07-14,03:06:45
39.973445,116.334064,0,235,40008.1297453704,2009-07-14,03:06:50
39.973443,116.334058,0,235,40008.1298032407,2009-07-14,03:06:55
39.973442,116.334054,0,235,40008.1298611111,2009-07-14,03:07:00
39.973442,116.334056,0,235,40008.1299189815,2009-07-14,03:07:05
39.973441,116.334054,0,235,40008.1299768519,2009-07-14,03:07:10
39.973444,116.334062,0,235,40008.1300347222,2009-07-14,03:07:15
39.973445,116.334069,0,235,40008.1300925926,2009-07-14,03:07:20
39.973447,116.334071,0,235,40008.130150463,2009-07-14,03:07:25
39.973447,116.334071,0,235,40008.1301851852,2009-07-14,03:07:28
39.973448,116.334077,0,235,40008.1302083333,2009-07-14,03:07:30
39.97345,116.334086,0,235,40008.1302662037,2009-07-14,03:07:35
39.973453,116.334096,0,235,40008.1303240741,2009-07-14,03:07:40
39.973456,116.334107,0,234,40008.1303819444,2009-07-14,03:07:45
39.973515,116.334149,0,234,40008.1304398148,2009-07-14,03:07:50
39.973517,116.33413,0,232,40008.1304976852,2009-07-14,03:07:55
39.973514,116.33412,0,232,40008.1305555556,2009-07-14,03:08:00
39.973514,116.33412,0,232,40008.1305902778,2009-07-14,03:08:03
39.973512,116.334113,0,232,40008.1306134259,2009-07-14,03:08:05
39.973508,116.334098,0,232,40008.1306712963,2009-07-14,03:08:10
39.973503,116.334061,0,230,40008.1307291667,2009-07-14,03:08:15
39.973501,116.334052,0,230,40008.130787037,2009-07-14,03:08:20
39.973497,116.334038,0,230,40008.1308449074,2009-07-14,03:08:25
39.973494,116.334027,0,230,40008.1309027778,2009-07-14,03:08:30
39.973493,116.334023,0,230,40008.1309606481,2009-07-14,03:08:35
39.973494,116.334025,0,230,40008.1310185185,2009-07-14,03:08:40
39.973494,116.334026,0,230,40008.1310763889,2009-07-14,03:08:45
39.973494,116.334026,0,230,40008.1311111111,2009-07-14,03:08:48
39.973493,116.334023,0,230,40008.1311342593,2009-07-14,03:08:50
39.97349,116.334013,0,230,40008.1311921296,2009-07-14,03:08:55
39.973487,116.334005,0,229,40008.13125,2009-07-14,03:09:00
39.973487,116.334005,0,229,40008.1312847222,2009-07-14,03:09:03
39.973487,116.334004,0,229,40008.1313078704,2009-07-14,03:09:05
39.973468,116.334004,0,230,40008.1313657407,2009-07-14,03:09:10
39.973436,116.334022,0,232,40008.1314236111,2009-07-14,03:09:15
39.973444,116.334026,0,231,40008.1314814815,2009-07-14,03:09:20
39.973444,116.334024,0,231,40008.1315393519,2009-07-14,03:09:25
39.973444,116.334023,0,231,40008.1315972222,2009-07-14,03:09:30
39.973446,116.334027,0,231,40008.1316550926,2009-07-14,03:09:35
39.973447,116.334032,0,231,40008.131712963,2009-07-14,03:09:40
39.973448,116.334038,0,231,40008.1317708333,2009-07-14,03:09:45
39.973447,116.334036,0,231,40008.1318287037,2009-07-14,03:09:50
39.973447,116.334036,0,231,40008.1318634259,2009-07-14,03:09:53
39.973445,116.334031,0,231,40008.1318865741,2009-07-14,03:09:55
39.973443,116.334022,0,231,40008.1319444444,2009-07-14,03:10:00
39.973443,116.334022,0,231,40008.1319791667,2009-07-14,03:10:03
39.973441,116.334016,0,231,40008.1320023148,2009-07-14,03:10:05
39.973439,116.334006,0,232,40008.1320601852,2009-07-14,03:10:10
39.973435,116.333992,0,231,40008.1321180556,2009-07-14,03:10:15
39.973426,116.333975,0,230,40008.1321759259,2009-07-14,03:10:20
39.973524,116.334271,0,240,40008.1530092593,2009-07-14,03:40:20
39.973541,116.334321,0,246,40008.1530671296,2009-07-14,03:40:25
39.973541,116.334343,0,249,40008.153125,2009-07-14,03:40:30
39.973545,116.334358,0,253,40008.1531828704,2009-07-14,03:40:35
39.973539,116.334375,0,249,40008.1532407407,2009-07-14,03:40:40
39.97354,116.334384,0,249,40008.1532986111,2009-07-14,03:40:45
39.973534,116.334387,0,250,40008.1533564815,2009-07-14,03:40:50
39.973527,116.334383,0,250,40008.1534143519,2009-07-14,03:40:55
39.973526,116.334382,0,251,40008.1534722222,2009-07-14,03:41:00
39.973526,116.334382,0,251,40008.1535069444,2009-07-14,03:41:03
39.973532,116.334384,0,251,40008.1535300926,2009-07-14,03:41:05
39.973542,116.33438,0,251,40008.153587963,2009-07-14,03:41:10
39.973547,116.33433,0,252,40008.1536458333,2009-07-14,03:41:15
39.973528,116.334272,0,244,40008.1537037037,2009-07-14,03:41:20
39.973524,116.334243,0,228,40008.1537615741,2009-07-14,03:41:25
39.973513,116.334282,0,219,40008.1538194444,2009-07-14,03:41:30
39.973512,116.334276,0,218,40008.1538773148,2009-07-14,03:41:35
39.973512,116.334276,0,218,40008.153912037,2009-07-14,03:41:38
39.973506,116.334279,0,216,40008.1539351852,2009-07-14,03:41:40
39.973501,116.334291,0,215,40008.1539930556,2009-07-14,03:41:45
39.9735,116.3343,0,215,40008.1540509259,2009-07-14,03:41:50
39.973516,116.334313,0,214,40008.1541087963,2009-07-14,03:41:55
39.973519,116.334317,0,213,40008.1541666667,2009-07-14,03:42:00
39.973519,116.334317,0,213,40008.1542013889,2009-07-14,03:42:03
39.973516,116.334314,0,213,40008.154224537,2009-07-14,03:42:05
39.973477,116.334221,0,218,40008.1542824074,2009-07-14,03:42:10
39.97346,116.334099,0,224,40008.1543402778,2009-07-14,03:42:15
39.973473,116.334043,0,227,40008.1543981481,2009-07-14,03:42:20
39.973468,116.334,0,230,40008.1544560185,2009-07-14,03:42:25
39.973478,116.333914,0,239,40008.1545138889,2009-07-14,03:42:30
39.973521,116.333793,0,242,40008.1545717593,2009-07-14,03:42:35
39.973518,116.333753,0,238,40008.1546296296,2009-07-14,03:42:40
39.973515,116.333798,0,234,40008.1546875,2009-07-14,03:42:45
39.973552,116.333942,0,233,40008.1547453704,2009-07-14,03:42:50
39.973557,116.333952,0,231,40008.1548032407,2009-07-14,03:42:55
39.973559,116.333962,0,230,40008.1548611111,2009-07-14,03:43:00
39.973535,116.333997,0,230,40008.1549189815,2009-07-14,03:43:05
39.973516,116.333953,0,232,40008.1549768519,2009-07-14,03:43:10
39.973518,116.333932,0,232,40008.1550347222,2009-07-14,03:43:15
39.973503,116.333968,0,237,40008.1550925926,2009-07-14,03:43:20
39.973487,116.333984,0,238,40008.155150463,2009-07-14,03:43:25
39.973488,116.333991,0,239,40008.1552083333,2009-07-14,03:43:30
39.973488,116.333991,0,239,40008.1552430556,2009-07-14,03:43:33
39.973487,116.333989,0,239,40008.1552662037,2009-07-14,03:43:35
39.973502,116.333951,0,241,40008.1553240741,2009-07-14,03:43:40
39.973504,116.333974,0,232,40008.1553819444,2009-07-14,03:43:45
39.973495,116.333973,0,231,40008.1554398148,2009-07-14,03:43:50
39.973493,116.334006,0,224,40008.1554976852,2009-07-14,03:43:55
39.973487,116.333981,0,224,40008.1555555556,2009-07-14,03:44:00
39.973489,116.333938,0,224,40008.1556134259,2009-07-14,03:44:05
39.973504,116.3339,0,223,40008.1556712963,2009-07-14,03:44:10
39.973529,116.333904,0,222,40008.1557291667,2009-07-14,03:44:15
39.973538,116.333913,0,222,40008.155787037,2009-07-14,03:44:20
39.973554,116.333851,0,224,40008.1558449074,2009-07-14,03:44:25
39.973554,116.333851,0,224,40008.1558796296,2009-07-14,03:44:28
39.973553,116.333845,0,224,40008.1559027778,2009-07-14,03:44:30
39.973524,116.333826,0,223,40008.1559606481,2009-07-14,03:44:35
39.973527,116.333818,0,221,40008.1560185185,2009-07-14,03:44:40
39.973529,116.333823,0,221,40008.1560763889,2009-07-14,03:44:45
39.973528,116.33382,0,221,40008.1561342593,2009-07-14,03:44:50
39.973528,116.33382,0,221,40008.1561689815,2009-07-14,03:44:53
39.973526,116.333813,0,221,40008.1561921296,2009-07-14,03:44:55
39.973529,116.333823,0,221,40008.15625,2009-07-14,03:45:00
39.973533,116.333837,0,221,40008.1563078704,2009-07-14,03:45:05
39.973533,116.333837,0,221,40008.1563425926,2009-07-14,03:45:08
39.973534,116.333839,0,221,40008.1563657407,2009-07-14,03:45:10
39.973529,116.333801,0,221,40008.1564236111,2009-07-14,03:45:15
39.973519,116.333769,0,225,40008.1564814815,2009-07-14,03:45:20
39.973527,116.3338,0,222,40008.1565393518,2009-07-14,03:45:25
39.973518,116.333807,0,222,40008.1565972222,2009-07-14,03:45:30
39.97352,116.333817,0,222,40008.1566550926,2009-07-14,03:45:35
39.97352,116.333817,0,222,40008.1566898148,2009-07-14,03:45:38
39.973518,116.333811,0,222,40008.156712963,2009-07-14,03:45:40
39.973477,116.333844,0,225,40008.1567708333,2009-07-14,03:45:45
39.973453,116.333879,0,227,40008.1568287037,2009-07-14,03:45:50
39.973455,116.333882,0,227,40008.1568865741,2009-07-14,03:45:55
39.973455,116.333882,0,227,40008.1569212963,2009-07-14,03:45:58
39.973453,116.333874,0,226,40008.1569444444,2009-07-14,03:46:00
39.973451,116.333901,0,226,40008.1570023148,2009-07-14,03:46:05
39.97347,116.333972,0,225,40008.1570601852,2009-07-14,03:46:10
39.973493,116.334015,0,223,40008.1571180556,2009-07-14,03:46:15
39.973511,116.334033,0,220,40008.1571759259,2009-07-14,03:46:20
39.973486,116.334094,0,215,40008.1572337963,2009-07-14,03:46:25
39.973475,116.334168,0,211,40008.1572916667,2009-07-14,03:46:30
39.973501,116.334261,0,206,40008.157349537,2009-07-14,03:46:35
39.973509,116.334313,0,204,40008.1574074074,2009-07-14,03:46:40
39.973481,116.334271,0,200,40008.1574652778,2009-07-14,03:46:45
39.973475,116.334214,0,199,40008.1575231481,2009-07-14,03:46:50
39.973487,116.334177,0,199,40008.1575810185,2009-07-14,03:46:55
39.973483,116.334133,0,199,40008.1576388889,2009-07-14,03:47:00
39.973493,116.334096,0,197,40008.1576967593,2009-07-14,03:47:05
39.973493,116.33403,0,196,40008.1577546296,2009-07-14,03:47:10
39.973516,116.334075,0,199,40008.1578125,2009-07-14,03:47:15
39.973516,116.334075,0,199,40008.1578472222,2009-07-14,03:47:18
39.973517,116.334077,0,199,40008.1578703704,2009-07-14,03:47:20
39.973505,116.334042,0,201,40008.1579282407,2009-07-14,03:47:25
39.973515,116.333991,0,199,40008.1579861111,2009-07-14,03:47:30
39.973518,116.334023,0,197,40008.1580439815,2009-07-14,03:47:35
39.973516,116.334032,0,200,40008.1581018518,2009-07-14,03:47:40
39.973515,116.334029,0,200,40008.1581597222,2009-07-14,03:47:45
39.973515,116.334029,0,200,40008.1581944444,2009-07-14,03:47:48
39.973517,116.334036,0,200,40008.1582175926,2009-07-14,03:47:50
39.973476,116.334109,0,199,40008.158275463,2009-07-14,03:47:55
39.973459,116.334158,0,196,40008.1583333333,2009-07-14,03:48:00
39.973452,116.334186,0,196,40008.1583912037,2009-07-14,03:48:05
39.973455,116.334193,0,196,40008.1584490741,2009-07-14,03:48:10
39.973455,116.334192,0,196,40008.1585069444,2009-07-14,03:48:15
39.973455,116.334192,0,196,40008.1585416667,2009-07-14,03:48:18
39.973454,116.334188,0,196,40008.1585648148,2009-07-14,03:48:20
39.973452,116.334138,0,203,40008.1586226852,2009-07-14,03:48:25
39.973441,116.334076,0,208,40008.1586805556,2009-07-14,03:48:30
39.973424,116.334042,0,208,40008.1587384259,2009-07-14,03:48:35
39.97343,116.333998,0,211,40008.1587962963,2009-07-14,03:48:40
39.973437,116.333959,0,217,40008.1588541667,2009-07-14,03:48:45
39.973476,116.333915,0,222,40008.158912037,2009-07-14,03:48:50
39.973555,116.333955,0,228,40008.1589699074,2009-07-14,03:48:55
39.973572,116.333992,0,230,40008.1590277778,2009-07-14,03:49:00
39.973557,116.334071,0,231,40008.1590856481,2009-07-14,03:49:05
39.973557,116.334071,0,231,40008.1591203704,2009-07-14,03:49:08
39.973557,116.334074,0,231,40008.1591435185,2009-07-14,03:49:10
39.973547,116.334043,0,231,40008.1592013889,2009-07-14,03:49:15
39.973521,116.333952,0,238,40008.1592592593,2009-07-14,03:49:20
39.973537,116.333908,0,244,40008.1593171296,2009-07-14,03:49:25
39.973561,116.333885,0,245,40008.159375,2009-07-14,03:49:30
39.973527,116.333915,0,244,40008.1594328704,2009-07-14,03:49:35
39.973514,116.333935,0,244,40008.1594907407,2009-07-14,03:49:40
39.973522,116.334001,0,247,40008.1595486111,2009-07-14,03:49:45
39.973518,116.334072,0,250,40008.1596064815,2009-07-14,03:49:50
39.973525,116.33412,0,255,40008.1596643519,2009-07-14,03:49:55
39.973531,116.33412,0,257,40008.1597222222,2009-07-14,03:50:00
39.973531,116.33412,0,257,40008.1597569444,2009-07-14,03:50:03
39.973532,116.334124,0,258,40008.1597800926,2009-07-14,03:50:05
39.973528,116.334113,0,258,40008.159837963,2009-07-14,03:50:10
39.973522,116.334082,0,260,40008.1598958333,2009-07-14,03:50:15
39.973503,116.334056,0,261,40008.1599537037,2009-07-14,03:50:20
39.973485,116.333985,0,267,40008.1600115741,2009-07-14,03:50:25
39.973476,116.334032,0,270,40008.1600694444,2009-07-14,03:50:30
39.973477,116.334069,0,272,40008.1601273148,2009-07-14,03:50:35
39.973492,116.334198,0,277,40008.1601851852,2009-07-14,03:50:40
39.973491,116.334277,0,279,40008.1602430556,2009-07-14,03:50:45
39.973491,116.334298,0,279,40008.1603009259,2009-07-14,03:50:50
39.973494,116.334309,0,280,40008.1603587963,2009-07-14,03:50:55
39.973494,116.334309,0,280,40008.1603935185,2009-07-14,03:50:58
39.973495,116.334309,0,280,40008.1604166667,2009-07-14,03:51:00
39.97352,116.334275,0,282,40008.160474537,2009-07-14,03:51:05
39.973503,116.334286,0,283,40008.1605324074,2009-07-14,03:51:10
39.973511,116.334236,0,284,40008.1605902778,2009-07-14,03:51:15
39.973528,116.334145,0,286,40008.1606481481,2009-07-14,03:51:20
39.973533,116.33417,0,286,40008.1607060185,2009-07-14,03:51:25
39.973533,116.334181,0,286,40008.1607638889,2009-07-14,03:51:30
39.973533,116.334181,0,286,40008.1607986111,2009-07-14,03:51:33
39.973532,116.334179,0,287,40008.1608217593,2009-07-14,03:51:35
39.97352,116.334224,0,292,40008.1608796296,2009-07-14,03:51:40
39.97352,116.334224,0,292,40008.1609143519,2009-07-14,03:51:43
39.97352,116.334227,0,293,40008.1609375,2009-07-14,03:51:45
39.973526,116.334327,0,294,40008.1609953704,2009-07-14,03:51:50
39.97357,116.33436,0,296,40008.1610532407,2009-07-14,03:51:55
39.97357,116.33436,0,296,40008.161087963,2009-07-14,03:51:58
39.973563,116.334354,0,297,40008.1611111111,2009-07-14,03:52:00
39.97356,116.334344,0,297,40008.1611689815,2009-07-14,03:52:05
39.97356,116.334344,0,297,40008.1612037037,2009-07-14,03:52:08
39.973557,116.334338,0,297,40008.1612268519,2009-07-14,03:52:10
39.973537,116.334327,0,297,40008.1612847222,2009-07-14,03:52:15
39.973495,116.334251,0,301,40008.1613425926,2009-07-14,03:52:20
39.973474,116.334242,0,307,40008.161400463,2009-07-14,03:52:25
39.973462,116.334257,0,309,40008.1614583333,2009-07-14,03:52:30
39.973461,116.334256,0,308,40008.1615162037,2009-07-14,03:52:35
39.973464,116.334261,0,307,40008.1615740741,2009-07-14,03:52:40
39.973464,116.334261,0,307,40008.1616087963,2009-07-14,03:52:43
39.973462,116.334254,0,307,40008.1616319444,2009-07-14,03:52:45
39.973464,116.334264,0,307,40008.1616898148,2009-07-14,03:52:50
39.973466,116.334272,0,307,40008.1617476852,2009-07-14,03:52:55
39.973466,116.334278,0,307,40008.1618055556,2009-07-14,03:53:00
39.973464,116.334275,0,307,40008.1618634259,2009-07-14,03:53:05
39.973463,116.334272,0,307,40008.1619212963,2009-07-14,03:53:10
39.973464,116.334272,0,307,40008.1619791667,2009-07-14,03:53:15
39.973462,116.334267,0,307,40008.162037037,2009-07-14,03:53:20
39.973463,116.334272,0,307,40008.1620949074,2009-07-14,03:53:25
39.973465,116.33428,0,307,40008.1621527778,2009-07-14,03:53:30
39.973464,116.334278,0,307,40008.1622106481,2009-07-14,03:53:35
39.973464,116.334278,0,307,40008.1622453704,2009-07-14,03:53:38
39.973462,116.33427,0,307,40008.1622685185,2009-07-14,03:53:40
39.973459,116.334255,0,307,40008.1623263889,2009-07-14,03:53:45
39.973459,116.334255,0,307,40008.1623611111,2009-07-14,03:53:48
39.973458,116.33425,0,307,40008.1623842593,2009-07-14,03:53:50
39.973461,116.334261,0,307,40008.1624421296,2009-07-14,03:53:55
39.973463,116.33427,0,307,40008.1625,2009-07-14,03:54:00
39.973465,116.334279,0,307,40008.1625578704,2009-07-14,03:54:05
39.97346,116.334257,0,308,40008.1626157407,2009-07-14,03:54:10
39.97343,116.334213,0,310,40008.1626736111,2009-07-14,03:54:15
39.973406,116.334108,0,312,40008.1627314815,2009-07-14,03:54:20
39.973372,116.334109,0,311,40008.1627893519,2009-07-14,03:54:25
39.973356,116.334078,0,309,40008.1628472222,2009-07-14,03:54:30
39.973342,116.334052,0,307,40008.1629050926,2009-07-14,03:54:35
39.973341,116.334042,0,307,40008.162962963,2009-07-14,03:54:40
39.973341,116.334042,0,307,40008.1629976852,2009-07-14,03:54:43
39.973341,116.33404,0,306,40008.1630208333,2009-07-14,03:54:45
39.973354,116.334095,0,304,40008.1630787037,2009-07-14,03:54:50
39.973358,116.334109,0,304,40008.1631365741,2009-07-14,03:54:55
39.973399,116.334129,0,306,40008.1631944444,2009-07-14,03:55:00
39.973412,116.334142,0,306,40008.1632523148,2009-07-14,03:55:05
39.973414,116.334148,0,306,40008.1633101852,2009-07-14,03:55:10
39.973414,116.334148,0,306,40008.1633449074,2009-07-14,03:55:13
39.973416,116.334156,0,306,40008.1633680556,2009-07-14,03:55:15
39.973425,116.334191,0,306,40008.1634259259,2009-07-14,03:55:20
39.973449,116.33424,0,306,40008.1634837963,2009-07-14,03:55:25
39.973454,116.334246,0,310,40008.1635416667,2009-07-14,03:55:30
39.973457,116.334238,0,312,40008.163599537,2009-07-14,03:55:35
39.973457,116.334238,0,312,40008.1636342593,2009-07-14,03:55:38
39.973456,116.334234,0,312,40008.1636574074,2009-07-14,03:55:40
39.973453,116.334225,0,313,40008.1637152778,2009-07-14,03:55:45
39.973456,116.334235,0,313,40008.1637731481,2009-07-14,03:55:50
39.973449,116.334251,0,314,40008.1638310185,2009-07-14,03:55:55
39.973451,116.33427,0,314,40008.1638888889,2009-07-14,03:56:00
39.973472,116.334359,0,314,40008.1639467593,2009-07-14,03:56:05
39.973481,116.3344,0,312,40008.1640046296,2009-07-14,03:56:10
39.973484,116.33441,0,312,40008.1640625,2009-07-14,03:56:15
39.973482,116.334393,0,312,40008.1641203704,2009-07-14,03:56:20
39.973466,116.334242,0,313,40008.1641782407,2009-07-14,03:56:25
39.973442,116.3342,0,315,40008.1642361111,2009-07-14,03:56:30
39.973437,116.334236,0,314,40008.1642939815,2009-07-14,03:56:35
39.973458,116.334286,0,314,40008.1643518518,2009-07-14,03:56:40
39.97346,116.334298,0,314,40008.1644097222,2009-07-14,03:56:45
39.973463,116.334312,0,314,40008.1644675926,2009-07-14,03:56:50
39.973501,116.334458,0,306,40008.164525463,2009-07-14,03:56:55
39.973521,116.334579,0,303,40008.1645833333,2009-07-14,03:57:00
39.973527,116.33468,0,304,40008.1646412037,2009-07-14,03:57:05
39.973512,116.334635,0,304,40008.1646990741,2009-07-14,03:57:10
39.973497,116.334567,0,305,40008.1647569444,2009-07-14,03:57:15
39.973495,116.334557,0,305,40008.1648148148,2009-07-14,03:57:20
39.973496,116.3346,0,303,40008.1648726852,2009-07-14,03:57:25
39.973484,116.334495,0,303,40008.1649305556,2009-07-14,03:57:30
39.973461,116.334397,0,302,40008.1649884259,2009-07-14,03:57:35
39.97346,116.334337,0,300,40008.1650462963,2009-07-14,03:57:40
39.973458,116.334225,0,299,40008.1651041667,2009-07-14,03:57:45
39.97343,116.334193,0,297,40008.165162037,2009-07-14,03:57:50
39.973414,116.334141,0,295,40008.1652199074,2009-07-14,03:57:55
39.973429,116.33417,0,296,40008.1652777778,2009-07-14,03:58:00
39.973411,116.334158,0,298,40008.1653356481,2009-07-14,03:58:05
39.973411,116.334158,0,298,40008.1653703704,2009-07-14,03:58:08
39.973411,116.334157,0,298,40008.1653935185,2009-07-14,03:58:10
39.973409,116.334148,0,298,40008.1654513889,2009-07-14,03:58:15
39.973408,116.334146,0,298,40008.1655092593,2009-07-14,03:58:20
39.973408,116.334146,0,298,40008.1655439815,2009-07-14,03:58:23
39.973409,116.33415,0,298,40008.1655671296,2009-07-14,03:58:25
39.973449,116.334331,0,300,40008.165625,2009-07-14,03:58:30
39.973497,116.334621,0,304,40008.1656828704,2009-07-14,03:58:35
39.973513,116.334678,0,312,40008.1657407407,2009-07-14,03:58:40
39.973534,116.334714,0,318,40008.1657986111,2009-07-14,03:58:45
39.973569,116.334769,0,321,40008.1658564815,2009-07-14,03:58:50
39.973581,116.33481,0,324,40008.1659143518,2009-07-14,03:58:55
39.973569,116.334832,0,330,40008.1659722222,2009-07-14,03:59:00
39.973508,116.334789,0,337,40008.1660300926,2009-07-14,03:59:05
39.973506,116.334775,0,337,40008.166087963,2009-07-14,03:59:10
39.973504,116.334767,0,338,40008.1661458333,2009-07-14,03:59:15
39.973504,116.334767,0,338,40008.1661805556,2009-07-14,03:59:18
39.973504,116.334767,0,338,40008.1662037037,2009-07-14,03:59:20
39.973499,116.334704,0,338,40008.1662615741,2009-07-14,03:59:25
39.973479,116.334465,0,339,40008.1663194444,2009-07-14,03:59:30
39.973471,116.334404,0,337,40008.1663773148,2009-07-14,03:59:35
39.973483,116.334368,0,336,40008.1664351852,2009-07-14,03:59:40
39.973487,116.334321,0,335,40008.1664930556,2009-07-14,03:59:45
39.973474,116.334286,0,335,40008.1665509259,2009-07-14,03:59:50
39.973474,116.33425,0,334,40008.1666087963,2009-07-14,03:59:55
39.973492,116.334355,0,335,40008.1666666667,2009-07-14,04:00:00
39.973492,116.334355,0,335,40008.1667013889,2009-07-14,04:00:03
39.973486,116.334357,0,332,40008.166724537,2009-07-14,04:00:05
39.973482,116.334307,0,329,40008.1667824074,2009-07-14,04:00:10
39.973506,116.334297,0,328,40008.1668402778,2009-07-14,04:00:15
39.973523,116.334435,0,327,40008.1668981481,2009-07-14,04:00:20
39.973545,116.334584,0,324,40008.1669560185,2009-07-14,04:00:25
39.973536,116.334646,0,324,40008.1670138889,2009-07-14,04:00:30
39.973537,116.334655,0,324,40008.1670717593,2009-07-14,04:00:35
39.973579,116.334768,0,323,40008.1671296296,2009-07-14,04:00:40
39.973579,116.334768,0,323,40008.1671643518,2009-07-14,04:00:43
39.973582,116.334764,0,321,40008.1671875,2009-07-14,04:00:45
39.973562,116.334827,0,319,40008.1672453704,2009-07-14,04:00:50
39.973547,116.334868,0,319,40008.1673032407,2009-07-14,04:00:55
39.973534,116.334788,0,317,40008.1673611111,2009-07-14,04:01:00
39.973534,116.334725,0,316,40008.1674189815,2009-07-14,04:01:05
39.973528,116.33469,0,316,40008.1674768519,2009-07-14,04:01:10
39.973526,116.334683,0,316,40008.1675347222,2009-07-14,04:01:15
39.973526,116.334683,0,316,40008.1675694444,2009-07-14,04:01:18
39.973526,116.334681,0,316,40008.1675925926,2009-07-14,04:01:20
39.973523,116.334611,0,315,40008.167650463,2009-07-14,04:01:25
39.97353,116.3345,0,309,40008.1677083333,2009-07-14,04:01:30
39.97353,116.3345,0,309,40008.1677430556,2009-07-14,04:01:33
39.973533,116.334507,0,302,40008.1677662037,2009-07-14,04:01:35
39.973536,116.334599,0,295,40008.1678240741,2009-07-14,04:01:40
39.973538,116.334634,0,292,40008.1678819444,2009-07-14,04:01:45
39.973539,116.334615,0,291,40008.1679398148,2009-07-14,04:01:50
39.973543,116.3346,0,290,40008.1679976852,2009-07-14,04:01:55
39.973543,116.3346,0,290,40008.1680324074,2009-07-14,04:01:58
39.973541,116.334595,0,290,40008.1680555556,2009-07-14,04:02:00
39.973538,116.334574,0,290,40008.1681134259,2009-07-14,04:02:05
39.973519,116.334489,0,290,40008.1681712963,2009-07-14,04:02:10
39.973518,116.334471,0,292,40008.1682291667,2009-07-14,04:02:15
39.973519,116.334459,0,293,40008.168287037,2009-07-14,04:02:20
39.973516,116.334475,0,294,40008.1683449074,2009-07-14,04:02:25
39.9735,116.334566,0,298,40008.1684027778,2009-07-14,04:02:30
39.973508,116.334635,0,303,40008.1684606481,2009-07-14,04:02:35
39.973508,116.334625,0,304,40008.1685185185,2009-07-14,04:02:40
39.973517,116.334593,0,305,40008.1685763889,2009-07-14,04:02:45
39.973518,116.334596,0,305,40008.1686342593,2009-07-14,04:02:50
39.973518,116.334596,0,305,40008.1686689815,2009-07-14,04:02:53
39.973516,116.334588,0,305,40008.1686921296,2009-07-14,04:02:55
39.973521,116.334483,0,305,40008.16875,2009-07-14,04:03:00
39.973536,116.334528,0,298,40008.1688078704,2009-07-14,04:03:05
39.973541,116.334552,0,296,40008.1688657407,2009-07-14,04:03:10
39.973541,116.334552,0,296,40008.168900463,2009-07-14,04:03:13
39.973541,116.334552,0,296,40008.1689236111,2009-07-14,04:03:15
39.973537,116.334512,0,291,40008.1689814815,2009-07-14,04:03:20
39.973537,116.334512,0,291,40008.1690162037,2009-07-14,04:03:23
39.973535,116.334505,0,290,40008.1690393519,2009-07-14,04:03:25
39.973529,116.33449,0,290,40008.1690972222,2009-07-14,04:03:30
39.973524,116.334451,0,290,40008.1691550926,2009-07-14,04:03:35
39.973522,116.334441,0,290,40008.169212963,2009-07-14,04:03:40
39.973519,116.334432,0,290,40008.1692708333,2009-07-14,04:03:45
39.973518,116.334428,0,290,40008.1693287037,2009-07-14,04:03:50
39.973518,116.334428,0,290,40008.1693634259,2009-07-14,04:03:53
39.973518,116.334425,0,290,40008.1693865741,2009-07-14,04:03:55
39.973518,116.3344,0,291,40008.1694444444,2009-07-14,04:04:00
39.973532,116.334448,0,293,40008.1695023148,2009-07-14,04:04:05
39.973532,116.334448,0,293,40008.169537037,2009-07-14,04:04:08
39.973531,116.334441,0,293,40008.1695601852,2009-07-14,04:04:10
39.97351,116.334489,0,294,40008.1696180556,2009-07-14,04:04:15
39.97351,116.334488,0,294,40008.1696759259,2009-07-14,04:04:20
39.97351,116.334488,0,294,40008.1697106481,2009-07-14,04:04:23
39.97351,116.334483,0,294,40008.1697337963,2009-07-14,04:04:25
39.97351,116.334472,0,294,40008.1697916667,2009-07-14,04:04:30
39.973511,116.33448,0,294,40008.169849537,2009-07-14,04:04:35
39.973511,116.33448,0,294,40008.1698842593,2009-07-14,04:04:38
39.97351,116.334475,0,294,40008.1699074074,2009-07-14,04:04:40
39.973507,116.33446,0,294,40008.1699652778,2009-07-14,04:04:45
39.973507,116.33446,0,294,40008.17,2009-07-14,04:04:48
39.973507,116.334461,0,294,40008.1700231481,2009-07-14,04:04:50
39.97351,116.334471,0,294,40008.1700810185,2009-07-14,04:04:55
39.973513,116.334482,0,294,40008.1701388889,2009-07-14,04:05:00
39.973515,116.334489,0,294,40008.1701967593,2009-07-14,04:05:05
39.973515,116.334489,0,294,40008.1702314815,2009-07-14,04:05:08
39.973516,116.334496,0,293,40008.1702546296,2009-07-14,04:05:10
39.973513,116.334439,0,292,40008.1703125,2009-07-14,04:05:15
39.973482,116.33434,0,292,40008.1703703704,2009-07-14,04:05:20
39.973495,116.334352,0,292,40008.1704282407,2009-07-14,04:05:25
39.973515,116.334366,0,288,40008.1704861111,2009-07-14,04:05:30
39.973507,116.334414,0,282,40008.1705439815,2009-07-14,04:05:35
39.973515,116.334447,0,279,40008.1706018519,2009-07-14,04:05:40
39.973515,116.334375,0,278,40008.1706597222,2009-07-14,04:05:45
39.973511,116.334348,0,279,40008.1707175926,2009-07-14,04:05:50
39.973494,116.334316,0,279,40008.170775463,2009-07-14,04:05:55
39.973487,116.334284,0,276,40008.1708333333,2009-07-14,04:06:00
39.973489,116.334299,0,274,40008.1708912037,2009-07-14,04:06:05
39.97349,116.334337,0,273,40008.1709490741,2009-07-14,04:06:10
39.973504,116.334381,0,274,40008.1710069444,2009-07-14,04:06:15
39.973504,116.334381,0,274,40008.1710416667,2009-07-14,04:06:18
39.973503,116.334378,0,274,40008.1710648148,2009-07-14,04:06:20
39.973498,116.334367,0,275,40008.1711226852,2009-07-14,04:06:25
39.973498,116.334367,0,275,40008.1711574074,2009-07-14,04:06:28
39.973496,116.334359,0,275,40008.1711805556,2009-07-14,04:06:30
39.973497,116.334337,0,274,40008.1712384259,2009-07-14,04:06:35
39.9735,116.334334,0,278,40008.1712962963,2009-07-14,04:06:40
39.9735,116.334334,0,278,40008.1713310185,2009-07-14,04:06:43
39.973495,116.334337,0,281,40008.1713541667,2009-07-14,04:06:45
39.973499,116.334279,0,282,40008.171412037,2009-07-14,04:06:50
39.973509,116.334257,0,285,40008.1714699074,2009-07-14,04:06:55
39.973498,116.334252,0,288,40008.1715277778,2009-07-14,04:07:00
39.973506,116.334263,0,288,40008.1715856481,2009-07-14,04:07:05
39.973515,116.334267,0,287,40008.1716435185,2009-07-14,04:07:10
39.973525,116.334292,0,285,40008.1717013889,2009-07-14,04:07:15
39.973526,116.334303,0,285,40008.1717592593,2009-07-14,04:07:20
39.97354,116.334372,0,285,40008.1718171296,2009-07-14,04:07:25
39.973538,116.334389,0,281,40008.171875,2009-07-14,04:07:30
39.973541,116.334402,0,281,40008.1719328704,2009-07-14,04:07:35
39.973541,116.334408,0,280,40008.1719907407,2009-07-14,04:07:40
39.97354,116.334406,0,280,40008.1720486111,2009-07-14,04:07:45
39.973541,116.334409,0,280,40008.1721064815,2009-07-14,04:07:50
39.97354,116.334408,0,280,40008.1721643518,2009-07-14,04:07:55
39.97354,116.33441,0,280,40008.1722222222,2009-07-14,04:08:00
39.973541,116.334416,0,280,40008.1722800926,2009-07-14,04:08:05
39.973541,116.334416,0,280,40008.1723148148,2009-07-14,04:08:08
39.97354,116.334417,0,280,40008.172337963,2009-07-14,04:08:10
39.973514,116.33437,0,280,40008.1723958333,2009-07-14,04:08:15
39.973511,116.334305,0,278,40008.1724537037,2009-07-14,04:08:20
39.973508,116.334289,0,277,40008.1725115741,2009-07-14,04:08:25
39.973521,116.334241,0,272,40008.1725694444,2009-07-14,04:08:30
39.973531,116.334167,0,269,40008.1726273148,2009-07-14,04:08:35
39.973539,116.334143,0,267,40008.1726851852,2009-07-14,04:08:40
39.973539,116.334143,0,267,40008.1727199074,2009-07-14,04:08:43
39.973533,116.334137,0,267,40008.1727430556,2009-07-14,04:08:45
39.973526,116.334155,0,267,40008.1728009259,2009-07-14,04:08:50
39.973521,116.334133,0,268,40008.1728587963,2009-07-14,04:08:55
39.973518,116.334175,0,273,40008.1729166667,2009-07-14,04:09:00
39.973523,116.334158,0,273,40008.172974537,2009-07-14,04:09:05
39.973524,116.334096,0,270,40008.1730324074,2009-07-14,04:09:10
39.973522,116.334002,0,268,40008.1730902778,2009-07-14,04:09:15
39.973511,116.333953,0,267,40008.1731481481,2009-07-14,04:09:20
39.973493,116.333918,0,269,40008.1732060185,2009-07-14,04:09:25
39.973486,116.333915,0,267,40008.1732638889,2009-07-14,04:09:30
39.973486,116.333915,0,267,40008.1732986111,2009-07-14,04:09:33
39.97349,116.333922,0,266,40008.1733217593,2009-07-14,04:09:35
39.973482,116.333931,0,265,40008.1733796296,2009-07-14,04:09:40
39.973482,116.333931,0,265,40008.1734143518,2009-07-14,04:09:43
39.973482,116.333933,0,264,40008.1734375,2009-07-14,04:09:45
39.973482,116.333922,0,264,40008.1734953704,2009-07-14,04:09:50
39.973479,116.333908,0,264,40008.1735532407,2009-07-14,04:09:55
39.973476,116.333898,0,264,40008.1736111111,2009-07-14,04:10:00
39.973504,116.333758,0,263,40008.1736689815,2009-07-14,04:10:05
39.973526,116.333775,0,262,40008.1737268518,2009-07-14,04:10:10
39.973524,116.333766,0,262,40008.1737847222,2009-07-14,04:10:15
39.973524,116.333765,0,262,40008.1738425926,2009-07-14,04:10:20
39.973524,116.333765,0,262,40008.1738773148,2009-07-14,04:10:23
39.973504,116.334109,0,244,40008.1782407407,2009-07-14,04:16:40
39.973519,116.334138,0,245,40008.1782986111,2009-07-14,04:16:45
39.973502,116.334141,0,248,40008.1783564815,2009-07-14,04:16:50
39.973499,116.334132,0,248,40008.1784143519,2009-07-14,04:16:55
39.973488,116.334072,0,250,40008.1784722222,2009-07-14,04:17:00
39.973475,116.334049,0,251,40008.1785300926,2009-07-14,04:17:05
39.973478,116.333987,0,253,40008.178587963,2009-07-14,04:17:10
39.973484,116.333895,0,254,40008.1786458333,2009-07-14,04:17:15
39.973501,116.333847,0,256,40008.1787037037,2009-07-14,04:17:20
39.973493,116.333873,0,257,40008.1787615741,2009-07-14,04:17:25
39.973493,116.333873,0,257,40008.1787962963,2009-07-14,04:17:28
39.9735,116.333866,0,256,40008.1788194444,2009-07-14,04:17:30
39.97349,116.333924,0,254,40008.1788773148,2009-07-14,04:17:35
39.973476,116.333914,0,254,40008.1789351852,2009-07-14,04:17:40
39.973471,116.333857,0,253,40008.1789930556,2009-07-14,04:17:45
39.973464,116.333864,0,253,40008.1790509259,2009-07-14,04:17:50
39.973462,116.333865,0,252,40008.1791087963,2009-07-14,04:17:55
39.973461,116.333858,0,252,40008.1791666667,2009-07-14,04:18:00
39.97346,116.333858,0,252,40008.179224537,2009-07-14,04:18:05
39.97346,116.333858,0,252,40008.1792592593,2009-07-14,04:18:08
39.973458,116.333855,0,252,40008.1792824074,2009-07-14,04:18:10
39.97344,116.333895,0,252,40008.1793402778,2009-07-14,04:18:15
39.973447,116.333882,0,252,40008.1793981481,2009-07-14,04:18:20
39.97345,116.333896,0,252,40008.1794560185,2009-07-14,04:18:25
39.973409,116.333994,0,248,40008.1795138889,2009-07-14,04:18:30
39.97341,116.334014,0,244,40008.1795717593,2009-07-14,04:18:35
39.973417,116.333995,0,243,40008.1796296296,2009-07-14,04:18:40
39.973417,116.333995,0,243,40008.1796643519,2009-07-14,04:18:43
39.973417,116.333992,0,243,40008.1796875,2009-07-14,04:18:45
39.973415,116.333926,0,243,40008.1797453704,2009-07-14,04:18:50
39.973403,116.333853,0,245,40008.1798032407,2009-07-14,04:18:55
39.973411,116.333868,0,248,40008.1798611111,2009-07-14,04:19:00
39.973411,116.333868,0,248,40008.1798958333,2009-07-14,04:19:03
39.97341,116.333867,0,248,40008.1799189815,2009-07-14,04:19:05
39.97343,116.333827,0,248,40008.1799768518,2009-07-14,04:19:10
39.973462,116.333841,0,245,40008.1800347222,2009-07-14,04:19:15
39.973465,116.333847,0,245,40008.1800925926,2009-07-14,04:19:20
39.973465,116.333847,0,245,40008.1801273148,2009-07-14,04:19:23
39.973467,116.333854,0,244,40008.180150463,2009-07-14,04:19:25
39.973501,116.333921,0,240,40008.1802083333,2009-07-14,04:19:30
39.973521,116.333952,0,239,40008.1802662037,2009-07-14,04:19:35
39.973537,116.333873,0,239,40008.1803240741,2009-07-14,04:19:40
39.973545,116.333784,0,237,40008.1803819444,2009-07-14,04:19:45
39.973465,116.333812,0,238,40008.1804398148,2009-07-14,04:19:50
39.973414,116.333801,0,239,40008.1804976852,2009-07-14,04:19:55
39.973409,116.333769,0,240,40008.1805555556,2009-07-14,04:20:00
39.973409,116.333786,0,241,40008.1806134259,2009-07-14,04:20:05
39.973409,116.333786,0,241,40008.1806481481,2009-07-14,04:20:08
39.973409,116.333787,0,240,40008.1806712963,2009-07-14,04:20:10
39.973399,116.333829,0,241,40008.1807291667,2009-07-14,04:20:15
39.973414,116.333844,0,243,40008.180787037,2009-07-14,04:20:20
39.973384,116.333844,0,243,40008.1808449074,2009-07-14,04:20:25
39.973357,116.333939,0,242,40008.1809027778,2009-07-14,04:20:30
39.973352,116.333985,0,242,40008.1809606481,2009-07-14,04:20:35
39.973339,116.333978,0,244,40008.1810185185,2009-07-14,04:20:40
39.973333,116.333986,0,246,40008.1810763889,2009-07-14,04:20:45
39.973333,116.333985,0,246,40008.1811342593,2009-07-14,04:20:50
39.973333,116.333985,0,246,40008.1811689815,2009-07-14,04:20:53
39.973329,116.333977,0,246,40008.1811921296,2009-07-14,04:20:55
39.973338,116.334076,0,248,40008.18125,2009-07-14,04:21:00
39.973336,116.334144,0,246,40008.1813078704,2009-07-14,04:21:05
39.973335,116.334197,0,243,40008.1813657407,2009-07-14,04:21:10
39.973342,116.334206,0,243,40008.1814236111,2009-07-14,04:21:15
39.973345,116.334215,0,243,40008.1814814815,2009-07-14,04:21:20
39.973349,116.334227,0,244,40008.1815393518,2009-07-14,04:21:25
39.973349,116.334227,0,244,40008.1815740741,2009-07-14,04:21:28
39.973347,116.334221,0,244,40008.1815972222,2009-07-14,04:21:30
39.97331,116.334198,0,248,40008.1816550926,2009-07-14,04:21:35
39.973298,116.334164,0,251,40008.181712963,2009-07-14,04:21:40
39.973282,116.334153,0,253,40008.1817708333,2009-07-14,04:21:45
39.973279,116.33416,0,253,40008.1818287037,2009-07-14,04:21:50
39.973279,116.33416,0,253,40008.1818634259,2009-07-14,04:21:53
39.97328,116.334158,0,253,40008.1818865741,2009-07-14,04:21:55
39.97328,116.334149,0,253,40008.1819444444,2009-07-14,04:22:00
39.973281,116.334152,0,253,40008.1820023148,2009-07-14,04:22:05
39.973281,116.334152,0,253,40008.182037037,2009-07-14,04:22:08
39.973281,116.334153,0,253,40008.1820601852,2009-07-14,04:22:10
39.973283,116.334162,0,253,40008.1821180556,2009-07-14,04:22:15
39.973284,116.334166,0,253,40008.1821759259,2009-07-14,04:22:20
39.973284,116.334165,0,253,40008.1822337963,2009-07-14,04:22:25
39.973285,116.334168,0,252,40008.1822916667,2009-07-14,04:22:30
39.973286,116.334171,0,253,40008.182349537,2009-07-14,04:22:35
39.973283,116.334164,0,253,40008.1824074074,2009-07-14,04:22:40
39.973282,116.334161,0,253,40008.1824652778,2009-07-14,04:22:45
39.973283,116.33416,0,253,40008.1825231481,2009-07-14,04:22:50
39.973284,116.334159,0,253,40008.1825810185,2009-07-14,04:22:55
39.973284,116.334159,0,253,40008.1826157407,2009-07-14,04:22:58
39.973286,116.334165,0,253,40008.1826388889,2009-07-14,04:23:00
39.973294,116.334129,0,253,40008.1826967593,2009-07-14,04:23:05
39.973328,116.334099,0,253,40008.1827546296,2009-07-14,04:23:10
39.973328,116.334092,0,253,40008.1828125,2009-07-14,04:23:15
39.973331,116.334093,0,249,40008.1828703704,2009-07-14,04:23:20
39.973331,116.334093,0,249,40008.1829050926,2009-07-14,04:23:23
39.973333,116.3341,0,247,40008.1829282407,2009-07-14,04:23:25
39.973325,116.334068,0,247,40008.1829861111,2009-07-14,04:23:30
39.973331,116.334011,0,247,40008.1830439815,2009-07-14,04:23:35
39.973332,116.33401,0,246,40008.1831018519,2009-07-14,04:23:40
39.973332,116.33401,0,246,40008.1831365741,2009-07-14,04:23:43
39.97333,116.334007,0,246,40008.1831597222,2009-07-14,04:23:45
39.973342,116.333986,0,246,40008.1832175926,2009-07-14,04:23:50
39.973342,116.333986,0,246,40008.183275463,2009-07-14,04:23:55
39.973342,116.333986,0,246,40008.1833101852,2009-07-14,04:23:58
39.973343,116.333992,0,246,40008.1833333333,2009-07-14,04:24:00
39.973348,116.334048,0,243,40008.1833912037,2009-07-14,04:24:05
39.973365,116.334071,0,240,40008.1834490741,2009-07-14,04:24:10
39.973365,116.334071,0,240,40008.1834837963,2009-07-14,04:24:13
39.973365,116.334069,0,240,40008.1835069444,2009-07-14,04:24:15
39.97337,116.334046,0,240,40008.1835648148,2009-07-14,04:24:20
39.973364,116.333995,0,237,40008.1836226852,2009-07-14,04:24:25
39.973364,116.334001,0,237,40008.1836805556,2009-07-14,04:24:30
39.973364,116.334001,0,237,40008.1837152778,2009-07-14,04:24:33
39.973364,116.334,0,237,40008.1837384259,2009-07-14,04:24:35
39.973397,116.333967,0,236,40008.1837962963,2009-07-14,04:24:40
39.973399,116.333974,0,236,40008.1838541667,2009-07-14,04:24:45
39.973399,116.333974,0,236,40008.1838888889,2009-07-14,04:24:48
39.973401,116.333979,0,236,40008.183912037,2009-07-14,04:24:50
39.97342,116.333954,0,235,40008.1839699074,2009-07-14,04:24:55
39.973438,116.333965,0,234,40008.1840277778,2009-07-14,04:25:00
39.973438,116.333965,0,234,40008.1840625,2009-07-14,04:25:03
39.973437,116.333957,0,234,40008.1840856481,2009-07-14,04:25:05
39.973416,116.333931,0,231,40008.1841435185,2009-07-14,04:25:10
39.973416,116.333954,0,229,40008.1842013889,2009-07-14,04:25:15
39.973417,116.333984,0,228,40008.1842592593,2009-07-14,04:25:20
39.973411,116.333961,0,231,40008.1843171296,2009-07-14,04:25:25
39.973432,116.333897,0,233,40008.184375,2009-07-14,04:25:30
39.973451,116.333878,0,233,40008.1844328704,2009-07-14,04:25:35
39.973473,116.333574,0,233,40008.1879050926,2009-07-14,04:30:35
39.97351,116.333487,0,237,40008.187962963,2009-07-14,04:30:40
39.973531,116.333421,0,238,40008.1880208333,2009-07-14,04:30:45
39.973549,116.333322,0,240,40008.1880787037,2009-07-14,04:30:50
39.973591,116.33313,0,242,40008.1881365741,2009-07-14,04:30:55
39.973582,116.333041,0,241,40008.1881944444,2009-07-14,04:31:00
39.973561,116.332992,0,240,40008.1882523148,2009-07-14,04:31:05
39.973547,116.332953,0,237,40008.1883101852,2009-07-14,04:31:10
39.973563,116.332755,0,237,40008.1883680556,2009-07-14,04:31:15
39.973539,116.332837,0,233,40008.1884259259,2009-07-14,04:31:20
39.973525,116.332851,0,233,40008.1884837963,2009-07-14,04:31:25
39.973495,116.332998,0,231,40008.1885416667,2009-07-14,04:31:30
39.973477,116.333054,0,231,40008.188599537,2009-07-14,04:31:35
39.973477,116.333054,0,231,40008.1886342593,2009-07-14,04:31:38
39.973477,116.333057,0,231,40008.1886574074,2009-07-14,04:31:40
39.973494,116.333077,0,230,40008.1887152778,2009-07-14,04:31:45
39.973486,116.333133,0,228,40008.1887731481,2009-07-14,04:31:50
39.9735,116.33315,0,227,40008.1888310185,2009-07-14,04:31:55
39.973504,116.333174,0,228,40008.1888888889,2009-07-14,04:32:00
39.973512,116.333253,0,230,40008.1889467593,2009-07-14,04:32:05
39.973529,116.333398,0,231,40008.1890046296,2009-07-14,04:32:10
39.97353,116.333408,0,231,40008.1890625,2009-07-14,04:32:15
39.973519,116.333415,0,233,40008.1891203704,2009-07-14,04:32:20
39.973512,116.333414,0,234,40008.1891782407,2009-07-14,04:32:25
39.97351,116.333414,0,234,40008.1892361111,2009-07-14,04:32:30
39.97351,116.333414,0,234,40008.1892708333,2009-07-14,04:32:33
39.973508,116.333409,0,234,40008.1892939815,2009-07-14,04:32:35
39.973505,116.333398,0,234,40008.1893518518,2009-07-14,04:32:40
39.973505,116.333398,0,234,40008.1893865741,2009-07-14,04:32:43
39.973505,116.3334,0,234,40008.1894097222,2009-07-14,04:32:45
39.973507,116.333412,0,234,40008.1894675926,2009-07-14,04:32:50
39.973513,116.333473,0,232,40008.189525463,2009-07-14,04:32:55
39.973497,116.333566,0,231,40008.1895833333,2009-07-14,04:33:00
39.97349,116.333625,0,230,40008.1896412037,2009-07-14,04:33:05
39.973493,116.333637,0,229,40008.1896990741,2009-07-14,04:33:10
39.973491,116.333629,0,229,40008.1897569444,2009-07-14,04:33:15
39.973491,116.333631,0,229,40008.1898148148,2009-07-14,04:33:20
39.97349,116.333635,0,229,40008.1898726852,2009-07-14,04:33:25
39.973491,116.333638,0,230,40008.1899305556,2009-07-14,04:33:30
39.97349,116.333634,0,230,40008.1899884259,2009-07-14,04:33:35
39.973487,116.333626,0,230,40008.1900462963,2009-07-14,04:33:40
39.973488,116.333627,0,230,40008.1901041667,2009-07-14,04:33:45
39.973488,116.333627,0,230,40008.1901388889,2009-07-14,04:33:48
39.973489,116.333632,0,230,40008.190162037,2009-07-14,04:33:50
39.9735,116.333663,0,231,40008.1902199074,2009-07-14,04:33:55
39.9735,116.333718,0,232,40008.1902777778,2009-07-14,04:34:00
39.973497,116.333709,0,232,40008.1903356481,2009-07-14,04:34:05
39.973519,116.333617,0,234,40008.1903935185,2009-07-14,04:34:10
39.973515,116.333561,0,233,40008.1904513889,2009-07-14,04:34:15
39.973507,116.333532,0,231,40008.1905092593,2009-07-14,04:34:20
39.973485,116.333597,0,231,40008.1905671296,2009-07-14,04:34:25
39.973485,116.333672,0,232,40008.190625,2009-07-14,04:34:30
39.973485,116.333669,0,232,40008.1906828704,2009-07-14,04:34:35
39.973484,116.333662,0,232,40008.1907407407,2009-07-14,04:34:40
39.973483,116.333656,0,232,40008.1907986111,2009-07-14,04:34:45
39.973483,116.333656,0,232,40008.1908333333,2009-07-14,04:34:48
39.973482,116.333655,0,232,40008.1908564815,2009-07-14,04:34:50
39.973479,116.333644,0,232,40008.1909143519,2009-07-14,04:34:55
39.973479,116.333644,0,232,40008.1909490741,2009-07-14,04:34:58
39.973478,116.333647,0,232,40008.1909722222,2009-07-14,04:35:00
39.97347,116.333638,0,232,40008.1910300926,2009-07-14,04:35:05
39.973467,116.333628,0,231,40008.191087963,2009-07-14,04:35:10
39.973466,116.333624,0,231,40008.1911458333,2009-07-14,04:35:15
39.973466,116.333624,0,231,40008.1911805556,2009-07-14,04:35:18
39.973465,116.333624,0,231,40008.1912037037,2009-07-14,04:35:20
39.973431,116.333702,0,231,40008.1912615741,2009-07-14,04:35:25
39.973433,116.33371,0,231,40008.1913194444,2009-07-14,04:35:30
39.973433,116.33371,0,231,40008.1913541667,2009-07-14,04:35:33
39.973432,116.333706,0,231,40008.1913773148,2009-07-14,04:35:35
39.973442,116.333675,0,231,40008.1914351852,2009-07-14,04:35:40
39.973466,116.333629,0,234,40008.1914930556,2009-07-14,04:35:45
39.973482,116.333619,0,237,40008.1915509259,2009-07-14,04:35:50
39.973506,116.333574,0,237,40008.1916087963,2009-07-14,04:35:55
39.973534,116.333538,0,235,40008.1916666667,2009-07-14,04:36:00
39.973534,116.333538,0,235,40008.1917013889,2009-07-14,04:36:03
39.973533,116.333533,0,234,40008.191724537,2009-07-14,04:36:05
39.973532,116.333511,0,234,40008.1917824074,2009-07-14,04:36:10
39.973529,116.333495,0,234,40008.1918402778,2009-07-14,04:36:15
39.973526,116.333481,0,234,40008.1918981481,2009-07-14,04:36:20
39.973523,116.33347,0,234,40008.1919560185,2009-07-14,04:36:25
39.973522,116.333461,0,234,40008.1920138889,2009-07-14,04:36:30
39.97352,116.333451,0,234,40008.1920717593,2009-07-14,04:36:35
39.97351,116.333468,0,233,40008.1921296296,2009-07-14,04:36:40
39.973477,116.333492,0,232,40008.1921875,2009-07-14,04:36:45
39.973466,116.333423,0,231,40008.1922453704,2009-07-14,04:36:50
39.973463,116.333413,0,231,40008.1923032407,2009-07-14,04:36:55
39.973463,116.333474,0,232,40008.1923611111,2009-07-14,04:37:00
39.973471,116.333403,0,231,40008.1924189815,2009-07-14,04:37:05
39.973457,116.333456,0,231,40008.1924768519,2009-07-14,04:37:10
39.97346,116.333517,0,231,40008.1925347222,2009-07-14,04:37:15
39.973503,116.333514,0,231,40008.1925925926,2009-07-14,04:37:20
39.973515,116.333597,0,230,40008.192650463,2009-07-14,04:37:25
39.973476,116.333731,0,231,40008.1927083333,2009-07-14,04:37:30
39.973455,116.333879,0,233,40008.1927662037,2009-07-14,04:37:35
39.973442,116.333964,0,235,40008.1928240741,2009-07-14,04:37:40
39.973453,116.333949,0,234,40008.1928819444,2009-07-14,04:37:45
39.973463,116.334026,0,235,40008.1929398148,2009-07-14,04:37:50
39.973493,116.334067,0,234,40008.1929976852,2009-07-14,04:37:55
39.973465,116.334264,0,225,40008.1975115741,2009-07-14,04:44:25
39.973362,116.33438,0,225,40008.1975694444,2009-07-14,04:44:30
39.973318,116.334495,0,226,40008.1976273148,2009-07-14,04:44:35
39.973346,116.334555,0,226,40008.1976851852,2009-07-14,04:44:40
39.973357,116.334578,0,226,40008.1977430556,2009-07-14,04:44:45
39.973357,116.334578,0,226,40008.1977777778,2009-07-14,04:44:48
39.973359,116.334576,0,226,40008.1978009259,2009-07-14,04:44:50
39.973467,116.334601,0,225,40008.1978587963,2009-07-14,04:44:55
39.973524,116.33468,0,223,40008.1979166667,2009-07-14,04:45:00
39.97351,116.33471,0,223,40008.197974537,2009-07-14,04:45:05
39.97351,116.33471,0,223,40008.1980092593,2009-07-14,04:45:08
39.973512,116.334708,0,223,40008.1980324074,2009-07-14,04:45:10
39.973505,116.334675,0,223,40008.1980902778,2009-07-14,04:45:15
39.973506,116.334664,0,223,40008.1981481481,2009-07-14,04:45:20
39.973505,116.334662,0,223,40008.1982060185,2009-07-14,04:45:25
39.973507,116.334666,0,223,40008.1982638889,2009-07-14,04:45:30
39.973507,116.334666,0,223,40008.1982986111,2009-07-14,04:45:33
39.973509,116.334672,0,223,40008.1983217593,2009-07-14,04:45:35
39.97351,116.334681,0,223,40008.1983796296,2009-07-14,04:45:40
39.97351,116.334681,0,223,40008.1984143518,2009-07-14,04:45:43
39.973512,116.334689,0,223,40008.1984375,2009-07-14,04:45:45
39.973514,116.334679,0,223,40008.1984953704,2009-07-14,04:45:50
39.973521,116.334635,0,223,40008.1985532407,2009-07-14,04:45:55
39.973603,116.334704,0,223,40008.1986111111,2009-07-14,04:46:00
39.973579,116.334812,0,223,40008.1986689815,2009-07-14,04:46:05
39.973561,116.33478,0,222,40008.1987268519,2009-07-14,04:46:10
39.973559,116.334768,0,222,40008.1987847222,2009-07-14,04:46:15
39.97356,116.334759,0,222,40008.1988425926,2009-07-14,04:46:20
39.97356,116.334759,0,222,40008.1988773148,2009-07-14,04:46:23
39.973562,116.334759,0,222,40008.198900463,2009-07-14,04:46:25
39.973579,116.334719,0,222,40008.1989583333,2009-07-14,04:46:30
39.973562,116.334706,0,223,40008.1990162037,2009-07-14,04:46:35
39.973565,116.334702,0,223,40008.1990740741,2009-07-14,04:46:40
39.973565,116.334699,0,223,40008.1991319444,2009-07-14,04:46:45
39.973565,116.334696,0,223,40008.1991898148,2009-07-14,04:46:50
39.973565,116.334696,0,223,40008.199224537,2009-07-14,04:46:53
39.973565,116.33469,0,223,40008.1992476852,2009-07-14,04:46:55
39.973566,116.334712,0,223,40008.1993055556,2009-07-14,04:47:00
39.973568,116.33473,0,223,40008.1993634259,2009-07-14,04:47:05
39.973568,116.33473,0,223,40008.1993981482,2009-07-14,04:47:08
39.973571,116.334729,0,223,40008.1994212963,2009-07-14,04:47:10
39.973574,116.334671,0,223,40008.1994791667,2009-07-14,04:47:15
39.97361,116.334618,0,223,40008.199537037,2009-07-14,04:47:20
39.973672,116.33457,0,223,40008.1995949074,2009-07-14,04:47:25
39.973661,116.334556,0,223,40008.1996527778,2009-07-14,04:47:30
39.973644,116.334539,0,223,40008.1997106481,2009-07-14,04:47:35
39.973607,116.334452,0,223,40008.1997685185,2009-07-14,04:47:40
39.973552,116.334401,0,223,40008.1998263889,2009-07-14,04:47:45
39.973545,116.334389,0,222,40008.1998842593,2009-07-14,04:47:50
39.973577,116.33429,0,223,40008.1999421296,2009-07-14,04:47:55
39.973575,116.334282,0,223,40008.2,2009-07-14,04:48:00
39.973576,116.334284,0,223,40008.2000578704,2009-07-14,04:48:05
39.973576,116.334284,0,223,40008.2000925926,2009-07-14,04:48:08
39.973578,116.334291,0,223,40008.2001157407,2009-07-14,04:48:10
39.973576,116.334282,0,223,40008.2001736111,2009-07-14,04:48:15
39.973615,116.334262,0,223,40008.2002314815,2009-07-14,04:48:20
39.973648,116.334257,0,223,40008.2002893519,2009-07-14,04:48:25
39.973654,116.334273,0,223,40008.2003472222,2009-07-14,04:48:30
39.973652,116.334292,0,223,40008.2004050926,2009-07-14,04:48:35
39.973652,116.334292,0,223,40008.2004398148,2009-07-14,04:48:38
39.973654,116.334297,0,223,40008.200462963,2009-07-14,04:48:40
39.973665,116.334274,0,223,40008.2005208333,2009-07-14,04:48:45
39.973665,116.334274,0,223,40008.2005555556,2009-07-14,04:48:48
39.973671,116.334278,0,223,40008.2005787037,2009-07-14,04:48:50
39.973672,116.334287,0,223,40008.2006365741,2009-07-14,04:48:55
39.973674,116.334289,0,223,40008.2006944444,2009-07-14,04:49:00
39.973675,116.334293,0,223,40008.2007523148,2009-07-14,04:49:05
39.973675,116.334293,0,223,40008.200787037,2009-07-14,04:49:08
39.973677,116.334298,0,223,40008.2008101852,2009-07-14,04:49:10
39.973661,116.334306,0,223,40008.2008680556,2009-07-14,04:49:15
39.973654,116.33434,0,223,40008.2009259259,2009-07-14,04:49:20
39.973652,116.334333,0,223,40008.2009837963,2009-07-14,04:49:25
39.973652,116.334334,0,223,40008.2010416667,2009-07-14,04:49:30
39.973653,116.334341,0,223,40008.201099537,2009-07-14,04:49:35
39.973653,116.33434,0,223,40008.2011574074,2009-07-14,04:49:40
39.973655,116.334344,0,223,40008.2012152778,2009-07-14,04:49:45
39.973655,116.334344,0,223,40008.20125,2009-07-14,04:49:48
39.973658,116.334349,0,223,40008.2012731481,2009-07-14,04:49:50
39.97366,116.334358,0,223,40008.2013310185,2009-07-14,04:49:55
39.97366,116.33437,0,223,40008.2013888889,2009-07-14,04:50:00
39.97366,116.334377,0,223,40008.2014467593,2009-07-14,04:50:05
39.973659,116.334379,0,223,40008.2015046296,2009-07-14,04:50:10
39.973659,116.334379,0,223,40008.2015393519,2009-07-14,04:50:13
39.973657,116.334375,0,223,40008.2015625,2009-07-14,04:50:15
39.973689,116.334366,0,223,40008.2016203704,2009-07-14,04:50:20
39.97369,116.33438,0,223,40008.2016782407,2009-07-14,04:50:25
39.973693,116.334394,0,223,40008.2017361111,2009-07-14,04:50:30
39.973691,116.334464,0,223,40008.2017939815,2009-07-14,04:50:35
39.973664,116.334466,0,223,40008.2018518519,2009-07-14,04:50:40
39.973625,116.334509,0,223,40008.2019097222,2009-07-14,04:50:45
39.973614,116.334515,0,223,40008.2019675926,2009-07-14,04:50:50
39.973612,116.334513,0,223,40008.202025463,2009-07-14,04:50:55
39.973612,116.334513,0,223,40008.2020601852,2009-07-14,04:50:58
39.973612,116.334512,0,223,40008.2020833333,2009-07-14,04:51:00
39.973613,116.334521,0,223,40008.2021412037,2009-07-14,04:51:05
39.973601,116.334534,0,223,40008.2021990741,2009-07-14,04:51:10
39.973612,116.334574,0,224,40008.2022569444,2009-07-14,04:51:15
39.973576,116.33449,0,224,40008.2023148148,2009-07-14,04:51:20
39.973572,116.334385,0,224,40008.2023726852,2009-07-14,04:51:25
39.973541,116.334295,0,223,40008.2024305556,2009-07-14,04:51:30
39.973536,116.334263,0,223,40008.2024884259,2009-07-14,04:51:35
39.973534,116.334252,0,223,40008.2025462963,2009-07-14,04:51:40
39.973527,116.334165,0,223,40008.2026041667,2009-07-14,04:51:45
39.973473,116.334021,0,223,40008.202662037,2009-07-14,04:51:50
39.973434,116.333939,0,223,40008.2027199074,2009-07-14,04:51:55
39.973448,116.333988,0,222,40008.2027777778,2009-07-14,04:52:00
39.973417,116.334016,0,222,40008.2028356481,2009-07-14,04:52:05
39.97341,116.334,0,222,40008.2028935185,2009-07-14,04:52:10
39.973409,116.333998,0,222,40008.2029513889,2009-07-14,04:52:15
39.973411,116.334003,0,222,40008.2030092593,2009-07-14,04:52:20
39.973413,116.334008,0,222,40008.2030671296,2009-07-14,04:52:25
39.973413,116.334007,0,222,40008.203125,2009-07-14,04:52:30
39.973413,116.334007,0,222,40008.2031597222,2009-07-14,04:52:33
39.973414,116.334001,0,222,40008.2031828704,2009-07-14,04:52:35
39.9734,116.333937,0,222,40008.2032407407,2009-07-14,04:52:40
39.973425,116.333874,0,222,40008.2032986111,2009-07-14,04:52:45
39.973424,116.333818,0,221,40008.2033564815,2009-07-14,04:52:50
39.97345,116.333922,0,223,40008.2074652778,2009-07-14,04:58:45
39.973468,116.334181,0,223,40008.2075231481,2009-07-14,04:58:50
39.973452,116.334186,0,223,40008.2075810185,2009-07-14,04:58:55
39.973414,116.334187,0,223,40008.2076388889,2009-07-14,04:59:00
39.973414,116.334187,0,223,40008.2076736111,2009-07-14,04:59:03
39.973411,116.334181,0,223,40008.2076967593,2009-07-14,04:59:05
39.973415,116.334193,0,223,40008.2077546296,2009-07-14,04:59:10
39.973415,116.334193,0,223,40008.2077893519,2009-07-14,04:59:13
39.973413,116.334188,0,223,40008.2078125,2009-07-14,04:59:15
39.973407,116.334213,0,223,40008.2078703704,2009-07-14,04:59:20
39.97341,116.334197,0,223,40008.2079282407,2009-07-14,04:59:25
39.973415,116.33418,0,223,40008.2079861111,2009-07-14,04:59:30
39.973414,116.334099,0,223,40008.2080439815,2009-07-14,04:59:35
39.973419,116.33403,0,223,40008.2081018519,2009-07-14,04:59:40
39.973433,116.333942,0,222,40008.2081597222,2009-07-14,04:59:45
39.973437,116.333904,0,222,40008.2082175926,2009-07-14,04:59:50
39.973448,116.333862,0,222,40008.208275463,2009-07-14,04:59:55
39.973422,116.333884,0,222,40008.2083333333,2009-07-14,05:00:00
39.973383,116.333851,0,222,40008.2083912037,2009-07-14,05:00:05
39.973385,116.333868,0,222,40008.2084490741,2009-07-14,05:00:10
39.973429,116.333968,0,221,40008.2085069444,2009-07-14,05:00:15
39.973438,116.333951,0,221,40008.2085648148,2009-07-14,05:00:20
39.973452,116.333915,0,221,40008.2086226852,2009-07-14,05:00:25
39.973456,116.333864,0,221,40008.2086805556,2009-07-14,05:00:30
39.97345,116.333762,0,221,40008.2087384259,2009-07-14,05:00:35
39.973447,116.333697,0,221,40008.2087962963,2009-07-14,05:00:40
39.97347,116.333698,0,221,40008.2088541667,2009-07-14,05:00:45
39.973464,116.333836,0,221,40008.208912037,2009-07-14,05:00:50
39.973458,116.33391,0,221,40008.2089699074,2009-07-14,05:00:55
39.973456,116.333928,0,221,40008.2090277778,2009-07-14,05:01:00
39.973456,116.333931,0,221,40008.2090856481,2009-07-14,05:01:05
39.973456,116.333931,0,221,40008.2091203704,2009-07-14,05:01:08
39.973456,116.333927,0,221,40008.2091435185,2009-07-14,05:01:10
39.973454,116.333964,0,221,40008.2092013889,2009-07-14,05:01:15
39.973438,116.334043,0,221,40008.2092592593,2009-07-14,05:01:20
39.973428,116.334103,0,221,40008.2093171296,2009-07-14,05:01:25
39.973425,116.334052,0,221,40008.209375,2009-07-14,05:01:30
39.973444,116.333937,0,222,40008.2094328704,2009-07-14,05:01:35
39.973434,116.333909,0,222,40008.2094907407,2009-07-14,05:01:40
39.973423,116.333816,0,222,40008.2095486111,2009-07-14,05:01:45
39.973422,116.333814,0,222,40008.2096064815,2009-07-14,05:01:50
39.973423,116.333816,0,222,40008.2096643519,2009-07-14,05:01:55
39.973423,116.333816,0,222,40008.2096990741,2009-07-14,05:01:58
39.973424,116.333822,0,222,40008.2097222222,2009-07-14,05:02:00
39.973444,116.333845,0,222,40008.2097800926,2009-07-14,05:02:05
39.973446,116.33385,0,222,40008.209837963,2009-07-14,05:02:10
39.973446,116.33385,0,222,40008.2098726852,2009-07-14,05:02:13
39.973441,116.33385,0,222,40008.2098958333,2009-07-14,05:02:15
39.973438,116.333827,0,222,40008.2099537037,2009-07-14,05:02:20
39.973415,116.333862,0,222,40008.2100115741,2009-07-14,05:02:25
39.973418,116.333881,0,222,40008.2100694444,2009-07-14,05:02:30
39.973398,116.333906,0,222,40008.2101273148,2009-07-14,05:02:35
39.973379,116.333946,0,222,40008.2101851852,2009-07-14,05:02:40
39.973384,116.33399,0,222,40008.2102430556,2009-07-14,05:02:45
39.973394,116.334073,0,222,40008.2103009259,2009-07-14,05:02:50
39.973417,116.334047,0,221,40008.2103587963,2009-07-14,05:02:55
39.973418,116.334023,0,221,40008.2104166667,2009-07-14,05:03:00
39.973418,116.334023,0,221,40008.2104513889,2009-07-14,05:03:03
39.97342,116.33403,0,221,40008.210474537,2009-07-14,05:03:05
39.973418,116.334043,0,221,40008.2105324074,2009-07-14,05:03:10
39.973409,116.334045,0,221,40008.2105902778,2009-07-14,05:03:15
39.973409,116.334004,0,221,40008.2106481481,2009-07-14,05:03:20
39.973431,116.333781,0,220,40008.2107060185,2009-07-14,05:03:25
39.973446,116.333735,0,219,40008.2107638889,2009-07-14,05:03:30
39.973425,116.333835,0,220,40008.2108217593,2009-07-14,05:03:35
39.973416,116.333898,0,220,40008.2108796296,2009-07-14,05:03:40
39.97345,116.333896,0,219,40008.2109375,2009-07-14,05:03:45
39.97346,116.333907,0,219,40008.2109953704,2009-07-14,05:03:50
39.97346,116.333907,0,219,40008.2110300926,2009-07-14,05:03:53
39.973459,116.3339,0,219,40008.2110532407,2009-07-14,05:03:55
39.973456,116.333891,0,219,40008.2111111111,2009-07-14,05:04:00
39.973454,116.333888,0,219,40008.2111689815,2009-07-14,05:04:05
39.973454,116.333888,0,219,40008.2112037037,2009-07-14,05:04:08
39.973455,116.333888,0,219,40008.2112268518,2009-07-14,05:04:10
39.973471,116.33394,0,219,40008.2112847222,2009-07-14,05:04:15
39.973478,116.333922,0,219,40008.2113425926,2009-07-14,05:04:20
39.973459,116.333916,0,219,40008.211400463,2009-07-14,05:04:25
39.97341,116.33391,0,219,40008.2114583333,2009-07-14,05:04:30
39.973399,116.333935,0,219,40008.2115162037,2009-07-14,05:04:35
39.973403,116.333943,0,219,40008.2115740741,2009-07-14,05:04:40
39.973403,116.333943,0,219,40008.2116087963,2009-07-14,05:04:43
39.973402,116.333938,0,219,40008.2116319444,2009-07-14,05:04:45
39.973385,116.334031,0,219,40008.2116898148,2009-07-14,05:04:50
39.973356,116.33421,0,220,40008.2117476852,2009-07-14,05:04:55
39.973356,116.33421,0,220,40008.2117824074,2009-07-14,05:04:58
39.973357,116.33421,0,220,40008.2118055556,2009-07-14,05:05:00
39.973384,116.334078,0,220,40008.2118634259,2009-07-14,05:05:05
39.973381,116.334063,0,220,40008.2119212963,2009-07-14,05:05:10
39.973325,116.334148,0,220,40008.2119791667,2009-07-14,05:05:15
39.973292,116.334349,0,220,40008.212037037,2009-07-14,05:05:20
39.973275,116.334403,0,220,40008.2120949074,2009-07-14,05:05:25
39.973279,116.334329,0,219,40008.2121527778,2009-07-14,05:05:30
39.973288,116.3343,0,218,40008.2122106481,2009-07-14,05:05:35
39.973309,116.334289,0,218,40008.2122685185,2009-07-14,05:05:40
39.973307,116.334377,0,219,40008.2123263889,2009-07-14,05:05:45
39.973321,116.334451,0,219,40008.2123842593,2009-07-14,05:05:50
39.973324,116.334398,0,219,40008.2124421296,2009-07-14,05:05:55
39.973329,116.334314,0,219,40008.2125,2009-07-14,05:06:00
39.973316,116.334255,0,218,40008.2125578704,2009-07-14,05:06:05
39.973316,116.334255,0,218,40008.2125925926,2009-07-14,05:06:08
39.973313,116.334251,0,218,40008.2126157407,2009-07-14,05:06:10
39.973331,116.334295,0,218,40008.2126736111,2009-07-14,05:06:15
39.973347,116.33425,0,218,40008.2127314815,2009-07-14,05:06:20
39.973394,116.33419,0,218,40008.2127893518,2009-07-14,05:06:25
39.973392,116.334179,0,218,40008.2128472222,2009-07-14,05:06:30
39.97338,116.334216,0,218,40008.2129050926,2009-07-14,05:06:35
39.973381,116.334228,0,218,40008.212962963,2009-07-14,05:06:40
39.973381,116.334228,0,218,40008.2129976852,2009-07-14,05:06:43
39.973383,116.334227,0,218,40008.2130208333,2009-07-14,05:06:45
39.973399,116.33416,0,218,40008.2130787037,2009-07-14,05:06:50
39.97337,116.334034,0,217,40008.2131365741,2009-07-14,05:06:55
39.973358,116.334037,0,216,40008.2131944444,2009-07-14,05:07:00
39.973378,116.333943,0,215,40008.2132523148,2009-07-14,05:07:05
39.973427,116.333909,0,215,40008.2133101852,2009-07-14,05:07:10
39.973454,116.333947,0,215,40008.2133680556,2009-07-14,05:07:15
39.973454,116.333947,0,215,40008.2134027778,2009-07-14,05:07:18
39.973453,116.333947,0,215,40008.2134259259,2009-07-14,05:07:20
39.973437,116.333975,0,215,40008.2134837963,2009-07-14,05:07:25
39.973401,116.33412,0,216,40008.2135416667,2009-07-14,05:07:30
39.973411,116.334095,0,215,40008.213599537,2009-07-14,05:07:35
39.97342,116.334032,0,215,40008.2136574074,2009-07-14,05:07:40
39.973463,116.333824,0,213,40008.2137152778,2009-07-14,05:07:45
39.97343,116.33379,0,212,40008.2137731481,2009-07-14,05:07:50
39.973384,116.333895,0,213,40008.2138310185,2009-07-14,05:07:55
39.973398,116.33403,0,213,40008.2138888889,2009-07-14,05:08:00
39.973398,116.33403,0,213,40008.2139236111,2009-07-14,05:08:03
39.9734,116.334033,0,213,40008.2139467593,2009-07-14,05:08:05
39.973448,116.334051,0,212,40008.2140046296,2009-07-14,05:08:10
39.973506,116.334085,0,208,40008.2140625,2009-07-14,05:08:15
39.973491,116.334125,0,206,40008.2141203704,2009-07-14,05:08:20
39.973495,116.334152,0,205,40008.2141782407,2009-07-14,05:08:25
39.973541,116.334144,0,202,40008.2142361111,2009-07-14,05:08:30
39.973584,116.33415,0,201,40008.2142939815,2009-07-14,05:08:35
39.973544,116.334119,0,199,40008.2143518519,2009-07-14,05:08:40
39.973513,116.334132,0,200,40008.2144097222,2009-07-14,05:08:45
39.973514,116.334147,0,200,40008.2144675926,2009-07-14,05:08:50
39.973516,116.334157,0,200,40008.214525463,2009-07-14,05:08:55
39.973516,116.334157,0,200,40008.2145601852,2009-07-14,05:08:58
39.973514,116.334152,0,200,40008.2145833333,2009-07-14,05:09:00
39.973513,116.334143,0,200,40008.2146412037,2009-07-14,05:09:05
39.97351,116.334141,0,199,40008.2146990741,2009-07-14,05:09:10
39.973508,116.334144,0,199,40008.2147569444,2009-07-14,05:09:15
39.973508,116.334144,0,199,40008.2147916667,2009-07-14,05:09:18
39.973507,116.334145,0,199,40008.2148148148,2009-07-14,05:09:20
39.973512,116.334186,0,200,40008.2148726852,2009-07-14,05:09:25
39.973517,116.334201,0,200,40008.2149305556,2009-07-14,05:09:30
39.973517,116.334201,0,200,40008.2149652778,2009-07-14,05:09:33
39.973518,116.334209,0,200,40008.2149884259,2009-07-14,05:09:35
39.973506,116.334247,0,200,40008.2150462963,2009-07-14,05:09:40
39.973504,116.334334,0,201,40008.2151041667,2009-07-14,05:09:45
39.973525,116.334315,0,199,40008.215162037,2009-07-14,05:09:50
39.973525,116.334315,0,199,40008.2151967593,2009-07-14,05:09:53
39.973527,116.334318,0,199,40008.2152199074,2009-07-14,05:09:55
39.973562,116.334324,0,201,40008.2152777778,2009-07-14,05:10:00
39.97355,116.334381,0,202,40008.2153356481,2009-07-14,05:10:05
39.973537,116.334373,0,201,40008.2153935185,2009-07-14,05:10:10
39.973435,116.334486,0,198,40008.2154513889,2009-07-14,05:10:15
39.973412,116.334488,0,195,40008.2155092593,2009-07-14,05:10:20
39.973415,116.3345,0,195,40008.2155671296,2009-07-14,05:10:25
39.973415,116.3345,0,195,40008.2156018519,2009-07-14,05:10:28
39.973414,116.334501,0,195,40008.215625,2009-07-14,05:10:30
39.973398,116.33447,0,196,40008.2156828704,2009-07-14,05:10:35
39.973384,116.334433,0,198,40008.2157407407,2009-07-14,05:10:40
39.97335,116.33437,0,195,40008.2157986111,2009-07-14,05:10:45
39.97339,116.334399,0,200,40008.2158564815,2009-07-14,05:10:50
39.973349,116.334433,0,207,40008.2159143519,2009-07-14,05:10:55
39.973347,116.334434,0,209,40008.2159722222,2009-07-14,05:11:00
39.973348,116.334436,0,209,40008.2160300926,2009-07-14,05:11:05
39.973348,116.334435,0,209,40008.216087963,2009-07-14,05:11:10
39.973348,116.334435,0,209,40008.2161226852,2009-07-14,05:11:13
39.973348,116.334427,0,209,40008.2161458333,2009-07-14,05:11:15
39.973281,116.334393,0,207,40008.2162037037,2009-07-14,05:11:20
39.973279,116.334389,0,207,40008.2162615741,2009-07-14,05:11:25
39.973283,116.334393,0,207,40008.2163194444,2009-07-14,05:11:30
39.973283,116.334393,0,207,40008.2163541667,2009-07-14,05:11:33
39.973283,116.334385,0,207,40008.2163773148,2009-07-14,05:11:35
39.973288,116.33436,0,201,40008.2164351852,2009-07-14,05:11:40
39.973287,116.334349,0,200,40008.2164930556,2009-07-14,05:11:45
39.973291,116.334327,0,200,40008.2165509259,2009-07-14,05:11:50
39.973328,116.33426,0,199,40008.2166087963,2009-07-14,05:11:55
39.97333,116.334263,0,199,40008.2166666667,2009-07-14,05:12:00
39.97333,116.334257,0,199,40008.216724537,2009-07-14,05:12:05
39.97333,116.334257,0,199,40008.2167592593,2009-07-14,05:12:08
39.97333,116.334257,0,199,40008.2167824074,2009-07-14,05:12:10
39.973331,116.334211,0,197,40008.2168402778,2009-07-14,05:12:15
39.973357,116.334168,0,194,40008.2168981481,2009-07-14,05:12:20
39.973392,116.334148,0,192,40008.2169560185,2009-07-14,05:12:25
39.973392,116.334148,0,192,40008.2169907407,2009-07-14,05:12:28
39.973396,116.334147,0,192,40008.2170138889,2009-07-14,05:12:30
39.973341,116.334175,0,196,40008.2170717593,2009-07-14,05:12:35
39.973324,116.33423,0,197,40008.2171296296,2009-07-14,05:12:40
39.97335,116.334253,0,197,40008.2171875,2009-07-14,05:12:45
39.973395,116.334236,0,199,40008.2172453704,2009-07-14,05:12:50
39.973424,116.334175,0,198,40008.2173032407,2009-07-14,05:12:55
39.973412,116.334128,0,196,40008.2173611111,2009-07-14,05:13:00
39.973415,116.334098,0,196,40008.2174189815,2009-07-14,05:13:05
39.973376,116.334156,0,198,40008.2174768519,2009-07-14,05:13:10
39.973371,116.334152,0,198,40008.2175347222,2009-07-14,05:13:15
39.973371,116.334152,0,198,40008.2175694444,2009-07-14,05:13:18
39.973376,116.334144,0,198,40008.2175925926,2009-07-14,05:13:20
39.973372,116.334032,0,196,40008.217650463,2009-07-14,05:13:25
39.973317,116.334067,0,194,40008.2177083333,2009-07-14,05:13:30
39.973317,116.334067,0,194,40008.2177430556,2009-07-14,05:13:33
39.973324,116.334062,0,194,40008.2177662037,2009-07-14,05:13:35
39.973376,116.333954,0,194,40008.2178240741,2009-07-14,05:13:40
39.973428,116.333818,0,193,40008.2178819444,2009-07-14,05:13:45
39.973433,116.333754,0,189,40008.2179398148,2009-07-14,05:13:50
39.973405,116.333805,0,189,40008.2179976852,2009-07-14,05:13:55
39.973403,116.333843,0,190,40008.2180555556,2009-07-14,05:14:00
39.973404,116.333852,0,190,40008.2181134259,2009-07-14,05:14:05
39.973404,116.333852,0,190,40008.2181481481,2009-07-14,05:14:08
39.973403,116.333844,0,190,40008.2181712963,2009-07-14,05:14:10
39.9734,116.333834,0,190,40008.2182291667,2009-07-14,05:14:15
39.973399,116.333825,0,190,40008.218287037,2009-07-14,05:14:20
39.973399,116.333825,0,190,40008.2183217593,2009-07-14,05:14:23
39.973399,116.333829,0,190,40008.2183449074,2009-07-14,05:14:25
39.973403,116.333839,0,190,40008.2184027778,2009-07-14,05:14:30
39.973405,116.33384,0,189,40008.2184606481,2009-07-14,05:14:35
39.973404,116.333834,0,189,40008.2185185185,2009-07-14,05:14:40
39.973406,116.333841,0,189,40008.2185763889,2009-07-14,05:14:45
39.973408,116.333849,0,189,40008.2186342593,2009-07-14,05:14:50
39.97341,116.333856,0,189,40008.2186921296,2009-07-14,05:14:55
39.97341,116.333856,0,189,40008.2187268519,2009-07-14,05:14:58
39.973412,116.333858,0,189,40008.21875,2009-07-14,05:15:00
39.973422,116.333783,0,189,40008.2188078704,2009-07-14,05:15:05
39.97341,116.333759,0,189,40008.2188657407,2009-07-14,05:15:10
39.973389,116.333721,0,189,40008.2189236111,2009-07-14,05:15:15
39.973369,116.333825,0,190,40008.2189814815,2009-07-14,05:15:20
39.973383,116.333854,0,190,40008.2190393518,2009-07-14,05:15:25
39.973397,116.333792,0,189,40008.2190972222,2009-07-14,05:15:30
39.973455,116.333668,0,189,40008.2191550926,2009-07-14,05:15:35
39.973437,116.333741,0,189,40008.219212963,2009-07-14,05:15:40
39.973418,116.333846,0,189,40008.2192708333,2009-07-14,05:15:45
39.973404,116.33391,0,190,40008.2193287037,2009-07-14,05:15:50
39.973409,116.333945,0,190,40008.2193865741,2009-07-14,05:15:55
39.973429,116.333969,0,190,40008.2194444444,2009-07-14,05:16:00
39.973438,116.333991,0,190,40008.2195023148,2009-07-14,05:16:05
39.973438,116.333991,0,190,40008.219537037,2009-07-14,05:16:08
39.973439,116.333996,0,190,40008.2195601852,2009-07-14,05:16:10
39.97341,116.334003,0,191,40008.2196180556,2009-07-14,05:16:15
39.97339,116.334023,0,191,40008.2196759259,2009-07-14,05:16:20
39.97337,116.334012,0,191,40008.2197337963,2009-07-14,05:16:25
39.973372,116.334019,0,191,40008.2197916667,2009-07-14,05:16:30
39.973372,116.334019,0,191,40008.2198263889,2009-07-14,05:16:33
39.973373,116.334017,0,191,40008.219849537,2009-07-14,05:16:35
39.97337,116.334061,0,191,40008.2199074074,2009-07-14,05:16:40
39.973365,116.334148,0,191,40008.2199652778,2009-07-14,05:16:45
39.973403,116.334292,0,214,40008.2239583333,2009-07-14,05:22:30
39.973358,116.334563,0,217,40008.2240162037,2009-07-14,05:22:35
39.973352,116.334575,0,218,40008.2240740741,2009-07-14,05:22:40
39.973349,116.334534,0,217,40008.2241319444,2009-07-14,05:22:45
39.973348,116.334519,0,217,40008.2241898148,2009-07-14,05:22:50
39.973358,116.334421,0,215,40008.2242476852,2009-07-14,05:22:55
39.973372,116.334383,0,214,40008.2243055556,2009-07-14,05:23:00
39.973398,116.334326,0,212,40008.2243634259,2009-07-14,05:23:05
39.973432,116.334265,0,209,40008.2244212963,2009-07-14,05:23:10
39.973413,116.334211,0,209,40008.2244791667,2009-07-14,05:23:15
39.973388,116.334209,0,209,40008.224537037,2009-07-14,05:23:20
39.973388,116.334209,0,209,40008.2245717593,2009-07-14,05:23:23
39.973389,116.334211,0,209,40008.2245949074,2009-07-14,05:23:25
39.973387,116.334198,0,209,40008.2246527778,2009-07-14,05:23:30
39.973386,116.334179,0,209,40008.2247106481,2009-07-14,05:23:35
39.973386,116.334131,0,210,40008.2247685185,2009-07-14,05:23:40
39.973375,116.334099,0,207,40008.2248263889,2009-07-14,05:23:45
39.973363,116.33403,0,206,40008.2248842593,2009-07-14,05:23:50
39.973317,116.33404,0,206,40008.2249421296,2009-07-14,05:23:55
39.973318,116.334045,0,206,40008.225,2009-07-14,05:24:00
39.973319,116.334047,0,206,40008.2250578704,2009-07-14,05:24:05
39.973319,116.334047,0,206,40008.2250925926,2009-07-14,05:24:08
39.973321,116.334051,0,206,40008.2251157407,2009-07-14,05:24:10
39.973333,116.334089,0,209,40008.2251736111,2009-07-14,05:24:15
39.973337,116.3341,0,209,40008.2252314815,2009-07-14,05:24:20
39.97334,116.334112,0,209,40008.2252893519,2009-07-14,05:24:25
39.973349,116.334126,0,209,40008.2253472222,2009-07-14,05:24:30
39.973344,116.334128,0,208,40008.2254050926,2009-07-14,05:24:35
39.973345,116.33413,0,208,40008.225462963,2009-07-14,05:24:40
39.973345,116.33413,0,208,40008.2254976852,2009-07-14,05:24:43
39.973346,116.334136,0,208,40008.2255208333,2009-07-14,05:24:45
39.97335,116.334147,0,208,40008.2255787037,2009-07-14,05:24:50
39.97335,116.334147,0,208,40008.2256134259,2009-07-14,05:24:53
39.973352,116.334151,0,208,40008.2256365741,2009-07-14,05:24:55
39.973351,116.334141,0,208,40008.2256944444,2009-07-14,05:25:00
39.973357,116.334113,0,210,40008.2257523148,2009-07-14,05:25:05
39.973357,116.334117,0,211,40008.2258101852,2009-07-14,05:25:10
39.973357,116.334117,0,211,40008.2258449074,2009-07-14,05:25:13
39.973355,116.334109,0,211,40008.2258680556,2009-07-14,05:25:15
39.973353,116.334096,0,211,40008.2259259259,2009-07-14,05:25:20
39.973353,116.334096,0,211,40008.2259606481,2009-07-14,05:25:23
39.973352,116.334097,0,211,40008.2259837963,2009-07-14,05:25:25
39.973355,116.334107,0,211,40008.2260416667,2009-07-14,05:25:30
39.973355,116.334107,0,211,40008.2260763889,2009-07-14,05:25:33
39.973356,116.334113,0,211,40008.226099537,2009-07-14,05:25:35
39.973354,116.334104,0,211,40008.2261574074,2009-07-14,05:25:40
39.973305,116.334135,0,211,40008.2262152778,2009-07-14,05:25:45
39.973298,116.334208,0,213,40008.2262731481,2009-07-14,05:25:50
39.973327,116.334286,0,214,40008.2263310185,2009-07-14,05:25:55
39.973346,116.334304,0,213,40008.2263888889,2009-07-14,05:26:00
39.973346,116.334304,0,213,40008.2264236111,2009-07-14,05:26:03
39.973343,116.334304,0,213,40008.2264467593,2009-07-14,05:26:05
39.973314,116.334382,0,215,40008.2265046296,2009-07-14,05:26:10
39.973305,116.334415,0,217,40008.2265625,2009-07-14,05:26:15
39.973305,116.334418,0,217,40008.2266203704,2009-07-14,05:26:20
39.973307,116.334424,0,217,40008.2266782407,2009-07-14,05:26:25
39.973307,116.334425,0,217,40008.2267361111,2009-07-14,05:26:30
39.973307,116.334425,0,217,40008.2267708333,2009-07-14,05:26:33
39.973306,116.334424,0,217,40008.2267939815,2009-07-14,05:26:35
39.973317,116.334438,0,216,40008.2268518518,2009-07-14,05:26:40
39.973353,116.334471,0,215,40008.2269097222,2009-07-14,05:26:45
39.973344,116.334554,0,215,40008.2269675926,2009-07-14,05:26:50
39.973332,116.334602,0,214,40008.227025463,2009-07-14,05:26:55
39.973332,116.334602,0,214,40008.2270601852,2009-07-14,05:26:58
39.97334,116.334602,0,212,40008.2270833333,2009-07-14,05:27:00
39.973325,116.334619,0,212,40008.2271412037,2009-07-14,05:27:05
39.973319,116.334621,0,213,40008.2271990741,2009-07-14,05:27:10
39.973322,116.334629,0,213,40008.2272569444,2009-07-14,05:27:15
39.973324,116.334637,0,213,40008.2273148148,2009-07-14,05:27:20
39.973324,116.334635,0,213,40008.2273726852,2009-07-14,05:27:25
39.973325,116.334635,0,212,40008.2274305556,2009-07-14,05:27:30
39.973325,116.334633,0,212,40008.2274884259,2009-07-14,05:27:35
39.973325,116.334633,0,212,40008.2275231481,2009-07-14,05:27:38
39.973326,116.334637,0,212,40008.2275462963,2009-07-14,05:27:40
39.973327,116.334653,0,211,40008.2276041667,2009-07-14,05:27:45
39.973364,116.334657,0,208,40008.227662037,2009-07-14,05:27:50
39.973366,116.334663,0,207,40008.2277199074,2009-07-14,05:27:55
39.973369,116.334668,0,207,40008.2277777778,2009-07-14,05:28:00
39.973369,116.334665,0,207,40008.2278356481,2009-07-14,05:28:05
39.973371,116.334665,0,207,40008.2278935185,2009-07-14,05:28:10
39.973372,116.334665,0,207,40008.2279513889,2009-07-14,05:28:15
39.973372,116.334665,0,207,40008.2279861111,2009-07-14,05:28:18
39.973371,116.334662,0,207,40008.2280092593,2009-07-14,05:28:20
39.973326,116.334662,0,207,40008.2280671296,2009-07-14,05:28:25
39.97335,116.334596,0,203,40008.228125,2009-07-14,05:28:30
39.973356,116.334584,0,203,40008.2281828704,2009-07-14,05:28:35
39.973361,116.334618,0,204,40008.2282407407,2009-07-14,05:28:40
39.973387,116.334568,0,201,40008.2282986111,2009-07-14,05:28:45
39.973445,116.334485,0,196,40008.2283564815,2009-07-14,05:28:50
39.973425,116.33439,0,190,40008.2284143518,2009-07-14,05:28:55
39.973415,116.334386,0,190,40008.2284722222,2009-07-14,05:29:00
39.973412,116.334368,0,189,40008.2285300926,2009-07-14,05:29:05
39.973422,116.33433,0,186,40008.228587963,2009-07-14,05:29:10
39.97342,116.334326,0,186,40008.2286458333,2009-07-14,05:29:15
39.973417,116.33432,0,186,40008.2287037037,2009-07-14,05:29:20
39.973416,116.334316,0,186,40008.2287615741,2009-07-14,05:29:25
39.973415,116.334317,0,186,40008.2288194444,2009-07-14,05:29:30
39.973414,116.334321,0,186,40008.2288773148,2009-07-14,05:29:35
39.973413,116.334319,0,185,40008.2289351852,2009-07-14,05:29:40
39.973413,116.334325,0,185,40008.2289930556,2009-07-14,05:29:45
39.973412,116.334326,0,185,40008.2290509259,2009-07-14,05:29:50
39.973412,116.334325,0,185,40008.2291087963,2009-07-14,05:29:55
39.97341,116.334325,0,185,40008.2291666667,2009-07-14,05:30:00
39.97341,116.334325,0,185,40008.2292013889,2009-07-14,05:30:03
39.97341,116.334324,0,185,40008.229224537,2009-07-14,05:30:05
39.973425,116.334393,0,186,40008.2292824074,2009-07-14,05:30:10
39.973429,116.334478,0,190,40008.2293402778,2009-07-14,05:30:15
39.973425,116.334491,0,191,40008.2293981481,2009-07-14,05:30:20
39.973422,116.334479,0,191,40008.2294560185,2009-07-14,05:30:25
39.973406,116.334503,0,188,40008.2295138889,2009-07-14,05:30:30
39.973372,116.334567,0,180,40008.2295717593,2009-07-14,05:30:35
39.973372,116.334567,0,180,40008.2296064815,2009-07-14,05:30:38
39.973371,116.334572,0,180,40008.2296296296,2009-07-14,05:30:40
39.9734,116.334554,0,181,40008.2296875,2009-07-14,05:30:45
39.973396,116.334574,0,185,40008.2297453704,2009-07-14,05:30:50
39.973393,116.334565,0,186,40008.2298032407,2009-07-14,05:30:55
39.973392,116.334564,0,186,40008.2298611111,2009-07-14,05:31:00
39.973393,116.334569,0,186,40008.2299189815,2009-07-14,05:31:05
39.973394,116.334575,0,186,40008.2299768519,2009-07-14,05:31:10
39.973394,116.334575,0,186,40008.2300115741,2009-07-14,05:31:13
39.973396,116.334583,0,186,40008.2300347222,2009-07-14,05:31:15
39.9734,116.334604,0,186,40008.2300925926,2009-07-14,05:31:20
39.973442,116.334747,0,192,40008.230150463,2009-07-14,05:31:25
39.973417,116.33488,0,194,40008.2302083333,2009-07-14,05:31:30
39.973417,116.33488,0,194,40008.2302430556,2009-07-14,05:31:33
39.973409,116.33488,0,196,40008.2302662037,2009-07-14,05:31:35
39.973409,116.334869,0,196,40008.2303240741,2009-07-14,05:31:40
39.973409,116.334869,0,196,40008.2303587963,2009-07-14,05:31:43
39.973408,116.334863,0,196,40008.2303819444,2009-07-14,05:31:45
39.97336,116.334849,0,192,40008.2304398148,2009-07-14,05:31:50
39.973356,116.334835,0,191,40008.2304976852,2009-07-14,05:31:55
39.973356,116.334835,0,191,40008.2305324074,2009-07-14,05:31:58
39.973354,116.334832,0,191,40008.2305555556,2009-07-14,05:32:00
39.973357,116.334845,0,191,40008.2306134259,2009-07-14,05:32:05
39.9734,116.33505,0,194,40008.2306712963,2009-07-14,05:32:10
39.9734,116.33505,0,194,40008.2307060185,2009-07-14,05:32:13
39.9734,116.335051,0,194,40008.2307291667,2009-07-14,05:32:15
39.973397,116.335077,0,194,40008.230787037,2009-07-14,05:32:20
39.973355,116.335124,0,197,40008.2308449074,2009-07-14,05:32:25
39.973354,116.335129,0,197,40008.2309027778,2009-07-14,05:32:30
39.973353,116.335133,0,196,40008.2309606481,2009-07-14,05:32:35
39.973353,116.335137,0,196,40008.2310185185,2009-07-14,05:32:40
39.973353,116.335138,0,196,40008.2310763889,2009-07-14,05:32:45
39.973353,116.335138,0,196,40008.2311111111,2009-07-14,05:32:48
39.973352,116.335132,0,196,40008.2311342593,2009-07-14,05:32:50
39.973348,116.335119,0,196,40008.2311921296,2009-07-14,05:32:55
39.973349,116.335121,0,196,40008.23125,2009-07-14,05:33:00
39.973348,116.335114,0,196,40008.2313078704,2009-07-14,05:33:05
39.973348,116.335111,0,195,40008.2313657407,2009-07-14,05:33:10
39.973351,116.335119,0,195,40008.2314236111,2009-07-14,05:33:15
39.973352,116.335121,0,195,40008.2314814815,2009-07-14,05:33:20
39.973352,116.335119,0,195,40008.2315393519,2009-07-14,05:33:25
39.973352,116.335119,0,195,40008.2315972222,2009-07-14,05:33:30
39.973352,116.335115,0,195,40008.2316550926,2009-07-14,05:33:35
39.973353,116.335117,0,195,40008.231712963,2009-07-14,05:33:40
39.973354,116.335116,0,195,40008.2317708333,2009-07-14,05:33:45
39.973356,116.335122,0,195,40008.2318287037,2009-07-14,05:33:50
39.973356,116.335118,0,195,40008.2318865741,2009-07-14,05:33:55
39.973356,116.335118,0,195,40008.2319444444,2009-07-14,05:34:00
39.973356,116.335118,0,195,40008.2319791667,2009-07-14,05:34:03
39.973356,116.335118,0,195,40008.2320023148,2009-07-14,05:34:05
39.973356,116.335108,0,195,40008.2320601852,2009-07-14,05:34:10
39.973395,116.334994,0,196,40008.2321180556,2009-07-14,05:34:15
39.97339,116.3349,0,199,40008.2321759259,2009-07-14,05:34:20
39.973384,116.334883,0,200,40008.2322337963,2009-07-14,05:34:25
39.973384,116.334884,0,200,40008.2322916667,2009-07-14,05:34:30
39.973384,116.334884,0,200,40008.2323263889,2009-07-14,05:34:33
39.973384,116.334884,0,200,40008.232349537,2009-07-14,05:34:35
39.973382,116.334874,0,200,40008.2324074074,2009-07-14,05:34:40
39.973373,116.334847,0,198,40008.2324652778,2009-07-14,05:34:45
39.973385,116.334864,0,194,40008.2325231481,2009-07-14,05:34:50
39.973407,116.334835,0,192,40008.2325810185,2009-07-14,05:34:55
39.973404,116.334833,0,193,40008.2326388889,2009-07-14,05:35:00
39.973404,116.334833,0,193,40008.2326736111,2009-07-14,05:35:03
39.973403,116.334834,0,193,40008.2326967593,2009-07-14,05:35:05
39.973392,116.334813,0,191,40008.2327546296,2009-07-14,05:35:10
39.973371,116.334763,0,190,40008.2328125,2009-07-14,05:35:15
39.973354,116.334741,0,190,40008.2328703704,2009-07-14,05:35:20
39.973353,116.334718,0,190,40008.2329282407,2009-07-14,05:35:25
39.973352,116.33471,0,190,40008.2329861111,2009-07-14,05:35:30
39.973352,116.33471,0,190,40008.2330208333,2009-07-14,05:35:33
39.973351,116.334704,0,190,40008.2330439815,2009-07-14,05:35:35
39.973336,116.3346,0,190,40008.2331018519,2009-07-14,05:35:40
39.973366,116.334441,0,191,40008.2331597222,2009-07-14,05:35:45
39.97338,116.334385,0,192,40008.2332175926,2009-07-14,05:35:50
39.973402,116.334394,0,194,40008.233275463,2009-07-14,05:35:55
39.973401,116.334385,0,193,40008.2333333333,2009-07-14,05:36:00
39.973401,116.33438,0,193,40008.2333912037,2009-07-14,05:36:05
39.973401,116.33438,0,193,40008.2334259259,2009-07-14,05:36:08
39.9734,116.334376,0,193,40008.2334490741,2009-07-14,05:36:10
39.97338,116.334365,0,193,40008.2335069444,2009-07-14,05:36:15
39.973383,116.334314,0,196,40008.2335648148,2009-07-14,05:36:20
39.97339,116.334286,0,198,40008.2336226852,2009-07-14,05:36:25
39.97339,116.334284,0,198,40008.2336805556,2009-07-14,05:36:30
39.97339,116.334284,0,198,40008.2337152778,2009-07-14,05:36:33
39.973389,116.334284,0,198,40008.2337384259,2009-07-14,05:36:35
39.973377,116.334193,0,194,40008.2337962963,2009-07-14,05:36:40
39.973385,116.334151,0,190,40008.2338541667,2009-07-14,05:36:45
39.973394,116.334153,0,189,40008.233912037,2009-07-14,05:36:50
39.973394,116.334153,0,189,40008.2339467593,2009-07-14,05:36:53
39.973392,116.334147,0,189,40008.2339699074,2009-07-14,05:36:55
39.97339,116.334137,0,189,40008.2340277778,2009-07-14,05:37:00
39.973388,116.334126,0,189,40008.2340856481,2009-07-14,05:37:05
39.973385,116.334115,0,189,40008.2341435185,2009-07-14,05:37:10
39.973375,116.334089,0,189,40008.2342013889,2009-07-14,05:37:15
39.973365,116.334043,0,186,40008.2342592593,2009-07-14,05:37:20
39.973335,116.334033,0,186,40008.2343171296,2009-07-14,05:37:25
39.973383,116.334374,0,205,40008.2386574074,2009-07-14,05:43:40
39.973378,116.334385,0,205,40008.2387152778,2009-07-14,05:43:45
39.973364,116.334427,0,204,40008.2387731481,2009-07-14,05:43:50
39.973351,116.334441,0,204,40008.2388310185,2009-07-14,05:43:55
39.973351,116.334441,0,204,40008.2388657407,2009-07-14,05:43:58
39.973351,116.334441,0,204,40008.2388888889,2009-07-14,05:44:00
39.973346,116.334424,0,204,40008.2389467593,2009-07-14,05:44:05
39.973374,116.334428,0,203,40008.2390046296,2009-07-14,05:44:10
39.973392,116.334436,0,203,40008.2390625,2009-07-14,05:44:15
39.973392,116.334436,0,203,40008.2390972222,2009-07-14,05:44:18
39.973393,116.334443,0,203,40008.2391203704,2009-07-14,05:44:20
39.973386,116.334464,0,203,40008.2391782407,2009-07-14,05:44:25
39.973362,116.334551,0,203,40008.2392361111,2009-07-14,05:44:30
39.97332,116.334653,0,203,40008.2392939815,2009-07-14,05:44:35
39.973319,116.334671,0,203,40008.2393518519,2009-07-14,05:44:40
39.973297,116.334693,0,203,40008.2394097222,2009-07-14,05:44:45
39.973291,116.334714,0,203,40008.2394675926,2009-07-14,05:44:50
39.973307,116.334717,0,203,40008.239525463,2009-07-14,05:44:55
39.973336,116.334716,0,203,40008.2395833333,2009-07-14,05:45:00
39.973348,116.334726,0,204,40008.2396412037,2009-07-14,05:45:05
39.973359,116.33478,0,204,40008.2396990741,2009-07-14,05:45:10
39.973337,116.334776,0,204,40008.2397569444,2009-07-14,05:45:15
39.973337,116.334698,0,204,40008.2398148148,2009-07-14,05:45:20
39.973336,116.334699,0,204,40008.2398726852,2009-07-14,05:45:25
39.973336,116.334699,0,204,40008.2399074074,2009-07-14,05:45:28
39.973338,116.334705,0,204,40008.2399305556,2009-07-14,05:45:30
39.973337,116.334694,0,204,40008.2399884259,2009-07-14,05:45:35
39.973351,116.334441,0,204,40008.2400462963,2009-07-14,05:45:40
39.973369,116.334218,0,204,40008.2401041667,2009-07-14,05:45:45
39.973382,116.334041,0,204,40008.240162037,2009-07-14,05:45:50
39.9734,116.333927,0,204,40008.2402199074,2009-07-14,05:45:55
39.97342,116.333927,0,205,40008.2402777778,2009-07-14,05:46:00
39.973428,116.333887,0,205,40008.2403356481,2009-07-14,05:46:05
39.973428,116.333887,0,205,40008.2403703704,2009-07-14,05:46:08
39.973428,116.333884,0,204,40008.2403935185,2009-07-14,05:46:10
39.973418,116.333865,0,204,40008.2404513889,2009-07-14,05:46:15
39.973415,116.333855,0,204,40008.2405092593,2009-07-14,05:46:20
39.973394,116.333903,0,205,40008.2405671296,2009-07-14,05:46:25
39.973383,116.334097,0,205,40008.240625,2009-07-14,05:46:30
39.97337,116.334162,0,205,40008.2406828704,2009-07-14,05:46:35
39.973379,116.334164,0,205,40008.2407407407,2009-07-14,05:46:40
39.973379,116.334164,0,205,40008.240775463,2009-07-14,05:46:43
39.97338,116.33417,0,204,40008.2407986111,2009-07-14,05:46:45
39.973402,116.33418,0,205,40008.2408564815,2009-07-14,05:46:50
39.973405,116.33419,0,205,40008.2409143519,2009-07-14,05:46:55
39.973405,116.334192,0,205,40008.2409722222,2009-07-14,05:47:00
39.973405,116.334191,0,205,40008.2410300926,2009-07-14,05:47:05
39.973405,116.334191,0,205,40008.2410648148,2009-07-14,05:47:08
39.973404,116.334188,0,205,40008.241087963,2009-07-14,05:47:10
39.973402,116.334179,0,205,40008.2411458333,2009-07-14,05:47:15
39.973402,116.334179,0,205,40008.2411805556,2009-07-14,05:47:18
39.973402,116.334179,0,205,40008.2412037037,2009-07-14,05:47:20
39.9734,116.33417,0,205,40008.2412615741,2009-07-14,05:47:25
39.9734,116.33417,0,205,40008.2412962963,2009-07-14,05:47:28
39.9734,116.334166,0,205,40008.2413194444,2009-07-14,05:47:30
39.973401,116.334133,0,205,40008.2413773148,2009-07-14,05:47:35
39.973396,116.334097,0,205,40008.2414351852,2009-07-14,05:47:40
39.973415,116.334051,0,204,40008.2414930556,2009-07-14,05:47:45
39.973442,116.334035,0,205,40008.2415509259,2009-07-14,05:47:50
39.973441,116.33403,0,205,40008.2416087963,2009-07-14,05:47:55
39.973443,116.334036,0,205,40008.2416666667,2009-07-14,05:48:00
39.973445,116.33404,0,205,40008.241724537,2009-07-14,05:48:05
39.973446,116.334042,0,205,40008.2417824074,2009-07-14,05:48:10
39.973446,116.334042,0,205,40008.2418171296,2009-07-14,05:48:13
39.973445,116.334034,0,205,40008.2418402778,2009-07-14,05:48:15
39.973454,116.333996,0,205,40008.2418981481,2009-07-14,05:48:20
39.973438,116.334095,0,204,40008.2419560185,2009-07-14,05:48:25
39.973423,116.334097,0,204,40008.2420138889,2009-07-14,05:48:30
39.973442,116.334104,0,204,40008.2420717593,2009-07-14,05:48:35
39.97343,116.334106,0,204,40008.2421296296,2009-07-14,05:48:40
39.973428,116.334102,0,204,40008.2421875,2009-07-14,05:48:45
39.973429,116.334102,0,204,40008.2422453704,2009-07-14,05:48:50
39.97343,116.334107,0,204,40008.2423032407,2009-07-14,05:48:55
39.973429,116.334103,0,204,40008.2423611111,2009-07-14,05:49:00
39.973429,116.334103,0,204,40008.2423958333,2009-07-14,05:49:03
39.973429,116.334101,0,204,40008.2424189815,2009-07-14,05:49:05
39.973429,116.334111,0,204,40008.2424768518,2009-07-14,05:49:10
39.973407,116.334099,0,204,40008.2425347222,2009-07-14,05:49:15
39.973414,116.334088,0,204,40008.2425925926,2009-07-14,05:49:20
39.973413,116.334079,0,204,40008.242650463,2009-07-14,05:49:25
39.973413,116.334079,0,204,40008.2427083333,2009-07-14,05:49:30
39.973413,116.334079,0,204,40008.2427430556,2009-07-14,05:49:33
39.973413,116.334077,0,204,40008.2427662037,2009-07-14,05:49:35
39.973404,116.334095,0,204,40008.2428240741,2009-07-14,05:49:40
39.973405,116.334121,0,203,40008.2428819444,2009-07-14,05:49:45
39.973402,116.334121,0,203,40008.2429398148,2009-07-14,05:49:50
39.973402,116.334121,0,203,40008.242974537,2009-07-14,05:49:53
39.973401,116.334114,0,203,40008.2429976852,2009-07-14,05:49:55
39.973397,116.334102,0,203,40008.2430555556,2009-07-14,05:50:00
39.973397,116.334102,0,203,40008.2430902778,2009-07-14,05:50:03
39.973395,116.334097,0,202,40008.2431134259,2009-07-14,05:50:05
39.973399,116.334066,0,202,40008.2431712963,2009-07-14,05:50:10
39.973397,116.334039,0,202,40008.2432291667,2009-07-14,05:50:15
39.973397,116.334039,0,202,40008.2432638889,2009-07-14,05:50:18
39.973396,116.334033,0,202,40008.243287037,2009-07-14,05:50:20
39.973399,116.334046,0,202,40008.2433449074,2009-07-14,05:50:25
39.973402,116.334058,0,202,40008.2434027778,2009-07-14,05:50:30
39.973397,116.334081,0,202,40008.2434606481,2009-07-14,05:50:35
39.973387,116.334108,0,202,40008.2435185185,2009-07-14,05:50:40
39.973382,116.334165,0,202,40008.2435763889,2009-07-14,05:50:45
39.973392,116.33417,0,201,40008.2436342593,2009-07-14,05:50:50
39.973396,116.334134,0,202,40008.2436921296,2009-07-14,05:50:55
39.973426,116.334061,0,201,40008.24375,2009-07-14,05:51:00
39.97342,116.33402,0,201,40008.2438078704,2009-07-14,05:51:05
39.973428,116.334001,0,201,40008.2438657407,2009-07-14,05:51:10
39.973426,116.333995,0,201,40008.2439236111,2009-07-14,05:51:15
39.973424,116.333988,0,201,40008.2439814815,2009-07-14,05:51:20
39.973425,116.333988,0,201,40008.2440393518,2009-07-14,05:51:25
39.973425,116.333988,0,201,40008.2440740741,2009-07-14,05:51:28
39.973425,116.333984,0,201,40008.2440972222,2009-07-14,05:51:30
39.973445,116.333946,0,201,40008.2441550926,2009-07-14,05:51:35
39.973467,116.333921,0,201,40008.244212963,2009-07-14,05:51:40
39.973469,116.333926,0,201,40008.2442708333,2009-07-14,05:51:45
39.973469,116.333926,0,201,40008.2443055556,2009-07-14,05:51:48
39.97347,116.333931,0,201,40008.2443287037,2009-07-14,05:51:50
39.973494,116.333856,0,200,40008.2443865741,2009-07-14,05:51:55
39.973496,116.333826,0,200,40008.2444444444,2009-07-14,05:52:00
39.973481,116.333794,0,201,40008.2445023148,2009-07-14,05:52:05
39.973485,116.333735,0,201,40008.2445601852,2009-07-14,05:52:10
39.973483,116.333728,0,199,40008.2446180556,2009-07-14,05:52:15
39.973483,116.333726,0,199,40008.2446759259,2009-07-14,05:52:20
39.973484,116.333728,0,199,40008.2447337963,2009-07-14,05:52:25
39.973482,116.333721,0,199,40008.2447916667,2009-07-14,05:52:30
39.973482,116.333721,0,199,40008.2448263889,2009-07-14,05:52:33
39.973483,116.33372,0,198,40008.244849537,2009-07-14,05:52:35
39.973481,116.33371,0,198,40008.2449074074,2009-07-14,05:52:40
39.97348,116.333705,0,198,40008.2449652778,2009-07-14,05:52:45
39.97348,116.333705,0,198,40008.245,2009-07-14,05:52:48
39.97348,116.333709,0,198,40008.2450231481,2009-07-14,05:52:50
39.973449,116.333859,0,198,40008.2450810185,2009-07-14,05:52:55
39.973502,116.333975,0,192,40008.2451388889,2009-07-14,05:53:00
39.973502,116.333975,0,192,40008.2451736111,2009-07-14,05:53:03
39.973506,116.333975,0,190,40008.2451967593,2009-07-14,05:53:05
39.973493,116.333986,0,190,40008.2452546296,2009-07-14,05:53:10
39.973489,116.334009,0,189,40008.2453125,2009-07-14,05:53:15
39.973471,116.334043,0,189,40008.2453703704,2009-07-14,05:53:20
39.973465,116.334087,0,191,40008.2454282407,2009-07-14,05:53:25
39.973428,116.333759,0,194,40008.247974537,2009-07-14,05:57:05
39.973445,116.333723,0,194,40008.2480324074,2009-07-14,05:57:10
39.973464,116.333756,0,194,40008.2480902778,2009-07-14,05:57:15
39.973476,116.333754,0,194,40008.2481481481,2009-07-14,05:57:20
39.973466,116.333887,0,195,40008.2482060185,2009-07-14,05:57:25
39.973465,116.333934,0,195,40008.2482638889,2009-07-14,05:57:30
39.973478,116.333911,0,194,40008.2483217593,2009-07-14,05:57:35
39.973476,116.333978,0,195,40008.2483796296,2009-07-14,05:57:40
39.973466,116.33401,0,194,40008.2484375,2009-07-14,05:57:45
39.973455,116.333997,0,194,40008.2484953704,2009-07-14,05:57:50
39.973449,116.333974,0,194,40008.2485532407,2009-07-14,05:57:55
39.973461,116.333949,0,194,40008.2486111111,2009-07-14,05:58:00
39.973468,116.333972,0,194,40008.2486689815,2009-07-14,05:58:05
39.973485,116.334001,0,194,40008.2487268519,2009-07-14,05:58:10
39.973502,116.334055,0,193,40008.2487847222,2009-07-14,05:58:15
39.973496,116.334028,0,193,40008.2488425926,2009-07-14,05:58:20
39.973483,116.333985,0,192,40008.248900463,2009-07-14,05:58:25
39.973448,116.33395,0,192,40008.2489583333,2009-07-14,05:58:30
39.973437,116.334023,0,193,40008.2490162037,2009-07-14,05:58:35
39.973438,116.334041,0,193,40008.2490740741,2009-07-14,05:58:40
39.973436,116.334171,0,193,40008.2491319444,2009-07-14,05:58:45
39.973438,116.334191,0,194,40008.2491898148,2009-07-14,05:58:50
39.973421,116.334284,0,193,40008.2492476852,2009-07-14,05:58:55
39.973395,116.334318,0,193,40008.2493055556,2009-07-14,05:59:00
39.973422,116.334327,0,192,40008.2493634259,2009-07-14,05:59:05
39.973404,116.334419,0,191,40008.2494212963,2009-07-14,05:59:10
39.973407,116.334405,0,191,40008.2494791667,2009-07-14,05:59:15
39.973414,116.334391,0,191,40008.249537037,2009-07-14,05:59:20
39.973422,116.334341,0,190,40008.2495949074,2009-07-14,05:59:25
39.973467,116.334141,0,189,40008.2496527778,2009-07-14,05:59:30
39.973536,116.333987,0,189,40008.2497106481,2009-07-14,05:59:35
39.973597,116.333833,0,188,40008.2497685185,2009-07-14,05:59:40
39.973577,116.333788,0,188,40008.2498263889,2009-07-14,05:59:45
39.973538,116.333832,0,188,40008.2498842593,2009-07-14,05:59:50
39.973473,116.333826,0,188,40008.2499421296,2009-07-14,05:59:55
39.973497,116.333712,0,187,40008.25,2009-07-14,06:00:00
39.973526,116.333626,0,188,40008.2500578704,2009-07-14,06:00:05
39.973526,116.33362,0,187,40008.2501157407,2009-07-14,06:00:10
39.973526,116.33362,0,187,40008.2501736111,2009-07-14,06:00:15
39.973526,116.333619,0,187,40008.2502314815,2009-07-14,06:00:20
39.973526,116.333619,0,187,40008.2502662037,2009-07-14,06:00:23
39.973528,116.333625,0,187,40008.2502893518,2009-07-14,06:00:25
39.973531,116.333634,0,187,40008.2503472222,2009-07-14,06:00:30
39.973536,116.333664,0,187,40008.2504050926,2009-07-14,06:00:35
39.973538,116.333754,0,188,40008.250462963,2009-07-14,06:00:40
39.973538,116.333754,0,188,40008.2504976852,2009-07-14,06:00:43
39.973538,116.333752,0,189,40008.2505208333,2009-07-14,06:00:45
39.973579,116.333684,0,188,40008.2505787037,2009-07-14,06:00:50
39.973579,116.333684,0,188,40008.2506134259,2009-07-14,06:00:53
39.973579,116.333677,0,188,40008.2506365741,2009-07-14,06:00:55
39.973587,116.333704,0,186,40008.2506944444,2009-07-14,06:01:00
39.973589,116.333696,0,186,40008.2507523148,2009-07-14,06:01:05
39.973589,116.333696,0,186,40008.250787037,2009-07-14,06:01:08
39.973589,116.333697,0,186,40008.2508101852,2009-07-14,06:01:10
39.973591,116.333708,0,186,40008.2508680556,2009-07-14,06:01:15
39.973598,116.333739,0,184,40008.2509259259,2009-07-14,06:01:20
39.973598,116.333767,0,185,40008.2509837963,2009-07-14,06:01:25
39.973562,116.333876,0,185,40008.2510416667,2009-07-14,06:01:30
39.973538,116.333915,0,185,40008.251099537,2009-07-14,06:01:35
39.973499,116.333943,0,185,40008.2511574074,2009-07-14,06:01:40
39.973463,116.333964,0,185,40008.2512152778,2009-07-14,06:01:45
39.973425,116.334049,0,185,40008.2512731481,2009-07-14,06:01:50
39.973385,116.334207,0,186,40008.2513310185,2009-07-14,06:01:55
39.973441,116.334215,0,187,40008.2513888889,2009-07-14,06:02:00
39.973476,116.334248,0,188,40008.2514467593,2009-07-14,06:02:05
39.973453,116.334461,0,185,40008.2515046296,2009-07-14,06:02:10
39.973498,116.334124,0,190,40008.253587963,2009-07-14,06:05:10
39.973541,116.333985,0,191,40008.2536458333,2009-07-14,06:05:15
39.973556,116.333855,0,192,40008.2537037037,2009-07-14,06:05:20
39.973549,116.333753,0,192,40008.2537615741,2009-07-14,06:05:25
39.973531,116.333677,0,193,40008.2538194444,2009-07-14,06:05:30
39.973509,116.333714,0,192,40008.2538773148,2009-07-14,06:05:35
39.97348,116.333747,0,192,40008.2539351852,2009-07-14,06:05:40
39.973454,116.333788,0,192,40008.2539930556,2009-07-14,06:05:45
39.973441,116.333815,0,192,40008.2540509259,2009-07-14,06:05:50
39.973449,116.33374,0,192,40008.2541087963,2009-07-14,06:05:55
39.973472,116.33371,0,191,40008.2541666667,2009-07-14,06:06:00
39.973492,116.333727,0,190,40008.254224537,2009-07-14,06:06:05
39.973505,116.333815,0,190,40008.2542824074,2009-07-14,06:06:10
39.973522,116.333863,0,190,40008.2543402778,2009-07-14,06:06:15
39.973487,116.334136,0,189,40008.2543981481,2009-07-14,06:06:20
39.973447,116.334233,0,189,40008.2544560185,2009-07-14,06:06:25
39.973463,116.334206,0,189,40008.2545138889,2009-07-14,06:06:30
39.973507,116.334247,0,189,40008.2545717593,2009-07-14,06:06:35
39.973525,116.334151,0,190,40008.2546296296,2009-07-14,06:06:40
39.973503,116.334005,0,191,40008.2546875,2009-07-14,06:06:45
39.973489,116.333936,0,192,40008.2547453704,2009-07-14,06:06:50
39.973492,116.333913,0,193,40008.2548032407,2009-07-14,06:06:55
39.97348,116.333916,0,192,40008.2548611111,2009-07-14,06:07:00
39.97348,116.333916,0,192,40008.2548958333,2009-07-14,06:07:03
39.973482,116.333919,0,193,40008.2549189815,2009-07-14,06:07:05
39.973506,116.333897,0,193,40008.2549768519,2009-07-14,06:07:10
39.973506,116.333897,0,193,40008.2550115741,2009-07-14,06:07:13
39.973506,116.333896,0,193,40008.2550347222,2009-07-14,06:07:15
39.973557,116.3339,0,192,40008.2553240741,2009-07-14,06:07:40
39.973557,116.3339,0,192,40008.2553587963,2009-07-14,06:07:43
39.973557,116.333892,0,192,40008.2553819444,2009-07-14,06:07:45
39.973569,116.333866,0,192,40008.2554398148,2009-07-14,06:07:50
39.973569,116.333866,0,192,40008.255474537,2009-07-14,06:07:53
39.973565,116.33387,0,192,40008.2554976852,2009-07-14,06:07:55
39.973588,116.333903,0,192,40008.2555555556,2009-07-14,06:08:00
39.973568,116.333857,0,193,40008.2556134259,2009-07-14,06:08:05
39.973577,116.333829,0,193,40008.2556712963,2009-07-14,06:08:10
39.973577,116.333829,0,193,40008.2557060185,2009-07-14,06:08:13
39.973575,116.333833,0,193,40008.2557291667,2009-07-14,06:08:15
39.973491,116.333872,0,193,40008.255787037,2009-07-14,06:08:20
39.973409,116.333895,0,194,40008.2558449074,2009-07-14,06:08:25
39.973366,116.333845,0,194,40008.2559027778,2009-07-14,06:08:30
39.973384,116.333793,0,195,40008.2559606481,2009-07-14,06:08:35
39.97349,116.333564,0,238,40008.2615740741,2009-07-14,06:16:40
39.973555,116.333352,0,240,40008.2616319444,2009-07-14,06:16:45
39.973612,116.333327,0,242,40008.2616898148,2009-07-14,06:16:50
39.973586,116.33349,0,240,40008.2617476852,2009-07-14,06:16:55
39.973551,116.333748,0,239,40008.2618055556,2009-07-14,06:17:00
39.973515,116.333954,0,241,40008.2618634259,2009-07-14,06:17:05
39.973505,116.334041,0,243,40008.2619212963,2009-07-14,06:17:10
39.973504,116.334082,0,245,40008.2619791667,2009-07-14,06:17:15
39.973476,116.334137,0,249,40008.262037037,2009-07-14,06:17:20
39.973461,116.334163,0,251,40008.2620949074,2009-07-14,06:17:25
39.973461,116.334163,0,251,40008.2621296296,2009-07-14,06:17:28
39.973458,116.334166,0,252,40008.2621527778,2009-07-14,06:17:30
39.973438,116.334129,0,253,40008.2622106481,2009-07-14,06:17:35
39.973444,116.33409,0,255,40008.2622685185,2009-07-14,06:17:40
39.973462,116.334056,0,255,40008.2623263889,2009-07-14,06:17:45
39.97349,116.334052,0,256,40008.2623842593,2009-07-14,06:17:50
39.973486,116.334071,0,256,40008.2624421296,2009-07-14,06:17:55
39.973489,116.334082,0,256,40008.2625,2009-07-14,06:18:00
39.973489,116.334082,0,256,40008.2625347222,2009-07-14,06:18:03
39.973489,116.334083,0,256,40008.2625578704,2009-07-14,06:18:05
39.97346,116.334048,0,256,40008.2626157407,2009-07-14,06:18:10
39.97346,116.333991,0,254,40008.2626736111,2009-07-14,06:18:15
39.973481,116.333917,0,252,40008.2627314815,2009-07-14,06:18:20
39.973482,116.333904,0,253,40008.2627893519,2009-07-14,06:18:25
39.973478,116.33391,0,253,40008.2628472222,2009-07-14,06:18:30
39.973476,116.333902,0,253,40008.2629050926,2009-07-14,06:18:35
39.973476,116.333902,0,253,40008.2629398148,2009-07-14,06:18:38
39.973475,116.333901,0,253,40008.262962963,2009-07-14,06:18:40
39.973489,116.333873,0,252,40008.2630208333,2009-07-14,06:18:45
39.973506,116.333826,0,251,40008.2630787037,2009-07-14,06:18:50
39.973502,116.333852,0,252,40008.2631365741,2009-07-14,06:18:55
39.973581,116.333698,0,250,40008.2631944444,2009-07-14,06:19:00
39.973565,116.333739,0,250,40008.2632523148,2009-07-14,06:19:05
39.973568,116.33376,0,250,40008.2633101852,2009-07-14,06:19:10
39.973564,116.333772,0,249,40008.2633680556,2009-07-14,06:19:15
39.973572,116.333746,0,248,40008.2634259259,2009-07-14,06:19:20
39.973573,116.333758,0,248,40008.2634837963,2009-07-14,06:19:25
39.973575,116.333768,0,248,40008.2635416667,2009-07-14,06:19:30
39.973575,116.333768,0,248,40008.2635763889,2009-07-14,06:19:33
39.973574,116.333775,0,248,40008.263599537,2009-07-14,06:19:35
39.973545,116.33382,0,249,40008.2636574074,2009-07-14,06:19:40
39.973516,116.333948,0,248,40008.2637152778,2009-07-14,06:19:45
39.973472,116.334071,0,249,40008.2637731481,2009-07-14,06:19:50
39.973427,116.334122,0,252,40008.2638310185,2009-07-14,06:19:55
39.973429,116.33413,0,252,40008.2638888889,2009-07-14,06:20:00
39.973429,116.33413,0,252,40008.2639236111,2009-07-14,06:20:03
39.973427,116.334137,0,253,40008.2639467593,2009-07-14,06:20:05
39.973429,116.334126,0,254,40008.2640046296,2009-07-14,06:20:10
39.973429,116.334126,0,254,40008.2640393519,2009-07-14,06:20:13
39.973428,116.334119,0,254,40008.2640625,2009-07-14,06:20:15
39.973427,116.334137,0,254,40008.2641203704,2009-07-14,06:20:20
39.973403,116.334241,0,254,40008.2641782407,2009-07-14,06:20:25
39.973369,116.334405,0,253,40008.2642361111,2009-07-14,06:20:30
39.973325,116.334211,0,221,40008.2649305556,2009-07-14,06:21:30
39.973333,116.334224,0,219,40008.2649884259,2009-07-14,06:21:35
39.973334,116.334234,0,219,40008.2650462963,2009-07-14,06:21:40
39.973335,116.334241,0,219,40008.2651041667,2009-07-14,06:21:45
39.973335,116.334241,0,219,40008.2651388889,2009-07-14,06:21:48
39.973334,116.334238,0,219,40008.265162037,2009-07-14,06:21:50
39.973333,116.334249,0,219,40008.2652199074,2009-07-14,06:21:55
39.973333,116.334258,0,219,40008.2652777778,2009-07-14,06:22:00
39.973333,116.334259,0,219,40008.2653356481,2009-07-14,06:22:05
39.973333,116.334262,0,219,40008.2653935185,2009-07-14,06:22:10
39.973333,116.33427,0,219,40008.2654513889,2009-07-14,06:22:15
39.973333,116.33427,0,219,40008.2654861111,2009-07-14,06:22:18
39.973332,116.33427,0,219,40008.2655092593,2009-07-14,06:22:20
39.97333,116.33426,0,219,40008.2655671296,2009-07-14,06:22:25
39.973351,116.33449,0,220,40008.265625,2009-07-14,06:22:30
39.973387,116.334571,0,218,40008.2656828704,2009-07-14,06:22:35
39.973395,116.334615,0,218,40008.2657407407,2009-07-14,06:22:40
39.973382,116.334662,0,221,40008.2657986111,2009-07-14,06:22:45
39.973371,116.334663,0,224,40008.2658564815,2009-07-14,06:22:50
39.973363,116.334649,0,227,40008.2659143518,2009-07-14,06:22:55
39.973363,116.334645,0,227,40008.2659722222,2009-07-14,06:23:00
39.973363,116.334645,0,227,40008.2660069444,2009-07-14,06:23:03
39.973362,116.334638,0,227,40008.2660300926,2009-07-14,06:23:05
39.973361,116.334629,0,227,40008.266087963,2009-07-14,06:23:10
39.97336,116.334627,0,227,40008.2661458333,2009-07-14,06:23:15
39.973357,116.334623,0,228,40008.2662037037,2009-07-14,06:23:20
39.973355,116.334618,0,228,40008.2662615741,2009-07-14,06:23:25
39.973355,116.334619,0,228,40008.2663194444,2009-07-14,06:23:30
39.973355,116.334619,0,228,40008.2663541667,2009-07-14,06:23:33
39.973354,116.334613,0,228,40008.2663773148,2009-07-14,06:23:35
39.973344,116.334595,0,230,40008.2664351852,2009-07-14,06:23:40
39.973344,116.334595,0,230,40008.2664699074,2009-07-14,06:23:43
39.973338,116.334598,0,234,40008.2664930556,2009-07-14,06:23:45
39.973347,116.334588,0,237,40008.2665509259,2009-07-14,06:23:50
39.973348,116.334589,0,238,40008.2666087963,2009-07-14,06:23:55
39.973345,116.334581,0,238,40008.2666666667,2009-07-14,06:24:00
39.973345,116.334581,0,238,40008.2667013889,2009-07-14,06:24:03
39.973345,116.334576,0,238,40008.266724537,2009-07-14,06:24:05
39.973275,116.334595,0,238,40008.2670138889,2009-07-14,06:24:30
39.973258,116.334638,0,238,40008.2670717593,2009-07-14,06:24:35
39.973278,116.334632,0,238,40008.2671296296,2009-07-14,06:24:40
39.973248,116.334628,0,238,40008.2671875,2009-07-14,06:24:45
39.973243,116.334603,0,238,40008.2672453704,2009-07-14,06:24:50
39.973285,116.334528,0,238,40008.2673032407,2009-07-14,06:24:55
39.973336,116.334504,0,237,40008.2673611111,2009-07-14,06:25:00
39.973368,116.334515,0,237,40008.2674189815,2009-07-14,06:25:05
39.973388,116.334523,0,237,40008.2674768518,2009-07-14,06:25:10
39.973386,116.334548,0,238,40008.2675347222,2009-07-14,06:25:15
39.973386,116.334548,0,238,40008.2675694444,2009-07-14,06:25:18
39.973391,116.334544,0,238,40008.2675925926,2009-07-14,06:25:20
39.973325,116.334647,0,238,40008.267650463,2009-07-14,06:25:25
39.973298,116.334698,0,238,40008.2677083333,2009-07-14,06:25:30
39.97322,116.334903,0,239,40008.2677662037,2009-07-14,06:25:35
39.973185,116.335015,0,239,40008.2678240741,2009-07-14,06:25:40
39.973176,116.335075,0,239,40008.2678819444,2009-07-14,06:25:45
39.973238,116.334908,0,238,40008.2679398148,2009-07-14,06:25:50
39.973258,116.33485,0,238,40008.2679976852,2009-07-14,06:25:55
39.973275,116.334796,0,238,40008.2680555556,2009-07-14,06:26:00
39.973366,116.334576,0,237,40008.2681134259,2009-07-14,06:26:05
39.973423,116.334443,0,237,40008.2681712963,2009-07-14,06:26:10
39.973489,116.334285,0,236,40008.2682291667,2009-07-14,06:26:15
39.973551,116.334221,0,236,40008.268287037,2009-07-14,06:26:20
39.973282,116.334117,0,238,40008.2685763889,2009-07-14,06:26:45
39.973332,116.333907,0,238,40008.2686342593,2009-07-14,06:26:50
39.973368,116.33381,0,238,40008.2686921296,2009-07-14,06:26:55
39.973388,116.333725,0,238,40008.26875,2009-07-14,06:27:00
39.9734,116.334043,0,239,40008.2717013889,2009-07-14,06:31:15
39.973415,116.334144,0,239,40008.2717592593,2009-07-14,06:31:20
39.973431,116.334222,0,239,40008.2718171296,2009-07-14,06:31:25
39.973453,116.334221,0,239,40008.271875,2009-07-14,06:31:30
39.973463,116.334246,0,239,40008.2719328704,2009-07-14,06:31:35
39.973469,116.334273,0,239,40008.2719907407,2009-07-14,06:31:40
39.97346,116.334302,0,239,40008.2720486111,2009-07-14,06:31:45
39.973461,116.334348,0,239,40008.2721064815,2009-07-14,06:31:50
39.973463,116.334357,0,239,40008.2721643519,2009-07-14,06:31:55
39.973464,116.334367,0,239,40008.2722222222,2009-07-14,06:32:00
39.973466,116.334379,0,239,40008.2722800926,2009-07-14,06:32:05
39.973435,116.334408,0,240,40008.272337963,2009-07-14,06:32:10
39.973414,116.334417,0,240,40008.2723958333,2009-07-14,06:32:15
39.973414,116.334417,0,240,40008.2724305556,2009-07-14,06:32:18
39.973413,116.334414,0,240,40008.2724537037,2009-07-14,06:32:20
39.973419,116.334397,0,240,40008.2725115741,2009-07-14,06:32:25
39.973442,116.334307,0,239,40008.2725694444,2009-07-14,06:32:30
39.97345,116.334121,0,239,40008.2726273148,2009-07-14,06:32:35
39.973375,116.334167,0,239,40008.2726851852,2009-07-14,06:32:40
39.973349,116.334179,0,239,40008.2727430556,2009-07-14,06:32:45
39.973375,116.334126,0,238,40008.2728009259,2009-07-14,06:32:50
39.973413,116.334023,0,237,40008.2728587963,2009-07-14,06:32:55
39.973416,116.334025,0,237,40008.2729166667,2009-07-14,06:33:00
39.973416,116.334025,0,237,40008.2729513889,2009-07-14,06:33:03
39.973409,116.334029,0,237,40008.272974537,2009-07-14,06:33:05
39.973434,116.33402,0,237,40008.2731481481,2009-07-14,06:33:20
39.973435,116.334021,0,237,40008.2732060185,2009-07-14,06:33:25
39.973435,116.334021,0,237,40008.2732407407,2009-07-14,06:33:28
39.973435,116.334024,0,237,40008.2732638889,2009-07-14,06:33:30
39.973429,116.334066,0,237,40008.2733217593,2009-07-14,06:33:35
39.973428,116.334125,0,237,40008.2733796296,2009-07-14,06:33:40
39.9734,116.334206,0,238,40008.2734375,2009-07-14,06:33:45
39.973401,116.334215,0,238,40008.2734953704,2009-07-14,06:33:50
39.973413,116.334217,0,238,40008.2735532407,2009-07-14,06:33:55
39.973427,116.334211,0,238,40008.2736111111,2009-07-14,06:34:00
39.973431,116.334224,0,238,40008.2736689815,2009-07-14,06:34:05
39.973422,116.334305,0,239,40008.2737268518,2009-07-14,06:34:10
39.973429,116.334319,0,239,40008.2737847222,2009-07-14,06:34:15
39.973444,116.3343,0,239,40008.2738425926,2009-07-14,06:34:20
39.973444,116.334303,0,239,40008.273900463,2009-07-14,06:34:25
39.973444,116.334303,0,239,40008.2739351852,2009-07-14,06:34:28
39.973444,116.334304,0,239,40008.2739583333,2009-07-14,06:34:30
39.973447,116.334335,0,239,40008.2740162037,2009-07-14,06:34:35
39.973447,116.334335,0,239,40008.2740509259,2009-07-14,06:34:38
39.973454,116.334329,0,239,40008.2740740741,2009-07-14,06:34:40
39.973454,116.334339,0,239,40008.2741319444,2009-07-14,06:34:45
39.973456,116.334348,0,239,40008.2741898148,2009-07-14,06:34:50
39.97346,116.334366,0,239,40008.2742476852,2009-07-14,06:34:55
39.973467,116.33438,0,239,40008.2743055556,2009-07-14,06:35:00
39.973433,116.334478,0,239,40008.2743634259,2009-07-14,06:35:05
39.973434,116.334488,0,239,40008.2744212963,2009-07-14,06:35:10
39.973435,116.334499,0,239,40008.2744791667,2009-07-14,06:35:15
39.973434,116.334505,0,239,40008.274537037,2009-07-14,06:35:20
39.973434,116.334505,0,239,40008.2745717593,2009-07-14,06:35:23
39.973433,116.334509,0,239,40008.2745949074,2009-07-14,06:35:25
39.973307,116.334429,0,241,40008.2747685185,2009-07-14,06:35:40
39.973307,116.334429,0,241,40008.2748032407,2009-07-14,06:35:43
39.97331,116.334436,0,241,40008.2748263889,2009-07-14,06:35:45
39.97331,116.334424,0,241,40008.2748842593,2009-07-14,06:35:50
39.973395,116.334341,0,240,40008.2749421296,2009-07-14,06:35:55
39.973501,116.334598,0,239,40008.2782986111,2009-07-14,06:40:45
39.973331,116.334968,0,181,40008.2787037037,2009-07-14,06:41:20
39.973352,116.334871,0,188,40008.2787615741,2009-07-14,06:41:25
39.973312,116.334827,0,236,40008.2788194444,2009-07-14,06:41:30
39.973201,116.334922,0,239,40008.2788773148,2009-07-14,06:41:35
39.973194,116.334891,0,239,40008.2789351852,2009-07-14,06:41:40
39.973219,116.334866,0,239,40008.2789930556,2009-07-14,06:41:45
39.973278,116.334789,0,239,40008.2790509259,2009-07-14,06:41:50
39.973297,116.334755,0,238,40008.2791087963,2009-07-14,06:41:55
39.973296,116.334798,0,238,40008.279224537,2009-07-14,06:42:05
39.973297,116.334813,0,238,40008.2793402778,2009-07-14,06:42:15
39.973295,116.334822,0,238,40008.2795717593,2009-07-14,06:42:35
39.973297,116.334818,0,238,40008.2796296296,2009-07-14,06:42:40
39.973298,116.334811,0,238,40008.2796875,2009-07-14,06:42:45
39.973298,116.334811,0,238,40008.2797222222,2009-07-14,06:42:48
39.973299,116.334809,0,238,40008.2797453704,2009-07-14,06:42:50
39.973304,116.334792,0,238,40008.2798032407,2009-07-14,06:42:55
39.973329,116.334681,0,237,40008.2802662037,2009-07-14,06:43:35
39.97333,116.334666,0,237,40008.2804398148,2009-07-14,06:43:50
39.973329,116.33463,0,237,40008.2804976852,2009-07-14,06:43:55
39.973251,116.334152,0,237,40008.2805555556,2009-07-14,06:44:00
39.97325,116.334147,0,237,40008.2806134259,2009-07-14,06:44:05
39.97325,116.334147,0,237,40008.2806481481,2009-07-14,06:44:08
39.97325,116.334139,0,237,40008.2806712963,2009-07-14,06:44:10
39.973248,116.334123,0,237,40008.2807291667,2009-07-14,06:44:15
39.973247,116.334114,0,237,40008.280787037,2009-07-14,06:44:20
39.973244,116.334102,0,237,40008.2808449074,2009-07-14,06:44:25
39.973278,116.334051,0,237,40008.2809027778,2009-07-14,06:44:30
39.97333,116.334005,0,237,40008.2809606481,2009-07-14,06:44:35
39.97333,116.334005,0,237,40008.2809953704,2009-07-14,06:44:38
39.97333,116.333997,0,237,40008.2810185185,2009-07-14,06:44:40
39.973314,116.33399,0,236,40008.2810763889,2009-07-14,06:44:45
39.973316,116.33399,0,236,40008.2811342593,2009-07-14,06:44:50
39.973317,116.333993,0,236,40008.2811921296,2009-07-14,06:44:55
39.97332,116.334001,0,237,40008.28125,2009-07-14,06:45:00
39.973319,116.333996,0,237,40008.2813078704,2009-07-14,06:45:05
39.973319,116.333997,0,237,40008.2813657407,2009-07-14,06:45:10
39.973319,116.333997,0,237,40008.281400463,2009-07-14,06:45:13
39.973322,116.333996,0,237,40008.2814236111,2009-07-14,06:45:15
39.973355,116.333967,0,237,40008.2814814815,2009-07-14,06:45:20
39.973365,116.333935,0,237,40008.2815393518,2009-07-14,06:45:25
39.973363,116.333926,0,237,40008.2815972222,2009-07-14,06:45:30
39.973361,116.333915,0,237,40008.2816550926,2009-07-14,06:45:35
39.973392,116.333858,0,236,40008.281712963,2009-07-14,06:45:40
39.973381,116.333878,0,236,40008.2817708333,2009-07-14,06:45:45
39.97338,116.333899,0,235,40008.2818287037,2009-07-14,06:45:50
39.973377,116.33389,0,235,40008.2818865741,2009-07-14,06:45:55
39.973378,116.333895,0,235,40008.2819444444,2009-07-14,06:46:00
39.973378,116.333895,0,235,40008.2819791667,2009-07-14,06:46:03
39.973378,116.333901,0,235,40008.2820023148,2009-07-14,06:46:05
39.973381,116.333911,0,235,40008.2820601852,2009-07-14,06:46:10
39.973382,116.333914,0,235,40008.2821180556,2009-07-14,06:46:15
39.973383,116.333913,0,235,40008.2821759259,2009-07-14,06:46:20
39.973383,116.333913,0,235,40008.2822106481,2009-07-14,06:46:23
39.973383,116.333909,0,235,40008.2822337963,2009-07-14,06:46:25
39.973381,116.3339,0,235,40008.2822916667,2009-07-14,06:46:30
39.973377,116.333892,0,235,40008.282349537,2009-07-14,06:46:35
39.973377,116.333892,0,235,40008.2823842593,2009-07-14,06:46:38
39.973376,116.333891,0,235,40008.2824074074,2009-07-14,06:46:40
39.973367,116.333872,0,236,40008.2824652778,2009-07-14,06:46:45
39.973364,116.333809,0,236,40008.2825231481,2009-07-14,06:46:50
39.973364,116.333809,0,236,40008.2825578704,2009-07-14,06:46:53
39.973365,116.333803,0,236,40008.2825810185,2009-07-14,06:46:55
39.973422,116.333881,0,236,40008.2826388889,2009-07-14,06:47:00
39.97344,116.333923,0,236,40008.2826967593,2009-07-14,06:47:05
39.973494,116.33424,0,231,40008.2898726852,2009-07-14,06:57:25
39.973523,116.334278,0,231,40008.2899305556,2009-07-14,06:57:30
39.973551,116.334329,0,231,40008.2899884259,2009-07-14,06:57:35
39.973573,116.33438,0,231,40008.2900462963,2009-07-14,06:57:40
39.973566,116.334367,0,232,40008.2901041667,2009-07-14,06:57:45
39.973516,116.334319,0,232,40008.290162037,2009-07-14,06:57:50
39.973496,116.334254,0,233,40008.2902199074,2009-07-14,06:57:55
39.973522,116.334222,0,233,40008.2902777778,2009-07-14,06:58:00
39.973532,116.334219,0,233,40008.2903356481,2009-07-14,06:58:05
39.973532,116.334219,0,233,40008.2903703704,2009-07-14,06:58:08
39.973534,116.334226,0,233,40008.2903935185,2009-07-14,06:58:10
39.973536,116.334238,0,233,40008.2904513889,2009-07-14,06:58:15
39.973536,116.334238,0,233,40008.2904861111,2009-07-14,06:58:18
39.973539,116.334243,0,233,40008.2905092593,2009-07-14,06:58:20
39.973539,116.334234,0,233,40008.2905671296,2009-07-14,06:58:25
39.973541,116.334157,0,233,40008.290625,2009-07-14,06:58:30
39.973517,116.334097,0,234,40008.2906828704,2009-07-14,06:58:35
39.973514,116.334086,0,234,40008.2907407407,2009-07-14,06:58:40
39.973521,116.334096,0,234,40008.2907986111,2009-07-14,06:58:45
39.973512,116.334086,0,235,40008.2908564815,2009-07-14,06:58:50
39.973521,116.334094,0,236,40008.2909143518,2009-07-14,06:58:55
39.973522,116.334123,0,237,40008.2909722222,2009-07-14,06:59:00
39.973505,116.334093,0,238,40008.2910300926,2009-07-14,06:59:05
39.97351,116.334055,0,238,40008.291087963,2009-07-14,06:59:10
39.97351,116.334067,0,239,40008.2911458333,2009-07-14,06:59:15
39.97351,116.334067,0,239,40008.2911805556,2009-07-14,06:59:18
39.973508,116.334059,0,238,40008.2912037037,2009-07-14,06:59:20
39.973503,116.33405,0,239,40008.2912615741,2009-07-14,06:59:25
39.973515,116.334071,0,239,40008.2913194444,2009-07-14,06:59:30
39.973515,116.334071,0,239,40008.2913541667,2009-07-14,06:59:33
39.973521,116.334078,0,239,40008.2913773148,2009-07-14,06:59:35
39.973505,116.334089,0,240,40008.2914351852,2009-07-14,06:59:40
39.973496,116.334113,0,240,40008.2914930556,2009-07-14,06:59:45
39.973498,116.334091,0,240,40008.2915509259,2009-07-14,06:59:50
39.973522,116.334032,0,240,40008.2916087963,2009-07-14,06:59:55
39.973522,116.334032,0,240,40008.2916435185,2009-07-14,06:59:58
39.973524,116.334034,0,240,40008.2916666667,2009-07-14,07:00:00
39.97352,116.334021,0,241,40008.291724537,2009-07-14,07:00:05
39.973518,116.33396,0,241,40008.2917824074,2009-07-14,07:00:10
39.973491,116.333832,0,241,40008.2918402778,2009-07-14,07:00:15
39.973474,116.33379,0,241,40008.2918981481,2009-07-14,07:00:20
39.973474,116.33379,0,241,40008.2919328704,2009-07-14,07:00:23
39.973482,116.333783,0,241,40008.2919560185,2009-07-14,07:00:25
39.973463,116.333781,0,241,40008.2920138889,2009-07-14,07:00:30
39.973418,116.333772,0,241,40008.2920717593,2009-07-14,07:00:35
39.973396,116.333711,0,241,40008.2921296296,2009-07-14,07:00:40
39.97338,116.333641,0,241,40008.2921875,2009-07-14,07:00:45
39.973343,116.333608,0,241,40008.2922453704,2009-07-14,07:00:50
39.973343,116.333608,0,241,40008.2922800926,2009-07-14,07:00:53
39.973341,116.333601,0,240,40008.2923032407,2009-07-14,07:00:55
39.973346,116.333653,0,240,40008.2923611111,2009-07-14,07:01:00
39.973338,116.333724,0,239,40008.2924189815,2009-07-14,07:01:05
39.973337,116.333723,0,239,40008.2924768519,2009-07-14,07:01:10
39.973337,116.333723,0,239,40008.2925115741,2009-07-14,07:01:13
39.973337,116.333722,0,239,40008.2925347222,2009-07-14,07:01:15
39.973337,116.333778,0,239,40008.2925925926,2009-07-14,07:01:20
39.973351,116.333811,0,239,40008.292650463,2009-07-14,07:01:25
39.973338,116.333833,0,239,40008.2927083333,2009-07-14,07:01:30
39.973331,116.333831,0,239,40008.2927662037,2009-07-14,07:01:35
39.97333,116.333823,0,240,40008.2928240741,2009-07-14,07:01:40
39.973332,116.333825,0,240,40008.2928819444,2009-07-14,07:01:45
39.973332,116.333825,0,240,40008.2929166667,2009-07-14,07:01:48
39.973332,116.333824,0,240,40008.2929398148,2009-07-14,07:01:50
39.973342,116.333803,0,240,40008.2929976852,2009-07-14,07:01:55
39.973357,116.333773,0,240,40008.2930555556,2009-07-14,07:02:00
39.973387,116.333757,0,239,40008.2931134259,2009-07-14,07:02:05
39.973367,116.333775,0,239,40008.2931712963,2009-07-14,07:02:10
39.973361,116.333733,0,240,40008.2932291667,2009-07-14,07:02:15
39.973413,116.333795,0,241,40008.293287037,2009-07-14,07:02:20
39.973433,116.333815,0,242,40008.2933449074,2009-07-14,07:02:25
39.973433,116.333811,0,242,40008.2934027778,2009-07-14,07:02:30
39.973434,116.333813,0,242,40008.2934606481,2009-07-14,07:02:35
39.973434,116.333815,0,243,40008.2935185185,2009-07-14,07:02:40
39.973434,116.333815,0,243,40008.2935532407,2009-07-14,07:02:43
39.973434,116.33382,0,243,40008.2935763889,2009-07-14,07:02:45
39.973443,116.333845,0,243,40008.2936342593,2009-07-14,07:02:50
39.973429,116.333891,0,244,40008.2936921296,2009-07-14,07:02:55
39.973429,116.333891,0,244,40008.2937268519,2009-07-14,07:02:58
39.973428,116.333897,0,244,40008.29375,2009-07-14,07:03:00
39.973429,116.333909,0,244,40008.2938078704,2009-07-14,07:03:05
39.973429,116.333928,0,245,40008.2938657407,2009-07-14,07:03:10
39.973437,116.333971,0,244,40008.2939236111,2009-07-14,07:03:15
39.973418,116.333935,0,247,40008.2939814815,2009-07-14,07:03:20
39.973415,116.333922,0,247,40008.2940393519,2009-07-14,07:03:25
39.973403,116.333892,0,248,40008.2940972222,2009-07-14,07:03:30
39.973397,116.333887,0,250,40008.2941550926,2009-07-14,07:03:35
39.973397,116.333887,0,250,40008.2941898148,2009-07-14,07:03:38
39.973397,116.333881,0,250,40008.294212963,2009-07-14,07:03:40
39.973446,116.333834,0,250,40008.2942708333,2009-07-14,07:03:45
39.973493,116.333817,0,249,40008.2943287037,2009-07-14,07:03:50
39.973492,116.333816,0,249,40008.2943865741,2009-07-14,07:03:55
39.973492,116.333815,0,249,40008.2944444444,2009-07-14,07:04:00
39.973492,116.333815,0,249,40008.2944791667,2009-07-14,07:04:03
39.973494,116.333823,0,249,40008.2945023148,2009-07-14,07:04:05
39.973497,116.333836,0,249,40008.2945601852,2009-07-14,07:04:10
39.973494,116.333865,0,249,40008.2946180556,2009-07-14,07:04:15
39.973472,116.333879,0,250,40008.2946759259,2009-07-14,07:04:20
39.973458,116.333857,0,250,40008.2947337963,2009-07-14,07:04:25
39.973458,116.333857,0,250,40008.2947685185,2009-07-14,07:04:28
39.973466,116.333862,0,250,40008.2947916667,2009-07-14,07:04:30
39.973464,116.333853,0,250,40008.294849537,2009-07-14,07:04:35
39.973463,116.333851,0,250,40008.2949074074,2009-07-14,07:04:40
39.973464,116.333858,0,250,40008.2949652778,2009-07-14,07:04:45
39.973465,116.333863,0,250,40008.2950231481,2009-07-14,07:04:50
39.973463,116.333855,0,250,40008.2950810185,2009-07-14,07:04:55
39.973461,116.333847,0,250,40008.2951388889,2009-07-14,07:05:00
39.97346,116.333842,0,250,40008.2951967593,2009-07-14,07:05:05
39.97346,116.333842,0,250,40008.2952314815,2009-07-14,07:05:08
39.973457,116.333834,0,250,40008.2952546296,2009-07-14,07:05:10
39.97344,116.333879,0,250,40008.2953125,2009-07-14,07:05:15
39.973437,116.333868,0,250,40008.2953703704,2009-07-14,07:05:20
39.973444,116.333885,0,250,40008.2954282407,2009-07-14,07:05:25
39.973454,116.333905,0,250,40008.2954861111,2009-07-14,07:05:30
39.973446,116.333923,0,250,40008.2955439815,2009-07-14,07:05:35
39.973467,116.333942,0,250,40008.2956018519,2009-07-14,07:05:40
39.973478,116.333928,0,250,40008.2956597222,2009-07-14,07:05:45
39.973476,116.333886,0,250,40008.2957175926,2009-07-14,07:05:50
39.973509,116.333862,0,250,40008.295775463,2009-07-14,07:05:55
39.973507,116.333852,0,250,40008.2958333333,2009-07-14,07:06:00
39.973507,116.333843,0,250,40008.2958912037,2009-07-14,07:06:05
39.973508,116.333844,0,250,40008.2959490741,2009-07-14,07:06:10
39.973508,116.333844,0,250,40008.2959837963,2009-07-14,07:06:13
39.973509,116.333851,0,249,40008.2960069444,2009-07-14,07:06:15
39.973513,116.333863,0,249,40008.2960648148,2009-07-14,07:06:20
39.9735,116.333855,0,250,40008.2961226852,2009-07-14,07:06:25
39.973486,116.333863,0,250,40008.2961805556,2009-07-14,07:06:30
39.973469,116.333859,0,251,40008.2962384259,2009-07-14,07:06:35
39.973467,116.333849,0,251,40008.2962962963,2009-07-14,07:06:40
39.973481,116.333817,0,251,40008.2963541667,2009-07-14,07:06:45
39.973496,116.33382,0,251,40008.296412037,2009-07-14,07:06:50
39.973503,116.333851,0,252,40008.2964699074,2009-07-14,07:06:55
39.973503,116.333854,0,252,40008.2965277778,2009-07-14,07:07:00
39.973503,116.333854,0,252,40008.2965625,2009-07-14,07:07:03
39.973504,116.333862,0,252,40008.2965856481,2009-07-14,07:07:05
39.973507,116.333875,0,252,40008.2966435185,2009-07-14,07:07:10
39.973507,116.333875,0,252,40008.2966782407,2009-07-14,07:07:13
39.973508,116.33388,0,252,40008.2967013889,2009-07-14,07:07:15
39.973511,116.333891,0,252,40008.2967592593,2009-07-14,07:07:20
39.973514,116.333901,0,253,40008.2968171296,2009-07-14,07:07:25
39.973514,116.333901,0,253,40008.2968518519,2009-07-14,07:07:28
39.973515,116.333905,0,253,40008.296875,2009-07-14,07:07:30
39.973513,116.333896,0,253,40008.2969328704,2009-07-14,07:07:35
39.973512,116.333898,0,253,40008.2969907407,2009-07-14,07:07:40
39.973514,116.333906,0,253,40008.2970486111,2009-07-14,07:07:45
39.973513,116.3339,0,253,40008.2971064815,2009-07-14,07:07:50
39.973513,116.3339,0,253,40008.2971412037,2009-07-14,07:07:53
39.973512,116.333897,0,253,40008.2971643518,2009-07-14,07:07:55
39.97352,116.333932,0,253,40008.2972222222,2009-07-14,07:08:00
39.973517,116.333917,0,255,40008.2972800926,2009-07-14,07:08:05
39.973516,116.333918,0,255,40008.297337963,2009-07-14,07:08:10
39.973516,116.333918,0,255,40008.2973726852,2009-07-14,07:08:13
39.973515,116.333914,0,255,40008.2973958333,2009-07-14,07:08:15
39.973512,116.333862,0,256,40008.2974537037,2009-07-14,07:08:20
39.973519,116.33379,0,257,40008.2975115741,2009-07-14,07:08:25
39.973499,116.333793,0,257,40008.2975694444,2009-07-14,07:08:30
39.97349,116.333799,0,257,40008.2976273148,2009-07-14,07:08:35
39.973477,116.333758,0,258,40008.2976851852,2009-07-14,07:08:40
39.97346,116.33369,0,258,40008.2977430556,2009-07-14,07:08:45
39.97344,116.333685,0,258,40008.2978009259,2009-07-14,07:08:50
39.973436,116.333654,0,258,40008.2978587963,2009-07-14,07:08:55
39.973421,116.333635,0,259,40008.2979166667,2009-07-14,07:09:00
39.973403,116.333676,0,258,40008.297974537,2009-07-14,07:09:05
39.973365,116.333704,0,258,40008.2980324074,2009-07-14,07:09:10
39.973335,116.333662,0,258,40008.2980902778,2009-07-14,07:09:15
39.973325,116.333608,0,258,40008.2981481481,2009-07-14,07:09:20
39.973369,116.333888,0,258,40008.3031828704,2009-07-14,07:16:35
39.973404,116.334054,0,259,40008.3032407407,2009-07-14,07:16:40
39.973384,116.334044,0,259,40008.3032986111,2009-07-14,07:16:45
39.973386,116.334053,0,259,40008.3033564815,2009-07-14,07:16:50
39.973387,116.334055,0,260,40008.3034143519,2009-07-14,07:16:55
39.973389,116.33406,0,260,40008.3034722222,2009-07-14,07:17:00
39.973389,116.33406,0,260,40008.3035069444,2009-07-14,07:17:03
39.973389,116.334057,0,260,40008.3035300926,2009-07-14,07:17:05
39.973405,116.334062,0,260,40008.303587963,2009-07-14,07:17:10
39.973397,116.334018,0,261,40008.3036458333,2009-07-14,07:17:15
39.973372,116.333898,0,262,40008.3037037037,2009-07-14,07:17:20
39.973363,116.333847,0,262,40008.3037615741,2009-07-14,07:17:25
39.973361,116.333867,0,262,40008.3038194444,2009-07-14,07:17:30
39.973388,116.333895,0,262,40008.3038773148,2009-07-14,07:17:35
39.973406,116.333911,0,262,40008.3039351852,2009-07-14,07:17:40
39.973406,116.333911,0,262,40008.3039699074,2009-07-14,07:17:43
39.973407,116.333909,0,262,40008.3039930556,2009-07-14,07:17:45
39.973428,116.333903,0,262,40008.3040509259,2009-07-14,07:17:50
39.973437,116.333924,0,262,40008.3041087963,2009-07-14,07:17:55
39.973436,116.333921,0,262,40008.3041666667,2009-07-14,07:18:00
39.973433,116.333916,0,262,40008.304224537,2009-07-14,07:18:05
39.973433,116.333916,0,262,40008.3042592593,2009-07-14,07:18:08
39.973432,116.333909,0,262,40008.3042824074,2009-07-14,07:18:10
39.97343,116.333899,0,262,40008.3043402778,2009-07-14,07:18:15
39.97343,116.333899,0,262,40008.304375,2009-07-14,07:18:18
39.973428,116.333892,0,262,40008.3043981481,2009-07-14,07:18:20
39.973425,116.333882,0,262,40008.3044560185,2009-07-14,07:18:25
39.973425,116.333882,0,262,40008.3044907407,2009-07-14,07:18:28
39.973417,116.333875,0,263,40008.3045138889,2009-07-14,07:18:30
39.973385,116.333891,0,263,40008.3045717593,2009-07-14,07:18:35
39.973333,116.333919,0,264,40008.3046296296,2009-07-14,07:18:40
39.973332,116.333919,0,264,40008.3046875,2009-07-14,07:18:45
39.973332,116.333919,0,264,40008.3047222222,2009-07-14,07:18:48
39.973332,116.333925,0,264,40008.3047453704,2009-07-14,07:18:50
39.97332,116.333925,0,264,40008.3048032407,2009-07-14,07:18:55
39.97332,116.333925,0,264,40008.304837963,2009-07-14,07:18:58
39.973319,116.333925,0,264,40008.3048611111,2009-07-14,07:19:00
39.973315,116.333915,0,264,40008.3050347222,2009-07-14,07:19:15
39.973309,116.333903,0,264,40008.3052083333,2009-07-14,07:19:30
39.973306,116.333898,0,264,40008.3052662037,2009-07-14,07:19:35
39.973306,116.333898,0,264,40008.3053009259,2009-07-14,07:19:38
39.973305,116.333892,0,264,40008.3053240741,2009-07-14,07:19:40
39.973302,116.333883,0,264,40008.3053819444,2009-07-14,07:19:45
39.973299,116.333875,0,264,40008.3054398148,2009-07-14,07:19:50
39.973297,116.333867,0,264,40008.3054976852,2009-07-14,07:19:55
39.973297,116.333867,0,264,40008.3055324074,2009-07-14,07:19:58
39.973295,116.33386,0,264,40008.3055555556,2009-07-14,07:20:00
39.973289,116.33383,0,264,40008.3056134259,2009-07-14,07:20:05
39.97328,116.333802,0,264,40008.3056712963,2009-07-14,07:20:10
39.973281,116.333802,0,264,40008.3057291667,2009-07-14,07:20:15
39.973283,116.333806,0,264,40008.305787037,2009-07-14,07:20:20
39.973283,116.333806,0,264,40008.3058217593,2009-07-14,07:20:23
39.973283,116.3338,0,264,40008.3058449074,2009-07-14,07:20:25
39.973302,116.333795,0,264,40008.3059027778,2009-07-14,07:20:30
39.97333,116.333795,0,264,40008.3059606481,2009-07-14,07:20:35
39.97333,116.333795,0,264,40008.3059953704,2009-07-14,07:20:38
39.97333,116.333797,0,264,40008.3060185185,2009-07-14,07:20:40
39.973332,116.333828,0,264,40008.3060763889,2009-07-14,07:20:45
39.973329,116.333841,0,265,40008.3061342593,2009-07-14,07:20:50
39.973341,116.333893,0,265,40008.3061921296,2009-07-14,07:20:55
39.973357,116.333935,0,266,40008.30625,2009-07-14,07:21:00
39.973399,116.333968,0,267,40008.3063078704,2009-07-14,07:21:05
39.973483,116.33399,0,267,40008.3063657407,2009-07-14,07:21:10
39.973486,116.334016,0,268,40008.3064236111,2009-07-14,07:21:15
39.973487,116.334023,0,268,40008.3064814815,2009-07-14,07:21:20
39.973487,116.334023,0,268,40008.3065162037,2009-07-14,07:21:23
39.973485,116.33402,0,268,40008.3065393518,2009-07-14,07:21:25
39.973462,116.333988,0,268,40008.3065972222,2009-07-14,07:21:30
39.973436,116.334,0,268,40008.3066550926,2009-07-14,07:21:35
39.973439,116.333929,0,269,40008.306712963,2009-07-14,07:21:40
39.973414,116.333754,0,269,40008.3067708333,2009-07-14,07:21:45
39.973414,116.333754,0,269,40008.3068055556,2009-07-14,07:21:48
39.973408,116.33376,0,269,40008.3068287037,2009-07-14,07:21:50
39.973408,116.33373,0,270,40008.3068865741,2009-07-14,07:21:55
39.973421,116.333743,0,270,40008.3069444444,2009-07-14,07:22:00
39.973432,116.333721,0,270,40008.3070023148,2009-07-14,07:22:05
39.973427,116.333754,0,269,40008.3070601852,2009-07-14,07:22:10
39.973425,116.333801,0,270,40008.3071180556,2009-07-14,07:22:15
39.973431,116.333833,0,270,40008.3071759259,2009-07-14,07:22:20
39.973428,116.333845,0,271,40008.3072337963,2009-07-14,07:22:25
39.973429,116.33385,0,271,40008.3072916667,2009-07-14,07:22:30
39.973428,116.333848,0,271,40008.307349537,2009-07-14,07:22:35
39.973428,116.333848,0,271,40008.3073842593,2009-07-14,07:22:38
39.973426,116.333842,0,271,40008.3074074074,2009-07-14,07:22:40
39.97345,116.333838,0,271,40008.3074652778,2009-07-14,07:22:45
39.973488,116.333911,0,271,40008.3075231481,2009-07-14,07:22:50
39.973492,116.333897,0,271,40008.3075810185,2009-07-14,07:22:55
39.973491,116.333896,0,271,40008.3076388889,2009-07-14,07:23:00
39.973489,116.333891,0,271,40008.3076967593,2009-07-14,07:23:05
39.973487,116.333889,0,271,40008.3077546296,2009-07-14,07:23:10
39.973487,116.333889,0,271,40008.3077893518,2009-07-14,07:23:13
39.973488,116.333892,0,271,40008.3078125,2009-07-14,07:23:15
39.973489,116.333902,0,271,40008.3078703704,2009-07-14,07:23:20
39.97348,116.333958,0,271,40008.3079282407,2009-07-14,07:23:25
39.973479,116.333994,0,272,40008.3079861111,2009-07-14,07:23:30
39.973496,116.334033,0,273,40008.3080439815,2009-07-14,07:23:35
39.973504,116.334056,0,273,40008.3081018519,2009-07-14,07:23:40
39.973494,116.334067,0,273,40008.3081597222,2009-07-14,07:23:45
39.973462,116.334057,0,273,40008.3082175926,2009-07-14,07:23:50
39.973462,116.334057,0,273,40008.3082523148,2009-07-14,07:23:53
39.973456,116.334052,0,273,40008.308275463,2009-07-14,07:23:55
39.973466,116.334064,0,273,40008.3083333333,2009-07-14,07:24:00
39.973479,116.334074,0,273,40008.3083912037,2009-07-14,07:24:05
39.973479,116.334074,0,273,40008.3084259259,2009-07-14,07:24:08
39.973486,116.334069,0,274,40008.3084490741,2009-07-14,07:24:10
39.973274,116.33394,0,261,40008.3229166667,2009-07-14,07:45:00
39.973207,116.333929,0,261,40008.322974537,2009-07-14,07:45:05
39.973204,116.333918,0,261,40008.3230324074,2009-07-14,07:45:10
39.973203,116.333916,0,261,40008.3230902778,2009-07-14,07:45:15
39.973202,116.333914,0,261,40008.3231481481,2009-07-14,07:45:20
39.973201,116.333913,0,261,40008.3232060185,2009-07-14,07:45:25
39.973201,116.333913,0,261,40008.3232638889,2009-07-14,07:45:30
39.973202,116.333916,0,261,40008.3233217593,2009-07-14,07:45:35
39.973203,116.333918,0,261,40008.3233796296,2009-07-14,07:45:40
39.973203,116.333918,0,261,40008.3234143518,2009-07-14,07:45:43
39.973203,116.333917,0,261,40008.3234375,2009-07-14,07:45:45
39.973207,116.333931,0,261,40008.3234953704,2009-07-14,07:45:50
39.973207,116.333931,0,261,40008.3235300926,2009-07-14,07:45:53
39.973205,116.333927,0,261,40008.3235532407,2009-07-14,07:45:55
39.973132,116.333932,0,261,40008.3236111111,2009-07-14,07:46:00
39.973095,116.333913,0,261,40008.3236689815,2009-07-14,07:46:05
39.973204,116.334013,0,260,40008.3237268519,2009-07-14,07:46:10
39.973204,116.334013,0,260,40008.3237615741,2009-07-14,07:46:13
39.973207,116.334021,0,260,40008.3237847222,2009-07-14,07:46:15
39.973209,116.334031,0,260,40008.3238425926,2009-07-14,07:46:20
39.973185,116.334048,0,260,40008.323900463,2009-07-14,07:46:25
39.973187,116.334054,0,260,40008.3239583333,2009-07-14,07:46:30
39.973189,116.334056,0,260,40008.3240162037,2009-07-14,07:46:35
39.973189,116.334056,0,260,40008.3240509259,2009-07-14,07:46:38
39.97319,116.334058,0,260,40008.3240740741,2009-07-14,07:46:40
39.973191,116.334075,0,260,40008.3241319444,2009-07-14,07:46:45
39.973191,116.334075,0,260,40008.3241666667,2009-07-14,07:46:48
39.973192,116.334072,0,260,40008.3241898148,2009-07-14,07:46:50
39.973213,116.334101,0,260,40008.3242476852,2009-07-14,07:46:55
39.973255,116.334182,0,260,40008.3243055556,2009-07-14,07:47:00
39.973256,116.334177,0,260,40008.3243634259,2009-07-14,07:47:05
39.973255,116.334169,0,260,40008.3244212963,2009-07-14,07:47:10
39.973258,116.334169,0,260,40008.3244791667,2009-07-14,07:47:15
39.973258,116.334169,0,260,40008.3245138889,2009-07-14,07:47:18
39.97326,116.334172,0,260,40008.324537037,2009-07-14,07:47:20
39.973272,116.334204,0,260,40008.3245949074,2009-07-14,07:47:25
39.97331,116.334267,0,260,40008.3246527778,2009-07-14,07:47:30
39.97331,116.334267,0,260,40008.3246875,2009-07-14,07:47:33
39.973312,116.334267,0,260,40008.3247106481,2009-07-14,07:47:35
39.973315,116.334277,0,260,40008.3247685185,2009-07-14,07:47:40
39.973306,116.334272,0,261,40008.3248263889,2009-07-14,07:47:45
39.973322,116.334316,0,261,40008.3248842593,2009-07-14,07:47:50
39.973322,116.334314,0,261,40008.3249421296,2009-07-14,07:47:55
39.973322,116.334314,0,261,40008.3249768519,2009-07-14,07:47:58
39.973322,116.334314,0,261,40008.325,2009-07-14,07:48:00
39.973327,116.334332,0,261,40008.3250578704,2009-07-14,07:48:05
39.973338,116.334362,0,260,40008.3251157407,2009-07-14,07:48:10
39.97334,116.334369,0,260,40008.3251736111,2009-07-14,07:48:15
39.97334,116.334369,0,260,40008.3252083333,2009-07-14,07:48:18
39.973342,116.334377,0,260,40008.3252314815,2009-07-14,07:48:20
39.973344,116.334387,0,261,40008.3252893519,2009-07-14,07:48:25
39.973346,116.334397,0,261,40008.3253472222,2009-07-14,07:48:30
39.973351,116.334408,0,261,40008.3254050926,2009-07-14,07:48:35
39.973347,116.334457,0,261,40008.325462963,2009-07-14,07:48:40
39.973353,116.334535,0,261,40008.3255208333,2009-07-14,07:48:45
39.97335,116.334526,0,261,40008.3255787037,2009-07-14,07:48:50
39.97336,116.334514,0,261,40008.3256365741,2009-07-14,07:48:55
39.973358,116.334503,0,261,40008.3256944444,2009-07-14,07:49:00
39.973371,116.334425,0,262,40008.3257523148,2009-07-14,07:49:05
39.973365,116.334335,0,262,40008.3258101852,2009-07-14,07:49:10
39.97342,116.334307,0,261,40008.3258680556,2009-07-14,07:49:15
39.97341,116.334298,0,260,40008.3259259259,2009-07-14,07:49:20
39.973414,116.33416,0,261,40008.3259837963,2009-07-14,07:49:25
39.973419,116.334109,0,263,40008.3260416667,2009-07-14,07:49:30
39.973395,116.334056,0,265,40008.326099537,2009-07-14,07:49:35
39.973344,116.334066,0,265,40008.3261574074,2009-07-14,07:49:40
39.973327,116.334098,0,263,40008.3262152778,2009-07-14,07:49:45
39.973342,116.334088,0,262,40008.3262731481,2009-07-14,07:49:50
39.973339,116.334075,0,263,40008.3263310185,2009-07-14,07:49:55
39.973368,116.334091,0,263,40008.3263888889,2009-07-14,07:50:00
39.973368,116.334052,0,264,40008.3264467593,2009-07-14,07:50:05
39.97336,116.334029,0,263,40008.3265046296,2009-07-14,07:50:10
39.97336,116.334029,0,263,40008.3265393519,2009-07-14,07:50:13
39.973359,116.334024,0,263,40008.3265625,2009-07-14,07:50:15
39.973355,116.334009,0,263,40008.3266203704,2009-07-14,07:50:20
39.973353,116.333983,0,263,40008.3266782407,2009-07-14,07:50:25
39.973365,116.333965,0,264,40008.3267361111,2009-07-14,07:50:30
39.973362,116.333958,0,264,40008.3267939815,2009-07-14,07:50:35
39.973363,116.333957,0,264,40008.3268518519,2009-07-14,07:50:40
39.973365,116.333964,0,263,40008.3269097222,2009-07-14,07:50:45
39.973365,116.333964,0,263,40008.3269444444,2009-07-14,07:50:48
39.973367,116.333969,0,263,40008.3269675926,2009-07-14,07:50:50
39.973432,116.334079,0,265,40008.327025463,2009-07-14,07:50:55
39.97346,116.334177,0,266,40008.3270833333,2009-07-14,07:51:00
39.97348,116.3342,0,266,40008.3271412037,2009-07-14,07:51:05
39.973437,116.334153,0,265,40008.3271990741,2009-07-14,07:51:10
39.973437,116.334153,0,265,40008.3272337963,2009-07-14,07:51:13
39.973435,116.334147,0,265,40008.3272569444,2009-07-14,07:51:15
39.973401,116.334133,0,265,40008.3273148148,2009-07-14,07:51:20
39.973336,116.334097,0,265,40008.3273726852,2009-07-14,07:51:25
39.973338,116.334078,0,265,40008.3274305556,2009-07-14,07:51:30
39.973338,116.334078,0,265,40008.3274652778,2009-07-14,07:51:33
39.973338,116.334078,0,265,40008.3274884259,2009-07-14,07:51:35
39.973343,116.33409,0,264,40008.3275462963,2009-07-14,07:51:40
39.973323,116.334108,0,264,40008.3276041667,2009-07-14,07:51:45
39.973324,116.334118,0,264,40008.327662037,2009-07-14,07:51:50
39.973324,116.334118,0,264,40008.3276967593,2009-07-14,07:51:53
39.973328,116.334126,0,264,40008.3277199074,2009-07-14,07:51:55
39.9734,116.334268,0,264,40008.3277777778,2009-07-14,07:52:00
39.973467,116.33442,0,265,40008.3278356481,2009-07-14,07:52:05
39.973483,116.334415,0,266,40008.3278935185,2009-07-14,07:52:10
39.973472,116.334374,0,267,40008.3279513889,2009-07-14,07:52:15
39.973452,116.334322,0,268,40008.3280092593,2009-07-14,07:52:20
39.973471,116.334266,0,268,40008.3280671296,2009-07-14,07:52:25
39.973408,116.334191,0,269,40008.328125,2009-07-14,07:52:30
39.973367,116.334147,0,270,40008.3281828704,2009-07-14,07:52:35
39.973369,116.334109,0,270,40008.3282407407,2009-07-14,07:52:40
39.973406,116.334077,0,270,40008.3282986111,2009-07-14,07:52:45
39.973411,116.334009,0,270,40008.3283564815,2009-07-14,07:52:50
39.973418,116.334099,0,267,40008.3284143518,2009-07-14,07:52:55
39.973413,116.334189,0,266,40008.3284722222,2009-07-14,07:53:00
39.973413,116.334189,0,266,40008.3285069444,2009-07-14,07:53:03
39.973415,116.334192,0,266,40008.3285300926,2009-07-14,07:53:05
39.973426,116.334261,0,265,40008.328587963,2009-07-14,07:53:10
39.973398,116.334298,0,264,40008.3286458333,2009-07-14,07:53:15
39.973368,116.334258,0,266,40008.3287037037,2009-07-14,07:53:20
39.973367,116.334251,0,266,40008.3287615741,2009-07-14,07:53:25
39.973367,116.334251,0,266,40008.3287962963,2009-07-14,07:53:28
39.973367,116.334246,0,266,40008.3288194444,2009-07-14,07:53:30
39.973364,116.334198,0,267,40008.3288773148,2009-07-14,07:53:35
39.973374,116.334171,0,267,40008.3289351852,2009-07-14,07:53:40
39.973385,116.33414,0,266,40008.3289930556,2009-07-14,07:53:45
39.973398,116.334201,0,264,40008.3290509259,2009-07-14,07:53:50
39.973398,116.334201,0,264,40008.3290856481,2009-07-14,07:53:53
39.973391,116.334208,0,263,40008.3291087963,2009-07-14,07:53:55
39.973392,116.334192,0,264,40008.3291666667,2009-07-14,07:54:00
39.973396,116.334157,0,263,40008.329224537,2009-07-14,07:54:05
39.973419,116.334117,0,262,40008.3292824074,2009-07-14,07:54:10
39.973424,116.334141,0,262,40008.3293402778,2009-07-14,07:54:15
39.973424,116.33414,0,262,40008.3293981481,2009-07-14,07:54:20
39.973424,116.33414,0,262,40008.3294328704,2009-07-14,07:54:23
39.973425,116.334141,0,262,40008.3294560185,2009-07-14,07:54:25
39.973446,116.334199,0,267,40008.3295138889,2009-07-14,07:54:30
39.973437,116.334225,0,268,40008.3295717593,2009-07-14,07:54:35
39.973435,116.334207,0,269,40008.3296296296,2009-07-14,07:54:40
39.973456,116.334179,0,272,40008.3296875,2009-07-14,07:54:45
39.973458,116.334156,0,274,40008.3297453704,2009-07-14,07:54:50
39.973432,116.334142,0,275,40008.3298032407,2009-07-14,07:54:55
39.973424,116.33412,0,276,40008.3298611111,2009-07-14,07:55:00
39.973422,116.334113,0,276,40008.3299189815,2009-07-14,07:55:05
39.973421,116.334106,0,276,40008.3299768518,2009-07-14,07:55:10
39.97342,116.334104,0,276,40008.3300347222,2009-07-14,07:55:15
39.97342,116.334104,0,276,40008.3300694444,2009-07-14,07:55:18
39.973418,116.334104,0,276,40008.3300925926,2009-07-14,07:55:20
39.973336,116.33412,0,274,40008.330150463,2009-07-14,07:55:25
39.973336,116.33412,0,274,40008.3301851852,2009-07-14,07:55:28
39.973336,116.334126,0,274,40008.3302083333,2009-07-14,07:55:30
39.973337,116.334205,0,273,40008.3302662037,2009-07-14,07:55:35
39.973345,116.334225,0,273,40008.3303240741,2009-07-14,07:55:40
39.973333,116.334232,0,272,40008.3303819444,2009-07-14,07:55:45
39.973333,116.334232,0,272,40008.3304166667,2009-07-14,07:55:48
39.973334,116.334236,0,272,40008.3304398148,2009-07-14,07:55:50
39.973327,116.334248,0,272,40008.3304976852,2009-07-14,07:55:55
39.973345,116.334284,0,273,40008.3305555556,2009-07-14,07:56:00
39.973348,116.334322,0,273,40008.3306134259,2009-07-14,07:56:05
39.973338,116.334322,0,273,40008.3306712963,2009-07-14,07:56:10
39.973363,116.334334,0,273,40008.3307291667,2009-07-14,07:56:15
39.973377,116.334325,0,273,40008.330787037,2009-07-14,07:56:20
39.973344,116.33434,0,273,40008.3308449074,2009-07-14,07:56:25
39.973295,116.334355,0,273,40008.3309027778,2009-07-14,07:56:30
39.973295,116.334353,0,273,40008.3309606481,2009-07-14,07:56:35
39.973296,116.334351,0,273,40008.3310185185,2009-07-14,07:56:40
39.973297,116.33435,0,273,40008.3310763889,2009-07-14,07:56:45
39.9733,116.334356,0,273,40008.3311342593,2009-07-14,07:56:50
39.9733,116.334356,0,273,40008.3311689815,2009-07-14,07:56:53
39.9733,116.334354,0,273,40008.3311921296,2009-07-14,07:56:55
39.973316,116.334404,0,272,40008.33125,2009-07-14,07:57:00
39.973353,116.334456,0,272,40008.3313078704,2009-07-14,07:57:05
39.973374,116.334478,0,271,40008.3313657407,2009-07-14,07:57:10
39.973353,116.33447,0,271,40008.3314236111,2009-07-14,07:57:15
39.973334,116.334461,0,271,40008.3314814815,2009-07-14,07:57:20
39.973333,116.334471,0,271,40008.3315393519,2009-07-14,07:57:25
39.973318,116.334511,0,271,40008.3315972222,2009-07-14,07:57:30
39.973351,116.334585,0,270,40008.3316550926,2009-07-14,07:57:35
39.973365,116.33465,0,270,40008.331712963,2009-07-14,07:57:40
39.973378,116.33464,0,270,40008.3317708333,2009-07-14,07:57:45
39.973388,116.334629,0,270,40008.3318287037,2009-07-14,07:57:50
39.973428,116.334587,0,269,40008.3318865741,2009-07-14,07:57:55
39.973438,116.334556,0,268,40008.3319444444,2009-07-14,07:58:00
39.973441,116.334579,0,267,40008.3320023148,2009-07-14,07:58:05
39.973406,116.334453,0,268,40008.3320601852,2009-07-14,07:58:10
39.973402,116.334435,0,267,40008.3321180556,2009-07-14,07:58:15
39.973415,116.334439,0,267,40008.3321759259,2009-07-14,07:58:20
39.973415,116.334439,0,267,40008.3322106482,2009-07-14,07:58:23
39.973414,116.334436,0,267,40008.3322337963,2009-07-14,07:58:25
39.973411,116.334423,0,267,40008.3322916667,2009-07-14,07:58:30
39.973395,116.334435,0,267,40008.332349537,2009-07-14,07:58:35
39.973393,116.334441,0,267,40008.3324074074,2009-07-14,07:58:40
39.973393,116.334441,0,267,40008.3324421296,2009-07-14,07:58:43
39.973392,116.334435,0,267,40008.3324652778,2009-07-14,07:58:45
39.97339,116.334425,0,267,40008.3325231481,2009-07-14,07:58:50
39.973395,116.334393,0,267,40008.3325810185,2009-07-14,07:58:55
39.973438,116.334354,0,266,40008.3326388889,2009-07-14,07:59:00
39.973483,116.334328,0,266,40008.3326967593,2009-07-14,07:59:05
39.973522,116.334272,0,267,40008.3327546296,2009-07-14,07:59:10
39.97353,116.334186,0,267,40008.3328125,2009-07-14,07:59:15
39.97353,116.334186,0,267,40008.3328472222,2009-07-14,07:59:18
39.973529,116.334189,0,267,40008.3328703704,2009-07-14,07:59:20
39.973511,116.334226,0,268,40008.3329282407,2009-07-14,07:59:25
39.973507,116.334223,0,268,40008.3329861111,2009-07-14,07:59:30
39.973507,116.334223,0,268,40008.3330208333,2009-07-14,07:59:33
39.973506,116.334228,0,268,40008.3330439815,2009-07-14,07:59:35
39.973508,116.334243,0,268,40008.3331018519,2009-07-14,07:59:40
39.973508,116.334301,0,268,40008.3331597222,2009-07-14,07:59:45
39.973508,116.334297,0,268,40008.3332175926,2009-07-14,07:59:50
39.973508,116.334297,0,268,40008.3332523148,2009-07-14,07:59:53
39.973507,116.334302,0,268,40008.333275463,2009-07-14,07:59:55
39.973445,116.334377,0,268,40008.3333333333,2009-07-14,08:00:00
39.973441,116.334359,0,268,40008.3333912037,2009-07-14,08:00:05
39.973438,116.33435,0,268,40008.3334490741,2009-07-14,08:00:10
39.973399,116.334337,0,268,40008.3335069444,2009-07-14,08:00:15
39.973375,116.334347,0,268,40008.3335648148,2009-07-14,08:00:20
39.973374,116.334315,0,269,40008.3336226852,2009-07-14,08:00:25
39.973387,116.334295,0,270,40008.3336805556,2009-07-14,08:00:30
39.973403,116.334286,0,270,40008.3337384259,2009-07-14,08:00:35
39.973402,116.334277,0,270,40008.3337962963,2009-07-14,08:00:40
39.973402,116.334277,0,270,40008.3338310185,2009-07-14,08:00:43
39.973399,116.334272,0,270,40008.3338541667,2009-07-14,08:00:45
39.973397,116.334263,0,270,40008.333912037,2009-07-14,08:00:50
39.97341,116.334281,0,270,40008.3339699074,2009-07-14,08:00:55
39.973398,116.334269,0,270,40008.3340277778,2009-07-14,08:01:00
39.973423,116.334351,0,271,40008.3340856481,2009-07-14,08:01:05
39.973421,116.334381,0,271,40008.3341435185,2009-07-14,08:01:10
39.973397,116.334433,0,269,40008.3342013889,2009-07-14,08:01:15
39.973366,116.334398,0,268,40008.3342592593,2009-07-14,08:01:20
39.973367,116.334388,0,268,40008.3343171296,2009-07-14,08:01:25
39.973399,116.334387,0,266,40008.334375,2009-07-14,08:01:30
39.973425,116.334406,0,265,40008.3344328704,2009-07-14,08:01:35
39.973425,116.334406,0,265,40008.3344675926,2009-07-14,08:01:38
39.973431,116.334407,0,264,40008.3344907407,2009-07-14,08:01:40
39.973435,116.334387,0,264,40008.3345486111,2009-07-14,08:01:45
39.973445,116.334348,0,264,40008.3346064815,2009-07-14,08:01:50
39.973432,116.334258,0,263,40008.3346643519,2009-07-14,08:01:55
39.973439,116.334205,0,262,40008.3347222222,2009-07-14,08:02:00
39.973436,116.334123,0,262,40008.3347800926,2009-07-14,08:02:05
39.973441,116.334102,0,262,40008.334837963,2009-07-14,08:02:10
39.973461,116.334105,0,262,40008.3348958333,2009-07-14,08:02:15
39.973465,116.334083,0,262,40008.3349537037,2009-07-14,08:02:20
39.973457,116.334068,0,261,40008.3350115741,2009-07-14,08:02:25
39.973457,116.334068,0,261,40008.3350462963,2009-07-14,08:02:28
39.973455,116.334065,0,261,40008.3350694444,2009-07-14,08:02:30
39.973453,116.334054,0,261,40008.3351273148,2009-07-14,08:02:35
39.973453,116.334054,0,261,40008.335162037,2009-07-14,08:02:38
39.973452,116.334052,0,261,40008.3351851852,2009-07-14,08:02:40
39.973448,116.334079,0,260,40008.3352430556,2009-07-14,08:02:45
39.973439,116.334071,0,259,40008.3353009259,2009-07-14,08:02:50
39.973441,116.33408,0,259,40008.3353587963,2009-07-14,08:02:55
39.973441,116.33408,0,259,40008.3353935185,2009-07-14,08:02:58
39.973439,116.334075,0,259,40008.3354166667,2009-07-14,08:03:00
39.973424,116.334032,0,259,40008.335474537,2009-07-14,08:03:05
39.973337,116.333897,0,258,40008.3355324074,2009-07-14,08:03:10
39.97331,116.333793,0,258,40008.3355902778,2009-07-14,08:03:15
39.973319,116.333735,0,258,40008.3356481481,2009-07-14,08:03:20
39.973363,116.333722,0,258,40008.3357060185,2009-07-14,08:03:25
39.973363,116.333722,0,258,40008.3357407407,2009-07-14,08:03:28
39.973369,116.333718,0,258,40008.3357638889,2009-07-14,08:03:30
39.973357,116.333674,0,256,40008.3358217593,2009-07-14,08:03:35
39.973381,116.333665,0,254,40008.3358796296,2009-07-14,08:03:40
39.973365,116.333716,0,250,40008.3359375,2009-07-14,08:03:45
39.973365,116.333716,0,250,40008.3359722222,2009-07-14,08:03:48
39.973363,116.333711,0,250,40008.3359953704,2009-07-14,08:03:50
39.973389,116.333775,0,248,40008.3360532407,2009-07-14,08:03:55
39.973389,116.333775,0,248,40008.336087963,2009-07-14,08:03:58
39.973387,116.333768,0,248,40008.3361111111,2009-07-14,08:04:00
39.973387,116.333848,0,246,40008.3361689815,2009-07-14,08:04:05
39.973395,116.333963,0,243,40008.3362268518,2009-07-14,08:04:10
39.973433,116.334047,0,240,40008.3362847222,2009-07-14,08:04:15
39.973496,116.334141,0,239,40008.3363425926,2009-07-14,08:04:20
39.973512,116.334181,0,238,40008.336400463,2009-07-14,08:04:25
39.97351,116.334186,0,238,40008.3364583333,2009-07-14,08:04:30
39.973508,116.334182,0,238,40008.3365162037,2009-07-14,08:04:35
39.973507,116.33418,0,238,40008.3365740741,2009-07-14,08:04:40
39.973507,116.334185,0,238,40008.3366319444,2009-07-14,08:04:45
39.973507,116.334185,0,238,40008.3366666667,2009-07-14,08:04:48
39.973506,116.334182,0,238,40008.3366898148,2009-07-14,08:04:50
39.973445,116.334168,0,239,40008.3367476852,2009-07-14,08:04:55
39.97342,116.334127,0,240,40008.3368055556,2009-07-14,08:05:00
39.973425,116.334099,0,241,40008.3368634259,2009-07-14,08:05:05
39.973402,116.33406,0,242,40008.3369212963,2009-07-14,08:05:10
39.973402,116.33406,0,242,40008.3369560185,2009-07-14,08:05:13
39.973403,116.334065,0,242,40008.3369791667,2009-07-14,08:05:15
39.973453,116.334408,0,287,40008.3466435185,2009-07-14,08:19:10
39.973451,116.334425,0,288,40008.3467013889,2009-07-14,08:19:15
39.973453,116.334435,0,288,40008.3467592593,2009-07-14,08:19:20
39.973453,116.334435,0,288,40008.3467939815,2009-07-14,08:19:23
39.973455,116.334443,0,288,40008.3468171296,2009-07-14,08:19:25
39.973457,116.334454,0,288,40008.346875,2009-07-14,08:19:30
39.97346,116.334466,0,288,40008.3469328704,2009-07-14,08:19:35
39.973462,116.334477,0,288,40008.3469907407,2009-07-14,08:19:40
39.973462,116.334477,0,288,40008.347025463,2009-07-14,08:19:43
39.973461,116.334473,0,288,40008.3470486111,2009-07-14,08:19:45
39.97346,116.334448,0,287,40008.3471064815,2009-07-14,08:19:50
39.973469,116.33444,0,288,40008.3471643519,2009-07-14,08:19:55
39.973456,116.334441,0,290,40008.3472222222,2009-07-14,08:20:00
39.973451,116.33443,0,292,40008.3472800926,2009-07-14,08:20:05
39.973458,116.334409,0,293,40008.347337963,2009-07-14,08:20:10
39.973414,116.334352,0,293,40008.3473958333,2009-07-14,08:20:15
39.973386,116.334341,0,293,40008.3474537037,2009-07-14,08:20:20
39.973379,116.334344,0,292,40008.3475115741,2009-07-14,08:20:25
39.973379,116.334344,0,292,40008.3475694444,2009-07-14,08:20:30
39.97338,116.334346,0,292,40008.3476273148,2009-07-14,08:20:35
39.973381,116.334349,0,292,40008.3476851852,2009-07-14,08:20:40
39.973383,116.334355,0,292,40008.3477430556,2009-07-14,08:20:45
39.973385,116.334363,0,292,40008.3478009259,2009-07-14,08:20:50
39.973387,116.334368,0,292,40008.3478587963,2009-07-14,08:20:55
39.973389,116.33437,0,292,40008.3479166667,2009-07-14,08:21:00
39.973389,116.33437,0,292,40008.3479513889,2009-07-14,08:21:03
39.97339,116.334373,0,292,40008.347974537,2009-07-14,08:21:05
39.973424,116.334423,0,292,40008.3480324074,2009-07-14,08:21:10
39.973488,116.334473,0,294,40008.3480902778,2009-07-14,08:21:15
39.973495,116.334478,0,295,40008.3481481481,2009-07-14,08:21:20
39.973495,116.334478,0,295,40008.3481828704,2009-07-14,08:21:23
39.973498,116.334484,0,295,40008.3482060185,2009-07-14,08:21:25
39.973496,116.334472,0,295,40008.3482638889,2009-07-14,08:21:30
39.973464,116.334489,0,295,40008.3483217593,2009-07-14,08:21:35
39.9734,116.334515,0,294,40008.3483796296,2009-07-14,08:21:40
39.973386,116.334525,0,294,40008.3484375,2009-07-14,08:21:45
39.973384,116.334522,0,294,40008.3484953704,2009-07-14,08:21:50
39.973385,116.334525,0,294,40008.3485532407,2009-07-14,08:21:55
39.973385,116.334525,0,294,40008.348587963,2009-07-14,08:21:58
39.973388,116.334532,0,294,40008.3486111111,2009-07-14,08:22:00
39.973424,116.334571,0,295,40008.3486689815,2009-07-14,08:22:05
39.973425,116.334573,0,295,40008.3487268519,2009-07-14,08:22:10
39.973425,116.334573,0,295,40008.3487615741,2009-07-14,08:22:13
39.973424,116.334565,0,295,40008.3487847222,2009-07-14,08:22:15
39.973425,116.334471,0,296,40008.3488425926,2009-07-14,08:22:20
39.973424,116.334436,0,296,40008.348900463,2009-07-14,08:22:25
39.973418,116.334448,0,296,40008.3489583333,2009-07-14,08:22:30
39.973417,116.334444,0,296,40008.3490162037,2009-07-14,08:22:35
39.973417,116.334444,0,296,40008.3490509259,2009-07-14,08:22:38
39.973416,116.334436,0,296,40008.3490740741,2009-07-14,08:22:40
39.973419,116.334448,0,295,40008.3491319444,2009-07-14,08:22:45
39.973435,116.334509,0,296,40008.3491898148,2009-07-14,08:22:50
39.973431,116.334544,0,297,40008.3492476852,2009-07-14,08:22:55
39.97343,116.334544,0,297,40008.3493055556,2009-07-14,08:23:00
39.97343,116.334541,0,297,40008.3493634259,2009-07-14,08:23:05
39.973433,116.334546,0,297,40008.3494212963,2009-07-14,08:23:10
39.973435,116.33455,0,297,40008.3494791667,2009-07-14,08:23:15
39.973435,116.33455,0,297,40008.3495138889,2009-07-14,08:23:18
39.973439,116.334558,0,297,40008.349537037,2009-07-14,08:23:20
39.973442,116.334569,0,297,40008.3495949074,2009-07-14,08:23:25
39.97344,116.334558,0,297,40008.3496527778,2009-07-14,08:23:30
39.973423,116.334497,0,297,40008.3497106481,2009-07-14,08:23:35
39.973427,116.334457,0,297,40008.3497685185,2009-07-14,08:23:40
39.973444,116.334429,0,299,40008.3498263889,2009-07-14,08:23:45
39.973444,116.334435,0,299,40008.3498842593,2009-07-14,08:23:50
39.973444,116.334435,0,299,40008.3499189815,2009-07-14,08:23:53
39.973446,116.334441,0,299,40008.3499421296,2009-07-14,08:23:55
39.973458,116.334463,0,299,40008.35,2009-07-14,08:24:00
39.97346,116.334425,0,299,40008.3500578704,2009-07-14,08:24:05
39.973456,116.334416,0,300,40008.3501157407,2009-07-14,08:24:10
39.973456,116.334416,0,300,40008.350150463,2009-07-14,08:24:13
39.973456,116.334418,0,300,40008.3501736111,2009-07-14,08:24:15
39.973411,116.334394,0,300,40008.3502314815,2009-07-14,08:24:20
39.973384,116.334374,0,299,40008.3502893519,2009-07-14,08:24:25
39.973416,116.334379,0,299,40008.3503472222,2009-07-14,08:24:30
39.97342,116.334384,0,299,40008.3504050926,2009-07-14,08:24:35
39.97342,116.334384,0,299,40008.3504398148,2009-07-14,08:24:38
39.973418,116.334379,0,299,40008.350462963,2009-07-14,08:24:40
39.973415,116.334366,0,299,40008.3505208333,2009-07-14,08:24:45
39.973415,116.334366,0,299,40008.3505555556,2009-07-14,08:24:48
39.973412,116.334358,0,299,40008.3505787037,2009-07-14,08:24:50
39.973409,116.334345,0,299,40008.3506365741,2009-07-14,08:24:55
39.973421,116.334306,0,299,40008.3506944444,2009-07-14,08:25:00
39.9734,116.334305,0,298,40008.3507523148,2009-07-14,08:25:05
39.973425,116.334271,0,298,40008.3508101852,2009-07-14,08:25:10
39.973433,116.334282,0,298,40008.3508680556,2009-07-14,08:25:15
39.973433,116.334282,0,298,40008.3509027778,2009-07-14,08:25:18
39.973434,116.334283,0,298,40008.3509259259,2009-07-14,08:25:20
39.973415,116.334256,0,297,40008.3509837963,2009-07-14,08:25:25
39.973394,116.334259,0,296,40008.3510416667,2009-07-14,08:25:30
39.973394,116.334259,0,296,40008.3510763889,2009-07-14,08:25:33
39.973394,116.334254,0,295,40008.351099537,2009-07-14,08:25:35
39.973383,116.334289,0,295,40008.3511574074,2009-07-14,08:25:40
39.973407,116.334356,0,296,40008.3512152778,2009-07-14,08:25:45
39.97343,116.334382,0,296,40008.3512731481,2009-07-14,08:25:50
39.973414,116.334365,0,296,40008.3513310185,2009-07-14,08:25:55
39.973399,116.334357,0,297,40008.3513888889,2009-07-14,08:26:00
39.973408,116.334401,0,297,40008.3514467593,2009-07-14,08:26:05
39.973413,116.334424,0,298,40008.3515046296,2009-07-14,08:26:10
39.973408,116.334461,0,297,40008.3515625,2009-07-14,08:26:15
39.973414,116.334477,0,297,40008.3516203704,2009-07-14,08:26:20
39.973389,116.334492,0,297,40008.3516782407,2009-07-14,08:26:25
39.973354,116.33451,0,297,40008.3517361111,2009-07-14,08:26:30
39.973341,116.334525,0,297,40008.3517939815,2009-07-14,08:26:35
39.973342,116.334524,0,297,40008.3518518518,2009-07-14,08:26:40
39.973342,116.334524,0,297,40008.3518865741,2009-07-14,08:26:43
39.973348,116.334522,0,298,40008.3519097222,2009-07-14,08:26:45
39.973356,116.334569,0,296,40008.3519675926,2009-07-14,08:26:50
39.973374,116.334561,0,297,40008.352025463,2009-07-14,08:26:55
39.973394,116.334613,0,297,40008.3520833333,2009-07-14,08:27:00
39.973385,116.334645,0,298,40008.3521412037,2009-07-14,08:27:05
39.973389,116.334658,0,298,40008.3521990741,2009-07-14,08:27:10
39.973389,116.334658,0,298,40008.3522337963,2009-07-14,08:27:13
39.973389,116.334657,0,299,40008.3522569444,2009-07-14,08:27:15
39.973391,116.334643,0,296,40008.3523148148,2009-07-14,08:27:20
39.97339,116.334712,0,294,40008.3523726852,2009-07-14,08:27:25
39.973395,116.334726,0,294,40008.3524305556,2009-07-14,08:27:30
39.973396,116.334732,0,294,40008.3524884259,2009-07-14,08:27:35
39.973396,116.334734,0,294,40008.3525462963,2009-07-14,08:27:40
39.973396,116.334734,0,294,40008.3525810185,2009-07-14,08:27:43
39.973395,116.334729,0,295,40008.3526041667,2009-07-14,08:27:45
39.973394,116.334719,0,295,40008.352662037,2009-07-14,08:27:50
39.973392,116.334705,0,295,40008.3527199074,2009-07-14,08:27:55
39.973401,116.334645,0,293,40008.3527777778,2009-07-14,08:28:00
39.973413,116.334571,0,292,40008.3528356481,2009-07-14,08:28:05
39.973418,116.334556,0,291,40008.3528935185,2009-07-14,08:28:10
39.973421,116.334561,0,291,40008.3529513889,2009-07-14,08:28:15
39.973426,116.334565,0,291,40008.3530092593,2009-07-14,08:28:20
39.973432,116.334564,0,291,40008.3530671296,2009-07-14,08:28:25
39.973431,116.334561,0,291,40008.353125,2009-07-14,08:28:30
39.973431,116.334561,0,291,40008.3531597222,2009-07-14,08:28:33
39.973433,116.334568,0,291,40008.3531828704,2009-07-14,08:28:35
39.973434,116.334619,0,291,40008.3532407407,2009-07-14,08:28:40
39.973446,116.334701,0,290,40008.3532986111,2009-07-14,08:28:45
39.973443,116.334678,0,291,40008.3533564815,2009-07-14,08:28:50
39.973443,116.334678,0,291,40008.3533912037,2009-07-14,08:28:53
39.973441,116.33467,0,291,40008.3534143518,2009-07-14,08:28:55
39.97344,116.334661,0,292,40008.3534722222,2009-07-14,08:29:00
39.973493,116.334639,0,293,40008.3535300926,2009-07-14,08:29:05
39.973506,116.334609,0,292,40008.353587963,2009-07-14,08:29:10
39.973493,116.334589,0,292,40008.3536458333,2009-07-14,08:29:15
39.973494,116.33459,0,292,40008.3537037037,2009-07-14,08:29:20
39.973494,116.334594,0,292,40008.3537615741,2009-07-14,08:29:25
39.973494,116.334597,0,292,40008.3538194444,2009-07-14,08:29:30
39.973495,116.334603,0,292,40008.3538773148,2009-07-14,08:29:35
39.973495,116.334603,0,292,40008.353912037,2009-07-14,08:29:38
39.973495,116.334605,0,292,40008.3539351852,2009-07-14,08:29:40
39.973462,116.334597,0,289,40008.3539930556,2009-07-14,08:29:45
39.973458,116.3346,0,288,40008.3540509259,2009-07-14,08:29:50
39.973457,116.334594,0,288,40008.3541087963,2009-07-14,08:29:55
39.973455,116.334586,0,288,40008.3541666667,2009-07-14,08:30:00
39.973455,116.334586,0,288,40008.3542013889,2009-07-14,08:30:03
39.973459,116.334586,0,286,40008.354224537,2009-07-14,08:30:05
39.973448,116.334583,0,286,40008.3542824074,2009-07-14,08:30:10
39.973446,116.334576,0,286,40008.3543402778,2009-07-14,08:30:15
39.973446,116.334576,0,286,40008.354375,2009-07-14,08:30:18
39.973443,116.33457,0,286,40008.3543981481,2009-07-14,08:30:20
39.973452,116.33459,0,285,40008.3544560185,2009-07-14,08:30:25
39.973448,116.33458,0,285,40008.3545138889,2009-07-14,08:30:30
39.973433,116.334607,0,285,40008.3545717593,2009-07-14,08:30:35
39.97343,116.334613,0,286,40008.3546296296,2009-07-14,08:30:40
39.97343,116.334613,0,286,40008.3546643518,2009-07-14,08:30:43
39.973429,116.334609,0,286,40008.3546875,2009-07-14,08:30:45
39.973417,116.334619,0,286,40008.3547453704,2009-07-14,08:30:50
39.97341,116.334608,0,289,40008.3548032407,2009-07-14,08:30:55
39.973396,116.334594,0,290,40008.3548611111,2009-07-14,08:31:00
39.973396,116.334559,0,292,40008.3549189815,2009-07-14,08:31:05
39.973401,116.33455,0,293,40008.3549768519,2009-07-14,08:31:10
39.9734,116.334548,0,293,40008.3550347222,2009-07-14,08:31:15
39.9734,116.334548,0,293,40008.3550694444,2009-07-14,08:31:18
39.973398,116.33454,0,293,40008.3550925926,2009-07-14,08:31:20
39.973395,116.334526,0,294,40008.355150463,2009-07-14,08:31:25
39.973395,116.334526,0,294,40008.3551851852,2009-07-14,08:31:28
39.973394,116.334521,0,294,40008.3552083333,2009-07-14,08:31:30
39.973386,116.33454,0,296,40008.3552662037,2009-07-14,08:31:35
39.973396,116.334557,0,297,40008.3553240741,2009-07-14,08:31:40
39.973406,116.334563,0,296,40008.3553819444,2009-07-14,08:31:45
39.973414,116.334572,0,293,40008.3554398148,2009-07-14,08:31:50
39.973418,116.334558,0,293,40008.3554976852,2009-07-14,08:31:55
39.973421,116.334569,0,293,40008.3555555556,2009-07-14,08:32:00
39.973412,116.334555,0,292,40008.3556134259,2009-07-14,08:32:05
39.973407,116.334526,0,291,40008.3556712963,2009-07-14,08:32:10
39.9734,116.334507,0,290,40008.3557291667,2009-07-14,08:32:15
39.973386,116.334504,0,289,40008.355787037,2009-07-14,08:32:20
39.973386,116.334504,0,289,40008.3558217593,2009-07-14,08:32:23
39.973392,116.334505,0,287,40008.3558449074,2009-07-14,08:32:25
39.973408,116.334503,0,285,40008.3559027778,2009-07-14,08:32:30
39.97343,116.334479,0,285,40008.3559606481,2009-07-14,08:32:35
39.973442,116.334463,0,285,40008.3560185185,2009-07-14,08:32:40
39.973383,116.334146,0,266,40008.360474537,2009-07-14,08:39:05
39.97339,116.334083,0,266,40008.3605324074,2009-07-14,08:39:10
39.973405,116.334139,0,266,40008.3605902778,2009-07-14,08:39:15
39.973427,116.334147,0,264,40008.3606481481,2009-07-14,08:39:20
39.97346,116.334172,0,264,40008.3607060185,2009-07-14,08:39:25
39.97346,116.334172,0,264,40008.3607407407,2009-07-14,08:39:28
39.973458,116.334178,0,263,40008.3607638889,2009-07-14,08:39:30
39.973459,116.3342,0,263,40008.3608217593,2009-07-14,08:39:35
39.973442,116.334197,0,263,40008.3608796296,2009-07-14,08:39:40
39.97344,116.334191,0,264,40008.3609375,2009-07-14,08:39:45
39.97344,116.334192,0,264,40008.3609953704,2009-07-14,08:39:50
39.97344,116.334192,0,264,40008.3610300926,2009-07-14,08:39:53
39.973443,116.3342,0,264,40008.3610532407,2009-07-14,08:39:55
39.973437,116.334174,0,264,40008.3611111111,2009-07-14,08:40:00
39.973416,116.334105,0,263,40008.3611689815,2009-07-14,08:40:05
39.973394,116.334028,0,262,40008.3612268518,2009-07-14,08:40:10
39.973355,116.333913,0,263,40008.3612847222,2009-07-14,08:40:15
39.973326,116.33384,0,262,40008.3613425926,2009-07-14,08:40:20
39.973319,116.333828,0,260,40008.361400463,2009-07-14,08:40:25
39.973346,116.333822,0,262,40008.3614583333,2009-07-14,08:40:30
39.973342,116.333747,0,264,40008.3615162037,2009-07-14,08:40:35
39.973346,116.333702,0,264,40008.3615740741,2009-07-14,08:40:40
39.973344,116.333688,0,265,40008.3616319444,2009-07-14,08:40:45
39.973336,116.333673,0,265,40008.3616898148,2009-07-14,08:40:50
39.973321,116.333645,0,264,40008.3617476852,2009-07-14,08:40:55
39.97328,116.333573,0,263,40008.3618055556,2009-07-14,08:41:00
39.973265,116.333594,0,262,40008.3618634259,2009-07-14,08:41:05
39.973261,116.333643,0,263,40008.3619212963,2009-07-14,08:41:10
39.973261,116.333638,0,261,40008.3619791667,2009-07-14,08:41:15
39.973261,116.333638,0,261,40008.3620138889,2009-07-14,08:41:18
39.973259,116.333645,0,262,40008.362037037,2009-07-14,08:41:20
39.973278,116.333644,0,262,40008.3620949074,2009-07-14,08:41:25
39.973303,116.33366,0,260,40008.3621527778,2009-07-14,08:41:30
39.973313,116.333664,0,260,40008.3622106481,2009-07-14,08:41:35
39.97331,116.333657,0,260,40008.3622685185,2009-07-14,08:41:40
39.973307,116.333655,0,260,40008.3623263889,2009-07-14,08:41:45
39.973307,116.333655,0,260,40008.3623611111,2009-07-14,08:41:48
39.973302,116.333648,0,259,40008.3623842593,2009-07-14,08:41:50
39.973315,116.333764,0,258,40008.3624421296,2009-07-14,08:41:55
39.973327,116.333843,0,257,40008.3625,2009-07-14,08:42:00
39.97333,116.333865,0,256,40008.3625578704,2009-07-14,08:42:05
39.973348,116.333883,0,257,40008.3626157407,2009-07-14,08:42:10
39.97334,116.333918,0,258,40008.3626736111,2009-07-14,08:42:15
39.973318,116.333924,0,259,40008.3627314815,2009-07-14,08:42:20
39.973287,116.33405,0,259,40008.3627893519,2009-07-14,08:42:25
39.973298,116.334097,0,258,40008.3628472222,2009-07-14,08:42:30
39.973312,116.334145,0,257,40008.3629050926,2009-07-14,08:42:35
39.973304,116.334167,0,258,40008.362962963,2009-07-14,08:42:40
39.973309,116.334222,0,260,40008.3630208333,2009-07-14,08:42:45
39.973309,116.334222,0,260,40008.3630555556,2009-07-14,08:42:48
39.973315,116.334216,0,259,40008.3630787037,2009-07-14,08:42:50
39.973312,116.334204,0,259,40008.3631365741,2009-07-14,08:42:55
39.973312,116.334204,0,259,40008.3631712963,2009-07-14,08:42:58
39.973317,116.334208,0,260,40008.3631944444,2009-07-14,08:43:00
39.973331,116.3342,0,261,40008.3632523148,2009-07-14,08:43:05
39.97333,116.334193,0,261,40008.3633101852,2009-07-14,08:43:10
39.97333,116.334191,0,261,40008.3633680556,2009-07-14,08:43:15
39.97333,116.334191,0,261,40008.3634027778,2009-07-14,08:43:18
39.973332,116.334198,0,261,40008.3634259259,2009-07-14,08:43:20
39.973319,116.334076,0,261,40008.3634837963,2009-07-14,08:43:25
39.973296,116.33395,0,259,40008.3635416667,2009-07-14,08:43:30
39.973291,116.333919,0,259,40008.363599537,2009-07-14,08:43:35
39.973279,116.333872,0,258,40008.3636574074,2009-07-14,08:43:40
39.973272,116.333809,0,255,40008.3637152778,2009-07-14,08:43:45
39.973302,116.33382,0,254,40008.3637731481,2009-07-14,08:43:50
39.973314,116.33382,0,253,40008.3638310185,2009-07-14,08:43:55
39.973319,116.333829,0,253,40008.3638888889,2009-07-14,08:44:00
39.973322,116.333839,0,253,40008.3639467593,2009-07-14,08:44:05
39.973322,116.333839,0,253,40008.3639814815,2009-07-14,08:44:08
39.973323,116.333845,0,253,40008.3640046296,2009-07-14,08:44:10
39.973327,116.333859,0,253,40008.3640625,2009-07-14,08:44:15
39.973337,116.333868,0,254,40008.3641203704,2009-07-14,08:44:20
39.973338,116.333864,0,254,40008.3641782407,2009-07-14,08:44:25
39.97334,116.333867,0,254,40008.3642361111,2009-07-14,08:44:30
39.97334,116.333867,0,254,40008.3642708333,2009-07-14,08:44:33
39.973339,116.333864,0,253,40008.3642939815,2009-07-14,08:44:35
39.97337,116.333887,0,252,40008.3643518519,2009-07-14,08:44:40
39.973382,116.333897,0,249,40008.3644097222,2009-07-14,08:44:45
39.973391,116.333947,0,249,40008.3644675926,2009-07-14,08:44:50
39.973391,116.333947,0,249,40008.3645023148,2009-07-14,08:44:53
39.973392,116.333952,0,249,40008.364525463,2009-07-14,08:44:55
39.973395,116.333962,0,249,40008.3645833333,2009-07-14,08:45:00
39.973391,116.334043,0,249,40008.3646412037,2009-07-14,08:45:05
39.973398,116.33407,0,250,40008.3646990741,2009-07-14,08:45:10
39.973404,116.334209,0,248,40008.3647569444,2009-07-14,08:45:15
39.973391,116.334278,0,249,40008.3648148148,2009-07-14,08:45:20
39.973413,116.33431,0,250,40008.3648726852,2009-07-14,08:45:25
39.973415,116.33425,0,248,40008.3649305556,2009-07-14,08:45:30
39.973407,116.334111,0,243,40008.3649884259,2009-07-14,08:45:35
39.973416,116.334041,0,241,40008.3650462963,2009-07-14,08:45:40
39.973402,116.334008,0,241,40008.3651041667,2009-07-14,08:45:45
39.973413,116.333668,0,231,40008.3711805556,2009-07-14,08:54:30
39.973387,116.333652,0,230,40008.3712384259,2009-07-14,08:54:35
39.973351,116.333622,0,230,40008.3712962963,2009-07-14,08:54:40
39.973351,116.333622,0,230,40008.3713310185,2009-07-14,08:54:43
39.97335,116.333616,0,229,40008.3713541667,2009-07-14,08:54:45
39.973375,116.333605,0,229,40008.371412037,2009-07-14,08:54:50
39.97341,116.333596,0,229,40008.3714699074,2009-07-14,08:54:55
39.973418,116.333574,0,228,40008.3715277778,2009-07-14,08:55:00
39.973469,116.333629,0,227,40008.3715856481,2009-07-14,08:55:05
39.973468,116.333624,0,227,40008.3716435185,2009-07-14,08:55:10
39.973468,116.333624,0,227,40008.3716782407,2009-07-14,08:55:13
39.973469,116.333623,0,227,40008.3717013889,2009-07-14,08:55:15
39.973495,116.333645,0,227,40008.3717592593,2009-07-14,08:55:20
39.973499,116.333656,0,228,40008.3718171296,2009-07-14,08:55:25
39.973552,116.333529,0,228,40008.371875,2009-07-14,08:55:30
39.973549,116.333483,0,228,40008.3719328704,2009-07-14,08:55:35
39.973582,116.333459,0,228,40008.3719907407,2009-07-14,08:55:40
39.973581,116.333454,0,228,40008.3720486111,2009-07-14,08:55:45
39.973578,116.333455,0,228,40008.3721064815,2009-07-14,08:55:50
39.973578,116.333455,0,228,40008.3721412037,2009-07-14,08:55:53
39.973576,116.333456,0,228,40008.3721643519,2009-07-14,08:55:55
39.973627,116.333354,0,228,40008.3722222222,2009-07-14,08:56:00
39.97368,116.333274,0,228,40008.3722800926,2009-07-14,08:56:05
39.973741,116.333209,0,228,40008.372337963,2009-07-14,08:56:10
39.973718,116.33322,0,228,40008.3723958333,2009-07-14,08:56:15
39.973686,116.333271,0,227,40008.3724537037,2009-07-14,08:56:20
39.973686,116.333274,0,227,40008.3725115741,2009-07-14,08:56:25
39.973686,116.333274,0,227,40008.3725462963,2009-07-14,08:56:28
39.973686,116.333273,0,227,40008.3725694444,2009-07-14,08:56:30
39.973681,116.333289,0,227,40008.3726273148,2009-07-14,08:56:35
39.973696,116.333399,0,227,40008.3726851852,2009-07-14,08:56:40
39.973728,116.333428,0,228,40008.3727430556,2009-07-14,08:56:45
39.973686,116.333428,0,228,40008.3728009259,2009-07-14,08:56:50
39.973589,116.333422,0,228,40008.3728587963,2009-07-14,08:56:55
39.973576,116.333378,0,229,40008.3729166667,2009-07-14,08:57:00
39.9736,116.333367,0,229,40008.372974537,2009-07-14,08:57:05
39.973636,116.333345,0,229,40008.3730324074,2009-07-14,08:57:10
39.973643,116.333356,0,229,40008.3730902778,2009-07-14,08:57:15
39.973641,116.333441,0,229,40008.3731481481,2009-07-14,08:57:20
39.973563,116.333523,0,229,40008.3732060185,2009-07-14,08:57:25
39.973517,116.333623,0,238,40008.3732638889,2009-07-14,08:57:30
39.974071,116.332242,0,237,40008.3733217593,2009-07-14,08:57:35
39.974178,116.332098,0,232,40008.3733796296,2009-07-14,08:57:40
39.974183,116.332115,0,231,40008.3734375,2009-07-14,08:57:45
39.974184,116.332118,0,231,40008.3734953704,2009-07-14,08:57:50
39.974183,116.332118,0,231,40008.3735532407,2009-07-14,08:57:55
39.974183,116.332118,0,231,40008.373587963,2009-07-14,08:57:58
39.974182,116.332113,0,231,40008.3736111111,2009-07-14,08:58:00
39.974181,116.332097,0,231,40008.373900463,2009-07-14,08:58:25
39.974176,116.332129,0,231,40008.3739583333,2009-07-14,08:58:30
39.974173,116.332149,0,231,40008.3740162037,2009-07-14,08:58:35
39.974173,116.332149,0,231,40008.3740509259,2009-07-14,08:58:38
39.974171,116.332143,0,231,40008.3740740741,2009-07-14,08:58:40
39.974063,116.332112,0,231,40008.3741319444,2009-07-14,08:58:45
39.974059,116.332139,0,230,40008.3741898148,2009-07-14,08:58:50
39.974072,116.332125,0,230,40008.3742476852,2009-07-14,08:58:55
39.973971,116.332597,0,230,40008.3743055556,2009-07-14,08:59:00
39.973709,116.332933,0,230,40008.3743634259,2009-07-14,08:59:05
39.973637,116.333147,0,229,40008.3744212963,2009-07-14,08:59:10
39.973624,116.33319,0,229,40008.3744791667,2009-07-14,08:59:15
39.97362,116.33318,0,229,40008.374537037,2009-07-14,08:59:20
39.973566,116.333215,0,229,40008.3745949074,2009-07-14,08:59:25
39.973606,116.333263,0,229,40008.3746527778,2009-07-14,08:59:30
39.973606,116.333263,0,229,40008.3746875,2009-07-14,08:59:33
39.973606,116.33326,0,229,40008.3747106481,2009-07-14,08:59:35
39.973587,116.333213,0,229,40008.3747685185,2009-07-14,08:59:40
39.973581,116.333162,0,229,40008.3748263889,2009-07-14,08:59:45
39.973597,116.333147,0,229,40008.3750578704,2009-07-14,09:00:05
39.973596,116.333143,0,229,40008.3751157407,2009-07-14,09:00:10
39.973596,116.333142,0,229,40008.3751736111,2009-07-14,09:00:15
39.973595,116.333137,0,229,40008.3752314815,2009-07-14,09:00:20
39.973595,116.333137,0,229,40008.3752662037,2009-07-14,09:00:23
39.973594,116.33313,0,229,40008.3752893518,2009-07-14,09:00:25
39.97361,116.333136,0,229,40008.3753472222,2009-07-14,09:00:30
39.973599,116.333211,0,229,40008.3754050926,2009-07-14,09:00:35
39.973596,116.3332,0,229,40008.375462963,2009-07-14,09:00:40
39.973653,116.333204,0,229,40008.3755208333,2009-07-14,09:00:45
39.973737,116.333204,0,229,40008.3755787037,2009-07-14,09:00:50
39.973781,116.333186,0,229,40008.3756365741,2009-07-14,09:00:55
39.973796,116.333181,0,229,40008.3756944444,2009-07-14,09:01:00
39.973682,116.333445,0,229,40008.3757523148,2009-07-14,09:01:05
39.973682,116.333445,0,229,40008.375787037,2009-07-14,09:01:08
39.973683,116.333453,0,229,40008.3758101852,2009-07-14,09:01:10
39.973685,116.333464,0,229,40008.3758680556,2009-07-14,09:01:15
39.973594,116.333589,0,229,40008.3759259259,2009-07-14,09:01:20
39.973496,116.333772,0,229,40008.3759837963,2009-07-14,09:01:25
39.973485,116.333914,0,229,40008.3760416667,2009-07-14,09:01:30
39.973516,116.333924,0,229,40008.376099537,2009-07-14,09:01:35
39.97348,116.333964,0,229,40008.3761574074,2009-07-14,09:01:40
39.97348,116.333964,0,229,40008.3761921296,2009-07-14,09:01:43
39.973478,116.333961,0,229,40008.3762152778,2009-07-14,09:01:45
39.973483,116.333949,0,229,40008.3762731481,2009-07-14,09:01:50
39.973518,116.33391,0,228,40008.3763310185,2009-07-14,09:01:55
39.973529,116.333921,0,228,40008.3763888889,2009-07-14,09:02:00
39.973529,116.333921,0,228,40008.3764236111,2009-07-14,09:02:03
39.973532,116.333925,0,229,40008.3764467593,2009-07-14,09:02:05
39.973543,116.333939,0,229,40008.3765046296,2009-07-14,09:02:10
39.973632,116.333918,0,229,40008.3765625,2009-07-14,09:02:15
39.973671,116.333953,0,229,40008.3766203704,2009-07-14,09:02:20
39.973671,116.333963,0,229,40008.3766782407,2009-07-14,09:02:25
39.973672,116.333973,0,229,40008.3767361111,2009-07-14,09:02:30
39.973666,116.333965,0,229,40008.3769097222,2009-07-14,09:02:45
39.973666,116.333965,0,229,40008.3770023148,2009-07-14,09:02:53
39.973663,116.33396,0,229,40008.377025463,2009-07-14,09:02:55
39.973471,116.333899,0,229,40008.3770833333,2009-07-14,09:03:00
39.973431,116.333848,0,229,40008.3771412037,2009-07-14,09:03:05
39.973424,116.333728,0,229,40008.3771990741,2009-07-14,09:03:10
39.973428,116.333742,0,228,40008.3772569444,2009-07-14,09:03:15
39.973433,116.33377,0,228,40008.3773148148,2009-07-14,09:03:20
39.973409,116.333801,0,228,40008.3773726852,2009-07-14,09:03:25
39.973434,116.33399,0,227,40008.3774305556,2009-07-14,09:03:30
39.973475,116.334091,0,227,40008.3774884259,2009-07-14,09:03:35
39.973527,116.334126,0,228,40008.3775462963,2009-07-14,09:03:40
39.973495,116.334262,0,228,40008.3776041667,2009-07-14,09:03:45
39.973458,116.334228,0,228,40008.377662037,2009-07-14,09:03:50
39.973507,116.334196,0,228,40008.3777199074,2009-07-14,09:03:55
39.973495,116.334244,0,228,40008.3777777778,2009-07-14,09:04:00
39.973492,116.334152,0,228,40008.3778356481,2009-07-14,09:04:05
39.973489,116.334163,0,228,40008.3778935185,2009-07-14,09:04:10
39.973491,116.334167,0,228,40008.3779513889,2009-07-14,09:04:15
39.973491,116.334167,0,228,40008.3779861111,2009-07-14,09:04:18
39.973492,116.334162,0,228,40008.3780092593,2009-07-14,09:04:20
39.973471,116.33414,0,228,40008.3780671296,2009-07-14,09:04:25
39.973501,116.334064,0,228,40008.378125,2009-07-14,09:04:30
39.973512,116.333997,0,228,40008.3781828704,2009-07-14,09:04:35
39.973512,116.333997,0,228,40008.3782175926,2009-07-14,09:04:38
39.973506,116.334005,0,228,40008.3782407407,2009-07-14,09:04:40
39.973448,116.333982,0,229,40008.3782986111,2009-07-14,09:04:45
39.973356,116.333948,0,229,40008.3783564815,2009-07-14,09:04:50
39.973349,116.333861,0,229,40008.3784143519,2009-07-14,09:04:55
39.973391,116.333815,0,228,40008.3784722222,2009-07-14,09:05:00
39.973491,116.333762,0,228,40008.3785300926,2009-07-14,09:05:05
39.973599,116.333723,0,228,40008.378587963,2009-07-14,09:05:10
39.973529,116.334054,0,227,40008.3813078704,2009-07-14,09:09:05
39.973572,116.334086,0,227,40008.3813657407,2009-07-14,09:09:10
39.973554,116.334083,0,228,40008.3814236111,2009-07-14,09:09:15
39.973535,116.334036,0,228,40008.3814814815,2009-07-14,09:09:20
39.973535,116.334036,0,228,40008.3815393519,2009-07-14,09:09:25
39.973535,116.334036,0,228,40008.3815740741,2009-07-14,09:09:28
39.973534,116.33403,0,228,40008.3815972222,2009-07-14,09:09:30
39.973471,116.334037,0,229,40008.3816550926,2009-07-14,09:09:35
39.973445,116.334023,0,229,40008.381712963,2009-07-14,09:09:40
39.973439,116.334012,0,229,40008.3817708333,2009-07-14,09:09:45
39.973432,116.333921,0,229,40008.3818287037,2009-07-14,09:09:50
39.973423,116.333985,0,229,40008.3818865741,2009-07-14,09:09:55
39.973417,116.333997,0,229,40008.3819444444,2009-07-14,09:10:00
39.973415,116.333989,0,229,40008.3820023148,2009-07-14,09:10:05
39.97342,116.333983,0,229,40008.3820601852,2009-07-14,09:10:10
39.973423,116.333989,0,229,40008.3821180556,2009-07-14,09:10:15
39.973423,116.333989,0,229,40008.3821527778,2009-07-14,09:10:18
39.973425,116.333988,0,229,40008.3821759259,2009-07-14,09:10:20
39.973423,116.333942,0,229,40008.3822337963,2009-07-14,09:10:25
39.973443,116.333885,0,229,40008.3822916667,2009-07-14,09:10:30
39.973476,116.333845,0,229,40008.382349537,2009-07-14,09:10:35
39.97347,116.333805,0,229,40008.3824074074,2009-07-14,09:10:40
39.973484,116.33367,0,229,40008.3824652778,2009-07-14,09:10:45
39.973509,116.333693,0,229,40008.3825231481,2009-07-14,09:10:50
39.973507,116.333703,0,229,40008.3825810185,2009-07-14,09:10:55
39.97352,116.333767,0,229,40008.3826388889,2009-07-14,09:11:00
39.973498,116.333799,0,229,40008.3826967593,2009-07-14,09:11:05
39.973498,116.333799,0,229,40008.3827314815,2009-07-14,09:11:08
39.973502,116.333799,0,229,40008.3827546296,2009-07-14,09:11:10
39.973504,116.333829,0,229,40008.3828125,2009-07-14,09:11:15
39.973498,116.333849,0,229,40008.3828703704,2009-07-14,09:11:20
39.973523,116.333788,0,229,40008.3829282407,2009-07-14,09:11:25
39.973521,116.333785,0,229,40008.3829861111,2009-07-14,09:11:30
39.973521,116.333785,0,229,40008.3830208333,2009-07-14,09:11:33
39.973517,116.33378,0,229,40008.3830439815,2009-07-14,09:11:35
39.973519,116.333795,0,229,40008.3831018518,2009-07-14,09:11:40
39.973496,116.33383,0,229,40008.3831597222,2009-07-14,09:11:45
39.973483,116.333854,0,230,40008.3832175926,2009-07-14,09:11:50
39.973464,116.333865,0,230,40008.383275463,2009-07-14,09:11:55
39.973464,116.333865,0,230,40008.3833101852,2009-07-14,09:11:58
39.973465,116.33387,0,230,40008.3833333333,2009-07-14,09:12:00
39.973451,116.333824,0,230,40008.3833912037,2009-07-14,09:12:05
39.973476,116.333732,0,230,40008.3834490741,2009-07-14,09:12:10
39.973462,116.333704,0,230,40008.3835069444,2009-07-14,09:12:15
39.973467,116.333744,0,229,40008.3835648148,2009-07-14,09:12:20
39.973462,116.333781,0,229,40008.3836226852,2009-07-14,09:12:25
39.97348,116.333813,0,228,40008.3836805556,2009-07-14,09:12:30
39.973499,116.333883,0,228,40008.3837384259,2009-07-14,09:12:35
39.9735,116.333923,0,228,40008.3837962963,2009-07-14,09:12:40
39.973531,116.333951,0,228,40008.3838541667,2009-07-14,09:12:45
39.973526,116.333913,0,228,40008.383912037,2009-07-14,09:12:50
39.973526,116.333913,0,228,40008.3839467593,2009-07-14,09:12:53
39.973524,116.33391,0,228,40008.3839699074,2009-07-14,09:12:55
39.973522,116.333882,0,229,40008.3840277778,2009-07-14,09:13:00
39.973513,116.33378,0,229,40008.3840856481,2009-07-14,09:13:05
39.973484,116.333606,0,229,40008.3841435185,2009-07-14,09:13:10
39.973515,116.333376,0,230,40008.3842013889,2009-07-14,09:13:15
39.973486,116.333385,0,228,40008.3842592593,2009-07-14,09:13:20
39.973463,116.333581,0,226,40008.3843171296,2009-07-14,09:13:25
39.973511,116.333647,0,224,40008.384375,2009-07-14,09:13:30
39.97355,116.333726,0,224,40008.3844328704,2009-07-14,09:13:35
39.973544,116.33389,0,222,40008.3844907407,2009-07-14,09:13:40
39.973559,116.333961,0,221,40008.3845486111,2009-07-14,09:13:45
39.973559,116.333961,0,221,40008.3845833333,2009-07-14,09:13:48
39.973565,116.333969,0,220,40008.3846064815,2009-07-14,09:13:50
39.973501,116.334035,0,222,40008.3846643518,2009-07-14,09:13:55
39.973439,116.334098,0,223,40008.3847222222,2009-07-14,09:14:00
39.973439,116.334098,0,223,40008.3847569444,2009-07-14,09:14:03
39.973435,116.334097,0,225,40008.3847800926,2009-07-14,09:14:05
39.973417,116.334162,0,226,40008.384837963,2009-07-14,09:14:10
39.973482,116.334019,0,227,40008.3848958333,2009-07-14,09:14:15
39.973539,116.333898,0,229,40008.3849537037,2009-07-14,09:14:20
39.973507,116.33394,0,230,40008.3850115741,2009-07-14,09:14:25
39.973501,116.333992,0,230,40008.3850694444,2009-07-14,09:14:30
39.973521,116.333952,0,230,40008.3851273148,2009-07-14,09:14:35
39.973573,116.333987,0,228,40008.3851851852,2009-07-14,09:14:40
39.973558,116.334086,0,227,40008.3852430556,2009-07-14,09:14:45
39.973559,116.334117,0,228,40008.3853009259,2009-07-14,09:14:50
39.973523,116.334105,0,227,40008.3853587963,2009-07-14,09:14:55
39.973518,116.334128,0,227,40008.3854166667,2009-07-14,09:15:00
39.973545,116.3341,0,226,40008.385474537,2009-07-14,09:15:05
39.973527,116.334119,0,227,40008.3855324074,2009-07-14,09:15:10
39.973503,116.334112,0,227,40008.3855902778,2009-07-14,09:15:15
39.973545,116.333987,0,227,40008.3856481481,2009-07-14,09:15:20
39.97353,116.333915,0,228,40008.3857060185,2009-07-14,09:15:25
39.97345,116.333847,0,229,40008.3857638889,2009-07-14,09:15:30
39.973393,116.333754,0,230,40008.3858217593,2009-07-14,09:15:35
39.973333,116.333811,0,229,40008.3858796296,2009-07-14,09:15:40
39.973226,116.333834,0,227,40008.3859375,2009-07-14,09:15:45
39.973145,116.334123,0,226,40008.3872106481,2009-07-14,09:17:35
39.973712,116.334197,0,227,40008.3872685185,2009-07-14,09:17:40
39.97393,116.334122,0,227,40008.3873263889,2009-07-14,09:17:45
39.973841,116.334012,0,226,40008.3873842593,2009-07-14,09:17:50
39.973727,116.333904,0,228,40008.3874421296,2009-07-14,09:17:55
39.973749,116.333919,0,227,40008.3875,2009-07-14,09:18:00
39.973691,116.334037,0,225,40008.3875578704,2009-07-14,09:18:05
39.973636,116.333984,0,227,40008.3876157407,2009-07-14,09:18:10
39.973626,116.333955,0,227,40008.3876736111,2009-07-14,09:18:15
39.973594,116.334073,0,226,40008.3877314815,2009-07-14,09:18:20
39.973596,116.334105,0,226,40008.3877893519,2009-07-14,09:18:25
39.973642,116.33416,0,225,40008.3878472222,2009-07-14,09:18:30
39.973669,116.33413,0,224,40008.3879050926,2009-07-14,09:18:35
39.973653,116.334188,0,223,40008.387962963,2009-07-14,09:18:40
39.973617,116.334205,0,223,40008.3880208333,2009-07-14,09:18:45
39.973631,116.334144,0,223,40008.3880787037,2009-07-14,09:18:50
39.973633,116.334032,0,225,40008.3881365741,2009-07-14,09:18:55
39.973586,116.334007,0,226,40008.3881944444,2009-07-14,09:19:00
39.973525,116.333998,0,227,40008.3882523148,2009-07-14,09:19:05
39.973496,116.333935,0,229,40008.3883101852,2009-07-14,09:19:10
39.973455,116.334009,0,225,40008.3883680556,2009-07-14,09:19:15
39.973315,116.334139,0,222,40008.3884837963,2009-07-14,09:19:25
39.973131,116.33425,0,223,40008.3886574074,2009-07-14,09:19:40
39.973578,116.334113,0,224,40008.3889467593,2009-07-14,09:20:05
39.973543,116.334022,0,227,40008.3890046296,2009-07-14,09:20:10
39.973513,116.333913,0,229,40008.3890625,2009-07-14,09:20:15
39.973488,116.333921,0,230,40008.3891203704,2009-07-14,09:20:20
39.973385,116.333896,0,230,40008.3891782407,2009-07-14,09:20:25
39.973305,116.333803,0,231,40008.3892361111,2009-07-14,09:20:30
39.973238,116.333767,0,231,40008.3892939815,2009-07-14,09:20:35
39.973241,116.333704,0,231,40008.3893518519,2009-07-14,09:20:40
39.973282,116.333698,0,230,40008.3894097222,2009-07-14,09:20:45
39.97337,116.333695,0,227,40008.3894675926,2009-07-14,09:20:50
39.973445,116.333739,0,224,40008.389525463,2009-07-14,09:20:55
39.973482,116.333687,0,222,40008.3895833333,2009-07-14,09:21:00
39.973766,116.333398,0,226,40008.3899305556,2009-07-14,09:21:30
39.961651,116.341921,0,-555,40008.4329398148,2009-07-14,10:23:26
39.975154,116.334089,0,-62,40008.4329976852,2009-07-14,10:23:31
39.97518,116.334028,0,-47,40008.4330555556,2009-07-14,10:23:36
39.975172,116.333992,0,-26,40008.4331134259,2009-07-14,10:23:41
39.975187,116.333978,0,-9,40008.4331712963,2009-07-14,10:23:46
39.975219,116.333955,0,8,40008.4332291667,2009-07-14,10:23:51
39.975243,116.333953,0,22,40008.433287037,2009-07-14,10:23:56
39.975236,116.333943,0,35,40008.4333449074,2009-07-14,10:24:01
39.975176,116.333895,0,61,40008.4334027778,2009-07-14,10:24:06
39.975121,116.333881,0,85,40008.4334606482,2009-07-14,10:24:11
39.975117,116.333873,0,85,40008.4335185185,2009-07-14,10:24:16
39.975117,116.333873,0,85,40008.4335532407,2009-07-14,10:24:19
39.975117,116.333873,0,85,40008.4335763889,2009-07-14,10:24:21
39.975119,116.333884,0,85,40008.4336342593,2009-07-14,10:24:26
39.975109,116.333913,0,86,40008.4336921296,2009-07-14,10:24:31
39.975106,116.333922,0,86,40008.43375,2009-07-14,10:24:36
39.975106,116.333922,0,86,40008.4337847222,2009-07-14,10:24:39
39.975106,116.333924,0,86,40008.4338078704,2009-07-14,10:24:41
39.975093,116.33395,0,86,40008.4338657407,2009-07-14,10:24:46
39.975067,116.333999,0,86,40008.4339236111,2009-07-14,10:24:51
39.975071,116.334021,0,86,40008.4339814815,2009-07-14,10:24:56
39.975143,116.333975,0,86,40008.4340393519,2009-07-14,10:25:01
39.975264,116.333894,0,86,40008.4340972222,2009-07-14,10:25:06
39.984857,116.334825,0,88,40008.4346180556,2009-07-14,10:25:51
39.988674,116.333113,0,88,40008.4349074074,2009-07-14,10:26:16
39.989425,116.332979,0,87,40008.4349652778,2009-07-14,10:26:21
39.989701,116.331794,0,84,40008.4350231481,2009-07-14,10:26:26
39.990248,116.331386,0,81,40008.4350810185,2009-07-14,10:26:31
39.990773,116.331291,0,77,40008.4351388889,2009-07-14,10:26:36
39.990939,116.331615,0,80,40008.4351967593,2009-07-14,10:26:41
39.990249,116.33262,0,82,40008.4352546296,2009-07-14,10:26:46
39.990496,116.332582,0,79,40008.4353125,2009-07-14,10:26:51
39.993326,116.33198,0,87,40008.4361805556,2009-07-14,10:28:06
39.993365,116.331819,0,110,40008.4362384259,2009-07-14,10:28:11
39.993718,116.331567,0,102,40008.4362962963,2009-07-14,10:28:16
39.994276,116.331579,0,119,40008.4363541667,2009-07-14,10:28:21
39.995042,116.331586,0,142,40008.436412037,2009-07-14,10:28:26
39.995937,116.331596,0,166,40008.4364699074,2009-07-14,10:28:31
39.996829,116.331551,0,193,40008.4365277778,2009-07-14,10:28:36
39.997703,116.331496,0,218,40008.4365856481,2009-07-14,10:28:41
39.998526,116.331476,0,234,40008.4366435185,2009-07-14,10:28:46
39.999362,116.331444,0,250,40008.4367013889,2009-07-14,10:28:51
40.000125,116.331442,0,260,40008.4367592593,2009-07-14,10:28:56
40.000935,116.331453,0,268,40008.4368171296,2009-07-14,10:29:01
40.001742,116.331488,0,289,40008.436875,2009-07-14,10:29:06
40.002536,116.331475,0,303,40008.4369328704,2009-07-14,10:29:11
40.003358,116.331422,0,306,40008.4369907407,2009-07-14,10:29:16
40.004225,116.331348,0,282,40008.4370486111,2009-07-14,10:29:21
40.00509,116.331315,0,257,40008.4371064815,2009-07-14,10:29:26
40.005931,116.331269,0,258,40008.4371643519,2009-07-14,10:29:31
40.006728,116.331127,0,249,40008.4372222222,2009-07-14,10:29:36
40.007458,116.33085,0,244,40008.4372800926,2009-07-14,10:29:41
40.008213,116.330326,0,239,40008.437337963,2009-07-14,10:29:46
40.008944,116.329688,0,237,40008.4373958333,2009-07-14,10:29:51
40.009685,116.328836,0,233,40008.4374537037,2009-07-14,10:29:56
40.010354,116.328034,0,230,40008.4375115741,2009-07-14,10:30:01
40.010965,116.327301,0,231,40008.4375694444,2009-07-14,10:30:06
40.0116,116.326555,0,233,40008.4376273148,2009-07-14,10:30:11
40.012202,116.325849,0,239,40008.4376851852,2009-07-14,10:30:16
40.012824,116.32508,0,238,40008.4377430556,2009-07-14,10:30:21
40.013461,116.324296,0,232,40008.4378009259,2009-07-14,10:30:26
40.014094,116.323504,0,222,40008.4378587963,2009-07-14,10:30:31
40.014655,116.322743,0,211,40008.4379166667,2009-07-14,10:30:36
40.01527,116.322035,0,200,40008.437974537,2009-07-14,10:30:41
40.01592,116.3213,0,185,40008.4380324074,2009-07-14,10:30:46
40.016606,116.320593,0,158,40008.4380902778,2009-07-14,10:30:51
40.017266,116.319967,0,131,40008.4381481481,2009-07-14,10:30:56
40.017951,116.319429,0,119,40008.4382060185,2009-07-14,10:31:01
40.018675,116.319035,0,107,40008.4382638889,2009-07-14,10:31:06
40.019402,116.318704,0,99,40008.4383217593,2009-07-14,10:31:11
40.020151,116.318441,0,85,40008.4383796296,2009-07-14,10:31:16
40.020939,116.318209,0,70,40008.4384375,2009-07-14,10:31:21
40.021774,116.317921,0,58,40008.4384953704,2009-07-14,10:31:26
40.022571,116.317632,0,51,40008.4385532407,2009-07-14,10:31:31
40.023327,116.317349,0,51,40008.4386111111,2009-07-14,10:31:36
40.024055,116.317063,0,55,40008.4386689815,2009-07-14,10:31:41
40.024844,116.316812,0,59,40008.4387268518,2009-07-14,10:31:46
40.025662,116.316505,0,61,40008.4387847222,2009-07-14,10:31:51
40.026439,116.316212,0,70,40008.4388425926,2009-07-14,10:31:56
40.027169,116.315918,0,75,40008.438900463,2009-07-14,10:32:01
40.027851,116.315623,0,80,40008.4389583333,2009-07-14,10:32:06
40.028537,116.315329,0,88,40008.4390162037,2009-07-14,10:32:11
40.029182,116.315063,0,94,40008.4390740741,2009-07-14,10:32:16
40.029804,116.314802,0,105,40008.4391319444,2009-07-14,10:32:21
40.030401,116.314573,0,112,40008.4391898148,2009-07-14,10:32:26
40.030926,116.314352,0,118,40008.4392476852,2009-07-14,10:32:31
40.031301,116.314175,0,123,40008.4393055556,2009-07-14,10:32:36
40.03158,116.314065,0,127,40008.4393634259,2009-07-14,10:32:41
40.031749,116.313999,0,134,40008.4394212963,2009-07-14,10:32:46
40.031694,116.314132,0,147,40008.4394791667,2009-07-14,10:32:51
40.031679,116.314144,0,148,40008.439537037,2009-07-14,10:32:56
40.031672,116.314131,0,149,40008.4395949074,2009-07-14,10:33:01
40.031669,116.314122,0,151,40008.4396527778,2009-07-14,10:33:06
40.031669,116.314122,0,151,40008.4396875,2009-07-14,10:33:09
40.031668,116.314114,0,152,40008.4397106481,2009-07-14,10:33:11
40.031669,116.314104,0,152,40008.4397685185,2009-07-14,10:33:16
40.03167,116.314095,0,154,40008.4398263889,2009-07-14,10:33:21
40.03167,116.314095,0,154,40008.4398611111,2009-07-14,10:33:24
40.03167,116.314095,0,155,40008.4398842593,2009-07-14,10:33:26
40.031688,116.31407,0,155,40008.4399421296,2009-07-14,10:33:31
40.03172,116.314047,0,157,40008.44,2009-07-14,10:33:36
40.031857,116.31394,0,161,40008.4400578704,2009-07-14,10:33:41
40.032245,116.313863,0,170,40008.4401157407,2009-07-14,10:33:46
40.032829,116.31363,0,177,40008.4401736111,2009-07-14,10:33:51
40.033486,116.31334,0,177,40008.4402314815,2009-07-14,10:33:56
40.034167,116.313012,0,181,40008.4402893518,2009-07-14,10:34:01
40.034761,116.312644,0,174,40008.4403472222,2009-07-14,10:34:06
40.035312,116.312292,0,167,40008.4404050926,2009-07-14,10:34:11
40.03586,116.311869,0,152,40008.440462963,2009-07-14,10:34:16
40.036439,116.31142,0,141,40008.4405208333,2009-07-14,10:34:21
40.037018,116.310932,0,141,40008.4405787037,2009-07-14,10:34:26
40.037642,116.310312,0,136,40008.4406365741,2009-07-14,10:34:31
40.038257,116.309588,0,127,40008.4406944444,2009-07-14,10:34:36
40.038901,116.308834,0,129,40008.4407523148,2009-07-14,10:34:41
40.039579,116.308185,0,134,40008.4408101852,2009-07-14,10:34:46
40.040309,116.307704,0,141,40008.4408680556,2009-07-14,10:34:51
40.041035,116.307321,0,144,40008.4409259259,2009-07-14,10:34:56
40.041753,116.306959,0,144,40008.4409837963,2009-07-14,10:35:01
40.042431,116.306558,0,149,40008.4410416667,2009-07-14,10:35:06
40.043089,116.306096,0,148,40008.441099537,2009-07-14,10:35:11
40.043759,116.305576,0,145,40008.4411574074,2009-07-14,10:35:16
40.04444,116.305034,0,143,40008.4412152778,2009-07-14,10:35:21
40.045147,116.304476,0,143,40008.4412731482,2009-07-14,10:35:26
40.045854,116.303911,0,144,40008.4413310185,2009-07-14,10:35:31
40.046581,116.303332,0,147,40008.4413888889,2009-07-14,10:35:36
40.047321,116.302755,0,152,40008.4414467593,2009-07-14,10:35:41
40.048007,116.302244,0,157,40008.4415046296,2009-07-14,10:35:46
40.048588,116.301833,0,158,40008.4415625,2009-07-14,10:35:51
40.04909,116.301598,0,156,40008.4416203704,2009-07-14,10:35:56
40.04948,116.301422,0,157,40008.4416782407,2009-07-14,10:36:01
40.049783,116.30123,0,159,40008.4417361111,2009-07-14,10:36:06
40.05001,116.30108,0,162,40008.4417939815,2009-07-14,10:36:11
40.050108,116.301048,0,167,40008.4418518519,2009-07-14,10:36:16
40.050111,116.301085,0,173,40008.4419097222,2009-07-14,10:36:21
40.050085,116.301112,0,177,40008.4419675926,2009-07-14,10:36:26
40.05011,116.301098,0,178,40008.442025463,2009-07-14,10:36:31
40.050168,116.301093,0,179,40008.4420833333,2009-07-14,10:36:36
40.050227,116.301079,0,181,40008.4421412037,2009-07-14,10:36:41
40.050261,116.30113,0,184,40008.4421990741,2009-07-14,10:36:46
40.050309,116.301196,0,187,40008.4422569444,2009-07-14,10:36:51
40.050288,116.301204,0,188,40008.4423148148,2009-07-14,10:36:56
40.050305,116.301173,0,189,40008.4423726852,2009-07-14,10:37:01
40.050306,116.301156,0,191,40008.4424305556,2009-07-14,10:37:06
40.050253,116.301169,0,192,40008.4424884259,2009-07-14,10:37:11
40.050203,116.301207,0,193,40008.4425462963,2009-07-14,10:37:16
40.050232,116.301227,0,199,40008.4426041667,2009-07-14,10:37:21
40.050576,116.301153,0,206,40008.442662037,2009-07-14,10:37:26
40.050988,116.30092,0,224,40008.4427199074,2009-07-14,10:37:31
40.051767,116.300484,0,232,40008.4427777778,2009-07-14,10:37:36
40.052915,116.299858,0,239,40008.4428356481,2009-07-14,10:37:41
40.054174,116.299082,0,240,40008.4428935185,2009-07-14,10:37:46
40.055175,116.298467,0,224,40008.4429513889,2009-07-14,10:37:51
40.056125,116.297919,0,211,40008.4430092593,2009-07-14,10:37:56
40.056993,116.297447,0,200,40008.4430671296,2009-07-14,10:38:01
40.05779,116.296976,0,189,40008.443125,2009-07-14,10:38:06
40.058548,116.296527,0,184,40008.4431828704,2009-07-14,10:38:11
40.059294,116.296121,0,179,40008.4432407407,2009-07-14,10:38:16
40.060052,116.295732,0,171,40008.4432986111,2009-07-14,10:38:21
40.06073,116.2953,0,162,40008.4433564815,2009-07-14,10:38:26
40.061292,116.294765,0,152,40008.4434143519,2009-07-14,10:38:31
40.061865,116.294207,0,149,40008.4434722222,2009-07-14,10:38:36
40.062484,116.293732,0,153,40008.4435300926,2009-07-14,10:38:41
40.063119,116.293363,0,161,40008.443587963,2009-07-14,10:38:46
40.069175,116.31146,0,492,40008.4448611111,2009-07-14,10:40:36
40.069461,116.311385,0,225,40008.4449189815,2009-07-14,10:40:41
40.069488,116.311889,0,180,40008.4449768519,2009-07-14,10:40:46
40.069465,116.312313,0,179,40008.4450347222,2009-07-14,10:40:51
40.06949,116.312598,0,177,40008.4450925926,2009-07-14,10:40:56
40.069489,116.312805,0,179,40008.445150463,2009-07-14,10:41:01
40.069476,116.312883,0,187,40008.4452083333,2009-07-14,10:41:06
40.069476,116.312883,0,187,40008.4452430556,2009-07-14,10:41:09
40.069475,116.312878,0,192,40008.4452662037,2009-07-14,10:41:11
40.069475,116.312866,0,193,40008.4453240741,2009-07-14,10:41:16
40.069472,116.312855,0,195,40008.4453819444,2009-07-14,10:41:21
40.06949,116.312901,0,193,40008.4454398148,2009-07-14,10:41:26
40.069491,116.312967,0,190,40008.4454976852,2009-07-14,10:41:31
40.069509,116.312999,0,189,40008.4455555556,2009-07-14,10:41:36
40.069491,116.313029,0,185,40008.4456134259,2009-07-14,10:41:41
40.069474,116.313062,0,184,40008.4456712963,2009-07-14,10:41:46
40.069487,116.313041,0,183,40008.4457291667,2009-07-14,10:41:51
40.069499,116.313014,0,184,40008.445787037,2009-07-14,10:41:56
40.069529,116.312946,0,188,40008.4458449074,2009-07-14,10:42:01
40.069507,116.312965,0,190,40008.4459027778,2009-07-14,10:42:06
40.069493,116.313042,0,190,40008.4459606481,2009-07-14,10:42:11
40.069537,116.313235,0,195,40008.4460185185,2009-07-14,10:42:16
40.069631,116.313712,0,202,40008.4460763889,2009-07-14,10:42:21
40.069702,116.314384,0,208,40008.4461342593,2009-07-14,10:42:26
40.069737,116.315251,0,213,40008.4461921296,2009-07-14,10:42:31
40.069708,116.316363,0,216,40008.44625,2009-07-14,10:42:36
40.069718,116.317776,0,217,40008.4463078704,2009-07-14,10:42:41
40.069703,116.319222,0,218,40008.4463657407,2009-07-14,10:42:46
40.069574,116.320833,0,221,40008.4464236111,2009-07-14,10:42:51
40.069484,116.322179,0,224,40008.4464814815,2009-07-14,10:42:56
40.069436,116.323458,0,228,40008.4465393518,2009-07-14,10:43:01
40.0694,116.324686,0,231,40008.4465972222,2009-07-14,10:43:06
40.069359,116.325795,0,235,40008.4466550926,2009-07-14,10:43:11
40.069326,116.326799,0,238,40008.446712963,2009-07-14,10:43:16
40.069342,116.327597,0,241,40008.4467708333,2009-07-14,10:43:21
40.069341,116.328268,0,244,40008.4468287037,2009-07-14,10:43:26
40.069343,116.328834,0,248,40008.4468865741,2009-07-14,10:43:31
40.069343,116.329231,0,252,40008.4469444444,2009-07-14,10:43:36
40.069357,116.329486,0,257,40008.4470023148,2009-07-14,10:43:41
40.069379,116.329594,0,262,40008.4470601852,2009-07-14,10:43:46
40.069389,116.329641,0,267,40008.4471180556,2009-07-14,10:43:51
40.069379,116.329722,0,272,40008.4471759259,2009-07-14,10:43:56
40.06934,116.329781,0,273,40008.4472337963,2009-07-14,10:44:01
40.069325,116.329793,0,271,40008.4472916667,2009-07-14,10:44:06
40.069327,116.329803,0,271,40008.447349537,2009-07-14,10:44:11
40.069302,116.329796,0,268,40008.4474074074,2009-07-14,10:44:16
40.069266,116.329794,0,266,40008.4474652778,2009-07-14,10:44:21
40.069248,116.329843,0,266,40008.4475231481,2009-07-14,10:44:26
40.069272,116.329893,0,267,40008.4475810185,2009-07-14,10:44:31
40.069322,116.329927,0,273,40008.4476388889,2009-07-14,10:44:36
40.069397,116.33014,0,281,40008.4476967593,2009-07-14,10:44:41
40.06945,116.330958,0,289,40008.4477546296,2009-07-14,10:44:46
40.06941,116.332642,0,292,40008.4478125,2009-07-14,10:44:51
40.069344,116.334157,0,296,40008.4478703704,2009-07-14,10:44:56
40.069309,116.335519,0,298,40008.4479282407,2009-07-14,10:45:01
40.069267,116.336824,0,300,40008.4479861111,2009-07-14,10:45:06
40.069243,116.33805,0,300,40008.4480439815,2009-07-14,10:45:11
40.069214,116.339234,0,300,40008.4481018518,2009-07-14,10:45:16
40.069242,116.340333,0,299,40008.4481597222,2009-07-14,10:45:21
40.069357,116.341413,0,299,40008.4482175926,2009-07-14,10:45:26
40.069448,116.342549,0,300,40008.448275463,2009-07-14,10:45:31
40.069445,116.343686,0,303,40008.4483333333,2009-07-14,10:45:36
40.069459,116.344728,0,306,40008.4483912037,2009-07-14,10:45:41
40.069419,116.345816,0,307,40008.4484490741,2009-07-14,10:45:46
40.069318,116.346931,0,306,40008.4485069444,2009-07-14,10:45:51
40.06919,116.34798,0,306,40008.4485648148,2009-07-14,10:45:56
40.069144,116.349003,0,304,40008.4486226852,2009-07-14,10:46:01
40.069154,116.350035,0,298,40008.4486805556,2009-07-14,10:46:06
40.069138,116.351045,0,293,40008.4487384259,2009-07-14,10:46:11
40.069117,116.352004,0,291,40008.4487962963,2009-07-14,10:46:16
40.069111,116.35281,0,289,40008.4488541667,2009-07-14,10:46:21
40.069107,116.353434,0,289,40008.448912037,2009-07-14,10:46:26
40.069076,116.353908,0,286,40008.4489699074,2009-07-14,10:46:31
40.069104,116.354231,0,278,40008.4490277778,2009-07-14,10:46:36
40.069155,116.35445,0,272,40008.4490856482,2009-07-14,10:46:41
40.069196,116.354641,0,271,40008.4491435185,2009-07-14,10:46:46
40.06921,116.354712,0,271,40008.4492013889,2009-07-14,10:46:51
40.069206,116.354684,0,271,40008.4492592593,2009-07-14,10:46:56
40.069204,116.354674,0,272,40008.4493171296,2009-07-14,10:47:01
40.069206,116.354688,0,273,40008.449375,2009-07-14,10:47:06
40.069207,116.354695,0,274,40008.4494328704,2009-07-14,10:47:11
40.069207,116.354699,0,274,40008.4494907407,2009-07-14,10:47:16
40.069207,116.354699,0,274,40008.449525463,2009-07-14,10:47:19
40.069208,116.354703,0,275,40008.4495486111,2009-07-14,10:47:21
40.069212,116.354715,0,275,40008.4496064815,2009-07-14,10:47:26
40.06922,116.354863,0,276,40008.4496643519,2009-07-14,10:47:31
40.06918,116.355347,0,279,40008.4497222222,2009-07-14,10:47:36
40.06922,116.35638,0,282,40008.4497800926,2009-07-14,10:47:41
40.069155,116.357645,0,288,40008.449837963,2009-07-14,10:47:46
40.069125,116.358843,0,284,40008.4498958333,2009-07-14,10:47:51
40.069089,116.359963,0,277,40008.4499537037,2009-07-14,10:47:56
40.069015,116.361042,0,271,40008.4500115741,2009-07-14,10:48:01
40.068887,116.3621,0,265,40008.4500694444,2009-07-14,10:48:06
40.068701,116.363228,0,256,40008.4501273148,2009-07-14,10:48:11
40.068443,116.364301,0,247,40008.4501851852,2009-07-14,10:48:16
40.068117,116.365328,0,238,40008.4502430556,2009-07-14,10:48:21
40.06773,116.366332,0,232,40008.4503009259,2009-07-14,10:48:26
40.067322,116.36728,0,227,40008.4503587963,2009-07-14,10:48:31
40.066938,116.368199,0,226,40008.4504166667,2009-07-14,10:48:36
40.066527,116.369144,0,218,40008.450474537,2009-07-14,10:48:41
40.066119,116.370126,0,208,40008.4505324074,2009-07-14,10:48:46
40.06573,116.37108,0,198,40008.4505902778,2009-07-14,10:48:51
40.065329,116.37203,0,188,40008.4506481481,2009-07-14,10:48:56
40.064921,116.372965,0,178,40008.4507060185,2009-07-14,10:49:01
40.064518,116.373891,0,170,40008.4507638889,2009-07-14,10:49:06
40.064129,116.374835,0,162,40008.4508217593,2009-07-14,10:49:11
40.063731,116.375774,0,156,40008.4508796296,2009-07-14,10:49:16
40.063345,116.376668,0,154,40008.4509375,2009-07-14,10:49:21
40.062964,116.377558,0,149,40008.4509953704,2009-07-14,10:49:26
40.062587,116.378449,0,140,40008.4510532407,2009-07-14,10:49:31
40.062193,116.379355,0,131,40008.4511111111,2009-07-14,10:49:36
40.061805,116.380227,0,121,40008.4511689815,2009-07-14,10:49:41
40.061444,116.381091,0,114,40008.4512268519,2009-07-14,10:49:46
40.061063,116.381977,0,109,40008.4512847222,2009-07-14,10:49:51
40.060682,116.38286,0,104,40008.4513425926,2009-07-14,10:49:56
40.060278,116.383809,0,96,40008.451400463,2009-07-14,10:50:01
40.05986,116.384792,0,92,40008.4514583333,2009-07-14,10:50:06
40.05944,116.385778,0,89,40008.4515162037,2009-07-14,10:50:11
40.059061,116.386712,0,88,40008.4515740741,2009-07-14,10:50:16
40.058665,116.387641,0,89,40008.4516319444,2009-07-14,10:50:21
40.058277,116.388563,0,92,40008.4516898148,2009-07-14,10:50:26
40.057881,116.389479,0,89,40008.4517476852,2009-07-14,10:50:31
40.057505,116.390389,0,87,40008.4518055556,2009-07-14,10:50:36
40.057114,116.391351,0,87,40008.4518634259,2009-07-14,10:50:41
40.056721,116.392291,0,86,40008.4519212963,2009-07-14,10:50:46
40.056332,116.393203,0,87,40008.4519791667,2009-07-14,10:50:51
40.055934,116.394128,0,86,40008.452037037,2009-07-14,10:50:56
40.055536,116.395068,0,90,40008.4520949074,2009-07-14,10:51:01
40.055146,116.395998,0,91,40008.4521527778,2009-07-14,10:51:06
40.054758,116.396948,0,91,40008.4522106481,2009-07-14,10:51:11
40.054364,116.397895,0,92,40008.4522685185,2009-07-14,10:51:16
40.053959,116.398833,0,90,40008.4523263889,2009-07-14,10:51:21
40.053558,116.399738,0,88,40008.4523842593,2009-07-14,10:51:26
40.053172,116.400633,0,92,40008.4524421296,2009-07-14,10:51:31
40.052797,116.401533,0,100,40008.4525,2009-07-14,10:51:36
40.052427,116.402431,0,108,40008.4525578704,2009-07-14,10:51:41
40.052097,116.403209,0,112,40008.4526157407,2009-07-14,10:51:46
40.05185,116.403831,0,113,40008.4526736111,2009-07-14,10:51:51
40.051638,116.404316,0,119,40008.4527314815,2009-07-14,10:51:56
40.051491,116.404627,0,121,40008.4527893519,2009-07-14,10:52:01
40.05139,116.404849,0,124,40008.4528472222,2009-07-14,10:52:06
40.051377,116.404948,0,127,40008.4529050926,2009-07-14,10:52:11
40.051591,116.405136,0,141,40008.4552777778,2009-07-14,10:55:36
40.051584,116.405176,0,141,40008.4553356481,2009-07-14,10:55:41
40.0516,116.405219,0,140,40008.4553935185,2009-07-14,10:55:46
40.051625,116.405264,0,139,40008.4554513889,2009-07-14,10:55:51
40.051807,116.405563,0,135,40008.4555092593,2009-07-14,10:55:56
40.051989,116.405723,0,129,40008.4555671296,2009-07-14,10:56:01
40.052073,116.405784,0,124,40008.455625,2009-07-14,10:56:06
40.052212,116.405788,0,124,40008.4556828704,2009-07-14,10:56:11
40.052263,116.405847,0,123,40008.4557407407,2009-07-14,10:56:16
40.052399,116.405865,0,124,40008.4557986111,2009-07-14,10:56:21
40.052381,116.405948,0,122,40008.4558564815,2009-07-14,10:56:26
40.05237,116.406023,0,121,40008.4559143518,2009-07-14,10:56:31
40.052352,116.40608,0,113,40008.4559722222,2009-07-14,10:56:36
40.052367,116.406135,0,105,40008.4560300926,2009-07-14,10:56:41
40.052379,116.40618,0,105,40008.456087963,2009-07-14,10:56:46
40.0524,116.406227,0,107,40008.4561458333,2009-07-14,10:56:51
40.052428,116.406233,0,114,40008.4562037037,2009-07-14,10:56:56
40.052487,116.406187,0,122,40008.4562615741,2009-07-14,10:57:01
40.052552,116.406103,0,139,40008.4563194444,2009-07-14,10:57:06
40.052571,116.40611,0,149,40008.4563773148,2009-07-14,10:57:11
40.052494,116.406302,0,166,40008.4564351852,2009-07-14,10:57:16
40.052514,116.406396,0,168,40008.4564930556,2009-07-14,10:57:21
40.052586,116.406473,0,158,40008.4565509259,2009-07-14,10:57:26
40.052632,116.406543,0,152,40008.4566087963,2009-07-14,10:57:31
40.052702,116.406586,0,145,40008.4566666667,2009-07-14,10:57:36
40.052782,116.406652,0,140,40008.456724537,2009-07-14,10:57:41
40.05285,116.4067,0,138,40008.4567824074,2009-07-14,10:57:46
40.052891,116.406703,0,137,40008.4568402778,2009-07-14,10:57:51
40.052927,116.4067,0,141,40008.4568981482,2009-07-14,10:57:56
40.052983,116.40673,0,141,40008.4569560185,2009-07-14,10:58:01
40.053051,116.40677,0,137,40008.4570138889,2009-07-14,10:58:06
40.053132,116.406804,0,134,40008.4570717593,2009-07-14,10:58:11
40.053202,116.40683,0,132,40008.4571296296,2009-07-14,10:58:16
40.053258,116.406848,0,131,40008.4571875,2009-07-14,10:58:21
40.053323,116.406879,0,127,40008.4572453704,2009-07-14,10:58:26
40.053348,116.406913,0,121,40008.4573032407,2009-07-14,10:58:31
40.053409,116.406947,0,119,40008.4573611111,2009-07-14,10:58:36
40.053454,116.40696,0,118,40008.4574189815,2009-07-14,10:58:41
40.053508,116.406957,0,115,40008.4574768519,2009-07-14,10:58:46
40.05356,116.406944,0,115,40008.4575347222,2009-07-14,10:58:51
40.053607,116.406957,0,114,40008.4575925926,2009-07-14,10:58:56
40.053678,116.406971,0,109,40008.457650463,2009-07-14,10:59:01
40.053733,116.406978,0,108,40008.4577083333,2009-07-14,10:59:06
40.053784,116.406978,0,107,40008.4577662037,2009-07-14,10:59:11
40.053842,116.406992,0,108,40008.4578240741,2009-07-14,10:59:16
40.053892,116.406996,0,113,40008.4578819444,2009-07-14,10:59:21
40.053938,116.407002,0,111,40008.4579398148,2009-07-14,10:59:26
40.053991,116.407013,0,113,40008.4579976852,2009-07-14,10:59:31
40.054041,116.407037,0,113,40008.4580555556,2009-07-14,10:59:36
40.054095,116.407057,0,114,40008.4581134259,2009-07-14,10:59:41
40.054149,116.407042,0,115,40008.4581712963,2009-07-14,10:59:46
40.054209,116.407049,0,116,40008.4582291667,2009-07-14,10:59:51
40.054257,116.40705,0,116,40008.458287037,2009-07-14,10:59:56
40.054304,116.407058,0,115,40008.4583449074,2009-07-14,11:00:01
40.054336,116.407027,0,120,40008.4584027778,2009-07-14,11:00:06
40.054407,116.40707,0,126,40008.4584606481,2009-07-14,11:00:11
40.054451,116.407074,0,129,40008.4585185185,2009-07-14,11:00:16
40.054482,116.407067,0,134,40008.4585763889,2009-07-14,11:00:21
40.05454,116.407073,0,136,40008.4586342593,2009-07-14,11:00:26
40.05463,116.407147,0,142,40008.4586921296,2009-07-14,11:00:31
40.05464,116.407292,0,135,40008.45875,2009-07-14,11:00:36
40.05463,116.407361,0,132,40008.4588078704,2009-07-14,11:00:41
40.054673,116.407384,0,128,40008.4588657407,2009-07-14,11:00:46
40.054732,116.407391,0,126,40008.4589236111,2009-07-14,11:00:51
40.054759,116.407409,0,126,40008.4589814815,2009-07-14,11:00:56
40.054803,116.407401,0,127,40008.4590393519,2009-07-14,11:01:01
40.054857,116.407407,0,125,40008.4590972222,2009-07-14,11:01:06
40.054936,116.4074,0,122,40008.4591550926,2009-07-14,11:01:11
40.054982,116.407403,0,119,40008.459212963,2009-07-14,11:01:16
40.05502,116.407395,0,116,40008.4592708333,2009-07-14,11:01:21
40.055032,116.407383,0,117,40008.4593287037,2009-07-14,11:01:26
40.055035,116.407377,0,119,40008.4593865741,2009-07-14,11:01:31
40.055035,116.407377,0,119,40008.4594212963,2009-07-14,11:01:34
40.055036,116.407381,0,119,40008.4594444444,2009-07-14,11:01:36
40.055029,116.407372,0,120,40008.4595023148,2009-07-14,11:01:41
40.054986,116.407405,0,123,40008.4595601852,2009-07-14,11:01:46
40.054942,116.407417,0,122,40008.4596180556,2009-07-14,11:01:51
40.054902,116.407422,0,126,40008.4596759259,2009-07-14,11:01:56
40.054864,116.407411,0,130,40008.4597337963,2009-07-14,11:02:01
40.054845,116.407416,0,132,40008.4597916667,2009-07-14,11:02:06
40.054812,116.407433,0,135,40008.459849537,2009-07-14,11:02:11
40.054804,116.407465,0,137,40008.4599074074,2009-07-14,11:02:16
40.054815,116.407492,0,136,40008.4599652778,2009-07-14,11:02:21
40.054825,116.407523,0,134,40008.4600231481,2009-07-14,11:02:26
40.054818,116.407608,0,133,40008.4600810185,2009-07-14,11:02:31
40.054833,116.407653,0,132,40008.4601388889,2009-07-14,11:02:36
40.054853,116.407705,0,130,40008.4601967593,2009-07-14,11:02:41
40.05485,116.407774,0,128,40008.4602546296,2009-07-14,11:02:46
40.05486,116.407864,0,132,40008.4603125,2009-07-14,11:02:51
40.054866,116.407919,0,132,40008.4603703704,2009-07-14,11:02:56
40.054898,116.407965,0,129,40008.4604282407,2009-07-14,11:03:01
40.054959,116.407966,0,130,40008.4604861111,2009-07-14,11:03:06
40.055003,116.40795,0,128,40008.4605439815,2009-07-14,11:03:11
40.055052,116.407962,0,123,40008.4606018519,2009-07-14,11:03:16
40.055097,116.407953,0,120,40008.4606597222,2009-07-14,11:03:21
40.055146,116.40795,0,121,40008.4607175926,2009-07-14,11:03:26
40.055182,116.407949,0,118,40008.460775463,2009-07-14,11:03:31
40.055182,116.407949,0,118,40008.4608101852,2009-07-14,11:03:34
40.055183,116.407948,0,118,40008.4608333333,2009-07-14,11:03:36
40.055216,116.407937,0,121,40008.4608912037,2009-07-14,11:03:41
40.055272,116.407915,0,121,40008.4609490741,2009-07-14,11:03:46
40.055325,116.407938,0,120,40008.4610069444,2009-07-14,11:03:51
40.05539,116.407933,0,118,40008.4610648148,2009-07-14,11:03:56
40.055443,116.407922,0,117,40008.4611226852,2009-07-14,11:04:01
40.055489,116.407928,0,117,40008.4611805556,2009-07-14,11:04:06
40.055525,116.407969,0,117,40008.4612384259,2009-07-14,11:04:11
40.055562,116.408021,0,118,40008.4612962963,2009-07-14,11:04:16
40.055617,116.408053,0,119,40008.4613541667,2009-07-14,11:04:21
40.055656,116.408091,0,119,40008.461412037,2009-07-14,11:04:26
40.055669,116.408121,0,119,40008.4614699074,2009-07-14,11:04:31
40.05567,116.408142,0,119,40008.4615277778,2009-07-14,11:04:36
40.055649,116.408175,0,118,40008.4615856481,2009-07-14,11:04:41
40.055608,116.408298,0,108,40008.4616435185,2009-07-14,11:04:46
40.055646,116.408263,0,106,40008.4617013889,2009-07-14,11:04:51
40.055625,116.408156,0,106,40008.4617592593,2009-07-14,11:04:56
40.055656,116.408093,0,106,40008.4618171296,2009-07-14,11:05:01
40.055677,116.408012,0,107,40008.461875,2009-07-14,11:05:06
40.055605,116.407753,0,113,40008.4619328704,2009-07-14,11:05:11
40.055539,116.407523,0,119,40008.4619907407,2009-07-14,11:05:16
40.055544,116.407413,0,123,40008.4620486111,2009-07-14,11:05:21
40.055588,116.40735,0,125,40008.4621064815,2009-07-14,11:05:26
40.055664,116.407371,0,128,40008.4621643518,2009-07-14,11:05:31
40.05582,116.407545,0,128,40008.4622222222,2009-07-14,11:05:36
40.055934,116.40774,0,129,40008.4622800926,2009-07-14,11:05:41
40.056052,116.407914,0,132,40008.462337963,2009-07-14,11:05:46
40.056131,116.408069,0,133,40008.4623958333,2009-07-14,11:05:51
40.056232,116.408303,0,134,40008.4624537037,2009-07-14,11:05:56
40.05646,116.408609,0,133,40008.4625115741,2009-07-14,11:06:01
40.056463,116.408679,0,134,40008.4625694444,2009-07-14,11:06:06
40.05651,116.408718,0,131,40008.4626273148,2009-07-14,11:06:11
40.056567,116.408739,0,129,40008.4626851852,2009-07-14,11:06:16
40.056785,116.408778,0,135,40008.4627430556,2009-07-14,11:06:21
40.056975,116.408807,0,129,40008.4628009259,2009-07-14,11:06:26
40.057037,116.408845,0,130,40008.4628587963,2009-07-14,11:06:31
40.057113,116.408858,0,132,40008.4629166667,2009-07-14,11:06:36
40.057183,116.408868,0,130,40008.462974537,2009-07-14,11:06:41
40.057313,116.408848,0,126,40008.4630324074,2009-07-14,11:06:46
40.057359,116.408864,0,120,40008.4630902778,2009-07-14,11:06:51
40.057336,116.408871,0,109,40008.4631481481,2009-07-14,11:06:56
40.057313,116.408858,0,106,40008.4632060185,2009-07-14,11:07:01
40.057313,116.408858,0,106,40008.4632407407,2009-07-14,11:07:04
40.057315,116.408865,0,106,40008.4632638889,2009-07-14,11:07:06
40.057284,116.408838,0,107,40008.4633217593,2009-07-14,11:07:11
40.057258,116.408746,0,107,40008.4633796296,2009-07-14,11:07:16
40.057076,116.408683,0,117,40008.4634375,2009-07-14,11:07:21
40.057021,116.408621,0,121,40008.4634953704,2009-07-14,11:07:26
40.056813,116.408521,0,118,40008.4635532407,2009-07-14,11:07:31
40.056665,116.408475,0,115,40008.4636111111,2009-07-14,11:07:36
40.056409,116.408441,0,105,40008.4636689815,2009-07-14,11:07:41
40.056318,116.408465,0,97,40008.4637268518,2009-07-14,11:07:46
40.056266,116.408452,0,91,40008.4637847222,2009-07-14,11:07:51
40.05622,116.408427,0,85,40008.4638425926,2009-07-14,11:07:56
40.056185,116.408417,0,80,40008.463900463,2009-07-14,11:08:01
40.056159,116.408378,0,75,40008.4639583333,2009-07-14,11:08:06
40.05613,116.408331,0,71,40008.4640162037,2009-07-14,11:08:11
40.056087,116.408297,0,66,40008.4640740741,2009-07-14,11:08:16
40.056047,116.408265,0,62,40008.4641319444,2009-07-14,11:08:21
40.056014,116.408232,0,60,40008.4641898148,2009-07-14,11:08:26
40.055998,116.408186,0,59,40008.4642476852,2009-07-14,11:08:31
40.055991,116.408195,0,57,40008.4643055556,2009-07-14,11:08:36
40.055991,116.408195,0,57,40008.4643402778,2009-07-14,11:08:39
40.055983,116.408192,0,57,40008.4643634259,2009-07-14,11:08:41
40.055977,116.408179,0,57,40008.4644212963,2009-07-14,11:08:46
40.055969,116.408167,0,56,40008.4644791667,2009-07-14,11:08:51
40.056012,116.408147,0,56,40008.464537037,2009-07-14,11:08:56
40.056019,116.408146,0,56,40008.4645949074,2009-07-14,11:09:01
40.056018,116.408143,0,56,40008.4646527778,2009-07-14,11:09:06
40.056017,116.408139,0,56,40008.4647106482,2009-07-14,11:09:11
40.056018,116.40814,0,56,40008.4647685185,2009-07-14,11:09:16
40.056018,116.40814,0,56,40008.4648032407,2009-07-14,11:09:19
40.056018,116.408137,0,56,40008.4648263889,2009-07-14,11:09:21
40.056104,116.408256,0,60,40008.4648842593,2009-07-14,11:09:26
40.056169,116.408347,0,61,40008.4649421296,2009-07-14,11:09:31
40.056213,116.408415,0,63,40008.465,2009-07-14,11:09:36
40.056278,116.408368,0,66,40008.4650578704,2009-07-14,11:09:41
40.0563,116.408296,0,68,40008.4651157407,2009-07-14,11:09:46
40.056313,116.408208,0,72,40008.4651736111,2009-07-14,11:09:51
40.05633,116.408156,0,75,40008.4652314815,2009-07-14,11:09:56
40.056327,116.408065,0,76,40008.4652893519,2009-07-14,11:10:01
40.056324,116.407991,0,79,40008.4653472222,2009-07-14,11:10:06
40.056326,116.407931,0,82,40008.4654050926,2009-07-14,11:10:11
40.056331,116.407865,0,86,40008.465462963,2009-07-14,11:10:16
40.056368,116.407862,0,89,40008.4655208333,2009-07-14,11:10:21
40.05641,116.407827,0,91,40008.4655787037,2009-07-14,11:10:26
40.056487,116.407771,0,93,40008.4656365741,2009-07-14,11:10:31
40.056521,116.407687,0,92,40008.4656944444,2009-07-14,11:10:36
40.056541,116.407607,0,95,40008.4657523148,2009-07-14,11:10:41
40.056523,116.407564,0,95,40008.4658101852,2009-07-14,11:10:46
40.056542,116.407556,0,97,40008.4658680556,2009-07-14,11:10:51
40.056593,116.407545,0,96,40008.4659259259,2009-07-14,11:10:56
40.05666,116.407536,0,98,40008.4659837963,2009-07-14,11:11:01
40.056727,116.407526,0,100,40008.4660416667,2009-07-14,11:11:06
40.0568,116.407547,0,104,40008.466099537,2009-07-14,11:11:11
40.056866,116.407574,0,102,40008.4661574074,2009-07-14,11:11:16
40.056874,116.407583,0,102,40008.4662152778,2009-07-14,11:11:21
40.056873,116.407582,0,102,40008.4662731481,2009-07-14,11:11:26
40.056869,116.40758,0,102,40008.4663310185,2009-07-14,11:11:31
40.056867,116.407578,0,103,40008.4663888889,2009-07-14,11:11:36
40.056863,116.407577,0,103,40008.4664467593,2009-07-14,11:11:41
40.056862,116.407574,0,103,40008.4665046296,2009-07-14,11:11:46
40.05686,116.407572,0,103,40008.4665625,2009-07-14,11:11:51
40.056857,116.407569,0,103,40008.4666203704,2009-07-14,11:11:56
40.056857,116.407568,0,103,40008.4666782407,2009-07-14,11:12:01
40.056862,116.407568,0,103,40008.4667361111,2009-07-14,11:12:06
40.056861,116.407569,0,103,40008.4667939815,2009-07-14,11:12:11
40.05686,116.407568,0,103,40008.4668518519,2009-07-14,11:12:16
40.05686,116.407568,0,103,40008.4668865741,2009-07-14,11:12:19
40.05686,116.407565,0,103,40008.4669097222,2009-07-14,11:12:21
40.056867,116.40754,0,103,40008.4669675926,2009-07-14,11:12:26
40.056867,116.407448,0,105,40008.467025463,2009-07-14,11:12:31
40.056833,116.407337,0,106,40008.4670833333,2009-07-14,11:12:36
40.056819,116.407271,0,109,40008.4671412037,2009-07-14,11:12:41
40.056799,116.407235,0,111,40008.4671990741,2009-07-14,11:12:46
40.056821,116.407151,0,108,40008.4672569444,2009-07-14,11:12:51
40.056821,116.40711,0,109,40008.4673148148,2009-07-14,11:12:56
40.056823,116.407099,0,109,40008.4673726852,2009-07-14,11:13:01
40.056821,116.407096,0,108,40008.4674305556,2009-07-14,11:13:06
40.056821,116.407096,0,108,40008.4674652778,2009-07-14,11:13:09
40.056816,116.407092,0,107,40008.4674884259,2009-07-14,11:13:11
40.056808,116.407045,0,109,40008.4675462963,2009-07-14,11:13:16
40.056804,116.406933,0,108,40008.4676041667,2009-07-14,11:13:21
40.056805,116.406844,0,110,40008.467662037,2009-07-14,11:13:26
40.056819,116.406758,0,107,40008.4677199074,2009-07-14,11:13:31
40.056798,116.406572,0,111,40008.4677777778,2009-07-14,11:13:36
40.056795,116.406488,0,112,40008.4678356481,2009-07-14,11:13:41
40.056792,116.406413,0,114,40008.4678935185,2009-07-14,11:13:46
40.056791,116.406358,0,115,40008.4679513889,2009-07-14,11:13:51
40.056816,116.406267,0,114,40008.4680092593,2009-07-14,11:13:56
40.056805,116.406164,0,113,40008.4680671296,2009-07-14,11:14:01
40.056793,116.406098,0,112,40008.468125,2009-07-14,11:14:06
40.056798,116.40603,0,113,40008.4681828704,2009-07-14,11:14:11
40.056801,116.40597,0,111,40008.4682407407,2009-07-14,11:14:16
40.05681,116.405903,0,107,40008.4682986111,2009-07-14,11:14:21
40.056799,116.405838,0,106,40008.4683564815,2009-07-14,11:14:26
40.056797,116.405792,0,106,40008.4684143519,2009-07-14,11:14:31
40.056804,116.405769,0,104,40008.4684722222,2009-07-14,11:14:36
40.056808,116.405723,0,104,40008.4685300926,2009-07-14,11:14:41
40.056805,116.405644,0,104,40008.468587963,2009-07-14,11:14:46
40.056813,116.405625,0,105,40008.4686458333,2009-07-14,11:14:51
40.056808,116.405558,0,105,40008.4687037037,2009-07-14,11:14:56
40.05681,116.405487,0,104,40008.4687615741,2009-07-14,11:15:01
40.056826,116.405447,0,102,40008.4688194444,2009-07-14,11:15:06
40.056832,116.405399,0,101,40008.4688773148,2009-07-14,11:15:11
40.056819,116.405342,0,101,40008.4689351852,2009-07-14,11:15:16
40.05682,116.405326,0,101,40008.4689930556,2009-07-14,11:15:21
40.056837,116.405292,0,103,40008.4690509259,2009-07-14,11:15:26
40.056839,116.405265,0,104,40008.4691087963,2009-07-14,11:15:31
40.05684,116.405263,0,104,40008.4691666667,2009-07-14,11:15:36
40.05684,116.405263,0,104,40008.4692013889,2009-07-14,11:15:39
40.056838,116.405258,0,103,40008.469224537,2009-07-14,11:15:41
40.056817,116.40515,0,98,40008.4692824074,2009-07-14,11:15:46
40.056846,116.405025,0,97,40008.4693402778,2009-07-14,11:15:51
40.056843,116.40491,0,94,40008.4693981481,2009-07-14,11:15:56
40.056814,116.404786,0,91,40008.4694560185,2009-07-14,11:16:01
40.056813,116.40466,0,92,40008.4695138889,2009-07-14,11:16:06
40.056805,116.404581,0,96,40008.4695717593,2009-07-14,11:16:11
40.056801,116.404513,0,99,40008.4696296296,2009-07-14,11:16:16
40.056811,116.404451,0,100,40008.4696875,2009-07-14,11:16:21
40.056832,116.404447,0,99,40008.4697453704,2009-07-14,11:16:26
40.056871,116.40446,0,96,40008.4698032407,2009-07-14,11:16:31
40.056928,116.404434,0,96,40008.4698611111,2009-07-14,11:16:36
40.056928,116.404434,0,96,40008.4698958333,2009-07-14,11:16:39
40.056922,116.404441,0,95,40008.4699189815,2009-07-14,11:16:41
40.056955,116.404428,0,96,40008.4699768518,2009-07-14,11:16:46
40.057014,116.404445,0,96,40008.4700347222,2009-07-14,11:16:51
40.057076,116.404462,0,94,40008.4700925926,2009-07-14,11:16:56
40.057098,116.404452,0,91,40008.470150463,2009-07-14,11:17:01
40.057105,116.404457,0,91,40008.4702083333,2009-07-14,11:17:06
40.057105,116.404457,0,91,40008.4702430556,2009-07-14,11:17:09
40.057104,116.404458,0,91,40008.4702662037,2009-07-14,11:17:11
40.05709,116.40446,0,91,40008.4703240741,2009-07-14,11:17:16
40.057079,116.404479,0,91,40008.4703819444,2009-07-14,11:17:21
40.057071,116.404478,0,91,40008.4704398148,2009-07-14,11:17:26
40.057071,116.404478,0,91,40008.470474537,2009-07-14,11:17:29
40.057063,116.404478,0,91,40008.4704976852,2009-07-14,11:17:31
40.057041,116.404489,0,91,40008.4705555556,2009-07-14,11:17:36
40.057055,116.404514,0,92,40008.4706134259,2009-07-14,11:17:41
40.057055,116.404514,0,92,40008.4706481481,2009-07-14,11:17:44
40.057053,116.404509,0,92,40008.4706712963,2009-07-14,11:17:46
40.057097,116.404547,0,92,40008.4707291667,2009-07-14,11:17:51
40.057091,116.404547,0,92,40008.470787037,2009-07-14,11:17:56
40.057091,116.404547,0,92,40008.4708217593,2009-07-14,11:17:59
40.05709,116.404548,0,92,40008.4708449074,2009-07-14,11:18:01
40.057129,116.404587,0,92,40008.4709606481,2009-07-14,11:18:11
40.057147,116.404584,0,92,40008.4710185185,2009-07-14,11:18:16
40.057147,116.404584,0,92,40008.4710532407,2009-07-14,11:18:19
40.057148,116.404579,0,92,40008.4710763889,2009-07-14,11:18:21
40.057178,116.404634,0,92,40008.4711342593,2009-07-14,11:18:26
40.057223,116.404743,0,92,40008.4711921296,2009-07-14,11:18:31
40.057213,116.404727,0,93,40008.47125,2009-07-14,11:18:36
40.057255,116.404713,0,93,40008.4713078704,2009-07-14,11:18:41
40.0573,116.404683,0,94,40008.4713657407,2009-07-14,11:18:46
40.057322,116.404577,0,96,40008.4714236111,2009-07-14,11:18:51
40.057322,116.404577,0,96,40008.4714583333,2009-07-14,11:18:54
40.057316,116.404574,0,96,40008.4714814815,2009-07-14,11:18:56
40.057254,116.404463,0,97,40008.4715393518,2009-07-14,11:19:01
40.057249,116.404461,0,97,40008.4715972222,2009-07-14,11:19:06
40.057249,116.404461,0,97,40008.4716319444,2009-07-14,11:19:09
40.057243,116.404459,0,97,40008.4716550926,2009-07-14,11:19:11
40.057267,116.404392,0,102,40008.471712963,2009-07-14,11:19:16
40.057231,116.404401,0,164,40008.4717708333,2009-07-14,11:19:21
40.057019,116.404452,0,207,40008.4718287037,2009-07-14,11:19:26
40.056957,116.404463,0,216,40008.4718865741,2009-07-14,11:19:31
40.056895,116.404422,0,208,40008.4719444444,2009-07-14,11:19:36
40.057134,116.40431,0,63,40008.4740856481,2009-07-14,11:22:41
40.057319,116.404421,0,76,40008.4741435185,2009-07-14,11:22:46
40.057352,116.404464,0,82,40008.4742013889,2009-07-14,11:22:51
40.05736,116.404465,0,79,40008.4742592593,2009-07-14,11:22:56
40.05736,116.404465,0,79,40008.4742939815,2009-07-14,11:22:59
40.057363,116.404463,0,74,40008.4743171296,2009-07-14,11:23:01
40.057372,116.404459,0,69,40008.474375,2009-07-14,11:23:06
40.057302,116.404438,0,73,40008.4744328704,2009-07-14,11:23:11
40.057298,116.404433,0,74,40008.4744907407,2009-07-14,11:23:16
40.057294,116.404429,0,73,40008.4745486111,2009-07-14,11:23:21
40.057286,116.404426,0,73,40008.4746064815,2009-07-14,11:23:26
40.057286,116.404426,0,73,40008.4746412037,2009-07-14,11:23:29
40.057293,116.404419,0,73,40008.4746643519,2009-07-14,11:23:31
40.057323,116.404264,0,79,40008.4747222222,2009-07-14,11:23:36
40.057373,116.404242,0,80,40008.4747800926,2009-07-14,11:23:41
40.057393,116.404238,0,80,40008.474837963,2009-07-14,11:23:46
