# Supplementary material for: Research on differential privacy protection method based on user tendency
Source: PLoS One. 2023 Oct 26;18(10):e0288823. doi: 10.1371/journal.pone.0288823 (PMC10602288; doi:10.1371/journal.pone.0288823)
Supplement: S2 Data — (ZIP) [file pone.0288823.s002.zip › Data 5-2/022/Trajectory/20090714234904.plt]

Geolife trajectory
WGS 84
Altitude is in Feet
Reserved 3
0,2,255,My Track,0,0,2,8421376
0
40.054441,116.40315,0,492,40008.9924074074,2009-07-14,23:49:04
40.054382,116.403162,0,492,40008.9924652778,2009-07-14,23:49:09
40.054315,116.403097,0,492,40008.9925231481,2009-07-14,23:49:14
40.054619,116.40282,0,512,40008.9925810185,2009-07-14,23:49:19
40.05488,116.403081,0,300,40008.9926388889,2009-07-14,23:49:24
40.054984,116.403377,0,152,40008.9926967593,2009-07-14,23:49:29
40.055147,116.403379,0,171,40008.9927546296,2009-07-14,23:49:34
40.055019,116.403358,0,185,40008.9928125,2009-07-14,23:49:39
40.0549,116.403314,0,183,40008.9928703704,2009-07-14,23:49:44
40.054821,116.403469,0,184,40008.9929282407,2009-07-14,23:49:49
40.054652,116.403374,0,183,40008.9929861111,2009-07-14,23:49:54
40.05461,116.403348,0,182,40008.9930439815,2009-07-14,23:49:59
40.054601,116.403362,0,183,40008.9931018518,2009-07-14,23:50:04
40.054581,116.403377,0,183,40008.9931597222,2009-07-14,23:50:09
40.054526,116.403373,0,183,40008.9932175926,2009-07-14,23:50:14
40.054517,116.403374,0,183,40008.993275463,2009-07-14,23:50:19
40.054501,116.403408,0,184,40008.9933333333,2009-07-14,23:50:24
40.054458,116.403432,0,184,40008.9933912037,2009-07-14,23:50:29
40.054438,116.403444,0,185,40008.9934490741,2009-07-14,23:50:34
40.054353,116.403457,0,186,40008.9935069444,2009-07-14,23:50:39
40.05426,116.403443,0,187,40008.9935648148,2009-07-14,23:50:44
40.054053,116.403423,0,186,40008.9936226852,2009-07-14,23:50:49
40.053919,116.403387,0,186,40008.9936805556,2009-07-14,23:50:54
40.053855,116.403379,0,185,40008.9937384259,2009-07-14,23:50:59
40.053783,116.403399,0,185,40008.9937962963,2009-07-14,23:51:04
40.053773,116.403414,0,186,40008.9938541667,2009-07-14,23:51:09
40.053731,116.403429,0,186,40008.993912037,2009-07-14,23:51:14
40.053655,116.403445,0,189,40008.9939699074,2009-07-14,23:51:19
40.053466,116.403417,0,186,40008.9940277778,2009-07-14,23:51:24
40.053456,116.403409,0,186,40008.9940856481,2009-07-14,23:51:29
40.053386,116.403466,0,185,40008.9941435185,2009-07-14,23:51:34
40.053241,116.403394,0,182,40008.9942013889,2009-07-14,23:51:39
40.053187,116.403422,0,182,40008.9942592593,2009-07-14,23:51:44
40.053096,116.403431,0,182,40008.9943171296,2009-07-14,23:51:49
40.052959,116.403501,0,180,40008.994375,2009-07-14,23:51:54
40.052923,116.403483,0,175,40008.9944328704,2009-07-14,23:51:59
40.052865,116.403455,0,173,40008.9944907407,2009-07-14,23:52:04
40.052545,116.403329,0,171,40008.9945486111,2009-07-14,23:52:09
40.052395,116.403313,0,171,40008.9946064815,2009-07-14,23:52:14
40.052356,116.403163,0,171,40008.9946643518,2009-07-14,23:52:19
40.052387,116.403258,0,170,40008.9947222222,2009-07-14,23:52:24
40.052413,116.403335,0,171,40008.9947800926,2009-07-14,23:52:29
40.05243,116.403468,0,171,40008.994837963,2009-07-14,23:52:34
40.05245,116.403547,0,173,40008.9948958333,2009-07-14,23:52:39
40.052436,116.403571,0,176,40008.9949537037,2009-07-14,23:52:44
40.05245,116.403645,0,181,40008.9950115741,2009-07-14,23:52:49
40.052465,116.403769,0,192,40008.9950694444,2009-07-14,23:52:54
40.052149,116.403911,0,191,40008.9951273148,2009-07-14,23:52:59
40.052013,116.403948,0,195,40008.9951851852,2009-07-14,23:53:04
40.051975,116.40396,0,198,40008.9952430556,2009-07-14,23:53:09
40.051941,116.403949,0,201,40008.9953009259,2009-07-14,23:53:14
40.051888,116.403932,0,203,40008.9953587963,2009-07-14,23:53:19
40.051897,116.40405,0,204,40008.9954166667,2009-07-14,23:53:24
40.05191,116.404126,0,207,40008.995474537,2009-07-14,23:53:29
40.052016,116.404322,0,210,40008.9955324074,2009-07-14,23:53:34
40.052101,116.404504,0,211,40008.9955902778,2009-07-14,23:53:39
40.052158,116.404602,0,213,40008.9956481481,2009-07-14,23:53:44
40.052227,116.404725,0,214,40008.9957060185,2009-07-14,23:53:49
40.052243,116.404798,0,216,40008.9957638889,2009-07-14,23:53:54
40.052274,116.404899,0,217,40008.9958217593,2009-07-14,23:53:59
40.052303,116.404955,0,219,40008.9958796296,2009-07-14,23:54:04
40.05236,116.405036,0,219,40008.9959375,2009-07-14,23:54:09
40.05236,116.405036,0,219,40008.9959722222,2009-07-14,23:54:12
40.052352,116.405036,0,220,40008.9959953704,2009-07-14,23:54:14
40.052289,116.405085,0,223,40008.9960532407,2009-07-14,23:54:19
40.052285,116.405149,0,226,40008.9961111111,2009-07-14,23:54:24
40.052301,116.405274,0,230,40008.9961689815,2009-07-14,23:54:29
40.052301,116.405274,0,230,40008.9962037037,2009-07-14,23:54:32
40.052293,116.405275,0,232,40008.9962268519,2009-07-14,23:54:34
40.052282,116.405283,0,234,40008.9962847222,2009-07-14,23:54:39
40.052267,116.405285,0,234,40008.9963425926,2009-07-14,23:54:44
40.052283,116.405265,0,235,40008.996400463,2009-07-14,23:54:49
40.052303,116.405239,0,234,40008.9964583333,2009-07-14,23:54:54
40.052315,116.405246,0,234,40008.9965162037,2009-07-14,23:54:59
40.052316,116.405255,0,234,40008.9965740741,2009-07-14,23:55:04
40.052322,116.405242,0,234,40008.9966319444,2009-07-14,23:55:09
40.052392,116.40518,0,233,40008.9966898148,2009-07-14,23:55:14
40.052453,116.40513,0,232,40008.9967476852,2009-07-14,23:55:19
40.052481,116.405088,0,232,40008.9968055556,2009-07-14,23:55:24
40.052482,116.405044,0,232,40008.9968634259,2009-07-14,23:55:29
40.052482,116.405044,0,232,40008.9968981481,2009-07-14,23:55:32
40.052475,116.405042,0,231,40008.9969212963,2009-07-14,23:55:34
40.052446,116.405006,0,232,40008.9969791667,2009-07-14,23:55:39
40.052319,116.404784,0,236,40008.997037037,2009-07-14,23:55:44
40.052308,116.404741,0,242,40008.9970949074,2009-07-14,23:55:49
40.052217,116.404731,0,243,40008.9971527778,2009-07-14,23:55:54
40.052206,116.404737,0,243,40008.9972106481,2009-07-14,23:55:59
40.052163,116.404726,0,243,40008.9972685185,2009-07-14,23:56:04
40.052111,116.404722,0,243,40008.9973263889,2009-07-14,23:56:09
40.052044,116.404713,0,242,40008.9973842593,2009-07-14,23:56:14
40.052022,116.404695,0,241,40008.9974421296,2009-07-14,23:56:19
40.05202,116.404597,0,241,40008.9975,2009-07-14,23:56:24
40.052079,116.404275,0,245,40008.9975578704,2009-07-14,23:56:29
40.052391,116.403113,0,245,40008.9976157407,2009-07-14,23:56:34
40.05285,116.401946,0,247,40008.9976736111,2009-07-14,23:56:39
40.05327,116.400915,0,247,40008.9977314815,2009-07-14,23:56:44
40.053724,116.399923,0,245,40008.9977893519,2009-07-14,23:56:49
40.054155,116.398898,0,243,40008.9978472222,2009-07-14,23:56:54
40.054551,116.39788,0,239,40008.9979050926,2009-07-14,23:56:59
40.05485,116.396873,0,233,40008.997962963,2009-07-14,23:57:04
40.055243,116.395879,0,227,40008.9980208333,2009-07-14,23:57:09
40.05564,116.394907,0,220,40008.9980787037,2009-07-14,23:57:14
40.056034,116.393914,0,214,40008.9981365741,2009-07-14,23:57:19
40.056439,116.39293,0,208,40008.9981944444,2009-07-14,23:57:24
40.056845,116.391962,0,202,40008.9982523148,2009-07-14,23:57:29
40.057227,116.391022,0,196,40008.9983101852,2009-07-14,23:57:34
40.057565,116.390097,0,191,40008.9983680556,2009-07-14,23:57:39
40.057929,116.389178,0,184,40008.9984259259,2009-07-14,23:57:44
40.058326,116.388279,0,179,40008.9984837963,2009-07-14,23:57:49
40.058716,116.387378,0,173,40008.9985416667,2009-07-14,23:57:54
40.059137,116.3865,0,168,40008.998599537,2009-07-14,23:57:59
40.059539,116.385603,0,163,40008.9986574074,2009-07-14,23:58:04
40.059923,116.384741,0,158,40008.9987152778,2009-07-14,23:58:09
40.060317,116.383894,0,154,40008.9987731481,2009-07-14,23:58:14
40.060734,116.382946,0,151,40008.9988310185,2009-07-14,23:58:19
40.061141,116.382016,0,149,40008.9988888889,2009-07-14,23:58:24
40.061518,116.38109,0,147,40008.9989467593,2009-07-14,23:58:29
40.061887,116.380161,0,145,40008.9990046296,2009-07-14,23:58:34
40.062279,116.379231,0,144,40008.9990625,2009-07-14,23:58:39
40.062688,116.378294,0,143,40008.9991203704,2009-07-14,23:58:44
40.063074,116.377372,0,140,40008.9991782407,2009-07-14,23:58:49
40.063463,116.376452,0,139,40008.9992361111,2009-07-14,23:58:54
40.063888,116.37551,0,135,40008.9992939815,2009-07-14,23:58:59
40.064301,116.374613,0,121,40008.9993518519,2009-07-14,23:59:04
40.064706,116.373708,0,111,40008.9994097222,2009-07-14,23:59:09
40.065122,116.372791,0,105,40008.9994675926,2009-07-14,23:59:14
40.065511,116.371888,0,99,40008.999525463,2009-07-14,23:59:19
40.06587,116.371,0,98,40008.9995833333,2009-07-14,23:59:24
40.066232,116.370096,0,96,40008.9996412037,2009-07-14,23:59:29
40.066599,116.369227,0,102,40008.9996990741,2009-07-14,23:59:34
40.066942,116.368344,0,98,40008.9997569444,2009-07-14,23:59:39
40.067296,116.367478,0,102,40008.9998148148,2009-07-14,23:59:44
40.067651,116.36665,0,102,40008.9998726852,2009-07-14,23:59:49
40.068009,116.36571,0,89,40008.9999305556,2009-07-14,23:59:54
40.068364,116.364693,0,87,40008.9999884259,2009-07-14,23:59:59
40.068681,116.363694,0,92,40009.0000462963,2009-07-15,00:00:04
40.068936,116.362679,0,91,40009.0001041667,2009-07-15,00:00:09
40.069108,116.361667,0,93,40009.000162037,2009-07-15,00:00:14
40.069225,116.360671,0,92,40009.0002199074,2009-07-15,00:00:19
40.06927,116.359667,0,89,40009.0002777778,2009-07-15,00:00:24
40.069258,116.358638,0,83,40009.0003356481,2009-07-15,00:00:29
40.069268,116.357623,0,78,40009.0003935185,2009-07-15,00:00:34
40.069269,116.356741,0,76,40009.0004513889,2009-07-15,00:00:39
40.069265,116.355979,0,74,40009.0005092593,2009-07-15,00:00:44
40.069241,116.355354,0,69,40009.0005671296,2009-07-15,00:00:49
40.069234,116.354829,0,65,40009.000625,2009-07-15,00:00:54
40.069236,116.354417,0,62,40009.0006828704,2009-07-15,00:00:59
40.069234,116.354186,0,58,40009.0007407407,2009-07-15,00:01:04
40.069221,116.354089,0,52,40009.0007986111,2009-07-15,00:01:09
40.069177,116.354084,0,48,40009.0008564815,2009-07-15,00:01:14
40.06915,116.354135,0,44,40009.0009143518,2009-07-15,00:01:19
40.069134,116.354151,0,41,40009.0009722222,2009-07-15,00:01:24
40.069088,116.354177,0,39,40009.0010300926,2009-07-15,00:01:29
40.069022,116.354144,0,37,40009.001087963,2009-07-15,00:01:34
40.068985,116.354144,0,35,40009.0011458333,2009-07-15,00:01:39
40.069446,116.353368,0,65,40009.0014351852,2009-07-15,00:02:04
40.069538,116.352676,0,66,40009.0014930556,2009-07-15,00:02:09
40.069391,116.351736,0,65,40009.0015509259,2009-07-15,00:02:14
40.06932,116.350638,0,64,40009.0016087963,2009-07-15,00:02:19
40.069304,116.349533,0,66,40009.0016666667,2009-07-15,00:02:24
40.069319,116.348409,0,78,40009.001724537,2009-07-15,00:02:29
40.069323,116.347329,0,97,40009.0017824074,2009-07-15,00:02:34
40.06937,116.346318,0,110,40009.0018402778,2009-07-15,00:02:39
40.069348,116.345372,0,113,40009.0018981481,2009-07-15,00:02:44
40.069367,116.344478,0,119,40009.0019560185,2009-07-15,00:02:49
40.069356,116.34354,0,118,40009.0020138889,2009-07-15,00:02:54
40.069322,116.342542,0,110,40009.0020717593,2009-07-15,00:02:59
40.06926,116.341541,0,102,40009.0021296296,2009-07-15,00:03:04
40.069155,116.340542,0,105,40009.0021875,2009-07-15,00:03:09
40.069005,116.339498,0,96,40009.0022453704,2009-07-15,00:03:14
40.068964,116.3384,0,89,40009.0023032407,2009-07-15,00:03:19
40.068934,116.337322,0,86,40009.0023611111,2009-07-15,00:03:24
40.068944,116.336344,0,87,40009.0024189815,2009-07-15,00:03:29
40.068914,116.335422,0,84,40009.0024768518,2009-07-15,00:03:34
40.068966,116.334494,0,82,40009.0025347222,2009-07-15,00:03:39
40.069075,116.333507,0,81,40009.0025925926,2009-07-15,00:03:44
40.069078,116.332514,0,80,40009.002650463,2009-07-15,00:03:49
40.06915,116.331603,0,79,40009.0027083333,2009-07-15,00:03:54
40.069063,116.330798,0,79,40009.0027662037,2009-07-15,00:03:59
40.068913,116.330129,0,79,40009.0028240741,2009-07-15,00:04:04
40.068781,116.329558,0,80,40009.0028819444,2009-07-15,00:04:09
40.068707,116.328969,0,82,40009.0029398148,2009-07-15,00:04:14
40.069066,116.329297,0,83,40009.0031712963,2009-07-15,00:04:34
40.070562,116.329059,0,394,40009.0036921296,2009-07-15,00:05:19
40.069585,116.328273,0,165,40009.00375,2009-07-15,00:05:24
40.069691,116.327385,0,255,40009.0038078704,2009-07-15,00:05:29
40.069677,116.326369,0,219,40009.0038657407,2009-07-15,00:05:34
40.069605,116.325123,0,152,40009.0039236111,2009-07-15,00:05:39
40.069523,116.323976,0,149,40009.0039814815,2009-07-15,00:05:44
40.069446,116.322867,0,148,40009.0040393519,2009-07-15,00:05:49
40.069238,116.321772,0,108,40009.0040972222,2009-07-15,00:05:54
40.069162,116.320696,0,97,40009.0041550926,2009-07-15,00:05:59
40.069135,116.319603,0,85,40009.004212963,2009-07-15,00:06:04
40.06917,116.318509,0,85,40009.0042708333,2009-07-15,00:06:09
40.06924,116.317426,0,99,40009.0043287037,2009-07-15,00:06:14
40.069305,116.316322,0,105,40009.0043865741,2009-07-15,00:06:19
40.069266,116.315276,0,106,40009.0044444444,2009-07-15,00:06:24
40.069149,116.314314,0,107,40009.0045023148,2009-07-15,00:06:29
40.06887,116.313537,0,102,40009.0045601852,2009-07-15,00:06:34
40.068707,116.31297,0,102,40009.0046180556,2009-07-15,00:06:39
40.06864,116.312687,0,105,40009.0046759259,2009-07-15,00:06:44
40.068672,116.312621,0,108,40009.0047337963,2009-07-15,00:06:49
40.068736,116.312577,0,114,40009.0047916667,2009-07-15,00:06:54
40.068812,116.312653,0,114,40009.004849537,2009-07-15,00:06:59
40.068845,116.312676,0,119,40009.0049074074,2009-07-15,00:07:04
40.068844,116.312709,0,123,40009.0049652778,2009-07-15,00:07:09
40.068783,116.312725,0,123,40009.0050231481,2009-07-15,00:07:14
40.070763,116.303129,0,137,40009.0061805556,2009-07-15,00:08:54
40.070877,116.301996,0,120,40009.0062384259,2009-07-15,00:08:59
40.071034,116.300866,0,118,40009.0062962963,2009-07-15,00:09:04
40.071164,116.29973,0,118,40009.0063541667,2009-07-15,00:09:09
40.071247,116.298625,0,110,40009.006412037,2009-07-15,00:09:14
40.057212,116.297947,0,77,40009.0076851852,2009-07-15,00:11:04
40.056461,116.298306,0,76,40009.0077430556,2009-07-15,00:11:09
40.055461,116.298657,0,80,40009.0078009259,2009-07-15,00:11:14
40.054408,116.298897,0,90,40009.0078587963,2009-07-15,00:11:19
40.053458,116.299198,0,104,40009.0079166667,2009-07-15,00:11:24
40.052581,116.299541,0,111,40009.007974537,2009-07-15,00:11:29
40.051836,116.299872,0,111,40009.0080324074,2009-07-15,00:11:34
40.051277,116.300134,0,111,40009.0080902778,2009-07-15,00:11:39
40.050926,116.300324,0,114,40009.0081481481,2009-07-15,00:11:44
40.050572,116.300496,0,126,40009.0082060185,2009-07-15,00:11:49
40.050266,116.300669,0,131,40009.0082638889,2009-07-15,00:11:54
40.050098,116.300792,0,139,40009.0083217593,2009-07-15,00:11:59
40.049995,116.300852,0,146,40009.0083796296,2009-07-15,00:12:04
40.049866,116.300879,0,144,40009.0084375,2009-07-15,00:12:09
40.049785,116.300823,0,142,40009.0084953704,2009-07-15,00:12:14
40.050046,116.306549,0,1062,40009.0097106481,2009-07-15,00:13:59
40.045709,116.306976,0,249,40009.0097685185,2009-07-15,00:14:04
40.042299,116.307033,0,124,40009.0098263889,2009-07-15,00:14:09
40.041212,116.307414,0,121,40009.0098842593,2009-07-15,00:14:14
40.040365,116.307809,0,111,40009.0099421296,2009-07-15,00:14:19
40.039525,116.308273,0,104,40009.01,2009-07-15,00:14:24
40.038804,116.308858,0,98,40009.0100578704,2009-07-15,00:14:29
40.038209,116.309588,0,95,40009.0101157407,2009-07-15,00:14:34
40.037641,116.310308,0,88,40009.0101736111,2009-07-15,00:14:39
40.03687,116.310964,0,66,40009.0102314815,2009-07-15,00:14:44
40.036191,116.311569,0,56,40009.0102893518,2009-07-15,00:14:49
40.035507,116.312134,0,50,40009.0103472222,2009-07-15,00:14:54
40.034792,116.312626,0,44,40009.0104050926,2009-07-15,00:14:59
40.034038,116.313039,0,43,40009.010462963,2009-07-15,00:15:04
40.033317,116.313352,0,42,40009.0105208333,2009-07-15,00:15:09
40.032729,116.313593,0,41,40009.0105787037,2009-07-15,00:15:14
40.032164,116.313732,0,49,40009.0106365741,2009-07-15,00:15:19
40.031707,116.313844,0,51,40009.0106944444,2009-07-15,00:15:24
40.031316,116.313971,0,52,40009.0107523148,2009-07-15,00:15:29
40.031108,116.314075,0,51,40009.0108101852,2009-07-15,00:15:34
40.031038,116.314081,0,53,40009.0108680556,2009-07-15,00:15:39
40.030986,116.314074,0,54,40009.0109259259,2009-07-15,00:15:44
40.030973,116.314042,0,55,40009.0109837963,2009-07-15,00:15:49
40.031015,116.313958,0,56,40009.0110416667,2009-07-15,00:15:54
40.031164,116.313861,0,59,40009.011099537,2009-07-15,00:15:59
40.031129,116.313833,0,62,40009.0111574074,2009-07-15,00:16:04
40.030978,116.313824,0,63,40009.0112152778,2009-07-15,00:16:09
40.030836,116.313856,0,65,40009.0112731481,2009-07-15,00:16:14
40.030619,116.313911,0,66,40009.0113310185,2009-07-15,00:16:19
40.030486,116.313927,0,67,40009.0113888889,2009-07-15,00:16:24
40.030311,116.313883,0,68,40009.0114467593,2009-07-15,00:16:29
40.030226,116.313914,0,68,40009.0115046296,2009-07-15,00:16:34
40.030248,116.313955,0,68,40009.0115625,2009-07-15,00:16:39
40.02999,116.314129,0,68,40009.0116203704,2009-07-15,00:16:44
40.029425,116.314404,0,68,40009.0116782407,2009-07-15,00:16:49
40.028868,116.314718,0,69,40009.0117361111,2009-07-15,00:16:54
40.028173,116.315037,0,68,40009.0117939815,2009-07-15,00:16:59
40.027465,116.315339,0,68,40009.0118518519,2009-07-15,00:17:04
40.026749,116.315633,0,68,40009.0119097222,2009-07-15,00:17:09
40.025963,116.31596,0,71,40009.0119675926,2009-07-15,00:17:14
40.025227,116.3163,0,74,40009.012025463,2009-07-15,00:17:19
40.024519,116.316636,0,74,40009.0120833333,2009-07-15,00:17:24
40.023807,116.316958,0,74,40009.0121412037,2009-07-15,00:17:29
40.023051,116.317277,0,75,40009.0121990741,2009-07-15,00:17:34
40.022291,116.317613,0,76,40009.0122569444,2009-07-15,00:17:39
40.021514,116.317933,0,78,40009.0123148148,2009-07-15,00:17:44
40.020738,116.318235,0,81,40009.0123726852,2009-07-15,00:17:49
40.019931,116.31854,0,87,40009.0124305556,2009-07-15,00:17:54
40.019125,116.318826,0,101,40009.0124884259,2009-07-15,00:17:59
40.018424,116.319127,0,109,40009.0125462963,2009-07-15,00:18:04
40.017732,116.319438,0,116,40009.0126041667,2009-07-15,00:18:09
40.017051,116.319826,0,118,40009.012662037,2009-07-15,00:18:14
40.016335,116.320357,0,132,40009.0127199074,2009-07-15,00:18:19
40.015705,116.321082,0,137,40009.0127777778,2009-07-15,00:18:24
40.015111,116.321859,0,137,40009.0128356481,2009-07-15,00:18:29
40.0145,116.322633,0,134,40009.0128935185,2009-07-15,00:18:34
40.013881,116.323382,0,135,40009.0129513889,2009-07-15,00:18:39
40.013259,116.324112,0,136,40009.0130092593,2009-07-15,00:18:44
40.012615,116.324843,0,137,40009.0130671296,2009-07-15,00:18:49
40.011967,116.325554,0,134,40009.013125,2009-07-15,00:18:54
40.011427,116.326314,0,153,40009.0131828704,2009-07-15,00:18:59
40.010867,116.327016,0,154,40009.0132407407,2009-07-15,00:19:04
40.01029,116.327673,0,155,40009.0132986111,2009-07-15,00:19:09
40.009735,116.328294,0,155,40009.0133564815,2009-07-15,00:19:14
40.009208,116.328918,0,162,40009.0134143519,2009-07-15,00:19:19
40.008698,116.329502,0,171,40009.0134722222,2009-07-15,00:19:24
40.008096,116.329996,0,182,40009.0135300926,2009-07-15,00:19:29
40.0074,116.330467,0,192,40009.013587963,2009-07-15,00:19:34
40.006643,116.330774,0,186,40009.0136458333,2009-07-15,00:19:39
40.005876,116.330978,0,181,40009.0137037037,2009-07-15,00:19:44
40.005081,116.33109,0,174,40009.0137615741,2009-07-15,00:19:49
40.004292,116.331103,0,173,40009.0138194444,2009-07-15,00:19:54
40.0035,116.331114,0,170,40009.0138773148,2009-07-15,00:19:59
40.002722,116.33115,0,167,40009.0139351852,2009-07-15,00:20:04
40.001965,116.331187,0,167,40009.0139930556,2009-07-15,00:20:09
40.001136,116.331135,0,197,40009.0140509259,2009-07-15,00:20:14
40.000304,116.33119,0,206,40009.0141087963,2009-07-15,00:20:19
39.999483,116.33119,0,212,40009.0141666667,2009-07-15,00:20:24
39.998647,116.331213,0,215,40009.014224537,2009-07-15,00:20:29
39.997825,116.331269,0,220,40009.0142824074,2009-07-15,00:20:34
39.996999,116.331263,0,220,40009.0143402778,2009-07-15,00:20:39
39.996212,116.331259,0,231,40009.0143981481,2009-07-15,00:20:44
39.995442,116.331288,0,229,40009.0144560185,2009-07-15,00:20:49
39.994674,116.331345,0,227,40009.0145138889,2009-07-15,00:20:54
39.993905,116.331393,0,221,40009.0145717593,2009-07-15,00:20:59
39.993216,116.331416,0,216,40009.0146296296,2009-07-15,00:21:04
39.992644,116.331445,0,217,40009.0146875,2009-07-15,00:21:09
39.992285,116.331477,0,222,40009.0147453704,2009-07-15,00:21:14
39.99196,116.33154,0,225,40009.0148032407,2009-07-15,00:21:19
39.991818,116.33154,0,222,40009.0148611111,2009-07-15,00:21:24
39.991763,116.331527,0,219,40009.0149189815,2009-07-15,00:21:29
39.991727,116.331532,0,221,40009.0149768519,2009-07-15,00:21:34
39.991698,116.33153,0,226,40009.0150347222,2009-07-15,00:21:39
39.991691,116.331545,0,229,40009.0150925926,2009-07-15,00:21:44
39.991662,116.331568,0,232,40009.015150463,2009-07-15,00:21:49
39.991636,116.331549,0,236,40009.0152083333,2009-07-15,00:21:54
39.991568,116.331503,0,240,40009.0152662037,2009-07-15,00:21:59
39.991531,116.331452,0,243,40009.0153240741,2009-07-15,00:22:04
39.991492,116.331428,0,243,40009.0153819444,2009-07-15,00:22:09
39.991395,116.331441,0,243,40009.0154398148,2009-07-15,00:22:14
39.991294,116.331489,0,239,40009.0154976852,2009-07-15,00:22:19
39.991239,116.331509,0,237,40009.0155555556,2009-07-15,00:22:24
39.991254,116.331527,0,235,40009.0156134259,2009-07-15,00:22:29
39.991292,116.331508,0,237,40009.0156712963,2009-07-15,00:22:34
39.991308,116.331527,0,237,40009.0157291667,2009-07-15,00:22:39
39.991246,116.331519,0,233,40009.015787037,2009-07-15,00:22:44
39.991045,116.331492,0,229,40009.0158449074,2009-07-15,00:22:49
39.990724,116.331471,0,225,40009.0159027778,2009-07-15,00:22:54
39.990227,116.331482,0,220,40009.0159606481,2009-07-15,00:22:59
39.989271,116.331707,0,212,40009.0160185185,2009-07-15,00:23:04
39.988248,116.331801,0,215,40009.0160763889,2009-07-15,00:23:09
39.987341,116.331843,0,226,40009.0161342593,2009-07-15,00:23:14
39.986448,116.331861,0,232,40009.0161921296,2009-07-15,00:23:19
39.985616,116.331971,0,233,40009.01625,2009-07-15,00:23:24
39.984808,116.332128,0,224,40009.0163078704,2009-07-15,00:23:29
39.983943,116.332206,0,205,40009.0163657407,2009-07-15,00:23:34
39.983118,116.332299,0,195,40009.0164236111,2009-07-15,00:23:39
39.982345,116.332408,0,189,40009.0164814815,2009-07-15,00:23:44
39.981508,116.332497,0,181,40009.0165393518,2009-07-15,00:23:49
39.980692,116.332638,0,176,40009.0165972222,2009-07-15,00:23:54
39.979956,116.332752,0,177,40009.0166550926,2009-07-15,00:23:59
39.979171,116.332796,0,178,40009.016712963,2009-07-15,00:24:04
39.978389,116.332817,0,181,40009.0167708333,2009-07-15,00:24:09
39.977668,116.332947,0,182,40009.0168287037,2009-07-15,00:24:14
39.977015,116.333042,0,185,40009.0168865741,2009-07-15,00:24:19
39.976365,116.333157,0,193,40009.0169444444,2009-07-15,00:24:24
39.975903,116.333325,0,205,40009.0170023148,2009-07-15,00:24:29
39.975432,116.333441,0,213,40009.0170601852,2009-07-15,00:24:34
39.975029,116.333516,0,220,40009.0171180556,2009-07-15,00:24:39
39.974757,116.333573,0,226,40009.0171759259,2009-07-15,00:24:44
39.974331,116.333998,0,185,40009.0172916667,2009-07-15,00:24:54
39.974828,116.333746,0,139,40009.0174652778,2009-07-15,00:25:09
39.974793,116.333572,0,160,40009.0199537037,2009-07-15,00:28:44
39.976177,116.332744,0,41,40009.020474537,2009-07-15,00:29:29
39.976136,116.332765,0,47,40009.0205324074,2009-07-15,00:29:34
39.975339,116.333481,0,87,40009.0205902778,2009-07-15,00:29:39
39.975389,116.333579,0,80,40009.0206481481,2009-07-15,00:29:44
39.975365,116.333595,0,83,40009.0207060185,2009-07-15,00:29:49
39.97536,116.333605,0,83,40009.0207638889,2009-07-15,00:29:54
39.975355,116.333618,0,83,40009.0208217593,2009-07-15,00:29:59
39.97535,116.333613,0,84,40009.0208796296,2009-07-15,00:30:04
39.975344,116.333609,0,84,40009.0209375,2009-07-15,00:30:09
39.975342,116.333607,0,84,40009.0209953704,2009-07-15,00:30:14
39.975342,116.333607,0,84,40009.0210300926,2009-07-15,00:30:17
39.975336,116.333604,0,84,40009.0210532407,2009-07-15,00:30:19
39.975345,116.333619,0,84,40009.0211111111,2009-07-15,00:30:24
39.975344,116.333637,0,84,40009.0211689815,2009-07-15,00:30:29
39.975337,116.333643,0,84,40009.0212268519,2009-07-15,00:30:34
39.975337,116.333643,0,84,40009.0212615741,2009-07-15,00:30:37
39.975344,116.333643,0,84,40009.0212847222,2009-07-15,00:30:39
39.975497,116.333586,0,132,40009.0214583333,2009-07-15,00:30:54
39.975324,116.333596,0,88,40009.0215162037,2009-07-15,00:30:59
39.97517,116.333627,0,129,40009.0215740741,2009-07-15,00:31:04
39.975134,116.333634,0,143,40009.0216319444,2009-07-15,00:31:09
39.975144,116.333584,0,151,40009.0216898148,2009-07-15,00:31:14
39.975072,116.333503,0,169,40009.0217476852,2009-07-15,00:31:19
39.975043,116.333428,0,185,40009.0218055556,2009-07-15,00:31:24
39.975022,116.333357,0,192,40009.0218634259,2009-07-15,00:31:29
39.975021,116.333299,0,163,40009.0219212963,2009-07-15,00:31:34
39.975019,116.333246,0,159,40009.0219791667,2009-07-15,00:31:39
39.975013,116.333179,0,157,40009.022037037,2009-07-15,00:31:44
39.974975,116.333105,0,152,40009.0220949074,2009-07-15,00:31:49
39.974945,116.333041,0,152,40009.0221527778,2009-07-15,00:31:54
39.974986,116.333036,0,162,40009.0222106481,2009-07-15,00:31:59
39.975033,116.33298,0,175,40009.0222685185,2009-07-15,00:32:04
39.975047,116.332897,0,185,40009.0223263889,2009-07-15,00:32:09
39.975016,116.332787,0,185,40009.0223842593,2009-07-15,00:32:14
39.975001,116.332746,0,185,40009.0224421296,2009-07-15,00:32:19
39.975013,116.332683,0,185,40009.0225,2009-07-15,00:32:24
39.974994,116.332597,0,184,40009.0225578704,2009-07-15,00:32:29
39.974972,116.332521,0,183,40009.0226157407,2009-07-15,00:32:34
39.974967,116.332429,0,183,40009.0226736111,2009-07-15,00:32:39
39.97492,116.332325,0,183,40009.0227314815,2009-07-15,00:32:44
39.974919,116.332248,0,183,40009.0227893519,2009-07-15,00:32:49
39.974913,116.332176,0,183,40009.0228472222,2009-07-15,00:32:54
39.974903,116.332066,0,189,40009.0229050926,2009-07-15,00:32:59
39.97486,116.332046,0,190,40009.022962963,2009-07-15,00:33:04
39.974829,116.332038,0,188,40009.0230208333,2009-07-15,00:33:09
39.974777,116.33205,0,187,40009.0230787037,2009-07-15,00:33:14
39.974716,116.332037,0,185,40009.0231365741,2009-07-15,00:33:19
39.97462,116.331934,0,186,40009.0231944444,2009-07-15,00:33:24
39.974576,116.331957,0,186,40009.0232523148,2009-07-15,00:33:29
39.974552,116.331987,0,186,40009.0233101852,2009-07-15,00:33:34
39.974506,116.331987,0,191,40009.0233680556,2009-07-15,00:33:39
39.974441,116.332001,0,191,40009.0234259259,2009-07-15,00:33:44
39.974441,116.332001,0,191,40009.0234606481,2009-07-15,00:33:47
39.974449,116.331995,0,194,40009.0234837963,2009-07-15,00:33:49
39.974378,116.332012,0,194,40009.0235416667,2009-07-15,00:33:54
39.974362,116.331998,0,200,40009.023599537,2009-07-15,00:33:59
39.974314,116.332001,0,209,40009.0236574074,2009-07-15,00:34:04
39.974301,116.332005,0,210,40009.0237152778,2009-07-15,00:34:09
39.974267,116.332047,0,210,40009.0237731481,2009-07-15,00:34:14
39.974222,116.332048,0,212,40009.0238310185,2009-07-15,00:34:19
39.974189,116.332015,0,214,40009.0238888889,2009-07-15,00:34:24
39.974128,116.33201,0,215,40009.0239467593,2009-07-15,00:34:29
39.974177,116.332029,0,219,40009.0240046296,2009-07-15,00:34:34
39.974139,116.332013,0,220,40009.0240625,2009-07-15,00:34:39
39.974102,116.331964,0,220,40009.0241203704,2009-07-15,00:34:44
39.974109,116.331948,0,220,40009.0241782407,2009-07-15,00:34:49
39.974113,116.331936,0,221,40009.0242361111,2009-07-15,00:34:54
39.974082,116.331885,0,222,40009.0242939815,2009-07-15,00:34:59
39.974041,116.331864,0,224,40009.0243518518,2009-07-15,00:35:04
39.974007,116.331876,0,228,40009.0244097222,2009-07-15,00:35:09
39.974002,116.331892,0,231,40009.0244675926,2009-07-15,00:35:14
39.974012,116.331878,0,234,40009.024525463,2009-07-15,00:35:19
39.974018,116.331853,0,235,40009.0245833333,2009-07-15,00:35:24
39.97401,116.331838,0,235,40009.0246412037,2009-07-15,00:35:29
39.97401,116.331838,0,235,40009.0246759259,2009-07-15,00:35:32
39.974006,116.331832,0,235,40009.0246990741,2009-07-15,00:35:34
39.97404,116.334269,0,145,40009.0274768519,2009-07-15,00:39:34
39.974134,116.333899,0,39,40009.0275347222,2009-07-15,00:39:39
39.974136,116.33392,0,43,40009.0275925926,2009-07-15,00:39:44
39.974377,116.333911,0,45,40009.027650463,2009-07-15,00:39:49
39.974337,116.333962,0,53,40009.0277083333,2009-07-15,00:39:54
39.97422,116.333983,0,72,40009.0277662037,2009-07-15,00:39:59
39.974162,116.334011,0,83,40009.0278240741,2009-07-15,00:40:04
39.974046,116.334058,0,97,40009.0278819444,2009-07-15,00:40:09
39.97395,116.33407,0,123,40009.0279398148,2009-07-15,00:40:14
39.973938,116.334164,0,156,40009.0279976852,2009-07-15,00:40:19
39.973908,116.334283,0,188,40009.0280555556,2009-07-15,00:40:24
39.973582,116.334365,0,267,40009.0281134259,2009-07-15,00:40:29
39.973491,116.33432,0,288,40009.0281712963,2009-07-15,00:40:34
39.973451,116.334326,0,294,40009.0282291667,2009-07-15,00:40:39
39.97344,116.334372,0,325,40009.028287037,2009-07-15,00:40:44
39.97341,116.33445,0,345,40009.0283449074,2009-07-15,00:40:49
39.973389,116.33444,0,341,40009.0284027778,2009-07-15,00:40:54
39.973391,116.334473,0,339,40009.0284606481,2009-07-15,00:40:59
39.973384,116.334516,0,342,40009.0285185185,2009-07-15,00:41:04
39.973373,116.334486,0,329,40009.0285763889,2009-07-15,00:41:09
39.973367,116.334419,0,312,40009.0286342593,2009-07-15,00:41:14
39.973373,116.334396,0,315,40009.0286921296,2009-07-15,00:41:19
39.973382,116.334392,0,317,40009.02875,2009-07-15,00:41:24
39.973412,116.334403,0,320,40009.0288078704,2009-07-15,00:41:29
39.973412,116.334403,0,320,40009.0288425926,2009-07-15,00:41:32
39.973413,116.334405,0,324,40009.0288657407,2009-07-15,00:41:34
39.973404,116.334412,0,325,40009.0289236111,2009-07-15,00:41:39
39.973391,116.334402,0,325,40009.0289814815,2009-07-15,00:41:44
39.973391,116.334402,0,325,40009.0290162037,2009-07-15,00:41:47
39.973385,116.334394,0,324,40009.0290393519,2009-07-15,00:41:49
39.973372,116.334404,0,323,40009.0290972222,2009-07-15,00:41:54
39.973372,116.334404,0,323,40009.0291319444,2009-07-15,00:41:57
39.973375,116.334408,0,323,40009.0291550926,2009-07-15,00:41:59
39.973381,116.334321,0,310,40009.029212963,2009-07-15,00:42:04
39.973422,116.3343,0,306,40009.0292708333,2009-07-15,00:42:09
39.973432,116.334247,0,302,40009.0293287037,2009-07-15,00:42:14
39.973435,116.334221,0,282,40009.0293865741,2009-07-15,00:42:19
39.973411,116.334247,0,263,40009.0294444444,2009-07-15,00:42:24
39.97343,116.334213,0,249,40009.0295023148,2009-07-15,00:42:29
39.973416,116.334162,0,245,40009.0295601852,2009-07-15,00:42:34
39.973405,116.334158,0,246,40009.0296180556,2009-07-15,00:42:39
39.973407,116.334093,0,247,40009.0296759259,2009-07-15,00:42:44
39.973465,116.334331,0,285,40009.0400347222,2009-07-15,00:57:39
39.973493,116.334448,0,285,40009.0400925926,2009-07-15,00:57:44
39.973536,116.334513,0,285,40009.040150463,2009-07-15,00:57:49
39.973545,116.334534,0,286,40009.0402083333,2009-07-15,00:57:54
39.973545,116.334534,0,286,40009.0402430556,2009-07-15,00:57:57
39.973542,116.334527,0,286,40009.0402662037,2009-07-15,00:57:59
39.973521,116.334502,0,287,40009.0403240741,2009-07-15,00:58:04
39.97348,116.33446,0,287,40009.0403819444,2009-07-15,00:58:09
39.97348,116.33446,0,287,40009.0404166667,2009-07-15,00:58:12
39.973476,116.334465,0,286,40009.0404398148,2009-07-15,00:58:14
39.973478,116.334493,0,287,40009.0404976852,2009-07-15,00:58:19
39.973484,116.334563,0,288,40009.0405555556,2009-07-15,00:58:24
39.973481,116.33457,0,289,40009.0406134259,2009-07-15,00:58:29
39.973474,116.334562,0,289,40009.0406712963,2009-07-15,00:58:34
39.973478,116.334564,0,289,40009.0407291667,2009-07-15,00:58:39
39.973478,116.334564,0,289,40009.0407638889,2009-07-15,00:58:42
39.973485,116.334565,0,289,40009.040787037,2009-07-15,00:58:44
39.973496,116.334622,0,293,40009.0408449074,2009-07-15,00:58:49
39.973522,116.334667,0,294,40009.0409027778,2009-07-15,00:58:54
39.973522,116.334667,0,294,40009.0409375,2009-07-15,00:58:57
39.973525,116.334659,0,294,40009.0409606481,2009-07-15,00:58:59
39.9735,116.334647,0,296,40009.0410185185,2009-07-15,00:59:04
39.973486,116.334575,0,298,40009.0410763889,2009-07-15,00:59:09
39.973499,116.334565,0,298,40009.0411342593,2009-07-15,00:59:14
39.973499,116.334565,0,298,40009.0411689815,2009-07-15,00:59:17
39.973502,116.334564,0,298,40009.0411921296,2009-07-15,00:59:19
39.973507,116.33453,0,298,40009.04125,2009-07-15,00:59:24
39.97349,116.334469,0,298,40009.0413078704,2009-07-15,00:59:29
39.97347,116.334423,0,299,40009.0413657407,2009-07-15,00:59:34
39.973465,116.334409,0,299,40009.0414236111,2009-07-15,00:59:39
39.973452,116.334452,0,299,40009.0414814815,2009-07-15,00:59:44
39.973448,116.334472,0,297,40009.0415393518,2009-07-15,00:59:49
39.973448,116.334472,0,297,40009.0415740741,2009-07-15,00:59:52
39.973449,116.334473,0,297,40009.0415972222,2009-07-15,00:59:54
39.973459,116.334474,0,298,40009.0416550926,2009-07-15,00:59:59
39.973459,116.334474,0,298,40009.0416898148,2009-07-15,01:00:02
39.973465,116.334477,0,298,40009.041712963,2009-07-15,01:00:04
39.973484,116.334487,0,297,40009.0417708333,2009-07-15,01:00:09
39.973469,116.334499,0,298,40009.0418287037,2009-07-15,01:00:14
39.97345,116.33451,0,299,40009.0418865741,2009-07-15,01:00:19
39.973454,116.334498,0,298,40009.0419444444,2009-07-15,01:00:24
39.973472,116.334494,0,297,40009.0420023148,2009-07-15,01:00:29
39.97345,116.334507,0,297,40009.0420601852,2009-07-15,01:00:34
39.97345,116.334507,0,297,40009.0420949074,2009-07-15,01:00:37
39.973453,116.334512,0,297,40009.0421180556,2009-07-15,01:00:39
39.973446,116.334492,0,297,40009.0421759259,2009-07-15,01:00:44
39.973467,116.334472,0,297,40009.0422337963,2009-07-15,01:00:49
39.973422,116.334294,0,300,40009.0422916667,2009-07-15,01:00:54
39.973415,116.334182,0,301,40009.042349537,2009-07-15,01:00:59
39.973415,116.334146,0,302,40009.0424074074,2009-07-15,01:01:04
39.973407,116.334178,0,303,40009.0424652778,2009-07-15,01:01:09
39.973419,116.334181,0,303,40009.0425231481,2009-07-15,01:01:14
39.973438,116.334212,0,302,40009.0425810185,2009-07-15,01:01:19
39.973431,116.334239,0,302,40009.0426388889,2009-07-15,01:01:24
39.973431,116.334239,0,302,40009.0426736111,2009-07-15,01:01:27
39.973438,116.334231,0,302,40009.0426967593,2009-07-15,01:01:29
39.973432,116.334244,0,303,40009.0427546296,2009-07-15,01:01:34
39.973432,116.334244,0,303,40009.0427893519,2009-07-15,01:01:37
39.973438,116.334239,0,303,40009.0428125,2009-07-15,01:01:39
39.973451,116.334251,0,304,40009.0428703704,2009-07-15,01:01:44
39.973451,116.334249,0,306,40009.0429282407,2009-07-15,01:01:49
39.973451,116.334249,0,306,40009.042962963,2009-07-15,01:01:52
39.973458,116.334253,0,306,40009.0429861111,2009-07-15,01:01:54
39.973454,116.334285,0,308,40009.0430439815,2009-07-15,01:01:59
39.973465,116.334305,0,307,40009.0431018519,2009-07-15,01:02:04
39.973469,116.334269,0,308,40009.0431597222,2009-07-15,01:02:09
39.973477,116.334256,0,308,40009.0432175926,2009-07-15,01:02:14
39.973482,116.334284,0,308,40009.043275463,2009-07-15,01:02:19
39.973486,116.334283,0,308,40009.0433333333,2009-07-15,01:02:24
39.973486,116.334283,0,308,40009.0433680556,2009-07-15,01:02:27
39.97349,116.334291,0,308,40009.0433912037,2009-07-15,01:02:29
39.97349,116.334282,0,308,40009.0434490741,2009-07-15,01:02:34
39.973485,116.334303,0,307,40009.0435069444,2009-07-15,01:02:39
39.97347,116.334281,0,307,40009.0435648148,2009-07-15,01:02:44
39.973461,116.334283,0,307,40009.0436226852,2009-07-15,01:02:49
39.973439,116.334252,0,306,40009.0436805556,2009-07-15,01:02:54
39.973423,116.334262,0,304,40009.0437384259,2009-07-15,01:02:59
39.973423,116.334295,0,304,40009.0437962963,2009-07-15,01:03:04
39.973425,116.334354,0,303,40009.0438541667,2009-07-15,01:03:09
39.973402,116.334406,0,301,40009.043912037,2009-07-15,01:03:14
39.973423,116.334476,0,298,40009.0439699074,2009-07-15,01:03:19
39.973439,116.33443,0,298,40009.0440277778,2009-07-15,01:03:24
39.97345,116.334414,0,300,40009.0440856481,2009-07-15,01:03:29
39.97346,116.334408,0,300,40009.0441435185,2009-07-15,01:03:34
39.973468,116.334377,0,301,40009.0442013889,2009-07-15,01:03:39
39.973468,116.334367,0,301,40009.0442592593,2009-07-15,01:03:44
39.97347,116.334362,0,301,40009.0443171296,2009-07-15,01:03:49
39.97347,116.334362,0,301,40009.0443518519,2009-07-15,01:03:52
39.973474,116.334363,0,301,40009.044375,2009-07-15,01:03:54
39.973504,116.334328,0,300,40009.0444328704,2009-07-15,01:03:59
39.973504,116.334328,0,300,40009.0444675926,2009-07-15,01:04:02
39.973512,116.334326,0,300,40009.0444907407,2009-07-15,01:04:04
39.973503,116.334335,0,300,40009.0445486111,2009-07-15,01:04:09
39.973503,116.334354,0,299,40009.0446064815,2009-07-15,01:04:14
39.973503,116.334354,0,299,40009.0446412037,2009-07-15,01:04:17
39.973498,116.334346,0,297,40009.0446643519,2009-07-15,01:04:19
39.973496,116.334332,0,296,40009.0447222222,2009-07-15,01:04:24
39.973497,116.334302,0,297,40009.0447800926,2009-07-15,01:04:29
39.973497,116.334293,0,297,40009.044837963,2009-07-15,01:04:34
39.973487,116.33433,0,296,40009.0448958333,2009-07-15,01:04:39
39.973487,116.33433,0,296,40009.0449305556,2009-07-15,01:04:42
39.973493,116.334332,0,296,40009.0449537037,2009-07-15,01:04:44
39.97348,116.334283,0,297,40009.0450115741,2009-07-15,01:04:49
39.973481,116.334243,0,297,40009.0450694444,2009-07-15,01:04:54
39.973431,116.33403,0,283,40009.0451273148,2009-07-15,01:04:59
39.973389,116.333943,0,276,40009.0451851852,2009-07-15,01:05:04
39.973389,116.333943,0,276,40009.0452199074,2009-07-15,01:05:07
39.973386,116.333935,0,278,40009.0452430556,2009-07-15,01:05:09
39.973399,116.33393,0,279,40009.0453009259,2009-07-15,01:05:14
39.973399,116.333904,0,278,40009.0453587963,2009-07-15,01:05:19
39.97341,116.333914,0,276,40009.0454166667,2009-07-15,01:05:24
39.97341,116.333931,0,276,40009.045474537,2009-07-15,01:05:29
39.973411,116.333931,0,276,40009.0455324074,2009-07-15,01:05:34
39.973413,116.333934,0,276,40009.0455902778,2009-07-15,01:05:39
39.973417,116.333936,0,276,40009.0456481481,2009-07-15,01:05:44
39.973418,116.333936,0,276,40009.0457060185,2009-07-15,01:05:49
39.973418,116.333936,0,276,40009.0457407407,2009-07-15,01:05:52
39.973418,116.333929,0,276,40009.0457638889,2009-07-15,01:05:54
39.97342,116.33383,0,271,40009.0458217593,2009-07-15,01:05:59
39.973402,116.333747,0,274,40009.0458796296,2009-07-15,01:06:04
39.973402,116.333747,0,274,40009.0459143519,2009-07-15,01:06:07
39.973399,116.333749,0,278,40009.0459375,2009-07-15,01:06:09
39.973396,116.333827,0,279,40009.0459953704,2009-07-15,01:06:14
39.973401,116.333892,0,278,40009.0460532407,2009-07-15,01:06:19
39.973393,116.333976,0,276,40009.0461111111,2009-07-15,01:06:24
39.973393,116.334016,0,272,40009.0461689815,2009-07-15,01:06:29
39.973393,116.334016,0,272,40009.0462037037,2009-07-15,01:06:32
39.973392,116.334021,0,271,40009.0462268519,2009-07-15,01:06:34
39.973403,116.333956,0,269,40009.0462847222,2009-07-15,01:06:39
39.973416,116.333885,0,265,40009.0463425926,2009-07-15,01:06:44
39.973425,116.333866,0,262,40009.046400463,2009-07-15,01:06:49
39.973426,116.33381,0,258,40009.0464583333,2009-07-15,01:06:54
39.973419,116.333792,0,257,40009.0465162037,2009-07-15,01:06:59
39.973401,116.333756,0,257,40009.0465740741,2009-07-15,01:07:04
39.973395,116.333767,0,258,40009.0466319444,2009-07-15,01:07:09
39.973393,116.33378,0,258,40009.0466898148,2009-07-15,01:07:14
39.973397,116.333804,0,257,40009.0467476852,2009-07-15,01:07:19
39.973398,116.333792,0,254,40009.0468055556,2009-07-15,01:07:24
39.973413,116.333784,0,248,40009.0468634259,2009-07-15,01:07:29
39.97344,116.333666,0,245,40009.0469212963,2009-07-15,01:07:34
39.973466,116.333607,0,239,40009.0469791667,2009-07-15,01:07:39
39.973466,116.333607,0,239,40009.0470138889,2009-07-15,01:07:42
39.973463,116.3336,0,238,40009.047037037,2009-07-15,01:07:44
39.973474,116.333639,0,234,40009.0470949074,2009-07-15,01:07:49
39.973478,116.333777,0,237,40009.0471527778,2009-07-15,01:07:54
39.973436,116.333901,0,246,40009.0472106481,2009-07-15,01:07:59
39.97341,116.334047,0,251,40009.0472685185,2009-07-15,01:08:04
39.973408,116.334197,0,256,40009.0473263889,2009-07-15,01:08:09
39.973439,116.334231,0,260,40009.0473842593,2009-07-15,01:08:14
39.973462,116.334217,0,260,40009.0474421296,2009-07-15,01:08:19
39.97345,116.334226,0,264,40009.0475,2009-07-15,01:08:24
39.973447,116.334243,0,264,40009.0475578704,2009-07-15,01:08:29
39.973442,116.334253,0,265,40009.0476157407,2009-07-15,01:08:34
39.973441,116.334252,0,265,40009.0476736111,2009-07-15,01:08:39
39.973439,116.334247,0,265,40009.0477314815,2009-07-15,01:08:44
39.973437,116.334249,0,265,40009.0477893518,2009-07-15,01:08:49
39.973436,116.334249,0,265,40009.0478472222,2009-07-15,01:08:54
39.973436,116.334249,0,265,40009.0478819444,2009-07-15,01:08:57
39.973432,116.334244,0,265,40009.0479050926,2009-07-15,01:08:59
39.973445,116.334181,0,266,40009.047962963,2009-07-15,01:09:04
39.973481,116.334148,0,266,40009.0480208333,2009-07-15,01:09:09
39.973492,116.33414,0,267,40009.0480787037,2009-07-15,01:09:14
39.97349,116.334091,0,268,40009.0481365741,2009-07-15,01:09:19
39.973485,116.334079,0,269,40009.0481944444,2009-07-15,01:09:24
39.973471,116.33406,0,270,40009.0482523148,2009-07-15,01:09:29
39.973458,116.334028,0,270,40009.0483101852,2009-07-15,01:09:34
39.973458,116.334028,0,270,40009.0483449074,2009-07-15,01:09:37
39.973457,116.334035,0,271,40009.0483680556,2009-07-15,01:09:39
39.973475,116.334092,0,271,40009.0484259259,2009-07-15,01:09:44
39.973475,116.334092,0,271,40009.0484606481,2009-07-15,01:09:47
39.973478,116.334091,0,271,40009.0484837963,2009-07-15,01:09:49
39.973478,116.334082,0,271,40009.0485416667,2009-07-15,01:09:54
39.973478,116.334092,0,271,40009.048599537,2009-07-15,01:09:59
39.973469,116.334071,0,273,40009.0486574074,2009-07-15,01:10:04
39.973469,116.33411,0,273,40009.0487152778,2009-07-15,01:10:09
39.973453,116.334119,0,272,40009.0487731481,2009-07-15,01:10:14
39.973453,116.334119,0,272,40009.0488078704,2009-07-15,01:10:17
39.973457,116.334123,0,272,40009.0488310185,2009-07-15,01:10:19
39.973456,116.334104,0,272,40009.0488888889,2009-07-15,01:10:24
39.973471,116.334062,0,271,40009.0489467593,2009-07-15,01:10:29
39.973484,116.334064,0,272,40009.0490046296,2009-07-15,01:10:34
39.973472,116.334087,0,274,40009.0490625,2009-07-15,01:10:39
39.973472,116.334087,0,274,40009.0490972222,2009-07-15,01:10:42
39.973472,116.334087,0,274,40009.0491203704,2009-07-15,01:10:44
39.973471,116.3341,0,274,40009.0491782407,2009-07-15,01:10:49
39.973471,116.3341,0,274,40009.049212963,2009-07-15,01:10:52
39.97347,116.334108,0,274,40009.0492361111,2009-07-15,01:10:54
39.973476,116.334095,0,273,40009.0492939815,2009-07-15,01:10:59
39.973476,116.334095,0,273,40009.0493287037,2009-07-15,01:11:02
39.973469,116.334095,0,274,40009.0493518518,2009-07-15,01:11:04
39.973472,116.334065,0,274,40009.0494097222,2009-07-15,01:11:09
39.973482,116.33406,0,273,40009.0494675926,2009-07-15,01:11:14
39.973482,116.33406,0,273,40009.0495023148,2009-07-15,01:11:17
39.973481,116.334059,0,273,40009.049525463,2009-07-15,01:11:19
39.973464,116.334145,0,274,40009.0495833333,2009-07-15,01:11:24
39.973441,116.334201,0,276,40009.0496412037,2009-07-15,01:11:29
39.973419,116.33418,0,278,40009.0496990741,2009-07-15,01:11:34
39.973415,116.334128,0,280,40009.0497569444,2009-07-15,01:11:39
39.973404,116.334114,0,280,40009.0498148148,2009-07-15,01:11:44
39.973401,116.334108,0,280,40009.0498726852,2009-07-15,01:11:49
39.973396,116.334105,0,280,40009.0499305556,2009-07-15,01:11:54
39.973402,116.334099,0,280,40009.0499884259,2009-07-15,01:11:59
39.973402,116.334099,0,280,40009.0500231481,2009-07-15,01:12:02
39.973402,116.334099,0,280,40009.0500462963,2009-07-15,01:12:04
39.973398,116.33411,0,280,40009.0501041667,2009-07-15,01:12:09
39.97338,116.334131,0,282,40009.050162037,2009-07-15,01:12:14
39.973351,116.334128,0,283,40009.0502199074,2009-07-15,01:12:19
39.973351,116.33415,0,283,40009.0502777778,2009-07-15,01:12:24
39.973382,116.334127,0,283,40009.0503356481,2009-07-15,01:12:29
39.973395,116.334132,0,283,40009.0503935185,2009-07-15,01:12:34
39.973466,116.33408,0,283,40009.0504513889,2009-07-15,01:12:39
39.973458,116.334156,0,283,40009.0505092593,2009-07-15,01:12:44
39.97343,116.334201,0,282,40009.0505671296,2009-07-15,01:12:49
39.973402,116.334156,0,280,40009.050625,2009-07-15,01:12:54
39.973395,116.334078,0,281,40009.0506828704,2009-07-15,01:12:59
39.973401,116.334126,0,281,40009.0507407407,2009-07-15,01:13:04
39.973376,116.334314,0,280,40009.0507986111,2009-07-15,01:13:09
39.973352,116.334447,0,283,40009.0508564815,2009-07-15,01:13:14
39.973347,116.334531,0,287,40009.0509143519,2009-07-15,01:13:19
39.973364,116.334478,0,290,40009.0509722222,2009-07-15,01:13:24
39.973415,116.334386,0,286,40009.0510300926,2009-07-15,01:13:29
39.973424,116.334318,0,285,40009.051087963,2009-07-15,01:13:34
39.973424,116.334318,0,285,40009.0511226852,2009-07-15,01:13:37
39.973421,116.334323,0,282,40009.0511458333,2009-07-15,01:13:39
39.973386,116.334419,0,282,40009.0512037037,2009-07-15,01:13:44
39.973376,116.33444,0,282,40009.0512615741,2009-07-15,01:13:49
39.973346,116.334456,0,282,40009.0513194444,2009-07-15,01:13:54
39.973334,116.334422,0,284,40009.0513773148,2009-07-15,01:13:59
39.973336,116.334377,0,284,40009.0514351852,2009-07-15,01:14:04
39.97334,116.334366,0,284,40009.0514930556,2009-07-15,01:14:09
39.973377,116.334326,0,283,40009.0515509259,2009-07-15,01:14:14
39.973396,116.334219,0,281,40009.0516087963,2009-07-15,01:14:19
39.973408,116.334144,0,278,40009.0516666667,2009-07-15,01:14:24
39.973457,116.33381,0,262,40009.0539236111,2009-07-15,01:17:39
39.973445,116.333723,0,256,40009.0539814815,2009-07-15,01:17:44
39.973439,116.333689,0,250,40009.0540393519,2009-07-15,01:17:49
39.973442,116.333764,0,248,40009.0540972222,2009-07-15,01:17:54
39.973455,116.333858,0,247,40009.0541550926,2009-07-15,01:17:59
39.973472,116.333897,0,243,40009.054212963,2009-07-15,01:18:04
39.973476,116.333941,0,240,40009.0542708333,2009-07-15,01:18:09
39.973469,116.334001,0,242,40009.0543287037,2009-07-15,01:18:14
39.973448,116.334045,0,245,40009.0543865741,2009-07-15,01:18:19
39.973458,116.334051,0,245,40009.0544444444,2009-07-15,01:18:24
39.973439,116.334058,0,246,40009.0545023148,2009-07-15,01:18:29
39.973434,116.334091,0,247,40009.0545601852,2009-07-15,01:18:34
39.973426,116.334164,0,247,40009.0546180556,2009-07-15,01:18:39
39.973429,116.334236,0,248,40009.0546759259,2009-07-15,01:18:44
39.973426,116.334282,0,248,40009.0547337963,2009-07-15,01:18:49
39.973422,116.334212,0,248,40009.0547916667,2009-07-15,01:18:54
39.97341,116.33419,0,249,40009.054849537,2009-07-15,01:18:59
39.973419,116.334147,0,251,40009.0549074074,2009-07-15,01:19:04
39.973409,116.334135,0,254,40009.0549652778,2009-07-15,01:19:09
39.973414,116.334182,0,250,40009.0550231481,2009-07-15,01:19:14
39.973411,116.334186,0,250,40009.0550810185,2009-07-15,01:19:19
39.973411,116.334186,0,250,40009.0551157407,2009-07-15,01:19:22
39.973416,116.334194,0,249,40009.0551388889,2009-07-15,01:19:24
39.973432,116.334347,0,251,40009.0551967593,2009-07-15,01:19:29
39.973458,116.334364,0,253,40009.0552546296,2009-07-15,01:19:34
39.973473,116.334291,0,254,40009.0553125,2009-07-15,01:19:39
39.97346,116.334301,0,256,40009.0553703704,2009-07-15,01:19:44
39.973447,116.334317,0,256,40009.0554282407,2009-07-15,01:19:49
39.973452,116.334266,0,257,40009.0554861111,2009-07-15,01:19:54
39.973461,116.334231,0,258,40009.0555439815,2009-07-15,01:19:59
39.973457,116.334189,0,259,40009.0556018518,2009-07-15,01:20:04
39.973452,116.334205,0,258,40009.0556597222,2009-07-15,01:20:09
39.97345,116.334195,0,258,40009.0557175926,2009-07-15,01:20:14
39.973452,116.334189,0,258,40009.055775463,2009-07-15,01:20:19
39.973452,116.334189,0,258,40009.0558101852,2009-07-15,01:20:22
39.973455,116.334195,0,258,40009.0558333333,2009-07-15,01:20:24
39.973475,116.334283,0,258,40009.0558912037,2009-07-15,01:20:29
39.973486,116.33433,0,256,40009.0559490741,2009-07-15,01:20:34
39.973486,116.33433,0,256,40009.0559837963,2009-07-15,01:20:37
39.973478,116.334324,0,257,40009.0560069444,2009-07-15,01:20:39
39.973463,116.334294,0,258,40009.0560648148,2009-07-15,01:20:44
39.973463,116.334208,0,259,40009.0561226852,2009-07-15,01:20:49
39.973462,116.334202,0,261,40009.0561805556,2009-07-15,01:20:54
39.973462,116.334202,0,261,40009.0562152778,2009-07-15,01:20:57
39.973467,116.334206,0,261,40009.0562384259,2009-07-15,01:20:59
39.973465,116.334141,0,262,40009.0562962963,2009-07-15,01:21:04
39.97345,116.334138,0,260,40009.0563541667,2009-07-15,01:21:09
39.973447,116.334054,0,258,40009.056412037,2009-07-15,01:21:14
39.973426,116.334001,0,256,40009.0564699074,2009-07-15,01:21:19
39.973425,116.33405,0,253,40009.0565277778,2009-07-15,01:21:24
39.973429,116.334132,0,253,40009.0565856481,2009-07-15,01:21:29
39.973451,116.334175,0,253,40009.0566435185,2009-07-15,01:21:34
39.973473,116.334204,0,254,40009.0567013889,2009-07-15,01:21:39
39.973474,116.334176,0,257,40009.0567592593,2009-07-15,01:21:44
39.973474,116.334206,0,256,40009.0568171296,2009-07-15,01:21:49
39.973469,116.334161,0,259,40009.056875,2009-07-15,01:21:54
39.973469,116.334161,0,259,40009.0569097222,2009-07-15,01:21:57
39.973469,116.334155,0,259,40009.0569328704,2009-07-15,01:21:59
39.973452,116.334125,0,261,40009.0569907407,2009-07-15,01:22:04
39.973447,116.334097,0,260,40009.0570486111,2009-07-15,01:22:09
39.973463,116.334111,0,259,40009.0571064815,2009-07-15,01:22:14
39.973463,116.334111,0,259,40009.0571412037,2009-07-15,01:22:17
39.973466,116.334105,0,259,40009.0571643518,2009-07-15,01:22:19
39.973475,116.334037,0,257,40009.0572222222,2009-07-15,01:22:24
39.973447,116.334048,0,256,40009.0572800926,2009-07-15,01:22:29
39.973407,116.333973,0,257,40009.057337963,2009-07-15,01:22:34
39.973361,116.333905,0,258,40009.0573958333,2009-07-15,01:22:39
39.973338,116.333811,0,256,40009.0574537037,2009-07-15,01:22:44
39.973332,116.333784,0,256,40009.0575115741,2009-07-15,01:22:49
39.973334,116.333817,0,258,40009.0575694444,2009-07-15,01:22:54
39.97335,116.333838,0,257,40009.0576273148,2009-07-15,01:22:59
39.973356,116.33381,0,259,40009.0576851852,2009-07-15,01:23:04
39.97341,116.333906,0,260,40009.0577430556,2009-07-15,01:23:09
39.973445,116.333991,0,254,40009.0578009259,2009-07-15,01:23:14
39.973459,116.334077,0,252,40009.0578587963,2009-07-15,01:23:19
39.97349,116.334195,0,248,40009.0579166667,2009-07-15,01:23:24
39.973446,116.333965,0,278,40009.0605787037,2009-07-15,01:27:14
39.973435,116.333815,0,281,40009.0606365741,2009-07-15,01:27:19
39.973455,116.333714,0,284,40009.0606944444,2009-07-15,01:27:24
39.97345,116.333661,0,282,40009.0607523148,2009-07-15,01:27:29
39.973434,116.333774,0,278,40009.0608101852,2009-07-15,01:27:34
39.97343,116.333838,0,273,40009.0608680556,2009-07-15,01:27:39
39.973438,116.333873,0,269,40009.0609259259,2009-07-15,01:27:44
39.97345,116.33408,0,268,40009.0609837963,2009-07-15,01:27:49
39.973446,116.334147,0,268,40009.0610416667,2009-07-15,01:27:54
39.973419,116.334152,0,270,40009.061099537,2009-07-15,01:27:59
39.973402,116.334156,0,271,40009.0611574074,2009-07-15,01:28:04
39.9734,116.334158,0,271,40009.0612152778,2009-07-15,01:28:09
39.973398,116.334156,0,271,40009.0612731481,2009-07-15,01:28:14
39.973398,116.334156,0,271,40009.0613078704,2009-07-15,01:28:17
39.973401,116.334155,0,271,40009.0613310185,2009-07-15,01:28:19
39.973421,116.334159,0,271,40009.0613888889,2009-07-15,01:28:24
39.973441,116.334228,0,272,40009.0614467593,2009-07-15,01:28:29
39.973439,116.334264,0,272,40009.0615046296,2009-07-15,01:28:34
39.973438,116.33436,0,274,40009.0615625,2009-07-15,01:28:39
39.973421,116.334398,0,278,40009.0616203704,2009-07-15,01:28:44
39.973394,116.334478,0,279,40009.0616782407,2009-07-15,01:28:49
39.973381,116.33457,0,282,40009.0617361111,2009-07-15,01:28:54
39.973411,116.33454,0,284,40009.0617939815,2009-07-15,01:28:59
39.97343,116.334528,0,286,40009.0618518519,2009-07-15,01:29:04
39.97343,116.33453,0,286,40009.0619097222,2009-07-15,01:29:09
39.97343,116.33453,0,286,40009.0619444444,2009-07-15,01:29:12
39.97343,116.334522,0,286,40009.0619675926,2009-07-15,01:29:14
39.973404,116.334429,0,285,40009.062025463,2009-07-15,01:29:19
39.973403,116.334448,0,283,40009.0620833333,2009-07-15,01:29:24
39.973403,116.334448,0,283,40009.0621180556,2009-07-15,01:29:27
39.973396,116.334444,0,283,40009.0621412037,2009-07-15,01:29:29
39.973401,116.334461,0,282,40009.0621990741,2009-07-15,01:29:34
39.973405,116.334438,0,283,40009.0622569444,2009-07-15,01:29:39
39.973416,116.334383,0,285,40009.0623148148,2009-07-15,01:29:44
39.973436,116.334388,0,287,40009.0623726852,2009-07-15,01:29:49
39.973447,116.334409,0,291,40009.0624305556,2009-07-15,01:29:54
39.973451,116.33437,0,296,40009.0624884259,2009-07-15,01:29:59
39.973447,116.334294,0,296,40009.0625462963,2009-07-15,01:30:04
39.97346,116.334089,0,293,40009.0626041667,2009-07-15,01:30:09
39.973451,116.33391,0,288,40009.062662037,2009-07-15,01:30:14
39.973455,116.333808,0,285,40009.0627199074,2009-07-15,01:30:19
39.973456,116.333713,0,285,40009.0627777778,2009-07-15,01:30:24
39.973454,116.333692,0,283,40009.0628356481,2009-07-15,01:30:29
39.973449,116.33374,0,280,40009.0628935185,2009-07-15,01:30:34
39.973442,116.333775,0,276,40009.0629513889,2009-07-15,01:30:39
39.973413,116.33373,0,276,40009.0630092593,2009-07-15,01:30:44
39.973442,116.333779,0,275,40009.0630671296,2009-07-15,01:30:49
39.973487,116.333883,0,275,40009.063125,2009-07-15,01:30:54
39.97348,116.334046,0,274,40009.0631828704,2009-07-15,01:30:59
39.973469,116.334063,0,276,40009.0632407407,2009-07-15,01:31:04
39.97343,116.334154,0,276,40009.0632986111,2009-07-15,01:31:09
39.973428,116.334039,0,279,40009.0633564815,2009-07-15,01:31:14
39.973422,116.334011,0,281,40009.0634143518,2009-07-15,01:31:19
39.973438,116.33403,0,282,40009.0634722222,2009-07-15,01:31:24
39.973475,116.33408,0,284,40009.0635300926,2009-07-15,01:31:29
39.973479,116.334149,0,285,40009.063587963,2009-07-15,01:31:34
39.973494,116.334153,0,286,40009.0636458333,2009-07-15,01:31:39
39.973506,116.334166,0,287,40009.0637037037,2009-07-15,01:31:44
39.973487,116.334204,0,293,40009.0637615741,2009-07-15,01:31:49
39.973479,116.334241,0,293,40009.0638194444,2009-07-15,01:31:54
39.973486,116.334219,0,295,40009.0638773148,2009-07-15,01:31:59
39.973442,116.33417,0,300,40009.0639351852,2009-07-15,01:32:04
39.973366,116.33411,0,306,40009.0639930556,2009-07-15,01:32:09
39.973366,116.33411,0,306,40009.0640277778,2009-07-15,01:32:12
39.97336,116.334109,0,307,40009.0640509259,2009-07-15,01:32:14
39.973369,116.334166,0,307,40009.0641087963,2009-07-15,01:32:19
39.973437,116.334284,0,314,40009.0641666667,2009-07-15,01:32:24
39.973489,116.334339,0,320,40009.064224537,2009-07-15,01:32:29
39.973506,116.334418,0,319,40009.0642824074,2009-07-15,01:32:34
39.973405,116.334156,0,318,40009.0690277778,2009-07-15,01:39:24
39.973435,116.334054,0,315,40009.0690856481,2009-07-15,01:39:29
39.973416,116.333931,0,317,40009.0691435185,2009-07-15,01:39:34
39.973392,116.333961,0,322,40009.0692013889,2009-07-15,01:39:39
39.9734,116.334007,0,320,40009.0692592593,2009-07-15,01:39:44
39.9734,116.334007,0,320,40009.0692939815,2009-07-15,01:39:47
39.973402,116.334014,0,320,40009.0693171296,2009-07-15,01:39:49
39.973403,116.334067,0,320,40009.069375,2009-07-15,01:39:54
39.973417,116.334136,0,320,40009.0694328704,2009-07-15,01:39:59
39.973412,116.334276,0,323,40009.0694907407,2009-07-15,01:40:04
39.97343,116.334261,0,325,40009.0695486111,2009-07-15,01:40:09
39.97343,116.334261,0,325,40009.0695833333,2009-07-15,01:40:12
39.973432,116.334258,0,325,40009.0696064815,2009-07-15,01:40:14
39.973421,116.334217,0,322,40009.0696643519,2009-07-15,01:40:19
39.973388,116.334201,0,317,40009.0697222222,2009-07-15,01:40:24
39.973397,116.334242,0,314,40009.0697800926,2009-07-15,01:40:29
39.973399,116.334253,0,311,40009.069837963,2009-07-15,01:40:34
39.973402,116.334262,0,310,40009.0698958333,2009-07-15,01:40:39
39.973409,116.334275,0,309,40009.0699537037,2009-07-15,01:40:44
39.973409,116.334275,0,309,40009.0699884259,2009-07-15,01:40:47
39.973409,116.334276,0,308,40009.0700115741,2009-07-15,01:40:49
39.973384,116.334227,0,307,40009.0700694444,2009-07-15,01:40:54
39.973362,116.33411,0,308,40009.0701273148,2009-07-15,01:40:59
39.973436,116.334058,0,311,40009.0701851852,2009-07-15,01:41:04
39.973467,116.33407,0,313,40009.0702430556,2009-07-15,01:41:09
39.973467,116.33407,0,313,40009.0702777778,2009-07-15,01:41:12
39.973464,116.334074,0,313,40009.0703009259,2009-07-15,01:41:14
39.973455,116.334071,0,313,40009.0703587963,2009-07-15,01:41:19
39.973454,116.334029,0,312,40009.0704166667,2009-07-15,01:41:24
39.973461,116.334066,0,309,40009.070474537,2009-07-15,01:41:29
39.97345,116.334096,0,305,40009.0705324074,2009-07-15,01:41:34
39.973447,116.334095,0,305,40009.0705902778,2009-07-15,01:41:39
39.973447,116.334095,0,305,40009.070625,2009-07-15,01:41:42
39.97344,116.334099,0,305,40009.0706481481,2009-07-15,01:41:44
39.973442,116.334302,0,303,40009.0707060185,2009-07-15,01:41:49
39.973438,116.334388,0,306,40009.0707638889,2009-07-15,01:41:54
39.973445,116.334342,0,305,40009.0708217593,2009-07-15,01:41:59
39.973438,116.334252,0,309,40009.0708796296,2009-07-15,01:42:04
39.973433,116.334167,0,306,40009.0709375,2009-07-15,01:42:09
39.973463,116.334125,0,298,40009.0709953704,2009-07-15,01:42:14
39.973462,116.334028,0,296,40009.0710532407,2009-07-15,01:42:19
39.97347,116.333983,0,298,40009.0711111111,2009-07-15,01:42:24
39.973482,116.333961,0,296,40009.0711689815,2009-07-15,01:42:29
39.97349,116.333905,0,291,40009.0712268518,2009-07-15,01:42:34
39.973502,116.333897,0,287,40009.0712847222,2009-07-15,01:42:39
39.9735,116.33391,0,283,40009.0713425926,2009-07-15,01:42:44
39.973486,116.333905,0,279,40009.071400463,2009-07-15,01:42:49
39.973486,116.333905,0,279,40009.0714351852,2009-07-15,01:42:52
39.973486,116.333909,0,278,40009.0714583333,2009-07-15,01:42:54
39.973484,116.333897,0,278,40009.0715162037,2009-07-15,01:42:59
39.973505,116.333887,0,283,40009.0715740741,2009-07-15,01:43:04
39.97351,116.333819,0,284,40009.0716319444,2009-07-15,01:43:09
39.97351,116.333728,0,283,40009.0716898148,2009-07-15,01:43:14
39.973485,116.333759,0,277,40009.0717476852,2009-07-15,01:43:19
39.973479,116.333797,0,272,40009.0718055556,2009-07-15,01:43:24
39.973477,116.333807,0,271,40009.0718634259,2009-07-15,01:43:29
39.973479,116.333896,0,268,40009.0719212963,2009-07-15,01:43:34
39.973491,116.333927,0,266,40009.0719791667,2009-07-15,01:43:39
39.973501,116.333973,0,267,40009.072037037,2009-07-15,01:43:44
39.973476,116.334085,0,264,40009.0720949074,2009-07-15,01:43:49
39.973453,116.33414,0,262,40009.0721527778,2009-07-15,01:43:54
39.973432,116.334257,0,257,40009.0722106481,2009-07-15,01:43:59
39.973412,116.334409,0,253,40009.0722685185,2009-07-15,01:44:04
39.973395,116.334482,0,250,40009.0723263889,2009-07-15,01:44:09
39.973388,116.3344,0,250,40009.0723842593,2009-07-15,01:44:14
39.973399,116.334232,0,251,40009.0724421296,2009-07-15,01:44:19
39.973374,116.334128,0,252,40009.0725,2009-07-15,01:44:24
39.973406,116.334099,0,255,40009.0725578704,2009-07-15,01:44:29
39.97346,116.33377,0,251,40009.0726157407,2009-07-15,01:44:34
39.973502,116.333617,0,244,40009.0726736111,2009-07-15,01:44:39
39.973494,116.333678,0,240,40009.0727314815,2009-07-15,01:44:44
39.973479,116.333732,0,237,40009.0727893518,2009-07-15,01:44:49
39.973479,116.333735,0,237,40009.0728472222,2009-07-15,01:44:54
39.973475,116.333742,0,236,40009.0729050926,2009-07-15,01:44:59
39.973471,116.333747,0,236,40009.072962963,2009-07-15,01:45:04
39.973471,116.333747,0,236,40009.0729976852,2009-07-15,01:45:07
39.973464,116.333751,0,236,40009.0730208333,2009-07-15,01:45:09
39.973458,116.333762,0,236,40009.0730787037,2009-07-15,01:45:14
39.97346,116.333759,0,236,40009.0731365741,2009-07-15,01:45:19
39.97346,116.333759,0,236,40009.0731712963,2009-07-15,01:45:22
39.973468,116.333757,0,236,40009.0731944444,2009-07-15,01:45:24
39.973472,116.333772,0,236,40009.0732523148,2009-07-15,01:45:29
39.973465,116.333847,0,235,40009.0733101852,2009-07-15,01:45:34
39.973431,116.334032,0,237,40009.0733680556,2009-07-15,01:45:39
39.973371,116.334223,0,239,40009.0734259259,2009-07-15,01:45:44
39.973336,116.334294,0,244,40009.0734837963,2009-07-15,01:45:49
39.97334,116.334233,0,247,40009.0735416667,2009-07-15,01:45:54
39.973364,116.334166,0,248,40009.073599537,2009-07-15,01:45:59
39.973394,116.334192,0,250,40009.0736574074,2009-07-15,01:46:04
39.973413,116.334183,0,250,40009.0737152778,2009-07-15,01:46:09
39.973422,116.334092,0,252,40009.0737731481,2009-07-15,01:46:14
39.973422,116.334092,0,252,40009.0738078704,2009-07-15,01:46:17
39.973427,116.334096,0,250,40009.0738310185,2009-07-15,01:46:19
39.973406,116.334222,0,249,40009.0738888889,2009-07-15,01:46:24
39.973398,116.334296,0,248,40009.0739467593,2009-07-15,01:46:29
39.973398,116.334296,0,248,40009.0739814815,2009-07-15,01:46:32
39.9734,116.334299,0,247,40009.0740046296,2009-07-15,01:46:34
39.97339,116.334282,0,245,40009.0740625,2009-07-15,01:46:39
39.97339,116.334282,0,245,40009.0740972222,2009-07-15,01:46:42
39.973393,116.334289,0,242,40009.0741203704,2009-07-15,01:46:44
39.973376,116.334404,0,240,40009.0741782407,2009-07-15,01:46:49
39.973366,116.334437,0,240,40009.0742361111,2009-07-15,01:46:54
39.973367,116.334383,0,242,40009.0742939815,2009-07-15,01:46:59
39.973392,116.334271,0,242,40009.0743518519,2009-07-15,01:47:04
39.973424,116.334129,0,241,40009.0744097222,2009-07-15,01:47:09
39.973468,116.33373,0,236,40009.0744675926,2009-07-15,01:47:14
39.973486,116.333622,0,234,40009.074525463,2009-07-15,01:47:19
39.973497,116.333594,0,234,40009.0745833333,2009-07-15,01:47:24
39.973485,116.33366,0,233,40009.0746412037,2009-07-15,01:47:29
39.973498,116.333507,0,237,40009.0746990741,2009-07-15,01:47:34
39.973511,116.333458,0,239,40009.0747569444,2009-07-15,01:47:39
39.973525,116.333539,0,237,40009.0748148148,2009-07-15,01:47:44
39.973519,116.333651,0,237,40009.0748726852,2009-07-15,01:47:49
39.973511,116.333757,0,235,40009.0749305556,2009-07-15,01:47:54
39.973517,116.333751,0,235,40009.0749884259,2009-07-15,01:47:59
39.973517,116.333751,0,235,40009.0750231481,2009-07-15,01:48:02
39.973513,116.333758,0,235,40009.0750462963,2009-07-15,01:48:04
39.973494,116.3339,0,234,40009.0751041667,2009-07-15,01:48:09
39.973515,116.333947,0,234,40009.075162037,2009-07-15,01:48:14
39.973521,116.333926,0,228,40009.0752199074,2009-07-15,01:48:19
39.973516,116.334016,0,223,40009.0752777778,2009-07-15,01:48:24
39.973481,116.334126,0,220,40009.0753356481,2009-07-15,01:48:29
39.973496,116.334113,0,218,40009.0753935185,2009-07-15,01:48:34
39.973505,116.334058,0,219,40009.0754513889,2009-07-15,01:48:39
39.973509,116.334016,0,221,40009.0755092593,2009-07-15,01:48:44
39.973526,116.333832,0,224,40009.0755671296,2009-07-15,01:48:49
39.973546,116.333625,0,223,40009.075625,2009-07-15,01:48:54
39.97353,116.333531,0,221,40009.0756828704,2009-07-15,01:48:59
39.973516,116.333457,0,220,40009.0757407407,2009-07-15,01:49:04
39.973515,116.333408,0,219,40009.0757986111,2009-07-15,01:49:09
39.973487,116.333457,0,220,40009.0758564815,2009-07-15,01:49:14
39.97346,116.333525,0,222,40009.0759143519,2009-07-15,01:49:19
39.973455,116.333685,0,223,40009.0759722222,2009-07-15,01:49:24
39.973465,116.333812,0,228,40009.0760300926,2009-07-15,01:49:29
39.973479,116.333922,0,230,40009.076087963,2009-07-15,01:49:34
39.97346,116.334092,0,235,40009.0761458333,2009-07-15,01:49:39
39.973393,116.334431,0,251,40009.0785185185,2009-07-15,01:53:04
39.973411,116.33446,0,254,40009.0785763889,2009-07-15,01:53:09
39.973454,116.334412,0,255,40009.0786342593,2009-07-15,01:53:14
39.97347,116.334437,0,253,40009.0786921296,2009-07-15,01:53:19
39.973479,116.334502,0,251,40009.07875,2009-07-15,01:53:24
39.973476,116.334474,0,251,40009.0788078704,2009-07-15,01:53:29
39.973453,116.334462,0,252,40009.0788657407,2009-07-15,01:53:34
39.973409,116.334454,0,255,40009.0789236111,2009-07-15,01:53:39
39.973394,116.334494,0,256,40009.0789814815,2009-07-15,01:53:44
39.973391,116.334552,0,257,40009.0790393518,2009-07-15,01:53:49
39.973375,116.334575,0,257,40009.0790972222,2009-07-15,01:53:54
39.973374,116.334589,0,257,40009.0791550926,2009-07-15,01:53:59
39.973402,116.334575,0,256,40009.079212963,2009-07-15,01:54:04
39.973427,116.334569,0,256,40009.0792708333,2009-07-15,01:54:09
39.973432,116.33459,0,257,40009.0793287037,2009-07-15,01:54:14
39.97341,116.334623,0,257,40009.0793865741,2009-07-15,01:54:19
39.973432,116.334585,0,255,40009.0794444444,2009-07-15,01:54:24
39.973417,116.334603,0,253,40009.0795023148,2009-07-15,01:54:29
39.973422,116.334583,0,251,40009.0795601852,2009-07-15,01:54:34
39.97345,116.334411,0,251,40009.0796180556,2009-07-15,01:54:39
39.973487,116.334265,0,248,40009.0796759259,2009-07-15,01:54:44
39.973493,116.334186,0,246,40009.0797337963,2009-07-15,01:54:49
39.973493,116.334186,0,246,40009.0797685185,2009-07-15,01:54:52
39.973489,116.33419,0,243,40009.0797916667,2009-07-15,01:54:54
39.973492,116.334205,0,239,40009.079849537,2009-07-15,01:54:59
39.973455,116.334256,0,239,40009.0799074074,2009-07-15,01:55:04
39.973451,116.334205,0,237,40009.0799652778,2009-07-15,01:55:09
39.973471,116.334288,0,237,40009.0800231481,2009-07-15,01:55:14
39.973453,116.334329,0,231,40009.0800810185,2009-07-15,01:55:19
39.973423,116.334295,0,227,40009.0801388889,2009-07-15,01:55:24
39.973408,116.334277,0,229,40009.0801967593,2009-07-15,01:55:29
39.973453,116.334094,0,234,40009.0802546296,2009-07-15,01:55:34
39.973451,116.334046,0,234,40009.0803125,2009-07-15,01:55:39
39.973437,116.334145,0,237,40009.0803703704,2009-07-15,01:55:44
39.973403,116.334253,0,240,40009.0804282407,2009-07-15,01:55:49
39.973383,116.334315,0,235,40009.0804861111,2009-07-15,01:55:54
39.973381,116.334304,0,235,40009.0805439815,2009-07-15,01:55:59
39.973384,116.334295,0,235,40009.0806018518,2009-07-15,01:56:04
39.973391,116.334285,0,235,40009.0806597222,2009-07-15,01:56:09
39.973413,116.33415,0,238,40009.0807175926,2009-07-15,01:56:14
39.973402,116.33412,0,239,40009.080775463,2009-07-15,01:56:19
39.973395,116.334078,0,240,40009.0808333333,2009-07-15,01:56:24
39.973396,116.33417,0,242,40009.0808912037,2009-07-15,01:56:29
39.973393,116.334235,0,242,40009.0809490741,2009-07-15,01:56:34
39.97339,116.334225,0,243,40009.0810069444,2009-07-15,01:56:39
39.973391,116.334245,0,240,40009.0810648148,2009-07-15,01:56:44
39.973388,116.334262,0,239,40009.0811226852,2009-07-15,01:56:49
39.973442,116.334108,0,241,40009.0811805556,2009-07-15,01:56:54
39.973472,116.333985,0,244,40009.0812384259,2009-07-15,01:56:59
39.973464,116.334043,0,243,40009.0812962963,2009-07-15,01:57:04
39.973477,116.334005,0,243,40009.0813541667,2009-07-15,01:57:09
39.973492,116.334028,0,247,40009.081412037,2009-07-15,01:57:14
39.973476,116.334007,0,248,40009.0814699074,2009-07-15,01:57:19
39.973475,116.333988,0,250,40009.0815277778,2009-07-15,01:57:24
39.973473,116.334065,0,245,40009.0815856481,2009-07-15,01:57:29
39.973468,116.33406,0,245,40009.0816435185,2009-07-15,01:57:34
39.973467,116.334058,0,245,40009.0816550926,2009-07-15,01:57:35
39.973467,116.334049,0,245,40009.0817013889,2009-07-15,01:57:39
39.973482,116.33405,0,245,40009.0817361111,2009-07-15,01:57:42
39.973492,116.334008,0,244,40009.0817939815,2009-07-15,01:57:47
39.973456,116.333966,0,244,40009.0818518519,2009-07-15,01:57:52
39.973449,116.333883,0,244,40009.0819097222,2009-07-15,01:57:57
39.973444,116.333811,0,244,40009.0819675926,2009-07-15,01:58:02
39.973444,116.333766,0,243,40009.082025463,2009-07-15,01:58:07
39.973462,116.333672,0,243,40009.0820833333,2009-07-15,01:58:12
39.973477,116.333621,0,243,40009.0821412037,2009-07-15,01:58:17
39.973506,116.333399,0,243,40009.0821990741,2009-07-15,01:58:22
39.973512,116.333377,0,243,40009.0822569444,2009-07-15,01:58:27
39.973545,116.33341,0,243,40009.0823148148,2009-07-15,01:58:32
39.973545,116.33341,0,243,40009.082349537,2009-07-15,01:58:35
39.973553,116.333415,0,241,40009.0823726852,2009-07-15,01:58:37
39.973478,116.333603,0,239,40009.0824305556,2009-07-15,01:58:42
39.973422,116.333802,0,241,40009.0824884259,2009-07-15,01:58:47
39.973437,116.333795,0,240,40009.0825115741,2009-07-15,01:58:49
39.973452,116.33377,0,239,40009.0825462963,2009-07-15,01:58:52
39.973435,116.333802,0,237,40009.0826041667,2009-07-15,01:58:57
39.973443,116.333783,0,235,40009.082662037,2009-07-15,01:59:02
39.973497,116.333787,0,232,40009.0827199074,2009-07-15,01:59:07
39.973517,116.333883,0,227,40009.0827777778,2009-07-15,01:59:12
39.973492,116.334048,0,225,40009.0828356481,2009-07-15,01:59:17
39.973463,116.33413,0,223,40009.0828935185,2009-07-15,01:59:22
39.973319,116.334315,0,217,40009.0829513889,2009-07-15,01:59:27
39.973328,116.334232,0,217,40009.0830092593,2009-07-15,01:59:32
39.973363,116.334122,0,217,40009.0830671296,2009-07-15,01:59:37
39.973373,116.334056,0,215,40009.083125,2009-07-15,01:59:42
39.973401,116.333991,0,220,40009.0831828704,2009-07-15,01:59:47
39.973401,116.333991,0,220,40009.0832175926,2009-07-15,01:59:50
39.973404,116.333984,0,220,40009.0832407407,2009-07-15,01:59:52
39.97341,116.333971,0,220,40009.0832986111,2009-07-15,01:59:57
39.973442,116.333984,0,219,40009.0833564815,2009-07-15,02:00:02
39.973445,116.334014,0,218,40009.0834143519,2009-07-15,02:00:07
39.973444,116.334087,0,218,40009.0834722222,2009-07-15,02:00:12
39.97343,116.334077,0,218,40009.0835300926,2009-07-15,02:00:17
39.973459,116.333942,0,214,40009.083587963,2009-07-15,02:00:22
39.973382,116.334261,0,213,40009.0836458333,2009-07-15,02:00:27
39.973286,116.33464,0,215,40009.0837037037,2009-07-15,02:00:32
39.973204,116.334879,0,210,40009.0837615741,2009-07-15,02:00:37
39.97318,116.334925,0,207,40009.0838194444,2009-07-15,02:00:42
39.973203,116.334935,0,208,40009.0838773148,2009-07-15,02:00:47
39.973217,116.334933,0,208,40009.0839351852,2009-07-15,02:00:52
39.973231,116.334898,0,208,40009.0839930556,2009-07-15,02:00:57
39.973231,116.334898,0,208,40009.0840277778,2009-07-15,02:01:00
39.973238,116.334892,0,208,40009.0840509259,2009-07-15,02:01:02
39.973238,116.334873,0,208,40009.0841087963,2009-07-15,02:01:07
39.973274,116.334572,0,202,40009.0841666667,2009-07-15,02:01:12
39.973266,116.33436,0,193,40009.084224537,2009-07-15,02:01:17
39.973279,116.334317,0,192,40009.0842824074,2009-07-15,02:01:22
39.973284,116.334332,0,191,40009.0843402778,2009-07-15,02:01:27
39.973304,116.334335,0,190,40009.0843981481,2009-07-15,02:01:32
39.973278,116.334357,0,189,40009.0844560185,2009-07-15,02:01:37
39.973269,116.334367,0,186,40009.0845138889,2009-07-15,02:01:42
39.973261,116.33435,0,185,40009.0845717593,2009-07-15,02:01:47
39.973186,116.33443,0,184,40009.0846296296,2009-07-15,02:01:52
39.973147,116.334606,0,188,40009.0846875,2009-07-15,02:01:57
39.97323,116.334569,0,191,40009.0847453704,2009-07-15,02:02:02
39.973246,116.334572,0,193,40009.0848032407,2009-07-15,02:02:07
39.973248,116.334567,0,193,40009.0848611111,2009-07-15,02:02:12
39.973255,116.334569,0,192,40009.0849189815,2009-07-15,02:02:17
39.973255,116.334569,0,192,40009.0849537037,2009-07-15,02:02:20
39.973253,116.33457,0,192,40009.0849768519,2009-07-15,02:02:22
39.973264,116.334498,0,194,40009.0850347222,2009-07-15,02:02:27
39.973259,116.334396,0,194,40009.0850925926,2009-07-15,02:02:32
39.973311,116.334069,0,192,40009.085150463,2009-07-15,02:02:37
39.973426,116.333574,0,191,40009.0852083333,2009-07-15,02:02:42
39.973454,116.333622,0,191,40009.0852662037,2009-07-15,02:02:47
39.973394,116.333879,0,191,40009.0853240741,2009-07-15,02:02:52
39.97338,116.333869,0,193,40009.0853819444,2009-07-15,02:02:57
39.973459,116.333452,0,199,40009.0854398148,2009-07-15,02:03:02
39.973522,116.333153,0,199,40009.0854976852,2009-07-15,02:03:07
39.973555,116.333186,0,203,40009.0855555556,2009-07-15,02:03:12
39.973616,116.333032,0,208,40009.0856134259,2009-07-15,02:03:17
39.973606,116.333072,0,211,40009.0856712963,2009-07-15,02:03:22
39.973641,116.332869,0,216,40009.0857291667,2009-07-15,02:03:27
39.97368,116.332684,0,224,40009.085787037,2009-07-15,02:03:32
39.973649,116.332776,0,220,40009.0858449074,2009-07-15,02:03:37
39.973652,116.332764,0,211,40009.0859027778,2009-07-15,02:03:42
39.973632,116.332855,0,209,40009.0859606481,2009-07-15,02:03:47
39.973648,116.332831,0,210,40009.0860185185,2009-07-15,02:03:52
39.973618,116.33286,0,195,40009.0860763889,2009-07-15,02:03:57
39.973599,116.332993,0,182,40009.0861342593,2009-07-15,02:04:02
39.973567,116.333071,0,181,40009.0861921296,2009-07-15,02:04:07
39.973454,116.333896,0,174,40009.08625,2009-07-15,02:04:12
39.973428,116.334068,0,168,40009.0863078704,2009-07-15,02:04:17
39.973424,116.334181,0,163,40009.0863657407,2009-07-15,02:04:22
39.973406,116.334254,0,158,40009.0864236111,2009-07-15,02:04:27
39.973352,116.334359,0,157,40009.0864814815,2009-07-15,02:04:32
39.973353,116.334419,0,158,40009.0865393518,2009-07-15,02:04:37
39.973353,116.334419,0,158,40009.0865740741,2009-07-15,02:04:40
39.97335,116.334427,0,158,40009.0865972222,2009-07-15,02:04:42
39.973323,116.334431,0,160,40009.0866550926,2009-07-15,02:04:47
39.973288,116.334358,0,157,40009.086712963,2009-07-15,02:04:52
39.973286,116.334343,0,155,40009.0867708333,2009-07-15,02:04:57
39.973307,116.334404,0,157,40009.0868287037,2009-07-15,02:05:02
39.973283,116.334434,0,158,40009.0868865741,2009-07-15,02:05:07
39.973283,116.334434,0,158,40009.0869212963,2009-07-15,02:05:10
39.973275,116.334438,0,158,40009.0869444444,2009-07-15,02:05:12
39.973272,116.334449,0,158,40009.0870023148,2009-07-15,02:05:17
39.973269,116.33443,0,158,40009.0870601852,2009-07-15,02:05:22
39.973306,116.334416,0,155,40009.0871180556,2009-07-15,02:05:27
39.973351,116.334508,0,157,40009.0871759259,2009-07-15,02:05:32
39.973351,116.334508,0,157,40009.0872106481,2009-07-15,02:05:35
39.973352,116.334516,0,157,40009.0872337963,2009-07-15,02:05:37
39.973364,116.334458,0,156,40009.0872916667,2009-07-15,02:05:42
39.973397,116.334297,0,155,40009.087349537,2009-07-15,02:05:47
39.9734,116.334264,0,154,40009.0874074074,2009-07-15,02:05:52
39.973417,116.334053,0,153,40009.0874652778,2009-07-15,02:05:57
39.973445,116.333824,0,152,40009.0875231481,2009-07-15,02:06:02
39.97342,116.333856,0,155,40009.0875810185,2009-07-15,02:06:07
39.973419,116.333816,0,155,40009.0876388889,2009-07-15,02:06:12
39.973427,116.333707,0,154,40009.0876967593,2009-07-15,02:06:17
39.973421,116.333733,0,153,40009.0877546296,2009-07-15,02:06:22
39.973437,116.333711,0,152,40009.0878125,2009-07-15,02:06:27
39.97343,116.333697,0,152,40009.0878703704,2009-07-15,02:06:32
39.973451,116.333617,0,152,40009.0879282407,2009-07-15,02:06:37
39.973471,116.333619,0,152,40009.0879861111,2009-07-15,02:06:42
39.973478,116.333676,0,148,40009.0880439815,2009-07-15,02:06:47
39.973474,116.333695,0,149,40009.0881018518,2009-07-15,02:06:52
39.973435,116.333852,0,151,40009.0881597222,2009-07-15,02:06:57
39.973467,116.333889,0,153,40009.0882175926,2009-07-15,02:07:02
39.973487,116.333881,0,158,40009.088275463,2009-07-15,02:07:07
39.973452,116.334014,0,163,40009.0883333333,2009-07-15,02:07:12
39.973504,116.333876,0,167,40009.0883912037,2009-07-15,02:07:17
39.973507,116.333973,0,172,40009.0884490741,2009-07-15,02:07:22
39.973479,116.334143,0,175,40009.0885069444,2009-07-15,02:07:27
39.973431,116.334222,0,179,40009.0885648148,2009-07-15,02:07:32
39.973414,116.334284,0,179,40009.0886226852,2009-07-15,02:07:37
39.973428,116.334299,0,182,40009.0886805556,2009-07-15,02:07:42
39.973451,116.334273,0,181,40009.0887384259,2009-07-15,02:07:47
39.97344,116.334267,0,183,40009.0887962963,2009-07-15,02:07:52
39.97344,116.334267,0,183,40009.0888310185,2009-07-15,02:07:55
39.973436,116.334259,0,184,40009.0888541667,2009-07-15,02:07:57
39.973432,116.334278,0,188,40009.088912037,2009-07-15,02:08:02
39.973432,116.334278,0,188,40009.0889467593,2009-07-15,02:08:05
39.973425,116.334281,0,188,40009.0889699074,2009-07-15,02:08:07
39.97342,116.334296,0,188,40009.0890277778,2009-07-15,02:08:12
39.973411,116.334378,0,191,40009.0890856481,2009-07-15,02:08:17
39.97337,116.334555,0,193,40009.0891435185,2009-07-15,02:08:22
39.973393,116.334643,0,194,40009.0892013889,2009-07-15,02:08:27
39.973441,116.334686,0,198,40009.0892592593,2009-07-15,02:08:32
39.973428,116.334804,0,199,40009.0893171296,2009-07-15,02:08:37
39.97335,116.334921,0,203,40009.089375,2009-07-15,02:08:42
39.973309,116.334914,0,202,40009.0894328704,2009-07-15,02:08:47
39.97327,116.335012,0,203,40009.0894907407,2009-07-15,02:08:52
39.973245,116.335053,0,204,40009.0895486111,2009-07-15,02:08:57
39.973277,116.33496,0,206,40009.0896064815,2009-07-15,02:09:02
39.973275,116.334949,0,208,40009.0896643519,2009-07-15,02:09:07
39.973225,116.335049,0,206,40009.0897222222,2009-07-15,02:09:12
39.973267,116.334923,0,204,40009.0897800926,2009-07-15,02:09:17
39.973313,116.334807,0,203,40009.089837963,2009-07-15,02:09:22
39.973263,116.334887,0,203,40009.0898958333,2009-07-15,02:09:27
39.973225,116.334885,0,205,40009.0899537037,2009-07-15,02:09:32
39.973209,116.334927,0,205,40009.0900115741,2009-07-15,02:09:37
39.973207,116.334976,0,202,40009.0900694444,2009-07-15,02:09:42
39.973174,116.335085,0,201,40009.0901273148,2009-07-15,02:09:47
39.973187,116.33504,0,201,40009.0901851852,2009-07-15,02:09:52
39.973187,116.33504,0,201,40009.0902199074,2009-07-15,02:09:55
39.973183,116.335039,0,201,40009.0902430556,2009-07-15,02:09:57
39.973168,116.335015,0,203,40009.0903009259,2009-07-15,02:10:02
39.973213,116.334715,0,205,40009.0903587963,2009-07-15,02:10:07
39.973279,116.334341,0,207,40009.0904166667,2009-07-15,02:10:12
39.973253,116.33422,0,204,40009.090474537,2009-07-15,02:10:17
39.973234,116.334161,0,200,40009.0905324074,2009-07-15,02:10:22
39.973215,116.33416,0,198,40009.0905902778,2009-07-15,02:10:27
39.97319,116.334162,0,195,40009.0906481481,2009-07-15,02:10:32
39.97321,116.334104,0,191,40009.0907060185,2009-07-15,02:10:37
39.973233,116.334019,0,186,40009.0907638889,2009-07-15,02:10:42
39.973247,116.334051,0,183,40009.0908217593,2009-07-15,02:10:47
39.973249,116.334102,0,183,40009.0908796296,2009-07-15,02:10:52
39.973247,116.334158,0,186,40009.0909375,2009-07-15,02:10:57
39.973247,116.334158,0,186,40009.0909722222,2009-07-15,02:11:00
39.973252,116.334156,0,186,40009.0909953704,2009-07-15,02:11:02
39.973248,116.334179,0,187,40009.0910532407,2009-07-15,02:11:07
39.973268,116.334282,0,188,40009.0911111111,2009-07-15,02:11:12
39.973224,116.334489,0,192,40009.0911689815,2009-07-15,02:11:17
39.973152,116.33463,0,190,40009.0912268519,2009-07-15,02:11:22
39.973107,116.334743,0,188,40009.0912847222,2009-07-15,02:11:27
39.973075,116.334724,0,182,40009.0913425926,2009-07-15,02:11:32
39.973032,116.334863,0,180,40009.091400463,2009-07-15,02:11:37
39.973001,116.335034,0,179,40009.0914583333,2009-07-15,02:11:42
39.97293,116.335223,0,175,40009.0915162037,2009-07-15,02:11:47
39.97285,116.335559,0,174,40009.0915740741,2009-07-15,02:11:52
39.972825,116.335708,0,172,40009.0916319444,2009-07-15,02:11:57
39.97279,116.335782,0,168,40009.0916898148,2009-07-15,02:12:02
39.972755,116.335816,0,165,40009.0917476852,2009-07-15,02:12:07
39.972739,116.335942,0,163,40009.0918055556,2009-07-15,02:12:12
39.972726,116.336116,0,163,40009.0918634259,2009-07-15,02:12:17
39.972661,116.336383,0,162,40009.0919212963,2009-07-15,02:12:22
39.97267,116.336403,0,154,40009.0919791667,2009-07-15,02:12:27
39.972709,116.336305,0,147,40009.092037037,2009-07-15,02:12:32
39.972791,116.336028,0,151,40009.0920949074,2009-07-15,02:12:37
39.972837,116.335829,0,156,40009.0921527778,2009-07-15,02:12:42
39.972881,116.335653,0,160,40009.0922106481,2009-07-15,02:12:47
39.973017,116.335251,0,163,40009.0922685185,2009-07-15,02:12:52
39.973092,116.334982,0,173,40009.0923263889,2009-07-15,02:12:57
39.973178,116.334693,0,179,40009.0923842593,2009-07-15,02:13:02
39.973193,116.334595,0,181,40009.0924421296,2009-07-15,02:13:07
39.973186,116.334559,0,185,40009.0925,2009-07-15,02:13:12
39.973195,116.334565,0,193,40009.0925578704,2009-07-15,02:13:17
39.973212,116.334637,0,202,40009.0926157407,2009-07-15,02:13:22
39.973149,116.334808,0,205,40009.0926736111,2009-07-15,02:13:27
39.973083,116.335083,0,205,40009.0927314815,2009-07-15,02:13:32
39.973061,116.335298,0,205,40009.0927893519,2009-07-15,02:13:37
39.973051,116.335333,0,199,40009.0928472222,2009-07-15,02:13:42
39.973023,116.335371,0,195,40009.0929050926,2009-07-15,02:13:47
39.973055,116.335338,0,196,40009.092962963,2009-07-15,02:13:52
39.97308,116.335336,0,196,40009.0930208333,2009-07-15,02:13:57
39.97308,116.335336,0,196,40009.0930555556,2009-07-15,02:14:00
39.97308,116.335336,0,197,40009.0930787037,2009-07-15,02:14:02
39.973049,116.335408,0,198,40009.0931365741,2009-07-15,02:14:07
39.973059,116.335282,0,205,40009.0931944444,2009-07-15,02:14:12
39.973096,116.335196,0,208,40009.0932523148,2009-07-15,02:14:17
39.973144,116.33503,0,209,40009.0933101852,2009-07-15,02:14:22
39.973181,116.334859,0,207,40009.0933680556,2009-07-15,02:14:27
39.973222,116.334717,0,207,40009.0934259259,2009-07-15,02:14:32
39.973239,116.334685,0,207,40009.0934837963,2009-07-15,02:14:37
39.97324,116.334648,0,209,40009.0935416667,2009-07-15,02:14:42
39.973235,116.334574,0,211,40009.093599537,2009-07-15,02:14:47
39.973246,116.334498,0,212,40009.0936574074,2009-07-15,02:14:52
39.973291,116.334442,0,211,40009.0937152778,2009-07-15,02:14:57
39.973299,116.334382,0,212,40009.0937731481,2009-07-15,02:15:02
39.973308,116.334344,0,210,40009.0938310185,2009-07-15,02:15:07
39.973308,116.334344,0,210,40009.0938657407,2009-07-15,02:15:10
39.973303,116.334352,0,209,40009.0938888889,2009-07-15,02:15:12
39.973268,116.334322,0,202,40009.0939467593,2009-07-15,02:15:17
39.973238,116.334335,0,202,40009.0940046296,2009-07-15,02:15:22
39.973216,116.33431,0,201,40009.0940625,2009-07-15,02:15:27
39.973234,116.334319,0,201,40009.0941203704,2009-07-15,02:15:32
39.973224,116.334311,0,200,40009.0941782407,2009-07-15,02:15:37
39.973212,116.334302,0,198,40009.0942361111,2009-07-15,02:15:42
39.973206,116.334337,0,197,40009.0942939815,2009-07-15,02:15:47
39.973225,116.334369,0,195,40009.0943518518,2009-07-15,02:15:52
39.973226,116.334357,0,195,40009.0944097222,2009-07-15,02:15:57
39.973226,116.334357,0,195,40009.0944444444,2009-07-15,02:16:00
39.973222,116.334359,0,195,40009.0944675926,2009-07-15,02:16:02
39.973221,116.33435,0,195,40009.094525463,2009-07-15,02:16:07
39.973225,116.334341,0,195,40009.0945833333,2009-07-15,02:16:12
39.973216,116.334341,0,195,40009.0946412037,2009-07-15,02:16:17
39.973216,116.334341,0,195,40009.0946759259,2009-07-15,02:16:20
39.973218,116.33434,0,193,40009.0946990741,2009-07-15,02:16:22
39.973227,116.334326,0,190,40009.0947569444,2009-07-15,02:16:27
39.973213,116.334365,0,192,40009.0948148148,2009-07-15,02:16:32
39.973223,116.334292,0,191,40009.0948726852,2009-07-15,02:16:37
39.973272,116.334248,0,190,40009.0949305556,2009-07-15,02:16:42
39.973297,116.334255,0,191,40009.0949884259,2009-07-15,02:16:47
39.973269,116.334224,0,191,40009.0950462963,2009-07-15,02:16:52
39.97329,116.334213,0,195,40009.0951041667,2009-07-15,02:16:57
39.973295,116.334179,0,196,40009.095162037,2009-07-15,02:17:02
39.973255,116.334141,0,195,40009.0952199074,2009-07-15,02:17:07
39.973255,116.334141,0,195,40009.0952546296,2009-07-15,02:17:10
39.973253,116.334143,0,195,40009.0952777778,2009-07-15,02:17:12
39.973271,116.334148,0,195,40009.0953356481,2009-07-15,02:17:17
39.973272,116.33414,0,195,40009.0953935185,2009-07-15,02:17:22
39.97327,116.334141,0,195,40009.0954513889,2009-07-15,02:17:27
39.97327,116.334141,0,195,40009.0954861111,2009-07-15,02:17:30
39.973271,116.334134,0,195,40009.0955092593,2009-07-15,02:17:32
39.973312,116.334005,0,192,40009.0955671296,2009-07-15,02:17:37
39.973323,116.333912,0,192,40009.095625,2009-07-15,02:17:42
39.973296,116.333931,0,192,40009.0956828704,2009-07-15,02:17:47
39.973319,116.333897,0,191,40009.0957407407,2009-07-15,02:17:52
39.973322,116.333852,0,190,40009.0957986111,2009-07-15,02:17:57
39.973321,116.333827,0,192,40009.0958564815,2009-07-15,02:18:02
39.973322,116.333814,0,193,40009.0959143518,2009-07-15,02:18:07
39.973322,116.333814,0,193,40009.0959490741,2009-07-15,02:18:10
39.973319,116.333814,0,193,40009.0959722222,2009-07-15,02:18:12
39.973328,116.333821,0,194,40009.0960300926,2009-07-15,02:18:17
39.973342,116.333906,0,198,40009.096087963,2009-07-15,02:18:22
39.973346,116.333998,0,198,40009.0961458333,2009-07-15,02:18:27
39.973327,116.334052,0,199,40009.0962037037,2009-07-15,02:18:32
39.973313,116.33409,0,200,40009.0962615741,2009-07-15,02:18:37
39.973292,116.334105,0,201,40009.0963194444,2009-07-15,02:18:42
39.973239,116.334177,0,201,40009.0963773148,2009-07-15,02:18:47
39.973211,116.334236,0,203,40009.0964351852,2009-07-15,02:18:52
39.973237,116.33439,0,210,40009.0985185185,2009-07-15,02:21:52
39.973376,116.333946,0,211,40009.0985763889,2009-07-15,02:21:57
39.973419,116.333732,0,212,40009.0986342593,2009-07-15,02:22:02
39.973439,116.333703,0,212,40009.0986921296,2009-07-15,02:22:07
39.97344,116.333718,0,212,40009.09875,2009-07-15,02:22:12
39.973434,116.333734,0,213,40009.0988078704,2009-07-15,02:22:17
39.973424,116.333784,0,212,40009.0988657407,2009-07-15,02:22:22
39.973433,116.333826,0,208,40009.0989236111,2009-07-15,02:22:27
39.973435,116.333835,0,204,40009.0989814815,2009-07-15,02:22:32
39.973433,116.333875,0,204,40009.0990393519,2009-07-15,02:22:37
39.973436,116.333874,0,204,40009.0990972222,2009-07-15,02:22:42
39.973436,116.333874,0,204,40009.0991319444,2009-07-15,02:22:45
39.97343,116.333882,0,204,40009.0991550926,2009-07-15,02:22:47
39.97342,116.334144,0,203,40009.099212963,2009-07-15,02:22:52
39.973363,116.334247,0,203,40009.0992708333,2009-07-15,02:22:57
39.973378,116.334231,0,199,40009.0993287037,2009-07-15,02:23:02
39.973369,116.334199,0,197,40009.0993865741,2009-07-15,02:23:07
39.973372,116.334164,0,198,40009.0994444444,2009-07-15,02:23:12
39.973376,116.334155,0,198,40009.0995023148,2009-07-15,02:23:17
39.973373,116.334149,0,198,40009.0995601852,2009-07-15,02:23:22
39.973373,116.334149,0,198,40009.0995949074,2009-07-15,02:23:25
39.973365,116.334153,0,198,40009.0996180556,2009-07-15,02:23:27
39.973385,116.334081,0,198,40009.0996759259,2009-07-15,02:23:32
39.973392,116.334061,0,199,40009.0997337963,2009-07-15,02:23:37
39.973365,116.334109,0,199,40009.0997916667,2009-07-15,02:23:42
39.973348,116.33419,0,202,40009.099849537,2009-07-15,02:23:47
39.973335,116.334227,0,206,40009.0999074074,2009-07-15,02:23:52
39.973346,116.334218,0,205,40009.0999652778,2009-07-15,02:23:57
39.973346,116.334218,0,205,40009.1,2009-07-15,02:24:00
39.973354,116.334225,0,205,40009.1000231481,2009-07-15,02:24:02
39.973355,116.334205,0,204,40009.1000810185,2009-07-15,02:24:07
39.973371,116.334166,0,204,40009.1001388889,2009-07-15,02:24:12
39.973378,116.334181,0,203,40009.1001967593,2009-07-15,02:24:17
39.973384,116.33418,0,203,40009.1002546296,2009-07-15,02:24:22
39.973384,116.33418,0,203,40009.1002893519,2009-07-15,02:24:25
39.973389,116.334186,0,203,40009.1003125,2009-07-15,02:24:27
39.973378,116.334226,0,203,40009.1003703704,2009-07-15,02:24:32
39.973349,116.334266,0,203,40009.1004282407,2009-07-15,02:24:37
39.97331,116.334321,0,205,40009.1004861111,2009-07-15,02:24:42
39.973315,116.334295,0,206,40009.1005439815,2009-07-15,02:24:47
39.973323,116.334313,0,207,40009.1006018519,2009-07-15,02:24:52
39.973332,116.33431,0,208,40009.1006597222,2009-07-15,02:24:57
39.97334,116.334307,0,208,40009.1007175926,2009-07-15,02:25:02
39.97334,116.334307,0,208,40009.1007523148,2009-07-15,02:25:05
39.973345,116.334307,0,208,40009.100775463,2009-07-15,02:25:07
39.973369,116.334264,0,207,40009.1008333333,2009-07-15,02:25:12
39.973385,116.334247,0,208,40009.1008912037,2009-07-15,02:25:17
39.973385,116.334247,0,208,40009.1009259259,2009-07-15,02:25:20
39.973389,116.334244,0,208,40009.1009490741,2009-07-15,02:25:22
39.973362,116.334278,0,209,40009.1010069444,2009-07-15,02:25:27
39.973384,116.33419,0,209,40009.1010648148,2009-07-15,02:25:32
39.973367,116.334198,0,209,40009.1011226852,2009-07-15,02:25:37
39.973359,116.334204,0,209,40009.1011805556,2009-07-15,02:25:42
39.973355,116.334206,0,209,40009.1012384259,2009-07-15,02:25:47
39.973355,116.334206,0,209,40009.1012731481,2009-07-15,02:25:50
39.973359,116.3342,0,209,40009.1012962963,2009-07-15,02:25:52
39.973385,116.33417,0,209,40009.1013541667,2009-07-15,02:25:57
39.97339,116.334135,0,209,40009.101412037,2009-07-15,02:26:02
39.973393,116.334094,0,209,40009.1014699074,2009-07-15,02:26:07
39.973404,116.334115,0,203,40009.1015277778,2009-07-15,02:26:12
39.973394,116.334149,0,199,40009.1015856481,2009-07-15,02:26:17
39.973372,116.3343,0,191,40009.1016435185,2009-07-15,02:26:22
39.973365,116.334311,0,187,40009.1017013889,2009-07-15,02:26:27
39.973341,116.334239,0,187,40009.1017592593,2009-07-15,02:26:32
39.973342,116.334189,0,188,40009.1018171296,2009-07-15,02:26:37
39.973313,116.334199,0,189,40009.101875,2009-07-15,02:26:42
39.973311,116.334177,0,189,40009.1019328704,2009-07-15,02:26:47
39.973309,116.334181,0,189,40009.1019907407,2009-07-15,02:26:52
39.973309,116.334181,0,189,40009.102025463,2009-07-15,02:26:55
39.973312,116.334182,0,189,40009.1020486111,2009-07-15,02:26:57
39.97335,116.33405,0,187,40009.1021064815,2009-07-15,02:27:02
39.973393,116.333961,0,186,40009.1021643518,2009-07-15,02:27:07
39.973376,116.334261,0,314,40009.1209143519,2009-07-15,02:54:07
39.973383,116.33433,0,314,40009.1209722222,2009-07-15,02:54:12
39.973305,116.334372,0,314,40009.1210300926,2009-07-15,02:54:17
39.973321,116.334406,0,314,40009.121087963,2009-07-15,02:54:22
39.973304,116.334442,0,314,40009.1211458333,2009-07-15,02:54:27
39.973347,116.334432,0,314,40009.1212037037,2009-07-15,02:54:32
39.973316,116.334394,0,314,40009.1212615741,2009-07-15,02:54:37
39.973325,116.334415,0,314,40009.1213194444,2009-07-15,02:54:42
39.973367,116.334436,0,314,40009.1213773148,2009-07-15,02:54:47
39.973393,116.334467,0,314,40009.1214351852,2009-07-15,02:54:52
39.973457,116.334475,0,315,40009.1214930556,2009-07-15,02:54:57
39.973428,116.334405,0,315,40009.1215509259,2009-07-15,02:55:02
39.9734,116.334445,0,315,40009.1216087963,2009-07-15,02:55:07
39.97338,116.334416,0,316,40009.1216666667,2009-07-15,02:55:12
39.973393,116.334416,0,318,40009.121724537,2009-07-15,02:55:17
39.973426,116.33444,0,320,40009.1217824074,2009-07-15,02:55:22
39.973418,116.334469,0,320,40009.1218402778,2009-07-15,02:55:27
39.973418,116.334469,0,320,40009.121875,2009-07-15,02:55:30
39.973417,116.334467,0,320,40009.1218981481,2009-07-15,02:55:32
39.973407,116.334431,0,321,40009.1219560185,2009-07-15,02:55:37
39.973417,116.334332,0,321,40009.1220138889,2009-07-15,02:55:42
39.973409,116.334343,0,320,40009.1220717593,2009-07-15,02:55:47
39.97339,116.334365,0,317,40009.1221296296,2009-07-15,02:55:52
39.973421,116.33438,0,317,40009.1221875,2009-07-15,02:55:57
39.973449,116.334409,0,316,40009.1222453704,2009-07-15,02:56:02
39.973449,116.334409,0,316,40009.1222800926,2009-07-15,02:56:05
39.973455,116.33441,0,316,40009.1223032407,2009-07-15,02:56:07
39.973471,116.334391,0,315,40009.1223611111,2009-07-15,02:56:12
39.973477,116.334438,0,314,40009.1224189815,2009-07-15,02:56:17
39.973468,116.334405,0,315,40009.1224768519,2009-07-15,02:56:22
39.973409,116.334427,0,317,40009.1225347222,2009-07-15,02:56:27
39.9734,116.334408,0,317,40009.1225925926,2009-07-15,02:56:32
39.973426,116.33438,0,316,40009.122650463,2009-07-15,02:56:37
39.97343,116.334355,0,315,40009.1227083333,2009-07-15,02:56:42
39.9734,116.334327,0,316,40009.1227662037,2009-07-15,02:56:47
39.9734,116.334327,0,316,40009.1228009259,2009-07-15,02:56:50
39.973396,116.334323,0,316,40009.1228240741,2009-07-15,02:56:52
39.973394,116.334314,0,316,40009.1228819444,2009-07-15,02:56:57
39.973383,116.334283,0,315,40009.1229398148,2009-07-15,02:57:02
39.9734,116.33423,0,315,40009.1229976852,2009-07-15,02:57:07
39.973428,116.334262,0,314,40009.1230555556,2009-07-15,02:57:12
39.97343,116.334262,0,314,40009.1231134259,2009-07-15,02:57:17
39.973427,116.334267,0,314,40009.1231712963,2009-07-15,02:57:22
39.973427,116.334267,0,314,40009.1232060185,2009-07-15,02:57:25
39.973421,116.33426,0,313,40009.1232291667,2009-07-15,02:57:27
39.973432,116.334218,0,312,40009.123287037,2009-07-15,02:57:32
39.973438,116.334206,0,312,40009.1233449074,2009-07-15,02:57:37
39.973438,116.334206,0,312,40009.1233796296,2009-07-15,02:57:40
39.973441,116.334199,0,312,40009.1234027778,2009-07-15,02:57:42
39.973448,116.334188,0,312,40009.1234606481,2009-07-15,02:57:47
39.973427,116.334169,0,309,40009.1235185185,2009-07-15,02:57:52
39.973429,116.334196,0,307,40009.1235763889,2009-07-15,02:57:57
39.97344,116.334263,0,305,40009.1236342593,2009-07-15,02:58:02
39.973445,116.334289,0,306,40009.1236921296,2009-07-15,02:58:07
39.973445,116.334289,0,306,40009.1237268519,2009-07-15,02:58:10
39.973444,116.334292,0,306,40009.12375,2009-07-15,02:58:12
39.973464,116.33428,0,306,40009.1238078704,2009-07-15,02:58:17
39.973476,116.334246,0,305,40009.1238657407,2009-07-15,02:58:22
39.973475,116.334239,0,305,40009.1239236111,2009-07-15,02:58:27
39.973475,116.334239,0,305,40009.1239583333,2009-07-15,02:58:30
39.973476,116.334237,0,305,40009.1239814815,2009-07-15,02:58:32
39.973479,116.33425,0,305,40009.1240393519,2009-07-15,02:58:37
39.973479,116.33425,0,305,40009.1240740741,2009-07-15,02:58:40
39.973484,116.334245,0,305,40009.1240972222,2009-07-15,02:58:42
39.973497,116.334272,0,305,40009.1241550926,2009-07-15,02:58:47
39.973519,116.334312,0,305,40009.124212963,2009-07-15,02:58:52
39.973553,116.334313,0,304,40009.1242708333,2009-07-15,02:58:57
39.973498,116.334332,0,305,40009.1243287037,2009-07-15,02:59:02
39.973498,116.334332,0,305,40009.1243634259,2009-07-15,02:59:05
39.97349,116.334331,0,305,40009.1243865741,2009-07-15,02:59:07
39.97349,116.334288,0,306,40009.1244444444,2009-07-15,02:59:12
39.973491,116.334253,0,306,40009.1245023148,2009-07-15,02:59:17
39.973505,116.334256,0,306,40009.1245601852,2009-07-15,02:59:22
39.973502,116.334287,0,308,40009.1246180556,2009-07-15,02:59:27
39.973522,116.334379,0,310,40009.1246759259,2009-07-15,02:59:32
39.97353,116.3344,0,311,40009.1247337963,2009-07-15,02:59:37
39.973526,116.334384,0,310,40009.1247916667,2009-07-15,02:59:42
39.973492,116.334362,0,309,40009.124849537,2009-07-15,02:59:47
39.973428,116.334332,0,307,40009.1249074074,2009-07-15,02:59:52
39.97342,116.334325,0,304,40009.1249652778,2009-07-15,02:59:57
39.973422,116.334318,0,303,40009.1250231481,2009-07-15,03:00:02
39.973422,116.334315,0,303,40009.1250810185,2009-07-15,03:00:07
39.973422,116.334315,0,303,40009.1251157407,2009-07-15,03:00:10
39.973426,116.334318,0,303,40009.1251388889,2009-07-15,03:00:12
39.973447,116.334381,0,300,40009.1251967593,2009-07-15,03:00:17
39.97348,116.334423,0,297,40009.1252546296,2009-07-15,03:00:22
39.97348,116.334423,0,297,40009.1252893518,2009-07-15,03:00:25
39.973484,116.334431,0,296,40009.1253125,2009-07-15,03:00:27
39.973471,116.334428,0,296,40009.1253703704,2009-07-15,03:00:32
39.97345,116.334439,0,296,40009.1254282407,2009-07-15,03:00:37
39.973463,116.334435,0,293,40009.1254861111,2009-07-15,03:00:42
39.973462,116.334431,0,293,40009.1255439815,2009-07-15,03:00:47
39.973462,116.334431,0,293,40009.1255787037,2009-07-15,03:00:50
39.973468,116.334433,0,293,40009.1256018518,2009-07-15,03:00:52
39.97349,116.334374,0,292,40009.1256597222,2009-07-15,03:00:57
39.973494,116.334353,0,292,40009.1257175926,2009-07-15,03:01:02
39.973495,116.334341,0,292,40009.125775463,2009-07-15,03:01:07
39.973512,116.334348,0,290,40009.1258333333,2009-07-15,03:01:12
39.973467,116.334351,0,288,40009.1258912037,2009-07-15,03:01:17
39.973447,116.33436,0,287,40009.1259490741,2009-07-15,03:01:22
39.973441,116.334338,0,286,40009.1260069444,2009-07-15,03:01:27
39.973447,116.334329,0,285,40009.1260648148,2009-07-15,03:01:32
39.973437,116.334358,0,285,40009.1261226852,2009-07-15,03:01:37
39.973399,116.334305,0,283,40009.1261805556,2009-07-15,03:01:42
39.973347,116.334285,0,279,40009.1262384259,2009-07-15,03:01:47
39.973347,116.33426,0,279,40009.1262962963,2009-07-15,03:01:52
39.973372,116.334267,0,278,40009.1263541667,2009-07-15,03:01:57
39.973372,116.334267,0,278,40009.1263888889,2009-07-15,03:02:00
39.973375,116.334264,0,278,40009.126412037,2009-07-15,03:02:02
39.973376,116.334251,0,278,40009.1264699074,2009-07-15,03:02:07
39.97338,116.334237,0,279,40009.1265277778,2009-07-15,03:02:12
39.973389,116.33423,0,279,40009.1265856481,2009-07-15,03:02:17
39.97341,116.334231,0,280,40009.1266435185,2009-07-15,03:02:22
39.973408,116.334202,0,280,40009.1267013889,2009-07-15,03:02:27
39.973367,116.334217,0,281,40009.1267592593,2009-07-15,03:02:32
39.973391,116.334258,0,281,40009.1268171296,2009-07-15,03:02:37
39.973399,116.334264,0,280,40009.126875,2009-07-15,03:02:42
39.973399,116.334264,0,280,40009.1269097222,2009-07-15,03:02:45
39.973391,116.334271,0,280,40009.1269328704,2009-07-15,03:02:47
39.97341,116.334293,0,279,40009.1269907407,2009-07-15,03:02:52
39.973392,116.334266,0,281,40009.1270486111,2009-07-15,03:02:57
39.973396,116.334264,0,281,40009.1271064815,2009-07-15,03:03:02
39.973399,116.334256,0,281,40009.1271643518,2009-07-15,03:03:07
39.973398,116.334249,0,281,40009.1272222222,2009-07-15,03:03:12
39.973398,116.334249,0,281,40009.1272569444,2009-07-15,03:03:15
39.973401,116.334255,0,281,40009.1272800926,2009-07-15,03:03:17
39.973408,116.334208,0,281,40009.127337963,2009-07-15,03:03:22
39.973384,116.334199,0,281,40009.1273958333,2009-07-15,03:03:27
39.973398,116.334219,0,281,40009.1274537037,2009-07-15,03:03:32
39.973422,116.334224,0,280,40009.1275115741,2009-07-15,03:03:37
39.973411,116.334231,0,280,40009.1275694444,2009-07-15,03:03:42
39.973406,116.334223,0,279,40009.1276273148,2009-07-15,03:03:47
39.973405,116.33422,0,280,40009.1276851852,2009-07-15,03:03:52
39.973411,116.334223,0,280,40009.1277430556,2009-07-15,03:03:57
39.973411,116.334223,0,280,40009.1277777778,2009-07-15,03:04:00
39.973412,116.334227,0,280,40009.1278009259,2009-07-15,03:04:02
39.97343,116.334227,0,279,40009.1278587963,2009-07-15,03:04:07
39.973417,116.334211,0,279,40009.1279166667,2009-07-15,03:04:12
39.973406,116.334197,0,279,40009.127974537,2009-07-15,03:04:17
39.973406,116.334197,0,279,40009.1280092593,2009-07-15,03:04:20
39.973399,116.3342,0,279,40009.1280324074,2009-07-15,03:04:22
39.973425,116.334218,0,278,40009.1280902778,2009-07-15,03:04:27
39.973425,116.334218,0,278,40009.128125,2009-07-15,03:04:30
39.973432,116.334226,0,278,40009.1281481481,2009-07-15,03:04:32
39.973453,116.334266,0,278,40009.1282060185,2009-07-15,03:04:37
39.973497,116.334333,0,278,40009.1282638889,2009-07-15,03:04:42
39.973549,116.334411,0,277,40009.1283217593,2009-07-15,03:04:47
39.973528,116.334419,0,277,40009.1283796296,2009-07-15,03:04:52
39.9735,116.334418,0,277,40009.1284375,2009-07-15,03:04:57
39.9735,116.334409,0,278,40009.1284953704,2009-07-15,03:05:02
39.973513,116.334405,0,277,40009.1285532407,2009-07-15,03:05:07
39.97351,116.334396,0,277,40009.1286111111,2009-07-15,03:05:12
39.973512,116.334384,0,277,40009.1286689815,2009-07-15,03:05:17
39.973511,116.334372,0,277,40009.1287268519,2009-07-15,03:05:22
39.973485,116.334315,0,282,40009.1287847222,2009-07-15,03:05:27
39.973475,116.334308,0,286,40009.1288425926,2009-07-15,03:05:32
39.973449,116.334277,0,291,40009.128900463,2009-07-15,03:05:37
39.973448,116.334249,0,294,40009.1289583333,2009-07-15,03:05:42
39.973443,116.334238,0,294,40009.1290162037,2009-07-15,03:05:47
39.973443,116.334238,0,294,40009.1290509259,2009-07-15,03:05:50
39.973443,116.334244,0,293,40009.1290740741,2009-07-15,03:05:52
39.973448,116.334228,0,293,40009.1291319444,2009-07-15,03:05:57
39.973448,116.334228,0,293,40009.1291666667,2009-07-15,03:06:00
39.973451,116.334221,0,293,40009.1291898148,2009-07-15,03:06:02
39.973457,116.334209,0,294,40009.1292476852,2009-07-15,03:06:07
39.973432,116.334188,0,295,40009.1293055556,2009-07-15,03:06:12
39.973406,116.334196,0,298,40009.1293634259,2009-07-15,03:06:17
39.973374,116.334203,0,298,40009.1294212963,2009-07-15,03:06:22
39.973368,116.334149,0,302,40009.1294791667,2009-07-15,03:06:27
39.973372,116.334152,0,302,40009.129537037,2009-07-15,03:06:32
39.973374,116.334159,0,302,40009.1295949074,2009-07-15,03:06:37
39.973374,116.334159,0,302,40009.1296296296,2009-07-15,03:06:40
39.97338,116.334155,0,302,40009.1296527778,2009-07-15,03:06:42
39.973446,116.334189,0,302,40009.1297106481,2009-07-15,03:06:47
39.973452,116.334206,0,299,40009.1297685185,2009-07-15,03:06:52
39.973452,116.334206,0,299,40009.1298032407,2009-07-15,03:06:55
39.973452,116.334205,0,298,40009.1298263889,2009-07-15,03:06:57
39.973438,116.334199,0,294,40009.1298842593,2009-07-15,03:07:02
39.97344,116.334152,0,291,40009.1299421296,2009-07-15,03:07:07
39.973401,116.334116,0,288,40009.13,2009-07-15,03:07:12
39.973389,116.334104,0,284,40009.1300578704,2009-07-15,03:07:17
39.973389,116.334104,0,284,40009.1300925926,2009-07-15,03:07:20
39.973395,116.334107,0,280,40009.1301157407,2009-07-15,03:07:22
39.97341,116.334081,0,275,40009.1301736111,2009-07-15,03:07:27
39.973446,116.334082,0,272,40009.1302314815,2009-07-15,03:07:32
39.973435,116.334132,0,271,40009.1302893519,2009-07-15,03:07:37
39.973438,116.334166,0,269,40009.1303472222,2009-07-15,03:07:42
39.973413,116.334246,0,267,40009.1304050926,2009-07-15,03:07:47
39.973392,116.334258,0,266,40009.130462963,2009-07-15,03:07:52
39.973408,116.334291,0,267,40009.1305208333,2009-07-15,03:07:57
39.973409,116.334276,0,269,40009.1305787037,2009-07-15,03:08:02
39.973409,116.334276,0,269,40009.1306134259,2009-07-15,03:08:05
39.973405,116.334274,0,269,40009.1306365741,2009-07-15,03:08:07
39.973405,116.334265,0,269,40009.1306944444,2009-07-15,03:08:12
39.973405,116.334265,0,269,40009.1307291667,2009-07-15,03:08:15
39.973401,116.334259,0,269,40009.1307523148,2009-07-15,03:08:17
39.9734,116.33425,0,269,40009.1308101852,2009-07-15,03:08:22
39.973406,116.334238,0,269,40009.1308680556,2009-07-15,03:08:27
39.973421,116.33425,0,269,40009.1309259259,2009-07-15,03:08:32
39.973421,116.33425,0,269,40009.1309606481,2009-07-15,03:08:35
39.973428,116.334255,0,269,40009.1309837963,2009-07-15,03:08:37
39.973463,116.334262,0,268,40009.1310416667,2009-07-15,03:08:42
39.973494,116.334231,0,265,40009.131099537,2009-07-15,03:08:47
39.973547,116.334138,0,263,40009.1311574074,2009-07-15,03:08:52
39.973538,116.334116,0,264,40009.1312152778,2009-07-15,03:08:57
39.973488,116.334034,0,265,40009.1312731481,2009-07-15,03:09:02
39.973461,116.333929,0,266,40009.1313310185,2009-07-15,03:09:07
39.973445,116.333909,0,264,40009.1313888889,2009-07-15,03:09:12
39.973428,116.333904,0,264,40009.1314467593,2009-07-15,03:09:17
39.973455,116.333903,0,262,40009.1315046296,2009-07-15,03:09:22
39.973475,116.333894,0,260,40009.1315625,2009-07-15,03:09:27
39.973467,116.333949,0,258,40009.1316203704,2009-07-15,03:09:32
39.973462,116.333967,0,257,40009.1316782407,2009-07-15,03:09:37
39.973474,116.334036,0,257,40009.1317361111,2009-07-15,03:09:42
39.973497,116.334043,0,260,40009.1317939815,2009-07-15,03:09:47
39.973489,116.334014,0,262,40009.1318518519,2009-07-15,03:09:52
39.97349,116.334025,0,263,40009.1319097222,2009-07-15,03:09:57
39.973538,116.334163,0,265,40009.1319675926,2009-07-15,03:10:02
39.973527,116.334282,0,266,40009.132025463,2009-07-15,03:10:07
39.973498,116.334347,0,268,40009.1320833333,2009-07-15,03:10:12
39.973467,116.334359,0,270,40009.1321412037,2009-07-15,03:10:17
39.973444,116.334346,0,271,40009.1321990741,2009-07-15,03:10:22
39.973403,116.334343,0,275,40009.1322569444,2009-07-15,03:10:27
39.973405,116.334278,0,278,40009.1323148148,2009-07-15,03:10:32
39.973447,116.334221,0,282,40009.1323726852,2009-07-15,03:10:37
39.973494,116.334165,0,285,40009.1324305556,2009-07-15,03:10:42
39.973529,116.334127,0,287,40009.1324884259,2009-07-15,03:10:47
39.973511,116.334136,0,292,40009.1325462963,2009-07-15,03:10:52
39.973493,116.334165,0,295,40009.1326041667,2009-07-15,03:10:57
39.973483,116.334211,0,296,40009.132662037,2009-07-15,03:11:02
39.973472,116.334233,0,298,40009.1327199074,2009-07-15,03:11:07
39.973478,116.334206,0,297,40009.1327777778,2009-07-15,03:11:12
39.973479,116.334189,0,299,40009.1328356481,2009-07-15,03:11:17
39.973514,116.334143,0,301,40009.1328935185,2009-07-15,03:11:22
39.973528,116.334178,0,302,40009.1329513889,2009-07-15,03:11:27
39.973497,116.334216,0,305,40009.1330092593,2009-07-15,03:11:32
39.973445,116.33426,0,306,40009.1330671296,2009-07-15,03:11:37
39.973417,116.33435,0,305,40009.133125,2009-07-15,03:11:42
39.973425,116.334416,0,302,40009.1331828704,2009-07-15,03:11:47
39.973437,116.334413,0,301,40009.1332407407,2009-07-15,03:11:52
39.973472,116.334351,0,299,40009.1332986111,2009-07-15,03:11:57
39.973473,116.334338,0,297,40009.1333564815,2009-07-15,03:12:02
39.973473,116.334244,0,291,40009.1334143518,2009-07-15,03:12:07
39.973464,116.334257,0,286,40009.1334722222,2009-07-15,03:12:12
39.973464,116.334223,0,285,40009.1335300926,2009-07-15,03:12:17
39.973449,116.33422,0,285,40009.133587963,2009-07-15,03:12:22
39.973444,116.334144,0,286,40009.1336458333,2009-07-15,03:12:27
39.973428,116.334077,0,286,40009.1337037037,2009-07-15,03:12:32
39.973426,116.334034,0,285,40009.1337615741,2009-07-15,03:12:37
39.973452,116.333943,0,285,40009.1338194444,2009-07-15,03:12:42
39.973475,116.334003,0,281,40009.1338773148,2009-07-15,03:12:47
39.973488,116.334023,0,280,40009.1339351852,2009-07-15,03:12:52
39.973483,116.334028,0,280,40009.1339930556,2009-07-15,03:12:57
39.973483,116.334028,0,280,40009.1340277778,2009-07-15,03:13:00
39.973478,116.334036,0,280,40009.1340509259,2009-07-15,03:13:02
39.973469,116.334042,0,280,40009.1341087963,2009-07-15,03:13:07
39.973455,116.334021,0,280,40009.1341666667,2009-07-15,03:13:12
39.973472,116.334001,0,278,40009.134224537,2009-07-15,03:13:17
39.973487,116.333964,0,273,40009.1342824074,2009-07-15,03:13:22
39.973501,116.333966,0,270,40009.1343402778,2009-07-15,03:13:27
39.973512,116.334001,0,268,40009.1343981481,2009-07-15,03:13:32
39.973518,116.334114,0,266,40009.1344560185,2009-07-15,03:13:37
39.973519,116.334195,0,266,40009.1345138889,2009-07-15,03:13:42
39.973529,116.334272,0,265,40009.1345717593,2009-07-15,03:13:47
39.973536,116.334287,0,264,40009.1346296296,2009-07-15,03:13:52
39.973495,116.334243,0,265,40009.1346875,2009-07-15,03:13:57
39.973486,116.334215,0,264,40009.1347453704,2009-07-15,03:14:02
39.973486,116.334215,0,264,40009.1347800926,2009-07-15,03:14:05
39.973484,116.334215,0,264,40009.1348032407,2009-07-15,03:14:07
39.973478,116.334141,0,259,40009.1348611111,2009-07-15,03:14:12
39.973478,116.334036,0,254,40009.1349189815,2009-07-15,03:14:17
39.973465,116.334052,0,250,40009.1349768518,2009-07-15,03:14:22
39.973442,116.334069,0,249,40009.1350347222,2009-07-15,03:14:27
39.973407,116.334154,0,248,40009.1350925926,2009-07-15,03:14:32
39.973406,116.334235,0,247,40009.135150463,2009-07-15,03:14:37
39.973413,116.334214,0,246,40009.1352083333,2009-07-15,03:14:42
39.973437,116.334186,0,246,40009.1352662037,2009-07-15,03:14:47
39.97347,116.334148,0,243,40009.1353240741,2009-07-15,03:14:52
39.973472,116.334138,0,242,40009.1353819444,2009-07-15,03:14:57
39.973437,116.334102,0,241,40009.1354398148,2009-07-15,03:15:02
39.973402,116.334113,0,238,40009.1354976852,2009-07-15,03:15:07
39.973407,116.334138,0,236,40009.1355555556,2009-07-15,03:15:12
39.973435,116.334144,0,235,40009.1356134259,2009-07-15,03:15:17
39.973473,116.334116,0,229,40009.1356712963,2009-07-15,03:15:22
39.973475,116.334127,0,227,40009.1357291667,2009-07-15,03:15:27
39.97349,116.334137,0,228,40009.135787037,2009-07-15,03:15:32
39.97346,116.334133,0,231,40009.1358449074,2009-07-15,03:15:37
39.973469,116.334136,0,232,40009.1359027778,2009-07-15,03:15:42
39.973465,116.334079,0,233,40009.1359606481,2009-07-15,03:15:47
39.973468,116.333997,0,233,40009.1360185185,2009-07-15,03:15:52
39.973443,116.333947,0,232,40009.1360763889,2009-07-15,03:15:57
39.973442,116.33383,0,229,40009.1361342593,2009-07-15,03:16:02
39.973441,116.333757,0,223,40009.1361921296,2009-07-15,03:16:07
39.973458,116.333779,0,219,40009.13625,2009-07-15,03:16:12
39.97349,116.333838,0,219,40009.1363078704,2009-07-15,03:16:17
39.973523,116.333841,0,217,40009.1363657407,2009-07-15,03:16:22
39.973549,116.333835,0,215,40009.1364236111,2009-07-15,03:16:27
39.973549,116.333835,0,215,40009.1364583333,2009-07-15,03:16:30
39.973554,116.333841,0,214,40009.1364814815,2009-07-15,03:16:32
39.973552,116.333851,0,214,40009.1365393519,2009-07-15,03:16:37
39.973552,116.333851,0,214,40009.1365740741,2009-07-15,03:16:40
39.973552,116.333853,0,214,40009.1365972222,2009-07-15,03:16:42
39.973536,116.333884,0,219,40009.1366550926,2009-07-15,03:16:47
39.973515,116.333874,0,222,40009.136712963,2009-07-15,03:16:52
39.97353,116.333937,0,222,40009.1367708333,2009-07-15,03:16:57
39.973537,116.333938,0,223,40009.1368287037,2009-07-15,03:17:02
39.973537,116.333938,0,223,40009.1368634259,2009-07-15,03:17:05
39.973536,116.333946,0,223,40009.1368865741,2009-07-15,03:17:07
39.973547,116.33406,0,220,40009.1369444444,2009-07-15,03:17:12
39.973537,116.334145,0,220,40009.1370023148,2009-07-15,03:17:17
39.973488,116.334196,0,221,40009.1370601852,2009-07-15,03:17:22
39.973464,116.33414,0,220,40009.1371180556,2009-07-15,03:17:27
39.973461,116.334125,0,221,40009.1371759259,2009-07-15,03:17:32
39.973459,116.334025,0,220,40009.1372337963,2009-07-15,03:17:37
39.973446,116.333927,0,219,40009.1372916667,2009-07-15,03:17:42
39.973424,116.333895,0,220,40009.137349537,2009-07-15,03:17:47
39.9734,116.333883,0,223,40009.1374074074,2009-07-15,03:17:52
39.973377,116.333872,0,224,40009.1374652778,2009-07-15,03:17:57
39.973377,116.333844,0,225,40009.1375231481,2009-07-15,03:18:02
39.97338,116.333805,0,226,40009.1375810185,2009-07-15,03:18:07
39.97338,116.333805,0,226,40009.1376157407,2009-07-15,03:18:10
39.973374,116.333813,0,228,40009.1376388889,2009-07-15,03:18:12
39.973407,116.333805,0,230,40009.1376967593,2009-07-15,03:18:17
39.973443,116.333797,0,232,40009.1377546296,2009-07-15,03:18:22
39.973457,116.333812,0,232,40009.1378125,2009-07-15,03:18:27
39.973457,116.333812,0,232,40009.1378472222,2009-07-15,03:18:30
39.973449,116.333806,0,233,40009.1378703704,2009-07-15,03:18:32
39.973426,116.333778,0,237,40009.1379282407,2009-07-15,03:18:37
39.973421,116.333765,0,238,40009.1379861111,2009-07-15,03:18:42
39.973427,116.333761,0,239,40009.1380439815,2009-07-15,03:18:47
39.973427,116.333761,0,239,40009.1380787037,2009-07-15,03:18:50
39.973428,116.333761,0,239,40009.1381018519,2009-07-15,03:18:52
39.973432,116.333773,0,239,40009.1381597222,2009-07-15,03:18:57
39.973423,116.333777,0,238,40009.1382175926,2009-07-15,03:19:02
39.973408,116.333846,0,238,40009.138275463,2009-07-15,03:19:07
39.973403,116.333934,0,238,40009.1383333333,2009-07-15,03:19:12
39.973402,116.333967,0,240,40009.1383912037,2009-07-15,03:19:17
39.973414,116.334005,0,239,40009.1384490741,2009-07-15,03:19:22
39.973427,116.334048,0,238,40009.1385069444,2009-07-15,03:19:27
39.973445,116.33403,0,234,40009.1385648148,2009-07-15,03:19:32
39.973418,116.333973,0,232,40009.1386226852,2009-07-15,03:19:37
39.973418,116.333973,0,232,40009.1386574074,2009-07-15,03:19:40
39.973417,116.333981,0,232,40009.1386805556,2009-07-15,03:19:42
39.973453,116.333987,0,227,40009.1387384259,2009-07-15,03:19:47
39.973468,116.333995,0,225,40009.1387962963,2009-07-15,03:19:52
39.97348,116.333986,0,224,40009.1388541667,2009-07-15,03:19:57
39.973475,116.333972,0,224,40009.138912037,2009-07-15,03:20:02
39.973486,116.333949,0,224,40009.1389699074,2009-07-15,03:20:07
39.9735,116.33391,0,223,40009.1390277778,2009-07-15,03:20:12
39.97352,116.333792,0,222,40009.1390856481,2009-07-15,03:20:17
39.973514,116.333712,0,221,40009.1391435185,2009-07-15,03:20:22
39.97348,116.333706,0,217,40009.1392013889,2009-07-15,03:20:27
39.97346,116.333734,0,214,40009.1392592593,2009-07-15,03:20:32
39.973468,116.333756,0,212,40009.1393171296,2009-07-15,03:20:37
39.973468,116.333814,0,211,40009.139375,2009-07-15,03:20:42
39.973446,116.33377,0,210,40009.1394328704,2009-07-15,03:20:47
39.973446,116.333734,0,208,40009.1394907407,2009-07-15,03:20:52
39.973463,116.333736,0,208,40009.1395486111,2009-07-15,03:20:57
39.973505,116.33377,0,207,40009.1396064815,2009-07-15,03:21:02
39.973508,116.333828,0,206,40009.1396643519,2009-07-15,03:21:07
39.973508,116.333811,0,206,40009.1397222222,2009-07-15,03:21:12
39.973521,116.333869,0,206,40009.1397800926,2009-07-15,03:21:17
39.973515,116.333936,0,206,40009.139837963,2009-07-15,03:21:22
39.973491,116.333965,0,206,40009.1398958333,2009-07-15,03:21:27
39.973489,116.333976,0,205,40009.1399537037,2009-07-15,03:21:32
39.973489,116.333976,0,205,40009.1399884259,2009-07-15,03:21:35
39.973495,116.333979,0,205,40009.1400115741,2009-07-15,03:21:37
39.97351,116.334016,0,203,40009.1400694444,2009-07-15,03:21:42
39.973503,116.33403,0,203,40009.1401273148,2009-07-15,03:21:47
39.973508,116.334363,0,262,40009.1463194444,2009-07-15,03:30:42
39.973511,116.334401,0,260,40009.1463773148,2009-07-15,03:30:47
39.973509,116.334392,0,261,40009.1464351852,2009-07-15,03:30:52
39.973509,116.334392,0,261,40009.1464699074,2009-07-15,03:30:55
39.973512,116.334391,0,262,40009.1464930556,2009-07-15,03:30:57
39.973502,116.33437,0,264,40009.1465509259,2009-07-15,03:31:02
39.9735,116.334402,0,262,40009.1466087963,2009-07-15,03:31:07
39.973503,116.334343,0,263,40009.1466666667,2009-07-15,03:31:12
39.973488,116.334373,0,262,40009.146724537,2009-07-15,03:31:17
39.973488,116.334373,0,262,40009.1467592593,2009-07-15,03:31:20
39.973481,116.334368,0,262,40009.1467824074,2009-07-15,03:31:22
39.973462,116.334261,0,264,40009.1468402778,2009-07-15,03:31:27
39.973447,116.334174,0,266,40009.1468981481,2009-07-15,03:31:32
39.97344,116.334135,0,265,40009.1469560185,2009-07-15,03:31:37
39.973436,116.334105,0,261,40009.1470138889,2009-07-15,03:31:42
39.973448,116.334102,0,260,40009.1470717593,2009-07-15,03:31:47
39.973452,116.334076,0,259,40009.1471296296,2009-07-15,03:31:52
39.973472,116.33408,0,257,40009.1471875,2009-07-15,03:31:57
39.97349,116.334147,0,253,40009.1472453704,2009-07-15,03:32:02
39.973498,116.334181,0,251,40009.1473032407,2009-07-15,03:32:07
39.973498,116.334181,0,251,40009.147337963,2009-07-15,03:32:10
39.973495,116.334182,0,250,40009.1473611111,2009-07-15,03:32:12
39.973512,116.334215,0,248,40009.1474189815,2009-07-15,03:32:17
39.973501,116.334202,0,248,40009.1474768519,2009-07-15,03:32:22
39.973501,116.334202,0,248,40009.1475115741,2009-07-15,03:32:25
39.973509,116.334195,0,248,40009.1475347222,2009-07-15,03:32:27
39.973513,116.334186,0,248,40009.1475925926,2009-07-15,03:32:32
39.973513,116.334186,0,248,40009.1476273148,2009-07-15,03:32:35
39.973514,116.33418,0,248,40009.147650463,2009-07-15,03:32:37
39.973503,116.334157,0,249,40009.1477083333,2009-07-15,03:32:42
39.973468,116.334063,0,250,40009.1477662037,2009-07-15,03:32:47
39.973433,116.333911,0,251,40009.1478240741,2009-07-15,03:32:52
39.973419,116.333824,0,251,40009.1478819444,2009-07-15,03:32:57
39.973417,116.333872,0,251,40009.1479398148,2009-07-15,03:33:02
39.973429,116.333948,0,250,40009.1479976852,2009-07-15,03:33:07
39.973435,116.333974,0,248,40009.1480555556,2009-07-15,03:33:12
39.973437,116.333954,0,248,40009.1481134259,2009-07-15,03:33:17
39.973439,116.333965,0,248,40009.1481712963,2009-07-15,03:33:22
39.973465,116.334076,0,249,40009.1482291667,2009-07-15,03:33:27
39.973497,116.334127,0,246,40009.148287037,2009-07-15,03:33:32
39.973498,116.334085,0,242,40009.1483449074,2009-07-15,03:33:37
39.973512,116.334126,0,240,40009.1484027778,2009-07-15,03:33:42
39.973508,116.334142,0,240,40009.1484606481,2009-07-15,03:33:47
39.973476,116.334149,0,241,40009.1485185185,2009-07-15,03:33:52
39.973446,116.334075,0,239,40009.1485763889,2009-07-15,03:33:57
39.973434,116.334045,0,236,40009.1486342593,2009-07-15,03:34:02
39.973434,116.334045,0,236,40009.1486689815,2009-07-15,03:34:05
39.973433,116.334045,0,236,40009.1486921296,2009-07-15,03:34:07
39.973427,116.333962,0,238,40009.14875,2009-07-15,03:34:12
39.973426,116.333897,0,236,40009.1488078704,2009-07-15,03:34:17
39.973404,116.333793,0,233,40009.1488657407,2009-07-15,03:34:22
39.973415,116.333837,0,234,40009.1489236111,2009-07-15,03:34:27
39.973413,116.333881,0,233,40009.1489814815,2009-07-15,03:34:32
39.973423,116.333948,0,231,40009.1490393518,2009-07-15,03:34:37
39.973443,116.334004,0,227,40009.1490972222,2009-07-15,03:34:42
39.973455,116.33403,0,221,40009.1491550926,2009-07-15,03:34:47
39.973459,116.334046,0,220,40009.149212963,2009-07-15,03:34:52
39.973464,116.334045,0,220,40009.1492708333,2009-07-15,03:34:57
39.973464,116.334045,0,220,40009.1493055556,2009-07-15,03:35:00
39.973457,116.334052,0,219,40009.1493287037,2009-07-15,03:35:02
39.973438,116.334033,0,218,40009.1493865741,2009-07-15,03:35:07
39.973438,116.333998,0,219,40009.1494444444,2009-07-15,03:35:12
39.973441,116.333986,0,222,40009.1495023148,2009-07-15,03:35:17
39.973454,116.333972,0,222,40009.1495601852,2009-07-15,03:35:22
39.973454,116.333972,0,222,40009.1495949074,2009-07-15,03:35:25
39.973461,116.333968,0,222,40009.1496180556,2009-07-15,03:35:27
39.973444,116.333887,0,223,40009.1496759259,2009-07-15,03:35:32
39.973427,116.333762,0,225,40009.1497337963,2009-07-15,03:35:37
39.973413,116.333703,0,230,40009.1497916667,2009-07-15,03:35:42
39.973414,116.333716,0,231,40009.149849537,2009-07-15,03:35:47
39.973406,116.333773,0,229,40009.1499074074,2009-07-15,03:35:52
39.973402,116.333893,0,230,40009.1499652778,2009-07-15,03:35:57
39.973429,116.33396,0,230,40009.1500231481,2009-07-15,03:36:02
39.97344,116.334073,0,227,40009.1500810185,2009-07-15,03:36:07
39.973452,116.334124,0,224,40009.1501388889,2009-07-15,03:36:12
39.97346,116.33414,0,225,40009.1501967593,2009-07-15,03:36:17
39.973464,116.334132,0,228,40009.1502546296,2009-07-15,03:36:22
39.973464,116.334132,0,228,40009.1502893518,2009-07-15,03:36:25
39.973464,116.334132,0,229,40009.1503125,2009-07-15,03:36:27
39.973459,116.334123,0,230,40009.1503703704,2009-07-15,03:36:32
39.973464,116.334125,0,230,40009.1504282407,2009-07-15,03:36:37
39.973464,116.334125,0,230,40009.150462963,2009-07-15,03:36:40
39.973466,116.334119,0,230,40009.1504861111,2009-07-15,03:36:42
39.973463,116.334089,0,232,40009.1505439815,2009-07-15,03:36:47
39.973442,116.334037,0,239,40009.1506018518,2009-07-15,03:36:52
39.973424,116.333997,0,244,40009.1506597222,2009-07-15,03:36:57
39.973424,116.333997,0,244,40009.1506944444,2009-07-15,03:37:00
39.973429,116.333999,0,245,40009.1507175926,2009-07-15,03:37:02
39.973409,116.334004,0,244,40009.150775463,2009-07-15,03:37:07
39.973408,116.333996,0,244,40009.1508333333,2009-07-15,03:37:12
39.973408,116.333996,0,244,40009.1508680556,2009-07-15,03:37:15
39.973414,116.334001,0,244,40009.1508912037,2009-07-15,03:37:17
39.973417,116.333975,0,244,40009.1509490741,2009-07-15,03:37:22
39.973426,116.333982,0,244,40009.1510069444,2009-07-15,03:37:27
39.973436,116.333984,0,244,40009.1510648148,2009-07-15,03:37:32
39.973446,116.333982,0,244,40009.1511226852,2009-07-15,03:37:37
39.97345,116.334017,0,244,40009.1511805556,2009-07-15,03:37:42
39.973465,116.334062,0,246,40009.1512384259,2009-07-15,03:37:47
39.97347,116.334034,0,248,40009.1512962963,2009-07-15,03:37:52
39.973472,116.334023,0,248,40009.1513541667,2009-07-15,03:37:57
39.973465,116.334043,0,248,40009.151412037,2009-07-15,03:38:02
39.973465,116.334043,0,248,40009.1514467593,2009-07-15,03:38:05
39.973467,116.334045,0,248,40009.1514699074,2009-07-15,03:38:07
39.973477,116.334055,0,248,40009.1515277778,2009-07-15,03:38:12
39.97347,116.334162,0,247,40009.1515856481,2009-07-15,03:38:17
39.973482,116.334253,0,245,40009.1516435185,2009-07-15,03:38:22
39.973479,116.334192,0,246,40009.1517013889,2009-07-15,03:38:27
39.973482,116.334151,0,245,40009.1517592593,2009-07-15,03:38:32
39.973486,116.33414,0,246,40009.1518171296,2009-07-15,03:38:37
39.973496,116.334158,0,247,40009.151875,2009-07-15,03:38:42
39.97348,116.334146,0,246,40009.1519328704,2009-07-15,03:38:47
39.973484,116.334175,0,247,40009.1519907407,2009-07-15,03:38:52
39.973484,116.334175,0,247,40009.152025463,2009-07-15,03:38:55
39.973482,116.334172,0,247,40009.1520486111,2009-07-15,03:38:57
39.973482,116.334183,0,249,40009.1521064815,2009-07-15,03:39:02
39.973485,116.334202,0,250,40009.1521643519,2009-07-15,03:39:07
39.973485,116.334202,0,250,40009.1521990741,2009-07-15,03:39:10
39.973485,116.334203,0,250,40009.1522222222,2009-07-15,03:39:12
39.973497,116.334204,0,249,40009.1522800926,2009-07-15,03:39:17
39.9735,116.334214,0,248,40009.152337963,2009-07-15,03:39:22
39.973505,116.334218,0,248,40009.1523958333,2009-07-15,03:39:27
39.973505,116.334218,0,248,40009.1524305556,2009-07-15,03:39:30
39.973506,116.334226,0,247,40009.1524537037,2009-07-15,03:39:32
39.973527,116.33429,0,245,40009.1525115741,2009-07-15,03:39:37
39.973515,116.334313,0,245,40009.1525694444,2009-07-15,03:39:42
39.973527,116.334346,0,244,40009.1526273148,2009-07-15,03:39:47
39.973522,116.334298,0,247,40009.1526851852,2009-07-15,03:39:52
39.973519,116.33428,0,248,40009.1527430556,2009-07-15,03:39:57
39.973515,116.334232,0,249,40009.1528009259,2009-07-15,03:40:02
39.973499,116.334148,0,250,40009.1528587963,2009-07-15,03:40:07
39.973515,116.334115,0,249,40009.1529166667,2009-07-15,03:40:12
39.973489,116.334099,0,248,40009.152974537,2009-07-15,03:40:17
39.973466,116.334136,0,247,40009.1530324074,2009-07-15,03:40:22
39.973448,116.334096,0,248,40009.1530902778,2009-07-15,03:40:27
39.973469,116.334084,0,249,40009.1531481481,2009-07-15,03:40:32
39.973476,116.334058,0,250,40009.1532060185,2009-07-15,03:40:37
39.973456,116.333994,0,250,40009.1532638889,2009-07-15,03:40:42
39.973449,116.333966,0,249,40009.1533217593,2009-07-15,03:40:47
39.973457,116.334014,0,249,40009.1533796296,2009-07-15,03:40:52
39.973457,116.334014,0,249,40009.1534143519,2009-07-15,03:40:55
39.973458,116.334015,0,248,40009.1534375,2009-07-15,03:40:57
39.973476,116.334082,0,249,40009.1534953704,2009-07-15,03:41:02
39.973491,116.334194,0,249,40009.1535532407,2009-07-15,03:41:07
39.973499,116.334301,0,246,40009.1536111111,2009-07-15,03:41:12
39.973491,116.334292,0,245,40009.1536689815,2009-07-15,03:41:17
39.973507,116.334339,0,246,40009.1537268519,2009-07-15,03:41:22
39.973491,116.334325,0,249,40009.1537847222,2009-07-15,03:41:27
39.973501,116.334347,0,250,40009.1538425926,2009-07-15,03:41:32
39.973502,116.334345,0,251,40009.153900463,2009-07-15,03:41:37
39.973502,116.334345,0,251,40009.1539351852,2009-07-15,03:41:40
39.973503,116.33434,0,251,40009.1539583333,2009-07-15,03:41:42
39.973545,116.334366,0,253,40009.1540162037,2009-07-15,03:41:47
39.973545,116.334393,0,255,40009.1540740741,2009-07-15,03:41:52
39.973547,116.334409,0,255,40009.1541319444,2009-07-15,03:41:57
39.97355,116.334418,0,255,40009.1541898148,2009-07-15,03:42:02
39.973552,116.334424,0,255,40009.1542476852,2009-07-15,03:42:07
39.973558,116.33442,0,256,40009.1543055556,2009-07-15,03:42:12
39.973558,116.33442,0,256,40009.1543402778,2009-07-15,03:42:15
39.973559,116.334416,0,256,40009.1543634259,2009-07-15,03:42:17
39.973559,116.334407,0,256,40009.1544212963,2009-07-15,03:42:22
39.973559,116.334407,0,256,40009.1544560185,2009-07-15,03:42:25
39.973561,116.3344,0,256,40009.1544791667,2009-07-15,03:42:27
39.973563,116.33439,0,256,40009.154537037,2009-07-15,03:42:32
39.97355,116.334329,0,255,40009.1545949074,2009-07-15,03:42:37
39.973512,116.334195,0,258,40009.1546527778,2009-07-15,03:42:42
39.973503,116.33408,0,259,40009.1547106481,2009-07-15,03:42:47
39.973483,116.334005,0,257,40009.1547685185,2009-07-15,03:42:52
39.973455,116.33393,0,252,40009.1548263889,2009-07-15,03:42:57
39.973532,116.334215,0,271,40009.1600347222,2009-07-15,03:50:27
39.973562,116.334377,0,270,40009.1600925926,2009-07-15,03:50:32
39.973577,116.334454,0,269,40009.160150463,2009-07-15,03:50:37
39.97359,116.334503,0,265,40009.1602083333,2009-07-15,03:50:42
39.97357,116.334442,0,263,40009.1602662037,2009-07-15,03:50:47
39.97356,116.334416,0,264,40009.1603240741,2009-07-15,03:50:52
39.97356,116.334416,0,264,40009.1603587963,2009-07-15,03:50:55
39.973565,116.334409,0,264,40009.1603819444,2009-07-15,03:50:57
39.973501,116.334179,0,263,40009.1604398148,2009-07-15,03:51:02
39.973503,116.334211,0,262,40009.1604976852,2009-07-15,03:51:07
39.973494,116.334206,0,261,40009.1605555556,2009-07-15,03:51:12
39.973483,116.334165,0,261,40009.1606134259,2009-07-15,03:51:17
39.973494,116.334244,0,261,40009.1606712963,2009-07-15,03:51:22
39.973494,116.334244,0,261,40009.1607060185,2009-07-15,03:51:25
39.973488,116.334247,0,261,40009.1607291667,2009-07-15,03:51:27
39.973487,116.334237,0,261,40009.160787037,2009-07-15,03:51:32
39.973497,116.334208,0,266,40009.1608449074,2009-07-15,03:51:37
39.973507,116.334311,0,267,40009.1609027778,2009-07-15,03:51:42
39.97352,116.334345,0,269,40009.1609606481,2009-07-15,03:51:47
39.973545,116.334358,0,274,40009.1610185185,2009-07-15,03:51:52
39.973539,116.334363,0,275,40009.1610763889,2009-07-15,03:51:57
39.973539,116.334363,0,275,40009.1611111111,2009-07-15,03:52:00
39.97354,116.334361,0,275,40009.1611342593,2009-07-15,03:52:02
39.973539,116.334402,0,273,40009.1611921296,2009-07-15,03:52:07
39.973543,116.334423,0,272,40009.16125,2009-07-15,03:52:12
39.973529,116.334426,0,272,40009.1613078704,2009-07-15,03:52:17
39.973529,116.334426,0,272,40009.1613425926,2009-07-15,03:52:20
39.973523,116.334422,0,272,40009.1613657407,2009-07-15,03:52:22
39.973526,116.334411,0,272,40009.1614236111,2009-07-15,03:52:27
39.973526,116.334411,0,272,40009.1614583333,2009-07-15,03:52:30
39.973526,116.33441,0,271,40009.1614814815,2009-07-15,03:52:32
39.973503,116.334323,0,268,40009.1615393519,2009-07-15,03:52:37
39.973474,116.334252,0,269,40009.1615972222,2009-07-15,03:52:42
39.973479,116.334158,0,266,40009.1616550926,2009-07-15,03:52:47
39.973462,116.334091,0,267,40009.161712963,2009-07-15,03:52:52
39.973447,116.334068,0,272,40009.1617708333,2009-07-15,03:52:57
39.973447,116.334068,0,272,40009.1618055556,2009-07-15,03:53:00
39.973449,116.334073,0,271,40009.1618287037,2009-07-15,03:53:02
39.973455,116.334036,0,268,40009.1618865741,2009-07-15,03:53:07
39.973472,116.333955,0,265,40009.1619444444,2009-07-15,03:53:12
39.973493,116.333989,0,260,40009.1620023148,2009-07-15,03:53:17
39.973479,116.334012,0,258,40009.1620601852,2009-07-15,03:53:22
39.97346,116.333965,0,258,40009.1621180556,2009-07-15,03:53:27
39.97344,116.333874,0,254,40009.1621759259,2009-07-15,03:53:32
39.973425,116.333912,0,244,40009.1622337963,2009-07-15,03:53:37
39.973424,116.33391,0,244,40009.1622916667,2009-07-15,03:53:42
39.973426,116.333912,0,244,40009.162349537,2009-07-15,03:53:47
39.973426,116.333912,0,244,40009.1623842593,2009-07-15,03:53:50
39.973428,116.333912,0,243,40009.1624074074,2009-07-15,03:53:52
39.973421,116.333921,0,243,40009.1624652778,2009-07-15,03:53:57
39.973422,116.333911,0,243,40009.1625231481,2009-07-15,03:54:02
39.973422,116.333911,0,243,40009.1625578704,2009-07-15,03:54:05
39.973419,116.333914,0,245,40009.1625810185,2009-07-15,03:54:07
39.97343,116.333913,0,252,40009.1626388889,2009-07-15,03:54:12
39.973438,116.333946,0,253,40009.1626967593,2009-07-15,03:54:17
39.973438,116.333946,0,253,40009.1627314815,2009-07-15,03:54:20
39.97344,116.333945,0,253,40009.1627546296,2009-07-15,03:54:22
39.973452,116.333987,0,252,40009.1628125,2009-07-15,03:54:27
39.973466,116.334068,0,249,40009.1628703704,2009-07-15,03:54:32
39.973491,116.334076,0,244,40009.1629282407,2009-07-15,03:54:37
39.973493,116.334104,0,239,40009.1629861111,2009-07-15,03:54:42
39.973501,116.334119,0,238,40009.1630439815,2009-07-15,03:54:47
39.973507,116.334132,0,235,40009.1631018519,2009-07-15,03:54:52
39.973499,116.334118,0,236,40009.1631597222,2009-07-15,03:54:57
39.973499,116.334118,0,236,40009.1631944444,2009-07-15,03:55:00
39.973498,116.334122,0,235,40009.1632175926,2009-07-15,03:55:02
39.973498,116.334099,0,236,40009.163275463,2009-07-15,03:55:07
39.973495,116.334079,0,233,40009.1633333333,2009-07-15,03:55:12
39.973504,116.334074,0,231,40009.1633912037,2009-07-15,03:55:17
39.973505,116.334062,0,231,40009.1634490741,2009-07-15,03:55:22
39.973494,116.334016,0,230,40009.1635069444,2009-07-15,03:55:27
39.973487,116.334003,0,230,40009.1635648148,2009-07-15,03:55:32
39.973485,116.333993,0,230,40009.1636226852,2009-07-15,03:55:37
39.973484,116.333982,0,230,40009.1636805556,2009-07-15,03:55:42
39.973493,116.333997,0,228,40009.1637384259,2009-07-15,03:55:47
39.973484,116.33401,0,228,40009.1637962963,2009-07-15,03:55:52
39.973495,116.334056,0,230,40009.1638541667,2009-07-15,03:55:57
39.973488,116.334078,0,230,40009.163912037,2009-07-15,03:56:02
39.973478,116.334094,0,230,40009.1639699074,2009-07-15,03:56:07
39.973483,116.334085,0,231,40009.1640277778,2009-07-15,03:56:12
39.973488,116.334087,0,230,40009.1640856481,2009-07-15,03:56:17
39.973488,116.334083,0,230,40009.1641435185,2009-07-15,03:56:22
39.973488,116.334083,0,230,40009.1641782407,2009-07-15,03:56:25
39.973492,116.334083,0,231,40009.1642013889,2009-07-15,03:56:27
39.973472,116.334063,0,229,40009.1642592593,2009-07-15,03:56:32
39.973476,116.333997,0,229,40009.1643171296,2009-07-15,03:56:37
39.973443,116.333881,0,229,40009.164375,2009-07-15,03:56:42
39.97342,116.33375,0,230,40009.1644328704,2009-07-15,03:56:47
39.973419,116.333717,0,228,40009.1644907407,2009-07-15,03:56:52
39.973423,116.33373,0,228,40009.1645486111,2009-07-15,03:56:57
39.973423,116.33373,0,228,40009.1645833333,2009-07-15,03:57:00
39.973421,116.333729,0,228,40009.1646064815,2009-07-15,03:57:02
39.973436,116.333759,0,227,40009.1646643518,2009-07-15,03:57:07
39.973449,116.333788,0,225,40009.1647222222,2009-07-15,03:57:12
39.973452,116.333806,0,224,40009.1647800926,2009-07-15,03:57:17
39.973454,116.333821,0,222,40009.164837963,2009-07-15,03:57:22
39.973454,116.333821,0,222,40009.1648726852,2009-07-15,03:57:25
39.973459,116.333821,0,221,40009.1648958333,2009-07-15,03:57:27
39.973461,116.333857,0,222,40009.1649537037,2009-07-15,03:57:32
39.973462,116.333948,0,228,40009.1650115741,2009-07-15,03:57:37
39.973461,116.333994,0,232,40009.1650694444,2009-07-15,03:57:42
39.973473,116.334089,0,232,40009.1651273148,2009-07-15,03:57:47
39.973478,116.334145,0,232,40009.1651851852,2009-07-15,03:57:52
39.973477,116.334116,0,232,40009.1652430556,2009-07-15,03:57:57
39.973481,116.333897,0,232,40009.1745601852,2009-07-15,04:11:22
39.973442,116.333757,0,231,40009.1746180556,2009-07-15,04:11:27
39.973442,116.333757,0,231,40009.1746527778,2009-07-15,04:11:30
39.973442,116.333757,0,233,40009.1746759259,2009-07-15,04:11:32
39.973451,116.333861,0,233,40009.1747337963,2009-07-15,04:11:37
39.973442,116.333874,0,231,40009.1747916667,2009-07-15,04:11:42
39.973442,116.333874,0,231,40009.1748263889,2009-07-15,04:11:45
39.973442,116.333872,0,231,40009.174849537,2009-07-15,04:11:47
39.973439,116.333881,0,231,40009.1749074074,2009-07-15,04:11:52
39.973462,116.333945,0,232,40009.1749652778,2009-07-15,04:11:57
39.973475,116.333955,0,232,40009.1750231481,2009-07-15,04:12:02
39.973474,116.333968,0,232,40009.1750810185,2009-07-15,04:12:07
39.973478,116.333978,0,232,40009.1751388889,2009-07-15,04:12:12
39.97348,116.333985,0,232,40009.1751967593,2009-07-15,04:12:17
39.97348,116.333985,0,232,40009.1752314815,2009-07-15,04:12:20
39.973486,116.333991,0,232,40009.1752546296,2009-07-15,04:12:22
39.973491,116.334045,0,231,40009.1753125,2009-07-15,04:12:27
39.973485,116.334067,0,230,40009.1753703704,2009-07-15,04:12:32
39.973507,116.334124,0,229,40009.1754282407,2009-07-15,04:12:37
39.973492,116.334082,0,228,40009.1754861111,2009-07-15,04:12:42
39.973487,116.334037,0,229,40009.1755439815,2009-07-15,04:12:47
39.973487,116.334037,0,229,40009.1755787037,2009-07-15,04:12:50
39.97349,116.334035,0,229,40009.1756018519,2009-07-15,04:12:52
39.97349,116.334025,0,229,40009.1756597222,2009-07-15,04:12:57
39.97349,116.334025,0,229,40009.1756944444,2009-07-15,04:13:00
39.973486,116.33402,0,229,40009.1757175926,2009-07-15,04:13:02
39.973483,116.333975,0,228,40009.175775463,2009-07-15,04:13:07
39.973494,116.333917,0,228,40009.1758333333,2009-07-15,04:13:12
39.973497,116.333907,0,229,40009.1758912037,2009-07-15,04:13:17
39.973494,116.333902,0,229,40009.1759490741,2009-07-15,04:13:22
39.973488,116.333903,0,229,40009.1760069444,2009-07-15,04:13:27
39.973492,116.333903,0,229,40009.1760648148,2009-07-15,04:13:32
39.973492,116.333903,0,229,40009.176099537,2009-07-15,04:13:35
39.973489,116.3339,0,229,40009.1761226852,2009-07-15,04:13:37
39.973496,116.333877,0,228,40009.1761805556,2009-07-15,04:13:42
39.973491,116.333849,0,224,40009.1762384259,2009-07-15,04:13:47
39.973487,116.333862,0,221,40009.1762962963,2009-07-15,04:13:52
39.973485,116.333872,0,221,40009.1763541667,2009-07-15,04:13:57
39.973493,116.333889,0,219,40009.176412037,2009-07-15,04:14:02
39.973488,116.333915,0,217,40009.1764699074,2009-07-15,04:14:07
39.973492,116.333924,0,215,40009.1765277778,2009-07-15,04:14:12
39.973524,116.333957,0,211,40009.1765856481,2009-07-15,04:14:17
39.973493,116.334047,0,216,40009.1766435185,2009-07-15,04:14:22
39.973469,116.334091,0,222,40009.1767013889,2009-07-15,04:14:27
39.973464,116.334036,0,225,40009.1767592593,2009-07-15,04:14:32
39.973427,116.334018,0,229,40009.1768171296,2009-07-15,04:14:37
39.973399,116.334029,0,230,40009.176875,2009-07-15,04:14:42
39.973393,116.33402,0,232,40009.1769328704,2009-07-15,04:14:47
39.973421,116.334014,0,232,40009.1769907407,2009-07-15,04:14:52
39.973458,116.334004,0,231,40009.1770486111,2009-07-15,04:14:57
39.973485,116.333969,0,229,40009.1771064815,2009-07-15,04:15:02
39.973496,116.333973,0,229,40009.1771643519,2009-07-15,04:15:07
39.973492,116.333991,0,228,40009.1772222222,2009-07-15,04:15:12
39.973483,116.333998,0,226,40009.1772800926,2009-07-15,04:15:17
39.973475,116.33397,0,226,40009.177337963,2009-07-15,04:15:22
39.973477,116.333971,0,226,40009.1773958333,2009-07-15,04:15:27
39.973482,116.333971,0,226,40009.1774537037,2009-07-15,04:15:32
39.973482,116.333971,0,226,40009.1774884259,2009-07-15,04:15:35
39.973482,116.333964,0,226,40009.1775115741,2009-07-15,04:15:37
39.973493,116.333926,0,225,40009.1775694444,2009-07-15,04:15:42
39.973504,116.333895,0,225,40009.1776273148,2009-07-15,04:15:47
39.973504,116.333895,0,225,40009.177662037,2009-07-15,04:15:50
39.9735,116.33389,0,225,40009.1776851852,2009-07-15,04:15:52
39.973488,116.333877,0,225,40009.1777430556,2009-07-15,04:15:57
39.973473,116.333861,0,224,40009.1778009259,2009-07-15,04:16:02
39.973453,116.333872,0,224,40009.1778587963,2009-07-15,04:16:07
39.973428,116.333892,0,223,40009.1779166667,2009-07-15,04:16:12
39.97344,116.333882,0,221,40009.177974537,2009-07-15,04:16:17
39.973436,116.333894,0,220,40009.1780324074,2009-07-15,04:16:22
39.973426,116.33389,0,220,40009.1780902778,2009-07-15,04:16:27
39.973426,116.333857,0,218,40009.1781481481,2009-07-15,04:16:32
39.97344,116.333861,0,216,40009.1782060185,2009-07-15,04:16:37
39.973431,116.333911,0,214,40009.1782638889,2009-07-15,04:16:42
39.973431,116.333911,0,214,40009.1782986111,2009-07-15,04:16:45
39.973432,116.333917,0,213,40009.1783217593,2009-07-15,04:16:47
39.97346,116.333879,0,212,40009.1783796296,2009-07-15,04:16:52
39.97346,116.333891,0,210,40009.1784375,2009-07-15,04:16:57
39.973449,116.333866,0,212,40009.1784953704,2009-07-15,04:17:02
39.973448,116.333856,0,212,40009.1785532407,2009-07-15,04:17:07
39.973454,116.333848,0,212,40009.1786111111,2009-07-15,04:17:12
39.973454,116.333848,0,212,40009.1786458333,2009-07-15,04:17:15
39.973459,116.333849,0,212,40009.1786689815,2009-07-15,04:17:17
39.973452,116.333904,0,213,40009.1787268519,2009-07-15,04:17:22
39.973455,116.333914,0,215,40009.1787847222,2009-07-15,04:17:27
39.973451,116.33393,0,213,40009.1788425926,2009-07-15,04:17:32
39.973465,116.333928,0,212,40009.178900463,2009-07-15,04:17:37
39.973447,116.333964,0,211,40009.1789583333,2009-07-15,04:17:42
39.973438,116.333964,0,210,40009.1790162037,2009-07-15,04:17:47
39.973438,116.333964,0,210,40009.1790509259,2009-07-15,04:17:50
39.973441,116.333965,0,210,40009.1790740741,2009-07-15,04:17:52
39.973472,116.333999,0,208,40009.1791319444,2009-07-15,04:17:57
39.973472,116.334005,0,208,40009.1791898148,2009-07-15,04:18:02
39.973472,116.334005,0,208,40009.179224537,2009-07-15,04:18:05
39.973473,116.334006,0,208,40009.1792476852,2009-07-15,04:18:07
39.973477,116.333994,0,208,40009.1793055556,2009-07-15,04:18:12
39.973447,116.333948,0,210,40009.1793634259,2009-07-15,04:18:17
39.973427,116.333909,0,210,40009.1794212963,2009-07-15,04:18:22
39.973428,116.333844,0,212,40009.1794791667,2009-07-15,04:18:27
39.973444,116.333841,0,211,40009.179537037,2009-07-15,04:18:32
39.973462,116.333897,0,209,40009.1795949074,2009-07-15,04:18:37
39.97346,116.333895,0,210,40009.1796527778,2009-07-15,04:18:42
39.973461,116.333895,0,210,40009.1797106481,2009-07-15,04:18:47
39.973461,116.333895,0,210,40009.1797453704,2009-07-15,04:18:50
39.973454,116.333898,0,211,40009.1797685185,2009-07-15,04:18:52
39.973447,116.333925,0,211,40009.1798263889,2009-07-15,04:18:57
39.973444,116.333935,0,211,40009.1798842593,2009-07-15,04:19:02
39.973458,116.333993,0,211,40009.1799421296,2009-07-15,04:19:07
39.973464,116.333948,0,215,40009.18,2009-07-15,04:19:12
39.973469,116.333932,0,216,40009.1800578704,2009-07-15,04:19:17
39.973469,116.333932,0,216,40009.1800925926,2009-07-15,04:19:20
39.973475,116.333937,0,215,40009.1801157407,2009-07-15,04:19:22
39.973476,116.333948,0,215,40009.1801736111,2009-07-15,04:19:27
39.973476,116.333948,0,215,40009.1802083333,2009-07-15,04:19:30
39.973484,116.333947,0,215,40009.1802314815,2009-07-15,04:19:32
39.97349,116.333975,0,214,40009.1802893518,2009-07-15,04:19:37
39.973487,116.333978,0,214,40009.1803472222,2009-07-15,04:19:42
39.973487,116.333978,0,214,40009.1803819444,2009-07-15,04:19:45
39.973482,116.333976,0,214,40009.1804050926,2009-07-15,04:19:47
39.973488,116.333967,0,214,40009.180462963,2009-07-15,04:19:52
39.973496,116.333955,0,211,40009.1805208333,2009-07-15,04:19:57
39.973496,116.333955,0,211,40009.1805555556,2009-07-15,04:20:00
39.973492,116.33395,0,211,40009.1805787037,2009-07-15,04:20:02
39.973489,116.3339,0,212,40009.1806365741,2009-07-15,04:20:07
39.973501,116.333801,0,213,40009.1806944444,2009-07-15,04:20:12
39.973515,116.333804,0,213,40009.1807523148,2009-07-15,04:20:17
39.973514,116.333833,0,208,40009.1808101852,2009-07-15,04:20:22
39.973508,116.333857,0,209,40009.1808680556,2009-07-15,04:20:27
39.973507,116.333865,0,209,40009.1809259259,2009-07-15,04:20:32
39.9735,116.333865,0,209,40009.1809837963,2009-07-15,04:20:37
39.9735,116.333865,0,209,40009.1810185185,2009-07-15,04:20:40
39.973494,116.333864,0,209,40009.1810416667,2009-07-15,04:20:42
39.97349,116.333876,0,209,40009.181099537,2009-07-15,04:20:47
39.97349,116.333882,0,209,40009.1811574074,2009-07-15,04:20:52
39.973486,116.33389,0,209,40009.1812152778,2009-07-15,04:20:57
39.973486,116.33389,0,209,40009.18125,2009-07-15,04:21:00
39.973488,116.333895,0,209,40009.1812731481,2009-07-15,04:21:02
39.973504,116.333878,0,208,40009.1813310185,2009-07-15,04:21:07
39.97351,116.333868,0,208,40009.1813888889,2009-07-15,04:21:12
39.973504,116.333868,0,208,40009.1814467593,2009-07-15,04:21:17
39.973506,116.333872,0,208,40009.1815046296,2009-07-15,04:21:22
39.973508,116.33387,0,208,40009.1815625,2009-07-15,04:21:27
39.973507,116.333866,0,208,40009.1816203704,2009-07-15,04:21:32
39.973507,116.333866,0,208,40009.1816550926,2009-07-15,04:21:35
39.973511,116.333861,0,208,40009.1816782407,2009-07-15,04:21:37
39.973516,116.33385,0,208,40009.1817361111,2009-07-15,04:21:42
39.973512,116.333863,0,206,40009.1817939815,2009-07-15,04:21:47
39.973508,116.333875,0,206,40009.1818518518,2009-07-15,04:21:52
39.973505,116.333866,0,204,40009.1819097222,2009-07-15,04:21:57
39.973508,116.333879,0,202,40009.1819675926,2009-07-15,04:22:02
39.973496,116.333926,0,200,40009.182025463,2009-07-15,04:22:07
39.973495,116.333979,0,201,40009.1820833333,2009-07-15,04:22:12
39.973488,116.333947,0,205,40009.1821412037,2009-07-15,04:22:17
39.973474,116.3339,0,207,40009.1821990741,2009-07-15,04:22:22
39.973474,116.3339,0,207,40009.1822337963,2009-07-15,04:22:25
39.973469,116.333901,0,207,40009.1822569444,2009-07-15,04:22:27
39.97347,116.333911,0,207,40009.1823148148,2009-07-15,04:22:32
39.973458,116.333949,0,205,40009.1823726852,2009-07-15,04:22:37
39.973449,116.333931,0,207,40009.1824305556,2009-07-15,04:22:42
39.973453,116.333908,0,208,40009.1824884259,2009-07-15,04:22:47
39.973453,116.333908,0,208,40009.1825231481,2009-07-15,04:22:50
39.973452,116.33391,0,208,40009.1825462963,2009-07-15,04:22:52
39.973451,116.333997,0,208,40009.1826041667,2009-07-15,04:22:57
39.973481,116.334043,0,206,40009.182662037,2009-07-15,04:23:02
39.973471,116.334098,0,206,40009.1827199074,2009-07-15,04:23:07
39.973473,116.334142,0,206,40009.1827777778,2009-07-15,04:23:12
39.973455,116.334116,0,209,40009.1828356481,2009-07-15,04:23:17
39.973433,116.333986,0,215,40009.1828935185,2009-07-15,04:23:22
39.973405,116.333901,0,220,40009.1829513889,2009-07-15,04:23:27
39.97339,116.333896,0,224,40009.1830092593,2009-07-15,04:23:32
39.973379,116.333896,0,228,40009.1830671296,2009-07-15,04:23:37
39.97339,116.333926,0,229,40009.183125,2009-07-15,04:23:42
39.973389,116.333939,0,229,40009.1831828704,2009-07-15,04:23:47
39.973418,116.333974,0,230,40009.1832407407,2009-07-15,04:23:52
39.973418,116.333974,0,230,40009.183275463,2009-07-15,04:23:55
39.973417,116.333978,0,229,40009.1832986111,2009-07-15,04:23:57
39.973409,116.333963,0,230,40009.1833564815,2009-07-15,04:24:02
39.973402,116.333946,0,229,40009.1834143519,2009-07-15,04:24:07
39.973402,116.333997,0,229,40009.1834722222,2009-07-15,04:24:12
39.973444,116.334158,0,229,40009.1835300926,2009-07-15,04:24:17
39.973474,116.334062,0,229,40009.183587963,2009-07-15,04:24:22
39.973474,116.334062,0,229,40009.1836226852,2009-07-15,04:24:25
39.973476,116.334063,0,230,40009.1836458333,2009-07-15,04:24:27
39.973474,116.334086,0,230,40009.1837037037,2009-07-15,04:24:32
39.973451,116.334023,0,231,40009.1837615741,2009-07-15,04:24:37
39.973437,116.333944,0,231,40009.1838194444,2009-07-15,04:24:42
39.973409,116.333924,0,228,40009.1838773148,2009-07-15,04:24:47
39.973409,116.333924,0,228,40009.183912037,2009-07-15,04:24:50
39.973412,116.333916,0,226,40009.1839351852,2009-07-15,04:24:52
39.97345,116.333982,0,225,40009.1839930556,2009-07-15,04:24:57
39.973464,116.334003,0,225,40009.1840509259,2009-07-15,04:25:02
39.973458,116.333993,0,225,40009.1841087963,2009-07-15,04:25:07
39.973434,116.33389,0,226,40009.1841666667,2009-07-15,04:25:12
39.973387,116.333609,0,204,40009.207025463,2009-07-15,04:58:07
39.973396,116.333526,0,203,40009.2070833333,2009-07-15,04:58:12
39.973428,116.333538,0,203,40009.2071412037,2009-07-15,04:58:17
39.973462,116.333561,0,202,40009.2071990741,2009-07-15,04:58:22
39.973425,116.333568,0,203,40009.2072569444,2009-07-15,04:58:27
39.973387,116.333628,0,204,40009.2073148148,2009-07-15,04:58:32
39.973426,116.333721,0,207,40009.2073726852,2009-07-15,04:58:37
39.973441,116.333732,0,207,40009.2074305556,2009-07-15,04:58:42
39.973479,116.333759,0,209,40009.2074884259,2009-07-15,04:58:47
39.973483,116.333785,0,209,40009.2075462963,2009-07-15,04:58:52
39.973481,116.333769,0,210,40009.2076041667,2009-07-15,04:58:57
39.973492,116.33374,0,209,40009.207662037,2009-07-15,04:59:02
39.973521,116.33373,0,206,40009.2077199074,2009-07-15,04:59:07
39.973606,116.333733,0,202,40009.2077777778,2009-07-15,04:59:12
39.973661,116.333701,0,198,40009.2078356481,2009-07-15,04:59:17
39.973635,116.333683,0,200,40009.2078935185,2009-07-15,04:59:22
39.973613,116.333675,0,201,40009.2079513889,2009-07-15,04:59:27
39.973623,116.333658,0,200,40009.2080092593,2009-07-15,04:59:32
39.97363,116.333705,0,199,40009.2080671296,2009-07-15,04:59:37
39.97363,116.333705,0,199,40009.2081018519,2009-07-15,04:59:40
39.973627,116.33371,0,199,40009.208125,2009-07-15,04:59:42
39.973568,116.333725,0,201,40009.2081828704,2009-07-15,04:59:47
39.973527,116.333724,0,202,40009.2082407407,2009-07-15,04:59:52
39.973527,116.333779,0,199,40009.2082986111,2009-07-15,04:59:57
39.973527,116.333779,0,199,40009.2083333333,2009-07-15,05:00:00
39.97352,116.333778,0,199,40009.2083564815,2009-07-15,05:00:02
39.973566,116.333844,0,198,40009.2084143519,2009-07-15,05:00:07
39.973524,116.333815,0,197,40009.2084722222,2009-07-15,05:00:12
39.97344,116.3338,0,200,40009.2085300926,2009-07-15,05:00:17
39.973455,116.333772,0,200,40009.208587963,2009-07-15,05:00:22
39.973494,116.333794,0,200,40009.2086458333,2009-07-15,05:00:27
39.973566,116.333847,0,199,40009.2087037037,2009-07-15,05:00:32
39.973554,116.333842,0,199,40009.2087615741,2009-07-15,05:00:37
39.973535,116.333843,0,200,40009.2088194444,2009-07-15,05:00:42
39.973482,116.333844,0,202,40009.2088773148,2009-07-15,05:00:47
39.973508,116.333892,0,202,40009.2089351852,2009-07-15,05:00:52
39.973523,116.333935,0,203,40009.2089930556,2009-07-15,05:00:57
39.973525,116.333944,0,203,40009.2090509259,2009-07-15,05:01:02
39.973523,116.333933,0,203,40009.2091087963,2009-07-15,05:01:07
39.973497,116.333916,0,202,40009.2091666667,2009-07-15,05:01:12
39.97351,116.333907,0,197,40009.209224537,2009-07-15,05:01:17
39.973561,116.333901,0,193,40009.2092824074,2009-07-15,05:01:22
39.97357,116.333919,0,192,40009.2093402778,2009-07-15,05:01:27
39.973575,116.333907,0,193,40009.2093981481,2009-07-15,05:01:32
39.973565,116.333883,0,193,40009.2094560185,2009-07-15,05:01:37
39.973538,116.333897,0,195,40009.2095138889,2009-07-15,05:01:42
39.97354,116.333895,0,194,40009.2095717593,2009-07-15,05:01:47
39.97354,116.333895,0,194,40009.2096064815,2009-07-15,05:01:50
39.973535,116.333895,0,194,40009.2096296296,2009-07-15,05:01:52
39.973527,116.333848,0,193,40009.2096875,2009-07-15,05:01:57
39.973462,116.333815,0,191,40009.2097453704,2009-07-15,05:02:02
39.973425,116.33385,0,192,40009.2098032407,2009-07-15,05:02:07
39.973468,116.333898,0,192,40009.2098611111,2009-07-15,05:02:12
39.973511,116.333936,0,187,40009.2099189815,2009-07-15,05:02:17
39.973468,116.333968,0,190,40009.2099768519,2009-07-15,05:02:22
39.973468,116.333968,0,190,40009.2100115741,2009-07-15,05:02:25
39.973465,116.333973,0,191,40009.2100347222,2009-07-15,05:02:27
39.973438,116.333993,0,192,40009.2100925926,2009-07-15,05:02:32
39.973438,116.333993,0,192,40009.2101273148,2009-07-15,05:02:35
39.973445,116.333994,0,192,40009.210150463,2009-07-15,05:02:37
39.973481,116.333989,0,191,40009.2102083333,2009-07-15,05:02:42
39.973516,116.333994,0,191,40009.2102662037,2009-07-15,05:02:47
39.973534,116.334029,0,191,40009.2103240741,2009-07-15,05:02:52
39.973536,116.334056,0,192,40009.2103819444,2009-07-15,05:02:57
39.973532,116.334057,0,192,40009.2104398148,2009-07-15,05:03:02
39.973533,116.334062,0,192,40009.2104976852,2009-07-15,05:03:07
39.973533,116.334062,0,192,40009.2105324074,2009-07-15,05:03:10
39.973537,116.334067,0,192,40009.2105555556,2009-07-15,05:03:12
39.973522,116.334072,0,193,40009.2106134259,2009-07-15,05:03:17
39.973456,116.334119,0,193,40009.2106712963,2009-07-15,05:03:22
39.973463,116.334164,0,194,40009.2107291667,2009-07-15,05:03:27
39.973555,116.334223,0,196,40009.210787037,2009-07-15,05:03:32
39.973608,116.334318,0,196,40009.2108449074,2009-07-15,05:03:37
39.973546,116.334344,0,197,40009.2109027778,2009-07-15,05:03:42
39.97349,116.334304,0,198,40009.2109606481,2009-07-15,05:03:47
39.973504,116.334296,0,198,40009.2110185185,2009-07-15,05:03:52
39.973556,116.334284,0,198,40009.2110763889,2009-07-15,05:03:57
39.973598,116.334296,0,198,40009.2111342593,2009-07-15,05:04:02
39.973598,116.334296,0,198,40009.2111689815,2009-07-15,05:04:05
39.973598,116.334297,0,199,40009.2111921296,2009-07-15,05:04:07
39.973562,116.334286,0,200,40009.21125,2009-07-15,05:04:12
39.973562,116.334286,0,200,40009.2112847222,2009-07-15,05:04:15
39.973569,116.334291,0,200,40009.2113078704,2009-07-15,05:04:17
39.973567,116.334326,0,201,40009.2113657407,2009-07-15,05:04:22
39.973589,116.334388,0,201,40009.2114236111,2009-07-15,05:04:27
39.97364,116.334427,0,201,40009.2114814815,2009-07-15,05:04:32
39.973632,116.334416,0,201,40009.2115393518,2009-07-15,05:04:37
39.973623,116.334398,0,201,40009.2115972222,2009-07-15,05:04:42
39.973564,116.334321,0,201,40009.2116550926,2009-07-15,05:04:47
39.973531,116.334274,0,202,40009.211712963,2009-07-15,05:04:52
39.973507,116.334269,0,202,40009.2117708333,2009-07-15,05:04:57
39.973495,116.334273,0,203,40009.2118287037,2009-07-15,05:05:02
39.97346,116.334264,0,203,40009.2118865741,2009-07-15,05:05:07
39.973485,116.334304,0,203,40009.2119444444,2009-07-15,05:05:12
39.973529,116.334303,0,201,40009.2120023148,2009-07-15,05:05:17
39.973573,116.334319,0,201,40009.2120601852,2009-07-15,05:05:22
39.973651,116.334343,0,201,40009.2121180556,2009-07-15,05:05:27
39.973566,116.33432,0,202,40009.2121759259,2009-07-15,05:05:32
39.973594,116.33434,0,201,40009.2122337963,2009-07-15,05:05:37
39.973676,116.334488,0,201,40009.2122916667,2009-07-15,05:05:42
39.973731,116.334571,0,201,40009.212349537,2009-07-15,05:05:47
39.97379,116.334712,0,201,40009.2124074074,2009-07-15,05:05:52
39.973726,116.334798,0,201,40009.2124652778,2009-07-15,05:05:57
39.973683,116.334835,0,201,40009.2125231481,2009-07-15,05:06:02
39.973676,116.334866,0,202,40009.2125810185,2009-07-15,05:06:07
39.97368,116.334882,0,202,40009.2126388889,2009-07-15,05:06:12
39.973647,116.334868,0,202,40009.2126967593,2009-07-15,05:06:17
39.973529,116.334706,0,202,40009.2127546296,2009-07-15,05:06:22
39.973503,116.334621,0,196,40009.2128125,2009-07-15,05:06:27
39.973528,116.334622,0,193,40009.2128703704,2009-07-15,05:06:32
39.973536,116.3346,0,192,40009.2129282407,2009-07-15,05:06:37
39.973543,116.334571,0,188,40009.2129861111,2009-07-15,05:06:42
39.973522,116.334485,0,186,40009.2130439815,2009-07-15,05:06:47
39.973515,116.334486,0,186,40009.2131018518,2009-07-15,05:06:52
39.973509,116.334479,0,186,40009.2131597222,2009-07-15,05:06:57
39.973505,116.334474,0,186,40009.2132175926,2009-07-15,05:07:02
39.9735,116.33448,0,186,40009.213275463,2009-07-15,05:07:07
39.973493,116.334482,0,186,40009.2133333333,2009-07-15,05:07:12
39.973489,116.33448,0,186,40009.2133912037,2009-07-15,05:07:17
39.973489,116.33448,0,186,40009.2134259259,2009-07-15,05:07:20
39.973484,116.334487,0,186,40009.2134490741,2009-07-15,05:07:22
39.973474,116.334486,0,186,40009.2135069444,2009-07-15,05:07:27
39.973454,116.334419,0,186,40009.2135648148,2009-07-15,05:07:32
39.97341,116.334376,0,186,40009.2136226852,2009-07-15,05:07:37
39.97339,116.334312,0,187,40009.2136805556,2009-07-15,05:07:42
39.973402,116.334265,0,187,40009.2137384259,2009-07-15,05:07:47
39.97342,116.334173,0,187,40009.2137962963,2009-07-15,05:07:52
39.973443,116.334069,0,188,40009.2138541667,2009-07-15,05:07:57
39.973403,116.334061,0,188,40009.213912037,2009-07-15,05:08:02
39.973371,116.334108,0,187,40009.2139699074,2009-07-15,05:08:07
39.973371,116.334122,0,187,40009.2140277778,2009-07-15,05:08:12
39.973373,116.334153,0,187,40009.2140856481,2009-07-15,05:08:17
39.973386,116.334189,0,186,40009.2141435185,2009-07-15,05:08:22
39.973381,116.334185,0,186,40009.2142013889,2009-07-15,05:08:27
39.973382,116.334186,0,186,40009.2142592593,2009-07-15,05:08:32
39.973382,116.334186,0,186,40009.2142939815,2009-07-15,05:08:35
39.973378,116.334179,0,186,40009.2143171296,2009-07-15,05:08:37
39.973392,116.334158,0,186,40009.214375,2009-07-15,05:08:42
39.973432,116.334133,0,186,40009.2144328704,2009-07-15,05:08:47
39.97343,116.334106,0,187,40009.2144907407,2009-07-15,05:08:52
39.973412,116.334059,0,188,40009.2145486111,2009-07-15,05:08:57
39.973401,116.334043,0,187,40009.2146064815,2009-07-15,05:09:02
39.973397,116.334071,0,185,40009.2146643519,2009-07-15,05:09:07
39.973405,116.334053,0,183,40009.2147222222,2009-07-15,05:09:12
39.973421,116.334041,0,181,40009.2147800926,2009-07-15,05:09:17
39.973421,116.334041,0,181,40009.2148148148,2009-07-15,05:09:20
39.973418,116.334045,0,181,40009.214837963,2009-07-15,05:09:22
39.973394,116.334052,0,182,40009.2148958333,2009-07-15,05:09:27
39.973356,116.334086,0,184,40009.2149537037,2009-07-15,05:09:32
39.973372,116.334121,0,184,40009.2150115741,2009-07-15,05:09:37
39.973418,116.334157,0,181,40009.2150694444,2009-07-15,05:09:42
39.973461,116.334162,0,179,40009.2151273148,2009-07-15,05:09:47
39.973428,116.334133,0,181,40009.2151851852,2009-07-15,05:09:52
39.973428,116.334133,0,181,40009.2152199074,2009-07-15,05:09:55
39.973427,116.334125,0,177,40009.2152430556,2009-07-15,05:09:57
39.973447,116.33412,0,174,40009.2153009259,2009-07-15,05:10:02
39.973459,116.334138,0,174,40009.2153587963,2009-07-15,05:10:07
39.973467,116.334173,0,175,40009.2154166667,2009-07-15,05:10:12
39.973373,116.334187,0,178,40009.215474537,2009-07-15,05:10:17
39.973332,116.334234,0,179,40009.2155324074,2009-07-15,05:10:22
39.973347,116.334202,0,179,40009.2155902778,2009-07-15,05:10:27
39.973356,116.334197,0,180,40009.2156481481,2009-07-15,05:10:32
39.973356,116.334197,0,180,40009.2156828704,2009-07-15,05:10:35
39.973349,116.334192,0,180,40009.2157060185,2009-07-15,05:10:37
39.973348,116.334169,0,181,40009.2157638889,2009-07-15,05:10:42
39.97337,116.334119,0,182,40009.2158217593,2009-07-15,05:10:47
39.973404,116.333911,0,180,40009.2158796296,2009-07-15,05:10:52
39.973399,116.33379,0,182,40009.2159375,2009-07-15,05:10:57
39.973367,116.333752,0,186,40009.2159953704,2009-07-15,05:11:02
39.973379,116.333752,0,189,40009.2160532407,2009-07-15,05:11:07
39.973369,116.333819,0,194,40009.2161111111,2009-07-15,05:11:12
39.973426,116.333847,0,198,40009.2161689815,2009-07-15,05:11:17
39.973442,116.333818,0,199,40009.2162268519,2009-07-15,05:11:22
39.973455,116.333813,0,200,40009.2162847222,2009-07-15,05:11:27
39.973455,116.333813,0,200,40009.2163194444,2009-07-15,05:11:30
39.973453,116.333806,0,200,40009.2163425926,2009-07-15,05:11:32
39.973419,116.333816,0,202,40009.216400463,2009-07-15,05:11:37
39.973419,116.333816,0,202,40009.2164351852,2009-07-15,05:11:40
39.973413,116.333813,0,200,40009.2164583333,2009-07-15,05:11:42
39.973423,116.333782,0,198,40009.2165162037,2009-07-15,05:11:47
39.973419,116.333773,0,198,40009.2165740741,2009-07-15,05:11:52
39.973398,116.33381,0,194,40009.2166319444,2009-07-15,05:11:57
39.973429,116.333874,0,195,40009.2166898148,2009-07-15,05:12:02
39.973434,116.333881,0,195,40009.2167476852,2009-07-15,05:12:07
39.973434,116.333884,0,195,40009.2168055556,2009-07-15,05:12:12
39.973434,116.333884,0,195,40009.2168402778,2009-07-15,05:12:15
39.973433,116.333887,0,195,40009.2168634259,2009-07-15,05:12:17
39.973438,116.333924,0,194,40009.2169212963,2009-07-15,05:12:22
39.973441,116.333993,0,194,40009.2169791667,2009-07-15,05:12:27
39.973442,116.334073,0,197,40009.217037037,2009-07-15,05:12:32
39.973466,116.334131,0,197,40009.2170949074,2009-07-15,05:12:37
39.973458,116.334162,0,198,40009.2171527778,2009-07-15,05:12:42
39.973444,116.334221,0,200,40009.2172106481,2009-07-15,05:12:47
39.973436,116.334206,0,207,40009.2172685185,2009-07-15,05:12:52
39.973436,116.334206,0,207,40009.2173032407,2009-07-15,05:12:55
39.973433,116.334209,0,208,40009.2173263889,2009-07-15,05:12:57
39.973459,116.334156,0,208,40009.2173842593,2009-07-15,05:13:02
39.973445,116.334154,0,209,40009.2174421296,2009-07-15,05:13:07
39.97341,116.334125,0,211,40009.2175,2009-07-15,05:13:12
39.973366,116.334141,0,215,40009.2175578704,2009-07-15,05:13:17
39.973368,116.33405,0,215,40009.2176157407,2009-07-15,05:13:22
39.973332,116.334039,0,215,40009.2176736111,2009-07-15,05:13:27
39.973371,116.334072,0,215,40009.2177314815,2009-07-15,05:13:32
39.973371,116.334072,0,215,40009.2177662037,2009-07-15,05:13:35
39.973374,116.334069,0,215,40009.2177893519,2009-07-15,05:13:37
39.973365,116.334082,0,216,40009.2178472222,2009-07-15,05:13:42
39.973333,116.334033,0,219,40009.2179050926,2009-07-15,05:13:47
39.973309,116.33395,0,219,40009.217962963,2009-07-15,05:13:52
39.973352,116.333914,0,219,40009.2180208333,2009-07-15,05:13:57
39.973377,116.333875,0,219,40009.2180787037,2009-07-15,05:14:02
39.973364,116.333898,0,219,40009.2181365741,2009-07-15,05:14:07
39.973357,116.333976,0,218,40009.2181944444,2009-07-15,05:14:12
39.973401,116.334026,0,219,40009.2182523148,2009-07-15,05:14:17
39.973422,116.334095,0,219,40009.2183101852,2009-07-15,05:14:22
39.973424,116.334177,0,222,40009.2183680556,2009-07-15,05:14:27
39.973422,116.334218,0,225,40009.2184259259,2009-07-15,05:14:32
39.973422,116.334182,0,227,40009.2184837963,2009-07-15,05:14:37
39.973442,116.33418,0,227,40009.2185416667,2009-07-15,05:14:42
39.973441,116.334111,0,228,40009.218599537,2009-07-15,05:14:47
39.973436,116.334125,0,227,40009.2186574074,2009-07-15,05:14:52
39.973436,116.334125,0,227,40009.2186921296,2009-07-15,05:14:55
39.973439,116.334122,0,227,40009.2187152778,2009-07-15,05:14:57
39.973458,116.334134,0,227,40009.2187731481,2009-07-15,05:15:02
39.973522,116.334122,0,224,40009.2188310185,2009-07-15,05:15:07
39.973533,116.334119,0,223,40009.2188888889,2009-07-15,05:15:12
39.973493,116.334155,0,226,40009.2189467593,2009-07-15,05:15:17
39.973416,116.334148,0,229,40009.2190046296,2009-07-15,05:15:22
39.973382,116.334147,0,231,40009.2190625,2009-07-15,05:15:27
39.973381,116.334114,0,231,40009.2191203704,2009-07-15,05:15:32
39.973363,116.334128,0,232,40009.2191782407,2009-07-15,05:15:37
39.97337,116.334115,0,231,40009.2192361111,2009-07-15,05:15:42
39.97337,116.334115,0,231,40009.2192708333,2009-07-15,05:15:45
39.973362,116.334118,0,231,40009.2192939815,2009-07-15,05:15:47
39.973389,116.334095,0,231,40009.2193518518,2009-07-15,05:15:52
39.973389,116.334095,0,231,40009.2193865741,2009-07-15,05:15:55
39.973396,116.334095,0,231,40009.2194097222,2009-07-15,05:15:57
39.973408,116.334096,0,229,40009.2194675926,2009-07-15,05:16:02
39.973418,116.334215,0,226,40009.219525463,2009-07-15,05:16:07
39.973416,116.334205,0,227,40009.2195833333,2009-07-15,05:16:12
39.973417,116.334192,0,230,40009.2196412037,2009-07-15,05:16:17
39.973441,116.334127,0,229,40009.2196990741,2009-07-15,05:16:22
39.97345,116.33408,0,225,40009.2197569444,2009-07-15,05:16:27
39.973445,116.33407,0,226,40009.2198148148,2009-07-15,05:16:32
39.973431,116.334089,0,225,40009.2198726852,2009-07-15,05:16:37
39.973438,116.334058,0,225,40009.2199305556,2009-07-15,05:16:42
39.973438,116.334058,0,225,40009.2199652778,2009-07-15,05:16:45
39.973436,116.33405,0,224,40009.2199884259,2009-07-15,05:16:47
39.973428,116.333991,0,226,40009.2200462963,2009-07-15,05:16:52
39.973428,116.333991,0,226,40009.2200810185,2009-07-15,05:16:55
39.973426,116.333985,0,226,40009.2201041667,2009-07-15,05:16:57
39.973425,116.334029,0,225,40009.220162037,2009-07-15,05:17:02
39.973421,116.334068,0,224,40009.2202199074,2009-07-15,05:17:07
39.973411,116.334094,0,221,40009.2202777778,2009-07-15,05:17:12
39.973361,116.334117,0,226,40009.2203356481,2009-07-15,05:17:17
39.973339,116.334103,0,228,40009.2203935185,2009-07-15,05:17:22
39.973362,116.334074,0,227,40009.2204513889,2009-07-15,05:17:27
39.973374,116.33406,0,227,40009.2205092593,2009-07-15,05:17:32
39.973387,116.333953,0,224,40009.2205671296,2009-07-15,05:17:37
39.973375,116.333893,0,224,40009.220625,2009-07-15,05:17:42
39.973379,116.333815,0,220,40009.2206828704,2009-07-15,05:17:47
39.973378,116.333794,0,220,40009.2207407407,2009-07-15,05:17:52
39.973378,116.333794,0,220,40009.220775463,2009-07-15,05:17:55
39.973381,116.333799,0,220,40009.2207986111,2009-07-15,05:17:57
39.973379,116.333763,0,220,40009.2208564815,2009-07-15,05:18:02
39.973381,116.333803,0,217,40009.2209143518,2009-07-15,05:18:07
39.973395,116.33388,0,220,40009.2209722222,2009-07-15,05:18:12
39.973415,116.333887,0,219,40009.2210300926,2009-07-15,05:18:17
39.973413,116.333898,0,219,40009.221087963,2009-07-15,05:18:22
39.973414,116.333931,0,217,40009.2211458333,2009-07-15,05:18:27
39.973419,116.33394,0,217,40009.2212037037,2009-07-15,05:18:32
39.973417,116.333947,0,217,40009.2212615741,2009-07-15,05:18:37
39.973417,116.333947,0,217,40009.2212962963,2009-07-15,05:18:40
39.973414,116.333941,0,218,40009.2213194444,2009-07-15,05:18:42
39.973441,116.333935,0,221,40009.2213773148,2009-07-15,05:18:47
39.97346,116.333918,0,223,40009.2214351852,2009-07-15,05:18:52
39.97346,116.333918,0,223,40009.2214699074,2009-07-15,05:18:55
39.973457,116.333925,0,224,40009.2214930556,2009-07-15,05:18:57
39.973452,116.333936,0,225,40009.2215509259,2009-07-15,05:19:02
39.973452,116.333936,0,225,40009.2215856481,2009-07-15,05:19:05
39.973454,116.333935,0,225,40009.2216087963,2009-07-15,05:19:07
39.973462,116.333922,0,226,40009.2216666667,2009-07-15,05:19:12
39.973476,116.333893,0,228,40009.221724537,2009-07-15,05:19:17
39.973485,116.333883,0,228,40009.2217824074,2009-07-15,05:19:22
39.973485,116.333883,0,228,40009.2218171296,2009-07-15,05:19:25
39.973482,116.333886,0,228,40009.2218402778,2009-07-15,05:19:27
39.973489,116.333847,0,229,40009.2218981481,2009-07-15,05:19:32
39.973492,116.333806,0,227,40009.2219560185,2009-07-15,05:19:37
39.973485,116.333788,0,227,40009.2220138889,2009-07-15,05:19:42
39.973475,116.333788,0,227,40009.2220717593,2009-07-15,05:19:47
39.97345,116.333771,0,226,40009.2221296296,2009-07-15,05:19:52
39.973431,116.333729,0,225,40009.2221875,2009-07-15,05:19:57
39.973449,116.333707,0,224,40009.2222453704,2009-07-15,05:20:02
39.97345,116.333696,0,224,40009.2223032407,2009-07-15,05:20:07
39.973447,116.333694,0,223,40009.2223611111,2009-07-15,05:20:12
39.973449,116.3337,0,224,40009.2224189815,2009-07-15,05:20:17
39.973452,116.333694,0,223,40009.2224768519,2009-07-15,05:20:22
39.973452,116.333689,0,223,40009.2225347222,2009-07-15,05:20:27
39.973452,116.333689,0,223,40009.2225694444,2009-07-15,05:20:30
39.973455,116.333688,0,223,40009.2225925926,2009-07-15,05:20:32
39.973457,116.33365,0,224,40009.222650463,2009-07-15,05:20:37
39.973456,116.333606,0,224,40009.2227083333,2009-07-15,05:20:42
39.973467,116.333613,0,225,40009.2227662037,2009-07-15,05:20:47
39.973478,116.333632,0,226,40009.2228240741,2009-07-15,05:20:52
39.973466,116.333614,0,227,40009.2228819444,2009-07-15,05:20:57
39.973446,116.333634,0,226,40009.2229398148,2009-07-15,05:21:02
39.973446,116.333634,0,226,40009.222974537,2009-07-15,05:21:05
39.973443,116.333628,0,226,40009.2229976852,2009-07-15,05:21:07
39.973448,116.333768,0,223,40009.2230555556,2009-07-15,05:21:12
39.973454,116.333851,0,221,40009.2231134259,2009-07-15,05:21:17
39.973465,116.333857,0,221,40009.2231712963,2009-07-15,05:21:22
39.973437,116.333939,0,219,40009.2232291667,2009-07-15,05:21:27
39.973425,116.333977,0,219,40009.223287037,2009-07-15,05:21:32
39.973402,116.333974,0,219,40009.2233449074,2009-07-15,05:21:37
39.973402,116.333974,0,219,40009.2233796296,2009-07-15,05:21:40
39.973399,116.333981,0,219,40009.2234027778,2009-07-15,05:21:42
39.973399,116.33397,0,219,40009.2234606481,2009-07-15,05:21:47
39.973426,116.333931,0,220,40009.2235185185,2009-07-15,05:21:52
39.973429,116.333941,0,219,40009.2235763889,2009-07-15,05:21:57
39.973435,116.333947,0,219,40009.2236342593,2009-07-15,05:22:02
39.97344,116.333951,0,220,40009.2236921296,2009-07-15,05:22:07
39.973442,116.333953,0,220,40009.22375,2009-07-15,05:22:12
39.973442,116.333953,0,220,40009.2237847222,2009-07-15,05:22:15
39.973439,116.333956,0,220,40009.2238078704,2009-07-15,05:22:17
39.973414,116.333981,0,220,40009.2238657407,2009-07-15,05:22:22
39.973397,116.333961,0,219,40009.2239236111,2009-07-15,05:22:27
39.973453,116.333946,0,223,40009.2239814815,2009-07-15,05:22:32
39.97347,116.333917,0,224,40009.2240393519,2009-07-15,05:22:37
39.973465,116.333933,0,224,40009.2240972222,2009-07-15,05:22:42
39.973459,116.333913,0,223,40009.2241550926,2009-07-15,05:22:47
39.973459,116.333913,0,223,40009.2241898148,2009-07-15,05:22:50
39.973464,116.333917,0,223,40009.224212963,2009-07-15,05:22:52
39.973445,116.33395,0,224,40009.2242708333,2009-07-15,05:22:57
39.973454,116.333963,0,225,40009.2243287037,2009-07-15,05:23:02
39.973454,116.333963,0,225,40009.2243634259,2009-07-15,05:23:05
39.97345,116.333968,0,226,40009.2243865741,2009-07-15,05:23:07
39.973451,116.333978,0,226,40009.2244444444,2009-07-15,05:23:12
39.973453,116.333957,0,227,40009.2245023148,2009-07-15,05:23:17
39.973457,116.333981,0,227,40009.2245601852,2009-07-15,05:23:22
39.973451,116.333999,0,226,40009.2246180556,2009-07-15,05:23:27
39.973448,116.333969,0,225,40009.2246759259,2009-07-15,05:23:32
39.973442,116.334021,0,227,40009.2247337963,2009-07-15,05:23:37
39.973445,116.334034,0,229,40009.2247916667,2009-07-15,05:23:42
39.973445,116.334027,0,229,40009.224849537,2009-07-15,05:23:47
39.973445,116.334027,0,229,40009.2248842593,2009-07-15,05:23:50
39.97345,116.334021,0,229,40009.2249074074,2009-07-15,05:23:52
39.973466,116.333971,0,231,40009.2249652778,2009-07-15,05:23:57
39.973475,116.333924,0,232,40009.2250231481,2009-07-15,05:24:02
39.973475,116.333924,0,232,40009.2250578704,2009-07-15,05:24:05
39.973479,116.333918,0,233,40009.2250810185,2009-07-15,05:24:07
39.97347,116.333927,0,231,40009.2251388889,2009-07-15,05:24:12
39.97347,116.333927,0,231,40009.2251736111,2009-07-15,05:24:15
39.973476,116.333921,0,226,40009.2251967593,2009-07-15,05:24:17
39.973466,116.333949,0,226,40009.2252546296,2009-07-15,05:24:22
39.97345,116.334047,0,224,40009.2253125,2009-07-15,05:24:27
39.973445,116.334097,0,225,40009.2253703704,2009-07-15,05:24:32
39.973454,116.33404,0,225,40009.2254282407,2009-07-15,05:24:37
39.973444,116.333995,0,225,40009.2254861111,2009-07-15,05:24:42
39.973417,116.333965,0,226,40009.2255439815,2009-07-15,05:24:47
39.973414,116.333945,0,226,40009.2256018519,2009-07-15,05:24:52
39.97343,116.333965,0,222,40009.2256597222,2009-07-15,05:24:57
39.97343,116.333965,0,222,40009.2256944444,2009-07-15,05:25:00
39.973438,116.333958,0,222,40009.2257175926,2009-07-15,05:25:02
39.973448,116.333953,0,223,40009.225775463,2009-07-15,05:25:07
39.973451,116.333955,0,223,40009.2258333333,2009-07-15,05:25:12
39.973451,116.333955,0,223,40009.2258680556,2009-07-15,05:25:15
39.973454,116.333951,0,223,40009.2258912037,2009-07-15,05:25:17
39.973454,116.333977,0,222,40009.2259490741,2009-07-15,05:25:22
39.973457,116.334069,0,221,40009.2260069444,2009-07-15,05:25:27
39.973477,116.3341,0,220,40009.2260648148,2009-07-15,05:25:32
39.973462,116.334123,0,222,40009.2261226852,2009-07-15,05:25:37
39.973448,116.334158,0,225,40009.2261805556,2009-07-15,05:25:42
39.973468,116.334147,0,225,40009.2262384259,2009-07-15,05:25:47
39.97348,116.334116,0,226,40009.2262962963,2009-07-15,05:25:52
39.973479,116.334032,0,226,40009.2263541667,2009-07-15,05:25:57
39.973494,116.333977,0,225,40009.226412037,2009-07-15,05:26:02
39.973475,116.334003,0,226,40009.2264699074,2009-07-15,05:26:07
39.973469,116.334015,0,226,40009.2265277778,2009-07-15,05:26:12
39.973461,116.334041,0,223,40009.2265856481,2009-07-15,05:26:17
39.973453,116.334043,0,223,40009.2266435185,2009-07-15,05:26:22
39.973453,116.334043,0,223,40009.2266782407,2009-07-15,05:26:25
39.973453,116.334046,0,223,40009.2267013889,2009-07-15,05:26:27
39.97344,116.334056,0,218,40009.2267592593,2009-07-15,05:26:32
39.973442,116.334155,0,211,40009.2268171296,2009-07-15,05:26:37
39.973442,116.334155,0,211,40009.2268518518,2009-07-15,05:26:40
39.973439,116.334152,0,211,40009.226875,2009-07-15,05:26:42
39.973423,116.334155,0,210,40009.2269328704,2009-07-15,05:26:47
39.973439,116.33416,0,208,40009.2269907407,2009-07-15,05:26:52
39.973434,116.334181,0,207,40009.2270486111,2009-07-15,05:26:57
39.973434,116.334181,0,207,40009.2270833333,2009-07-15,05:27:00
39.973434,116.334185,0,207,40009.2271064815,2009-07-15,05:27:02
39.973432,116.334166,0,205,40009.2271643518,2009-07-15,05:27:07
39.973432,116.334166,0,205,40009.2271990741,2009-07-15,05:27:10
39.973438,116.334173,0,205,40009.2272222222,2009-07-15,05:27:12
39.97344,116.334219,0,208,40009.2272800926,2009-07-15,05:27:17
39.973437,116.334204,0,207,40009.227337963,2009-07-15,05:27:22
39.973433,116.334149,0,206,40009.2273958333,2009-07-15,05:27:27
39.973417,116.334072,0,204,40009.2274537037,2009-07-15,05:27:32
39.973429,116.334004,0,203,40009.2275115741,2009-07-15,05:27:37
39.97345,116.333953,0,202,40009.2275694444,2009-07-15,05:27:42
39.97346,116.333939,0,202,40009.2276273148,2009-07-15,05:27:47
39.973476,116.33394,0,202,40009.2276851852,2009-07-15,05:27:52
39.973476,116.33394,0,202,40009.2277199074,2009-07-15,05:27:55
39.973477,116.333948,0,202,40009.2277430556,2009-07-15,05:27:57
39.973469,116.333998,0,199,40009.2278009259,2009-07-15,05:28:02
39.973459,116.333965,0,198,40009.2278587963,2009-07-15,05:28:07
39.973459,116.333965,0,198,40009.2278935185,2009-07-15,05:28:10
39.973452,116.333964,0,197,40009.2279166667,2009-07-15,05:28:12
39.973464,116.333934,0,194,40009.227974537,2009-07-15,05:28:17
39.973463,116.333923,0,193,40009.2280324074,2009-07-15,05:28:22
39.973466,116.333912,0,193,40009.2280902778,2009-07-15,05:28:27
39.973465,116.333897,0,193,40009.2281481481,2009-07-15,05:28:32
39.973468,116.333786,0,191,40009.2282060185,2009-07-15,05:28:37
39.973514,116.333759,0,190,40009.2282638889,2009-07-15,05:28:42
39.973534,116.333736,0,188,40009.2283217593,2009-07-15,05:28:47
39.973539,116.333755,0,186,40009.2283796296,2009-07-15,05:28:52
39.973515,116.333742,0,185,40009.2284375,2009-07-15,05:28:57
39.973515,116.333742,0,185,40009.2284722222,2009-07-15,05:29:00
39.973514,116.33375,0,184,40009.2284953704,2009-07-15,05:29:02
39.973508,116.333759,0,184,40009.2285532407,2009-07-15,05:29:07
39.973515,116.333791,0,184,40009.2286111111,2009-07-15,05:29:12
39.973526,116.333785,0,180,40009.2286689815,2009-07-15,05:29:17
39.973517,116.333799,0,179,40009.2287268518,2009-07-15,05:29:22
39.973474,116.333761,0,182,40009.2287847222,2009-07-15,05:29:27
39.973449,116.333784,0,186,40009.2288425926,2009-07-15,05:29:32
39.973448,116.333794,0,186,40009.228900463,2009-07-15,05:29:37
39.973443,116.333793,0,186,40009.2289583333,2009-07-15,05:29:42
39.973443,116.333793,0,186,40009.2289930556,2009-07-15,05:29:45
39.973435,116.333801,0,189,40009.2290162037,2009-07-15,05:29:47
39.973446,116.333792,0,192,40009.2290740741,2009-07-15,05:29:52
39.973446,116.333792,0,192,40009.2291087963,2009-07-15,05:29:55
39.973451,116.333785,0,194,40009.2291319444,2009-07-15,05:29:57
39.973471,116.333757,0,196,40009.2291898148,2009-07-15,05:30:02
39.973481,116.333698,0,199,40009.2292476852,2009-07-15,05:30:07
39.973486,116.33372,0,198,40009.2293055556,2009-07-15,05:30:12
39.973504,116.333735,0,197,40009.2293634259,2009-07-15,05:30:17
39.973513,116.333711,0,198,40009.2294212963,2009-07-15,05:30:22
39.973491,116.333673,0,199,40009.2294791667,2009-07-15,05:30:27
39.97349,116.333575,0,196,40009.229537037,2009-07-15,05:30:32
39.973484,116.333513,0,193,40009.2295949074,2009-07-15,05:30:37
39.973481,116.333535,0,195,40009.2296527778,2009-07-15,05:30:42
39.973469,116.333588,0,200,40009.2297106481,2009-07-15,05:30:47
39.973456,116.333607,0,205,40009.2297685185,2009-07-15,05:30:52
39.97345,116.333619,0,207,40009.2298263889,2009-07-15,05:30:57
39.973448,116.333713,0,202,40009.2298842593,2009-07-15,05:31:02
39.973445,116.333862,0,205,40009.2299421296,2009-07-15,05:31:07
39.973463,116.333968,0,210,40009.23,2009-07-15,05:31:12
39.973443,116.333971,0,214,40009.2300578704,2009-07-15,05:31:17
39.973444,116.334269,0,226,40009.2337615741,2009-07-15,05:36:37
39.973432,116.334332,0,227,40009.2338194444,2009-07-15,05:36:42
39.973419,116.334308,0,227,40009.2338773148,2009-07-15,05:36:47
39.973416,116.334319,0,227,40009.2339351852,2009-07-15,05:36:52
39.973418,116.334328,0,228,40009.2339930556,2009-07-15,05:36:57
39.973418,116.334328,0,228,40009.2340277778,2009-07-15,05:37:00
39.973414,116.334326,0,228,40009.2340509259,2009-07-15,05:37:02
39.973394,116.334307,0,230,40009.2341087963,2009-07-15,05:37:07
39.973384,116.334341,0,232,40009.2341666667,2009-07-15,05:37:12
39.97341,116.334304,0,232,40009.234224537,2009-07-15,05:37:17
39.973419,116.334303,0,232,40009.2342824074,2009-07-15,05:37:22
39.973429,116.334246,0,232,40009.2343402778,2009-07-15,05:37:27
39.973428,116.334268,0,235,40009.2343981481,2009-07-15,05:37:32
39.973435,116.33427,0,235,40009.2344560185,2009-07-15,05:37:37
39.973441,116.334276,0,235,40009.2345138889,2009-07-15,05:37:42
39.973441,116.334276,0,235,40009.2345486111,2009-07-15,05:37:45
39.973449,116.334275,0,235,40009.2345717593,2009-07-15,05:37:47
39.973458,116.334268,0,235,40009.2346296296,2009-07-15,05:37:52
39.973458,116.33424,0,234,40009.2346875,2009-07-15,05:37:57
39.973445,116.334217,0,233,40009.2347453704,2009-07-15,05:38:02
39.973459,116.334153,0,235,40009.2348032407,2009-07-15,05:38:07
39.973486,116.334136,0,236,40009.2348611111,2009-07-15,05:38:12
39.973473,116.334182,0,233,40009.2349189815,2009-07-15,05:38:17
39.973457,116.33418,0,232,40009.2349768518,2009-07-15,05:38:22
39.973448,116.334156,0,233,40009.2350347222,2009-07-15,05:38:27
39.973416,116.33415,0,234,40009.2350925926,2009-07-15,05:38:32
39.973404,116.334102,0,237,40009.235150463,2009-07-15,05:38:37
39.973378,116.3341,0,236,40009.2352083333,2009-07-15,05:38:42
39.973358,116.33408,0,235,40009.2352662037,2009-07-15,05:38:47
39.973361,116.334002,0,233,40009.2353240741,2009-07-15,05:38:52
39.973352,116.333922,0,230,40009.2353819444,2009-07-15,05:38:57
39.973341,116.333843,0,229,40009.2354398148,2009-07-15,05:39:02
39.973358,116.333812,0,230,40009.2354976852,2009-07-15,05:39:07
39.973396,116.333786,0,230,40009.2355555556,2009-07-15,05:39:12
39.973441,116.333774,0,230,40009.2356134259,2009-07-15,05:39:17
39.97346,116.333746,0,230,40009.2356712963,2009-07-15,05:39:22
39.973463,116.333676,0,228,40009.2357291667,2009-07-15,05:39:27
39.973446,116.333708,0,227,40009.235787037,2009-07-15,05:39:32
39.973446,116.333708,0,227,40009.2358217593,2009-07-15,05:39:35
39.973439,116.3337,0,226,40009.2358449074,2009-07-15,05:39:37
39.973417,116.333716,0,226,40009.2359027778,2009-07-15,05:39:42
39.973395,116.333804,0,228,40009.2359606481,2009-07-15,05:39:47
39.973372,116.33386,0,231,40009.2360185185,2009-07-15,05:39:52
39.973363,116.333864,0,233,40009.2360763889,2009-07-15,05:39:57
39.973363,116.333864,0,233,40009.2361111111,2009-07-15,05:40:00
39.973363,116.333856,0,235,40009.2361342593,2009-07-15,05:40:02
39.973381,116.333832,0,237,40009.2361921296,2009-07-15,05:40:07
39.973392,116.333814,0,237,40009.23625,2009-07-15,05:40:12
39.973427,116.333769,0,237,40009.2363078704,2009-07-15,05:40:17
39.973442,116.333837,0,231,40009.2363657407,2009-07-15,05:40:22
39.973442,116.33399,0,229,40009.2364236111,2009-07-15,05:40:27
39.973447,116.333981,0,229,40009.2364814815,2009-07-15,05:40:32
39.973444,116.333944,0,229,40009.2365393518,2009-07-15,05:40:37
39.973432,116.333917,0,229,40009.2365972222,2009-07-15,05:40:42
39.97343,116.333927,0,230,40009.2366550926,2009-07-15,05:40:47
39.973417,116.333923,0,232,40009.236712963,2009-07-15,05:40:52
39.973411,116.333917,0,232,40009.2367708333,2009-07-15,05:40:57
39.973413,116.333911,0,232,40009.2368287037,2009-07-15,05:41:02
39.973413,116.333911,0,232,40009.2368634259,2009-07-15,05:41:05
39.973412,116.333911,0,232,40009.2368865741,2009-07-15,05:41:07
39.97341,116.333882,0,232,40009.2369444444,2009-07-15,05:41:12
39.973417,116.333846,0,232,40009.2370023148,2009-07-15,05:41:17
39.973432,116.333832,0,233,40009.2370601852,2009-07-15,05:41:22
39.973406,116.333792,0,233,40009.2371180556,2009-07-15,05:41:27
39.973406,116.333789,0,233,40009.2371759259,2009-07-15,05:41:32
39.973406,116.333789,0,233,40009.2372106481,2009-07-15,05:41:35
39.973407,116.333795,0,233,40009.2372337963,2009-07-15,05:41:37
39.973414,116.333809,0,233,40009.2372916667,2009-07-15,05:41:42
39.973435,116.333793,0,233,40009.237349537,2009-07-15,05:41:47
39.973436,116.333796,0,233,40009.2374074074,2009-07-15,05:41:52
39.973436,116.333796,0,233,40009.2374421296,2009-07-15,05:41:55
39.973437,116.333797,0,233,40009.2374652778,2009-07-15,05:41:57
39.973428,116.33384,0,231,40009.2375231481,2009-07-15,05:42:02
39.973422,116.333853,0,231,40009.2375810185,2009-07-15,05:42:07
39.973412,116.333845,0,231,40009.2376388889,2009-07-15,05:42:12
39.973411,116.333849,0,231,40009.2376967593,2009-07-15,05:42:17
39.973412,116.333842,0,231,40009.2377546296,2009-07-15,05:42:22
39.973412,116.333842,0,231,40009.2377893519,2009-07-15,05:42:25
39.973409,116.333849,0,231,40009.2378125,2009-07-15,05:42:27
39.973406,116.333922,0,230,40009.2378703704,2009-07-15,05:42:32
39.973406,116.333922,0,230,40009.2379050926,2009-07-15,05:42:35
39.973405,116.333929,0,229,40009.2379282407,2009-07-15,05:42:37
39.973448,116.333872,0,230,40009.2379861111,2009-07-15,05:42:42
39.973452,116.333812,0,230,40009.2380439815,2009-07-15,05:42:47
39.973441,116.333778,0,230,40009.2381018519,2009-07-15,05:42:52
39.973441,116.333778,0,230,40009.2381365741,2009-07-15,05:42:55
39.973433,116.333786,0,230,40009.2381597222,2009-07-15,05:42:57
39.973416,116.333834,0,230,40009.2382175926,2009-07-15,05:43:02
39.973409,116.333869,0,229,40009.238275463,2009-07-15,05:43:07
39.973409,116.333869,0,229,40009.2383101852,2009-07-15,05:43:10
39.973417,116.333871,0,229,40009.2383333333,2009-07-15,05:43:12
39.973441,116.333911,0,229,40009.2383912037,2009-07-15,05:43:17
39.973458,116.333938,0,229,40009.2384490741,2009-07-15,05:43:22
39.973459,116.334026,0,228,40009.2385069444,2009-07-15,05:43:27
39.973437,116.33408,0,228,40009.2385648148,2009-07-15,05:43:32
39.973424,116.33411,0,228,40009.2386226852,2009-07-15,05:43:37
39.973419,116.334085,0,229,40009.2386805556,2009-07-15,05:43:42
39.973413,116.333966,0,230,40009.2387384259,2009-07-15,05:43:47
39.973408,116.333941,0,230,40009.2387962963,2009-07-15,05:43:52
39.973412,116.333955,0,228,40009.2388541667,2009-07-15,05:43:57
39.973412,116.333955,0,228,40009.2388888889,2009-07-15,05:44:00
39.973417,116.33396,0,228,40009.238912037,2009-07-15,05:44:02
39.973412,116.333972,0,228,40009.2389699074,2009-07-15,05:44:07
39.973399,116.333987,0,228,40009.2390277778,2009-07-15,05:44:12
39.97339,116.334013,0,230,40009.2390856481,2009-07-15,05:44:17
39.973385,116.334,0,230,40009.2391435185,2009-07-15,05:44:22
39.973383,116.334053,0,230,40009.2392013889,2009-07-15,05:44:27
39.973389,116.334073,0,229,40009.2392592593,2009-07-15,05:44:32
39.973384,116.334143,0,230,40009.2393171296,2009-07-15,05:44:37
39.973421,116.334155,0,230,40009.239375,2009-07-15,05:44:42
39.973455,116.334119,0,230,40009.2394328704,2009-07-15,05:44:47
39.97348,116.334096,0,230,40009.2394907407,2009-07-15,05:44:52
39.973506,116.334016,0,231,40009.2395486111,2009-07-15,05:44:57
39.973498,116.333947,0,231,40009.2396064815,2009-07-15,05:45:02
39.973495,116.333938,0,231,40009.2396643519,2009-07-15,05:45:07
39.973512,116.333947,0,229,40009.2397222222,2009-07-15,05:45:12
39.97351,116.334035,0,229,40009.2397800926,2009-07-15,05:45:17
39.973488,116.334031,0,228,40009.239837963,2009-07-15,05:45:22
39.973478,116.333986,0,229,40009.2398958333,2009-07-15,05:45:27
39.973454,116.333984,0,229,40009.2399537037,2009-07-15,05:45:32
39.973438,116.334057,0,229,40009.2400115741,2009-07-15,05:45:37
39.973438,116.334057,0,229,40009.2400462963,2009-07-15,05:45:40
39.973435,116.33406,0,229,40009.2400694444,2009-07-15,05:45:42
39.973429,116.334095,0,229,40009.2401273148,2009-07-15,05:45:47
39.973398,116.334052,0,229,40009.2401851852,2009-07-15,05:45:52
39.97336,116.334157,0,228,40009.2402430556,2009-07-15,05:45:57
39.973338,116.334043,0,229,40009.2403009259,2009-07-15,05:46:02
39.973326,116.334028,0,230,40009.2404166667,2009-07-15,05:46:12
39.973326,116.334028,0,230,40009.2404513889,2009-07-15,05:46:15
39.973325,116.334026,0,230,40009.240474537,2009-07-15,05:46:17
39.973332,116.333995,0,230,40009.2405324074,2009-07-15,05:46:22
39.973333,116.333993,0,229,40009.2405902778,2009-07-15,05:46:27
39.973326,116.333994,0,229,40009.2406481481,2009-07-15,05:46:32
39.973326,116.333994,0,229,40009.2406828704,2009-07-15,05:46:35
39.973332,116.333998,0,229,40009.2407060185,2009-07-15,05:46:37
39.973357,116.333952,0,229,40009.2407638889,2009-07-15,05:46:42
39.973374,116.333813,0,230,40009.2408217593,2009-07-15,05:46:47
39.973398,116.333744,0,231,40009.2408796296,2009-07-15,05:46:52
39.97342,116.33399,0,234,40009.2446412037,2009-07-15,05:52:17
39.973424,116.334096,0,234,40009.2446990741,2009-07-15,05:52:22
39.973451,116.334063,0,234,40009.2447569444,2009-07-15,05:52:27
39.973451,116.334063,0,234,40009.2447916667,2009-07-15,05:52:30
39.973454,116.334057,0,234,40009.2448148148,2009-07-15,05:52:32
39.973442,116.334012,0,234,40009.2448726852,2009-07-15,05:52:37
39.973436,116.334059,0,234,40009.2449305556,2009-07-15,05:52:42
39.973436,116.334059,0,234,40009.2449652778,2009-07-15,05:52:45
39.973441,116.33406,0,234,40009.2449884259,2009-07-15,05:52:47
39.97345,116.334058,0,234,40009.2450462963,2009-07-15,05:52:52
39.973458,116.334091,0,234,40009.2451041667,2009-07-15,05:52:57
39.973458,116.334091,0,234,40009.2451388889,2009-07-15,05:53:00
39.973465,116.334089,0,234,40009.245162037,2009-07-15,05:53:02
39.973463,116.334056,0,234,40009.2452199074,2009-07-15,05:53:07
39.973456,116.333923,0,234,40009.2452777778,2009-07-15,05:53:12
39.97346,116.333723,0,235,40009.2453356481,2009-07-15,05:53:17
39.973457,116.333693,0,236,40009.2453935185,2009-07-15,05:53:22
39.973444,116.333683,0,236,40009.2454513889,2009-07-15,05:53:27
39.973411,116.333689,0,235,40009.2455092593,2009-07-15,05:53:32
39.973372,116.333646,0,235,40009.2455671296,2009-07-15,05:53:37
39.973348,116.333706,0,234,40009.245625,2009-07-15,05:53:42
39.973354,116.333749,0,235,40009.2456828704,2009-07-15,05:53:47
39.97335,116.333798,0,234,40009.2457407407,2009-07-15,05:53:52
39.973349,116.333814,0,234,40009.2457986111,2009-07-15,05:53:57
39.973384,116.333864,0,234,40009.2458564815,2009-07-15,05:54:02
39.973399,116.333874,0,233,40009.2459143519,2009-07-15,05:54:07
39.973408,116.333899,0,233,40009.2459722222,2009-07-15,05:54:12
39.97343,116.33393,0,233,40009.2460300926,2009-07-15,05:54:17
39.973435,116.333955,0,233,40009.246087963,2009-07-15,05:54:22
39.97344,116.333988,0,233,40009.2461458333,2009-07-15,05:54:27
39.973445,116.333967,0,234,40009.2462037037,2009-07-15,05:54:32
39.973457,116.333946,0,234,40009.2462615741,2009-07-15,05:54:37
39.973457,116.333946,0,234,40009.2462962963,2009-07-15,05:54:40
39.973464,116.333948,0,234,40009.2463194444,2009-07-15,05:54:42
39.973483,116.334017,0,233,40009.2463773148,2009-07-15,05:54:47
39.973487,116.334079,0,231,40009.2464351852,2009-07-15,05:54:52
39.973498,116.334076,0,231,40009.2464930556,2009-07-15,05:54:57
39.973487,116.33404,0,231,40009.2465509259,2009-07-15,05:55:02
39.973476,116.334027,0,232,40009.2466087963,2009-07-15,05:55:07
39.973476,116.334027,0,232,40009.2466435185,2009-07-15,05:55:10
39.973478,116.334024,0,232,40009.2466666667,2009-07-15,05:55:12
39.973471,116.334005,0,232,40009.246724537,2009-07-15,05:55:17
39.973454,116.333911,0,232,40009.2467824074,2009-07-15,05:55:22
39.973467,116.3339,0,233,40009.2468402778,2009-07-15,05:55:27
39.973491,116.333937,0,233,40009.2468981481,2009-07-15,05:55:32
39.973491,116.333937,0,233,40009.2469328704,2009-07-15,05:55:35
39.973499,116.333937,0,233,40009.2469560185,2009-07-15,05:55:37
39.97351,116.333876,0,234,40009.2470138889,2009-07-15,05:55:42
39.973512,116.333756,0,234,40009.2470717593,2009-07-15,05:55:47
39.973521,116.33367,0,235,40009.2471296296,2009-07-15,05:55:52
39.97353,116.333771,0,233,40009.2471875,2009-07-15,05:55:57
39.973529,116.333788,0,233,40009.2472453704,2009-07-15,05:56:02
39.973553,116.333825,0,233,40009.2473032407,2009-07-15,05:56:07
39.973531,116.333974,0,232,40009.2473611111,2009-07-15,05:56:12
39.973493,116.333836,0,233,40009.2474189815,2009-07-15,05:56:17
39.973493,116.333836,0,233,40009.2474537037,2009-07-15,05:56:20
39.973492,116.333828,0,233,40009.2474768519,2009-07-15,05:56:22
39.97349,116.333906,0,233,40009.2475347222,2009-07-15,05:56:27
39.973486,116.334002,0,233,40009.2475925926,2009-07-15,05:56:32
39.973497,116.334098,0,232,40009.247650463,2009-07-15,05:56:37
39.973438,116.333876,0,230,40009.2477083333,2009-07-15,05:56:42
39.97335,116.333698,0,230,40009.2477662037,2009-07-15,05:56:47
39.973341,116.333743,0,231,40009.2478240741,2009-07-15,05:56:52
39.973343,116.333833,0,230,40009.2478819444,2009-07-15,05:56:57
39.973328,116.333944,0,230,40009.2479398148,2009-07-15,05:57:02
39.973352,116.334068,0,229,40009.2479976852,2009-07-15,05:57:07
39.973349,116.334021,0,230,40009.2480555556,2009-07-15,05:57:12
39.973332,116.333986,0,232,40009.2481134259,2009-07-15,05:57:17
39.973297,116.333833,0,232,40009.2481712963,2009-07-15,05:57:22
39.973468,116.333409,0,196,40009.2483449074,2009-07-15,05:57:37
39.973446,116.333423,0,203,40009.2484027778,2009-07-15,05:57:42
39.973446,116.333423,0,203,40009.2484375,2009-07-15,05:57:45
39.973451,116.33342,0,213,40009.2484606481,2009-07-15,05:57:47
39.97348,116.333542,0,214,40009.2485185185,2009-07-15,05:57:52
39.97339,116.333841,0,223,40009.24875,2009-07-15,05:58:12
39.973374,116.333728,0,232,40009.2488078704,2009-07-15,05:58:17
39.973396,116.333822,0,239,40009.2488657407,2009-07-15,05:58:22
39.973433,116.333819,0,238,40009.2489236111,2009-07-15,05:58:27
39.973461,116.333856,0,240,40009.2489814815,2009-07-15,05:58:32
39.973565,116.33278,0,245,40009.2490972222,2009-07-15,05:58:42
39.973553,116.332861,0,237,40009.2491550926,2009-07-15,05:58:47
39.973545,116.332901,0,234,40009.249212963,2009-07-15,05:58:52
39.973536,116.333061,0,227,40009.2492708333,2009-07-15,05:58:57
39.973538,116.333155,0,224,40009.2493287037,2009-07-15,05:59:02
39.973505,116.333306,0,219,40009.2493865741,2009-07-15,05:59:07
39.97346,116.333376,0,221,40009.2494444444,2009-07-15,05:59:12
39.97346,116.333376,0,221,40009.2494791667,2009-07-15,05:59:15
39.973463,116.333381,0,223,40009.2495023148,2009-07-15,05:59:17
39.973465,116.333451,0,221,40009.2495601852,2009-07-15,05:59:22
39.973472,116.33349,0,220,40009.2496180556,2009-07-15,05:59:27
39.973483,116.333591,0,220,40009.2496759259,2009-07-15,05:59:32
39.973517,116.333752,0,221,40009.2497337963,2009-07-15,05:59:37
39.97352,116.333843,0,223,40009.2497916667,2009-07-15,05:59:42
39.973523,116.333969,0,225,40009.249849537,2009-07-15,05:59:47
39.973492,116.334062,0,226,40009.2499074074,2009-07-15,05:59:52
39.973497,116.333975,0,227,40009.2499652778,2009-07-15,05:59:57
39.973508,116.333802,0,232,40009.2500231481,2009-07-15,06:00:02
39.973497,116.333628,0,234,40009.2500810185,2009-07-15,06:00:07
39.973465,116.333476,0,236,40009.2501388889,2009-07-15,06:00:12
39.97344,116.333482,0,238,40009.2501967593,2009-07-15,06:00:17
39.97344,116.333444,0,239,40009.2502546296,2009-07-15,06:00:22
39.97344,116.333344,0,240,40009.2503125,2009-07-15,06:00:27
39.97344,116.333344,0,240,40009.2503472222,2009-07-15,06:00:30
39.973443,116.333348,0,239,40009.2503703704,2009-07-15,06:00:32
39.973419,116.333373,0,238,40009.2504282407,2009-07-15,06:00:37
39.97343,116.333475,0,236,40009.2504861111,2009-07-15,06:00:42
39.973473,116.333535,0,235,40009.2505439815,2009-07-15,06:00:47
39.973546,116.333556,0,234,40009.2506018518,2009-07-15,06:00:52
39.973557,116.333519,0,233,40009.2506597222,2009-07-15,06:00:57
39.973548,116.33354,0,231,40009.2507175926,2009-07-15,06:01:02
39.973515,116.333496,0,229,40009.250775463,2009-07-15,06:01:07
39.973511,116.333486,0,229,40009.2508333333,2009-07-15,06:01:12
39.973504,116.33347,0,229,40009.2508912037,2009-07-15,06:01:17
39.973488,116.333572,0,228,40009.2509490741,2009-07-15,06:01:22
39.973462,116.33367,0,227,40009.2510069444,2009-07-15,06:01:27
39.973449,116.333704,0,227,40009.2510648148,2009-07-15,06:01:32
39.973447,116.333793,0,227,40009.2511226852,2009-07-15,06:01:37
39.973443,116.333926,0,226,40009.2511805556,2009-07-15,06:01:42
39.973402,116.333974,0,224,40009.2512384259,2009-07-15,06:01:47
39.973387,116.333977,0,224,40009.2512962963,2009-07-15,06:01:52
39.973387,116.333977,0,224,40009.2513310185,2009-07-15,06:01:55
39.973387,116.333973,0,224,40009.2513541667,2009-07-15,06:01:57
39.973405,116.333948,0,225,40009.251412037,2009-07-15,06:02:02
39.973405,116.333948,0,225,40009.2514467593,2009-07-15,06:02:05
39.973413,116.33394,0,225,40009.2514699074,2009-07-15,06:02:07
39.973399,116.333973,0,224,40009.2515277778,2009-07-15,06:02:12
39.97337,116.333949,0,224,40009.2515856481,2009-07-15,06:02:17
39.973389,116.333905,0,224,40009.2516435185,2009-07-15,06:02:22
39.973387,116.333857,0,225,40009.2517013889,2009-07-15,06:02:27
39.973367,116.333844,0,225,40009.2517592593,2009-07-15,06:02:32
39.973357,116.33392,0,222,40009.2518171296,2009-07-15,06:02:37
39.973337,116.33401,0,221,40009.251875,2009-07-15,06:02:42
39.973342,116.334092,0,221,40009.2519328704,2009-07-15,06:02:47
39.973337,116.334105,0,221,40009.2519907407,2009-07-15,06:02:52
39.973347,116.334061,0,221,40009.2521643518,2009-07-15,06:03:07
39.97336,116.334003,0,221,40009.2522222222,2009-07-15,06:03:12
39.973336,116.333882,0,223,40009.2522800926,2009-07-15,06:03:17
39.973334,116.333718,0,224,40009.252337963,2009-07-15,06:03:22
39.973354,116.333768,0,224,40009.2523958333,2009-07-15,06:03:27
39.973383,116.333749,0,225,40009.2525115741,2009-07-15,06:03:37
39.973388,116.333766,0,225,40009.2525694444,2009-07-15,06:03:42
39.973374,116.333776,0,225,40009.2526273148,2009-07-15,06:03:47
39.973378,116.333789,0,225,40009.2526851852,2009-07-15,06:03:52
39.973378,116.333789,0,225,40009.2527199074,2009-07-15,06:03:55
39.973384,116.333796,0,225,40009.2527430556,2009-07-15,06:03:57
39.973463,116.333889,0,225,40009.2528009259,2009-07-15,06:04:02
39.972739,116.336708,0,242,40009.2551157407,2009-07-15,06:07:22
39.972902,116.335588,0,248,40009.2552314815,2009-07-15,06:07:32
39.973284,116.334467,0,258,40009.2552893519,2009-07-15,06:07:37
39.973308,116.334073,0,260,40009.2553472222,2009-07-15,06:07:42
39.973351,116.334037,0,253,40009.255462963,2009-07-15,06:07:52
39.973491,116.333712,0,255,40009.2555208333,2009-07-15,06:07:57
39.97356,116.333562,0,261,40009.2555787037,2009-07-15,06:08:02
39.973569,116.333551,0,261,40009.2556365741,2009-07-15,06:08:07
39.973626,116.333436,0,254,40009.2556944444,2009-07-15,06:08:12
39.973658,116.333389,0,249,40009.2557523148,2009-07-15,06:08:17
39.973685,116.33333,0,246,40009.2558101852,2009-07-15,06:08:22
39.973716,116.333261,0,245,40009.2558680556,2009-07-15,06:08:27
39.973691,116.333243,0,242,40009.2559259259,2009-07-15,06:08:32
39.973683,116.333255,0,241,40009.2559837963,2009-07-15,06:08:37
39.973641,116.3333,0,241,40009.2560416667,2009-07-15,06:08:42
39.973601,116.333358,0,235,40009.256099537,2009-07-15,06:08:47
39.973584,116.333365,0,237,40009.2561574074,2009-07-15,06:08:52
39.973259,116.333769,0,185,40009.3077199074,2009-07-15,07:23:07
39.973184,116.333489,0,125,40009.3077777778,2009-07-15,07:23:12
39.973167,116.333405,0,111,40009.3078356481,2009-07-15,07:23:17
39.973163,116.333372,0,102,40009.3078935185,2009-07-15,07:23:22
39.973179,116.333372,0,90,40009.3079513889,2009-07-15,07:23:27
39.973214,116.333425,0,100,40009.3080092593,2009-07-15,07:23:32
39.97325,116.33345,0,106,40009.3080671296,2009-07-15,07:23:37
39.973254,116.333468,0,104,40009.308125,2009-07-15,07:23:42
39.973238,116.333468,0,100,40009.3081828704,2009-07-15,07:23:47
39.973236,116.333491,0,101,40009.3082407407,2009-07-15,07:23:52
39.973221,116.333495,0,102,40009.3082986111,2009-07-15,07:23:57
39.973215,116.333495,0,102,40009.3083564815,2009-07-15,07:24:02
39.973215,116.333495,0,102,40009.3083912037,2009-07-15,07:24:05
39.973211,116.333491,0,102,40009.3084143519,2009-07-15,07:24:07
39.973151,116.333444,0,95,40009.3084722222,2009-07-15,07:24:12
39.973128,116.333401,0,90,40009.3085300926,2009-07-15,07:24:17
39.973124,116.333391,0,90,40009.308587963,2009-07-15,07:24:22
39.973095,116.333303,0,87,40009.3086458333,2009-07-15,07:24:27
39.973105,116.333265,0,90,40009.3087037037,2009-07-15,07:24:32
39.973122,116.333283,0,91,40009.3087615741,2009-07-15,07:24:37
39.973178,116.333416,0,108,40009.3088194444,2009-07-15,07:24:42
39.973191,116.333477,0,120,40009.3088773148,2009-07-15,07:24:47
39.973186,116.333486,0,122,40009.3089351852,2009-07-15,07:24:52
39.973176,116.333545,0,127,40009.3089930556,2009-07-15,07:24:57
39.973196,116.333644,0,134,40009.3090509259,2009-07-15,07:25:02
39.973207,116.333725,0,140,40009.3091087963,2009-07-15,07:25:07
39.973208,116.333795,0,146,40009.3091666667,2009-07-15,07:25:12
39.973214,116.333817,0,151,40009.309224537,2009-07-15,07:25:17
39.97324,116.333827,0,155,40009.3092824074,2009-07-15,07:25:22
39.97324,116.333813,0,158,40009.3093402778,2009-07-15,07:25:27
39.973234,116.333809,0,158,40009.3093981481,2009-07-15,07:25:32
39.973234,116.333809,0,158,40009.3094328704,2009-07-15,07:25:35
39.973235,116.333806,0,161,40009.3094560185,2009-07-15,07:25:37
39.973226,116.333804,0,162,40009.3095138889,2009-07-15,07:25:42
39.973226,116.333784,0,165,40009.3095717593,2009-07-15,07:25:47
39.973243,116.33375,0,167,40009.3096296296,2009-07-15,07:25:52
39.973277,116.333726,0,169,40009.3096875,2009-07-15,07:25:57
39.97328,116.333704,0,171,40009.3097453704,2009-07-15,07:26:02
39.973269,116.333659,0,174,40009.3098032407,2009-07-15,07:26:07
39.973241,116.333586,0,176,40009.3098611111,2009-07-15,07:26:12
39.973255,116.333575,0,178,40009.3099189815,2009-07-15,07:26:17
39.973268,116.33359,0,180,40009.3099768519,2009-07-15,07:26:22
39.973268,116.33359,0,180,40009.3100115741,2009-07-15,07:26:25
39.973271,116.333583,0,181,40009.3100347222,2009-07-15,07:26:27
39.973261,116.333592,0,183,40009.3100925926,2009-07-15,07:26:32
39.973261,116.333592,0,183,40009.3101273148,2009-07-15,07:26:35
39.973262,116.333588,0,183,40009.310150463,2009-07-15,07:26:37
39.973251,116.333643,0,183,40009.3102083333,2009-07-15,07:26:42
39.973233,116.333752,0,185,40009.3102662037,2009-07-15,07:26:47
39.973215,116.333819,0,186,40009.3103240741,2009-07-15,07:26:52
39.973247,116.333853,0,187,40009.3103819444,2009-07-15,07:26:57
39.973306,116.33391,0,189,40009.3104398148,2009-07-15,07:27:02
39.97329,116.333982,0,190,40009.3104976852,2009-07-15,07:27:07
39.973281,116.334067,0,191,40009.3105555556,2009-07-15,07:27:12
39.973343,116.334151,0,192,40009.3106134259,2009-07-15,07:27:17
39.973314,116.334139,0,193,40009.3106712963,2009-07-15,07:27:22
39.973301,116.3341,0,194,40009.3107291667,2009-07-15,07:27:27
39.973287,116.334077,0,194,40009.310787037,2009-07-15,07:27:32
39.973287,116.334077,0,194,40009.3108217593,2009-07-15,07:27:35
39.973287,116.334071,0,195,40009.3108449074,2009-07-15,07:27:37
39.973294,116.33406,0,195,40009.3109027778,2009-07-15,07:27:42
39.973323,116.333915,0,195,40009.3109606481,2009-07-15,07:27:47
39.97333,116.333811,0,196,40009.3110185185,2009-07-15,07:27:52
39.973327,116.333756,0,197,40009.3110763889,2009-07-15,07:27:57
39.973191,116.333474,0,211,40009.3136805556,2009-07-15,07:31:42
39.973216,116.333408,0,211,40009.3137384259,2009-07-15,07:31:47
39.973225,116.333371,0,211,40009.3137962963,2009-07-15,07:31:52
39.973214,116.333336,0,212,40009.3138541667,2009-07-15,07:31:57
39.973177,116.333289,0,212,40009.313912037,2009-07-15,07:32:02
39.973133,116.333253,0,213,40009.3139699074,2009-07-15,07:32:07
39.97315,116.333265,0,213,40009.3140277778,2009-07-15,07:32:12
39.973201,116.333335,0,214,40009.3140856481,2009-07-15,07:32:17
39.973201,116.333335,0,214,40009.3141203704,2009-07-15,07:32:20
39.973204,116.33333,0,214,40009.3141435185,2009-07-15,07:32:22
39.973225,116.333406,0,214,40009.3142013889,2009-07-15,07:32:27
39.973217,116.333451,0,215,40009.3142592593,2009-07-15,07:32:32
39.973328,116.333759,0,215,40009.3143171296,2009-07-15,07:32:37
39.973396,116.333775,0,217,40009.314375,2009-07-15,07:32:42
39.973365,116.333904,0,217,40009.3144328704,2009-07-15,07:32:47
39.973359,116.334063,0,217,40009.3144907407,2009-07-15,07:32:52
39.973351,116.334119,0,217,40009.3145486111,2009-07-15,07:32:57
39.973342,116.334144,0,217,40009.3146064815,2009-07-15,07:33:02
39.973387,116.334154,0,217,40009.3146643518,2009-07-15,07:33:07
39.973441,116.334145,0,218,40009.3147222222,2009-07-15,07:33:12
39.973465,116.334136,0,218,40009.3147800926,2009-07-15,07:33:17
39.973493,116.334128,0,218,40009.314837963,2009-07-15,07:33:22
39.973481,116.334097,0,219,40009.3148958333,2009-07-15,07:33:27
39.973438,116.33401,0,219,40009.3149537037,2009-07-15,07:33:32
39.973457,116.33397,0,220,40009.3150115741,2009-07-15,07:33:37
39.973433,116.334047,0,220,40009.3150694444,2009-07-15,07:33:42
39.973413,116.33409,0,220,40009.3151273148,2009-07-15,07:33:47
39.973442,116.334113,0,220,40009.3151851852,2009-07-15,07:33:52
39.973442,116.334113,0,220,40009.3152199074,2009-07-15,07:33:55
39.973438,116.334112,0,220,40009.3152430556,2009-07-15,07:33:57
39.97344,116.334139,0,220,40009.3153009259,2009-07-15,07:34:02
39.973471,116.334208,0,220,40009.3153587963,2009-07-15,07:34:07
39.973467,116.334238,0,221,40009.3154166667,2009-07-15,07:34:12
39.973503,116.334293,0,221,40009.315474537,2009-07-15,07:34:17
39.973439,116.334216,0,219,40009.3155324074,2009-07-15,07:34:22
39.973378,116.334145,0,217,40009.3155902778,2009-07-15,07:34:27
39.973325,116.334092,0,217,40009.3156481481,2009-07-15,07:34:32
39.973294,116.334033,0,217,40009.3157060185,2009-07-15,07:34:37
39.973308,116.334041,0,218,40009.3157638889,2009-07-15,07:34:42
39.973308,116.334041,0,218,40009.3157986111,2009-07-15,07:34:45
39.973307,116.334047,0,218,40009.3158217593,2009-07-15,07:34:47
39.973374,116.334089,0,218,40009.3158796296,2009-07-15,07:34:52
39.973439,116.334121,0,218,40009.3159375,2009-07-15,07:34:57
39.973472,116.334106,0,218,40009.3159953704,2009-07-15,07:35:02
39.973462,116.334101,0,219,40009.3160532407,2009-07-15,07:35:07
39.973462,116.334101,0,219,40009.3161111111,2009-07-15,07:35:12
39.973462,116.334101,0,219,40009.3161458333,2009-07-15,07:35:15
39.973461,116.3341,0,219,40009.3161689815,2009-07-15,07:35:17
39.973454,116.334069,0,219,40009.3162268519,2009-07-15,07:35:22
39.973392,116.333984,0,219,40009.3162847222,2009-07-15,07:35:27
39.973365,116.333917,0,220,40009.3163425926,2009-07-15,07:35:32
39.973336,116.333897,0,220,40009.316400463,2009-07-15,07:35:37
39.973333,116.333876,0,220,40009.3164583333,2009-07-15,07:35:42
39.973333,116.333876,0,220,40009.3164930556,2009-07-15,07:35:45
39.973341,116.333884,0,221,40009.3165162037,2009-07-15,07:35:47
39.973307,116.333878,0,221,40009.3165740741,2009-07-15,07:35:52
39.973242,116.333822,0,221,40009.3166319444,2009-07-15,07:35:57
39.973227,116.333781,0,221,40009.3166898148,2009-07-15,07:36:02
39.973222,116.333717,0,221,40009.3167476852,2009-07-15,07:36:07
39.973233,116.333696,0,222,40009.3168055556,2009-07-15,07:36:12
39.973213,116.333623,0,222,40009.3168634259,2009-07-15,07:36:17
39.973175,116.33358,0,222,40009.3169212963,2009-07-15,07:36:22
39.973134,116.333555,0,222,40009.3169791667,2009-07-15,07:36:27
39.973146,116.333613,0,222,40009.317037037,2009-07-15,07:36:32
39.973171,116.33365,0,223,40009.3170949074,2009-07-15,07:36:37
39.973219,116.333755,0,223,40009.3171527778,2009-07-15,07:36:42
39.97327,116.333861,0,223,40009.3172106481,2009-07-15,07:36:47
39.973356,116.333965,0,223,40009.3172685185,2009-07-15,07:36:52
39.973292,116.333893,0,223,40009.3173263889,2009-07-15,07:36:57
39.973291,116.333871,0,223,40009.3173842593,2009-07-15,07:37:02
39.973246,116.333749,0,223,40009.3174421296,2009-07-15,07:37:07
39.973232,116.333675,0,223,40009.3175,2009-07-15,07:37:12
39.973225,116.333651,0,224,40009.3175578704,2009-07-15,07:37:17
39.973244,116.333687,0,224,40009.3176157407,2009-07-15,07:37:22
39.973267,116.33373,0,224,40009.3176736111,2009-07-15,07:37:27
39.97327,116.333738,0,224,40009.3177314815,2009-07-15,07:37:32
39.97327,116.333738,0,224,40009.3177662037,2009-07-15,07:37:35
39.973272,116.333742,0,224,40009.3177893519,2009-07-15,07:37:37
39.97328,116.333782,0,224,40009.3178472222,2009-07-15,07:37:42
39.973307,116.333835,0,224,40009.3179050926,2009-07-15,07:37:47
39.973307,116.333854,0,224,40009.317962963,2009-07-15,07:37:52
39.97337,116.333941,0,224,40009.3180208333,2009-07-15,07:37:57
39.973421,116.334012,0,224,40009.3180787037,2009-07-15,07:38:02
39.973206,116.334032,0,241,40009.3298842593,2009-07-15,07:55:02
39.973138,116.333961,0,240,40009.3299421296,2009-07-15,07:55:07
39.973078,116.333868,0,240,40009.33,2009-07-15,07:55:12
39.973078,116.333868,0,240,40009.3300347222,2009-07-15,07:55:15
39.973083,116.333868,0,240,40009.3300578704,2009-07-15,07:55:17
39.973091,116.333853,0,240,40009.3301157407,2009-07-15,07:55:22
39.973089,116.333795,0,240,40009.3301736111,2009-07-15,07:55:27
39.973038,116.333753,0,240,40009.3302314815,2009-07-15,07:55:32
39.973044,116.333796,0,240,40009.3302893518,2009-07-15,07:55:37
39.973136,116.333933,0,239,40009.3303472222,2009-07-15,07:55:42
39.973151,116.333949,0,239,40009.3304050926,2009-07-15,07:55:47
39.973151,116.333949,0,239,40009.3304398148,2009-07-15,07:55:50
39.973155,116.333948,0,239,40009.330462963,2009-07-15,07:55:52
39.973177,116.334006,0,239,40009.3305208333,2009-07-15,07:55:57
39.973218,116.334026,0,238,40009.3305787037,2009-07-15,07:56:02
39.97324,116.334065,0,238,40009.3306365741,2009-07-15,07:56:07
39.973273,116.334073,0,238,40009.3306944444,2009-07-15,07:56:12
39.973328,116.334097,0,237,40009.3307523148,2009-07-15,07:56:17
39.973344,116.33409,0,238,40009.3308101852,2009-07-15,07:56:22
39.9733,116.334099,0,238,40009.3308680556,2009-07-15,07:56:27
39.973274,116.334123,0,239,40009.3309259259,2009-07-15,07:56:32
39.973236,116.334132,0,238,40009.3309837963,2009-07-15,07:56:37
39.973236,116.334143,0,238,40009.3310416667,2009-07-15,07:56:42
39.973236,116.334143,0,238,40009.3310763889,2009-07-15,07:56:45
39.97324,116.334146,0,238,40009.331099537,2009-07-15,07:56:47
39.973297,116.334128,0,238,40009.3311574074,2009-07-15,07:56:52
39.973333,116.334138,0,237,40009.3312152778,2009-07-15,07:56:57
39.973398,116.334228,0,237,40009.3312731481,2009-07-15,07:57:02
39.973434,116.334264,0,238,40009.3313310185,2009-07-15,07:57:07
39.973472,116.334326,0,238,40009.3313888889,2009-07-15,07:57:12
39.973505,116.334391,0,238,40009.3314467593,2009-07-15,07:57:17
39.973543,116.334422,0,238,40009.3315046296,2009-07-15,07:57:22
39.973542,116.334378,0,237,40009.3315625,2009-07-15,07:57:27
39.973551,116.334369,0,238,40009.3316203704,2009-07-15,07:57:32
39.973551,116.334369,0,238,40009.3316550926,2009-07-15,07:57:35
39.973555,116.334369,0,238,40009.3316782407,2009-07-15,07:57:37
39.973544,116.334357,0,238,40009.3317361111,2009-07-15,07:57:42
39.973516,116.334349,0,238,40009.3317939815,2009-07-15,07:57:47
39.973509,116.334306,0,238,40009.3318518519,2009-07-15,07:57:52
39.973511,116.334201,0,238,40009.3319097222,2009-07-15,07:57:57
39.973447,116.334064,0,239,40009.3319675926,2009-07-15,07:58:02
39.973403,116.333995,0,239,40009.332025463,2009-07-15,07:58:07
39.973381,116.333965,0,239,40009.3320833333,2009-07-15,07:58:12
39.973372,116.333924,0,239,40009.3321412037,2009-07-15,07:58:17
39.973338,116.333915,0,239,40009.3321990741,2009-07-15,07:58:22
39.973327,116.333966,0,239,40009.3322569444,2009-07-15,07:58:27
39.973295,116.333965,0,238,40009.3323148148,2009-07-15,07:58:32
39.973281,116.334018,0,238,40009.3323726852,2009-07-15,07:58:37
39.973287,116.333999,0,238,40009.3324305556,2009-07-15,07:58:42
39.973313,116.333901,0,238,40009.3324884259,2009-07-15,07:58:47
39.973312,116.333894,0,238,40009.3325462963,2009-07-15,07:58:52
39.973312,116.333894,0,238,40009.3325810185,2009-07-15,07:58:55
39.973315,116.333891,0,238,40009.3326041667,2009-07-15,07:58:57
39.973352,116.333901,0,238,40009.332662037,2009-07-15,07:59:02
39.973372,116.333941,0,237,40009.3327199074,2009-07-15,07:59:07
39.973333,116.333945,0,236,40009.3327777778,2009-07-15,07:59:12
39.973333,116.333945,0,236,40009.3328125,2009-07-15,07:59:15
39.973327,116.333938,0,236,40009.3328356481,2009-07-15,07:59:17
39.97322,116.333905,0,235,40009.3328935185,2009-07-15,07:59:22
39.973214,116.333889,0,234,40009.3329513889,2009-07-15,07:59:27
39.973223,116.333918,0,234,40009.3330092593,2009-07-15,07:59:32
39.973189,116.333995,0,234,40009.3330671296,2009-07-15,07:59:37
39.973165,116.33406,0,234,40009.333125,2009-07-15,07:59:42
39.973165,116.33406,0,234,40009.3331597222,2009-07-15,07:59:45
39.97316,116.334052,0,234,40009.3331828704,2009-07-15,07:59:47
39.973161,116.334062,0,234,40009.3332407407,2009-07-15,07:59:52
39.973144,116.334016,0,234,40009.3332986111,2009-07-15,07:59:57
39.973142,116.334025,0,234,40009.3333564815,2009-07-15,08:00:02
39.973223,116.334049,0,234,40009.3334143519,2009-07-15,08:00:07
39.973266,116.334067,0,234,40009.3334722222,2009-07-15,08:00:12
39.973287,116.334062,0,234,40009.3335300926,2009-07-15,08:00:17
39.973299,116.334065,0,234,40009.333587963,2009-07-15,08:00:22
39.973287,116.334058,0,233,40009.3336458333,2009-07-15,08:00:27
39.973281,116.334019,0,233,40009.3337037037,2009-07-15,08:00:32
39.973312,116.333933,0,233,40009.3337615741,2009-07-15,08:00:37
39.973344,116.333885,0,232,40009.3338194444,2009-07-15,08:00:42
39.973379,116.333876,0,232,40009.3338773148,2009-07-15,08:00:47
39.973392,116.33393,0,232,40009.3339351852,2009-07-15,08:00:52
39.973404,116.334026,0,232,40009.3339930556,2009-07-15,08:00:57
39.973425,116.334071,0,232,40009.3340509259,2009-07-15,08:01:02
39.973419,116.334086,0,232,40009.3341087963,2009-07-15,08:01:07
39.973406,116.334083,0,232,40009.3341666667,2009-07-15,08:01:12
39.973411,116.334097,0,232,40009.334224537,2009-07-15,08:01:17
39.97341,116.334127,0,232,40009.3342824074,2009-07-15,08:01:22
39.97341,116.334127,0,232,40009.3343171296,2009-07-15,08:01:25
39.973403,116.334133,0,232,40009.3343402778,2009-07-15,08:01:27
39.973409,116.334124,0,232,40009.3343981481,2009-07-15,08:01:32
39.973409,116.334124,0,232,40009.3344328704,2009-07-15,08:01:35
39.973405,116.334125,0,232,40009.3344560185,2009-07-15,08:01:37
39.973402,116.334113,0,232,40009.3345138889,2009-07-15,08:01:42
39.973419,116.334073,0,232,40009.3345717593,2009-07-15,08:01:47
39.973411,116.334052,0,232,40009.3346296296,2009-07-15,08:01:52
39.973432,116.333977,0,232,40009.3346875,2009-07-15,08:01:57
39.973405,116.333881,0,233,40009.3347453704,2009-07-15,08:02:02
39.973373,116.333913,0,232,40009.3348032407,2009-07-15,08:02:07
39.973375,116.334003,0,233,40009.3348611111,2009-07-15,08:02:12
39.973363,116.334054,0,232,40009.3349189815,2009-07-15,08:02:17
39.973359,116.334078,0,232,40009.3349768519,2009-07-15,08:02:22
39.973357,116.334063,0,232,40009.3350347222,2009-07-15,08:02:27
39.973359,116.334073,0,232,40009.3350925926,2009-07-15,08:02:32
39.97339,116.334111,0,233,40009.335150463,2009-07-15,08:02:37
39.973419,116.334205,0,233,40009.3352083333,2009-07-15,08:02:42
39.973463,116.334235,0,233,40009.3352662037,2009-07-15,08:02:47
39.973477,116.334231,0,234,40009.3353240741,2009-07-15,08:02:52
39.973477,116.334231,0,234,40009.3353587963,2009-07-15,08:02:55
39.973473,116.334227,0,234,40009.3353819444,2009-07-15,08:02:57
39.973469,116.33424,0,235,40009.3354398148,2009-07-15,08:03:02
39.973441,116.334223,0,236,40009.3354976852,2009-07-15,08:03:07
39.973434,116.334214,0,236,40009.3355555556,2009-07-15,08:03:12
39.973432,116.334201,0,236,40009.3356134259,2009-07-15,08:03:17
39.973394,116.334117,0,235,40009.3356712963,2009-07-15,08:03:22
39.973388,116.334083,0,236,40009.3357291667,2009-07-15,08:03:27
39.973378,116.334055,0,235,40009.335787037,2009-07-15,08:03:32
39.973343,116.334003,0,237,40009.3358449074,2009-07-15,08:03:37
39.973326,116.334004,0,236,40009.3359027778,2009-07-15,08:03:42
39.973326,116.334004,0,236,40009.3359375,2009-07-15,08:03:45
39.973321,116.333997,0,236,40009.3359606481,2009-07-15,08:03:47
39.973352,116.333961,0,236,40009.3360185185,2009-07-15,08:03:52
39.973378,116.333925,0,236,40009.3360763889,2009-07-15,08:03:57
39.97338,116.333916,0,235,40009.3361342593,2009-07-15,08:04:02
39.973379,116.333928,0,235,40009.3361921296,2009-07-15,08:04:07
39.973408,116.333996,0,235,40009.33625,2009-07-15,08:04:12
39.973406,116.334026,0,235,40009.3363078704,2009-07-15,08:04:17
39.973392,116.334044,0,232,40009.3363657407,2009-07-15,08:04:22
39.973392,116.334044,0,232,40009.336400463,2009-07-15,08:04:25
39.973385,116.334041,0,232,40009.3364236111,2009-07-15,08:04:27
39.973388,116.33403,0,229,40009.3364814815,2009-07-15,08:04:32
39.973383,116.334025,0,229,40009.3365393518,2009-07-15,08:04:37
39.973386,116.334029,0,229,40009.3365972222,2009-07-15,08:04:42
39.973387,116.334034,0,229,40009.3366550926,2009-07-15,08:04:47
39.973387,116.334034,0,229,40009.3366898148,2009-07-15,08:04:50
39.97339,116.334034,0,229,40009.336712963,2009-07-15,08:04:52
39.973398,116.334061,0,230,40009.3367708333,2009-07-15,08:04:57
39.973405,116.334089,0,230,40009.3368287037,2009-07-15,08:05:02
39.973431,116.334153,0,232,40009.3368865741,2009-07-15,08:05:07
39.973441,116.334169,0,232,40009.3369444444,2009-07-15,08:05:12
39.97342,116.334162,0,231,40009.3370023148,2009-07-15,08:05:17
39.973415,116.334163,0,231,40009.3370601852,2009-07-15,08:05:22
39.973415,116.334163,0,231,40009.3370949074,2009-07-15,08:05:25
39.973417,116.334166,0,231,40009.3371180556,2009-07-15,08:05:27
39.973392,116.334138,0,228,40009.3371759259,2009-07-15,08:05:32
39.973403,116.334147,0,227,40009.3372337963,2009-07-15,08:05:37
39.973398,116.334142,0,228,40009.3372916667,2009-07-15,08:05:42
39.973398,116.334142,0,228,40009.3373263889,2009-07-15,08:05:45
39.973398,116.33415,0,228,40009.337349537,2009-07-15,08:05:47
39.973385,116.334114,0,226,40009.3374074074,2009-07-15,08:05:52
39.973384,116.334093,0,224,40009.3374652778,2009-07-15,08:05:57
39.973373,116.33401,0,223,40009.3375231481,2009-07-15,08:06:02
39.97337,116.33398,0,219,40009.3375810185,2009-07-15,08:06:07
39.973346,116.333963,0,217,40009.3376388889,2009-07-15,08:06:12
39.973344,116.333931,0,215,40009.3376967593,2009-07-15,08:06:17
39.973349,116.333919,0,213,40009.3377546296,2009-07-15,08:06:22
39.973349,116.333919,0,213,40009.3377893518,2009-07-15,08:06:25
39.973346,116.333913,0,212,40009.3378125,2009-07-15,08:06:27
39.97335,116.333945,0,208,40009.3378703704,2009-07-15,08:06:32
39.97335,116.333945,0,208,40009.3379050926,2009-07-15,08:06:35
39.973346,116.333947,0,208,40009.3379282407,2009-07-15,08:06:37
39.973359,116.333896,0,208,40009.3379861111,2009-07-15,08:06:42
39.973396,116.333869,0,206,40009.3380439815,2009-07-15,08:06:47
39.973423,116.333923,0,206,40009.3381018518,2009-07-15,08:06:52
39.973417,116.333918,0,206,40009.3381597222,2009-07-15,08:06:57
39.973417,116.333911,0,206,40009.3382175926,2009-07-15,08:07:02
39.973417,116.333911,0,206,40009.3382523148,2009-07-15,08:07:05
39.973423,116.333912,0,206,40009.338275463,2009-07-15,08:07:07
39.973429,116.333943,0,206,40009.3383333333,2009-07-15,08:07:12
39.973421,116.333932,0,206,40009.3383912037,2009-07-15,08:07:17
39.973402,116.333982,0,205,40009.3384490741,2009-07-15,08:07:22
39.973388,116.33408,0,201,40009.3385069444,2009-07-15,08:07:27
39.973374,116.334133,0,197,40009.3385648148,2009-07-15,08:07:32
39.973389,116.334099,0,197,40009.3386226852,2009-07-15,08:07:37
39.973408,116.33407,0,197,40009.3386805556,2009-07-15,08:07:42
39.973421,116.334089,0,195,40009.3387384259,2009-07-15,08:07:47
39.973421,116.334089,0,195,40009.3387731481,2009-07-15,08:07:50
39.973422,116.334089,0,194,40009.3387962963,2009-07-15,08:07:52
39.973408,116.334076,0,195,40009.3388541667,2009-07-15,08:07:57
39.973407,116.334069,0,195,40009.338912037,2009-07-15,08:08:02
39.973404,116.334061,0,195,40009.3389699074,2009-07-15,08:08:07
39.973404,116.334061,0,195,40009.3390046296,2009-07-15,08:08:10
39.973401,116.334056,0,195,40009.3390277778,2009-07-15,08:08:12
39.973414,116.334038,0,196,40009.3390856481,2009-07-15,08:08:17
39.973404,116.334029,0,196,40009.3391435185,2009-07-15,08:08:22
39.973385,116.334042,0,195,40009.3392013889,2009-07-15,08:08:27
39.973386,116.334042,0,194,40009.3392592593,2009-07-15,08:08:32
39.973386,116.334042,0,194,40009.3392939815,2009-07-15,08:08:35
39.973388,116.33405,0,195,40009.3393171296,2009-07-15,08:08:37
39.973397,116.334057,0,194,40009.339375,2009-07-15,08:08:42
39.973387,116.334086,0,193,40009.3394328704,2009-07-15,08:08:47
39.973372,116.334044,0,193,40009.3394907407,2009-07-15,08:08:52
39.973364,116.334019,0,193,40009.3395486111,2009-07-15,08:08:57
39.973364,116.334019,0,193,40009.3395833333,2009-07-15,08:09:00
39.973368,116.334014,0,193,40009.3396064815,2009-07-15,08:09:02
39.973398,116.333968,0,193,40009.3396643519,2009-07-15,08:09:07
39.973442,116.333951,0,192,40009.3397222222,2009-07-15,08:09:12
39.973488,116.333916,0,192,40009.3397800926,2009-07-15,08:09:17
39.973504,116.33386,0,192,40009.339837963,2009-07-15,08:09:22
39.973492,116.333816,0,192,40009.3398958333,2009-07-15,08:09:27
39.973436,116.333757,0,192,40009.3399537037,2009-07-15,08:09:32
39.973396,116.333764,0,182,40009.3400115741,2009-07-15,08:09:37
39.973341,116.333779,0,172,40009.3400694444,2009-07-15,08:09:42
39.97334,116.333754,0,170,40009.3401273148,2009-07-15,08:09:47
39.973356,116.333773,0,167,40009.3401851852,2009-07-15,08:09:52
39.973337,116.333785,0,166,40009.3402430556,2009-07-15,08:09:57
39.973336,116.333792,0,166,40009.3403009259,2009-07-15,08:10:02
39.973336,116.333792,0,166,40009.3403356481,2009-07-15,08:10:05
39.973338,116.333792,0,166,40009.3403587963,2009-07-15,08:10:07
39.973338,116.333781,0,165,40009.3404166667,2009-07-15,08:10:12
39.973339,116.333816,0,167,40009.340474537,2009-07-15,08:10:17
39.973347,116.333826,0,167,40009.3405324074,2009-07-15,08:10:22
39.973338,116.333863,0,168,40009.3405902778,2009-07-15,08:10:27
39.973344,116.333857,0,168,40009.3406481481,2009-07-15,08:10:32
39.973347,116.333855,0,168,40009.3407060185,2009-07-15,08:10:37
39.973347,116.333855,0,168,40009.3407407407,2009-07-15,08:10:40
39.973355,116.333852,0,168,40009.3407638889,2009-07-15,08:10:42
39.973359,116.333883,0,166,40009.3408217593,2009-07-15,08:10:47
39.973359,116.333883,0,166,40009.3408564815,2009-07-15,08:10:50
39.973364,116.333889,0,166,40009.3408796296,2009-07-15,08:10:52
39.973358,116.333904,0,161,40009.3409375,2009-07-15,08:10:57
39.973343,116.333966,0,160,40009.3409953704,2009-07-15,08:11:02
39.973335,116.333979,0,156,40009.3410532407,2009-07-15,08:11:07
39.973335,116.333979,0,156,40009.341087963,2009-07-15,08:11:10
39.973343,116.333974,0,156,40009.3411111111,2009-07-15,08:11:12
39.973358,116.333964,0,155,40009.3411689815,2009-07-15,08:11:17
39.973368,116.333964,0,155,40009.3412268519,2009-07-15,08:11:22
39.97338,116.333976,0,156,40009.3412847222,2009-07-15,08:11:27
39.973382,116.333968,0,156,40009.3413425926,2009-07-15,08:11:32
39.973382,116.333968,0,156,40009.3413773148,2009-07-15,08:11:35
39.973376,116.333964,0,157,40009.341400463,2009-07-15,08:11:37
39.973367,116.33396,0,157,40009.3414583333,2009-07-15,08:11:42
39.973364,116.333946,0,157,40009.3415162037,2009-07-15,08:11:47
39.973402,116.333941,0,157,40009.3415740741,2009-07-15,08:11:52
39.9734,116.333913,0,158,40009.3416319444,2009-07-15,08:11:57
39.973404,116.333913,0,158,40009.3416898148,2009-07-15,08:12:02
39.973404,116.333913,0,158,40009.341724537,2009-07-15,08:12:05
39.973405,116.33391,0,158,40009.3417476852,2009-07-15,08:12:07
39.973373,116.33387,0,156,40009.3418055556,2009-07-15,08:12:12
39.973373,116.333849,0,152,40009.3418634259,2009-07-15,08:12:17
39.973424,116.333785,0,153,40009.3419212963,2009-07-15,08:12:22
39.973418,116.333775,0,154,40009.3419791667,2009-07-15,08:12:27
39.973416,116.333762,0,154,40009.342037037,2009-07-15,08:12:32
39.973414,116.33375,0,154,40009.3420949074,2009-07-15,08:12:37
39.973395,116.333745,0,152,40009.3421527778,2009-07-15,08:12:42
39.973377,116.333702,0,149,40009.3422106481,2009-07-15,08:12:47
39.973374,116.333661,0,145,40009.3422685185,2009-07-15,08:12:52
39.97338,116.333597,0,146,40009.3423263889,2009-07-15,08:12:57
39.973384,116.333572,0,145,40009.3423842593,2009-07-15,08:13:02
39.97342,116.33356,0,145,40009.3424421296,2009-07-15,08:13:07
39.973409,116.333891,0,201,40009.3507175926,2009-07-15,08:25:02
39.973426,116.333926,0,199,40009.350775463,2009-07-15,08:25:07
39.973432,116.333942,0,200,40009.3508333333,2009-07-15,08:25:12
39.973415,116.333909,0,203,40009.3508912037,2009-07-15,08:25:17
39.973411,116.3339,0,203,40009.3509490741,2009-07-15,08:25:22
39.973415,116.333913,0,204,40009.3510069444,2009-07-15,08:25:27
39.97342,116.333903,0,205,40009.3510648148,2009-07-15,08:25:32
39.973403,116.333906,0,205,40009.3511226852,2009-07-15,08:25:37
39.973405,116.333878,0,207,40009.3511805556,2009-07-15,08:25:42
39.973378,116.333815,0,208,40009.3512384259,2009-07-15,08:25:47
39.973361,116.333754,0,210,40009.3512962963,2009-07-15,08:25:52
39.973363,116.333716,0,211,40009.3513541667,2009-07-15,08:25:57
39.97336,116.333597,0,213,40009.351412037,2009-07-15,08:26:02
39.973356,116.333587,0,213,40009.3514699074,2009-07-15,08:26:07
39.973351,116.33363,0,211,40009.3515277778,2009-07-15,08:26:12
39.97336,116.333657,0,211,40009.3515856481,2009-07-15,08:26:17
39.973343,116.33367,0,212,40009.3516435185,2009-07-15,08:26:22
39.97334,116.333644,0,211,40009.3517013889,2009-07-15,08:26:27
39.97335,116.333622,0,210,40009.3517592593,2009-07-15,08:26:32
39.973352,116.33366,0,210,40009.3518171296,2009-07-15,08:26:37
39.973353,116.33369,0,211,40009.351875,2009-07-15,08:26:42
39.973353,116.33369,0,211,40009.3519097222,2009-07-15,08:26:45
39.973358,116.333695,0,211,40009.3519328704,2009-07-15,08:26:47
39.973361,116.333716,0,212,40009.3519907407,2009-07-15,08:26:52
39.973342,116.333716,0,213,40009.3520486111,2009-07-15,08:26:57
39.973342,116.333716,0,213,40009.3520833333,2009-07-15,08:27:00
39.973338,116.333709,0,213,40009.3521064815,2009-07-15,08:27:02
39.973375,116.333647,0,212,40009.3521643518,2009-07-15,08:27:07
39.973406,116.333627,0,211,40009.3522222222,2009-07-15,08:27:12
39.973381,116.333604,0,207,40009.3522800926,2009-07-15,08:27:17
39.97339,116.333606,0,205,40009.352337963,2009-07-15,08:27:22
39.973398,116.333589,0,203,40009.3523958333,2009-07-15,08:27:27
39.973411,116.333558,0,203,40009.3524537037,2009-07-15,08:27:32
39.973411,116.333558,0,203,40009.3524884259,2009-07-15,08:27:35
39.973414,116.333562,0,204,40009.3525115741,2009-07-15,08:27:37
39.973428,116.333596,0,203,40009.3525694444,2009-07-15,08:27:42
39.973411,116.333563,0,202,40009.3526273148,2009-07-15,08:27:47
39.973414,116.333557,0,203,40009.3526851852,2009-07-15,08:27:52
39.973417,116.33356,0,203,40009.3527430556,2009-07-15,08:27:57
39.973422,116.333557,0,203,40009.3528009259,2009-07-15,08:28:02
39.973418,116.333562,0,203,40009.3528587963,2009-07-15,08:28:07
39.973416,116.333561,0,203,40009.3529166667,2009-07-15,08:28:12
39.973416,116.333561,0,203,40009.3529513889,2009-07-15,08:28:15
39.973415,116.33356,0,203,40009.352974537,2009-07-15,08:28:17
39.973388,116.333514,0,204,40009.3530324074,2009-07-15,08:28:22
39.973377,116.333487,0,205,40009.3530902778,2009-07-15,08:28:27
39.973371,116.333478,0,205,40009.3531481481,2009-07-15,08:28:32
39.973371,116.333479,0,205,40009.3532060185,2009-07-15,08:28:37
39.973371,116.333479,0,205,40009.3532407407,2009-07-15,08:28:40
39.973371,116.333477,0,205,40009.3532638889,2009-07-15,08:28:42
39.973371,116.333494,0,204,40009.3533217593,2009-07-15,08:28:47
39.973367,116.333505,0,204,40009.3533796296,2009-07-15,08:28:52
39.973367,116.333505,0,204,40009.3534143518,2009-07-15,08:28:55
39.973363,116.333512,0,203,40009.3534375,2009-07-15,08:28:57
39.973407,116.333574,0,201,40009.3534953704,2009-07-15,08:29:02
39.973406,116.333602,0,198,40009.3535532407,2009-07-15,08:29:07
39.973382,116.33356,0,202,40009.3536111111,2009-07-15,08:29:12
39.973405,116.333685,0,200,40009.3536689815,2009-07-15,08:29:17
39.973413,116.333716,0,201,40009.3537268518,2009-07-15,08:29:22
39.973389,116.33368,0,199,40009.3537847222,2009-07-15,08:29:27
39.973389,116.33368,0,199,40009.3538194444,2009-07-15,08:29:30
39.973384,116.333688,0,201,40009.3538425926,2009-07-15,08:29:32
39.973395,116.333749,0,202,40009.353900463,2009-07-15,08:29:37
39.973391,116.333775,0,204,40009.3539583333,2009-07-15,08:29:42
39.973383,116.333788,0,208,40009.3540162037,2009-07-15,08:29:47
39.973397,116.333828,0,204,40009.3540740741,2009-07-15,08:29:52
39.973389,116.333843,0,201,40009.3541319444,2009-07-15,08:29:57
39.973384,116.333816,0,201,40009.3541898148,2009-07-15,08:30:02
39.973381,116.333794,0,200,40009.3542476852,2009-07-15,08:30:07
39.973381,116.333794,0,200,40009.3542824074,2009-07-15,08:30:10
39.973382,116.333791,0,200,40009.3543055556,2009-07-15,08:30:12
39.973384,116.3338,0,200,40009.3543634259,2009-07-15,08:30:17
39.973381,116.333856,0,202,40009.3544212963,2009-07-15,08:30:22
39.973386,116.333884,0,205,40009.3544791667,2009-07-15,08:30:27
39.973386,116.333884,0,205,40009.3545138889,2009-07-15,08:30:30
39.973388,116.333887,0,204,40009.354537037,2009-07-15,08:30:32
39.9734,116.333895,0,208,40009.3545949074,2009-07-15,08:30:37
39.973414,116.333998,0,213,40009.3546527778,2009-07-15,08:30:42
39.973432,116.334042,0,213,40009.3547106481,2009-07-15,08:30:47
39.973432,116.334042,0,213,40009.3547453704,2009-07-15,08:30:50
39.973432,116.334046,0,212,40009.3547685185,2009-07-15,08:30:52
39.973433,116.334055,0,212,40009.3548263889,2009-07-15,08:30:57
39.973434,116.334085,0,211,40009.3548842593,2009-07-15,08:31:02
39.973418,116.334126,0,211,40009.3549421296,2009-07-15,08:31:07
39.973428,116.334135,0,213,40009.355,2009-07-15,08:31:12
39.973434,116.334122,0,213,40009.3550578704,2009-07-15,08:31:17
39.973407,116.334056,0,212,40009.3551157407,2009-07-15,08:31:22
39.973397,116.33402,0,212,40009.3551736111,2009-07-15,08:31:27
39.973396,116.333997,0,209,40009.3552314815,2009-07-15,08:31:32
39.973397,116.333987,0,209,40009.3552893519,2009-07-15,08:31:37
39.973392,116.333949,0,205,40009.3553472222,2009-07-15,08:31:42
39.973395,116.333914,0,206,40009.3554050926,2009-07-15,08:31:47
39.973391,116.333861,0,210,40009.355462963,2009-07-15,08:31:52
39.973398,116.333847,0,208,40009.3555208333,2009-07-15,08:31:57
39.973409,116.333875,0,204,40009.3555787037,2009-07-15,08:32:02
39.973396,116.333841,0,200,40009.3556365741,2009-07-15,08:32:07
39.973396,116.333841,0,200,40009.3556712963,2009-07-15,08:32:10
39.973394,116.333839,0,203,40009.3556944444,2009-07-15,08:32:12
39.973393,116.333822,0,201,40009.3557523148,2009-07-15,08:32:17
39.97341,116.333795,0,200,40009.3558101852,2009-07-15,08:32:22
39.973442,116.333829,0,199,40009.3558680556,2009-07-15,08:32:27
39.973463,116.333888,0,198,40009.3559259259,2009-07-15,08:32:32
39.973467,116.333919,0,197,40009.3559837963,2009-07-15,08:32:37
39.973467,116.333919,0,197,40009.3560185185,2009-07-15,08:32:40
39.973466,116.333923,0,197,40009.3560416667,2009-07-15,08:32:42
39.973451,116.333974,0,201,40009.356099537,2009-07-15,08:32:47
39.973455,116.333991,0,202,40009.3561574074,2009-07-15,08:32:52
39.973455,116.333991,0,202,40009.3561921296,2009-07-15,08:32:55
39.973456,116.333993,0,202,40009.3562152778,2009-07-15,08:32:57
39.973438,116.33399,0,203,40009.3562731481,2009-07-15,08:33:02
39.97342,116.333976,0,198,40009.3563310185,2009-07-15,08:33:07
39.97342,116.333976,0,198,40009.3563657407,2009-07-15,08:33:10
39.973415,116.333973,0,197,40009.3563888889,2009-07-15,08:33:12
39.973411,116.333962,0,197,40009.3564467593,2009-07-15,08:33:17
39.973401,116.333938,0,197,40009.3565046296,2009-07-15,08:33:22
39.973401,116.333904,0,197,40009.3565625,2009-07-15,08:33:27
39.973414,116.3339,0,198,40009.3566203704,2009-07-15,08:33:32
39.973414,116.3339,0,198,40009.3566550926,2009-07-15,08:33:35
39.973413,116.333902,0,199,40009.3566782407,2009-07-15,08:33:37
39.973415,116.333917,0,199,40009.3567361111,2009-07-15,08:33:42
39.973415,116.333935,0,201,40009.3567939815,2009-07-15,08:33:47
39.973408,116.333946,0,202,40009.3568518519,2009-07-15,08:33:52
39.973427,116.33392,0,203,40009.3569097222,2009-07-15,08:33:57
39.973446,116.333902,0,208,40009.3569675926,2009-07-15,08:34:02
39.973464,116.333901,0,211,40009.357025463,2009-07-15,08:34:07
39.973466,116.333891,0,211,40009.3570833333,2009-07-15,08:34:12
39.973467,116.333925,0,214,40009.3571412037,2009-07-15,08:34:17
39.973467,116.333925,0,214,40009.3571759259,2009-07-15,08:34:20
39.973468,116.333933,0,214,40009.3571990741,2009-07-15,08:34:22
39.973442,116.333926,0,216,40009.3572569444,2009-07-15,08:34:27
39.973442,116.333929,0,216,40009.3573148148,2009-07-15,08:34:32
39.973442,116.333929,0,216,40009.357349537,2009-07-15,08:34:35
39.973448,116.333926,0,216,40009.3573726852,2009-07-15,08:34:37
39.973459,116.333907,0,217,40009.3574305556,2009-07-15,08:34:42
39.973464,116.333885,0,218,40009.3574884259,2009-07-15,08:34:47
39.973464,116.333885,0,218,40009.3575231481,2009-07-15,08:34:50
39.973466,116.333887,0,218,40009.3575462963,2009-07-15,08:34:52
39.973453,116.33386,0,217,40009.3576041667,2009-07-15,08:34:57
39.973426,116.333825,0,219,40009.357662037,2009-07-15,08:35:02
39.973421,116.333855,0,220,40009.3577199074,2009-07-15,08:35:07
39.973416,116.333827,0,218,40009.3577777778,2009-07-15,08:35:12
39.973446,116.333802,0,218,40009.3578356481,2009-07-15,08:35:17
39.973454,116.333821,0,219,40009.3578935185,2009-07-15,08:35:22
39.973435,116.333834,0,219,40009.3579513889,2009-07-15,08:35:27
39.973435,116.333834,0,219,40009.3579861111,2009-07-15,08:35:30
39.973441,116.333839,0,218,40009.3580092593,2009-07-15,08:35:32
39.973445,116.333817,0,219,40009.3580671296,2009-07-15,08:35:37
39.973447,116.333912,0,221,40009.358125,2009-07-15,08:35:42
39.973465,116.333975,0,223,40009.3581828704,2009-07-15,08:35:47
39.973457,116.333984,0,222,40009.3582407407,2009-07-15,08:35:52
39.973463,116.334001,0,222,40009.3582986111,2009-07-15,08:35:57
39.973458,116.334015,0,222,40009.3583564815,2009-07-15,08:36:02
39.973452,116.334057,0,223,40009.3584143519,2009-07-15,08:36:07
39.973464,116.334095,0,225,40009.3584722222,2009-07-15,08:36:12
39.973475,116.334113,0,227,40009.3585300926,2009-07-15,08:36:17
39.97345,116.334079,0,228,40009.358587963,2009-07-15,08:36:22
39.973471,116.334141,0,228,40009.3586458333,2009-07-15,08:36:27
39.973469,116.33412,0,229,40009.3587037037,2009-07-15,08:36:32
39.973471,116.334104,0,229,40009.3587615741,2009-07-15,08:36:37
39.97348,116.33417,0,229,40009.3588194444,2009-07-15,08:36:42
39.97351,116.334236,0,229,40009.3588773148,2009-07-15,08:36:47
39.973487,116.3342,0,229,40009.3589351852,2009-07-15,08:36:52
39.973475,116.334163,0,228,40009.3589930556,2009-07-15,08:36:57
39.97347,116.334181,0,228,40009.3590509259,2009-07-15,08:37:02
39.97347,116.334181,0,228,40009.3590856481,2009-07-15,08:37:05
39.973471,116.334177,0,228,40009.3591087963,2009-07-15,08:37:07
39.973468,116.334154,0,228,40009.3591666667,2009-07-15,08:37:12
39.973452,116.33405,0,228,40009.359224537,2009-07-15,08:37:17
39.973445,116.333963,0,229,40009.3592824074,2009-07-15,08:37:22
39.973418,116.333925,0,229,40009.3593402778,2009-07-15,08:37:27
39.973406,116.333898,0,230,40009.3593981481,2009-07-15,08:37:32
39.973384,116.333868,0,230,40009.3594560185,2009-07-15,08:37:37
39.973398,116.333887,0,231,40009.3595138889,2009-07-15,08:37:42
39.973401,116.333902,0,231,40009.3595717593,2009-07-15,08:37:47
39.973401,116.333902,0,231,40009.3596064815,2009-07-15,08:37:50
39.973404,116.333906,0,231,40009.3596296296,2009-07-15,08:37:52
39.973407,116.333915,0,231,40009.3596875,2009-07-15,08:37:57
39.973407,116.333915,0,231,40009.3597222222,2009-07-15,08:38:00
39.973405,116.33391,0,231,40009.3597453704,2009-07-15,08:38:02
39.973402,116.33388,0,232,40009.3598032407,2009-07-15,08:38:07
39.973428,116.333937,0,232,40009.3598611111,2009-07-15,08:38:12
39.973435,116.334037,0,231,40009.3599189815,2009-07-15,08:38:17
39.973434,116.334086,0,232,40009.3599768518,2009-07-15,08:38:22
39.973441,116.334113,0,233,40009.3600347222,2009-07-15,08:38:27
39.973449,116.334185,0,233,40009.3600925926,2009-07-15,08:38:32
39.973445,116.334257,0,232,40009.360150463,2009-07-15,08:38:37
39.973426,116.334247,0,233,40009.3602083333,2009-07-15,08:38:42
39.973406,116.334285,0,232,40009.3602662037,2009-07-15,08:38:47
39.973411,116.334322,0,232,40009.3603240741,2009-07-15,08:38:52
39.973416,116.334333,0,232,40009.3603819444,2009-07-15,08:38:57
39.973434,116.3343,0,234,40009.3604398148,2009-07-15,08:39:02
39.973446,116.334302,0,237,40009.3604976852,2009-07-15,08:39:07
39.973446,116.334302,0,237,40009.3605324074,2009-07-15,08:39:10
39.973447,116.334303,0,237,40009.3605555556,2009-07-15,08:39:12
39.973443,116.334276,0,240,40009.3606134259,2009-07-15,08:39:17
39.973444,116.334241,0,243,40009.3606712963,2009-07-15,08:39:22
39.973437,116.334192,0,245,40009.3607291667,2009-07-15,08:39:27
39.973436,116.334157,0,245,40009.360787037,2009-07-15,08:39:32
39.973442,116.334161,0,245,40009.3608449074,2009-07-15,08:39:37
39.973442,116.334161,0,245,40009.3608796296,2009-07-15,08:39:40
39.973442,116.334169,0,245,40009.3609027778,2009-07-15,08:39:42
39.973431,116.334138,0,245,40009.3609606481,2009-07-15,08:39:47
39.973417,116.334054,0,247,40009.3610185185,2009-07-15,08:39:52
39.973389,116.334011,0,249,40009.3610763889,2009-07-15,08:39:57
39.97339,116.333934,0,248,40009.3611342593,2009-07-15,08:40:02
39.973373,116.333862,0,247,40009.3611921296,2009-07-15,08:40:07
39.973364,116.333851,0,247,40009.36125,2009-07-15,08:40:12
39.973368,116.333812,0,246,40009.3613078704,2009-07-15,08:40:17
39.973363,116.333908,0,245,40009.3613657407,2009-07-15,08:40:22
39.973379,116.334066,0,246,40009.3614236111,2009-07-15,08:40:27
39.973403,116.334202,0,249,40009.3614814815,2009-07-15,08:40:32
39.973445,116.334263,0,253,40009.3615393518,2009-07-15,08:40:37
39.973427,116.334026,0,256,40009.3640277778,2009-07-15,08:44:12
39.973413,116.333903,0,251,40009.3640856481,2009-07-15,08:44:17
39.973411,116.333878,0,247,40009.3641435185,2009-07-15,08:44:22
39.973406,116.333925,0,245,40009.3642013889,2009-07-15,08:44:27
39.973394,116.333934,0,243,40009.3642592593,2009-07-15,08:44:32
39.973394,116.333934,0,243,40009.3642939815,2009-07-15,08:44:35
39.973395,116.333934,0,243,40009.3643171296,2009-07-15,08:44:37
39.973407,116.333888,0,241,40009.364375,2009-07-15,08:44:42
39.973401,116.333862,0,239,40009.3644328704,2009-07-15,08:44:47
39.973399,116.333851,0,241,40009.3644907407,2009-07-15,08:44:52
39.973399,116.333851,0,241,40009.364525463,2009-07-15,08:44:55
39.973392,116.333856,0,241,40009.3645486111,2009-07-15,08:44:57
39.973415,116.333972,0,240,40009.3646064815,2009-07-15,08:45:02
39.973443,116.334013,0,238,40009.3646643519,2009-07-15,08:45:07
39.973463,116.334051,0,240,40009.3647222222,2009-07-15,08:45:12
39.973479,116.33414,0,243,40009.3647800926,2009-07-15,08:45:17
39.973472,116.334179,0,241,40009.364837963,2009-07-15,08:45:22
39.973461,116.334197,0,239,40009.3648958333,2009-07-15,08:45:27
39.973457,116.334275,0,239,40009.3649537037,2009-07-15,08:45:32
39.973441,116.334215,0,235,40009.3650115741,2009-07-15,08:45:37
39.973445,116.334149,0,233,40009.3650694444,2009-07-15,08:45:42
39.973438,116.334126,0,233,40009.3651273148,2009-07-15,08:45:47
39.973427,116.334099,0,230,40009.3651851852,2009-07-15,08:45:52
39.973438,116.334109,0,229,40009.3652430556,2009-07-15,08:45:57
39.973438,116.334109,0,229,40009.3652777778,2009-07-15,08:46:00
39.973439,116.334102,0,229,40009.3653009259,2009-07-15,08:46:02
39.973428,116.334015,0,230,40009.3653587963,2009-07-15,08:46:07
39.973419,116.333951,0,231,40009.3654166667,2009-07-15,08:46:12
39.973414,116.333911,0,233,40009.365474537,2009-07-15,08:46:17
39.973416,116.333886,0,236,40009.3655324074,2009-07-15,08:46:22
39.973413,116.333912,0,237,40009.3655902778,2009-07-15,08:46:27
39.973422,116.333929,0,237,40009.3656481481,2009-07-15,08:46:32
39.973444,116.33395,0,235,40009.3657060185,2009-07-15,08:46:37
39.973447,116.334148,0,234,40009.3657638889,2009-07-15,08:46:42
39.973441,116.334176,0,232,40009.3658217593,2009-07-15,08:46:47
39.973444,116.334179,0,232,40009.3658796296,2009-07-15,08:46:52
39.973447,116.334184,0,232,40009.3659375,2009-07-15,08:46:57
39.973443,116.334184,0,232,40009.3659953704,2009-07-15,08:47:02
39.973443,116.334184,0,232,40009.3660300926,2009-07-15,08:47:05
39.973443,116.334177,0,232,40009.3660532407,2009-07-15,08:47:07
39.973446,116.334147,0,232,40009.3661111111,2009-07-15,08:47:12
39.973441,116.334082,0,231,40009.3661689815,2009-07-15,08:47:17
39.973432,116.334035,0,229,40009.3662268519,2009-07-15,08:47:22
39.973448,116.334066,0,228,40009.3662847222,2009-07-15,08:47:27
39.973457,116.334053,0,227,40009.3663425926,2009-07-15,08:47:32
39.973457,116.334053,0,227,40009.3663773148,2009-07-15,08:47:35
39.973465,116.334046,0,226,40009.366400463,2009-07-15,08:47:37
39.973457,116.333905,0,221,40009.3664583333,2009-07-15,08:47:42
39.973451,116.333793,0,215,40009.3665162037,2009-07-15,08:47:47
39.973444,116.333764,0,211,40009.3665740741,2009-07-15,08:47:52
39.973461,116.333774,0,208,40009.3666319444,2009-07-15,08:47:57
39.973325,116.334063,0,205,40009.3690625,2009-07-15,08:51:27
39.973292,116.334124,0,206,40009.3691203704,2009-07-15,08:51:32
39.973292,116.334124,0,206,40009.3691550926,2009-07-15,08:51:35
39.973292,116.334125,0,206,40009.3691782407,2009-07-15,08:51:37
39.973274,116.334133,0,206,40009.3692361111,2009-07-15,08:51:42
39.973258,116.334101,0,207,40009.3692939815,2009-07-15,08:51:47
39.973244,116.334138,0,207,40009.3693518518,2009-07-15,08:51:52
39.973222,116.334179,0,206,40009.3694097222,2009-07-15,08:51:57
39.973205,116.334143,0,206,40009.3694675926,2009-07-15,08:52:02
39.973225,116.334163,0,207,40009.369525463,2009-07-15,08:52:07
39.973264,116.334194,0,207,40009.3695833333,2009-07-15,08:52:12
39.973237,116.334238,0,207,40009.3696412037,2009-07-15,08:52:17
39.973288,116.334074,0,207,40009.3696990741,2009-07-15,08:52:22
39.973322,116.334007,0,207,40009.3697569444,2009-07-15,08:52:27
39.97338,116.334046,0,206,40009.3698148148,2009-07-15,08:52:32
39.973385,116.33402,0,207,40009.3698726852,2009-07-15,08:52:37
39.973365,116.334008,0,207,40009.3699305556,2009-07-15,08:52:42
39.973348,116.334045,0,208,40009.3699884259,2009-07-15,08:52:47
39.97337,116.334067,0,207,40009.3700462963,2009-07-15,08:52:52
39.973333,116.334098,0,207,40009.3701041667,2009-07-15,08:52:57
39.973333,116.334098,0,207,40009.3701388889,2009-07-15,08:53:00
39.97333,116.334092,0,207,40009.370162037,2009-07-15,08:53:02
39.973284,116.334125,0,208,40009.3702199074,2009-07-15,08:53:07
39.973267,116.334093,0,208,40009.3702777778,2009-07-15,08:53:12
39.973214,116.334116,0,208,40009.3703356481,2009-07-15,08:53:17
39.973222,116.334132,0,207,40009.3703935185,2009-07-15,08:53:22
39.973272,116.334091,0,207,40009.3704513889,2009-07-15,08:53:27
39.973288,116.334039,0,207,40009.3705092593,2009-07-15,08:53:32
39.973309,116.333999,0,207,40009.3705671296,2009-07-15,08:53:37
39.973363,116.333976,0,207,40009.370625,2009-07-15,08:53:42
39.973435,116.333888,0,208,40009.3706828704,2009-07-15,08:53:47
39.973462,116.333931,0,207,40009.3707407407,2009-07-15,08:53:52
39.973489,116.333889,0,208,40009.3707986111,2009-07-15,08:53:57
39.973464,116.334027,0,208,40009.3708564815,2009-07-15,08:54:02
39.97346,116.334066,0,208,40009.3709143519,2009-07-15,08:54:07
39.973464,116.334055,0,209,40009.3709722222,2009-07-15,08:54:12
39.973433,116.334063,0,209,40009.3710300926,2009-07-15,08:54:17
39.973435,116.334006,0,209,40009.371087963,2009-07-15,08:54:22
39.973453,116.334054,0,209,40009.3711458333,2009-07-15,08:54:27
39.973453,116.334054,0,209,40009.3711805556,2009-07-15,08:54:30
39.973451,116.334061,0,209,40009.3712037037,2009-07-15,08:54:32
39.973412,116.33406,0,209,40009.3712615741,2009-07-15,08:54:37
39.973354,116.334045,0,209,40009.3713194444,2009-07-15,08:54:42
39.973367,116.333969,0,209,40009.3713773148,2009-07-15,08:54:47
39.973398,116.333928,0,208,40009.3714351852,2009-07-15,08:54:52
39.973418,116.333941,0,208,40009.3714930556,2009-07-15,08:54:57
39.973471,116.333926,0,208,40009.3715509259,2009-07-15,08:55:02
39.973485,116.334008,0,207,40009.3716087963,2009-07-15,08:55:07
39.973451,116.334082,0,207,40009.3716666667,2009-07-15,08:55:12
39.973455,116.334127,0,207,40009.371724537,2009-07-15,08:55:17
39.973455,116.334127,0,207,40009.3717592593,2009-07-15,08:55:20
39.973462,116.334128,0,207,40009.3717824074,2009-07-15,08:55:22
39.973452,116.334142,0,207,40009.3718402778,2009-07-15,08:55:27
39.973462,116.334149,0,207,40009.3718981481,2009-07-15,08:55:32
39.97346,116.334129,0,207,40009.3719560185,2009-07-15,08:55:37
39.973464,116.334097,0,207,40009.3720138889,2009-07-15,08:55:42
39.973478,116.334075,0,206,40009.3720717593,2009-07-15,08:55:47
39.973484,116.334033,0,207,40009.3721296296,2009-07-15,08:55:52
39.973485,116.334022,0,207,40009.3721875,2009-07-15,08:55:57
39.973477,116.333983,0,207,40009.3722453704,2009-07-15,08:56:02
39.973469,116.333915,0,207,40009.3723032407,2009-07-15,08:56:07
39.973498,116.333845,0,207,40009.3723611111,2009-07-15,08:56:12
39.973515,116.333855,0,207,40009.3724189815,2009-07-15,08:56:17
39.973539,116.33399,0,207,40009.3724768519,2009-07-15,08:56:22
39.973525,116.334155,0,206,40009.3725347222,2009-07-15,08:56:27
39.973579,116.334025,0,206,40009.3725925926,2009-07-15,08:56:32
39.973637,116.333931,0,206,40009.372650463,2009-07-15,08:56:37
39.973515,116.333919,0,206,40009.3727083333,2009-07-15,08:56:42
39.973472,116.333915,0,207,40009.3727662037,2009-07-15,08:56:47
39.973462,116.33401,0,206,40009.3728240741,2009-07-15,08:56:52
39.973452,116.333951,0,206,40009.3728819444,2009-07-15,08:56:57
39.973476,116.333792,0,207,40009.3729398148,2009-07-15,08:57:02
39.97345,116.333776,0,207,40009.3729976852,2009-07-15,08:57:07
39.97345,116.333776,0,207,40009.3730324074,2009-07-15,08:57:10
39.973457,116.333768,0,207,40009.3730555556,2009-07-15,08:57:12
39.973483,116.333755,0,207,40009.3731134259,2009-07-15,08:57:17
39.97355,116.333713,0,206,40009.3731712963,2009-07-15,08:57:22
39.973614,116.333748,0,206,40009.3732291667,2009-07-15,08:57:27
39.973709,116.333713,0,205,40009.373287037,2009-07-15,08:57:32
39.973727,116.333676,0,204,40009.3733449074,2009-07-15,08:57:37
39.97366,116.333805,0,203,40009.3734027778,2009-07-15,08:57:42
39.973649,116.333834,0,203,40009.3734606481,2009-07-15,08:57:47
39.97362,116.333813,0,204,40009.3735185185,2009-07-15,08:57:52
39.973597,116.333833,0,204,40009.3735763889,2009-07-15,08:57:57
39.973521,116.333857,0,205,40009.3736342593,2009-07-15,08:58:02
39.973446,116.333905,0,206,40009.3736921296,2009-07-15,08:58:07
39.973405,116.333942,0,206,40009.37375,2009-07-15,08:58:12
39.973342,116.333949,0,207,40009.3738078704,2009-07-15,08:58:17
39.973286,116.333857,0,207,40009.3738657407,2009-07-15,08:58:22
39.97328,116.33371,0,207,40009.3739236111,2009-07-15,08:58:27
39.973305,116.333841,0,207,40009.3739814815,2009-07-15,08:58:32
39.973367,116.334005,0,206,40009.3740393519,2009-07-15,08:58:37
39.973297,116.334092,0,206,40009.3740972222,2009-07-15,08:58:42
39.973264,116.334223,0,205,40009.3741550926,2009-07-15,08:58:47
39.973311,116.334345,0,205,40009.374212963,2009-07-15,08:58:52
39.973239,116.334461,0,205,40009.3742708333,2009-07-15,08:58:57
39.973239,116.33441,0,205,40009.3743287037,2009-07-15,08:59:02
39.973248,116.334289,0,206,40009.3743865741,2009-07-15,08:59:07
39.973305,116.334104,0,207,40009.3744444444,2009-07-15,08:59:12
39.973287,116.334114,0,208,40009.3745023148,2009-07-15,08:59:17
39.973273,116.334094,0,208,40009.3745601852,2009-07-15,08:59:22
39.973232,116.334082,0,209,40009.3746180556,2009-07-15,08:59:27
39.973223,116.334042,0,209,40009.3746759259,2009-07-15,08:59:32
39.97329,116.333962,0,209,40009.3747337963,2009-07-15,08:59:37
39.973305,116.333942,0,210,40009.3747916667,2009-07-15,08:59:42
39.973331,116.33391,0,209,40009.374849537,2009-07-15,08:59:47
39.97339,116.333964,0,209,40009.3749074074,2009-07-15,08:59:52
39.973437,116.334001,0,208,40009.3749652778,2009-07-15,08:59:57
39.973397,116.33401,0,208,40009.3750231481,2009-07-15,09:00:02
39.973397,116.334028,0,208,40009.3750810185,2009-07-15,09:00:07
39.973394,116.333997,0,208,40009.3751388889,2009-07-15,09:00:12
39.973373,116.334096,0,208,40009.3751967593,2009-07-15,09:00:17
39.973378,116.334157,0,208,40009.3752546296,2009-07-15,09:00:22
39.973366,116.334136,0,208,40009.3753125,2009-07-15,09:00:27
39.97332,116.334208,0,208,40009.3753703704,2009-07-15,09:00:32
39.97332,116.334208,0,208,40009.3754050926,2009-07-15,09:00:35
39.973314,116.334216,0,208,40009.3754282407,2009-07-15,09:00:37
39.973352,116.334195,0,208,40009.3754861111,2009-07-15,09:00:42
39.973353,116.334206,0,208,40009.3755439815,2009-07-15,09:00:47
39.973345,116.334189,0,208,40009.3756018518,2009-07-15,09:00:52
39.97338,116.334164,0,208,40009.3756597222,2009-07-15,09:00:57
39.973426,116.33411,0,208,40009.3757175926,2009-07-15,09:01:02
39.973505,116.334205,0,208,40009.375775463,2009-07-15,09:01:07
39.973559,116.334186,0,208,40009.3758333333,2009-07-15,09:01:12
39.973546,116.334083,0,208,40009.3758912037,2009-07-15,09:01:17
39.973516,116.33412,0,207,40009.3759490741,2009-07-15,09:01:22
39.973516,116.33412,0,207,40009.3759837963,2009-07-15,09:01:25
39.973516,116.334118,0,207,40009.3760069444,2009-07-15,09:01:27
39.973549,116.334106,0,207,40009.3760648148,2009-07-15,09:01:32
39.973546,116.33413,0,207,40009.3761226852,2009-07-15,09:01:37
39.973505,116.334209,0,207,40009.3761805556,2009-07-15,09:01:42
39.973505,116.334209,0,207,40009.3762152778,2009-07-15,09:01:45
39.973499,116.334203,0,207,40009.3762384259,2009-07-15,09:01:47
39.973489,116.334212,0,207,40009.3762962963,2009-07-15,09:01:52
39.973476,116.334151,0,207,40009.3763541667,2009-07-15,09:01:57
39.973468,116.334104,0,207,40009.376412037,2009-07-15,09:02:02
39.97346,116.334081,0,207,40009.3764699074,2009-07-15,09:02:07
39.97343,116.334089,0,208,40009.3765277778,2009-07-15,09:02:12
39.973421,116.334022,0,208,40009.3765856481,2009-07-15,09:02:17
39.973387,116.333999,0,208,40009.3766435185,2009-07-15,09:02:22
39.973378,116.333981,0,208,40009.3767013889,2009-07-15,09:02:27
39.973352,116.33399,0,208,40009.3767592593,2009-07-15,09:02:32
39.973321,116.334001,0,209,40009.3768171296,2009-07-15,09:02:37
39.97336,116.333922,0,209,40009.376875,2009-07-15,09:02:42
39.973394,116.333942,0,209,40009.3769328704,2009-07-15,09:02:47
39.973416,116.333923,0,209,40009.3769907407,2009-07-15,09:02:52
39.973398,116.333858,0,209,40009.3770486111,2009-07-15,09:02:57
39.97335,116.333846,0,209,40009.3771064815,2009-07-15,09:03:02
39.973351,116.333797,0,208,40009.3771643518,2009-07-15,09:03:07
39.973343,116.333839,0,208,40009.3772222222,2009-07-15,09:03:12
39.973389,116.333822,0,207,40009.3772800926,2009-07-15,09:03:17
39.973408,116.333795,0,207,40009.377337963,2009-07-15,09:03:22
39.973379,116.333853,0,207,40009.3773958333,2009-07-15,09:03:27
39.973379,116.333853,0,207,40009.3774305556,2009-07-15,09:03:30
39.973372,116.333849,0,207,40009.3774537037,2009-07-15,09:03:32
39.973376,116.333772,0,208,40009.3775115741,2009-07-15,09:03:37
39.973359,116.333728,0,209,40009.3775694444,2009-07-15,09:03:42
39.973348,116.333702,0,209,40009.3776273148,2009-07-15,09:03:47
39.973337,116.333767,0,209,40009.3776851852,2009-07-15,09:03:52
39.973357,116.33387,0,208,40009.3777430556,2009-07-15,09:03:57
39.973366,116.333992,0,207,40009.3778009259,2009-07-15,09:04:02
39.973396,116.334064,0,205,40009.3778587963,2009-07-15,09:04:07
39.973396,116.334064,0,205,40009.3778935185,2009-07-15,09:04:10
39.9734,116.33407,0,203,40009.3779166667,2009-07-15,09:04:12
39.973416,116.334078,0,201,40009.377974537,2009-07-15,09:04:17
39.973415,116.333997,0,200,40009.3780324074,2009-07-15,09:04:22
39.973404,116.33395,0,201,40009.3780902778,2009-07-15,09:04:27
39.973414,116.33393,0,201,40009.3781481481,2009-07-15,09:04:32
39.973433,116.333974,0,202,40009.3782060185,2009-07-15,09:04:37
39.973469,116.334004,0,202,40009.3782638889,2009-07-15,09:04:42
39.97348,116.333931,0,202,40009.3783217593,2009-07-15,09:04:47
39.973522,116.333972,0,203,40009.3783796296,2009-07-15,09:04:52
39.973578,116.334082,0,202,40009.3784375,2009-07-15,09:04:57
39.973578,116.334082,0,202,40009.3784722222,2009-07-15,09:05:00
39.973579,116.334081,0,199,40009.3784953704,2009-07-15,09:05:02
39.973538,116.334091,0,199,40009.3785532407,2009-07-15,09:05:07
39.973545,116.334052,0,198,40009.3786111111,2009-07-15,09:05:12
39.973569,116.333989,0,196,40009.3786689815,2009-07-15,09:05:17
39.973573,116.33388,0,196,40009.3787268519,2009-07-15,09:05:22
39.9736,116.33374,0,198,40009.3787847222,2009-07-15,09:05:27
39.973614,116.333574,0,199,40009.3788425926,2009-07-15,09:05:32
39.973635,116.333467,0,201,40009.378900463,2009-07-15,09:05:37
39.973625,116.333446,0,204,40009.3789583333,2009-07-15,09:05:42
39.973611,116.33348,0,208,40009.3790162037,2009-07-15,09:05:47
39.97364,116.33341,0,210,40009.3790740741,2009-07-15,09:05:52
39.973633,116.333376,0,209,40009.3791319444,2009-07-15,09:05:57
39.97361,116.33344,0,207,40009.3791898148,2009-07-15,09:06:02
39.973596,116.333487,0,206,40009.3792476852,2009-07-15,09:06:07
39.973588,116.3335,0,205,40009.3793055556,2009-07-15,09:06:12
39.973516,116.333579,0,204,40009.3793634259,2009-07-15,09:06:17
39.973519,116.333564,0,205,40009.3794212963,2009-07-15,09:06:22
39.973526,116.333526,0,204,40009.3794791667,2009-07-15,09:06:27
39.973545,116.333621,0,207,40009.379537037,2009-07-15,09:06:32
39.973528,116.33369,0,207,40009.3795949074,2009-07-15,09:06:37
39.973514,116.333675,0,206,40009.3796527778,2009-07-15,09:06:42
39.973494,116.333652,0,206,40009.3797106481,2009-07-15,09:06:47
39.973462,116.333683,0,205,40009.3797685185,2009-07-15,09:06:52
39.973476,116.333673,0,207,40009.3798263889,2009-07-15,09:06:57
39.973483,116.333804,0,212,40009.3798842593,2009-07-15,09:07:02
39.973473,116.333815,0,212,40009.3799421296,2009-07-15,09:07:07
39.97346,116.33381,0,211,40009.38,2009-07-15,09:07:12
39.973441,116.333814,0,209,40009.3800578704,2009-07-15,09:07:17
39.973463,116.333835,0,206,40009.3801157407,2009-07-15,09:07:22
39.973452,116.333906,0,204,40009.3801736111,2009-07-15,09:07:27
39.973452,116.333906,0,204,40009.3802083333,2009-07-15,09:07:30
39.973457,116.333904,0,204,40009.3802314815,2009-07-15,09:07:32
39.973443,116.333905,0,204,40009.3802893519,2009-07-15,09:07:37
39.973418,116.333954,0,202,40009.3803472222,2009-07-15,09:07:42
39.973414,116.333996,0,199,40009.3804050926,2009-07-15,09:07:47
39.973414,116.333996,0,199,40009.3804398148,2009-07-15,09:07:50
39.973416,116.334004,0,199,40009.380462963,2009-07-15,09:07:52
39.973359,116.334087,0,199,40009.3805208333,2009-07-15,09:07:57
39.973415,116.333758,0,196,40009.3827199074,2009-07-15,09:11:07
39.973449,116.333737,0,194,40009.3827777778,2009-07-15,09:11:12
39.973447,116.333694,0,191,40009.3828356481,2009-07-15,09:11:17
39.973419,116.333677,0,189,40009.3828935185,2009-07-15,09:11:22
39.973396,116.333716,0,187,40009.3829513889,2009-07-15,09:11:27
39.973418,116.333708,0,187,40009.3830092593,2009-07-15,09:11:32
39.973422,116.333699,0,187,40009.3830671296,2009-07-15,09:11:37
39.973431,116.333712,0,187,40009.383125,2009-07-15,09:11:42
39.973422,116.333783,0,191,40009.3831828704,2009-07-15,09:11:47
39.973422,116.333783,0,191,40009.3832175926,2009-07-15,09:11:50
39.973418,116.333776,0,191,40009.3832407407,2009-07-15,09:11:52
39.973408,116.333783,0,191,40009.3832986111,2009-07-15,09:11:57
39.973408,116.333783,0,191,40009.3833333333,2009-07-15,09:12:00
39.973403,116.333785,0,191,40009.3833564815,2009-07-15,09:12:02
39.973389,116.333797,0,191,40009.3834143518,2009-07-15,09:12:07
39.973367,116.333888,0,195,40009.3834722222,2009-07-15,09:12:12
39.973389,116.333959,0,200,40009.3835300926,2009-07-15,09:12:17
39.97339,116.333954,0,200,40009.383587963,2009-07-15,09:12:22
39.97339,116.333954,0,200,40009.3836226852,2009-07-15,09:12:25
39.973391,116.333953,0,201,40009.3836458333,2009-07-15,09:12:27
39.973396,116.33394,0,202,40009.3837037037,2009-07-15,09:12:32
39.97339,116.33391,0,204,40009.3837615741,2009-07-15,09:12:37
39.97339,116.33391,0,204,40009.3837962963,2009-07-15,09:12:40
39.973397,116.333903,0,204,40009.3838194444,2009-07-15,09:12:42
39.973386,116.333838,0,200,40009.3838773148,2009-07-15,09:12:47
39.973348,116.333853,0,195,40009.3839351852,2009-07-15,09:12:52
39.973321,116.333873,0,195,40009.3839930556,2009-07-15,09:12:57
39.973343,116.333779,0,195,40009.3840509259,2009-07-15,09:13:02
39.973351,116.33373,0,195,40009.3841087963,2009-07-15,09:13:07
39.973358,116.33369,0,198,40009.3841666667,2009-07-15,09:13:12
39.973355,116.333724,0,196,40009.384224537,2009-07-15,09:13:17
39.973339,116.333743,0,194,40009.3842824074,2009-07-15,09:13:22
39.973328,116.333818,0,195,40009.3843402778,2009-07-15,09:13:27
39.973366,116.333844,0,199,40009.3843981481,2009-07-15,09:13:32
39.973412,116.333919,0,203,40009.3844560185,2009-07-15,09:13:37
39.973396,116.333965,0,201,40009.3845138889,2009-07-15,09:13:42
39.973418,116.333935,0,201,40009.3845717593,2009-07-15,09:13:47
39.973418,116.333935,0,201,40009.3846064815,2009-07-15,09:13:50
39.973425,116.333938,0,201,40009.3846296296,2009-07-15,09:13:52
39.973428,116.333997,0,203,40009.3846875,2009-07-15,09:13:57
39.973406,116.334055,0,206,40009.3847453704,2009-07-15,09:14:02
39.973406,116.334055,0,206,40009.3847800926,2009-07-15,09:14:05
39.973398,116.33405,0,207,40009.3848032407,2009-07-15,09:14:07
39.973365,116.334082,0,209,40009.3848611111,2009-07-15,09:14:12
39.973369,116.334065,0,211,40009.3849189815,2009-07-15,09:14:17
39.973369,116.334065,0,211,40009.3849537037,2009-07-15,09:14:20
39.973363,116.334065,0,211,40009.3849768518,2009-07-15,09:14:22
39.973345,116.334066,0,210,40009.3850347222,2009-07-15,09:14:27
39.973364,116.334004,0,210,40009.3850925926,2009-07-15,09:14:32
39.973368,116.333994,0,210,40009.385150463,2009-07-15,09:14:37
39.973374,116.333985,0,210,40009.3852083333,2009-07-15,09:14:42
39.973373,116.33395,0,208,40009.3852662037,2009-07-15,09:14:47
39.973413,116.333863,0,207,40009.3853240741,2009-07-15,09:14:52
39.973439,116.333803,0,209,40009.3853819444,2009-07-15,09:14:57
39.973477,116.333739,0,212,40009.3854398148,2009-07-15,09:15:02
39.973548,116.333688,0,218,40009.3854976852,2009-07-15,09:15:07
39.973559,116.333656,0,222,40009.3855555556,2009-07-15,09:15:12
39.973631,116.333589,0,228,40009.3856134259,2009-07-15,09:15:17
39.973654,116.333555,0,231,40009.3856712963,2009-07-15,09:15:22
39.973639,116.333534,0,234,40009.3857291667,2009-07-15,09:15:27
39.97364,116.333631,0,239,40009.385787037,2009-07-15,09:15:32
39.973621,116.333679,0,241,40009.3858449074,2009-07-15,09:15:37
39.973626,116.333718,0,243,40009.3859027778,2009-07-15,09:15:42
39.9737,116.333677,0,245,40009.3859606481,2009-07-15,09:15:47
39.973829,116.333676,0,252,40009.3860185185,2009-07-15,09:15:52
39.973903,116.333672,0,255,40009.3860763889,2009-07-15,09:15:57
39.973935,116.333675,0,253,40009.3861342593,2009-07-15,09:16:02
39.973915,116.333725,0,252,40009.3861921296,2009-07-15,09:16:07
39.973957,116.333632,0,252,40009.38625,2009-07-15,09:16:12
39.974068,116.333512,0,254,40009.3863078704,2009-07-15,09:16:17
39.974174,116.333357,0,255,40009.3863657407,2009-07-15,09:16:22
39.974188,116.333316,0,254,40009.3864236111,2009-07-15,09:16:27
39.974127,116.33332,0,253,40009.3864814815,2009-07-15,09:16:32
39.974101,116.333323,0,252,40009.3865393519,2009-07-15,09:16:37
39.974048,116.33337,0,251,40009.3865972222,2009-07-15,09:16:42
39.974027,116.333424,0,251,40009.3866550926,2009-07-15,09:16:47
39.974003,116.333446,0,251,40009.386712963,2009-07-15,09:16:52
39.974042,116.333565,0,250,40009.3867708333,2009-07-15,09:16:57
39.974051,116.333686,0,250,40009.3868287037,2009-07-15,09:17:02
39.974085,116.333674,0,250,40009.3868865741,2009-07-15,09:17:07
39.974129,116.333782,0,249,40009.3869444444,2009-07-15,09:17:12
39.974259,116.33381,0,249,40009.3870023148,2009-07-15,09:17:17
39.974398,116.333769,0,248,40009.3870601852,2009-07-15,09:17:22
39.9745,116.33375,0,248,40009.3871180556,2009-07-15,09:17:27
39.974459,116.333802,0,251,40009.3871759259,2009-07-15,09:17:32
39.974413,116.33375,0,253,40009.3872337963,2009-07-15,09:17:37
39.974274,116.333848,0,255,40009.3872916667,2009-07-15,09:17:42
39.974095,116.333998,0,256,40009.387349537,2009-07-15,09:17:47
39.97399,116.334037,0,255,40009.3874074074,2009-07-15,09:17:52
39.973825,116.334006,0,257,40009.3874652778,2009-07-15,09:17:57
39.973684,116.333955,0,255,40009.3875231481,2009-07-15,09:18:02
39.973598,116.33391,0,253,40009.3875810185,2009-07-15,09:18:07
39.973571,116.33388,0,250,40009.3876388889,2009-07-15,09:18:12
39.973634,116.333807,0,250,40009.3876967593,2009-07-15,09:18:17
39.973668,116.333853,0,247,40009.3877546296,2009-07-15,09:18:22
39.973684,116.334047,0,249,40009.3878125,2009-07-15,09:18:27
39.973678,116.334086,0,247,40009.3878703704,2009-07-15,09:18:32
39.97366,116.334126,0,245,40009.3879282407,2009-07-15,09:18:37
39.973671,116.334189,0,245,40009.3879861111,2009-07-15,09:18:42
39.97364,116.334358,0,244,40009.3880439815,2009-07-15,09:18:47
39.973717,116.334521,0,245,40009.3881018519,2009-07-15,09:18:52
39.973786,116.334366,0,244,40009.3881597222,2009-07-15,09:18:57
39.973706,116.334114,0,245,40009.3882175926,2009-07-15,09:19:02
39.973742,116.334002,0,246,40009.388275463,2009-07-15,09:19:07
39.9737,116.333895,0,245,40009.3883333333,2009-07-15,09:19:12
39.973728,116.333758,0,245,40009.3883912037,2009-07-15,09:19:17
39.973554,116.333842,0,245,40009.3884490741,2009-07-15,09:19:22
39.97337,116.333888,0,245,40009.3885069444,2009-07-15,09:19:27
39.973421,116.333898,0,243,40009.3885648148,2009-07-15,09:19:32
39.973551,116.333968,0,241,40009.3886226852,2009-07-15,09:19:37
39.973684,116.33401,0,239,40009.3886805556,2009-07-15,09:19:42
39.973642,116.334052,0,237,40009.3887384259,2009-07-15,09:19:47
39.973709,116.334067,0,235,40009.3887962963,2009-07-15,09:19:52
39.973628,116.334161,0,233,40009.3888541667,2009-07-15,09:19:57
39.97361,116.334258,0,234,40009.388912037,2009-07-15,09:20:02
39.973606,116.334303,0,238,40009.3889699074,2009-07-15,09:20:07
39.973579,116.33416,0,239,40009.3890277778,2009-07-15,09:20:12
39.973613,116.334152,0,242,40009.3890856481,2009-07-15,09:20:17
39.973644,116.334149,0,243,40009.3891435185,2009-07-15,09:20:22
39.973649,116.334189,0,245,40009.3892013889,2009-07-15,09:20:27
39.97371,116.334155,0,246,40009.3892592593,2009-07-15,09:20:32
39.973599,116.334151,0,248,40009.3893171296,2009-07-15,09:20:37
39.973483,116.334119,0,250,40009.389375,2009-07-15,09:20:42
39.973423,116.333994,0,250,40009.3894328704,2009-07-15,09:20:47
39.973352,116.333979,0,250,40009.3894907407,2009-07-15,09:20:52
39.973424,116.334005,0,249,40009.3895486111,2009-07-15,09:20:57
39.973348,116.334085,0,248,40009.3896064815,2009-07-15,09:21:02
39.973279,116.3342,0,247,40009.3896643519,2009-07-15,09:21:07
39.973359,116.334346,0,245,40009.3897222222,2009-07-15,09:21:12
39.973426,116.334409,0,245,40009.3897800926,2009-07-15,09:21:17
39.973561,116.33438,0,245,40009.389837963,2009-07-15,09:21:22
39.973672,116.334356,0,247,40009.3898958333,2009-07-15,09:21:27
39.973757,116.33436,0,250,40009.3899537037,2009-07-15,09:21:32
39.973769,116.334391,0,252,40009.3900115741,2009-07-15,09:21:37
39.97371,116.334342,0,252,40009.3900694444,2009-07-15,09:21:42
39.973599,116.334313,0,253,40009.3901273148,2009-07-15,09:21:47
39.973496,116.334314,0,253,40009.3901851852,2009-07-15,09:21:52
39.973485,116.334313,0,254,40009.3902430556,2009-07-15,09:21:57
39.973522,116.334286,0,255,40009.3903009259,2009-07-15,09:22:02
39.973545,116.334179,0,257,40009.3903587963,2009-07-15,09:22:07
39.973596,116.334185,0,258,40009.3904166667,2009-07-15,09:22:12
39.973611,116.334242,0,256,40009.390474537,2009-07-15,09:22:17
39.97374,116.334332,0,254,40009.3905324074,2009-07-15,09:22:22
39.973898,116.334441,0,251,40009.3905902778,2009-07-15,09:22:27
39.973744,116.334399,0,253,40009.3906481481,2009-07-15,09:22:32
39.973698,116.334324,0,257,40009.3907060185,2009-07-15,09:22:37
39.973674,116.3343,0,260,40009.3907638889,2009-07-15,09:22:42
39.973718,116.334317,0,260,40009.3908217593,2009-07-15,09:22:47
39.973718,116.334317,0,260,40009.3908564815,2009-07-15,09:22:50
39.973726,116.334321,0,260,40009.3908796296,2009-07-15,09:22:52
39.973622,116.334308,0,260,40009.3909375,2009-07-15,09:22:57
39.973475,116.33427,0,260,40009.3909953704,2009-07-15,09:23:02
39.973475,116.33427,0,260,40009.3910300926,2009-07-15,09:23:05
39.973478,116.334262,0,260,40009.3910532407,2009-07-15,09:23:07
39.973539,116.334181,0,260,40009.3911111111,2009-07-15,09:23:12
39.973527,116.334077,0,259,40009.3911689815,2009-07-15,09:23:17
39.973404,116.334045,0,258,40009.3912268518,2009-07-15,09:23:22
39.973139,116.334086,0,256,40009.3912847222,2009-07-15,09:23:27
39.973126,116.334219,0,252,40009.3913425926,2009-07-15,09:23:32
39.973492,116.334141,0,249,40009.391400463,2009-07-15,09:23:37
39.973588,116.33412,0,243,40009.3914583333,2009-07-15,09:23:42
39.97348,116.334194,0,235,40009.3915162037,2009-07-15,09:23:47
39.973363,116.334199,0,228,40009.3915740741,2009-07-15,09:23:52
39.973504,116.334261,0,222,40009.3916319444,2009-07-15,09:23:57
39.973628,116.334234,0,228,40009.3916898148,2009-07-15,09:24:02
39.973937,116.334253,0,223,40009.3917476852,2009-07-15,09:24:07
39.974053,116.33422,0,225,40009.3918055556,2009-07-15,09:24:12
39.974099,116.334239,0,230,40009.3918634259,2009-07-15,09:24:17
39.973985,116.334333,0,237,40009.3919212963,2009-07-15,09:24:22
39.973822,116.334398,0,240,40009.3919791667,2009-07-15,09:24:27
39.973524,116.334522,0,243,40009.392037037,2009-07-15,09:24:32
39.973339,116.334533,0,245,40009.3920949074,2009-07-15,09:24:37
39.973051,116.33444,0,248,40009.3921527778,2009-07-15,09:24:42
39.97318,116.334402,0,249,40009.3922106481,2009-07-15,09:24:47
39.97318,116.334402,0,249,40009.3922453704,2009-07-15,09:24:50
39.973186,116.334405,0,249,40009.3922685185,2009-07-15,09:24:52
39.973252,116.334342,0,249,40009.3923263889,2009-07-15,09:24:57
39.973391,116.334349,0,248,40009.3923842593,2009-07-15,09:25:02
39.97363,116.334291,0,245,40009.3924421296,2009-07-15,09:25:07
39.973777,116.334266,0,243,40009.3925,2009-07-15,09:25:12
39.97384,116.334229,0,242,40009.3925578704,2009-07-15,09:25:17
39.973794,116.334215,0,241,40009.3926157407,2009-07-15,09:25:22
39.973815,116.334252,0,240,40009.3926736111,2009-07-15,09:25:27
39.973795,116.334331,0,238,40009.3927314815,2009-07-15,09:25:32
39.973742,116.334321,0,236,40009.3927893518,2009-07-15,09:25:37
39.973583,116.334293,0,236,40009.3928472222,2009-07-15,09:25:42
39.973484,116.334293,0,237,40009.3929050926,2009-07-15,09:25:47
39.973465,116.334179,0,238,40009.392962963,2009-07-15,09:25:52
39.97354,116.334077,0,239,40009.3930208333,2009-07-15,09:25:57
39.973589,116.334084,0,239,40009.3930787037,2009-07-15,09:26:02
39.973692,116.334167,0,238,40009.3931365741,2009-07-15,09:26:07
39.973632,116.33424,0,237,40009.3931944444,2009-07-15,09:26:12
39.973579,116.334187,0,237,40009.3932523148,2009-07-15,09:26:17
39.97345,116.334198,0,237,40009.3933101852,2009-07-15,09:26:22
39.97345,116.334198,0,237,40009.3933449074,2009-07-15,09:26:25
39.973443,116.334191,0,238,40009.3933680556,2009-07-15,09:26:27
39.973389,116.334181,0,239,40009.3934259259,2009-07-15,09:26:32
39.973335,116.334087,0,240,40009.3934837963,2009-07-15,09:26:37
39.973364,116.334042,0,240,40009.3935416667,2009-07-15,09:26:42
39.973459,116.334014,0,240,40009.393599537,2009-07-15,09:26:47
39.973576,116.333985,0,238,40009.3936574074,2009-07-15,09:26:52
39.973535,116.333999,0,239,40009.3937152778,2009-07-15,09:26:57
39.9735,116.333992,0,239,40009.3937731481,2009-07-15,09:27:02
39.97347,116.333993,0,241,40009.3938310185,2009-07-15,09:27:07
39.973261,116.334013,0,241,40009.3938888889,2009-07-15,09:27:12
39.973107,116.333984,0,242,40009.3939467593,2009-07-15,09:27:17
39.97307,116.333931,0,242,40009.3940046296,2009-07-15,09:27:22
39.97321,116.33397,0,242,40009.3940625,2009-07-15,09:27:27
39.97354,116.334123,0,240,40009.3941203704,2009-07-15,09:27:32
39.973631,116.334168,0,239,40009.3941782407,2009-07-15,09:27:37
39.9735,116.334116,0,239,40009.3942361111,2009-07-15,09:27:42
39.973641,116.334106,0,240,40009.3942939815,2009-07-15,09:27:47
39.973616,116.334086,0,242,40009.3943518519,2009-07-15,09:27:52
39.973468,116.334049,0,242,40009.3944097222,2009-07-15,09:27:57
39.973313,116.334007,0,244,40009.3944675926,2009-07-15,09:28:02
39.973173,116.333959,0,246,40009.394525463,2009-07-15,09:28:07
39.973115,116.334003,0,247,40009.3945833333,2009-07-15,09:28:12
39.973208,116.334017,0,247,40009.3946412037,2009-07-15,09:28:17
39.973194,116.333974,0,248,40009.3946990741,2009-07-15,09:28:22
39.973218,116.333993,0,248,40009.3947569444,2009-07-15,09:28:27
39.973336,116.334209,0,245,40009.3948148148,2009-07-15,09:28:32
39.973515,116.334307,0,244,40009.3948726852,2009-07-15,09:28:37
39.973428,116.334258,0,244,40009.3949305556,2009-07-15,09:28:42
39.97337,116.334197,0,245,40009.3949884259,2009-07-15,09:28:47
39.973406,116.334122,0,247,40009.3950462963,2009-07-15,09:28:52
39.973425,116.334038,0,250,40009.3951041667,2009-07-15,09:28:57
39.973437,116.333976,0,252,40009.395162037,2009-07-15,09:29:02
39.973369,116.333945,0,254,40009.3952199074,2009-07-15,09:29:07
39.973328,116.333957,0,255,40009.3952777778,2009-07-15,09:29:12
39.973226,116.333935,0,255,40009.3953356481,2009-07-15,09:29:17
39.973191,116.334028,0,254,40009.3953935185,2009-07-15,09:29:22
39.973372,116.334189,0,251,40009.3954513889,2009-07-15,09:29:27
39.973375,116.334158,0,249,40009.3955092593,2009-07-15,09:29:32
39.973377,116.334143,0,246,40009.3955671296,2009-07-15,09:29:37
39.973394,116.334174,0,244,40009.395625,2009-07-15,09:29:42
39.973277,116.334163,0,245,40009.3956828704,2009-07-15,09:29:47
39.973178,116.334112,0,245,40009.3957407407,2009-07-15,09:29:52
39.973297,116.334021,0,246,40009.3957986111,2009-07-15,09:29:57
39.973239,116.334004,0,246,40009.3958564815,2009-07-15,09:30:02
39.973282,116.334081,0,245,40009.3959143519,2009-07-15,09:30:07
39.973414,116.334143,0,244,40009.3959722222,2009-07-15,09:30:12
39.973375,116.334142,0,243,40009.3960300926,2009-07-15,09:30:17
39.97337,116.334209,0,240,40009.396087963,2009-07-15,09:30:22
39.973276,116.334208,0,240,40009.3961458333,2009-07-15,09:30:27
39.973431,116.334188,0,238,40009.3962037037,2009-07-15,09:30:32
39.973388,116.334112,0,240,40009.3962615741,2009-07-15,09:30:37
39.97334,116.334096,0,242,40009.3963194444,2009-07-15,09:30:42
39.973247,116.334033,0,243,40009.3963773148,2009-07-15,09:30:47
39.973274,116.33396,0,244,40009.3964351852,2009-07-15,09:30:52
39.973256,116.333905,0,244,40009.3964930556,2009-07-15,09:30:57
39.973157,116.333864,0,244,40009.3965509259,2009-07-15,09:31:02
39.973152,116.333917,0,243,40009.3966087963,2009-07-15,09:31:07
39.973327,116.334001,0,243,40009.3966666667,2009-07-15,09:31:12
39.973576,116.334128,0,242,40009.396724537,2009-07-15,09:31:17
39.973703,116.33424,0,241,40009.3967824074,2009-07-15,09:31:22
39.973639,116.334214,0,242,40009.3968402778,2009-07-15,09:31:27
39.973496,116.334181,0,243,40009.3968981481,2009-07-15,09:31:32
39.97337,116.334154,0,245,40009.3969560185,2009-07-15,09:31:37
39.973326,116.334163,0,246,40009.3970138889,2009-07-15,09:31:42
39.973273,116.334122,0,246,40009.3970717593,2009-07-15,09:31:47
39.973145,116.333993,0,246,40009.3971296296,2009-07-15,09:31:52
39.973002,116.333863,0,246,40009.3971875,2009-07-15,09:31:57
39.972946,116.333787,0,246,40009.3972453704,2009-07-15,09:32:02
39.973066,116.333901,0,244,40009.3973032407,2009-07-15,09:32:07
39.973108,116.333944,0,242,40009.3973611111,2009-07-15,09:32:12
39.973151,116.333984,0,241,40009.3974189815,2009-07-15,09:32:17
39.973092,116.33398,0,241,40009.3974768519,2009-07-15,09:32:22
39.973091,116.333995,0,242,40009.3975347222,2009-07-15,09:32:27
39.973132,116.333981,0,242,40009.3975925926,2009-07-15,09:32:32
39.973096,116.333954,0,243,40009.397650463,2009-07-15,09:32:37
39.973111,116.33393,0,243,40009.3977083333,2009-07-15,09:32:42
39.973038,116.333939,0,242,40009.3977662037,2009-07-15,09:32:47
39.97299,116.333864,0,243,40009.3978240741,2009-07-15,09:32:52
39.972983,116.333826,0,243,40009.3978819444,2009-07-15,09:32:57
39.973042,116.333884,0,242,40009.3979398148,2009-07-15,09:33:02
39.97315,116.33389,0,242,40009.3979976852,2009-07-15,09:33:07
39.973261,116.333921,0,242,40009.3980555556,2009-07-15,09:33:12
39.973257,116.333904,0,242,40009.3981134259,2009-07-15,09:33:17
39.97331,116.333883,0,242,40009.3981712963,2009-07-15,09:33:22
39.973401,116.333946,0,242,40009.3982291667,2009-07-15,09:33:27
39.973401,116.333946,0,242,40009.3982638889,2009-07-15,09:33:30
39.973395,116.333945,0,242,40009.398287037,2009-07-15,09:33:32
39.973348,116.333968,0,242,40009.3983449074,2009-07-15,09:33:37
39.973315,116.334077,0,243,40009.3984027778,2009-07-15,09:33:42
39.973317,116.334037,0,246,40009.3984606481,2009-07-15,09:33:47
39.97336,116.334038,0,246,40009.3985185185,2009-07-15,09:33:52
39.97332,116.334046,0,247,40009.3985763889,2009-07-15,09:33:57
39.973256,116.334057,0,248,40009.3986342593,2009-07-15,09:34:02
39.97329,116.334024,0,249,40009.3986921296,2009-07-15,09:34:07
39.97316,116.333951,0,249,40009.39875,2009-07-15,09:34:12
39.973093,116.33393,0,250,40009.3988078704,2009-07-15,09:34:17
39.973076,116.333914,0,249,40009.3988657407,2009-07-15,09:34:22
39.973001,116.333924,0,249,40009.3989236111,2009-07-15,09:34:27
39.972966,116.333831,0,249,40009.3989814815,2009-07-15,09:34:32
39.972995,116.333874,0,249,40009.3990393518,2009-07-15,09:34:37
39.973128,116.33396,0,248,40009.3990972222,2009-07-15,09:34:42
39.973138,116.33403,0,246,40009.3991550926,2009-07-15,09:34:47
39.973279,116.334153,0,245,40009.399212963,2009-07-15,09:34:52
39.973322,116.334158,0,246,40009.3992708333,2009-07-15,09:34:57
39.9734,116.334112,0,248,40009.3993287037,2009-07-15,09:35:02
39.973209,116.334064,0,249,40009.3993865741,2009-07-15,09:35:07
39.973193,116.33411,0,250,40009.3994444444,2009-07-15,09:35:12
39.97319,116.334062,0,251,40009.3995023148,2009-07-15,09:35:17
39.973225,116.334023,0,252,40009.3995601852,2009-07-15,09:35:22
39.973336,116.334122,0,251,40009.3996180556,2009-07-15,09:35:27
39.973206,116.334175,0,252,40009.3996759259,2009-07-15,09:35:32
39.972993,116.33409,0,253,40009.3997337963,2009-07-15,09:35:37
39.972909,116.333998,0,255,40009.3997916667,2009-07-15,09:35:42
39.972957,116.333949,0,255,40009.399849537,2009-07-15,09:35:47
39.972947,116.333966,0,255,40009.3999074074,2009-07-15,09:35:52
39.973074,116.334027,0,255,40009.3999652778,2009-07-15,09:35:57
39.972935,116.333907,0,256,40009.4000231481,2009-07-15,09:36:02
39.972946,116.333908,0,255,40009.4000810185,2009-07-15,09:36:07
39.973005,116.333919,0,255,40009.4001388889,2009-07-15,09:36:12
39.973016,116.333881,0,255,40009.4001967593,2009-07-15,09:36:17
39.972796,116.333808,0,255,40009.4002546296,2009-07-15,09:36:22
39.972771,116.333845,0,255,40009.4003125,2009-07-15,09:36:27
39.972781,116.333888,0,256,40009.4003703704,2009-07-15,09:36:32
39.972775,116.333922,0,256,40009.4004282407,2009-07-15,09:36:37
39.972802,116.33392,0,256,40009.4004861111,2009-07-15,09:36:42
39.97295,116.333918,0,257,40009.4005439815,2009-07-15,09:36:47
39.972999,116.333902,0,256,40009.4006018518,2009-07-15,09:36:52
39.973024,116.333879,0,255,40009.4006597222,2009-07-15,09:36:57
39.97295,116.333864,0,256,40009.4007175926,2009-07-15,09:37:02
39.972906,116.333815,0,256,40009.400775463,2009-07-15,09:37:07
39.972889,116.333812,0,256,40009.4008333333,2009-07-15,09:37:12
39.972947,116.333847,0,255,40009.4008912037,2009-07-15,09:37:17
39.97299,116.333854,0,255,40009.4009490741,2009-07-15,09:37:22
39.973029,116.33387,0,253,40009.4010069444,2009-07-15,09:37:27
39.973046,116.333866,0,253,40009.4010648148,2009-07-15,09:37:32
39.973085,116.333857,0,254,40009.4011226852,2009-07-15,09:37:37
39.973059,116.333874,0,253,40009.4011805556,2009-07-15,09:37:42
39.97305,116.333875,0,253,40009.4012384259,2009-07-15,09:37:47
39.97305,116.333875,0,253,40009.4012731481,2009-07-15,09:37:50
39.97305,116.33387,0,253,40009.4012962963,2009-07-15,09:37:52
39.973078,116.333903,0,251,40009.4013541667,2009-07-15,09:37:57
39.973056,116.333954,0,248,40009.401412037,2009-07-15,09:38:02
39.972964,116.33393,0,247,40009.4014699074,2009-07-15,09:38:07
39.972984,116.333923,0,248,40009.4015277778,2009-07-15,09:38:12
39.972984,116.333847,0,254,40009.4015856481,2009-07-15,09:38:17
39.972914,116.333821,0,253,40009.4016435185,2009-07-15,09:38:22
39.972877,116.333806,0,253,40009.4017013889,2009-07-15,09:38:27
39.972822,116.333806,0,253,40009.4017592593,2009-07-15,09:38:32
39.972827,116.333765,0,254,40009.4018171296,2009-07-15,09:38:37
39.972835,116.333803,0,254,40009.401875,2009-07-15,09:38:42
39.972965,116.333841,0,254,40009.4019328704,2009-07-15,09:38:47
39.973056,116.33388,0,252,40009.4019907407,2009-07-15,09:38:52
39.973056,116.33388,0,252,40009.402025463,2009-07-15,09:38:55
39.973054,116.333883,0,251,40009.4020486111,2009-07-15,09:38:57
39.973083,116.333913,0,250,40009.4021064815,2009-07-15,09:39:02
39.972957,116.333847,0,251,40009.4021643519,2009-07-15,09:39:07
39.972869,116.333803,0,253,40009.4022222222,2009-07-15,09:39:12
39.972893,116.333809,0,254,40009.4022800926,2009-07-15,09:39:17
39.972912,116.333847,0,252,40009.402337963,2009-07-15,09:39:22
39.972948,116.333849,0,252,40009.4023958333,2009-07-15,09:39:27
39.972972,116.333836,0,252,40009.4024537037,2009-07-15,09:39:32
39.973005,116.333818,0,251,40009.4025115741,2009-07-15,09:39:37
39.972979,116.333825,0,249,40009.4025694444,2009-07-15,09:39:42
39.972967,116.33384,0,247,40009.4026273148,2009-07-15,09:39:47
39.972884,116.333811,0,247,40009.4026851852,2009-07-15,09:39:52
39.972857,116.3338,0,247,40009.4027430556,2009-07-15,09:39:57
39.972848,116.333807,0,247,40009.4028009259,2009-07-15,09:40:02
39.972889,116.333795,0,247,40009.4028587963,2009-07-15,09:40:07
39.972641,116.333648,0,247,40009.4029166667,2009-07-15,09:40:12
39.972551,116.333607,0,246,40009.402974537,2009-07-15,09:40:17
39.972424,116.333496,0,248,40009.4030324074,2009-07-15,09:40:22
39.972243,116.33338,0,250,40009.4030902778,2009-07-15,09:40:27
39.972032,116.333226,0,252,40009.4031481481,2009-07-15,09:40:32
39.971894,116.333156,0,252,40009.4032060185,2009-07-15,09:40:37
39.971912,116.3332,0,251,40009.4032638889,2009-07-15,09:40:42
39.971813,116.333219,0,247,40009.4033217593,2009-07-15,09:40:47
39.971789,116.33321,0,246,40009.4033796296,2009-07-15,09:40:52
39.971705,116.333186,0,245,40009.4034375,2009-07-15,09:40:57
39.971624,116.33316,0,245,40009.4034953704,2009-07-15,09:41:02
39.971589,116.333143,0,245,40009.4035532407,2009-07-15,09:41:07
39.971686,116.333174,0,246,40009.4036111111,2009-07-15,09:41:12
39.971778,116.333162,0,249,40009.4036689815,2009-07-15,09:41:17
39.971781,116.333151,0,250,40009.4037268519,2009-07-15,09:41:22
39.971881,116.333185,0,252,40009.4037847222,2009-07-15,09:41:27
39.972021,116.333237,0,254,40009.4038425926,2009-07-15,09:41:32
39.972144,116.333273,0,255,40009.403900463,2009-07-15,09:41:37
39.97213,116.333286,0,253,40009.4039583333,2009-07-15,09:41:42
39.972219,116.33333,0,253,40009.4040162037,2009-07-15,09:41:47
39.972346,116.333409,0,253,40009.4040740741,2009-07-15,09:41:52
39.972356,116.333423,0,253,40009.4041319444,2009-07-15,09:41:57
39.972349,116.333438,0,252,40009.4041898148,2009-07-15,09:42:02
39.972393,116.333469,0,251,40009.4042476852,2009-07-15,09:42:07
39.972424,116.333489,0,252,40009.4043055556,2009-07-15,09:42:12
39.972424,116.333489,0,252,40009.4043402778,2009-07-15,09:42:15
39.972421,116.333491,0,252,40009.4043634259,2009-07-15,09:42:17
39.972447,116.333495,0,252,40009.4044212963,2009-07-15,09:42:22
39.972466,116.333522,0,251,40009.4044791667,2009-07-15,09:42:27
39.97251,116.333556,0,251,40009.404537037,2009-07-15,09:42:32
39.97258,116.333547,0,253,40009.4045949074,2009-07-15,09:42:37
39.97258,116.333547,0,253,40009.4046296296,2009-07-15,09:42:40
39.972575,116.333551,0,253,40009.4046527778,2009-07-15,09:42:42
39.972551,116.333551,0,252,40009.4047106481,2009-07-15,09:42:47
39.972532,116.333565,0,251,40009.4047685185,2009-07-15,09:42:52
39.972477,116.333553,0,250,40009.4048263889,2009-07-15,09:42:57
39.972449,116.333525,0,250,40009.4048842593,2009-07-15,09:43:02
39.972407,116.333481,0,250,40009.4049421296,2009-07-15,09:43:07
39.972337,116.333424,0,245,40009.4050578704,2009-07-15,09:43:17
39.972287,116.333351,0,247,40009.4051157407,2009-07-15,09:43:22
39.972309,116.33333,0,250,40009.4051736111,2009-07-15,09:43:27
39.972326,116.333368,0,248,40009.4052314815,2009-07-15,09:43:32
39.9724,116.333395,0,249,40009.4052893519,2009-07-15,09:43:37
39.972413,116.333404,0,249,40009.4053472222,2009-07-15,09:43:42
39.972372,116.333416,0,248,40009.4054050926,2009-07-15,09:43:47
39.972398,116.333405,0,250,40009.405462963,2009-07-15,09:43:52
39.972348,116.333327,0,251,40009.4055208333,2009-07-15,09:43:57
39.972275,116.333259,0,251,40009.4055787037,2009-07-15,09:44:02
39.972137,116.333184,0,250,40009.4056365741,2009-07-15,09:44:07
39.972032,116.333145,0,249,40009.4056944444,2009-07-15,09:44:12
39.972062,116.333173,0,249,40009.4057523148,2009-07-15,09:44:17
39.972163,116.333259,0,246,40009.4058101852,2009-07-15,09:44:22
39.972222,116.333286,0,246,40009.4058680556,2009-07-15,09:44:27
39.972199,116.333265,0,246,40009.4059259259,2009-07-15,09:44:32
39.972156,116.333236,0,246,40009.4059837963,2009-07-15,09:44:37
39.972101,116.333196,0,247,40009.4060416667,2009-07-15,09:44:42
39.972039,116.333129,0,248,40009.406099537,2009-07-15,09:44:47
39.971992,116.333077,0,249,40009.4061574074,2009-07-15,09:44:52
39.97192,116.33307,0,248,40009.4062152778,2009-07-15,09:44:57
39.971793,116.333074,0,245,40009.4062731481,2009-07-15,09:45:02
39.971728,116.333064,0,244,40009.4063310185,2009-07-15,09:45:07
39.971802,116.33311,0,243,40009.4064467593,2009-07-15,09:45:17
39.971894,116.333148,0,243,40009.4065046296,2009-07-15,09:45:22
39.972002,116.333209,0,242,40009.4065625,2009-07-15,09:45:27
39.972058,116.333212,0,242,40009.4066203704,2009-07-15,09:45:32
39.972186,116.333252,0,241,40009.4066782407,2009-07-15,09:45:37
39.972287,116.333309,0,240,40009.4067361111,2009-07-15,09:45:42
39.972246,116.333283,0,242,40009.4067939815,2009-07-15,09:45:47
39.972259,116.333254,0,244,40009.4068518518,2009-07-15,09:45:52
39.972284,116.333245,0,245,40009.4069097222,2009-07-15,09:45:57
39.972297,116.333248,0,246,40009.4069675926,2009-07-15,09:46:02
39.972328,116.333266,0,245,40009.407025463,2009-07-15,09:46:07
39.972351,116.333329,0,243,40009.4070833333,2009-07-15,09:46:12
39.972383,116.333394,0,240,40009.4071412037,2009-07-15,09:46:17
39.972403,116.333418,0,238,40009.4071990741,2009-07-15,09:46:22
39.972437,116.333461,0,237,40009.4072569444,2009-07-15,09:46:27
39.972504,116.33349,0,238,40009.4073148148,2009-07-15,09:46:32
39.972533,116.33349,0,241,40009.4073726852,2009-07-15,09:46:37
39.97256,116.333509,0,242,40009.4074305556,2009-07-15,09:46:42
39.972612,116.333504,0,243,40009.4074884259,2009-07-15,09:46:47
39.972642,116.3335,0,244,40009.4075462963,2009-07-15,09:46:52
39.972727,116.333496,0,245,40009.4076041667,2009-07-15,09:46:57
39.972759,116.333502,0,245,40009.407662037,2009-07-15,09:47:02
39.972729,116.333534,0,243,40009.4077199074,2009-07-15,09:47:07
39.972762,116.333573,0,243,40009.4077777778,2009-07-15,09:47:12
39.972785,116.333604,0,241,40009.4078356481,2009-07-15,09:47:17
39.972885,116.333669,0,240,40009.4078935185,2009-07-15,09:47:22
39.972914,116.333708,0,239,40009.4079513889,2009-07-15,09:47:27
39.972933,116.333741,0,239,40009.4080092593,2009-07-15,09:47:32
39.972987,116.333795,0,240,40009.4080671296,2009-07-15,09:47:37
39.973031,116.333807,0,242,40009.408125,2009-07-15,09:47:42
39.973047,116.333806,0,243,40009.4081828704,2009-07-15,09:47:47
39.973084,116.333804,0,245,40009.4082407407,2009-07-15,09:47:52
39.973057,116.333772,0,247,40009.4082986111,2009-07-15,09:47:57
39.973036,116.333774,0,247,40009.4083564815,2009-07-15,09:48:02
39.973005,116.333784,0,247,40009.4084143518,2009-07-15,09:48:07
39.973035,116.333799,0,247,40009.4084722222,2009-07-15,09:48:12
39.973053,116.33382,0,247,40009.4085300926,2009-07-15,09:48:17
39.972969,116.333786,0,247,40009.408587963,2009-07-15,09:48:22
39.972945,116.333806,0,248,40009.4086458333,2009-07-15,09:48:27
39.972967,116.333833,0,248,40009.4087037037,2009-07-15,09:48:32
39.973016,116.333866,0,248,40009.4087615741,2009-07-15,09:48:37
39.973015,116.333867,0,248,40009.4088194444,2009-07-15,09:48:42
39.973015,116.333867,0,248,40009.4088541667,2009-07-15,09:48:45
39.973018,116.333869,0,248,40009.4088773148,2009-07-15,09:48:47
39.973073,116.333899,0,249,40009.4089351852,2009-07-15,09:48:52
39.973142,116.333914,0,249,40009.4089930556,2009-07-15,09:48:57
39.973276,116.334105,0,249,40009.4121180556,2009-07-15,09:53:27
39.973321,116.33418,0,248,40009.4121759259,2009-07-15,09:53:32
39.973318,116.33418,0,248,40009.4122337963,2009-07-15,09:53:37
39.973318,116.33418,0,248,40009.4122685185,2009-07-15,09:53:40
39.973322,116.334179,0,249,40009.4122916667,2009-07-15,09:53:42
39.973312,116.33417,0,249,40009.412349537,2009-07-15,09:53:47
39.973307,116.334079,0,249,40009.4124074074,2009-07-15,09:53:52
39.973238,116.333972,0,249,40009.4124652778,2009-07-15,09:53:57
39.973238,116.333931,0,249,40009.4125231481,2009-07-15,09:54:02
39.973232,116.333944,0,249,40009.4125810185,2009-07-15,09:54:07
39.973218,116.333966,0,248,40009.4126388889,2009-07-15,09:54:12
39.973227,116.33397,0,248,40009.4126967593,2009-07-15,09:54:17
39.973181,116.333923,0,248,40009.4127546296,2009-07-15,09:54:22
39.973188,116.33394,0,248,40009.4128125,2009-07-15,09:54:27
39.973167,116.333911,0,249,40009.4128703704,2009-07-15,09:54:32
39.973111,116.333845,0,249,40009.4129282407,2009-07-15,09:54:37
39.973038,116.333786,0,249,40009.4129861111,2009-07-15,09:54:42
39.973038,116.333786,0,249,40009.4130208333,2009-07-15,09:54:45
39.973036,116.33379,0,250,40009.4130439815,2009-07-15,09:54:47
39.973032,116.333774,0,250,40009.4131018519,2009-07-15,09:54:52
39.973035,116.333752,0,251,40009.4131597222,2009-07-15,09:54:57
39.973042,116.333752,0,251,40009.4132175926,2009-07-15,09:55:02
39.973048,116.333745,0,251,40009.413275463,2009-07-15,09:55:07
39.973048,116.333745,0,251,40009.4133101852,2009-07-15,09:55:10
39.973044,116.333753,0,250,40009.4133333333,2009-07-15,09:55:12
39.973086,116.333814,0,250,40009.4133912037,2009-07-15,09:55:17
39.973151,116.333911,0,250,40009.4134490741,2009-07-15,09:55:22
39.973167,116.333959,0,249,40009.4135069444,2009-07-15,09:55:27
39.973195,116.334029,0,249,40009.4135648148,2009-07-15,09:55:32
39.973213,116.334037,0,249,40009.4136226852,2009-07-15,09:55:37
39.973213,116.334037,0,249,40009.4136574074,2009-07-15,09:55:40
39.973208,116.334044,0,250,40009.4136805556,2009-07-15,09:55:42
39.973201,116.334028,0,250,40009.4137384259,2009-07-15,09:55:47
39.973207,116.333966,0,251,40009.4137962963,2009-07-15,09:55:52
39.973174,116.333929,0,251,40009.4138541667,2009-07-15,09:55:57
39.973216,116.333955,0,250,40009.413912037,2009-07-15,09:56:02
39.97318,116.33395,0,250,40009.4139699074,2009-07-15,09:56:07
39.973146,116.333927,0,250,40009.4140277778,2009-07-15,09:56:12
39.973147,116.333968,0,250,40009.4140856481,2009-07-15,09:56:17
39.973155,116.333989,0,249,40009.4141435185,2009-07-15,09:56:22
39.973152,116.33399,0,249,40009.4142013889,2009-07-15,09:56:27
39.973152,116.33399,0,249,40009.4142361111,2009-07-15,09:56:30
39.973158,116.333992,0,249,40009.4142592593,2009-07-15,09:56:32
39.973163,116.333983,0,249,40009.4143171296,2009-07-15,09:56:37
39.973171,116.333969,0,249,40009.414375,2009-07-15,09:56:42
39.973194,116.333951,0,249,40009.4144328704,2009-07-15,09:56:47
39.973187,116.333924,0,249,40009.4144907407,2009-07-15,09:56:52
39.973186,116.333928,0,249,40009.4145486111,2009-07-15,09:56:57
39.973186,116.333928,0,249,40009.4145833333,2009-07-15,09:57:00
39.973178,116.33392,0,250,40009.4146064815,2009-07-15,09:57:02
39.973173,116.333888,0,250,40009.4146643518,2009-07-15,09:57:07
39.973164,116.333857,0,249,40009.4147222222,2009-07-15,09:57:12
39.973174,116.333856,0,249,40009.4147800926,2009-07-15,09:57:17
39.973162,116.333867,0,249,40009.414837963,2009-07-15,09:57:22
39.973151,116.333869,0,249,40009.4148958333,2009-07-15,09:57:27
39.973169,116.333914,0,249,40009.4149537037,2009-07-15,09:57:32
39.973185,116.333988,0,249,40009.4150115741,2009-07-15,09:57:37
39.973215,116.334014,0,248,40009.4150694444,2009-07-15,09:57:42
39.973214,116.334003,0,248,40009.4151273148,2009-07-15,09:57:47
39.973214,116.334003,0,248,40009.415162037,2009-07-15,09:57:50
39.973215,116.333998,0,248,40009.4151851852,2009-07-15,09:57:52
39.973215,116.33398,0,248,40009.4152430556,2009-07-15,09:57:57
39.97322,116.333955,0,249,40009.4153009259,2009-07-15,09:58:02
39.973211,116.33394,0,250,40009.4153587963,2009-07-15,09:58:07
39.973211,116.33394,0,250,40009.4153935185,2009-07-15,09:58:10
39.973214,116.333933,0,250,40009.4154166667,2009-07-15,09:58:12
39.973238,116.333928,0,250,40009.415474537,2009-07-15,09:58:17
39.973261,116.33395,0,250,40009.4155324074,2009-07-15,09:58:22
39.973261,116.33395,0,250,40009.4155671296,2009-07-15,09:58:25
39.97326,116.333948,0,250,40009.4155902778,2009-07-15,09:58:27
39.973256,116.333957,0,249,40009.4156481481,2009-07-15,09:58:32
39.973282,116.334016,0,249,40009.4157060185,2009-07-15,09:58:37
39.973294,116.33402,0,249,40009.4157638889,2009-07-15,09:58:42
39.973289,116.33403,0,249,40009.4158217593,2009-07-15,09:58:47
39.973286,116.334035,0,250,40009.4158796296,2009-07-15,09:58:52
39.973286,116.334035,0,250,40009.4159143518,2009-07-15,09:58:55
39.973285,116.334028,0,250,40009.4159375,2009-07-15,09:58:57
39.973285,116.333998,0,250,40009.4159953704,2009-07-15,09:59:02
39.973293,116.333974,0,250,40009.4160532407,2009-07-15,09:59:07
39.973289,116.333994,0,250,40009.4161111111,2009-07-15,09:59:12
39.973282,116.333993,0,250,40009.4161689815,2009-07-15,09:59:17
39.973282,116.333993,0,250,40009.4162037037,2009-07-15,09:59:20
39.973276,116.334,0,250,40009.4162268518,2009-07-15,09:59:22
39.973288,116.334047,0,249,40009.4162847222,2009-07-15,09:59:27
39.973294,116.334092,0,250,40009.4163425926,2009-07-15,09:59:32
39.973299,116.334107,0,250,40009.416400463,2009-07-15,09:59:37
39.973299,116.334107,0,250,40009.4164351852,2009-07-15,09:59:40
39.973305,116.334109,0,250,40009.4164583333,2009-07-15,09:59:42
39.973326,116.334097,0,250,40009.4165162037,2009-07-15,09:59:47
39.973368,116.33409,0,250,40009.4165740741,2009-07-15,09:59:52
39.973381,116.334086,0,250,40009.4166319444,2009-07-15,09:59:57
39.973405,116.334088,0,250,40009.4166898148,2009-07-15,10:00:02
39.973421,116.334126,0,249,40009.4167476852,2009-07-15,10:00:07
39.973464,116.334211,0,248,40009.4168055556,2009-07-15,10:00:12
39.973452,116.334268,0,247,40009.4168634259,2009-07-15,10:00:17
39.97349,116.334318,0,247,40009.4169212963,2009-07-15,10:00:22
39.973544,116.334352,0,247,40009.4169791667,2009-07-15,10:00:27
39.973562,116.334363,0,248,40009.417037037,2009-07-15,10:00:32
39.973562,116.334363,0,248,40009.4170717593,2009-07-15,10:00:35
39.973557,116.334367,0,248,40009.4170949074,2009-07-15,10:00:37
39.973477,116.334277,0,249,40009.4171527778,2009-07-15,10:00:42
39.973462,116.334244,0,250,40009.4172106481,2009-07-15,10:00:47
39.973421,116.334191,0,251,40009.4172685185,2009-07-15,10:00:52
39.973418,116.334135,0,250,40009.4173263889,2009-07-15,10:00:57
39.973336,116.334029,0,251,40009.4173842593,2009-07-15,10:01:02
39.973331,116.333993,0,251,40009.4174421296,2009-07-15,10:01:07
39.97332,116.334003,0,251,40009.4175,2009-07-15,10:01:12
39.973282,116.334062,0,250,40009.4175578704,2009-07-15,10:01:17
39.973327,116.334042,0,250,40009.4176157407,2009-07-15,10:01:22
39.973345,116.334043,0,250,40009.4176736111,2009-07-15,10:01:27
39.973354,116.33409,0,249,40009.4177314815,2009-07-15,10:01:32
39.973354,116.33409,0,249,40009.4177662037,2009-07-15,10:01:35
39.973358,116.334089,0,249,40009.4177893519,2009-07-15,10:01:37
39.97339,116.334069,0,250,40009.4178472222,2009-07-15,10:01:42
39.973379,116.334035,0,250,40009.4179050926,2009-07-15,10:01:47
39.973374,116.33402,0,250,40009.417962963,2009-07-15,10:01:52
39.973371,116.334018,0,250,40009.4180208333,2009-07-15,10:01:57
39.973371,116.334018,0,250,40009.4180555556,2009-07-15,10:02:00
39.973368,116.334024,0,250,40009.4180787037,2009-07-15,10:02:02
39.973329,116.334029,0,250,40009.4181365741,2009-07-15,10:02:07
39.973246,116.333942,0,250,40009.4181944444,2009-07-15,10:02:12
39.97343,116.334159,0,246,40009.4213773148,2009-07-15,10:06:47
39.973451,116.334183,0,245,40009.4214351852,2009-07-15,10:06:52
39.97338,116.334191,0,245,40009.4214930556,2009-07-15,10:06:57
39.973355,116.334247,0,245,40009.4215509259,2009-07-15,10:07:02
39.973376,116.334257,0,245,40009.4216087963,2009-07-15,10:07:07
39.973387,116.334239,0,246,40009.4216666667,2009-07-15,10:07:12
39.973376,116.33424,0,246,40009.421724537,2009-07-15,10:07:17
39.973339,116.334237,0,246,40009.4217824074,2009-07-15,10:07:22
39.973397,116.33425,0,245,40009.4218402778,2009-07-15,10:07:27
39.973437,116.334261,0,245,40009.4218981481,2009-07-15,10:07:32
39.973437,116.334261,0,245,40009.4219328704,2009-07-15,10:07:35
39.973434,116.334254,0,245,40009.4219560185,2009-07-15,10:07:37
39.973393,116.33424,0,245,40009.4220138889,2009-07-15,10:07:42
39.973407,116.334249,0,245,40009.4220717593,2009-07-15,10:07:47
39.973445,116.334279,0,245,40009.4221296296,2009-07-15,10:07:52
39.973426,116.334264,0,245,40009.4221875,2009-07-15,10:07:57
39.973407,116.334209,0,245,40009.4222453704,2009-07-15,10:08:02
39.973397,116.334206,0,246,40009.4223032407,2009-07-15,10:08:07
39.973402,116.334205,0,246,40009.4223611111,2009-07-15,10:08:12
39.9734,116.334197,0,246,40009.4224189815,2009-07-15,10:08:17
39.9734,116.334197,0,246,40009.4224537037,2009-07-15,10:08:20
39.973394,116.334193,0,246,40009.4224768518,2009-07-15,10:08:22
39.973361,116.334196,0,246,40009.4225347222,2009-07-15,10:08:27
39.973356,116.334235,0,245,40009.4225925926,2009-07-15,10:08:32
39.973361,116.334256,0,245,40009.422650463,2009-07-15,10:08:37
39.973358,116.334266,0,245,40009.4227083333,2009-07-15,10:08:42
39.973384,116.334257,0,245,40009.4227662037,2009-07-15,10:08:47
39.973435,116.334242,0,245,40009.4228240741,2009-07-15,10:08:52
39.973451,116.334231,0,246,40009.4228819444,2009-07-15,10:08:57
39.973451,116.334231,0,246,40009.4229166667,2009-07-15,10:09:00
39.973452,116.334226,0,246,40009.4229398148,2009-07-15,10:09:02
39.973425,116.334192,0,246,40009.4229976852,2009-07-15,10:09:07
39.973442,116.334182,0,246,40009.4230555556,2009-07-15,10:09:12
39.973457,116.33421,0,246,40009.4231134259,2009-07-15,10:09:17
39.973477,116.334239,0,246,40009.4231712963,2009-07-15,10:09:22
39.973466,116.334308,0,245,40009.4232291667,2009-07-15,10:09:27
39.973499,116.334319,0,245,40009.423287037,2009-07-15,10:09:32
39.973492,116.334337,0,246,40009.4233449074,2009-07-15,10:09:37
39.973427,116.334387,0,247,40009.4234027778,2009-07-15,10:09:42
39.973389,116.334415,0,247,40009.4234606481,2009-07-15,10:09:47
39.973403,116.334372,0,248,40009.4235185185,2009-07-15,10:09:52
39.973418,116.334363,0,248,40009.4235763889,2009-07-15,10:09:57
39.973369,116.334228,0,248,40009.4236342593,2009-07-15,10:10:02
39.973367,116.334157,0,248,40009.4236921296,2009-07-15,10:10:07
39.973436,116.334076,0,248,40009.42375,2009-07-15,10:10:12
39.973433,116.334013,0,249,40009.4238078704,2009-07-15,10:10:17
39.973474,116.334094,0,249,40009.4238657407,2009-07-15,10:10:22
39.973468,116.334162,0,248,40009.4239236111,2009-07-15,10:10:27
39.973498,116.33416,0,248,40009.4239814815,2009-07-15,10:10:32
39.973475,116.334147,0,248,40009.4240393518,2009-07-15,10:10:37
39.973403,116.33413,0,249,40009.4240972222,2009-07-15,10:10:42
39.973365,116.334161,0,250,40009.4241550926,2009-07-15,10:10:47
39.973365,116.334251,0,250,40009.424212963,2009-07-15,10:10:52
39.973326,116.334246,0,250,40009.4242708333,2009-07-15,10:10:57
39.973305,116.334238,0,250,40009.4243287037,2009-07-15,10:11:02
39.973273,116.334175,0,251,40009.4243865741,2009-07-15,10:11:07
39.973284,116.334124,0,251,40009.4244444444,2009-07-15,10:11:12
39.973285,116.334078,0,251,40009.4245023148,2009-07-15,10:11:17
39.97333,116.334054,0,251,40009.4245601852,2009-07-15,10:11:22
39.97338,116.334043,0,251,40009.4246180556,2009-07-15,10:11:27
39.973453,116.333991,0,250,40009.4246759259,2009-07-15,10:11:32
39.97348,116.333931,0,249,40009.4247337963,2009-07-15,10:11:37
39.973475,116.333894,0,249,40009.4247916667,2009-07-15,10:11:42
39.973507,116.333833,0,249,40009.424849537,2009-07-15,10:11:47
39.973524,116.33377,0,248,40009.4249074074,2009-07-15,10:11:52
39.973607,116.333763,0,247,40009.4249652778,2009-07-15,10:11:57
39.973651,116.333776,0,246,40009.4250231481,2009-07-15,10:12:02
39.973671,116.333842,0,246,40009.4250810185,2009-07-15,10:12:07
39.973764,116.333832,0,245,40009.4251388889,2009-07-15,10:12:12
39.973859,116.33376,0,245,40009.4251967593,2009-07-15,10:12:17
39.973943,116.333691,0,246,40009.4252546296,2009-07-15,10:12:22
39.974024,116.333638,0,246,40009.4253125,2009-07-15,10:12:27
39.974043,116.333654,0,245,40009.4253703704,2009-07-15,10:12:32
39.974084,116.333629,0,245,40009.4254282407,2009-07-15,10:12:37
39.974204,116.333501,0,243,40009.4254861111,2009-07-15,10:12:42
39.974238,116.333512,0,241,40009.4255439815,2009-07-15,10:12:47
39.974199,116.333691,0,239,40009.4256018519,2009-07-15,10:12:52
39.974313,116.333636,0,239,40009.4256597222,2009-07-15,10:12:57
39.974774,116.333193,0,240,40009.4257175926,2009-07-15,10:13:02
39.97532,116.332588,0,239,40009.425775463,2009-07-15,10:13:07
39.97601,116.331848,0,237,40009.4258333333,2009-07-15,10:13:12
39.975195,116.33242,0,237,40009.4258912037,2009-07-15,10:13:17
39.975123,116.33248,0,236,40009.4259490741,2009-07-15,10:13:22
39.975321,116.332327,0,236,40009.4260069444,2009-07-15,10:13:27
39.975555,116.332173,0,235,40009.4260648148,2009-07-15,10:13:32
39.975713,116.332089,0,235,40009.4261226852,2009-07-15,10:13:37
39.975734,116.332158,0,234,40009.4261805556,2009-07-15,10:13:42
39.97616,116.331775,0,232,40009.4262384259,2009-07-15,10:13:47
39.97661,116.331367,0,232,40009.4262962963,2009-07-15,10:13:52
39.977063,116.331027,0,227,40009.4263541667,2009-07-15,10:13:57
39.976768,116.331311,0,227,40009.426412037,2009-07-15,10:14:02
39.97668,116.331448,0,227,40009.4264699074,2009-07-15,10:14:07
39.97666,116.331577,0,227,40009.4265277778,2009-07-15,10:14:12
39.976848,116.331441,0,228,40009.4265856481,2009-07-15,10:14:17
39.97696,116.331366,0,230,40009.4266435185,2009-07-15,10:14:22
39.976982,116.331296,0,233,40009.4267013889,2009-07-15,10:14:27
39.977279,116.330983,0,235,40009.4267592593,2009-07-15,10:14:32
39.977502,116.33085,0,234,40009.4268171296,2009-07-15,10:14:37
39.977788,116.330655,0,235,40009.426875,2009-07-15,10:14:42
39.979243,116.329617,0,239,40009.4285532407,2009-07-15,10:17:07
39.978856,116.329858,0,237,40009.4286111111,2009-07-15,10:17:12
39.974484,116.332884,0,220,40009.4286689815,2009-07-15,10:17:17
39.974496,116.333167,0,218,40009.4287268519,2009-07-15,10:17:22
39.974536,116.333227,0,214,40009.4287847222,2009-07-15,10:17:27
39.97455,116.333228,0,213,40009.4288425926,2009-07-15,10:17:32
39.974285,116.333432,0,216,40009.428900463,2009-07-15,10:17:37
39.974204,116.333484,0,218,40009.4289583333,2009-07-15,10:17:42
39.974179,116.333466,0,223,40009.4290162037,2009-07-15,10:17:47
39.973865,116.333698,0,227,40009.4290740741,2009-07-15,10:17:52
39.973833,116.333725,0,226,40009.4291319444,2009-07-15,10:17:57
39.973819,116.333678,0,224,40009.4291898148,2009-07-15,10:18:02
39.973847,116.33362,0,223,40009.4292476852,2009-07-15,10:18:07
39.97385,116.33354,0,224,40009.4293055556,2009-07-15,10:18:12
39.973864,116.333572,0,225,40009.4293634259,2009-07-15,10:18:17
39.973865,116.333688,0,226,40009.4294212963,2009-07-15,10:18:22
39.973851,116.333653,0,226,40009.4294791667,2009-07-15,10:18:27
39.973782,116.333687,0,228,40009.429537037,2009-07-15,10:18:32
39.973738,116.333874,0,226,40009.4295949074,2009-07-15,10:18:37
39.97375,116.33392,0,225,40009.4296527778,2009-07-15,10:18:42
39.973746,116.333908,0,226,40009.4297106481,2009-07-15,10:18:47
39.973743,116.33386,0,218,40009.4297685185,2009-07-15,10:18:52
39.973767,116.33389,0,215,40009.4298263889,2009-07-15,10:18:57
39.973784,116.333926,0,214,40009.4298842593,2009-07-15,10:19:02
39.973813,116.333867,0,218,40009.4299421296,2009-07-15,10:19:07
39.973847,116.333783,0,222,40009.43,2009-07-15,10:19:12
39.973792,116.33373,0,227,40009.4300578704,2009-07-15,10:19:17
39.973601,116.333795,0,231,40009.4301157407,2009-07-15,10:19:22
39.97353,116.333818,0,233,40009.4301736111,2009-07-15,10:19:27
39.973432,116.333759,0,234,40009.4302314815,2009-07-15,10:19:32
39.973393,116.333803,0,232,40009.4302893518,2009-07-15,10:19:37
39.973393,116.333803,0,232,40009.4303240741,2009-07-15,10:19:40
39.973386,116.333804,0,227,40009.4303472222,2009-07-15,10:19:42
39.973359,116.333861,0,228,40009.4304050926,2009-07-15,10:19:47
39.973354,116.334048,0,229,40009.430462963,2009-07-15,10:19:52
39.973314,116.334313,0,228,40009.4305208333,2009-07-15,10:19:57
39.973179,116.334541,0,228,40009.4305787037,2009-07-15,10:20:02
39.973013,116.334725,0,229,40009.4306365741,2009-07-15,10:20:07
39.972883,116.334825,0,232,40009.4306944444,2009-07-15,10:20:12
39.972812,116.334836,0,234,40009.4307523148,2009-07-15,10:20:17
39.972846,116.334712,0,235,40009.4308101852,2009-07-15,10:20:22
39.972867,116.334645,0,236,40009.4308680556,2009-07-15,10:20:27
39.972866,116.33457,0,234,40009.4309259259,2009-07-15,10:20:32
39.972883,116.334544,0,235,40009.4309837963,2009-07-15,10:20:37
39.972883,116.334544,0,235,40009.4310185185,2009-07-15,10:20:40
39.972884,116.334536,0,237,40009.4310416667,2009-07-15,10:20:42
39.97285,116.334566,0,238,40009.431099537,2009-07-15,10:20:47
39.972871,116.334502,0,239,40009.4311574074,2009-07-15,10:20:52
39.972907,116.334442,0,241,40009.4312152778,2009-07-15,10:20:57
39.972914,116.334392,0,236,40009.4312731481,2009-07-15,10:21:02
39.972887,116.334319,0,237,40009.4313310185,2009-07-15,10:21:07
39.972819,116.334304,0,238,40009.4313888889,2009-07-15,10:21:12
39.972692,116.334377,0,238,40009.4314467593,2009-07-15,10:21:17
39.972615,116.334483,0,239,40009.4315046296,2009-07-15,10:21:22
39.97258,116.334514,0,239,40009.4315625,2009-07-15,10:21:27
39.972546,116.334502,0,241,40009.4316203704,2009-07-15,10:21:32
39.972523,116.334581,0,241,40009.4316782407,2009-07-15,10:21:37
39.972385,116.334887,0,238,40009.4317361111,2009-07-15,10:21:42
39.97215,116.335223,0,240,40009.4317939815,2009-07-15,10:21:47
39.972395,116.335061,0,239,40009.4318518518,2009-07-15,10:21:52
39.972557,116.334933,0,239,40009.4319097222,2009-07-15,10:21:57
39.972497,116.335013,0,239,40009.4319675926,2009-07-15,10:22:02
39.972358,116.335171,0,240,40009.432025463,2009-07-15,10:22:07
39.972184,116.335231,0,242,40009.4320833333,2009-07-15,10:22:12
39.971713,116.335596,0,244,40009.4321412037,2009-07-15,10:22:17
39.974062,116.333965,0,265,40009.4344560185,2009-07-15,10:25:37
39.974857,116.333313,0,257,40009.4345138889,2009-07-15,10:25:42
39.975587,116.332827,0,238,40009.4345717593,2009-07-15,10:25:47
39.976054,116.33253,0,236,40009.4346296296,2009-07-15,10:25:52
39.974888,116.333259,0,231,40009.4346875,2009-07-15,10:25:57
39.974256,116.333748,0,220,40009.4347453704,2009-07-15,10:26:02
39.974172,116.333777,0,212,40009.4348032407,2009-07-15,10:26:07
39.97414,116.333706,0,205,40009.4348611111,2009-07-15,10:26:12
39.974068,116.333645,0,198,40009.4349189815,2009-07-15,10:26:17
39.974063,116.333582,0,195,40009.4349768519,2009-07-15,10:26:22
39.974068,116.333593,0,192,40009.4350347222,2009-07-15,10:26:27
39.974056,116.333627,0,197,40009.4350925926,2009-07-15,10:26:32
39.974059,116.333566,0,193,40009.435150463,2009-07-15,10:26:37
39.97408,116.333503,0,190,40009.4352083333,2009-07-15,10:26:42
39.974006,116.333635,0,195,40009.4352662037,2009-07-15,10:26:47
39.973975,116.333687,0,202,40009.4353240741,2009-07-15,10:26:52
39.974024,116.333609,0,201,40009.4353819444,2009-07-15,10:26:57
39.974091,116.333466,0,205,40009.4354398148,2009-07-15,10:27:02
39.97414,116.333398,0,207,40009.4354976852,2009-07-15,10:27:07
39.974349,116.333113,0,210,40009.4355555556,2009-07-15,10:27:12
39.974588,116.3329,0,210,40009.4356134259,2009-07-15,10:27:17
39.974706,116.332856,0,211,40009.4356712963,2009-07-15,10:27:22
39.974767,116.33284,0,210,40009.4357291667,2009-07-15,10:27:27
39.974519,116.33306,0,211,40009.435787037,2009-07-15,10:27:32
39.974411,116.333148,0,211,40009.4358449074,2009-07-15,10:27:37
39.974144,116.333418,0,211,40009.4359027778,2009-07-15,10:27:42
39.973769,116.333702,0,212,40009.4359606481,2009-07-15,10:27:47
39.973204,116.334193,0,213,40009.4360185185,2009-07-15,10:27:52
39.97315,116.334273,0,212,40009.4360763889,2009-07-15,10:27:57
39.973194,116.334255,0,211,40009.4361342593,2009-07-15,10:28:02
39.973242,116.33429,0,213,40009.4361921296,2009-07-15,10:28:07
39.973326,116.334315,0,213,40009.43625,2009-07-15,10:28:12
39.973261,116.33431,0,212,40009.4363078704,2009-07-15,10:28:17
39.973517,116.334135,0,212,40009.4363657407,2009-07-15,10:28:22
39.973587,116.334094,0,213,40009.4364236111,2009-07-15,10:28:27
39.973849,116.333867,0,213,40009.4364814815,2009-07-15,10:28:32
39.974531,116.333139,0,214,40009.4366550926,2009-07-15,10:28:47
39.973952,116.333648,0,214,40009.4367708333,2009-07-15,10:28:57
39.973906,116.333656,0,213,40009.4368287037,2009-07-15,10:29:02
39.973912,116.333639,0,212,40009.4368865741,2009-07-15,10:29:07
39.973912,116.333639,0,212,40009.4369212963,2009-07-15,10:29:10
39.973911,116.33364,0,211,40009.4369444444,2009-07-15,10:29:12
39.973922,116.333653,0,211,40009.4370023148,2009-07-15,10:29:17
39.974234,116.33351,0,212,40009.4370601852,2009-07-15,10:29:22
39.974957,116.333126,0,212,40009.4371180556,2009-07-15,10:29:27
39.975434,116.332809,0,212,40009.4371759259,2009-07-15,10:29:32
39.975372,116.3328,0,213,40009.4372337963,2009-07-15,10:29:37
39.975313,116.332688,0,213,40009.4372916667,2009-07-15,10:29:42
39.975867,116.332268,0,213,40009.437349537,2009-07-15,10:29:47
39.975567,116.332497,0,212,40009.4374074074,2009-07-15,10:29:52
39.976441,116.332031,0,210,40009.4374652778,2009-07-15,10:29:57
39.977506,116.331426,0,208,40009.4375231481,2009-07-15,10:30:02
39.977647,116.331445,0,206,40009.4375810185,2009-07-15,10:30:07
39.977308,116.331573,0,205,40009.4376388889,2009-07-15,10:30:12
39.976503,116.332148,0,206,40009.4376967593,2009-07-15,10:30:17
39.975982,116.332446,0,205,40009.4377546296,2009-07-15,10:30:22
39.975461,116.332724,0,204,40009.4378125,2009-07-15,10:30:27
39.975149,116.332952,0,204,40009.4378703704,2009-07-15,10:30:32
39.975543,116.332758,0,203,40009.4379282407,2009-07-15,10:30:37
39.975572,116.33272,0,205,40009.4379861111,2009-07-15,10:30:42
39.975579,116.332612,0,207,40009.4380439815,2009-07-15,10:30:47
39.975603,116.332593,0,206,40009.4381018518,2009-07-15,10:30:52
39.975977,116.3323,0,209,40009.4381597222,2009-07-15,10:30:57
39.975749,116.3325,0,213,40009.4382175926,2009-07-15,10:31:02
39.975509,116.332779,0,216,40009.438275463,2009-07-15,10:31:07
39.975445,116.332856,0,216,40009.4383333333,2009-07-15,10:31:12
39.97464,116.333362,0,217,40009.4383912037,2009-07-15,10:31:17
39.974206,116.333625,0,218,40009.4384490741,2009-07-15,10:31:22
39.973984,116.333782,0,221,40009.4385069444,2009-07-15,10:31:27
39.973715,116.333886,0,222,40009.4385648148,2009-07-15,10:31:32
39.97415,116.333588,0,224,40009.4386226852,2009-07-15,10:31:37
39.974046,116.333665,0,225,40009.4386805556,2009-07-15,10:31:42
39.97459,116.33335,0,225,40009.4387384259,2009-07-15,10:31:47
39.97457,116.333335,0,227,40009.4387962963,2009-07-15,10:31:52
39.974671,116.333204,0,228,40009.4388541667,2009-07-15,10:31:57
39.974497,116.333174,0,229,40009.438912037,2009-07-15,10:32:02
39.974096,116.333383,0,230,40009.4389699074,2009-07-15,10:32:07
39.97325,116.333886,0,230,40009.4390277778,2009-07-15,10:32:12
39.973169,116.3339,0,230,40009.4390856481,2009-07-15,10:32:17
39.972643,116.334257,0,230,40009.4391435185,2009-07-15,10:32:22
39.972813,116.334265,0,228,40009.4392013889,2009-07-15,10:32:27
39.972963,116.334313,0,226,40009.4392592593,2009-07-15,10:32:32
39.973232,116.334132,0,226,40009.4393171296,2009-07-15,10:32:37
39.973296,116.334086,0,225,40009.439375,2009-07-15,10:32:42
39.973217,116.334159,0,224,40009.4394328704,2009-07-15,10:32:47
39.973191,116.334131,0,223,40009.4394907407,2009-07-15,10:32:52
39.972826,116.33426,0,223,40009.4395486111,2009-07-15,10:32:57
39.973413,116.33389,0,223,40009.4396064815,2009-07-15,10:33:02
39.973801,116.333588,0,223,40009.4396643518,2009-07-15,10:33:07
39.974052,116.333404,0,223,40009.4397222222,2009-07-15,10:33:12
39.974524,116.333161,0,222,40009.4397800926,2009-07-15,10:33:17
39.973884,116.333607,0,221,40009.439837963,2009-07-15,10:33:22
39.973344,116.334036,0,220,40009.4398958333,2009-07-15,10:33:27
39.972944,116.334421,0,220,40009.4399537037,2009-07-15,10:33:32
39.972924,116.334394,0,222,40009.4400115741,2009-07-15,10:33:37
39.973072,116.334318,0,223,40009.4400694444,2009-07-15,10:33:42
39.972922,116.334394,0,224,40009.4401273148,2009-07-15,10:33:47
39.973146,116.334295,0,224,40009.4401851852,2009-07-15,10:33:52
39.973826,116.333984,0,222,40009.4402430556,2009-07-15,10:33:57
39.973831,116.333943,0,222,40009.4403009259,2009-07-15,10:34:02
39.973641,116.333957,0,224,40009.4403587963,2009-07-15,10:34:07
39.974254,116.333499,0,224,40009.4404166667,2009-07-15,10:34:12
39.97422,116.333449,0,225,40009.440474537,2009-07-15,10:34:17
39.974675,116.333188,0,222,40009.4405324074,2009-07-15,10:34:22
39.975206,116.332933,0,220,40009.4405902778,2009-07-15,10:34:27
39.97535,116.332912,0,219,40009.4406481481,2009-07-15,10:34:32
39.975489,116.332815,0,223,40009.4407060185,2009-07-15,10:34:37
39.97496,116.333111,0,226,40009.4407638889,2009-07-15,10:34:42
39.97442,116.333493,0,228,40009.4408217593,2009-07-15,10:34:47
39.974291,116.333633,0,229,40009.4408796296,2009-07-15,10:34:52
39.973937,116.333801,0,230,40009.4409375,2009-07-15,10:34:57
39.97393,116.33382,0,231,40009.4409953704,2009-07-15,10:35:02
39.973889,116.333849,0,231,40009.4410532407,2009-07-15,10:35:07
39.973435,116.334015,0,232,40009.4411111111,2009-07-15,10:35:12
39.973262,116.333983,0,232,40009.4411689815,2009-07-15,10:35:17
39.972951,116.334029,0,234,40009.4412268519,2009-07-15,10:35:22
39.97296,116.33395,0,234,40009.4412847222,2009-07-15,10:35:27
39.973066,116.33386,0,232,40009.4413425926,2009-07-15,10:35:32
39.972993,116.333878,0,232,40009.441400463,2009-07-15,10:35:37
39.972727,116.33409,0,230,40009.4414583333,2009-07-15,10:35:42
39.972459,116.334299,0,229,40009.4415162037,2009-07-15,10:35:47
39.97196,116.334514,0,228,40009.4415740741,2009-07-15,10:35:52
39.972701,116.334205,0,225,40009.4416319444,2009-07-15,10:35:57
39.972571,116.334398,0,224,40009.4416898148,2009-07-15,10:36:02
39.972274,116.334609,0,223,40009.4417476852,2009-07-15,10:36:07
39.972236,116.334601,0,223,40009.4418055556,2009-07-15,10:36:12
39.971983,116.334675,0,223,40009.4418634259,2009-07-15,10:36:17
39.971724,116.334702,0,223,40009.4419212963,2009-07-15,10:36:22
39.971954,116.334476,0,221,40009.4419791667,2009-07-15,10:36:27
39.97197,116.33441,0,220,40009.442037037,2009-07-15,10:36:32
39.972117,116.33426,0,218,40009.4420949074,2009-07-15,10:36:37
39.971776,116.334595,0,217,40009.4421527778,2009-07-15,10:36:42
39.971633,116.334803,0,215,40009.4422106481,2009-07-15,10:36:47
39.971571,116.33496,0,213,40009.4422685185,2009-07-15,10:36:52
39.971362,116.335049,0,214,40009.4423263889,2009-07-15,10:36:57
39.971247,116.335047,0,215,40009.4423842593,2009-07-15,10:37:02
39.97126,116.335065,0,215,40009.4424421296,2009-07-15,10:37:07
39.971193,116.335095,0,216,40009.4425,2009-07-15,10:37:12
39.971139,116.335013,0,217,40009.4425578704,2009-07-15,10:37:17
39.971319,116.334885,0,217,40009.4426157407,2009-07-15,10:37:22
39.971857,116.334577,0,215,40009.4426736111,2009-07-15,10:37:27
39.971899,116.334566,0,213,40009.4427314815,2009-07-15,10:37:32
39.971798,116.334694,0,211,40009.4427893519,2009-07-15,10:37:37
39.971749,116.334744,0,211,40009.4428472222,2009-07-15,10:37:42
39.971771,116.334803,0,211,40009.4429050926,2009-07-15,10:37:47
39.971748,116.33482,0,213,40009.442962963,2009-07-15,10:37:52
39.971743,116.334809,0,213,40009.4430208333,2009-07-15,10:37:57
39.971968,116.334633,0,214,40009.4430787037,2009-07-15,10:38:02
39.972259,116.334405,0,213,40009.4431365741,2009-07-15,10:38:07
39.972277,116.334385,0,214,40009.4431944444,2009-07-15,10:38:12
39.972221,116.334493,0,214,40009.4432523148,2009-07-15,10:38:17
39.972313,116.334416,0,214,40009.4433101852,2009-07-15,10:38:22
39.972319,116.334302,0,217,40009.4433680556,2009-07-15,10:38:27
39.972074,116.334472,0,218,40009.4434259259,2009-07-15,10:38:32
39.971711,116.334759,0,220,40009.4434837963,2009-07-15,10:38:37
39.971969,116.334461,0,221,40009.4435416667,2009-07-15,10:38:42
39.972085,116.334355,0,221,40009.443599537,2009-07-15,10:38:47
39.971813,116.334577,0,219,40009.4436574074,2009-07-15,10:38:52
39.971651,116.334589,0,219,40009.4437152778,2009-07-15,10:38:57
39.971566,116.334722,0,216,40009.4437731481,2009-07-15,10:39:02
39.971685,116.334806,0,215,40009.4438310185,2009-07-15,10:39:07
39.971763,116.334689,0,215,40009.4438888889,2009-07-15,10:39:12
39.971804,116.334582,0,217,40009.4439467593,2009-07-15,10:39:17
39.972239,116.334454,0,217,40009.4440046296,2009-07-15,10:39:22
39.972208,116.334494,0,218,40009.4440625,2009-07-15,10:39:27
39.972395,116.334323,0,218,40009.4441203704,2009-07-15,10:39:32
39.972766,116.334058,0,219,40009.4441782407,2009-07-15,10:39:37
39.972921,116.333924,0,219,40009.4442361111,2009-07-15,10:39:42
39.972796,116.333961,0,218,40009.4442939815,2009-07-15,10:39:47
39.972897,116.333989,0,215,40009.4443518519,2009-07-15,10:39:52
39.972934,116.334127,0,215,40009.4444097222,2009-07-15,10:39:57
39.972776,116.334227,0,216,40009.4444675926,2009-07-15,10:40:02
39.973001,116.334109,0,215,40009.444525463,2009-07-15,10:40:07
39.973254,116.333991,0,217,40009.4445833333,2009-07-15,10:40:12
39.973539,116.33384,0,218,40009.4446412037,2009-07-15,10:40:17
39.973493,116.333808,0,219,40009.4446990741,2009-07-15,10:40:22
39.973556,116.333753,0,219,40009.4447569444,2009-07-15,10:40:27
39.973438,116.333775,0,221,40009.4448148148,2009-07-15,10:40:32
39.973416,116.333771,0,221,40009.4448726852,2009-07-15,10:40:37
39.973543,116.333734,0,220,40009.4449305556,2009-07-15,10:40:42
39.973685,116.333718,0,218,40009.4449884259,2009-07-15,10:40:47
39.973775,116.333667,0,219,40009.4450462963,2009-07-15,10:40:52
39.973845,116.333686,0,218,40009.4451041667,2009-07-15,10:40:57
39.974051,116.333624,0,216,40009.445162037,2009-07-15,10:41:02
39.973999,116.33363,0,219,40009.4452199074,2009-07-15,10:41:07
39.97414,116.333513,0,219,40009.4452777778,2009-07-15,10:41:12
39.974143,116.333496,0,219,40009.4453356481,2009-07-15,10:41:17
39.97409,116.333519,0,220,40009.4453935185,2009-07-15,10:41:22
39.974122,116.3335,0,221,40009.4454513889,2009-07-15,10:41:27
39.974108,116.3335,0,221,40009.4455092593,2009-07-15,10:41:32
39.974108,116.3335,0,221,40009.4455439815,2009-07-15,10:41:35
39.974109,116.333497,0,221,40009.4455671296,2009-07-15,10:41:37
39.9743,116.333401,0,219,40009.445625,2009-07-15,10:41:42
39.974488,116.333286,0,218,40009.4456828704,2009-07-15,10:41:47
39.974468,116.333342,0,217,40009.4457407407,2009-07-15,10:41:52
39.974424,116.333379,0,216,40009.4457986111,2009-07-15,10:41:57
39.974498,116.333354,0,217,40009.4458564815,2009-07-15,10:42:02
39.974475,116.333333,0,220,40009.4459143518,2009-07-15,10:42:07
39.974446,116.333287,0,222,40009.4459722222,2009-07-15,10:42:12
39.974465,116.333308,0,222,40009.4460300926,2009-07-15,10:42:17
39.974206,116.333508,0,224,40009.446087963,2009-07-15,10:42:22
39.974202,116.333566,0,224,40009.4461458333,2009-07-15,10:42:27
39.974117,116.333578,0,226,40009.4462037037,2009-07-15,10:42:32
39.9739,116.333695,0,226,40009.4462615741,2009-07-15,10:42:37
39.973694,116.333816,0,228,40009.4463194444,2009-07-15,10:42:42
39.973513,116.333808,0,229,40009.4463773148,2009-07-15,10:42:47
39.973599,116.333693,0,228,40009.4464351852,2009-07-15,10:42:52
39.973666,116.333731,0,227,40009.4464930556,2009-07-15,10:42:57
39.973552,116.33377,0,228,40009.4465509259,2009-07-15,10:43:02
39.973568,116.333691,0,227,40009.4466087963,2009-07-15,10:43:07
39.973794,116.333651,0,225,40009.4466666667,2009-07-15,10:43:12
39.973868,116.33375,0,221,40009.446724537,2009-07-15,10:43:17
39.973881,116.333682,0,219,40009.4467824074,2009-07-15,10:43:22
39.973874,116.333647,0,219,40009.4468402778,2009-07-15,10:43:27
39.973924,116.333624,0,218,40009.4468981481,2009-07-15,10:43:32
39.973902,116.333684,0,215,40009.4469560185,2009-07-15,10:43:37
39.97381,116.333667,0,215,40009.4470138889,2009-07-15,10:43:42
39.97388,116.333649,0,214,40009.4470717593,2009-07-15,10:43:47
39.973777,116.333664,0,214,40009.4471296296,2009-07-15,10:43:52
39.973482,116.333669,0,215,40009.4471875,2009-07-15,10:43:57
39.973408,116.333776,0,215,40009.4472453704,2009-07-15,10:44:02
39.973357,116.333764,0,216,40009.4473032407,2009-07-15,10:44:07
39.973277,116.333683,0,216,40009.4473611111,2009-07-15,10:44:12
39.973179,116.333587,0,215,40009.4474189815,2009-07-15,10:44:17
39.973105,116.333779,0,211,40009.4474768518,2009-07-15,10:44:22
39.973064,116.333736,0,214,40009.4475347222,2009-07-15,10:44:27
39.9729,116.333774,0,217,40009.4475925926,2009-07-15,10:44:32
39.972731,116.333874,0,217,40009.447650463,2009-07-15,10:44:37
39.972478,116.334071,0,218,40009.4477083333,2009-07-15,10:44:42
39.972535,116.333995,0,218,40009.4477662037,2009-07-15,10:44:47
39.972738,116.333906,0,217,40009.4478240741,2009-07-15,10:44:52
39.972865,116.333907,0,217,40009.4478819444,2009-07-15,10:44:57
39.973071,116.333824,0,217,40009.4479398148,2009-07-15,10:45:02
39.973077,116.333784,0,218,40009.4479976852,2009-07-15,10:45:07
39.972985,116.333774,0,219,40009.4480555556,2009-07-15,10:45:12
39.973051,116.333773,0,220,40009.4481134259,2009-07-15,10:45:17
39.972962,116.333827,0,220,40009.4481712963,2009-07-15,10:45:22
39.972829,116.333841,0,222,40009.4482291667,2009-07-15,10:45:27
39.972718,116.333875,0,222,40009.448287037,2009-07-15,10:45:32
39.972609,116.333971,0,222,40009.4483449074,2009-07-15,10:45:37
39.9727,116.334,0,221,40009.4484027778,2009-07-15,10:45:42
39.972648,116.333947,0,221,40009.4484606481,2009-07-15,10:45:47
39.972757,116.333951,0,219,40009.4485185185,2009-07-15,10:45:52
39.972854,116.333913,0,218,40009.4485763889,2009-07-15,10:45:57
39.972847,116.333883,0,220,40009.4486342593,2009-07-15,10:46:02
39.972694,116.334032,0,222,40009.4486921296,2009-07-15,10:46:07
39.972415,116.334145,0,224,40009.44875,2009-07-15,10:46:12
39.972269,116.334143,0,227,40009.4488078704,2009-07-15,10:46:17
39.972269,116.334143,0,227,40009.4488425926,2009-07-15,10:46:20
39.972277,116.334138,0,228,40009.4488657407,2009-07-15,10:46:22
39.97244,116.334034,0,228,40009.4489236111,2009-07-15,10:46:27
39.972541,116.333971,0,228,40009.4489814815,2009-07-15,10:46:32
39.97253,116.333901,0,228,40009.4490393519,2009-07-15,10:46:37
39.972578,116.333845,0,229,40009.4490972222,2009-07-15,10:46:42
39.972537,116.333864,0,228,40009.4491550926,2009-07-15,10:46:47
39.972534,116.333928,0,224,40009.449212963,2009-07-15,10:46:52
39.972564,116.333971,0,221,40009.4492708333,2009-07-15,10:46:57
39.972478,116.334052,0,220,40009.4493287037,2009-07-15,10:47:02
39.972346,116.334154,0,220,40009.4493865741,2009-07-15,10:47:07
39.97236,116.334155,0,219,40009.4494444444,2009-07-15,10:47:12
39.972362,116.334141,0,219,40009.4495023148,2009-07-15,10:47:17
39.972308,116.334159,0,221,40009.4495601852,2009-07-15,10:47:22
39.972257,116.334134,0,224,40009.4496180556,2009-07-15,10:47:27
39.972236,116.334114,0,226,40009.4496759259,2009-07-15,10:47:32
39.972239,116.334008,0,230,40009.4497337963,2009-07-15,10:47:37
39.972185,116.333997,0,233,40009.4497916667,2009-07-15,10:47:42
39.972121,116.334147,0,230,40009.449849537,2009-07-15,10:47:47
39.972085,116.334221,0,231,40009.4499074074,2009-07-15,10:47:52
39.97204,116.334268,0,230,40009.4499652778,2009-07-15,10:47:57
39.971998,116.334302,0,231,40009.4500231481,2009-07-15,10:48:02
39.972004,116.33443,0,232,40009.4500810185,2009-07-15,10:48:07
39.97214,116.334394,0,234,40009.4501388889,2009-07-15,10:48:12
39.97233,116.334254,0,236,40009.4501967593,2009-07-15,10:48:17
39.97245,116.334135,0,238,40009.4502546296,2009-07-15,10:48:22
39.97268,116.333879,0,241,40009.4503125,2009-07-15,10:48:27
39.972995,116.33361,0,243,40009.4503703704,2009-07-15,10:48:32
39.972966,116.333691,0,244,40009.4504282407,2009-07-15,10:48:37
39.973033,116.333634,0,244,40009.4504861111,2009-07-15,10:48:42
39.973002,116.333662,0,246,40009.4505439815,2009-07-15,10:48:47
39.972761,116.333899,0,247,40009.4506018519,2009-07-15,10:48:52
39.972401,116.334123,0,248,40009.4506597222,2009-07-15,10:48:57
39.97216,116.334264,0,251,40009.4507175926,2009-07-15,10:49:02
39.97202,116.334272,0,252,40009.450775463,2009-07-15,10:49:07
39.972203,116.334089,0,254,40009.4508333333,2009-07-15,10:49:12
39.97218,116.333991,0,257,40009.4508912037,2009-07-15,10:49:17
39.972286,116.333847,0,257,40009.4509490741,2009-07-15,10:49:22
39.972395,116.33381,0,257,40009.4510069444,2009-07-15,10:49:27
39.972427,116.333828,0,256,40009.4510648148,2009-07-15,10:49:32
39.972411,116.333934,0,252,40009.4511226852,2009-07-15,10:49:37
39.972319,116.334074,0,248,40009.4511805556,2009-07-15,10:49:42
39.972287,116.334127,0,246,40009.4512384259,2009-07-15,10:49:47
39.972427,116.334009,0,244,40009.4512962963,2009-07-15,10:49:52
39.972423,116.334083,0,244,40009.4513541667,2009-07-15,10:49:57
39.972564,116.334059,0,244,40009.451412037,2009-07-15,10:50:02
39.972741,116.33395,0,243,40009.4514699074,2009-07-15,10:50:07
39.972621,116.333991,0,242,40009.4515277778,2009-07-15,10:50:12
39.972449,116.334009,0,242,40009.4515856481,2009-07-15,10:50:17
39.972425,116.334026,0,241,40009.4516435185,2009-07-15,10:50:22
39.972049,116.334087,0,243,40009.4517013889,2009-07-15,10:50:27
39.971851,116.334177,0,243,40009.4517592593,2009-07-15,10:50:32
39.971756,116.334198,0,244,40009.4518171296,2009-07-15,10:50:37
39.971802,116.334134,0,244,40009.451875,2009-07-15,10:50:42
39.972062,116.333877,0,244,40009.4519328704,2009-07-15,10:50:47
39.971956,116.333922,0,242,40009.4519907407,2009-07-15,10:50:52
39.971928,116.333981,0,241,40009.4520486111,2009-07-15,10:50:57
39.97195,116.33403,0,240,40009.4521064815,2009-07-15,10:51:02
39.971645,116.334261,0,239,40009.4521643519,2009-07-15,10:51:07
39.971545,116.334425,0,238,40009.4522222222,2009-07-15,10:51:12
39.971569,116.334526,0,236,40009.4522800926,2009-07-15,10:51:17
39.97186,116.334447,0,235,40009.452337963,2009-07-15,10:51:22
39.97227,116.334267,0,234,40009.4523958333,2009-07-15,10:51:27
39.972983,116.33403,0,233,40009.4524537037,2009-07-15,10:51:32
39.973572,116.333885,0,233,40009.4525115741,2009-07-15,10:51:37
39.973593,116.333919,0,233,40009.4525694444,2009-07-15,10:51:42
39.97374,116.333801,0,235,40009.4526273148,2009-07-15,10:51:47
39.973945,116.333754,0,234,40009.4526851852,2009-07-15,10:51:52
39.974123,116.333812,0,230,40009.4527430556,2009-07-15,10:51:57
39.974218,116.333926,0,228,40009.4528009259,2009-07-15,10:52:02
39.973751,116.33408,0,232,40009.4528587963,2009-07-15,10:52:07
39.97288,116.33421,0,241,40009.4529166667,2009-07-15,10:52:12
39.972731,116.334274,0,244,40009.452974537,2009-07-15,10:52:17
39.972598,116.334265,0,244,40009.4530324074,2009-07-15,10:52:22
39.972488,116.334246,0,245,40009.4530902778,2009-07-15,10:52:27
39.972614,116.334123,0,245,40009.4531481481,2009-07-15,10:52:32
39.973066,116.333889,0,243,40009.4532060185,2009-07-15,10:52:37
39.972885,116.333961,0,241,40009.4532638889,2009-07-15,10:52:42
39.972766,116.333977,0,240,40009.4533217593,2009-07-15,10:52:47
39.971362,116.334326,0,240,40009.4533796296,2009-07-15,10:52:52
39.970686,116.334599,0,239,40009.4534375,2009-07-15,10:52:57
39.97116,116.33443,0,240,40009.4534953704,2009-07-15,10:53:02
39.971398,116.334345,0,241,40009.4535532407,2009-07-15,10:53:07
39.971374,116.334329,0,241,40009.4536111111,2009-07-15,10:53:12
39.971179,116.334475,0,242,40009.4536689815,2009-07-15,10:53:17
39.971294,116.334361,0,243,40009.4537268518,2009-07-15,10:53:22
39.971578,116.334183,0,245,40009.4537847222,2009-07-15,10:53:27
39.971891,116.334037,0,243,40009.4538425926,2009-07-15,10:53:32
39.971813,116.334114,0,242,40009.453900463,2009-07-15,10:53:37
39.971623,116.334244,0,240,40009.4539583333,2009-07-15,10:53:42
39.971152,116.334536,0,239,40009.4540162037,2009-07-15,10:53:47
39.970803,116.334661,0,238,40009.4540740741,2009-07-15,10:53:52
39.970364,116.334779,0,237,40009.4541319444,2009-07-15,10:53:57
39.970033,116.334881,0,237,40009.4541898148,2009-07-15,10:54:02
39.970646,116.334661,0,239,40009.4542476852,2009-07-15,10:54:07
39.971073,116.334454,0,238,40009.4543055556,2009-07-15,10:54:12
39.971304,116.33425,0,238,40009.4543634259,2009-07-15,10:54:17
39.971442,116.334213,0,237,40009.4544212963,2009-07-15,10:54:22
39.971582,116.334166,0,235,40009.4544791667,2009-07-15,10:54:27
39.971435,116.334257,0,235,40009.454537037,2009-07-15,10:54:32
39.971371,116.334353,0,234,40009.4545949074,2009-07-15,10:54:37
39.971381,116.3343,0,233,40009.4546527778,2009-07-15,10:54:42
39.971388,116.334209,0,233,40009.4547106481,2009-07-15,10:54:47
39.971395,116.33414,0,236,40009.4547685185,2009-07-15,10:54:52
39.971478,116.334074,0,237,40009.4548263889,2009-07-15,10:54:57
39.971545,116.33412,0,237,40009.4548842593,2009-07-15,10:55:02
39.971684,116.334112,0,236,40009.4549421296,2009-07-15,10:55:07
39.971801,116.334055,0,233,40009.455,2009-07-15,10:55:12
39.971776,116.334063,0,233,40009.4550578704,2009-07-15,10:55:17
39.971666,116.334149,0,233,40009.4552893518,2009-07-15,10:55:37
39.971685,116.334062,0,233,40009.4553472222,2009-07-15,10:55:42
39.97158,116.33401,0,232,40009.4554050926,2009-07-15,10:55:47
39.971338,116.334081,0,229,40009.455462963,2009-07-15,10:55:52
39.971257,116.334006,0,227,40009.4555208333,2009-07-15,10:55:57
39.971012,116.333988,0,225,40009.4555787037,2009-07-15,10:56:02
39.970701,116.334148,0,223,40009.4556365741,2009-07-15,10:56:07
39.970499,116.334271,0,221,40009.4556944444,2009-07-15,10:56:12
39.970431,116.334267,0,221,40009.4557523148,2009-07-15,10:56:17
39.970335,116.334291,0,221,40009.4558101852,2009-07-15,10:56:22
39.97047,116.334215,0,220,40009.4558680556,2009-07-15,10:56:27
39.970387,116.334117,0,221,40009.4559259259,2009-07-15,10:56:32
39.970413,116.334063,0,222,40009.4559837963,2009-07-15,10:56:37
39.971032,116.333901,0,222,40009.4560416667,2009-07-15,10:56:42
39.971156,116.33395,0,220,40009.456099537,2009-07-15,10:56:47
39.970683,116.334149,0,219,40009.4561574074,2009-07-15,10:56:52
39.970419,116.334199,0,220,40009.4562152778,2009-07-15,10:56:57
39.970231,116.334224,0,220,40009.4562731481,2009-07-15,10:57:02
39.970182,116.33427,0,221,40009.4563310185,2009-07-15,10:57:07
39.970427,116.334189,0,224,40009.4563888889,2009-07-15,10:57:12
39.970587,116.334179,0,226,40009.4564467593,2009-07-15,10:57:17
39.970664,116.334226,0,231,40009.4565046296,2009-07-15,10:57:22
39.970981,116.334132,0,235,40009.4565625,2009-07-15,10:57:27
39.971301,116.33408,0,236,40009.4566203704,2009-07-15,10:57:32
39.971351,116.33412,0,238,40009.4566782407,2009-07-15,10:57:37
39.971544,116.334069,0,240,40009.4567361111,2009-07-15,10:57:42
39.971886,116.33404,0,239,40009.4567939815,2009-07-15,10:57:47
39.971993,116.334081,0,237,40009.4568518519,2009-07-15,10:57:52
39.972013,116.334119,0,237,40009.4569097222,2009-07-15,10:57:57
39.971783,116.334087,0,238,40009.4569675926,2009-07-15,10:58:02
39.971701,116.334107,0,238,40009.457025463,2009-07-15,10:58:07
39.971771,116.334031,0,239,40009.4570833333,2009-07-15,10:58:12
39.971688,116.334055,0,239,40009.4571412037,2009-07-15,10:58:17
39.971517,116.334105,0,240,40009.4571990741,2009-07-15,10:58:22
39.971424,116.334112,0,238,40009.4572569444,2009-07-15,10:58:27
39.971314,116.334089,0,238,40009.4573148148,2009-07-15,10:58:32
39.971273,116.334093,0,238,40009.4573726852,2009-07-15,10:58:37
39.971367,116.334056,0,238,40009.4574305556,2009-07-15,10:58:42
39.971297,116.334036,0,239,40009.4574884259,2009-07-15,10:58:47
39.971255,116.334083,0,238,40009.4575462963,2009-07-15,10:58:52
39.971352,116.334097,0,237,40009.4576041667,2009-07-15,10:58:57
39.971319,116.334098,0,237,40009.457662037,2009-07-15,10:59:02
39.971271,116.334084,0,237,40009.4577199074,2009-07-15,10:59:07
39.971344,116.334121,0,234,40009.4577777778,2009-07-15,10:59:12
39.971597,116.334032,0,232,40009.4578356481,2009-07-15,10:59:17
39.971613,116.333989,0,231,40009.4578935185,2009-07-15,10:59:22
39.971499,116.334067,0,231,40009.4579513889,2009-07-15,10:59:27
39.971479,116.334133,0,230,40009.4580092593,2009-07-15,10:59:32
39.971517,116.334199,0,230,40009.4580671296,2009-07-15,10:59:37
39.971516,116.334176,0,232,40009.458125,2009-07-15,10:59:42
39.971471,116.334155,0,233,40009.4581828704,2009-07-15,10:59:47
39.97153,116.334088,0,234,40009.4582407407,2009-07-15,10:59:52
39.971697,116.333977,0,233,40009.4582986111,2009-07-15,10:59:57
39.971931,116.333917,0,231,40009.4583564815,2009-07-15,11:00:02
39.971912,116.33398,0,230,40009.4584143519,2009-07-15,11:00:07
39.971699,116.33411,0,231,40009.4584722222,2009-07-15,11:00:12
39.9718,116.334093,0,230,40009.4585300926,2009-07-15,11:00:17
39.971737,116.334147,0,230,40009.458587963,2009-07-15,11:00:22
39.971671,116.334119,0,231,40009.4586458333,2009-07-15,11:00:27
39.971767,116.334045,0,232,40009.4587037037,2009-07-15,11:00:32
39.971982,116.33401,0,231,40009.4587615741,2009-07-15,11:00:37
39.972135,116.333961,0,232,40009.4588194444,2009-07-15,11:00:42
39.972334,116.333828,0,232,40009.4588773148,2009-07-15,11:00:47
39.972559,116.333749,0,232,40009.4589351852,2009-07-15,11:00:52
39.972632,116.333852,0,231,40009.4589930556,2009-07-15,11:00:57
39.972726,116.333916,0,228,40009.4590509259,2009-07-15,11:01:02
39.972918,116.333907,0,225,40009.4591087963,2009-07-15,11:01:07
39.972979,116.333972,0,223,40009.4591666667,2009-07-15,11:01:12
39.973242,116.333948,0,222,40009.459224537,2009-07-15,11:01:17
39.973446,116.333915,0,224,40009.4592824074,2009-07-15,11:01:22
39.973712,116.333866,0,225,40009.4593402778,2009-07-15,11:01:27
39.97399,116.333844,0,224,40009.4593981481,2009-07-15,11:01:32
39.974275,116.333787,0,224,40009.4594560185,2009-07-15,11:01:37
39.974289,116.333746,0,230,40009.4595138889,2009-07-15,11:01:42
39.974164,116.333831,0,235,40009.4595717593,2009-07-15,11:01:47
39.97419,116.33388,0,236,40009.4596296296,2009-07-15,11:01:52
39.974454,116.333856,0,234,40009.4596875,2009-07-15,11:01:57
39.974469,116.333878,0,234,40009.4597453704,2009-07-15,11:02:02
39.973959,116.333963,0,240,40009.4598032407,2009-07-15,11:02:07
39.973837,116.333954,0,237,40009.4598611111,2009-07-15,11:02:12
39.974104,116.33386,0,235,40009.4599189815,2009-07-15,11:02:17
39.974184,116.333827,0,233,40009.4599768519,2009-07-15,11:02:22
39.97379,116.333901,0,234,40009.4600347222,2009-07-15,11:02:27
39.973824,116.333875,0,233,40009.4600925926,2009-07-15,11:02:32
39.973824,116.333875,0,233,40009.4601273148,2009-07-15,11:02:35
39.973816,116.333879,0,232,40009.460150463,2009-07-15,11:02:37
39.973714,116.333897,0,232,40009.4602083333,2009-07-15,11:02:42
39.973645,116.33386,0,234,40009.4602662037,2009-07-15,11:02:47
39.973596,116.333886,0,235,40009.4603240741,2009-07-15,11:02:52
39.973717,116.333847,0,235,40009.4603819444,2009-07-15,11:02:57
39.973807,116.333721,0,235,40009.4604398148,2009-07-15,11:03:02
39.973493,116.333685,0,235,40009.4604976852,2009-07-15,11:03:07
39.973615,116.333687,0,231,40009.4605555556,2009-07-15,11:03:12
39.973697,116.333774,0,226,40009.4606134259,2009-07-15,11:03:17
39.973722,116.333839,0,224,40009.4606712963,2009-07-15,11:03:22
39.973437,116.333895,0,225,40009.4607291667,2009-07-15,11:03:27
39.973448,116.333944,0,225,40009.460787037,2009-07-15,11:03:32
39.973519,116.333981,0,224,40009.4608449074,2009-07-15,11:03:37
39.973528,116.333977,0,224,40009.4609027778,2009-07-15,11:03:42
39.973542,116.333888,0,226,40009.4609606481,2009-07-15,11:03:47
39.97359,116.333832,0,226,40009.4610185185,2009-07-15,11:03:52
39.973859,116.333707,0,226,40009.4610763889,2009-07-15,11:03:57
39.973746,116.333589,0,228,40009.4611342593,2009-07-15,11:04:02
39.97338,116.3336,0,229,40009.4611921296,2009-07-15,11:04:07
39.973481,116.333712,0,225,40009.46125,2009-07-15,11:04:12
39.973454,116.333852,0,222,40009.4613078704,2009-07-15,11:04:17
39.97335,116.333956,0,220,40009.4613657407,2009-07-15,11:04:22
39.97335,116.333956,0,220,40009.461400463,2009-07-15,11:04:25
39.973345,116.333951,0,220,40009.4614236111,2009-07-15,11:04:27
39.973232,116.33398,0,220,40009.4614814815,2009-07-15,11:04:32
39.973492,116.333985,0,219,40009.4615393518,2009-07-15,11:04:37
39.973281,116.333996,0,220,40009.4615972222,2009-07-15,11:04:42
39.97329,116.333944,0,219,40009.4616550926,2009-07-15,11:04:47
39.973512,116.333876,0,217,40009.461712963,2009-07-15,11:04:52
39.973813,116.333816,0,217,40009.4617708333,2009-07-15,11:04:57
39.974106,116.333736,0,217,40009.4618287037,2009-07-15,11:05:02
39.974119,116.333738,0,215,40009.4618865741,2009-07-15,11:05:07
39.9743,116.333762,0,214,40009.4619444444,2009-07-15,11:05:12
39.974265,116.333857,0,213,40009.4620023148,2009-07-15,11:05:17
39.974174,116.333947,0,209,40009.4620601852,2009-07-15,11:05:22
39.973995,116.33397,0,215,40009.4621180556,2009-07-15,11:05:27
39.973841,116.333984,0,219,40009.4621759259,2009-07-15,11:05:32
39.974055,116.334017,0,219,40009.4622337963,2009-07-15,11:05:37
39.974032,116.334017,0,222,40009.4622916667,2009-07-15,11:05:42
39.973881,116.333988,0,225,40009.462349537,2009-07-15,11:05:47
39.973853,116.333944,0,226,40009.4624074074,2009-07-15,11:05:52
39.974031,116.333835,0,225,40009.4624652778,2009-07-15,11:05:57
39.974087,116.333817,0,225,40009.4625231481,2009-07-15,11:06:02
39.973825,116.333747,0,228,40009.4625810185,2009-07-15,11:06:07
39.973738,116.333751,0,228,40009.4626388889,2009-07-15,11:06:12
39.973573,116.333759,0,228,40009.4626967593,2009-07-15,11:06:17
39.973537,116.333789,0,227,40009.4627546296,2009-07-15,11:06:22
39.973536,116.333791,0,227,40009.4628125,2009-07-15,11:06:27
39.973538,116.33379,0,226,40009.4628703704,2009-07-15,11:06:32
39.973538,116.33379,0,226,40009.4629050926,2009-07-15,11:06:35
39.97354,116.333794,0,226,40009.4629282407,2009-07-15,11:06:37
39.973623,116.333793,0,225,40009.4629861111,2009-07-15,11:06:42
39.973592,116.333854,0,224,40009.4630439815,2009-07-15,11:06:47
39.973733,116.333859,0,223,40009.4631018518,2009-07-15,11:06:52
39.973882,116.333867,0,222,40009.4631597222,2009-07-15,11:06:57
39.973963,116.33377,0,224,40009.4632175926,2009-07-15,11:07:02
39.973976,116.333749,0,223,40009.463275463,2009-07-15,11:07:07
39.973972,116.333778,0,223,40009.4633333333,2009-07-15,11:07:12
39.973909,116.33377,0,223,40009.4633912037,2009-07-15,11:07:17
39.973881,116.333752,0,223,40009.4634490741,2009-07-15,11:07:22
39.974105,116.33374,0,220,40009.4635069444,2009-07-15,11:07:27
39.974264,116.333728,0,217,40009.4635648148,2009-07-15,11:07:32
39.974308,116.33378,0,214,40009.4636226852,2009-07-15,11:07:37
39.974374,116.333805,0,213,40009.4636805556,2009-07-15,11:07:42
39.974168,116.333879,0,211,40009.4637384259,2009-07-15,11:07:47
39.973983,116.333913,0,213,40009.4637962963,2009-07-15,11:07:52
39.973908,116.333901,0,216,40009.4638541667,2009-07-15,11:07:57
39.973865,116.333873,0,218,40009.463912037,2009-07-15,11:08:02
39.973682,116.333869,0,219,40009.4639699074,2009-07-15,11:08:07
39.973788,116.333826,0,221,40009.4640277778,2009-07-15,11:08:12
39.973874,116.333825,0,222,40009.4640856481,2009-07-15,11:08:17
39.973933,116.333824,0,223,40009.4641435185,2009-07-15,11:08:22
39.974038,116.333818,0,223,40009.4642013889,2009-07-15,11:08:27
39.974007,116.333816,0,225,40009.4642592593,2009-07-15,11:08:32
39.974044,116.333831,0,225,40009.4643171296,2009-07-15,11:08:37
39.97402,116.333903,0,223,40009.464375,2009-07-15,11:08:42
39.974067,116.333912,0,222,40009.4644328704,2009-07-15,11:08:47
39.974252,116.333906,0,220,40009.4644907407,2009-07-15,11:08:52
39.97431,116.333932,0,217,40009.4645486111,2009-07-15,11:08:57
39.974369,116.333938,0,218,40009.4646064815,2009-07-15,11:09:02
39.974522,116.333979,0,218,40009.4646643519,2009-07-15,11:09:07
39.974607,116.333985,0,219,40009.4647222222,2009-07-15,11:09:12
39.974536,116.333962,0,221,40009.4647800926,2009-07-15,11:09:17
39.974547,116.333863,0,223,40009.464837963,2009-07-15,11:09:22
39.974075,116.333957,0,227,40009.4648958333,2009-07-15,11:09:27
39.973829,116.333977,0,229,40009.4649537037,2009-07-15,11:09:32
39.973872,116.333858,0,230,40009.4650115741,2009-07-15,11:09:37
39.973823,116.333859,0,230,40009.4650694444,2009-07-15,11:09:42
39.973682,116.333926,0,229,40009.4651273148,2009-07-15,11:09:47
39.973723,116.333894,0,228,40009.4651851852,2009-07-15,11:09:52
39.973536,116.333978,0,227,40009.4652430556,2009-07-15,11:09:57
39.973449,116.333998,0,228,40009.4653009259,2009-07-15,11:10:02
39.973482,116.334027,0,227,40009.4653587963,2009-07-15,11:10:07
39.973452,116.33399,0,228,40009.4654166667,2009-07-15,11:10:12
39.973538,116.333818,0,228,40009.465474537,2009-07-15,11:10:17
39.973374,116.333825,0,230,40009.4655324074,2009-07-15,11:10:22
39.973322,116.333899,0,228,40009.4655902778,2009-07-15,11:10:27
39.973347,116.333889,0,227,40009.4656481481,2009-07-15,11:10:32
39.973197,116.334005,0,227,40009.4657060185,2009-07-15,11:10:37
39.973245,116.333959,0,227,40009.4657638889,2009-07-15,11:10:42
39.973425,116.333861,0,225,40009.4658217593,2009-07-15,11:10:47
39.973621,116.333756,0,225,40009.4658796296,2009-07-15,11:10:52
39.973429,116.333956,0,224,40009.4659375,2009-07-15,11:10:57
39.973089,116.334228,0,224,40009.4659953704,2009-07-15,11:11:02
39.97304,116.334184,0,226,40009.4660532407,2009-07-15,11:11:07
39.973092,116.334084,0,227,40009.4661111111,2009-07-15,11:11:12
39.973101,116.33406,0,227,40009.4661689815,2009-07-15,11:11:17
39.973125,116.334069,0,227,40009.4662268519,2009-07-15,11:11:22
39.973146,116.334061,0,227,40009.4662847222,2009-07-15,11:11:27
39.973202,116.334044,0,227,40009.4663425926,2009-07-15,11:11:32
39.973334,116.333992,0,225,40009.466400463,2009-07-15,11:11:37
39.973466,116.33391,0,224,40009.4664583333,2009-07-15,11:11:42
39.97354,116.333816,0,225,40009.4665162037,2009-07-15,11:11:47
39.973559,116.333733,0,227,40009.4665740741,2009-07-15,11:11:52
39.9734,116.333884,0,226,40009.4666319444,2009-07-15,11:11:57
39.973332,116.333994,0,224,40009.4666898148,2009-07-15,11:12:02
39.973404,116.333985,0,223,40009.4667476852,2009-07-15,11:12:07
39.973317,116.333969,0,225,40009.4668055556,2009-07-15,11:12:12
39.973329,116.333964,0,224,40009.4668634259,2009-07-15,11:12:17
39.973137,116.333998,0,225,40009.4669212963,2009-07-15,11:12:22
39.973007,116.334042,0,227,40009.4669791667,2009-07-15,11:12:27
39.973067,116.333988,0,227,40009.467037037,2009-07-15,11:12:32
39.973341,116.333846,0,225,40009.4670949074,2009-07-15,11:12:37
39.973402,116.333794,0,225,40009.4671527778,2009-07-15,11:12:42
39.973344,116.333788,0,227,40009.4672106481,2009-07-15,11:12:47
39.973335,116.333788,0,226,40009.4672685185,2009-07-15,11:12:52
39.973236,116.3338,0,227,40009.4673263889,2009-07-15,11:12:57
39.9732,116.33376,0,226,40009.4673842593,2009-07-15,11:13:02
39.97308,116.333849,0,225,40009.4674421296,2009-07-15,11:13:07
39.973098,116.333884,0,225,40009.4675,2009-07-15,11:13:12
39.973114,116.333944,0,225,40009.4675578704,2009-07-15,11:13:17
39.97304,116.333913,0,226,40009.4676157407,2009-07-15,11:13:22
39.97299,116.333861,0,228,40009.4676736111,2009-07-15,11:13:27
39.972817,116.333815,0,230,40009.4677314815,2009-07-15,11:13:32
39.972547,116.333824,0,232,40009.4677893519,2009-07-15,11:13:37
39.972186,116.333791,0,234,40009.4678472222,2009-07-15,11:13:42
39.972208,116.333723,0,233,40009.4679050926,2009-07-15,11:13:47
39.972369,116.333634,0,232,40009.467962963,2009-07-15,11:13:52
39.972234,116.333678,0,231,40009.4680208333,2009-07-15,11:13:57
39.972284,116.333727,0,228,40009.4680787037,2009-07-15,11:14:02
39.972407,116.333726,0,226,40009.4681365741,2009-07-15,11:14:07
39.972285,116.333721,0,225,40009.4681944444,2009-07-15,11:14:12
39.972154,116.333685,0,225,40009.4682523148,2009-07-15,11:14:17
39.972453,116.333689,0,221,40009.4683101852,2009-07-15,11:14:22
39.972608,116.333857,0,217,40009.4683680556,2009-07-15,11:14:27
39.972562,116.333888,0,217,40009.4684259259,2009-07-15,11:14:32
39.972477,116.333878,0,218,40009.4684837963,2009-07-15,11:14:37
39.972571,116.333849,0,217,40009.4685416667,2009-07-15,11:14:42
39.972713,116.33385,0,216,40009.468599537,2009-07-15,11:14:47
39.972602,116.333884,0,218,40009.4686574074,2009-07-15,11:14:52
39.972537,116.333897,0,219,40009.4687152778,2009-07-15,11:14:57
39.972861,116.333829,0,218,40009.4687731481,2009-07-15,11:15:02
39.972949,116.333879,0,218,40009.4688310185,2009-07-15,11:15:07
39.972869,116.333938,0,220,40009.4688888889,2009-07-15,11:15:12
39.97279,116.333874,0,222,40009.4689467593,2009-07-15,11:15:17
39.972817,116.333931,0,222,40009.4690046296,2009-07-15,11:15:22
39.97297,116.333933,0,222,40009.4690625,2009-07-15,11:15:27
39.972952,116.333822,0,224,40009.4691203704,2009-07-15,11:15:32
39.97298,116.333764,0,226,40009.4691782407,2009-07-15,11:15:37
39.973055,116.333788,0,226,40009.4692361111,2009-07-15,11:15:42
39.97302,116.333832,0,226,40009.4692939815,2009-07-15,11:15:47
39.973008,116.333821,0,226,40009.4693518518,2009-07-15,11:15:52
39.972993,116.333838,0,227,40009.4694097222,2009-07-15,11:15:57
39.972965,116.333862,0,228,40009.4694675926,2009-07-15,11:16:02
39.972915,116.333916,0,228,40009.469525463,2009-07-15,11:16:07
39.972798,116.333989,0,229,40009.4695833333,2009-07-15,11:16:12
39.972851,116.333979,0,228,40009.4696412037,2009-07-15,11:16:17
39.973009,116.333929,0,226,40009.4696990741,2009-07-15,11:16:22
39.972995,116.333939,0,227,40009.4697569444,2009-07-15,11:16:27
39.973121,116.333861,0,226,40009.4698148148,2009-07-15,11:16:32
39.973211,116.333776,0,225,40009.4698726852,2009-07-15,11:16:37
39.97324,116.33378,0,225,40009.4699305556,2009-07-15,11:16:42
39.973228,116.333802,0,226,40009.4699884259,2009-07-15,11:16:47
39.973235,116.333869,0,222,40009.4700462963,2009-07-15,11:16:52
39.973279,116.33397,0,216,40009.4701041667,2009-07-15,11:16:57
39.973142,116.333734,0,232,40009.4722800926,2009-07-15,11:20:05
39.973074,116.333727,0,232,40009.472337963,2009-07-15,11:20:10
39.973048,116.333797,0,231,40009.4723958333,2009-07-15,11:20:15
39.97304,116.333821,0,231,40009.4724537037,2009-07-15,11:20:20
39.973008,116.333744,0,231,40009.4725115741,2009-07-15,11:20:25
39.972957,116.33374,0,231,40009.4725694444,2009-07-15,11:20:30
39.972907,116.333815,0,231,40009.4726273148,2009-07-15,11:20:35
39.972885,116.333832,0,231,40009.4726851852,2009-07-15,11:20:40
39.97289,116.333831,0,231,40009.4727430556,2009-07-15,11:20:45
39.97289,116.333831,0,231,40009.4727777778,2009-07-15,11:20:48
39.972896,116.333835,0,231,40009.4728009259,2009-07-15,11:20:50
39.972856,116.333831,0,231,40009.4728587963,2009-07-15,11:20:55
39.972856,116.333831,0,231,40009.4728935185,2009-07-15,11:20:58
39.972864,116.333823,0,231,40009.4729166667,2009-07-15,11:21:00
39.97287,116.333812,0,231,40009.472974537,2009-07-15,11:21:05
39.972873,116.33382,0,231,40009.4730324074,2009-07-15,11:21:10
39.972878,116.33382,0,231,40009.4730902778,2009-07-15,11:21:15
39.972878,116.33382,0,231,40009.473125,2009-07-15,11:21:18
39.972886,116.333815,0,231,40009.4731481481,2009-07-15,11:21:20
39.972888,116.333824,0,231,40009.4732060185,2009-07-15,11:21:25
39.9729,116.333871,0,231,40009.4732638889,2009-07-15,11:21:30
39.972955,116.333921,0,230,40009.4733217593,2009-07-15,11:21:35
39.972955,116.333921,0,230,40009.4733564815,2009-07-15,11:21:38
39.97296,116.333921,0,230,40009.4733796296,2009-07-15,11:21:40
39.972964,116.333958,0,230,40009.4734375,2009-07-15,11:21:45
39.97287,116.33393,0,231,40009.4734953704,2009-07-15,11:21:50
39.972858,116.333925,0,231,40009.4735532407,2009-07-15,11:21:55
39.972907,116.333948,0,230,40009.4736111111,2009-07-15,11:22:00
39.972975,116.33396,0,230,40009.4736689815,2009-07-15,11:22:05
39.973009,116.333965,0,230,40009.4737268519,2009-07-15,11:22:10
39.973044,116.333956,0,230,40009.4737847222,2009-07-15,11:22:15
39.973044,116.333956,0,230,40009.4738194444,2009-07-15,11:22:18
39.973047,116.333948,0,230,40009.4738425926,2009-07-15,11:22:20
39.973044,116.333874,0,230,40009.473900463,2009-07-15,11:22:25
39.973066,116.333822,0,230,40009.4739583333,2009-07-15,11:22:30
39.973123,116.333849,0,229,40009.4740162037,2009-07-15,11:22:35
39.973195,116.333847,0,229,40009.4740740741,2009-07-15,11:22:40
39.973154,116.33382,0,229,40009.4741319444,2009-07-15,11:22:45
39.973037,116.333718,0,229,40009.4741898148,2009-07-15,11:22:50
39.972973,116.333696,0,230,40009.4742476852,2009-07-15,11:22:55
39.973001,116.333816,0,229,40009.4743055556,2009-07-15,11:23:00
39.973025,116.333909,0,229,40009.4743634259,2009-07-15,11:23:05
39.973029,116.333912,0,229,40009.4744212963,2009-07-15,11:23:10
39.973029,116.333912,0,229,40009.4744560185,2009-07-15,11:23:13
39.973031,116.333911,0,229,40009.4744791667,2009-07-15,11:23:15
39.973024,116.333901,0,229,40009.474537037,2009-07-15,11:23:20
39.973028,116.333884,0,229,40009.4745949074,2009-07-15,11:23:25
39.973043,116.333868,0,229,40009.4746527778,2009-07-15,11:23:30
39.973036,116.333933,0,229,40009.4747106481,2009-07-15,11:23:35
39.972974,116.334035,0,228,40009.4747685185,2009-07-15,11:23:40
39.972961,116.334054,0,228,40009.4748263889,2009-07-15,11:23:45
39.972944,116.334048,0,228,40009.4748842593,2009-07-15,11:23:50
39.972944,116.334053,0,228,40009.4749421296,2009-07-15,11:23:55
39.972939,116.334061,0,228,40009.475,2009-07-15,11:24:00
39.972939,116.334061,0,228,40009.4750347222,2009-07-15,11:24:03
39.972943,116.334059,0,228,40009.4750578704,2009-07-15,11:24:05
39.972921,116.334154,0,228,40009.4751157407,2009-07-15,11:24:10
39.972917,116.33416,0,228,40009.4751736111,2009-07-15,11:24:15
39.972917,116.33416,0,228,40009.4752083333,2009-07-15,11:24:18
39.97291,116.334153,0,228,40009.4752314815,2009-07-15,11:24:20
39.972968,116.334158,0,228,40009.4753472222,2009-07-15,11:24:30
39.972969,116.334176,0,228,40009.4754050926,2009-07-15,11:24:35
39.972945,116.33419,0,228,40009.475462963,2009-07-15,11:24:40
39.97291,116.334183,0,228,40009.4755208333,2009-07-15,11:24:45
39.972932,116.334204,0,227,40009.4755787037,2009-07-15,11:24:50
39.972941,116.334302,0,227,40009.4756365741,2009-07-15,11:24:55
39.973006,116.33434,0,227,40009.4756944444,2009-07-15,11:25:00
39.973169,116.334308,0,226,40009.4757523148,2009-07-15,11:25:05
39.973169,116.334308,0,226,40009.475787037,2009-07-15,11:25:08
39.973176,116.334308,0,227,40009.4758101852,2009-07-15,11:25:10
39.973191,116.334321,0,228,40009.4758680556,2009-07-15,11:25:15
39.973207,116.334378,0,227,40009.4759259259,2009-07-15,11:25:20
39.973333,116.334367,0,226,40009.4759837963,2009-07-15,11:25:25
39.973398,116.334384,0,225,40009.4760416667,2009-07-15,11:25:30
39.973448,116.334345,0,224,40009.476099537,2009-07-15,11:25:35
39.973363,116.334341,0,224,40009.4761574074,2009-07-15,11:25:40
39.973314,116.334348,0,225,40009.4762152778,2009-07-15,11:25:45
39.97333,116.334385,0,225,40009.4762731481,2009-07-15,11:25:50
39.973372,116.334494,0,224,40009.4763888889,2009-07-15,11:26:00
39.973375,116.334484,0,225,40009.4764467593,2009-07-15,11:26:05
39.9733,116.334319,0,226,40009.4765046296,2009-07-15,11:26:10
39.973244,116.334143,0,226,40009.4765625,2009-07-15,11:26:15
39.973315,116.334176,0,225,40009.4766203704,2009-07-15,11:26:20
39.973462,116.334299,0,224,40009.4766782407,2009-07-15,11:26:25
39.97363,116.334297,0,223,40009.4767361111,2009-07-15,11:26:30
39.973825,116.33421,0,227,40009.4794560185,2009-07-15,11:30:25
39.973943,116.334226,0,227,40009.4795138889,2009-07-15,11:30:30
39.973957,116.334211,0,227,40009.4795717593,2009-07-15,11:30:35
39.973954,116.334145,0,228,40009.4796296296,2009-07-15,11:30:40
39.973957,116.334133,0,228,40009.4796875,2009-07-15,11:30:45
39.973957,116.334133,0,228,40009.4797222222,2009-07-15,11:30:48
39.973957,116.334132,0,228,40009.4797453704,2009-07-15,11:30:50
39.973945,116.334123,0,228,40009.4798032407,2009-07-15,11:30:55
39.973958,116.334092,0,228,40009.4798611111,2009-07-15,11:31:00
39.97399,116.334021,0,228,40009.4799189815,2009-07-15,11:31:05
39.973996,116.33394,0,228,40009.4799768519,2009-07-15,11:31:10
39.976856,116.33378,0,310,40009.4822106481,2009-07-15,11:34:23
39.977338,116.33385,0,241,40009.4822685185,2009-07-15,11:34:28
39.977552,116.333777,0,237,40009.4822916667,2009-07-15,11:34:30
39.978058,116.333692,0,235,40009.4823263889,2009-07-15,11:34:33
39.978269,116.333728,0,232,40009.4823726852,2009-07-15,11:34:37
39.978375,116.333781,0,231,40009.4824074074,2009-07-15,11:34:40
39.978531,116.333864,0,229,40009.4824884259,2009-07-15,11:34:47
39.978501,116.333974,0,229,40009.4825347222,2009-07-15,11:34:51
39.978539,116.333975,0,228,40009.4825694444,2009-07-15,11:34:54
39.978699,116.333897,0,228,40009.4826157407,2009-07-15,11:34:58
39.978778,116.333887,0,228,40009.482650463,2009-07-15,11:35:01
39.978916,116.333863,0,228,40009.4826967593,2009-07-15,11:35:05
39.978848,116.334169,0,228,40009.4827314815,2009-07-15,11:35:08
39.978869,116.334222,0,227,40009.4827777778,2009-07-15,11:35:12
39.978929,116.334282,0,227,40009.4828587963,2009-07-15,11:35:19
39.979276,116.334743,0,227,40009.4828935185,2009-07-15,11:35:22
39.979197,116.334782,0,226,40009.4829398148,2009-07-15,11:35:26
39.979139,116.334346,0,225,40009.4830208333,2009-07-15,11:35:33
39.975172,116.331674,0,252,40009.4831481481,2009-07-15,11:35:44
39.975584,116.331461,0,243,40009.4831828704,2009-07-15,11:35:47
39.975316,116.331425,0,242,40009.4832291667,2009-07-15,11:35:51
39.975387,116.331677,0,243,40009.4832638889,2009-07-15,11:35:54
39.97498,116.33192,0,243,40009.4833101852,2009-07-15,11:35:58
39.974877,116.331983,0,243,40009.4833449074,2009-07-15,11:36:01
39.974716,116.332116,0,243,40009.4833912037,2009-07-15,11:36:05
39.974486,116.332254,0,246,40009.4834259259,2009-07-15,11:36:08
39.974398,116.332354,0,249,40009.4834722222,2009-07-15,11:36:12
39.974367,116.332405,0,253,40009.4835069444,2009-07-15,11:36:15
39.974365,116.33243,0,255,40009.4835532407,2009-07-15,11:36:19
39.974347,116.332473,0,256,40009.483587963,2009-07-15,11:36:22
39.974267,116.332573,0,259,40009.4836342593,2009-07-15,11:36:26
39.974161,116.332659,0,261,40009.4836689815,2009-07-15,11:36:29
39.974062,116.332765,0,265,40009.4837152778,2009-07-15,11:36:33
39.974047,116.332816,0,264,40009.48375,2009-07-15,11:36:36
39.974027,116.332874,0,263,40009.4837962963,2009-07-15,11:36:40
39.974007,116.332925,0,263,40009.4838310185,2009-07-15,11:36:43
39.973993,116.332992,0,264,40009.4838773148,2009-07-15,11:36:47
39.974017,116.332998,0,263,40009.483912037,2009-07-15,11:36:50
39.973913,116.333035,0,268,40009.4839583333,2009-07-15,11:36:54
39.973789,116.332959,0,267,40009.4839930556,2009-07-15,11:36:57
39.97374,116.33285,0,266,40009.4840393519,2009-07-15,11:37:01
39.973737,116.332839,0,266,40009.4840856481,2009-07-15,11:37:05
39.973735,116.33284,0,266,40009.4841203704,2009-07-15,11:37:08
39.973735,116.33284,0,267,40009.4841666667,2009-07-15,11:37:12
39.973737,116.332836,0,266,40009.4842013889,2009-07-15,11:37:15
39.97374,116.332833,0,266,40009.4842476852,2009-07-15,11:37:19
39.973743,116.332832,0,266,40009.4842824074,2009-07-15,11:37:22
39.973746,116.33283,0,266,40009.4843287037,2009-07-15,11:37:26
39.973749,116.332829,0,266,40009.4843634259,2009-07-15,11:37:29
39.973754,116.332825,0,266,40009.4844097222,2009-07-15,11:37:33
39.973757,116.332823,0,266,40009.4844444444,2009-07-15,11:37:36
39.973757,116.332823,0,266,40009.4844675926,2009-07-15,11:37:38
39.973755,116.332818,0,266,40009.4844907407,2009-07-15,11:37:40
39.973751,116.332798,0,266,40009.484525463,2009-07-15,11:37:43
39.973745,116.33276,0,266,40009.4845717593,2009-07-15,11:37:47
39.973747,116.332728,0,266,40009.4846064815,2009-07-15,11:37:50
39.973761,116.332684,0,266,40009.4846527778,2009-07-15,11:37:54
40.052318,116.404897,0,95,40009.5206597222,2009-07-15,12:29:45
40.052335,116.404814,0,112,40009.5207175926,2009-07-15,12:29:50
40.052349,116.404753,0,104,40009.520775463,2009-07-15,12:29:55
40.052303,116.404671,0,116,40009.5208333333,2009-07-15,12:30:00
40.052266,116.404605,0,118,40009.5208912037,2009-07-15,12:30:05
40.052238,116.404527,0,120,40009.5209490741,2009-07-15,12:30:10
40.052197,116.404458,0,119,40009.5210069444,2009-07-15,12:30:15
40.052207,116.404395,0,117,40009.5210648148,2009-07-15,12:30:20
40.05223,116.404331,0,117,40009.5211226852,2009-07-15,12:30:25
40.052233,116.404266,0,116,40009.5211805556,2009-07-15,12:30:30
40.05224,116.404205,0,116,40009.5212384259,2009-07-15,12:30:35
40.052252,116.404146,0,115,40009.5212962963,2009-07-15,12:30:40
40.052293,116.404086,0,112,40009.5213541667,2009-07-15,12:30:45
40.052319,116.404008,0,109,40009.521412037,2009-07-15,12:30:50
40.052342,116.403949,0,106,40009.5214699074,2009-07-15,12:30:55
40.052375,116.403878,0,102,40009.5215277778,2009-07-15,12:31:00
40.05235,116.403784,0,101,40009.5215856481,2009-07-15,12:31:05
40.052412,116.403758,0,86,40009.5216435185,2009-07-15,12:31:10
40.052424,116.403723,0,91,40009.5217013889,2009-07-15,12:31:15
40.052412,116.403658,0,94,40009.5217592593,2009-07-15,12:31:20
40.052412,116.403658,0,94,40009.5217939815,2009-07-15,12:31:23
40.052412,116.403655,0,98,40009.5218171296,2009-07-15,12:31:25
40.052446,116.403583,0,99,40009.521875,2009-07-15,12:31:30
40.052504,116.403509,0,99,40009.5219328704,2009-07-15,12:31:35
40.052537,116.403497,0,98,40009.5219907407,2009-07-15,12:31:40
40.052566,116.403483,0,99,40009.5220486111,2009-07-15,12:31:45
40.052634,116.403487,0,100,40009.5221064815,2009-07-15,12:31:50
40.052696,116.403493,0,102,40009.5221643519,2009-07-15,12:31:55
40.052762,116.403472,0,104,40009.5222222222,2009-07-15,12:32:00
40.052813,116.403463,0,103,40009.5222800926,2009-07-15,12:32:05
40.052884,116.403408,0,107,40009.522337963,2009-07-15,12:32:10
40.052933,116.40342,0,115,40009.5223958333,2009-07-15,12:32:15
40.053003,116.403403,0,114,40009.5224537037,2009-07-15,12:32:20
40.053066,116.403375,0,110,40009.5225115741,2009-07-15,12:32:25
40.05312,116.403379,0,113,40009.5225694444,2009-07-15,12:32:30
40.053179,116.403361,0,113,40009.5226273148,2009-07-15,12:32:35
40.053226,116.403384,0,110,40009.5226851852,2009-07-15,12:32:40
40.05329,116.403365,0,108,40009.5227430556,2009-07-15,12:32:45
40.053356,116.403352,0,105,40009.5228009259,2009-07-15,12:32:50
40.053409,116.403372,0,108,40009.5228587963,2009-07-15,12:32:55
40.053463,116.403356,0,107,40009.5229166667,2009-07-15,12:33:00
40.05353,116.403341,0,108,40009.522974537,2009-07-15,12:33:05
40.05362,116.40329,0,104,40009.5230324074,2009-07-15,12:33:10
40.053689,116.403299,0,103,40009.5230902778,2009-07-15,12:33:15
40.053757,116.403294,0,100,40009.5231481481,2009-07-15,12:33:20
40.053823,116.403285,0,96,40009.5232060185,2009-07-15,12:33:25
40.053876,116.403263,0,96,40009.5232638889,2009-07-15,12:33:30
40.053927,116.40326,0,96,40009.5233217593,2009-07-15,12:33:35
40.053985,116.403247,0,97,40009.5233796296,2009-07-15,12:33:40
40.054027,116.403198,0,102,40009.5234375,2009-07-15,12:33:45
40.054083,116.403179,0,109,40009.5234953704,2009-07-15,12:33:50
40.054146,116.403158,0,110,40009.5235532407,2009-07-15,12:33:55
40.054241,116.403155,0,109,40009.5236111111,2009-07-15,12:34:00
40.0543,116.403167,0,109,40009.5236689815,2009-07-15,12:34:05
40.054398,116.403148,0,108,40009.5237268518,2009-07-15,12:34:10
40.054461,116.403153,0,109,40009.5237847222,2009-07-15,12:34:15
40.054505,116.403151,0,108,40009.5238425926,2009-07-15,12:34:20
40.054548,116.403134,0,108,40009.523900463,2009-07-15,12:34:25
40.054585,116.403111,0,119,40009.5239583333,2009-07-15,12:34:30
40.054643,116.40312,0,121,40009.5240162037,2009-07-15,12:34:35
40.054739,116.403143,0,119,40009.5240740741,2009-07-15,12:34:40
40.05478,116.403142,0,118,40009.5241319444,2009-07-15,12:34:45
40.054822,116.403141,0,116,40009.5241898148,2009-07-15,12:34:50
40.054872,116.403158,0,115,40009.5242476852,2009-07-15,12:34:55
40.054937,116.40312,0,114,40009.5243055556,2009-07-15,12:35:00
40.055018,116.403066,0,112,40009.5243634259,2009-07-15,12:35:05
40.055067,116.403107,0,111,40009.5244212963,2009-07-15,12:35:10
40.055128,116.403101,0,111,40009.5244791667,2009-07-15,12:35:15
40.055221,116.403106,0,111,40009.524537037,2009-07-15,12:35:20
40.055283,116.403099,0,113,40009.5245949074,2009-07-15,12:35:25
40.055379,116.403087,0,110,40009.5246527778,2009-07-15,12:35:30
40.055455,116.403076,0,105,40009.5247106481,2009-07-15,12:35:35
40.055536,116.403065,0,105,40009.5247685185,2009-07-15,12:35:40
40.055616,116.403056,0,109,40009.5248263889,2009-07-15,12:35:45
40.055669,116.403063,0,115,40009.5248842593,2009-07-15,12:35:50
40.055715,116.403052,0,121,40009.5249421296,2009-07-15,12:35:55
40.055792,116.403001,0,128,40009.525,2009-07-15,12:36:00
40.05586,116.402954,0,129,40009.5250578704,2009-07-15,12:36:05
40.055901,116.402931,0,135,40009.5251157407,2009-07-15,12:36:10
40.055952,116.402905,0,140,40009.5251736111,2009-07-15,12:36:15
40.055949,116.402875,0,143,40009.5252314815,2009-07-15,12:36:20
40.055971,116.402852,0,147,40009.5252893518,2009-07-15,12:36:25
40.056088,116.402877,0,152,40009.5253472222,2009-07-15,12:36:30
40.056264,116.402875,0,155,40009.5254050926,2009-07-15,12:36:35
40.056343,116.40285,0,162,40009.525462963,2009-07-15,12:36:40
40.056419,116.402837,0,166,40009.5255208333,2009-07-15,12:36:45
40.056481,116.402842,0,164,40009.5255787037,2009-07-15,12:36:50
40.056534,116.402949,0,143,40009.5256365741,2009-07-15,12:36:55
40.056557,116.40298,0,132,40009.5256944444,2009-07-15,12:37:00
40.056603,116.40301,0,120,40009.5257523148,2009-07-15,12:37:05
40.05661,116.403053,0,112,40009.5258101852,2009-07-15,12:37:10
40.056622,116.403143,0,105,40009.5258680556,2009-07-15,12:37:15
40.056639,116.403207,0,100,40009.5259259259,2009-07-15,12:37:20
40.056638,116.403285,0,94,40009.5259837963,2009-07-15,12:37:25
40.056653,116.403293,0,98,40009.5260416667,2009-07-15,12:37:30
40.056677,116.403306,0,99,40009.526099537,2009-07-15,12:37:35
40.056723,116.403315,0,97,40009.5261574074,2009-07-15,12:37:40
40.056755,116.403363,0,102,40009.5262152778,2009-07-15,12:37:45
40.056763,116.40341,0,110,40009.5262731481,2009-07-15,12:37:50
40.056765,116.403427,0,112,40009.5263310185,2009-07-15,12:37:55
40.056797,116.403471,0,115,40009.5263888889,2009-07-15,12:38:00
40.056816,116.403535,0,116,40009.5264467593,2009-07-15,12:38:05
40.056897,116.403645,0,116,40009.5265046296,2009-07-15,12:38:10
40.056932,116.403704,0,123,40009.5265625,2009-07-15,12:38:15
40.05699,116.403785,0,128,40009.5266203704,2009-07-15,12:38:20
40.057021,116.403832,0,133,40009.5266782407,2009-07-15,12:38:25
40.05703,116.403869,0,132,40009.5267361111,2009-07-15,12:38:30
40.05704,116.403862,0,132,40009.5267939815,2009-07-15,12:38:35
40.05704,116.403862,0,132,40009.5268287037,2009-07-15,12:38:38
40.057043,116.40386,0,132,40009.5268518519,2009-07-15,12:38:40
40.057048,116.403849,0,132,40009.5269097222,2009-07-15,12:38:45
40.057076,116.403846,0,132,40009.5269675926,2009-07-15,12:38:50
40.057105,116.403858,0,132,40009.527025463,2009-07-15,12:38:55
40.057105,116.40386,0,132,40009.5270833333,2009-07-15,12:39:00
40.057103,116.403859,0,132,40009.5271412037,2009-07-15,12:39:05
40.0571,116.403855,0,132,40009.5271990741,2009-07-15,12:39:10
40.0571,116.403855,0,132,40009.5272337963,2009-07-15,12:39:13
40.057095,116.403848,0,132,40009.5272569444,2009-07-15,12:39:15
40.057085,116.403829,0,132,40009.5273148148,2009-07-15,12:39:20
40.057075,116.403793,0,132,40009.5273726852,2009-07-15,12:39:25
40.057081,116.403813,0,131,40009.5274305556,2009-07-15,12:39:30
40.057082,116.403821,0,132,40009.5274884259,2009-07-15,12:39:35
40.057083,116.403827,0,132,40009.5275462963,2009-07-15,12:39:40
40.057081,116.403833,0,133,40009.5276041667,2009-07-15,12:39:45
40.057081,116.403833,0,133,40009.5276388889,2009-07-15,12:39:48
40.057078,116.403839,0,134,40009.527662037,2009-07-15,12:39:50
40.057058,116.403871,0,136,40009.5277199074,2009-07-15,12:39:55
40.057023,116.403944,0,142,40009.5277777778,2009-07-15,12:40:00
40.056999,116.403981,0,144,40009.5278356481,2009-07-15,12:40:05
40.056982,116.404009,0,144,40009.5278935185,2009-07-15,12:40:10
40.056993,116.404089,0,144,40009.5279513889,2009-07-15,12:40:15
40.056965,116.404147,0,143,40009.5280092593,2009-07-15,12:40:20
40.056931,116.404194,0,144,40009.5280671296,2009-07-15,12:40:25
40.056923,116.404254,0,149,40009.528125,2009-07-15,12:40:30
40.056918,116.40427,0,156,40009.5281828704,2009-07-15,12:40:35
40.056956,116.404288,0,166,40009.5282407407,2009-07-15,12:40:40
40.056993,116.40433,0,172,40009.5282986111,2009-07-15,12:40:45
40.057063,116.404385,0,165,40009.5283564815,2009-07-15,12:40:50
40.057128,116.404347,0,164,40009.5284143519,2009-07-15,12:40:55
40.057164,116.404275,0,171,40009.5284722222,2009-07-15,12:41:00
40.057184,116.404213,0,174,40009.5285300926,2009-07-15,12:41:05
40.057189,116.404152,0,173,40009.528587963,2009-07-15,12:41:10
40.0572,116.404097,0,172,40009.5286458333,2009-07-15,12:41:15
40.057218,116.404035,0,168,40009.5287037037,2009-07-15,12:41:20
40.057242,116.403974,0,166,40009.5287615741,2009-07-15,12:41:25
40.057242,116.403874,0,163,40009.5288194444,2009-07-15,12:41:30
40.057241,116.403818,0,160,40009.5288773148,2009-07-15,12:41:35
40.057236,116.403787,0,158,40009.5289351852,2009-07-15,12:41:40
40.057257,116.4038,0,158,40009.5289930556,2009-07-15,12:41:45
40.057275,116.403822,0,157,40009.5290509259,2009-07-15,12:41:50
40.058643,116.404259,0,155,40009.539224537,2009-07-15,12:56:29
40.058389,116.404167,0,322,40009.5422337963,2009-07-15,13:00:49
40.058395,116.404079,0,326,40009.5422916667,2009-07-15,13:00:54
40.058403,116.404021,0,330,40009.542349537,2009-07-15,13:00:59
40.058371,116.403903,0,338,40009.5424074074,2009-07-15,13:01:04
40.058335,116.403749,0,341,40009.5424652778,2009-07-15,13:01:09
40.058308,116.403713,0,338,40009.5425231481,2009-07-15,13:01:14
40.058257,116.403715,0,334,40009.5425810185,2009-07-15,13:01:19
40.058188,116.403755,0,329,40009.5426388889,2009-07-15,13:01:24
40.058111,116.403754,0,325,40009.5426967593,2009-07-15,13:01:29
40.058023,116.403755,0,322,40009.5427546296,2009-07-15,13:01:34
40.057931,116.40373,0,322,40009.5428125,2009-07-15,13:01:39
40.057906,116.403712,0,319,40009.5428703704,2009-07-15,13:01:44
40.057971,116.403746,0,316,40009.5429282407,2009-07-15,13:01:49
40.05803,116.40374,0,313,40009.5429861111,2009-07-15,13:01:54
40.058093,116.403749,0,310,40009.5430439815,2009-07-15,13:01:59
40.058147,116.403759,0,309,40009.5431018519,2009-07-15,13:02:04
40.058174,116.403758,0,315,40009.5431597222,2009-07-15,13:02:09
40.058201,116.40375,0,317,40009.5432175926,2009-07-15,13:02:14
40.058201,116.40375,0,317,40009.5432523148,2009-07-15,13:02:17
40.058201,116.403746,0,318,40009.543275463,2009-07-15,13:02:19
40.058212,116.40378,0,314,40009.5433333333,2009-07-15,13:02:24
40.058235,116.403852,0,310,40009.5433912037,2009-07-15,13:02:29
40.058237,116.403912,0,307,40009.5434490741,2009-07-15,13:02:34
40.058208,116.403925,0,302,40009.5435069444,2009-07-15,13:02:39
40.058159,116.403911,0,301,40009.5435648148,2009-07-15,13:02:44
40.058101,116.403838,0,302,40009.5436226852,2009-07-15,13:02:49
40.058058,116.403793,0,307,40009.5436805556,2009-07-15,13:02:54
40.058102,116.403806,0,307,40009.5437384259,2009-07-15,13:02:59
40.058155,116.40383,0,307,40009.5437962963,2009-07-15,13:03:04
40.058166,116.403825,0,308,40009.5438541667,2009-07-15,13:03:09
40.058212,116.403786,0,308,40009.543912037,2009-07-15,13:03:14
40.058246,116.403742,0,309,40009.5439699074,2009-07-15,13:03:19
40.058291,116.40372,0,313,40009.5440277778,2009-07-15,13:03:24
40.058318,116.403707,0,317,40009.5440856481,2009-07-15,13:03:29
40.058335,116.403687,0,324,40009.5441435185,2009-07-15,13:03:34
40.058389,116.403624,0,333,40009.5442013889,2009-07-15,13:03:39
40.058404,116.40362,0,342,40009.5442592593,2009-07-15,13:03:44
40.058387,116.40363,0,348,40009.5443171296,2009-07-15,13:03:49
40.058345,116.403648,0,355,40009.544375,2009-07-15,13:03:54
40.058277,116.40366,0,359,40009.5444328704,2009-07-15,13:03:59
40.058157,116.403642,0,367,40009.5444907407,2009-07-15,13:04:04
40.058008,116.403648,0,382,40009.5445486111,2009-07-15,13:04:09
40.057888,116.403636,0,398,40009.5446064815,2009-07-15,13:04:14
40.057801,116.403629,0,406,40009.5446643519,2009-07-15,13:04:19
40.057778,116.403644,0,410,40009.5447222222,2009-07-15,13:04:24
40.057786,116.403677,0,414,40009.5447800926,2009-07-15,13:04:29
40.057815,116.403684,0,415,40009.544837963,2009-07-15,13:04:34
40.057822,116.403675,0,415,40009.5448958333,2009-07-15,13:04:39
40.058065,116.403653,0,418,40009.5450115741,2009-07-15,13:04:49
40.058132,116.403752,0,322,40009.5450694444,2009-07-15,13:04:54
40.058121,116.403753,0,319,40009.5451273148,2009-07-15,13:04:59
40.058115,116.40377,0,271,40009.5451851852,2009-07-15,13:05:04
40.058116,116.403817,0,227,40009.5452430556,2009-07-15,13:05:09
40.058111,116.40386,0,190,40009.5453009259,2009-07-15,13:05:14
40.058138,116.403893,0,156,40009.5453587963,2009-07-15,13:05:19
40.058175,116.40391,0,159,40009.5454166667,2009-07-15,13:05:24
40.058196,116.403907,0,172,40009.545474537,2009-07-15,13:05:29
40.058181,116.403894,0,191,40009.5455324074,2009-07-15,13:05:34
40.058205,116.403848,0,203,40009.5455902778,2009-07-15,13:05:39
40.058232,116.403821,0,219,40009.5456481481,2009-07-15,13:05:44
40.058243,116.4038,0,227,40009.5457060185,2009-07-15,13:05:49
40.058266,116.403758,0,220,40009.5457638889,2009-07-15,13:05:54
40.05829,116.403745,0,209,40009.5458217593,2009-07-15,13:05:59
40.058306,116.403739,0,205,40009.5458796296,2009-07-15,13:06:04
40.058306,116.403739,0,205,40009.5459143519,2009-07-15,13:06:07
40.058306,116.403743,0,202,40009.5459375,2009-07-15,13:06:09
40.058282,116.403747,0,205,40009.5459953704,2009-07-15,13:06:14
40.058257,116.403724,0,214,40009.5460532407,2009-07-15,13:06:19
40.058257,116.403771,0,233,40009.5461111111,2009-07-15,13:06:24
40.058268,116.403835,0,223,40009.5461689815,2009-07-15,13:06:29
40.058276,116.403913,0,203,40009.5462268519,2009-07-15,13:06:34
40.058279,116.40395,0,184,40009.5462847222,2009-07-15,13:06:39
40.058273,116.403971,0,176,40009.5463425926,2009-07-15,13:06:44
40.058253,116.40397,0,201,40009.546400463,2009-07-15,13:06:49
40.05824,116.403975,0,200,40009.5464583333,2009-07-15,13:06:54
40.058235,116.404003,0,199,40009.5465162037,2009-07-15,13:06:59
40.058209,116.404014,0,218,40009.5465740741,2009-07-15,13:07:04
40.058154,116.404008,0,246,40009.5466319444,2009-07-15,13:07:09
40.058119,116.403973,0,262,40009.5466898148,2009-07-15,13:07:14
40.058161,116.403918,0,261,40009.5467476852,2009-07-15,13:07:19
40.058229,116.403874,0,262,40009.5468055556,2009-07-15,13:07:24
40.058241,116.403816,0,259,40009.5468634259,2009-07-15,13:07:29
40.058256,116.403758,0,256,40009.5469212963,2009-07-15,13:07:34
40.058266,116.403718,0,255,40009.5469791667,2009-07-15,13:07:39
40.058299,116.403697,0,256,40009.547037037,2009-07-15,13:07:44
40.05833,116.403669,0,257,40009.5470949074,2009-07-15,13:07:49
40.058343,116.403678,0,259,40009.5471527778,2009-07-15,13:07:54
40.058323,116.403732,0,260,40009.5472106481,2009-07-15,13:07:59
40.058296,116.403801,0,261,40009.5472685185,2009-07-15,13:08:04
40.058267,116.403901,0,262,40009.5473263889,2009-07-15,13:08:09
40.058268,116.403926,0,263,40009.5473842593,2009-07-15,13:08:14
40.058282,116.40394,0,263,40009.5474421296,2009-07-15,13:08:19
40.058275,116.403953,0,263,40009.5475,2009-07-15,13:08:24
40.05826,116.403968,0,263,40009.5475578704,2009-07-15,13:08:29
40.058253,116.404005,0,261,40009.5476157407,2009-07-15,13:08:34
40.058276,116.404033,0,261,40009.5476736111,2009-07-15,13:08:39
40.058245,116.404061,0,263,40009.5477314815,2009-07-15,13:08:44
40.058193,116.404101,0,266,40009.5477893518,2009-07-15,13:08:49
40.058173,116.404174,0,272,40009.5478472222,2009-07-15,13:08:54
40.058172,116.404219,0,277,40009.5479050926,2009-07-15,13:08:59
40.058176,116.404265,0,284,40009.547962963,2009-07-15,13:09:04
40.058202,116.404291,0,291,40009.5480208333,2009-07-15,13:09:09
40.05831,116.404292,0,296,40009.5480787037,2009-07-15,13:09:14
40.058352,116.404281,0,298,40009.5481365741,2009-07-15,13:09:19
40.058379,116.404263,0,299,40009.5481944444,2009-07-15,13:09:24
40.058353,116.404213,0,298,40009.5482523148,2009-07-15,13:09:29
40.058345,116.404186,0,299,40009.5483101852,2009-07-15,13:09:34
40.058318,116.404165,0,296,40009.5483680556,2009-07-15,13:09:39
40.058318,116.404165,0,296,40009.5484027778,2009-07-15,13:09:42
40.058324,116.404162,0,295,40009.5484259259,2009-07-15,13:09:44
40.058286,116.404152,0,293,40009.5484837963,2009-07-15,13:09:49
40.058232,116.404174,0,291,40009.5485416667,2009-07-15,13:09:54
40.058232,116.404174,0,291,40009.5485763889,2009-07-15,13:09:57
40.058236,116.404179,0,289,40009.548599537,2009-07-15,13:09:59
40.058254,116.404149,0,288,40009.5486574074,2009-07-15,13:10:04
40.058253,116.404109,0,285,40009.5487152778,2009-07-15,13:10:09
40.058246,116.404086,0,282,40009.5487731481,2009-07-15,13:10:14
40.058274,116.404047,0,281,40009.5488310185,2009-07-15,13:10:19
40.058343,116.404005,0,281,40009.5488888889,2009-07-15,13:10:24
40.058399,116.403964,0,283,40009.5489467593,2009-07-15,13:10:29
40.058399,116.403964,0,283,40009.5489814815,2009-07-15,13:10:32
40.058401,116.40396,0,288,40009.5490046296,2009-07-15,13:10:34
40.058446,116.403953,0,291,40009.5490625,2009-07-15,13:10:39
40.058495,116.403939,0,294,40009.5491203704,2009-07-15,13:10:44
40.058474,116.403975,0,301,40009.5491782407,2009-07-15,13:10:49
40.058422,116.404007,0,307,40009.5492361111,2009-07-15,13:10:54
40.05839,116.404019,0,314,40009.5492939815,2009-07-15,13:10:59
40.058433,116.40399,0,321,40009.5493518518,2009-07-15,13:11:04
40.058405,116.404027,0,335,40009.5494097222,2009-07-15,13:11:09
40.058412,116.404057,0,350,40009.5494675926,2009-07-15,13:11:14
40.0584,116.404108,0,371,40009.549525463,2009-07-15,13:11:19
40.05839,116.404131,0,378,40009.5495833333,2009-07-15,13:11:24
40.058377,116.404198,0,395,40009.5496412037,2009-07-15,13:11:29
40.058363,116.404227,0,403,40009.5496990741,2009-07-15,13:11:34
40.058334,116.404249,0,410,40009.5497569444,2009-07-15,13:11:39
40.058312,116.404266,0,413,40009.5498148148,2009-07-15,13:11:44
40.058295,116.404265,0,415,40009.5498726852,2009-07-15,13:11:49
40.058153,116.404612,0,409,40009.5500462963,2009-07-15,13:12:04
40.058088,116.404648,0,409,40009.5501041667,2009-07-15,13:12:09
40.058105,116.404664,0,409,40009.550162037,2009-07-15,13:12:14
40.05812,116.404654,0,409,40009.5502199074,2009-07-15,13:12:19
40.058166,116.404394,0,409,40009.5504513889,2009-07-15,13:12:39
40.058156,116.404367,0,410,40009.5505092593,2009-07-15,13:12:44
40.058179,116.40436,0,410,40009.5505671296,2009-07-15,13:12:49
40.058204,116.404348,0,410,40009.550625,2009-07-15,13:12:54
40.058239,116.404318,0,405,40009.5506828704,2009-07-15,13:12:59
40.058239,116.404295,0,401,40009.5507407407,2009-07-15,13:13:04
40.058262,116.404279,0,400,40009.5507986111,2009-07-15,13:13:09
40.05831,116.404243,0,400,40009.5508564815,2009-07-15,13:13:14
40.058316,116.404199,0,400,40009.5509143519,2009-07-15,13:13:19
40.058294,116.404179,0,400,40009.5509722222,2009-07-15,13:13:24
40.058318,116.40418,0,398,40009.5510300926,2009-07-15,13:13:29
40.058379,116.404189,0,398,40009.551087963,2009-07-15,13:13:34
40.058426,116.404171,0,393,40009.5511458333,2009-07-15,13:13:39
40.058426,116.404171,0,393,40009.5511805556,2009-07-15,13:13:42
40.058434,116.404163,0,388,40009.5512037037,2009-07-15,13:13:44
40.058386,116.404193,0,386,40009.5512615741,2009-07-15,13:13:49
40.05831,116.404226,0,375,40009.5513194444,2009-07-15,13:13:54
40.058227,116.404239,0,368,40009.5513773148,2009-07-15,13:13:59
40.05818,116.404249,0,367,40009.5514351852,2009-07-15,13:14:04
40.058222,116.404246,0,370,40009.5514930556,2009-07-15,13:14:09
40.058271,116.404268,0,378,40009.5515509259,2009-07-15,13:14:14
40.058306,116.404284,0,390,40009.5516087963,2009-07-15,13:14:19
40.058295,116.404309,0,399,40009.5516666667,2009-07-15,13:14:24
40.058264,116.40432,0,400,40009.551724537,2009-07-15,13:14:29
40.058207,116.40431,0,402,40009.5517824074,2009-07-15,13:14:34
40.058218,116.404307,0,405,40009.5518402778,2009-07-15,13:14:39
40.05822,116.404275,0,409,40009.5518981481,2009-07-15,13:14:44
40.058215,116.40426,0,412,40009.5519560185,2009-07-15,13:14:49
40.058193,116.404239,0,416,40009.5520138889,2009-07-15,13:14:54
40.058135,116.404226,0,419,40009.5520717593,2009-07-15,13:14:59
40.058073,116.404218,0,424,40009.5521296296,2009-07-15,13:15:04
40.058057,116.404198,0,422,40009.5521875,2009-07-15,13:15:09
40.058008,116.404187,0,423,40009.5522453704,2009-07-15,13:15:14
40.057987,116.404189,0,436,40009.5523032407,2009-07-15,13:15:19
40.057972,116.404225,0,457,40009.5523611111,2009-07-15,13:15:24
40.057967,116.404242,0,477,40009.5524189815,2009-07-15,13:15:29
40.057945,116.404254,0,492,40009.5524768519,2009-07-15,13:15:34
40.057927,116.40424,0,503,40009.5525347222,2009-07-15,13:15:39
40.057943,116.404228,0,515,40009.5525925926,2009-07-15,13:15:44
40.057945,116.404225,0,526,40009.552650463,2009-07-15,13:15:49
40.057945,116.404225,0,526,40009.5526851852,2009-07-15,13:15:52
40.05795,116.404232,0,535,40009.5527083333,2009-07-15,13:15:54
40.057939,116.404234,0,544,40009.5527662037,2009-07-15,13:15:59
40.05793,116.404254,0,551,40009.5528240741,2009-07-15,13:16:04
40.057948,116.404271,0,560,40009.5528819444,2009-07-15,13:16:09
40.057957,116.404277,0,568,40009.5529398148,2009-07-15,13:16:14
40.05796,116.404267,0,571,40009.5529976852,2009-07-15,13:16:19
40.057966,116.40429,0,576,40009.5530555556,2009-07-15,13:16:24
40.057978,116.404314,0,584,40009.5531134259,2009-07-15,13:16:29
40.057994,116.404329,0,592,40009.5531712963,2009-07-15,13:16:34
40.057996,116.404341,0,600,40009.5532291667,2009-07-15,13:16:39
40.057958,116.404356,0,607,40009.553287037,2009-07-15,13:16:44
40.057917,116.404356,0,613,40009.5533449074,2009-07-15,13:16:49
40.057862,116.404385,0,620,40009.5534027778,2009-07-15,13:16:54
40.05781,116.404418,0,625,40009.5534606481,2009-07-15,13:16:59
40.057775,116.404417,0,632,40009.5535185185,2009-07-15,13:17:04
40.057759,116.404384,0,640,40009.5535763889,2009-07-15,13:17:09
40.05784,116.404412,0,641,40009.5536342593,2009-07-15,13:17:14
40.057946,116.404416,0,644,40009.5536921296,2009-07-15,13:17:19
40.058041,116.404407,0,648,40009.55375,2009-07-15,13:17:24
40.0581,116.40439,0,650,40009.5538078704,2009-07-15,13:17:29
40.05817,116.404374,0,652,40009.5538657407,2009-07-15,13:17:34
40.058256,116.40431,0,654,40009.5539236111,2009-07-15,13:17:39
40.058342,116.40421,0,657,40009.5539814815,2009-07-15,13:17:44
40.058155,116.404208,0,644,40009.5540393519,2009-07-15,13:17:49
40.058071,116.404247,0,642,40009.5540972222,2009-07-15,13:17:54
40.058071,116.404247,0,642,40009.5541319444,2009-07-15,13:17:57
40.058074,116.404253,0,645,40009.5541550926,2009-07-15,13:17:59
40.058068,116.40423,0,648,40009.554212963,2009-07-15,13:18:04
40.058033,116.404233,0,651,40009.5542708333,2009-07-15,13:18:09
40.057973,116.40426,0,654,40009.5543287037,2009-07-15,13:18:14
40.058062,116.404169,0,659,40009.5543865741,2009-07-15,13:18:19
40.05814,116.404122,0,664,40009.5544444444,2009-07-15,13:18:24
40.058176,116.404101,0,671,40009.5545023148,2009-07-15,13:18:29
40.058211,116.404068,0,678,40009.5545601852,2009-07-15,13:18:34
40.058228,116.404061,0,686,40009.5546180556,2009-07-15,13:18:39
40.058218,116.404102,0,692,40009.5546759259,2009-07-15,13:18:44
40.058196,116.404162,0,698,40009.5547337963,2009-07-15,13:18:49
40.058163,116.404213,0,702,40009.5547916667,2009-07-15,13:18:54
40.0582,116.404198,0,704,40009.554849537,2009-07-15,13:18:59
40.05823,116.404205,0,706,40009.5549074074,2009-07-15,13:19:04
40.058214,116.404243,0,709,40009.5549652778,2009-07-15,13:19:09
40.058166,116.404299,0,708,40009.5550231481,2009-07-15,13:19:14
40.058106,116.404384,0,706,40009.5550810185,2009-07-15,13:19:19
40.057891,116.404511,0,704,40009.5551388889,2009-07-15,13:19:24
40.057827,116.404559,0,702,40009.5551967593,2009-07-15,13:19:29
40.057504,116.404763,0,698,40009.5553125,2009-07-15,13:19:39
40.057296,116.404839,0,694,40009.5554282407,2009-07-15,13:19:49
40.057183,116.404899,0,692,40009.5555439815,2009-07-15,13:19:59
40.057792,116.4047,0,729,40009.5620833333,2009-07-15,13:29:24
40.057469,116.403881,0,964,40009.562662037,2009-07-15,13:30:14
40.057652,116.403901,0,736,40009.5627199074,2009-07-15,13:30:19
40.05766,116.40398,0,683,40009.5627777778,2009-07-15,13:30:24
40.057668,116.404023,0,681,40009.5628356481,2009-07-15,13:30:29
40.057691,116.404036,0,679,40009.5628935185,2009-07-15,13:30:34
40.057688,116.404048,0,678,40009.5629513889,2009-07-15,13:30:39
40.057731,116.404026,0,678,40009.5630092593,2009-07-15,13:30:44
40.057715,116.404045,0,679,40009.5630671296,2009-07-15,13:30:49
40.057757,116.403994,0,679,40009.563125,2009-07-15,13:30:54
40.057766,116.403932,0,679,40009.5631828704,2009-07-15,13:30:59
40.057817,116.403874,0,680,40009.5632407407,2009-07-15,13:31:04
40.057817,116.403874,0,680,40009.563275463,2009-07-15,13:31:07
40.057817,116.403882,0,680,40009.5632986111,2009-07-15,13:31:09
40.057844,116.403906,0,681,40009.5633564815,2009-07-15,13:31:14
40.057876,116.403906,0,680,40009.5634143518,2009-07-15,13:31:19
40.057863,116.403886,0,680,40009.5634722222,2009-07-15,13:31:24
40.057856,116.40386,0,681,40009.5635300926,2009-07-15,13:31:29
40.057852,116.403791,0,681,40009.563587963,2009-07-15,13:31:34
40.057871,116.403769,0,681,40009.5636458333,2009-07-15,13:31:39
40.057933,116.40371,0,682,40009.5637615741,2009-07-15,13:31:49
40.057933,116.40371,0,682,40009.5637962963,2009-07-15,13:31:52
40.057934,116.403702,0,682,40009.5638194444,2009-07-15,13:31:54
40.057906,116.403735,0,682,40009.5638773148,2009-07-15,13:31:59
40.057899,116.403759,0,682,40009.5639351852,2009-07-15,13:32:04
40.057899,116.403759,0,682,40009.5639699074,2009-07-15,13:32:07
40.057891,116.403758,0,683,40009.5639930556,2009-07-15,13:32:09
40.057858,116.403847,0,682,40009.5640509259,2009-07-15,13:32:14
40.057829,116.403951,0,679,40009.5641087963,2009-07-15,13:32:19
40.057767,116.404042,0,679,40009.5641666667,2009-07-15,13:32:24
40.057735,116.404131,0,679,40009.564224537,2009-07-15,13:32:29
40.057705,116.404153,0,679,40009.5642824074,2009-07-15,13:32:34
40.057674,116.404173,0,679,40009.5643402778,2009-07-15,13:32:39
40.057618,116.404227,0,680,40009.5643981481,2009-07-15,13:32:44
40.057542,116.404303,0,681,40009.5644560185,2009-07-15,13:32:49
40.057444,116.404419,0,683,40009.5645138889,2009-07-15,13:32:54
40.057347,116.4045,0,684,40009.5645717593,2009-07-15,13:32:59
40.057332,116.404505,0,684,40009.5646296296,2009-07-15,13:33:04
40.057319,116.40452,0,684,40009.5646875,2009-07-15,13:33:09
40.057338,116.404504,0,685,40009.5647453704,2009-07-15,13:33:14
40.057341,116.404486,0,685,40009.5648032407,2009-07-15,13:33:19
40.057344,116.404421,0,687,40009.5648611111,2009-07-15,13:33:24
40.057349,116.40439,0,688,40009.5649189815,2009-07-15,13:33:29
40.057339,116.404404,0,687,40009.5649768518,2009-07-15,13:33:34
40.057366,116.404408,0,687,40009.5650347222,2009-07-15,13:33:39
40.05737,116.404394,0,687,40009.5650925926,2009-07-15,13:33:44
40.057407,116.404376,0,688,40009.565150463,2009-07-15,13:33:49
40.057425,116.404352,0,690,40009.5652083333,2009-07-15,13:33:54
40.057426,116.404345,0,693,40009.5652662037,2009-07-15,13:33:59
40.057426,116.404345,0,693,40009.5653009259,2009-07-15,13:34:02
40.057434,116.404341,0,697,40009.5653240741,2009-07-15,13:34:04
40.057476,116.404282,0,697,40009.5653819444,2009-07-15,13:34:09
40.057519,116.404235,0,696,40009.5654398148,2009-07-15,13:34:14
40.057551,116.404576,0,742,40009.5699537037,2009-07-15,13:40:44
40.057501,116.404614,0,743,40009.5700115741,2009-07-15,13:40:49
40.057359,116.404762,0,746,40009.5700694444,2009-07-15,13:40:54
40.05773,116.403883,0,724,40009.571400463,2009-07-15,13:42:49
40.057628,116.404011,0,723,40009.5714583333,2009-07-15,13:42:54
40.057648,116.404023,0,722,40009.5715162037,2009-07-15,13:42:59
40.057547,116.404104,0,717,40009.5715740741,2009-07-15,13:43:04
40.057501,116.404133,0,713,40009.5716319444,2009-07-15,13:43:09
40.05747,116.404139,0,710,40009.5716898148,2009-07-15,13:43:14
40.057441,116.404162,0,709,40009.5717476852,2009-07-15,13:43:19
40.057453,116.404153,0,708,40009.5718055556,2009-07-15,13:43:24
40.05747,116.404152,0,707,40009.5718634259,2009-07-15,13:43:29
40.057473,116.404162,0,706,40009.5719212963,2009-07-15,13:43:34
40.057514,116.404152,0,706,40009.5719791667,2009-07-15,13:43:39
40.057497,116.404188,0,707,40009.572037037,2009-07-15,13:43:44
40.057479,116.404195,0,707,40009.5720949074,2009-07-15,13:43:49
40.057437,116.404166,0,708,40009.5721527778,2009-07-15,13:43:54
40.057386,116.40417,0,709,40009.5722106481,2009-07-15,13:43:59
40.057329,116.404197,0,709,40009.5722685185,2009-07-15,13:44:04
40.057329,116.404197,0,709,40009.5723032407,2009-07-15,13:44:07
40.057323,116.4042,0,709,40009.5723263889,2009-07-15,13:44:09
40.057322,116.404217,0,709,40009.5723842593,2009-07-15,13:44:14
40.057329,116.404191,0,709,40009.5724421296,2009-07-15,13:44:19
40.057329,116.404191,0,709,40009.5724768518,2009-07-15,13:44:22
40.057323,116.404194,0,708,40009.5725,2009-07-15,13:44:24
40.057348,116.404169,0,708,40009.5725578704,2009-07-15,13:44:29
40.05735,116.404181,0,707,40009.5726157407,2009-07-15,13:44:34
40.057348,116.404225,0,707,40009.5726736111,2009-07-15,13:44:39
40.057324,116.404274,0,708,40009.5727314815,2009-07-15,13:44:44
40.057326,116.404283,0,709,40009.5727893518,2009-07-15,13:44:49
40.05735,116.404261,0,710,40009.5728472222,2009-07-15,13:44:54
40.05737,116.404249,0,711,40009.5729050926,2009-07-15,13:44:59
40.057368,116.404233,0,711,40009.572962963,2009-07-15,13:45:04
40.057407,116.404201,0,711,40009.5730208333,2009-07-15,13:45:09
40.057401,116.404244,0,710,40009.5730787037,2009-07-15,13:45:14
40.057407,116.404319,0,710,40009.5731365741,2009-07-15,13:45:19
40.057488,116.40434,0,710,40009.5731944444,2009-07-15,13:45:24
40.05757,116.404344,0,709,40009.5732523148,2009-07-15,13:45:29
40.05757,116.404368,0,710,40009.5733101852,2009-07-15,13:45:34
40.057564,116.404417,0,713,40009.5733680556,2009-07-15,13:45:39
40.057588,116.404375,0,716,40009.5734259259,2009-07-15,13:45:44
40.057586,116.404356,0,718,40009.5734837963,2009-07-15,13:45:49
40.057515,116.404401,0,719,40009.5735416667,2009-07-15,13:45:54
40.057455,116.40439,0,721,40009.573599537,2009-07-15,13:45:59
40.057428,116.40438,0,723,40009.5736574074,2009-07-15,13:46:04
40.057426,116.404412,0,723,40009.5737152778,2009-07-15,13:46:09
40.057402,116.404478,0,727,40009.5737731481,2009-07-15,13:46:14
40.057389,116.404515,0,726,40009.5738310185,2009-07-15,13:46:19
40.057363,116.404561,0,726,40009.5738888889,2009-07-15,13:46:24
40.057372,116.404585,0,725,40009.5739467593,2009-07-15,13:46:29
40.057384,116.404596,0,724,40009.5740046296,2009-07-15,13:46:34
40.0574,116.404615,0,722,40009.5740625,2009-07-15,13:46:39
40.057386,116.404618,0,720,40009.5741203704,2009-07-15,13:46:44
40.057393,116.404598,0,718,40009.5741782407,2009-07-15,13:46:49
40.057419,116.404542,0,717,40009.5742361111,2009-07-15,13:46:54
40.057442,116.404496,0,717,40009.5742939815,2009-07-15,13:46:59
40.05748,116.404469,0,718,40009.5743518519,2009-07-15,13:47:04
40.057509,116.404464,0,719,40009.5744097222,2009-07-15,13:47:09
40.057527,116.404466,0,719,40009.5744675926,2009-07-15,13:47:14
40.057527,116.404466,0,719,40009.5745023148,2009-07-15,13:47:17
40.057528,116.404461,0,717,40009.574525463,2009-07-15,13:47:19
40.057502,116.404441,0,717,40009.5745833333,2009-07-15,13:47:24
40.057491,116.404428,0,717,40009.5746412037,2009-07-15,13:47:29
40.057488,116.404407,0,718,40009.5746990741,2009-07-15,13:47:34
40.057469,116.404383,0,717,40009.5747569444,2009-07-15,13:47:39
40.057381,116.404371,0,715,40009.575162037,2009-07-15,13:48:14
40.057381,116.404371,0,715,40009.5751967593,2009-07-15,13:48:17
40.05738,116.404368,0,713,40009.5752199074,2009-07-15,13:48:19
40.057369,116.404378,0,712,40009.5752777778,2009-07-15,13:48:24
40.057369,116.404378,0,712,40009.5753125,2009-07-15,13:48:27
40.057375,116.404382,0,711,40009.5753356481,2009-07-15,13:48:29
40.057355,116.404379,0,710,40009.5753935185,2009-07-15,13:48:34
40.057355,116.404379,0,710,40009.5754282407,2009-07-15,13:48:37
40.057359,116.404371,0,709,40009.5754513889,2009-07-15,13:48:39
40.057349,116.404381,0,709,40009.5755092593,2009-07-15,13:48:44
40.057367,116.404379,0,709,40009.5755671296,2009-07-15,13:48:49
40.057395,116.404342,0,711,40009.575625,2009-07-15,13:48:54
40.057455,116.404287,0,712,40009.5756828704,2009-07-15,13:48:59
40.05744,116.404329,0,714,40009.5760300926,2009-07-15,13:49:29
40.05744,116.404329,0,714,40009.5760648148,2009-07-15,13:49:32
40.057443,116.404328,0,714,40009.576087963,2009-07-15,13:49:34
40.057457,116.404311,0,714,40009.5762037037,2009-07-15,13:49:44
40.057491,116.404232,0,715,40009.5763773148,2009-07-15,13:49:59
40.057525,116.404175,0,715,40009.5764930556,2009-07-15,13:50:09
40.057525,116.404175,0,715,40009.5766435185,2009-07-15,13:50:22
40.05753,116.404178,0,715,40009.5766666667,2009-07-15,13:50:24
40.057548,116.404172,0,717,40009.576724537,2009-07-15,13:50:29
40.057739,116.403891,0,717,40009.5767824074,2009-07-15,13:50:34
40.057803,116.403811,0,718,40009.5768402778,2009-07-15,13:50:39
40.0579,116.403692,0,722,40009.5768981481,2009-07-15,13:50:44
40.057915,116.403704,0,726,40009.5769560185,2009-07-15,13:50:49
40.057962,116.403656,0,733,40009.5770138889,2009-07-15,13:50:54
40.058009,116.403566,0,739,40009.5770717593,2009-07-15,13:50:59
40.058033,116.403555,0,744,40009.5771296296,2009-07-15,13:51:04
40.058066,116.403555,0,748,40009.5771875,2009-07-15,13:51:09
40.058081,116.40355,0,752,40009.5772453704,2009-07-15,13:51:14
40.05812,116.403503,0,755,40009.5773032407,2009-07-15,13:51:19
40.058181,116.403416,0,759,40009.5773611111,2009-07-15,13:51:24
40.058253,116.403327,0,766,40009.5774189815,2009-07-15,13:51:29
40.058282,116.403299,0,776,40009.5774768519,2009-07-15,13:51:34
40.058336,116.403268,0,789,40009.5775347222,2009-07-15,13:51:39
40.058397,116.403222,0,805,40009.5775925926,2009-07-15,13:51:44
40.058465,116.403128,0,819,40009.577650463,2009-07-15,13:51:49
40.058473,116.403078,0,828,40009.5777083333,2009-07-15,13:51:54
40.058454,116.403048,0,836,40009.5777662037,2009-07-15,13:51:59
40.05842,116.403028,0,839,40009.5778240741,2009-07-15,13:52:04
40.058376,116.403009,0,837,40009.5778819444,2009-07-15,13:52:09
40.058354,116.40298,0,834,40009.5779398148,2009-07-15,13:52:14
40.05835,116.402968,0,832,40009.5779976852,2009-07-15,13:52:19
40.058356,116.402947,0,830,40009.5780555556,2009-07-15,13:52:24
40.058352,116.402935,0,829,40009.5781134259,2009-07-15,13:52:29
40.058309,116.402931,0,828,40009.5781712963,2009-07-15,13:52:34
40.058293,116.402894,0,827,40009.5782291667,2009-07-15,13:52:39
40.058246,116.402897,0,824,40009.578287037,2009-07-15,13:52:44
40.058189,116.402953,0,822,40009.5783449074,2009-07-15,13:52:49
40.058199,116.402959,0,821,40009.5784027778,2009-07-15,13:52:54
40.058176,116.403002,0,819,40009.5784606481,2009-07-15,13:52:59
40.058167,116.403027,0,820,40009.5785185185,2009-07-15,13:53:04
40.058155,116.403071,0,819,40009.5785763889,2009-07-15,13:53:09
40.058149,116.40312,0,819,40009.5786342593,2009-07-15,13:53:14
40.058118,116.403136,0,816,40009.5786921296,2009-07-15,13:53:19
40.058085,116.403135,0,814,40009.57875,2009-07-15,13:53:24
40.057933,116.403332,0,811,40009.5788078704,2009-07-15,13:53:29
40.057902,116.403336,0,809,40009.5788657407,2009-07-15,13:53:34
40.057856,116.403362,0,808,40009.5789236111,2009-07-15,13:53:39
40.057816,116.40341,0,808,40009.5789814815,2009-07-15,13:53:44
40.057774,116.403426,0,809,40009.5790393518,2009-07-15,13:53:49
40.057498,116.403798,0,809,40009.5790972222,2009-07-15,13:53:54
40.057302,116.404133,0,806,40009.5791550926,2009-07-15,13:53:59
40.057248,116.404245,0,808,40009.579212963,2009-07-15,13:54:04
40.057167,116.404334,0,811,40009.5792708333,2009-07-15,13:54:09
40.057137,116.404389,0,815,40009.5793287037,2009-07-15,13:54:14
40.05719,116.404393,0,816,40009.5795601852,2009-07-15,13:54:34
40.057077,116.404598,0,811,40009.5796180556,2009-07-15,13:54:39
40.056755,116.40515,0,802,40009.5796759259,2009-07-15,13:54:44
40.056289,116.405931,0,794,40009.5797337963,2009-07-15,13:54:49
40.055879,116.406649,0,790,40009.5797916667,2009-07-15,13:54:54
40.055564,116.4072,0,791,40009.579849537,2009-07-15,13:54:59
40.059117,116.403942,0,-421,40009.5866203704,2009-07-15,14:04:44
40.057636,116.398553,0,604,40009.5866782407,2009-07-15,14:04:49
40.057394,116.397982,0,727,40009.5867361111,2009-07-15,14:04:54
40.05725,116.397959,0,785,40009.5867939815,2009-07-15,14:04:59
40.057216,116.39788,0,806,40009.587025463,2009-07-15,14:05:19
40.057288,116.397744,0,806,40009.5870833333,2009-07-15,14:05:24
40.057349,116.397523,0,805,40009.5871412037,2009-07-15,14:05:29
40.057408,116.397342,0,805,40009.5871990741,2009-07-15,14:05:34
40.057429,116.3973,0,805,40009.5873148148,2009-07-15,14:05:44
40.057424,116.398369,0,816,40009.5900347222,2009-07-15,14:09:39
40.057387,116.39897,0,815,40009.5900925926,2009-07-15,14:09:44
40.057385,116.399379,0,814,40009.590150463,2009-07-15,14:09:49
40.057401,116.399638,0,815,40009.5902083333,2009-07-15,14:09:54
40.057406,116.399868,0,815,40009.5902662037,2009-07-15,14:09:59
40.057407,116.40009,0,816,40009.5903240741,2009-07-15,14:10:04
40.057437,116.400124,0,817,40009.5903819444,2009-07-15,14:10:09
40.057473,116.400222,0,817,40009.5904398148,2009-07-15,14:10:14
40.05749,116.400245,0,816,40009.5904976852,2009-07-15,14:10:19
40.057524,116.400278,0,815,40009.5906712963,2009-07-15,14:10:34
40.057589,116.400303,0,816,40009.5907291667,2009-07-15,14:10:39
40.057633,116.400226,0,817,40009.590787037,2009-07-15,14:10:44
40.057724,116.399953,0,816,40009.5908449074,2009-07-15,14:10:49
40.057808,116.399684,0,815,40009.5909027778,2009-07-15,14:10:54
40.057876,116.3995,0,811,40009.5909606481,2009-07-15,14:10:59
40.057945,116.399354,0,806,40009.5910185185,2009-07-15,14:11:04
40.058011,116.399225,0,802,40009.5910763889,2009-07-15,14:11:09
40.058055,116.399112,0,803,40009.5911342593,2009-07-15,14:11:14
40.058082,116.398971,0,804,40009.5911921296,2009-07-15,14:11:19
40.058172,116.3989,0,805,40009.59125,2009-07-15,14:11:24
40.058277,116.398866,0,808,40009.5913078704,2009-07-15,14:11:29
40.058461,116.398666,0,810,40009.5914236111,2009-07-15,14:11:39
40.058506,116.398524,0,809,40009.5914814815,2009-07-15,14:11:44
40.058588,116.398516,0,809,40009.5917708333,2009-07-15,14:12:09
40.058683,116.398446,0,808,40009.5918287037,2009-07-15,14:12:14
40.058758,116.398447,0,805,40009.5918865741,2009-07-15,14:12:19
40.058832,116.39857,0,803,40009.5919444444,2009-07-15,14:12:24
40.058856,116.398701,0,803,40009.5920023148,2009-07-15,14:12:29
40.057728,116.399114,0,771,40009.5953587963,2009-07-15,14:17:19
40.057395,116.398787,0,803,40009.5958217593,2009-07-15,14:17:59
40.057389,116.398785,0,803,40009.5958796296,2009-07-15,14:18:04
40.057381,116.398781,0,803,40009.5959375,2009-07-15,14:18:09
40.057374,116.398779,0,803,40009.5960532407,2009-07-15,14:18:19
40.057372,116.398778,0,803,40009.5961111111,2009-07-15,14:18:24
40.057371,116.398774,0,803,40009.5961689815,2009-07-15,14:18:29
40.057372,116.398773,0,803,40009.5962847222,2009-07-15,14:18:39
40.057372,116.398771,0,803,40009.5963425926,2009-07-15,14:18:44
40.057374,116.398772,0,803,40009.5965162037,2009-07-15,14:18:59
40.05738,116.398777,0,803,40009.5966319444,2009-07-15,14:19:09
40.057386,116.398785,0,803,40009.5967476852,2009-07-15,14:19:19
40.057386,116.398785,0,803,40009.5968402778,2009-07-15,14:19:27
40.057387,116.398793,0,803,40009.5968634259,2009-07-15,14:19:29
40.057377,116.398797,0,803,40009.597037037,2009-07-15,14:19:44
40.057377,116.398797,0,803,40009.5971296296,2009-07-15,14:19:52
40.057372,116.398794,0,803,40009.5971527778,2009-07-15,14:19:54
40.057821,116.405003,0,807,40009.6093634259,2009-07-15,14:37:29
40.05796,116.405083,0,792,40009.6094212963,2009-07-15,14:37:34
40.057915,116.405198,0,789,40009.6094791667,2009-07-15,14:37:39
40.057865,116.405292,0,785,40009.609537037,2009-07-15,14:37:44
40.057813,116.405321,0,781,40009.6095949074,2009-07-15,14:37:49
40.057776,116.405295,0,778,40009.6096527778,2009-07-15,14:37:54
40.057779,116.405264,0,774,40009.6097106481,2009-07-15,14:37:59
40.057809,116.405256,0,770,40009.6097685185,2009-07-15,14:38:04
40.057852,116.405258,0,768,40009.6098263889,2009-07-15,14:38:09
40.057863,116.405249,0,769,40009.6098842593,2009-07-15,14:38:14
40.057863,116.405254,0,767,40009.6099421296,2009-07-15,14:38:19
40.057863,116.405254,0,767,40009.6099768518,2009-07-15,14:38:22
40.057861,116.405259,0,769,40009.61,2009-07-15,14:38:24
40.057889,116.405229,0,772,40009.6100578704,2009-07-15,14:38:29
40.057935,116.405192,0,775,40009.6101157407,2009-07-15,14:38:34
40.057948,116.405144,0,779,40009.6101736111,2009-07-15,14:38:39
40.057928,116.405072,0,782,40009.6102314815,2009-07-15,14:38:44
40.05788,116.405002,0,783,40009.6102893518,2009-07-15,14:38:49
40.05782,116.404928,0,784,40009.6103472222,2009-07-15,14:38:54
40.057774,116.404879,0,784,40009.6104050926,2009-07-15,14:38:59
40.057761,116.404841,0,785,40009.610462963,2009-07-15,14:39:04
40.05778,116.40487,0,787,40009.6105208333,2009-07-15,14:39:09
40.057775,116.404964,0,791,40009.6105787037,2009-07-15,14:39:14
40.057744,116.405043,0,798,40009.6106365741,2009-07-15,14:39:19
40.057707,116.4051,0,807,40009.6106944444,2009-07-15,14:39:24
40.057656,116.405189,0,818,40009.6107523148,2009-07-15,14:39:29
40.057608,116.405294,0,831,40009.6108101852,2009-07-15,14:39:34
40.057569,116.405299,0,841,40009.6108680556,2009-07-15,14:39:39
40.05754,116.405244,0,848,40009.6109259259,2009-07-15,14:39:44
40.057541,116.405206,0,853,40009.6109837963,2009-07-15,14:39:49
40.057578,116.405208,0,852,40009.6110416667,2009-07-15,14:39:54
40.057691,116.405213,0,849,40009.6112731481,2009-07-15,14:40:14
40.05768,116.405185,0,847,40009.6113310185,2009-07-15,14:40:19
40.05763,116.405145,0,848,40009.6113888889,2009-07-15,14:40:24
40.057555,116.405162,0,848,40009.6114467593,2009-07-15,14:40:29
40.0575,116.405205,0,850,40009.6115046296,2009-07-15,14:40:34
40.057443,116.405247,0,854,40009.6115625,2009-07-15,14:40:39
40.05742,116.405256,0,858,40009.6116203704,2009-07-15,14:40:44
40.057435,116.40524,0,863,40009.6116782407,2009-07-15,14:40:49
40.057483,116.405239,0,867,40009.6117361111,2009-07-15,14:40:54
40.057528,116.405254,0,871,40009.6117939815,2009-07-15,14:40:59
40.057551,116.405253,0,870,40009.6118518518,2009-07-15,14:41:04
40.057576,116.40523,0,866,40009.6119097222,2009-07-15,14:41:09
40.057589,116.40521,0,866,40009.6119675926,2009-07-15,14:41:14
40.057582,116.405178,0,865,40009.612025463,2009-07-15,14:41:19
40.058569,116.404796,0,819,40009.6131828704,2009-07-15,14:42:59
40.058477,116.405052,0,820,40009.6132407407,2009-07-15,14:43:04
40.058459,116.405161,0,832,40009.6132986111,2009-07-15,14:43:09
40.058431,116.405237,0,842,40009.6133564815,2009-07-15,14:43:14
40.058465,116.405273,0,849,40009.6134143519,2009-07-15,14:43:19
40.05855,116.405303,0,854,40009.6134722222,2009-07-15,14:43:24
40.058637,116.405296,0,855,40009.6135300926,2009-07-15,14:43:29
40.05877,116.405223,0,853,40009.613587963,2009-07-15,14:43:34
40.059058,116.40502,0,848,40009.6136458333,2009-07-15,14:43:39
40.058061,116.405411,0,1041,40009.6149768519,2009-07-15,14:45:34
40.057973,116.40544,0,890,40009.6150347222,2009-07-15,14:45:39
40.057911,116.405466,0,869,40009.6150925926,2009-07-15,14:45:44
40.057827,116.405445,0,840,40009.615150463,2009-07-15,14:45:49
40.057809,116.405408,0,835,40009.6152083333,2009-07-15,14:45:54
40.057859,116.405292,0,832,40009.6152662037,2009-07-15,14:45:59
40.05789,116.405169,0,832,40009.6153240741,2009-07-15,14:46:04
40.057897,116.405096,0,832,40009.6153819444,2009-07-15,14:46:09
40.057884,116.40507,0,832,40009.6154398148,2009-07-15,14:46:14
40.057863,116.405079,0,832,40009.6154976852,2009-07-15,14:46:19
40.057814,116.40506,0,832,40009.6155555556,2009-07-15,14:46:24
40.057748,116.405069,0,833,40009.6156134259,2009-07-15,14:46:29
40.057854,116.405548,0,839,40009.6161342593,2009-07-15,14:47:14
40.0578,116.405554,0,836,40009.6161921296,2009-07-15,14:47:19
40.057772,116.405568,0,834,40009.61625,2009-07-15,14:47:24
40.05775,116.405587,0,829,40009.6163078704,2009-07-15,14:47:29
40.057784,116.405504,0,829,40009.6163657407,2009-07-15,14:47:34
40.057795,116.405466,0,829,40009.6164236111,2009-07-15,14:47:39
40.057857,116.405384,0,832,40009.6164814815,2009-07-15,14:47:44
40.057883,116.40531,0,833,40009.6165393519,2009-07-15,14:47:49
40.057892,116.405285,0,834,40009.6165972222,2009-07-15,14:47:54
40.05787,116.405362,0,833,40009.6166550926,2009-07-15,14:47:59
40.05781,116.405455,0,833,40009.616712963,2009-07-15,14:48:04
40.057803,116.405438,0,832,40009.6167708333,2009-07-15,14:48:09
40.057781,116.405449,0,832,40009.6168287037,2009-07-15,14:48:14
40.057729,116.405489,0,833,40009.6168865741,2009-07-15,14:48:19
40.057694,116.405518,0,835,40009.6169444444,2009-07-15,14:48:24
40.057738,116.405426,0,837,40009.6170023148,2009-07-15,14:48:29
40.057827,116.405309,0,841,40009.6170601852,2009-07-15,14:48:34
40.057919,116.405153,0,850,40009.6171180556,2009-07-15,14:48:39
40.057946,116.405017,0,861,40009.6171759259,2009-07-15,14:48:44
40.057864,116.405002,0,864,40009.6172337963,2009-07-15,14:48:49
40.057726,116.405051,0,868,40009.6172916667,2009-07-15,14:48:54
40.057557,116.405099,0,861,40009.617349537,2009-07-15,14:48:59
40.057564,116.404958,0,852,40009.6175231481,2009-07-15,14:49:14
40.057867,116.405039,0,807,40009.6181018518,2009-07-15,14:50:04
40.057852,116.404955,0,833,40009.6181597222,2009-07-15,14:50:09
40.057824,116.404901,0,834,40009.6182175926,2009-07-15,14:50:14
40.057836,116.404877,0,834,40009.618275463,2009-07-15,14:50:19
40.057831,116.404829,0,834,40009.6183333333,2009-07-15,14:50:24
40.057811,116.404846,0,835,40009.6183912037,2009-07-15,14:50:29
40.057788,116.404905,0,834,40009.6184490741,2009-07-15,14:50:34
40.057779,116.40495,0,833,40009.6185069444,2009-07-15,14:50:39
40.057761,116.404921,0,832,40009.6185648148,2009-07-15,14:50:44
40.057761,116.404902,0,833,40009.6186226852,2009-07-15,14:50:49
40.057763,116.404893,0,833,40009.6186805556,2009-07-15,14:50:54
40.057763,116.404893,0,833,40009.6187152778,2009-07-15,14:50:57
40.057757,116.4049,0,833,40009.6187384259,2009-07-15,14:50:59
40.057769,116.40488,0,833,40009.6187962963,2009-07-15,14:51:04
40.057855,116.404824,0,833,40009.6188541667,2009-07-15,14:51:09
40.057934,116.404783,0,833,40009.618912037,2009-07-15,14:51:14
40.057961,116.404689,0,833,40009.6191435185,2009-07-15,14:51:34
40.057916,116.404666,0,833,40009.6192013889,2009-07-15,14:51:39
40.057857,116.40472,0,833,40009.6192592593,2009-07-15,14:51:44
40.057778,116.404843,0,832,40009.6193171296,2009-07-15,14:51:49
40.057697,116.404986,0,833,40009.619375,2009-07-15,14:51:54
40.057588,116.405108,0,835,40009.6194328704,2009-07-15,14:51:59
40.057458,116.40522,0,837,40009.6194907407,2009-07-15,14:52:04
40.057314,116.40534,0,837,40009.6195486111,2009-07-15,14:52:09
40.057217,116.405441,0,840,40009.6196064815,2009-07-15,14:52:14
40.0572,116.40546,0,841,40009.6196643518,2009-07-15,14:52:19
40.057235,116.405487,0,844,40009.6197222222,2009-07-15,14:52:24
40.057222,116.40551,0,850,40009.6197800926,2009-07-15,14:52:29
40.057215,116.405531,0,857,40009.619837963,2009-07-15,14:52:34
40.057211,116.405543,0,866,40009.6198958333,2009-07-15,14:52:39
40.057327,116.405419,0,871,40009.6199537037,2009-07-15,14:52:44
40.057422,116.405285,0,878,40009.6200115741,2009-07-15,14:52:49
40.05746,116.405189,0,888,40009.6200694444,2009-07-15,14:52:54
40.057445,116.405129,0,892,40009.6201273148,2009-07-15,14:52:59
40.057407,116.4051,0,895,40009.6201851852,2009-07-15,14:53:04
40.057422,116.405058,0,900,40009.6202430556,2009-07-15,14:53:09
40.057568,116.404916,0,895,40009.6203009259,2009-07-15,14:53:14
40.057856,116.404658,0,888,40009.6203587963,2009-07-15,14:53:19
40.058303,116.404357,0,880,40009.6204166667,2009-07-15,14:53:24
40.058847,116.403974,0,874,40009.620474537,2009-07-15,14:53:29
40.059096,116.403789,0,869,40009.6205324074,2009-07-15,14:53:34
40.058947,116.403759,0,869,40009.6205902778,2009-07-15,14:53:39
40.058467,116.403907,0,865,40009.6206481481,2009-07-15,14:53:44
40.058304,116.403951,0,858,40009.6207060185,2009-07-15,14:53:49
40.058168,116.40399,0,852,40009.6207638889,2009-07-15,14:53:54
40.05804,116.404189,0,845,40009.6208217593,2009-07-15,14:53:59
40.058056,116.404238,0,839,40009.6208796296,2009-07-15,14:54:04
40.058086,116.404213,0,838,40009.6209375,2009-07-15,14:54:09
40.058143,116.40414,0,837,40009.6209953704,2009-07-15,14:54:14
40.058171,116.404072,0,838,40009.6210532407,2009-07-15,14:54:19
40.058182,116.404078,0,838,40009.6211111111,2009-07-15,14:54:24
40.058174,116.404106,0,839,40009.6211689815,2009-07-15,14:54:29
40.058169,116.404057,0,839,40009.6212268519,2009-07-15,14:54:34
40.058085,116.404224,0,838,40009.6212847222,2009-07-15,14:54:39
40.058042,116.404258,0,838,40009.6213425926,2009-07-15,14:54:44
40.058033,116.404255,0,838,40009.621400463,2009-07-15,14:54:49
40.058105,116.404129,0,841,40009.6214583333,2009-07-15,14:54:54
40.058225,116.40401,0,845,40009.6215162037,2009-07-15,14:54:59
40.058347,116.403886,0,851,40009.6215740741,2009-07-15,14:55:04
40.058432,116.403694,0,858,40009.6216319444,2009-07-15,14:55:09
40.058436,116.403611,0,866,40009.6216898148,2009-07-15,14:55:14
40.058343,116.403658,0,871,40009.6217476852,2009-07-15,14:55:19
40.058196,116.403819,0,875,40009.6218055556,2009-07-15,14:55:24
40.058199,116.40376,0,878,40009.6218634259,2009-07-15,14:55:29
40.058222,116.403736,0,880,40009.6219212963,2009-07-15,14:55:34
40.058233,116.403776,0,881,40009.6219791667,2009-07-15,14:55:39
40.058231,116.403792,0,879,40009.622037037,2009-07-15,14:55:44
40.058187,116.403887,0,877,40009.6220949074,2009-07-15,14:55:49
40.05806,116.404133,0,874,40009.6221527778,2009-07-15,14:55:54
40.057959,116.404306,0,870,40009.6222106481,2009-07-15,14:55:59
40.057998,116.404172,0,868,40009.6222685185,2009-07-15,14:56:04
40.058044,116.404162,0,867,40009.6223263889,2009-07-15,14:56:09
40.058109,116.404083,0,866,40009.6223842593,2009-07-15,14:56:14
40.058164,116.403992,0,866,40009.6224421296,2009-07-15,14:56:19
40.058164,116.404051,0,864,40009.6225,2009-07-15,14:56:24
40.058149,116.404126,0,863,40009.6225578704,2009-07-15,14:56:29
40.058133,116.404178,0,860,40009.6226157407,2009-07-15,14:56:34
40.05815,116.404142,0,857,40009.6226736111,2009-07-15,14:56:39
40.058175,116.404109,0,854,40009.6227314815,2009-07-15,14:56:44
40.058201,116.404055,0,851,40009.6227893519,2009-07-15,14:56:49
40.058189,116.404028,0,849,40009.6228472222,2009-07-15,14:56:54
40.058199,116.40395,0,848,40009.6229050926,2009-07-15,14:56:59
40.058197,116.403959,0,849,40009.622962963,2009-07-15,14:57:04
40.05818,116.404003,0,849,40009.6230208333,2009-07-15,14:57:09
40.058203,116.404061,0,849,40009.6230787037,2009-07-15,14:57:14
40.058242,116.40404,0,849,40009.6231365741,2009-07-15,14:57:19
40.058174,116.404135,0,848,40009.6231944444,2009-07-15,14:57:24
40.058119,116.404105,0,847,40009.6232523148,2009-07-15,14:57:29
40.058076,116.40416,0,847,40009.6233101852,2009-07-15,14:57:34
40.058063,116.404205,0,846,40009.6233680556,2009-07-15,14:57:39
40.058065,116.404304,0,844,40009.6234259259,2009-07-15,14:57:44
40.058034,116.404505,0,842,40009.6234837963,2009-07-15,14:57:49
40.058027,116.404673,0,841,40009.6235416667,2009-07-15,14:57:54
40.058004,116.404753,0,841,40009.623599537,2009-07-15,14:57:59
40.058024,116.404781,0,840,40009.6236574074,2009-07-15,14:58:04
40.058052,116.404771,0,839,40009.6237152778,2009-07-15,14:58:09
40.058056,116.404836,0,839,40009.6237731481,2009-07-15,14:58:14
40.058047,116.404876,0,839,40009.6238310185,2009-07-15,14:58:19
40.058006,116.404925,0,839,40009.6238888889,2009-07-15,14:58:24
40.057989,116.404937,0,838,40009.6239467593,2009-07-15,14:58:29
40.057939,116.404935,0,838,40009.6240046296,2009-07-15,14:58:34
40.057885,116.404947,0,837,40009.6240625,2009-07-15,14:58:39
40.057823,116.404977,0,836,40009.6241203704,2009-07-15,14:58:44
40.057798,116.405013,0,836,40009.6241782407,2009-07-15,14:58:49
40.057801,116.404997,0,836,40009.6242361111,2009-07-15,14:58:54
40.057772,116.404972,0,836,40009.6242939815,2009-07-15,14:58:59
40.057751,116.405014,0,836,40009.6243518519,2009-07-15,14:59:04
40.057735,116.405081,0,836,40009.6244097222,2009-07-15,14:59:09
40.057751,116.405132,0,835,40009.6244675926,2009-07-15,14:59:14
40.057752,116.405149,0,833,40009.624525463,2009-07-15,14:59:19
40.057745,116.40516,0,829,40009.6245833333,2009-07-15,14:59:24
40.057742,116.40517,0,826,40009.6246412037,2009-07-15,14:59:29
40.057738,116.40516,0,826,40009.6246990741,2009-07-15,14:59:34
40.057738,116.40516,0,826,40009.6247337963,2009-07-15,14:59:37
40.057738,116.405156,0,828,40009.6247569444,2009-07-15,14:59:39
40.057765,116.405105,0,831,40009.6248148148,2009-07-15,14:59:44
40.057756,116.405062,0,832,40009.6248726852,2009-07-15,14:59:49
40.057773,116.405031,0,833,40009.6249305556,2009-07-15,14:59:54
40.0578,116.404957,0,834,40009.6249884259,2009-07-15,14:59:59
40.057794,116.404968,0,835,40009.6250462963,2009-07-15,15:00:04
40.057799,116.404989,0,834,40009.6251041667,2009-07-15,15:00:09
40.057817,116.405011,0,833,40009.625162037,2009-07-15,15:00:14
40.057842,116.405035,0,832,40009.6252199074,2009-07-15,15:00:19
40.057853,116.405103,0,830,40009.6252777778,2009-07-15,15:00:24
40.057858,116.40513,0,830,40009.6253356481,2009-07-15,15:00:29
40.057849,116.405115,0,832,40009.6253935185,2009-07-15,15:00:34
40.057811,116.405091,0,833,40009.6254513889,2009-07-15,15:00:39
40.057773,116.405078,0,834,40009.6255092593,2009-07-15,15:00:44
40.057773,116.405078,0,834,40009.6255439815,2009-07-15,15:00:47
40.057768,116.405074,0,835,40009.6255671296,2009-07-15,15:00:49
40.057734,116.40507,0,837,40009.625625,2009-07-15,15:00:54
40.057714,116.405089,0,837,40009.6256828704,2009-07-15,15:00:59
40.057682,116.405136,0,836,40009.6257407407,2009-07-15,15:01:04
40.057638,116.405189,0,835,40009.6257986111,2009-07-15,15:01:09
40.057592,116.40522,0,835,40009.6258564815,2009-07-15,15:01:14
40.057592,116.40522,0,835,40009.6258912037,2009-07-15,15:01:17
40.057586,116.405215,0,834,40009.6259143518,2009-07-15,15:01:19
40.057575,116.405202,0,835,40009.6259722222,2009-07-15,15:01:24
40.057599,116.405184,0,836,40009.6260300926,2009-07-15,15:01:29
40.057604,116.405168,0,835,40009.626087963,2009-07-15,15:01:34
40.0576,116.405191,0,834,40009.6261458333,2009-07-15,15:01:39
40.057585,116.405208,0,832,40009.6262037037,2009-07-15,15:01:44
40.05758,116.405226,0,831,40009.6262615741,2009-07-15,15:01:49
40.057596,116.405222,0,830,40009.6263194444,2009-07-15,15:01:54
40.057622,116.405211,0,830,40009.6263773148,2009-07-15,15:01:59
40.057659,116.405164,0,831,40009.6264351852,2009-07-15,15:02:04
40.057678,116.405159,0,832,40009.6264930556,2009-07-15,15:02:09
40.05769,116.40517,0,834,40009.6265509259,2009-07-15,15:02:14
40.057735,116.40522,0,834,40009.6266087963,2009-07-15,15:02:19
40.057747,116.405269,0,834,40009.6266666667,2009-07-15,15:02:24
40.057721,116.405341,0,833,40009.626724537,2009-07-15,15:02:29
40.057693,116.405397,0,832,40009.6267824074,2009-07-15,15:02:34
40.057669,116.405406,0,832,40009.6268402778,2009-07-15,15:02:39
40.057596,116.405417,0,833,40009.6268981481,2009-07-15,15:02:44
40.057574,116.405434,0,834,40009.6269560185,2009-07-15,15:02:49
40.057579,116.405402,0,836,40009.6270138889,2009-07-15,15:02:54
40.057582,116.405358,0,839,40009.6270717593,2009-07-15,15:02:59
40.057629,116.405331,0,839,40009.6271296296,2009-07-15,15:03:04
40.057668,116.405329,0,838,40009.6271875,2009-07-15,15:03:09
40.057684,116.405327,0,837,40009.6272453704,2009-07-15,15:03:14
40.057684,116.405327,0,837,40009.6272800926,2009-07-15,15:03:17
40.057687,116.405331,0,835,40009.6273032407,2009-07-15,15:03:19
40.057665,116.405345,0,835,40009.6273611111,2009-07-15,15:03:24
40.057612,116.405358,0,835,40009.6274189815,2009-07-15,15:03:29
40.057529,116.405381,0,836,40009.6274768518,2009-07-15,15:03:34
40.057466,116.405395,0,838,40009.6275347222,2009-07-15,15:03:39
40.057456,116.40539,0,838,40009.6275925926,2009-07-15,15:03:44
40.057505,116.405367,0,838,40009.627650463,2009-07-15,15:03:49
40.057554,116.405347,0,838,40009.6277083333,2009-07-15,15:03:54
40.057567,116.405355,0,837,40009.6277662037,2009-07-15,15:03:59
40.057602,116.405253,0,837,40009.6281712963,2009-07-15,15:04:34
40.057627,116.405171,0,837,40009.6282291667,2009-07-15,15:04:39
40.057625,116.405098,0,837,40009.628287037,2009-07-15,15:04:44
40.057604,116.405023,0,838,40009.6283449074,2009-07-15,15:04:49
40.057609,116.404934,0,840,40009.6284027778,2009-07-15,15:04:54
40.057622,116.40487,0,842,40009.6284606481,2009-07-15,15:04:59
40.057603,116.404832,0,842,40009.6285185185,2009-07-15,15:05:04
40.057583,116.40485,0,840,40009.6285763889,2009-07-15,15:05:09
40.057586,116.404897,0,838,40009.6286342593,2009-07-15,15:05:14
40.057595,116.404944,0,837,40009.6286921296,2009-07-15,15:05:19
40.057634,116.405015,0,835,40009.62875,2009-07-15,15:05:24
40.057688,116.405052,0,834,40009.6288078704,2009-07-15,15:05:29
40.057768,116.405041,0,834,40009.6288657407,2009-07-15,15:05:34
40.057811,116.405016,0,835,40009.6289236111,2009-07-15,15:05:39
40.05783,116.405031,0,835,40009.6289814815,2009-07-15,15:05:44
40.057848,116.405027,0,837,40009.6290393519,2009-07-15,15:05:49
40.05786,116.405058,0,838,40009.6290972222,2009-07-15,15:05:54
40.057863,116.405079,0,837,40009.6291550926,2009-07-15,15:05:59
40.057848,116.405083,0,835,40009.629212963,2009-07-15,15:06:04
40.057821,116.405062,0,834,40009.6292708333,2009-07-15,15:06:09
40.057769,116.405105,0,832,40009.6293287037,2009-07-15,15:06:14
40.057704,116.405136,0,831,40009.6293865741,2009-07-15,15:06:19
40.05766,116.405188,0,832,40009.6294444444,2009-07-15,15:06:24
40.057641,116.40526,0,832,40009.6295023148,2009-07-15,15:06:29
40.057642,116.405287,0,833,40009.6295601852,2009-07-15,15:06:34
40.05763,116.405321,0,832,40009.6296180556,2009-07-15,15:06:39
40.057687,116.40536,0,831,40009.6297337963,2009-07-15,15:06:49
40.057722,116.405358,0,832,40009.6297916667,2009-07-15,15:06:54
40.057758,116.405336,0,831,40009.629849537,2009-07-15,15:06:59
40.057824,116.405239,0,829,40009.6299074074,2009-07-15,15:07:04
40.057839,116.405212,0,828,40009.6299652778,2009-07-15,15:07:09
40.057824,116.405239,0,829,40009.6300231481,2009-07-15,15:07:14
40.057793,116.40527,0,829,40009.6300810185,2009-07-15,15:07:19
40.057775,116.405305,0,829,40009.6301388889,2009-07-15,15:07:24
40.057766,116.405351,0,828,40009.6301967593,2009-07-15,15:07:29
40.057793,116.405388,0,826,40009.6302546296,2009-07-15,15:07:34
40.057868,116.405435,0,825,40009.6303125,2009-07-15,15:07:39
40.057943,116.405434,0,825,40009.6303703704,2009-07-15,15:07:44
40.057925,116.405425,0,826,40009.6304282407,2009-07-15,15:07:49
[truncated: 13,607 more chars]
