# Supplementary material for: Research on differential privacy protection method based on user tendency
Source: PLoS One. 2023 Oct 26;18(10):e0288823. doi: 10.1371/journal.pone.0288823 (PMC10602288; doi:10.1371/journal.pone.0288823)
Supplement: S2 Data — (ZIP) [file pone.0288823.s002.zip › Data 5-2/022/Trajectory/20090716002654.plt]

Geolife trajectory
WGS 84
Altitude is in Feet
Reserved 3
0,2,255,My Track,0,0,2,8421376
0
40.056697,116.402361,0,492,40010.0186805556,2009-07-16,00:26:54
40.056598,116.402249,0,491,40010.0187384259,2009-07-16,00:26:59
40.056549,116.402188,0,490,40010.0187962963,2009-07-16,00:27:04
40.056427,116.402974,0,76,40010.0188541667,2009-07-16,00:27:09
40.056432,116.402922,0,76,40010.018912037,2009-07-16,00:27:14
40.056399,116.402873,0,78,40010.0189699074,2009-07-16,00:27:19
40.056366,116.402857,0,79,40010.0190277778,2009-07-16,00:27:24
40.056322,116.402871,0,80,40010.0190856481,2009-07-16,00:27:29
40.056258,116.40288,0,80,40010.0191435185,2009-07-16,00:27:34
40.05619,116.402855,0,79,40010.0192013889,2009-07-16,00:27:39
40.056152,116.402927,0,79,40010.0192592593,2009-07-16,00:27:44
40.056087,116.40295,0,77,40010.0193171296,2009-07-16,00:27:49
40.056048,116.403025,0,79,40010.019375,2009-07-16,00:27:54
40.055974,116.403026,0,79,40010.0194328704,2009-07-16,00:27:59
40.055936,116.403024,0,81,40010.0194907407,2009-07-16,00:28:04
40.055872,116.403056,0,84,40010.0195486111,2009-07-16,00:28:09
40.055872,116.403038,0,89,40010.0196064815,2009-07-16,00:28:14
40.055854,116.403132,0,91,40010.0196643519,2009-07-16,00:28:19
40.055791,116.403153,0,94,40010.0197222222,2009-07-16,00:28:24
40.055678,116.403038,0,97,40010.0197800926,2009-07-16,00:28:29
40.055566,116.402991,0,99,40010.019837963,2009-07-16,00:28:34
40.05548,116.402973,0,101,40010.0198958333,2009-07-16,00:28:39
40.055437,116.402945,0,103,40010.0199537037,2009-07-16,00:28:44
40.055337,116.402949,0,104,40010.0200115741,2009-07-16,00:28:49
40.055254,116.402973,0,104,40010.0200694444,2009-07-16,00:28:54
40.055209,116.402988,0,104,40010.0201273148,2009-07-16,00:28:59
40.055212,116.403091,0,104,40010.0201851852,2009-07-16,00:29:04
40.055187,116.403097,0,106,40010.0202430556,2009-07-16,00:29:09
40.055141,116.403078,0,106,40010.0203009259,2009-07-16,00:29:14
40.05515,116.403219,0,108,40010.0203587963,2009-07-16,00:29:19
40.055069,116.403363,0,111,40010.0204166667,2009-07-16,00:29:24
40.055029,116.403278,0,113,40010.020474537,2009-07-16,00:29:29
40.054822,116.403058,0,110,40010.0205324074,2009-07-16,00:29:34
40.054756,116.40308,0,110,40010.0205902778,2009-07-16,00:29:39
40.054651,116.403069,0,110,40010.0206481481,2009-07-16,00:29:44
40.054566,116.403097,0,109,40010.0207060185,2009-07-16,00:29:49
40.054477,116.403081,0,108,40010.0207638889,2009-07-16,00:29:54
40.054395,116.403118,0,107,40010.0208217593,2009-07-16,00:29:59
40.054271,116.40321,0,108,40010.0208796296,2009-07-16,00:30:04
40.054211,116.403114,0,117,40010.0209375,2009-07-16,00:30:09
40.054163,116.403078,0,121,40010.0209953704,2009-07-16,00:30:14
40.054096,116.403091,0,120,40010.0210532407,2009-07-16,00:30:19
40.054044,116.403078,0,115,40010.0211111111,2009-07-16,00:30:24
40.053976,116.403095,0,110,40010.0211689815,2009-07-16,00:30:29
40.053913,116.403112,0,110,40010.0212268519,2009-07-16,00:30:34
40.053856,116.403118,0,108,40010.0212847222,2009-07-16,00:30:39
40.053798,116.40313,0,106,40010.0213425926,2009-07-16,00:30:44
40.053734,116.403149,0,111,40010.021400463,2009-07-16,00:30:49
40.053671,116.403163,0,113,40010.0214583333,2009-07-16,00:30:54
40.053612,116.403178,0,111,40010.0215162037,2009-07-16,00:30:59
40.05355,116.403199,0,110,40010.0215740741,2009-07-16,00:31:04
40.053492,116.403211,0,110,40010.0216319444,2009-07-16,00:31:09
40.053439,116.403211,0,106,40010.0216898148,2009-07-16,00:31:14
40.053367,116.403224,0,106,40010.0217476852,2009-07-16,00:31:19
40.053308,116.403232,0,107,40010.0218055556,2009-07-16,00:31:24
40.053262,116.403245,0,109,40010.0218634259,2009-07-16,00:31:29
40.053212,116.403254,0,110,40010.0219212963,2009-07-16,00:31:34
40.053166,116.403256,0,112,40010.0219791667,2009-07-16,00:31:39
40.053093,116.40327,0,115,40010.022037037,2009-07-16,00:31:44
40.053016,116.403271,0,115,40010.0220949074,2009-07-16,00:31:49
40.052951,116.403306,0,116,40010.0221527778,2009-07-16,00:31:54
40.052888,116.403319,0,115,40010.0222106481,2009-07-16,00:31:59
40.052822,116.403333,0,115,40010.0222685185,2009-07-16,00:32:04
40.052749,116.40335,0,116,40010.0223263889,2009-07-16,00:32:09
40.052691,116.403386,0,115,40010.0223842593,2009-07-16,00:32:14
40.052632,116.403411,0,116,40010.0224421296,2009-07-16,00:32:19
40.052576,116.40345,0,118,40010.0225,2009-07-16,00:32:24
40.052512,116.403462,0,114,40010.0225578704,2009-07-16,00:32:29
40.05247,116.403515,0,112,40010.0226157407,2009-07-16,00:32:34
40.052453,116.403552,0,109,40010.0226736111,2009-07-16,00:32:39
40.052409,116.403605,0,106,40010.0227314815,2009-07-16,00:32:44
40.052392,116.403716,0,98,40010.0227893519,2009-07-16,00:32:49
40.052366,116.403807,0,93,40010.0228472222,2009-07-16,00:32:54
40.052337,116.40386,0,92,40010.0229050926,2009-07-16,00:32:59
40.05237,116.403957,0,84,40010.022962963,2009-07-16,00:33:04
40.052397,116.404048,0,76,40010.0230208333,2009-07-16,00:33:09
40.052384,116.404064,0,77,40010.0230787037,2009-07-16,00:33:14
40.05235,116.404103,0,75,40010.0231365741,2009-07-16,00:33:19
40.052297,116.404118,0,79,40010.0231944444,2009-07-16,00:33:24
40.05223,116.404103,0,86,40010.0232523148,2009-07-16,00:33:29
40.05217,116.404083,0,94,40010.0233101852,2009-07-16,00:33:34
40.052137,116.404081,0,105,40010.0233680556,2009-07-16,00:33:39
40.052173,116.404142,0,112,40010.0234259259,2009-07-16,00:33:44
40.052221,116.404237,0,110,40010.0234837963,2009-07-16,00:33:49
40.052244,116.404332,0,115,40010.0235416667,2009-07-16,00:33:54
40.052264,116.404408,0,122,40010.023599537,2009-07-16,00:33:59
40.052282,116.404476,0,129,40010.0236574074,2009-07-16,00:34:04
40.052296,116.404545,0,138,40010.0237152778,2009-07-16,00:34:09
40.052288,116.404568,0,148,40010.0237731481,2009-07-16,00:34:14
40.052319,116.404639,0,154,40010.0238310185,2009-07-16,00:34:19
40.05232,116.404686,0,163,40010.0238888889,2009-07-16,00:34:24
40.052299,116.404726,0,172,40010.0239467593,2009-07-16,00:34:29
40.052336,116.404807,0,184,40010.0240046296,2009-07-16,00:34:34
40.052355,116.40495,0,186,40010.0240625,2009-07-16,00:34:39
40.052367,116.405018,0,189,40010.0241203704,2009-07-16,00:34:44
40.052372,116.404996,0,192,40010.0241782407,2009-07-16,00:34:49
40.052389,116.404952,0,194,40010.0242361111,2009-07-16,00:34:54
40.052392,116.404921,0,197,40010.0242939815,2009-07-16,00:34:59
40.052368,116.404932,0,198,40010.0243518518,2009-07-16,00:35:04
40.052361,116.404934,0,199,40010.0244097222,2009-07-16,00:35:09
40.052361,116.404934,0,199,40010.0244444444,2009-07-16,00:35:12
40.052356,116.40494,0,199,40010.0244675926,2009-07-16,00:35:14
40.052354,116.404911,0,198,40010.024525463,2009-07-16,00:35:19
40.052373,116.404837,0,198,40010.0245833333,2009-07-16,00:35:24
40.052377,116.404768,0,197,40010.0246412037,2009-07-16,00:35:29
40.052379,116.404735,0,196,40010.0246990741,2009-07-16,00:35:34
40.052386,116.404718,0,196,40010.0247569444,2009-07-16,00:35:39
40.052402,116.404775,0,195,40010.0248148148,2009-07-16,00:35:44
40.052391,116.404805,0,195,40010.0248726852,2009-07-16,00:35:49
40.052338,116.404727,0,194,40010.0249305556,2009-07-16,00:35:54
40.052292,116.404686,0,193,40010.0249884259,2009-07-16,00:35:59
40.052198,116.404622,0,189,40010.0250462963,2009-07-16,00:36:04
40.051914,116.404413,0,190,40010.0251041667,2009-07-16,00:36:09
40.051877,116.404411,0,191,40010.025162037,2009-07-16,00:36:14
40.051884,116.404472,0,188,40010.0252199074,2009-07-16,00:36:19
40.05183,116.404557,0,181,40010.0252777778,2009-07-16,00:36:24
40.051789,116.404595,0,177,40010.0253356481,2009-07-16,00:36:29
40.051789,116.404595,0,177,40010.0253703704,2009-07-16,00:36:32
40.051783,116.404603,0,176,40010.0253935185,2009-07-16,00:36:34
40.051721,116.404622,0,177,40010.0254513889,2009-07-16,00:36:39
40.051679,116.404623,0,177,40010.0255092593,2009-07-16,00:36:44
40.051679,116.404623,0,177,40010.0255439815,2009-07-16,00:36:47
40.051684,116.404626,0,177,40010.0255671296,2009-07-16,00:36:49
40.051697,116.40464,0,172,40010.025625,2009-07-16,00:36:54
40.051718,116.404692,0,159,40010.0256828704,2009-07-16,00:36:59
40.051687,116.404689,0,155,40010.0257407407,2009-07-16,00:37:04
40.051675,116.404692,0,151,40010.0257986111,2009-07-16,00:37:09
40.051675,116.404691,0,150,40010.0258564815,2009-07-16,00:37:14
40.051675,116.404692,0,150,40010.0259143518,2009-07-16,00:37:19
40.051672,116.404692,0,149,40010.0259722222,2009-07-16,00:37:24
40.051671,116.404691,0,149,40010.0260300926,2009-07-16,00:37:29
40.05167,116.404691,0,149,40010.026087963,2009-07-16,00:37:34
40.05167,116.404691,0,149,40010.0261458333,2009-07-16,00:37:39
40.05167,116.404692,0,149,40010.0262037037,2009-07-16,00:37:44
40.05167,116.404693,0,149,40010.0262615741,2009-07-16,00:37:49
40.05167,116.404693,0,149,40010.0263194444,2009-07-16,00:37:54
40.051669,116.404693,0,149,40010.0263773148,2009-07-16,00:37:59
40.05167,116.404693,0,148,40010.0264351852,2009-07-16,00:38:04
40.051671,116.404693,0,148,40010.0264930556,2009-07-16,00:38:09
40.051671,116.404693,0,148,40010.0265509259,2009-07-16,00:38:14
40.051671,116.404694,0,148,40010.0266087963,2009-07-16,00:38:19
40.051675,116.404697,0,148,40010.0266666667,2009-07-16,00:38:24
40.051682,116.404699,0,148,40010.026724537,2009-07-16,00:38:29
40.051688,116.404701,0,148,40010.0267824074,2009-07-16,00:38:34
40.051692,116.404702,0,148,40010.0268402778,2009-07-16,00:38:39
40.051692,116.404702,0,148,40010.026875,2009-07-16,00:38:42
40.051697,116.404698,0,148,40010.0268981481,2009-07-16,00:38:44
40.051697,116.404603,0,150,40010.0269560185,2009-07-16,00:38:49
40.051836,116.404193,0,152,40010.0270138889,2009-07-16,00:38:54
40.05231,116.402912,0,160,40010.0270717593,2009-07-16,00:38:59
40.052783,116.40169,0,178,40010.0271296296,2009-07-16,00:39:04
40.053256,116.400562,0,191,40010.0271875,2009-07-16,00:39:09
40.053702,116.399485,0,200,40010.0272453704,2009-07-16,00:39:14
40.054142,116.398432,0,206,40010.0273032407,2009-07-16,00:39:19
40.054576,116.397378,0,212,40010.0273611111,2009-07-16,00:39:24
40.054989,116.396367,0,218,40010.0274189815,2009-07-16,00:39:29
40.055412,116.395356,0,221,40010.0274768519,2009-07-16,00:39:34
40.055841,116.394344,0,223,40010.0275347222,2009-07-16,00:39:39
40.056307,116.39333,0,213,40010.0275925926,2009-07-16,00:39:44
40.056736,116.39233,0,209,40010.027650463,2009-07-16,00:39:49
40.057147,116.391354,0,203,40010.0277083333,2009-07-16,00:39:54
40.057556,116.390395,0,194,40010.0277662037,2009-07-16,00:39:59
40.057958,116.389455,0,186,40010.0278240741,2009-07-16,00:40:04
40.058349,116.388533,0,180,40010.0278819444,2009-07-16,00:40:09
40.058733,116.387618,0,172,40010.0279398148,2009-07-16,00:40:14
40.059105,116.386724,0,166,40010.0279976852,2009-07-16,00:40:19
40.05948,116.385832,0,160,40010.0280555556,2009-07-16,00:40:24
40.059857,116.384939,0,154,40010.0281134259,2009-07-16,00:40:29
40.060227,116.384061,0,152,40010.0281712963,2009-07-16,00:40:34
40.060595,116.383203,0,148,40010.0282291667,2009-07-16,00:40:39
40.060949,116.382378,0,150,40010.028287037,2009-07-16,00:40:44
40.061343,116.381474,0,148,40010.0283449074,2009-07-16,00:40:49
40.061752,116.380506,0,143,40010.0284027778,2009-07-16,00:40:54
40.062159,116.379547,0,141,40010.0284606481,2009-07-16,00:40:59
40.06256,116.378591,0,139,40010.0285185185,2009-07-16,00:41:04
40.062957,116.377645,0,136,40010.0285763889,2009-07-16,00:41:09
40.063353,116.376702,0,133,40010.0286342593,2009-07-16,00:41:14
40.063746,116.375769,0,132,40010.0286921296,2009-07-16,00:41:19
40.06414,116.374841,0,131,40010.02875,2009-07-16,00:41:24
40.064529,116.37393,0,129,40010.0288078704,2009-07-16,00:41:29
40.064919,116.373022,0,131,40010.0288657407,2009-07-16,00:41:34
40.065296,116.372114,0,131,40010.0289236111,2009-07-16,00:41:39
40.065671,116.371215,0,129,40010.0289814815,2009-07-16,00:41:44
40.066044,116.370325,0,129,40010.0290393519,2009-07-16,00:41:49
40.066417,116.369433,0,129,40010.0290972222,2009-07-16,00:41:54
40.066787,116.36855,0,128,40010.0291550926,2009-07-16,00:41:59
40.067149,116.36768,0,128,40010.029212963,2009-07-16,00:42:04
40.067512,116.366816,0,130,40010.0292708333,2009-07-16,00:42:09
40.067864,116.365971,0,132,40010.0293287037,2009-07-16,00:42:14
40.068182,116.365117,0,132,40010.0293865741,2009-07-16,00:42:19
40.068444,116.364253,0,133,40010.0294444444,2009-07-16,00:42:24
40.068665,116.363377,0,133,40010.0295023148,2009-07-16,00:42:29
40.068835,116.362496,0,133,40010.0295601852,2009-07-16,00:42:34
40.06896,116.361625,0,131,40010.0296180556,2009-07-16,00:42:39
40.069039,116.360755,0,130,40010.0296759259,2009-07-16,00:42:44
40.069081,116.359881,0,130,40010.0297337963,2009-07-16,00:42:49
40.069102,116.359002,0,132,40010.0297916667,2009-07-16,00:42:54
40.069102,116.358103,0,131,40010.029849537,2009-07-16,00:42:59
40.069108,116.357252,0,130,40010.0299074074,2009-07-16,00:43:04
40.069109,116.356516,0,130,40010.0299652778,2009-07-16,00:43:09
40.069118,116.35588,0,130,40010.0300231481,2009-07-16,00:43:14
40.069118,116.355354,0,130,40010.0300810185,2009-07-16,00:43:19
40.069125,116.354983,0,131,40010.0301388889,2009-07-16,00:43:24
40.069123,116.354748,0,132,40010.0301967593,2009-07-16,00:43:29
40.069153,116.354607,0,133,40010.0302546296,2009-07-16,00:43:34
40.069188,116.354534,0,133,40010.0303125,2009-07-16,00:43:39
40.069188,116.354515,0,133,40010.0303703704,2009-07-16,00:43:44
40.069188,116.354515,0,133,40010.0304050926,2009-07-16,00:43:47
40.069188,116.354514,0,134,40010.0304282407,2009-07-16,00:43:49
40.069196,116.354534,0,134,40010.0304861111,2009-07-16,00:43:54
40.069215,116.354557,0,135,40010.0305439815,2009-07-16,00:43:59
40.069219,116.354564,0,135,40010.0306018519,2009-07-16,00:44:04
40.069219,116.354564,0,135,40010.0306365741,2009-07-16,00:44:07
40.069217,116.354563,0,135,40010.0306597222,2009-07-16,00:44:09
40.069201,116.354536,0,135,40010.0307175926,2009-07-16,00:44:14
40.069245,116.354335,0,133,40010.030775463,2009-07-16,00:44:19
40.069398,116.353798,0,128,40010.0308333333,2009-07-16,00:44:24
40.06941,116.3529,0,128,40010.0308912037,2009-07-16,00:44:29
40.069238,116.351546,0,124,40010.0309490741,2009-07-16,00:44:34
40.069166,116.350192,0,112,40010.0310069444,2009-07-16,00:44:39
40.069186,116.348981,0,100,40010.0310648148,2009-07-16,00:44:44
40.069232,116.347823,0,87,40010.0311226852,2009-07-16,00:44:49
40.069374,116.346712,0,75,40010.0311805556,2009-07-16,00:44:54
40.069505,116.345664,0,70,40010.0312384259,2009-07-16,00:44:59
40.069556,116.344654,0,68,40010.0312962963,2009-07-16,00:45:04
40.069586,116.343709,0,64,40010.0313541667,2009-07-16,00:45:09
40.069608,116.342803,0,58,40010.031412037,2009-07-16,00:45:14
40.069609,116.341896,0,50,40010.0314699074,2009-07-16,00:45:19
40.069519,116.340973,0,43,40010.0315277778,2009-07-16,00:45:24
40.069421,116.340024,0,41,40010.0315856481,2009-07-16,00:45:29
40.069402,116.33904,0,34,40010.0316435185,2009-07-16,00:45:34
40.069407,116.338058,0,27,40010.0317013889,2009-07-16,00:45:39
40.069418,116.337049,0,21,40010.0317592593,2009-07-16,00:45:44
40.069425,116.336054,0,18,40010.0318171296,2009-07-16,00:45:49
40.069442,116.335044,0,17,40010.031875,2009-07-16,00:45:54
40.069497,116.334078,0,16,40010.0319328704,2009-07-16,00:45:59
40.069569,116.333114,0,10,40010.0319907407,2009-07-16,00:46:04
40.069597,116.332167,0,7,40010.0320486111,2009-07-16,00:46:09
40.069597,116.331363,0,10,40010.0321064815,2009-07-16,00:46:14
40.069588,116.330715,0,14,40010.0321643518,2009-07-16,00:46:19
40.069583,116.330247,0,16,40010.0322222222,2009-07-16,00:46:24
40.069589,116.329989,0,16,40010.0322800926,2009-07-16,00:46:29
40.069606,116.329853,0,16,40010.032337963,2009-07-16,00:46:34
40.069594,116.329755,0,19,40010.0323958333,2009-07-16,00:46:39
40.069594,116.329734,0,15,40010.0324537037,2009-07-16,00:46:44
40.069594,116.329715,0,13,40010.0325115741,2009-07-16,00:46:49
40.069594,116.329706,0,12,40010.0325694444,2009-07-16,00:46:54
40.069594,116.329705,0,12,40010.0326273148,2009-07-16,00:46:59
40.069594,116.329705,0,12,40010.032662037,2009-07-16,00:47:02
40.069593,116.329712,0,12,40010.0326851852,2009-07-16,00:47:04
40.069593,116.329732,0,12,40010.0327430556,2009-07-16,00:47:09
40.069593,116.329732,0,12,40010.0327777778,2009-07-16,00:47:12
40.069593,116.329738,0,12,40010.0328009259,2009-07-16,00:47:14
40.069594,116.329709,0,12,40010.0328587963,2009-07-16,00:47:19
40.069653,116.32903,0,7,40010.0329166667,2009-07-16,00:47:24
40.069667,116.327881,0,-1,40010.032974537,2009-07-16,00:47:29
40.069726,116.326946,0,-2,40010.0330324074,2009-07-16,00:47:34
40.069687,116.325934,0,1,40010.0330902778,2009-07-16,00:47:39
40.069639,116.324784,0,7,40010.0331481481,2009-07-16,00:47:44
40.069553,116.32335,0,5,40010.0332060185,2009-07-16,00:47:49
40.069624,116.322176,0,6,40010.0332638889,2009-07-16,00:47:54
40.069669,116.32103,0,3,40010.0333217593,2009-07-16,00:47:59
40.069657,116.319882,0,-3,40010.0333796296,2009-07-16,00:48:04
40.069646,116.318757,0,-8,40010.0334375,2009-07-16,00:48:09
40.069636,116.317672,0,-12,40010.0334953704,2009-07-16,00:48:14
40.069617,116.316573,0,-17,40010.0335532407,2009-07-16,00:48:19
40.06958,116.315541,0,-14,40010.0336111111,2009-07-16,00:48:24
40.069552,116.314691,0,-13,40010.0336689815,2009-07-16,00:48:29
40.06956,116.313998,0,-5,40010.0337268518,2009-07-16,00:48:34
40.069537,116.313464,0,3,40010.0337847222,2009-07-16,00:48:39
40.069511,116.313055,0,6,40010.0338425926,2009-07-16,00:48:44
40.06953,116.312823,0,8,40010.033900463,2009-07-16,00:48:49
40.069589,116.312811,0,10,40010.0339583333,2009-07-16,00:48:54
40.069601,116.312831,0,12,40010.0340162037,2009-07-16,00:48:59
40.069601,116.312828,0,12,40010.0340740741,2009-07-16,00:49:04
40.069602,116.31282,0,13,40010.0341319444,2009-07-16,00:49:09
40.069602,116.31282,0,13,40010.0341666667,2009-07-16,00:49:12
40.069603,116.312814,0,13,40010.0341898148,2009-07-16,00:49:14
40.069603,116.312803,0,13,40010.0342476852,2009-07-16,00:49:19
40.069604,116.312804,0,14,40010.0343055556,2009-07-16,00:49:24
40.069604,116.312806,0,14,40010.0343634259,2009-07-16,00:49:29
40.069604,116.312806,0,14,40010.0343981481,2009-07-16,00:49:32
40.069606,116.312809,0,14,40010.0344212963,2009-07-16,00:49:34
40.069607,116.312791,0,15,40010.0344791667,2009-07-16,00:49:39
40.069616,116.312778,0,15,40010.034537037,2009-07-16,00:49:44
40.069654,116.312757,0,18,40010.0345949074,2009-07-16,00:49:49
40.069697,116.312496,0,21,40010.0346527778,2009-07-16,00:49:54
40.069735,116.311737,0,18,40010.0347106481,2009-07-16,00:49:59
40.06974,116.310743,0,16,40010.0347685185,2009-07-16,00:50:04
40.069738,116.309645,0,14,40010.0348263889,2009-07-16,00:50:09
40.069742,116.308487,0,12,40010.0348842593,2009-07-16,00:50:14
40.06975,116.3074,0,11,40010.0349421296,2009-07-16,00:50:19
40.06976,116.306347,0,7,40010.035,2009-07-16,00:50:24
40.069842,116.305265,0,7,40010.0350578704,2009-07-16,00:50:29
40.070109,116.304238,0,8,40010.0351157407,2009-07-16,00:50:34
40.070501,116.303294,0,10,40010.0351736111,2009-07-16,00:50:39
40.070831,116.302391,0,10,40010.0352314815,2009-07-16,00:50:44
40.071001,116.301515,0,12,40010.0352893519,2009-07-16,00:50:49
40.071062,116.300625,0,13,40010.0353472222,2009-07-16,00:50:54
40.071012,116.299794,0,18,40010.0354050926,2009-07-16,00:50:59
40.070878,116.298969,0,28,40010.035462963,2009-07-16,00:51:04
40.070671,116.298001,0,42,40010.0355208333,2009-07-16,00:51:09
40.070415,116.297047,0,53,40010.0355787037,2009-07-16,00:51:14
40.061002,116.295002,0,20,40010.0363888889,2009-07-16,00:52:24
40.060249,116.295829,0,164,40010.0364467593,2009-07-16,00:52:29
40.059464,116.29632,0,197,40010.0365046296,2009-07-16,00:52:34
40.058682,116.296622,0,158,40010.0365625,2009-07-16,00:52:39
40.057883,116.296922,0,126,40010.0366203704,2009-07-16,00:52:44
40.057085,116.297313,0,100,40010.0366782407,2009-07-16,00:52:49
40.056316,116.297747,0,104,40010.0367361111,2009-07-16,00:52:54
40.055533,116.298184,0,104,40010.0367939815,2009-07-16,00:52:59
40.054751,116.298613,0,116,40010.0368518519,2009-07-16,00:53:04
40.054003,116.29903,0,113,40010.0369097222,2009-07-16,00:53:09
40.053246,116.299454,0,114,40010.0369675926,2009-07-16,00:53:14
40.052501,116.299877,0,116,40010.037025463,2009-07-16,00:53:19
40.051834,116.300219,0,120,40010.0370833333,2009-07-16,00:53:24
40.051277,116.300489,0,124,40010.0371412037,2009-07-16,00:53:29
40.050833,116.300738,0,127,40010.0371990741,2009-07-16,00:53:34
40.050417,116.300942,0,124,40010.0372569444,2009-07-16,00:53:39
40.050094,116.301126,0,121,40010.0373148148,2009-07-16,00:53:44
40.0499,116.301244,0,118,40010.0373726852,2009-07-16,00:53:49
40.049934,116.301241,0,115,40010.0374305556,2009-07-16,00:53:54
40.049969,116.301263,0,116,40010.0374884259,2009-07-16,00:53:59
40.049996,116.301264,0,116,40010.0375462963,2009-07-16,00:54:04
40.050033,116.301234,0,117,40010.0376041667,2009-07-16,00:54:09
40.050074,116.301183,0,119,40010.037662037,2009-07-16,00:54:14
40.050102,116.301179,0,120,40010.0377199074,2009-07-16,00:54:19
40.050095,116.301154,0,121,40010.0377777778,2009-07-16,00:54:24
40.050082,116.301128,0,120,40010.0378356481,2009-07-16,00:54:29
40.050063,116.301115,0,119,40010.0378935185,2009-07-16,00:54:34
40.050046,116.301125,0,118,40010.0379513889,2009-07-16,00:54:39
40.050047,116.301146,0,118,40010.0380092593,2009-07-16,00:54:44
40.050049,116.301147,0,119,40010.0380671296,2009-07-16,00:54:49
40.050049,116.301147,0,119,40010.0381018519,2009-07-16,00:54:52
40.050054,116.301143,0,119,40010.038125,2009-07-16,00:54:54
40.050124,116.301192,0,123,40010.0381828704,2009-07-16,00:54:59
40.049919,116.301077,0,121,40010.0382407407,2009-07-16,00:55:04
40.049269,116.301555,0,112,40010.0382986111,2009-07-16,00:55:09
40.048513,116.302056,0,114,40010.0383564815,2009-07-16,00:55:14
40.047596,116.302843,0,125,40010.0384143519,2009-07-16,00:55:19
40.046662,116.303474,0,112,40010.0384722222,2009-07-16,00:55:24
40.045825,116.304081,0,107,40010.0385300926,2009-07-16,00:55:29
40.045061,116.304673,0,110,40010.038587963,2009-07-16,00:55:34
40.044282,116.305273,0,119,40010.0386458333,2009-07-16,00:55:39
40.043586,116.305844,0,132,40010.0387037037,2009-07-16,00:55:44
40.042924,116.306387,0,141,40010.0387615741,2009-07-16,00:55:49
40.042261,116.306844,0,155,40010.0388194444,2009-07-16,00:55:54
40.041616,116.307207,0,165,40010.0388773148,2009-07-16,00:55:59
40.040974,116.307557,0,174,40010.0389351852,2009-07-16,00:56:04
40.040329,116.307912,0,183,40010.0389930556,2009-07-16,00:56:09
40.039697,116.308277,0,190,40010.0390509259,2009-07-16,00:56:14
40.039114,116.308705,0,195,40010.0391087963,2009-07-16,00:56:19
40.038601,116.309217,0,200,40010.0391666667,2009-07-16,00:56:24
40.038095,116.309822,0,199,40010.039224537,2009-07-16,00:56:29
40.037577,116.310475,0,192,40010.0392824074,2009-07-16,00:56:34
40.037022,116.311131,0,188,40010.0393402778,2009-07-16,00:56:39
40.03646,116.311617,0,181,40010.0393981481,2009-07-16,00:56:44
40.035876,116.312085,0,179,40010.0394560185,2009-07-16,00:56:49
40.035289,116.312537,0,181,40010.0395138889,2009-07-16,00:56:54
40.034696,116.312941,0,182,40010.0395717593,2009-07-16,00:56:59
40.03408,116.313288,0,185,40010.0396296296,2009-07-16,00:57:04
40.033468,116.313578,0,182,40010.0396875,2009-07-16,00:57:09
40.032865,116.313825,0,180,40010.0397453704,2009-07-16,00:57:14
40.032391,116.313998,0,176,40010.0398032407,2009-07-16,00:57:19
40.03199,116.314133,0,171,40010.0398611111,2009-07-16,00:57:24
40.031718,116.314231,0,175,40010.0399189815,2009-07-16,00:57:29
40.031571,116.314247,0,174,40010.0399768518,2009-07-16,00:57:34
40.031562,116.31423,0,172,40010.0400347222,2009-07-16,00:57:39
40.031552,116.314258,0,170,40010.0400925926,2009-07-16,00:57:44
40.031552,116.314258,0,170,40010.0401273148,2009-07-16,00:57:47
40.031551,116.314266,0,168,40010.040150463,2009-07-16,00:57:49
40.031551,116.314253,0,167,40010.0402083333,2009-07-16,00:57:54
40.031551,116.314238,0,167,40010.0402662037,2009-07-16,00:57:59
40.031551,116.314238,0,167,40010.0403009259,2009-07-16,00:58:02
40.03155,116.314232,0,167,40010.0403240741,2009-07-16,00:58:04
40.031551,116.314223,0,167,40010.0403819444,2009-07-16,00:58:09
40.031551,116.314213,0,167,40010.0404398148,2009-07-16,00:58:14
40.031551,116.314204,0,167,40010.0404976852,2009-07-16,00:58:19
40.031555,116.314185,0,166,40010.0405555556,2009-07-16,00:58:24
40.031302,116.314335,0,167,40010.0406134259,2009-07-16,00:58:29
40.030554,116.314678,0,175,40010.0406712963,2009-07-16,00:58:34
40.029685,116.315037,0,191,40010.0407291667,2009-07-16,00:58:39
40.028757,116.315368,0,196,40010.040787037,2009-07-16,00:58:44
40.027904,116.315683,0,198,40010.0408449074,2009-07-16,00:58:49
40.027046,116.316005,0,195,40010.0409027778,2009-07-16,00:58:54
40.026175,116.316326,0,194,40010.0409606481,2009-07-16,00:58:59
40.025374,116.316616,0,192,40010.0410185185,2009-07-16,00:59:04
40.024621,116.316895,0,185,40010.0410763889,2009-07-16,00:59:09
40.023862,116.317211,0,177,40010.0411342593,2009-07-16,00:59:14
40.02309,116.317513,0,174,40010.0411921296,2009-07-16,00:59:19
40.022279,116.317858,0,173,40010.04125,2009-07-16,00:59:24
40.021452,116.318202,0,170,40010.0413078704,2009-07-16,00:59:29
40.020626,116.318536,0,167,40010.0413657407,2009-07-16,00:59:34
40.019829,116.31885,0,164,40010.0414236111,2009-07-16,00:59:39
40.019055,116.319135,0,158,40010.0414814815,2009-07-16,00:59:44
40.018294,116.319409,0,162,40010.0415393518,2009-07-16,00:59:49
40.017619,116.319773,0,157,40010.0415972222,2009-07-16,00:59:54
40.016958,116.320212,0,151,40010.0416550926,2009-07-16,00:59:59
40.016324,116.320804,0,154,40010.041712963,2009-07-16,01:00:04
40.015727,116.321487,0,150,40010.0417708333,2009-07-16,01:00:09
40.015164,116.32215,0,138,40010.0418287037,2009-07-16,01:00:14
40.014585,116.322827,0,135,40010.0418865741,2009-07-16,01:00:19
40.013997,116.323498,0,138,40010.0419444444,2009-07-16,01:00:24
40.013414,116.32418,0,137,40010.0420023148,2009-07-16,01:00:29
40.012829,116.324843,0,132,40010.0420601852,2009-07-16,01:00:34
40.012248,116.325474,0,130,40010.0421180556,2009-07-16,01:00:39
40.011685,116.326111,0,129,40010.0421759259,2009-07-16,01:00:44
40.011127,116.326754,0,133,40010.0422337963,2009-07-16,01:00:49
40.010583,116.327388,0,139,40010.0422916667,2009-07-16,01:00:54
40.010049,116.328008,0,144,40010.042349537,2009-07-16,01:00:59
40.009534,116.32861,0,153,40010.0424074074,2009-07-16,01:01:04
40.009036,116.329186,0,159,40010.0424652778,2009-07-16,01:01:09
40.008375,116.329866,0,157,40010.0425231481,2009-07-16,01:01:14
40.007676,116.330332,0,156,40010.0425810185,2009-07-16,01:01:19
40.00691,116.330747,0,156,40010.0426388889,2009-07-16,01:01:24
40.006133,116.331044,0,158,40010.0426967593,2009-07-16,01:01:29
40.005324,116.331187,0,163,40010.0427546296,2009-07-16,01:01:34
40.004552,116.331247,0,171,40010.0428125,2009-07-16,01:01:39
40.003823,116.331261,0,168,40010.0428703704,2009-07-16,01:01:44
40.003127,116.331291,0,170,40010.0429282407,2009-07-16,01:01:49
40.002415,116.331307,0,170,40010.0429861111,2009-07-16,01:01:54
40.001635,116.331346,0,171,40010.0430439815,2009-07-16,01:01:59
40.000811,116.331398,0,172,40010.0431018519,2009-07-16,01:02:04
39.999981,116.331431,0,178,40010.0431597222,2009-07-16,01:02:09
39.999137,116.33147,0,185,40010.0432175926,2009-07-16,01:02:14
39.99832,116.331484,0,187,40010.043275463,2009-07-16,01:02:19
39.997519,116.331506,0,189,40010.0433333333,2009-07-16,01:02:24
39.996717,116.331589,0,191,40010.0433912037,2009-07-16,01:02:29
39.995929,116.33161,0,193,40010.0434490741,2009-07-16,01:02:34
39.995144,116.331639,0,197,40010.0435069444,2009-07-16,01:02:39
39.994369,116.331677,0,204,40010.0435648148,2009-07-16,01:02:44
39.993644,116.331715,0,202,40010.0436226852,2009-07-16,01:02:49
39.993051,116.331709,0,198,40010.0436805556,2009-07-16,01:02:54
39.992589,116.331686,0,197,40010.0437384259,2009-07-16,01:02:59
39.992165,116.331706,0,193,40010.0437962963,2009-07-16,01:03:04
39.991775,116.331701,0,193,40010.0438541667,2009-07-16,01:03:09
39.991468,116.331719,0,193,40010.043912037,2009-07-16,01:03:14
39.991342,116.331732,0,192,40010.0439699074,2009-07-16,01:03:19
39.991359,116.33173,0,191,40010.0440277778,2009-07-16,01:03:24
39.991359,116.33173,0,191,40010.0440625,2009-07-16,01:03:27
39.99136,116.331733,0,191,40010.0440856481,2009-07-16,01:03:29
39.99136,116.331751,0,191,40010.0441435185,2009-07-16,01:03:34
39.99136,116.331764,0,191,40010.0442013889,2009-07-16,01:03:39
39.99136,116.331764,0,191,40010.0442361111,2009-07-16,01:03:42
39.991361,116.331762,0,190,40010.0442592593,2009-07-16,01:03:44
39.991361,116.331752,0,191,40010.0443171296,2009-07-16,01:03:49
39.991361,116.331731,0,190,40010.044375,2009-07-16,01:03:54
39.991342,116.331718,0,191,40010.0444328704,2009-07-16,01:03:59
39.991342,116.331718,0,191,40010.0444675926,2009-07-16,01:04:02
39.991341,116.331715,0,184,40010.0444907407,2009-07-16,01:04:04
39.991353,116.331742,0,179,40010.0445486111,2009-07-16,01:04:09
39.991358,116.331777,0,177,40010.0446064815,2009-07-16,01:04:14
39.991226,116.331766,0,180,40010.0446643519,2009-07-16,01:04:19
39.990452,116.331793,0,192,40010.0447222222,2009-07-16,01:04:24
39.989553,116.331854,0,207,40010.0447800926,2009-07-16,01:04:29
39.988713,116.331915,0,215,40010.044837963,2009-07-16,01:04:34
39.987884,116.331914,0,215,40010.0448958333,2009-07-16,01:04:39
39.987092,116.331932,0,217,40010.0449537037,2009-07-16,01:04:44
39.986332,116.332061,0,220,40010.0450115741,2009-07-16,01:04:49
39.98561,116.332169,0,228,40010.0450694444,2009-07-16,01:04:54
39.984893,116.332264,0,238,40010.0451273148,2009-07-16,01:04:59
39.984195,116.33237,0,239,40010.0451851852,2009-07-16,01:05:04
39.9835,116.33247,0,239,40010.0452430556,2009-07-16,01:05:09
39.982809,116.332599,0,234,40010.0453009259,2009-07-16,01:05:14
39.982105,116.332732,0,224,40010.0453587963,2009-07-16,01:05:19
39.981374,116.332829,0,221,40010.0454166667,2009-07-16,01:05:24
39.980602,116.332959,0,219,40010.045474537,2009-07-16,01:05:29
39.979807,116.333075,0,211,40010.0455324074,2009-07-16,01:05:34
39.978985,116.3332,0,199,40010.0455902778,2009-07-16,01:05:39
39.978189,116.333337,0,195,40010.0456481481,2009-07-16,01:05:44
39.977482,116.333478,0,194,40010.0457060185,2009-07-16,01:05:49
39.976902,116.333593,0,191,40010.0457638889,2009-07-16,01:05:54
39.976408,116.333679,0,187,40010.0458217593,2009-07-16,01:05:59
39.975965,116.333788,0,189,40010.0458796296,2009-07-16,01:06:04
39.975638,116.333855,0,190,40010.0459375,2009-07-16,01:06:09
39.975414,116.333874,0,188,40010.0459953704,2009-07-16,01:06:14
39.97525,116.333894,0,188,40010.0460532407,2009-07-16,01:06:19
39.975124,116.333926,0,188,40010.0461111111,2009-07-16,01:06:24
39.975013,116.333948,0,190,40010.0461689815,2009-07-16,01:06:29
39.974929,116.333922,0,192,40010.0462268519,2009-07-16,01:06:34
39.974795,116.333947,0,195,40010.0462847222,2009-07-16,01:06:39
39.97476,116.333851,0,199,40010.0463425926,2009-07-16,01:06:44
39.974788,116.333847,0,198,40010.046400463,2009-07-16,01:06:49
39.974789,116.33385,0,199,40010.0464583333,2009-07-16,01:06:54
39.97479,116.333846,0,198,40010.0465162037,2009-07-16,01:06:59
39.974791,116.333839,0,198,40010.0465740741,2009-07-16,01:07:04
39.974791,116.333836,0,198,40010.0466319444,2009-07-16,01:07:09
39.974791,116.333836,0,198,40010.0466666667,2009-07-16,01:07:12
39.974791,116.333829,0,198,40010.0466898148,2009-07-16,01:07:14
39.974791,116.333804,0,198,40010.0467476852,2009-07-16,01:07:19
39.974791,116.333783,0,198,40010.0468055556,2009-07-16,01:07:24
39.974791,116.333771,0,198,40010.0468634259,2009-07-16,01:07:29
39.974794,116.333769,0,198,40010.0469212963,2009-07-16,01:07:34
39.974794,116.333769,0,198,40010.0469560185,2009-07-16,01:07:37
39.974796,116.333772,0,198,40010.0469791667,2009-07-16,01:07:39
39.974795,116.333788,0,198,40010.047037037,2009-07-16,01:07:44
39.974793,116.3338,0,198,40010.0470949074,2009-07-16,01:07:49
39.974794,116.333808,0,198,40010.0471527778,2009-07-16,01:07:54
39.974793,116.333815,0,197,40010.0472106481,2009-07-16,01:07:59
39.974793,116.333817,0,197,40010.0472685185,2009-07-16,01:08:04
39.974793,116.333817,0,197,40010.0473032407,2009-07-16,01:08:07
39.974793,116.333825,0,197,40010.0473263889,2009-07-16,01:08:09
39.974793,116.333844,0,197,40010.0473842593,2009-07-16,01:08:14
39.974792,116.333859,0,197,40010.0474421296,2009-07-16,01:08:19
39.974793,116.333888,0,197,40010.0475,2009-07-16,01:08:24
39.974806,116.333934,0,198,40010.0475578704,2009-07-16,01:08:29
39.97481,116.333943,0,198,40010.0476157407,2009-07-16,01:08:34
39.974814,116.333915,0,198,40010.0476736111,2009-07-16,01:08:39
39.974819,116.333882,0,198,40010.0477314815,2009-07-16,01:08:44
39.974836,116.333744,0,202,40010.0477893518,2009-07-16,01:08:49
39.974824,116.333601,0,193,40010.0478472222,2009-07-16,01:08:54
39.97479,116.333475,0,189,40010.0479050926,2009-07-16,01:08:59
39.974803,116.333369,0,184,40010.047962963,2009-07-16,01:09:04
39.974805,116.333287,0,178,40010.0480208333,2009-07-16,01:09:09
39.974821,116.333211,0,170,40010.0480787037,2009-07-16,01:09:14
39.974808,116.33315,0,166,40010.0481365741,2009-07-16,01:09:19
39.9748,116.333024,0,162,40010.0481944444,2009-07-16,01:09:24
39.974806,116.332924,0,163,40010.0482523148,2009-07-16,01:09:29
39.974804,116.332837,0,163,40010.0483101852,2009-07-16,01:09:34
39.974808,116.332765,0,156,40010.0483680556,2009-07-16,01:09:39
39.974805,116.332665,0,153,40010.0484259259,2009-07-16,01:09:44
39.974808,116.332595,0,149,40010.0484837963,2009-07-16,01:09:49
39.974794,116.332501,0,159,40010.0485416667,2009-07-16,01:09:54
39.974777,116.332421,0,156,40010.048599537,2009-07-16,01:09:59
39.974783,116.332349,0,146,40010.0486574074,2009-07-16,01:10:04
39.974766,116.332249,0,143,40010.0487152778,2009-07-16,01:10:09
39.97476,116.332164,0,137,40010.0487731481,2009-07-16,01:10:14
39.974748,116.332095,0,140,40010.0488310185,2009-07-16,01:10:19
39.974704,116.332061,0,137,40010.0488888889,2009-07-16,01:10:24
39.974683,116.332049,0,138,40010.0489467593,2009-07-16,01:10:29
39.974668,116.332024,0,132,40010.0490046296,2009-07-16,01:10:34
39.974696,116.332002,0,130,40010.0490625,2009-07-16,01:10:39
39.974618,116.331915,0,133,40010.0491203704,2009-07-16,01:10:44
39.974488,116.331911,0,144,40010.0491782407,2009-07-16,01:10:49
39.974441,116.33191,0,149,40010.0492361111,2009-07-16,01:10:54
39.974451,116.331932,0,154,40010.0492939815,2009-07-16,01:10:59
39.974434,116.33193,0,157,40010.0493518518,2009-07-16,01:11:04
39.974345,116.331967,0,158,40010.0494097222,2009-07-16,01:11:09
39.974274,116.331984,0,161,40010.0494675926,2009-07-16,01:11:14
39.974207,116.331978,0,160,40010.049525463,2009-07-16,01:11:19
39.974161,116.331927,0,159,40010.0495833333,2009-07-16,01:11:24
39.974097,116.331874,0,165,40010.0496412037,2009-07-16,01:11:29
39.974039,116.33194,0,171,40010.0496990741,2009-07-16,01:11:34
39.973946,116.331894,0,178,40010.0497569444,2009-07-16,01:11:39
39.973923,116.331878,0,179,40010.0498148148,2009-07-16,01:11:44
39.973922,116.331867,0,179,40010.0498726852,2009-07-16,01:11:49
39.973891,116.331824,0,179,40010.0499305556,2009-07-16,01:11:54
39.97387,116.331821,0,180,40010.0499884259,2009-07-16,01:11:59
39.973867,116.331813,0,180,40010.0500462963,2009-07-16,01:12:04
39.973867,116.331813,0,180,40010.0500810185,2009-07-16,01:12:07
39.973865,116.331809,0,180,40010.0501041667,2009-07-16,01:12:09
39.973784,116.331825,0,184,40010.050162037,2009-07-16,01:12:14
39.973674,116.331857,0,187,40010.0502199074,2009-07-16,01:12:19
39.973581,116.33186,0,189,40010.0502777778,2009-07-16,01:12:24
39.973576,116.331878,0,190,40010.0503356481,2009-07-16,01:12:29
39.973576,116.331885,0,190,40010.0503935185,2009-07-16,01:12:34
39.973575,116.331889,0,190,40010.0504513889,2009-07-16,01:12:39
39.973575,116.331889,0,190,40010.0504861111,2009-07-16,01:12:42
39.973575,116.331893,0,190,40010.0505092593,2009-07-16,01:12:44
39.973298,116.333713,0,209,40010.0528819444,2009-07-16,01:16:09
39.973366,116.334192,0,235,40010.0529398148,2009-07-16,01:16:14
39.973359,116.334108,0,237,40010.0529976852,2009-07-16,01:16:19
39.973359,116.334122,0,237,40010.0530555556,2009-07-16,01:16:24
39.973364,116.334093,0,250,40010.0531134259,2009-07-16,01:16:29
39.973373,116.334142,0,262,40010.0531712963,2009-07-16,01:16:34
39.97338,116.334208,0,264,40010.0532291667,2009-07-16,01:16:39
39.97338,116.33416,0,258,40010.053287037,2009-07-16,01:16:44
39.973375,116.334136,0,243,40010.0533449074,2009-07-16,01:16:49
39.973362,116.334087,0,240,40010.0534027778,2009-07-16,01:16:54
39.973335,116.33398,0,240,40010.0534606481,2009-07-16,01:16:59
39.973321,116.333958,0,238,40010.0535185185,2009-07-16,01:17:04
39.973343,116.33384,0,226,40010.0535763889,2009-07-16,01:17:09
39.973384,116.333769,0,221,40010.0536342593,2009-07-16,01:17:14
39.973391,116.333804,0,220,40010.0536921296,2009-07-16,01:17:19
39.973391,116.333804,0,220,40010.0537268519,2009-07-16,01:17:22
39.973396,116.333807,0,219,40010.05375,2009-07-16,01:17:24
39.973394,116.333789,0,219,40010.0538078704,2009-07-16,01:17:29
39.97336,116.334344,0,213,40010.0538657407,2009-07-16,01:17:34
39.973415,116.334665,0,206,40010.0539236111,2009-07-16,01:17:39
39.973454,116.334814,0,208,40010.0539814815,2009-07-16,01:17:44
39.973465,116.334806,0,210,40010.0540393519,2009-07-16,01:17:49
39.973459,116.334708,0,209,40010.0540972222,2009-07-16,01:17:54
39.973463,116.334656,0,210,40010.0541550926,2009-07-16,01:17:59
39.973463,116.334645,0,215,40010.054212963,2009-07-16,01:18:04
39.97346,116.334683,0,217,40010.0542708333,2009-07-16,01:18:09
39.97346,116.334683,0,217,40010.0543055556,2009-07-16,01:18:12
39.97346,116.334687,0,217,40010.0543287037,2009-07-16,01:18:14
39.973437,116.33467,0,216,40010.0543865741,2009-07-16,01:18:19
39.973431,116.334631,0,218,40010.0544444444,2009-07-16,01:18:24
39.973417,116.334585,0,218,40010.0545023148,2009-07-16,01:18:29
39.973401,116.334471,0,220,40010.0545601852,2009-07-16,01:18:34
39.973769,116.333715,0,617,40010.0547916667,2009-07-16,01:18:54
39.972079,116.333936,0,279,40010.054849537,2009-07-16,01:18:59
39.972044,116.33387,0,228,40010.0549074074,2009-07-16,01:19:04
39.972213,116.333836,0,222,40010.0549652778,2009-07-16,01:19:09
39.972599,116.333799,0,220,40010.0550231481,2009-07-16,01:19:14
39.972906,116.333759,0,220,40010.0550810185,2009-07-16,01:19:19
39.973018,116.333708,0,219,40010.0551388889,2009-07-16,01:19:24
39.973125,116.3337,0,219,40010.0551967593,2009-07-16,01:19:29
39.97318,116.333685,0,219,40010.0552546296,2009-07-16,01:19:34
39.973183,116.333686,0,219,40010.0553125,2009-07-16,01:19:39
39.973183,116.333686,0,219,40010.0553472222,2009-07-16,01:19:42
39.97319,116.333679,0,219,40010.0553703704,2009-07-16,01:19:44
39.973383,116.333591,0,219,40010.0554282407,2009-07-16,01:19:49
39.973448,116.333589,0,219,40010.0554861111,2009-07-16,01:19:54
39.97345,116.333586,0,219,40010.0555439815,2009-07-16,01:19:59
39.973452,116.333584,0,219,40010.0556018518,2009-07-16,01:20:04
39.973454,116.333581,0,219,40010.0556597222,2009-07-16,01:20:09
39.973451,116.333587,0,219,40010.0557175926,2009-07-16,01:20:14
39.973451,116.333587,0,219,40010.0557523148,2009-07-16,01:20:17
39.973448,116.333582,0,219,40010.055775463,2009-07-16,01:20:19
39.973452,116.333571,0,219,40010.0558333333,2009-07-16,01:20:24
39.973804,116.33361,0,219,40010.0558912037,2009-07-16,01:20:29
39.974094,116.333617,0,219,40010.0559490741,2009-07-16,01:20:34
39.974354,116.333627,0,218,40010.0560648148,2009-07-16,01:20:44
39.974496,116.333622,0,218,40010.0561226852,2009-07-16,01:20:49
39.97473,116.333284,0,219,40010.0561921296,2009-07-16,01:20:55
39.974645,116.333121,0,220,40010.05625,2009-07-16,01:21:00
39.974657,116.332997,0,221,40010.0563078704,2009-07-16,01:21:05
39.974451,116.333261,0,221,40010.0563657407,2009-07-16,01:21:10
39.974364,116.333349,0,222,40010.0564236111,2009-07-16,01:21:15
39.974077,116.333432,0,222,40010.0564814815,2009-07-16,01:21:20
39.973906,116.333505,0,223,40010.0565393518,2009-07-16,01:21:25
39.973878,116.333511,0,223,40010.0565972222,2009-07-16,01:21:30
39.973886,116.333554,0,224,40010.0566550926,2009-07-16,01:21:35
39.973951,116.333534,0,223,40010.056712963,2009-07-16,01:21:40
39.974004,116.333457,0,223,40010.0567708333,2009-07-16,01:21:45
39.974045,116.333395,0,224,40010.0568287037,2009-07-16,01:21:50
39.974045,116.333395,0,224,40010.0568634259,2009-07-16,01:21:53
39.974046,116.333387,0,224,40010.0568865741,2009-07-16,01:21:55
39.974049,116.333372,0,224,40010.0569444444,2009-07-16,01:22:00
39.973993,116.333385,0,223,40010.0570023148,2009-07-16,01:22:05
39.973885,116.333377,0,223,40010.0570601852,2009-07-16,01:22:10
39.973849,116.333335,0,222,40010.0571180556,2009-07-16,01:22:15
39.973892,116.333312,0,221,40010.0571759259,2009-07-16,01:22:20
39.974041,116.333258,0,219,40010.0572337963,2009-07-16,01:22:25
39.973948,116.333235,0,218,40010.0572916667,2009-07-16,01:22:30
39.973935,116.33323,0,218,40010.057349537,2009-07-16,01:22:35
39.973913,116.333296,0,217,40010.0574074074,2009-07-16,01:22:40
39.973783,116.333424,0,216,40010.0574652778,2009-07-16,01:22:45
39.973732,116.333524,0,216,40010.0575231481,2009-07-16,01:22:50
39.973706,116.333605,0,213,40010.0575810185,2009-07-16,01:22:55
39.97359,116.333699,0,213,40010.0576388889,2009-07-16,01:23:00
39.97358,116.33373,0,213,40010.0576967593,2009-07-16,01:23:05
39.97365,116.333741,0,213,40010.0577546296,2009-07-16,01:23:10
39.973746,116.333763,0,212,40010.0578125,2009-07-16,01:23:15
39.973867,116.333743,0,212,40010.0578703704,2009-07-16,01:23:20
39.97384,116.333753,0,213,40010.0579282407,2009-07-16,01:23:25
39.973838,116.333768,0,213,40010.0579861111,2009-07-16,01:23:30
39.973839,116.333777,0,213,40010.0580439815,2009-07-16,01:23:35
39.973845,116.33379,0,213,40010.0581018519,2009-07-16,01:23:40
39.973856,116.333774,0,214,40010.0581597222,2009-07-16,01:23:45
39.973899,116.333767,0,211,40010.0582175926,2009-07-16,01:23:50
39.973901,116.333779,0,210,40010.058275463,2009-07-16,01:23:55
39.973966,116.333857,0,211,40010.0583333333,2009-07-16,01:24:00
39.974163,116.333909,0,211,40010.0583912037,2009-07-16,01:24:05
39.97417,116.333853,0,212,40010.0584490741,2009-07-16,01:24:10
39.974264,116.333804,0,212,40010.0585069444,2009-07-16,01:24:15
39.974424,116.333733,0,213,40010.0585648148,2009-07-16,01:24:20
39.974564,116.333608,0,214,40010.0586226852,2009-07-16,01:24:25
39.974647,116.333133,0,215,40010.0586805556,2009-07-16,01:24:30
39.97495,116.332342,0,217,40010.0587384259,2009-07-16,01:24:35
39.975403,116.331611,0,218,40010.0587962963,2009-07-16,01:24:40
39.97578,116.330964,0,219,40010.0588541667,2009-07-16,01:24:45
39.976195,116.330231,0,220,40010.058912037,2009-07-16,01:24:50
39.976943,116.328971,0,222,40010.0589699074,2009-07-16,01:24:55
39.977386,116.328197,0,222,40010.0590277778,2009-07-16,01:25:00
39.977568,116.327831,0,223,40010.0590856481,2009-07-16,01:25:05
39.978204,116.326802,0,224,40010.0591435185,2009-07-16,01:25:10
39.979183,116.325007,0,225,40010.0592013889,2009-07-16,01:25:15
