# Supplementary material for: Research on differential privacy protection method based on user tendency
Source: PLoS One. 2023 Oct 26;18(10):e0288823. doi: 10.1371/journal.pone.0288823 (PMC10602288; doi:10.1371/journal.pone.0288823)
Supplement: S2 Data — (ZIP) [file pone.0288823.s002.zip › Data 5-2/022/Trajectory/20090716042557.plt]

Geolife trajectory
WGS 84
Altitude is in Feet
Reserved 3
0,2,255,My Track,0,0,2,8421376
0
39.973597,116.335099,0,492,40010.1846875,2009-07-16,04:25:57
39.973726,116.335069,0,478,40010.1847453704,2009-07-16,04:26:02
39.973726,116.335069,0,478,40010.1847800926,2009-07-16,04:26:05
39.973727,116.335068,0,467,40010.1848032407,2009-07-16,04:26:07
39.973632,116.334996,0,416,40010.1848611111,2009-07-16,04:26:12
39.973632,116.334996,0,416,40010.1848958333,2009-07-16,04:26:15
39.973628,116.334992,0,405,40010.1849189815,2009-07-16,04:26:17
39.973633,116.334916,0,394,40010.1849768519,2009-07-16,04:26:22
39.973617,116.334898,0,383,40010.1850347222,2009-07-16,04:26:27
39.973641,116.334794,0,375,40010.1850925926,2009-07-16,04:26:32
39.973677,116.334615,0,369,40010.185150463,2009-07-16,04:26:37
39.973688,116.334625,0,362,40010.1852083333,2009-07-16,04:26:42
39.973673,116.33458,0,356,40010.1852662037,2009-07-16,04:26:47
39.973664,116.334611,0,352,40010.1853240741,2009-07-16,04:26:52
39.973656,116.334728,0,347,40010.1853819444,2009-07-16,04:26:57
39.973632,116.334823,0,344,40010.1854398148,2009-07-16,04:27:02
39.97367,116.335028,0,337,40010.1854976852,2009-07-16,04:27:07
39.973695,116.334856,0,332,40010.1855555556,2009-07-16,04:27:12
39.973753,116.334909,0,329,40010.1856134259,2009-07-16,04:27:17
39.973766,116.334914,0,326,40010.1856712963,2009-07-16,04:27:22
39.97377,116.334943,0,318,40010.1857291667,2009-07-16,04:27:27
39.97376,116.33494,0,311,40010.185787037,2009-07-16,04:27:32
39.973751,116.33492,0,306,40010.1858449074,2009-07-16,04:27:37
39.97377,116.334964,0,300,40010.1859027778,2009-07-16,04:27:42
39.973779,116.335002,0,296,40010.1859606481,2009-07-16,04:27:47
39.973742,116.334903,0,293,40010.1860185185,2009-07-16,04:27:52
39.973667,116.334988,0,291,40010.1860763889,2009-07-16,04:27:57
39.973614,116.334706,0,289,40010.1861342593,2009-07-16,04:28:02
39.973563,116.334496,0,287,40010.1861921296,2009-07-16,04:28:07
39.973559,116.334463,0,285,40010.18625,2009-07-16,04:28:12
39.973576,116.334379,0,283,40010.1863078704,2009-07-16,04:28:17
39.973552,116.334335,0,280,40010.1863657407,2009-07-16,04:28:22
39.973558,116.334495,0,279,40010.1864236111,2009-07-16,04:28:27
39.973562,116.334624,0,277,40010.1864814815,2009-07-16,04:28:32
39.973575,116.33478,0,275,40010.1865393519,2009-07-16,04:28:37
39.973582,116.334819,0,274,40010.1865972222,2009-07-16,04:28:42
39.973631,116.334863,0,272,40010.1866550926,2009-07-16,04:28:47
39.973674,116.334931,0,271,40010.186712963,2009-07-16,04:28:52
39.97368,116.334904,0,270,40010.1867708333,2009-07-16,04:28:57
39.973634,116.334887,0,268,40010.1868287037,2009-07-16,04:29:02
39.973629,116.334865,0,267,40010.1868865741,2009-07-16,04:29:07
39.973657,116.334909,0,266,40010.1869444444,2009-07-16,04:29:12
39.973634,116.334843,0,264,40010.1870023148,2009-07-16,04:29:17
39.973608,116.334801,0,263,40010.1870601852,2009-07-16,04:29:22
39.973601,116.334901,0,262,40010.1871180556,2009-07-16,04:29:27
39.973611,116.334969,0,261,40010.1871759259,2009-07-16,04:29:32
39.973653,116.334919,0,260,40010.1872337963,2009-07-16,04:29:37
39.973706,116.334917,0,259,40010.1872916667,2009-07-16,04:29:42
39.97372,116.334963,0,259,40010.187349537,2009-07-16,04:29:47
39.973706,116.334934,0,260,40010.1874074074,2009-07-16,04:29:52
39.973655,116.33484,0,261,40010.1874652778,2009-07-16,04:29:57
39.97362,116.334789,0,262,40010.1875231481,2009-07-16,04:30:02
39.973604,116.334682,0,262,40010.1875810185,2009-07-16,04:30:07
39.973575,116.334601,0,262,40010.1876388889,2009-07-16,04:30:12
39.973582,116.334619,0,261,40010.1876967593,2009-07-16,04:30:17
39.97359,116.334807,0,259,40010.1877546296,2009-07-16,04:30:22
39.973639,116.334839,0,258,40010.1878125,2009-07-16,04:30:27
39.973647,116.334781,0,258,40010.1878703704,2009-07-16,04:30:32
39.973601,116.334684,0,258,40010.1879282407,2009-07-16,04:30:37
39.973571,116.334645,0,257,40010.1879861111,2009-07-16,04:30:42
39.973599,116.334688,0,257,40010.1880439815,2009-07-16,04:30:47
39.973647,116.334812,0,255,40010.1881018518,2009-07-16,04:30:52
39.973694,116.334998,0,254,40010.1881597222,2009-07-16,04:30:57
39.973733,116.335013,0,253,40010.1882175926,2009-07-16,04:31:02
39.973712,116.334975,0,251,40010.188275463,2009-07-16,04:31:07
39.973678,116.334899,0,251,40010.1883333333,2009-07-16,04:31:12
39.973634,116.334814,0,251,40010.1883912037,2009-07-16,04:31:17
39.973637,116.334722,0,250,40010.1884490741,2009-07-16,04:31:22
39.973641,116.334645,0,249,40010.1885069444,2009-07-16,04:31:27
39.973631,116.334632,0,248,40010.1885648148,2009-07-16,04:31:32
39.973624,116.33465,0,247,40010.1886226852,2009-07-16,04:31:37
39.97359,116.334589,0,246,40010.1886805556,2009-07-16,04:31:42
39.973567,116.334466,0,246,40010.1887384259,2009-07-16,04:31:47
39.973567,116.334402,0,246,40010.1887962963,2009-07-16,04:31:52
39.973566,116.334222,0,246,40010.1888541667,2009-07-16,04:31:57
39.973555,116.334191,0,245,40010.188912037,2009-07-16,04:32:02
39.973529,116.334149,0,245,40010.1889699074,2009-07-16,04:32:07
39.973494,116.334121,0,246,40010.1890277778,2009-07-16,04:32:12
39.973457,116.333871,0,249,40010.1923263889,2009-07-16,04:36:57
39.973455,116.333745,0,248,40010.1923842593,2009-07-16,04:37:02
39.97346,116.333715,0,249,40010.1924421296,2009-07-16,04:37:07
39.973463,116.333696,0,248,40010.1925,2009-07-16,04:37:12
39.973476,116.333701,0,248,40010.1925578704,2009-07-16,04:37:17
39.973476,116.333749,0,248,40010.1926157407,2009-07-16,04:37:22
39.973443,116.333839,0,247,40010.1926736111,2009-07-16,04:37:27
39.973431,116.333884,0,244,40010.1927314815,2009-07-16,04:37:32
39.973435,116.333896,0,244,40010.1927893519,2009-07-16,04:37:37
39.973444,116.334001,0,243,40010.1928472222,2009-07-16,04:37:42
39.973443,116.333998,0,242,40010.1929050926,2009-07-16,04:37:47
39.973443,116.333998,0,242,40010.1929398148,2009-07-16,04:37:50
39.973451,116.334003,0,242,40010.192962963,2009-07-16,04:37:52
39.97346,116.333998,0,242,40010.1930208333,2009-07-16,04:37:57
39.97346,116.333998,0,242,40010.1930555556,2009-07-16,04:38:00
39.97346,116.334002,0,242,40010.1930787037,2009-07-16,04:38:02
39.973459,116.334011,0,242,40010.1931365741,2009-07-16,04:38:07
39.973459,116.334024,0,242,40010.1931944444,2009-07-16,04:38:12
39.973459,116.334024,0,242,40010.1932291667,2009-07-16,04:38:15
39.97346,116.334023,0,243,40010.1932523148,2009-07-16,04:38:17
39.97345,116.334032,0,243,40010.1933101852,2009-07-16,04:38:22
39.973439,116.334007,0,243,40010.1933680556,2009-07-16,04:38:27
39.973434,116.334017,0,243,40010.1934259259,2009-07-16,04:38:32
39.973392,116.333964,0,244,40010.1934837963,2009-07-16,04:38:37
39.973375,116.333957,0,243,40010.1935416667,2009-07-16,04:38:42
39.973418,116.333855,0,243,40010.193599537,2009-07-16,04:38:47
39.973441,116.3338,0,243,40010.1936574074,2009-07-16,04:38:52
39.973451,116.333824,0,243,40010.1937152778,2009-07-16,04:38:57
39.973432,116.33384,0,243,40010.1937731481,2009-07-16,04:39:02
39.973432,116.33384,0,243,40010.1938078704,2009-07-16,04:39:05
39.973435,116.333834,0,243,40010.1938310185,2009-07-16,04:39:07
39.973459,116.333753,0,244,40010.1938888889,2009-07-16,04:39:12
39.973446,116.333732,0,244,40010.1939467593,2009-07-16,04:39:17
39.973482,116.333709,0,245,40010.1940046296,2009-07-16,04:39:22
39.973522,116.333757,0,245,40010.1940625,2009-07-16,04:39:27
39.973519,116.333819,0,244,40010.1941203704,2009-07-16,04:39:32
39.973522,116.333851,0,244,40010.1941782407,2009-07-16,04:39:37
39.973554,116.333832,0,244,40010.1942361111,2009-07-16,04:39:42
39.973554,116.333832,0,244,40010.1942708333,2009-07-16,04:39:45
39.973557,116.33384,0,244,40010.1942939815,2009-07-16,04:39:47
39.973539,116.33386,0,244,40010.1943518519,2009-07-16,04:39:52
39.973548,116.333892,0,244,40010.1944097222,2009-07-16,04:39:57
39.973536,116.333878,0,244,40010.1944675926,2009-07-16,04:40:02
39.973523,116.333859,0,244,40010.194525463,2009-07-16,04:40:07
39.973491,116.333887,0,242,40010.1945833333,2009-07-16,04:40:12
39.973487,116.333886,0,242,40010.1946412037,2009-07-16,04:40:17
39.973487,116.333886,0,242,40010.1946759259,2009-07-16,04:40:20
39.973487,116.333891,0,242,40010.1946990741,2009-07-16,04:40:22
39.973506,116.333921,0,243,40010.1947569444,2009-07-16,04:40:27
39.973506,116.333921,0,243,40010.1947916667,2009-07-16,04:40:30
39.973511,116.333929,0,243,40010.1948148148,2009-07-16,04:40:32
39.973514,116.333975,0,243,40010.1948726852,2009-07-16,04:40:37
39.973518,116.33401,0,243,40010.1949305556,2009-07-16,04:40:42
39.973509,116.334122,0,243,40010.1949884259,2009-07-16,04:40:47
39.973504,116.334109,0,242,40010.1950462963,2009-07-16,04:40:52
39.973498,116.334126,0,242,40010.1951041667,2009-07-16,04:40:57
39.9735,116.334166,0,242,40010.195162037,2009-07-16,04:41:02
39.973496,116.334195,0,242,40010.1952199074,2009-07-16,04:41:07
39.973512,116.334184,0,241,40010.1952777778,2009-07-16,04:41:12
39.973507,116.334155,0,242,40010.1953356481,2009-07-16,04:41:17
39.973506,116.33412,0,243,40010.1953935185,2009-07-16,04:41:22
39.973509,116.334118,0,243,40010.1954513889,2009-07-16,04:41:27
39.973509,116.334114,0,243,40010.1955092593,2009-07-16,04:41:32
39.973413,116.334266,0,232,40010.2004282407,2009-07-16,04:48:37
39.973395,116.334442,0,233,40010.2004861111,2009-07-16,04:48:42
39.973434,116.334365,0,232,40010.2005439815,2009-07-16,04:48:47
39.973469,116.334319,0,232,40010.2006018519,2009-07-16,04:48:52
39.97349,116.334281,0,232,40010.2006597222,2009-07-16,04:48:57
39.973514,116.334202,0,232,40010.2007175926,2009-07-16,04:49:02
39.973476,116.334099,0,232,40010.200775463,2009-07-16,04:49:07
39.973459,116.334022,0,232,40010.2008333333,2009-07-16,04:49:12
39.97347,116.334015,0,232,40010.2008912037,2009-07-16,04:49:17
39.97348,116.334087,0,232,40010.2009490741,2009-07-16,04:49:22
39.973493,116.33418,0,232,40010.2010069444,2009-07-16,04:49:27
39.973526,116.334159,0,232,40010.2010648148,2009-07-16,04:49:32
39.973536,116.334113,0,232,40010.2011226852,2009-07-16,04:49:37
39.973524,116.334066,0,232,40010.2011805556,2009-07-16,04:49:42
39.973497,116.334026,0,232,40010.2012384259,2009-07-16,04:49:47
39.973461,116.33404,0,233,40010.2012962963,2009-07-16,04:49:52
39.973459,116.334024,0,233,40010.2013541667,2009-07-16,04:49:57
39.973459,116.334024,0,233,40010.2013888889,2009-07-16,04:50:00
39.973457,116.334017,0,233,40010.201412037,2009-07-16,04:50:02
39.973444,116.333974,0,233,40010.2014699074,2009-07-16,04:50:07
39.973438,116.333983,0,233,40010.2015277778,2009-07-16,04:50:12
39.973438,116.333983,0,233,40010.2015625,2009-07-16,04:50:15
39.973435,116.333987,0,233,40010.2015856481,2009-07-16,04:50:17
39.973424,116.333997,0,232,40010.2016435185,2009-07-16,04:50:22
39.97342,116.333933,0,232,40010.2017013889,2009-07-16,04:50:27
39.97341,116.333849,0,232,40010.2017592593,2009-07-16,04:50:32
39.973388,116.333778,0,232,40010.2018171296,2009-07-16,04:50:37
39.973388,116.333778,0,232,40010.2018518519,2009-07-16,04:50:40
39.973388,116.333771,0,232,40010.201875,2009-07-16,04:50:42
39.973397,116.333806,0,233,40010.2019328704,2009-07-16,04:50:47
39.97339,116.333875,0,233,40010.2019907407,2009-07-16,04:50:52
39.97341,116.333902,0,233,40010.2020486111,2009-07-16,04:50:57
39.973452,116.334008,0,233,40010.2021064815,2009-07-16,04:51:02
39.973465,116.334004,0,233,40010.2021643519,2009-07-16,04:51:07
39.973463,116.333991,0,233,40010.2022222222,2009-07-16,04:51:12
39.973473,116.334028,0,229,40010.2022800926,2009-07-16,04:51:17
39.973473,116.334028,0,229,40010.2023148148,2009-07-16,04:51:20
39.973468,116.334029,0,229,40010.202337963,2009-07-16,04:51:22
39.973478,116.334153,0,230,40010.2023958333,2009-07-16,04:51:27
39.973494,116.334408,0,230,40010.2024537037,2009-07-16,04:51:32
39.973521,116.33449,0,230,40010.2025115741,2009-07-16,04:51:37
39.973558,116.334482,0,230,40010.2025694444,2009-07-16,04:51:42
39.973566,116.334486,0,230,40010.2026273148,2009-07-16,04:51:47
39.973566,116.334486,0,230,40010.202662037,2009-07-16,04:51:50
39.97357,116.334491,0,230,40010.2026851852,2009-07-16,04:51:52
39.973639,116.334648,0,231,40010.2032060185,2009-07-16,04:52:37
39.973674,116.334547,0,230,40010.2032638889,2009-07-16,04:52:42
39.973674,116.334547,0,230,40010.2032986111,2009-07-16,04:52:45
39.973676,116.334544,0,230,40010.2033217593,2009-07-16,04:52:47
39.973689,116.334685,0,231,40010.2033796296,2009-07-16,04:52:52
39.973667,116.334685,0,230,40010.2034375,2009-07-16,04:52:57
39.973661,116.334611,0,230,40010.2034953704,2009-07-16,04:53:02
39.973623,116.334389,0,231,40010.2035532407,2009-07-16,04:53:07
39.973587,116.334288,0,231,40010.2036111111,2009-07-16,04:53:12
39.97358,116.33431,0,231,40010.2036689815,2009-07-16,04:53:17
39.973586,116.334293,0,232,40010.2037268518,2009-07-16,04:53:22
39.973581,116.334284,0,232,40010.2037847222,2009-07-16,04:53:27
39.973581,116.334284,0,232,40010.2038194444,2009-07-16,04:53:30
39.973588,116.334291,0,232,40010.2038425926,2009-07-16,04:53:32
39.973584,116.334319,0,229,40010.203900463,2009-07-16,04:53:37
39.973579,116.334309,0,229,40010.2039583333,2009-07-16,04:53:42
39.973568,116.33428,0,229,40010.2040162037,2009-07-16,04:53:47
39.973554,116.334295,0,229,40010.2041319444,2009-07-16,04:53:57
39.973527,116.334323,0,229,40010.2041898148,2009-07-16,04:54:02
39.9735,116.33433,0,229,40010.2042476852,2009-07-16,04:54:07
39.973493,116.334325,0,229,40010.2043055556,2009-07-16,04:54:12
39.973493,116.334325,0,229,40010.2043402778,2009-07-16,04:54:15
39.973494,116.33433,0,229,40010.2043634259,2009-07-16,04:54:17
39.973517,116.334321,0,229,40010.2044212963,2009-07-16,04:54:22
39.973584,116.334353,0,229,40010.2044791667,2009-07-16,04:54:27
39.973597,116.334377,0,229,40010.204537037,2009-07-16,04:54:32
39.973593,116.334386,0,229,40010.2045949074,2009-07-16,04:54:37
39.973592,116.334454,0,230,40010.2048263889,2009-07-16,04:54:57
39.973601,116.334482,0,230,40010.205,2009-07-16,04:55:12
39.973616,116.334503,0,230,40010.2050578704,2009-07-16,04:55:17
39.973616,116.334503,0,230,40010.2050925926,2009-07-16,04:55:20
39.973616,116.334498,0,230,40010.2051157407,2009-07-16,04:55:22
39.973607,116.334508,0,230,40010.2051736111,2009-07-16,04:55:27
39.973601,116.334515,0,230,40010.2052314815,2009-07-16,04:55:32
39.973601,116.334515,0,230,40010.2053240741,2009-07-16,04:55:40
39.973599,116.334521,0,230,40010.2053472222,2009-07-16,04:55:42
39.973609,116.334415,0,230,40010.2054050926,2009-07-16,04:55:47
39.973601,116.334295,0,230,40010.205462963,2009-07-16,04:55:52
39.973536,116.334243,0,231,40010.2055208333,2009-07-16,04:55:57
39.973499,116.334122,0,231,40010.2055787037,2009-07-16,04:56:02
39.973407,116.334445,0,217,40010.2083564815,2009-07-16,05:00:02
39.9734,116.334483,0,216,40010.2084143519,2009-07-16,05:00:07
39.973409,116.3345,0,213,40010.2084722222,2009-07-16,05:00:12
39.973408,116.334499,0,212,40010.2085300926,2009-07-16,05:00:17
39.973412,116.334496,0,212,40010.208587963,2009-07-16,05:00:22
39.973412,116.334496,0,212,40010.2086226852,2009-07-16,05:00:25
39.973415,116.3345,0,212,40010.2086458333,2009-07-16,05:00:27
39.973367,116.334476,0,211,40010.2087037037,2009-07-16,05:00:32
39.973369,116.334445,0,211,40010.2087615741,2009-07-16,05:00:37
39.973369,116.334445,0,211,40010.2087962963,2009-07-16,05:00:40
39.973367,116.334452,0,211,40010.2088194444,2009-07-16,05:00:42
39.973368,116.334425,0,211,40010.2088773148,2009-07-16,05:00:47
39.973389,116.334295,0,209,40010.2089351852,2009-07-16,05:00:52
39.97338,116.334212,0,208,40010.2089930556,2009-07-16,05:00:57
39.973392,116.334094,0,207,40010.2090509259,2009-07-16,05:01:02
39.973392,116.334028,0,206,40010.2091087963,2009-07-16,05:01:07
39.973421,116.333944,0,203,40010.2091666667,2009-07-16,05:01:12
39.973404,116.33393,0,203,40010.209224537,2009-07-16,05:01:17
39.973404,116.33393,0,203,40010.2092592593,2009-07-16,05:01:20
39.9734,116.333937,0,203,40010.2092824074,2009-07-16,05:01:22
39.973418,116.333981,0,203,40010.2093402778,2009-07-16,05:01:27
39.973475,116.333976,0,203,40010.2093981481,2009-07-16,05:01:32
39.973478,116.333963,0,204,40010.2094560185,2009-07-16,05:01:37
39.973467,116.333934,0,204,40010.2095138889,2009-07-16,05:01:42
39.973422,116.333951,0,204,40010.2095717593,2009-07-16,05:01:47
39.973402,116.33396,0,204,40010.2096296296,2009-07-16,05:01:52
39.973401,116.333949,0,204,40010.2096875,2009-07-16,05:01:57
39.973445,116.33385,0,204,40010.2097453704,2009-07-16,05:02:02
39.973456,116.333884,0,202,40010.2098032407,2009-07-16,05:02:07
39.973429,116.333882,0,202,40010.2098611111,2009-07-16,05:02:12
39.973402,116.333895,0,202,40010.2099189815,2009-07-16,05:02:17
39.973418,116.333842,0,203,40010.2099768519,2009-07-16,05:02:22
39.973462,116.333833,0,204,40010.2100347222,2009-07-16,05:02:27
39.973558,116.334064,0,197,40010.2100925926,2009-07-16,05:02:32
39.97348,116.334322,0,188,40010.210150463,2009-07-16,05:02:37
39.973444,116.334535,0,183,40010.2102083333,2009-07-16,05:02:42
39.973434,116.334607,0,181,40010.2102662037,2009-07-16,05:02:47
39.973452,116.334673,0,181,40010.2103240741,2009-07-16,05:02:52
39.973492,116.33464,0,179,40010.2103819444,2009-07-16,05:02:57
39.973503,116.334612,0,178,40010.2104398148,2009-07-16,05:03:02
39.973543,116.334558,0,176,40010.2104976852,2009-07-16,05:03:07
39.973521,116.334515,0,176,40010.2105555556,2009-07-16,05:03:12
39.97349,116.334482,0,176,40010.2106134259,2009-07-16,05:03:17
39.973465,116.334401,0,175,40010.2106712963,2009-07-16,05:03:22
39.973462,116.334415,0,175,40010.2107291667,2009-07-16,05:03:27
39.973462,116.334415,0,175,40010.2107638889,2009-07-16,05:03:30
39.973461,116.334409,0,175,40010.210787037,2009-07-16,05:03:32
39.973451,116.334343,0,176,40010.2108449074,2009-07-16,05:03:37
39.973421,116.334344,0,177,40010.2109027778,2009-07-16,05:03:42
39.973384,116.334386,0,178,40010.2109606481,2009-07-16,05:03:47
39.973373,116.334398,0,179,40010.2110185185,2009-07-16,05:03:52
39.973348,116.334354,0,179,40010.2110763889,2009-07-16,05:03:57
39.973322,116.334264,0,179,40010.2111342593,2009-07-16,05:04:02
39.973358,116.33428,0,176,40010.2111921296,2009-07-16,05:04:07
39.973391,116.334299,0,173,40010.21125,2009-07-16,05:04:12
39.973424,116.334367,0,171,40010.2113078704,2009-07-16,05:04:17
39.973419,116.334355,0,171,40010.2113657407,2009-07-16,05:04:22
39.973428,116.334322,0,170,40010.2114236111,2009-07-16,05:04:27
39.97342,116.334286,0,170,40010.2114814815,2009-07-16,05:04:32
39.973392,116.334287,0,170,40010.2115393518,2009-07-16,05:04:37
39.973371,116.334284,0,170,40010.2115972222,2009-07-16,05:04:42
39.973376,116.334253,0,169,40010.2116550926,2009-07-16,05:04:47
39.973365,116.334277,0,168,40010.211712963,2009-07-16,05:04:52
39.973374,116.334316,0,168,40010.2117708333,2009-07-16,05:04:57
39.973364,116.334321,0,168,40010.2118287037,2009-07-16,05:05:02
39.973351,116.334329,0,168,40010.2118865741,2009-07-16,05:05:07
39.973368,116.334369,0,169,40010.2119444444,2009-07-16,05:05:12
39.97338,116.334391,0,168,40010.2120023148,2009-07-16,05:05:17
39.973397,116.334371,0,170,40010.2120601852,2009-07-16,05:05:22
39.973402,116.334229,0,167,40010.2121180556,2009-07-16,05:05:27
39.973395,116.334158,0,163,40010.2121759259,2009-07-16,05:05:32
39.973388,116.334127,0,161,40010.2122337963,2009-07-16,05:05:37
39.973325,116.334159,0,161,40010.2122916667,2009-07-16,05:05:42
39.973279,116.334175,0,162,40010.212349537,2009-07-16,05:05:47
39.973257,116.334071,0,162,40010.2124074074,2009-07-16,05:05:52
39.973243,116.333945,0,161,40010.2124652778,2009-07-16,05:05:57
39.973237,116.333891,0,161,40010.2125231481,2009-07-16,05:06:02
39.973277,116.333961,0,162,40010.2125810185,2009-07-16,05:06:07
39.973285,116.333977,0,162,40010.2126388889,2009-07-16,05:06:12
39.973287,116.333989,0,162,40010.2126967593,2009-07-16,05:06:17
39.973287,116.333989,0,162,40010.2127314815,2009-07-16,05:06:20
39.973289,116.333994,0,162,40010.2127546296,2009-07-16,05:06:22
39.973277,116.334012,0,164,40010.2128125,2009-07-16,05:06:27
39.973271,116.334073,0,166,40010.2128703704,2009-07-16,05:06:32
39.973295,116.334112,0,168,40010.2129282407,2009-07-16,05:06:37
39.973326,116.334213,0,171,40010.2129861111,2009-07-16,05:06:42
39.973327,116.334252,0,172,40010.2130439815,2009-07-16,05:06:47
39.973321,116.334301,0,175,40010.2131018518,2009-07-16,05:06:52
39.973313,116.334331,0,178,40010.2131597222,2009-07-16,05:06:57
39.97332,116.334296,0,180,40010.2132175926,2009-07-16,05:07:02
39.973343,116.334266,0,180,40010.213275463,2009-07-16,05:07:07
39.973333,116.334216,0,181,40010.2133333333,2009-07-16,05:07:12
39.97337,116.334191,0,181,40010.2133912037,2009-07-16,05:07:17
39.973383,116.334157,0,182,40010.2134490741,2009-07-16,05:07:22
39.973397,116.334132,0,182,40010.2135069444,2009-07-16,05:07:27
39.973397,116.334132,0,182,40010.2135416667,2009-07-16,05:07:30
39.9734,116.334137,0,182,40010.2135648148,2009-07-16,05:07:32
39.973406,116.334032,0,181,40010.2136226852,2009-07-16,05:07:37
39.973427,116.333941,0,179,40010.2136805556,2009-07-16,05:07:42
39.973442,116.333944,0,180,40010.2137384259,2009-07-16,05:07:47
39.973449,116.333996,0,180,40010.2137962963,2009-07-16,05:07:52
39.973432,116.333994,0,181,40010.2138541667,2009-07-16,05:07:57
39.973399,116.33398,0,183,40010.213912037,2009-07-16,05:08:02
39.97339,116.333945,0,185,40010.2139699074,2009-07-16,05:08:07
39.973346,116.333945,0,188,40010.2140277778,2009-07-16,05:08:12
39.973296,116.333944,0,192,40010.2140856481,2009-07-16,05:08:17
39.973271,116.333981,0,195,40010.2141435185,2009-07-16,05:08:22
39.973268,116.33405,0,196,40010.2142013889,2009-07-16,05:08:27
39.973279,116.334054,0,197,40010.2142592593,2009-07-16,05:08:32
39.973281,116.334041,0,197,40010.2143171296,2009-07-16,05:08:37
39.973285,116.33407,0,197,40010.214375,2009-07-16,05:08:42
39.973272,116.334231,0,195,40010.2144328704,2009-07-16,05:08:47
39.973263,116.334561,0,210,40010.2173263889,2009-07-16,05:12:57
39.973304,116.334592,0,210,40010.2173842593,2009-07-16,05:13:02
39.973312,116.334603,0,210,40010.2174421296,2009-07-16,05:13:07
39.973277,116.334598,0,209,40010.2175,2009-07-16,05:13:12
39.973264,116.334567,0,209,40010.2175578704,2009-07-16,05:13:17
39.973264,116.334567,0,209,40010.2175925926,2009-07-16,05:13:20
39.973265,116.334569,0,209,40010.2176157407,2009-07-16,05:13:22
39.973274,116.334569,0,209,40010.2176736111,2009-07-16,05:13:27
39.973284,116.334574,0,209,40010.2177314815,2009-07-16,05:13:32
39.973286,116.334612,0,210,40010.2177893519,2009-07-16,05:13:37
39.97329,116.334753,0,211,40010.2178472222,2009-07-16,05:13:42
39.97326,116.334869,0,212,40010.2179050926,2009-07-16,05:13:47
39.973249,116.334862,0,212,40010.217962963,2009-07-16,05:13:52
39.973304,116.334659,0,211,40010.2180208333,2009-07-16,05:13:57
39.9733,116.334629,0,216,40010.2180787037,2009-07-16,05:14:02
39.973296,116.334625,0,216,40010.2181365741,2009-07-16,05:14:07
39.973296,116.334625,0,216,40010.2181712963,2009-07-16,05:14:10
39.973291,116.33462,0,216,40010.2181944444,2009-07-16,05:14:12
39.973289,116.334609,0,216,40010.2182523148,2009-07-16,05:14:17
39.97329,116.334471,0,215,40010.2183101852,2009-07-16,05:14:22
39.973307,116.334275,0,218,40010.2183680556,2009-07-16,05:14:27
39.973295,116.334194,0,218,40010.2184259259,2009-07-16,05:14:32
39.973285,116.334172,0,221,40010.2184837963,2009-07-16,05:14:37
39.973287,116.33422,0,221,40010.2185416667,2009-07-16,05:14:42
39.973287,116.33422,0,221,40010.2185763889,2009-07-16,05:14:45
39.973294,116.334225,0,221,40010.218599537,2009-07-16,05:14:47
39.973309,116.334226,0,223,40010.2186574074,2009-07-16,05:14:52
39.973312,116.334231,0,223,40010.2187152778,2009-07-16,05:14:57
39.973312,116.334231,0,223,40010.21875,2009-07-16,05:15:00
39.973318,116.334235,0,223,40010.2187731481,2009-07-16,05:15:02
39.973311,116.334273,0,226,40010.2188310185,2009-07-16,05:15:07
39.97331,116.334239,0,227,40010.2188888889,2009-07-16,05:15:12
39.973311,116.334229,0,228,40010.2189467593,2009-07-16,05:15:17
39.973335,116.334251,0,230,40010.2190046296,2009-07-16,05:15:22
39.973365,116.334256,0,233,40010.2190625,2009-07-16,05:15:27
39.973368,116.33425,0,234,40010.2191203704,2009-07-16,05:15:32
39.973364,116.334257,0,234,40010.2191782407,2009-07-16,05:15:37
39.973364,116.334257,0,234,40010.219212963,2009-07-16,05:15:40
39.973363,116.334259,0,234,40010.2192361111,2009-07-16,05:15:42
39.973373,116.334262,0,236,40010.2192939815,2009-07-16,05:15:47
39.973384,116.334245,0,236,40010.2193518518,2009-07-16,05:15:52
39.973411,116.334217,0,239,40010.2194097222,2009-07-16,05:15:57
39.973418,116.334178,0,242,40010.2194675926,2009-07-16,05:16:02
39.97343,116.334141,0,244,40010.219525463,2009-07-16,05:16:07
39.973429,116.334094,0,245,40010.2195833333,2009-07-16,05:16:12
39.973428,116.334081,0,245,40010.2196412037,2009-07-16,05:16:17
39.973425,116.33406,0,245,40010.2196990741,2009-07-16,05:16:22
39.973425,116.334073,0,245,40010.2197569444,2009-07-16,05:16:27
39.973408,116.334101,0,245,40010.2198148148,2009-07-16,05:16:32
39.973408,116.334101,0,245,40010.219849537,2009-07-16,05:16:35
39.97341,116.334093,0,246,40010.2198726852,2009-07-16,05:16:37
39.97342,116.3341,0,246,40010.2199305556,2009-07-16,05:16:42
39.973432,116.334102,0,246,40010.2199884259,2009-07-16,05:16:47
39.97344,116.334103,0,246,40010.2200462963,2009-07-16,05:16:52
39.973448,116.334104,0,247,40010.2201041667,2009-07-16,05:16:57
39.973444,116.334106,0,247,40010.220162037,2009-07-16,05:17:02
39.973446,116.333767,0,205,40010.2230555556,2009-07-16,05:21:12
39.973425,116.333754,0,206,40010.2231134259,2009-07-16,05:21:17
39.973425,116.333754,0,206,40010.2231481481,2009-07-16,05:21:20
39.97342,116.333747,0,206,40010.2231712963,2009-07-16,05:21:22
39.97342,116.333756,0,206,40010.2232291667,2009-07-16,05:21:27
39.973417,116.333757,0,206,40010.223287037,2009-07-16,05:21:32
39.973417,116.333759,0,206,40010.2233449074,2009-07-16,05:21:37
39.973417,116.333759,0,206,40010.2233796296,2009-07-16,05:21:40
39.973424,116.333756,0,206,40010.2234027778,2009-07-16,05:21:42
39.973464,116.333824,0,205,40010.2234606481,2009-07-16,05:21:47
39.97348,116.333847,0,203,40010.2235185185,2009-07-16,05:21:52
39.973469,116.333917,0,201,40010.2235763889,2009-07-16,05:21:57
39.973448,116.334034,0,198,40010.2236342593,2009-07-16,05:22:02
39.973445,116.334047,0,197,40010.2236921296,2009-07-16,05:22:07
39.973421,116.334033,0,197,40010.22375,2009-07-16,05:22:12
39.973398,116.33403,0,198,40010.2238078704,2009-07-16,05:22:17
39.973394,116.334026,0,198,40010.2238657407,2009-07-16,05:22:22
39.973394,116.334021,0,198,40010.2239236111,2009-07-16,05:22:27
39.973395,116.334023,0,197,40010.2239814815,2009-07-16,05:22:32
39.973395,116.334023,0,197,40010.2240162037,2009-07-16,05:22:35
39.973395,116.33402,0,197,40010.2240393519,2009-07-16,05:22:37
39.9734,116.334034,0,197,40010.2240972222,2009-07-16,05:22:42
39.973371,116.334112,0,199,40010.2241550926,2009-07-16,05:22:47
39.973348,116.334116,0,203,40010.224212963,2009-07-16,05:22:52
39.973338,116.334129,0,205,40010.2242708333,2009-07-16,05:22:57
39.973338,116.334129,0,205,40010.2243055556,2009-07-16,05:23:00
39.973345,116.334133,0,205,40010.2243287037,2009-07-16,05:23:02
39.973358,116.334105,0,209,40010.2243865741,2009-07-16,05:23:07
39.973378,116.334104,0,216,40010.2244444444,2009-07-16,05:23:12
39.973379,116.334078,0,221,40010.2245023148,2009-07-16,05:23:17
39.9734,116.334041,0,226,40010.2245601852,2009-07-16,05:23:22
39.973405,116.334023,0,230,40010.2246180556,2009-07-16,05:23:27
39.973411,116.333998,0,234,40010.2246759259,2009-07-16,05:23:32
39.973418,116.333956,0,238,40010.2247337963,2009-07-16,05:23:37
39.973422,116.33396,0,239,40010.2247916667,2009-07-16,05:23:42
39.973425,116.333966,0,239,40010.224849537,2009-07-16,05:23:47
39.973426,116.333973,0,239,40010.2249074074,2009-07-16,05:23:52
39.973425,116.333975,0,239,40010.2249652778,2009-07-16,05:23:57
39.973425,116.333975,0,239,40010.225,2009-07-16,05:24:00
39.973423,116.333973,0,239,40010.2250231481,2009-07-16,05:24:02
39.973419,116.333905,0,238,40010.2250810185,2009-07-16,05:24:07
39.973405,116.333783,0,241,40010.2251388889,2009-07-16,05:24:12
39.973384,116.333784,0,248,40010.2251967593,2009-07-16,05:24:17
39.973384,116.333784,0,248,40010.2252314815,2009-07-16,05:24:20
39.973378,116.333783,0,251,40010.2252546296,2009-07-16,05:24:22
39.973409,116.333776,0,257,40010.2253125,2009-07-16,05:24:27
39.973424,116.333786,0,259,40010.2253703704,2009-07-16,05:24:32
39.973447,116.333829,0,259,40010.2254282407,2009-07-16,05:24:37
39.973464,116.333819,0,259,40010.2254861111,2009-07-16,05:24:42
39.973464,116.333819,0,259,40010.2255208333,2009-07-16,05:24:45
39.97347,116.333817,0,262,40010.2255439815,2009-07-16,05:24:47
39.973471,116.333831,0,267,40010.2256018519,2009-07-16,05:24:52
39.973471,116.333831,0,267,40010.2256365741,2009-07-16,05:24:55
39.973471,116.333838,0,267,40010.2256597222,2009-07-16,05:24:57
39.973467,116.333856,0,266,40010.2257175926,2009-07-16,05:25:02
39.973441,116.333894,0,264,40010.225775463,2009-07-16,05:25:07
39.973441,116.333981,0,262,40010.2258333333,2009-07-16,05:25:12
39.973443,116.33399,0,262,40010.2258912037,2009-07-16,05:25:17
39.973232,116.33402,0,263,40010.2290162037,2009-07-16,05:29:47
39.973152,116.334006,0,263,40010.2290740741,2009-07-16,05:29:52
39.97316,116.334021,0,263,40010.2291319444,2009-07-16,05:29:57
39.973184,116.334026,0,263,40010.2291898148,2009-07-16,05:30:02
39.973184,116.334026,0,263,40010.229224537,2009-07-16,05:30:05
39.973184,116.334032,0,263,40010.2292476852,2009-07-16,05:30:07
39.973233,116.334049,0,263,40010.2293055556,2009-07-16,05:30:12
39.973268,116.334072,0,263,40010.2293634259,2009-07-16,05:30:17
39.97327,116.334097,0,262,40010.2294212963,2009-07-16,05:30:22
39.973322,116.334097,0,262,40010.2294791667,2009-07-16,05:30:27
39.973314,116.334109,0,264,40010.229537037,2009-07-16,05:30:32
39.973291,116.334126,0,264,40010.2295949074,2009-07-16,05:30:37
39.973149,116.334138,0,264,40010.2296527778,2009-07-16,05:30:42
39.973105,116.334183,0,263,40010.2297106481,2009-07-16,05:30:47
39.973062,116.334212,0,263,40010.2297685185,2009-07-16,05:30:52
39.973024,116.334206,0,263,40010.2298263889,2009-07-16,05:30:57
39.972998,116.334196,0,264,40010.2298842593,2009-07-16,05:31:02
39.973007,116.334175,0,264,40010.2299421296,2009-07-16,05:31:07
39.972934,116.334165,0,264,40010.23,2009-07-16,05:31:12
39.973154,116.334065,0,270,40010.2300578704,2009-07-16,05:31:17
39.973162,116.334037,0,272,40010.2301157407,2009-07-16,05:31:22
39.973162,116.334037,0,272,40010.230150463,2009-07-16,05:31:25
39.973162,116.334042,0,272,40010.2301736111,2009-07-16,05:31:27
39.973198,116.334053,0,277,40010.2302314815,2009-07-16,05:31:32
39.973204,116.33402,0,280,40010.2302893519,2009-07-16,05:31:37
39.973213,116.333977,0,280,40010.2303472222,2009-07-16,05:31:42
39.973253,116.333933,0,278,40010.2304050926,2009-07-16,05:31:47
39.973306,116.333849,0,277,40010.230462963,2009-07-16,05:31:52
39.973358,116.333762,0,276,40010.2305208333,2009-07-16,05:31:57
39.973393,116.333773,0,277,40010.2305787037,2009-07-16,05:32:02
39.973408,116.333816,0,278,40010.2306365741,2009-07-16,05:32:07
39.973406,116.333797,0,279,40010.2306944444,2009-07-16,05:32:12
39.973431,116.333734,0,279,40010.2307523148,2009-07-16,05:32:17
39.973471,116.333695,0,279,40010.2308101852,2009-07-16,05:32:22
39.973481,116.333736,0,276,40010.2308680556,2009-07-16,05:32:27
39.973469,116.333785,0,275,40010.2309259259,2009-07-16,05:32:32
39.97344,116.333787,0,274,40010.2309837963,2009-07-16,05:32:37
39.973437,116.333791,0,274,40010.2310416667,2009-07-16,05:32:42
39.973437,116.333791,0,274,40010.2310763889,2009-07-16,05:32:45
39.973437,116.333795,0,274,40010.231099537,2009-07-16,05:32:47
39.973424,116.333822,0,274,40010.2311574074,2009-07-16,05:32:52
39.973415,116.333845,0,273,40010.2312152778,2009-07-16,05:32:57
39.973426,116.333912,0,272,40010.2312731481,2009-07-16,05:33:02
39.973465,116.334013,0,274,40010.2313310185,2009-07-16,05:33:07
39.973482,116.334073,0,273,40010.2313888889,2009-07-16,05:33:12
39.973474,116.334094,0,275,40010.2314467593,2009-07-16,05:33:17
39.973453,116.334083,0,274,40010.2315046296,2009-07-16,05:33:22
39.973437,116.334127,0,274,40010.2315625,2009-07-16,05:33:27
39.973437,116.334127,0,274,40010.2315972222,2009-07-16,05:33:30
39.973431,116.334132,0,275,40010.2316203704,2009-07-16,05:33:32
39.973439,116.334183,0,280,40010.2316782407,2009-07-16,05:33:37
39.973436,116.334221,0,283,40010.2317361111,2009-07-16,05:33:42
39.973418,116.3342,0,284,40010.2317939815,2009-07-16,05:33:47
39.973374,116.334099,0,285,40010.2318518519,2009-07-16,05:33:52
39.973392,116.333989,0,287,40010.2319097222,2009-07-16,05:33:57
39.973441,116.333896,0,288,40010.2319675926,2009-07-16,05:34:02
39.973453,116.333879,0,284,40010.232025463,2009-07-16,05:34:07
39.973405,116.333959,0,282,40010.2320833333,2009-07-16,05:34:12
39.973384,116.333996,0,281,40010.2321412037,2009-07-16,05:34:17
39.973407,116.333954,0,282,40010.2321990741,2009-07-16,05:34:22
39.973445,116.33387,0,281,40010.2322569444,2009-07-16,05:34:27
39.973472,116.333808,0,280,40010.2323148148,2009-07-16,05:34:32
39.973316,116.334055,0,280,40010.2374652778,2009-07-16,05:41:57
39.973308,116.334102,0,278,40010.2375231481,2009-07-16,05:42:02
39.973309,116.334185,0,278,40010.2375810185,2009-07-16,05:42:07
39.973326,116.334261,0,278,40010.2376388889,2009-07-16,05:42:12
39.973355,116.334275,0,278,40010.2376967593,2009-07-16,05:42:17
39.973365,116.334197,0,279,40010.2377546296,2009-07-16,05:42:22
39.973386,116.334137,0,279,40010.2378125,2009-07-16,05:42:27
39.973401,116.334021,0,280,40010.2378703704,2009-07-16,05:42:32
39.973393,116.333951,0,280,40010.2379282407,2009-07-16,05:42:37
39.973396,116.333969,0,279,40010.2379861111,2009-07-16,05:42:42
39.973409,116.333918,0,279,40010.2380439815,2009-07-16,05:42:47
39.973419,116.333815,0,280,40010.2381018519,2009-07-16,05:42:52
39.973432,116.333774,0,280,40010.2381597222,2009-07-16,05:42:57
39.97344,116.333756,0,281,40010.2382175926,2009-07-16,05:43:02
39.9735,116.333803,0,280,40010.238275463,2009-07-16,05:43:07
39.973518,116.333825,0,280,40010.2383333333,2009-07-16,05:43:12
39.973515,116.333798,0,280,40010.2383912037,2009-07-16,05:43:17
39.973506,116.333869,0,280,40010.2384490741,2009-07-16,05:43:22
39.973495,116.33389,0,280,40010.2385069444,2009-07-16,05:43:27
39.973474,116.333978,0,280,40010.2385648148,2009-07-16,05:43:32
39.973442,116.334152,0,279,40010.2386226852,2009-07-16,05:43:37
39.973411,116.334275,0,279,40010.2386805556,2009-07-16,05:43:42
39.973414,116.334322,0,280,40010.2387384259,2009-07-16,05:43:47
39.973426,116.334318,0,280,40010.2387962963,2009-07-16,05:43:52
39.973426,116.334286,0,282,40010.2388541667,2009-07-16,05:43:57
39.973426,116.334286,0,282,40010.2388888889,2009-07-16,05:44:00
39.973424,116.33428,0,283,40010.238912037,2009-07-16,05:44:02
39.97343,116.334206,0,283,40010.2389699074,2009-07-16,05:44:07
39.973461,116.334113,0,284,40010.2390277778,2009-07-16,05:44:12
39.97348,116.33408,0,284,40010.2390856481,2009-07-16,05:44:17
39.973452,116.334095,0,285,40010.2391435185,2009-07-16,05:44:22
39.973464,116.334053,0,285,40010.2392013889,2009-07-16,05:44:27
39.973475,116.334083,0,284,40010.2392592593,2009-07-16,05:44:32
39.97348,116.334043,0,285,40010.2393171296,2009-07-16,05:44:37
39.9735,116.33395,0,285,40010.239375,2009-07-16,05:44:42
39.973525,116.333864,0,285,40010.2394328704,2009-07-16,05:44:47
39.973501,116.333836,0,286,40010.2394907407,2009-07-16,05:44:52
39.973477,116.333902,0,286,40010.2395486111,2009-07-16,05:44:57
39.97348,116.33399,0,285,40010.2396064815,2009-07-16,05:45:02
39.973483,116.334004,0,283,40010.2396643519,2009-07-16,05:45:07
39.973458,116.334023,0,283,40010.2397222222,2009-07-16,05:45:12
39.973426,116.333993,0,283,40010.2397800926,2009-07-16,05:45:17
39.97343,116.333962,0,286,40010.239837963,2009-07-16,05:45:22
39.97343,116.333962,0,286,40010.2398726852,2009-07-16,05:45:25
39.973432,116.333958,0,286,40010.2398958333,2009-07-16,05:45:27
39.973413,116.333971,0,286,40010.2399537037,2009-07-16,05:45:32
39.973417,116.33396,0,286,40010.2400115741,2009-07-16,05:45:37
39.973417,116.33396,0,286,40010.2400462963,2009-07-16,05:45:40
39.973416,116.33396,0,286,40010.2400694444,2009-07-16,05:45:42
39.973392,116.333947,0,286,40010.2401273148,2009-07-16,05:45:47
39.973371,116.333961,0,286,40010.2401851852,2009-07-16,05:45:52
39.973357,116.333968,0,286,40010.2402430556,2009-07-16,05:45:57
39.973337,116.333991,0,285,40010.2403009259,2009-07-16,05:46:02
39.973342,116.334003,0,284,40010.2403587963,2009-07-16,05:46:07
39.973359,116.334017,0,284,40010.2404166667,2009-07-16,05:46:12
39.973331,116.33401,0,283,40010.240474537,2009-07-16,05:46:17
39.973328,116.334073,0,281,40010.2405324074,2009-07-16,05:46:22
39.973341,116.33408,0,281,40010.2405902778,2009-07-16,05:46:27
39.973365,116.334063,0,283,40010.2406481481,2009-07-16,05:46:32
39.973372,116.334021,0,284,40010.2407060185,2009-07-16,05:46:37
39.973386,116.334052,0,282,40010.2407638889,2009-07-16,05:46:42
39.973399,116.334031,0,282,40010.2408217593,2009-07-16,05:46:47
39.973434,116.333956,0,284,40010.2408796296,2009-07-16,05:46:52
39.973474,116.333808,0,285,40010.2409375,2009-07-16,05:46:57
39.973512,116.333628,0,286,40010.2409953704,2009-07-16,05:47:02
39.973509,116.333592,0,286,40010.2410532407,2009-07-16,05:47:07
39.973473,116.333652,0,285,40010.2411111111,2009-07-16,05:47:12
39.973438,116.333812,0,277,40010.2411689815,2009-07-16,05:47:17
39.973375,116.334044,0,277,40010.2412268519,2009-07-16,05:47:22
39.97332,116.334187,0,277,40010.2412847222,2009-07-16,05:47:27
39.973277,116.334303,0,278,40010.2413425926,2009-07-16,05:47:32
39.973308,116.334236,0,284,40010.241400463,2009-07-16,05:47:37
39.97333,116.334273,0,284,40010.2414583333,2009-07-16,05:47:42
39.973396,116.334271,0,283,40010.2415162037,2009-07-16,05:47:47
39.973427,116.334185,0,283,40010.2415740741,2009-07-16,05:47:52
39.973441,116.33414,0,289,40010.2416319444,2009-07-16,05:47:57
39.973449,116.334081,0,290,40010.2416898148,2009-07-16,05:48:02
39.97342,116.333899,0,282,40010.2417476852,2009-07-16,05:48:07
39.973453,116.333769,0,279,40010.2418055556,2009-07-16,05:48:12
39.973472,116.333728,0,273,40010.2418634259,2009-07-16,05:48:17
39.973466,116.333785,0,266,40010.2419212963,2009-07-16,05:48:22
39.973472,116.333782,0,266,40010.2419791667,2009-07-16,05:48:27
39.973466,116.33379,0,266,40010.242037037,2009-07-16,05:48:32
39.973466,116.33379,0,266,40010.2420717593,2009-07-16,05:48:35
39.973462,116.333791,0,265,40010.2420949074,2009-07-16,05:48:37
39.973458,116.333853,0,261,40010.2421527778,2009-07-16,05:48:42
39.973468,116.333813,0,260,40010.2422106481,2009-07-16,05:48:47
39.973468,116.333813,0,260,40010.2422453704,2009-07-16,05:48:50
39.973475,116.333817,0,255,40010.2422685185,2009-07-16,05:48:52
39.973499,116.333755,0,254,40010.2423263889,2009-07-16,05:48:57
39.973511,116.33374,0,249,40010.2423842593,2009-07-16,05:49:02
39.97351,116.333731,0,244,40010.2424421296,2009-07-16,05:49:07
39.973488,116.333825,0,235,40010.2425,2009-07-16,05:49:12
39.973473,116.333868,0,230,40010.2425578704,2009-07-16,05:49:17
39.973464,116.333835,0,229,40010.2426157407,2009-07-16,05:49:22
39.973458,116.333852,0,225,40010.2426736111,2009-07-16,05:49:27
39.973458,116.333841,0,225,40010.2427314815,2009-07-16,05:49:32
39.97345,116.333859,0,223,40010.2427893518,2009-07-16,05:49:37
39.973471,116.333835,0,222,40010.2428472222,2009-07-16,05:49:42
39.973501,116.33374,0,222,40010.2429050926,2009-07-16,05:49:47
39.973491,116.333717,0,222,40010.242962963,2009-07-16,05:49:52
39.973463,116.333768,0,222,40010.2430208333,2009-07-16,05:49:57
39.973463,116.333768,0,222,40010.2430555556,2009-07-16,05:50:00
39.973469,116.333774,0,223,40010.2430787037,2009-07-16,05:50:02
39.973475,116.333759,0,225,40010.2431365741,2009-07-16,05:50:07
39.973509,116.333669,0,225,40010.2431944444,2009-07-16,05:50:12
39.973557,116.333503,0,225,40010.2432523148,2009-07-16,05:50:17
39.973581,116.333404,0,224,40010.2433101852,2009-07-16,05:50:22
39.973602,116.333324,0,223,40010.2433680556,2009-07-16,05:50:27
39.9736,116.333266,0,219,40010.2434259259,2009-07-16,05:50:32
39.973637,116.333194,0,216,40010.2434837963,2009-07-16,05:50:37
39.973671,116.333148,0,216,40010.2435416667,2009-07-16,05:50:42
39.973685,116.333101,0,217,40010.243599537,2009-07-16,05:50:47
39.973715,116.33306,0,220,40010.2436574074,2009-07-16,05:50:52
39.973734,116.333073,0,221,40010.2437152778,2009-07-16,05:50:57
39.973747,116.333154,0,220,40010.2437731481,2009-07-16,05:51:02
39.97374,116.333217,0,220,40010.2438310185,2009-07-16,05:51:07
39.973707,116.333301,0,223,40010.2438888889,2009-07-16,05:51:12
39.973692,116.333348,0,223,40010.2439467593,2009-07-16,05:51:17
39.973691,116.33339,0,223,40010.2440046296,2009-07-16,05:51:22
39.973702,116.333399,0,225,40010.2440625,2009-07-16,05:51:27
39.973684,116.333497,0,223,40010.2441203704,2009-07-16,05:51:32
39.973659,116.333586,0,223,40010.2441782407,2009-07-16,05:51:37
39.973568,116.333842,0,222,40010.2442361111,2009-07-16,05:51:42
39.973509,116.334025,0,220,40010.2442939815,2009-07-16,05:51:47
39.973476,116.334064,0,221,40010.2443518518,2009-07-16,05:51:52
39.973436,116.333988,0,221,40010.2444097222,2009-07-16,05:51:57
39.973406,116.333978,0,222,40010.2444675926,2009-07-16,05:52:02
39.973382,116.334014,0,222,40010.244525463,2009-07-16,05:52:07
39.973394,116.333916,0,233,40010.2445833333,2009-07-16,05:52:12
39.973463,116.333671,0,233,40010.2446412037,2009-07-16,05:52:17
39.973517,116.333413,0,237,40010.2446990741,2009-07-16,05:52:22
39.973552,116.333363,0,239,40010.2447569444,2009-07-16,05:52:27
39.973581,116.333316,0,240,40010.2448148148,2009-07-16,05:52:32
39.973604,116.333326,0,240,40010.2448726852,2009-07-16,05:52:37
39.973588,116.333419,0,236,40010.2449305556,2009-07-16,05:52:42
39.973534,116.333665,0,237,40010.2449884259,2009-07-16,05:52:47
39.973496,116.333839,0,233,40010.2450462963,2009-07-16,05:52:52
39.973496,116.333839,0,233,40010.2450810185,2009-07-16,05:52:55
39.973503,116.333843,0,233,40010.2451041667,2009-07-16,05:52:57
39.973491,116.333858,0,231,40010.245162037,2009-07-16,05:53:02
39.973478,116.33387,0,226,40010.2452199074,2009-07-16,05:53:07
39.973465,116.333802,0,224,40010.2452777778,2009-07-16,05:53:12
39.973435,116.333719,0,226,40010.2453356481,2009-07-16,05:53:17
39.973429,116.333651,0,227,40010.2453935185,2009-07-16,05:53:22
39.973441,116.333578,0,228,40010.2454513889,2009-07-16,05:53:27
39.973429,116.333541,0,229,40010.2455092593,2009-07-16,05:53:32
39.97343,116.333568,0,230,40010.2455671296,2009-07-16,05:53:37
39.973419,116.333534,0,229,40010.245625,2009-07-16,05:53:42
39.973421,116.333499,0,230,40010.2456828704,2009-07-16,05:53:47
39.973421,116.333467,0,230,40010.2457407407,2009-07-16,05:53:52
39.97343,116.333493,0,231,40010.2457986111,2009-07-16,05:53:57
39.973446,116.333533,0,232,40010.2458564815,2009-07-16,05:54:02
39.973457,116.333613,0,232,40010.2459143519,2009-07-16,05:54:07
39.973468,116.33363,0,232,40010.2459722222,2009-07-16,05:54:12
39.973464,116.333766,0,233,40010.2460300926,2009-07-16,05:54:17
39.973467,116.333849,0,237,40010.246087963,2009-07-16,05:54:22
39.973469,116.333909,0,242,40010.2461458333,2009-07-16,05:54:27
39.973478,116.333915,0,249,40010.2462037037,2009-07-16,05:54:32
39.97348,116.333896,0,255,40010.2462615741,2009-07-16,05:54:37
39.97348,116.333902,0,255,40010.2463194444,2009-07-16,05:54:42
39.973478,116.333897,0,256,40010.2463773148,2009-07-16,05:54:47
39.973479,116.333895,0,256,40010.2464351852,2009-07-16,05:54:52
39.973479,116.333895,0,256,40010.2464699074,2009-07-16,05:54:55
39.973478,116.333896,0,256,40010.2464930556,2009-07-16,05:54:57
39.973453,116.333955,0,254,40010.2465509259,2009-07-16,05:55:02
39.97343,116.334018,0,251,40010.2466087963,2009-07-16,05:55:07
39.973405,116.334038,0,248,40010.2466666667,2009-07-16,05:55:12
39.973393,116.334009,0,246,40010.246724537,2009-07-16,05:55:17
39.973389,116.33399,0,246,40010.2467824074,2009-07-16,05:55:22
39.973387,116.333984,0,246,40010.2468402778,2009-07-16,05:55:27
39.973387,116.333984,0,246,40010.246875,2009-07-16,05:55:30
39.973386,116.333979,0,245,40010.2468981481,2009-07-16,05:55:32
39.973427,116.333866,0,243,40010.2469560185,2009-07-16,05:55:37
39.973426,116.333806,0,239,40010.2470138889,2009-07-16,05:55:42
39.97341,116.333811,0,240,40010.2470717593,2009-07-16,05:55:47
39.973427,116.333812,0,241,40010.2471296296,2009-07-16,05:55:52
39.973454,116.33382,0,240,40010.2471875,2009-07-16,05:55:57
39.973465,116.333876,0,239,40010.2472453704,2009-07-16,05:56:02
39.973465,116.333876,0,239,40010.2472800926,2009-07-16,05:56:05
39.97347,116.333878,0,239,40010.2473032407,2009-07-16,05:56:07
39.973475,116.333866,0,240,40010.2473611111,2009-07-16,05:56:12
39.973446,116.333669,0,249,40010.2474189815,2009-07-16,05:56:17
39.973432,116.333599,0,251,40010.2474768519,2009-07-16,05:56:22
39.973441,116.33355,0,256,40010.2475347222,2009-07-16,05:56:27
39.973415,116.3336,0,256,40010.2475925926,2009-07-16,05:56:32
39.973421,116.33368,0,253,40010.247650463,2009-07-16,05:56:37
39.973409,116.333779,0,253,40010.2477083333,2009-07-16,05:56:42
39.973388,116.333904,0,252,40010.2477662037,2009-07-16,05:56:47
39.973376,116.334035,0,253,40010.2478240741,2009-07-16,05:56:52
39.973377,116.334074,0,254,40010.2478819444,2009-07-16,05:56:57
39.973363,116.334148,0,253,40010.2479398148,2009-07-16,05:57:02
39.973383,116.334239,0,254,40010.2479976852,2009-07-16,05:57:07
39.973373,116.334297,0,254,40010.2480555556,2009-07-16,05:57:12
39.973403,116.334266,0,256,40010.2481134259,2009-07-16,05:57:17
39.973424,116.334248,0,254,40010.2481712963,2009-07-16,05:57:22
39.973427,116.334264,0,253,40010.2482291667,2009-07-16,05:57:27
39.973427,116.334264,0,253,40010.2482638889,2009-07-16,05:57:30
39.973424,116.334265,0,254,40010.248287037,2009-07-16,05:57:32
39.973423,116.334153,0,258,40010.2483449074,2009-07-16,05:57:37
39.973405,116.333903,0,272,40010.2484027778,2009-07-16,05:57:42
39.97339,116.333794,0,280,40010.2484606481,2009-07-16,05:57:47
39.973309,116.334118,0,256,40010.2508333333,2009-07-16,06:01:12
39.973313,116.334147,0,255,40010.2508912037,2009-07-16,06:01:17
39.973294,116.334157,0,254,40010.2509490741,2009-07-16,06:01:22
39.973307,116.334143,0,254,40010.2510069444,2009-07-16,06:01:27
39.973323,116.334121,0,254,40010.2510648148,2009-07-16,06:01:32
39.973323,116.334051,0,254,40010.2511226852,2009-07-16,06:01:37
39.973343,116.333977,0,254,40010.2511805556,2009-07-16,06:01:42
39.973384,116.33386,0,255,40010.2512384259,2009-07-16,06:01:47
39.973396,116.33383,0,254,40010.2512962963,2009-07-16,06:01:52
39.973406,116.33376,0,254,40010.2513541667,2009-07-16,06:01:57
39.973431,116.333626,0,252,40010.251412037,2009-07-16,06:02:02
39.973431,116.333614,0,252,40010.2514699074,2009-07-16,06:02:07
39.973416,116.333609,0,252,40010.2515277778,2009-07-16,06:02:12
39.973408,116.333623,0,252,40010.2515856481,2009-07-16,06:02:17
39.97341,116.333616,0,252,40010.2516435185,2009-07-16,06:02:22
39.97341,116.333616,0,252,40010.2516782407,2009-07-16,06:02:25
39.973413,116.333623,0,252,40010.2517013889,2009-07-16,06:02:27
39.973409,116.333661,0,252,40010.2517592593,2009-07-16,06:02:32
39.973401,116.33372,0,252,40010.2518171296,2009-07-16,06:02:37
39.973387,116.333768,0,251,40010.251875,2009-07-16,06:02:42
39.973378,116.333887,0,250,40010.2519328704,2009-07-16,06:02:47
39.97335,116.333956,0,252,40010.2519907407,2009-07-16,06:02:52
39.97335,116.33396,0,254,40010.2520486111,2009-07-16,06:02:57
39.97335,116.33396,0,254,40010.2520833333,2009-07-16,06:03:00
39.973354,116.333953,0,255,40010.2521064815,2009-07-16,06:03:02
39.973359,116.33394,0,255,40010.2521643518,2009-07-16,06:03:07
39.973359,116.33394,0,255,40010.2521990741,2009-07-16,06:03:10
39.973357,116.333944,0,254,40010.2522222222,2009-07-16,06:03:12
39.973378,116.333899,0,256,40010.2522800926,2009-07-16,06:03:17
39.973377,116.333876,0,258,40010.252337963,2009-07-16,06:03:22
39.973361,116.333866,0,259,40010.2523958333,2009-07-16,06:03:27
39.973371,116.333877,0,261,40010.2524537037,2009-07-16,06:03:32
39.97338,116.333908,0,261,40010.2525115741,2009-07-16,06:03:37
39.973387,116.333939,0,260,40010.2525694444,2009-07-16,06:03:42
39.973392,116.33395,0,260,40010.2526273148,2009-07-16,06:03:47
39.97339,116.334007,0,261,40010.2526851852,2009-07-16,06:03:52
39.973396,116.334029,0,261,40010.2527430556,2009-07-16,06:03:57
39.973396,116.334029,0,261,40010.2527777778,2009-07-16,06:04:00
39.9734,116.334034,0,261,40010.2528009259,2009-07-16,06:04:02
39.973399,116.334087,0,260,40010.2528587963,2009-07-16,06:04:07
39.973393,116.334189,0,261,40010.2529166667,2009-07-16,06:04:12
39.973384,116.334164,0,265,40010.252974537,2009-07-16,06:04:17
39.973381,116.334146,0,267,40010.2530324074,2009-07-16,06:04:22
39.97338,116.334139,0,267,40010.2530902778,2009-07-16,06:04:27
39.973378,116.334137,0,267,40010.2531481481,2009-07-16,06:04:32
39.973376,116.334135,0,267,40010.2532060185,2009-07-16,06:04:37
39.973376,116.334135,0,267,40010.2532407407,2009-07-16,06:04:40
39.973379,116.334139,0,267,40010.2532638889,2009-07-16,06:04:42
39.97337,116.334229,0,264,40010.2533217593,2009-07-16,06:04:47
39.973358,116.334328,0,266,40010.2533796296,2009-07-16,06:04:52
39.973373,116.334423,0,270,40010.2534375,2009-07-16,06:04:57
39.973378,116.334493,0,273,40010.2534953704,2009-07-16,06:05:02
39.973376,116.334515,0,273,40010.2535532407,2009-07-16,06:05:07
39.973376,116.334515,0,273,40010.253587963,2009-07-16,06:05:10
39.973378,116.334521,0,273,40010.2536111111,2009-07-16,06:05:12
39.973388,116.334491,0,278,40010.2536689815,2009-07-16,06:05:17
39.973401,116.334404,0,279,40010.2537268519,2009-07-16,06:05:22
39.973386,116.334328,0,280,40010.2537847222,2009-07-16,06:05:27
39.973371,116.334272,0,280,40010.2538425926,2009-07-16,06:05:32
39.973377,116.334288,0,278,40010.253900463,2009-07-16,06:05:37
39.973368,116.334289,0,274,40010.2539583333,2009-07-16,06:05:42
39.973395,116.334265,0,272,40010.2540162037,2009-07-16,06:05:47
39.973393,116.33428,0,270,40010.2540740741,2009-07-16,06:05:52
39.973393,116.334276,0,270,40010.2541319444,2009-07-16,06:05:57
39.973385,116.334273,0,270,40010.2541898148,2009-07-16,06:06:02
39.973379,116.334268,0,270,40010.2542476852,2009-07-16,06:06:07
39.973379,116.334268,0,270,40010.2542824074,2009-07-16,06:06:10
39.97338,116.334266,0,270,40010.2543055556,2009-07-16,06:06:12
39.97339,116.334267,0,270,40010.2543634259,2009-07-16,06:06:17
39.973397,116.334266,0,269,40010.2544212963,2009-07-16,06:06:22
39.973397,116.334266,0,269,40010.2544560185,2009-07-16,06:06:25
39.973399,116.334259,0,269,40010.2544791667,2009-07-16,06:06:27
39.973401,116.334234,0,269,40010.254537037,2009-07-16,06:06:32
39.973379,116.334235,0,270,40010.2545949074,2009-07-16,06:06:37
39.973369,116.334239,0,272,40010.2546527778,2009-07-16,06:06:42
39.973378,116.334238,0,270,40010.2547106481,2009-07-16,06:06:47
39.973385,116.334267,0,269,40010.2547685185,2009-07-16,06:06:52
39.973387,116.33428,0,269,40010.2548263889,2009-07-16,06:06:57
39.973381,116.334393,0,267,40010.2548842593,2009-07-16,06:07:02
39.973392,116.334468,0,266,40010.2549421296,2009-07-16,06:07:07
39.973401,116.334644,0,268,40010.255,2009-07-16,06:07:12
39.973403,116.334788,0,268,40010.2550578704,2009-07-16,06:07:17
39.973405,116.334875,0,268,40010.2551157407,2009-07-16,06:07:22
39.97337,116.335016,0,267,40010.2551736111,2009-07-16,06:07:27
39.973352,116.335081,0,266,40010.2552314815,2009-07-16,06:07:32
39.973347,116.335079,0,263,40010.2552893519,2009-07-16,06:07:37
39.973347,116.335079,0,263,40010.2553240741,2009-07-16,06:07:40
39.973354,116.335075,0,263,40010.2553472222,2009-07-16,06:07:42
39.973333,116.335035,0,267,40010.2554050926,2009-07-16,06:07:47
39.973326,116.335067,0,268,40010.255462963,2009-07-16,06:07:52
39.973329,116.335073,0,268,40010.2555208333,2009-07-16,06:07:57
39.973329,116.335073,0,268,40010.2555555556,2009-07-16,06:08:00
39.973336,116.335076,0,268,40010.2555787037,2009-07-16,06:08:02
39.973335,116.33512,0,276,40010.2556365741,2009-07-16,06:08:07
39.973335,116.33512,0,276,40010.2556712963,2009-07-16,06:08:10
39.973339,116.335121,0,276,40010.2556944444,2009-07-16,06:08:12
39.973351,116.335042,0,274,40010.2557523148,2009-07-16,06:08:17
39.973365,116.334998,0,272,40010.2558101852,2009-07-16,06:08:22
39.973362,116.334924,0,269,40010.2558680556,2009-07-16,06:08:27
39.973353,116.334779,0,266,40010.2559259259,2009-07-16,06:08:32
39.973344,116.334747,0,267,40010.2559837963,2009-07-16,06:08:37
39.973337,116.334609,0,266,40010.2560416667,2009-07-16,06:08:42
39.973363,116.334507,0,264,40010.256099537,2009-07-16,06:08:47
39.973393,116.334456,0,266,40010.2561574074,2009-07-16,06:08:52
39.973426,116.334277,0,266,40010.2562152778,2009-07-16,06:08:57
39.973425,116.334203,0,268,40010.2562731481,2009-07-16,06:09:02
39.973408,116.334238,0,270,40010.2563310185,2009-07-16,06:09:07
39.973396,116.334312,0,269,40010.2563888889,2009-07-16,06:09:12
39.973366,116.334402,0,266,40010.2564467593,2009-07-16,06:09:17
39.973367,116.334415,0,265,40010.2565046296,2009-07-16,06:09:22
39.973367,116.334415,0,265,40010.2565393519,2009-07-16,06:09:25
39.973363,116.334414,0,265,40010.2565625,2009-07-16,06:09:27
39.973364,116.334391,0,262,40010.2566203704,2009-07-16,06:09:32
39.973357,116.334356,0,262,40010.2566782407,2009-07-16,06:09:37
39.973352,116.334338,0,262,40010.2567361111,2009-07-16,06:09:42
39.973349,116.334245,0,258,40010.2567939815,2009-07-16,06:09:47
39.973343,116.33421,0,257,40010.2568518519,2009-07-16,06:09:52
39.973369,116.334099,0,257,40010.2569097222,2009-07-16,06:09:57
39.973404,116.333967,0,257,40010.2569675926,2009-07-16,06:10:02
39.973404,116.333957,0,259,40010.257025463,2009-07-16,06:10:07
39.973424,116.333917,0,261,40010.2570833333,2009-07-16,06:10:12
39.973431,116.333873,0,263,40010.2571412037,2009-07-16,06:10:17
39.973429,116.333822,0,266,40010.2571990741,2009-07-16,06:10:22
39.973433,116.333755,0,264,40010.2572569444,2009-07-16,06:10:27
39.973424,116.333783,0,259,40010.2573148148,2009-07-16,06:10:32
39.973426,116.333857,0,262,40010.2573726852,2009-07-16,06:10:37
39.973425,116.333902,0,259,40010.2574305556,2009-07-16,06:10:42
39.973415,116.333958,0,260,40010.2574884259,2009-07-16,06:10:47
39.973402,116.334009,0,259,40010.2575462963,2009-07-16,06:10:52
39.973379,116.334077,0,255,40010.2576041667,2009-07-16,06:10:57
39.973384,116.334071,0,253,40010.257662037,2009-07-16,06:11:02
39.973384,116.334071,0,253,40010.2576967593,2009-07-16,06:11:05
39.973389,116.334073,0,253,40010.2577199074,2009-07-16,06:11:07
39.97339,116.334111,0,252,40010.2577777778,2009-07-16,06:11:12
39.9734,116.333794,0,237,40010.2599189815,2009-07-16,06:14:17
39.973428,116.333729,0,236,40010.2599768518,2009-07-16,06:14:22
39.973446,116.333717,0,234,40010.2600347222,2009-07-16,06:14:27
39.973439,116.333786,0,234,40010.2600925926,2009-07-16,06:14:32
39.973448,116.333843,0,233,40010.260150463,2009-07-16,06:14:37
39.973444,116.333866,0,231,40010.2602083333,2009-07-16,06:14:42
39.973438,116.333875,0,230,40010.2602662037,2009-07-16,06:14:47
39.973438,116.333875,0,230,40010.2603009259,2009-07-16,06:14:50
39.973434,116.333877,0,230,40010.2603240741,2009-07-16,06:14:52
39.973425,116.333884,0,230,40010.2603819444,2009-07-16,06:14:57
39.973423,116.333929,0,228,40010.2604398148,2009-07-16,06:15:02
39.973432,116.333959,0,228,40010.2604976852,2009-07-16,06:15:07
39.973448,116.333955,0,228,40010.2605555556,2009-07-16,06:15:12
39.973453,116.333927,0,229,40010.2606134259,2009-07-16,06:15:17
39.973424,116.333988,0,230,40010.2606712963,2009-07-16,06:15:22
39.97341,116.334026,0,228,40010.2607291667,2009-07-16,06:15:27
39.973417,116.334008,0,227,40010.260787037,2009-07-16,06:15:32
39.973476,116.333864,0,222,40010.2608449074,2009-07-16,06:15:37
39.973548,116.333668,0,218,40010.2609027778,2009-07-16,06:15:42
39.97363,116.333423,0,214,40010.2609606481,2009-07-16,06:15:47
39.97364,116.333321,0,213,40010.2610185185,2009-07-16,06:15:52
39.973568,116.333404,0,211,40010.2610763889,2009-07-16,06:15:57
39.973522,116.333477,0,208,40010.2611342593,2009-07-16,06:16:02
39.973541,116.333486,0,208,40010.2611921296,2009-07-16,06:16:07
39.97352,116.33359,0,202,40010.26125,2009-07-16,06:16:12
39.97352,116.333658,0,200,40010.2613078704,2009-07-16,06:16:17
39.973489,116.333831,0,202,40010.2613657407,2009-07-16,06:16:22
39.973414,116.334076,0,202,40010.2614236111,2009-07-16,06:16:27
39.973309,116.334365,0,204,40010.2614814815,2009-07-16,06:16:32
39.973301,116.334398,0,206,40010.2615393519,2009-07-16,06:16:37
39.973287,116.334393,0,209,40010.2615972222,2009-07-16,06:16:42
39.973343,116.334196,0,206,40010.2616550926,2009-07-16,06:16:47
39.973343,116.334126,0,205,40010.261712963,2009-07-16,06:16:52
39.973347,116.334059,0,208,40010.2617708333,2009-07-16,06:16:57
39.973385,116.333837,0,206,40010.2618287037,2009-07-16,06:17:02
39.973403,116.333714,0,204,40010.2618865741,2009-07-16,06:17:07
39.973478,116.333509,0,203,40010.2619444444,2009-07-16,06:17:12
39.973556,116.333299,0,202,40010.2620023148,2009-07-16,06:17:17
39.973616,116.333176,0,202,40010.2620601852,2009-07-16,06:17:22
39.973602,116.333211,0,202,40010.2621180556,2009-07-16,06:17:27
39.973577,116.333292,0,202,40010.2621759259,2009-07-16,06:17:32
39.973549,116.333353,0,200,40010.2622337963,2009-07-16,06:17:37
39.973473,116.333578,0,202,40010.2622916667,2009-07-16,06:17:42
39.973482,116.333622,0,202,40010.262349537,2009-07-16,06:17:47
39.973482,116.333622,0,202,40010.2623842593,2009-07-16,06:17:50
39.97349,116.333624,0,202,40010.2624074074,2009-07-16,06:17:52
39.973585,116.333438,0,202,40010.2624652778,2009-07-16,06:17:57
39.973606,116.333375,0,206,40010.2625231481,2009-07-16,06:18:02
39.973555,116.333529,0,203,40010.2625810185,2009-07-16,06:18:07
39.973536,116.333626,0,198,40010.2626388889,2009-07-16,06:18:12
39.973496,116.333811,0,197,40010.2626967593,2009-07-16,06:18:17
39.973436,116.33403,0,195,40010.2627546296,2009-07-16,06:18:22
39.973388,116.334201,0,196,40010.2628125,2009-07-16,06:18:27
39.973291,116.334442,0,199,40010.2628703704,2009-07-16,06:18:32
39.973264,116.33451,0,201,40010.2629282407,2009-07-16,06:18:37
39.97327,116.334423,0,202,40010.2629861111,2009-07-16,06:18:42
39.973284,116.33436,0,203,40010.2630439815,2009-07-16,06:18:47
39.973363,116.33426,0,204,40010.2631018519,2009-07-16,06:18:52
39.973494,116.334033,0,204,40010.263275463,2009-07-16,06:19:07
39.973577,116.33391,0,204,40010.2633333333,2009-07-16,06:19:12
39.973577,116.333825,0,206,40010.2633912037,2009-07-16,06:19:17
39.973558,116.333764,0,206,40010.2634490741,2009-07-16,06:19:22
39.973483,116.333926,0,208,40010.2635069444,2009-07-16,06:19:27
39.973419,116.334082,0,203,40010.2635648148,2009-07-16,06:19:32
39.973281,116.334519,0,202,40010.2636226852,2009-07-16,06:19:37
39.973148,116.335023,0,205,40010.2636805556,2009-07-16,06:19:42
39.973113,116.335218,0,206,40010.2637384259,2009-07-16,06:19:47
39.973179,116.335105,0,206,40010.2637962963,2009-07-16,06:19:52
39.973256,116.334966,0,206,40010.2638541667,2009-07-16,06:19:57
39.973309,116.334757,0,207,40010.263912037,2009-07-16,06:20:02
39.973292,116.334739,0,210,40010.2639699074,2009-07-16,06:20:07
39.973293,116.334701,0,210,40010.2640277778,2009-07-16,06:20:12
39.973335,116.334549,0,217,40010.2640856481,2009-07-16,06:20:17
39.973371,116.33428,0,216,40010.2641435185,2009-07-16,06:20:22
39.973393,116.334067,0,215,40010.2642013889,2009-07-16,06:20:27
39.973424,116.333906,0,215,40010.2642592593,2009-07-16,06:20:32
39.973387,116.333975,0,214,40010.2643171296,2009-07-16,06:20:37
39.973377,116.333983,0,213,40010.264375,2009-07-16,06:20:42
39.973337,116.334106,0,213,40010.2644328704,2009-07-16,06:20:47
39.973337,116.334208,0,213,40010.2644907407,2009-07-16,06:20:52
39.97334,116.334277,0,212,40010.2645486111,2009-07-16,06:20:57
39.973364,116.334294,0,212,40010.2646064815,2009-07-16,06:21:02
39.973406,116.334229,0,212,40010.2646643519,2009-07-16,06:21:07
39.973412,116.334277,0,212,40010.2647222222,2009-07-16,06:21:12
39.973392,116.334337,0,212,40010.2647800926,2009-07-16,06:21:17
39.973372,116.334448,0,212,40010.264837963,2009-07-16,06:21:22
39.973338,116.334526,0,212,40010.2648958333,2009-07-16,06:21:27
39.973364,116.334487,0,211,40010.2649537037,2009-07-16,06:21:32
39.973387,116.334472,0,211,40010.2650115741,2009-07-16,06:21:37
39.973409,116.334488,0,211,40010.2650694444,2009-07-16,06:21:42
39.973394,116.334531,0,209,40010.2651273148,2009-07-16,06:21:47
39.973329,116.33469,0,210,40010.2651851852,2009-07-16,06:21:52
39.973298,116.334756,0,211,40010.2652430556,2009-07-16,06:21:57
39.973263,116.334775,0,212,40010.2653009259,2009-07-16,06:22:02
39.973254,116.334732,0,212,40010.2653587963,2009-07-16,06:22:07
39.97328,116.334575,0,218,40010.2654166667,2009-07-16,06:22:12
39.97332,116.334434,0,218,40010.265474537,2009-07-16,06:22:17
39.973342,116.334264,0,218,40010.2655324074,2009-07-16,06:22:22
39.973357,116.334157,0,218,40010.2655902778,2009-07-16,06:22:27
39.973386,116.334053,0,218,40010.2656481481,2009-07-16,06:22:32
39.973399,116.334061,0,219,40010.2657060185,2009-07-16,06:22:37
39.973391,116.334175,0,220,40010.2657638889,2009-07-16,06:22:42
39.973392,116.334249,0,221,40010.2658217593,2009-07-16,06:22:47
39.973389,116.334305,0,221,40010.2658796296,2009-07-16,06:22:52
39.973355,116.334384,0,223,40010.2659375,2009-07-16,06:22:57
39.973335,116.334406,0,221,40010.2659953704,2009-07-16,06:23:02
39.973295,116.334448,0,222,40010.2660532407,2009-07-16,06:23:07
39.973259,116.33456,0,222,40010.2661111111,2009-07-16,06:23:12
39.97325,116.334646,0,223,40010.2661689815,2009-07-16,06:23:17
39.97322,116.334679,0,223,40010.2662268518,2009-07-16,06:23:22
39.973205,116.334667,0,223,40010.2662847222,2009-07-16,06:23:27
39.973222,116.334596,0,223,40010.2663425926,2009-07-16,06:23:32
39.973239,116.334514,0,224,40010.266400463,2009-07-16,06:23:37
39.973247,116.334492,0,228,40010.2664583333,2009-07-16,06:23:42
39.973262,116.334363,0,228,40010.2665162037,2009-07-16,06:23:47
39.973257,116.334272,0,228,40010.2665740741,2009-07-16,06:23:52
39.973205,116.334325,0,228,40010.2666319444,2009-07-16,06:23:57
39.97322,116.334299,0,227,40010.2666898148,2009-07-16,06:24:02
39.973249,116.334278,0,227,40010.2667476852,2009-07-16,06:24:07
39.97327,116.334261,0,228,40010.2668055556,2009-07-16,06:24:12
39.973291,116.334268,0,229,40010.2668634259,2009-07-16,06:24:17
39.973274,116.334312,0,229,40010.2669212963,2009-07-16,06:24:22
39.972877,116.342628,0,37,40010.2690046296,2009-07-16,06:27:22
39.97272,116.336182,0,-164,40010.2690625,2009-07-16,06:27:27
39.973097,116.335184,0,46,40010.2691203704,2009-07-16,06:27:32
39.973136,116.33502,0,124,40010.2691782407,2009-07-16,06:27:37
39.97313,116.335004,0,156,40010.2692361111,2009-07-16,06:27:42
39.9732,116.334799,0,174,40010.2692939815,2009-07-16,06:27:47
39.973247,116.334698,0,184,40010.2693518519,2009-07-16,06:27:52
39.973244,116.334638,0,192,40010.2694097222,2009-07-16,06:27:57
39.973244,116.334598,0,195,40010.2694675926,2009-07-16,06:28:02
39.973337,116.334417,0,200,40010.269525463,2009-07-16,06:28:07
39.973728,116.33439,0,225,40010.2698148148,2009-07-16,06:28:32
39.973645,116.334455,0,225,40010.2698726852,2009-07-16,06:28:37
39.973624,116.334469,0,225,40010.2699305556,2009-07-16,06:28:42
39.973524,116.334494,0,224,40010.2699884259,2009-07-16,06:28:47
39.973475,116.334447,0,224,40010.2700462963,2009-07-16,06:28:52
39.973473,116.334281,0,225,40010.2701041667,2009-07-16,06:28:57
39.973501,116.334162,0,225,40010.270162037,2009-07-16,06:29:02
39.973498,116.334131,0,225,40010.2702199074,2009-07-16,06:29:07
39.97352,116.334071,0,225,40010.2702777778,2009-07-16,06:29:12
39.973531,116.334077,0,225,40010.2703356481,2009-07-16,06:29:17
39.973515,116.334093,0,226,40010.2703935185,2009-07-16,06:29:22
39.973503,116.334113,0,225,40010.2704513889,2009-07-16,06:29:27
39.973522,116.334126,0,224,40010.2705092593,2009-07-16,06:29:32
39.973493,116.33427,0,224,40010.2705671296,2009-07-16,06:29:37
39.973344,116.334584,0,224,40010.270625,2009-07-16,06:29:42
39.973309,116.334654,0,224,40010.2706828704,2009-07-16,06:29:47
39.973318,116.334621,0,224,40010.2707407407,2009-07-16,06:29:52
39.973296,116.334606,0,224,40010.2707986111,2009-07-16,06:29:57
39.973285,116.334471,0,224,40010.2708564815,2009-07-16,06:30:02
39.973262,116.334454,0,225,40010.2709143519,2009-07-16,06:30:07
39.973249,116.334482,0,223,40010.2709722222,2009-07-16,06:30:12
39.973234,116.334546,0,224,40010.2710300926,2009-07-16,06:30:17
39.973256,116.334532,0,225,40010.271087963,2009-07-16,06:30:22
39.973316,116.33434,0,225,40010.2711458333,2009-07-16,06:30:27
39.97335,116.334136,0,225,40010.2712037037,2009-07-16,06:30:32
39.973321,116.33402,0,225,40010.2712615741,2009-07-16,06:30:37
39.973324,116.333896,0,226,40010.2713194444,2009-07-16,06:30:42
39.973299,116.333908,0,226,40010.2713773148,2009-07-16,06:30:47
39.973289,116.333919,0,226,40010.2714351852,2009-07-16,06:30:52
39.97326,116.333933,0,226,40010.2714930556,2009-07-16,06:30:57
39.973279,116.333873,0,226,40010.2715509259,2009-07-16,06:31:02
39.973336,116.333794,0,226,40010.2716087963,2009-07-16,06:31:07
39.973317,116.333939,0,226,40010.2716666667,2009-07-16,06:31:12
39.973313,116.333975,0,223,40010.271724537,2009-07-16,06:31:17
39.973335,116.334175,0,223,40010.2717824074,2009-07-16,06:31:22
39.973342,116.334303,0,223,40010.2718402778,2009-07-16,06:31:27
39.973353,116.33431,0,224,40010.2718981481,2009-07-16,06:31:32
39.973341,116.334307,0,224,40010.2719560185,2009-07-16,06:31:37
39.973278,116.334366,0,224,40010.2720138889,2009-07-16,06:31:42
39.973217,116.3344,0,224,40010.2720717593,2009-07-16,06:31:47
39.973169,116.334348,0,224,40010.2721296296,2009-07-16,06:31:52
39.973175,116.33427,0,224,40010.2721875,2009-07-16,06:31:57
39.973245,116.33416,0,224,40010.2722453704,2009-07-16,06:32:02
39.973319,116.334052,0,224,40010.2723032407,2009-07-16,06:32:07
39.97338,116.334022,0,223,40010.2724189815,2009-07-16,06:32:17
39.973365,116.333983,0,225,40010.2733449074,2009-07-16,06:33:37
39.973469,116.333568,0,231,40010.2734027778,2009-07-16,06:33:42
39.973508,116.333601,0,228,40010.2734606481,2009-07-16,06:33:47
39.973486,116.333609,0,228,40010.2735185185,2009-07-16,06:33:52
39.973484,116.333633,0,229,40010.2735763889,2009-07-16,06:33:57
39.973426,116.333746,0,235,40010.2736342593,2009-07-16,06:34:02
39.973374,116.333855,0,242,40010.2736921296,2009-07-16,06:34:07
39.973355,116.333934,0,247,40010.27375,2009-07-16,06:34:12
39.973373,116.334247,0,273,40010.2771064815,2009-07-16,06:39:02
39.973302,116.334289,0,277,40010.2771643519,2009-07-16,06:39:07
39.973271,116.33426,0,277,40010.2772222222,2009-07-16,06:39:12
39.973282,116.334279,0,279,40010.2772800926,2009-07-16,06:39:17
39.973366,116.334325,0,281,40010.277337963,2009-07-16,06:39:22
39.97342,116.334375,0,282,40010.2773958333,2009-07-16,06:39:27
39.973431,116.334457,0,284,40010.2774537037,2009-07-16,06:39:32
39.973466,116.334448,0,283,40010.2775115741,2009-07-16,06:39:37
39.973476,116.334434,0,284,40010.2775694444,2009-07-16,06:39:42
39.973472,116.33439,0,286,40010.2776273148,2009-07-16,06:39:47
39.973461,116.334391,0,286,40010.2776851852,2009-07-16,06:39:52
39.973475,116.334321,0,285,40010.2777430556,2009-07-16,06:39:57
39.973485,116.334282,0,285,40010.2778009259,2009-07-16,06:40:02
39.973507,116.334239,0,285,40010.2778587963,2009-07-16,06:40:07
39.973515,116.334215,0,280,40010.2779166667,2009-07-16,06:40:12
39.973501,116.334201,0,281,40010.277974537,2009-07-16,06:40:17
39.973469,116.334171,0,281,40010.2780324074,2009-07-16,06:40:22
39.973426,116.33416,0,282,40010.2780902778,2009-07-16,06:40:27
39.973449,116.334204,0,281,40010.2781481481,2009-07-16,06:40:32
39.973452,116.334192,0,281,40010.2782060185,2009-07-16,06:40:37
39.973451,116.334161,0,281,40010.2782638889,2009-07-16,06:40:42
39.973448,116.334152,0,281,40010.2783217593,2009-07-16,06:40:47
39.973431,116.334157,0,281,40010.2783796296,2009-07-16,06:40:52
39.973402,116.334141,0,281,40010.2784375,2009-07-16,06:40:57
39.973423,116.334137,0,280,40010.2784953704,2009-07-16,06:41:02
39.97345,116.334115,0,280,40010.2785532407,2009-07-16,06:41:07
39.973466,116.33406,0,278,40010.2786111111,2009-07-16,06:41:12
39.973476,116.334009,0,275,40010.2786689815,2009-07-16,06:41:17
39.973479,116.333989,0,275,40010.2787268519,2009-07-16,06:41:22
39.973476,116.333978,0,274,40010.2787847222,2009-07-16,06:41:27
39.973472,116.333966,0,274,40010.2788425926,2009-07-16,06:41:32
39.973469,116.33393,0,275,40010.278900463,2009-07-16,06:41:37
39.973461,116.33391,0,274,40010.2789583333,2009-07-16,06:41:42
39.973443,116.333932,0,274,40010.2790162037,2009-07-16,06:41:47
39.973433,116.33393,0,274,40010.2790740741,2009-07-16,06:41:52
39.973437,116.333936,0,271,40010.2791319444,2009-07-16,06:41:57
39.973437,116.333936,0,271,40010.2791666667,2009-07-16,06:42:00
39.973431,116.333937,0,271,40010.2791898148,2009-07-16,06:42:02
39.973431,116.333926,0,271,40010.2792476852,2009-07-16,06:42:07
39.973431,116.333926,0,271,40010.2792824074,2009-07-16,06:42:10
39.973425,116.333929,0,271,40010.2793055556,2009-07-16,06:42:12
39.973431,116.333978,0,271,40010.2793634259,2009-07-16,06:42:17
39.97344,116.334032,0,268,40010.2794212963,2009-07-16,06:42:22
39.973449,116.334094,0,266,40010.2794791667,2009-07-16,06:42:27
39.973445,116.334119,0,263,40010.279537037,2009-07-16,06:42:32
39.973432,116.334114,0,262,40010.2795949074,2009-07-16,06:42:37
39.973418,116.334097,0,261,40010.2796527778,2009-07-16,06:42:42
39.973442,116.334054,0,259,40010.2797106481,2009-07-16,06:42:47
39.973417,116.334036,0,259,40010.2797685185,2009-07-16,06:42:52
39.973426,116.334039,0,256,40010.2798263889,2009-07-16,06:42:57
39.973413,116.33406,0,255,40010.2798842593,2009-07-16,06:43:02
39.973413,116.33406,0,255,40010.2799189815,2009-07-16,06:43:05
39.973412,116.33406,0,254,40010.2799421296,2009-07-16,06:43:07
39.973415,116.334089,0,254,40010.28,2009-07-16,06:43:12
39.973421,116.334102,0,252,40010.2800578704,2009-07-16,06:43:17
39.973424,116.334114,0,250,40010.2801157407,2009-07-16,06:43:22
39.973443,116.334091,0,248,40010.2801736111,2009-07-16,06:43:27
39.973443,116.33404,0,248,40010.2802314815,2009-07-16,06:43:32
39.973433,116.334064,0,248,40010.2802893519,2009-07-16,06:43:37
39.973433,116.334064,0,248,40010.2803240741,2009-07-16,06:43:40
39.973425,116.334061,0,248,40010.2803472222,2009-07-16,06:43:42
39.97342,116.333999,0,249,40010.2804050926,2009-07-16,06:43:47
39.973394,116.333966,0,250,40010.280462963,2009-07-16,06:43:52
39.973364,116.333935,0,250,40010.2805208333,2009-07-16,06:43:57
39.973366,116.333907,0,250,40010.2805787037,2009-07-16,06:44:02
39.973405,116.333834,0,249,40010.2806365741,2009-07-16,06:44:07
39.973453,116.333729,0,249,40010.2806944444,2009-07-16,06:44:12
39.973455,116.33371,0,248,40010.2807523148,2009-07-16,06:44:17
39.973412,116.333878,0,249,40010.2808101852,2009-07-16,06:44:22
39.973399,116.333994,0,249,40010.2808680556,2009-07-16,06:44:27
39.973407,116.334007,0,249,40010.2809259259,2009-07-16,06:44:32
39.973404,116.334014,0,249,40010.2809837963,2009-07-16,06:44:37
39.973404,116.334014,0,249,40010.2810185185,2009-07-16,06:44:40
39.973397,116.334018,0,249,40010.2810416667,2009-07-16,06:44:42
39.973386,116.334092,0,253,40010.281099537,2009-07-16,06:44:47
39.973243,116.334298,0,250,40010.2835300926,2009-07-16,06:48:17
39.973191,116.334341,0,251,40010.283587963,2009-07-16,06:48:22
39.973189,116.334345,0,251,40010.2836458333,2009-07-16,06:48:27
39.973189,116.334345,0,251,40010.2836805556,2009-07-16,06:48:30
39.97319,116.334347,0,252,40010.2837037037,2009-07-16,06:48:32
39.9732,116.334348,0,252,40010.2837615741,2009-07-16,06:48:37
39.9732,116.334348,0,252,40010.2837962963,2009-07-16,06:48:40
39.973201,116.334341,0,252,40010.2838194444,2009-07-16,06:48:42
39.97323,116.334335,0,249,40010.2838773148,2009-07-16,06:48:47
39.973232,116.334277,0,251,40010.2839351852,2009-07-16,06:48:52
39.973252,116.334258,0,251,40010.2839930556,2009-07-16,06:48:57
39.973285,116.334237,0,253,40010.2840509259,2009-07-16,06:49:02
39.973317,116.334242,0,253,40010.2841087963,2009-07-16,06:49:07
39.973334,116.334277,0,254,40010.2841666667,2009-07-16,06:49:12
39.973323,116.334306,0,255,40010.284224537,2009-07-16,06:49:17
39.973332,116.334311,0,256,40010.2842824074,2009-07-16,06:49:22
39.973332,116.334311,0,256,40010.2843171296,2009-07-16,06:49:25
39.973335,116.334307,0,256,40010.2843402778,2009-07-16,06:49:27
39.973335,116.334285,0,258,40010.2843981481,2009-07-16,06:49:32
39.973346,116.334271,0,258,40010.2844560185,2009-07-16,06:49:37
39.973346,116.334271,0,258,40010.2844907407,2009-07-16,06:49:40
39.973348,116.334269,0,258,40010.2845138889,2009-07-16,06:49:42
39.973355,116.334242,0,259,40010.2845717593,2009-07-16,06:49:47
39.973396,116.334221,0,258,40010.2846296296,2009-07-16,06:49:52
39.973471,116.334171,0,258,40010.2846875,2009-07-16,06:49:57
39.973506,116.334164,0,260,40010.2847453704,2009-07-16,06:50:02
39.973506,116.334132,0,260,40010.2848032407,2009-07-16,06:50:07
39.973512,116.334077,0,261,40010.2848611111,2009-07-16,06:50:12
39.973495,116.334019,0,262,40010.2849189815,2009-07-16,06:50:17
39.973474,116.334009,0,263,40010.2849768519,2009-07-16,06:50:22
39.973474,116.334009,0,263,40010.2850115741,2009-07-16,06:50:25
39.97348,116.334006,0,263,40010.2850347222,2009-07-16,06:50:27
39.973491,116.333997,0,262,40010.2850925926,2009-07-16,06:50:32
39.973495,116.333961,0,262,40010.285150463,2009-07-16,06:50:37
39.973513,116.333919,0,263,40010.2852083333,2009-07-16,06:50:42
39.973536,116.333904,0,262,40010.2852662037,2009-07-16,06:50:47
39.973539,116.3339,0,262,40010.2853240741,2009-07-16,06:50:52
39.973538,116.333892,0,262,40010.2853819444,2009-07-16,06:50:57
39.973541,116.333889,0,262,40010.2854398148,2009-07-16,06:51:02
39.973541,116.333889,0,262,40010.285474537,2009-07-16,06:51:05
39.973542,116.333889,0,262,40010.2854976852,2009-07-16,06:51:07
39.973532,116.333891,0,262,40010.2855555556,2009-07-16,06:51:12
39.973532,116.333891,0,262,40010.2855902778,2009-07-16,06:51:15
39.973537,116.33389,0,262,40010.2856134259,2009-07-16,06:51:17
39.973546,116.333892,0,262,40010.2856712963,2009-07-16,06:51:22
39.973549,116.333893,0,262,40010.2857291667,2009-07-16,06:51:27
39.973549,116.333893,0,262,40010.2857638889,2009-07-16,06:51:30
39.973543,116.333891,0,262,40010.285787037,2009-07-16,06:51:32
39.973459,116.334135,0,266,40010.2894907407,2009-07-16,06:56:52
39.973474,116.334294,0,268,40010.2895486111,2009-07-16,06:56:57
39.973488,116.334326,0,272,40010.2896064815,2009-07-16,06:57:02
39.973498,116.334321,0,275,40010.2896643518,2009-07-16,06:57:07
39.973491,116.334323,0,275,40010.2897222222,2009-07-16,06:57:12
39.973487,116.334319,0,275,40010.2897800926,2009-07-16,06:57:17
39.973485,116.334316,0,275,40010.289837963,2009-07-16,06:57:22
39.973485,116.334316,0,275,40010.2898726852,2009-07-16,06:57:25
39.973478,116.334316,0,275,40010.2898958333,2009-07-16,06:57:27
39.973493,116.334356,0,275,40010.2899537037,2009-07-16,06:57:32
39.973506,116.334348,0,274,40010.2900115741,2009-07-16,06:57:37
39.973509,116.334341,0,274,40010.2900694444,2009-07-16,06:57:42
39.973503,116.334343,0,274,40010.2901273148,2009-07-16,06:57:47
39.973503,116.334343,0,274,40010.290162037,2009-07-16,06:57:50
39.9735,116.334343,0,274,40010.2901851852,2009-07-16,06:57:52
39.973501,116.334311,0,276,40010.2902430556,2009-07-16,06:57:57
39.973506,116.334272,0,275,40010.2903009259,2009-07-16,06:58:02
39.973499,116.334176,0,276,40010.2903587963,2009-07-16,06:58:07
39.973462,116.334136,0,276,40010.2904166667,2009-07-16,06:58:12
39.973462,116.334136,0,276,40010.2904513889,2009-07-16,06:58:15
39.973455,116.334144,0,275,40010.290474537,2009-07-16,06:58:17
39.973468,116.33415,0,273,40010.2905324074,2009-07-16,06:58:22
39.973468,116.33415,0,273,40010.2905671296,2009-07-16,06:58:25
39.973467,116.334147,0,273,40010.2905902778,2009-07-16,06:58:27
39.973457,116.334164,0,273,40010.2906481481,2009-07-16,06:58:32
39.973453,116.334177,0,273,40010.2907060185,2009-07-16,06:58:37
39.973453,116.334177,0,273,40010.2907407407,2009-07-16,06:58:40
39.973453,116.334172,0,273,40010.2907638889,2009-07-16,06:58:42
39.973458,116.33414,0,274,40010.2908217593,2009-07-16,06:58:47
39.973472,116.3341,0,274,40010.2908796296,2009-07-16,06:58:52
39.973487,116.334058,0,273,40010.2909375,2009-07-16,06:58:57
39.973466,116.334055,0,272,40010.2909953704,2009-07-16,06:59:02
39.973451,116.334055,0,272,40010.2910532407,2009-07-16,06:59:07
39.97347,116.334027,0,271,40010.2911111111,2009-07-16,06:59:12
39.973485,116.334078,0,271,40010.2911689815,2009-07-16,06:59:17
39.973465,116.334105,0,271,40010.2912268518,2009-07-16,06:59:22
39.973452,116.334114,0,271,40010.2912847222,2009-07-16,06:59:27
39.973443,116.334109,0,274,40010.2913425926,2009-07-16,06:59:32
39.973407,116.334121,0,274,40010.291400463,2009-07-16,06:59:37
39.973418,116.334129,0,273,40010.2914583333,2009-07-16,06:59:42
39.973432,116.334132,0,273,40010.2915162037,2009-07-16,06:59:47
39.973462,116.334116,0,273,40010.2915740741,2009-07-16,06:59:52
39.973486,116.334172,0,275,40010.2916319444,2009-07-16,06:59:57
39.973495,116.334196,0,275,40010.2916898148,2009-07-16,07:00:02
39.973509,116.334166,0,277,40010.2917476852,2009-07-16,07:00:07
39.973516,116.334143,0,280,40010.2918055556,2009-07-16,07:00:12
39.97351,116.334172,0,282,40010.2918634259,2009-07-16,07:00:17
39.973508,116.334169,0,282,40010.2919212963,2009-07-16,07:00:22
39.973504,116.334176,0,282,40010.2919791667,2009-07-16,07:00:27
39.973504,116.334176,0,282,40010.2920138889,2009-07-16,07:00:30
39.973497,116.334168,0,282,40010.292037037,2009-07-16,07:00:32
39.973493,116.334157,0,282,40010.2920949074,2009-07-16,07:00:37
39.973473,116.334138,0,282,40010.2921527778,2009-07-16,07:00:42
39.973444,116.333986,0,283,40010.2922106481,2009-07-16,07:00:47
39.973451,116.333945,0,283,40010.2922685185,2009-07-16,07:00:52
39.973462,116.333964,0,282,40010.2923263889,2009-07-16,07:00:57
39.973485,116.333993,0,282,40010.2923842593,2009-07-16,07:01:02
39.973471,116.333934,0,281,40010.2924421296,2009-07-16,07:01:07
39.973437,116.333993,0,279,40010.2925,2009-07-16,07:01:12
39.973439,116.33403,0,277,40010.2925578704,2009-07-16,07:01:17
39.973433,116.33402,0,277,40010.2926157407,2009-07-16,07:01:22
39.973459,116.334056,0,277,40010.2926736111,2009-07-16,07:01:27
39.973488,116.334033,0,276,40010.2927314815,2009-07-16,07:01:32
39.973505,116.334068,0,276,40010.2927893519,2009-07-16,07:01:37
39.97352,116.3341,0,276,40010.2928472222,2009-07-16,07:01:42
39.973516,116.334106,0,275,40010.2929050926,2009-07-16,07:01:47
39.973516,116.334106,0,275,40010.2929398148,2009-07-16,07:01:50
39.97351,116.334105,0,275,40010.292962963,2009-07-16,07:01:52
39.973491,116.334049,0,275,40010.2930208333,2009-07-16,07:01:57
39.973439,116.333965,0,275,40010.2930787037,2009-07-16,07:02:02
39.973408,116.333904,0,275,40010.2931365741,2009-07-16,07:02:07
39.973402,116.333871,0,275,40010.2931944444,2009-07-16,07:02:12
39.973423,116.333873,0,275,40010.2932523148,2009-07-16,07:02:17
39.973391,116.33387,0,275,40010.2933101852,2009-07-16,07:02:22
39.973351,116.333842,0,275,40010.2933680556,2009-07-16,07:02:27
39.973362,116.333839,0,275,40010.2934259259,2009-07-16,07:02:32
39.973386,116.333911,0,274,40010.2934837963,2009-07-16,07:02:37
39.973396,116.333913,0,274,40010.2935416667,2009-07-16,07:02:42
39.973393,116.333877,0,274,40010.293599537,2009-07-16,07:02:47
39.973383,116.333817,0,273,40010.2936574074,2009-07-16,07:02:52
39.973381,116.333778,0,273,40010.2937152778,2009-07-16,07:02:57
39.973401,116.333821,0,273,40010.2937731481,2009-07-16,07:03:02
39.97343,116.33385,0,272,40010.2938310185,2009-07-16,07:03:07
39.97343,116.33385,0,272,40010.2938657407,2009-07-16,07:03:10
39.973424,116.333851,0,272,40010.2938888889,2009-07-16,07:03:12
39.973414,116.333841,0,272,40010.2939467593,2009-07-16,07:03:17
39.973414,116.333841,0,272,40010.2939814815,2009-07-16,07:03:20
39.97341,116.333841,0,272,40010.2940046296,2009-07-16,07:03:22
39.973418,116.333811,0,272,40010.2940625,2009-07-16,07:03:27
39.973425,116.333822,0,273,40010.2941203704,2009-07-16,07:03:32
39.973425,116.333822,0,273,40010.2941550926,2009-07-16,07:03:35
39.973424,116.333827,0,273,40010.2941782407,2009-07-16,07:03:37
39.973459,116.333874,0,272,40010.2942361111,2009-07-16,07:03:42
39.973467,116.333946,0,271,40010.2942939815,2009-07-16,07:03:47
39.973482,116.334016,0,271,40010.2943518519,2009-07-16,07:03:52
39.973475,116.334048,0,271,40010.2944097222,2009-07-16,07:03:57
39.973471,116.334053,0,271,40010.2944675926,2009-07-16,07:04:02
39.973469,116.334053,0,271,40010.294525463,2009-07-16,07:04:07
39.973469,116.334053,0,271,40010.2945601852,2009-07-16,07:04:10
39.973469,116.334048,0,271,40010.2945833333,2009-07-16,07:04:12
39.973468,116.334035,0,271,40010.2946412037,2009-07-16,07:04:17
39.973426,116.334051,0,271,40010.2946990741,2009-07-16,07:04:22
39.973398,116.334071,0,271,40010.2947569444,2009-07-16,07:04:27
39.97342,116.334101,0,272,40010.2948148148,2009-07-16,07:04:32
39.973454,116.334136,0,274,40010.2948726852,2009-07-16,07:04:37
39.973498,116.334171,0,274,40010.2949305556,2009-07-16,07:04:42
39.97362,116.334429,0,301,40010.2977083333,2009-07-16,07:08:42
39.973689,116.334465,0,304,40010.2977662037,2009-07-16,07:08:47
39.973709,116.334468,0,305,40010.2978240741,2009-07-16,07:08:52
39.973714,116.334458,0,306,40010.2978819444,2009-07-16,07:08:57
39.973685,116.334458,0,306,40010.2979398148,2009-07-16,07:09:02
39.973668,116.334459,0,307,40010.2979976852,2009-07-16,07:09:07
39.973655,116.334436,0,307,40010.2980555556,2009-07-16,07:09:12
39.973637,116.334443,0,308,40010.2981134259,2009-07-16,07:09:17
39.973589,116.334458,0,308,40010.2981712963,2009-07-16,07:09:22
39.973555,116.334429,0,308,40010.2982291667,2009-07-16,07:09:27
39.973536,116.334338,0,308,40010.298287037,2009-07-16,07:09:32
39.973546,116.334341,0,308,40010.2983449074,2009-07-16,07:09:37
39.973545,116.334344,0,308,40010.2984027778,2009-07-16,07:09:42
39.973546,116.334341,0,309,40010.2984606481,2009-07-16,07:09:47
39.973547,116.33434,0,311,40010.2985185185,2009-07-16,07:09:52
39.973549,116.334336,0,312,40010.2985763889,2009-07-16,07:09:57
39.973548,116.334332,0,312,40010.2986342593,2009-07-16,07:10:02
39.973551,116.334333,0,312,40010.2986921296,2009-07-16,07:10:07
39.973551,116.334333,0,312,40010.2987268518,2009-07-16,07:10:10
39.973554,116.334334,0,312,40010.29875,2009-07-16,07:10:12
39.973582,116.334353,0,313,40010.2988078704,2009-07-16,07:10:17
39.9736,116.334351,0,313,40010.2988657407,2009-07-16,07:10:22
39.973615,116.334388,0,310,40010.2989236111,2009-07-16,07:10:27
39.973631,116.334391,0,310,40010.2989814815,2009-07-16,07:10:32
39.973644,116.334414,0,308,40010.2990393518,2009-07-16,07:10:37
39.973643,116.334425,0,307,40010.2990972222,2009-07-16,07:10:42
39.973636,116.33443,0,308,40010.2991550926,2009-07-16,07:10:47
39.973636,116.33443,0,308,40010.2991898148,2009-07-16,07:10:50
39.973628,116.334427,0,308,40010.299212963,2009-07-16,07:10:52
39.973626,116.334416,0,308,40010.2992708333,2009-07-16,07:10:57
39.973627,116.334402,0,308,40010.2993287037,2009-07-16,07:11:02
39.973653,116.334344,0,309,40010.2993865741,2009-07-16,07:11:07
39.973659,116.334284,0,311,40010.2994444444,2009-07-16,07:11:12
39.973693,116.334181,0,312,40010.2995023148,2009-07-16,07:11:17
39.973679,116.334143,0,316,40010.2995601852,2009-07-16,07:11:22
39.97368,116.334111,0,320,40010.2996180556,2009-07-16,07:11:27
39.973659,116.334134,0,322,40010.2996759259,2009-07-16,07:11:32
39.973649,116.334154,0,321,40010.2997337963,2009-07-16,07:11:37
39.97364,116.334157,0,321,40010.2997916667,2009-07-16,07:11:42
39.973637,116.33417,0,321,40010.299849537,2009-07-16,07:11:47
39.973595,116.334229,0,321,40010.2999074074,2009-07-16,07:11:52
39.973578,116.334322,0,317,40010.2999652778,2009-07-16,07:11:57
39.973569,116.334363,0,315,40010.3000231481,2009-07-16,07:12:02
39.973572,116.334407,0,317,40010.3000810185,2009-07-16,07:12:07
39.973575,116.334449,0,320,40010.3001388889,2009-07-16,07:12:12
39.973564,116.334472,0,321,40010.3001967593,2009-07-16,07:12:17
39.97358,116.334403,0,319,40010.3002546296,2009-07-16,07:12:22
39.9736,116.334376,0,318,40010.3003125,2009-07-16,07:12:27
39.973596,116.334342,0,319,40010.3003703704,2009-07-16,07:12:32
39.973596,116.334342,0,319,40010.3004050926,2009-07-16,07:12:35
39.973595,116.334338,0,322,40010.3004282407,2009-07-16,07:12:37
39.973607,116.33434,0,322,40010.3004861111,2009-07-16,07:12:42
39.973607,116.33434,0,322,40010.3005208333,2009-07-16,07:12:45
39.973614,116.334346,0,323,40010.3005439815,2009-07-16,07:12:47
39.973613,116.334356,0,323,40010.3006018519,2009-07-16,07:12:52
39.973376,116.334259,0,310,40010.310150463,2009-07-16,07:26:37
39.973372,116.33419,0,311,40010.3102083333,2009-07-16,07:26:42
39.973393,116.334127,0,311,40010.3102662037,2009-07-16,07:26:47
39.973397,116.334116,0,312,40010.3103240741,2009-07-16,07:26:52
39.973407,116.334183,0,312,40010.3103819444,2009-07-16,07:26:57
39.973385,116.33423,0,313,40010.3104398148,2009-07-16,07:27:02
39.973357,116.334265,0,314,40010.3104976852,2009-07-16,07:27:07
39.973374,116.334272,0,314,40010.3105555556,2009-07-16,07:27:12
39.973401,116.334302,0,313,40010.3106134259,2009-07-16,07:27:17
39.973406,116.334329,0,313,40010.3106712963,2009-07-16,07:27:22
39.973416,116.334365,0,313,40010.3107291667,2009-07-16,07:27:27
39.973422,116.334368,0,313,40010.310787037,2009-07-16,07:27:32
39.973419,116.334372,0,313,40010.3108449074,2009-07-16,07:27:37
39.973419,116.334372,0,313,40010.3108796296,2009-07-16,07:27:40
39.973418,116.334368,0,313,40010.3109027778,2009-07-16,07:27:42
39.973432,116.334382,0,314,40010.3109606481,2009-07-16,07:27:47
39.973432,116.334382,0,314,40010.3109953704,2009-07-16,07:27:50
39.973435,116.334385,0,314,40010.3110185185,2009-07-16,07:27:52
39.973437,116.334395,0,314,40010.3110763889,2009-07-16,07:27:57
39.973437,116.334395,0,314,40010.3111111111,2009-07-16,07:28:00
39.973437,116.334398,0,315,40010.3111342593,2009-07-16,07:28:02
39.973412,116.33436,0,317,40010.3111921296,2009-07-16,07:28:07
39.973374,116.334274,0,318,40010.31125,2009-07-16,07:28:12
39.973404,116.334226,0,319,40010.3113078704,2009-07-16,07:28:17
39.97341,116.334185,0,319,40010.3113657407,2009-07-16,07:28:22
39.973414,116.334113,0,320,40010.3114236111,2009-07-16,07:28:27
39.973443,116.334131,0,320,40010.3114814815,2009-07-16,07:28:32
39.973457,116.334154,0,320,40010.3115393519,2009-07-16,07:28:37
39.973454,116.334144,0,320,40010.3115972222,2009-07-16,07:28:42
39.973446,116.334137,0,320,40010.3116550926,2009-07-16,07:28:47
39.973439,116.334134,0,320,40010.311712963,2009-07-16,07:28:52
39.973439,116.334134,0,320,40010.3117476852,2009-07-16,07:28:55
39.973436,116.33413,0,320,40010.3117708333,2009-07-16,07:28:57
39.973412,116.334094,0,320,40010.3118287037,2009-07-16,07:29:02
39.973411,116.334122,0,320,40010.3118865741,2009-07-16,07:29:07
39.973422,116.334137,0,320,40010.3119444444,2009-07-16,07:29:12
39.973422,116.334137,0,320,40010.3119791667,2009-07-16,07:29:15
39.97342,116.33414,0,320,40010.3120023148,2009-07-16,07:29:17
39.973425,116.33415,0,320,40010.3120601852,2009-07-16,07:29:22
39.973428,116.334161,0,320,40010.3121180556,2009-07-16,07:29:27
39.973404,116.334194,0,320,40010.3121759259,2009-07-16,07:29:32
39.973426,116.334255,0,320,40010.3122337963,2009-07-16,07:29:37
39.973416,116.334284,0,321,40010.3122916667,2009-07-16,07:29:42
39.973416,116.334284,0,321,40010.3123263889,2009-07-16,07:29:45
39.973417,116.334291,0,321,40010.312349537,2009-07-16,07:29:47
39.97338,116.334274,0,321,40010.3124074074,2009-07-16,07:29:52
39.973395,116.334316,0,321,40010.3124652778,2009-07-16,07:29:57
39.973396,116.334325,0,322,40010.3125231481,2009-07-16,07:30:02
39.973395,116.334355,0,323,40010.3125810185,2009-07-16,07:30:07
39.973411,116.334389,0,323,40010.3126388889,2009-07-16,07:30:12
39.973395,116.334367,0,323,40010.3126967593,2009-07-16,07:30:17
39.973384,116.334374,0,323,40010.3127546296,2009-07-16,07:30:22
39.973384,116.334374,0,323,40010.3127893518,2009-07-16,07:30:25
39.973377,116.334367,0,323,40010.3128125,2009-07-16,07:30:27
39.973369,116.334346,0,323,40010.3128703704,2009-07-16,07:30:32
39.973389,116.334288,0,324,40010.3129282407,2009-07-16,07:30:37
39.973403,116.33427,0,326,40010.3129861111,2009-07-16,07:30:42
39.973439,116.334235,0,327,40010.3130439815,2009-07-16,07:30:47
39.973453,116.334219,0,329,40010.3131018518,2009-07-16,07:30:52
39.973453,116.334219,0,329,40010.3131365741,2009-07-16,07:30:55
39.97345,116.334226,0,330,40010.3131597222,2009-07-16,07:30:57
39.973437,116.334256,0,331,40010.3132175926,2009-07-16,07:31:02
39.973437,116.334256,0,331,40010.3132523148,2009-07-16,07:31:05
39.973433,116.334252,0,331,40010.313275463,2009-07-16,07:31:07
39.973433,116.334261,0,331,40010.3133333333,2009-07-16,07:31:12
39.973419,116.334307,0,331,40010.3133912037,2009-07-16,07:31:17
39.973403,116.334349,0,332,40010.3134490741,2009-07-16,07:31:22
39.9734,116.334438,0,335,40010.3135069444,2009-07-16,07:31:27
39.973385,116.334459,0,335,40010.3135648148,2009-07-16,07:31:32
39.973424,116.334496,0,335,40010.3136226852,2009-07-16,07:31:37
39.973447,116.334522,0,337,40010.3136805556,2009-07-16,07:31:42
39.973424,116.334552,0,338,40010.3137384259,2009-07-16,07:31:47
39.9734,116.334573,0,340,40010.3137962963,2009-07-16,07:31:52
39.973418,116.33462,0,340,40010.3138541667,2009-07-16,07:31:57
39.973455,116.334663,0,341,40010.313912037,2009-07-16,07:32:02
39.973444,116.334685,0,341,40010.3139699074,2009-07-16,07:32:07
39.973449,116.334704,0,342,40010.3140277778,2009-07-16,07:32:12
39.973499,116.334679,0,344,40010.3140856481,2009-07-16,07:32:17
39.973488,116.334648,0,347,40010.3141435185,2009-07-16,07:32:22
39.973489,116.334668,0,347,40010.3142013889,2009-07-16,07:32:27
39.973489,116.334668,0,347,40010.3142361111,2009-07-16,07:32:30
39.973483,116.334675,0,347,40010.3142592593,2009-07-16,07:32:32
39.973452,116.334653,0,349,40010.3143171296,2009-07-16,07:32:37
39.973452,116.334653,0,349,40010.3143518518,2009-07-16,07:32:40
39.973448,116.334653,0,352,40010.314375,2009-07-16,07:32:42
39.973476,116.334657,0,352,40010.3144328704,2009-07-16,07:32:47
39.973492,116.334681,0,351,40010.3144907407,2009-07-16,07:32:52
39.973491,116.334688,0,350,40010.3145486111,2009-07-16,07:32:57
39.973491,116.334688,0,350,40010.3145833333,2009-07-16,07:33:00
39.973484,116.334694,0,350,40010.3146064815,2009-07-16,07:33:02
39.973474,116.334684,0,350,40010.3146643518,2009-07-16,07:33:07
39.973471,116.334653,0,352,40010.3147222222,2009-07-16,07:33:12
39.973483,116.334577,0,354,40010.3147800926,2009-07-16,07:33:17
39.973492,116.33455,0,355,40010.314837963,2009-07-16,07:33:22
39.973518,116.334531,0,357,40010.3148958333,2009-07-16,07:33:27
39.973483,116.334538,0,357,40010.3149537037,2009-07-16,07:33:32
39.973414,116.334553,0,357,40010.3150115741,2009-07-16,07:33:37
39.973411,116.334512,0,358,40010.3150694444,2009-07-16,07:33:42
39.97343,116.334502,0,360,40010.3151273148,2009-07-16,07:33:47
39.97343,116.334502,0,360,40010.315162037,2009-07-16,07:33:50
39.97343,116.334502,0,360,40010.3151851852,2009-07-16,07:33:52
39.973417,116.334488,0,364,40010.3152430556,2009-07-16,07:33:57
39.973426,116.334509,0,368,40010.3153009259,2009-07-16,07:34:02
39.97342,116.334485,0,371,40010.3153587963,2009-07-16,07:34:07
39.973411,116.334426,0,374,40010.3154166667,2009-07-16,07:34:12
39.973417,116.334416,0,375,40010.315474537,2009-07-16,07:34:17
39.973401,116.334435,0,375,40010.3155324074,2009-07-16,07:34:22
39.973362,116.334451,0,376,40010.3155902778,2009-07-16,07:34:27
39.973347,116.33443,0,376,40010.3156481481,2009-07-16,07:34:32
39.973353,116.334366,0,377,40010.3157060185,2009-07-16,07:34:37
39.973391,116.334315,0,378,40010.3157638889,2009-07-16,07:34:42
39.973438,116.334303,0,379,40010.3158217593,2009-07-16,07:34:47
39.973471,116.334308,0,378,40010.3158796296,2009-07-16,07:34:52
39.973506,116.334349,0,378,40010.3159375,2009-07-16,07:34:57
39.973498,116.334358,0,378,40010.3159953704,2009-07-16,07:35:02
39.973444,116.334478,0,377,40010.3160532407,2009-07-16,07:35:07
39.973395,116.334499,0,379,40010.3161111111,2009-07-16,07:35:12
39.973411,116.334489,0,378,40010.3161689815,2009-07-16,07:35:17
39.973411,116.334489,0,378,40010.3162037037,2009-07-16,07:35:20
39.973412,116.334494,0,378,40010.3162268519,2009-07-16,07:35:22
39.973419,116.334535,0,378,40010.3162847222,2009-07-16,07:35:27
39.973465,116.334638,0,380,40010.3163425926,2009-07-16,07:35:32
39.973493,116.334709,0,381,40010.316400463,2009-07-16,07:35:37
39.973484,116.334734,0,383,40010.3164583333,2009-07-16,07:35:42
39.973462,116.334712,0,383,40010.3165162037,2009-07-16,07:35:47
39.973517,116.33472,0,384,40010.3165740741,2009-07-16,07:35:52
39.973547,116.334682,0,388,40010.3166319444,2009-07-16,07:35:57
39.973536,116.334621,0,392,40010.3166898148,2009-07-16,07:36:02
39.973496,116.334591,0,392,40010.3167476852,2009-07-16,07:36:07
39.973449,116.33466,0,387,40010.3168055556,2009-07-16,07:36:12
39.973445,116.334676,0,386,40010.3168634259,2009-07-16,07:36:17
39.97343,116.334665,0,385,40010.3169212963,2009-07-16,07:36:22
39.97343,116.334661,0,385,40010.3169791667,2009-07-16,07:36:27
39.973425,116.334659,0,385,40010.317037037,2009-07-16,07:36:32
39.973417,116.334664,0,385,40010.3170949074,2009-07-16,07:36:37
39.973417,116.334664,0,385,40010.3171296296,2009-07-16,07:36:40
39.973421,116.334664,0,385,40010.3171527778,2009-07-16,07:36:42
39.973479,116.334709,0,384,40010.3172106481,2009-07-16,07:36:47
39.973542,116.334776,0,383,40010.3172685185,2009-07-16,07:36:52
39.973595,116.334885,0,381,40010.3173263889,2009-07-16,07:36:57
39.973625,116.334912,0,379,40010.3173842593,2009-07-16,07:37:02
39.973654,116.33494,0,376,40010.3174421296,2009-07-16,07:37:07
39.973706,116.334942,0,374,40010.3175,2009-07-16,07:37:12
39.973708,116.334913,0,371,40010.3175578704,2009-07-16,07:37:17
39.973724,116.334835,0,368,40010.3176157407,2009-07-16,07:37:22
39.973699,116.334852,0,365,40010.3176736111,2009-07-16,07:37:27
39.973672,116.3349,0,360,40010.3177314815,2009-07-16,07:37:32
39.973625,116.334957,0,351,40010.3182523148,2009-07-16,07:38:17
39.973685,116.335015,0,352,40010.3183101852,2009-07-16,07:38:22
39.97376,116.335036,0,356,40010.3183680556,2009-07-16,07:38:27
39.973785,116.335046,0,355,40010.3184259259,2009-07-16,07:38:32
39.973739,116.334972,0,355,40010.3184837963,2009-07-16,07:38:37
39.973755,116.334963,0,353,40010.3185416667,2009-07-16,07:38:42
39.973744,116.334955,0,352,40010.318599537,2009-07-16,07:38:47
39.973759,116.334955,0,349,40010.3186574074,2009-07-16,07:38:52
39.973759,116.334955,0,349,40010.3186921296,2009-07-16,07:38:55
39.973762,116.334957,0,348,40010.3187152778,2009-07-16,07:38:57
39.973655,116.334837,0,348,40010.3187731481,2009-07-16,07:39:02
39.973586,116.334736,0,348,40010.3188310185,2009-07-16,07:39:07
39.973482,116.334587,0,346,40010.3188888889,2009-07-16,07:39:12
39.973447,116.334487,0,345,40010.3189467593,2009-07-16,07:39:17
39.973405,116.334356,0,346,40010.3190046296,2009-07-16,07:39:22
39.973367,116.33424,0,346,40010.3190625,2009-07-16,07:39:27
39.973365,116.334207,0,346,40010.3191203704,2009-07-16,07:39:32
39.973405,116.33421,0,344,40010.3191782407,2009-07-16,07:39:37
39.973395,116.33418,0,343,40010.3192361111,2009-07-16,07:39:42
39.973371,116.334104,0,342,40010.3192939815,2009-07-16,07:39:47
39.973383,116.334047,0,341,40010.3193518519,2009-07-16,07:39:52
39.973427,116.334078,0,337,40010.3194097222,2009-07-16,07:39:57
39.973419,116.334057,0,335,40010.3194675926,2009-07-16,07:40:02
39.973414,116.334038,0,334,40010.319525463,2009-07-16,07:40:07
39.973434,116.334002,0,330,40010.3195833333,2009-07-16,07:40:12
39.973497,116.334055,0,329,40010.3196412037,2009-07-16,07:40:17
39.973516,116.334131,0,328,40010.3196990741,2009-07-16,07:40:22
39.973517,116.334131,0,327,40010.3197569444,2009-07-16,07:40:27
39.973517,116.334131,0,327,40010.3197916667,2009-07-16,07:40:30
39.973513,116.334138,0,327,40010.3198148148,2009-07-16,07:40:32
39.973474,116.334099,0,328,40010.3198726852,2009-07-16,07:40:37
39.973453,116.334117,0,326,40010.3199305556,2009-07-16,07:40:42
39.97347,116.334159,0,325,40010.3199884259,2009-07-16,07:40:47
39.973469,116.334199,0,325,40010.3200462963,2009-07-16,07:40:52
39.973483,116.33422,0,324,40010.3201041667,2009-07-16,07:40:57
39.973507,116.334204,0,324,40010.320162037,2009-07-16,07:41:02
39.973518,116.334251,0,326,40010.3202199074,2009-07-16,07:41:07
39.973558,116.334271,0,328,40010.3202777778,2009-07-16,07:41:12
39.973567,116.334272,0,328,40010.3203356481,2009-07-16,07:41:17
39.973567,116.334272,0,328,40010.3203703704,2009-07-16,07:41:20
39.973573,116.334272,0,328,40010.3203935185,2009-07-16,07:41:22
39.973577,116.334346,0,330,40010.3204513889,2009-07-16,07:41:27
39.973594,116.334488,0,336,40010.3205092593,2009-07-16,07:41:32
39.973608,116.334514,0,337,40010.3205671296,2009-07-16,07:41:37
39.973608,116.33452,0,337,40010.320625,2009-07-16,07:41:42
39.973608,116.33452,0,337,40010.3206597222,2009-07-16,07:41:45
39.973607,116.33452,0,337,40010.3206828704,2009-07-16,07:41:47
39.973551,116.334553,0,337,40010.3207407407,2009-07-16,07:41:52
39.973491,116.334523,0,337,40010.3207986111,2009-07-16,07:41:57
39.973514,116.334472,0,337,40010.3208564815,2009-07-16,07:42:02
39.973591,116.33438,0,337,40010.3209143518,2009-07-16,07:42:07
39.973609,116.334404,0,337,40010.3209722222,2009-07-16,07:42:12
39.973554,116.33449,0,332,40010.3210300926,2009-07-16,07:42:17
39.973484,116.334587,0,331,40010.321087963,2009-07-16,07:42:22
39.973439,116.334633,0,331,40010.3211458333,2009-07-16,07:42:27
39.973485,116.334641,0,331,40010.3212037037,2009-07-16,07:42:32
39.973519,116.334607,0,331,40010.3212615741,2009-07-16,07:42:37
39.97356,116.334569,0,333,40010.3213194444,2009-07-16,07:42:42
39.97356,116.334569,0,333,40010.3213541667,2009-07-16,07:42:45
39.973567,116.334567,0,333,40010.3213773148,2009-07-16,07:42:47
39.97357,116.334553,0,333,40010.3214351852,2009-07-16,07:42:52
39.97356,116.334503,0,334,40010.3214930556,2009-07-16,07:42:57
39.973527,116.334408,0,335,40010.3215509259,2009-07-16,07:43:02
39.973481,116.334351,0,336,40010.3216087963,2009-07-16,07:43:07
39.973449,116.334325,0,338,40010.3216666667,2009-07-16,07:43:12
39.973483,116.334371,0,341,40010.321724537,2009-07-16,07:43:17
39.973483,116.334371,0,341,40010.3217592593,2009-07-16,07:43:20
39.973485,116.334377,0,341,40010.3217824074,2009-07-16,07:43:22
39.97346,116.334469,0,340,40010.3218402778,2009-07-16,07:43:27
39.973438,116.334471,0,341,40010.3218981481,2009-07-16,07:43:32
39.973445,116.334431,0,342,40010.3219560185,2009-07-16,07:43:37
39.973425,116.334412,0,344,40010.3220138889,2009-07-16,07:43:42
39.973442,116.334443,0,345,40010.3220717593,2009-07-16,07:43:47
39.973444,116.334433,0,345,40010.3221296296,2009-07-16,07:43:52
39.973454,116.334429,0,345,40010.3221875,2009-07-16,07:43:57
39.973466,116.334427,0,345,40010.3222453704,2009-07-16,07:44:02
39.973412,116.334321,0,345,40010.3223032407,2009-07-16,07:44:07
39.973356,116.334282,0,345,40010.3223611111,2009-07-16,07:44:12
39.973329,116.334499,0,324,40010.322650463,2009-07-16,07:44:37
39.97337,116.334491,0,322,40010.3227083333,2009-07-16,07:44:42
39.97345,116.334511,0,324,40010.3227662037,2009-07-16,07:44:47
39.973499,116.334446,0,324,40010.3228240741,2009-07-16,07:44:52
39.973534,116.334386,0,325,40010.3228819444,2009-07-16,07:44:57
39.973545,116.334325,0,326,40010.3229398148,2009-07-16,07:45:02
39.973578,116.334236,0,327,40010.3229976852,2009-07-16,07:45:07
39.973591,116.334199,0,327,40010.3230555556,2009-07-16,07:45:12
39.973543,116.334207,0,328,40010.3231134259,2009-07-16,07:45:17
39.97348,116.334223,0,327,40010.3231712963,2009-07-16,07:45:22
39.973433,116.334276,0,326,40010.3232291667,2009-07-16,07:45:27
39.97342,116.334297,0,326,40010.323287037,2009-07-16,07:45:32
39.974387,116.334092,0,328,40010.3235763889,2009-07-16,07:45:57
39.974177,116.334246,0,351,40010.3236342593,2009-07-16,07:46:02
39.97411,116.334431,0,370,40010.3236921296,2009-07-16,07:46:07
39.974065,116.334593,0,405,40010.32375,2009-07-16,07:46:12
39.974044,116.334771,0,444,40010.3238078704,2009-07-16,07:46:17
39.973963,116.335048,0,500,40010.3238657407,2009-07-16,07:46:22
39.973873,116.335248,0,549,40010.3239236111,2009-07-16,07:46:27
39.973921,116.335285,0,567,40010.3239814815,2009-07-16,07:46:32
39.973813,116.335635,0,637,40010.3240393519,2009-07-16,07:46:37
39.973786,116.335808,0,676,40010.3240972222,2009-07-16,07:46:42
39.9738,116.335589,0,630,40010.3241550926,2009-07-16,07:46:47
39.973824,116.335429,0,602,40010.324212963,2009-07-16,07:46:52
39.973735,116.335582,0,624,40010.3242708333,2009-07-16,07:46:57
39.973699,116.335637,0,636,40010.3243287037,2009-07-16,07:47:02
39.973669,116.335711,0,638,40010.3243865741,2009-07-16,07:47:07
39.973604,116.335773,0,639,40010.3244444444,2009-07-16,07:47:12
39.973561,116.335733,0,631,40010.3245023148,2009-07-16,07:47:17
39.973476,116.335561,0,581,40010.3245601852,2009-07-16,07:47:22
39.973406,116.335414,0,543,40010.3246180556,2009-07-16,07:47:27
39.97341,116.335254,0,515,40010.3246759259,2009-07-16,07:47:32
39.973414,116.335217,0,498,40010.3247337963,2009-07-16,07:47:37
39.97344,116.335203,0,484,40010.3247916667,2009-07-16,07:47:42
39.973441,116.335209,0,484,40010.324849537,2009-07-16,07:47:47
39.973441,116.335209,0,484,40010.3248842593,2009-07-16,07:47:50
39.973436,116.335205,0,484,40010.3249074074,2009-07-16,07:47:52
39.973441,116.335055,0,471,40010.3249652778,2009-07-16,07:47:57
39.973381,116.33487,0,460,40010.3250231481,2009-07-16,07:48:02
39.973345,116.334808,0,452,40010.3250810185,2009-07-16,07:48:07
39.973311,116.334765,0,445,40010.3251388889,2009-07-16,07:48:12
39.973248,116.334734,0,439,40010.3251967593,2009-07-16,07:48:17
39.973261,116.334728,0,441,40010.3252546296,2009-07-16,07:48:22
39.973313,116.334679,0,443,40010.3253125,2009-07-16,07:48:27
39.973301,116.334726,0,442,40010.3253703704,2009-07-16,07:48:32
39.973365,116.334846,0,438,40010.3254282407,2009-07-16,07:48:37
39.973414,116.334942,0,431,40010.3254861111,2009-07-16,07:48:42
39.973504,116.334931,0,429,40010.3255439815,2009-07-16,07:48:47
39.973564,116.33493,0,426,40010.3256018519,2009-07-16,07:48:52
39.973634,116.334936,0,424,40010.3256597222,2009-07-16,07:48:57
39.973655,116.334978,0,421,40010.3257175926,2009-07-16,07:49:02
39.97359,116.334998,0,415,40010.325775463,2009-07-16,07:49:07
39.973495,116.334956,0,407,40010.3258333333,2009-07-16,07:49:12
39.973444,116.334945,0,400,40010.3258912037,2009-07-16,07:49:17
39.973441,116.334915,0,394,40010.3259490741,2009-07-16,07:49:22
39.973474,116.334899,0,389,40010.3260069444,2009-07-16,07:49:27
39.973482,116.334875,0,389,40010.3260648148,2009-07-16,07:49:32
39.973429,116.334948,0,387,40010.3261226852,2009-07-16,07:49:37
39.973437,116.334996,0,385,40010.3261805556,2009-07-16,07:49:42
39.97348,116.335077,0,387,40010.3262384259,2009-07-16,07:49:47
39.973564,116.3351,0,387,40010.3262962963,2009-07-16,07:49:52
39.973593,116.335131,0,389,40010.3263541667,2009-07-16,07:49:57
39.9736,116.335108,0,389,40010.326412037,2009-07-16,07:50:02
39.973587,116.335062,0,389,40010.3264699074,2009-07-16,07:50:07
39.973553,116.335089,0,387,40010.3265277778,2009-07-16,07:50:12
39.973557,116.335137,0,384,40010.3265856481,2009-07-16,07:50:17
39.973526,116.335259,0,376,40010.3266435185,2009-07-16,07:50:22
39.973492,116.335299,0,365,40010.3267013889,2009-07-16,07:50:27
39.973464,116.335239,0,355,40010.3267592593,2009-07-16,07:50:32
39.97346,116.335105,0,352,40010.3268171296,2009-07-16,07:50:37
39.973467,116.335056,0,349,40010.326875,2009-07-16,07:50:42
39.97351,116.33499,0,346,40010.3269328704,2009-07-16,07:50:47
39.973547,116.334923,0,343,40010.3269907407,2009-07-16,07:50:52
39.973543,116.33481,0,344,40010.3270486111,2009-07-16,07:50:57
39.973523,116.334695,0,343,40010.3271064815,2009-07-16,07:51:02
39.973499,116.334617,0,341,40010.3271643519,2009-07-16,07:51:07
39.973458,116.334568,0,336,40010.3272222222,2009-07-16,07:51:12
39.973379,116.334564,0,326,40010.3272800926,2009-07-16,07:51:17
39.973373,116.334537,0,317,40010.327337963,2009-07-16,07:51:22
39.973362,116.334477,0,311,40010.3273958333,2009-07-16,07:51:27
39.973352,116.334388,0,312,40010.3274537037,2009-07-16,07:51:32
39.973383,116.334285,0,313,40010.3275115741,2009-07-16,07:51:37
39.973399,116.334199,0,314,40010.3275694444,2009-07-16,07:51:42
39.973407,116.334063,0,313,40010.3276273148,2009-07-16,07:51:47
39.973486,116.334045,0,314,40010.3276851852,2009-07-16,07:51:52
39.973524,116.334058,0,314,40010.3277430556,2009-07-16,07:51:57
39.973512,116.334168,0,318,40010.3278009259,2009-07-16,07:52:02
39.973535,116.334218,0,321,40010.3278587963,2009-07-16,07:52:07
39.973574,116.334227,0,326,40010.3279166667,2009-07-16,07:52:12
39.973603,116.334145,0,330,40010.327974537,2009-07-16,07:52:17
39.973584,116.334143,0,330,40010.3280324074,2009-07-16,07:52:22
39.973566,116.334244,0,326,40010.3280902778,2009-07-16,07:52:27
39.973555,116.334323,0,325,40010.3281481481,2009-07-16,07:52:32
39.973549,116.334399,0,320,40010.3282060185,2009-07-16,07:52:37
39.973505,116.3344,0,318,40010.3282638889,2009-07-16,07:52:42
39.973497,116.334389,0,316,40010.3283217593,2009-07-16,07:52:47
39.973494,116.334341,0,317,40010.3283796296,2009-07-16,07:52:52
39.973516,116.334309,0,318,40010.3284375,2009-07-16,07:52:57
39.973552,116.334291,0,318,40010.3284953704,2009-07-16,07:53:02
39.973585,116.33426,0,319,40010.3285532407,2009-07-16,07:53:07
39.973547,116.334202,0,317,40010.3286111111,2009-07-16,07:53:12
39.973486,116.334152,0,315,40010.3286689815,2009-07-16,07:53:17
39.973424,116.334135,0,314,40010.3287268518,2009-07-16,07:53:22
39.973381,116.33414,0,314,40010.3287847222,2009-07-16,07:53:27
39.973366,116.334102,0,314,40010.3288425926,2009-07-16,07:53:32
39.97336,116.334085,0,311,40010.328900463,2009-07-16,07:53:37
39.97336,116.334085,0,311,40010.3289351852,2009-07-16,07:53:40
39.973365,116.334093,0,304,40010.3289583333,2009-07-16,07:53:42
39.973392,116.334142,0,302,40010.3290162037,2009-07-16,07:53:47
39.973436,116.334227,0,301,40010.3290740741,2009-07-16,07:53:52
39.973531,116.334315,0,300,40010.3291319444,2009-07-16,07:53:57
39.973571,116.33438,0,295,40010.3291898148,2009-07-16,07:54:02
39.973552,116.33442,0,293,40010.3292476852,2009-07-16,07:54:07
39.973499,116.33441,0,293,40010.3293055556,2009-07-16,07:54:12
39.973413,116.334371,0,293,40010.3293634259,2009-07-16,07:54:17
39.973372,116.334388,0,291,40010.3294212963,2009-07-16,07:54:22
39.97338,116.334456,0,285,40010.3294791667,2009-07-16,07:54:27
39.973392,116.334526,0,281,40010.329537037,2009-07-16,07:54:32
39.973397,116.334553,0,277,40010.3295949074,2009-07-16,07:54:37
39.973416,116.334577,0,273,40010.3296527778,2009-07-16,07:54:42
39.97344,116.334595,0,265,40010.3297106481,2009-07-16,07:54:47
39.973502,116.334614,0,258,40010.3297685185,2009-07-16,07:54:52
39.973579,116.334626,0,246,40010.3298263889,2009-07-16,07:54:57
39.973668,116.334651,0,231,40010.3298842593,2009-07-16,07:55:02
39.973695,116.33461,0,223,40010.3299421296,2009-07-16,07:55:07
39.973595,116.334503,0,213,40010.33,2009-07-16,07:55:12
39.973589,116.334473,0,213,40010.3300578704,2009-07-16,07:55:17
39.973547,116.33444,0,213,40010.3301157407,2009-07-16,07:55:22
39.973528,116.33442,0,206,40010.3301736111,2009-07-16,07:55:27
39.973517,116.334433,0,198,40010.3302314815,2009-07-16,07:55:32
39.973537,116.334481,0,194,40010.3302893518,2009-07-16,07:55:37
39.973414,116.334428,0,191,40010.3303472222,2009-07-16,07:55:42
39.973344,116.334425,0,191,40010.3304050926,2009-07-16,07:55:47
39.973348,116.334445,0,192,40010.330462963,2009-07-16,07:55:52
39.973373,116.334482,0,192,40010.3305208333,2009-07-16,07:55:57
39.973385,116.334507,0,194,40010.3305787037,2009-07-16,07:56:02
39.973333,116.334474,0,196,40010.3306365741,2009-07-16,07:56:07
39.97337,116.334437,0,195,40010.3306944444,2009-07-16,07:56:12
39.973431,116.334403,0,193,40010.3307523148,2009-07-16,07:56:17
39.973537,116.334415,0,193,40010.3308101852,2009-07-16,07:56:22
39.973608,116.334422,0,190,40010.3308680556,2009-07-16,07:56:27
39.973581,116.334369,0,184,40010.3309259259,2009-07-16,07:56:32
39.973627,116.3344,0,178,40010.3309837963,2009-07-16,07:56:37
39.973741,116.334511,0,173,40010.3310416667,2009-07-16,07:56:42
39.973819,116.3346,0,166,40010.331099537,2009-07-16,07:56:47
39.973792,116.334569,0,159,40010.3311574074,2009-07-16,07:56:52
39.973723,116.334482,0,152,40010.3312152778,2009-07-16,07:56:57
39.973674,116.33442,0,155,40010.3312731481,2009-07-16,07:57:02
39.973628,116.334371,0,160,40010.3313310185,2009-07-16,07:57:07
39.973609,116.33436,0,163,40010.3313888889,2009-07-16,07:57:12
39.973619,116.334375,0,163,40010.3314467593,2009-07-16,07:57:17
39.973619,116.334375,0,163,40010.3314814815,2009-07-16,07:57:20
39.973619,116.334371,0,164,40010.3315046296,2009-07-16,07:57:22
39.97361,116.334358,0,169,40010.3315625,2009-07-16,07:57:27
39.973565,116.334278,0,177,40010.3316203704,2009-07-16,07:57:32
39.973543,116.33429,0,182,40010.3316782407,2009-07-16,07:57:37
39.973514,116.334329,0,185,40010.3317361111,2009-07-16,07:57:42
39.973548,116.334424,0,188,40010.3317939815,2009-07-16,07:57:47
39.973577,116.334448,0,190,40010.3318518519,2009-07-16,07:57:52
39.973577,116.334439,0,194,40010.3319097222,2009-07-16,07:57:57
39.973563,116.334473,0,208,40010.3319675926,2009-07-16,07:58:02
39.973471,116.334459,0,223,40010.332025463,2009-07-16,07:58:07
39.973441,116.3344,0,231,40010.3320833333,2009-07-16,07:58:12
39.973482,116.334388,0,238,40010.3321412037,2009-07-16,07:58:17
39.973485,116.334415,0,240,40010.3321990741,2009-07-16,07:58:22
39.973538,116.334405,0,246,40010.3322569444,2009-07-16,07:58:27
39.973569,116.334377,0,252,40010.3323148148,2009-07-16,07:58:32
39.973561,116.33433,0,258,40010.3323726852,2009-07-16,07:58:37
39.973553,116.33431,0,262,40010.3324305556,2009-07-16,07:58:42
39.973568,116.334283,0,266,40010.3324884259,2009-07-16,07:58:47
39.973608,116.334246,0,270,40010.3325462963,2009-07-16,07:58:52
39.973601,116.334189,0,272,40010.3326041667,2009-07-16,07:58:57
39.973556,116.334136,0,275,40010.332662037,2009-07-16,07:59:02
39.973478,116.334115,0,279,40010.3327199074,2009-07-16,07:59:07
39.973407,116.334072,0,273,40010.3327777778,2009-07-16,07:59:12
39.973376,116.334085,0,272,40010.3328356481,2009-07-16,07:59:17
39.973329,116.334145,0,269,40010.3328935185,2009-07-16,07:59:22
39.973301,116.334198,0,269,40010.3329513889,2009-07-16,07:59:27
39.973333,116.334215,0,273,40010.3330092593,2009-07-16,07:59:32
39.973388,116.334254,0,276,40010.3330671296,2009-07-16,07:59:37
39.973418,116.334264,0,278,40010.333125,2009-07-16,07:59:42
39.973451,116.334317,0,279,40010.3331828704,2009-07-16,07:59:47
39.973469,116.334362,0,281,40010.3332407407,2009-07-16,07:59:52
39.97347,116.334347,0,285,40010.3332986111,2009-07-16,07:59:57
39.973463,116.334335,0,288,40010.3333564815,2009-07-16,08:00:02
39.973435,116.334318,0,292,40010.3334143519,2009-07-16,08:00:07
39.973402,116.334286,0,295,40010.3334722222,2009-07-16,08:00:12
39.973378,116.334267,0,299,40010.3335300926,2009-07-16,08:00:17
39.973361,116.334251,0,303,40010.333587963,2009-07-16,08:00:22
39.973366,116.334222,0,305,40010.3336458333,2009-07-16,08:00:27
39.973386,116.334241,0,305,40010.3338773148,2009-07-16,08:00:47
39.973441,116.334324,0,305,40010.3339351852,2009-07-16,08:00:52
39.973464,116.334367,0,306,40010.3339930556,2009-07-16,08:00:57
39.97345,116.334358,0,308,40010.3340509259,2009-07-16,08:01:02
39.973433,116.33439,0,308,40010.3341087963,2009-07-16,08:01:07
39.973421,116.334424,0,308,40010.3341666667,2009-07-16,08:01:12
39.973333,116.33411,0,389,40010.3400115741,2009-07-16,08:09:37
39.973316,116.334031,0,386,40010.3400694444,2009-07-16,08:09:42
39.973325,116.333935,0,382,40010.3401273148,2009-07-16,08:09:47
39.973363,116.333881,0,380,40010.3401851852,2009-07-16,08:09:52
39.97338,116.33385,0,379,40010.3402430556,2009-07-16,08:09:57
39.973348,116.333834,0,378,40010.3403009259,2009-07-16,08:10:02
39.973359,116.333889,0,377,40010.3403587963,2009-07-16,08:10:07
39.973349,116.333885,0,376,40010.3404166667,2009-07-16,08:10:12
39.973366,116.333862,0,374,40010.340474537,2009-07-16,08:10:17
39.973343,116.333793,0,372,40010.3405324074,2009-07-16,08:10:22
39.973316,116.333766,0,369,40010.3405902778,2009-07-16,08:10:27
39.973346,116.333854,0,367,40010.3406481481,2009-07-16,08:10:32
39.973345,116.33388,0,366,40010.3407060185,2009-07-16,08:10:37
39.973386,116.333936,0,363,40010.3407638889,2009-07-16,08:10:42
39.973392,116.333947,0,363,40010.3408217593,2009-07-16,08:10:47
39.973367,116.333908,0,362,40010.3408796296,2009-07-16,08:10:52
39.97329,116.333833,0,359,40010.3409375,2009-07-16,08:10:57
39.973261,116.333841,0,355,40010.3409953704,2009-07-16,08:11:02
39.973286,116.333872,0,351,40010.3410532407,2009-07-16,08:11:07
39.973327,116.3339,0,349,40010.3411111111,2009-07-16,08:11:12
39.973327,116.333921,0,342,40010.3411689815,2009-07-16,08:11:17
39.973298,116.333957,0,335,40010.3412268519,2009-07-16,08:11:22
39.973254,116.334009,0,328,40010.3412847222,2009-07-16,08:11:27
39.973212,116.334041,0,317,40010.3413425926,2009-07-16,08:11:32
39.973206,116.334023,0,311,40010.341400463,2009-07-16,08:11:37
39.973243,116.334031,0,312,40010.3414583333,2009-07-16,08:11:42
39.973243,116.334055,0,312,40010.3415162037,2009-07-16,08:11:47
39.973242,116.334043,0,308,40010.3415740741,2009-07-16,08:11:52
39.973299,116.334042,0,305,40010.3416319444,2009-07-16,08:11:57
39.973331,116.334128,0,302,40010.3416898148,2009-07-16,08:12:02
39.973337,116.334156,0,303,40010.3417476852,2009-07-16,08:12:07
39.973337,116.334156,0,303,40010.3417824074,2009-07-16,08:12:10
39.973335,116.334158,0,306,40010.3418055556,2009-07-16,08:12:12
39.973287,116.334178,0,304,40010.3418634259,2009-07-16,08:12:17
39.973251,116.334253,0,302,40010.3419212963,2009-07-16,08:12:22
39.973256,116.334293,0,297,40010.3419791667,2009-07-16,08:12:27
39.973273,116.334299,0,292,40010.342037037,2009-07-16,08:12:32
39.973315,116.3343,0,296,40010.3420949074,2009-07-16,08:12:37
39.973327,116.334309,0,298,40010.3421527778,2009-07-16,08:12:42
39.973336,116.334299,0,299,40010.3422106481,2009-07-16,08:12:47
39.973353,116.334301,0,300,40010.3422685185,2009-07-16,08:12:52
39.973364,116.334254,0,301,40010.3423263889,2009-07-16,08:12:57
39.973389,116.33423,0,302,40010.3423842593,2009-07-16,08:13:02
39.973414,116.334195,0,306,40010.3424421296,2009-07-16,08:13:07
39.973417,116.334135,0,311,40010.3425,2009-07-16,08:13:12
39.973378,116.334103,0,311,40010.3425578704,2009-07-16,08:13:17
39.973371,116.334089,0,311,40010.3426157407,2009-07-16,08:13:22
39.973335,116.334023,0,310,40010.3426736111,2009-07-16,08:13:27
39.973331,116.333976,0,310,40010.3427314815,2009-07-16,08:13:32
39.973273,116.333948,0,311,40010.3427893519,2009-07-16,08:13:37
39.973284,116.33406,0,313,40010.3428472222,2009-07-16,08:13:42
39.973303,116.334174,0,314,40010.3429050926,2009-07-16,08:13:47
39.973299,116.334188,0,314,40010.342962963,2009-07-16,08:13:52
39.973302,116.334218,0,315,40010.3430208333,2009-07-16,08:13:57
39.973293,116.33421,0,317,40010.3430787037,2009-07-16,08:14:02
39.973287,116.334135,0,320,40010.3431365741,2009-07-16,08:14:07
39.973289,116.33415,0,322,40010.3431944444,2009-07-16,08:14:12
39.973287,116.33414,0,322,40010.3432523148,2009-07-16,08:14:17
39.973287,116.334132,0,322,40010.3433101852,2009-07-16,08:14:22
39.973287,116.334132,0,322,40010.3433449074,2009-07-16,08:14:25
39.97329,116.334133,0,322,40010.3433680556,2009-07-16,08:14:27
39.973339,116.334321,0,320,40010.3434259259,2009-07-16,08:14:32
39.973397,116.334418,0,321,40010.3434837963,2009-07-16,08:14:37
39.973436,116.334459,0,322,40010.3435416667,2009-07-16,08:14:42
39.973424,116.334473,0,322,40010.343599537,2009-07-16,08:14:47
39.973429,116.334497,0,319,40010.3436574074,2009-07-16,08:14:52
39.973429,116.334472,0,317,40010.3437152778,2009-07-16,08:14:57
39.973433,116.334504,0,317,40010.3437731481,2009-07-16,08:15:02
39.973432,116.334525,0,316,40010.3438310185,2009-07-16,08:15:07
39.973415,116.334594,0,312,40010.3438888889,2009-07-16,08:15:12
39.973421,116.334657,0,310,40010.3439467593,2009-07-16,08:15:17
39.973407,116.334712,0,309,40010.3440046296,2009-07-16,08:15:22
39.973384,116.334794,0,309,40010.3440625,2009-07-16,08:15:27
39.973375,116.334785,0,308,40010.3441203704,2009-07-16,08:15:32
39.973384,116.334735,0,308,40010.3441782407,2009-07-16,08:15:37
39.973416,116.334779,0,307,40010.3442361111,2009-07-16,08:15:42
39.973441,116.334766,0,306,40010.3442939815,2009-07-16,08:15:47
39.973409,116.334736,0,304,40010.3443518518,2009-07-16,08:15:52
39.973354,116.334674,0,302,40010.3444097222,2009-07-16,08:15:57
39.973312,116.334513,0,300,40010.3444675926,2009-07-16,08:16:02
39.973293,116.334318,0,299,40010.344525463,2009-07-16,08:16:07
39.973296,116.33413,0,297,40010.3445833333,2009-07-16,08:16:12
39.973307,116.334034,0,295,40010.3446412037,2009-07-16,08:16:17
39.973254,116.333938,0,294,40010.3446990741,2009-07-16,08:16:22
39.973214,116.333808,0,294,40010.3447569444,2009-07-16,08:16:27
39.973229,116.333709,0,294,40010.3448148148,2009-07-16,08:16:32
39.973277,116.333717,0,295,40010.3448726852,2009-07-16,08:16:37
39.973302,116.333965,0,296,40010.3449305556,2009-07-16,08:16:42
39.973276,116.333953,0,295,40010.3449884259,2009-07-16,08:16:47
39.973252,116.333949,0,294,40010.3450462963,2009-07-16,08:16:52
39.973274,116.33392,0,294,40010.3451041667,2009-07-16,08:16:57
39.973239,116.333926,0,293,40010.345162037,2009-07-16,08:17:02
39.973252,116.334175,0,292,40010.3452199074,2009-07-16,08:17:07
39.973226,116.33433,0,291,40010.3452777778,2009-07-16,08:17:12
39.973229,116.334419,0,291,40010.3453356481,2009-07-16,08:17:17
39.973223,116.334448,0,291,40010.3453935185,2009-07-16,08:17:22
39.97478,116.331911,0,319,40010.3460300926,2009-07-16,08:18:17
39.974813,116.331995,0,321,40010.346087963,2009-07-16,08:18:22
39.974848,116.331906,0,323,40010.3461458333,2009-07-16,08:18:27
39.974954,116.331808,0,318,40010.3462037037,2009-07-16,08:18:32
39.975004,116.33171,0,313,40010.3462615741,2009-07-16,08:18:37
39.975052,116.331729,0,310,40010.3463194444,2009-07-16,08:18:42
39.975021,116.331894,0,312,40010.3463773148,2009-07-16,08:18:47
39.975001,116.331942,0,311,40010.3464351852,2009-07-16,08:18:52
39.974837,116.332126,0,312,40010.3464930556,2009-07-16,08:18:57
39.9748,116.332211,0,311,40010.3465509259,2009-07-16,08:19:02
39.973679,116.334093,0,294,40010.3466087963,2009-07-16,08:19:07
39.973445,116.334453,0,286,40010.3466666667,2009-07-16,08:19:12
39.973373,116.334466,0,282,40010.346724537,2009-07-16,08:19:17
39.973341,116.334447,0,274,40010.3467824074,2009-07-16,08:19:22
39.973326,116.334516,0,280,40010.3468402778,2009-07-16,08:19:27
39.973318,116.334662,0,282,40010.3468981481,2009-07-16,08:19:32
39.973314,116.334891,0,295,40010.3469560185,2009-07-16,08:19:37
39.973299,116.334886,0,302,40010.3470138889,2009-07-16,08:19:42
39.97334,116.334825,0,307,40010.3470717593,2009-07-16,08:19:47
39.973386,116.334764,0,307,40010.3471296296,2009-07-16,08:19:52
39.973375,116.334653,0,304,40010.3471875,2009-07-16,08:19:57
39.973317,116.334634,0,305,40010.3472453704,2009-07-16,08:20:02
39.973254,116.334614,0,298,40010.3473032407,2009-07-16,08:20:07
39.973257,116.334669,0,293,40010.3473611111,2009-07-16,08:20:12
39.973251,116.334738,0,289,40010.3474189815,2009-07-16,08:20:17
39.973239,116.334797,0,287,40010.3474768519,2009-07-16,08:20:22
39.973226,116.33475,0,286,40010.3475347222,2009-07-16,08:20:27
39.973232,116.334719,0,287,40010.3475925926,2009-07-16,08:20:32
39.973294,116.334693,0,286,40010.347650463,2009-07-16,08:20:37
39.973373,116.334684,0,288,40010.3477083333,2009-07-16,08:20:42
39.973409,116.334665,0,288,40010.3477662037,2009-07-16,08:20:47
39.973394,116.334594,0,283,40010.3478240741,2009-07-16,08:20:52
39.9734,116.334573,0,281,40010.3478819444,2009-07-16,08:20:57
39.973386,116.3345,0,278,40010.3479398148,2009-07-16,08:21:02
39.973398,116.33446,0,276,40010.3479976852,2009-07-16,08:21:07
39.973403,116.334444,0,274,40010.3480555556,2009-07-16,08:21:12
39.973377,116.334345,0,266,40010.3481134259,2009-07-16,08:21:17
39.973346,116.334251,0,257,40010.3481712963,2009-07-16,08:21:22
39.973327,116.33425,0,252,40010.3482291667,2009-07-16,08:21:27
39.973341,116.334242,0,249,40010.348287037,2009-07-16,08:21:32
39.973373,116.334342,0,250,40010.3483449074,2009-07-16,08:21:37
39.973362,116.334373,0,248,40010.3484027778,2009-07-16,08:21:42
39.973366,116.334395,0,249,40010.3484606481,2009-07-16,08:21:47
39.97334,116.334419,0,252,40010.3485185185,2009-07-16,08:21:52
39.973316,116.334455,0,253,40010.3485763889,2009-07-16,08:21:57
39.973288,116.334448,0,249,40010.3486342593,2009-07-16,08:22:02
39.973262,116.334368,0,242,40010.3486921296,2009-07-16,08:22:07
39.973255,116.334323,0,240,40010.34875,2009-07-16,08:22:12
39.973286,116.334266,0,239,40010.3488078704,2009-07-16,08:22:17
39.973292,116.334208,0,241,40010.3488657407,2009-07-16,08:22:22
39.973316,116.334166,0,241,40010.3489236111,2009-07-16,08:22:27
39.973392,116.334164,0,241,40010.3489814815,2009-07-16,08:22:32
39.973452,116.33405,0,239,40010.3490393519,2009-07-16,08:22:37
39.973469,116.333756,0,238,40010.3490972222,2009-07-16,08:22:42
39.973642,116.333496,0,236,40010.3491550926,2009-07-16,08:22:47
39.973669,116.33352,0,237,40010.349212963,2009-07-16,08:22:52
39.9736,116.333784,0,241,40010.3492708333,2009-07-16,08:22:57
39.973534,116.333892,0,242,40010.3493287037,2009-07-16,08:23:02
39.973546,116.33387,0,242,40010.3493865741,2009-07-16,08:23:07
39.973507,116.333838,0,244,40010.3494444444,2009-07-16,08:23:12
39.973444,116.333861,0,244,40010.3495023148,2009-07-16,08:23:17
39.973654,116.333563,0,245,40010.3495601852,2009-07-16,08:23:22
39.973888,116.333253,0,245,40010.3496180556,2009-07-16,08:23:27
39.973841,116.33339,0,246,40010.3496759259,2009-07-16,08:23:32
39.973841,116.333546,0,246,40010.3497337963,2009-07-16,08:23:37
39.973825,116.333581,0,247,40010.3497916667,2009-07-16,08:23:42
39.973697,116.33372,0,247,40010.349849537,2009-07-16,08:23:47
39.973744,116.33362,0,248,40010.3499074074,2009-07-16,08:23:52
39.973679,116.333705,0,248,40010.3499652778,2009-07-16,08:23:57
39.973703,116.333668,0,248,40010.3500231481,2009-07-16,08:24:02
39.97373,116.333549,0,249,40010.3500810185,2009-07-16,08:24:07
39.973684,116.333645,0,249,40010.3501388889,2009-07-16,08:24:12
39.973709,116.333652,0,248,40010.3501967593,2009-07-16,08:24:17
39.973709,116.333652,0,248,40010.3502314815,2009-07-16,08:24:20
39.973712,116.333651,0,248,40010.3502546296,2009-07-16,08:24:22
39.973723,116.333655,0,249,40010.3503125,2009-07-16,08:24:27
39.973753,116.333662,0,250,40010.3503703704,2009-07-16,08:24:32
39.973671,116.333698,0,252,40010.3504282407,2009-07-16,08:24:37
39.973547,116.333891,0,254,40010.3504861111,2009-07-16,08:24:42
39.973528,116.33395,0,255,40010.3505439815,2009-07-16,08:24:47
39.973566,116.333877,0,256,40010.3506018519,2009-07-16,08:24:52
39.973504,116.334026,0,257,40010.3506597222,2009-07-16,08:24:57
39.97342,116.334203,0,257,40010.3507175926,2009-07-16,08:25:02
39.973371,116.334236,0,256,40010.350775463,2009-07-16,08:25:07
39.973275,116.334377,0,256,40010.3508333333,2009-07-16,08:25:12
39.973268,116.334453,0,256,40010.3508912037,2009-07-16,08:25:17
39.973326,116.334454,0,257,40010.3509490741,2009-07-16,08:25:22
39.973329,116.334463,0,257,40010.3510069444,2009-07-16,08:25:27
39.973376,116.334427,0,259,40010.3510648148,2009-07-16,08:25:32
39.973388,116.334408,0,263,40010.3511226852,2009-07-16,08:25:37
39.973388,116.334408,0,263,40010.3511574074,2009-07-16,08:25:40
39.973396,116.334411,0,266,40010.3511805556,2009-07-16,08:25:42
39.973381,116.334439,0,267,40010.3512384259,2009-07-16,08:25:47
39.973374,116.334416,0,266,40010.3512962963,2009-07-16,08:25:52
39.973378,116.33444,0,265,40010.3513541667,2009-07-16,08:25:57
39.973404,116.334411,0,268,40010.351412037,2009-07-16,08:26:02
39.973414,116.334394,0,268,40010.3514699074,2009-07-16,08:26:07
39.973429,116.334338,0,267,40010.3515277778,2009-07-16,08:26:12
39.973432,116.334317,0,266,40010.3515856481,2009-07-16,08:26:17
39.973432,116.334317,0,266,40010.3516203704,2009-07-16,08:26:20
39.973432,116.334309,0,266,40010.3516435185,2009-07-16,08:26:22
39.973423,116.334313,0,266,40010.3517013889,2009-07-16,08:26:27
39.973423,116.334313,0,266,40010.3517361111,2009-07-16,08:26:30
39.97342,116.334315,0,266,40010.3517592593,2009-07-16,08:26:32
39.973426,116.334324,0,265,40010.3518171296,2009-07-16,08:26:37
39.973413,116.334354,0,263,40010.351875,2009-07-16,08:26:42
39.97341,116.334372,0,261,40010.3519328704,2009-07-16,08:26:47
39.973409,116.334351,0,259,40010.3519907407,2009-07-16,08:26:52
39.973408,116.334361,0,259,40010.3520486111,2009-07-16,08:26:57
39.973413,116.334331,0,256,40010.3521064815,2009-07-16,08:27:02
39.973422,116.334309,0,253,40010.3521643518,2009-07-16,08:27:07
39.973398,116.334308,0,253,40010.3522222222,2009-07-16,08:27:12
39.973409,116.334259,0,256,40010.3522800926,2009-07-16,08:27:17
39.973427,116.334138,0,254,40010.352337963,2009-07-16,08:27:22
39.973437,116.334097,0,254,40010.3523958333,2009-07-16,08:27:27
39.973409,116.334003,0,253,40010.3524537037,2009-07-16,08:27:32
39.973652,116.334066,0,247,40010.3816203704,2009-07-16,09:09:32
39.973739,116.33412,0,249,40010.3816782407,2009-07-16,09:09:37
39.973819,116.334217,0,253,40010.3817361111,2009-07-16,09:09:42
39.973883,116.33423,0,259,40010.3817939815,2009-07-16,09:09:47
39.973856,116.334232,0,265,40010.3818518519,2009-07-16,09:09:52
39.973856,116.334232,0,265,40010.3818865741,2009-07-16,09:09:55
39.973854,116.334226,0,266,40010.3819097222,2009-07-16,09:09:57
39.973885,116.334217,0,270,40010.3819675926,2009-07-16,09:10:02
39.973867,116.334195,0,270,40010.382025463,2009-07-16,09:10:07
39.97387,116.334206,0,269,40010.3820833333,2009-07-16,09:10:12
39.973823,116.334218,0,270,40010.3821412037,2009-07-16,09:10:17
39.973808,116.334218,0,269,40010.3821990741,2009-07-16,09:10:22
39.973755,116.3342,0,268,40010.3822569444,2009-07-16,09:10:27
39.973698,116.334157,0,265,40010.3823148148,2009-07-16,09:10:32
39.973679,116.334156,0,264,40010.3823726852,2009-07-16,09:10:37
39.973655,116.33412,0,263,40010.3824305556,2009-07-16,09:10:42
39.973623,116.334071,0,262,40010.3824884259,2009-07-16,09:10:47
39.9736,116.334091,0,262,40010.3825462963,2009-07-16,09:10:52
39.973592,116.334036,0,261,40010.3826041667,2009-07-16,09:10:57
39.973583,116.334033,0,259,40010.382662037,2009-07-16,09:11:02
39.973589,116.334067,0,260,40010.3827199074,2009-07-16,09:11:07
39.973613,116.334099,0,261,40010.3827777778,2009-07-16,09:11:12
39.973625,116.334144,0,261,40010.3828356481,2009-07-16,09:11:17
39.973694,116.334186,0,263,40010.3828935185,2009-07-16,09:11:22
39.97374,116.334208,0,264,40010.3829513889,2009-07-16,09:11:27
39.973824,116.334242,0,269,40010.3830092593,2009-07-16,09:11:32
39.973919,116.334271,0,274,40010.3830671296,2009-07-16,09:11:37
39.973868,116.334271,0,274,40010.383125,2009-07-16,09:11:42
39.973833,116.334282,0,275,40010.3831828704,2009-07-16,09:11:47
39.973783,116.33428,0,275,40010.3832407407,2009-07-16,09:11:52
39.973784,116.334255,0,275,40010.3832986111,2009-07-16,09:11:57
39.973689,116.334178,0,276,40010.3833564815,2009-07-16,09:12:02
39.973519,116.334081,0,270,40010.3834143518,2009-07-16,09:12:07
39.973401,116.334046,0,266,40010.3834722222,2009-07-16,09:12:12
39.973321,116.334031,0,263,40010.3835300926,2009-07-16,09:12:17
39.973276,116.333999,0,261,40010.383587963,2009-07-16,09:12:22
39.973302,116.33404,0,259,40010.3836458333,2009-07-16,09:12:27
39.973255,116.334071,0,258,40010.3837037037,2009-07-16,09:12:32
39.973236,116.334043,0,256,40010.3837615741,2009-07-16,09:12:37
39.973298,116.334067,0,252,40010.3838194444,2009-07-16,09:12:42
39.973333,116.334021,0,250,40010.3838773148,2009-07-16,09:12:47
39.973462,116.333983,0,248,40010.3839351852,2009-07-16,09:12:52
39.973559,116.334,0,243,40010.3839930556,2009-07-16,09:12:57
39.973747,116.334074,0,240,40010.3840509259,2009-07-16,09:13:02
39.97388,116.334137,0,236,40010.3841087963,2009-07-16,09:13:07
39.97368,116.334199,0,238,40010.3841666667,2009-07-16,09:13:12
39.973619,116.33422,0,241,40010.384224537,2009-07-16,09:13:17
39.973547,116.334212,0,242,40010.3842824074,2009-07-16,09:13:22
39.973563,116.334136,0,242,40010.3843402778,2009-07-16,09:13:27
39.973717,116.33406,0,241,40010.3843981481,2009-07-16,09:13:32
39.973783,116.334041,0,239,40010.3844560185,2009-07-16,09:13:37
39.973885,116.334005,0,239,40010.3845138889,2009-07-16,09:13:42
39.973802,116.333975,0,238,40010.3845717593,2009-07-16,09:13:47
39.973716,116.333989,0,236,40010.3846296296,2009-07-16,09:13:52
39.973677,116.334014,0,235,40010.3846875,2009-07-16,09:13:57
39.973506,116.334044,0,235,40010.3847453704,2009-07-16,09:14:02
39.973416,116.334091,0,235,40010.3848032407,2009-07-16,09:14:07
39.973351,116.334125,0,233,40010.3848611111,2009-07-16,09:14:12
39.973449,116.334065,0,232,40010.3849189815,2009-07-16,09:14:17
39.973566,116.334091,0,231,40010.3849768518,2009-07-16,09:14:22
39.973527,116.334063,0,232,40010.3850347222,2009-07-16,09:14:27
39.973498,116.334083,0,232,40010.3850925926,2009-07-16,09:14:32
39.973789,116.334083,0,232,40010.385150463,2009-07-16,09:14:37
39.973845,116.334065,0,232,40010.3852083333,2009-07-16,09:14:42
39.973797,116.334029,0,236,40010.3852662037,2009-07-16,09:14:47
39.97373,116.334056,0,236,40010.3853240741,2009-07-16,09:14:52
39.973576,116.33396,0,237,40010.3853819444,2009-07-16,09:14:57
39.973373,116.333967,0,237,40010.3854398148,2009-07-16,09:15:02
39.973187,116.333953,0,238,40010.3854976852,2009-07-16,09:15:07
39.973167,116.333971,0,238,40010.3855555556,2009-07-16,09:15:12
39.97321,116.333983,0,236,40010.3856134259,2009-07-16,09:15:17
39.973254,116.33401,0,235,40010.3856712963,2009-07-16,09:15:22
39.973484,116.334016,0,231,40010.3857291667,2009-07-16,09:15:27
39.97381,116.334024,0,226,40010.385787037,2009-07-16,09:15:32
39.974052,116.334075,0,220,40010.3858449074,2009-07-16,09:15:37
39.974115,116.334083,0,219,40010.3859027778,2009-07-16,09:15:42
39.973908,116.334051,0,230,40010.3859606481,2009-07-16,09:15:47
39.973645,116.334042,0,237,40010.3860185185,2009-07-16,09:15:52
39.973496,116.334105,0,241,40010.3860763889,2009-07-16,09:15:57
39.973382,116.334169,0,244,40010.3861342593,2009-07-16,09:16:02
39.973528,116.334155,0,247,40010.3861921296,2009-07-16,09:16:07
39.973614,116.334185,0,250,40010.38625,2009-07-16,09:16:12
39.973755,116.33418,0,251,40010.3863078704,2009-07-16,09:16:17
39.973852,116.334116,0,252,40010.3863657407,2009-07-16,09:16:22
39.973884,116.334051,0,253,40010.3864236111,2009-07-16,09:16:27
39.973633,116.333989,0,253,40010.3864814815,2009-07-16,09:16:32
39.973464,116.33398,0,253,40010.3865393519,2009-07-16,09:16:37
39.973426,116.334029,0,254,40010.3865972222,2009-07-16,09:16:42
39.973477,116.334128,0,255,40010.3866550926,2009-07-16,09:16:47
39.973663,116.334174,0,255,40010.386712963,2009-07-16,09:16:52
39.973866,116.334262,0,253,40010.3867708333,2009-07-16,09:16:57
39.973878,116.334266,0,253,40010.3868287037,2009-07-16,09:17:02
39.974005,116.334221,0,256,40010.3868865741,2009-07-16,09:17:07
39.974013,116.334161,0,261,40010.3869444444,2009-07-16,09:17:12
39.974,116.334169,0,260,40010.3870023148,2009-07-16,09:17:17
39.973947,116.334174,0,260,40010.3870601852,2009-07-16,09:17:22
39.973766,116.334156,0,262,40010.3871180556,2009-07-16,09:17:27
39.9735,116.334083,0,262,40010.3871759259,2009-07-16,09:17:32
39.973343,116.334048,0,262,40010.3872337963,2009-07-16,09:17:37
39.973276,116.334059,0,262,40010.3872916667,2009-07-16,09:17:42
39.97333,116.334026,0,261,40010.387349537,2009-07-16,09:17:47
39.973393,116.334068,0,260,40010.3874074074,2009-07-16,09:17:52
39.973563,116.334082,0,258,40010.3874652778,2009-07-16,09:17:57
39.973757,116.334087,0,256,40010.3875231481,2009-07-16,09:18:02
39.973775,116.33407,0,254,40010.3875810185,2009-07-16,09:18:07
39.973751,116.334111,0,253,40010.3876388889,2009-07-16,09:18:12
39.973751,116.334132,0,252,40010.3876967593,2009-07-16,09:18:17
39.973703,116.334107,0,251,40010.3877546296,2009-07-16,09:18:22
39.97359,116.334079,0,251,40010.3878125,2009-07-16,09:18:27
39.973405,116.334073,0,251,40010.3878703704,2009-07-16,09:18:32
39.973394,116.334093,0,249,40010.3879282407,2009-07-16,09:18:37
39.973528,116.33406,0,246,40010.3879861111,2009-07-16,09:18:42
39.97363,116.334084,0,243,40010.3880439815,2009-07-16,09:18:47
39.973689,116.334054,0,240,40010.3881018519,2009-07-16,09:18:52
39.973737,116.334021,0,238,40010.3881597222,2009-07-16,09:18:57
39.973707,116.334052,0,236,40010.3882175926,2009-07-16,09:19:02
39.973703,116.334048,0,235,40010.388275463,2009-07-16,09:19:07
39.973703,116.334048,0,235,40010.3883101852,2009-07-16,09:19:10
39.973702,116.334053,0,235,40010.3883333333,2009-07-16,09:19:12
39.973698,116.334063,0,235,40010.3883912037,2009-07-16,09:19:17
39.973647,116.334114,0,234,40010.3884490741,2009-07-16,09:19:22
39.973649,116.334124,0,233,40010.3885069444,2009-07-16,09:19:27
39.973684,116.33406,0,234,40010.3885648148,2009-07-16,09:19:32
39.973696,116.334043,0,234,40010.3886226852,2009-07-16,09:19:37
39.973693,116.334043,0,233,40010.3886805556,2009-07-16,09:19:42
39.973693,116.334036,0,232,40010.3887384259,2009-07-16,09:19:47
39.973693,116.334036,0,232,40010.3887731481,2009-07-16,09:19:50
39.973694,116.334035,0,232,40010.3887962963,2009-07-16,09:19:52
39.973688,116.334061,0,232,40010.3888541667,2009-07-16,09:19:57
39.973639,116.334087,0,232,40010.388912037,2009-07-16,09:20:02
39.973622,116.334093,0,231,40010.3889699074,2009-07-16,09:20:07
39.973579,116.334112,0,232,40010.3890277778,2009-07-16,09:20:12
39.97353,116.334151,0,232,40010.3890856481,2009-07-16,09:20:17
39.973527,116.334123,0,234,40010.3891435185,2009-07-16,09:20:22
39.973513,116.334115,0,233,40010.3892013889,2009-07-16,09:20:27
39.973527,116.334093,0,233,40010.3892592593,2009-07-16,09:20:32
39.973554,116.334031,0,233,40010.3893171296,2009-07-16,09:20:37
39.973564,116.33394,0,233,40010.389375,2009-07-16,09:20:42
39.973575,116.333888,0,232,40010.3894328704,2009-07-16,09:20:47
39.973526,116.333915,0,232,40010.3894907407,2009-07-16,09:20:52
39.973495,116.333936,0,233,40010.3895486111,2009-07-16,09:20:57
39.973506,116.333954,0,232,40010.3896064815,2009-07-16,09:21:02
39.973541,116.334003,0,232,40010.3896643519,2009-07-16,09:21:07
39.973611,116.334117,0,233,40010.3897222222,2009-07-16,09:21:12
39.973683,116.334141,0,232,40010.3897800926,2009-07-16,09:21:17
39.973742,116.334152,0,229,40010.389837963,2009-07-16,09:21:22
39.973736,116.334166,0,229,40010.3898958333,2009-07-16,09:21:27
39.973699,116.334162,0,229,40010.3899537037,2009-07-16,09:21:32
39.97348,116.333884,0,225,40010.3900115741,2009-07-16,09:21:37
39.973454,116.333889,0,224,40010.3900694444,2009-07-16,09:21:42
39.973454,116.333889,0,224,40010.3901041667,2009-07-16,09:21:45
39.973451,116.333885,0,224,40010.3901273148,2009-07-16,09:21:47
39.973439,116.333901,0,225,40010.3901851852,2009-07-16,09:21:52
39.973397,116.333912,0,230,40010.3902430556,2009-07-16,09:21:57
39.973378,116.333939,0,230,40010.3903009259,2009-07-16,09:22:02
39.973363,116.333967,0,229,40010.3903587963,2009-07-16,09:22:07
39.973377,116.333973,0,227,40010.3904166667,2009-07-16,09:22:12
39.973377,116.333973,0,227,40010.3904513889,2009-07-16,09:22:15
39.973375,116.333969,0,227,40010.390474537,2009-07-16,09:22:17
39.973358,116.333986,0,226,40010.3905324074,2009-07-16,09:22:22
39.973351,116.334021,0,220,40010.3905902778,2009-07-16,09:22:27
39.973375,116.333978,0,217,40010.3906481481,2009-07-16,09:22:32
39.973394,116.333957,0,218,40010.3907060185,2009-07-16,09:22:37
39.973428,116.333916,0,219,40010.3907638889,2009-07-16,09:22:42
39.973419,116.333928,0,219,40010.3908217593,2009-07-16,09:22:47
39.973425,116.33391,0,219,40010.3908796296,2009-07-16,09:22:52
39.973425,116.33391,0,219,40010.3909143518,2009-07-16,09:22:55
39.97342,116.333904,0,220,40010.3909375,2009-07-16,09:22:57
39.973421,116.333924,0,216,40010.3909953704,2009-07-16,09:23:02
39.973419,116.333934,0,216,40010.3910532407,2009-07-16,09:23:07
39.973419,116.333934,0,216,40010.391087963,2009-07-16,09:23:10
39.973419,116.333941,0,216,40010.3911111111,2009-07-16,09:23:12
39.973392,116.33399,0,216,40010.3911689815,2009-07-16,09:23:17
39.973348,116.334036,0,213,40010.3912268518,2009-07-16,09:23:22
39.97333,116.334017,0,213,40010.3912847222,2009-07-16,09:23:27
39.973314,116.334021,0,214,40010.3913425926,2009-07-16,09:23:32
39.973317,116.334023,0,214,40010.391400463,2009-07-16,09:23:37
39.973319,116.33402,0,214,40010.3914583333,2009-07-16,09:23:42
39.973319,116.33402,0,214,40010.3914930556,2009-07-16,09:23:45
39.973323,116.334013,0,214,40010.3915162037,2009-07-16,09:23:47
39.973345,116.333967,0,209,40010.3915740741,2009-07-16,09:23:52
39.973367,116.333961,0,209,40010.3916319444,2009-07-16,09:23:57
39.973378,116.333931,0,212,40010.3916898148,2009-07-16,09:24:02
39.973347,116.333955,0,219,40010.3917476852,2009-07-16,09:24:07
39.973333,116.333958,0,221,40010.3918055556,2009-07-16,09:24:12
39.973317,116.333992,0,219,40010.3918634259,2009-07-16,09:24:17
39.973304,116.334003,0,218,40010.3919212963,2009-07-16,09:24:22
39.973304,116.334003,0,218,40010.3919560185,2009-07-16,09:24:25
39.973307,116.33401,0,218,40010.3919791667,2009-07-16,09:24:27
39.973323,116.334004,0,214,40010.392037037,2009-07-16,09:24:32
39.973347,116.33401,0,209,40010.3920949074,2009-07-16,09:24:37
39.973357,116.334015,0,208,40010.3921527778,2009-07-16,09:24:42
39.973396,116.333966,0,204,40010.3922106481,2009-07-16,09:24:47
39.97341,116.333953,0,202,40010.3922685185,2009-07-16,09:24:52
39.973408,116.333968,0,201,40010.3923263889,2009-07-16,09:24:57
39.973408,116.333968,0,201,40010.3923611111,2009-07-16,09:25:00
39.973409,116.333974,0,201,40010.3923842593,2009-07-16,09:25:02
39.973425,116.333932,0,207,40010.3924421296,2009-07-16,09:25:07
39.97344,116.333881,0,213,40010.3925,2009-07-16,09:25:12
39.97344,116.333881,0,213,40010.3925347222,2009-07-16,09:25:15
39.973442,116.333878,0,217,40010.3925578704,2009-07-16,09:25:17
39.973445,116.333887,0,213,40010.3926157407,2009-07-16,09:25:22
39.97344,116.333906,0,209,40010.3926736111,2009-07-16,09:25:27
39.973393,116.334007,0,202,40010.3927314815,2009-07-16,09:25:32
39.973373,116.334,0,188,40010.3927893518,2009-07-16,09:25:37
39.97339,116.33395,0,182,40010.3928472222,2009-07-16,09:25:42
39.973392,116.333962,0,179,40010.3929050926,2009-07-16,09:25:47
39.973392,116.333962,0,179,40010.3929398148,2009-07-16,09:25:50
39.973391,116.333962,0,179,40010.392962963,2009-07-16,09:25:52
39.973386,116.333953,0,180,40010.3930208333,2009-07-16,09:25:57
39.973406,116.3339,0,183,40010.3930787037,2009-07-16,09:26:02
39.973448,116.333843,0,183,40010.3931365741,2009-07-16,09:26:07
39.973461,116.333818,0,188,40010.3931944444,2009-07-16,09:26:12
39.973488,116.333764,0,193,40010.3932523148,2009-07-16,09:26:17
39.973475,116.333755,0,199,40010.3933101852,2009-07-16,09:26:22
39.973456,116.333763,0,197,40010.3933680556,2009-07-16,09:26:27
39.97344,116.333792,0,196,40010.3934259259,2009-07-16,09:26:32
39.973389,116.333863,0,196,40010.3934837963,2009-07-16,09:26:37
39.973356,116.333919,0,195,40010.3935416667,2009-07-16,09:26:42
39.973344,116.333937,0,190,40010.393599537,2009-07-16,09:26:47
39.973329,116.333963,0,185,40010.3936574074,2009-07-16,09:26:52
39.973338,116.33395,0,179,40010.3937152778,2009-07-16,09:26:57
39.973369,116.333916,0,181,40010.3937731481,2009-07-16,09:27:02
39.973391,116.333902,0,186,40010.3938310185,2009-07-16,09:27:07
39.973385,116.333854,0,191,40010.3938888889,2009-07-16,09:27:12
39.973367,116.33383,0,194,40010.3939467593,2009-07-16,09:27:17
39.973375,116.333781,0,198,40010.3940046296,2009-07-16,09:27:22
39.973383,116.333812,0,201,40010.3940625,2009-07-16,09:27:27
39.973399,116.333815,0,200,40010.3941203704,2009-07-16,09:27:32
39.973409,116.333816,0,200,40010.3941782407,2009-07-16,09:27:37
39.973406,116.333851,0,199,40010.3942361111,2009-07-16,09:27:42
39.973394,116.333862,0,199,40010.3942939815,2009-07-16,09:27:47
39.973374,116.33391,0,200,40010.3943518519,2009-07-16,09:27:52
39.973367,116.333932,0,199,40010.3944097222,2009-07-16,09:27:57
39.973356,116.333936,0,199,40010.3944675926,2009-07-16,09:28:02
39.973361,116.333925,0,199,40010.394525463,2009-07-16,09:28:07
39.973368,116.333905,0,200,40010.3945833333,2009-07-16,09:28:12
39.973363,116.333886,0,205,40010.3946412037,2009-07-16,09:28:17
39.973366,116.33386,0,207,40010.3946990741,2009-07-16,09:28:22
39.973403,116.33382,0,204,40010.3947569444,2009-07-16,09:28:27
39.973429,116.33372,0,207,40010.3948148148,2009-07-16,09:28:32
39.973437,116.333659,0,211,40010.3948726852,2009-07-16,09:28:37
39.973452,116.333708,0,206,40010.3949305556,2009-07-16,09:28:42
39.97344,116.333751,0,205,40010.3949884259,2009-07-16,09:28:47
39.973451,116.333763,0,203,40010.3950462963,2009-07-16,09:28:52
39.973463,116.33379,0,204,40010.3951041667,2009-07-16,09:28:57
39.973459,116.333818,0,204,40010.395162037,2009-07-16,09:29:02
39.973443,116.333836,0,204,40010.3952199074,2009-07-16,09:29:07
39.973454,116.333883,0,202,40010.3952777778,2009-07-16,09:29:12
39.973459,116.333874,0,205,40010.3953356481,2009-07-16,09:29:17
39.97345,116.333863,0,207,40010.3953935185,2009-07-16,09:29:22
39.973448,116.333832,0,209,40010.3954513889,2009-07-16,09:29:27
39.973466,116.333781,0,211,40010.3955092593,2009-07-16,09:29:32
39.973484,116.333801,0,211,40010.3955671296,2009-07-16,09:29:37
39.973481,116.333825,0,210,40010.395625,2009-07-16,09:29:42
39.973463,116.333877,0,203,40010.3956828704,2009-07-16,09:29:47
39.973454,116.333904,0,202,40010.3957407407,2009-07-16,09:29:52
39.973455,116.333914,0,203,40010.3957986111,2009-07-16,09:29:57
39.973439,116.333932,0,202,40010.3958564815,2009-07-16,09:30:02
39.973448,116.333984,0,201,40010.3959143519,2009-07-16,09:30:07
39.973468,116.333994,0,203,40010.3959722222,2009-07-16,09:30:12
39.973474,116.33402,0,205,40010.3960300926,2009-07-16,09:30:17
39.973504,116.333976,0,211,40010.396087963,2009-07-16,09:30:22
39.97354,116.333977,0,214,40010.3961458333,2009-07-16,09:30:27
39.97355,116.333931,0,219,40010.3962037037,2009-07-16,09:30:32
39.97355,116.333931,0,219,40010.3962384259,2009-07-16,09:30:35
39.973544,116.333923,0,221,40010.3962615741,2009-07-16,09:30:37
39.973538,116.333912,0,222,40010.3963194444,2009-07-16,09:30:42
39.973533,116.33394,0,221,40010.3963773148,2009-07-16,09:30:47
39.973515,116.333971,0,219,40010.3964351852,2009-07-16,09:30:52
39.97347,116.333951,0,219,40010.3964930556,2009-07-16,09:30:57
39.973428,116.333934,0,216,40010.3965509259,2009-07-16,09:31:02
39.973398,116.333933,0,212,40010.3966087963,2009-07-16,09:31:07
39.973403,116.333942,0,207,40010.3966666667,2009-07-16,09:31:12
39.973419,116.333929,0,207,40010.396724537,2009-07-16,09:31:17
39.973435,116.333879,0,210,40010.3967824074,2009-07-16,09:31:22
39.973461,116.333794,0,212,40010.3968402778,2009-07-16,09:31:27
39.973511,116.333739,0,210,40010.3968981481,2009-07-16,09:31:32
39.973505,116.333783,0,209,40010.3969560185,2009-07-16,09:31:37
39.973477,116.33378,0,209,40010.3970138889,2009-07-16,09:31:42
39.97346,116.333756,0,209,40010.3970717593,2009-07-16,09:31:47
39.973456,116.333768,0,206,40010.3971296296,2009-07-16,09:31:52
39.973447,116.333814,0,203,40010.3971875,2009-07-16,09:31:57
39.973486,116.333811,0,201,40010.3972453704,2009-07-16,09:32:02
39.973487,116.333803,0,201,40010.3973032407,2009-07-16,09:32:07
39.973487,116.333803,0,201,40010.397337963,2009-07-16,09:32:10
39.973481,116.333796,0,202,40010.3973611111,2009-07-16,09:32:12
39.973481,116.333831,0,207,40010.3974189815,2009-07-16,09:32:17
39.973507,116.33386,0,208,40010.3974768519,2009-07-16,09:32:22
39.973512,116.333899,0,208,40010.3975347222,2009-07-16,09:32:27
39.973499,116.333915,0,208,40010.3975925926,2009-07-16,09:32:32
39.973455,116.333965,0,207,40010.397650463,2009-07-16,09:32:37
39.973414,116.334025,0,204,40010.3977083333,2009-07-16,09:32:42
39.973402,116.334009,0,200,40010.3977662037,2009-07-16,09:32:47
39.973411,116.333971,0,201,40010.3978240741,2009-07-16,09:32:52
39.97341,116.333918,0,202,40010.3978819444,2009-07-16,09:32:57
39.973399,116.333898,0,203,40010.3979398148,2009-07-16,09:33:02
39.973354,116.333851,0,206,40010.3979976852,2009-07-16,09:33:07
39.973254,116.333894,0,207,40010.3980555556,2009-07-16,09:33:12
39.973238,116.333929,0,206,40010.3981134259,2009-07-16,09:33:17
39.973248,116.333955,0,203,40010.3981712963,2009-07-16,09:33:22
39.973299,116.333963,0,202,40010.3982291667,2009-07-16,09:33:27
39.973396,116.333994,0,201,40010.398287037,2009-07-16,09:33:32
39.973514,116.334052,0,201,40010.3983449074,2009-07-16,09:33:37
39.973503,116.334065,0,202,40010.3984027778,2009-07-16,09:33:42
39.973501,116.334018,0,206,40010.3984606481,2009-07-16,09:33:47
39.973511,116.334,0,209,40010.3985185185,2009-07-16,09:33:52
39.973535,116.333886,0,214,40010.3985763889,2009-07-16,09:33:57
39.973554,116.333852,0,216,40010.3986342593,2009-07-16,09:34:02
39.973566,116.333848,0,214,40010.3986921296,2009-07-16,09:34:07
39.973541,116.333876,0,211,40010.39875,2009-07-16,09:34:12
39.973524,116.333896,0,209,40010.3988078704,2009-07-16,09:34:17
39.973514,116.333888,0,210,40010.3988657407,2009-07-16,09:34:22
39.973493,116.333899,0,210,40010.3989236111,2009-07-16,09:34:27
39.973466,116.333956,0,210,40010.3989814815,2009-07-16,09:34:32
39.973473,116.333946,0,210,40010.3990393518,2009-07-16,09:34:37
39.973479,116.333852,0,212,40010.3990972222,2009-07-16,09:34:42
39.973472,116.333768,0,215,40010.3991550926,2009-07-16,09:34:47
39.973449,116.333762,0,217,40010.399212963,2009-07-16,09:34:52
39.973433,116.333754,0,217,40010.3992708333,2009-07-16,09:34:57
39.973478,116.333804,0,218,40010.3993287037,2009-07-16,09:35:02
39.973521,116.33382,0,218,40010.3993865741,2009-07-16,09:35:07
39.97357,116.333819,0,217,40010.3994444444,2009-07-16,09:35:12
39.973575,116.333782,0,219,40010.3995023148,2009-07-16,09:35:17
39.973556,116.333765,0,220,40010.3995601852,2009-07-16,09:35:22
39.973467,116.333713,0,222,40010.3996180556,2009-07-16,09:35:27
39.97342,116.333701,0,222,40010.3996759259,2009-07-16,09:35:32
39.97342,116.333701,0,222,40010.3997106481,2009-07-16,09:35:35
39.97342,116.333701,0,221,40010.3997337963,2009-07-16,09:35:37
39.973456,116.333742,0,220,40010.3997916667,2009-07-16,09:35:42
39.973507,116.333803,0,220,40010.399849537,2009-07-16,09:35:47
39.973539,116.333885,0,220,40010.3999074074,2009-07-16,09:35:52
39.973495,116.333922,0,220,40010.3999652778,2009-07-16,09:35:57
39.973432,116.333922,0,220,40010.4000231481,2009-07-16,09:36:02
39.97346,116.333892,0,220,40010.4000810185,2009-07-16,09:36:07
39.973482,116.333848,0,220,40010.4001388889,2009-07-16,09:36:12
39.973413,116.3338,0,220,40010.4001967593,2009-07-16,09:36:17
39.973396,116.333791,0,219,40010.4002546296,2009-07-16,09:36:22
39.97342,116.333809,0,220,40010.4003125,2009-07-16,09:36:27
39.973425,116.333818,0,220,40010.4003703704,2009-07-16,09:36:32
39.973441,116.333901,0,220,40010.4004282407,2009-07-16,09:36:37
39.973479,116.333918,0,220,40010.4004861111,2009-07-16,09:36:42
39.973526,116.333919,0,220,40010.4005439815,2009-07-16,09:36:47
39.973544,116.333992,0,220,40010.4006018518,2009-07-16,09:36:52
39.973622,116.334003,0,221,40010.4006597222,2009-07-16,09:36:57
39.973731,116.333968,0,222,40010.4007175926,2009-07-16,09:37:02
39.973769,116.333885,0,225,40010.400775463,2009-07-16,09:37:07
39.973765,116.333864,0,231,40010.4008333333,2009-07-16,09:37:12
39.973767,116.333829,0,236,40010.4008912037,2009-07-16,09:37:17
39.973767,116.333829,0,236,40010.4009259259,2009-07-16,09:37:20
39.973767,116.333829,0,246,40010.4009490741,2009-07-16,09:37:22
39.973757,116.333875,0,248,40010.4010069444,2009-07-16,09:37:27
39.973733,116.333945,0,250,40010.4010648148,2009-07-16,09:37:32
39.973703,116.33408,0,250,40010.4011226852,2009-07-16,09:37:37
39.973696,116.334212,0,246,40010.4011805556,2009-07-16,09:37:42
39.973709,116.334199,0,245,40010.4012384259,2009-07-16,09:37:47
39.97373,116.334131,0,247,40010.4012962963,2009-07-16,09:37:52
39.973745,116.33409,0,253,40010.4013541667,2009-07-16,09:37:57
39.97374,116.334039,0,256,40010.401412037,2009-07-16,09:38:02
39.973721,116.334019,0,257,40010.4014699074,2009-07-16,09:38:07
39.97366,116.333973,0,259,40010.4015277778,2009-07-16,09:38:12
39.973601,116.333946,0,260,40010.4015856481,2009-07-16,09:38:17
39.97355,116.33391,0,259,40010.4016435185,2009-07-16,09:38:22
39.973532,116.333876,0,258,40010.4017013889,2009-07-16,09:38:27
39.97352,116.33391,0,256,40010.4017592593,2009-07-16,09:38:32
39.973565,116.334008,0,254,40010.4018171296,2009-07-16,09:38:37
39.97354,116.334038,0,254,40010.401875,2009-07-16,09:38:42
39.973519,116.334052,0,253,40010.4019328704,2009-07-16,09:38:47
39.973465,116.334006,0,253,40010.4019907407,2009-07-16,09:38:52
39.973279,116.333907,0,252,40010.4020486111,2009-07-16,09:38:57
39.973146,116.333842,0,252,40010.4021064815,2009-07-16,09:39:02
39.973062,116.333818,0,251,40010.4021643519,2009-07-16,09:39:07
39.973195,116.333933,0,247,40010.4022222222,2009-07-16,09:39:12
39.973349,116.334023,0,243,40010.402337963,2009-07-16,09:39:22
39.973552,116.334052,0,242,40010.4023958333,2009-07-16,09:39:27
39.973575,116.334097,0,237,40010.4024537037,2009-07-16,09:39:32
39.973593,116.334093,0,235,40010.4025115741,2009-07-16,09:39:37
39.973606,116.334007,0,243,40010.4025694444,2009-07-16,09:39:42
39.973612,116.333927,0,253,40010.4026273148,2009-07-16,09:39:47
39.973576,116.333889,0,263,40010.4026851852,2009-07-16,09:39:52
39.973566,116.333914,0,270,40010.4027430556,2009-07-16,09:39:57
39.973609,116.333966,0,273,40010.4028009259,2009-07-16,09:40:02
39.973634,116.334034,0,272,40010.4028587963,2009-07-16,09:40:07
39.973635,116.334104,0,268,40010.4029166667,2009-07-16,09:40:12
39.973665,116.334115,0,261,40010.402974537,2009-07-16,09:40:17
39.973541,116.334152,0,243,40010.4030324074,2009-07-16,09:40:22
39.973489,116.334119,0,239,40010.4030902778,2009-07-16,09:40:27
39.973421,116.334107,0,242,40010.4031481481,2009-07-16,09:40:32
39.973374,116.334056,0,243,40010.4032060185,2009-07-16,09:40:37
39.973371,116.333956,0,248,40010.4032638889,2009-07-16,09:40:42
39.973353,116.333936,0,261,40010.4033217593,2009-07-16,09:40:47
39.973404,116.333953,0,271,40010.4033796296,2009-07-16,09:40:52
39.97343,116.334061,0,274,40010.4034375,2009-07-16,09:40:57
39.97344,116.334102,0,271,40010.4034953704,2009-07-16,09:41:02
39.973471,116.33417,0,277,40010.4035532407,2009-07-16,09:41:07
39.973481,116.334195,0,280,40010.4036111111,2009-07-16,09:41:12
39.973516,116.334213,0,284,40010.4036689815,2009-07-16,09:41:17
39.973496,116.334245,0,289,40010.4037268519,2009-07-16,09:41:22
39.973509,116.334232,0,291,40010.4037847222,2009-07-16,09:41:27
39.973476,116.334141,0,301,40010.4038425926,2009-07-16,09:41:32
39.973437,116.334076,0,306,40010.403900463,2009-07-16,09:41:37
39.973387,116.334076,0,305,40010.4039583333,2009-07-16,09:41:42
39.973397,116.334073,0,299,40010.4040162037,2009-07-16,09:41:47
39.973385,116.334064,0,296,40010.4040740741,2009-07-16,09:41:52
39.973344,116.334109,0,293,40010.4041319444,2009-07-16,09:41:57
39.973391,116.334145,0,290,40010.4041898148,2009-07-16,09:42:02
39.973458,116.334195,0,287,40010.4042476852,2009-07-16,09:42:07
39.973461,116.334205,0,285,40010.4043055556,2009-07-16,09:42:12
39.973462,116.334184,0,283,40010.4043634259,2009-07-16,09:42:17
39.973512,116.334137,0,282,40010.4044212963,2009-07-16,09:42:22
39.973423,116.334026,0,279,40010.4044791667,2009-07-16,09:42:27
39.973361,116.333958,0,279,40010.404537037,2009-07-16,09:42:32
39.973341,116.333934,0,282,40010.4045949074,2009-07-16,09:42:37
39.973322,116.333972,0,283,40010.4046527778,2009-07-16,09:42:42
39.973323,116.333991,0,283,40010.4047106481,2009-07-16,09:42:47
39.973323,116.334001,0,282,40010.4047685185,2009-07-16,09:42:52
39.973317,116.33403,0,281,40010.4048263889,2009-07-16,09:42:57
39.973301,116.334093,0,277,40010.4048842593,2009-07-16,09:43:02
39.973296,116.334072,0,279,40010.4049421296,2009-07-16,09:43:07
39.973318,116.334019,0,282,40010.405,2009-07-16,09:43:12
39.973349,116.333998,0,290,40010.4050578704,2009-07-16,09:43:17
39.973398,116.333998,0,293,40010.4051157407,2009-07-16,09:43:22
39.973402,116.334035,0,300,40010.4051736111,2009-07-16,09:43:27
39.97341,116.334063,0,302,40010.4052314815,2009-07-16,09:43:32
39.973431,116.33409,0,300,40010.4052893519,2009-07-16,09:43:37
39.973467,116.334122,0,294,40010.4053472222,2009-07-16,09:43:42
39.973463,116.334149,0,289,40010.4054050926,2009-07-16,09:43:47
39.973446,116.334203,0,290,40010.405462963,2009-07-16,09:43:52
39.973434,116.33423,0,294,40010.4055208333,2009-07-16,09:43:57
39.973453,116.334179,0,300,40010.4055787037,2009-07-16,09:44:02
39.973461,116.334147,0,303,40010.4056365741,2009-07-16,09:44:07
39.973448,116.334144,0,307,40010.4056944444,2009-07-16,09:44:12
39.973474,116.334112,0,311,40010.4057523148,2009-07-16,09:44:17
39.973455,116.33414,0,315,40010.4058101852,2009-07-16,09:44:22
39.973444,116.334149,0,314,40010.4058680556,2009-07-16,09:44:27
39.973495,116.334166,0,313,40010.4059259259,2009-07-16,09:44:32
39.973524,116.33423,0,310,40010.4059837963,2009-07-16,09:44:37
39.973524,116.33423,0,310,40010.4060185185,2009-07-16,09:44:40
39.973532,116.334234,0,301,40010.4060416667,2009-07-16,09:44:42
39.973523,116.334223,0,298,40010.406099537,2009-07-16,09:44:47
39.973519,116.334232,0,298,40010.4061574074,2009-07-16,09:44:52
39.973519,116.334232,0,298,40010.4061921296,2009-07-16,09:44:55
39.973519,116.334229,0,298,40010.4062152778,2009-07-16,09:44:57
39.973487,116.334198,0,300,40010.4062731481,2009-07-16,09:45:02
39.973418,116.334191,0,305,40010.4063310185,2009-07-16,09:45:07
39.973417,116.334179,0,306,40010.4063888889,2009-07-16,09:45:12
39.973411,116.334192,0,304,40010.4064467593,2009-07-16,09:45:17
39.973409,116.334207,0,301,40010.4065046296,2009-07-16,09:45:22
39.973409,116.334219,0,301,40010.4065625,2009-07-16,09:45:27
39.973419,116.334265,0,300,40010.4066203704,2009-07-16,09:45:32
39.973434,116.33429,0,302,40010.4066782407,2009-07-16,09:45:37
39.973434,116.33429,0,302,40010.406712963,2009-07-16,09:45:40
39.973429,116.334282,0,305,40010.4067361111,2009-07-16,09:45:42
39.973426,116.334221,0,310,40010.4067939815,2009-07-16,09:45:47
39.97342,116.334182,0,314,40010.4068518518,2009-07-16,09:45:52
39.973408,116.33415,0,315,40010.4069097222,2009-07-16,09:45:57
39.973407,116.334177,0,311,40010.4069675926,2009-07-16,09:46:02
39.973413,116.334164,0,306,40010.407025463,2009-07-16,09:46:07
39.973411,116.334145,0,304,40010.4070833333,2009-07-16,09:46:12
39.973435,116.334124,0,301,40010.4071412037,2009-07-16,09:46:17
39.973446,116.33408,0,302,40010.4071990741,2009-07-16,09:46:22
39.973448,116.334066,0,304,40010.4072569444,2009-07-16,09:46:27
39.973437,116.334052,0,307,40010.4073148148,2009-07-16,09:46:32
39.973437,116.334052,0,307,40010.407349537,2009-07-16,09:46:35
39.973431,116.33406,0,299,40010.4073726852,2009-07-16,09:46:37
39.973411,116.334089,0,296,40010.4074305556,2009-07-16,09:46:42
39.973403,116.33409,0,295,40010.4074884259,2009-07-16,09:46:47
39.973403,116.33409,0,295,40010.4075231481,2009-07-16,09:46:50
39.973408,116.334089,0,295,40010.4075462963,2009-07-16,09:46:52
39.97337,116.334071,0,293,40010.4076041667,2009-07-16,09:46:57
39.973363,116.33406,0,294,40010.407662037,2009-07-16,09:47:02
39.973372,116.334064,0,295,40010.4077199074,2009-07-16,09:47:07
39.973356,116.334054,0,298,40010.4077777778,2009-07-16,09:47:12
39.973362,116.334041,0,298,40010.4078356481,2009-07-16,09:47:17
39.973367,116.334039,0,298,40010.4078935185,2009-07-16,09:47:22
39.973372,116.334036,0,298,40010.4079513889,2009-07-16,09:47:27
39.973372,116.334036,0,298,40010.4079861111,2009-07-16,09:47:30
39.973364,116.334043,0,298,40010.4080092593,2009-07-16,09:47:32
39.973302,116.334129,0,297,40010.4080671296,2009-07-16,09:47:37
39.973291,116.334136,0,299,40010.408125,2009-07-16,09:47:42
39.97329,116.334117,0,301,40010.4081828704,2009-07-16,09:47:47
39.973289,116.334064,0,303,40010.4082407407,2009-07-16,09:47:52
39.973327,116.334002,0,301,40010.4082986111,2009-07-16,09:47:57
39.973357,116.334005,0,296,40010.4083564815,2009-07-16,09:48:02
39.973387,116.334004,0,292,40010.4084143518,2009-07-16,09:48:07
39.973393,116.334022,0,287,40010.4084722222,2009-07-16,09:48:12
39.973415,116.334028,0,286,40010.4085300926,2009-07-16,09:48:17
39.973415,116.334028,0,286,40010.4085648148,2009-07-16,09:48:20
39.973423,116.334028,0,286,40010.408587963,2009-07-16,09:48:22
39.973433,116.334022,0,286,40010.4086458333,2009-07-16,09:48:27
39.973454,116.334051,0,293,40010.4087037037,2009-07-16,09:48:32
39.973469,116.334051,0,296,40010.4087615741,2009-07-16,09:48:37
39.973451,116.334067,0,297,40010.4088194444,2009-07-16,09:48:42
39.973421,116.334067,0,296,40010.4088773148,2009-07-16,09:48:47
39.973427,116.333995,0,294,40010.4089351852,2009-07-16,09:48:52
39.973433,116.333927,0,291,40010.4089930556,2009-07-16,09:48:57
39.973442,116.333928,0,282,40010.4090509259,2009-07-16,09:49:02
39.973418,116.33394,0,279,40010.4091087963,2009-07-16,09:49:07
39.973404,116.333951,0,278,40010.4091666667,2009-07-16,09:49:12
39.973365,116.333994,0,275,40010.409224537,2009-07-16,09:49:17
39.973312,116.33404,0,274,40010.4092824074,2009-07-16,09:49:22
39.973312,116.33403,0,273,40010.4093402778,2009-07-16,09:49:27
39.973312,116.334036,0,273,40010.4093981481,2009-07-16,09:49:32
39.973312,116.334036,0,273,40010.4094328704,2009-07-16,09:49:35
39.97331,116.33403,0,273,40010.4094560185,2009-07-16,09:49:37
39.973309,116.333991,0,274,40010.4095138889,2009-07-16,09:49:42
39.973325,116.333989,0,275,40010.4095717593,2009-07-16,09:49:47
39.97333,116.334003,0,275,40010.4096296296,2009-07-16,09:49:52
39.973336,116.334004,0,275,40010.4096875,2009-07-16,09:49:57
39.973336,116.334004,0,275,40010.4097222222,2009-07-16,09:50:00
39.973343,116.334004,0,275,40010.4097453704,2009-07-16,09:50:02
39.973348,116.334021,0,274,40010.4098032407,2009-07-16,09:50:07
39.973358,116.33402,0,273,40010.4098611111,2009-07-16,09:50:12
39.97335,116.334008,0,272,40010.4099189815,2009-07-16,09:50:17
39.973391,116.333977,0,268,40010.4099768519,2009-07-16,09:50:22
39.973384,116.333916,0,270,40010.4100347222,2009-07-16,09:50:27
39.973331,116.333865,0,273,40010.4100925926,2009-07-16,09:50:32
39.973337,116.333886,0,271,40010.410150463,2009-07-16,09:50:37
39.973357,116.333897,0,272,40010.4102083333,2009-07-16,09:50:42
39.973363,116.3339,0,272,40010.4102662037,2009-07-16,09:50:47
39.973363,116.3339,0,272,40010.4103009259,2009-07-16,09:50:50
39.973367,116.333902,0,272,40010.4103240741,2009-07-16,09:50:52
39.973388,116.333961,0,270,40010.4103819444,2009-07-16,09:50:57
39.973397,116.334052,0,271,40010.4104398148,2009-07-16,09:51:02
39.973409,116.334111,0,268,40010.4104976852,2009-07-16,09:51:07
39.973403,116.334128,0,272,40010.4105555556,2009-07-16,09:51:12
39.973419,116.334091,0,275,40010.4106134259,2009-07-16,09:51:17
39.973398,116.334031,0,275,40010.4106712963,2009-07-16,09:51:22
39.973436,116.334035,0,272,40010.4107291667,2009-07-16,09:51:27
39.973441,116.334065,0,271,40010.410787037,2009-07-16,09:51:32
39.973433,116.334082,0,271,40010.4108449074,2009-07-16,09:51:37
39.973475,116.334106,0,270,40010.4109027778,2009-07-16,09:51:42
39.973488,116.334066,0,270,40010.4109606481,2009-07-16,09:51:47
39.97346,116.334027,0,270,40010.4110185185,2009-07-16,09:51:52
39.97346,116.334027,0,270,40010.4110532407,2009-07-16,09:51:55
39.973466,116.334034,0,272,40010.4110763889,2009-07-16,09:51:57
39.973475,116.334036,0,273,40010.4111342593,2009-07-16,09:52:02
39.973478,116.334021,0,274,40010.4111921296,2009-07-16,09:52:07
39.973534,116.334118,0,278,40010.41125,2009-07-16,09:52:12
39.973532,116.334173,0,277,40010.4113078704,2009-07-16,09:52:17
39.973537,116.334176,0,277,40010.4113657407,2009-07-16,09:52:22
39.973537,116.334176,0,277,40010.411400463,2009-07-16,09:52:25
39.97354,116.334183,0,277,40010.4114236111,2009-07-16,09:52:27
39.973543,116.334158,0,278,40010.4114814815,2009-07-16,09:52:32
39.973543,116.334117,0,278,40010.4115393519,2009-07-16,09:52:37
39.97349,116.334117,0,282,40010.4115972222,2009-07-16,09:52:42
39.973464,116.334154,0,282,40010.4116550926,2009-07-16,09:52:47
39.973405,116.334141,0,284,40010.411712963,2009-07-16,09:52:52
39.973386,116.334088,0,283,40010.4117708333,2009-07-16,09:52:57
39.973403,116.334081,0,282,40010.4118287037,2009-07-16,09:53:02
39.973404,116.334107,0,281,40010.4118865741,2009-07-16,09:53:07
39.973395,116.33411,0,280,40010.4119444444,2009-07-16,09:53:12
39.973433,116.33415,0,279,40010.4120023148,2009-07-16,09:53:17
39.973478,116.334164,0,279,40010.4120601852,2009-07-16,09:53:22
39.973468,116.33412,0,278,40010.4121180556,2009-07-16,09:53:27
39.973415,116.334119,0,278,40010.4121759259,2009-07-16,09:53:32
39.973377,116.334107,0,279,40010.4122337963,2009-07-16,09:53:37
39.973377,116.334107,0,279,40010.4122685185,2009-07-16,09:53:40
39.97338,116.334106,0,277,40010.4122916667,2009-07-16,09:53:42
39.973364,116.334134,0,275,40010.412349537,2009-07-16,09:53:47
39.973503,116.333833,0,253,40010.4150115741,2009-07-16,09:57:37
39.973498,116.33377,0,251,40010.4150694444,2009-07-16,09:57:42
39.97351,116.333733,0,250,40010.4151273148,2009-07-16,09:57:47
39.973479,116.333763,0,248,40010.4151851852,2009-07-16,09:57:52
39.973481,116.333737,0,249,40010.4152430556,2009-07-16,09:57:57
39.973481,116.333737,0,249,40010.4152777778,2009-07-16,09:58:00
39.973483,116.333742,0,249,40010.4153009259,2009-07-16,09:58:02
39.973494,116.333771,0,250,40010.4153587963,2009-07-16,09:58:07
39.973506,116.333773,0,254,40010.4154166667,2009-07-16,09:58:12
39.973519,116.333769,0,255,40010.415474537,2009-07-16,09:58:17
39.97351,116.333804,0,255,40010.4155324074,2009-07-16,09:58:22
39.973488,116.333822,0,254,40010.4155902778,2009-07-16,09:58:27
39.973488,116.333822,0,254,40010.415625,2009-07-16,09:58:30
39.973485,116.333814,0,251,40010.4156481481,2009-07-16,09:58:32
39.973458,116.333844,0,248,40010.4157060185,2009-07-16,09:58:37
39.973431,116.333877,0,247,40010.4157638889,2009-07-16,09:58:42
39.973432,116.333922,0,248,40010.4158217593,2009-07-16,09:58:47
39.973482,116.333967,0,249,40010.4158796296,2009-07-16,09:58:52
39.973545,116.333957,0,250,40010.4159375,2009-07-16,09:58:57
39.973576,116.334034,0,250,40010.4159953704,2009-07-16,09:59:02
39.973587,116.333979,0,255,40010.4160532407,2009-07-16,09:59:07
39.973587,116.333979,0,255,40010.416087963,2009-07-16,09:59:10
39.973589,116.333978,0,256,40010.4161111111,2009-07-16,09:59:12
39.973565,116.333979,0,257,40010.4161689815,2009-07-16,09:59:17
39.973468,116.334026,0,256,40010.4162268518,2009-07-16,09:59:22
39.973391,116.334142,0,251,40010.4162847222,2009-07-16,09:59:27
39.973344,116.334151,0,251,40010.4163425926,2009-07-16,09:59:32
39.973305,116.334167,0,251,40010.416400463,2009-07-16,09:59:37
39.973276,116.334148,0,250,40010.4164583333,2009-07-16,09:59:42
39.973277,116.334123,0,250,40010.4165162037,2009-07-16,09:59:47
39.973289,116.334137,0,251,40010.4165740741,2009-07-16,09:59:52
39.973315,116.334152,0,254,40010.4166319444,2009-07-16,09:59:57
39.973336,116.334188,0,255,40010.4166898148,2009-07-16,10:00:02
39.973383,116.334189,0,256,40010.4167476852,2009-07-16,10:00:07
39.973406,116.334183,0,257,40010.4168055556,2009-07-16,10:00:12
39.973414,116.334177,0,257,40010.4168634259,2009-07-16,10:00:17
39.973414,116.334177,0,257,40010.4168981481,2009-07-16,10:00:20
39.973417,116.334173,0,257,40010.4169212963,2009-07-16,10:00:22
39.973415,116.334124,0,256,40010.4169791667,2009-07-16,10:00:27
39.973391,116.33407,0,256,40010.417037037,2009-07-16,10:00:32
39.97335,116.334108,0,254,40010.4170949074,2009-07-16,10:00:37
39.973389,116.334062,0,255,40010.4171527778,2009-07-16,10:00:42
39.973446,116.333911,0,253,40010.4172106481,2009-07-16,10:00:47
39.973476,116.33383,0,249,40010.4172685185,2009-07-16,10:00:52
39.97351,116.333708,0,248,40010.4173263889,2009-07-16,10:00:57
39.973543,116.333592,0,246,40010.4173842593,2009-07-16,10:01:02
39.973598,116.333466,0,244,40010.4174421296,2009-07-16,10:01:07
39.973622,116.33345,0,240,40010.4175,2009-07-16,10:01:12
39.973648,116.333468,0,236,40010.4175578704,2009-07-16,10:01:17
39.973706,116.333506,0,233,40010.4176157407,2009-07-16,10:01:22
39.973687,116.333488,0,233,40010.4176736111,2009-07-16,10:01:27
39.973669,116.333477,0,232,40010.4177314815,2009-07-16,10:01:32
39.973685,116.333481,0,231,40010.4177893519,2009-07-16,10:01:37
39.973685,116.333481,0,231,40010.4178240741,2009-07-16,10:01:40
39.973692,116.333477,0,231,40010.4178472222,2009-07-16,10:01:42
39.973723,116.333441,0,229,40010.4179050926,2009-07-16,10:01:47
39.973765,116.333393,0,229,40010.417962963,2009-07-16,10:01:52
39.973764,116.333352,0,228,40010.4180208333,2009-07-16,10:01:57
39.973721,116.333379,0,228,40010.4180787037,2009-07-16,10:02:02
39.973702,116.333481,0,223,40010.4181365741,2009-07-16,10:02:07
39.973672,116.333585,0,227,40010.4181944444,2009-07-16,10:02:12
39.973651,116.333712,0,229,40010.4182523148,2009-07-16,10:02:17
39.973619,116.33383,0,228,40010.4183101852,2009-07-16,10:02:22
39.973592,116.333853,0,231,40010.4183680556,2009-07-16,10:02:27
39.973592,116.333853,0,231,40010.4184027778,2009-07-16,10:02:30
39.973586,116.33385,0,231,40010.4184259259,2009-07-16,10:02:32
39.973586,116.333838,0,231,40010.4184837963,2009-07-16,10:02:37
39.973586,116.333838,0,231,40010.4185185185,2009-07-16,10:02:40
39.973579,116.333839,0,231,40010.4185416667,2009-07-16,10:02:42
39.973607,116.333879,0,231,40010.418599537,2009-07-16,10:02:47
39.973612,116.333853,0,230,40010.4186574074,2009-07-16,10:02:52
39.973589,116.333839,0,230,40010.4187152778,2009-07-16,10:02:57
39.973552,116.333823,0,228,40010.4187731481,2009-07-16,10:03:02
39.973468,116.333957,0,228,40010.4188310185,2009-07-16,10:03:07
39.973418,116.33403,0,230,40010.4188888889,2009-07-16,10:03:12
39.973349,116.334151,0,232,40010.4189467593,2009-07-16,10:03:17
39.973296,116.334181,0,231,40010.4190046296,2009-07-16,10:03:22
39.97334,116.334051,0,231,40010.4190625,2009-07-16,10:03:27
39.973388,116.33397,0,232,40010.4191203704,2009-07-16,10:03:32
39.973439,116.333883,0,232,40010.4191782407,2009-07-16,10:03:37
39.973741,116.333497,0,235,40010.4192361111,2009-07-16,10:03:42
39.973883,116.333354,0,237,40010.4192939815,2009-07-16,10:03:47
39.973486,116.333814,0,240,40010.4193518519,2009-07-16,10:03:52
39.973181,116.334155,0,241,40010.4194097222,2009-07-16,10:03:57
39.973208,116.334118,0,240,40010.4194675926,2009-07-16,10:04:02
39.973752,116.333648,0,234,40010.4203356481,2009-07-16,10:05:17
39.97404,116.333431,0,236,40010.4203935185,2009-07-16,10:05:22
39.97405,116.333421,0,238,40010.4204513889,2009-07-16,10:05:27
39.974053,116.333375,0,234,40010.4205092593,2009-07-16,10:05:32
39.974029,116.333355,0,232,40010.4205671296,2009-07-16,10:05:37
39.974082,116.333312,0,231,40010.420625,2009-07-16,10:05:42
39.974323,116.333018,0,235,40010.4206828704,2009-07-16,10:05:47
39.974236,116.333088,0,237,40010.4207407407,2009-07-16,10:05:52
39.973988,116.333424,0,241,40010.4207986111,2009-07-16,10:05:57
39.973596,116.333876,0,241,40010.4208564815,2009-07-16,10:06:02
39.973645,116.333815,0,244,40010.4209143519,2009-07-16,10:06:07
39.973729,116.333736,0,246,40010.4209722222,2009-07-16,10:06:12
39.973901,116.333589,0,207,40010.4231712963,2009-07-16,10:09:22
39.973771,116.333669,0,211,40010.4232291667,2009-07-16,10:09:27
39.973841,116.3335,0,192,40010.423287037,2009-07-16,10:09:32
39.973902,116.333402,0,180,40010.4233449074,2009-07-16,10:09:37
39.974035,116.333193,0,169,40010.4234027778,2009-07-16,10:09:42
39.974123,116.333067,0,166,40010.4234606481,2009-07-16,10:09:47
39.974096,116.333143,0,170,40010.4235185185,2009-07-16,10:09:52
39.973859,116.333613,0,189,40010.4235763889,2009-07-16,10:09:57
39.973791,116.33372,0,194,40010.4236342593,2009-07-16,10:10:02
39.973778,116.333637,0,187,40010.4236921296,2009-07-16,10:10:07
39.973764,116.33364,0,189,40010.42375,2009-07-16,10:10:12
39.973708,116.333693,0,193,40010.4238078704,2009-07-16,10:10:17
39.973617,116.333862,0,216,40010.4238657407,2009-07-16,10:10:22
39.973578,116.33395,0,231,40010.4239236111,2009-07-16,10:10:27
39.973571,116.333967,0,237,40010.4239814815,2009-07-16,10:10:32
39.97363,116.333935,0,239,40010.4240393518,2009-07-16,10:10:37
39.973621,116.333982,0,247,40010.4240972222,2009-07-16,10:10:42
39.97318,116.33436,0,245,40010.4241550926,2009-07-16,10:10:47
39.973179,116.33434,0,241,40010.424212963,2009-07-16,10:10:52
39.973124,116.334357,0,240,40010.4242708333,2009-07-16,10:10:57
39.973108,116.334283,0,241,40010.4243287037,2009-07-16,10:11:02
39.973102,116.334182,0,239,40010.4243865741,2009-07-16,10:11:07
39.973145,116.334089,0,231,40010.4244444444,2009-07-16,10:11:12
39.973211,116.334011,0,231,40010.4245023148,2009-07-16,10:11:17
39.973274,116.333982,0,231,40010.4245601852,2009-07-16,10:11:22
39.973279,116.33409,0,231,40010.4246180556,2009-07-16,10:11:27
39.973346,116.334081,0,234,40010.4246759259,2009-07-16,10:11:32
39.973416,116.334026,0,232,40010.4247337963,2009-07-16,10:11:37
39.973457,116.333988,0,232,40010.4247916667,2009-07-16,10:11:42
39.9735,116.333985,0,228,40010.424849537,2009-07-16,10:11:47
39.97352,116.333962,0,239,40010.4249074074,2009-07-16,10:11:52
39.973516,116.333945,0,238,40010.4249652778,2009-07-16,10:11:57
39.973512,116.334004,0,227,40010.4250231481,2009-07-16,10:12:02
39.973512,116.334004,0,227,40010.4250578704,2009-07-16,10:12:05
39.973513,116.334004,0,227,40010.4250810185,2009-07-16,10:12:07
39.973519,116.333945,0,231,40010.4251388889,2009-07-16,10:12:12
39.973498,116.333935,0,237,40010.4251967593,2009-07-16,10:12:17
39.973475,116.333921,0,239,40010.4252546296,2009-07-16,10:12:22
39.973475,116.333772,0,233,40010.4253125,2009-07-16,10:12:27
39.973507,116.33364,0,230,40010.4253703704,2009-07-16,10:12:32
39.973445,116.333724,0,219,40010.4254282407,2009-07-16,10:12:37
39.973375,116.33382,0,211,40010.4254861111,2009-07-16,10:12:42
39.973327,116.333798,0,208,40010.4255439815,2009-07-16,10:12:47
39.973366,116.333742,0,209,40010.4256018519,2009-07-16,10:12:52
39.973426,116.333701,0,212,40010.4256597222,2009-07-16,10:12:57
39.973429,116.333719,0,216,40010.4257175926,2009-07-16,10:13:02
39.973435,116.333786,0,210,40010.425775463,2009-07-16,10:13:07
39.973435,116.333805,0,204,40010.4258333333,2009-07-16,10:13:12
39.973462,116.333817,0,200,40010.4258912037,2009-07-16,10:13:17
39.973395,116.333903,0,205,40010.4259490741,2009-07-16,10:13:22
39.97332,116.333972,0,205,40010.4260069444,2009-07-16,10:13:27
39.973297,116.33398,0,202,40010.4260648148,2009-07-16,10:13:32
39.973314,116.33397,0,206,40010.4261226852,2009-07-16,10:13:37
39.97336,116.333941,0,209,40010.4261805556,2009-07-16,10:13:42
39.973393,116.333911,0,206,40010.4262384259,2009-07-16,10:13:47
39.973413,116.333919,0,204,40010.4262962963,2009-07-16,10:13:52
39.973474,116.333817,0,204,40010.4263541667,2009-07-16,10:13:57
39.973505,116.333767,0,197,40010.426412037,2009-07-16,10:14:02
39.973501,116.333807,0,198,40010.4264699074,2009-07-16,10:14:07
39.973542,116.333756,0,189,40010.4265277778,2009-07-16,10:14:12
39.973601,116.333716,0,184,40010.4265856481,2009-07-16,10:14:17
39.973563,116.333848,0,191,40010.4266435185,2009-07-16,10:14:22
39.973585,116.33381,0,200,40010.4267013889,2009-07-16,10:14:27
39.97362,116.333739,0,205,40010.4267592593,2009-07-16,10:14:32
39.973614,116.33372,0,204,40010.4268171296,2009-07-16,10:14:37
39.97358,116.333742,0,206,40010.426875,2009-07-16,10:14:42
39.973478,116.333848,0,213,40010.4269328704,2009-07-16,10:14:47
39.97342,116.333875,0,219,40010.4269907407,2009-07-16,10:14:52
39.973401,116.333825,0,216,40010.4270486111,2009-07-16,10:14:57
39.973416,116.333749,0,218,40010.4271064815,2009-07-16,10:15:02
39.973444,116.333708,0,217,40010.4271643519,2009-07-16,10:15:07
39.973496,116.333638,0,216,40010.4272222222,2009-07-16,10:15:12
39.97353,116.333575,0,213,40010.4272800926,2009-07-16,10:15:17
39.973574,116.333525,0,212,40010.427337963,2009-07-16,10:15:22
39.973599,116.333523,0,212,40010.4273958333,2009-07-16,10:15:27
39.973587,116.333575,0,211,40010.4274537037,2009-07-16,10:15:32
39.973612,116.333517,0,208,40010.4275115741,2009-07-16,10:15:37
39.973613,116.333527,0,204,40010.4275694444,2009-07-16,10:15:42
39.973564,116.333597,0,204,40010.4276273148,2009-07-16,10:15:47
39.973457,116.333793,0,204,40010.4276851852,2009-07-16,10:15:52
39.973453,116.33382,0,199,40010.4277430556,2009-07-16,10:15:57
39.973452,116.333838,0,195,40010.4278009259,2009-07-16,10:16:02
39.973487,116.333811,0,198,40010.4278587963,2009-07-16,10:16:07
39.973503,116.333795,0,195,40010.4279166667,2009-07-16,10:16:12
39.973519,116.333768,0,197,40010.427974537,2009-07-16,10:16:17
39.9735,116.333771,0,196,40010.4280324074,2009-07-16,10:16:22
39.973454,116.333725,0,193,40010.4280902778,2009-07-16,10:16:27
39.973434,116.333704,0,188,40010.4281481481,2009-07-16,10:16:32
39.973472,116.333638,0,181,40010.4282060185,2009-07-16,10:16:37
39.97349,116.333553,0,179,40010.4282638889,2009-07-16,10:16:42
39.973459,116.333539,0,178,40010.4283217593,2009-07-16,10:16:47
39.973346,116.333732,0,176,40010.4283796296,2009-07-16,10:16:52
39.973248,116.333917,0,173,40010.4284375,2009-07-16,10:16:57
39.973218,116.333937,0,163,40010.4284953704,2009-07-16,10:17:02
39.97325,116.33392,0,161,40010.4285532407,2009-07-16,10:17:07
39.973382,116.333836,0,159,40010.4286111111,2009-07-16,10:17:12
39.973433,116.333848,0,156,40010.4286689815,2009-07-16,10:17:17
39.973458,116.333837,0,155,40010.4287268519,2009-07-16,10:17:22
39.973452,116.333827,0,150,40010.4287847222,2009-07-16,10:17:27
39.973438,116.333801,0,142,40010.4288425926,2009-07-16,10:17:32
39.973415,116.333797,0,145,40010.428900463,2009-07-16,10:17:37
39.973398,116.333762,0,149,40010.4289583333,2009-07-16,10:17:42
39.973396,116.333693,0,147,40010.4290162037,2009-07-16,10:17:47
39.973445,116.333502,0,145,40010.4290740741,2009-07-16,10:17:52
39.973451,116.333457,0,139,40010.4291319444,2009-07-16,10:17:57
39.973482,116.333397,0,131,40010.4291898148,2009-07-16,10:18:02
39.973521,116.33335,0,128,40010.4292476852,2009-07-16,10:18:07
39.973521,116.33335,0,128,40010.4292824074,2009-07-16,10:18:10
39.973522,116.33335,0,127,40010.4293055556,2009-07-16,10:18:12
39.973572,116.333314,0,133,40010.4293634259,2009-07-16,10:18:17
39.973655,116.333265,0,137,40010.4294212963,2009-07-16,10:18:22
39.973642,116.333362,0,134,40010.4294791667,2009-07-16,10:18:27
39.973607,116.333517,0,141,40010.429537037,2009-07-16,10:18:32
39.973581,116.333669,0,147,40010.4295949074,2009-07-16,10:18:37
39.973586,116.333765,0,149,40010.4296527778,2009-07-16,10:18:42
39.973616,116.333804,0,146,40010.4297106481,2009-07-16,10:18:47
39.973622,116.333839,0,145,40010.4297685185,2009-07-16,10:18:52
39.973619,116.333853,0,149,40010.4298263889,2009-07-16,10:18:57
39.973582,116.333831,0,153,40010.4298842593,2009-07-16,10:19:02
39.973575,116.333754,0,169,40010.4299421296,2009-07-16,10:19:07
39.973631,116.333604,0,178,40010.43,2009-07-16,10:19:12
39.973675,116.333455,0,182,40010.4300578704,2009-07-16,10:19:17
39.973721,116.333273,0,184,40010.4301157407,2009-07-16,10:19:22
39.973727,116.333194,0,180,40010.4301736111,2009-07-16,10:19:27
39.973741,116.333096,0,178,40010.4302314815,2009-07-16,10:19:32
39.973668,116.333206,0,175,40010.4302893518,2009-07-16,10:19:37
39.973541,116.333416,0,175,40010.4303472222,2009-07-16,10:19:42
39.973371,116.333828,0,175,40010.4304050926,2009-07-16,10:19:47
39.97331,116.334105,0,181,40010.430462963,2009-07-16,10:19:52
39.973388,116.334102,0,194,40010.4305208333,2009-07-16,10:19:57
39.97344,116.334106,0,201,40010.4305787037,2009-07-16,10:20:02
39.97347,116.334092,0,202,40010.4306365741,2009-07-16,10:20:07
39.973493,116.334016,0,203,40010.4306944444,2009-07-16,10:20:12
39.973513,116.333955,0,204,40010.4307523148,2009-07-16,10:20:17
39.97352,116.333941,0,206,40010.4308101852,2009-07-16,10:20:22
39.973535,116.333931,0,208,40010.4308680556,2009-07-16,10:20:27
39.97358,116.333877,0,209,40010.4309259259,2009-07-16,10:20:32
39.973629,116.333751,0,215,40010.4309837963,2009-07-16,10:20:37
39.973644,116.333687,0,213,40010.4310416667,2009-07-16,10:20:42
39.973638,116.333614,0,211,40010.431099537,2009-07-16,10:20:47
39.9737,116.333461,0,212,40010.4311574074,2009-07-16,10:20:52
39.973741,116.333407,0,207,40010.4312152778,2009-07-16,10:20:57
39.97376,116.333389,0,206,40010.4312731481,2009-07-16,10:21:02
39.973645,116.333685,0,208,40010.4313310185,2009-07-16,10:21:07
39.973408,116.334269,0,217,40010.4313888889,2009-07-16,10:21:12
39.973327,116.334552,0,224,40010.4314467593,2009-07-16,10:21:17
39.973367,116.334546,0,231,40010.4315046296,2009-07-16,10:21:22
39.973405,116.334521,0,232,40010.4315625,2009-07-16,10:21:27
39.973461,116.334391,0,235,40010.4316203704,2009-07-16,10:21:32
39.9734,116.334389,0,237,40010.4316782407,2009-07-16,10:21:37
39.97333,116.33444,0,241,40010.4317361111,2009-07-16,10:21:42
39.973324,116.334423,0,237,40010.4317939815,2009-07-16,10:21:47
39.973396,116.334378,0,234,40010.4318518518,2009-07-16,10:21:52
39.973484,116.334301,0,229,40010.4319097222,2009-07-16,10:21:57
39.973627,116.334116,0,229,40010.4319675926,2009-07-16,10:22:02
39.97389,116.333834,0,228,40010.432025463,2009-07-16,10:22:07
39.973856,116.333851,0,226,40010.4320833333,2009-07-16,10:22:12
39.973856,116.333851,0,226,40010.4321180556,2009-07-16,10:22:15
39.973863,116.333844,0,229,40010.4321412037,2009-07-16,10:22:17
39.973738,116.333941,0,229,40010.4321990741,2009-07-16,10:22:22
39.973532,116.334168,0,225,40010.4322569444,2009-07-16,10:22:27
39.973433,116.334244,0,222,40010.4323148148,2009-07-16,10:22:32
39.973412,116.334273,0,218,40010.4323726852,2009-07-16,10:22:37
39.973381,116.334333,0,213,40010.4324305556,2009-07-16,10:22:42
39.973336,116.334341,0,210,40010.4324884259,2009-07-16,10:22:47
39.973268,116.334392,0,214,40010.4325462963,2009-07-16,10:22:52
39.973275,116.334325,0,224,40010.4326041667,2009-07-16,10:22:57
39.973315,116.334285,0,236,40010.432662037,2009-07-16,10:23:02
39.973338,116.334255,0,240,40010.4327199074,2009-07-16,10:23:07
39.973419,116.334132,0,246,40010.4327777778,2009-07-16,10:23:12
39.973568,116.333961,0,243,40010.4328356481,2009-07-16,10:23:17
39.973899,116.333556,0,242,40010.4328935185,2009-07-16,10:23:22
39.97367,116.333749,0,239,40010.4329513889,2009-07-16,10:23:27
39.9731,116.334224,0,239,40010.4330092593,2009-07-16,10:23:32
39.972745,116.334605,0,235,40010.4330671296,2009-07-16,10:23:37
39.972468,116.33487,0,234,40010.433125,2009-07-16,10:23:42
39.972582,116.334764,0,234,40010.4331828704,2009-07-16,10:23:47
39.972498,116.334797,0,237,40010.4332407407,2009-07-16,10:23:52
39.9723,116.334892,0,240,40010.4332986111,2009-07-16,10:23:57
39.972379,116.334807,0,240,40010.4333564815,2009-07-16,10:24:02
39.972393,116.334772,0,237,40010.4334143519,2009-07-16,10:24:07
39.972245,116.334833,0,240,40010.4334722222,2009-07-16,10:24:12
39.972398,116.334723,0,243,40010.4335300926,2009-07-16,10:24:17
39.972555,116.334591,0,242,40010.433587963,2009-07-16,10:24:22
39.972854,116.334311,0,241,40010.4336458333,2009-07-16,10:24:27
39.973443,116.333856,0,240,40010.4337037037,2009-07-16,10:24:32
39.973821,116.333423,0,240,40010.4337615741,2009-07-16,10:24:37
39.973376,116.333863,0,242,40010.4338194444,2009-07-16,10:24:42
39.972397,116.33465,0,246,40010.4338773148,2009-07-16,10:24:47
39.972034,116.334924,0,248,40010.4339351852,2009-07-16,10:24:52
39.971775,116.335122,0,249,40010.4339930556,2009-07-16,10:24:57
39.971931,116.335001,0,250,40010.4340509259,2009-07-16,10:25:02
39.972291,116.334773,0,251,40010.4341087963,2009-07-16,10:25:07
39.97247,116.334669,0,251,40010.4341666667,2009-07-16,10:25:12
39.97247,116.334669,0,251,40010.4342013889,2009-07-16,10:25:15
39.972463,116.334667,0,254,40010.434224537,2009-07-16,10:25:17
39.972433,116.334665,0,257,40010.4342824074,2009-07-16,10:25:22
39.972,116.334807,0,259,40010.4343402778,2009-07-16,10:25:27
39.971887,116.334722,0,258,40010.4343981481,2009-07-16,10:25:32
39.971883,116.33465,0,258,40010.4344560185,2009-07-16,10:25:37
39.971981,116.334511,0,257,40010.4345138889,2009-07-16,10:25:42
39.972355,116.334213,0,254,40010.4345717593,2009-07-16,10:25:47
39.972494,116.334233,0,252,40010.4346296296,2009-07-16,10:25:52
39.972238,116.334622,0,251,40010.4346875,2009-07-16,10:25:57
39.973656,116.334021,0,273,40010.4347453704,2009-07-16,10:26:02
39.974407,116.333777,0,290,40010.4348032407,2009-07-16,10:26:07
39.97444,116.333882,0,296,40010.4348611111,2009-07-16,10:26:12
39.974334,116.334034,0,305,40010.4349189815,2009-07-16,10:26:17
39.974261,116.334093,0,317,40010.4349768519,2009-07-16,10:26:22
39.974309,116.33403,0,322,40010.4350347222,2009-07-16,10:26:27
39.974396,116.333944,0,327,40010.4350925926,2009-07-16,10:26:32
39.974442,116.333906,0,333,40010.435150463,2009-07-16,10:26:37
39.974534,116.333808,0,339,40010.4352083333,2009-07-16,10:26:42
39.974634,116.333675,0,342,40010.4352662037,2009-07-16,10:26:47
39.974997,116.333297,0,343,40010.4353240741,2009-07-16,10:26:52
39.974173,116.333752,0,345,40010.4353819444,2009-07-16,10:26:57
39.973927,116.334007,0,344,40010.4354398148,2009-07-16,10:27:02
39.973674,116.334199,0,347,40010.4354976852,2009-07-16,10:27:07
39.973448,116.334537,0,348,40010.4355555556,2009-07-16,10:27:12
39.973514,116.334521,0,344,40010.4356134259,2009-07-16,10:27:17
39.973528,116.334577,0,344,40010.4356712963,2009-07-16,10:27:22
39.973556,116.334555,0,342,40010.4357291667,2009-07-16,10:27:27
39.973585,116.334476,0,344,40010.435787037,2009-07-16,10:27:32
39.973597,116.334468,0,343,40010.4358449074,2009-07-16,10:27:37
39.973643,116.33441,0,342,40010.4359027778,2009-07-16,10:27:42
39.973734,116.334275,0,344,40010.4359606481,2009-07-16,10:27:47
39.97374,116.334192,0,339,40010.4360185185,2009-07-16,10:27:52
39.97376,116.33405,0,335,40010.4360763889,2009-07-16,10:27:57
39.973836,116.333835,0,330,40010.4361342593,2009-07-16,10:28:02
39.973845,116.333795,0,321,40010.4361921296,2009-07-16,10:28:07
39.973742,116.333889,0,317,40010.43625,2009-07-16,10:28:12
39.97362,116.333999,0,314,40010.4363078704,2009-07-16,10:28:17
39.973535,116.334105,0,310,40010.4363657407,2009-07-16,10:28:22
39.973444,116.334288,0,307,40010.4364236111,2009-07-16,10:28:27
39.973357,116.334398,0,308,40010.4364814815,2009-07-16,10:28:32
39.973348,116.334421,0,308,40010.4365393519,2009-07-16,10:28:37
39.973457,116.334262,0,308,40010.4365972222,2009-07-16,10:28:42
39.973571,116.334112,0,315,40010.4366550926,2009-07-16,10:28:47
39.973639,116.334037,0,319,40010.436712963,2009-07-16,10:28:52
39.973647,116.333985,0,317,40010.4367708333,2009-07-16,10:28:57
39.973742,116.333799,0,312,40010.4368287037,2009-07-16,10:29:02
39.973775,116.333685,0,313,40010.4368865741,2009-07-16,10:29:07
39.973786,116.333616,0,314,40010.4369444444,2009-07-16,10:29:12
39.973755,116.333642,0,314,40010.4370023148,2009-07-16,10:29:17
39.973711,116.333591,0,315,40010.4370601852,2009-07-16,10:29:22
39.973514,116.333938,0,311,40010.4371180556,2009-07-16,10:29:27
39.973444,116.334101,0,307,40010.4371759259,2009-07-16,10:29:32
39.973388,116.334193,0,304,40010.4372337963,2009-07-16,10:29:37
39.973295,116.33434,0,308,40010.4372916667,2009-07-16,10:29:42
39.973253,116.334419,0,310,40010.437349537,2009-07-16,10:29:47
39.973359,116.334318,0,309,40010.4374074074,2009-07-16,10:29:52
39.973405,116.334324,0,309,40010.4374652778,2009-07-16,10:29:57
39.973451,116.334312,0,311,40010.4375231481,2009-07-16,10:30:02
39.973475,116.334211,0,310,40010.4375810185,2009-07-16,10:30:07
39.973494,116.334053,0,306,40010.4376388889,2009-07-16,10:30:12
39.973475,116.333932,0,304,40010.4376967593,2009-07-16,10:30:17
39.973459,116.333886,0,301,40010.4377546296,2009-07-16,10:30:22
39.973417,116.333946,0,292,40010.4378125,2009-07-16,10:30:27
39.973339,116.334079,0,288,40010.4378703704,2009-07-16,10:30:32
39.973269,116.334152,0,286,40010.4379282407,2009-07-16,10:30:37
39.97327,116.334175,0,286,40010.4379861111,2009-07-16,10:30:42
39.973278,116.334192,0,286,40010.4380439815,2009-07-16,10:30:47
39.97323,116.334208,0,281,40010.4381018518,2009-07-16,10:30:52
39.973193,116.334214,0,275,40010.4381597222,2009-07-16,10:30:57
39.973191,116.334184,0,280,40010.4382175926,2009-07-16,10:31:02
39.97329,116.334079,0,298,40010.438275463,2009-07-16,10:31:07
39.973369,116.33404,0,305,40010.4383333333,2009-07-16,10:31:12
39.973394,116.33404,0,310,40010.4383912037,2009-07-16,10:31:17
39.97344,116.333953,0,308,40010.4384490741,2009-07-16,10:31:22
39.973638,116.333878,0,305,40010.4416319444,2009-07-16,10:35:57
39.973691,116.333822,0,312,40010.4416898148,2009-07-16,10:36:02
39.973691,116.333822,0,312,40010.441724537,2009-07-16,10:36:05
39.973693,116.333821,0,309,40010.4417476852,2009-07-16,10:36:07
39.973612,116.333936,0,308,40010.4418055556,2009-07-16,10:36:12
39.973519,116.334054,0,310,40010.4418634259,2009-07-16,10:36:17
39.973413,116.334164,0,312,40010.4419212963,2009-07-16,10:36:22
39.973363,116.334164,0,314,40010.4419791667,2009-07-16,10:36:27
39.973259,116.334207,0,316,40010.442037037,2009-07-16,10:36:32
39.973226,116.334211,0,315,40010.4420949074,2009-07-16,10:36:37
39.973156,116.334272,0,314,40010.4421527778,2009-07-16,10:36:42
39.973191,116.334272,0,320,40010.4422106481,2009-07-16,10:36:47
39.973279,116.33422,0,322,40010.4422685185,2009-07-16,10:36:52
39.973352,116.334141,0,322,40010.4423263889,2009-07-16,10:36:57
39.973384,116.334077,0,322,40010.4423842593,2009-07-16,10:37:02
39.973427,116.333969,0,321,40010.4424421296,2009-07-16,10:37:07
39.973439,116.333946,0,315,40010.4425,2009-07-16,10:37:12
39.973499,116.333918,0,312,40010.4425578704,2009-07-16,10:37:17
39.973474,116.334059,0,306,40010.4426157407,2009-07-16,10:37:22
39.973418,116.334216,0,301,40010.4426736111,2009-07-16,10:37:27
39.973423,116.334205,0,306,40010.4427314815,2009-07-16,10:37:32
39.973388,116.334285,0,305,40010.4427893519,2009-07-16,10:37:37
39.97338,116.334316,0,307,40010.4428472222,2009-07-16,10:37:42
39.973425,116.334243,0,316,40010.4429050926,2009-07-16,10:37:47
39.973481,116.334148,0,317,40010.442962963,2009-07-16,10:37:52
39.9735,116.334093,0,316,40010.4430208333,2009-07-16,10:37:57
39.973454,116.334061,0,315,40010.4430787037,2009-07-16,10:38:02
39.973429,116.334,0,311,40010.4431365741,2009-07-16,10:38:07
39.973391,116.33403,0,305,40010.4431944444,2009-07-16,10:38:12
39.973419,116.333979,0,299,40010.4432523148,2009-07-16,10:38:17
39.973419,116.333979,0,299,40010.443287037,2009-07-16,10:38:20
39.973424,116.333971,0,296,40010.4433101852,2009-07-16,10:38:22
39.973328,116.33411,0,292,40010.4433680556,2009-07-16,10:38:27
39.973309,116.334244,0,283,40010.4434259259,2009-07-16,10:38:32
39.973394,116.334208,0,280,40010.4434837963,2009-07-16,10:38:37
39.973409,116.334205,0,277,40010.4435416667,2009-07-16,10:38:42
39.973409,116.334205,0,277,40010.4435763889,2009-07-16,10:38:45
39.973415,116.334208,0,276,40010.443599537,2009-07-16,10:38:47
39.973406,116.334237,0,274,40010.4436574074,2009-07-16,10:38:52
39.973446,116.334159,0,278,40010.4437152778,2009-07-16,10:38:57
39.97351,116.334074,0,278,40010.4437731481,2009-07-16,10:39:02
39.97354,116.33405,0,274,40010.4438310185,2009-07-16,10:39:07
39.973552,116.334033,0,273,40010.4438888889,2009-07-16,10:39:12
39.973573,116.333994,0,271,40010.4439467593,2009-07-16,10:39:17
39.973586,116.333965,0,269,40010.4440046296,2009-07-16,10:39:22
39.973561,116.333952,0,268,40010.4440625,2009-07-16,10:39:27
39.973511,116.333923,0,267,40010.4441203704,2009-07-16,10:39:32
39.973473,116.33394,0,264,40010.4441782407,2009-07-16,10:39:37
39.97343,116.333975,0,259,40010.4442361111,2009-07-16,10:39:42
39.973434,116.333944,0,256,40010.4442939815,2009-07-16,10:39:47
39.973434,116.333944,0,256,40010.4443287037,2009-07-16,10:39:50
39.97344,116.333938,0,256,40010.4443518519,2009-07-16,10:39:52
39.973467,116.333892,0,255,40010.4444097222,2009-07-16,10:39:57
39.973483,116.333866,0,255,40010.4444675926,2009-07-16,10:40:02
39.973499,116.333828,0,254,40010.444525463,2009-07-16,10:40:07
39.973558,116.333727,0,254,40010.4445833333,2009-07-16,10:40:12
39.973553,116.333714,0,253,40010.4446412037,2009-07-16,10:40:17
39.973516,116.333753,0,257,40010.4446990741,2009-07-16,10:40:22
39.973507,116.333784,0,255,40010.4447569444,2009-07-16,10:40:27
39.973504,116.333828,0,251,40010.4448148148,2009-07-16,10:40:32
39.973516,116.333843,0,247,40010.4448726852,2009-07-16,10:40:37
39.973518,116.333805,0,245,40010.4449305556,2009-07-16,10:40:42
39.973471,116.333865,0,241,40010.4449884259,2009-07-16,10:40:47
39.973484,116.333907,0,240,40010.4450462963,2009-07-16,10:40:52
39.973493,116.333949,0,237,40010.4451041667,2009-07-16,10:40:57
39.973467,116.33403,0,238,40010.445162037,2009-07-16,10:41:02
39.973444,116.33406,0,240,40010.4452199074,2009-07-16,10:41:07
39.973449,116.33401,0,247,40010.4452777778,2009-07-16,10:41:12
39.973468,116.333884,0,246,40010.4453356481,2009-07-16,10:41:17
39.973438,116.333905,0,244,40010.4453935185,2009-07-16,10:41:22
39.973418,116.333875,0,244,40010.4454513889,2009-07-16,10:41:27
39.973362,116.333888,0,253,40010.4455092593,2009-07-16,10:41:32
39.973348,116.333894,0,256,40010.4455671296,2009-07-16,10:41:37
39.973366,116.333902,0,256,40010.445625,2009-07-16,10:41:42
39.973374,116.333877,0,264,40010.4456828704,2009-07-16,10:41:47
39.973351,116.333919,0,274,40010.4457407407,2009-07-16,10:41:52
39.973398,116.333918,0,282,40010.4457986111,2009-07-16,10:41:57
39.973427,116.333937,0,281,40010.4458564815,2009-07-16,10:42:02
39.973441,116.333924,0,278,40010.4459143518,2009-07-16,10:42:07
39.973467,116.333911,0,278,40010.4459722222,2009-07-16,10:42:12
39.973428,116.333918,0,281,40010.4460300926,2009-07-16,10:42:17
39.973383,116.333933,0,280,40010.446087963,2009-07-16,10:42:22
39.973283,116.333978,0,280,40010.4461458333,2009-07-16,10:42:27
39.973191,116.334158,0,281,40010.4462037037,2009-07-16,10:42:32
39.973269,116.334149,0,277,40010.4462615741,2009-07-16,10:42:37
39.973283,116.334137,0,277,40010.4463194444,2009-07-16,10:42:42
39.973343,116.334057,0,277,40010.4463773148,2009-07-16,10:42:47
39.97338,116.333978,0,273,40010.4464351852,2009-07-16,10:42:52
39.973449,116.333914,0,273,40010.4464930556,2009-07-16,10:42:57
39.973563,116.333802,0,274,40010.4465509259,2009-07-16,10:43:02
39.973575,116.333835,0,274,40010.4466087963,2009-07-16,10:43:07
39.973592,116.333778,0,274,40010.4466666667,2009-07-16,10:43:12
39.973518,116.33384,0,275,40010.446724537,2009-07-16,10:43:17
39.973536,116.333762,0,277,40010.4467824074,2009-07-16,10:43:22
39.973574,116.333689,0,283,40010.4468402778,2009-07-16,10:43:27
39.973563,116.333746,0,293,40010.4468981481,2009-07-16,10:43:32
39.973511,116.333856,0,299,40010.4469560185,2009-07-16,10:43:37
39.973472,116.333899,0,305,40010.4470138889,2009-07-16,10:43:42
39.973444,116.33393,0,307,40010.4470717593,2009-07-16,10:43:47
39.973433,116.333942,0,309,40010.4471296296,2009-07-16,10:43:52
39.973341,116.334047,0,311,40010.4471875,2009-07-16,10:43:57
39.973271,116.334109,0,311,40010.4472453704,2009-07-16,10:44:02
39.973271,116.334109,0,311,40010.4472800926,2009-07-16,10:44:05
39.973266,116.334106,0,310,40010.4473032407,2009-07-16,10:44:07
39.973274,116.334131,0,311,40010.4473611111,2009-07-16,10:44:12
39.973314,116.334151,0,311,40010.4474189815,2009-07-16,10:44:17
39.973376,116.334108,0,313,40010.4474768518,2009-07-16,10:44:22
39.973392,116.334092,0,313,40010.4475347222,2009-07-16,10:44:27
39.973471,116.333993,0,307,40010.4475925926,2009-07-16,10:44:32
39.973519,116.333939,0,305,40010.447650463,2009-07-16,10:44:37
39.973515,116.333957,0,305,40010.4477083333,2009-07-16,10:44:42
39.973586,116.333935,0,306,40010.4477662037,2009-07-16,10:44:47
39.973657,116.333917,0,305,40010.4478240741,2009-07-16,10:44:52
39.973648,116.334028,0,307,40010.4478819444,2009-07-16,10:44:57
39.973543,116.334258,0,303,40010.4479398148,2009-07-16,10:45:02
39.973481,116.334367,0,302,40010.4479976852,2009-07-16,10:45:07
39.973522,116.334277,0,300,40010.4480555556,2009-07-16,10:45:12
39.973543,116.334216,0,299,40010.4481134259,2009-07-16,10:45:17
39.973605,116.334152,0,304,40010.4481712963,2009-07-16,10:45:22
39.973719,116.334057,0,300,40010.4482291667,2009-07-16,10:45:27
39.973839,116.333962,0,295,40010.448287037,2009-07-16,10:45:32
39.974009,116.333704,0,256,40010.4483449074,2009-07-16,10:45:37
39.973885,116.333855,0,238,40010.4484027778,2009-07-16,10:45:42
39.973647,116.333939,0,261,40010.4484606481,2009-07-16,10:45:47
39.973176,116.33417,0,274,40010.4485185185,2009-07-16,10:45:52
39.972682,116.334439,0,279,40010.4485763889,2009-07-16,10:45:57
39.972047,116.334712,0,286,40010.4486342593,2009-07-16,10:46:02
39.971573,116.334831,0,288,40010.4486921296,2009-07-16,10:46:07
39.971281,116.334821,0,288,40010.44875,2009-07-16,10:46:12
39.971452,116.334582,0,281,40010.4488078704,2009-07-16,10:46:17
39.972042,116.334175,0,270,40010.4488657407,2009-07-16,10:46:22
39.972417,116.334042,0,269,40010.4489236111,2009-07-16,10:46:27
39.973152,116.334139,0,286,40010.4489814815,2009-07-16,10:46:32
39.973413,116.334188,0,295,40010.4490393519,2009-07-16,10:46:37
39.973472,116.334252,0,298,40010.4490972222,2009-07-16,10:46:42
39.973528,116.334321,0,298,40010.4491550926,2009-07-16,10:46:47
39.973545,116.334334,0,294,40010.449212963,2009-07-16,10:46:52
39.973521,116.334365,0,295,40010.4492708333,2009-07-16,10:46:57
39.973478,116.334457,0,301,40010.4493287037,2009-07-16,10:47:02
39.97349,116.334405,0,306,40010.4493865741,2009-07-16,10:47:07
39.973519,116.33431,0,314,40010.4494444444,2009-07-16,10:47:12
39.973583,116.334092,0,310,40010.4495023148,2009-07-16,10:47:17
39.973589,116.333978,0,304,40010.4495601852,2009-07-16,10:47:22
39.97359,116.333992,0,302,40010.4496180556,2009-07-16,10:47:27
39.973476,116.334153,0,298,40010.4496759259,2009-07-16,10:47:32
39.97344,116.334238,0,297,40010.4497337963,2009-07-16,10:47:37
39.973438,116.334257,0,291,40010.4497916667,2009-07-16,10:47:42
39.973458,116.33419,0,289,40010.449849537,2009-07-16,10:47:47
39.973425,116.33416,0,289,40010.4499074074,2009-07-16,10:47:52
39.973401,116.3341,0,300,40010.4499652778,2009-07-16,10:47:57
39.973445,116.333974,0,325,40010.4500231481,2009-07-16,10:48:02
39.973548,116.333879,0,345,40010.4500810185,2009-07-16,10:48:07
39.97353,116.333991,0,363,40010.4501388889,2009-07-16,10:48:12
39.973416,116.334224,0,376,40010.4501967593,2009-07-16,10:48:17
39.973323,116.334474,0,379,40010.4502546296,2009-07-16,10:48:22
39.973337,116.334504,0,380,40010.4503125,2009-07-16,10:48:27
39.973375,116.334487,0,380,40010.4503703704,2009-07-16,10:48:32
39.973365,116.334516,0,378,40010.4504282407,2009-07-16,10:48:37
39.973424,116.334495,0,378,40010.4504861111,2009-07-16,10:48:42
39.973527,116.334445,0,376,40010.4505439815,2009-07-16,10:48:47
39.973635,116.334359,0,370,40010.4506018519,2009-07-16,10:48:52
39.973591,116.334553,0,371,40010.4506597222,2009-07-16,10:48:57
39.973589,116.334596,0,374,40010.4507175926,2009-07-16,10:49:02
39.973558,116.334636,0,366,40010.450775463,2009-07-16,10:49:07
39.973553,116.33459,0,365,40010.4508333333,2009-07-16,10:49:12
39.973563,116.334514,0,365,40010.4508912037,2009-07-16,10:49:17
39.973589,116.334429,0,362,40010.4509490741,2009-07-16,10:49:22
39.97364,116.334362,0,363,40010.4510069444,2009-07-16,10:49:27
39.973663,116.334301,0,360,40010.4510648148,2009-07-16,10:49:32
39.973631,116.334255,0,355,40010.4511226852,2009-07-16,10:49:37
39.973518,116.334277,0,347,40010.4511805556,2009-07-16,10:49:42
39.973468,116.334256,0,340,40010.4512384259,2009-07-16,10:49:47
39.973352,116.334306,0,338,40010.4512962963,2009-07-16,10:49:52
39.973159,116.334395,0,335,40010.4513541667,2009-07-16,10:49:57
39.973057,116.33441,0,329,40010.451412037,2009-07-16,10:50:02
39.972831,116.334548,0,325,40010.4514699074,2009-07-16,10:50:07
39.974313,116.334277,0,427,40010.4515856481,2009-07-16,10:50:17
39.973838,116.334353,0,365,40010.4517013889,2009-07-16,10:50:27
39.973671,116.334494,0,388,40010.4517592593,2009-07-16,10:50:32
39.97359,116.334545,0,406,40010.4518171296,2009-07-16,10:50:37
39.973539,116.334598,0,426,40010.451875,2009-07-16,10:50:42
39.973621,116.334258,0,348,40010.4519328704,2009-07-16,10:50:47
39.973614,116.334097,0,301,40010.4519907407,2009-07-16,10:50:52
39.968687,116.334371,0,217,40010.4528009259,2009-07-16,10:52:02
39.973634,116.334274,0,335,40010.4528587963,2009-07-16,10:52:07
39.973681,116.334165,0,323,40010.4529166667,2009-07-16,10:52:12
39.973669,116.334124,0,322,40010.452974537,2009-07-16,10:52:17
39.973662,116.334216,0,343,40010.4530324074,2009-07-16,10:52:22
39.973695,116.334249,0,343,40010.4530902778,2009-07-16,10:52:27
39.973768,116.334155,0,326,40010.4531481481,2009-07-16,10:52:32
39.973851,116.334038,0,307,40010.4532060185,2009-07-16,10:52:37
39.973965,116.333908,0,289,40010.4532638889,2009-07-16,10:52:42
39.973978,116.333867,0,269,40010.4533217593,2009-07-16,10:52:47
39.973977,116.333821,0,252,40010.4533796296,2009-07-16,10:52:52
39.973905,116.333839,0,229,40010.4534375,2009-07-16,10:52:57
39.973969,116.333819,0,225,40010.4534953704,2009-07-16,10:53:02
39.973968,116.333867,0,240,40010.4535532407,2009-07-16,10:53:07
39.973955,116.33387,0,251,40010.4536111111,2009-07-16,10:53:12
39.97396,116.333841,0,260,40010.4536689815,2009-07-16,10:53:17
39.973836,116.333893,0,266,40010.4537268518,2009-07-16,10:53:22
39.973667,116.333958,0,278,40010.4537847222,2009-07-16,10:53:27
39.973342,116.334051,0,291,40010.4538425926,2009-07-16,10:53:32
39.973021,116.334117,0,299,40010.453900463,2009-07-16,10:53:37
39.972948,116.33402,0,298,40010.4539583333,2009-07-16,10:53:42
39.972574,116.334048,0,302,40010.4540162037,2009-07-16,10:53:47
39.972207,116.33418,0,298,40010.4540740741,2009-07-16,10:53:52
39.971892,116.334335,0,294,40010.4541319444,2009-07-16,10:53:57
39.972968,116.334253,0,300,40010.4541898148,2009-07-16,10:54:02
39.972994,116.334255,0,296,40010.4542476852,2009-07-16,10:54:07
39.973025,116.334257,0,298,40010.4543055556,2009-07-16,10:54:12
39.973049,116.334242,0,299,40010.4543634259,2009-07-16,10:54:17
39.973049,116.334242,0,299,40010.4543981481,2009-07-16,10:54:20
39.973048,116.334241,0,299,40010.4544212963,2009-07-16,10:54:22
39.973048,116.33422,0,299,40010.4544791667,2009-07-16,10:54:27
39.973105,116.334167,0,304,40010.454537037,2009-07-16,10:54:32
39.973056,116.334203,0,309,40010.4545949074,2009-07-16,10:54:37
39.973233,116.334141,0,317,40010.4546527778,2009-07-16,10:54:42
39.973255,116.334146,0,318,40010.4547106481,2009-07-16,10:54:47
39.973368,116.334184,0,326,40010.4547685185,2009-07-16,10:54:52
39.973334,116.334197,0,328,40010.4548263889,2009-07-16,10:54:57
39.973463,116.334145,0,327,40010.4548842593,2009-07-16,10:55:02
39.973528,116.334095,0,326,40010.4549421296,2009-07-16,10:55:07
39.973546,116.334133,0,328,40010.455,2009-07-16,10:55:12
39.973561,116.33417,0,329,40010.4550578704,2009-07-16,10:55:17
39.973625,116.334152,0,328,40010.4551157407,2009-07-16,10:55:22
39.973669,116.334173,0,327,40010.4551736111,2009-07-16,10:55:27
39.973708,116.334249,0,329,40010.4552314815,2009-07-16,10:55:32
39.973791,116.334176,0,330,40010.4552893518,2009-07-16,10:55:37
39.973771,116.334219,0,333,40010.4553472222,2009-07-16,10:55:42
39.973825,116.334228,0,336,40010.4554050926,2009-07-16,10:55:47
39.9739,116.334141,0,329,40010.455462963,2009-07-16,10:55:52
39.973906,116.334132,0,323,40010.4555208333,2009-07-16,10:55:57
39.973936,116.334116,0,323,40010.4555787037,2009-07-16,10:56:02
39.973884,116.334125,0,324,40010.4556365741,2009-07-16,10:56:07
39.973852,116.334113,0,328,40010.4556944444,2009-07-16,10:56:12
39.973701,116.334247,0,327,40010.4557523148,2009-07-16,10:56:17
39.973704,116.334219,0,333,40010.4558101852,2009-07-16,10:56:22
39.973676,116.334243,0,332,40010.4558680556,2009-07-16,10:56:27
39.97374,116.334209,0,332,40010.4559259259,2009-07-16,10:56:32
39.973687,116.334317,0,332,40010.4559837963,2009-07-16,10:56:37
39.973659,116.334394,0,330,40010.4560416667,2009-07-16,10:56:42
39.973742,116.334236,0,323,40010.456099537,2009-07-16,10:56:47
39.97376,116.334215,0,321,40010.4561574074,2009-07-16,10:56:52
39.973778,116.334099,0,321,40010.4562152778,2009-07-16,10:56:57
39.973802,116.333999,0,328,40010.4562731481,2009-07-16,10:57:02
39.973809,116.334017,0,336,40010.4563310185,2009-07-16,10:57:07
39.973808,116.334083,0,341,40010.4563888889,2009-07-16,10:57:12
39.973756,116.33415,0,344,40010.4564467593,2009-07-16,10:57:17
39.973687,116.334213,0,351,40010.4565046296,2009-07-16,10:57:22
39.973688,116.3343,0,360,40010.4565625,2009-07-16,10:57:27
39.973713,116.3343,0,364,40010.4566203704,2009-07-16,10:57:32
39.973691,116.334313,0,364,40010.4566782407,2009-07-16,10:57:37
39.973672,116.334322,0,367,40010.4567361111,2009-07-16,10:57:42
39.973689,116.33429,0,369,40010.4567939815,2009-07-16,10:57:47
39.973641,116.334329,0,370,40010.4568518519,2009-07-16,10:57:52
39.973602,116.334429,0,364,40010.4569097222,2009-07-16,10:57:57
39.973639,116.334437,0,356,40010.4569675926,2009-07-16,10:58:02
39.973699,116.334395,0,347,40010.457025463,2009-07-16,10:58:07
39.973744,116.334414,0,341,40010.4570833333,2009-07-16,10:58:12
39.973735,116.334465,0,331,40010.4571412037,2009-07-16,10:58:17
39.973766,116.334382,0,324,40010.4571990741,2009-07-16,10:58:22
39.973782,116.334368,0,323,40010.4572569444,2009-07-16,10:58:27
39.973806,116.334273,0,328,40010.4573148148,2009-07-16,10:58:32
39.973787,116.33418,0,336,40010.4573726852,2009-07-16,10:58:37
39.973774,116.334158,0,348,40010.4574305556,2009-07-16,10:58:42
39.973734,116.334198,0,342,40010.4574884259,2009-07-16,10:58:47
39.973645,116.334333,0,343,40010.4575462963,2009-07-16,10:58:52
39.973647,116.334351,0,337,40010.4576041667,2009-07-16,10:58:57
39.973663,116.334336,0,332,40010.457662037,2009-07-16,10:59:02
39.973624,116.334364,0,334,40010.4577199074,2009-07-16,10:59:07
39.973603,116.334384,0,335,40010.4577777778,2009-07-16,10:59:12
39.973579,116.334372,0,342,40010.4578356481,2009-07-16,10:59:17
39.973565,116.334352,0,350,40010.4578935185,2009-07-16,10:59:22
39.973535,116.334331,0,351,40010.4579513889,2009-07-16,10:59:27
39.9735,116.33431,0,355,40010.4580092593,2009-07-16,10:59:32
39.973552,116.334152,0,357,40010.4580671296,2009-07-16,10:59:37
39.973572,116.334045,0,347,40010.458125,2009-07-16,10:59:42
39.973428,116.334108,0,342,40010.4581828704,2009-07-16,10:59:47
39.973261,116.334218,0,343,40010.4582407407,2009-07-16,10:59:52
39.973448,116.334241,0,345,40010.4582986111,2009-07-16,10:59:57
39.973525,116.334241,0,343,40010.4583564815,2009-07-16,11:00:02
39.973507,116.334297,0,342,40010.4584143519,2009-07-16,11:00:07
39.973523,116.33437,0,342,40010.4584722222,2009-07-16,11:00:12
39.973586,116.334316,0,349,40010.4585300926,2009-07-16,11:00:17
39.973648,116.334245,0,351,40010.458587963,2009-07-16,11:00:22
39.973601,116.334266,0,349,40010.4586458333,2009-07-16,11:00:27
39.973518,116.334295,0,346,40010.4587037037,2009-07-16,11:00:32
39.973488,116.334313,0,349,40010.4587615741,2009-07-16,11:00:37
39.973472,116.334282,0,348,40010.4588194444,2009-07-16,11:00:42
39.973442,116.33428,0,344,40010.4588773148,2009-07-16,11:00:47
39.973389,116.334348,0,339,40010.4589351852,2009-07-16,11:00:52
39.973426,116.334317,0,338,40010.4589930556,2009-07-16,11:00:57
39.973432,116.334299,0,337,40010.4590509259,2009-07-16,11:01:02
39.973432,116.334299,0,337,40010.4590856481,2009-07-16,11:01:05
39.973428,116.334294,0,338,40010.4591087963,2009-07-16,11:01:07
39.973445,116.334218,0,337,40010.4591666667,2009-07-16,11:01:12
39.973489,116.3341,0,334,40010.459224537,2009-07-16,11:01:17
39.973472,116.334111,0,339,40010.4592824074,2009-07-16,11:01:22
39.973533,116.334086,0,342,40010.4593402778,2009-07-16,11:01:27
39.973574,116.33406,0,343,40010.4593981481,2009-07-16,11:01:32
39.973496,116.334109,0,343,40010.4594560185,2009-07-16,11:01:37
39.973481,116.334107,0,344,40010.4595138889,2009-07-16,11:01:42
39.973372,116.334272,0,345,40010.4595717593,2009-07-16,11:01:47
39.973339,116.33439,0,344,40010.4596296296,2009-07-16,11:01:52
39.97336,116.334399,0,341,40010.4596875,2009-07-16,11:01:57
39.973394,116.334377,0,337,40010.4597453704,2009-07-16,11:02:02
39.97339,116.334388,0,336,40010.4598032407,2009-07-16,11:02:07
39.973365,116.334419,0,338,40010.4598611111,2009-07-16,11:02:12
39.973355,116.3344,0,337,40010.4599189815,2009-07-16,11:02:17
39.973443,116.334265,0,334,40010.4599768519,2009-07-16,11:02:22
39.973563,116.334114,0,330,40010.4600347222,2009-07-16,11:02:27
39.973665,116.334024,0,325,40010.4600925926,2009-07-16,11:02:32
39.973707,116.334069,0,323,40010.460150463,2009-07-16,11:02:37
39.973644,116.334217,0,320,40010.4602083333,2009-07-16,11:02:42
39.973537,116.33439,0,322,40010.4602662037,2009-07-16,11:02:47
39.973564,116.334413,0,324,40010.4603240741,2009-07-16,11:02:52
39.973573,116.334506,0,326,40010.4603819444,2009-07-16,11:02:57
39.973683,116.334358,0,325,40010.4604398148,2009-07-16,11:03:02
39.973721,116.334273,0,321,40010.4604976852,2009-07-16,11:03:07
39.973751,116.33421,0,320,40010.4605555556,2009-07-16,11:03:12
39.973751,116.33421,0,320,40010.4605902778,2009-07-16,11:03:15
39.973759,116.334209,0,321,40010.4606134259,2009-07-16,11:03:17
39.973812,116.334145,0,322,40010.4606712963,2009-07-16,11:03:22
39.973805,116.334119,0,321,40010.4607291667,2009-07-16,11:03:27
39.973772,116.334064,0,320,40010.460787037,2009-07-16,11:03:32
39.973695,116.334133,0,322,40010.4608449074,2009-07-16,11:03:37
39.973598,116.33424,0,326,40010.4609027778,2009-07-16,11:03:42
39.973468,116.334263,0,327,40010.4609606481,2009-07-16,11:03:47
39.973401,116.33426,0,329,40010.4610185185,2009-07-16,11:03:52
39.973446,116.334168,0,332,40010.4610763889,2009-07-16,11:03:57
39.973482,116.334064,0,337,40010.4611342593,2009-07-16,11:04:02
39.973465,116.334086,0,337,40010.4611921296,2009-07-16,11:04:07
39.97346,116.33411,0,330,40010.46125,2009-07-16,11:04:12
39.973498,116.334073,0,327,40010.4613078704,2009-07-16,11:04:17
39.973508,116.334039,0,328,40010.4613657407,2009-07-16,11:04:22
39.973528,116.334004,0,324,40010.4614236111,2009-07-16,11:04:27
39.973528,116.334004,0,324,40010.4614583333,2009-07-16,11:04:30
39.973536,116.333998,0,319,40010.4614814815,2009-07-16,11:04:32
39.973521,116.334032,0,317,40010.4615393518,2009-07-16,11:04:37
39.973538,116.334037,0,315,40010.4615972222,2009-07-16,11:04:42
39.97361,116.334017,0,315,40010.4616550926,2009-07-16,11:04:47
39.973772,116.334059,0,321,40010.461712963,2009-07-16,11:04:52
39.973606,116.334279,0,324,40010.4617708333,2009-07-16,11:04:57
39.973563,116.334347,0,327,40010.4618287037,2009-07-16,11:05:02
39.973628,116.334203,0,323,40010.4618865741,2009-07-16,11:05:07
39.973776,116.334044,0,324,40010.4619444444,2009-07-16,11:05:12
39.973966,116.333956,0,333,40010.4620023148,2009-07-16,11:05:17
39.973992,116.334079,0,340,40010.4620601852,2009-07-16,11:05:22
39.973955,116.334176,0,339,40010.4621180556,2009-07-16,11:05:27
39.973978,116.334163,0,341,40010.4621759259,2009-07-16,11:05:32
39.974067,116.334069,0,337,40010.4622337963,2009-07-16,11:05:37
39.974058,116.334056,0,339,40010.4622916667,2009-07-16,11:05:42
39.973989,116.334079,0,334,40010.462349537,2009-07-16,11:05:47
39.973862,116.334178,0,350,40010.4624074074,2009-07-16,11:05:52
39.973588,116.334414,0,367,40010.4624652778,2009-07-16,11:05:57
39.973401,116.334518,0,367,40010.4625231481,2009-07-16,11:06:02
39.973311,116.334531,0,358,40010.4625810185,2009-07-16,11:06:07
39.973054,116.334556,0,370,40010.4626388889,2009-07-16,11:06:12
39.972791,116.33455,0,374,40010.4626967593,2009-07-16,11:06:17
39.972521,116.334617,0,378,40010.4627546296,2009-07-16,11:06:22
39.9725,116.334456,0,361,40010.4628125,2009-07-16,11:06:27
39.972226,116.334332,0,346,40010.4628703704,2009-07-16,11:06:32
39.971981,116.334336,0,329,40010.4629282407,2009-07-16,11:06:37
39.974203,116.33351,0,209,40010.4631597222,2009-07-16,11:06:57
39.974241,116.333389,0,205,40010.4632175926,2009-07-16,11:07:02
39.974206,116.333379,0,199,40010.463275463,2009-07-16,11:07:07
39.974241,116.333294,0,192,40010.4633333333,2009-07-16,11:07:12
39.9742,116.333311,0,185,40010.4633912037,2009-07-16,11:07:17
39.974175,116.33331,0,184,40010.4634490741,2009-07-16,11:07:22
39.974204,116.333287,0,178,40010.4635069444,2009-07-16,11:07:27
39.974211,116.333349,0,175,40010.4635648148,2009-07-16,11:07:32
39.974173,116.333398,0,172,40010.4636226852,2009-07-16,11:07:37
39.974031,116.333487,0,168,40010.4636805556,2009-07-16,11:07:42
39.974095,116.333467,0,166,40010.4637384259,2009-07-16,11:07:47
39.974018,116.333517,0,165,40010.4637962963,2009-07-16,11:07:52
39.973952,116.333587,0,164,40010.4638541667,2009-07-16,11:07:57
39.973982,116.333607,0,161,40010.463912037,2009-07-16,11:08:02
39.974071,116.333522,0,160,40010.4639699074,2009-07-16,11:08:07
39.97418,116.333488,0,160,40010.4640277778,2009-07-16,11:08:12
39.974194,116.333483,0,159,40010.4640856481,2009-07-16,11:08:17
39.978959,116.333883,0,212,40010.4658796296,2009-07-16,11:10:52
39.977918,116.333998,0,241,40010.4659375,2009-07-16,11:10:57
39.975751,116.334095,0,257,40010.4659953704,2009-07-16,11:11:02
39.975066,116.333886,0,268,40010.4660532407,2009-07-16,11:11:07
39.974695,116.333871,0,277,40010.4661111111,2009-07-16,11:11:12
39.974518,116.333917,0,285,40010.4661689815,2009-07-16,11:11:17
39.974402,116.334101,0,287,40010.4662268519,2009-07-16,11:11:22
39.974323,116.334167,0,288,40010.4662847222,2009-07-16,11:11:27
39.974203,116.334319,0,293,40010.4663425926,2009-07-16,11:11:32
39.974131,116.334103,0,284,40010.466400463,2009-07-16,11:11:37
39.974041,116.334094,0,284,40010.4664583333,2009-07-16,11:11:42
39.973928,116.334031,0,268,40010.4665162037,2009-07-16,11:11:47
39.973914,116.333849,0,248,40010.4665740741,2009-07-16,11:11:52
39.974001,116.333747,0,246,40010.4666319444,2009-07-16,11:11:57
39.97398,116.33363,0,237,40010.4666898148,2009-07-16,11:12:02
39.973893,116.333606,0,225,40010.4667476852,2009-07-16,11:12:07
39.97378,116.333531,0,211,40010.4668055556,2009-07-16,11:12:12
39.973655,116.333441,0,197,40010.4668634259,2009-07-16,11:12:17
39.973589,116.333337,0,170,40010.4669212963,2009-07-16,11:12:22
39.973468,116.333322,0,156,40010.4669791667,2009-07-16,11:12:27
39.973347,116.333421,0,152,40010.467037037,2009-07-16,11:12:32
39.97341,116.333397,0,145,40010.4670949074,2009-07-16,11:12:37
39.973477,116.33333,0,143,40010.4671527778,2009-07-16,11:12:42
39.973368,116.333322,0,144,40010.4672106481,2009-07-16,11:12:47
39.973268,116.333321,0,129,40010.4672685185,2009-07-16,11:12:52
39.973226,116.333311,0,128,40010.4673263889,2009-07-16,11:12:57
39.973118,116.333327,0,131,40010.4673842593,2009-07-16,11:13:02
39.973181,116.333322,0,137,40010.4674421296,2009-07-16,11:13:07
39.97323,116.333341,0,139,40010.4675,2009-07-16,11:13:12
39.973643,116.333701,0,202,40010.4675578704,2009-07-16,11:13:17
39.973578,116.333736,0,197,40010.4676157407,2009-07-16,11:13:22
39.973595,116.333644,0,192,40010.4676736111,2009-07-16,11:13:27
39.973529,116.333672,0,199,40010.4677314815,2009-07-16,11:13:32
39.973474,116.333657,0,211,40010.4677893519,2009-07-16,11:13:37
39.973347,116.333657,0,225,40010.4678472222,2009-07-16,11:13:42
39.973355,116.333536,0,229,40010.4679050926,2009-07-16,11:13:47
39.973351,116.333484,0,230,40010.467962963,2009-07-16,11:13:52
39.97331,116.333501,0,216,40010.4680208333,2009-07-16,11:13:57
39.973279,116.333548,0,207,40010.4680787037,2009-07-16,11:14:02
39.973209,116.333578,0,202,40010.4681365741,2009-07-16,11:14:07
39.973072,116.333549,0,204,40010.4681944444,2009-07-16,11:14:12
39.972956,116.333567,0,211,40010.4682523148,2009-07-16,11:14:17
39.972861,116.333599,0,219,40010.4683101852,2009-07-16,11:14:22
39.972587,116.333571,0,230,40010.4683680556,2009-07-16,11:14:27
39.972412,116.333505,0,237,40010.4684259259,2009-07-16,11:14:32
39.972288,116.333517,0,242,40010.4684837963,2009-07-16,11:14:37
39.972172,116.333504,0,242,40010.4685416667,2009-07-16,11:14:42
39.972011,116.333485,0,243,40010.468599537,2009-07-16,11:14:47
39.971972,116.333489,0,246,40010.4686574074,2009-07-16,11:14:52
39.971956,116.333431,0,241,40010.4687152778,2009-07-16,11:14:57
39.971927,116.333446,0,235,40010.4687731481,2009-07-16,11:15:02
39.971854,116.333557,0,233,40010.4688310185,2009-07-16,11:15:07
39.971814,116.333582,0,235,40010.4688888889,2009-07-16,11:15:12
39.971846,116.333518,0,231,40010.4689467593,2009-07-16,11:15:17
39.971846,116.333518,0,231,40010.4689814815,2009-07-16,11:15:20
39.971846,116.33351,0,228,40010.4690046296,2009-07-16,11:15:22
39.971913,116.333485,0,221,40010.4690625,2009-07-16,11:15:27
39.971913,116.333515,0,216,40010.4691203704,2009-07-16,11:15:32
39.971934,116.333409,0,211,40010.4691782407,2009-07-16,11:15:37
39.971934,116.333409,0,211,40010.469212963,2009-07-16,11:15:40
39.971932,116.333402,0,210,40010.4692361111,2009-07-16,11:15:42
39.971935,116.333361,0,211,40010.4692939815,2009-07-16,11:15:47
39.971935,116.333361,0,211,40010.4693287037,2009-07-16,11:15:50
39.971933,116.333366,0,211,40010.4693518518,2009-07-16,11:15:52
39.971934,116.333396,0,211,40010.4694097222,2009-07-16,11:15:57
39.971959,116.333407,0,213,40010.4694675926,2009-07-16,11:16:02
39.971995,116.333389,0,215,40010.469525463,2009-07-16,11:16:07
39.971995,116.333364,0,215,40010.4695833333,2009-07-16,11:16:12
39.972004,116.333387,0,214,40010.4696412037,2009-07-16,11:16:17
39.972014,116.333256,0,216,40010.4696990741,2009-07-16,11:16:22
39.972025,116.333296,0,216,40010.4697569444,2009-07-16,11:16:27
39.972025,116.333296,0,216,40010.4697916667,2009-07-16,11:16:30
39.972032,116.333301,0,216,40010.4698148148,2009-07-16,11:16:32
39.972021,116.33333,0,215,40010.4698726852,2009-07-16,11:16:37
39.972037,116.333407,0,215,40010.4699305556,2009-07-16,11:16:42
39.973315,116.333969,0,262,40010.4699884259,2009-07-16,11:16:47
39.973356,116.334029,0,262,40010.4700462963,2009-07-16,11:16:52
39.973356,116.333951,0,262,40010.4701041667,2009-07-16,11:16:57
39.973355,116.333857,0,263,40010.470162037,2009-07-16,11:17:02
39.973355,116.333836,0,264,40010.4702199074,2009-07-16,11:17:07
39.973349,116.333875,0,262,40010.4702777778,2009-07-16,11:17:12
39.973366,116.333853,0,259,40010.4703356481,2009-07-16,11:17:17
39.973366,116.333853,0,259,40010.4703703704,2009-07-16,11:17:20
39.973372,116.333848,0,259,40010.4703935185,2009-07-16,11:17:22
39.973372,116.333817,0,258,40010.4704513889,2009-07-16,11:17:27
39.973377,116.333732,0,256,40010.4705092593,2009-07-16,11:17:32
39.97337,116.333636,0,254,40010.4705671296,2009-07-16,11:17:37
39.973367,116.333594,0,255,40010.470625,2009-07-16,11:17:42
39.973429,116.333719,0,256,40010.4706828704,2009-07-16,11:17:47
39.973443,116.333784,0,254,40010.4707407407,2009-07-16,11:17:52
39.973409,116.3338,0,254,40010.4707986111,2009-07-16,11:17:57
39.973404,116.333774,0,253,40010.4708564815,2009-07-16,11:18:02
39.973395,116.333782,0,251,40010.4709143518,2009-07-16,11:18:07
39.973381,116.333771,0,250,40010.4709722222,2009-07-16,11:18:12
39.973343,116.333748,0,252,40010.4710300926,2009-07-16,11:18:17
39.973305,116.333826,0,258,40010.471087963,2009-07-16,11:18:22
39.97333,116.333885,0,257,40010.4711458333,2009-07-16,11:18:27
39.973366,116.333951,0,259,40010.4712037037,2009-07-16,11:18:32
39.973436,116.333996,0,258,40010.4712615741,2009-07-16,11:18:37
39.973453,116.333994,0,265,40010.4713194444,2009-07-16,11:18:42
39.973401,116.333922,0,269,40010.4713773148,2009-07-16,11:18:47
39.973364,116.333981,0,278,40010.4714351852,2009-07-16,11:18:52
39.973362,116.334027,0,272,40010.4714930556,2009-07-16,11:18:57
39.973359,116.333993,0,270,40010.4715509259,2009-07-16,11:19:02
39.973358,116.333834,0,267,40010.4716087963,2009-07-16,11:19:07
39.973366,116.333766,0,263,40010.4716666667,2009-07-16,11:19:12
39.973382,116.333654,0,269,40010.471724537,2009-07-16,11:19:17
39.973387,116.333609,0,275,40010.4717824074,2009-07-16,11:19:22
39.973377,116.333655,0,280,40010.4718402778,2009-07-16,11:19:27
39.973382,116.333759,0,278,40010.4718981481,2009-07-16,11:19:32
39.973388,116.33378,0,278,40010.4719560185,2009-07-16,11:19:37
39.973397,116.33369,0,273,40010.4720138889,2009-07-16,11:19:42
39.973387,116.333717,0,269,40010.4720717593,2009-07-16,11:19:47
39.973423,116.333767,0,268,40010.4721296296,2009-07-16,11:19:52
39.973439,116.333864,0,269,40010.4721875,2009-07-16,11:19:57
39.973471,116.333861,0,270,40010.4722453704,2009-07-16,11:20:02
39.973481,116.333818,0,272,40010.4723032407,2009-07-16,11:20:07
39.973524,116.333836,0,273,40010.4723611111,2009-07-16,11:20:12
39.973596,116.333857,0,272,40010.4724189815,2009-07-16,11:20:17
39.973626,116.333861,0,272,40010.4724768519,2009-07-16,11:20:22
39.973675,116.333856,0,272,40010.4725347222,2009-07-16,11:20:27
39.973732,116.333819,0,271,40010.4725925926,2009-07-16,11:20:32
39.973739,116.333836,0,272,40010.472650463,2009-07-16,11:20:37
39.973761,116.333909,0,271,40010.4727083333,2009-07-16,11:20:42
39.973783,116.333923,0,271,40010.4727662037,2009-07-16,11:20:47
39.973802,116.33391,0,270,40010.4728240741,2009-07-16,11:20:52
39.973802,116.33391,0,270,40010.4728587963,2009-07-16,11:20:55
39.973808,116.333914,0,270,40010.4728819444,2009-07-16,11:20:57
39.973838,116.333967,0,270,40010.4729398148,2009-07-16,11:21:02
39.973872,116.334012,0,268,40010.4729976852,2009-07-16,11:21:07
39.973851,116.334111,0,269,40010.4730555556,2009-07-16,11:21:12
39.9739,116.33411,0,270,40010.4731134259,2009-07-16,11:21:17
39.973918,116.334107,0,269,40010.4731712963,2009-07-16,11:21:22
39.973938,116.334074,0,270,40010.4732291667,2009-07-16,11:21:27
39.97395,116.334033,0,270,40010.473287037,2009-07-16,11:21:32
39.973858,116.334103,0,268,40010.4733449074,2009-07-16,11:21:37
39.973865,116.334092,0,265,40010.4734027778,2009-07-16,11:21:42
39.973865,116.334092,0,265,40010.4734375,2009-07-16,11:21:45
39.973866,116.334094,0,265,40010.4734606481,2009-07-16,11:21:47
39.973838,116.334112,0,265,40010.4735185185,2009-07-16,11:21:52
39.97387,116.334053,0,266,40010.4735763889,2009-07-16,11:21:57
39.973798,116.33406,0,266,40010.4736342593,2009-07-16,11:22:02
39.973764,116.334061,0,267,40010.4736921296,2009-07-16,11:22:07
39.973668,116.333976,0,263,40010.47375,2009-07-16,11:22:12
39.973595,116.333863,0,253,40010.4738078704,2009-07-16,11:22:17
39.973473,116.33412,0,244,40010.48625,2009-07-16,11:40:12
39.973459,116.334223,0,244,40010.4863078704,2009-07-16,11:40:17
39.97343,116.334197,0,244,40010.4863657407,2009-07-16,11:40:22
39.973444,116.33418,0,245,40010.4864236111,2009-07-16,11:40:27
39.973464,116.334054,0,247,40010.4864814815,2009-07-16,11:40:32
39.973518,116.333953,0,248,40010.4865393518,2009-07-16,11:40:37
39.97352,116.333901,0,249,40010.4865972222,2009-07-16,11:40:42
39.97351,116.333809,0,250,40010.4866550926,2009-07-16,11:40:47
39.973495,116.333789,0,251,40010.486712963,2009-07-16,11:40:52
39.973499,116.333806,0,251,40010.4867708333,2009-07-16,11:40:57
39.973505,116.333821,0,251,40010.4868287037,2009-07-16,11:41:02
39.973492,116.333783,0,252,40010.4868865741,2009-07-16,11:41:07
39.973492,116.333783,0,252,40010.4869212963,2009-07-16,11:41:10
39.973492,116.333776,0,252,40010.4869444444,2009-07-16,11:41:12
39.97349,116.333786,0,252,40010.4870023148,2009-07-16,11:41:17
39.97349,116.333786,0,252,40010.487037037,2009-07-16,11:41:20
39.973487,116.333794,0,252,40010.4870601852,2009-07-16,11:41:22
39.973455,116.333926,0,252,40010.4871180556,2009-07-16,11:41:27
39.973441,116.334021,0,252,40010.4871759259,2009-07-16,11:41:32
39.973434,116.334034,0,252,40010.4872337963,2009-07-16,11:41:37
39.973436,116.334022,0,252,40010.4872916667,2009-07-16,11:41:42
39.973438,116.334009,0,252,40010.487349537,2009-07-16,11:41:47
39.973448,116.33401,0,251,40010.4874074074,2009-07-16,11:41:52
39.973448,116.334032,0,251,40010.4874652778,2009-07-16,11:41:57
39.973452,116.334001,0,252,40010.4875231481,2009-07-16,11:42:02
39.973452,116.334001,0,252,40010.4875578704,2009-07-16,11:42:05
39.973447,116.334006,0,252,40010.4875810185,2009-07-16,11:42:07
39.973451,116.33403,0,253,40010.4876388889,2009-07-16,11:42:12
39.973439,116.334069,0,253,40010.4876967593,2009-07-16,11:42:17
39.973459,116.334089,0,253,40010.4877546296,2009-07-16,11:42:22
39.973471,116.334065,0,253,40010.4878125,2009-07-16,11:42:27
39.973478,116.334052,0,254,40010.4878703704,2009-07-16,11:42:32
39.973465,116.334074,0,254,40010.4879282407,2009-07-16,11:42:37
39.973455,116.33406,0,253,40010.4879861111,2009-07-16,11:42:42
39.973446,116.334021,0,249,40010.4880439815,2009-07-16,11:42:47
39.973443,116.333934,0,247,40010.4881018519,2009-07-16,11:42:52
39.973425,116.333907,0,241,40010.4881597222,2009-07-16,11:42:57
39.973425,116.333907,0,241,40010.4881944444,2009-07-16,11:43:00
39.973418,116.333905,0,240,40010.4882175926,2009-07-16,11:43:02
39.973432,116.333895,0,236,40010.488275463,2009-07-16,11:43:07
39.973436,116.333871,0,237,40010.4883333333,2009-07-16,11:43:12
39.973414,116.333844,0,233,40010.4883912037,2009-07-16,11:43:17
39.973396,116.3338,0,225,40010.4884490741,2009-07-16,11:43:22
39.973397,116.333749,0,219,40010.4885069444,2009-07-16,11:43:27
39.973413,116.33377,0,217,40010.4885648148,2009-07-16,11:43:32
39.973419,116.33372,0,218,40010.4886226852,2009-07-16,11:43:37
39.973422,116.333689,0,217,40010.4886805556,2009-07-16,11:43:42
39.973394,116.333676,0,216,40010.4887384259,2009-07-16,11:43:47
39.9734,116.333695,0,215,40010.4887962963,2009-07-16,11:43:52
39.973405,116.333733,0,214,40010.4888541667,2009-07-16,11:43:57
39.973421,116.333758,0,214,40010.488912037,2009-07-16,11:44:02
39.973442,116.333755,0,214,40010.4889699074,2009-07-16,11:44:07
39.973436,116.333774,0,214,40010.4890277778,2009-07-16,11:44:12
39.973437,116.333804,0,213,40010.4890856481,2009-07-16,11:44:17
39.973419,116.333785,0,213,40010.4891435185,2009-07-16,11:44:22
39.97342,116.333796,0,213,40010.4892013889,2009-07-16,11:44:27
39.973419,116.333798,0,213,40010.4892592593,2009-07-16,11:44:32
39.973416,116.333802,0,213,40010.4893171296,2009-07-16,11:44:37
39.973413,116.333796,0,213,40010.489375,2009-07-16,11:44:42
39.973413,116.333796,0,213,40010.4894097222,2009-07-16,11:44:45
39.973413,116.333793,0,213,40010.4894328704,2009-07-16,11:44:47
39.973416,116.333865,0,214,40010.4894907407,2009-07-16,11:44:52
39.973415,116.333945,0,215,40010.4895486111,2009-07-16,11:44:57
39.973412,116.333931,0,216,40010.4896064815,2009-07-16,11:45:02
39.9734,116.333928,0,216,40010.4896643519,2009-07-16,11:45:07
39.973409,116.333875,0,216,40010.4897222222,2009-07-16,11:45:12
39.973435,116.333817,0,217,40010.4897800926,2009-07-16,11:45:17
39.973454,116.333854,0,218,40010.489837963,2009-07-16,11:45:22
39.973454,116.333872,0,216,40010.4898958333,2009-07-16,11:45:27
39.973456,116.333883,0,216,40010.4899537037,2009-07-16,11:45:32
39.973451,116.333887,0,216,40010.4900115741,2009-07-16,11:45:37
39.973451,116.333887,0,216,40010.4900462963,2009-07-16,11:45:40
39.973447,116.333892,0,216,40010.4900694444,2009-07-16,11:45:42
39.973441,116.333903,0,216,40010.4901273148,2009-07-16,11:45:47
39.973441,116.333903,0,216,40010.490162037,2009-07-16,11:45:50
39.97344,116.333899,0,216,40010.4901851852,2009-07-16,11:45:52
39.973434,116.33395,0,215,40010.4902430556,2009-07-16,11:45:57
39.973434,116.33395,0,215,40010.4902777778,2009-07-16,11:46:00
39.973431,116.333943,0,215,40010.4903009259,2009-07-16,11:46:02
39.973424,116.333928,0,214,40010.4903587963,2009-07-16,11:46:07
39.973424,116.333928,0,214,40010.4903935185,2009-07-16,11:46:10
39.973417,116.33392,0,214,40010.4904166667,2009-07-16,11:46:12
39.97342,116.333906,0,214,40010.490474537,2009-07-16,11:46:17
39.973438,116.333892,0,214,40010.4905324074,2009-07-16,11:46:22
39.973443,116.333879,0,214,40010.4905902778,2009-07-16,11:46:27
39.973447,116.333872,0,214,40010.4906481481,2009-07-16,11:46:32
39.973447,116.333872,0,214,40010.4906828704,2009-07-16,11:46:35
39.973449,116.333868,0,214,40010.4907060185,2009-07-16,11:46:37
39.973458,116.333777,0,216,40010.4907638889,2009-07-16,11:46:42
39.97347,116.333731,0,217,40010.4908217593,2009-07-16,11:46:47
39.973453,116.333726,0,217,40010.4908796296,2009-07-16,11:46:52
39.973453,116.333726,0,217,40010.4909143519,2009-07-16,11:46:55
39.97346,116.33372,0,217,40010.4909375,2009-07-16,11:46:57
39.973468,116.33371,0,217,40010.4909953704,2009-07-16,11:47:02
39.973475,116.333695,0,216,40010.4910532407,2009-07-16,11:47:07
39.973474,116.333726,0,216,40010.4911111111,2009-07-16,11:47:12
39.973475,116.333722,0,216,40010.4911689815,2009-07-16,11:47:17
39.973475,116.333722,0,216,40010.4912037037,2009-07-16,11:47:20
39.973474,116.333721,0,216,40010.4912268519,2009-07-16,11:47:22
39.973471,116.333708,0,216,40010.4912847222,2009-07-16,11:47:27
39.973486,116.333694,0,217,40010.4913425926,2009-07-16,11:47:32
39.973484,116.333665,0,214,40010.491400463,2009-07-16,11:47:37
39.973487,116.333697,0,214,40010.4914583333,2009-07-16,11:47:42
39.973472,116.333731,0,214,40010.4915162037,2009-07-16,11:47:47
39.973472,116.333731,0,214,40010.4915509259,2009-07-16,11:47:50
39.973472,116.333735,0,214,40010.4915740741,2009-07-16,11:47:52
39.973461,116.333792,0,213,40010.4916319444,2009-07-16,11:47:57
39.973452,116.33379,0,214,40010.4916898148,2009-07-16,11:48:02
39.973461,116.333804,0,214,40010.4917476852,2009-07-16,11:48:07
39.973461,116.333804,0,214,40010.4917824074,2009-07-16,11:48:10
39.973468,116.333805,0,214,40010.4918055556,2009-07-16,11:48:12
39.973471,116.333838,0,213,40010.4918634259,2009-07-16,11:48:17
39.973478,116.333851,0,213,40010.4919212963,2009-07-16,11:48:22
39.973493,116.33379,0,214,40010.4919791667,2009-07-16,11:48:27
39.973503,116.333734,0,215,40010.492037037,2009-07-16,11:48:32
39.973513,116.333651,0,216,40010.4920949074,2009-07-16,11:48:37
39.973513,116.333691,0,215,40010.4921527778,2009-07-16,11:48:42
39.973518,116.333689,0,215,40010.4922106481,2009-07-16,11:48:47
39.973516,116.333692,0,215,40010.4922685185,2009-07-16,11:48:52
39.973516,116.333692,0,215,40010.4923032407,2009-07-16,11:48:55
39.973515,116.333693,0,215,40010.4923263889,2009-07-16,11:48:57
39.97352,116.333682,0,216,40010.4923842593,2009-07-16,11:49:02
39.97352,116.333681,0,216,40010.4924421296,2009-07-16,11:49:07
39.97352,116.333681,0,216,40010.4924768518,2009-07-16,11:49:10
39.973513,116.333678,0,216,40010.4925,2009-07-16,11:49:12
39.973493,116.3337,0,215,40010.4925578704,2009-07-16,11:49:17
39.973472,116.333739,0,214,40010.4926157407,2009-07-16,11:49:22
39.973455,116.333757,0,214,40010.4926736111,2009-07-16,11:49:27
39.973451,116.33376,0,214,40010.4927314815,2009-07-16,11:49:32
39.973453,116.33376,0,214,40010.4927893518,2009-07-16,11:49:37
39.973453,116.33376,0,214,40010.4928240741,2009-07-16,11:49:40
39.97346,116.333764,0,214,40010.4928472222,2009-07-16,11:49:42
39.973487,116.33373,0,215,40010.4929050926,2009-07-16,11:49:47
39.973491,116.333709,0,215,40010.492962963,2009-07-16,11:49:52
39.973482,116.333728,0,215,40010.4930208333,2009-07-16,11:49:57
39.973484,116.333733,0,215,40010.4930787037,2009-07-16,11:50:02
39.973484,116.333733,0,215,40010.4931134259,2009-07-16,11:50:05
39.973483,116.333727,0,215,40010.4931365741,2009-07-16,11:50:07
39.973463,116.333719,0,216,40010.4931944444,2009-07-16,11:50:12
39.973463,116.333719,0,216,40010.4932291667,2009-07-16,11:50:15
39.973462,116.333711,0,217,40010.4932523148,2009-07-16,11:50:17
39.973476,116.333725,0,219,40010.4933101852,2009-07-16,11:50:22
39.973472,116.333768,0,217,40010.4933680556,2009-07-16,11:50:27
39.973463,116.333787,0,216,40010.4934259259,2009-07-16,11:50:32
39.973463,116.333787,0,216,40010.4934606481,2009-07-16,11:50:35
39.973462,116.333793,0,216,40010.4934837963,2009-07-16,11:50:37
39.973463,116.333748,0,217,40010.4935416667,2009-07-16,11:50:42
39.973469,116.333679,0,217,40010.493599537,2009-07-16,11:50:47
39.973468,116.333648,0,216,40010.4936574074,2009-07-16,11:50:52
39.973468,116.333648,0,216,40010.4936921296,2009-07-16,11:50:55
39.97346,116.333654,0,216,40010.4937152778,2009-07-16,11:50:57
39.973456,116.333667,0,215,40010.4937731481,2009-07-16,11:51:02
39.973456,116.333676,0,215,40010.4938310185,2009-07-16,11:51:07
39.973456,116.333676,0,215,40010.4938657407,2009-07-16,11:51:10
39.973461,116.333684,0,215,40010.4938888889,2009-07-16,11:51:12
39.973471,116.333768,0,218,40010.4939467593,2009-07-16,11:51:17
39.973465,116.333789,0,220,40010.4940046296,2009-07-16,11:51:22
39.973461,116.333768,0,222,40010.4940625,2009-07-16,11:51:27
39.973475,116.333766,0,220,40010.4941203704,2009-07-16,11:51:32
39.973475,116.333766,0,220,40010.4941550926,2009-07-16,11:51:35
39.97348,116.333759,0,220,40010.4941782407,2009-07-16,11:51:37
39.973457,116.333788,0,219,40010.4942361111,2009-07-16,11:51:42
39.973436,116.333829,0,219,40010.4942939815,2009-07-16,11:51:47
39.973416,116.33387,0,218,40010.4943518518,2009-07-16,11:51:52
39.973417,116.333903,0,219,40010.4944097222,2009-07-16,11:51:57
39.973411,116.33396,0,220,40010.4944675926,2009-07-16,11:52:02
39.973433,116.333953,0,220,40010.494525463,2009-07-16,11:52:07
39.973452,116.333934,0,219,40010.4945833333,2009-07-16,11:52:12
39.973462,116.333832,0,217,40010.4946412037,2009-07-16,11:52:17
39.973465,116.333796,0,218,40010.4946990741,2009-07-16,11:52:22
39.973446,116.333752,0,215,40010.4947569444,2009-07-16,11:52:27
39.973426,116.333793,0,214,40010.4948148148,2009-07-16,11:52:32
39.973405,116.333845,0,213,40010.4948726852,2009-07-16,11:52:37
39.973387,116.333876,0,211,40010.4949305556,2009-07-16,11:52:42
39.9734,116.333872,0,212,40010.4949884259,2009-07-16,11:52:47
39.973402,116.333879,0,212,40010.4950462963,2009-07-16,11:52:52
39.973402,116.333879,0,212,40010.4950810185,2009-07-16,11:52:55
39.973403,116.333884,0,211,40010.4951041667,2009-07-16,11:52:57
39.97342,116.333824,0,210,40010.495162037,2009-07-16,11:53:02
39.973444,116.333705,0,208,40010.4952199074,2009-07-16,11:53:07
39.973454,116.333654,0,208,40010.4952777778,2009-07-16,11:53:12
39.973469,116.333646,0,208,40010.4953356481,2009-07-16,11:53:17
39.973469,116.333671,0,208,40010.4953935185,2009-07-16,11:53:22
39.97347,116.333674,0,208,40010.4954513889,2009-07-16,11:53:27
39.973469,116.333681,0,208,40010.4955092593,2009-07-16,11:53:32
39.973469,116.333681,0,208,40010.4955439815,2009-07-16,11:53:35
39.973469,116.333687,0,208,40010.4955671296,2009-07-16,11:53:37
39.973467,116.333698,0,208,40010.495625,2009-07-16,11:53:42
39.973467,116.333698,0,208,40010.4956597222,2009-07-16,11:53:45
39.97346,116.333697,0,208,40010.4956828704,2009-07-16,11:53:47
39.973453,116.333731,0,208,40010.4957407407,2009-07-16,11:53:52
39.973444,116.333756,0,208,40010.4957986111,2009-07-16,11:53:57
39.973444,116.333762,0,208,40010.4958564815,2009-07-16,11:54:02
39.973445,116.333766,0,208,40010.4959143519,2009-07-16,11:54:07
39.973445,116.333766,0,208,40010.4959490741,2009-07-16,11:54:10
39.973446,116.333766,0,208,40010.4959722222,2009-07-16,11:54:12
39.973451,116.333757,0,208,40010.4960300926,2009-07-16,11:54:17
39.973459,116.333717,0,209,40010.496087963,2009-07-16,11:54:22
39.97347,116.333704,0,210,40010.4961458333,2009-07-16,11:54:27
39.973462,116.333702,0,211,40010.4962037037,2009-07-16,11:54:32
39.973462,116.333702,0,211,40010.4962384259,2009-07-16,11:54:35
39.973456,116.333698,0,210,40010.4962615741,2009-07-16,11:54:37
39.973467,116.333739,0,208,40010.4963194444,2009-07-16,11:54:42
39.973459,116.333803,0,207,40010.4963773148,2009-07-16,11:54:47
39.973462,116.333854,0,206,40010.4964351852,2009-07-16,11:54:52
39.973496,116.333803,0,206,40010.4964930556,2009-07-16,11:54:57
39.973477,116.333794,0,210,40010.4965509259,2009-07-16,11:55:02
39.973475,116.333772,0,211,40010.4966087963,2009-07-16,11:55:07
39.973456,116.3338,0,212,40010.4966666667,2009-07-16,11:55:12
39.973455,116.333745,0,212,40010.496724537,2009-07-16,11:55:17
39.973458,116.333767,0,210,40010.4967824074,2009-07-16,11:55:22
39.973474,116.333748,0,204,40010.4968402778,2009-07-16,11:55:27
39.973511,116.333677,0,200,40010.4968981481,2009-07-16,11:55:32
39.973533,116.333627,0,198,40010.4969560185,2009-07-16,11:55:37
39.973513,116.333634,0,197,40010.4970138889,2009-07-16,11:55:42
39.973513,116.333634,0,197,40010.4970486111,2009-07-16,11:55:45
39.973513,116.333636,0,197,40010.4970717593,2009-07-16,11:55:47
39.973485,116.333657,0,197,40010.4971296296,2009-07-16,11:55:52
39.973467,116.333656,0,196,40010.4971875,2009-07-16,11:55:57
39.973473,116.333672,0,195,40010.4972453704,2009-07-16,11:56:02
39.9735,116.333723,0,193,40010.4973032407,2009-07-16,11:56:07
39.973495,116.333754,0,191,40010.4973611111,2009-07-16,11:56:12
39.973518,116.333771,0,191,40010.4974189815,2009-07-16,11:56:17
39.973543,116.333767,0,192,40010.4974768519,2009-07-16,11:56:22
39.97355,116.333715,0,195,40010.4975347222,2009-07-16,11:56:27
39.973542,116.333703,0,196,40010.4975925926,2009-07-16,11:56:32
39.973486,116.333705,0,194,40010.497650463,2009-07-16,11:56:37
39.97347,116.333723,0,190,40010.4977083333,2009-07-16,11:56:42
39.97349,116.33375,0,191,40010.4977662037,2009-07-16,11:56:47
39.973486,116.333796,0,191,40010.4978240741,2009-07-16,11:56:52
39.973479,116.333805,0,191,40010.4978819444,2009-07-16,11:56:57
39.973479,116.333805,0,191,40010.4979166667,2009-07-16,11:57:00
39.973483,116.333798,0,191,40010.4979398148,2009-07-16,11:57:02
39.97348,116.333713,0,189,40010.4979976852,2009-07-16,11:57:07
39.973488,116.333702,0,189,40010.4980555556,2009-07-16,11:57:12
39.973489,116.333703,0,189,40010.4981134259,2009-07-16,11:57:17
39.973489,116.333703,0,189,40010.4981481481,2009-07-16,11:57:20
39.973488,116.333708,0,189,40010.4981712963,2009-07-16,11:57:22
39.973488,116.333717,0,189,40010.4982291667,2009-07-16,11:57:27
39.973498,116.333725,0,190,40010.498287037,2009-07-16,11:57:32
39.973495,116.333748,0,188,40010.4983449074,2009-07-16,11:57:37
39.973489,116.333763,0,187,40010.4984027778,2009-07-16,11:57:42
39.973486,116.333762,0,187,40010.4984606481,2009-07-16,11:57:47
39.973486,116.333762,0,187,40010.4984953704,2009-07-16,11:57:50
39.97349,116.33377,0,187,40010.4985185185,2009-07-16,11:57:52
39.973452,116.334073,0,276,40010.5165162037,2009-07-16,12:23:47
39.973393,116.334121,0,277,40010.5165740741,2009-07-16,12:23:52
39.97338,116.334148,0,275,40010.5166319444,2009-07-16,12:23:57
39.973383,116.334132,0,274,40010.5166898148,2009-07-16,12:24:02
39.973365,116.334106,0,271,40010.5167476852,2009-07-16,12:24:07
39.973365,116.334106,0,271,40010.5167824074,2009-07-16,12:24:10
39.973358,116.334102,0,270,40010.5168055556,2009-07-16,12:24:12
39.973358,116.334092,0,269,40010.5168634259,2009-07-16,12:24:17
39.973364,116.334095,0,269,40010.5169212963,2009-07-16,12:24:22
39.97337,116.334094,0,269,40010.5169791667,2009-07-16,12:24:27
39.97337,116.334094,0,269,40010.5170138889,2009-07-16,12:24:30
39.973377,116.33409,0,269,40010.517037037,2009-07-16,12:24:32
39.973376,116.334081,0,269,40010.5170949074,2009-07-16,12:24:37
39.973376,116.334074,0,269,40010.5171527778,2009-07-16,12:24:42
39.973376,116.334074,0,269,40010.5171875,2009-07-16,12:24:45
39.973371,116.334069,0,269,40010.5172106481,2009-07-16,12:24:47
39.973357,116.33405,0,266,40010.5172685185,2009-07-16,12:24:52
39.973374,116.334037,0,264,40010.5173263889,2009-07-16,12:24:57
39.973412,116.334006,0,264,40010.5173842593,2009-07-16,12:25:02
39.973412,116.334006,0,264,40010.5174189815,2009-07-16,12:25:05
39.973417,116.334005,0,265,40010.5174421296,2009-07-16,12:25:07
39.973426,116.333974,0,265,40010.5175,2009-07-16,12:25:12
39.973424,116.333897,0,266,40010.5175578704,2009-07-16,12:25:17
39.973395,116.333891,0,265,40010.5176157407,2009-07-16,12:25:22
39.97339,116.333906,0,262,40010.5176736111,2009-07-16,12:25:27
39.97341,116.333913,0,261,40010.5177314815,2009-07-16,12:25:32
39.97341,116.333913,0,261,40010.5177662037,2009-07-16,12:25:35
39.973405,116.333921,0,261,40010.5177893518,2009-07-16,12:25:37
39.973378,116.33398,0,263,40010.5178472222,2009-07-16,12:25:42
39.973375,116.334026,0,264,40010.5179050926,2009-07-16,12:25:47
39.973378,116.33404,0,264,40010.517962963,2009-07-16,12:25:52
39.973386,116.334114,0,263,40010.5180208333,2009-07-16,12:25:57
39.973395,116.334142,0,262,40010.5180787037,2009-07-16,12:26:02
39.973412,116.334135,0,261,40010.5181365741,2009-07-16,12:26:07
39.973407,116.334098,0,262,40010.5181944444,2009-07-16,12:26:12
39.973391,116.334058,0,266,40010.5182523148,2009-07-16,12:26:17
39.973378,116.334106,0,267,40010.5183101852,2009-07-16,12:26:22
39.973381,116.334107,0,267,40010.5183680556,2009-07-16,12:26:27
39.973374,116.334114,0,267,40010.5184259259,2009-07-16,12:26:32
39.973374,116.334114,0,267,40010.5184606481,2009-07-16,12:26:35
39.973368,116.334114,0,267,40010.5184837963,2009-07-16,12:26:37
39.973404,116.3341,0,267,40010.5185416667,2009-07-16,12:26:42
39.973421,116.33407,0,269,40010.518599537,2009-07-16,12:26:47
39.973447,116.334013,0,269,40010.5186574074,2009-07-16,12:26:52
39.973486,116.333999,0,270,40010.5187152778,2009-07-16,12:26:57
39.973469,116.334014,0,272,40010.5187731481,2009-07-16,12:27:02
39.973456,116.333987,0,274,40010.5188310185,2009-07-16,12:27:07
39.973448,116.333913,0,278,40010.5188888889,2009-07-16,12:27:12
39.973463,116.333929,0,281,40010.5189467593,2009-07-16,12:27:17
39.973448,116.333971,0,278,40010.5190046296,2009-07-16,12:27:22
39.973411,116.334032,0,272,40010.5190625,2009-07-16,12:27:27
39.973396,116.33409,0,272,40010.5191203704,2009-07-16,12:27:32
39.973389,116.334106,0,273,40010.5191782407,2009-07-16,12:27:37
39.973389,116.334106,0,273,40010.519212963,2009-07-16,12:27:40
39.973394,116.334101,0,273,40010.5192361111,2009-07-16,12:27:42
39.973437,116.334136,0,273,40010.5192939815,2009-07-16,12:27:47
39.973448,116.33414,0,274,40010.5193518519,2009-07-16,12:27:52
39.973487,116.334155,0,276,40010.5194097222,2009-07-16,12:27:57
39.973514,116.334148,0,278,40010.5194675926,2009-07-16,12:28:02
39.973514,116.334148,0,278,40010.5195023148,2009-07-16,12:28:05
39.973508,116.334142,0,278,40010.519525463,2009-07-16,12:28:07
39.973492,116.334144,0,275,40010.5195833333,2009-07-16,12:28:12
39.973516,116.334109,0,271,40010.5196412037,2009-07-16,12:28:17
39.97352,116.334086,0,265,40010.5196990741,2009-07-16,12:28:22
39.973484,116.334095,0,264,40010.5197569444,2009-07-16,12:28:27
39.973445,116.334069,0,268,40010.5198148148,2009-07-16,12:28:32
39.973458,116.334069,0,270,40010.5198726852,2009-07-16,12:28:37
39.973458,116.334069,0,270,40010.5199074074,2009-07-16,12:28:40
39.973459,116.334069,0,271,40010.5199305556,2009-07-16,12:28:42
39.973471,116.334072,0,273,40010.5199884259,2009-07-16,12:28:47
39.973497,116.334121,0,274,40010.5200462963,2009-07-16,12:28:52
39.973485,116.334163,0,272,40010.5201041667,2009-07-16,12:28:57
39.973488,116.334139,0,271,40010.520162037,2009-07-16,12:29:02
39.973505,116.33416,0,270,40010.5202199074,2009-07-16,12:29:07
39.973488,116.334189,0,269,40010.5202777778,2009-07-16,12:29:12
39.973481,116.334205,0,270,40010.5203356481,2009-07-16,12:29:17
39.973481,116.334224,0,271,40010.5203935185,2009-07-16,12:29:22
39.973481,116.334224,0,271,40010.5204282407,2009-07-16,12:29:25
39.973477,116.33423,0,271,40010.5204513889,2009-07-16,12:29:27
39.973452,116.334208,0,271,40010.5205092593,2009-07-16,12:29:32
39.97341,116.334179,0,271,40010.5205671296,2009-07-16,12:29:37
39.973418,116.33412,0,270,40010.520625,2009-07-16,12:29:42
39.973416,116.334089,0,269,40010.5206828704,2009-07-16,12:29:47
39.973416,116.334089,0,269,40010.5207175926,2009-07-16,12:29:50
39.973421,116.334088,0,270,40010.5207407407,2009-07-16,12:29:52
39.973451,116.334071,0,269,40010.5207986111,2009-07-16,12:29:57
39.973472,116.334077,0,269,40010.5208564815,2009-07-16,12:30:02
39.973455,116.334072,0,270,40010.5209143519,2009-07-16,12:30:07
39.973455,116.334072,0,270,40010.5209490741,2009-07-16,12:30:10
39.973461,116.334067,0,275,40010.5209722222,2009-07-16,12:30:12
39.97352,116.334049,0,280,40010.5210300926,2009-07-16,12:30:17
39.97352,116.334049,0,280,40010.5210648148,2009-07-16,12:30:20
39.973517,116.334052,0,284,40010.521087963,2009-07-16,12:30:22
39.973508,116.334057,0,284,40010.5211458333,2009-07-16,12:30:27
39.973491,116.334059,0,283,40010.5212037037,2009-07-16,12:30:32
39.973477,116.334086,0,281,40010.5212615741,2009-07-16,12:30:37
39.973464,116.334185,0,281,40010.5213194444,2009-07-16,12:30:42
39.973462,116.334229,0,278,40010.5213773148,2009-07-16,12:30:47
39.973473,116.334247,0,277,40010.5214351852,2009-07-16,12:30:52
39.973437,116.334239,0,279,40010.5214930556,2009-07-16,12:30:57
39.97338,116.334231,0,276,40010.5215509259,2009-07-16,12:31:02
39.973336,116.33423,0,275,40010.5216087963,2009-07-16,12:31:07
39.973336,116.33423,0,275,40010.5216435185,2009-07-16,12:31:10
39.973337,116.334227,0,274,40010.5216666667,2009-07-16,12:31:12
39.973344,116.334203,0,274,40010.521724537,2009-07-16,12:31:17
39.97338,116.334143,0,271,40010.5217824074,2009-07-16,12:31:22
39.97342,116.334042,0,265,40010.5218402778,2009-07-16,12:31:27
39.973443,116.333927,0,259,40010.5218981481,2009-07-16,12:31:32
39.973459,116.333864,0,254,40010.5219560185,2009-07-16,12:31:37
39.973433,116.33383,0,250,40010.5220138889,2009-07-16,12:31:42
39.9734,116.333831,0,250,40010.5220717593,2009-07-16,12:31:47
39.97338,116.333823,0,249,40010.5221296296,2009-07-16,12:31:52
39.973373,116.333806,0,246,40010.5221875,2009-07-16,12:31:57
39.97337,116.333801,0,246,40010.5222453704,2009-07-16,12:32:02
39.97337,116.333801,0,246,40010.5222800926,2009-07-16,12:32:05
39.973372,116.333802,0,246,40010.5223032407,2009-07-16,12:32:07
39.97336,116.333838,0,246,40010.5223611111,2009-07-16,12:32:12
39.973347,116.333924,0,245,40010.5224189815,2009-07-16,12:32:17
39.973338,116.333983,0,244,40010.5224768519,2009-07-16,12:32:22
39.973351,116.333994,0,243,40010.5225347222,2009-07-16,12:32:27
39.973351,116.333994,0,243,40010.5225694444,2009-07-16,12:32:30
39.973347,116.333989,0,242,40010.5225925926,2009-07-16,12:32:32
39.973356,116.333989,0,242,40010.522650463,2009-07-16,12:32:37
39.973388,116.333989,0,241,40010.5227083333,2009-07-16,12:32:42
39.973437,116.333952,0,237,40010.5227662037,2009-07-16,12:32:47
39.973414,116.33396,0,234,40010.5228240741,2009-07-16,12:32:52
39.9734,116.333952,0,238,40010.5228819444,2009-07-16,12:32:57
39.973383,116.333938,0,244,40010.5229398148,2009-07-16,12:33:02
39.973348,116.333907,0,247,40010.5229976852,2009-07-16,12:33:07
39.973368,116.33385,0,247,40010.5230555556,2009-07-16,12:33:12
39.973394,116.333848,0,244,40010.5231134259,2009-07-16,12:33:17
39.973394,116.333848,0,244,40010.5231481481,2009-07-16,12:33:20
39.973392,116.33385,0,244,40010.5231712963,2009-07-16,12:33:22
39.973399,116.333873,0,244,40010.5232291667,2009-07-16,12:33:27
39.973409,116.333932,0,241,40010.523287037,2009-07-16,12:33:32
39.973424,116.333963,0,237,40010.5233449074,2009-07-16,12:33:37
39.973411,116.333964,0,235,40010.5234027778,2009-07-16,12:33:42
39.973401,116.333973,0,235,40010.5234606481,2009-07-16,12:33:47
39.973387,116.333978,0,233,40010.5235185185,2009-07-16,12:33:52
39.973362,116.333959,0,232,40010.5235763889,2009-07-16,12:33:57
39.973362,116.333959,0,232,40010.5236111111,2009-07-16,12:34:00
39.973364,116.333955,0,232,40010.5236342593,2009-07-16,12:34:02
39.973387,116.333858,0,231,40010.5236921296,2009-07-16,12:34:07
39.973403,116.333812,0,231,40010.52375,2009-07-16,12:34:12
39.973423,116.333785,0,233,40010.5238078704,2009-07-16,12:34:17
39.973437,116.333737,0,235,40010.5238657407,2009-07-16,12:34:22
39.973447,116.333773,0,235,40010.5239236111,2009-07-16,12:34:27
39.973431,116.333848,0,230,40010.5239814815,2009-07-16,12:34:32
39.973419,116.33388,0,228,40010.5240393518,2009-07-16,12:34:37
39.973425,116.333921,0,230,40010.5240972222,2009-07-16,12:34:42
39.973431,116.33394,0,230,40010.5241550926,2009-07-16,12:34:47
39.973428,116.333935,0,230,40010.524212963,2009-07-16,12:34:52
39.973428,116.333935,0,230,40010.5242476852,2009-07-16,12:34:55
39.97342,116.333933,0,230,40010.5242708333,2009-07-16,12:34:57
39.973406,116.333948,0,229,40010.5243287037,2009-07-16,12:35:02
39.973387,116.333967,0,227,40010.5243865741,2009-07-16,12:35:07
39.973387,116.333979,0,227,40010.5244444444,2009-07-16,12:35:12
39.973387,116.333979,0,227,40010.5244791667,2009-07-16,12:35:15
39.973387,116.333986,0,227,40010.5245023148,2009-07-16,12:35:17
39.973383,116.334012,0,228,40010.5245601852,2009-07-16,12:35:22
39.973383,116.334002,0,228,40010.5246180556,2009-07-16,12:35:27
39.973385,116.334002,0,228,40010.5246759259,2009-07-16,12:35:32
39.973386,116.333996,0,229,40010.5247337963,2009-07-16,12:35:37
39.973386,116.333996,0,229,40010.5247685185,2009-07-16,12:35:40
39.973388,116.33399,0,229,40010.5247916667,2009-07-16,12:35:42
39.973397,116.333901,0,229,40010.524849537,2009-07-16,12:35:47
39.973416,116.333829,0,226,40010.5249074074,2009-07-16,12:35:52
39.973443,116.333744,0,221,40010.5249652778,2009-07-16,12:35:57
39.973442,116.333729,0,220,40010.5250231481,2009-07-16,12:36:02
39.973452,116.333764,0,219,40010.5250810185,2009-07-16,12:36:07
39.97345,116.333788,0,219,40010.5251388889,2009-07-16,12:36:12
39.973408,116.333829,0,219,40010.5251967593,2009-07-16,12:36:17
39.973379,116.333894,0,219,40010.5252546296,2009-07-16,12:36:22
39.973349,116.33393,0,220,40010.5253125,2009-07-16,12:36:27
39.97336,116.333896,0,219,40010.5253703704,2009-07-16,12:36:32
39.97336,116.333896,0,219,40010.5254050926,2009-07-16,12:36:35
39.973366,116.333889,0,219,40010.5254282407,2009-07-16,12:36:37
39.973377,116.333872,0,220,40010.5254861111,2009-07-16,12:36:42
39.973391,116.333876,0,220,40010.5255439815,2009-07-16,12:36:47
39.973435,116.33387,0,221,40010.5256018518,2009-07-16,12:36:52
39.973435,116.33387,0,221,40010.5256365741,2009-07-16,12:36:55
39.97344,116.333873,0,222,40010.5256597222,2009-07-16,12:36:57
39.97345,116.333867,0,223,40010.5257175926,2009-07-16,12:37:02
39.973436,116.333879,0,223,40010.525775463,2009-07-16,12:37:07
39.973441,116.333897,0,224,40010.5258333333,2009-07-16,12:37:12
39.973442,116.333897,0,224,40010.5258912037,2009-07-16,12:37:17
39.973442,116.333897,0,224,40010.5259259259,2009-07-16,12:37:20
39.973438,116.333905,0,224,40010.5259490741,2009-07-16,12:37:22
39.973435,116.333878,0,225,40010.5260069444,2009-07-16,12:37:27
39.973431,116.33384,0,227,40010.5260648148,2009-07-16,12:37:32
39.973435,116.333814,0,229,40010.5261226852,2009-07-16,12:37:37
39.973428,116.333816,0,230,40010.5261805556,2009-07-16,12:37:42
39.97343,116.333808,0,230,40010.5262384259,2009-07-16,12:37:47
39.97343,116.333808,0,230,40010.5262731481,2009-07-16,12:37:50
39.973432,116.333809,0,229,40010.5262962963,2009-07-16,12:37:52
39.973399,116.333888,0,230,40010.5263541667,2009-07-16,12:37:57
39.973397,116.333894,0,231,40010.526412037,2009-07-16,12:38:02
39.973397,116.333894,0,231,40010.5264467593,2009-07-16,12:38:05
39.973397,116.3339,0,231,40010.5264699074,2009-07-16,12:38:07
39.973435,116.333898,0,228,40010.5265277778,2009-07-16,12:38:12
39.973448,116.333919,0,225,40010.5265856481,2009-07-16,12:38:17
39.973457,116.333919,0,225,40010.5266435185,2009-07-16,12:38:22
39.973457,116.333919,0,225,40010.5266782407,2009-07-16,12:38:25
39.973461,116.333919,0,224,40010.5267013889,2009-07-16,12:38:27
39.973459,116.333899,0,225,40010.5267592593,2009-07-16,12:38:32
39.973459,116.333899,0,225,40010.5267939815,2009-07-16,12:38:35
39.973459,116.333892,0,225,40010.5268171296,2009-07-16,12:38:37
39.973455,116.3338,0,226,40010.526875,2009-07-16,12:38:42
39.973417,116.333798,0,223,40010.5269328704,2009-07-16,12:38:47
39.973406,116.333797,0,223,40010.5269907407,2009-07-16,12:38:52
39.973395,116.333865,0,223,40010.5270486111,2009-07-16,12:38:57
39.973395,116.333865,0,223,40010.5270833333,2009-07-16,12:39:00
39.973391,116.333859,0,221,40010.5271064815,2009-07-16,12:39:02
39.973398,116.333822,0,218,40010.5271643519,2009-07-16,12:39:07
39.973398,116.333822,0,218,40010.5271990741,2009-07-16,12:39:10
39.973398,116.333814,0,216,40010.5272222222,2009-07-16,12:39:12
39.973397,116.333804,0,219,40010.5272800926,2009-07-16,12:39:17
39.973397,116.333804,0,219,40010.5273148148,2009-07-16,12:39:20
39.9734,116.333796,0,219,40010.527337963,2009-07-16,12:39:22
39.973415,116.333772,0,220,40010.5273958333,2009-07-16,12:39:27
39.973415,116.333772,0,220,40010.5274305556,2009-07-16,12:39:30
39.973418,116.333768,0,221,40010.5274537037,2009-07-16,12:39:32
39.973414,116.333744,0,219,40010.5275115741,2009-07-16,12:39:37
39.973413,116.333751,0,219,40010.5275694444,2009-07-16,12:39:42
39.973411,116.333759,0,219,40010.5276273148,2009-07-16,12:39:47
39.973411,116.333759,0,219,40010.527662037,2009-07-16,12:39:50
39.973411,116.333763,0,219,40010.5276851852,2009-07-16,12:39:52
39.973415,116.333775,0,219,40010.5277430556,2009-07-16,12:39:57
39.973426,116.333854,0,219,40010.5278009259,2009-07-16,12:40:02
39.973447,116.333916,0,218,40010.5278587963,2009-07-16,12:40:07
39.973447,116.333916,0,218,40010.5278935185,2009-07-16,12:40:10
39.973454,116.333908,0,216,40010.5279166667,2009-07-16,12:40:12
39.973456,116.333879,0,216,40010.527974537,2009-07-16,12:40:17
39.973446,116.333848,0,215,40010.5280324074,2009-07-16,12:40:22
39.973416,116.333865,0,211,40010.5280902778,2009-07-16,12:40:27
39.973405,116.333873,0,211,40010.5281481481,2009-07-16,12:40:32
39.973404,116.333882,0,211,40010.5282060185,2009-07-16,12:40:37
39.973405,116.333887,0,211,40010.5282638889,2009-07-16,12:40:42
39.973406,116.333883,0,211,40010.5283217593,2009-07-16,12:40:47
39.973406,116.333883,0,211,40010.5283564815,2009-07-16,12:40:50
39.973413,116.33388,0,211,40010.5283796296,2009-07-16,12:40:52
39.973444,116.333865,0,213,40010.5284375,2009-07-16,12:40:57
39.973465,116.333829,0,217,40010.5284953704,2009-07-16,12:41:02
39.973466,116.333822,0,218,40010.5285532407,2009-07-16,12:41:07
39.973466,116.333822,0,218,40010.528587963,2009-07-16,12:41:10
39.973462,116.333824,0,218,40010.5286111111,2009-07-16,12:41:12
39.973456,116.333854,0,219,40010.5286689815,2009-07-16,12:41:17
39.973461,116.333859,0,220,40010.5287268519,2009-07-16,12:41:22
39.973461,116.333859,0,220,40010.5287615741,2009-07-16,12:41:25
39.97346,116.333862,0,221,40010.5287847222,2009-07-16,12:41:27
39.97342,116.333873,0,219,40010.5288425926,2009-07-16,12:41:32
39.973414,116.333857,0,216,40010.528900463,2009-07-16,12:41:37
39.973397,116.333854,0,214,40010.5289583333,2009-07-16,12:41:42
39.973394,116.333853,0,214,40010.5290162037,2009-07-16,12:41:47
39.973394,116.333853,0,214,40010.5290509259,2009-07-16,12:41:50
39.973391,116.333859,0,214,40010.5290740741,2009-07-16,12:41:52
39.973413,116.333805,0,214,40010.5291319444,2009-07-16,12:41:57
39.973442,116.333743,0,211,40010.5291898148,2009-07-16,12:42:02
39.973471,116.3337,0,205,40010.5292476852,2009-07-16,12:42:07
39.97348,116.333728,0,202,40010.5293055556,2009-07-16,12:42:12
39.97348,116.333728,0,202,40010.5293402778,2009-07-16,12:42:15
39.973481,116.333728,0,202,40010.5293634259,2009-07-16,12:42:17
39.973457,116.333765,0,202,40010.5294212963,2009-07-16,12:42:22
39.973437,116.333772,0,202,40010.5294791667,2009-07-16,12:42:27
39.973431,116.333801,0,200,40010.529537037,2009-07-16,12:42:32
39.973426,116.333812,0,200,40010.5295949074,2009-07-16,12:42:37
39.973425,116.333856,0,203,40010.5296527778,2009-07-16,12:42:42
39.973413,116.333858,0,209,40010.5297106481,2009-07-16,12:42:47
39.973418,116.333861,0,209,40010.5297685185,2009-07-16,12:42:52
39.973418,116.333861,0,209,40010.5298032407,2009-07-16,12:42:55
39.973422,116.333863,0,209,40010.5298263889,2009-07-16,12:42:57
39.973428,116.333886,0,209,40010.5298842593,2009-07-16,12:43:02
39.973456,116.333905,0,209,40010.5299421296,2009-07-16,12:43:07
39.973463,116.33391,0,209,40010.53,2009-07-16,12:43:12
39.973463,116.33391,0,209,40010.5300347222,2009-07-16,12:43:15
39.97347,116.333913,0,209,40010.5300578704,2009-07-16,12:43:17
39.973481,116.333899,0,209,40010.5301157407,2009-07-16,12:43:22
39.973484,116.333857,0,213,40010.5301736111,2009-07-16,12:43:27
39.97349,116.333845,0,214,40010.5302314815,2009-07-16,12:43:32
39.97349,116.333845,0,214,40010.5302662037,2009-07-16,12:43:35
39.973495,116.333853,0,214,40010.5302893519,2009-07-16,12:43:37
39.973464,116.333894,0,211,40010.5303472222,2009-07-16,12:43:42
39.973451,116.333929,0,208,40010.5304050926,2009-07-16,12:43:47
39.973452,116.333937,0,208,40010.530462963,2009-07-16,12:43:52
39.973452,116.333937,0,208,40010.5304976852,2009-07-16,12:43:55
39.97346,116.333933,0,208,40010.5305208333,2009-07-16,12:43:57
39.973462,116.33392,0,208,40010.5305787037,2009-07-16,12:44:02
39.973461,116.33391,0,208,40010.5306365741,2009-07-16,12:44:07
39.973459,116.333902,0,208,40010.5306944444,2009-07-16,12:44:12
39.973461,116.333902,0,208,40010.5307523148,2009-07-16,12:44:17
39.973463,116.333898,0,208,40010.5308101852,2009-07-16,12:44:22
39.973467,116.333891,0,208,40010.5308680556,2009-07-16,12:44:27
39.973467,116.333888,0,207,40010.5309259259,2009-07-16,12:44:32
39.973463,116.333895,0,208,40010.5309837963,2009-07-16,12:44:37
39.973463,116.333895,0,208,40010.5310185185,2009-07-16,12:44:40
39.973467,116.333898,0,208,40010.5310416667,2009-07-16,12:44:42
39.973469,116.333889,0,208,40010.531099537,2009-07-16,12:44:47
39.973475,116.333879,0,208,40010.5311574074,2009-07-16,12:44:52
39.973482,116.333858,0,212,40010.5312152778,2009-07-16,12:44:57
39.973465,116.333874,0,212,40010.5312731481,2009-07-16,12:45:02
39.97347,116.33388,0,212,40010.5313310185,2009-07-16,12:45:07
39.973468,116.333875,0,212,40010.5313888889,2009-07-16,12:45:12
39.973469,116.33388,0,212,40010.5314467593,2009-07-16,12:45:17
39.973471,116.333887,0,213,40010.5315046296,2009-07-16,12:45:22
39.973471,116.333887,0,213,40010.5315393518,2009-07-16,12:45:25
39.973469,116.333894,0,213,40010.5315625,2009-07-16,12:45:27
39.973465,116.333903,0,213,40010.5316203704,2009-07-16,12:45:32
39.973467,116.333893,0,213,40010.5316782407,2009-07-16,12:45:37
39.973496,116.33384,0,212,40010.5317361111,2009-07-16,12:45:42
39.973493,116.333804,0,213,40010.5317939815,2009-07-16,12:45:47
39.973479,116.333824,0,211,40010.5318518518,2009-07-16,12:45:52
39.973479,116.333824,0,211,40010.5318865741,2009-07-16,12:45:55
39.973477,116.333822,0,210,40010.5319097222,2009-07-16,12:45:57
39.973476,116.333813,0,210,40010.5319675926,2009-07-16,12:46:02
39.973476,116.333802,0,210,40010.532025463,2009-07-16,12:46:07
39.973476,116.333798,0,210,40010.5320833333,2009-07-16,12:46:12
39.973476,116.333798,0,210,40010.5321180556,2009-07-16,12:46:15
39.973473,116.333799,0,210,40010.5321412037,2009-07-16,12:46:17
39.973471,116.33381,0,210,40010.5321990741,2009-07-16,12:46:22
39.973471,116.33381,0,210,40010.5322337963,2009-07-16,12:46:25
39.973466,116.333815,0,210,40010.5322569444,2009-07-16,12:46:27
39.973431,116.333816,0,210,40010.5323148148,2009-07-16,12:46:32
39.973426,116.33381,0,209,40010.5323726852,2009-07-16,12:46:37
39.973434,116.333811,0,210,40010.5324305556,2009-07-16,12:46:42
39.973434,116.333811,0,210,40010.5324652778,2009-07-16,12:46:45
39.973441,116.33381,0,210,40010.5324884259,2009-07-16,12:46:47
39.973478,116.333773,0,211,40010.5325462963,2009-07-16,12:46:52
39.973537,116.333688,0,213,40010.5326041667,2009-07-16,12:46:57
39.97351,116.333723,0,212,40010.532662037,2009-07-16,12:47:02
39.973496,116.333752,0,210,40010.5327199074,2009-07-16,12:47:07
39.97349,116.333764,0,210,40010.5327777778,2009-07-16,12:47:12
39.973467,116.333807,0,208,40010.5328356481,2009-07-16,12:47:17
39.973467,116.333807,0,208,40010.5328703704,2009-07-16,12:47:20
39.973469,116.333802,0,208,40010.5328935185,2009-07-16,12:47:22
39.973466,116.333836,0,208,40010.5329513889,2009-07-16,12:47:27
39.973465,116.33387,0,206,40010.5330092593,2009-07-16,12:47:32
39.973468,116.33387,0,206,40010.5330671296,2009-07-16,12:47:37
39.973475,116.333863,0,206,40010.533125,2009-07-16,12:47:42
39.973475,116.333863,0,206,40010.5331597222,2009-07-16,12:47:45
39.973481,116.33386,0,206,40010.5331828704,2009-07-16,12:47:47
39.973503,116.333786,0,205,40010.5332407407,2009-07-16,12:47:52
39.973506,116.333768,0,203,40010.5332986111,2009-07-16,12:47:57
39.973515,116.333768,0,198,40010.5333564815,2009-07-16,12:48:02
39.973526,116.333775,0,195,40010.5334143518,2009-07-16,12:48:07
39.973526,116.333775,0,195,40010.5334490741,2009-07-16,12:48:10
39.973523,116.333779,0,195,40010.5334722222,2009-07-16,12:48:12
39.973523,116.333788,0,195,40010.5335300926,2009-07-16,12:48:17
39.973528,116.333793,0,195,40010.533587963,2009-07-16,12:48:22
39.973532,116.333792,0,195,40010.5336458333,2009-07-16,12:48:27
39.973534,116.333795,0,195,40010.5337037037,2009-07-16,12:48:32
39.973538,116.333794,0,196,40010.5337615741,2009-07-16,12:48:37
39.973544,116.333791,0,196,40010.5338194444,2009-07-16,12:48:42
39.973546,116.333788,0,196,40010.5338773148,2009-07-16,12:48:47
39.973551,116.333788,0,196,40010.5339351852,2009-07-16,12:48:52
39.973552,116.333794,0,196,40010.5339930556,2009-07-16,12:48:57
39.973552,116.333787,0,195,40010.5340509259,2009-07-16,12:49:02
39.973544,116.333779,0,193,40010.5341087963,2009-07-16,12:49:07
39.973549,116.333772,0,194,40010.5341666667,2009-07-16,12:49:12
39.973479,116.334027,0,221,40010.5562152778,2009-07-16,13:20:57
39.973544,116.334146,0,222,40010.5562731481,2009-07-16,13:21:02
39.973492,116.334135,0,222,40010.5563310185,2009-07-16,13:21:07
39.973412,116.334108,0,224,40010.5563888889,2009-07-16,13:21:12
39.97349,116.334221,0,230,40010.5564467593,2009-07-16,13:21:17
39.973538,116.334241,0,230,40010.5565046296,2009-07-16,13:21:22
39.973516,116.334275,0,233,40010.5565625,2009-07-16,13:21:27
39.973467,116.33422,0,232,40010.5566203704,2009-07-16,13:21:32
39.973508,116.334182,0,230,40010.5566782407,2009-07-16,13:21:37
39.973518,116.334164,0,233,40010.5567361111,2009-07-16,13:21:42
39.973452,116.334092,0,231,40010.5567939815,2009-07-16,13:21:47
39.973465,116.334065,0,230,40010.5568518518,2009-07-16,13:21:52
39.973541,116.334058,0,228,40010.5569097222,2009-07-16,13:21:57
39.973532,116.334043,0,226,40010.5569675926,2009-07-16,13:22:02
39.973388,116.334024,0,226,40010.557025463,2009-07-16,13:22:07
39.973401,116.334066,0,228,40010.5570833333,2009-07-16,13:22:12
39.973478,116.334136,0,229,40010.5571412037,2009-07-16,13:22:17
39.973461,116.334086,0,226,40010.5571990741,2009-07-16,13:22:22
39.97343,116.333953,0,225,40010.5572569444,2009-07-16,13:22:27
39.973475,116.333912,0,223,40010.5573148148,2009-07-16,13:22:32
39.973475,116.333912,0,223,40010.557349537,2009-07-16,13:22:35
39.973482,116.333918,0,222,40010.5573726852,2009-07-16,13:22:37
39.973424,116.333755,0,220,40010.5574305556,2009-07-16,13:22:42
39.973379,116.333793,0,218,40010.5574884259,2009-07-16,13:22:47
39.97342,116.333874,0,218,40010.5575462963,2009-07-16,13:22:52
39.973414,116.333909,0,217,40010.5576041667,2009-07-16,13:22:57
39.973354,116.333914,0,214,40010.557662037,2009-07-16,13:23:02
39.973379,116.333891,0,216,40010.5577199074,2009-07-16,13:23:07
39.973414,116.333848,0,215,40010.5577777778,2009-07-16,13:23:12
39.973376,116.333715,0,214,40010.5578356481,2009-07-16,13:23:17
39.973375,116.333588,0,215,40010.5578935185,2009-07-16,13:23:22
39.973403,116.333548,0,215,40010.5579513889,2009-07-16,13:23:27
39.973433,116.333534,0,215,40010.5580092593,2009-07-16,13:23:32
39.973412,116.333573,0,215,40010.5580671296,2009-07-16,13:23:37
39.973408,116.333579,0,215,40010.558125,2009-07-16,13:23:42
39.973407,116.333581,0,215,40010.5581828704,2009-07-16,13:23:47
39.973412,116.333579,0,215,40010.5582407407,2009-07-16,13:23:52
39.973412,116.333579,0,215,40010.558275463,2009-07-16,13:23:55
39.973407,116.333584,0,215,40010.5582986111,2009-07-16,13:23:57
39.973411,116.333636,0,216,40010.5583564815,2009-07-16,13:24:02
39.973427,116.333665,0,216,40010.5584143519,2009-07-16,13:24:07
39.973406,116.333664,0,216,40010.5584722222,2009-07-16,13:24:12
39.973406,116.333664,0,216,40010.5585069444,2009-07-16,13:24:15
39.973404,116.333669,0,216,40010.5585300926,2009-07-16,13:24:17
39.97341,116.333746,0,216,40010.558587963,2009-07-16,13:24:22
39.973423,116.333782,0,214,40010.5586458333,2009-07-16,13:24:27
39.973345,116.333802,0,215,40010.5587037037,2009-07-16,13:24:32
39.973349,116.333851,0,216,40010.5587615741,2009-07-16,13:24:37
39.973391,116.333912,0,216,40010.5588194444,2009-07-16,13:24:42
39.973409,116.333951,0,217,40010.5588773148,2009-07-16,13:24:47
39.973412,116.333932,0,218,40010.5589351852,2009-07-16,13:24:52
39.973422,116.333932,0,218,40010.5589930556,2009-07-16,13:24:57
39.973444,116.33392,0,218,40010.5590509259,2009-07-16,13:25:02
39.973429,116.333882,0,219,40010.5591087963,2009-07-16,13:25:07
39.973428,116.333894,0,219,40010.5591666667,2009-07-16,13:25:12
39.973404,116.333889,0,219,40010.559224537,2009-07-16,13:25:17
39.973411,116.33391,0,220,40010.5592824074,2009-07-16,13:25:22
39.973372,116.333897,0,220,40010.5593402778,2009-07-16,13:25:27
39.97336,116.333872,0,221,40010.5593981481,2009-07-16,13:25:32
39.973364,116.333863,0,221,40010.5594560185,2009-07-16,13:25:37
39.97337,116.333845,0,222,40010.5595138889,2009-07-16,13:25:42
39.973381,116.333862,0,221,40010.5595717593,2009-07-16,13:25:47
39.973368,116.333838,0,222,40010.5596296296,2009-07-16,13:25:52
39.973363,116.333819,0,222,40010.5596875,2009-07-16,13:25:57
39.973362,116.333804,0,222,40010.5597453704,2009-07-16,13:26:02
39.973369,116.333782,0,222,40010.5598032407,2009-07-16,13:26:07
39.973369,116.333782,0,222,40010.559837963,2009-07-16,13:26:10
39.973375,116.333779,0,222,40010.5598611111,2009-07-16,13:26:12
39.973384,116.333784,0,222,40010.5599189815,2009-07-16,13:26:17
39.973384,116.333784,0,222,40010.5599537037,2009-07-16,13:26:20
39.973386,116.333785,0,222,40010.5599768519,2009-07-16,13:26:22
39.973388,116.333771,0,223,40010.5600347222,2009-07-16,13:26:27
39.973429,116.333794,0,224,40010.5600925926,2009-07-16,13:26:32
39.973445,116.333813,0,224,40010.560150463,2009-07-16,13:26:37
39.973445,116.333813,0,224,40010.5601851852,2009-07-16,13:26:40
39.973442,116.333813,0,224,40010.5602083333,2009-07-16,13:26:42
39.973412,116.333848,0,224,40010.5602662037,2009-07-16,13:26:47
39.973389,116.333842,0,223,40010.5603240741,2009-07-16,13:26:52
39.973399,116.333842,0,223,40010.5603819444,2009-07-16,13:26:57
39.973399,116.333842,0,223,40010.5604166667,2009-07-16,13:27:00
39.973396,116.333843,0,223,40010.5604398148,2009-07-16,13:27:02
39.973378,116.33385,0,223,40010.5604976852,2009-07-16,13:27:07
39.973359,116.333804,0,222,40010.5605555556,2009-07-16,13:27:12
39.973377,116.333789,0,222,40010.5606134259,2009-07-16,13:27:17
39.97337,116.333832,0,221,40010.5606712963,2009-07-16,13:27:22
39.973363,116.333802,0,221,40010.5607291667,2009-07-16,13:27:27
39.973353,116.333672,0,220,40010.560787037,2009-07-16,13:27:32
39.973348,116.333699,0,220,40010.5608449074,2009-07-16,13:27:37
39.973325,116.333763,0,222,40010.5609027778,2009-07-16,13:27:42
39.973333,116.333748,0,222,40010.5609606481,2009-07-16,13:27:47
39.973326,116.333766,0,222,40010.5610185185,2009-07-16,13:27:52
39.973322,116.333763,0,222,40010.5610763889,2009-07-16,13:27:57
39.973318,116.33376,0,222,40010.5611342593,2009-07-16,13:28:02
39.973318,116.33376,0,222,40010.5611689815,2009-07-16,13:28:05
39.973322,116.333763,0,222,40010.5611921296,2009-07-16,13:28:07
39.973334,116.333781,0,223,40010.56125,2009-07-16,13:28:12
39.973371,116.333751,0,224,40010.5613078704,2009-07-16,13:28:17
39.973374,116.333735,0,224,40010.5613657407,2009-07-16,13:28:22
39.973356,116.333764,0,224,40010.5614236111,2009-07-16,13:28:27
39.973328,116.333789,0,221,40010.5614814815,2009-07-16,13:28:32
39.973325,116.333792,0,221,40010.5615393519,2009-07-16,13:28:37
39.973325,116.333792,0,221,40010.5615740741,2009-07-16,13:28:40
39.973326,116.333787,0,221,40010.5615972222,2009-07-16,13:28:42
39.973328,116.33376,0,222,40010.5616550926,2009-07-16,13:28:47
39.973347,116.333768,0,221,40010.561712963,2009-07-16,13:28:52
39.973347,116.333768,0,221,40010.5617476852,2009-07-16,13:28:55
39.973354,116.333765,0,221,40010.5617708333,2009-07-16,13:28:57
39.973355,116.333751,0,221,40010.5618287037,2009-07-16,13:29:02
39.973402,116.333744,0,221,40010.5618865741,2009-07-16,13:29:07
39.973436,116.333776,0,220,40010.5619444444,2009-07-16,13:29:12
39.973438,116.333822,0,221,40010.5620023148,2009-07-16,13:29:17
39.973401,116.33393,0,221,40010.5620601852,2009-07-16,13:29:22
39.973384,116.334004,0,221,40010.5621180556,2009-07-16,13:29:27
39.973381,116.334022,0,222,40010.5621759259,2009-07-16,13:29:32
39.973406,116.334023,0,223,40010.5622337963,2009-07-16,13:29:37
39.973382,116.333994,0,222,40010.5622916667,2009-07-16,13:29:42
39.973369,116.333996,0,222,40010.562349537,2009-07-16,13:29:47
39.973369,116.333996,0,222,40010.5623842593,2009-07-16,13:29:50
39.973374,116.333992,0,222,40010.5624074074,2009-07-16,13:29:52
39.97338,116.333864,0,221,40010.5624652778,2009-07-16,13:29:57
39.973372,116.333831,0,219,40010.5625231481,2009-07-16,13:30:02
39.973425,116.333904,0,221,40010.5625810185,2009-07-16,13:30:07
39.973446,116.333924,0,222,40010.5626388889,2009-07-16,13:30:12
39.97345,116.333928,0,222,40010.5626967593,2009-07-16,13:30:17
39.973443,116.333929,0,223,40010.5627546296,2009-07-16,13:30:22
39.973439,116.333931,0,223,40010.5628125,2009-07-16,13:30:27
39.973439,116.333935,0,223,40010.5628703704,2009-07-16,13:30:32
39.973439,116.333935,0,223,40010.5629050926,2009-07-16,13:30:35
39.973433,116.333937,0,223,40010.5629282407,2009-07-16,13:30:37
39.973431,116.333946,0,223,40010.5629861111,2009-07-16,13:30:42
39.973431,116.333946,0,223,40010.5630208333,2009-07-16,13:30:45
39.973436,116.333943,0,223,40010.5630439815,2009-07-16,13:30:47
39.973441,116.333932,0,223,40010.5631018518,2009-07-16,13:30:52
39.973412,116.333876,0,225,40010.5631597222,2009-07-16,13:30:57
39.973379,116.333854,0,226,40010.5632175926,2009-07-16,13:31:02
39.973366,116.333858,0,227,40010.563275463,2009-07-16,13:31:07
39.973366,116.333858,0,227,40010.5633101852,2009-07-16,13:31:10
39.973373,116.333863,0,228,40010.5633333333,2009-07-16,13:31:12
39.97339,116.333855,0,228,40010.5633912037,2009-07-16,13:31:17
39.973422,116.33389,0,228,40010.5634490741,2009-07-16,13:31:22
39.973436,116.333879,0,228,40010.5635069444,2009-07-16,13:31:27
39.973454,116.333819,0,231,40010.5635648148,2009-07-16,13:31:32
39.973407,116.333698,0,231,40010.5636226852,2009-07-16,13:31:37
39.973408,116.333688,0,231,40010.5636805556,2009-07-16,13:31:42
39.973423,116.333693,0,232,40010.5637384259,2009-07-16,13:31:47
39.973396,116.333698,0,232,40010.5637962963,2009-07-16,13:31:52
39.973396,116.333698,0,232,40010.5638310185,2009-07-16,13:31:55
39.973389,116.333693,0,233,40010.5638541667,2009-07-16,13:31:57
39.973402,116.333713,0,234,40010.563912037,2009-07-16,13:32:02
39.973429,116.333752,0,236,40010.5639699074,2009-07-16,13:32:07
39.973429,116.333752,0,236,40010.5640046296,2009-07-16,13:32:10
39.973437,116.333754,0,236,40010.5640277778,2009-07-16,13:32:12
39.973411,116.333752,0,236,40010.5640856481,2009-07-16,13:32:17
39.973394,116.333816,0,236,40010.5641435185,2009-07-16,13:32:22
39.973434,116.333874,0,237,40010.5642013889,2009-07-16,13:32:27
39.973433,116.333906,0,237,40010.5642592593,2009-07-16,13:32:32
39.973471,116.333887,0,238,40010.5643171296,2009-07-16,13:32:37
39.973468,116.333925,0,237,40010.564375,2009-07-16,13:32:42
39.973459,116.333968,0,238,40010.5644328704,2009-07-16,13:32:47
39.97345,116.334044,0,238,40010.5644907407,2009-07-16,13:32:52
39.973445,116.33398,0,238,40010.5645486111,2009-07-16,13:32:57
39.973493,116.333972,0,238,40010.5646064815,2009-07-16,13:33:02
39.973586,116.334066,0,237,40010.5646643518,2009-07-16,13:33:07
39.973588,116.334077,0,237,40010.5647222222,2009-07-16,13:33:12
39.97358,116.334124,0,236,40010.5647800926,2009-07-16,13:33:17
39.973558,116.334117,0,236,40010.564837963,2009-07-16,13:33:22
39.973539,116.334098,0,236,40010.5648958333,2009-07-16,13:33:27
39.97353,116.334033,0,236,40010.5649537037,2009-07-16,13:33:32
39.973521,116.333945,0,237,40010.5650115741,2009-07-16,13:33:37
39.973523,116.333972,0,236,40010.5650694444,2009-07-16,13:33:42
39.973502,116.333967,0,236,40010.5651273148,2009-07-16,13:33:47
39.973507,116.333913,0,236,40010.5651851852,2009-07-16,13:33:52
39.973493,116.333887,0,236,40010.5652430556,2009-07-16,13:33:57
39.973476,116.33392,0,235,40010.5653009259,2009-07-16,13:34:02
39.973479,116.333911,0,234,40010.5653587963,2009-07-16,13:34:07
39.973478,116.333856,0,234,40010.5654166667,2009-07-16,13:34:12
39.973479,116.333825,0,234,40010.565474537,2009-07-16,13:34:17
39.973547,116.333876,0,234,40010.5655324074,2009-07-16,13:34:22
39.973547,116.333918,0,233,40010.5655902778,2009-07-16,13:34:27
39.973552,116.333947,0,232,40010.5656481481,2009-07-16,13:34:32
39.973517,116.334023,0,232,40010.5657060185,2009-07-16,13:34:37
39.973544,116.334079,0,233,40010.5657638889,2009-07-16,13:34:42
39.973503,116.334161,0,233,40010.5658217593,2009-07-16,13:34:47
39.973476,116.334198,0,234,40010.5658796296,2009-07-16,13:34:52
39.973522,116.334203,0,234,40010.5659375,2009-07-16,13:34:57
39.973538,116.334223,0,234,40010.5659953704,2009-07-16,13:35:02
39.97352,116.334222,0,234,40010.5660532407,2009-07-16,13:35:07
39.973508,116.334246,0,233,40010.5661111111,2009-07-16,13:35:12
39.973486,116.334243,0,233,40010.5661689815,2009-07-16,13:35:17
39.973492,116.334205,0,233,40010.5662268519,2009-07-16,13:35:22
39.973512,116.334136,0,234,40010.5662847222,2009-07-16,13:35:27
39.973515,116.334104,0,234,40010.5663425926,2009-07-16,13:35:32
39.973528,116.334104,0,234,40010.566400463,2009-07-16,13:35:37
39.973561,116.334066,0,234,40010.5664583333,2009-07-16,13:35:42
39.97359,116.333964,0,234,40010.5665162037,2009-07-16,13:35:47
39.973561,116.333953,0,234,40010.5665740741,2009-07-16,13:35:52
39.973545,116.333944,0,234,40010.5666319444,2009-07-16,13:35:57
39.973545,116.333944,0,234,40010.5666666667,2009-07-16,13:36:00
39.973542,116.333945,0,234,40010.5666898148,2009-07-16,13:36:02
39.973536,116.333981,0,235,40010.5667476852,2009-07-16,13:36:07
39.973518,116.334046,0,234,40010.5668055556,2009-07-16,13:36:12
39.973526,116.33408,0,234,40010.5668634259,2009-07-16,13:36:17
39.973545,116.334067,0,235,40010.5669212963,2009-07-16,13:36:22
39.973565,116.333985,0,235,40010.5669791667,2009-07-16,13:36:27
39.973584,116.333889,0,236,40010.567037037,2009-07-16,13:36:32
39.973556,116.333894,0,236,40010.5670949074,2009-07-16,13:36:37
39.973544,116.33392,0,236,40010.5671527778,2009-07-16,13:36:42
39.973484,116.333988,0,233,40010.5672106481,2009-07-16,13:36:47
39.973494,116.334059,0,233,40010.5672685185,2009-07-16,13:36:52
39.973546,116.334121,0,234,40010.5673263889,2009-07-16,13:36:57
39.973525,116.334163,0,234,40010.5673842593,2009-07-16,13:37:02
39.973527,116.334133,0,235,40010.5674421296,2009-07-16,13:37:07
39.973525,116.334111,0,237,40010.5675,2009-07-16,13:37:12
39.973545,116.334045,0,237,40010.5675578704,2009-07-16,13:37:17
39.973545,116.334045,0,237,40010.5675925926,2009-07-16,13:37:20
39.973545,116.334049,0,237,40010.5676157407,2009-07-16,13:37:22
39.973533,116.334072,0,237,40010.5676736111,2009-07-16,13:37:27
39.973522,116.334157,0,237,40010.5677314815,2009-07-16,13:37:32
39.973507,116.334156,0,237,40010.5677893519,2009-07-16,13:37:37
39.973507,116.334156,0,237,40010.5678240741,2009-07-16,13:37:40
39.973505,116.33415,0,237,40010.5678472222,2009-07-16,13:37:42
39.973509,116.334141,0,237,40010.5679050926,2009-07-16,13:37:47
39.973536,116.334176,0,237,40010.567962963,2009-07-16,13:37:52
39.97357,116.334137,0,237,40010.5680208333,2009-07-16,13:37:57
39.973533,116.334133,0,238,40010.5680787037,2009-07-16,13:38:02
39.973521,116.334129,0,239,40010.5681365741,2009-07-16,13:38:07
39.973536,116.33412,0,239,40010.5681944444,2009-07-16,13:38:12
39.973531,116.334079,0,239,40010.5682523148,2009-07-16,13:38:17
39.973514,116.334059,0,239,40010.5683101852,2009-07-16,13:38:22
39.973543,116.334079,0,239,40010.5683680556,2009-07-16,13:38:27
39.973559,116.334031,0,240,40010.5684259259,2009-07-16,13:38:32
39.973577,116.334015,0,240,40010.5684837963,2009-07-16,13:38:37
39.973587,116.334082,0,239,40010.5685416667,2009-07-16,13:38:42
39.973586,116.334107,0,239,40010.568599537,2009-07-16,13:38:47
39.973581,116.334129,0,236,40010.5686574074,2009-07-16,13:38:52
39.973581,116.334129,0,236,40010.5686921296,2009-07-16,13:38:55
39.973583,116.334136,0,236,40010.5687152778,2009-07-16,13:38:57
39.973562,116.334216,0,236,40010.5687731481,2009-07-16,13:39:02
39.973586,116.334292,0,237,40010.5688310185,2009-07-16,13:39:07
39.973631,116.334359,0,237,40010.5688888889,2009-07-16,13:39:12
39.973653,116.334334,0,236,40010.5689467593,2009-07-16,13:39:17
39.973646,116.334401,0,237,40010.5690046296,2009-07-16,13:39:22
39.973643,116.33442,0,237,40010.5690625,2009-07-16,13:39:27
39.973658,116.334412,0,237,40010.5691203704,2009-07-16,13:39:32
39.97366,116.334403,0,237,40010.5691782407,2009-07-16,13:39:37
39.973646,116.334429,0,237,40010.5692361111,2009-07-16,13:39:42
39.973602,116.334484,0,237,40010.5692939815,2009-07-16,13:39:47
39.973634,116.334454,0,238,40010.5693518519,2009-07-16,13:39:52
39.973623,116.334479,0,238,40010.5694097222,2009-07-16,13:39:57
39.973602,116.33454,0,236,40010.5694675926,2009-07-16,13:40:02
39.97365,116.334483,0,238,40010.569525463,2009-07-16,13:40:07
39.973676,116.334486,0,238,40010.5695833333,2009-07-16,13:40:12
39.973658,116.334531,0,237,40010.5696412037,2009-07-16,13:40:17
39.973635,116.334542,0,236,40010.5696990741,2009-07-16,13:40:22
39.973687,116.334479,0,236,40010.5698148148,2009-07-16,13:40:32
39.97366,116.334493,0,235,40010.5698726852,2009-07-16,13:40:37
39.9737,116.334515,0,235,40010.5699305556,2009-07-16,13:40:42
39.973757,116.334535,0,235,40010.5699884259,2009-07-16,13:40:47
39.973813,116.334532,0,236,40010.5700462963,2009-07-16,13:40:52
39.973774,116.334556,0,237,40010.5701041667,2009-07-16,13:40:57
39.973772,116.334557,0,237,40010.570162037,2009-07-16,13:41:02
39.973778,116.334553,0,237,40010.5702199074,2009-07-16,13:41:07
39.973778,116.334553,0,237,40010.5702546296,2009-07-16,13:41:10
39.973774,116.334556,0,237,40010.5702777778,2009-07-16,13:41:12
39.973764,116.334562,0,237,40010.5703356481,2009-07-16,13:41:17
39.973793,116.334583,0,237,40010.5703935185,2009-07-16,13:41:22
39.973832,116.334626,0,235,40010.5704513889,2009-07-16,13:41:27
39.973859,116.33467,0,235,40010.5705092593,2009-07-16,13:41:32
39.973903,116.334667,0,235,40010.5705671296,2009-07-16,13:41:37
39.973942,116.334652,0,236,40010.570625,2009-07-16,13:41:42
39.973923,116.334686,0,234,40010.5706828704,2009-07-16,13:41:47
39.973938,116.33474,0,235,40010.5707407407,2009-07-16,13:41:52
39.973925,116.334782,0,234,40010.5707986111,2009-07-16,13:41:57
39.973879,116.334846,0,234,40010.5709143518,2009-07-16,13:42:07
39.973865,116.334796,0,235,40010.5709722222,2009-07-16,13:42:12
39.973844,116.334758,0,234,40010.5710300926,2009-07-16,13:42:17
39.973805,116.3347,0,232,40010.571087963,2009-07-16,13:42:22
39.973764,116.334629,0,232,40010.5711458333,2009-07-16,13:42:27
39.973719,116.334514,0,231,40010.5712037037,2009-07-16,13:42:32
39.973662,116.334378,0,231,40010.5712615741,2009-07-16,13:42:37
39.973687,116.334405,0,230,40010.5713194444,2009-07-16,13:42:42
39.973638,116.334326,0,230,40010.5713773148,2009-07-16,13:42:47
39.973603,116.334254,0,230,40010.5714351852,2009-07-16,13:42:52
39.97358,116.33417,0,231,40010.5714930556,2009-07-16,13:42:57
39.973477,116.334154,0,230,40010.5715509259,2009-07-16,13:43:02
39.973497,116.333979,0,230,40010.5716087963,2009-07-16,13:43:07
39.973548,116.333976,0,230,40010.5716666667,2009-07-16,13:43:12
39.973473,116.334051,0,230,40010.571724537,2009-07-16,13:43:17
39.973405,116.334039,0,230,40010.5717824074,2009-07-16,13:43:22
39.973393,116.333904,0,231,40010.5718402778,2009-07-16,13:43:27
39.973429,116.333881,0,231,40010.5718981481,2009-07-16,13:43:32
39.973483,116.333875,0,230,40010.5719560185,2009-07-16,13:43:37
39.973535,116.333915,0,230,40010.5720138889,2009-07-16,13:43:42
39.973491,116.333946,0,229,40010.5720717593,2009-07-16,13:43:47
39.973541,116.334051,0,228,40010.5721296296,2009-07-16,13:43:52
39.973504,116.334141,0,226,40010.5721875,2009-07-16,13:43:57
39.973503,116.334152,0,226,40010.5722453704,2009-07-16,13:44:02
39.973492,116.334136,0,226,40010.5723032407,2009-07-16,13:44:07
39.973564,116.334019,0,229,40010.5723611111,2009-07-16,13:44:12
39.973595,116.333971,0,229,40010.5724189815,2009-07-16,13:44:17
39.973562,116.333901,0,229,40010.5724768518,2009-07-16,13:44:22
39.973514,116.333793,0,229,40010.5725347222,2009-07-16,13:44:27
39.97347,116.333714,0,229,40010.5725925926,2009-07-16,13:44:32
39.973459,116.333597,0,229,40010.572650463,2009-07-16,13:44:37
39.973522,116.333614,0,229,40010.5727083333,2009-07-16,13:44:42
39.973577,116.333594,0,229,40010.5727662037,2009-07-16,13:44:47
39.973543,116.333632,0,229,40010.5728240741,2009-07-16,13:44:52
39.973545,116.333587,0,229,40010.5728819444,2009-07-16,13:44:57
39.973501,116.33359,0,230,40010.5729398148,2009-07-16,13:45:02
39.973495,116.333657,0,230,40010.5729976852,2009-07-16,13:45:07
39.973536,116.333723,0,230,40010.5730555556,2009-07-16,13:45:12
39.973563,116.333753,0,230,40010.5731134259,2009-07-16,13:45:17
39.973576,116.333818,0,230,40010.5731712963,2009-07-16,13:45:22
39.9736,116.333806,0,232,40010.5732291667,2009-07-16,13:45:27
39.973579,116.3338,0,232,40010.573287037,2009-07-16,13:45:32
39.973595,116.33379,0,233,40010.5733449074,2009-07-16,13:45:37
39.973591,116.333815,0,232,40010.5734027778,2009-07-16,13:45:42
39.973591,116.333815,0,232,40010.5734375,2009-07-16,13:45:45
39.973587,116.333812,0,233,40010.5734606481,2009-07-16,13:45:47
39.973565,116.33373,0,233,40010.5735185185,2009-07-16,13:45:52
39.973588,116.333727,0,233,40010.5735763889,2009-07-16,13:45:57
39.973588,116.333727,0,233,40010.5736111111,2009-07-16,13:46:00
39.973588,116.333731,0,233,40010.5736342593,2009-07-16,13:46:02
39.973596,116.333718,0,233,40010.5736921296,2009-07-16,13:46:07
39.973622,116.333701,0,232,40010.57375,2009-07-16,13:46:12
39.973644,116.333618,0,233,40010.5738078704,2009-07-16,13:46:17
39.97363,116.333627,0,232,40010.5738657407,2009-07-16,13:46:22
39.973615,116.33365,0,232,40010.5739236111,2009-07-16,13:46:27
39.973585,116.333622,0,232,40010.5739814815,2009-07-16,13:46:32
39.973577,116.333607,0,232,40010.5740393519,2009-07-16,13:46:37
39.973545,116.333565,0,232,40010.5740972222,2009-07-16,13:46:42
39.973534,116.333584,0,232,40010.5741550926,2009-07-16,13:46:47
39.973545,116.333565,0,234,40010.574212963,2009-07-16,13:46:52
39.97352,116.333579,0,233,40010.5742708333,2009-07-16,13:46:57
39.973533,116.333551,0,233,40010.5743287037,2009-07-16,13:47:02
39.97356,116.333514,0,233,40010.5743865741,2009-07-16,13:47:07
39.973551,116.333555,0,233,40010.5744444444,2009-07-16,13:47:12
39.973549,116.333623,0,233,40010.5745023148,2009-07-16,13:47:17
39.973571,116.333732,0,231,40010.5745601852,2009-07-16,13:47:22
39.973591,116.333807,0,231,40010.5746180556,2009-07-16,13:47:27
39.973611,116.333869,0,231,40010.5746759259,2009-07-16,13:47:32
39.973613,116.333929,0,231,40010.5747337963,2009-07-16,13:47:37
39.973599,116.333995,0,229,40010.5747916667,2009-07-16,13:47:42
39.973559,116.334119,0,229,40010.574849537,2009-07-16,13:47:47
39.973555,116.334211,0,229,40010.5749074074,2009-07-16,13:47:52
39.973544,116.334212,0,228,40010.5749652778,2009-07-16,13:47:57
39.97351,116.334219,0,229,40010.5750231481,2009-07-16,13:48:02
39.973534,116.334215,0,230,40010.5750810185,2009-07-16,13:48:07
39.97353,116.334189,0,230,40010.5751388889,2009-07-16,13:48:12
39.973503,116.334187,0,230,40010.5751967593,2009-07-16,13:48:17
39.973454,116.334167,0,230,40010.5752546296,2009-07-16,13:48:22
39.973419,116.334131,0,230,40010.5753125,2009-07-16,13:48:27
39.973362,116.334115,0,230,40010.5753703704,2009-07-16,13:48:32
39.97334,116.33405,0,230,40010.5754282407,2009-07-16,13:48:37
39.97341,116.334021,0,230,40010.5754861111,2009-07-16,13:48:42
39.973472,116.334013,0,230,40010.5755439815,2009-07-16,13:48:47
39.973552,116.334013,0,230,40010.5756018519,2009-07-16,13:48:52
39.973515,116.33405,0,228,40010.5756597222,2009-07-16,13:48:57
39.973499,116.334052,0,228,40010.5757175926,2009-07-16,13:49:02
39.973499,116.334052,0,228,40010.5757523148,2009-07-16,13:49:05
39.973501,116.334048,0,228,40010.575775463,2009-07-16,13:49:07
39.973503,116.334038,0,228,40010.5758333333,2009-07-16,13:49:12
39.97357,116.334014,0,228,40010.5758912037,2009-07-16,13:49:17
39.973643,116.334002,0,228,40010.5759490741,2009-07-16,13:49:22
39.973602,116.334008,0,229,40010.5760069444,2009-07-16,13:49:27
39.973607,116.334043,0,229,40010.5760648148,2009-07-16,13:49:32
39.973645,116.334084,0,230,40010.5761226852,2009-07-16,13:49:37
39.973642,116.334007,0,232,40010.5761805556,2009-07-16,13:49:42
39.973648,116.333985,0,233,40010.5762384259,2009-07-16,13:49:47
39.973675,116.333789,0,233,40010.5762962963,2009-07-16,13:49:52
39.973675,116.333789,0,233,40010.5763310185,2009-07-16,13:49:55
39.973668,116.333794,0,232,40010.5763541667,2009-07-16,13:49:57
39.973645,116.333817,0,230,40010.576412037,2009-07-16,13:50:02
39.97362,116.333769,0,230,40010.5764699074,2009-07-16,13:50:07
39.973586,116.333545,0,230,40010.5765277778,2009-07-16,13:50:12
39.973586,116.333613,0,229,40010.5765856481,2009-07-16,13:50:17
39.973532,116.333548,0,230,40010.5766435185,2009-07-16,13:50:22
39.973521,116.333682,0,230,40010.5767013889,2009-07-16,13:50:27
39.973522,116.333763,0,229,40010.5767592593,2009-07-16,13:50:32
39.973506,116.333772,0,230,40010.5768171296,2009-07-16,13:50:37
39.973528,116.333638,0,230,40010.576875,2009-07-16,13:50:42
39.973514,116.333691,0,229,40010.5769328704,2009-07-16,13:50:47
39.973489,116.33373,0,225,40010.5769907407,2009-07-16,13:50:52
39.973456,116.333758,0,223,40010.5770486111,2009-07-16,13:50:57
39.973449,116.333778,0,223,40010.5771064815,2009-07-16,13:51:02
39.973423,116.333874,0,221,40010.5771643519,2009-07-16,13:51:07
39.973427,116.333909,0,221,40010.5772222222,2009-07-16,13:51:12
39.97342,116.333863,0,222,40010.5772800926,2009-07-16,13:51:17
39.973433,116.333868,0,221,40010.577337963,2009-07-16,13:51:22
39.97349,116.333908,0,221,40010.5773958333,2009-07-16,13:51:27
39.973467,116.333899,0,223,40010.5774537037,2009-07-16,13:51:32
39.973467,116.333899,0,223,40010.5774884259,2009-07-16,13:51:35
39.973475,116.333898,0,223,40010.5775115741,2009-07-16,13:51:37
39.973507,116.333931,0,223,40010.5775694444,2009-07-16,13:51:42
39.973488,116.333955,0,222,40010.5776273148,2009-07-16,13:51:47
39.973485,116.333992,0,219,40010.5776851852,2009-07-16,13:51:52
39.973462,116.334079,0,220,40010.5777430556,2009-07-16,13:51:57
39.973456,116.334228,0,220,40010.5778009259,2009-07-16,13:52:02
39.973477,116.334183,0,220,40010.5778587963,2009-07-16,13:52:07
39.973446,116.334109,0,220,40010.5779166667,2009-07-16,13:52:12
39.973425,116.334065,0,221,40010.577974537,2009-07-16,13:52:17
39.973424,116.334056,0,221,40010.5780324074,2009-07-16,13:52:22
39.973397,116.333926,0,221,40010.5780902778,2009-07-16,13:52:27
39.973397,116.333926,0,221,40010.578125,2009-07-16,13:52:30
39.973393,116.333933,0,219,40010.5781481481,2009-07-16,13:52:32
39.973405,116.333965,0,219,40010.5782060185,2009-07-16,13:52:37
39.973392,116.333932,0,219,40010.5782638889,2009-07-16,13:52:42
39.973395,116.33395,0,219,40010.5783217593,2009-07-16,13:52:47
39.973443,116.334011,0,219,40010.5783796296,2009-07-16,13:52:52
39.973471,116.333998,0,219,40010.5784375,2009-07-16,13:52:57
39.973465,116.334028,0,219,40010.5784953704,2009-07-16,13:53:02
39.973477,116.33408,0,218,40010.5785532407,2009-07-16,13:53:07
39.973508,116.334051,0,218,40010.5786111111,2009-07-16,13:53:12
39.973507,116.33402,0,218,40010.5786689815,2009-07-16,13:53:17
39.973527,116.334062,0,218,40010.5787268518,2009-07-16,13:53:22
39.973527,116.334062,0,218,40010.5787615741,2009-07-16,13:53:25
39.973528,116.334055,0,219,40010.5787847222,2009-07-16,13:53:27
39.973504,116.334015,0,219,40010.5788425926,2009-07-16,13:53:32
39.973497,116.33399,0,219,40010.578900463,2009-07-16,13:53:37
39.973505,116.334011,0,219,40010.5789583333,2009-07-16,13:53:42
39.973493,116.33402,0,219,40010.5790162037,2009-07-16,13:53:47
39.973498,116.333963,0,220,40010.5790740741,2009-07-16,13:53:52
39.973525,116.333966,0,219,40010.5791319444,2009-07-16,13:53:57
39.973516,116.33401,0,220,40010.5791898148,2009-07-16,13:54:02
39.973496,116.334022,0,220,40010.5792476852,2009-07-16,13:54:07
39.97347,116.333968,0,221,40010.5793055556,2009-07-16,13:54:12
39.973474,116.33391,0,221,40010.5793634259,2009-07-16,13:54:17
39.973506,116.333806,0,222,40010.5794212963,2009-07-16,13:54:22
39.973494,116.33377,0,221,40010.5794791667,2009-07-16,13:54:27
39.973418,116.333833,0,221,40010.579537037,2009-07-16,13:54:32
39.973415,116.333866,0,220,40010.5795949074,2009-07-16,13:54:37
39.973458,116.333892,0,219,40010.5796527778,2009-07-16,13:54:42
39.97348,116.333791,0,220,40010.5797106481,2009-07-16,13:54:47
39.973537,116.333676,0,221,40010.5797685185,2009-07-16,13:54:52
39.973521,116.333614,0,221,40010.5798263889,2009-07-16,13:54:57
39.973476,116.333636,0,222,40010.5798842593,2009-07-16,13:55:02
39.973496,116.333646,0,220,40010.5799421296,2009-07-16,13:55:07
39.973478,116.333678,0,219,40010.58,2009-07-16,13:55:12
39.973465,116.333679,0,219,40010.5800578704,2009-07-16,13:55:17
39.97351,116.333715,0,220,40010.5801157407,2009-07-16,13:55:22
39.973536,116.333683,0,221,40010.5801736111,2009-07-16,13:55:27
39.973522,116.333649,0,221,40010.5802314815,2009-07-16,13:55:32
39.973505,116.333641,0,221,40010.5802893518,2009-07-16,13:55:37
39.973504,116.333634,0,221,40010.5803472222,2009-07-16,13:55:42
39.973504,116.333634,0,221,40010.5803819444,2009-07-16,13:55:45
39.9735,116.333633,0,221,40010.5804050926,2009-07-16,13:55:47
39.973494,116.333623,0,221,40010.580462963,2009-07-16,13:55:52
39.973489,116.333636,0,221,40010.5805208333,2009-07-16,13:55:57
39.973483,116.333655,0,221,40010.5805787037,2009-07-16,13:56:02
39.973463,116.333663,0,221,40010.5806365741,2009-07-16,13:56:07
39.973463,116.333663,0,221,40010.5806712963,2009-07-16,13:56:10
39.973461,116.33366,0,221,40010.5806944444,2009-07-16,13:56:12
39.973459,116.333651,0,221,40010.5807523148,2009-07-16,13:56:17
39.973455,116.333611,0,222,40010.5808101852,2009-07-16,13:56:22
39.973435,116.333606,0,222,40010.5808680556,2009-07-16,13:56:27
39.973424,116.333615,0,222,40010.5809259259,2009-07-16,13:56:32
39.97345,116.333585,0,221,40010.5809837963,2009-07-16,13:56:37
39.973513,116.333573,0,221,40010.5810416667,2009-07-16,13:56:42
39.973528,116.333555,0,221,40010.581099537,2009-07-16,13:56:47
39.973536,116.333436,0,222,40010.5811574074,2009-07-16,13:56:52
39.973541,116.333311,0,222,40010.5812152778,2009-07-16,13:56:57
39.973524,116.333329,0,222,40010.5812731481,2009-07-16,13:57:02
39.973508,116.333359,0,223,40010.5813310185,2009-07-16,13:57:07
39.973537,116.333282,0,223,40010.5813888889,2009-07-16,13:57:12
39.973485,116.333308,0,223,40010.5814467593,2009-07-16,13:57:17
39.973488,116.333394,0,220,40010.5815046296,2009-07-16,13:57:22
39.973525,116.333442,0,221,40010.5815625,2009-07-16,13:57:27
39.973538,116.33344,0,221,40010.5816203704,2009-07-16,13:57:32
39.973553,116.333439,0,221,40010.5816782407,2009-07-16,13:57:37
39.973574,116.333484,0,221,40010.5817361111,2009-07-16,13:57:42
39.973569,116.333562,0,222,40010.5817939815,2009-07-16,13:57:47
39.9736,116.333569,0,222,40010.5818518519,2009-07-16,13:57:52
39.973578,116.333658,0,222,40010.5819097222,2009-07-16,13:57:57
39.973511,116.333742,0,222,40010.5819675926,2009-07-16,13:58:02
39.9735,116.333643,0,222,40010.582025463,2009-07-16,13:58:07
39.973516,116.333573,0,222,40010.5820833333,2009-07-16,13:58:12
39.973543,116.333551,0,222,40010.5821412037,2009-07-16,13:58:17
39.973578,116.333576,0,222,40010.5821990741,2009-07-16,13:58:22
39.973583,116.333564,0,222,40010.5822569444,2009-07-16,13:58:27
39.973574,116.333509,0,225,40010.5823148148,2009-07-16,13:58:32
39.973572,116.333519,0,225,40010.5823726852,2009-07-16,13:58:37
39.973572,116.333519,0,225,40010.5824074074,2009-07-16,13:58:40
39.973572,116.333521,0,225,40010.5824305556,2009-07-16,13:58:42
39.973573,116.333464,0,225,40010.5824884259,2009-07-16,13:58:47
39.97354,116.333507,0,222,40010.5825462963,2009-07-16,13:58:52
39.973521,116.333527,0,222,40010.5826041667,2009-07-16,13:58:57
39.973509,116.333538,0,222,40010.582662037,2009-07-16,13:59:02
39.973516,116.333401,0,222,40010.5827199074,2009-07-16,13:59:07
39.973529,116.333403,0,222,40010.5827777778,2009-07-16,13:59:12
39.973564,116.333273,0,222,40010.5828356481,2009-07-16,13:59:17
39.973581,116.333179,0,223,40010.5828935185,2009-07-16,13:59:22
39.973567,116.333055,0,223,40010.5829513889,2009-07-16,13:59:27
39.973519,116.332975,0,223,40010.5830092593,2009-07-16,13:59:32
39.973465,116.333044,0,223,40010.5830671296,2009-07-16,13:59:37
39.973435,116.333023,0,224,40010.583125,2009-07-16,13:59:42
39.973445,116.333111,0,223,40010.5831828704,2009-07-16,13:59:47
39.973489,116.333138,0,222,40010.5832407407,2009-07-16,13:59:52
39.973583,116.333145,0,221,40010.5832986111,2009-07-16,13:59:57
39.973583,116.333145,0,221,40010.5833333333,2009-07-16,14:00:00
39.973589,116.333139,0,221,40010.5833564815,2009-07-16,14:00:02
39.973583,116.333232,0,224,40010.5834143519,2009-07-16,14:00:07
39.973628,116.333104,0,224,40010.5834722222,2009-07-16,14:00:12
39.973703,116.332916,0,224,40010.5835300926,2009-07-16,14:00:17
39.973661,116.33305,0,225,40010.583587963,2009-07-16,14:00:22
39.973625,116.333132,0,225,40010.5836458333,2009-07-16,14:00:27
39.973604,116.333154,0,225,40010.5837037037,2009-07-16,14:00:32
39.973604,116.333207,0,225,40010.5837615741,2009-07-16,14:00:37
39.973598,116.333172,0,227,40010.5838194444,2009-07-16,14:00:42
39.973592,116.333109,0,228,40010.5838773148,2009-07-16,14:00:47
39.973618,116.333098,0,227,40010.5839351852,2009-07-16,14:00:52
39.973657,116.333043,0,227,40010.5839930556,2009-07-16,14:00:57
39.973644,116.333045,0,227,40010.5840509259,2009-07-16,14:01:02
39.973644,116.333075,0,227,40010.5841087963,2009-07-16,14:01:07
39.973666,116.333051,0,227,40010.5841666667,2009-07-16,14:01:12
39.973631,116.333044,0,227,40010.584224537,2009-07-16,14:01:17
39.973646,116.332873,0,227,40010.5842824074,2009-07-16,14:01:22
39.973621,116.332768,0,227,40010.5843402778,2009-07-16,14:01:27
39.973567,116.332754,0,227,40010.5843981481,2009-07-16,14:01:32
39.973574,116.332696,0,227,40010.5844560185,2009-07-16,14:01:37
39.973558,116.332721,0,227,40010.5845138889,2009-07-16,14:01:42
39.973489,116.332786,0,227,40010.5845717593,2009-07-16,14:01:47
39.973469,116.332851,0,225,40010.5846296296,2009-07-16,14:01:52
39.97345,116.332917,0,222,40010.5846875,2009-07-16,14:01:57
39.97345,116.332917,0,222,40010.5847222222,2009-07-16,14:02:00
39.973458,116.332915,0,222,40010.5847453704,2009-07-16,14:02:02
39.973478,116.332949,0,222,40010.5848032407,2009-07-16,14:02:07
39.973452,116.33312,0,223,40010.5848611111,2009-07-16,14:02:12
39.973401,116.33334,0,224,40010.5849189815,2009-07-16,14:02:17
39.973411,116.333363,0,224,40010.5849768519,2009-07-16,14:02:22
39.973535,116.333373,0,225,40010.5850347222,2009-07-16,14:02:27
39.973646,116.33333,0,225,40010.5850925926,2009-07-16,14:02:32
39.973695,116.333319,0,225,40010.585150463,2009-07-16,14:02:37
39.973711,116.33332,0,225,40010.5852083333,2009-07-16,14:02:42
39.97368,116.333342,0,226,40010.5852662037,2009-07-16,14:02:47
39.973635,116.333353,0,226,40010.5853240741,2009-07-16,14:02:52
39.973557,116.333334,0,227,40010.5853819444,2009-07-16,14:02:57
39.973587,116.333252,0,227,40010.5854398148,2009-07-16,14:03:02
39.973614,116.333168,0,227,40010.5854976852,2009-07-16,14:03:07
39.97363,116.33313,0,227,40010.5855555556,2009-07-16,14:03:12
39.973577,116.33312,0,228,40010.5856134259,2009-07-16,14:03:17
39.973524,116.333088,0,228,40010.5856712963,2009-07-16,14:03:22
39.973541,116.333048,0,229,40010.5857291667,2009-07-16,14:03:27
39.973603,116.333006,0,229,40010.585787037,2009-07-16,14:03:32
39.973576,116.332971,0,229,40010.5858449074,2009-07-16,14:03:37
39.973546,116.332951,0,229,40010.5859027778,2009-07-16,14:03:42
39.97351,116.332899,0,229,40010.5859606481,2009-07-16,14:03:47
39.973511,116.332868,0,229,40010.5860185185,2009-07-16,14:03:52
39.973516,116.332847,0,229,40010.5860763889,2009-07-16,14:03:57
39.973564,116.332823,0,229,40010.5861342593,2009-07-16,14:04:02
39.973685,116.332789,0,228,40010.5861921296,2009-07-16,14:04:07
39.973723,116.332747,0,228,40010.58625,2009-07-16,14:04:12
39.973718,116.332705,0,228,40010.5863078704,2009-07-16,14:04:17
39.9737,116.332708,0,229,40010.5863657407,2009-07-16,14:04:22
39.973703,116.33269,0,229,40010.5864236111,2009-07-16,14:04:27
39.973686,116.332668,0,228,40010.5864814815,2009-07-16,14:04:32
39.97365,116.332642,0,229,40010.5865393518,2009-07-16,14:04:37
39.973662,116.332602,0,228,40010.5865972222,2009-07-16,14:04:42
39.973701,116.332557,0,227,40010.5866550926,2009-07-16,14:04:47
39.973716,116.33253,0,227,40010.586712963,2009-07-16,14:04:52
39.973709,116.332505,0,227,40010.5867708333,2009-07-16,14:04:57
39.973764,116.332461,0,226,40010.5868287037,2009-07-16,14:05:02
39.973732,116.332422,0,227,40010.5868865741,2009-07-16,14:05:07
39.97373,116.332407,0,227,40010.5869444444,2009-07-16,14:05:12
39.97375,116.3324,0,227,40010.5870023148,2009-07-16,14:05:17
39.973742,116.33238,0,227,40010.5870601852,2009-07-16,14:05:22
39.973729,116.332387,0,227,40010.5871180556,2009-07-16,14:05:27
39.973689,116.33239,0,227,40010.5871759259,2009-07-16,14:05:32
39.973689,116.33239,0,227,40010.5872106481,2009-07-16,14:05:35
39.973693,116.332386,0,226,40010.5872337963,2009-07-16,14:05:37
39.973725,116.332357,0,226,40010.5872916667,2009-07-16,14:05:42
39.973741,116.332347,0,226,40010.587349537,2009-07-16,14:05:47
39.973795,116.332372,0,225,40010.5874074074,2009-07-16,14:05:52
39.973843,116.332392,0,224,40010.5874652778,2009-07-16,14:05:57
39.97384,116.332457,0,223,40010.5875231481,2009-07-16,14:06:02
39.973882,116.332535,0,224,40010.5875810185,2009-07-16,14:06:07
39.973837,116.332573,0,224,40010.5876388889,2009-07-16,14:06:12
39.973761,116.332618,0,224,40010.5876967593,2009-07-16,14:06:17
39.973755,116.332722,0,223,40010.5877546296,2009-07-16,14:06:22
39.973755,116.332829,0,222,40010.5878125,2009-07-16,14:06:27
39.973657,116.332941,0,221,40010.5878703704,2009-07-16,14:06:32
39.973553,116.333052,0,221,40010.5879282407,2009-07-16,14:06:37
39.973516,116.333061,0,221,40010.5879861111,2009-07-16,14:06:42
39.973546,116.332973,0,225,40010.5880439815,2009-07-16,14:06:47
39.973578,116.332926,0,225,40010.5881018518,2009-07-16,14:06:52
39.973566,116.332964,0,223,40010.5881597222,2009-07-16,14:06:57
39.973614,116.333022,0,223,40010.5882175926,2009-07-16,14:07:02
39.973648,116.333143,0,222,40010.588275463,2009-07-16,14:07:07
39.973688,116.333186,0,220,40010.5883333333,2009-07-16,14:07:12
39.973692,116.333128,0,221,40010.5883912037,2009-07-16,14:07:17
39.973686,116.333112,0,222,40010.5884490741,2009-07-16,14:07:22
39.973653,116.333145,0,223,40010.5885069444,2009-07-16,14:07:27
39.973637,116.333169,0,221,40010.5885648148,2009-07-16,14:07:32
39.973601,116.333259,0,220,40010.5886226852,2009-07-16,14:07:37
39.973623,116.333308,0,220,40010.5886805556,2009-07-16,14:07:42
39.97365,116.333401,0,220,40010.5887384259,2009-07-16,14:07:47
39.97365,116.333401,0,220,40010.5887731481,2009-07-16,14:07:50
39.973647,116.333401,0,220,40010.5887962963,2009-07-16,14:07:52
39.97362,116.333375,0,220,40010.5888541667,2009-07-16,14:07:57
39.97362,116.333435,0,220,40010.588912037,2009-07-16,14:08:02
39.973592,116.3336,0,219,40010.5889699074,2009-07-16,14:08:07
39.973603,116.333731,0,216,40010.5890277778,2009-07-16,14:08:12
39.973612,116.333819,0,215,40010.5890856481,2009-07-16,14:08:17
39.973572,116.333831,0,216,40010.5891435185,2009-07-16,14:08:22
39.973567,116.333731,0,217,40010.5892013889,2009-07-16,14:08:27
39.973546,116.333709,0,217,40010.5892592593,2009-07-16,14:08:32
39.973592,116.333647,0,218,40010.5893171296,2009-07-16,14:08:37
39.973553,116.333607,0,217,40010.589375,2009-07-16,14:08:42
39.973555,116.333544,0,217,40010.5894328704,2009-07-16,14:08:47
39.973567,116.333407,0,218,40010.5894907407,2009-07-16,14:08:52
39.973589,116.33331,0,218,40010.5895486111,2009-07-16,14:08:57
39.973596,116.333239,0,219,40010.5896064815,2009-07-16,14:09:02
39.97361,116.333128,0,219,40010.5896643519,2009-07-16,14:09:07
39.973627,116.333415,0,218,40010.5897222222,2009-07-16,14:09:12
39.973605,116.333593,0,217,40010.5897800926,2009-07-16,14:09:17
39.973558,116.333663,0,212,40010.589837963,2009-07-16,14:09:22
39.973526,116.333722,0,208,40010.5898958333,2009-07-16,14:09:27
39.973437,116.33385,0,209,40010.5899537037,2009-07-16,14:09:32
39.973401,116.333977,0,209,40010.5900115741,2009-07-16,14:09:37
39.973407,116.334089,0,210,40010.5900694444,2009-07-16,14:09:42
39.973404,116.334149,0,211,40010.5901273148,2009-07-16,14:09:47
39.973416,116.334109,0,217,40010.5901851852,2009-07-16,14:09:52
39.973473,116.334011,0,217,40010.5902430556,2009-07-16,14:09:57
39.97353,116.333716,0,217,40010.5903009259,2009-07-16,14:10:02
39.973545,116.333519,0,217,40010.5903587963,2009-07-16,14:10:07
39.973506,116.333629,0,218,40010.5904166667,2009-07-16,14:10:12
39.973519,116.333742,0,218,40010.590474537,2009-07-16,14:10:17
39.97346,116.333871,0,215,40010.5905324074,2009-07-16,14:10:22
39.973364,116.334224,0,215,40010.5905902778,2009-07-16,14:10:27
39.9733,116.334356,0,216,40010.5906481481,2009-07-16,14:10:32
39.973226,116.334355,0,216,40010.5907060185,2009-07-16,14:10:37
39.973267,116.334181,0,216,40010.5907638889,2009-07-16,14:10:42
39.973252,116.334126,0,217,40010.5908217593,2009-07-16,14:10:47
39.973265,116.33409,0,218,40010.5908796296,2009-07-16,14:10:52
39.973296,116.3341,0,218,40010.5909375,2009-07-16,14:10:57
39.973319,116.334004,0,218,40010.5909953704,2009-07-16,14:11:02
39.973352,116.334022,0,219,40010.5910532407,2009-07-16,14:11:07
39.973314,116.334079,0,218,40010.5911111111,2009-07-16,14:11:12
39.973294,116.334193,0,218,40010.5911689815,2009-07-16,14:11:17
39.973308,116.334222,0,218,40010.5912268519,2009-07-16,14:11:22
39.973302,116.33417,0,219,40010.5912847222,2009-07-16,14:11:27
39.973308,116.33397,0,221,40010.5913425926,2009-07-16,14:11:32
39.973238,116.333744,0,222,40010.591400463,2009-07-16,14:11:37
39.973217,116.333777,0,222,40010.5914583333,2009-07-16,14:11:42
39.97333,116.333812,0,222,40010.5915162037,2009-07-16,14:11:47
39.973424,116.33385,0,222,40010.5915740741,2009-07-16,14:11:52
39.973444,116.333877,0,222,40010.5916319444,2009-07-16,14:11:57
39.973443,116.334015,0,222,40010.5916898148,2009-07-16,14:12:02
39.973498,116.333805,0,241,40010.5953356481,2009-07-16,14:17:17
39.973568,116.333642,0,241,40010.5953935185,2009-07-16,14:17:22
39.973538,116.333623,0,241,40010.5954513889,2009-07-16,14:17:27
39.973541,116.333603,0,241,40010.5955092593,2009-07-16,14:17:32
39.97356,116.333585,0,241,40010.5955671296,2009-07-16,14:17:37
39.973546,116.333588,0,241,40010.595625,2009-07-16,14:17:42
39.973546,116.333588,0,241,40010.5956597222,2009-07-16,14:17:45
39.973546,116.333583,0,241,40010.5956828704,2009-07-16,14:17:47
39.973577,116.333576,0,243,40010.5957407407,2009-07-16,14:17:52
39.973561,116.333589,0,242,40010.5957986111,2009-07-16,14:17:57
39.97356,116.333601,0,242,40010.5958564815,2009-07-16,14:18:02
39.973533,116.333595,0,242,40010.5959143518,2009-07-16,14:18:07
39.973473,116.333562,0,243,40010.5959722222,2009-07-16,14:18:12
39.973438,116.333527,0,243,40010.5960300926,2009-07-16,14:18:17
39.97339,116.33354,0,244,40010.596087963,2009-07-16,14:18:22
39.973394,116.333488,0,244,40010.5961458333,2009-07-16,14:18:27
39.97341,116.333358,0,250,40010.5962037037,2009-07-16,14:18:32
39.973423,116.333273,0,249,40010.5962615741,2009-07-16,14:18:37
39.973468,116.333186,0,249,40010.5963194444,2009-07-16,14:18:42
39.973544,116.332948,0,249,40010.5963773148,2009-07-16,14:18:47
39.973573,116.332809,0,249,40010.5964351852,2009-07-16,14:18:52
39.973517,116.332739,0,249,40010.5964930556,2009-07-16,14:18:57
39.973509,116.332676,0,249,40010.5965509259,2009-07-16,14:19:02
39.973589,116.332613,0,249,40010.5966087963,2009-07-16,14:19:07
39.973638,116.332627,0,249,40010.5966666667,2009-07-16,14:19:12
39.973601,116.332662,0,249,40010.596724537,2009-07-16,14:19:17
39.973569,116.332697,0,250,40010.5967824074,2009-07-16,14:19:22
39.973547,116.332678,0,250,40010.5968402778,2009-07-16,14:19:27
39.973462,116.33268,0,250,40010.5968981481,2009-07-16,14:19:32
39.973476,116.332662,0,250,40010.5969560185,2009-07-16,14:19:37
39.973482,116.332674,0,249,40010.5970138889,2009-07-16,14:19:42
39.973494,116.332663,0,249,40010.5970717593,2009-07-16,14:19:47
39.973542,116.332642,0,248,40010.5971296296,2009-07-16,14:19:52
39.97356,116.332615,0,248,40010.5971875,2009-07-16,14:19:57
39.973543,116.332591,0,248,40010.5972453704,2009-07-16,14:20:02
39.973538,116.332537,0,249,40010.5973032407,2009-07-16,14:20:07
39.97353,116.332495,0,251,40010.5973611111,2009-07-16,14:20:12
39.973597,116.332384,0,251,40010.5974189815,2009-07-16,14:20:17
39.973627,116.332361,0,250,40010.5974768519,2009-07-16,14:20:22
39.973667,116.331878,0,251,40010.5975347222,2009-07-16,14:20:27
39.973668,116.331858,0,251,40010.5975925926,2009-07-16,14:20:32
39.973683,116.33204,0,250,40010.597650463,2009-07-16,14:20:37
39.973685,116.332113,0,249,40010.5977083333,2009-07-16,14:20:42
39.973685,116.332113,0,249,40010.5977430556,2009-07-16,14:20:45
39.973683,116.332113,0,249,40010.5977662037,2009-07-16,14:20:47
39.973677,116.332093,0,249,40010.5978240741,2009-07-16,14:20:52
39.973646,116.332185,0,248,40010.5978819444,2009-07-16,14:20:57
39.973621,116.332349,0,247,40010.5979398148,2009-07-16,14:21:02
39.973588,116.332382,0,247,40010.5979976852,2009-07-16,14:21:07
39.973537,116.332469,0,247,40010.5980555556,2009-07-16,14:21:12
39.973514,116.332419,0,249,40010.5981134259,2009-07-16,14:21:17
39.973505,116.332269,0,250,40010.5981712963,2009-07-16,14:21:22
39.973555,116.332158,0,250,40010.5982291667,2009-07-16,14:21:27
39.973615,116.331989,0,250,40010.598287037,2009-07-16,14:21:32
39.97361,116.331632,0,250,40010.5983449074,2009-07-16,14:21:37
39.973616,116.331652,0,250,40010.5984027778,2009-07-16,14:21:42
39.973535,116.331584,0,250,40010.5984606481,2009-07-16,14:21:47
39.973527,116.331624,0,249,40010.5985185185,2009-07-16,14:21:52
39.973571,116.331711,0,249,40010.5985763889,2009-07-16,14:21:57
39.97352,116.331758,0,248,40010.5986342593,2009-07-16,14:22:02
39.973506,116.331827,0,244,40010.5986921296,2009-07-16,14:22:07
39.973467,116.331989,0,244,40010.59875,2009-07-16,14:22:12
39.973443,116.332052,0,244,40010.5988078704,2009-07-16,14:22:17
39.973455,116.332133,0,244,40010.5988657407,2009-07-16,14:22:22
39.973379,116.332429,0,244,40010.5989236111,2009-07-16,14:22:27
39.97339,116.332442,0,245,40010.5989814815,2009-07-16,14:22:32
39.973388,116.33249,0,244,40010.5990393519,2009-07-16,14:22:37
39.973369,116.332543,0,244,40010.5990972222,2009-07-16,14:22:42
39.973522,116.332471,0,242,40010.5991550926,2009-07-16,14:22:47
39.973604,116.332715,0,241,40010.599212963,2009-07-16,14:22:52
39.973587,116.332971,0,241,40010.5992708333,2009-07-16,14:22:57
39.973514,116.333049,0,242,40010.5993287037,2009-07-16,14:23:02
39.973477,116.333084,0,242,40010.5993865741,2009-07-16,14:23:07
39.973559,116.333192,0,241,40010.5994444444,2009-07-16,14:23:12
39.973628,116.333248,0,241,40010.5995023148,2009-07-16,14:23:17
39.973552,116.333325,0,241,40010.5995601852,2009-07-16,14:23:22
39.973594,116.33334,0,242,40010.5996180556,2009-07-16,14:23:27
39.973688,116.333257,0,242,40010.5996759259,2009-07-16,14:23:32
39.973667,116.333279,0,242,40010.5997337963,2009-07-16,14:23:37
39.973687,116.33329,0,243,40010.5997916667,2009-07-16,14:23:42
39.973675,116.333262,0,243,40010.599849537,2009-07-16,14:23:47
39.973639,116.333055,0,243,40010.5999074074,2009-07-16,14:23:52
39.973694,116.333135,0,243,40010.5999652778,2009-07-16,14:23:57
39.973677,116.33312,0,244,40010.6000231481,2009-07-16,14:24:02
39.973592,116.333143,0,244,40010.6000810185,2009-07-16,14:24:07
39.973424,116.333237,0,244,40010.6001388889,2009-07-16,14:24:12
39.973311,116.33331,0,244,40010.6001967593,2009-07-16,14:24:17
39.973305,116.333379,0,244,40010.6002546296,2009-07-16,14:24:22
39.973301,116.333352,0,244,40010.6003125,2009-07-16,14:24:27
39.973375,116.333309,0,242,40010.6003703704,2009-07-16,14:24:32
39.973619,116.333198,0,242,40010.6004282407,2009-07-16,14:24:37
39.973645,116.333154,0,242,40010.6004861111,2009-07-16,14:24:42
39.973573,116.333164,0,241,40010.6005439815,2009-07-16,14:24:47
39.973589,116.333205,0,239,40010.6006018519,2009-07-16,14:24:52
39.973548,116.333262,0,239,40010.6006597222,2009-07-16,14:24:57
39.973634,116.333228,0,238,40010.6007175926,2009-07-16,14:25:02
39.973622,116.33321,0,240,40010.600775463,2009-07-16,14:25:07
39.973609,116.333132,0,241,40010.6008333333,2009-07-16,14:25:12
39.973603,116.333121,0,242,40010.6008912037,2009-07-16,14:25:17
39.973573,116.333183,0,242,40010.6009490741,2009-07-16,14:25:22
39.973534,116.333226,0,243,40010.6010069444,2009-07-16,14:25:27
39.973527,116.333239,0,242,40010.6010648148,2009-07-16,14:25:32
39.973516,116.333244,0,243,40010.6011226852,2009-07-16,14:25:37
39.973493,116.333262,0,243,40010.6011805556,2009-07-16,14:25:42
39.973526,116.33326,0,241,40010.6012384259,2009-07-16,14:25:47
39.973497,116.333357,0,237,40010.6012962963,2009-07-16,14:25:52
39.973511,116.333473,0,234,40010.6013541667,2009-07-16,14:25:57
39.973511,116.333561,0,233,40010.601412037,2009-07-16,14:26:02
39.973399,116.333669,0,235,40010.6014699074,2009-07-16,14:26:07
39.973416,116.333687,0,233,40010.6015277778,2009-07-16,14:26:12
39.973364,116.333701,0,235,40010.6015856481,2009-07-16,14:26:17
39.97331,116.333677,0,236,40010.6016435185,2009-07-16,14:26:22
39.973342,116.33358,0,238,40010.6017013889,2009-07-16,14:26:27
39.973344,116.333519,0,237,40010.6017592593,2009-07-16,14:26:32
39.973399,116.333461,0,236,40010.6018171296,2009-07-16,14:26:37
39.973419,116.333465,0,237,40010.601875,2009-07-16,14:26:42
39.973432,116.333488,0,236,40010.6019328704,2009-07-16,14:26:47
39.973431,116.333412,0,236,40010.6019907407,2009-07-16,14:26:52
39.973434,116.333306,0,237,40010.6020486111,2009-07-16,14:26:57
39.973457,116.333293,0,237,40010.6021064815,2009-07-16,14:27:02
39.973426,116.333174,0,239,40010.6021643518,2009-07-16,14:27:07
39.973345,116.333167,0,241,40010.6022222222,2009-07-16,14:27:12
39.973345,116.333181,0,240,40010.6022800926,2009-07-16,14:27:17
39.973364,116.333161,0,238,40010.602337963,2009-07-16,14:27:22
39.973333,116.333153,0,238,40010.6023958333,2009-07-16,14:27:27
39.973354,116.333187,0,236,40010.6024537037,2009-07-16,14:27:32
39.973357,116.33321,0,234,40010.6025115741,2009-07-16,14:27:37
39.973376,116.333223,0,233,40010.6025694444,2009-07-16,14:27:42
39.973386,116.333228,0,233,40010.6026273148,2009-07-16,14:27:47
39.973392,116.333204,0,233,40010.6026851852,2009-07-16,14:27:52
39.973413,116.33322,0,234,40010.6027430556,2009-07-16,14:27:57
39.973422,116.33323,0,234,40010.6028009259,2009-07-16,14:28:02
39.973455,116.333244,0,232,40010.6028587963,2009-07-16,14:28:07
39.973531,116.333215,0,232,40010.6029166667,2009-07-16,14:28:12
39.973522,116.333224,0,231,40010.602974537,2009-07-16,14:28:17
39.973502,116.333126,0,232,40010.6030324074,2009-07-16,14:28:22
39.973492,116.333037,0,234,40010.6030902778,2009-07-16,14:28:27
39.973492,116.333037,0,234,40010.603125,2009-07-16,14:28:30
39.973489,116.333031,0,234,40010.6031481481,2009-07-16,14:28:32
39.973474,116.333057,0,234,40010.6032060185,2009-07-16,14:28:37
39.973454,116.333063,0,235,40010.6032638889,2009-07-16,14:28:42
39.973436,116.333034,0,236,40010.6033217593,2009-07-16,14:28:47
39.973388,116.333079,0,237,40010.6033796296,2009-07-16,14:28:52
39.973399,116.333077,0,237,40010.6034953704,2009-07-16,14:29:02
39.973461,116.333545,0,245,40010.6035532407,2009-07-16,14:29:07
39.973488,116.333724,0,248,40010.6036111111,2009-07-16,14:29:12
39.973411,116.333877,0,251,40010.6036689815,2009-07-16,14:29:17
39.973366,116.334001,0,252,40010.6037268518,2009-07-16,14:29:22
39.973413,116.334083,0,254,40010.6037847222,2009-07-16,14:29:27
39.973456,116.334169,0,255,40010.6038425926,2009-07-16,14:29:32
39.97353,116.334227,0,255,40010.603900463,2009-07-16,14:29:37
39.973554,116.334252,0,256,40010.6039583333,2009-07-16,14:29:42
39.973593,116.334207,0,259,40010.6040162037,2009-07-16,14:29:47
39.973603,116.333865,0,297,40010.6087037037,2009-07-16,14:36:32
39.973601,116.333801,0,299,40010.6087615741,2009-07-16,14:36:37
39.973643,116.3337,0,301,40010.6088194444,2009-07-16,14:36:42
39.97365,116.333672,0,302,40010.6088773148,2009-07-16,14:36:47
39.973656,116.33375,0,301,40010.6089351852,2009-07-16,14:36:52
39.973665,116.333766,0,301,40010.6089930556,2009-07-16,14:36:57
39.973667,116.333839,0,302,40010.6090509259,2009-07-16,14:37:02
39.973715,116.334053,0,307,40010.6091087963,2009-07-16,14:37:07
39.973701,116.334,0,310,40010.6091666667,2009-07-16,14:37:12
39.973687,116.333987,0,312,40010.609224537,2009-07-16,14:37:17
39.973667,116.333996,0,314,40010.6092824074,2009-07-16,14:37:22
39.97365,116.334001,0,313,40010.6093402778,2009-07-16,14:37:27
39.97363,116.334017,0,314,40010.6093981481,2009-07-16,14:37:32
39.973665,116.334019,0,315,40010.6094560185,2009-07-16,14:37:37
39.973688,116.333952,0,325,40010.6095138889,2009-07-16,14:37:42
39.973696,116.333972,0,333,40010.6095717593,2009-07-16,14:37:47
39.9737,116.33397,0,333,40010.6096296296,2009-07-16,14:37:52
39.973697,116.33397,0,333,40010.6096875,2009-07-16,14:37:57
39.973697,116.33397,0,333,40010.6097222222,2009-07-16,14:38:00
39.973698,116.333972,0,335,40010.6097453704,2009-07-16,14:38:02
39.973737,116.334011,0,337,40010.6098032407,2009-07-16,14:38:07
39.973716,116.334019,0,336,40010.6098611111,2009-07-16,14:38:12
39.973716,116.33416,0,337,40010.6099189815,2009-07-16,14:38:17
39.97371,116.334156,0,338,40010.6099768518,2009-07-16,14:38:22
39.97371,116.334156,0,338,40010.6100115741,2009-07-16,14:38:25
39.973711,116.33416,0,338,40010.6100347222,2009-07-16,14:38:27
39.973708,116.334287,0,337,40010.6100925926,2009-07-16,14:38:32
39.97371,116.334343,0,335,40010.610150463,2009-07-16,14:38:37
39.973675,116.334339,0,333,40010.6102083333,2009-07-16,14:38:42
39.973662,116.334308,0,331,40010.6102662037,2009-07-16,14:38:47
39.973662,116.334308,0,331,40010.6103009259,2009-07-16,14:38:50
39.973666,116.334309,0,331,40010.6103240741,2009-07-16,14:38:52
39.973674,116.334047,0,337,40010.6103819444,2009-07-16,14:38:57
39.973691,116.333912,0,341,40010.6104398148,2009-07-16,14:39:02
39.97369,116.333869,0,345,40010.6104976852,2009-07-16,14:39:07
39.973678,116.333845,0,347,40010.6105555556,2009-07-16,14:39:12
39.973687,116.333897,0,347,40010.6106134259,2009-07-16,14:39:17
39.973701,116.333861,0,347,40010.6106712963,2009-07-16,14:39:22
39.973721,116.333815,0,346,40010.6107291667,2009-07-16,14:39:27
39.973755,116.333752,0,342,40010.610787037,2009-07-16,14:39:32
39.973764,116.333749,0,341,40010.6108449074,2009-07-16,14:39:37
39.973784,116.333819,0,338,40010.6109027778,2009-07-16,14:39:42
39.973793,116.333828,0,338,40010.6109606481,2009-07-16,14:39:47
39.973748,116.334004,0,335,40010.6110185185,2009-07-16,14:39:52
39.973774,116.334216,0,336,40010.6110763889,2009-07-16,14:39:57
39.973737,116.33434,0,333,40010.6111342593,2009-07-16,14:40:02
39.973711,116.334378,0,332,40010.6111921296,2009-07-16,14:40:07
39.973671,116.334454,0,332,40010.61125,2009-07-16,14:40:12
39.973671,116.334454,0,332,40010.6112847222,2009-07-16,14:40:15
39.973677,116.334449,0,331,40010.6113078704,2009-07-16,14:40:17
39.973656,116.334432,0,333,40010.6113657407,2009-07-16,14:40:22
39.973662,116.334407,0,336,40010.6114236111,2009-07-16,14:40:27
39.973666,116.334404,0,337,40010.6114814815,2009-07-16,14:40:32
39.973668,116.334403,0,337,40010.6115393518,2009-07-16,14:40:37
39.973674,116.334404,0,337,40010.6115972222,2009-07-16,14:40:42
39.973677,116.33441,0,337,40010.6116550926,2009-07-16,14:40:47
39.973677,116.33441,0,337,40010.6116898148,2009-07-16,14:40:50
39.973673,116.334412,0,337,40010.611712963,2009-07-16,14:40:52
39.973683,116.334386,0,336,40010.6117708333,2009-07-16,14:40:57
39.973703,116.334307,0,336,40010.6118287037,2009-07-16,14:41:02
39.973722,116.334224,0,333,40010.6118865741,2009-07-16,14:41:07
39.973734,116.334148,0,333,40010.6119444444,2009-07-16,14:41:12
39.973715,116.334143,0,331,40010.6120023148,2009-07-16,14:41:17
39.973672,116.334165,0,329,40010.6120601852,2009-07-16,14:41:22
39.973654,116.334187,0,325,40010.6121180556,2009-07-16,14:41:27
39.973654,116.334187,0,325,40010.6121527778,2009-07-16,14:41:30
39.973658,116.334186,0,325,40010.6121759259,2009-07-16,14:41:32
39.973659,116.33421,0,324,40010.6122337963,2009-07-16,14:41:37
39.973657,116.334241,0,323,40010.6122916667,2009-07-16,14:41:42
39.973658,116.334251,0,323,40010.612349537,2009-07-16,14:41:47
39.973604,116.334293,0,322,40010.6124074074,2009-07-16,14:41:52
39.973555,116.334439,0,322,40010.6124652778,2009-07-16,14:41:57
39.973573,116.334513,0,321,40010.6125231481,2009-07-16,14:42:02
39.973591,116.33453,0,320,40010.6125810185,2009-07-16,14:42:07
39.973657,116.334538,0,319,40010.6126388889,2009-07-16,14:42:12
39.973685,116.334466,0,320,40010.6126967593,2009-07-16,14:42:17
39.973724,116.334362,0,322,40010.6127546296,2009-07-16,14:42:22
39.9737,116.334353,0,323,40010.6128125,2009-07-16,14:42:27
39.973715,116.334307,0,323,40010.6128703704,2009-07-16,14:42:32
39.973707,116.334287,0,324,40010.6129282407,2009-07-16,14:42:37
39.973686,116.334295,0,325,40010.6129861111,2009-07-16,14:42:42
39.973687,116.334281,0,325,40010.6130439815,2009-07-16,14:42:47
39.973695,116.334268,0,323,40010.6131018519,2009-07-16,14:42:52
39.973695,116.334268,0,323,40010.6131365741,2009-07-16,14:42:55
39.973699,116.334266,0,323,40010.6131597222,2009-07-16,14:42:57
39.973713,116.334265,0,320,40010.6132175926,2009-07-16,14:43:02
39.973713,116.334265,0,320,40010.6132523148,2009-07-16,14:43:05
39.97372,116.334266,0,320,40010.613275463,2009-07-16,14:43:07
39.973716,116.3343,0,318,40010.6133333333,2009-07-16,14:43:12
39.973713,116.334295,0,318,40010.6133912037,2009-07-16,14:43:17
39.973713,116.334295,0,318,40010.6134259259,2009-07-16,14:43:20
39.973711,116.334301,0,318,40010.6134490741,2009-07-16,14:43:22
39.973721,116.334391,0,316,40010.6135069444,2009-07-16,14:43:27
39.973756,116.334461,0,313,40010.6135648148,2009-07-16,14:43:32
39.973767,116.334508,0,311,40010.6136226852,2009-07-16,14:43:37
39.973753,116.334493,0,309,40010.6136805556,2009-07-16,14:43:42
39.973764,116.334585,0,307,40010.6137384259,2009-07-16,14:43:47
39.973696,116.33472,0,304,40010.6137962963,2009-07-16,14:43:52
39.973687,116.334749,0,301,40010.6138541667,2009-07-16,14:43:57
39.973668,116.334728,0,301,40010.613912037,2009-07-16,14:44:02
39.973644,116.334699,0,302,40010.6139699074,2009-07-16,14:44:07
39.973665,116.334539,0,304,40010.6140277778,2009-07-16,14:44:12
39.973653,116.334357,0,307,40010.6140856481,2009-07-16,14:44:17
39.97351,116.334074,0,267,40010.6162268519,2009-07-16,14:47:22
39.973498,116.334066,0,267,40010.6162847222,2009-07-16,14:47:27
39.973498,116.334066,0,267,40010.6163194444,2009-07-16,14:47:30
39.973497,116.334063,0,266,40010.6163425926,2009-07-16,14:47:32
39.97353,116.334049,0,266,40010.616400463,2009-07-16,14:47:37
39.973551,116.334046,0,266,40010.6164583333,2009-07-16,14:47:42
39.973556,116.334047,0,266,40010.6165162037,2009-07-16,14:47:47
39.973556,116.334047,0,266,40010.6165509259,2009-07-16,14:47:50
39.973564,116.334052,0,266,40010.6165740741,2009-07-16,14:47:52
39.973577,116.334045,0,267,40010.6166319444,2009-07-16,14:47:57
39.973599,116.333975,0,266,40010.6166898148,2009-07-16,14:48:02
39.973622,116.333922,0,266,40010.6167476852,2009-07-16,14:48:07
39.9736,116.333965,0,264,40010.6168055556,2009-07-16,14:48:12
39.973593,116.334022,0,265,40010.6168634259,2009-07-16,14:48:17
39.973544,116.334066,0,266,40010.6169212963,2009-07-16,14:48:22
39.973504,116.334161,0,263,40010.6169791667,2009-07-16,14:48:27
39.973505,116.334283,0,259,40010.617037037,2009-07-16,14:48:32
39.973563,116.334298,0,257,40010.6170949074,2009-07-16,14:48:37
39.97363,116.334281,0,254,40010.6171527778,2009-07-16,14:48:42
39.97351,116.334362,0,249,40010.6172106481,2009-07-16,14:48:47
39.973503,116.334333,0,252,40010.6172685185,2009-07-16,14:48:52
39.973561,116.334289,0,253,40010.6173263889,2009-07-16,14:48:57
39.973573,116.334231,0,253,40010.6173842593,2009-07-16,14:49:02
39.973549,116.334182,0,256,40010.6174421296,2009-07-16,14:49:07
39.973563,116.33413,0,256,40010.6175,2009-07-16,14:49:12
39.97357,116.334105,0,255,40010.6175578704,2009-07-16,14:49:17
39.973579,116.334144,0,254,40010.6176157407,2009-07-16,14:49:22
39.973579,116.334119,0,254,40010.6176736111,2009-07-16,14:49:27
39.973592,116.334014,0,256,40010.6177314815,2009-07-16,14:49:32
39.973686,116.333903,0,257,40010.6177893518,2009-07-16,14:49:37
39.973758,116.3338,0,260,40010.6178472222,2009-07-16,14:49:42
39.973763,116.333734,0,262,40010.6179050926,2009-07-16,14:49:47
39.973737,116.333747,0,260,40010.617962963,2009-07-16,14:49:52
39.973718,116.333798,0,258,40010.6180208333,2009-07-16,14:49:57
39.973694,116.333844,0,256,40010.6180787037,2009-07-16,14:50:02
39.973668,116.333872,0,256,40010.6181365741,2009-07-16,14:50:07
39.973614,116.333911,0,256,40010.6181944444,2009-07-16,14:50:12
39.973609,116.333941,0,254,40010.6182523148,2009-07-16,14:50:17
39.973609,116.333941,0,254,40010.618287037,2009-07-16,14:50:20
39.973606,116.333934,0,254,40010.6183101852,2009-07-16,14:50:22
39.973615,116.33393,0,253,40010.6183680556,2009-07-16,14:50:27
39.973636,116.333915,0,253,40010.6184259259,2009-07-16,14:50:32
39.973636,116.333915,0,253,40010.6184606481,2009-07-16,14:50:35
39.973634,116.33391,0,253,40010.6184837963,2009-07-16,14:50:37
39.973648,116.333903,0,255,40010.6185416667,2009-07-16,14:50:42
39.973616,116.333907,0,255,40010.618599537,2009-07-16,14:50:47
39.97359,116.333926,0,254,40010.6186574074,2009-07-16,14:50:52
39.973591,116.333927,0,254,40010.6187152778,2009-07-16,14:50:57
39.973591,116.333927,0,254,40010.61875,2009-07-16,14:51:00
39.973588,116.333922,0,254,40010.6187731481,2009-07-16,14:51:02
39.973619,116.333898,0,253,40010.6188310185,2009-07-16,14:51:07
39.973663,116.33383,0,250,40010.6188888889,2009-07-16,14:51:12
39.973674,116.333883,0,246,40010.6189467593,2009-07-16,14:51:17
39.973636,116.333913,0,246,40010.6190046296,2009-07-16,14:51:22
39.973543,116.333994,0,246,40010.6190625,2009-07-16,14:51:27
39.973521,116.334002,0,247,40010.6191203704,2009-07-16,14:51:32
39.973507,116.334018,0,247,40010.6191782407,2009-07-16,14:51:37
39.973507,116.334017,0,247,40010.6192361111,2009-07-16,14:51:42
39.973507,116.334017,0,247,40010.6192708333,2009-07-16,14:51:45
39.973511,116.334013,0,247,40010.6192939815,2009-07-16,14:51:47
39.973541,116.334007,0,243,40010.6193518518,2009-07-16,14:51:52
39.973561,116.334009,0,242,40010.6194097222,2009-07-16,14:51:57
39.973589,116.334032,0,244,40010.6194675926,2009-07-16,14:52:02
39.973602,116.33403,0,247,40010.619525463,2009-07-16,14:52:07
39.973604,116.334035,0,247,40010.6195833333,2009-07-16,14:52:12
39.973604,116.334035,0,247,40010.6196180556,2009-07-16,14:52:15
39.9736,116.334039,0,247,40010.6196412037,2009-07-16,14:52:17
39.973597,116.334029,0,247,40010.6196990741,2009-07-16,14:52:22
39.973554,116.333959,0,245,40010.6197569444,2009-07-16,14:52:27
39.973544,116.333936,0,242,40010.6198148148,2009-07-16,14:52:32
39.973576,116.333896,0,240,40010.6198726852,2009-07-16,14:52:37
39.973589,116.333918,0,239,40010.6199305556,2009-07-16,14:52:42
39.973589,116.333918,0,239,40010.6199652778,2009-07-16,14:52:45
39.97359,116.333918,0,238,40010.6199884259,2009-07-16,14:52:47
39.973514,116.333937,0,235,40010.6200462963,2009-07-16,14:52:52
39.97343,116.333951,0,235,40010.6201041667,2009-07-16,14:52:57
39.973379,116.333946,0,239,40010.620162037,2009-07-16,14:53:02
39.973382,116.334007,0,241,40010.6202199074,2009-07-16,14:53:07
39.973382,116.334018,0,243,40010.6202777778,2009-07-16,14:53:12
39.973385,116.334023,0,243,40010.6203356481,2009-07-16,14:53:17
39.973384,116.334022,0,243,40010.6203935185,2009-07-16,14:53:22
39.973382,116.334027,0,243,40010.6204513889,2009-07-16,14:53:27
39.973377,116.334032,0,243,40010.6205092593,2009-07-16,14:53:32
39.973174,116.333822,0,204,40010.6277430556,2009-07-16,15:03:57
39.973188,116.333757,0,203,40010.6278009259,2009-07-16,15:04:02
39.973188,116.333757,0,203,40010.6278356481,2009-07-16,15:04:05
39.973184,116.333759,0,203,40010.6278587963,2009-07-16,15:04:07
39.973197,116.333799,0,206,40010.6279166667,2009-07-16,15:04:12
39.973217,116.33378,0,208,40010.627974537,2009-07-16,15:04:17
39.973221,116.333775,0,208,40010.6280324074,2009-07-16,15:04:22
39.973222,116.333767,0,208,40010.6280902778,2009-07-16,15:04:27
39.973222,116.333767,0,208,40010.628125,2009-07-16,15:04:30
39.973228,116.333759,0,208,40010.6281481481,2009-07-16,15:04:32
39.973232,116.333744,0,208,40010.6282060185,2009-07-16,15:04:37
39.973232,116.333744,0,208,40010.6282407407,2009-07-16,15:04:40
39.973233,116.333747,0,207,40010.6282638889,2009-07-16,15:04:42
39.973234,116.333733,0,207,40010.6283217593,2009-07-16,15:04:47
39.973247,116.333725,0,207,40010.6283796296,2009-07-16,15:04:52
39.973303,116.33372,0,208,40010.6284375,2009-07-16,15:04:57
39.973451,116.333811,0,212,40010.6284953704,2009-07-16,15:05:02
39.973485,116.333813,0,211,40010.6285532407,2009-07-16,15:05:07
39.973532,116.3338,0,211,40010.6286111111,2009-07-16,15:05:12
39.97355,116.333797,0,211,40010.6286689815,2009-07-16,15:05:17
39.97355,116.333797,0,211,40010.6287037037,2009-07-16,15:05:20
39.973553,116.333795,0,211,40010.6287268519,2009-07-16,15:05:22
39.973517,116.333739,0,211,40010.6287847222,2009-07-16,15:05:27
39.973502,116.333698,0,211,40010.6288425926,2009-07-16,15:05:32
39.97353,116.333723,0,210,40010.628900463,2009-07-16,15:05:37
39.973533,116.333727,0,209,40010.6289583333,2009-07-16,15:05:42
39.973533,116.333727,0,209,40010.6289930556,2009-07-16,15:05:45
39.973538,116.333732,0,209,40010.6290162037,2009-07-16,15:05:47
39.973549,116.333727,0,210,40010.6290740741,2009-07-16,15:05:52
39.973544,116.333741,0,210,40010.6291319444,2009-07-16,15:05:57
39.973535,116.333762,0,210,40010.6291898148,2009-07-16,15:06:02
39.973513,116.333751,0,210,40010.6292476852,2009-07-16,15:06:07
39.973518,116.333736,0,209,40010.6293055556,2009-07-16,15:06:12
39.973567,116.333764,0,211,40010.6293634259,2009-07-16,15:06:17
39.973609,116.333793,0,215,40010.6294212963,2009-07-16,15:06:22
39.973607,116.333808,0,222,40010.6294791667,2009-07-16,15:06:27
39.973589,116.333811,0,223,40010.629537037,2009-07-16,15:06:32
39.973578,116.33381,0,223,40010.6295949074,2009-07-16,15:06:37
39.97351,116.333823,0,224,40010.6296527778,2009-07-16,15:06:42
39.973417,116.333872,0,220,40010.6297106481,2009-07-16,15:06:47
39.973348,116.333866,0,218,40010.6297685185,2009-07-16,15:06:52
39.973356,116.333866,0,218,40010.6298263889,2009-07-16,15:06:57
39.973356,116.333866,0,218,40010.6298611111,2009-07-16,15:07:00
39.973352,116.333862,0,218,40010.6298842593,2009-07-16,15:07:02
39.973391,116.333849,0,220,40010.6299421296,2009-07-16,15:07:07
39.973431,116.333874,0,220,40010.63,2009-07-16,15:07:12
39.973492,116.333879,0,221,40010.6300578704,2009-07-16,15:07:17
39.973481,116.333869,0,221,40010.6301157407,2009-07-16,15:07:22
39.973462,116.333877,0,221,40010.6301736111,2009-07-16,15:07:27
39.973468,116.333867,0,221,40010.6302314815,2009-07-16,15:07:32
39.973468,116.333867,0,221,40010.6302662037,2009-07-16,15:07:35
39.97347,116.333867,0,222,40010.6302893519,2009-07-16,15:07:37
39.973449,116.333883,0,222,40010.6303472222,2009-07-16,15:07:42
39.973388,116.333925,0,225,40010.6304050926,2009-07-16,15:07:47
39.973377,116.333931,0,225,40010.630462963,2009-07-16,15:07:52
39.973371,116.333915,0,225,40010.6305208333,2009-07-16,15:07:57
39.973366,116.333935,0,226,40010.6305787037,2009-07-16,15:08:02
39.97337,116.333949,0,228,40010.6306365741,2009-07-16,15:08:07
39.973386,116.333932,0,229,40010.6306944444,2009-07-16,15:08:12
39.9734,116.333918,0,228,40010.6307523148,2009-07-16,15:08:17
39.973455,116.333884,0,227,40010.6308101852,2009-07-16,15:08:22
39.973471,116.333907,0,227,40010.6308680556,2009-07-16,15:08:27
39.973501,116.333937,0,229,40010.6309259259,2009-07-16,15:08:32
39.973484,116.333952,0,229,40010.6309837963,2009-07-16,15:08:37
39.973505,116.333971,0,227,40010.6310416667,2009-07-16,15:08:42
39.973522,116.333959,0,225,40010.631099537,2009-07-16,15:08:47
39.973496,116.333973,0,220,40010.6311574074,2009-07-16,15:08:52
39.973466,116.33397,0,217,40010.6312152778,2009-07-16,15:08:57
39.973479,116.333945,0,217,40010.6312731481,2009-07-16,15:09:02
39.973495,116.333911,0,221,40010.6313310185,2009-07-16,15:09:07
39.973533,116.33388,0,226,40010.6313888889,2009-07-16,15:09:12
39.97352,116.333926,0,227,40010.6314467593,2009-07-16,15:09:17
39.973468,116.333963,0,229,40010.6315046296,2009-07-16,15:09:22
39.973407,116.334011,0,235,40010.6315625,2009-07-16,15:09:27
39.973388,116.334058,0,240,40010.6316203704,2009-07-16,15:09:32
39.973392,116.334106,0,241,40010.6316782407,2009-07-16,15:09:37
39.973423,116.334096,0,241,40010.6317361111,2009-07-16,15:09:42
39.97343,116.33409,0,241,40010.6317939815,2009-07-16,15:09:47
39.97343,116.33409,0,241,40010.6318287037,2009-07-16,15:09:50
39.973422,116.334083,0,243,40010.6318518519,2009-07-16,15:09:52
39.973404,116.334077,0,249,40010.6319097222,2009-07-16,15:09:57
39.973394,116.334074,0,251,40010.6319675926,2009-07-16,15:10:02
39.973384,116.334106,0,252,40010.632025463,2009-07-16,15:10:07
39.973362,116.334089,0,253,40010.6320833333,2009-07-16,15:10:12
39.973362,116.334089,0,253,40010.6321180556,2009-07-16,15:10:15
39.973362,116.334097,0,253,40010.6321412037,2009-07-16,15:10:17
39.973389,116.33411,0,252,40010.6321990741,2009-07-16,15:10:22
39.973396,116.334128,0,251,40010.6322569444,2009-07-16,15:10:27
39.97339,116.334131,0,251,40010.6323148148,2009-07-16,15:10:32
39.973388,116.334138,0,251,40010.6323726852,2009-07-16,15:10:37
39.973388,116.334138,0,251,40010.6324074074,2009-07-16,15:10:40
39.973387,116.334138,0,251,40010.6324305556,2009-07-16,15:10:42
39.973419,116.334118,0,254,40010.6324884259,2009-07-16,15:10:47
39.973421,116.334144,0,254,40010.6325462963,2009-07-16,15:10:52
39.973421,116.334144,0,254,40010.6325810185,2009-07-16,15:10:55
39.973413,116.334138,0,254,40010.6326041667,2009-07-16,15:10:57
39.973401,116.334101,0,256,40010.632662037,2009-07-16,15:11:02
39.9734,116.33411,0,256,40010.6327199074,2009-07-16,15:11:07
39.973374,116.334082,0,255,40010.6327777778,2009-07-16,15:11:12
39.973323,116.334086,0,257,40010.6328356481,2009-07-16,15:11:17
39.973312,116.334139,0,253,40010.6328935185,2009-07-16,15:11:22
39.97331,116.334218,0,247,40010.6329513889,2009-07-16,15:11:27
39.97332,116.334211,0,245,40010.6330092593,2009-07-16,15:11:32
39.973341,116.334206,0,246,40010.6330671296,2009-07-16,15:11:37
39.973341,116.334206,0,246,40010.6331018518,2009-07-16,15:11:40
39.97334,116.334205,0,246,40010.633125,2009-07-16,15:11:42
39.973408,116.334197,0,241,40010.6331828704,2009-07-16,15:11:47
39.973462,116.334162,0,240,40010.6332407407,2009-07-16,15:11:52
39.973464,116.334119,0,241,40010.6332986111,2009-07-16,15:11:57
39.973444,116.334095,0,247,40010.6333564815,2009-07-16,15:12:02
39.973422,116.334111,0,252,40010.6334143518,2009-07-16,15:12:07
39.973403,116.334143,0,255,40010.6334722222,2009-07-16,15:12:12
39.973367,116.334145,0,258,40010.6335300926,2009-07-16,15:12:17
39.973369,116.334173,0,265,40010.633587963,2009-07-16,15:12:22
39.973379,116.334152,0,267,40010.6336458333,2009-07-16,15:12:27
39.973425,116.33413,0,272,40010.6337037037,2009-07-16,15:12:32
39.97347,116.334127,0,274,40010.6337615741,2009-07-16,15:12:37
39.973417,116.334135,0,273,40010.6338194444,2009-07-16,15:12:42
39.973434,116.33418,0,276,40010.6338773148,2009-07-16,15:12:47
39.973453,116.334216,0,277,40010.6339351852,2009-07-16,15:12:52
39.973469,116.334176,0,275,40010.6339930556,2009-07-16,15:12:57
39.973494,116.33415,0,281,40010.6340509259,2009-07-16,15:13:02
39.973491,116.334159,0,285,40010.6341087963,2009-07-16,15:13:07
39.973452,116.334149,0,285,40010.6341666667,2009-07-16,15:13:12
39.973458,116.334142,0,283,40010.634224537,2009-07-16,15:13:17
39.973457,116.334134,0,284,40010.6342824074,2009-07-16,15:13:22
39.973457,116.334134,0,284,40010.6343171296,2009-07-16,15:13:25
39.973463,116.334128,0,288,40010.6343402778,2009-07-16,15:13:27
39.97346,116.334151,0,291,40010.6343981481,2009-07-16,15:13:32
39.973466,116.334166,0,296,40010.6344560185,2009-07-16,15:13:37
39.973479,116.334212,0,294,40010.6345138889,2009-07-16,15:13:42
39.973454,116.334158,0,288,40010.6345717593,2009-07-16,15:13:47
39.973415,116.334142,0,281,40010.6346296296,2009-07-16,15:13:52
39.973418,116.334193,0,281,40010.6346875,2009-07-16,15:13:57
39.973409,116.334179,0,279,40010.6347453704,2009-07-16,15:14:02
39.973406,116.334223,0,280,40010.6348032407,2009-07-16,15:14:07
39.97343,116.334232,0,281,40010.6348611111,2009-07-16,15:14:12
39.973442,116.334171,0,284,40010.6349189815,2009-07-16,15:14:17
39.973437,116.334107,0,286,40010.6349768518,2009-07-16,15:14:22
39.973395,116.334079,0,285,40010.6350347222,2009-07-16,15:14:27
39.973362,116.334075,0,284,40010.6350925926,2009-07-16,15:14:32
39.973445,116.334361,0,279,40010.646087963,2009-07-16,15:30:22
39.97344,116.334438,0,279,40010.6461458333,2009-07-16,15:30:27
39.973434,116.334454,0,277,40010.6462037037,2009-07-16,15:30:32
39.973429,116.334438,0,274,40010.6462615741,2009-07-16,15:30:37
39.973431,116.334362,0,268,40010.6463194444,2009-07-16,15:30:42
39.973443,116.334269,0,265,40010.6463773148,2009-07-16,15:30:47
39.973436,116.334233,0,262,40010.6464351852,2009-07-16,15:30:52
39.973432,116.334219,0,258,40010.6464930556,2009-07-16,15:30:57
39.973419,116.334175,0,254,40010.6465509259,2009-07-16,15:31:02
39.973401,116.334173,0,253,40010.6466087963,2009-07-16,15:31:07
39.973401,116.33411,0,253,40010.6466666667,2009-07-16,15:31:12
39.973407,116.3341,0,255,40010.646724537,2009-07-16,15:31:17
39.973425,116.334142,0,258,40010.6467824074,2009-07-16,15:31:22
39.973425,116.334151,0,258,40010.6468402778,2009-07-16,15:31:27
39.973424,116.334155,0,258,40010.6468981481,2009-07-16,15:31:32
39.973427,116.334159,0,258,40010.6469560185,2009-07-16,15:31:37
39.973429,116.334163,0,258,40010.6470138889,2009-07-16,15:31:42
39.973436,116.334161,0,258,40010.6470717593,2009-07-16,15:31:47
39.973441,116.334154,0,258,40010.6471296296,2009-07-16,15:31:52
39.973445,116.334148,0,258,40010.6471875,2009-07-16,15:31:57
39.973446,116.334152,0,258,40010.6472453704,2009-07-16,15:32:02
39.973449,116.334156,0,258,40010.6473032407,2009-07-16,15:32:07
39.973449,116.334156,0,258,40010.647337963,2009-07-16,15:32:10
39.973448,116.33416,0,258,40010.6473611111,2009-07-16,15:32:12
39.973448,116.334171,0,258,40010.6474189815,2009-07-16,15:32:17
39.973449,116.334187,0,258,40010.6474768519,2009-07-16,15:32:22
39.973447,116.334206,0,255,40010.6475347222,2009-07-16,15:32:27
39.973454,116.334198,0,253,40010.6475925926,2009-07-16,15:32:32
39.973454,116.334198,0,253,40010.6476273148,2009-07-16,15:32:35
39.973459,116.334191,0,253,40010.647650463,2009-07-16,15:32:37
39.973426,116.33416,0,253,40010.6477083333,2009-07-16,15:32:42
39.973412,116.3341,0,252,40010.6477662037,2009-07-16,15:32:47
39.9734,116.334044,0,250,40010.6478240741,2009-07-16,15:32:52
39.973391,116.334055,0,251,40010.6478819444,2009-07-16,15:32:57
39.973384,116.334036,0,251,40010.6479398148,2009-07-16,15:33:02
39.973382,116.334012,0,250,40010.6479976852,2009-07-16,15:33:07
39.973382,116.334012,0,250,40010.6480324074,2009-07-16,15:33:10
39.973376,116.334012,0,248,40010.6480555556,2009-07-16,15:33:12
39.973362,116.334007,0,248,40010.6481134259,2009-07-16,15:33:17
39.97336,116.334005,0,247,40010.6481712963,2009-07-16,15:33:22
39.97336,116.334005,0,247,40010.6482060185,2009-07-16,15:33:25
39.973367,116.334012,0,247,40010.6482291667,2009-07-16,15:33:27
39.973376,116.334043,0,247,40010.648287037,2009-07-16,15:33:32
39.973373,116.334111,0,246,40010.6483449074,2009-07-16,15:33:37
39.973368,116.334118,0,246,40010.6484027778,2009-07-16,15:33:42
39.973368,116.334118,0,246,40010.6484375,2009-07-16,15:33:45
39.973372,116.334124,0,246,40010.6484606481,2009-07-16,15:33:47
39.973376,116.334151,0,246,40010.6485185185,2009-07-16,15:33:52
39.973395,116.334218,0,248,40010.6485763889,2009-07-16,15:33:57
39.973437,116.334198,0,250,40010.6486342593,2009-07-16,15:34:02
39.973443,116.334219,0,251,40010.6486921296,2009-07-16,15:34:07
39.973462,116.334221,0,251,40010.64875,2009-07-16,15:34:12
39.973472,116.334234,0,249,40010.6488078704,2009-07-16,15:34:17
39.973471,116.334241,0,249,40010.6488657407,2009-07-16,15:34:22
39.973471,116.334241,0,249,40010.648900463,2009-07-16,15:34:25
39.97347,116.334242,0,249,40010.6489236111,2009-07-16,15:34:27
39.973457,116.334256,0,247,40010.6489814815,2009-07-16,15:34:32
39.973426,116.334244,0,243,40010.6490393518,2009-07-16,15:34:37
39.973414,116.334232,0,243,40010.6490972222,2009-07-16,15:34:42
39.973406,116.334162,0,242,40010.6491550926,2009-07-16,15:34:47
39.973392,116.334149,0,242,40010.649212963,2009-07-16,15:34:52
39.973384,116.334112,0,242,40010.6492708333,2009-07-16,15:34:57
39.973394,116.334096,0,241,40010.6493287037,2009-07-16,15:35:02
39.973419,116.334094,0,242,40010.6493865741,2009-07-16,15:35:07
39.973424,116.334108,0,242,40010.6494444444,2009-07-16,15:35:12
39.973424,116.334165,0,244,40010.6495023148,2009-07-16,15:35:17
39.973418,116.334185,0,244,40010.6495601852,2009-07-16,15:35:22
39.973402,116.334194,0,245,40010.6496180556,2009-07-16,15:35:27
39.973396,116.334206,0,245,40010.6496759259,2009-07-16,15:35:32
39.973396,116.334198,0,245,40010.6497337963,2009-07-16,15:35:37
39.973396,116.334198,0,245,40010.6497685185,2009-07-16,15:35:40
39.973399,116.33419,0,245,40010.6497916667,2009-07-16,15:35:42
39.973404,116.334181,0,244,40010.649849537,2009-07-16,15:35:47
39.973404,116.334113,0,241,40010.6499074074,2009-07-16,15:35:52
39.973404,116.334104,0,241,40010.6499652778,2009-07-16,15:35:57
39.973409,116.334104,0,241,40010.6500231481,2009-07-16,15:36:02
39.973409,116.334104,0,241,40010.6500578704,2009-07-16,15:36:05
39.973413,116.334106,0,241,40010.6500810185,2009-07-16,15:36:07
39.97342,116.334115,0,241,40010.6501388889,2009-07-16,15:36:12
39.973421,116.334127,0,241,40010.6501967593,2009-07-16,15:36:17
39.973422,116.33413,0,241,40010.6502546296,2009-07-16,15:36:22
39.973422,116.33413,0,241,40010.6502893518,2009-07-16,15:36:25
39.973425,116.334123,0,241,40010.6503125,2009-07-16,15:36:27
39.973423,116.334104,0,241,40010.6503703704,2009-07-16,15:36:32
39.973422,116.334103,0,241,40010.6504282407,2009-07-16,15:36:37
39.973422,116.334103,0,241,40010.650462963,2009-07-16,15:36:40
39.973415,116.3341,0,241,40010.6504861111,2009-07-16,15:36:42
39.973404,116.33408,0,241,40010.6505439815,2009-07-16,15:36:47
39.973408,116.334084,0,241,40010.6506018518,2009-07-16,15:36:52
39.973408,116.334084,0,241,40010.6506365741,2009-07-16,15:36:55
39.973413,116.33409,0,241,40010.6506597222,2009-07-16,15:36:57
39.973421,116.334101,0,241,40010.6507175926,2009-07-16,15:37:02
39.973425,116.33411,0,241,40010.650775463,2009-07-16,15:37:07
39.973425,116.334098,0,242,40010.6508333333,2009-07-16,15:37:12
39.97342,116.334095,0,242,40010.6508912037,2009-07-16,15:37:17
39.97342,116.334095,0,242,40010.6509259259,2009-07-16,15:37:20
39.973425,116.334093,0,242,40010.6509490741,2009-07-16,15:37:22
39.973429,116.334076,0,242,40010.6510069444,2009-07-16,15:37:27
39.97341,116.334095,0,241,40010.6510648148,2009-07-16,15:37:32
39.973385,116.334126,0,240,40010.6511226852,2009-07-16,15:37:37
39.973383,116.334136,0,240,40010.6511805556,2009-07-16,15:37:42
39.973383,116.334136,0,240,40010.6512152778,2009-07-16,15:37:45
39.973388,116.334128,0,240,40010.6512384259,2009-07-16,15:37:47
39.973392,116.334117,0,240,40010.6512962963,2009-07-16,15:37:52
39.973399,116.334076,0,238,40010.6513541667,2009-07-16,15:37:57
39.97341,116.334072,0,238,40010.651412037,2009-07-16,15:38:02
39.97341,116.334072,0,238,40010.6514467593,2009-07-16,15:38:05
39.973413,116.334077,0,238,40010.6514699074,2009-07-16,15:38:07
39.973416,116.334086,0,238,40010.6515277778,2009-07-16,15:38:12
39.973415,116.334059,0,238,40010.6515856481,2009-07-16,15:38:17
39.973415,116.334059,0,238,40010.6516203704,2009-07-16,15:38:20
39.97342,116.334064,0,238,40010.6516435185,2009-07-16,15:38:22
39.973417,116.334079,0,238,40010.6517013889,2009-07-16,15:38:27
39.973407,116.334109,0,239,40010.6517592593,2009-07-16,15:38:32
39.973401,116.334129,0,239,40010.6518171296,2009-07-16,15:38:37
39.97341,116.33414,0,240,40010.651875,2009-07-16,15:38:42
39.973416,116.334134,0,240,40010.6519328704,2009-07-16,15:38:47
39.973416,116.334134,0,240,40010.6519675926,2009-07-16,15:38:50
39.973421,116.334128,0,240,40010.6519907407,2009-07-16,15:38:52
39.97341,116.334114,0,240,40010.6520486111,2009-07-16,15:38:57
39.973394,116.334116,0,242,40010.6521064815,2009-07-16,15:39:02
39.973389,116.334095,0,243,40010.6521643519,2009-07-16,15:39:07
39.973392,116.334089,0,244,40010.6522222222,2009-07-16,15:39:12
39.973394,116.334083,0,244,40010.6522800926,2009-07-16,15:39:17
39.973401,116.334075,0,244,40010.652337963,2009-07-16,15:39:22
39.973408,116.33407,0,244,40010.6523958333,2009-07-16,15:39:27
39.973408,116.33407,0,244,40010.6524305556,2009-07-16,15:39:30
39.973408,116.33407,0,244,40010.6524537037,2009-07-16,15:39:32
39.973412,116.33408,0,242,40010.6525115741,2009-07-16,15:39:37
39.973417,116.334047,0,242,40010.6525694444,2009-07-16,15:39:42
39.97342,116.334037,0,242,40010.6526273148,2009-07-16,15:39:47
39.973404,116.33401,0,243,40010.6526851852,2009-07-16,15:39:52
39.973393,116.334,0,241,40010.6527430556,2009-07-16,15:39:57
39.973396,116.33402,0,238,40010.6528009259,2009-07-16,15:40:02
39.973397,116.334017,0,237,40010.6528587963,2009-07-16,15:40:07
39.973403,116.334014,0,237,40010.6529166667,2009-07-16,15:40:12
39.973403,116.334014,0,237,40010.6529513889,2009-07-16,15:40:15
39.973407,116.334014,0,237,40010.652974537,2009-07-16,15:40:17
39.973405,116.334005,0,237,40010.6530324074,2009-07-16,15:40:22
39.973391,116.333982,0,237,40010.6530902778,2009-07-16,15:40:27
39.973388,116.33396,0,236,40010.6531481481,2009-07-16,15:40:32
39.973388,116.33396,0,236,40010.6531828704,2009-07-16,15:40:35
39.973393,116.333961,0,236,40010.6532060185,2009-07-16,15:40:37
39.973394,116.333972,0,236,40010.6532638889,2009-07-16,15:40:42
39.973388,116.333987,0,235,40010.6533217593,2009-07-16,15:40:47
39.973392,116.333992,0,232,40010.6533796296,2009-07-16,15:40:52
39.973385,116.334,0,230,40010.6534375,2009-07-16,15:40:57
39.973385,116.334,0,230,40010.6534722222,2009-07-16,15:41:00
39.973391,116.334001,0,230,40010.6534953704,2009-07-16,15:41:02
39.973392,116.333984,0,229,40010.6535532407,2009-07-16,15:41:07
39.9734,116.334007,0,229,40010.6536111111,2009-07-16,15:41:12
39.973405,116.334096,0,228,40010.6536689815,2009-07-16,15:41:17
39.9734,116.334137,0,227,40010.6537268519,2009-07-16,15:41:22
39.973389,116.334191,0,227,40010.6537847222,2009-07-16,15:41:27
39.97338,116.334176,0,228,40010.6538425926,2009-07-16,15:41:32
39.973377,116.334141,0,228,40010.653900463,2009-07-16,15:41:37
39.973385,116.334132,0,228,40010.6539583333,2009-07-16,15:41:42
39.973389,116.334119,0,228,40010.6540162037,2009-07-16,15:41:47
39.973389,116.334119,0,228,40010.6540509259,2009-07-16,15:41:50
39.973397,116.334111,0,228,40010.6540740741,2009-07-16,15:41:52
39.973406,116.334061,0,230,40010.6541319444,2009-07-16,15:41:57
39.973413,116.334018,0,231,40010.6541898148,2009-07-16,15:42:02
39.973415,116.333997,0,231,40010.6542476852,2009-07-16,15:42:07
39.973418,116.333977,0,231,40010.6543055556,2009-07-16,15:42:12
39.973405,116.333997,0,228,40010.6543634259,2009-07-16,15:42:17
39.97341,116.334007,0,228,40010.6544212963,2009-07-16,15:42:22
39.973411,116.334022,0,228,40010.6544791667,2009-07-16,15:42:27
39.973413,116.33403,0,228,40010.654537037,2009-07-16,15:42:32
39.973413,116.334038,0,228,40010.6545949074,2009-07-16,15:42:37
39.973411,116.334034,0,228,40010.6546527778,2009-07-16,15:42:42
39.973411,116.334034,0,228,40010.6546875,2009-07-16,15:42:45
39.973409,116.334042,0,228,40010.6547106481,2009-07-16,15:42:47
39.973387,116.334075,0,227,40010.6547685185,2009-07-16,15:42:52
39.973359,116.334104,0,223,40010.6548263889,2009-07-16,15:42:57
39.973361,116.334109,0,223,40010.6548842593,2009-07-16,15:43:02
39.973361,116.334109,0,223,40010.6549189815,2009-07-16,15:43:05
39.973366,116.334109,0,222,40010.6549421296,2009-07-16,15:43:07
39.973367,116.334118,0,222,40010.655,2009-07-16,15:43:12
39.973367,116.334118,0,222,40010.6550347222,2009-07-16,15:43:15
39.973366,116.334122,0,222,40010.6550578704,2009-07-16,15:43:17
39.973375,116.334074,0,223,40010.6551157407,2009-07-16,15:43:22
39.973371,116.334031,0,225,40010.6551736111,2009-07-16,15:43:27
39.97337,116.333992,0,225,40010.6552314815,2009-07-16,15:43:32
39.97337,116.333992,0,225,40010.6552662037,2009-07-16,15:43:35
39.973371,116.333992,0,222,40010.6552893519,2009-07-16,15:43:37
39.973373,116.334024,0,222,40010.6553472222,2009-07-16,15:43:42
39.973373,116.334024,0,222,40010.6553819444,2009-07-16,15:43:45
39.973378,116.334019,0,222,40010.6554050926,2009-07-16,15:43:47
39.973381,116.334032,0,222,40010.655462963,2009-07-16,15:43:52
39.973381,116.334032,0,222,40010.6554976852,2009-07-16,15:43:55
39.973384,116.334028,0,222,40010.6555208333,2009-07-16,15:43:57
39.97339,116.334001,0,222,40010.6555787037,2009-07-16,15:44:02
39.973382,116.333965,0,223,40010.6556365741,2009-07-16,15:44:07
39.973383,116.333956,0,223,40010.6556944444,2009-07-16,15:44:12
39.973384,116.33395,0,223,40010.6557523148,2009-07-16,15:44:17
39.973384,116.33395,0,223,40010.655787037,2009-07-16,15:44:20
39.973388,116.333943,0,223,40010.6558101852,2009-07-16,15:44:22
39.973433,116.333875,0,221,40010.6558680556,2009-07-16,15:44:27
39.973459,116.333829,0,217,40010.6559259259,2009-07-16,15:44:32
39.973456,116.333841,0,211,40010.6559837963,2009-07-16,15:44:37
39.973456,116.333845,0,211,40010.6560416667,2009-07-16,15:44:42
39.973454,116.333853,0,211,40010.656099537,2009-07-16,15:44:47
39.973451,116.333858,0,211,40010.6561574074,2009-07-16,15:44:52
39.973443,116.333855,0,211,40010.6562152778,2009-07-16,15:44:57
39.973444,116.333853,0,211,40010.6562731481,2009-07-16,15:45:02
39.973444,116.333853,0,211,40010.6563078704,2009-07-16,15:45:05
39.973452,116.333849,0,211,40010.6563310185,2009-07-16,15:45:07
39.973456,116.333883,0,209,40010.6563888889,2009-07-16,15:45:12
39.973459,116.333898,0,209,40010.6564467593,2009-07-16,15:45:17
39.973465,116.333903,0,209,40010.6565046296,2009-07-16,15:45:22
39.973463,116.333905,0,209,40010.6565625,2009-07-16,15:45:27
39.973459,116.333901,0,209,40010.6566203704,2009-07-16,15:45:32
39.97346,116.333895,0,209,40010.6566782407,2009-07-16,15:45:37
39.97346,116.333893,0,209,40010.6567361111,2009-07-16,15:45:42
39.973466,116.333889,0,209,40010.6567939815,2009-07-16,15:45:47
39.973468,116.333885,0,209,40010.6568518518,2009-07-16,15:45:52
39.973469,116.333891,0,209,40010.6569097222,2009-07-16,15:45:57
39.973469,116.333891,0,209,40010.6569444444,2009-07-16,15:46:00
39.973469,116.333889,0,209,40010.6569675926,2009-07-16,15:46:02
39.973453,116.333882,0,209,40010.657025463,2009-07-16,15:46:07
39.973449,116.333877,0,209,40010.6570833333,2009-07-16,15:46:12
39.973449,116.333877,0,209,40010.6571180556,2009-07-16,15:46:15
39.973447,116.333882,0,209,40010.6571412037,2009-07-16,15:46:17
39.973446,116.333893,0,209,40010.6571990741,2009-07-16,15:46:22
39.973452,116.33421,0,158,40010.6687152778,2009-07-16,16:02:57
39.973491,116.334249,0,158,40010.6687731481,2009-07-16,16:03:02
39.973532,116.334343,0,160,40010.6688310185,2009-07-16,16:03:07
39.973561,116.334385,0,161,40010.6688888889,2009-07-16,16:03:12
39.973549,116.3344,0,162,40010.6689467593,2009-07-16,16:03:17
39.973549,116.3344,0,162,40010.6689814815,2009-07-16,16:03:20
39.973555,116.334394,0,162,40010.6690046296,2009-07-16,16:03:22
39.973514,116.334398,0,164,40010.6690625,2009-07-16,16:03:27
39.973517,116.334387,0,164,40010.6691203704,2009-07-16,16:03:32
39.973524,116.334376,0,164,40010.6691782407,2009-07-16,16:03:37
39.973524,116.334376,0,164,40010.669212963,2009-07-16,16:03:40
39.973531,116.334369,0,164,40010.6692361111,2009-07-16,16:03:42
39.973521,116.334361,0,164,40010.6692939815,2009-07-16,16:03:47
39.973486,116.334333,0,164,40010.6693518519,2009-07-16,16:03:52
39.973486,116.334333,0,164,40010.6693865741,2009-07-16,16:03:55
39.973485,116.334326,0,164,40010.6694097222,2009-07-16,16:03:57
39.973481,116.334317,0,164,40010.6694675926,2009-07-16,16:04:02
39.973475,116.334354,0,163,40010.669525463,2009-07-16,16:04:07
39.973475,116.334354,0,163,40010.6695601852,2009-07-16,16:04:10
39.973468,116.33436,0,163,40010.6695833333,2009-07-16,16:04:12
39.973455,116.334336,0,164,40010.6696412037,2009-07-16,16:04:17
39.973446,116.33431,0,164,40010.6696990741,2009-07-16,16:04:22
39.97342,116.334267,0,164,40010.6697569444,2009-07-16,16:04:27
39.973428,116.334288,0,165,40010.6698148148,2009-07-16,16:04:32
39.973422,116.334301,0,167,40010.6698726852,2009-07-16,16:04:37
39.973422,116.334302,0,167,40010.6699305556,2009-07-16,16:04:42
39.973422,116.334302,0,167,40010.6699652778,2009-07-16,16:04:45
39.97342,116.334302,0,167,40010.6699884259,2009-07-16,16:04:47
39.97341,116.334275,0,171,40010.6700462963,2009-07-16,16:04:52
39.973467,116.334296,0,178,40010.6701041667,2009-07-16,16:04:57
39.973489,116.334318,0,178,40010.670162037,2009-07-16,16:05:02
39.973486,116.334317,0,177,40010.6702199074,2009-07-16,16:05:07
39.973485,116.334323,0,177,40010.6702777778,2009-07-16,16:05:12
39.973486,116.334327,0,177,40010.6703356481,2009-07-16,16:05:17
39.973486,116.334327,0,177,40010.6703703704,2009-07-16,16:05:20
39.973489,116.334331,0,178,40010.6703935185,2009-07-16,16:05:22
39.973528,116.334339,0,183,40010.6704513889,2009-07-16,16:05:27
39.973494,116.334307,0,186,40010.6705092593,2009-07-16,16:05:32
39.973477,116.334293,0,186,40010.6705671296,2009-07-16,16:05:37
39.973474,116.334286,0,187,40010.670625,2009-07-16,16:05:42
39.973477,116.334281,0,187,40010.6706828704,2009-07-16,16:05:47
39.973472,116.33428,0,187,40010.6707407407,2009-07-16,16:05:52
39.973473,116.33428,0,187,40010.6707986111,2009-07-16,16:05:57
39.973468,116.334288,0,187,40010.6708564815,2009-07-16,16:06:02
39.97347,116.334296,0,187,40010.6709143519,2009-07-16,16:06:07
39.973478,116.334292,0,187,40010.6709722222,2009-07-16,16:06:12
39.973478,116.334292,0,187,40010.6710069444,2009-07-16,16:06:15
39.97348,116.334291,0,187,40010.6710300926,2009-07-16,16:06:17
39.973468,116.334322,0,193,40010.671087963,2009-07-16,16:06:22
39.973454,116.334319,0,197,40010.6711458333,2009-07-16,16:06:27
39.973448,116.334298,0,199,40010.6712037037,2009-07-16,16:06:32
39.973435,116.334255,0,203,40010.6712615741,2009-07-16,16:06:37
39.973446,116.334201,0,204,40010.6713194444,2009-07-16,16:06:42
39.973422,116.33413,0,205,40010.6713773148,2009-07-16,16:06:47
39.973397,116.334092,0,205,40010.6714351852,2009-07-16,16:06:52
39.973372,116.334073,0,206,40010.6714930556,2009-07-16,16:06:57
39.973336,116.334079,0,206,40010.6715509259,2009-07-16,16:07:02
39.973309,116.334068,0,205,40010.6716087963,2009-07-16,16:07:07
39.973327,116.334067,0,205,40010.6716666667,2009-07-16,16:07:12
39.973338,116.334075,0,205,40010.671724537,2009-07-16,16:07:17
39.973412,116.334088,0,203,40010.6717824074,2009-07-16,16:07:22
39.973416,116.334134,0,204,40010.6718402778,2009-07-16,16:07:27
39.973429,116.334072,0,202,40010.6718981481,2009-07-16,16:07:32
39.973441,116.334036,0,203,40010.6719560185,2009-07-16,16:07:37
39.973475,116.333999,0,206,40010.6720138889,2009-07-16,16:07:42
39.973486,116.333881,0,209,40010.6720717593,2009-07-16,16:07:47
39.973486,116.333814,0,209,40010.6721296296,2009-07-16,16:07:52
39.973476,116.333807,0,211,40010.6721875,2009-07-16,16:07:57
39.973456,116.333867,0,211,40010.6722453704,2009-07-16,16:08:02
39.973417,116.333831,0,210,40010.6723032407,2009-07-16,16:08:07
39.973403,116.333816,0,209,40010.6723611111,2009-07-16,16:08:12
39.973418,116.333845,0,205,40010.6724189815,2009-07-16,16:08:17
39.973418,116.333845,0,205,40010.6724537037,2009-07-16,16:08:20
39.97342,116.333838,0,204,40010.6724768518,2009-07-16,16:08:22
39.973431,116.33385,0,203,40010.6725347222,2009-07-16,16:08:27
39.973445,116.333866,0,204,40010.6725925926,2009-07-16,16:08:32
39.973448,116.333853,0,205,40010.672650463,2009-07-16,16:08:37
39.973447,116.333856,0,205,40010.6727083333,2009-07-16,16:08:42
39.973447,116.333856,0,205,40010.6727430556,2009-07-16,16:08:45
39.973442,116.333858,0,205,40010.6727662037,2009-07-16,16:08:47
39.973433,116.333854,0,205,40010.6728240741,2009-07-16,16:08:52
39.973437,116.333869,0,205,40010.6728819444,2009-07-16,16:08:57
39.973447,116.333906,0,204,40010.6729398148,2009-07-16,16:09:02
39.97342,116.333853,0,201,40010.6729976852,2009-07-16,16:09:07
39.9734,116.333832,0,200,40010.6730555556,2009-07-16,16:09:12
39.97339,116.333828,0,200,40010.6731134259,2009-07-16,16:09:17
39.97339,116.333828,0,200,40010.6731481481,2009-07-16,16:09:20
39.973384,116.333825,0,200,40010.6731712963,2009-07-16,16:09:22
39.973381,116.333815,0,201,40010.6732291667,2009-07-16,16:09:27
39.97337,116.333842,0,200,40010.673287037,2009-07-16,16:09:32
39.973363,116.333784,0,199,40010.6733449074,2009-07-16,16:09:37
39.973339,116.333654,0,195,40010.6734027778,2009-07-16,16:09:42
39.973338,116.333618,0,193,40010.6734606481,2009-07-16,16:09:47
39.973383,116.333626,0,191,40010.6735185185,2009-07-16,16:09:52
39.973396,116.333539,0,186,40010.6735763889,2009-07-16,16:09:57
39.973366,116.333494,0,181,40010.6736342593,2009-07-16,16:10:02
39.973385,116.333449,0,179,40010.6736921296,2009-07-16,16:10:07
39.973426,116.333396,0,178,40010.67375,2009-07-16,16:10:12
39.973412,116.333383,0,177,40010.6738078704,2009-07-16,16:10:17
39.973399,116.333379,0,177,40010.6738657407,2009-07-16,16:10:22
39.973399,116.333379,0,177,40010.673900463,2009-07-16,16:10:25
39.973398,116.333375,0,177,40010.6739236111,2009-07-16,16:10:27
39.973389,116.333372,0,177,40010.6739814815,2009-07-16,16:10:32
39.973393,116.333351,0,174,40010.6740393518,2009-07-16,16:10:37
39.973393,116.33332,0,173,40010.6740972222,2009-07-16,16:10:42
39.973415,116.333247,0,173,40010.6741550926,2009-07-16,16:10:47
39.973439,116.333247,0,171,40010.674212963,2009-07-16,16:10:52
39.973449,116.333272,0,169,40010.6742708333,2009-07-16,16:10:57
39.973442,116.333273,0,170,40010.6743287037,2009-07-16,16:11:02
39.973442,116.333273,0,170,40010.6743634259,2009-07-16,16:11:05
39.973436,116.333281,0,170,40010.6743865741,2009-07-16,16:11:07
39.973372,116.333318,0,173,40010.6744444444,2009-07-16,16:11:12
39.973334,116.333235,0,172,40010.6745023148,2009-07-16,16:11:17
39.97336,116.333195,0,172,40010.6745601852,2009-07-16,16:11:22
39.973383,116.33322,0,173,40010.6746180556,2009-07-16,16:11:27
39.97338,116.333219,0,173,40010.6746759259,2009-07-16,16:11:32
39.97338,116.333219,0,173,40010.6747106481,2009-07-16,16:11:35
39.973372,116.333214,0,173,40010.6747337963,2009-07-16,16:11:37
39.973369,116.333239,0,173,40010.6747916667,2009-07-16,16:11:42
39.973382,116.333256,0,172,40010.674849537,2009-07-16,16:11:47
39.973382,116.333283,0,171,40010.6749074074,2009-07-16,16:11:52
39.973364,116.333315,0,168,40010.6749652778,2009-07-16,16:11:57
39.973364,116.333315,0,168,40010.675,2009-07-16,16:12:00
39.973359,116.333321,0,166,40010.6750231481,2009-07-16,16:12:02
39.973322,116.333367,0,161,40010.6750810185,2009-07-16,16:12:07
39.973308,116.333376,0,159,40010.6751388889,2009-07-16,16:12:12
39.973299,116.333345,0,159,40010.6751967593,2009-07-16,16:12:17
39.973297,116.333324,0,159,40010.6752546296,2009-07-16,16:12:22
39.973308,116.333362,0,159,40010.6753125,2009-07-16,16:12:27
39.973338,116.333371,0,158,40010.6753703704,2009-07-16,16:12:32
39.973374,116.333408,0,156,40010.6754282407,2009-07-16,16:12:37
39.973378,116.333443,0,155,40010.6754861111,2009-07-16,16:12:42
39.973377,116.333427,0,154,40010.6755439815,2009-07-16,16:12:47
39.973373,116.333425,0,154,40010.6756018519,2009-07-16,16:12:52
39.97337,116.333429,0,154,40010.6756597222,2009-07-16,16:12:57
39.97337,116.333429,0,154,40010.6756944444,2009-07-16,16:13:00
39.973366,116.333427,0,154,40010.6757175926,2009-07-16,16:13:02
39.973357,116.333428,0,154,40010.675775463,2009-07-16,16:13:07
39.973328,116.33343,0,155,40010.6758333333,2009-07-16,16:13:12
39.973322,116.333389,0,157,40010.6758912037,2009-07-16,16:13:17
39.973333,116.333503,0,158,40010.6759490741,2009-07-16,16:13:22
39.973325,116.333519,0,161,40010.6760069444,2009-07-16,16:13:27
39.973329,116.333604,0,163,40010.6760648148,2009-07-16,16:13:32
39.973336,116.333581,0,164,40010.6761226852,2009-07-16,16:13:37
39.973313,116.333625,0,165,40010.6761805556,2009-07-16,16:13:42
39.973285,116.333636,0,164,40010.6762384259,2009-07-16,16:13:47
39.973272,116.333577,0,159,40010.6762962963,2009-07-16,16:13:52
39.973269,116.333562,0,162,40010.6763541667,2009-07-16,16:13:57
39.97327,116.333534,0,163,40010.676412037,2009-07-16,16:14:02
39.973248,116.333574,0,163,40010.6764699074,2009-07-16,16:14:07
39.97327,116.333592,0,164,40010.6765277778,2009-07-16,16:14:12
39.97327,116.333592,0,164,40010.6765625,2009-07-16,16:14:15
39.973264,116.333591,0,162,40010.6765856481,2009-07-16,16:14:17
39.973252,116.33359,0,161,40010.6766435185,2009-07-16,16:14:22
39.973224,116.333542,0,159,40010.6767013889,2009-07-16,16:14:27
39.973224,116.333542,0,159,40010.6767361111,2009-07-16,16:14:30
39.973227,116.333538,0,159,40010.6767592593,2009-07-16,16:14:32
39.973243,116.333471,0,158,40010.6768171296,2009-07-16,16:14:37
39.973289,116.333345,0,155,40010.676875,2009-07-16,16:14:42
39.973314,116.333274,0,149,40010.6769328704,2009-07-16,16:14:47
39.973354,116.333303,0,148,40010.6769907407,2009-07-16,16:14:52
39.973366,116.333442,0,147,40010.6770486111,2009-07-16,16:14:57
39.973388,116.333563,0,146,40010.6771064815,2009-07-16,16:15:02
39.973383,116.333703,0,145,40010.6771643519,2009-07-16,16:15:07
39.973361,116.333761,0,146,40010.6772222222,2009-07-16,16:15:12
39.973346,116.333751,0,149,40010.6772800926,2009-07-16,16:15:17
39.973332,116.333716,0,149,40010.677337963,2009-07-16,16:15:22
39.973331,116.333731,0,148,40010.6773958333,2009-07-16,16:15:27
39.97333,116.333744,0,148,40010.6774537037,2009-07-16,16:15:32
39.973337,116.333754,0,149,40010.6775115741,2009-07-16,16:15:37
39.973345,116.333752,0,148,40010.6775694444,2009-07-16,16:15:42
39.973345,116.333752,0,148,40010.6776041667,2009-07-16,16:15:45
39.973349,116.333749,0,149,40010.6776273148,2009-07-16,16:15:47
39.973352,116.333736,0,149,40010.6776851852,2009-07-16,16:15:52
39.973342,116.333733,0,148,40010.6777430556,2009-07-16,16:15:57
39.973326,116.333718,0,149,40010.6778009259,2009-07-16,16:16:02
39.973343,116.333754,0,147,40010.6778587963,2009-07-16,16:16:07
39.973336,116.333757,0,144,40010.6779166667,2009-07-16,16:16:12
39.973336,116.333757,0,144,40010.6779513889,2009-07-16,16:16:15
39.97334,116.333754,0,144,40010.677974537,2009-07-16,16:16:17
39.97336,116.333779,0,144,40010.6780324074,2009-07-16,16:16:22
39.973387,116.333745,0,146,40010.6780902778,2009-07-16,16:16:27
39.973356,116.333789,0,146,40010.6781481481,2009-07-16,16:16:32
39.973347,116.33387,0,147,40010.6782060185,2009-07-16,16:16:37
39.973355,116.333882,0,148,40010.6782638889,2009-07-16,16:16:42
39.973363,116.333901,0,150,40010.6783217593,2009-07-16,16:16:47
39.973355,116.333891,0,150,40010.6783796296,2009-07-16,16:16:52
39.973344,116.333807,0,146,40010.6784375,2009-07-16,16:16:57
39.97334,116.333796,0,144,40010.6784953704,2009-07-16,16:17:02
39.97334,116.333796,0,144,40010.6785300926,2009-07-16,16:17:05
39.973342,116.333788,0,144,40010.6785532407,2009-07-16,16:17:07
39.97336,116.333845,0,144,40010.6786111111,2009-07-16,16:17:12
39.97338,116.333851,0,144,40010.6786689815,2009-07-16,16:17:17
39.973389,116.333852,0,144,40010.6787268519,2009-07-16,16:17:22
39.973395,116.333862,0,145,40010.6787847222,2009-07-16,16:17:27
39.973394,116.333917,0,147,40010.6788425926,2009-07-16,16:17:32
39.973392,116.33397,0,150,40010.678900463,2009-07-16,16:17:37
39.973434,116.334004,0,156,40010.6789583333,2009-07-16,16:17:42
39.973428,116.334014,0,158,40010.6790162037,2009-07-16,16:17:47
39.973428,116.334014,0,158,40010.6790509259,2009-07-16,16:17:50
39.973423,116.33401,0,158,40010.6790740741,2009-07-16,16:17:52
39.973412,116.334052,0,160,40010.6791319444,2009-07-16,16:17:57
39.973412,116.334116,0,163,40010.6791898148,2009-07-16,16:18:02
39.973391,116.334149,0,161,40010.6792476852,2009-07-16,16:18:07
39.97337,116.33412,0,160,40010.6793055556,2009-07-16,16:18:12
39.973372,116.334121,0,160,40010.6793634259,2009-07-16,16:18:17
39.973374,116.334118,0,160,40010.6794212963,2009-07-16,16:18:22
39.973374,116.334118,0,160,40010.6794560185,2009-07-16,16:18:25
39.973372,116.334125,0,160,40010.6794791667,2009-07-16,16:18:27
39.973353,116.334164,0,158,40010.679537037,2009-07-16,16:18:32
39.973326,116.334236,0,155,40010.6795949074,2009-07-16,16:18:37
39.973358,116.334291,0,155,40010.6796527778,2009-07-16,16:18:42
39.973379,116.334462,0,160,40010.6797106481,2009-07-16,16:18:47
39.973374,116.334507,0,162,40010.6797685185,2009-07-16,16:18:52
39.973374,116.334541,0,162,40010.6798263889,2009-07-16,16:18:57
39.973391,116.334598,0,162,40010.6798842593,2009-07-16,16:19:02
39.973421,116.3348,0,166,40010.6799421296,2009-07-16,16:19:07
39.973421,116.334883,0,166,40010.68,2009-07-16,16:19:12
39.973439,116.334915,0,167,40010.6800578704,2009-07-16,16:19:17
39.973413,116.334904,0,167,40010.6801157407,2009-07-16,16:19:22
39.973426,116.334878,0,170,40010.6801736111,2009-07-16,16:19:27
39.97344,116.334823,0,170,40010.6802314815,2009-07-16,16:19:32
39.973455,116.33483,0,171,40010.6802893518,2009-07-16,16:19:37
39.973463,116.334729,0,170,40010.6803472222,2009-07-16,16:19:42
39.973448,116.334658,0,171,40010.6804050926,2009-07-16,16:19:47
39.973454,116.334629,0,172,40010.680462963,2009-07-16,16:19:52
39.973444,116.334616,0,174,40010.6805208333,2009-07-16,16:19:57
39.973394,116.334574,0,172,40010.6805787037,2009-07-16,16:20:02
39.973376,116.334613,0,173,40010.6806365741,2009-07-16,16:20:07
39.973376,116.334613,0,173,40010.6806712963,2009-07-16,16:20:10
39.973371,116.334617,0,175,40010.6806944444,2009-07-16,16:20:12
39.973364,116.334588,0,176,40010.6807523148,2009-07-16,16:20:17
39.973358,116.334546,0,174,40010.6808101852,2009-07-16,16:20:22
39.973392,116.334568,0,174,40010.6808680556,2009-07-16,16:20:27
39.973414,116.334582,0,174,40010.6809259259,2009-07-16,16:20:32
39.97342,116.334603,0,175,40010.6809837963,2009-07-16,16:20:37
39.973419,116.334594,0,175,40010.6810416667,2009-07-16,16:20:42
39.973441,116.334577,0,176,40010.681099537,2009-07-16,16:20:47
39.973502,116.334617,0,177,40010.6811574074,2009-07-16,16:20:52
39.97352,116.334652,0,177,40010.6812152778,2009-07-16,16:20:57
39.973505,116.334669,0,180,40010.6812731481,2009-07-16,16:21:02
39.973469,116.334684,0,182,40010.6813310185,2009-07-16,16:21:07
39.973448,116.334726,0,184,40010.6813888889,2009-07-16,16:21:12
39.97344,116.33476,0,182,40010.6814467593,2009-07-16,16:21:17
39.97344,116.334774,0,183,40010.6815046296,2009-07-16,16:21:22
39.973462,116.334854,0,185,40010.6815625,2009-07-16,16:21:27
39.973453,116.334848,0,184,40010.6816203704,2009-07-16,16:21:32
39.973419,116.334812,0,182,40010.6816782407,2009-07-16,16:21:37
39.973415,116.334724,0,179,40010.6817361111,2009-07-16,16:21:42
39.973443,116.3347,0,180,40010.6817939815,2009-07-16,16:21:47
39.973489,116.334603,0,180,40010.6818518518,2009-07-16,16:21:52
39.973517,116.334545,0,180,40010.6819097222,2009-07-16,16:21:57
39.973483,116.334502,0,178,40010.6819675926,2009-07-16,16:22:02
39.97345,116.334467,0,177,40010.682025463,2009-07-16,16:22:07
39.973436,116.334448,0,176,40010.6820833333,2009-07-16,16:22:12
39.973439,116.334483,0,176,40010.6821412037,2009-07-16,16:22:17
39.973431,116.334493,0,176,40010.6821990741,2009-07-16,16:22:22
39.973427,116.334601,0,179,40010.6822569444,2009-07-16,16:22:27
39.973416,116.334648,0,182,40010.6823148148,2009-07-16,16:22:32
39.973377,116.334607,0,185,40010.6823726852,2009-07-16,16:22:37
39.973366,116.334596,0,185,40010.6824305556,2009-07-16,16:22:42
39.973369,116.334587,0,185,40010.6824884259,2009-07-16,16:22:47
39.973389,116.334488,0,188,40010.6825462963,2009-07-16,16:22:52
39.973382,116.334391,0,185,40010.6826041667,2009-07-16,16:22:57
39.973403,116.334268,0,183,40010.682662037,2009-07-16,16:23:02
39.973418,116.33424,0,182,40010.6827199074,2009-07-16,16:23:07
39.97345,116.334198,0,181,40010.6827777778,2009-07-16,16:23:12
39.973458,116.334174,0,181,40010.6828356481,2009-07-16,16:23:17
39.97347,116.334146,0,185,40010.6828935185,2009-07-16,16:23:22
39.973458,116.334142,0,192,40010.6829513889,2009-07-16,16:23:27
39.973421,116.334158,0,194,40010.6830092593,2009-07-16,16:23:32
39.973353,116.33416,0,196,40010.6830671296,2009-07-16,16:23:37
39.973349,116.334114,0,199,40010.683125,2009-07-16,16:23:42
39.973348,116.334093,0,200,40010.6831828704,2009-07-16,16:23:47
39.973348,116.334093,0,200,40010.6832175926,2009-07-16,16:23:50
39.973346,116.334091,0,200,40010.6832407407,2009-07-16,16:23:52
39.973364,116.334116,0,200,40010.6832986111,2009-07-16,16:23:57
39.973377,116.33409,0,199,40010.6833564815,2009-07-16,16:24:02
39.973367,116.334057,0,198,40010.6834143519,2009-07-16,16:24:07
39.973356,116.334009,0,197,40010.6834722222,2009-07-16,16:24:12
39.973367,116.333942,0,195,40010.6835300926,2009-07-16,16:24:17
39.973401,116.333935,0,192,40010.683587963,2009-07-16,16:24:22
39.973415,116.333985,0,189,40010.6836458333,2009-07-16,16:24:27
39.973415,116.333985,0,189,40010.6836805556,2009-07-16,16:24:30
39.97341,116.333991,0,188,40010.6837037037,2009-07-16,16:24:32
39.973406,116.334004,0,188,40010.6837615741,2009-07-16,16:24:37
39.973392,116.334028,0,187,40010.6838194444,2009-07-16,16:24:42
39.973362,116.333999,0,186,40010.6838773148,2009-07-16,16:24:47
39.973333,116.334032,0,186,40010.6839351852,2009-07-16,16:24:52
39.97333,116.334078,0,186,40010.6839930556,2009-07-16,16:24:57
39.973369,116.334074,0,189,40010.6840509259,2009-07-16,16:25:02
39.97338,116.334047,0,192,40010.6841087963,2009-07-16,16:25:07
39.97338,116.334047,0,192,40010.6841435185,2009-07-16,16:25:10
39.973386,116.33404,0,193,40010.6841666667,2009-07-16,16:25:12
39.973387,116.334049,0,193,40010.684224537,2009-07-16,16:25:17
39.973395,116.334045,0,192,40010.6842824074,2009-07-16,16:25:22
39.973394,116.334052,0,191,40010.6843402778,2009-07-16,16:25:27
39.973394,116.334052,0,191,40010.684375,2009-07-16,16:25:30
39.973393,116.334046,0,191,40010.6843981481,2009-07-16,16:25:32
39.973395,116.334077,0,195,40010.6844560185,2009-07-16,16:25:37
39.973395,116.334077,0,195,40010.6844907407,2009-07-16,16:25:40
39.973393,116.334071,0,195,40010.6845138889,2009-07-16,16:25:42
39.973398,116.334044,0,196,40010.6845717593,2009-07-16,16:25:47
39.973421,116.333975,0,201,40010.6846296296,2009-07-16,16:25:52
39.973447,116.333885,0,206,40010.6846875,2009-07-16,16:25:57
39.973465,116.333537,0,204,40010.6868634259,2009-07-16,16:29:05
39.973468,116.333531,0,203,40010.6868865741,2009-07-16,16:29:07
39.973468,116.333605,0,201,40010.6869444444,2009-07-16,16:29:12
39.973474,116.333657,0,201,40010.6870023148,2009-07-16,16:29:17
39.973479,116.333659,0,200,40010.6870601852,2009-07-16,16:29:22
39.973479,116.333659,0,200,40010.6870949074,2009-07-16,16:29:25
39.973475,116.33366,0,200,40010.6871180556,2009-07-16,16:29:27
39.973369,116.333853,0,199,40010.6871759259,2009-07-16,16:29:32
39.973333,116.33383,0,203,40010.6872337963,2009-07-16,16:29:37
39.973357,116.333819,0,203,40010.6872916667,2009-07-16,16:29:42
39.973358,116.333816,0,201,40010.687349537,2009-07-16,16:29:47
39.973358,116.333816,0,201,40010.6874074074,2009-07-16,16:29:52
39.973358,116.333811,0,201,40010.6874652778,2009-07-16,16:29:57
39.973358,116.333811,0,201,40010.6875,2009-07-16,16:30:00
39.973357,116.333816,0,201,40010.6875231481,2009-07-16,16:30:02
39.973357,116.333826,0,201,40010.6875810185,2009-07-16,16:30:07
39.973342,116.333832,0,199,40010.6876388889,2009-07-16,16:30:12
39.973342,116.333832,0,199,40010.6876736111,2009-07-16,16:30:15
39.973334,116.33383,0,196,40010.6876967593,2009-07-16,16:30:17
39.97333,116.333845,0,194,40010.6877546296,2009-07-16,16:30:22
39.973336,116.333869,0,189,40010.6878125,2009-07-16,16:30:27
39.973322,116.333856,0,188,40010.6878703704,2009-07-16,16:30:32
39.97334,116.333867,0,186,40010.6879282407,2009-07-16,16:30:37
39.97334,116.333867,0,186,40010.687962963,2009-07-16,16:30:40
39.973333,116.333863,0,186,40010.6879861111,2009-07-16,16:30:42
39.973331,116.333853,0,186,40010.6880439815,2009-07-16,16:30:47
39.973331,116.333827,0,184,40010.6881018518,2009-07-16,16:30:52
39.973322,116.333794,0,180,40010.6881597222,2009-07-16,16:30:57
39.973333,116.33364,0,180,40010.6882175926,2009-07-16,16:31:02
39.973322,116.333597,0,177,40010.688275463,2009-07-16,16:31:07
39.973343,116.333676,0,172,40010.6883333333,2009-07-16,16:31:12
39.973349,116.333692,0,172,40010.6883912037,2009-07-16,16:31:17
39.973343,116.333668,0,172,40010.6884490741,2009-07-16,16:31:22
39.973346,116.333663,0,170,40010.6885069444,2009-07-16,16:31:27
39.973346,116.333663,0,170,40010.6885416667,2009-07-16,16:31:30
39.973344,116.333667,0,170,40010.6885648148,2009-07-16,16:31:32
39.973328,116.333667,0,169,40010.6886226852,2009-07-16,16:31:37
39.973351,116.333664,0,170,40010.6886805556,2009-07-16,16:31:42
39.97339,116.333694,0,169,40010.6887384259,2009-07-16,16:31:47
39.973394,116.333685,0,167,40010.6887962963,2009-07-16,16:31:52
39.973378,116.333682,0,166,40010.6888541667,2009-07-16,16:31:57
39.973371,116.333642,0,164,40010.688912037,2009-07-16,16:32:02
39.973345,116.333583,0,160,40010.6889699074,2009-07-16,16:32:07
39.973366,116.333646,0,157,40010.6890277778,2009-07-16,16:32:12
39.973379,116.333679,0,156,40010.6890856481,2009-07-16,16:32:17
39.973379,116.333679,0,156,40010.6891203704,2009-07-16,16:32:20
39.973373,116.333682,0,156,40010.6891435185,2009-07-16,16:32:22
39.97336,116.333672,0,157,40010.6892013889,2009-07-16,16:32:27
39.973309,116.333641,0,156,40010.6892592593,2009-07-16,16:32:32
39.973296,116.3336,0,156,40010.6893171296,2009-07-16,16:32:37
39.973311,116.333575,0,157,40010.689375,2009-07-16,16:32:42
39.973306,116.333517,0,154,40010.6894328704,2009-07-16,16:32:47
39.973321,116.333485,0,153,40010.6894907407,2009-07-16,16:32:52
39.973374,116.333474,0,153,40010.6895486111,2009-07-16,16:32:57
39.973374,116.333474,0,153,40010.6895833333,2009-07-16,16:33:00
39.973369,116.33347,0,151,40010.6896064815,2009-07-16,16:33:02
39.973341,116.333438,0,148,40010.6896643518,2009-07-16,16:33:07
39.97328,116.333409,0,143,40010.6897222222,2009-07-16,16:33:12
39.973236,116.333377,0,141,40010.6897800926,2009-07-16,16:33:17
39.97322,116.333327,0,143,40010.689837963,2009-07-16,16:33:22
39.973204,116.333284,0,144,40010.6898958333,2009-07-16,16:33:27
39.973143,116.333305,0,144,40010.6899537037,2009-07-16,16:33:32
39.973127,116.333353,0,142,40010.6900115741,2009-07-16,16:33:37
39.973146,116.333377,0,141,40010.6900694444,2009-07-16,16:33:42
39.973156,116.333346,0,139,40010.6901273148,2009-07-16,16:33:47
39.973171,116.333325,0,137,40010.6901851852,2009-07-16,16:33:52
39.973187,116.333298,0,133,40010.6902430556,2009-07-16,16:33:57
39.973231,116.333259,0,130,40010.6903009259,2009-07-16,16:34:02
39.973263,116.333269,0,129,40010.6903587963,2009-07-16,16:34:07
39.973267,116.333254,0,128,40010.6904166667,2009-07-16,16:34:12
39.973251,116.333222,0,125,40010.690474537,2009-07-16,16:34:17
39.973289,116.333213,0,124,40010.6905324074,2009-07-16,16:34:22
39.973312,116.333243,0,124,40010.6905902778,2009-07-16,16:34:27
39.973295,116.333307,0,123,40010.6906481481,2009-07-16,16:34:32
39.973228,116.333353,0,124,40010.6907060185,2009-07-16,16:34:37
39.973223,116.333383,0,124,40010.6907638889,2009-07-16,16:34:42
39.973245,116.333495,0,123,40010.6908217593,2009-07-16,16:34:47
39.973254,116.333534,0,121,40010.6908796296,2009-07-16,16:34:52
39.973254,116.333534,0,121,40010.6909143519,2009-07-16,16:34:55
39.973262,116.33353,0,121,40010.6909375,2009-07-16,16:34:57
39.973243,116.333535,0,119,40010.6909953704,2009-07-16,16:35:02
39.973264,116.333547,0,118,40010.6910532407,2009-07-16,16:35:07
39.973312,116.333567,0,116,40010.6911111111,2009-07-16,16:35:12
39.973329,116.333524,0,113,40010.6911689815,2009-07-16,16:35:17
39.973358,116.333545,0,111,40010.6912268519,2009-07-16,16:35:22
39.97334,116.333573,0,111,40010.6912847222,2009-07-16,16:35:27
39.973291,116.333553,0,112,40010.6913425926,2009-07-16,16:35:32
39.973244,116.333555,0,114,40010.691400463,2009-07-16,16:35:37
39.973113,116.333575,0,118,40010.6914583333,2009-07-16,16:35:42
39.972856,116.333645,0,122,40010.6915162037,2009-07-16,16:35:47
39.972748,116.333717,0,126,40010.6915740741,2009-07-16,16:35:52
39.972744,116.333827,0,129,40010.6916319444,2009-07-16,16:35:57
39.972771,116.333872,0,129,40010.6916898148,2009-07-16,16:36:02
39.972859,116.334057,0,130,40010.6917476852,2009-07-16,16:36:07
39.972939,116.334217,0,130,40010.6918055556,2009-07-16,16:36:12
39.973051,116.334318,0,130,40010.6918634259,2009-07-16,16:36:17
39.973105,116.33441,0,130,40010.6919212963,2009-07-16,16:36:22
39.973118,116.334393,0,131,40010.6919791667,2009-07-16,16:36:27
39.97318,116.334426,0,132,40010.692037037,2009-07-16,16:36:32
39.973241,116.334444,0,133,40010.6920949074,2009-07-16,16:36:37
39.972995,116.334553,0,144,40010.6921527778,2009-07-16,16:36:42
39.972819,116.334626,0,149,40010.6922106481,2009-07-16,16:36:47
39.972847,116.334636,0,152,40010.6922685185,2009-07-16,16:36:52
39.972847,116.334636,0,152,40010.6923032407,2009-07-16,16:36:55
39.972843,116.334638,0,153,40010.6923263889,2009-07-16,16:36:57
39.972854,116.334648,0,154,40010.6923842593,2009-07-16,16:37:02
39.972916,116.334606,0,156,40010.6924421296,2009-07-16,16:37:07
39.972981,116.334583,0,158,40010.6925,2009-07-16,16:37:12
39.973027,116.334547,0,159,40010.6925578704,2009-07-16,16:37:17
39.973038,116.334554,0,160,40010.6926157407,2009-07-16,16:37:22
39.973063,116.334559,0,161,40010.6926736111,2009-07-16,16:37:27
39.973081,116.334558,0,164,40010.6927314815,2009-07-16,16:37:32
39.973169,116.334418,0,171,40010.6927893519,2009-07-16,16:37:37
39.973234,116.334298,0,175,40010.6928472222,2009-07-16,16:37:42
39.973329,116.334298,0,177,40010.6929050926,2009-07-16,16:37:47
39.973364,116.334291,0,179,40010.692962963,2009-07-16,16:37:52
39.973345,116.334213,0,182,40010.6930208333,2009-07-16,16:37:57
39.973341,116.334184,0,183,40010.6930787037,2009-07-16,16:38:02
39.973327,116.334157,0,185,40010.6931365741,2009-07-16,16:38:07
39.973355,116.334124,0,187,40010.6931944444,2009-07-16,16:38:12
39.97324,116.333822,0,244,40010.6981712963,2009-07-16,16:45:22
39.973209,116.333747,0,244,40010.6982291667,2009-07-16,16:45:27
39.973235,116.333713,0,244,40010.698287037,2009-07-16,16:45:32
39.973279,116.333727,0,244,40010.6983449074,2009-07-16,16:45:37
39.973289,116.333758,0,244,40010.6984027778,2009-07-16,16:45:42
39.973279,116.333772,0,244,40010.6984606481,2009-07-16,16:45:47
39.973291,116.333789,0,247,40010.6985185185,2009-07-16,16:45:52
39.973291,116.333789,0,247,40010.6985532407,2009-07-16,16:45:55
39.973293,116.333781,0,247,40010.6985763889,2009-07-16,16:45:57
39.973355,116.333779,0,248,40010.6986342593,2009-07-16,16:46:02
39.973368,116.333772,0,248,40010.6986921296,2009-07-16,16:46:07
39.973384,116.333819,0,248,40010.69875,2009-07-16,16:46:12
39.973374,116.333833,0,248,40010.6988078704,2009-07-16,16:46:17
39.973381,116.333936,0,250,40010.6988657407,2009-07-16,16:46:22
39.973456,116.334009,0,251,40010.6989236111,2009-07-16,16:46:27
39.97348,116.334045,0,255,40010.6989814815,2009-07-16,16:46:32
39.973493,116.334166,0,270,40010.6990393519,2009-07-16,16:46:37
39.973511,116.33426,0,279,40010.6990972222,2009-07-16,16:46:42
39.973491,116.334293,0,280,40010.6991550926,2009-07-16,16:46:47
39.973462,116.334307,0,281,40010.699212963,2009-07-16,16:46:52
39.973474,116.334295,0,279,40010.6992708333,2009-07-16,16:46:57
39.973464,116.334252,0,281,40010.6993287037,2009-07-16,16:47:02
39.973429,116.334195,0,282,40010.6993865741,2009-07-16,16:47:07
39.973415,116.334116,0,283,40010.6994444444,2009-07-16,16:47:12
39.973446,116.334173,0,283,40010.6995023148,2009-07-16,16:47:17
39.973439,116.334168,0,283,40010.6995601852,2009-07-16,16:47:22
39.973439,116.334168,0,283,40010.6995949074,2009-07-16,16:47:25
39.973435,116.334163,0,282,40010.6996180556,2009-07-16,16:47:27
39.973404,116.334115,0,284,40010.6996759259,2009-07-16,16:47:32
39.973435,116.334094,0,283,40010.6997337963,2009-07-16,16:47:37
39.973451,116.334092,0,282,40010.6997916667,2009-07-16,16:47:42
39.973451,116.334092,0,282,40010.6998263889,2009-07-16,16:47:45
39.973457,116.334098,0,282,40010.699849537,2009-07-16,16:47:47
39.973502,116.334143,0,280,40010.6999074074,2009-07-16,16:47:52
39.973524,116.334288,0,275,40010.6999652778,2009-07-16,16:47:57
39.973473,116.334316,0,267,40010.7000231481,2009-07-16,16:48:02
39.973504,116.334309,0,264,40010.7000810185,2009-07-16,16:48:07
39.973504,116.334294,0,262,40010.7001388889,2009-07-16,16:48:12
39.973494,116.334267,0,262,40010.7001967593,2009-07-16,16:48:17
39.973489,116.334258,0,262,40010.7002546296,2009-07-16,16:48:22
39.97348,116.334256,0,262,40010.7003125,2009-07-16,16:48:27
39.973451,116.334251,0,266,40010.7003703704,2009-07-16,16:48:32
39.973426,116.334213,0,267,40010.7004282407,2009-07-16,16:48:37
39.973416,116.334204,0,266,40010.7004861111,2009-07-16,16:48:42
39.973415,116.334165,0,265,40010.7005439815,2009-07-16,16:48:47
39.973394,116.334035,0,261,40010.7006018519,2009-07-16,16:48:52
39.973389,116.333966,0,257,40010.7006597222,2009-07-16,16:48:57
39.973426,116.333929,0,252,40010.7007175926,2009-07-16,16:49:02
39.973432,116.333914,0,250,40010.700775463,2009-07-16,16:49:07
39.973432,116.333914,0,250,40010.7008101852,2009-07-16,16:49:10
39.973434,116.333913,0,250,40010.7008333333,2009-07-16,16:49:12
39.973459,116.333888,0,246,40010.7008912037,2009-07-16,16:49:17
39.973489,116.333922,0,238,40010.7009490741,2009-07-16,16:49:22
39.973483,116.333936,0,239,40010.7010069444,2009-07-16,16:49:27
39.973493,116.333957,0,239,40010.7010648148,2009-07-16,16:49:32
39.973524,116.334021,0,240,40010.7011226852,2009-07-16,16:49:37
39.973565,116.334047,0,236,40010.7011805556,2009-07-16,16:49:42
39.973586,116.334112,0,231,40010.7012384259,2009-07-16,16:49:47
39.973574,116.334092,0,232,40010.7012962963,2009-07-16,16:49:52
39.973557,116.334068,0,235,40010.7013541667,2009-07-16,16:49:57
39.973501,116.334013,0,237,40010.701412037,2009-07-16,16:50:02
39.97344,116.333995,0,244,40010.7014699074,2009-07-16,16:50:07
39.973429,116.334004,0,248,40010.7015277778,2009-07-16,16:50:12
39.973433,116.334027,0,251,40010.7015856481,2009-07-16,16:50:17
39.973434,116.334069,0,254,40010.7016435185,2009-07-16,16:50:22
39.973485,116.334066,0,247,40010.7017013889,2009-07-16,16:50:27
39.9735,116.334066,0,246,40010.7017592593,2009-07-16,16:50:32
39.97351,116.334055,0,245,40010.7018171296,2009-07-16,16:50:37
39.97351,116.334055,0,245,40010.7018518519,2009-07-16,16:50:40
39.973508,116.334049,0,245,40010.701875,2009-07-16,16:50:42
39.973525,116.334059,0,249,40010.7019328704,2009-07-16,16:50:47
39.973569,116.334124,0,253,40010.7019907407,2009-07-16,16:50:52
39.97357,116.334165,0,250,40010.7020486111,2009-07-16,16:50:57
39.97356,116.334182,0,248,40010.7021064815,2009-07-16,16:51:02
39.97356,116.334182,0,248,40010.7021412037,2009-07-16,16:51:05
39.973559,116.334186,0,248,40010.7021643519,2009-07-16,16:51:07
39.973547,116.334185,0,248,40010.7022222222,2009-07-16,16:51:12
39.9735,116.334177,0,246,40010.7022800926,2009-07-16,16:51:17
39.973505,116.334215,0,242,40010.702337963,2009-07-16,16:51:22
39.973513,116.334233,0,241,40010.7023958333,2009-07-16,16:51:27
39.973568,116.334292,0,239,40010.7024537037,2009-07-16,16:51:32
39.973595,116.334338,0,237,40010.7025115741,2009-07-16,16:51:37
39.973577,116.334329,0,235,40010.7025694444,2009-07-16,16:51:42
39.973568,116.334327,0,234,40010.7026273148,2009-07-16,16:51:47
39.973559,116.334325,0,234,40010.7026851852,2009-07-16,16:51:52
39.973476,116.334238,0,234,40010.7027430556,2009-07-16,16:51:57
39.973488,116.334255,0,235,40010.7028009259,2009-07-16,16:52:02
39.97352,116.334271,0,235,40010.7028587963,2009-07-16,16:52:07
39.97352,116.334271,0,235,40010.7028935185,2009-07-16,16:52:10
39.973524,116.334267,0,235,40010.7029166667,2009-07-16,16:52:12
39.973507,116.33426,0,233,40010.702974537,2009-07-16,16:52:17
39.973477,116.334251,0,232,40010.7030324074,2009-07-16,16:52:22
39.973503,116.334269,0,231,40010.7030902778,2009-07-16,16:52:27
39.973503,116.334267,0,231,40010.7031481481,2009-07-16,16:52:32
39.973495,116.334266,0,230,40010.7032060185,2009-07-16,16:52:37
39.973491,116.334262,0,230,40010.7032638889,2009-07-16,16:52:42
39.973491,116.334262,0,230,40010.7032986111,2009-07-16,16:52:45
39.973487,116.334254,0,230,40010.7033217593,2009-07-16,16:52:47
39.973474,116.334253,0,228,40010.7033796296,2009-07-16,16:52:52
39.97347,116.334254,0,228,40010.7034375,2009-07-16,16:52:57
39.973466,116.334254,0,228,40010.7034953704,2009-07-16,16:53:02
39.973466,116.334254,0,228,40010.7035300926,2009-07-16,16:53:05
39.973459,116.334247,0,228,40010.7035532407,2009-07-16,16:53:07
39.973458,116.334193,0,229,40010.7036111111,2009-07-16,16:53:12
39.973473,116.33419,0,229,40010.7036689815,2009-07-16,16:53:17
39.973481,116.334178,0,229,40010.7037268518,2009-07-16,16:53:22
39.97352,116.334147,0,229,40010.7037847222,2009-07-16,16:53:27
39.973485,116.334106,0,232,40010.7038425926,2009-07-16,16:53:32
39.973459,116.334051,0,233,40010.703900463,2009-07-16,16:53:37
39.973445,116.334001,0,234,40010.7039583333,2009-07-16,16:53:42
39.973419,116.333944,0,234,40010.7040162037,2009-07-16,16:53:47
39.973403,116.333901,0,234,40010.7040740741,2009-07-16,16:53:52
39.973593,116.334132,0,281,40010.7087615741,2009-07-16,17:00:37
39.973558,116.334218,0,285,40010.7088194444,2009-07-16,17:00:42
39.97357,116.334268,0,282,40010.7088773148,2009-07-16,17:00:47
39.973592,116.334315,0,280,40010.7089351852,2009-07-16,17:00:52
39.97358,116.334265,0,280,40010.7089930556,2009-07-16,17:00:57
39.973533,116.334251,0,277,40010.7090509259,2009-07-16,17:01:02
39.973528,116.334242,0,277,40010.7091087963,2009-07-16,17:01:07
39.973537,116.334228,0,277,40010.7091666667,2009-07-16,17:01:12
39.973528,116.334177,0,277,40010.709224537,2009-07-16,17:01:17
39.973517,116.334174,0,277,40010.7092824074,2009-07-16,17:01:22
39.973522,116.334186,0,276,40010.7093402778,2009-07-16,17:01:27
39.973539,116.334198,0,274,40010.7093981481,2009-07-16,17:01:32
39.973489,116.334195,0,273,40010.7094560185,2009-07-16,17:01:37
39.973499,116.334213,0,272,40010.7095138889,2009-07-16,17:01:42
39.973513,116.334196,0,271,40010.7095717593,2009-07-16,17:01:47
39.973529,116.334175,0,267,40010.7096296296,2009-07-16,17:01:52
39.97358,116.334189,0,269,40010.7096875,2009-07-16,17:01:57
39.973623,116.334249,0,271,40010.7097453704,2009-07-16,17:02:02
39.973619,116.334263,0,270,40010.7098032407,2009-07-16,17:02:07
39.973629,116.334264,0,271,40010.7098611111,2009-07-16,17:02:12
39.973535,116.334139,0,272,40010.7099189815,2009-07-16,17:02:17
39.973508,116.334089,0,273,40010.7099768519,2009-07-16,17:02:22
39.973562,116.333934,0,270,40010.7100347222,2009-07-16,17:02:27
39.973568,116.333832,0,275,40010.7100925926,2009-07-16,17:02:32
39.973572,116.333759,0,277,40010.710150463,2009-07-16,17:02:37
39.973578,116.333716,0,278,40010.7102083333,2009-07-16,17:02:42
39.97357,116.333692,0,279,40010.7102662037,2009-07-16,17:02:47
39.97358,116.333691,0,277,40010.7103240741,2009-07-16,17:02:52
39.97358,116.333691,0,277,40010.7103587963,2009-07-16,17:02:55
39.973575,116.333698,0,277,40010.7103819444,2009-07-16,17:02:57
39.973563,116.333699,0,277,40010.7104398148,2009-07-16,17:03:02
39.973522,116.333728,0,273,40010.7104976852,2009-07-16,17:03:07
39.973502,116.333831,0,268,40010.7105555556,2009-07-16,17:03:12
39.97348,116.333981,0,261,40010.7106134259,2009-07-16,17:03:17
39.973479,116.33408,0,255,40010.7106712963,2009-07-16,17:03:22
39.973479,116.334104,0,249,40010.7107291667,2009-07-16,17:03:27
39.973486,116.334132,0,244,40010.710787037,2009-07-16,17:03:32
39.973503,116.334137,0,237,40010.7108449074,2009-07-16,17:03:37
39.973517,116.334144,0,235,40010.7109027778,2009-07-16,17:03:42
39.973517,116.334161,0,235,40010.7109606481,2009-07-16,17:03:47
39.973515,116.33416,0,235,40010.7110185185,2009-07-16,17:03:52
39.973512,116.334159,0,235,40010.7110763889,2009-07-16,17:03:57
39.973512,116.334159,0,235,40010.7111111111,2009-07-16,17:04:00
39.97352,116.33416,0,234,40010.7111342593,2009-07-16,17:04:02
39.973521,116.334238,0,227,40010.7111921296,2009-07-16,17:04:07
39.973492,116.334257,0,223,40010.71125,2009-07-16,17:04:12
39.973492,116.334257,0,223,40010.7112847222,2009-07-16,17:04:15
39.973491,116.334261,0,223,40010.7113078704,2009-07-16,17:04:17
39.973485,116.33425,0,223,40010.7113657407,2009-07-16,17:04:22
39.973453,116.334162,0,218,40010.7114236111,2009-07-16,17:04:27
39.973431,116.334097,0,216,40010.7114814815,2009-07-16,17:04:32
39.973416,116.334049,0,216,40010.7115393518,2009-07-16,17:04:37
39.973421,116.334062,0,216,40010.7115972222,2009-07-16,17:04:42
39.973442,116.334026,0,215,40010.7116550926,2009-07-16,17:04:47
39.973456,116.333931,0,218,40010.711712963,2009-07-16,17:04:52
39.973485,116.333831,0,222,40010.7117708333,2009-07-16,17:04:57
39.973495,116.333757,0,226,40010.7118287037,2009-07-16,17:05:02
39.973487,116.333699,0,231,40010.7118865741,2009-07-16,17:05:07
39.973461,116.333697,0,233,40010.7119444444,2009-07-16,17:05:12
39.973449,116.333702,0,232,40010.7120023148,2009-07-16,17:05:17
39.973441,116.333774,0,229,40010.7120601852,2009-07-16,17:05:22
39.973419,116.333893,0,222,40010.7121180556,2009-07-16,17:05:27
39.973414,116.333891,0,215,40010.7121759259,2009-07-16,17:05:32
39.973414,116.333891,0,215,40010.7122106481,2009-07-16,17:05:35
39.973414,116.333892,0,214,40010.7122337963,2009-07-16,17:05:37
39.973421,116.333925,0,212,40010.7122916667,2009-07-16,17:05:42
39.973417,116.333969,0,206,40010.712349537,2009-07-16,17:05:47
39.973403,116.333996,0,201,40010.7124074074,2009-07-16,17:05:52
39.973416,116.334009,0,200,40010.7124652778,2009-07-16,17:05:57
39.973417,116.334027,0,195,40010.7125231481,2009-07-16,17:06:02
39.973426,116.334051,0,196,40010.7125810185,2009-07-16,17:06:07
39.973436,116.334031,0,194,40010.7126388889,2009-07-16,17:06:12
39.973444,116.334033,0,194,40010.7126967593,2009-07-16,17:06:17
39.973444,116.334033,0,194,40010.7127314815,2009-07-16,17:06:20
39.973446,116.334025,0,194,40010.7127546296,2009-07-16,17:06:22
39.973437,116.334037,0,191,40010.7128125,2009-07-16,17:06:27
39.973425,116.334007,0,190,40010.7128703704,2009-07-16,17:06:32
39.973417,116.333995,0,191,40010.7129282407,2009-07-16,17:06:37
39.973417,116.333995,0,191,40010.712962963,2009-07-16,17:06:40
39.973412,116.33399,0,191,40010.7129861111,2009-07-16,17:06:42
39.973415,116.333935,0,198,40010.7130439815,2009-07-16,17:06:47
39.97343,116.333859,0,198,40010.7131018518,2009-07-16,17:06:52
39.973442,116.333835,0,196,40010.7131597222,2009-07-16,17:06:57
39.973434,116.333777,0,197,40010.7132175926,2009-07-16,17:07:02
39.973445,116.333759,0,199,40010.713275463,2009-07-16,17:07:07
39.973445,116.333759,0,199,40010.7133101852,2009-07-16,17:07:10
39.973445,116.333753,0,201,40010.7133333333,2009-07-16,17:07:12
39.973402,116.334079,0,198,40010.7244444444,2009-07-16,17:23:12
39.973409,116.334102,0,197,40010.7245023148,2009-07-16,17:23:17
39.973402,116.334112,0,196,40010.7245601852,2009-07-16,17:23:22
39.973401,116.334111,0,196,40010.7246180556,2009-07-16,17:23:27
39.973401,116.334111,0,196,40010.7246527778,2009-07-16,17:23:30
39.973404,116.33411,0,196,40010.7246759259,2009-07-16,17:23:32
39.973402,116.334119,0,195,40010.7247337963,2009-07-16,17:23:37
39.97341,116.334088,0,195,40010.7247916667,2009-07-16,17:23:42
39.973426,116.334013,0,198,40010.724849537,2009-07-16,17:23:47
39.973431,116.333931,0,204,40010.7249074074,2009-07-16,17:23:52
39.973415,116.333809,0,212,40010.7249652778,2009-07-16,17:23:57
39.973439,116.333778,0,213,40010.7250231481,2009-07-16,17:24:02
39.973439,116.333778,0,213,40010.7250578704,2009-07-16,17:24:05
39.973435,116.333773,0,212,40010.7250810185,2009-07-16,17:24:07
39.973441,116.3338,0,209,40010.7251388889,2009-07-16,17:24:12
39.973454,116.333794,0,209,40010.7251967593,2009-07-16,17:24:17
39.973454,116.333794,0,209,40010.7252314815,2009-07-16,17:24:20
39.973461,116.333799,0,208,40010.7252546296,2009-07-16,17:24:22
39.973453,116.333811,0,208,40010.7253125,2009-07-16,17:24:27
39.973447,116.333841,0,206,40010.7253703704,2009-07-16,17:24:32
39.973417,116.333892,0,205,40010.7254282407,2009-07-16,17:24:37
39.973417,116.333909,0,203,40010.7254861111,2009-07-16,17:24:42
39.973394,116.333911,0,204,40010.7255439815,2009-07-16,17:24:47
39.973397,116.333915,0,204,40010.7256018519,2009-07-16,17:24:52
39.973397,116.333915,0,204,40010.7256365741,2009-07-16,17:24:55
39.973403,116.333922,0,204,40010.7256597222,2009-07-16,17:24:57
39.973416,116.333944,0,204,40010.7257175926,2009-07-16,17:25:02
39.973431,116.333963,0,203,40010.725775463,2009-07-16,17:25:07
39.973414,116.33397,0,205,40010.7258333333,2009-07-16,17:25:12
39.973414,116.33397,0,205,40010.7258680556,2009-07-16,17:25:15
39.973408,116.333972,0,205,40010.7258912037,2009-07-16,17:25:17
39.97338,116.333977,0,205,40010.7259490741,2009-07-16,17:25:22
39.973416,116.334001,0,208,40010.7260069444,2009-07-16,17:25:27
39.973483,116.334054,0,215,40010.7260648148,2009-07-16,17:25:32
39.97349,116.334115,0,222,40010.7261226852,2009-07-16,17:25:37
39.973482,116.334142,0,230,40010.7261805556,2009-07-16,17:25:42
39.973472,116.334154,0,232,40010.7262384259,2009-07-16,17:25:47
39.973476,116.334149,0,232,40010.7262962963,2009-07-16,17:25:52
39.973476,116.334149,0,232,40010.7263310185,2009-07-16,17:25:55
39.973475,116.334146,0,232,40010.7263541667,2009-07-16,17:25:57
39.973488,116.33409,0,230,40010.726412037,2009-07-16,17:26:02
39.973484,116.334022,0,226,40010.7264699074,2009-07-16,17:26:07
39.973471,116.333989,0,225,40010.7265277778,2009-07-16,17:26:12
39.973467,116.333958,0,224,40010.7265856481,2009-07-16,17:26:17
39.973487,116.333949,0,222,40010.7266435185,2009-07-16,17:26:22
39.973487,116.333949,0,222,40010.7266782407,2009-07-16,17:26:25
39.973486,116.333957,0,223,40010.7267013889,2009-07-16,17:26:27
39.973477,116.333982,0,224,40010.7267592593,2009-07-16,17:26:32
39.973446,116.334041,0,224,40010.7268171296,2009-07-16,17:26:37
39.973479,116.334052,0,225,40010.726875,2009-07-16,17:26:42
39.973538,116.334077,0,227,40010.7269328704,2009-07-16,17:26:47
39.973547,116.334086,0,226,40010.7269907407,2009-07-16,17:26:52
39.973539,116.334124,0,229,40010.7270486111,2009-07-16,17:26:57
39.973535,116.334161,0,231,40010.7271064815,2009-07-16,17:27:02
39.973549,116.334155,0,232,40010.7271643518,2009-07-16,17:27:07
39.973546,116.334091,0,232,40010.7272222222,2009-07-16,17:27:12
39.973534,116.334077,0,232,40010.7272800926,2009-07-16,17:27:17
39.973516,116.334063,0,231,40010.727337963,2009-07-16,17:27:22
39.973491,116.334009,0,232,40010.7273958333,2009-07-16,17:27:27
39.973471,116.334,0,233,40010.7274537037,2009-07-16,17:27:32
39.973421,116.334005,0,236,40010.7275115741,2009-07-16,17:27:37
39.973416,116.334022,0,235,40010.7275694444,2009-07-16,17:27:42
39.9734,116.33404,0,233,40010.7276273148,2009-07-16,17:27:47
39.973371,116.334063,0,236,40010.7276851852,2009-07-16,17:27:52
39.973387,116.334063,0,239,40010.7277430556,2009-07-16,17:27:57
39.973401,116.334044,0,239,40010.7278009259,2009-07-16,17:28:02
39.973413,116.334003,0,239,40010.7278587963,2009-07-16,17:28:07
39.973409,116.334027,0,245,40010.7279166667,2009-07-16,17:28:12
39.973411,116.334026,0,245,40010.727974537,2009-07-16,17:28:17
39.973411,116.334026,0,245,40010.7280092593,2009-07-16,17:28:20
39.97341,116.334021,0,245,40010.7280324074,2009-07-16,17:28:22
39.973425,116.333981,0,254,40010.7280902778,2009-07-16,17:28:27
39.97343,116.333931,0,256,40010.7281481481,2009-07-16,17:28:32
39.973426,116.333941,0,255,40010.7282060185,2009-07-16,17:28:37
39.973378,116.333998,0,257,40010.7282638889,2009-07-16,17:28:42
39.973358,116.334029,0,257,40010.7283217593,2009-07-16,17:28:47
39.973373,116.33403,0,256,40010.7283796296,2009-07-16,17:28:52
39.973396,116.334034,0,254,40010.7284375,2009-07-16,17:28:57
39.973396,116.334034,0,254,40010.7284722222,2009-07-16,17:29:00
39.973396,116.334034,0,254,40010.7284953704,2009-07-16,17:29:02
39.973422,116.334049,0,251,40010.7285532407,2009-07-16,17:29:07
39.97341,116.334104,0,248,40010.7286111111,2009-07-16,17:29:12
39.973395,116.334126,0,245,40010.7286689815,2009-07-16,17:29:17
39.973393,116.33414,0,243,40010.7287268518,2009-07-16,17:29:22
39.973411,116.334136,0,243,40010.7287847222,2009-07-16,17:29:27
39.973409,116.334177,0,245,40010.7288425926,2009-07-16,17:29:32
39.973402,116.334192,0,247,40010.728900463,2009-07-16,17:29:37
39.973424,116.334112,0,245,40010.7289583333,2009-07-16,17:29:42
39.973428,116.334065,0,241,40010.7290162037,2009-07-16,17:29:47
39.973401,116.334052,0,240,40010.7290740741,2009-07-16,17:29:52
39.973407,116.334112,0,238,40010.7291319444,2009-07-16,17:29:57
39.973413,116.334124,0,236,40010.7291898148,2009-07-16,17:30:02
39.973413,116.334124,0,236,40010.729224537,2009-07-16,17:30:05
39.973415,116.334129,0,236,40010.7292476852,2009-07-16,17:30:07
39.97343,116.334157,0,236,40010.7293055556,2009-07-16,17:30:12
39.973432,116.334143,0,235,40010.7293634259,2009-07-16,17:30:17
39.973434,116.334139,0,235,40010.7294212963,2009-07-16,17:30:22
39.973431,116.334139,0,235,40010.7294791667,2009-07-16,17:30:27
39.973431,116.334139,0,235,40010.7295138889,2009-07-16,17:30:30
39.973432,116.334146,0,235,40010.729537037,2009-07-16,17:30:32
39.973411,116.334187,0,235,40010.7295949074,2009-07-16,17:30:37
39.9734,116.334175,0,235,40010.7296527778,2009-07-16,17:30:42
39.9734,116.334175,0,235,40010.7296875,2009-07-16,17:30:45
39.9734,116.334167,0,235,40010.7297106481,2009-07-16,17:30:47
39.973403,116.334155,0,235,40010.7297685185,2009-07-16,17:30:52
39.973408,116.334146,0,235,40010.7298263889,2009-07-16,17:30:57
39.973408,116.334146,0,235,40010.7298611111,2009-07-16,17:31:00
39.973416,116.334145,0,235,40010.7298842593,2009-07-16,17:31:02
39.973433,116.334184,0,236,40010.7299421296,2009-07-16,17:31:07
39.973428,116.334196,0,234,40010.73,2009-07-16,17:31:12
39.973431,116.334219,0,233,40010.7300578704,2009-07-16,17:31:17
39.973424,116.334259,0,232,40010.7301157407,2009-07-16,17:31:22
39.973408,116.334287,0,229,40010.7301736111,2009-07-16,17:31:27
39.973409,116.334293,0,228,40010.7302314815,2009-07-16,17:31:32
39.973409,116.334293,0,228,40010.7302662037,2009-07-16,17:31:35
39.973414,116.334294,0,228,40010.7302893519,2009-07-16,17:31:37
39.97342,116.334192,0,230,40010.7303472222,2009-07-16,17:31:42
39.973403,116.334102,0,231,40010.7304050926,2009-07-16,17:31:47
39.973411,116.334061,0,230,40010.730462963,2009-07-16,17:31:52
39.973403,116.334048,0,228,40010.7305208333,2009-07-16,17:31:57
39.973407,116.333985,0,226,40010.7305787037,2009-07-16,17:32:02
39.973403,116.333964,0,221,40010.7306365741,2009-07-16,17:32:07
39.973401,116.333932,0,219,40010.7306944444,2009-07-16,17:32:12
39.973405,116.333882,0,216,40010.7307523148,2009-07-16,17:32:17
39.973398,116.333813,0,216,40010.7308101852,2009-07-16,17:32:22
39.973388,116.333772,0,214,40010.7308680556,2009-07-16,17:32:27
39.973389,116.33375,0,210,40010.7309259259,2009-07-16,17:32:32
39.973382,116.333767,0,204,40010.7309837963,2009-07-16,17:32:37
39.973383,116.333773,0,201,40010.7310416667,2009-07-16,17:32:42
39.973383,116.333773,0,201,40010.7310763889,2009-07-16,17:32:45
39.973382,116.333772,0,201,40010.731099537,2009-07-16,17:32:47
39.973387,116.333792,0,201,40010.7311574074,2009-07-16,17:32:52
39.973408,116.333822,0,201,40010.7312152778,2009-07-16,17:32:57
39.973403,116.333768,0,202,40010.7312731481,2009-07-16,17:33:02
39.973403,116.333768,0,202,40010.7313078704,2009-07-16,17:33:05
39.97341,116.333764,0,202,40010.7313310185,2009-07-16,17:33:07
39.973438,116.333706,0,201,40010.7313888889,2009-07-16,17:33:12
39.973479,116.333632,0,202,40010.7314467593,2009-07-16,17:33:17
39.973479,116.333632,0,202,40010.7314814815,2009-07-16,17:33:20
39.973474,116.333627,0,204,40010.7315046296,2009-07-16,17:33:22
39.973454,116.333617,0,206,40010.7315625,2009-07-16,17:33:27
39.973442,116.333623,0,206,40010.7316203704,2009-07-16,17:33:32
39.973442,116.333623,0,206,40010.7316550926,2009-07-16,17:33:35
39.973439,116.333625,0,205,40010.7316782407,2009-07-16,17:33:37
39.973437,116.333634,0,205,40010.7317361111,2009-07-16,17:33:42
39.973437,116.333653,0,204,40010.7317939815,2009-07-16,17:33:47
39.973455,116.33372,0,198,40010.7318518519,2009-07-16,17:33:52
39.97345,116.33385,0,196,40010.7319097222,2009-07-16,17:33:57
39.973422,116.333899,0,194,40010.7319675926,2009-07-16,17:34:02
39.973408,116.333864,0,195,40010.732025463,2009-07-16,17:34:07
39.973408,116.333864,0,195,40010.7320601852,2009-07-16,17:34:10
39.973409,116.333856,0,195,40010.7320833333,2009-07-16,17:34:12
39.973412,116.333822,0,195,40010.7321412037,2009-07-16,17:34:17
39.973387,116.333806,0,198,40010.7321990741,2009-07-16,17:34:22
39.973387,116.333806,0,198,40010.7322337963,2009-07-16,17:34:25
39.97339,116.33381,0,200,40010.7322569444,2009-07-16,17:34:27
39.973389,116.333799,0,200,40010.7323148148,2009-07-16,17:34:32
39.97339,116.333777,0,198,40010.7323726852,2009-07-16,17:34:37
39.973426,116.33378,0,195,40010.7324305556,2009-07-16,17:34:42
39.973435,116.333821,0,194,40010.7324884259,2009-07-16,17:34:47
39.973439,116.33382,0,194,40010.7325462963,2009-07-16,17:34:52
39.973439,116.33382,0,194,40010.7325810185,2009-07-16,17:34:55
39.973434,116.333823,0,194,40010.7326041667,2009-07-16,17:34:57
39.973431,116.333832,0,194,40010.732662037,2009-07-16,17:35:02
39.97344,116.333835,0,194,40010.7327199074,2009-07-16,17:35:07
39.973457,116.333834,0,196,40010.7327777778,2009-07-16,17:35:12
39.973457,116.333834,0,196,40010.7328125,2009-07-16,17:35:15
39.973457,116.333829,0,197,40010.7328356481,2009-07-16,17:35:17
39.97344,116.333821,0,199,40010.7328935185,2009-07-16,17:35:22
39.973406,116.333844,0,200,40010.7329513889,2009-07-16,17:35:27
39.973396,116.333892,0,202,40010.7330092593,2009-07-16,17:35:32
39.97339,116.333932,0,202,40010.7330671296,2009-07-16,17:35:37
39.973382,116.333989,0,201,40010.733125,2009-07-16,17:35:42
39.973382,116.333989,0,201,40010.7331597222,2009-07-16,17:35:45
39.973379,116.333986,0,201,40010.7331828704,2009-07-16,17:35:47
39.973377,116.333971,0,201,40010.7332407407,2009-07-16,17:35:52
39.97339,116.333939,0,199,40010.7332986111,2009-07-16,17:35:57
39.973388,116.333951,0,197,40010.7333564815,2009-07-16,17:36:02
39.973388,116.333951,0,197,40010.7333912037,2009-07-16,17:36:05
39.973393,116.333951,0,198,40010.7334143519,2009-07-16,17:36:07
39.973405,116.333941,0,198,40010.7334722222,2009-07-16,17:36:12
39.973404,116.333887,0,199,40010.7335300926,2009-07-16,17:36:17
39.973386,116.333844,0,203,40010.733587963,2009-07-16,17:36:22
39.973428,116.3338,0,205,40010.7336458333,2009-07-16,17:36:27
39.973441,116.33382,0,206,40010.7337037037,2009-07-16,17:36:32
39.973418,116.333856,0,211,40010.7337615741,2009-07-16,17:36:37
39.973421,116.333842,0,217,40010.7338194444,2009-07-16,17:36:42
39.973446,116.333812,0,220,40010.7338773148,2009-07-16,17:36:47
39.973467,116.333789,0,219,40010.7339351852,2009-07-16,17:36:52
39.9735,116.333766,0,217,40010.7339930556,2009-07-16,17:36:57
39.9735,116.333836,0,213,40010.7340509259,2009-07-16,17:37:02
39.973508,116.333886,0,212,40010.7341087963,2009-07-16,17:37:07
39.973484,116.333905,0,210,40010.7341666667,2009-07-16,17:37:12
39.973453,116.333922,0,210,40010.734224537,2009-07-16,17:37:17
39.973417,116.333931,0,211,40010.7342824074,2009-07-16,17:37:22
39.973405,116.333927,0,213,40010.7343402778,2009-07-16,17:37:27
39.973423,116.333939,0,211,40010.7343981481,2009-07-16,17:37:32
39.973423,116.333939,0,211,40010.7344328704,2009-07-16,17:37:35
39.973425,116.333934,0,212,40010.7344560185,2009-07-16,17:37:37
39.973443,116.333925,0,214,40010.7345138889,2009-07-16,17:37:42
39.973432,116.333904,0,217,40010.7345717593,2009-07-16,17:37:47
39.973437,116.333831,0,218,40010.7346296296,2009-07-16,17:37:52
39.97346,116.333776,0,221,40010.7346875,2009-07-16,17:37:57
39.97346,116.333776,0,221,40010.7347222222,2009-07-16,17:38:00
39.97346,116.333781,0,224,40010.7347453704,2009-07-16,17:38:02
39.973476,116.333812,0,222,40010.7348032407,2009-07-16,17:38:07
39.973484,116.333832,0,220,40010.7348611111,2009-07-16,17:38:12
39.973486,116.334,0,219,40010.7349189815,2009-07-16,17:38:17
39.973489,116.334062,0,218,40010.7349768518,2009-07-16,17:38:22
39.973473,116.334066,0,216,40010.7350347222,2009-07-16,17:38:27
39.973463,116.334086,0,216,40010.7350925926,2009-07-16,17:38:32
39.973464,116.334089,0,216,40010.735150463,2009-07-16,17:38:37
39.973464,116.334089,0,216,40010.7351851852,2009-07-16,17:38:40
39.973466,116.334082,0,215,40010.7352083333,2009-07-16,17:38:42
39.973463,116.334072,0,215,40010.7352662037,2009-07-16,17:38:47
39.97346,116.334066,0,215,40010.7353240741,2009-07-16,17:38:52
39.973453,116.334058,0,215,40010.7353819444,2009-07-16,17:38:57
39.973453,116.334058,0,215,40010.7354166667,2009-07-16,17:39:00
39.973456,116.334059,0,215,40010.7354398148,2009-07-16,17:39:02
39.973464,116.333991,0,216,40010.7354976852,2009-07-16,17:39:07
39.973474,116.333871,0,220,40010.7355555556,2009-07-16,17:39:12
39.973475,116.33377,0,225,40010.7356134259,2009-07-16,17:39:17
39.973464,116.333801,0,224,40010.7356712963,2009-07-16,17:39:22
39.973464,116.333831,0,220,40010.7357291667,2009-07-16,17:39:27
39.973475,116.333905,0,219,40010.735787037,2009-07-16,17:39:32
39.973477,116.333945,0,216,40010.7358449074,2009-07-16,17:39:37
39.973454,116.334062,0,214,40010.7359027778,2009-07-16,17:39:42
39.973435,116.334085,0,213,40010.7359606481,2009-07-16,17:39:47
39.973427,116.334144,0,211,40010.7360185185,2009-07-16,17:39:52
39.973425,116.334153,0,211,40010.7360763889,2009-07-16,17:39:57
39.973423,116.334185,0,212,40010.7361342593,2009-07-16,17:40:02
39.973504,116.334461,0,220,40010.7387962963,2009-07-16,17:43:52
39.973469,116.334552,0,222,40010.7388541667,2009-07-16,17:43:57
39.973443,116.334581,0,222,40010.738912037,2009-07-16,17:44:02
39.973426,116.334527,0,221,40010.7389699074,2009-07-16,17:44:07
39.973445,116.334476,0,223,40010.7390277778,2009-07-16,17:44:12
39.973457,116.334442,0,224,40010.7390856481,2009-07-16,17:44:17
39.973498,116.33427,0,224,40010.7391435185,2009-07-16,17:44:22
39.973519,116.334044,0,221,40010.7392013889,2009-07-16,17:44:27
39.973504,116.333972,0,223,40010.7392592593,2009-07-16,17:44:32
39.973502,116.333961,0,226,40010.7393171296,2009-07-16,17:44:37
39.973503,116.334009,0,227,40010.739375,2009-07-16,17:44:42
39.973504,116.334008,0,227,40010.7394328704,2009-07-16,17:44:47
39.973504,116.334008,0,227,40010.7394675926,2009-07-16,17:44:50
39.973505,116.334003,0,228,40010.7394907407,2009-07-16,17:44:52
39.973485,116.333967,0,228,40010.7395486111,2009-07-16,17:44:57
39.973467,116.333926,0,230,40010.7396064815,2009-07-16,17:45:02
39.973475,116.333902,0,230,40010.7396643519,2009-07-16,17:45:07
39.97348,116.333929,0,229,40010.7397222222,2009-07-16,17:45:12
39.973482,116.333919,0,229,40010.7397800926,2009-07-16,17:45:17
39.97348,116.333922,0,229,40010.739837963,2009-07-16,17:45:22
39.97348,116.333922,0,229,40010.7398726852,2009-07-16,17:45:25
39.97348,116.333926,0,229,40010.7398958333,2009-07-16,17:45:27
39.973484,116.333915,0,229,40010.7399537037,2009-07-16,17:45:32
39.973489,116.333918,0,230,40010.7400115741,2009-07-16,17:45:37
39.973489,116.333918,0,230,40010.7400462963,2009-07-16,17:45:40
39.973497,116.333912,0,230,40010.7400694444,2009-07-16,17:45:42
39.973493,116.333941,0,230,40010.7401273148,2009-07-16,17:45:47
39.973463,116.333963,0,231,40010.7401851852,2009-07-16,17:45:52
39.973429,116.333974,0,234,40010.7402430556,2009-07-16,17:45:57
39.973415,116.333967,0,237,40010.7403009259,2009-07-16,17:46:02
39.973415,116.333967,0,237,40010.7403356481,2009-07-16,17:46:05
39.97342,116.33397,0,239,40010.7403587963,2009-07-16,17:46:07
39.973429,116.333974,0,239,40010.7404166667,2009-07-16,17:46:12
39.97344,116.334002,0,237,40010.740474537,2009-07-16,17:46:17
39.97344,116.333995,0,237,40010.7405324074,2009-07-16,17:46:22
39.97344,116.333995,0,237,40010.7405671296,2009-07-16,17:46:25
39.973441,116.333987,0,237,40010.7405902778,2009-07-16,17:46:27
39.973444,116.333976,0,237,40010.7406481481,2009-07-16,17:46:32
39.973444,116.333976,0,237,40010.7406828704,2009-07-16,17:46:35
39.973447,116.333977,0,237,40010.7407060185,2009-07-16,17:46:37
39.973449,116.333987,0,237,40010.7407638889,2009-07-16,17:46:42
39.973451,116.333995,0,237,40010.7408217593,2009-07-16,17:46:47
39.973451,116.333995,0,237,40010.7408564815,2009-07-16,17:46:50
39.973456,116.333993,0,237,40010.7408796296,2009-07-16,17:46:52
39.973466,116.333979,0,237,40010.7409375,2009-07-16,17:46:57
39.973489,116.333953,0,239,40010.7409953704,2009-07-16,17:47:02
39.973489,116.333953,0,239,40010.7410300926,2009-07-16,17:47:05
39.973494,116.333948,0,239,40010.7410532407,2009-07-16,17:47:07
39.973485,116.333945,0,239,40010.7411111111,2009-07-16,17:47:12
39.973473,116.333828,0,238,40010.7411689815,2009-07-16,17:47:17
39.973457,116.333738,0,236,40010.7412268519,2009-07-16,17:47:22
39.973451,116.333615,0,235,40010.7412847222,2009-07-16,17:47:27
39.973448,116.333583,0,234,40010.7413425926,2009-07-16,17:47:32
39.973462,116.333536,0,235,40010.741400463,2009-07-16,17:47:37
39.973476,116.333538,0,234,40010.7414583333,2009-07-16,17:47:42
39.9735,116.333647,0,231,40010.7415162037,2009-07-16,17:47:47
39.973495,116.333752,0,227,40010.7415740741,2009-07-16,17:47:52
39.973495,116.333774,0,223,40010.7416319444,2009-07-16,17:47:57
39.973495,116.333774,0,223,40010.7416666667,2009-07-16,17:48:00
39.973496,116.333777,0,223,40010.7416898148,2009-07-16,17:48:02
39.973505,116.333789,0,224,40010.7417476852,2009-07-16,17:48:07
39.973512,116.333836,0,226,40010.7418055556,2009-07-16,17:48:12
39.973519,116.333848,0,226,40010.7418634259,2009-07-16,17:48:17
39.973515,116.333872,0,226,40010.7419212963,2009-07-16,17:48:22
39.973519,116.333856,0,230,40010.7419791667,2009-07-16,17:48:27
39.973514,116.333869,0,228,40010.742037037,2009-07-16,17:48:32
39.973504,116.333901,0,227,40010.7420949074,2009-07-16,17:48:37
39.973513,116.333915,0,225,40010.7421527778,2009-07-16,17:48:42
39.973521,116.333948,0,224,40010.7422106481,2009-07-16,17:48:47
39.973467,116.333624,0,233,40010.7444097222,2009-07-16,17:51:57
39.973469,116.33356,0,232,40010.7444675926,2009-07-16,17:52:02
39.97346,116.333631,0,228,40010.744525463,2009-07-16,17:52:07
39.973457,116.333667,0,225,40010.7445833333,2009-07-16,17:52:12
39.97345,116.333739,0,222,40010.7446412037,2009-07-16,17:52:17
39.973461,116.333856,0,217,40010.7446990741,2009-07-16,17:52:22
39.973458,116.334025,0,213,40010.7447569444,2009-07-16,17:52:27
39.973439,116.334168,0,210,40010.7448148148,2009-07-16,17:52:32
39.973435,116.334122,0,208,40010.7448726852,2009-07-16,17:52:37
39.973428,116.334083,0,206,40010.7449305556,2009-07-16,17:52:42
39.973421,116.334035,0,205,40010.7449884259,2009-07-16,17:52:47
[truncated: 253,975 more chars]
