# Supplementary material for: Research on differential privacy protection method based on user tendency
Source: PLoS One. 2023 Oct 26;18(10):e0288823. doi: 10.1371/journal.pone.0288823 (PMC10602288; doi:10.1371/journal.pone.0288823)
Supplement: S2 Data — (ZIP) [file pone.0288823.s002.zip › Data 5-2/022/Trajectory/20090717132508.plt]

Geolife trajectory
WGS 84
Altitude is in Feet
Reserved 3
0,2,255,My Track,0,0,2,8421376
0
40.056828,116.404043,0,492,40011.5591203704,2009-07-17,13:25:08
40.056717,116.403998,0,492,40011.5591782407,2009-07-17,13:25:13
40.056634,116.403989,0,491,40011.5592361111,2009-07-17,13:25:18
40.056702,116.403991,0,491,40011.5592939815,2009-07-17,13:25:23
40.05672,116.404066,0,491,40011.5593518519,2009-07-17,13:25:28
40.056664,116.404139,0,491,40011.5594097222,2009-07-17,13:25:33
40.056664,116.404139,0,491,40011.5594444444,2009-07-17,13:25:36
40.056663,116.404136,0,491,40011.5594675926,2009-07-17,13:25:38
40.056678,116.404109,0,491,40011.559525463,2009-07-17,13:25:43
40.056726,116.4041,0,491,40011.5595833333,2009-07-17,13:25:48
40.057623,116.403913,0,128,40011.5596412037,2009-07-17,13:25:53
40.057733,116.403995,0,129,40011.5596990741,2009-07-17,13:25:58
40.05784,116.404067,0,130,40011.5597569444,2009-07-17,13:26:03
40.057906,116.404125,0,131,40011.5598148148,2009-07-17,13:26:08
40.057913,116.404172,0,132,40011.5598726852,2009-07-17,13:26:13
40.057961,116.404139,0,133,40011.5599305556,2009-07-17,13:26:18
40.057961,116.404127,0,131,40011.5599884259,2009-07-17,13:26:23
40.057962,116.404118,0,131,40011.5600462963,2009-07-17,13:26:28
40.057934,116.404075,0,130,40011.5601041667,2009-07-17,13:26:33
40.057864,116.403979,0,129,40011.560162037,2009-07-17,13:26:38
40.057783,116.403955,0,130,40011.5602199074,2009-07-17,13:26:43
40.057677,116.403963,0,132,40011.5602777778,2009-07-17,13:26:48
40.057603,116.403958,0,133,40011.5603356481,2009-07-17,13:26:53
40.057557,116.403964,0,133,40011.5603935185,2009-07-17,13:26:58
40.057511,116.403977,0,130,40011.5604513889,2009-07-17,13:27:03
40.057486,116.403961,0,126,40011.5605092593,2009-07-17,13:27:08
40.057476,116.403967,0,125,40011.5605671296,2009-07-17,13:27:13
40.05748,116.403967,0,125,40011.560625,2009-07-17,13:27:18
40.05748,116.403967,0,125,40011.5606597222,2009-07-17,13:27:21
40.057483,116.403964,0,124,40011.5606828704,2009-07-17,13:27:23
40.057635,116.403926,0,122,40011.5607407407,2009-07-17,13:27:28
40.057729,116.403888,0,118,40011.5607986111,2009-07-17,13:27:33
40.057735,116.403855,0,115,40011.5608564815,2009-07-17,13:27:38
40.057754,116.403808,0,114,40011.5609143519,2009-07-17,13:27:43
40.057707,116.403802,0,110,40011.5609722222,2009-07-17,13:27:48
40.057654,116.403814,0,107,40011.5610300926,2009-07-17,13:27:53
40.05762,116.403838,0,103,40011.561087963,2009-07-17,13:27:58
40.057617,116.403821,0,100,40011.5611458333,2009-07-17,13:28:03
40.057621,116.403801,0,99,40011.5612037037,2009-07-17,13:28:08
40.057634,116.403774,0,94,40011.5612615741,2009-07-17,13:28:13
40.057634,116.403774,0,94,40011.5612962963,2009-07-17,13:28:16
40.057628,116.40377,0,94,40011.5613194444,2009-07-17,13:28:18
40.057603,116.403776,0,92,40011.5613773148,2009-07-17,13:28:23
40.057585,116.403782,0,91,40011.5614351852,2009-07-17,13:28:28
40.057567,116.403834,0,89,40011.5614930556,2009-07-17,13:28:33
40.057538,116.403845,0,87,40011.5615509259,2009-07-17,13:28:38
40.057528,116.403839,0,87,40011.5616087963,2009-07-17,13:28:43
40.057528,116.403839,0,87,40011.5616435185,2009-07-17,13:28:46
40.057529,116.403843,0,87,40011.5616666667,2009-07-17,13:28:48
40.057529,116.403852,0,87,40011.561724537,2009-07-17,13:28:53
40.057529,116.403852,0,87,40011.5617592593,2009-07-17,13:28:56
40.057524,116.403855,0,87,40011.5617824074,2009-07-17,13:28:58
40.057553,116.403769,0,85,40011.5618402778,2009-07-17,13:29:03
40.057579,116.403706,0,84,40011.5618981481,2009-07-17,13:29:08
40.057556,116.403738,0,84,40011.5619560185,2009-07-17,13:29:13
40.057529,116.403771,0,82,40011.5620138889,2009-07-17,13:29:18
40.057509,116.403814,0,82,40011.5620717593,2009-07-17,13:29:23
40.057536,116.403972,0,80,40011.5621296296,2009-07-17,13:29:28
40.05766,116.404036,0,79,40011.5621875,2009-07-17,13:29:33
40.05782,116.404085,0,77,40011.5622453704,2009-07-17,13:29:38
40.058105,116.404196,0,74,40011.5623032407,2009-07-17,13:29:43
40.058177,116.404199,0,72,40011.5623611111,2009-07-17,13:29:48
40.058151,116.404118,0,71,40011.5624189815,2009-07-17,13:29:53
40.058103,116.404062,0,69,40011.5624768519,2009-07-17,13:29:58
40.058096,116.404062,0,69,40011.5625347222,2009-07-17,13:30:03
40.058096,116.404062,0,69,40011.5625694444,2009-07-17,13:30:06
40.058097,116.404057,0,69,40011.5625925926,2009-07-17,13:30:08
40.058094,116.404046,0,69,40011.562650463,2009-07-17,13:30:13
40.058056,116.40398,0,68,40011.5627083333,2009-07-17,13:30:18
40.058073,116.403904,0,67,40011.5627662037,2009-07-17,13:30:23
40.058082,116.403821,0,66,40011.5628240741,2009-07-17,13:30:28
40.058006,116.403822,0,64,40011.5628819444,2009-07-17,13:30:33
40.057925,116.403853,0,63,40011.5629398148,2009-07-17,13:30:38
40.057903,116.403874,0,62,40011.5629976852,2009-07-17,13:30:43
40.057879,116.403888,0,61,40011.5630555556,2009-07-17,13:30:48
40.057879,116.403888,0,61,40011.5630902778,2009-07-17,13:30:51
40.057878,116.403889,0,61,40011.5631134259,2009-07-17,13:30:53
40.057901,116.403814,0,58,40011.5631712963,2009-07-17,13:30:58
40.057904,116.403791,0,53,40011.5632291667,2009-07-17,13:31:03
40.057933,116.40374,0,50,40011.563287037,2009-07-17,13:31:08
40.05798,116.403668,0,47,40011.5633449074,2009-07-17,13:31:13
40.05801,116.403609,0,47,40011.5634027778,2009-07-17,13:31:18
40.058024,116.403574,0,46,40011.5634606481,2009-07-17,13:31:23
40.058041,116.403559,0,45,40011.5635185185,2009-07-17,13:31:28
40.058065,116.40355,0,44,40011.5635763889,2009-07-17,13:31:33
40.058059,116.403574,0,43,40011.5636342593,2009-07-17,13:31:38
40.058001,116.403588,0,42,40011.5636921296,2009-07-17,13:31:43
40.057949,116.403606,0,41,40011.56375,2009-07-17,13:31:48
40.057926,116.403602,0,39,40011.5638078704,2009-07-17,13:31:53
40.057855,116.403616,0,38,40011.5638657407,2009-07-17,13:31:58
40.057856,116.403769,0,37,40011.5639236111,2009-07-17,13:32:03
40.057905,116.403944,0,40,40011.5639814815,2009-07-17,13:32:08
40.057934,116.404048,0,44,40011.5640393518,2009-07-17,13:32:13
40.057959,116.40414,0,48,40011.5640972222,2009-07-17,13:32:18
40.058005,116.404199,0,52,40011.5641550926,2009-07-17,13:32:23
40.058019,116.404235,0,55,40011.564212963,2009-07-17,13:32:28
40.058037,116.404225,0,56,40011.5642708333,2009-07-17,13:32:33
40.058048,116.404192,0,57,40011.5643287037,2009-07-17,13:32:38
40.058059,116.404182,0,59,40011.5643865741,2009-07-17,13:32:43
40.058069,116.404184,0,60,40011.5644444444,2009-07-17,13:32:48
40.058063,116.404203,0,61,40011.5645023148,2009-07-17,13:32:53
40.058067,116.404281,0,65,40011.5645601852,2009-07-17,13:32:58
40.058067,116.404281,0,65,40011.5645949074,2009-07-17,13:33:01
40.058075,116.404277,0,67,40011.5646180556,2009-07-17,13:33:03
40.058048,116.404263,0,67,40011.5646759259,2009-07-17,13:33:08
40.058022,116.404288,0,67,40011.5647337963,2009-07-17,13:33:13
40.057971,116.40432,0,66,40011.5647916667,2009-07-17,13:33:18
40.057937,116.404368,0,64,40011.564849537,2009-07-17,13:33:23
40.057937,116.40441,0,62,40011.5649074074,2009-07-17,13:33:28
40.057944,116.404485,0,60,40011.5649652778,2009-07-17,13:33:33
40.057931,116.404556,0,58,40011.5650231481,2009-07-17,13:33:38
40.05792,116.404613,0,56,40011.5650810185,2009-07-17,13:33:43
40.057975,116.404822,0,59,40011.5651388889,2009-07-17,13:33:48
40.057971,116.404938,0,60,40011.5651967593,2009-07-17,13:33:53
40.057897,116.404953,0,60,40011.5652546296,2009-07-17,13:33:58
40.057854,116.404979,0,62,40011.5653125,2009-07-17,13:34:03
40.057895,116.404952,0,67,40011.5653703704,2009-07-17,13:34:08
40.058059,116.404803,0,72,40011.5654282407,2009-07-17,13:34:13
40.058132,116.404725,0,75,40011.5654861111,2009-07-17,13:34:18
40.058101,116.404691,0,74,40011.5655439815,2009-07-17,13:34:23
40.058063,116.404605,0,73,40011.5656018518,2009-07-17,13:34:28
40.058134,116.40446,0,73,40011.5656597222,2009-07-17,13:34:33
40.058109,116.404413,0,73,40011.5657175926,2009-07-17,13:34:38
40.058094,116.404405,0,70,40011.565775463,2009-07-17,13:34:43
40.058096,116.404396,0,66,40011.5658333333,2009-07-17,13:34:48
40.0581,116.404359,0,62,40011.5658912037,2009-07-17,13:34:53
40.058151,116.404289,0,59,40011.5659490741,2009-07-17,13:34:58
40.05815,116.404225,0,61,40011.5660069444,2009-07-17,13:35:03
40.05813,116.404174,0,66,40011.5660648148,2009-07-17,13:35:08
40.058131,116.404167,0,69,40011.5661226852,2009-07-17,13:35:13
40.058131,116.404167,0,69,40011.5661574074,2009-07-17,13:35:16
40.058134,116.404174,0,69,40011.5661805556,2009-07-17,13:35:18
40.05815,116.404161,0,65,40011.5662384259,2009-07-17,13:35:23
40.058203,116.404151,0,67,40011.5662962963,2009-07-17,13:35:28
40.058227,116.404141,0,72,40011.5663541667,2009-07-17,13:35:33
40.058259,116.404094,0,76,40011.566412037,2009-07-17,13:35:38
40.058275,116.404048,0,79,40011.5664699074,2009-07-17,13:35:43
40.058298,116.404027,0,80,40011.5665277778,2009-07-17,13:35:48
40.058353,116.40397,0,85,40011.5665856482,2009-07-17,13:35:53
40.058418,116.403948,0,90,40011.5666435185,2009-07-17,13:35:58
40.058439,116.403993,0,92,40011.5667013889,2009-07-17,13:36:03
40.058468,116.403983,0,91,40011.5667592593,2009-07-17,13:36:08
40.058463,116.403961,0,91,40011.5668171296,2009-07-17,13:36:13
40.058436,116.404005,0,91,40011.566875,2009-07-17,13:36:18
40.058381,116.404071,0,92,40011.5669328704,2009-07-17,13:36:23
40.058333,116.404066,0,89,40011.5669907407,2009-07-17,13:36:28
40.058297,116.404041,0,89,40011.5670486111,2009-07-17,13:36:33
40.0583,116.404026,0,90,40011.5671064815,2009-07-17,13:36:38
40.058309,116.404029,0,91,40011.5671643519,2009-07-17,13:36:43
40.058309,116.404016,0,93,40011.5672222222,2009-07-17,13:36:48
40.058312,116.40402,0,94,40011.5672800926,2009-07-17,13:36:53
40.058312,116.40402,0,94,40011.5673148148,2009-07-17,13:36:56
40.058311,116.404023,0,94,40011.567337963,2009-07-17,13:36:58
40.058263,116.404054,0,103,40011.5673958333,2009-07-17,13:37:03
40.058259,116.40409,0,109,40011.5674537037,2009-07-17,13:37:08
40.058233,116.404091,0,111,40011.5675115741,2009-07-17,13:37:13
40.058188,116.404083,0,110,40011.5675694444,2009-07-17,13:37:18
40.058127,116.404078,0,112,40011.5676273148,2009-07-17,13:37:23
40.058109,116.404064,0,110,40011.5676851852,2009-07-17,13:37:28
40.058109,116.404064,0,110,40011.5677199074,2009-07-17,13:37:31
40.058101,116.404057,0,108,40011.5677430556,2009-07-17,13:37:33
40.058036,116.404095,0,108,40011.5678009259,2009-07-17,13:37:38
40.058037,116.404202,0,114,40011.5678587963,2009-07-17,13:37:43
40.058084,116.404204,0,114,40011.5679166667,2009-07-17,13:37:48
40.058101,116.404259,0,115,40011.567974537,2009-07-17,13:37:53
40.058101,116.404259,0,115,40011.5680092593,2009-07-17,13:37:56
40.058093,116.404254,0,110,40011.5680324074,2009-07-17,13:37:58
40.058066,116.404247,0,107,40011.5680902778,2009-07-17,13:38:03
40.058064,116.404222,0,104,40011.5681481481,2009-07-17,13:38:08
40.058041,116.404257,0,100,40011.5682060185,2009-07-17,13:38:13
40.058008,116.404304,0,96,40011.5682638889,2009-07-17,13:38:18
40.058019,116.404316,0,93,40011.5683217593,2009-07-17,13:38:23
40.058023,116.404335,0,92,40011.5683796296,2009-07-17,13:38:28
40.058023,116.404335,0,92,40011.5684143519,2009-07-17,13:38:31
40.058027,116.404328,0,90,40011.5684375,2009-07-17,13:38:33
40.05804,116.40427,0,88,40011.5684953704,2009-07-17,13:38:38
40.058037,116.404258,0,86,40011.5685532407,2009-07-17,13:38:43
40.058042,116.404231,0,83,40011.5686111111,2009-07-17,13:38:48
40.058019,116.40428,0,80,40011.5686689815,2009-07-17,13:38:53
40.057943,116.404331,0,77,40011.5687268519,2009-07-17,13:38:58
40.05794,116.404374,0,74,40011.5687847222,2009-07-17,13:39:03
40.058347,116.404412,0,20,40011.5694791667,2009-07-17,13:40:03
40.058241,116.404452,0,26,40011.569537037,2009-07-17,13:40:08
40.058195,116.404461,0,25,40011.5695949074,2009-07-17,13:40:13
40.058045,116.404567,0,30,40011.5696527778,2009-07-17,13:40:18
40.058044,116.40453,0,26,40011.5697106481,2009-07-17,13:40:23
40.058103,116.404476,0,24,40011.5697685185,2009-07-17,13:40:28
40.058307,116.404295,0,24,40011.5698263889,2009-07-17,13:40:33
40.058573,116.404109,0,16,40011.5698842593,2009-07-17,13:40:38
40.058737,116.404013,0,11,40011.5699421296,2009-07-17,13:40:43
40.058832,116.403968,0,12,40011.57,2009-07-17,13:40:48
40.05885,116.403987,0,13,40011.5700578704,2009-07-17,13:40:53
40.058823,116.403996,0,19,40011.5701157407,2009-07-17,13:40:58
40.058786,116.404023,0,29,40011.5701736111,2009-07-17,13:41:03
40.058702,116.404047,0,38,40011.5702314815,2009-07-17,13:41:08
40.058585,116.404051,0,66,40011.5702893519,2009-07-17,13:41:13
40.058503,116.404079,0,85,40011.5703472222,2009-07-17,13:41:18
40.058442,116.404035,0,103,40011.5704050926,2009-07-17,13:41:23
40.058404,116.404044,0,114,40011.570462963,2009-07-17,13:41:28
40.058334,116.404082,0,125,40011.5705208333,2009-07-17,13:41:33
40.058282,116.404124,0,138,40011.5705787037,2009-07-17,13:41:38
40.058242,116.404142,0,149,40011.5706365741,2009-07-17,13:41:43
40.05824,116.404119,0,149,40011.5706944444,2009-07-17,13:41:48
40.058214,116.404105,0,159,40011.5707523148,2009-07-17,13:41:53
40.058226,116.404108,0,166,40011.5708101852,2009-07-17,13:41:58
40.058161,116.404181,0,173,40011.5708680556,2009-07-17,13:42:03
40.058128,116.404245,0,182,40011.5709259259,2009-07-17,13:42:08
40.058145,116.404281,0,190,40011.5709837963,2009-07-17,13:42:13
40.058204,116.404241,0,199,40011.5710416667,2009-07-17,13:42:18
40.05823,116.404204,0,208,40011.571099537,2009-07-17,13:42:23
40.058219,116.404161,0,209,40011.5711574074,2009-07-17,13:42:28
40.058201,116.404118,0,193,40011.5712152778,2009-07-17,13:42:33
40.058194,116.404108,0,188,40011.5712731481,2009-07-17,13:42:38
40.058123,116.404116,0,187,40011.5713310185,2009-07-17,13:42:43
40.058077,116.404142,0,190,40011.5713888889,2009-07-17,13:42:48
40.058059,116.404199,0,194,40011.5714467593,2009-07-17,13:42:53
40.058011,116.404269,0,202,40011.5715046296,2009-07-17,13:42:58
40.05789,116.404358,0,191,40011.5715625,2009-07-17,13:43:03
40.057824,116.404363,0,170,40011.5716203704,2009-07-17,13:43:08
40.057802,116.404311,0,151,40011.5716782407,2009-07-17,13:43:13
40.057802,116.404278,0,139,40011.5717361111,2009-07-17,13:43:18
40.057761,116.40433,0,131,40011.5717939815,2009-07-17,13:43:23
40.057667,116.404438,0,124,40011.5718518518,2009-07-17,13:43:28
40.057615,116.404529,0,118,40011.5719097222,2009-07-17,13:43:33
40.057531,116.404622,0,110,40011.5719675926,2009-07-17,13:43:38
40.057486,116.404625,0,102,40011.572025463,2009-07-17,13:43:43
40.05759,116.404502,0,100,40011.5720833333,2009-07-17,13:43:48
40.057647,116.404418,0,100,40011.5721412037,2009-07-17,13:43:53
40.057693,116.404364,0,100,40011.5721990741,2009-07-17,13:43:58
40.057756,116.404312,0,101,40011.5722569444,2009-07-17,13:44:03
40.057798,116.404242,0,100,40011.5723148148,2009-07-17,13:44:08
40.057804,116.404177,0,97,40011.5723726852,2009-07-17,13:44:13
40.05783,116.404104,0,95,40011.5724305556,2009-07-17,13:44:18
40.057831,116.404029,0,93,40011.5724884259,2009-07-17,13:44:23
40.057864,116.403998,0,91,40011.5725462963,2009-07-17,13:44:28
40.057901,116.403988,0,89,40011.5726041667,2009-07-17,13:44:33
40.057965,116.403979,0,86,40011.572662037,2009-07-17,13:44:38
40.057974,116.403955,0,86,40011.5727199074,2009-07-17,13:44:43
40.058004,116.403946,0,88,40011.5727777778,2009-07-17,13:44:48
40.058004,116.403946,0,88,40011.5728125,2009-07-17,13:44:51
40.05801,116.403945,0,89,40011.5728356481,2009-07-17,13:44:53
40.058,116.403981,0,89,40011.5728935185,2009-07-17,13:44:58
40.057986,116.403994,0,88,40011.5729513889,2009-07-17,13:45:03
40.057992,116.40401,0,86,40011.5730092593,2009-07-17,13:45:08
40.057993,116.404047,0,89,40011.5730671296,2009-07-17,13:45:13
40.058007,116.404058,0,97,40011.573125,2009-07-17,13:45:18
40.05805,116.404031,0,102,40011.5731828704,2009-07-17,13:45:23
40.05811,116.403962,0,108,40011.5732407407,2009-07-17,13:45:28
40.058088,116.403918,0,114,40011.5732986111,2009-07-17,13:45:33
40.058032,116.40389,0,120,40011.5733564815,2009-07-17,13:45:38
40.057989,116.403897,0,127,40011.5734143518,2009-07-17,13:45:43
40.057939,116.404013,0,134,40011.5734722222,2009-07-17,13:45:48
40.057898,116.404105,0,144,40011.5735300926,2009-07-17,13:45:53
40.057824,116.404189,0,155,40011.573587963,2009-07-17,13:45:58
40.057764,116.404239,0,168,40011.5736458333,2009-07-17,13:46:03
40.057765,116.404227,0,168,40011.5737037037,2009-07-17,13:46:08
40.057716,116.404169,0,174,40011.5737615741,2009-07-17,13:46:13
40.057636,116.404111,0,188,40011.5738194444,2009-07-17,13:46:18
40.057626,116.404101,0,196,40011.5738773148,2009-07-17,13:46:23
40.057652,116.404127,0,202,40011.5739351852,2009-07-17,13:46:28
40.057665,116.404178,0,209,40011.5739930556,2009-07-17,13:46:33
40.057638,116.404173,0,213,40011.5740509259,2009-07-17,13:46:38
40.05758,116.404197,0,226,40011.5741087963,2009-07-17,13:46:43
40.057515,116.404209,0,237,40011.5741666667,2009-07-17,13:46:48
40.057566,116.404184,0,238,40011.574224537,2009-07-17,13:46:53
40.05768,116.404145,0,234,40011.5742824074,2009-07-17,13:46:58
40.057759,116.404097,0,235,40011.5743402778,2009-07-17,13:47:03
40.057786,116.404048,0,238,40011.5743981482,2009-07-17,13:47:08
40.057786,116.404026,0,245,40011.5744560185,2009-07-17,13:47:13
40.057743,116.404102,0,244,40011.5745138889,2009-07-17,13:47:18
40.05763,116.404214,0,253,40011.5745717593,2009-07-17,13:47:23
40.057565,116.404291,0,257,40011.5746296296,2009-07-17,13:47:28
40.057528,116.404334,0,266,40011.5746875,2009-07-17,13:47:33
40.057488,116.404409,0,278,40011.5747453704,2009-07-17,13:47:38
40.057474,116.404452,0,292,40011.5748032407,2009-07-17,13:47:43
40.057519,116.404435,0,297,40011.5748611111,2009-07-17,13:47:48
40.057615,116.404364,0,295,40011.5749189815,2009-07-17,13:47:53
40.057677,116.404312,0,303,40011.5749768519,2009-07-17,13:47:58
40.057718,116.404267,0,306,40011.5750347222,2009-07-17,13:48:03
40.057773,116.404189,0,311,40011.5750925926,2009-07-17,13:48:08
40.057797,116.404124,0,317,40011.575150463,2009-07-17,13:48:13
40.0578,116.404055,0,323,40011.5752083333,2009-07-17,13:48:18
40.057794,116.404002,0,333,40011.5752662037,2009-07-17,13:48:23
40.057764,116.403953,0,346,40011.5753240741,2009-07-17,13:48:28
40.057782,116.403869,0,358,40011.5753819444,2009-07-17,13:48:33
40.057802,116.40386,0,368,40011.5754398148,2009-07-17,13:48:38
40.057742,116.403916,0,373,40011.5754976852,2009-07-17,13:48:43
40.057692,116.404001,0,379,40011.5755555556,2009-07-17,13:48:48
40.05767,116.40411,0,385,40011.5756134259,2009-07-17,13:48:53
40.057657,116.404184,0,383,40011.5756712963,2009-07-17,13:48:58
40.057713,116.404211,0,372,40011.5757291667,2009-07-17,13:49:03
40.057774,116.404209,0,349,40011.575787037,2009-07-17,13:49:08
40.057777,116.404172,0,329,40011.5758449074,2009-07-17,13:49:13
40.057788,116.404125,0,318,40011.5759027778,2009-07-17,13:49:18
40.057809,116.404051,0,300,40011.5759606481,2009-07-17,13:49:23
40.057822,116.404021,0,286,40011.5760185185,2009-07-17,13:49:28
40.057872,116.404132,0,264,40011.5761342593,2009-07-17,13:49:38
40.057829,116.404207,0,249,40011.5763657407,2009-07-17,13:49:58
40.057827,116.404216,0,247,40011.5764236111,2009-07-17,13:50:03
40.057848,116.404211,0,235,40011.5765393519,2009-07-17,13:50:13
40.057934,116.404179,0,232,40011.5765972222,2009-07-17,13:50:18
40.057981,116.404093,0,227,40011.5766550926,2009-07-17,13:50:23
40.058019,116.404023,0,225,40011.576712963,2009-07-17,13:50:28
40.058052,116.403901,0,219,40011.5767708333,2009-07-17,13:50:33
40.058069,116.403816,0,190,40011.5771759259,2009-07-17,13:51:08
40.058164,116.403757,0,181,40011.5772337963,2009-07-17,13:51:13
40.058245,116.403702,0,170,40011.5772916667,2009-07-17,13:51:18
40.058224,116.403716,0,160,40011.577349537,2009-07-17,13:51:23
40.058175,116.403729,0,151,40011.5774074074,2009-07-17,13:51:28
40.058105,116.403761,0,144,40011.5774652778,2009-07-17,13:51:33
40.057945,116.404163,0,37,40011.5812268518,2009-07-17,13:56:58
40.057729,116.404264,0,4,40011.5812847222,2009-07-17,13:57:03
40.057607,116.404279,0,-4,40011.5813425926,2009-07-17,13:57:08
40.057303,116.404453,0,52,40011.5814583333,2009-07-17,13:57:18
40.057265,116.404516,0,0,40011.5815162037,2009-07-17,13:57:23
40.057265,116.404516,0,0,40011.5815509259,2009-07-17,13:57:26
40.057265,116.40451,0,-5,40011.5815740741,2009-07-17,13:57:28
40.057123,116.404565,0,-9,40011.5816319444,2009-07-17,13:57:33
40.057065,116.404534,0,-14,40011.5816898148,2009-07-17,13:57:38
40.057062,116.40448,0,-18,40011.5817476852,2009-07-17,13:57:43
40.057109,116.404428,0,-22,40011.5818055556,2009-07-17,13:57:48
40.057174,116.404378,0,-26,40011.5818634259,2009-07-17,13:57:53
40.057265,116.404278,0,-24,40011.5819212963,2009-07-17,13:57:58
40.057345,116.404199,0,-25,40011.5819791667,2009-07-17,13:58:03
40.057465,116.404112,0,-25,40011.582037037,2009-07-17,13:58:08
40.057563,116.404057,0,-27,40011.5820949074,2009-07-17,13:58:13
40.057585,116.404057,0,-28,40011.5821527778,2009-07-17,13:58:18
40.057667,116.404018,0,-29,40011.5822106482,2009-07-17,13:58:23
40.057754,116.403968,0,-27,40011.5822685185,2009-07-17,13:58:28
40.057808,116.403922,0,-23,40011.5823263889,2009-07-17,13:58:33
40.057875,116.40392,0,-16,40011.5823842593,2009-07-17,13:58:38
40.057994,116.403992,0,-8,40011.5824421296,2009-07-17,13:58:43
40.058084,116.404101,0,0,40011.5825,2009-07-17,13:58:48
40.058204,116.404166,0,5,40011.5825578704,2009-07-17,13:58:53
40.058186,116.404353,0,-6,40011.582962963,2009-07-17,13:59:28
40.057952,116.40443,0,-4,40011.5830208333,2009-07-17,13:59:33
40.057864,116.404475,0,-2,40011.5830787037,2009-07-17,13:59:38
40.057752,116.404583,0,5,40011.5831365741,2009-07-17,13:59:43
40.057676,116.404713,0,14,40011.5831944444,2009-07-17,13:59:48
40.057716,116.404799,0,15,40011.5832523148,2009-07-17,13:59:53
40.057776,116.404874,0,13,40011.5833101852,2009-07-17,13:59:58
40.057848,116.404933,0,10,40011.5833680556,2009-07-17,14:00:03
40.0579,116.404934,0,5,40011.5834259259,2009-07-17,14:00:08
40.057914,116.404889,0,2,40011.5834837963,2009-07-17,14:00:13
40.057925,116.404834,0,-1,40011.5835416667,2009-07-17,14:00:18
40.057734,116.404689,0,6,40011.583599537,2009-07-17,14:00:23
40.057524,116.404448,0,15,40011.5836574074,2009-07-17,14:00:28
40.057496,116.404415,0,10,40011.5837152778,2009-07-17,14:00:33
40.057524,116.404325,0,9,40011.5837731481,2009-07-17,14:00:38
40.057454,116.404241,0,13,40011.5838310185,2009-07-17,14:00:43
40.057278,116.404135,0,17,40011.5838888889,2009-07-17,14:00:48
40.05723,116.404168,0,17,40011.5839467593,2009-07-17,14:00:53
40.05722,116.404201,0,17,40011.5840046296,2009-07-17,14:00:58
40.056976,116.404049,0,21,40011.5840625,2009-07-17,14:01:03
40.056861,116.403897,0,21,40011.5841203704,2009-07-17,14:01:08
40.056867,116.403841,0,17,40011.5842361111,2009-07-17,14:01:18
40.056807,116.403774,0,16,40011.5842939815,2009-07-17,14:01:23
40.056711,116.403707,0,14,40011.5843518519,2009-07-17,14:01:28
40.05665,116.403631,0,13,40011.5844097222,2009-07-17,14:01:33
40.056653,116.403518,0,13,40011.5844675926,2009-07-17,14:01:38
40.056655,116.403443,0,13,40011.584525463,2009-07-17,14:01:43
40.056688,116.403404,0,13,40011.5845833333,2009-07-17,14:01:48
40.056756,116.403378,0,12,40011.5846412037,2009-07-17,14:01:53
40.05685,116.403429,0,11,40011.5846990741,2009-07-17,14:01:58
40.056922,116.403511,0,9,40011.5847569444,2009-07-17,14:02:03
40.057106,116.403614,0,18,40011.5848148148,2009-07-17,14:02:08
40.057358,116.40375,0,36,40011.5848726852,2009-07-17,14:02:13
40.057469,116.40382,0,54,40011.5849305556,2009-07-17,14:02:18
40.057489,116.403865,0,68,40011.5849884259,2009-07-17,14:02:23
40.057443,116.403882,0,84,40011.5850462963,2009-07-17,14:02:28
40.05739,116.403861,0,96,40011.5851041667,2009-07-17,14:02:33
40.057418,116.40382,0,101,40011.585162037,2009-07-17,14:02:38
40.057615,116.403905,0,108,40011.5852199074,2009-07-17,14:02:43
40.057629,116.403926,0,107,40011.5852777778,2009-07-17,14:02:48
40.057794,116.404036,0,113,40011.5853356481,2009-07-17,14:02:53
40.058023,116.404095,0,124,40011.5853935185,2009-07-17,14:02:58
40.058114,116.404028,0,128,40011.5854513889,2009-07-17,14:03:03
40.058224,116.403896,0,135,40011.5855092593,2009-07-17,14:03:08
40.058305,116.403824,0,136,40011.5855671296,2009-07-17,14:03:13
40.059611,116.403045,0,-70,40011.5884606481,2009-07-17,14:07:23
40.058978,116.403925,0,-19,40011.5885185185,2009-07-17,14:07:28
40.058917,116.40404,0,-8,40011.5886342593,2009-07-17,14:07:38
40.058782,116.404013,0,-7,40011.5886921296,2009-07-17,14:07:43
40.058774,116.404072,0,-11,40011.58875,2009-07-17,14:07:48
40.058718,116.404156,0,-12,40011.5888078704,2009-07-17,14:07:53
40.058662,116.404182,0,-10,40011.5888657407,2009-07-17,14:07:58
40.058662,116.404182,0,-10,40011.5890162037,2009-07-17,14:08:11
40.058655,116.40418,0,-9,40011.5890393518,2009-07-17,14:08:13
40.058606,116.404171,0,-7,40011.5890972222,2009-07-17,14:08:18
40.058605,116.404191,0,-6,40011.5891550926,2009-07-17,14:08:23
40.058646,116.404241,0,-6,40011.589212963,2009-07-17,14:08:28
40.05869,116.404272,0,-5,40011.5892708333,2009-07-17,14:08:33
40.058618,116.40409,0,0,40011.5895023148,2009-07-17,14:08:53
40.058664,116.403836,0,18,40011.5895601852,2009-07-17,14:08:58
40.058619,116.4038,0,38,40011.5896180556,2009-07-17,14:09:03
40.058453,116.40388,0,65,40011.5896759259,2009-07-17,14:09:08
40.058387,116.403903,0,74,40011.5897337963,2009-07-17,14:09:13
40.058354,116.403918,0,76,40011.5897916667,2009-07-17,14:09:18
40.058248,116.403925,0,82,40011.589849537,2009-07-17,14:09:23
40.058213,116.403913,0,94,40011.5899074074,2009-07-17,14:09:28
40.058183,116.403917,0,104,40011.5899652778,2009-07-17,14:09:33
40.058074,116.403917,0,115,40011.5900231482,2009-07-17,14:09:38
40.057971,116.40396,0,124,40011.5900810185,2009-07-17,14:09:43
40.05793,116.403967,0,134,40011.5901388889,2009-07-17,14:09:48
40.057913,116.403952,0,141,40011.5901967593,2009-07-17,14:09:53
40.057903,116.40394,0,148,40011.5902546296,2009-07-17,14:09:58
40.057885,116.403984,0,156,40011.5903125,2009-07-17,14:10:03
40.057841,116.404065,0,167,40011.5903703704,2009-07-17,14:10:08
40.057842,116.404157,0,185,40011.5904282407,2009-07-17,14:10:13
40.057882,116.404195,0,200,40011.5904861111,2009-07-17,14:10:18
40.05787,116.404234,0,221,40011.5905439815,2009-07-17,14:10:23
40.057963,116.404155,0,225,40011.5906018519,2009-07-17,14:10:28
40.058004,116.404103,0,227,40011.5906597222,2009-07-17,14:10:33
40.058005,116.404068,0,236,40011.5907175926,2009-07-17,14:10:38
40.057972,116.404135,0,244,40011.590775463,2009-07-17,14:10:43
40.057937,116.404165,0,239,40011.5908333333,2009-07-17,14:10:48
40.057746,116.40416,0,260,40011.5908912037,2009-07-17,14:10:53
40.057516,116.404164,0,277,40011.5909490741,2009-07-17,14:10:58
40.057361,116.404179,0,280,40011.5910069444,2009-07-17,14:11:03
40.057288,116.404192,0,277,40011.5910648148,2009-07-17,14:11:08
40.05717,116.404194,0,274,40011.5911226852,2009-07-17,14:11:13
40.057117,116.404208,0,285,40011.5911805556,2009-07-17,14:11:18
40.057106,116.404289,0,304,40011.5912384259,2009-07-17,14:11:23
40.057034,116.404299,0,313,40011.5912962963,2009-07-17,14:11:28
40.05706,116.40424,0,319,40011.5913541667,2009-07-17,14:11:33
40.057077,116.404231,0,323,40011.591412037,2009-07-17,14:11:38
40.057048,116.404267,0,316,40011.5914699074,2009-07-17,14:11:43
40.057061,116.404276,0,303,40011.5915277778,2009-07-17,14:11:48
40.057088,116.40425,0,290,40011.5915856481,2009-07-17,14:11:53
40.057106,116.404192,0,276,40011.5916435185,2009-07-17,14:11:58
40.057083,116.404175,0,262,40011.5917013889,2009-07-17,14:12:03
40.057006,116.404159,0,248,40011.5917592593,2009-07-17,14:12:08
40.05693,116.404114,0,235,40011.5918171296,2009-07-17,14:12:13
40.0569,116.404153,0,233,40011.591875,2009-07-17,14:12:18
40.0569,116.404162,0,233,40011.5919328704,2009-07-17,14:12:23
40.056948,116.404197,0,236,40011.5919907407,2009-07-17,14:12:28
40.056949,116.404239,0,239,40011.5920486111,2009-07-17,14:12:33
40.056911,116.404274,0,235,40011.5921064815,2009-07-17,14:12:38
40.056922,116.404304,0,232,40011.5921643519,2009-07-17,14:12:43
40.056932,116.404308,0,232,40011.5922222222,2009-07-17,14:12:48
40.057003,116.404391,0,235,40011.5922800926,2009-07-17,14:12:53
40.05707,116.404394,0,233,40011.592337963,2009-07-17,14:12:58
40.057171,116.404424,0,240,40011.5923958333,2009-07-17,14:13:03
40.05727,116.404445,0,246,40011.5924537037,2009-07-17,14:13:08
40.05735,116.404473,0,257,40011.5925115741,2009-07-17,14:13:13
40.057384,116.404417,0,265,40011.5925694444,2009-07-17,14:13:18
40.057418,116.404382,0,272,40011.5926273148,2009-07-17,14:13:23
40.05739,116.404385,0,260,40011.5926851852,2009-07-17,14:13:28
40.05731,116.404423,0,249,40011.5927430556,2009-07-17,14:13:33
40.057205,116.404479,0,244,40011.5928009259,2009-07-17,14:13:38
40.057176,116.40452,0,239,40011.5928587963,2009-07-17,14:13:43
40.057199,116.404526,0,247,40011.5929166667,2009-07-17,14:13:48
40.057232,116.404522,0,255,40011.592974537,2009-07-17,14:13:53
40.057357,116.404467,0,255,40011.5930324074,2009-07-17,14:13:58
40.057378,116.404431,0,256,40011.5930902778,2009-07-17,14:14:03
40.057385,116.404408,0,256,40011.5931481481,2009-07-17,14:14:08
40.057385,116.404435,0,256,40011.5932060185,2009-07-17,14:14:13
40.057331,116.404471,0,251,40011.5932638889,2009-07-17,14:14:18
40.0573,116.404519,0,236,40011.5933217593,2009-07-17,14:14:23
40.05727,116.404509,0,234,40011.5933796296,2009-07-17,14:14:28
40.057255,116.404482,0,232,40011.5934375,2009-07-17,14:14:33
40.057281,116.404482,0,225,40011.5934953704,2009-07-17,14:14:38
40.057287,116.404511,0,219,40011.5935532407,2009-07-17,14:14:43
40.057305,116.404551,0,214,40011.5936111111,2009-07-17,14:14:48
40.057289,116.40451,0,215,40011.5936689815,2009-07-17,14:14:53
40.057298,116.404484,0,216,40011.5937268519,2009-07-17,14:14:58
40.057258,116.404473,0,219,40011.5937847222,2009-07-17,14:15:03
40.057249,116.404475,0,221,40011.5938425926,2009-07-17,14:15:08
40.057228,116.404439,0,221,40011.593900463,2009-07-17,14:15:13
40.057217,116.404414,0,219,40011.5939583333,2009-07-17,14:15:18
40.057208,116.404416,0,219,40011.5940162037,2009-07-17,14:15:23
40.057299,116.404342,0,209,40011.5940740741,2009-07-17,14:15:28
40.057434,116.404244,0,192,40011.5941319444,2009-07-17,14:15:33
40.057495,116.404212,0,185,40011.5941898148,2009-07-17,14:15:38
40.057495,116.404212,0,185,40011.594224537,2009-07-17,14:15:41
40.0575,116.404209,0,178,40011.5942476852,2009-07-17,14:15:43
40.057487,116.404214,0,169,40011.5943055556,2009-07-17,14:15:48
40.057534,116.404222,0,159,40011.5943634259,2009-07-17,14:15:53
40.057758,116.404278,0,151,40011.5944212963,2009-07-17,14:15:58
40.057998,116.404322,0,142,40011.5944791667,2009-07-17,14:16:03
40.058133,116.404314,0,135,40011.594537037,2009-07-17,14:16:08
40.058192,116.404307,0,133,40011.5945949074,2009-07-17,14:16:13
40.058192,116.404307,0,133,40011.5946296296,2009-07-17,14:16:16
40.058194,116.404313,0,133,40011.5946527778,2009-07-17,14:16:18
40.058256,116.40434,0,129,40011.5947106481,2009-07-17,14:16:23
40.058399,116.404333,0,120,40011.5948263889,2009-07-17,14:16:33
40.058486,116.404308,0,118,40011.5948842593,2009-07-17,14:16:38
40.058566,116.404253,0,111,40011.5949421296,2009-07-17,14:16:43
40.058581,116.404229,0,104,40011.595,2009-07-17,14:16:48
40.058485,116.404187,0,82,40011.5950578704,2009-07-17,14:16:53
40.058289,116.40416,0,54,40011.5951157407,2009-07-17,14:16:58
40.058198,116.404228,0,34,40011.5951736111,2009-07-17,14:17:03
40.058069,116.403941,0,89,40011.6000925926,2009-07-17,14:24:08
40.058069,116.403915,0,91,40011.600150463,2009-07-17,14:24:13
40.058069,116.403915,0,91,40011.6001851852,2009-07-17,14:24:16
40.058065,116.403908,0,92,40011.6002083333,2009-07-17,14:24:18
40.058016,116.403936,0,91,40011.6002662037,2009-07-17,14:24:23
40.057934,116.403956,0,92,40011.6003240741,2009-07-17,14:24:28
40.057969,116.403912,0,94,40011.6003819444,2009-07-17,14:24:33
40.057999,116.403877,0,95,40011.6004398148,2009-07-17,14:24:38
40.05799,116.403883,0,96,40011.6004976852,2009-07-17,14:24:43
40.058002,116.403904,0,99,40011.6005555556,2009-07-17,14:24:48
40.058042,116.403897,0,100,40011.6006134259,2009-07-17,14:24:53
40.058042,116.403897,0,100,40011.6006481481,2009-07-17,14:24:56
40.058039,116.403902,0,100,40011.6006712963,2009-07-17,14:24:58
40.058034,116.403885,0,101,40011.6007291667,2009-07-17,14:25:03
40.058012,116.403867,0,101,40011.600787037,2009-07-17,14:25:08
40.057913,116.403909,0,101,40011.6008449074,2009-07-17,14:25:13
40.057806,116.403977,0,102,40011.6009027778,2009-07-17,14:25:18
40.057747,116.403991,0,102,40011.6009606481,2009-07-17,14:25:23
40.057705,116.40398,0,100,40011.6010185185,2009-07-17,14:25:28
40.057693,116.403934,0,98,40011.6010763889,2009-07-17,14:25:33
40.057682,116.403933,0,95,40011.6011342593,2009-07-17,14:25:38
40.057624,116.403958,0,90,40011.6011921296,2009-07-17,14:25:43
40.057576,116.403957,0,84,40011.60125,2009-07-17,14:25:48
40.057535,116.403945,0,83,40011.6013078704,2009-07-17,14:25:53
40.057538,116.403935,0,82,40011.6013657407,2009-07-17,14:25:58
40.05768,116.403899,0,83,40011.6014236111,2009-07-17,14:26:03
40.057779,116.403892,0,85,40011.6014814815,2009-07-17,14:26:08
40.057782,116.403914,0,86,40011.6015393519,2009-07-17,14:26:13
40.057799,116.403911,0,86,40011.6015972222,2009-07-17,14:26:18
40.057839,116.40387,0,87,40011.6016550926,2009-07-17,14:26:23
40.057848,116.403846,0,88,40011.601712963,2009-07-17,14:26:28
40.057849,116.403857,0,89,40011.6017708333,2009-07-17,14:26:33
40.057806,116.403893,0,89,40011.6018287037,2009-07-17,14:26:38
40.057749,116.403924,0,88,40011.6018865741,2009-07-17,14:26:43
40.057738,116.403918,0,88,40011.6019444444,2009-07-17,14:26:48
40.057746,116.403899,0,91,40011.6020023148,2009-07-17,14:26:53
40.057746,116.403899,0,91,40011.602037037,2009-07-17,14:26:56
40.057741,116.403896,0,91,40011.6020601852,2009-07-17,14:26:58
40.057758,116.403877,0,95,40011.6021180556,2009-07-17,14:27:03
40.057769,116.403888,0,98,40011.6021759259,2009-07-17,14:27:08
40.057799,116.403865,0,99,40011.6022337963,2009-07-17,14:27:13
40.057801,116.403858,0,99,40011.6022916667,2009-07-17,14:27:18
40.057801,116.403858,0,99,40011.6023263889,2009-07-17,14:27:21
40.057801,116.403863,0,99,40011.602349537,2009-07-17,14:27:23
40.057827,116.403875,0,100,40011.6024074074,2009-07-17,14:27:28
40.057805,116.403931,0,102,40011.6024652778,2009-07-17,14:27:33
40.057791,116.403933,0,103,40011.6025231481,2009-07-17,14:27:38
40.05778,116.403939,0,104,40011.6025810185,2009-07-17,14:27:43
40.05778,116.403916,0,106,40011.6026388889,2009-07-17,14:27:48
40.057808,116.403889,0,107,40011.6026967593,2009-07-17,14:27:53
40.057808,116.403886,0,107,40011.6027546296,2009-07-17,14:27:58
40.057808,116.403886,0,107,40011.6027893518,2009-07-17,14:28:01
40.057808,116.403889,0,107,40011.6028125,2009-07-17,14:28:03
40.057805,116.403899,0,107,40011.6028703704,2009-07-17,14:28:08
40.057853,116.403917,0,108,40011.6029282407,2009-07-17,14:28:13
40.057902,116.403899,0,109,40011.6029861111,2009-07-17,14:28:18
40.05796,116.403848,0,110,40011.6030439815,2009-07-17,14:28:23
40.057977,116.403823,0,109,40011.6031018518,2009-07-17,14:28:28
40.057967,116.403863,0,108,40011.6031597222,2009-07-17,14:28:33
40.05797,116.403884,0,108,40011.6032175926,2009-07-17,14:28:38
40.057981,116.403904,0,108,40011.603275463,2009-07-17,14:28:43
40.058003,116.403892,0,108,40011.6033333333,2009-07-17,14:28:48
40.058039,116.403866,0,109,40011.6033912037,2009-07-17,14:28:53
40.05807,116.403857,0,108,40011.6034490741,2009-07-17,14:28:58
40.058075,116.403866,0,108,40011.6035069444,2009-07-17,14:29:03
40.058019,116.40394,0,109,40011.6035648148,2009-07-17,14:29:08
40.057992,116.403941,0,108,40011.6036226852,2009-07-17,14:29:13
40.057983,116.403934,0,108,40011.6036805556,2009-07-17,14:29:18
40.05799,116.403924,0,108,40011.6037384259,2009-07-17,14:29:23
40.057985,116.403914,0,108,40011.6037962963,2009-07-17,14:29:28
40.057914,116.403971,0,109,40011.6038541667,2009-07-17,14:29:33
40.057897,116.403959,0,111,40011.603912037,2009-07-17,14:29:38
40.057929,116.403929,0,111,40011.6039699074,2009-07-17,14:29:43
40.057975,116.40391,0,112,40011.6040277778,2009-07-17,14:29:48
40.058041,116.403848,0,116,40011.6040856481,2009-07-17,14:29:53
40.058039,116.403835,0,118,40011.6041435185,2009-07-17,14:29:58
40.057992,116.403912,0,118,40011.6042013889,2009-07-17,14:30:03
40.057943,116.404013,0,119,40011.6042592593,2009-07-17,14:30:08
40.057963,116.404023,0,119,40011.6043171296,2009-07-17,14:30:13
40.057997,116.403988,0,118,40011.604375,2009-07-17,14:30:18
40.058045,116.403906,0,116,40011.6044328704,2009-07-17,14:30:23
40.058022,116.403927,0,115,40011.6044907407,2009-07-17,14:30:28
40.058013,116.403932,0,115,40011.6045486111,2009-07-17,14:30:33
40.058008,116.403958,0,118,40011.6046064815,2009-07-17,14:30:38
40.058008,116.403958,0,118,40011.6046412037,2009-07-17,14:30:41
40.058015,116.403958,0,120,40011.6046643518,2009-07-17,14:30:43
40.058043,116.403933,0,121,40011.6047222222,2009-07-17,14:30:48
40.058135,116.403878,0,124,40011.6047800926,2009-07-17,14:30:53
40.058154,116.40387,0,127,40011.604837963,2009-07-17,14:30:58
40.058147,116.403885,0,128,40011.6048958333,2009-07-17,14:31:03
40.058147,116.403885,0,128,40011.6049305556,2009-07-17,14:31:06
40.058143,116.403893,0,128,40011.6049537037,2009-07-17,14:31:08
40.058156,116.403886,0,129,40011.6050115741,2009-07-17,14:31:13
40.058211,116.403824,0,130,40011.6050694444,2009-07-17,14:31:18
40.058253,116.403773,0,130,40011.6051273148,2009-07-17,14:31:23
40.058273,116.403803,0,133,40011.6051851852,2009-07-17,14:31:28
40.058255,116.403849,0,135,40011.6052430556,2009-07-17,14:31:33
40.058261,116.403857,0,135,40011.6053009259,2009-07-17,14:31:38
40.058261,116.403857,0,135,40011.6053356482,2009-07-17,14:31:41
40.058263,116.403857,0,135,40011.6053587963,2009-07-17,14:31:43
40.05827,116.403818,0,135,40011.6054166667,2009-07-17,14:31:48
40.058282,116.403777,0,136,40011.605474537,2009-07-17,14:31:53
40.058253,116.40385,0,137,40011.6055324074,2009-07-17,14:31:58
40.058223,116.403948,0,138,40011.6055902778,2009-07-17,14:32:03
40.058221,116.403974,0,139,40011.6056481482,2009-07-17,14:32:08
40.058221,116.403974,0,139,40011.6056828704,2009-07-17,14:32:11
40.058222,116.403969,0,140,40011.6057060185,2009-07-17,14:32:13
40.058241,116.403901,0,141,40011.6057638889,2009-07-17,14:32:18
40.058209,116.403927,0,141,40011.6058217593,2009-07-17,14:32:23
40.058158,116.404042,0,144,40011.6058796296,2009-07-17,14:32:28
40.05816,116.40409,0,148,40011.6059375,2009-07-17,14:32:33
40.058139,116.404102,0,151,40011.6059953704,2009-07-17,14:32:38
40.058144,116.404086,0,155,40011.6060532407,2009-07-17,14:32:43
40.058149,116.404054,0,155,40011.6061111111,2009-07-17,14:32:48
40.058187,116.40391,0,157,40011.6061689815,2009-07-17,14:32:53
40.058115,116.404001,0,158,40011.6062268519,2009-07-17,14:32:58
40.058033,116.404062,0,162,40011.6062847222,2009-07-17,14:33:03
40.058032,116.404104,0,166,40011.6063425926,2009-07-17,14:33:08
40.058048,116.404124,0,169,40011.606400463,2009-07-17,14:33:13
40.058035,116.404122,0,173,40011.6064583333,2009-07-17,14:33:18
40.058048,116.404053,0,175,40011.6065162037,2009-07-17,14:33:23
40.058003,116.404079,0,176,40011.6065740741,2009-07-17,14:33:28
40.057941,116.404122,0,179,40011.6066319444,2009-07-17,14:33:33
40.05789,116.40414,0,181,40011.6066898148,2009-07-17,14:33:38
40.057902,116.404138,0,185,40011.6067476852,2009-07-17,14:33:43
40.057939,116.404112,0,188,40011.6068055556,2009-07-17,14:33:48
40.057954,116.404088,0,188,40011.6068634259,2009-07-17,14:33:53
40.057946,116.404101,0,191,40011.6069212963,2009-07-17,14:33:58
40.057939,116.404112,0,191,40011.6069791667,2009-07-17,14:34:03
40.057982,116.404123,0,193,40011.607037037,2009-07-17,14:34:08
40.058013,116.404124,0,196,40011.6070949074,2009-07-17,14:34:13
40.058055,116.404123,0,200,40011.6071527778,2009-07-17,14:34:18
40.058081,116.404114,0,204,40011.6072106481,2009-07-17,14:34:23
40.058119,116.404048,0,205,40011.6072685185,2009-07-17,14:34:28
40.05809,116.40405,0,206,40011.6073263889,2009-07-17,14:34:33
40.058031,116.404081,0,210,40011.6073842593,2009-07-17,14:34:38
40.058023,116.404051,0,213,40011.6074421296,2009-07-17,14:34:43
40.058027,116.404042,0,214,40011.6075,2009-07-17,14:34:48
40.058049,116.403985,0,214,40011.6075578704,2009-07-17,14:34:53
40.058185,116.403737,0,213,40011.6076157407,2009-07-17,14:34:58
40.058102,116.403784,0,217,40011.6076736111,2009-07-17,14:35:03
40.058008,116.403867,0,220,40011.6077314815,2009-07-17,14:35:08
40.058013,116.403877,0,224,40011.6077893519,2009-07-17,14:35:13
40.058038,116.403846,0,225,40011.6078472222,2009-07-17,14:35:18
40.058051,116.40383,0,226,40011.6079050926,2009-07-17,14:35:23
40.05813,116.403735,0,226,40011.607962963,2009-07-17,14:35:28
40.058121,116.403778,0,228,40011.6080208333,2009-07-17,14:35:33
40.058115,116.403789,0,228,40011.6080787037,2009-07-17,14:35:38
40.058091,116.403839,0,228,40011.6081365741,2009-07-17,14:35:43
40.058156,116.403787,0,231,40011.6081944444,2009-07-17,14:35:48
40.058248,116.403713,0,235,40011.6082523148,2009-07-17,14:35:53
40.058358,116.403613,0,234,40011.6083101852,2009-07-17,14:35:58
40.058303,116.403695,0,232,40011.6083680556,2009-07-17,14:36:03
40.058204,116.403775,0,233,40011.6084259259,2009-07-17,14:36:08
40.05805,116.403896,0,231,40011.6084837963,2009-07-17,14:36:13
40.058002,116.403932,0,228,40011.6085416667,2009-07-17,14:36:18
40.058028,116.403894,0,227,40011.608599537,2009-07-17,14:36:23
40.058093,116.403806,0,226,40011.6086574074,2009-07-17,14:36:28
40.058127,116.40375,0,226,40011.6087152778,2009-07-17,14:36:33
40.058095,116.403784,0,224,40011.6087731481,2009-07-17,14:36:38
40.058074,116.403817,0,224,40011.6088310185,2009-07-17,14:36:43
40.058074,116.403817,0,224,40011.6088657407,2009-07-17,14:36:46
40.058067,116.403815,0,224,40011.6088888889,2009-07-17,14:36:48
40.058067,116.403806,0,224,40011.6089467593,2009-07-17,14:36:53
40.058119,116.403737,0,223,40011.6090046296,2009-07-17,14:36:58
40.058239,116.403651,0,223,40011.6090625,2009-07-17,14:37:03
40.058217,116.403685,0,222,40011.6091203704,2009-07-17,14:37:08
40.058191,116.403719,0,221,40011.6091782407,2009-07-17,14:37:13
40.058244,116.403726,0,222,40011.6092361111,2009-07-17,14:37:18
40.058309,116.403718,0,221,40011.6092939815,2009-07-17,14:37:23
40.058348,116.403665,0,220,40011.6093518519,2009-07-17,14:37:28
40.05846,116.403558,0,219,40011.6094097222,2009-07-17,14:37:33
40.058441,116.403601,0,220,40011.6094675926,2009-07-17,14:37:38
40.058376,116.40366,0,222,40011.609525463,2009-07-17,14:37:43
40.058398,116.403669,0,224,40011.6095833333,2009-07-17,14:37:48
40.058413,116.403671,0,224,40011.6096412037,2009-07-17,14:37:53
40.058438,116.403605,0,225,40011.6096990741,2009-07-17,14:37:58
40.058367,116.403549,0,223,40011.6097569444,2009-07-17,14:38:03
40.058277,116.403573,0,224,40011.6098148148,2009-07-17,14:38:08
40.058236,116.403587,0,225,40011.6098726852,2009-07-17,14:38:13
40.058091,116.403667,0,224,40011.6099305556,2009-07-17,14:38:18
40.057963,116.403689,0,222,40011.6099884259,2009-07-17,14:38:23
40.0579,116.403634,0,219,40011.6100462963,2009-07-17,14:38:28
40.0579,116.403619,0,217,40011.6101041667,2009-07-17,14:38:33
40.057966,116.403574,0,215,40011.610162037,2009-07-17,14:38:38
40.057966,116.403573,0,214,40011.6102199074,2009-07-17,14:38:43
40.057964,116.403573,0,214,40011.6102777778,2009-07-17,14:38:48
40.057962,116.403569,0,214,40011.6103356481,2009-07-17,14:38:53
40.05796,116.403569,0,214,40011.6103935185,2009-07-17,14:38:58
40.05796,116.403569,0,214,40011.6104282407,2009-07-17,14:39:01
40.057964,116.403569,0,214,40011.6104513889,2009-07-17,14:39:03
40.057987,116.403552,0,208,40011.6105092593,2009-07-17,14:39:08
40.058027,116.403546,0,204,40011.6105671296,2009-07-17,14:39:13
40.058033,116.40356,0,202,40011.610625,2009-07-17,14:39:18
40.058042,116.403556,0,202,40011.6106828704,2009-07-17,14:39:23
40.058104,116.403488,0,199,40011.6107407407,2009-07-17,14:39:28
40.058189,116.40338,0,194,40011.6107986111,2009-07-17,14:39:33
40.058229,116.403335,0,190,40011.6108564815,2009-07-17,14:39:38
40.058103,116.403452,0,189,40011.6109143518,2009-07-17,14:39:43
40.057875,116.403725,0,187,40011.6109722222,2009-07-17,14:39:48
40.0577,116.403908,0,186,40011.6110300926,2009-07-17,14:39:53
40.057645,116.403978,0,186,40011.611087963,2009-07-17,14:39:58
40.057613,116.404034,0,187,40011.6111458333,2009-07-17,14:40:03
40.057648,116.404027,0,189,40011.6112037037,2009-07-17,14:40:08
40.057708,116.404011,0,186,40011.6112615741,2009-07-17,14:40:13
40.057823,116.403941,0,189,40011.6113194444,2009-07-17,14:40:18
40.058017,116.403831,0,193,40011.6113773148,2009-07-17,14:40:23
40.058078,116.403777,0,194,40011.6114351852,2009-07-17,14:40:28
40.05812,116.403746,0,195,40011.6114930556,2009-07-17,14:40:33
40.05817,116.403709,0,196,40011.6115509259,2009-07-17,14:40:38
40.058233,116.403693,0,194,40011.6116087963,2009-07-17,14:40:43
40.058309,116.403648,0,196,40011.6116666667,2009-07-17,14:40:48
40.058067,116.403692,0,239,40011.6184375,2009-07-17,14:50:33
40.058026,116.403701,0,238,40011.6184953704,2009-07-17,14:50:38
40.058026,116.403701,0,238,40011.6185300926,2009-07-17,14:50:41
40.058026,116.403694,0,238,40011.6185532407,2009-07-17,14:50:43
40.058087,116.403673,0,240,40011.6186111111,2009-07-17,14:50:48
40.058076,116.403667,0,241,40011.6186689815,2009-07-17,14:50:53
40.05804,116.403689,0,241,40011.6187268518,2009-07-17,14:50:58
40.058018,116.403717,0,241,40011.6187847222,2009-07-17,14:51:03
40.058077,116.403717,0,243,40011.6188425926,2009-07-17,14:51:08
40.058074,116.403718,0,243,40011.618900463,2009-07-17,14:51:13
40.058074,116.403718,0,243,40011.6189351852,2009-07-17,14:51:16
40.058068,116.403719,0,243,40011.6189583333,2009-07-17,14:51:18
40.058108,116.403694,0,244,40011.6190162037,2009-07-17,14:51:23
40.05812,116.403688,0,243,40011.6190740741,2009-07-17,14:51:28
40.058197,116.403671,0,246,40011.6191319444,2009-07-17,14:51:33
40.058298,116.403657,0,249,40011.6191898148,2009-07-17,14:51:38
40.058402,116.403637,0,255,40011.6192476852,2009-07-17,14:51:43
40.058437,116.403625,0,263,40011.6193055556,2009-07-17,14:51:48
40.058414,116.403625,0,266,40011.6193634259,2009-07-17,14:51:53
40.058404,116.403627,0,266,40011.6194212963,2009-07-17,14:51:58
40.058404,116.403627,0,266,40011.6194560185,2009-07-17,14:52:01
40.058401,116.403627,0,266,40011.6194791667,2009-07-17,14:52:03
40.058365,116.403631,0,269,40011.619537037,2009-07-17,14:52:08
40.058335,116.403619,0,277,40011.6195949074,2009-07-17,14:52:13
40.058312,116.403611,0,286,40011.6196527778,2009-07-17,14:52:18
40.058302,116.403593,0,294,40011.6197106481,2009-07-17,14:52:23
40.058321,116.40358,0,300,40011.6197685185,2009-07-17,14:52:28
40.058314,116.40359,0,300,40011.6198263889,2009-07-17,14:52:33
40.058306,116.403619,0,303,40011.6198842593,2009-07-17,14:52:38
40.058302,116.403641,0,305,40011.6199421296,2009-07-17,14:52:43
40.05831,116.403638,0,305,40011.62,2009-07-17,14:52:48
40.05831,116.403638,0,305,40011.6200347222,2009-07-17,14:52:51
40.058313,116.403639,0,305,40011.6200578704,2009-07-17,14:52:53
40.058343,116.40364,0,307,40011.6201157407,2009-07-17,14:52:58
40.058361,116.403639,0,312,40011.6201736111,2009-07-17,14:53:03
40.058364,116.403645,0,312,40011.6202314815,2009-07-17,14:53:08
40.058364,116.403645,0,312,40011.6202662037,2009-07-17,14:53:11
40.05837,116.403648,0,313,40011.6202893518,2009-07-17,14:53:13
40.058391,116.40363,0,312,40011.6203472222,2009-07-17,14:53:18
40.058419,116.403583,0,312,40011.6204050926,2009-07-17,14:53:23
40.058422,116.403547,0,312,40011.620462963,2009-07-17,14:53:28
40.058402,116.403543,0,314,40011.6205208333,2009-07-17,14:53:33
40.058376,116.403552,0,320,40011.6205787037,2009-07-17,14:53:38
40.058344,116.40357,0,327,40011.6206365741,2009-07-17,14:53:43
40.058334,116.403579,0,333,40011.6206944444,2009-07-17,14:53:48
40.05835,116.403577,0,336,40011.6207523148,2009-07-17,14:53:53
40.05835,116.403577,0,336,40011.620787037,2009-07-17,14:53:56
40.058347,116.403583,0,338,40011.6208101852,2009-07-17,14:53:58
40.058378,116.403568,0,340,40011.6208680556,2009-07-17,14:54:03
40.058375,116.403567,0,340,40011.6209259259,2009-07-17,14:54:08
40.058375,116.403567,0,340,40011.6209606482,2009-07-17,14:54:11
40.058376,116.403569,0,340,40011.6209837963,2009-07-17,14:54:13
40.05834,116.40359,0,342,40011.6210416667,2009-07-17,14:54:18
40.058304,116.403614,0,344,40011.621099537,2009-07-17,14:54:23
40.058293,116.403619,0,344,40011.6211574074,2009-07-17,14:54:28
40.058289,116.403646,0,348,40011.6212152778,2009-07-17,14:54:33
40.058319,116.403641,0,348,40011.6212731482,2009-07-17,14:54:38
40.058319,116.403641,0,348,40011.6213078704,2009-07-17,14:54:41
40.058313,116.40364,0,348,40011.6213310185,2009-07-17,14:54:43
40.058331,116.403629,0,349,40011.6213888889,2009-07-17,14:54:48
40.058344,116.403611,0,350,40011.6214467593,2009-07-17,14:54:53
40.058363,116.403605,0,353,40011.6215046296,2009-07-17,14:54:58
40.05837,116.403598,0,353,40011.6215625,2009-07-17,14:55:03
40.058374,116.403592,0,354,40011.6216203704,2009-07-17,14:55:08
40.058374,116.403588,0,354,40011.6216782407,2009-07-17,14:55:13
40.058374,116.403588,0,354,40011.621712963,2009-07-17,14:55:16
40.058371,116.403586,0,354,40011.6217361111,2009-07-17,14:55:18
40.058337,116.403598,0,355,40011.6217939815,2009-07-17,14:55:23
40.058337,116.403598,0,355,40011.6218287037,2009-07-17,14:55:26
40.058336,116.403599,0,362,40011.6218518519,2009-07-17,14:55:28
40.058356,116.403596,0,363,40011.6219097222,2009-07-17,14:55:33
40.058368,116.403575,0,365,40011.6219675926,2009-07-17,14:55:38
40.058383,116.403548,0,360,40011.622025463,2009-07-17,14:55:43
40.058349,116.40357,0,354,40011.6220833333,2009-07-17,14:55:48
40.058266,116.403628,0,342,40011.6221412037,2009-07-17,14:55:53
40.058207,116.40366,0,333,40011.6221990741,2009-07-17,14:55:58
40.058175,116.403636,0,326,40011.6222569444,2009-07-17,14:56:03
40.058123,116.403615,0,324,40011.6223148148,2009-07-17,14:56:08
40.058051,116.403631,0,321,40011.6223726852,2009-07-17,14:56:13
40.057976,116.403655,0,318,40011.6224305556,2009-07-17,14:56:18
40.057912,116.403687,0,315,40011.6224884259,2009-07-17,14:56:23
40.057852,116.403699,0,315,40011.6225462963,2009-07-17,14:56:28
40.057845,116.403684,0,317,40011.6226041667,2009-07-17,14:56:33
40.057859,116.403667,0,318,40011.622662037,2009-07-17,14:56:38
40.057855,116.403694,0,317,40011.6227199074,2009-07-17,14:56:43
40.057854,116.403706,0,317,40011.6227777778,2009-07-17,14:56:48
40.057859,116.403712,0,317,40011.6228356481,2009-07-17,14:56:53
40.057859,116.403709,0,317,40011.6228935185,2009-07-17,14:56:58
40.057859,116.403709,0,317,40011.6229282407,2009-07-17,14:57:01
40.057864,116.403701,0,317,40011.6229513889,2009-07-17,14:57:03
40.057985,116.403706,0,318,40011.6230092593,2009-07-17,14:57:08
40.058096,116.403703,0,316,40011.6230671296,2009-07-17,14:57:13
40.058147,116.403681,0,315,40011.623125,2009-07-17,14:57:18
40.058202,116.403641,0,314,40011.6231828704,2009-07-17,14:57:23
40.058291,116.4036,0,322,40011.6232407407,2009-07-17,14:57:28
40.058406,116.403579,0,329,40011.6232986111,2009-07-17,14:57:33
40.058422,116.403589,0,329,40011.6233564815,2009-07-17,14:57:38
40.058415,116.403598,0,329,40011.6234143519,2009-07-17,14:57:43
40.05842,116.403605,0,329,40011.6234722222,2009-07-17,14:57:48
40.058422,116.403611,0,329,40011.6235300926,2009-07-17,14:57:53
40.058421,116.403617,0,329,40011.623587963,2009-07-17,14:57:58
40.058421,116.403617,0,329,40011.6236226852,2009-07-17,14:58:01
40.058413,116.403619,0,329,40011.6236458333,2009-07-17,14:58:03
40.058403,116.403628,0,329,40011.6237037037,2009-07-17,14:58:08
40.058383,116.403643,0,330,40011.6237615741,2009-07-17,14:58:13
40.058374,116.403653,0,332,40011.6238194444,2009-07-17,14:58:18
40.058363,116.403669,0,335,40011.6238773148,2009-07-17,14:58:23
40.058363,116.403669,0,335,40011.623912037,2009-07-17,14:58:26
40.058368,116.40367,0,336,40011.6239351852,2009-07-17,14:58:28
40.058385,116.40366,0,337,40011.6239930556,2009-07-17,14:58:33
40.058453,116.403652,0,340,40011.6240509259,2009-07-17,14:58:38
40.058494,116.403633,0,341,40011.6241087963,2009-07-17,14:58:43
40.058494,116.403633,0,341,40011.6241435185,2009-07-17,14:58:46
40.058499,116.403634,0,341,40011.6241666667,2009-07-17,14:58:48
40.058531,116.403615,0,343,40011.624224537,2009-07-17,14:58:53
40.058595,116.403574,0,346,40011.6242824074,2009-07-17,14:58:58
40.058626,116.40356,0,346,40011.6243402778,2009-07-17,14:59:03
40.058615,116.403559,0,346,40011.6243981481,2009-07-17,14:59:08
40.058615,116.403559,0,346,40011.6244328704,2009-07-17,14:59:11
40.058619,116.403564,0,346,40011.6244560185,2009-07-17,14:59:13
40.058615,116.403574,0,346,40011.6245138889,2009-07-17,14:59:18
40.058568,116.403593,0,343,40011.6245717593,2009-07-17,14:59:23
40.058489,116.403605,0,336,40011.6246296296,2009-07-17,14:59:28
40.058421,116.403646,0,324,40011.6246875,2009-07-17,14:59:33
40.058383,116.40369,0,312,40011.6247453704,2009-07-17,14:59:38
40.05834,116.403685,0,307,40011.6248032407,2009-07-17,14:59:43
40.058332,116.403683,0,307,40011.6248611111,2009-07-17,14:59:48
40.058332,116.403683,0,307,40011.6248958333,2009-07-17,14:59:51
40.058337,116.403675,0,306,40011.6249189815,2009-07-17,14:59:53
40.058308,116.403668,0,306,40011.6249768519,2009-07-17,14:59:58
40.058272,116.403666,0,308,40011.6250347222,2009-07-17,15:00:03
40.058246,116.403663,0,310,40011.6250925926,2009-07-17,15:00:08
40.058406,116.40357,0,301,40011.6270601852,2009-07-17,15:02:58
40.058553,116.403553,0,303,40011.6271180556,2009-07-17,15:03:03
40.058607,116.403546,0,305,40011.6271759259,2009-07-17,15:03:08
40.058556,116.403585,0,306,40011.6272337963,2009-07-17,15:03:13
40.058526,116.403604,0,306,40011.6272916667,2009-07-17,15:03:18
40.058459,116.40364,0,307,40011.627349537,2009-07-17,15:03:23
40.058412,116.403638,0,308,40011.6274074074,2009-07-17,15:03:28
40.058398,116.40361,0,305,40011.6274652778,2009-07-17,15:03:33
40.058398,116.40361,0,305,40011.6275,2009-07-17,15:03:36
40.058403,116.403611,0,305,40011.6275231481,2009-07-17,15:03:38
40.058377,116.403629,0,305,40011.6275810185,2009-07-17,15:03:43
40.058367,116.403636,0,305,40011.6276388889,2009-07-17,15:03:48
40.058367,116.403645,0,305,40011.6276967593,2009-07-17,15:03:53
40.058364,116.403682,0,307,40011.6277546296,2009-07-17,15:03:58
40.058353,116.403666,0,307,40011.6278125,2009-07-17,15:04:03
40.05836,116.403619,0,305,40011.6278703704,2009-07-17,15:04:08
40.058347,116.403567,0,304,40011.6279282407,2009-07-17,15:04:13
40.058268,116.403588,0,305,40011.6279861111,2009-07-17,15:04:18
40.058262,116.403642,0,303,40011.6280439815,2009-07-17,15:04:23
40.058237,116.403665,0,303,40011.6281018518,2009-07-17,15:04:28
40.058248,116.403631,0,303,40011.6281597222,2009-07-17,15:04:33
40.058261,116.403598,0,303,40011.6282175926,2009-07-17,15:04:38
40.058286,116.403582,0,304,40011.628275463,2009-07-17,15:04:43
40.058286,116.403582,0,304,40011.6283101852,2009-07-17,15:04:46
40.058279,116.403584,0,303,40011.6283333333,2009-07-17,15:04:48
40.058288,116.403629,0,304,40011.6283912037,2009-07-17,15:04:53
40.058293,116.403627,0,304,40011.6284490741,2009-07-17,15:04:58
40.058292,116.403625,0,305,40011.6285069444,2009-07-17,15:05:03
40.058294,116.403624,0,305,40011.6285648148,2009-07-17,15:05:08
40.058294,116.403624,0,305,40011.628599537,2009-07-17,15:05:11
40.058293,116.403622,0,305,40011.6286226852,2009-07-17,15:05:13
40.058278,116.403615,0,305,40011.6286805556,2009-07-17,15:05:18
40.05833,116.403601,0,308,40011.6287384259,2009-07-17,15:05:23
40.058339,116.403608,0,308,40011.6287962963,2009-07-17,15:05:28
40.058339,116.403631,0,307,40011.6288541667,2009-07-17,15:05:33
40.058295,116.403631,0,301,40011.628912037,2009-07-17,15:05:38
40.058275,116.403604,0,293,40011.6289699074,2009-07-17,15:05:43
40.058281,116.403551,0,288,40011.6290277778,2009-07-17,15:05:48
40.058302,116.403571,0,286,40011.6290856482,2009-07-17,15:05:53
40.058136,116.403597,0,298,40011.6291435185,2009-07-17,15:05:58
40.058111,116.403596,0,305,40011.6292013889,2009-07-17,15:06:03
40.05814,116.403592,0,307,40011.6292592593,2009-07-17,15:06:08
40.058135,116.403908,0,320,40011.6338888889,2009-07-17,15:12:48
40.058112,116.404002,0,320,40011.6339467593,2009-07-17,15:12:53
40.058112,116.404002,0,320,40011.6339814815,2009-07-17,15:12:56
40.058104,116.404007,0,321,40011.6340046296,2009-07-17,15:12:58
40.058089,116.404023,0,322,40011.6340625,2009-07-17,15:13:03
40.058085,116.404016,0,323,40011.6341203704,2009-07-17,15:13:08
40.058083,116.40402,0,323,40011.6341782407,2009-07-17,15:13:13
40.058089,116.404025,0,324,40011.6342361111,2009-07-17,15:13:18
40.058089,116.404025,0,324,40011.6342708333,2009-07-17,15:13:21
40.058095,116.404019,0,324,40011.6342939815,2009-07-17,15:13:23
40.058083,116.403998,0,321,40011.6343518518,2009-07-17,15:13:28
40.058083,116.403998,0,321,40011.6343865741,2009-07-17,15:13:31
40.058077,116.403992,0,320,40011.6344097222,2009-07-17,15:13:33
40.058064,116.404009,0,319,40011.6344675926,2009-07-17,15:13:38
40.058052,116.403953,0,318,40011.634525463,2009-07-17,15:13:43
40.058047,116.403922,0,318,40011.6345833333,2009-07-17,15:13:48
40.058111,116.403853,0,316,40011.6346412037,2009-07-17,15:13:53
40.058148,116.403796,0,312,40011.6346990741,2009-07-17,15:13:58
40.058166,116.403789,0,309,40011.6347569444,2009-07-17,15:14:03
40.058184,116.403756,0,307,40011.6348148148,2009-07-17,15:14:08
40.058191,116.403748,0,306,40011.6348726852,2009-07-17,15:14:13
40.058191,116.403748,0,306,40011.6349074074,2009-07-17,15:14:16
40.058193,116.403741,0,306,40011.6349305556,2009-07-17,15:14:18
40.058203,116.4037,0,303,40011.6349884259,2009-07-17,15:14:23
40.058219,116.403712,0,302,40011.6350462963,2009-07-17,15:14:28
40.058217,116.403711,0,302,40011.6351041667,2009-07-17,15:14:33
40.058217,116.403711,0,302,40011.6351388889,2009-07-17,15:14:36
40.058221,116.40371,0,301,40011.635162037,2009-07-17,15:14:38
40.058218,116.403685,0,300,40011.6352199074,2009-07-17,15:14:43
40.058215,116.40368,0,298,40011.6352777778,2009-07-17,15:14:48
40.058215,116.403672,0,297,40011.6353356481,2009-07-17,15:14:53
40.058215,116.403672,0,297,40011.6353703704,2009-07-17,15:14:56
40.058219,116.403667,0,297,40011.6353935185,2009-07-17,15:14:58
40.058224,116.403618,0,296,40011.6354513889,2009-07-17,15:15:03
40.058193,116.403596,0,296,40011.6355092593,2009-07-17,15:15:08
40.058152,116.403574,0,297,40011.6355671296,2009-07-17,15:15:13
40.058159,116.403585,0,298,40011.635625,2009-07-17,15:15:18
40.058155,116.403575,0,299,40011.6356828704,2009-07-17,15:15:23
40.05814,116.403579,0,299,40011.6357407407,2009-07-17,15:15:28
40.058159,116.403554,0,298,40011.6357986111,2009-07-17,15:15:33
40.058164,116.403587,0,296,40011.6358564815,2009-07-17,15:15:38
40.058151,116.403623,0,295,40011.6359143518,2009-07-17,15:15:43
40.058131,116.403704,0,293,40011.6359722222,2009-07-17,15:15:48
40.058109,116.403757,0,291,40011.6360300926,2009-07-17,15:15:53
40.058123,116.403749,0,290,40011.636087963,2009-07-17,15:15:58
40.058186,116.403798,0,289,40011.6361458333,2009-07-17,15:16:03
40.058186,116.403798,0,289,40011.6361805556,2009-07-17,15:16:06
40.058186,116.403798,0,289,40011.6362037037,2009-07-17,15:16:08
40.058176,116.403802,0,289,40011.6362615741,2009-07-17,15:16:13
40.058166,116.403777,0,289,40011.6363194444,2009-07-17,15:16:18
40.058166,116.403777,0,289,40011.6363541667,2009-07-17,15:16:21
40.058161,116.403776,0,288,40011.6363773148,2009-07-17,15:16:23
40.058155,116.403757,0,286,40011.6364351852,2009-07-17,15:16:28
40.058155,116.403765,0,285,40011.6364930556,2009-07-17,15:16:33
40.058155,116.403765,0,285,40011.6365277778,2009-07-17,15:16:36
40.058151,116.403767,0,285,40011.6365509259,2009-07-17,15:16:38
40.058138,116.403788,0,284,40011.6366087963,2009-07-17,15:16:43
40.058092,116.403791,0,284,40011.6366666667,2009-07-17,15:16:48
40.058019,116.403754,0,288,40011.636724537,2009-07-17,15:16:53
40.057961,116.403754,0,292,40011.6367824074,2009-07-17,15:16:58
40.057962,116.403764,0,293,40011.6368402778,2009-07-17,15:17:03
40.057962,116.403764,0,293,40011.636875,2009-07-17,15:17:06
40.057968,116.403767,0,293,40011.6368981482,2009-07-17,15:17:08
40.057978,116.403767,0,293,40011.6369560185,2009-07-17,15:17:13
40.057996,116.403808,0,290,40011.6370138889,2009-07-17,15:17:18
40.058007,116.403807,0,290,40011.6370717593,2009-07-17,15:17:23
40.058007,116.403807,0,290,40011.6371064815,2009-07-17,15:17:26
40.058009,116.403814,0,290,40011.6371296296,2009-07-17,15:17:28
40.058005,116.403823,0,290,40011.6371875,2009-07-17,15:17:33
40.058005,116.403836,0,290,40011.6372453704,2009-07-17,15:17:38
40.058006,116.403839,0,290,40011.6373032407,2009-07-17,15:17:43
40.058013,116.403836,0,290,40011.6373611111,2009-07-17,15:17:48
40.058016,116.403836,0,290,40011.6374189815,2009-07-17,15:17:53
40.058016,116.40383,0,290,40011.6374768519,2009-07-17,15:17:58
40.058016,116.40383,0,290,40011.6375115741,2009-07-17,15:18:01
40.058012,116.403832,0,290,40011.6375347222,2009-07-17,15:18:03
40.058026,116.403806,0,291,40011.6375925926,2009-07-17,15:18:08
40.058052,116.403779,0,294,40011.637650463,2009-07-17,15:18:13
40.058053,116.403777,0,294,40011.6377083333,2009-07-17,15:18:18
40.058052,116.40377,0,294,40011.6377662037,2009-07-17,15:18:23
40.058052,116.40377,0,294,40011.6378009259,2009-07-17,15:18:26
40.058056,116.403764,0,295,40011.6378240741,2009-07-17,15:18:28
40.058063,116.403751,0,295,40011.6378819444,2009-07-17,15:18:33
40.058069,116.403717,0,296,40011.6379398148,2009-07-17,15:18:38
40.058086,116.403653,0,298,40011.6379976852,2009-07-17,15:18:43
40.058105,116.403602,0,302,40011.6380555556,2009-07-17,15:18:48
40.058128,116.403581,0,305,40011.6381134259,2009-07-17,15:18:53
40.058127,116.403582,0,305,40011.6381712963,2009-07-17,15:18:58
40.058127,116.403582,0,305,40011.6382060185,2009-07-17,15:19:01
40.058126,116.403586,0,305,40011.6382291667,2009-07-17,15:19:03
40.058146,116.403621,0,306,40011.638287037,2009-07-17,15:19:08
40.058154,116.403639,0,305,40011.6383449074,2009-07-17,15:19:13
40.058145,116.403646,0,305,40011.6384027778,2009-07-17,15:19:18
40.058223,116.403344,0,292,40011.6417592593,2009-07-17,15:24:08
40.058236,116.403301,0,292,40011.6418171296,2009-07-17,15:24:13
40.058241,116.403258,0,294,40011.641875,2009-07-17,15:24:18
40.058207,116.403198,0,297,40011.6419328704,2009-07-17,15:24:23
40.058201,116.403189,0,297,40011.6419907407,2009-07-17,15:24:28
40.058194,116.403198,0,297,40011.6420486111,2009-07-17,15:24:33
40.058194,116.403198,0,297,40011.6420833333,2009-07-17,15:24:36
40.058189,116.403206,0,297,40011.6421064815,2009-07-17,15:24:38
40.058174,116.403263,0,297,40011.6421643518,2009-07-17,15:24:43
40.058172,116.40332,0,299,40011.6422222222,2009-07-17,15:24:48
40.058159,116.403351,0,299,40011.6422800926,2009-07-17,15:24:53
40.058125,116.403401,0,299,40011.642337963,2009-07-17,15:24:58
40.058125,116.403401,0,299,40011.6423726852,2009-07-17,15:25:01
40.058119,116.403399,0,299,40011.6423958333,2009-07-17,15:25:03
40.058113,116.403422,0,300,40011.6424537037,2009-07-17,15:25:08
40.058109,116.403439,0,300,40011.6425115741,2009-07-17,15:25:13
40.058111,116.403441,0,300,40011.6425694444,2009-07-17,15:25:18
40.058111,116.403441,0,300,40011.6426041667,2009-07-17,15:25:21
40.058114,116.403438,0,300,40011.6426273148,2009-07-17,15:25:23
40.058115,116.403429,0,300,40011.6426851852,2009-07-17,15:25:28
40.058114,116.40342,0,300,40011.6427430556,2009-07-17,15:25:33
40.058114,116.40342,0,300,40011.6427777778,2009-07-17,15:25:36
40.058111,116.403426,0,301,40011.6428009259,2009-07-17,15:25:38
40.058074,116.403528,0,306,40011.6428587963,2009-07-17,15:25:43
40.05799,116.403701,0,310,40011.6429166667,2009-07-17,15:25:48
40.057927,116.403955,0,316,40011.642974537,2009-07-17,15:25:53
40.057977,116.403953,0,319,40011.6430324074,2009-07-17,15:25:58
40.058023,116.403881,0,323,40011.6430902778,2009-07-17,15:26:03
40.058067,116.403766,0,323,40011.6431481481,2009-07-17,15:26:08
40.058122,116.403645,0,322,40011.6432060185,2009-07-17,15:26:13
40.058145,116.403579,0,321,40011.6432638889,2009-07-17,15:26:18
40.05814,116.403524,0,321,40011.6433217593,2009-07-17,15:26:23
40.05812,116.403523,0,320,40011.6433796296,2009-07-17,15:26:28
40.058114,116.40356,0,320,40011.6434375,2009-07-17,15:26:33
40.05811,116.403595,0,319,40011.6434953704,2009-07-17,15:26:38
40.058101,116.403596,0,319,40011.6435532407,2009-07-17,15:26:43
40.058104,116.403604,0,319,40011.6436111111,2009-07-17,15:26:48
40.058104,116.403604,0,319,40011.6436458333,2009-07-17,15:26:51
40.058099,116.403612,0,319,40011.6436689815,2009-07-17,15:26:53
40.058048,116.403659,0,317,40011.6437268518,2009-07-17,15:26:58
40.058014,116.403678,0,317,40011.6437847222,2009-07-17,15:27:03
40.058014,116.403678,0,317,40011.6438194444,2009-07-17,15:27:06
40.058014,116.403686,0,316,40011.6438425926,2009-07-17,15:27:08
40.058034,116.40367,0,315,40011.643900463,2009-07-17,15:27:13
40.058126,116.403676,0,309,40011.6439583333,2009-07-17,15:27:18
40.058178,116.403673,0,304,40011.6440162037,2009-07-17,15:27:23
40.058201,116.403639,0,304,40011.6440740741,2009-07-17,15:27:28
40.058217,116.403568,0,303,40011.6441319444,2009-07-17,15:27:33
40.058232,116.403545,0,302,40011.6441898148,2009-07-17,15:27:38
40.058245,116.403564,0,301,40011.6442476852,2009-07-17,15:27:43
40.058245,116.403564,0,301,40011.6442824074,2009-07-17,15:27:46
40.058253,116.403561,0,300,40011.6443055556,2009-07-17,15:27:48
40.058267,116.40356,0,299,40011.6443634259,2009-07-17,15:27:53
40.058281,116.403534,0,298,40011.6444212963,2009-07-17,15:27:58
40.058251,116.403558,0,297,40011.6444791667,2009-07-17,15:28:03
40.058212,116.403611,0,296,40011.644537037,2009-07-17,15:28:08
40.05819,116.403604,0,295,40011.6445949074,2009-07-17,15:28:13
40.058187,116.403633,0,295,40011.6446527778,2009-07-17,15:28:18
40.058187,116.403633,0,295,40011.6446875,2009-07-17,15:28:21
40.058194,116.403632,0,295,40011.6447106482,2009-07-17,15:28:23
40.058211,116.403627,0,294,40011.6447685185,2009-07-17,15:28:28
40.058229,116.403619,0,294,40011.6448263889,2009-07-17,15:28:33
40.058251,116.403622,0,293,40011.6448842593,2009-07-17,15:28:38
40.058267,116.403616,0,293,40011.6449421296,2009-07-17,15:28:43
40.05828,116.40361,0,293,40011.645,2009-07-17,15:28:48
40.05827,116.403637,0,294,40011.6450578704,2009-07-17,15:28:53
40.058261,116.403672,0,293,40011.6451157407,2009-07-17,15:28:58
40.058248,116.403717,0,293,40011.6451736111,2009-07-17,15:29:03
40.058229,116.403736,0,292,40011.6452314815,2009-07-17,15:29:08
40.058178,116.403851,0,291,40011.6452893519,2009-07-17,15:29:13
40.058135,116.40393,0,289,40011.6453472222,2009-07-17,15:29:18
40.058098,116.404025,0,287,40011.6454050926,2009-07-17,15:29:23
40.058104,116.404035,0,287,40011.645462963,2009-07-17,15:29:28
40.058102,116.404044,0,287,40011.6455208333,2009-07-17,15:29:33
40.058064,116.404013,0,286,40011.6455787037,2009-07-17,15:29:38
40.058035,116.403976,0,286,40011.6456365741,2009-07-17,15:29:43
40.057984,116.403997,0,286,40011.6456944444,2009-07-17,15:29:48
40.057946,116.404062,0,290,40011.6457523148,2009-07-17,15:29:53
40.057943,116.404109,0,292,40011.6458101852,2009-07-17,15:29:58
40.057947,116.404167,0,296,40011.6458680556,2009-07-17,15:30:03
40.057949,116.404174,0,297,40011.6459259259,2009-07-17,15:30:08
40.057949,116.404174,0,297,40011.6459606481,2009-07-17,15:30:11
40.057953,116.404171,0,297,40011.6459837963,2009-07-17,15:30:13
40.057969,116.404171,0,298,40011.6460416667,2009-07-17,15:30:18
40.057979,116.404148,0,299,40011.646099537,2009-07-17,15:30:23
40.057989,116.404105,0,300,40011.6461574074,2009-07-17,15:30:28
40.058009,116.404088,0,302,40011.6462152778,2009-07-17,15:30:33
40.058009,116.404088,0,302,40011.64625,2009-07-17,15:30:36
40.05801,116.404089,0,301,40011.6462731481,2009-07-17,15:30:38
40.058002,116.404113,0,299,40011.6463310185,2009-07-17,15:30:43
40.058005,116.404078,0,298,40011.6463888889,2009-07-17,15:30:48
40.058014,116.404037,0,297,40011.6464467593,2009-07-17,15:30:53
40.05804,116.403999,0,296,40011.6465046296,2009-07-17,15:30:58
40.058078,116.403898,0,296,40011.6465625,2009-07-17,15:31:03
40.058112,116.403784,0,296,40011.6466203704,2009-07-17,15:31:08
40.058127,116.403714,0,297,40011.6466782407,2009-07-17,15:31:13
40.058157,116.403707,0,295,40011.6467361111,2009-07-17,15:31:18
40.058161,116.403734,0,293,40011.6467939815,2009-07-17,15:31:23
40.058172,116.40377,0,293,40011.6468518519,2009-07-17,15:31:28
40.05819,116.403747,0,293,40011.6469097222,2009-07-17,15:31:33
40.058191,116.403667,0,292,40011.6469675926,2009-07-17,15:31:38
40.058001,116.40391,0,295,40011.6491666667,2009-07-17,15:34:48
40.057904,116.404113,0,301,40011.649224537,2009-07-17,15:34:53
40.057874,116.404214,0,302,40011.6492824074,2009-07-17,15:34:58
40.057878,116.404292,0,303,40011.6493402778,2009-07-17,15:35:03
40.057872,116.40429,0,303,40011.6493981481,2009-07-17,15:35:08
40.057872,116.40429,0,303,40011.6494328704,2009-07-17,15:35:11
40.057877,116.404288,0,303,40011.6494560185,2009-07-17,15:35:13
40.057949,116.404318,0,302,40011.6495138889,2009-07-17,15:35:18
40.058008,116.404298,0,302,40011.6495717593,2009-07-17,15:35:23
40.058026,116.40425,0,301,40011.6496296296,2009-07-17,15:35:28
40.058029,116.404236,0,302,40011.6496875,2009-07-17,15:35:33
40.058035,116.404221,0,302,40011.6497453704,2009-07-17,15:35:38
40.058053,116.404217,0,304,40011.6498032407,2009-07-17,15:35:43
40.058054,116.404207,0,304,40011.6498611111,2009-07-17,15:35:48
40.058049,116.404216,0,304,40011.6499189815,2009-07-17,15:35:53
40.058027,116.404225,0,306,40011.6499768518,2009-07-17,15:35:58
40.057982,116.40424,0,309,40011.6500347222,2009-07-17,15:36:03
40.057942,116.404259,0,312,40011.6500925926,2009-07-17,15:36:08
40.05791,116.404253,0,316,40011.650150463,2009-07-17,15:36:13
40.057883,116.404265,0,320,40011.6502083333,2009-07-17,15:36:18
40.057869,116.404269,0,321,40011.6502662037,2009-07-17,15:36:23
40.057863,116.40426,0,320,40011.6503240741,2009-07-17,15:36:28
40.057875,116.404228,0,320,40011.6503819444,2009-07-17,15:36:33
40.057909,116.404163,0,320,40011.6504398148,2009-07-17,15:36:38
40.057901,116.404118,0,320,40011.6504976852,2009-07-17,15:36:43
40.057893,116.404114,0,320,40011.6505555556,2009-07-17,15:36:48
40.05789,116.404106,0,320,40011.6506134259,2009-07-17,15:36:53
40.05789,116.404106,0,320,40011.6506481481,2009-07-17,15:36:56
40.057886,116.404112,0,320,40011.6506712963,2009-07-17,15:36:58
40.057845,116.404148,0,320,40011.6507291667,2009-07-17,15:37:03
40.057794,116.40416,0,320,40011.650787037,2009-07-17,15:37:08
40.057764,116.404182,0,319,40011.6508449074,2009-07-17,15:37:13
40.057736,116.404261,0,319,40011.6509027778,2009-07-17,15:37:18
40.057732,116.40427,0,319,40011.6509606481,2009-07-17,15:37:23
40.057736,116.404277,0,319,40011.6510185185,2009-07-17,15:37:28
40.057736,116.404277,0,319,40011.6510532407,2009-07-17,15:37:31
40.057736,116.404281,0,319,40011.6510763889,2009-07-17,15:37:33
40.057734,116.404248,0,319,40011.6511342593,2009-07-17,15:37:38
40.057744,116.404226,0,319,40011.6511921296,2009-07-17,15:37:43
40.057744,116.404226,0,319,40011.6512268518,2009-07-17,15:37:46
40.05774,116.404232,0,318,40011.65125,2009-07-17,15:37:48
40.057732,116.404253,0,317,40011.6513078704,2009-07-17,15:37:53
40.057737,116.404227,0,317,40011.6513657407,2009-07-17,15:37:58
40.057755,116.404167,0,317,40011.6514236111,2009-07-17,15:38:03
40.057758,116.404121,0,317,40011.6514814815,2009-07-17,15:38:08
40.057802,116.404092,0,318,40011.6515393518,2009-07-17,15:38:13
40.057806,116.404087,0,318,40011.6515972222,2009-07-17,15:38:18
40.05781,116.404094,0,318,40011.6516550926,2009-07-17,15:38:23
40.057811,116.4041,0,318,40011.651712963,2009-07-17,15:38:28
40.057811,116.4041,0,318,40011.6517476852,2009-07-17,15:38:31
40.057817,116.404103,0,318,40011.6517708333,2009-07-17,15:38:33
40.057856,116.404105,0,318,40011.6518287037,2009-07-17,15:38:38
40.057939,116.404125,0,317,40011.6518865741,2009-07-17,15:38:43
40.057972,116.404157,0,316,40011.6519444444,2009-07-17,15:38:48
40.057986,116.404181,0,316,40011.6520023148,2009-07-17,15:38:53
40.057995,116.404201,0,314,40011.6520601852,2009-07-17,15:38:58
40.058005,116.404186,0,313,40011.6521180556,2009-07-17,15:39:03
40.058005,116.404186,0,313,40011.6521527778,2009-07-17,15:39:06
40.058008,116.404193,0,314,40011.6521759259,2009-07-17,15:39:08
40.05801,116.404184,0,314,40011.6522337963,2009-07-17,15:39:13
40.057995,116.404149,0,313,40011.6522916667,2009-07-17,15:39:18
40.058004,116.404097,0,313,40011.652349537,2009-07-17,15:39:23
40.058013,116.404083,0,314,40011.6524074074,2009-07-17,15:39:28
40.058018,116.404087,0,314,40011.6524652778,2009-07-17,15:39:33
40.058018,116.404087,0,314,40011.6525,2009-07-17,15:39:36
40.058017,116.404082,0,314,40011.6525231482,2009-07-17,15:39:38
40.058021,116.404059,0,314,40011.6525810185,2009-07-17,15:39:43
40.058011,116.404056,0,313,40011.6526388889,2009-07-17,15:39:48
40.058015,116.404067,0,313,40011.6526967593,2009-07-17,15:39:53
40.058023,116.404046,0,313,40011.6527546296,2009-07-17,15:39:58
40.058044,116.404053,0,313,40011.6528125,2009-07-17,15:40:03
40.058054,116.404075,0,313,40011.6528703704,2009-07-17,15:40:08
40.058054,116.404075,0,313,40011.6529050926,2009-07-17,15:40:11
40.058055,116.404077,0,313,40011.6529282407,2009-07-17,15:40:13
40.058053,116.404089,0,313,40011.6529861111,2009-07-17,15:40:18
40.058043,116.404106,0,314,40011.6530439815,2009-07-17,15:40:23
40.058051,116.404081,0,314,40011.6531018519,2009-07-17,15:40:28
40.058062,116.404042,0,313,40011.6531597222,2009-07-17,15:40:33
40.058049,116.404096,0,312,40011.6532175926,2009-07-17,15:40:38
40.058025,116.404204,0,311,40011.653275463,2009-07-17,15:40:43
40.058031,116.404217,0,311,40011.6533333333,2009-07-17,15:40:48
40.05804,116.404223,0,310,40011.6533912037,2009-07-17,15:40:53
40.058047,116.404201,0,309,40011.6534490741,2009-07-17,15:40:58
40.058047,116.404201,0,309,40011.6534837963,2009-07-17,15:41:01
40.058054,116.404202,0,309,40011.6535069444,2009-07-17,15:41:03
40.058074,116.404182,0,309,40011.6535648148,2009-07-17,15:41:08
40.058284,116.404011,0,305,40011.6596990741,2009-07-17,15:49:58
40.058347,116.403942,0,294,40011.6597569444,2009-07-17,15:50:03
40.058414,116.403876,0,285,40011.6598148148,2009-07-17,15:50:08
40.058488,116.403822,0,277,40011.6598726852,2009-07-17,15:50:13
40.058543,116.403805,0,281,40011.6599305556,2009-07-17,15:50:18
40.058586,116.4038,0,285,40011.6599884259,2009-07-17,15:50:23
40.058624,116.403804,0,289,40011.6600462963,2009-07-17,15:50:28
40.058624,116.403804,0,289,40011.6600810185,2009-07-17,15:50:31
40.058623,116.403808,0,295,40011.6601041667,2009-07-17,15:50:33
40.058628,116.403783,0,300,40011.660162037,2009-07-17,15:50:38
40.05861,116.403756,0,301,40011.6602199074,2009-07-17,15:50:43
40.058581,116.403748,0,302,40011.6603356482,2009-07-17,15:50:53
40.058484,116.403753,0,300,40011.6603935185,2009-07-17,15:50:58
40.058403,116.403757,0,299,40011.6604513889,2009-07-17,15:51:03
40.058359,116.403787,0,299,40011.6605092593,2009-07-17,15:51:08
40.058358,116.403802,0,299,40011.6605671296,2009-07-17,15:51:13
40.058274,116.403904,0,301,40011.660625,2009-07-17,15:51:18
40.058169,116.404005,0,302,40011.6606828704,2009-07-17,15:51:23
40.058085,116.404072,0,302,40011.6607407407,2009-07-17,15:51:28
40.058022,116.404111,0,304,40011.6607986111,2009-07-17,15:51:33
40.05799,116.40412,0,305,40011.6608564815,2009-07-17,15:51:38
40.057967,116.404128,0,308,40011.6609143519,2009-07-17,15:51:43
40.057945,116.404128,0,312,40011.6609722222,2009-07-17,15:51:48
40.057926,116.404097,0,315,40011.6610300926,2009-07-17,15:51:53
40.057914,116.404096,0,317,40011.661087963,2009-07-17,15:51:58
40.057914,116.404096,0,317,40011.6611226852,2009-07-17,15:52:01
40.057908,116.404102,0,319,40011.6611458333,2009-07-17,15:52:03
40.057907,116.404128,0,322,40011.6612037037,2009-07-17,15:52:08
40.057907,116.404128,0,322,40011.6612384259,2009-07-17,15:52:11
40.057907,116.404131,0,324,40011.6612615741,2009-07-17,15:52:13
40.057902,116.40412,0,324,40011.6613194444,2009-07-17,15:52:18
40.057902,116.40412,0,324,40011.6613541667,2009-07-17,15:52:21
40.057906,116.404118,0,324,40011.6613773148,2009-07-17,15:52:23
40.057924,116.404139,0,323,40011.6614351852,2009-07-17,15:52:28
40.057943,116.40416,0,318,40011.6614930556,2009-07-17,15:52:33
40.057954,116.404174,0,313,40011.6615509259,2009-07-17,15:52:38
40.057957,116.404187,0,313,40011.6616087963,2009-07-17,15:52:43
40.057957,116.404187,0,313,40011.6616435185,2009-07-17,15:52:46
40.057958,116.404193,0,313,40011.6616666667,2009-07-17,15:52:48
40.057976,116.404181,0,310,40011.661724537,2009-07-17,15:52:53
40.057997,116.404141,0,308,40011.6617824074,2009-07-17,15:52:58
40.058007,116.40411,0,305,40011.6618402778,2009-07-17,15:53:03
40.058034,116.404053,0,304,40011.6618981481,2009-07-17,15:53:08
40.058064,116.404024,0,305,40011.6619560185,2009-07-17,15:53:13
40.058084,116.404003,0,306,40011.6620138889,2009-07-17,15:53:18
40.058087,116.403976,0,308,40011.6620717593,2009-07-17,15:53:23
40.058073,116.403978,0,310,40011.6621296296,2009-07-17,15:53:28
40.058042,116.404005,0,311,40011.6621875,2009-07-17,15:53:33
40.05803,116.404042,0,310,40011.6622453704,2009-07-17,15:53:38
40.058002,116.404085,0,309,40011.6623032407,2009-07-17,15:53:43
40.057957,116.404129,0,308,40011.6623611111,2009-07-17,15:53:48
40.057925,116.404166,0,307,40011.6624189815,2009-07-17,15:53:53
40.057923,116.404197,0,307,40011.6624768519,2009-07-17,15:53:58
40.05794,116.404148,0,305,40011.6625347222,2009-07-17,15:54:03
40.05795,116.404126,0,302,40011.6625925926,2009-07-17,15:54:08
40.057937,116.404135,0,302,40011.662650463,2009-07-17,15:54:13
40.057892,116.404125,0,300,40011.6627083333,2009-07-17,15:54:18
40.057874,116.404134,0,300,40011.6627662037,2009-07-17,15:54:23
40.057884,116.404179,0,299,40011.6628240741,2009-07-17,15:54:28
40.057898,116.404225,0,299,40011.6628819444,2009-07-17,15:54:33
40.0579,116.404242,0,299,40011.6629398148,2009-07-17,15:54:38
40.0579,116.404242,0,299,40011.662974537,2009-07-17,15:54:41
40.057902,116.404235,0,299,40011.6629976852,2009-07-17,15:54:43
40.057927,116.404214,0,298,40011.6630555556,2009-07-17,15:54:48
40.057927,116.404214,0,298,40011.6630902778,2009-07-17,15:54:51
40.057927,116.404218,0,298,40011.6631134259,2009-07-17,15:54:53
40.057925,116.404245,0,298,40011.6631712963,2009-07-17,15:54:58
40.057892,116.404266,0,298,40011.6632291667,2009-07-17,15:55:03
40.057874,116.404297,0,297,40011.663287037,2009-07-17,15:55:08
40.057847,116.404317,0,297,40011.6633449074,2009-07-17,15:55:13
40.057786,116.404369,0,296,40011.6634027778,2009-07-17,15:55:18
40.057678,116.40443,0,297,40011.6634606481,2009-07-17,15:55:23
40.057605,116.404441,0,297,40011.6635185185,2009-07-17,15:55:28
40.05758,116.404454,0,298,40011.6635763889,2009-07-17,15:55:33
40.05758,116.404454,0,298,40011.6636111111,2009-07-17,15:55:36
40.057579,116.404454,0,298,40011.6636342593,2009-07-17,15:55:38
40.057616,116.404471,0,299,40011.6636921296,2009-07-17,15:55:43
40.057675,116.404481,0,299,40011.66375,2009-07-17,15:55:48
40.057721,116.404498,0,300,40011.6638078704,2009-07-17,15:55:53
40.057726,116.404496,0,300,40011.6638657407,2009-07-17,15:55:58
40.057733,116.404502,0,301,40011.6639236111,2009-07-17,15:56:03
40.057733,116.404502,0,301,40011.6639583333,2009-07-17,15:56:06
40.057741,116.404503,0,301,40011.6639814815,2009-07-17,15:56:08
40.057844,116.404481,0,304,40011.6640393519,2009-07-17,15:56:13
40.057949,116.404444,0,310,40011.6640972222,2009-07-17,15:56:18
40.058005,116.404419,0,312,40011.6641550926,2009-07-17,15:56:23
40.058005,116.404419,0,312,40011.6641898148,2009-07-17,15:56:26
40.058012,116.404427,0,313,40011.664212963,2009-07-17,15:56:28
40.05803,116.404379,0,313,40011.6642708333,2009-07-17,15:56:33
40.058043,116.404292,0,314,40011.6643287037,2009-07-17,15:56:38
40.058043,116.404247,0,315,40011.6643865741,2009-07-17,15:56:43
40.058043,116.404226,0,315,40011.6644444444,2009-07-17,15:56:48
40.058022,116.40423,0,315,40011.6645023148,2009-07-17,15:56:53
40.058003,116.404237,0,314,40011.6645601852,2009-07-17,15:56:58
40.057993,116.40425,0,312,40011.6646180556,2009-07-17,15:57:03
40.057995,116.404212,0,312,40011.6646759259,2009-07-17,15:57:08
40.057996,116.404175,0,311,40011.6647337963,2009-07-17,15:57:13
40.057998,116.404144,0,311,40011.6647916667,2009-07-17,15:57:18
40.057984,116.404128,0,311,40011.664849537,2009-07-17,15:57:23
40.058236,116.404029,0,311,40011.6672222222,2009-07-17,16:00:48
40.058259,116.404023,0,311,40011.6672800926,2009-07-17,16:00:53
40.058292,116.40401,0,311,40011.667337963,2009-07-17,16:00:58
40.058297,116.403986,0,310,40011.6673958333,2009-07-17,16:01:03
40.058288,116.403973,0,310,40011.6674537037,2009-07-17,16:01:08
40.058282,116.403968,0,310,40011.6675115741,2009-07-17,16:01:13
40.058287,116.403964,0,310,40011.6675694444,2009-07-17,16:01:18
40.058287,116.403964,0,310,40011.6676041667,2009-07-17,16:01:21
40.058295,116.403958,0,309,40011.6676273148,2009-07-17,16:01:23
40.058312,116.403929,0,310,40011.6676851852,2009-07-17,16:01:28
40.058264,116.403897,0,312,40011.6677430556,2009-07-17,16:01:33
40.058209,116.40388,0,312,40011.6678009259,2009-07-17,16:01:38
40.058175,116.403886,0,312,40011.6678587963,2009-07-17,16:01:43
40.058175,116.403886,0,312,40011.6678935185,2009-07-17,16:01:46
40.058176,116.403883,0,310,40011.6679166667,2009-07-17,16:01:48
40.058156,116.403876,0,307,40011.667974537,2009-07-17,16:01:53
40.058149,116.403852,0,306,40011.6680324074,2009-07-17,16:01:58
40.058141,116.403842,0,306,40011.6680902778,2009-07-17,16:02:03
40.05814,116.403842,0,306,40011.6681481482,2009-07-17,16:02:08
40.058145,116.403844,0,306,40011.6682060185,2009-07-17,16:02:13
40.058145,116.403844,0,306,40011.6682407407,2009-07-17,16:02:16
40.058152,116.403837,0,306,40011.6682638889,2009-07-17,16:02:18
40.058161,116.403835,0,306,40011.6683217593,2009-07-17,16:02:23
40.058171,116.403837,0,306,40011.6683796296,2009-07-17,16:02:28
40.058175,116.40383,0,306,40011.6684375,2009-07-17,16:02:33
40.058167,116.403837,0,307,40011.6684953704,2009-07-17,16:02:38
40.058167,116.403837,0,307,40011.6685300926,2009-07-17,16:02:41
40.058159,116.40384,0,307,40011.6685532407,2009-07-17,16:02:43
40.058134,116.403842,0,307,40011.6686111111,2009-07-17,16:02:48
40.058135,116.403852,0,307,40011.6686689815,2009-07-17,16:02:53
40.058149,116.403823,0,307,40011.6687268519,2009-07-17,16:02:58
40.058169,116.403852,0,306,40011.6687847222,2009-07-17,16:03:03
40.058174,116.403877,0,306,40011.6688425926,2009-07-17,16:03:08
40.05818,116.4039,0,306,40011.668900463,2009-07-17,16:03:13
40.058169,116.403925,0,306,40011.6689583333,2009-07-17,16:03:18
40.058169,116.403925,0,306,40011.6689930556,2009-07-17,16:03:21
40.058164,116.403932,0,306,40011.6690162037,2009-07-17,16:03:23
40.058122,116.403969,0,304,40011.6690740741,2009-07-17,16:03:28
40.058111,116.403976,0,303,40011.6691319444,2009-07-17,16:03:33
40.058111,116.403946,0,301,40011.6691898148,2009-07-17,16:03:38
40.058106,116.403906,0,299,40011.6692476852,2009-07-17,16:03:43
40.058121,116.403905,0,298,40011.6693055556,2009-07-17,16:03:48
40.058121,116.403905,0,298,40011.6693402778,2009-07-17,16:03:51
40.058127,116.403904,0,297,40011.6693634259,2009-07-17,16:03:53
40.058127,116.403891,0,297,40011.6694212963,2009-07-17,16:03:58
40.058132,116.40388,0,296,40011.6694791667,2009-07-17,16:04:03
40.058147,116.403898,0,294,40011.669537037,2009-07-17,16:04:08
40.058121,116.403903,0,293,40011.6695949074,2009-07-17,16:04:13
40.058121,116.403903,0,293,40011.6696296296,2009-07-17,16:04:16
40.058118,116.403898,0,292,40011.6696527778,2009-07-17,16:04:18
40.058128,116.403861,0,290,40011.6697106481,2009-07-17,16:04:23
40.058126,116.403845,0,290,40011.6697685185,2009-07-17,16:04:28
40.058112,116.403835,0,289,40011.6698263889,2009-07-17,16:04:33
40.058082,116.403799,0,288,40011.6698842593,2009-07-17,16:04:38
40.058106,116.403774,0,286,40011.6699421296,2009-07-17,16:04:43
40.058146,116.403754,0,285,40011.67,2009-07-17,16:04:48
40.058198,116.40369,0,284,40011.6700578704,2009-07-17,16:04:53
40.058244,116.403641,0,283,40011.6701157407,2009-07-17,16:04:58
40.058276,116.403623,0,282,40011.6701736111,2009-07-17,16:05:03
40.058283,116.403592,0,282,40011.6702314815,2009-07-17,16:05:08
40.05823,116.403638,0,282,40011.6702893519,2009-07-17,16:05:13
40.058147,116.403677,0,282,40011.6703472222,2009-07-17,16:05:18
40.058098,116.40373,0,282,40011.6704050926,2009-07-17,16:05:23
40.058121,116.403733,0,282,40011.670462963,2009-07-17,16:05:28
40.05818,116.403733,0,281,40011.6705208333,2009-07-17,16:05:33
40.058214,116.403732,0,281,40011.6705787037,2009-07-17,16:05:38
40.058227,116.403717,0,280,40011.6706365741,2009-07-17,16:05:43
40.058251,116.403688,0,280,40011.6706944444,2009-07-17,16:05:48
40.058261,116.40369,0,280,40011.6707523148,2009-07-17,16:05:53
40.058261,116.40369,0,280,40011.670787037,2009-07-17,16:05:56
40.058262,116.403692,0,280,40011.6708101852,2009-07-17,16:05:58
40.058191,116.403713,0,279,40011.6708680556,2009-07-17,16:06:03
40.058082,116.403823,0,273,40011.6709259259,2009-07-17,16:06:08
40.05805,116.403855,0,273,40011.6709837963,2009-07-17,16:06:13
40.058265,116.403799,0,258,40011.6741666667,2009-07-17,16:10:48
40.058346,116.403771,0,257,40011.674224537,2009-07-17,16:10:53
40.058338,116.403782,0,258,40011.6742824074,2009-07-17,16:10:58
40.058304,116.403798,0,259,40011.6743402778,2009-07-17,16:11:03
40.058258,116.40384,0,259,40011.6743981481,2009-07-17,16:11:08
40.058242,116.403846,0,260,40011.6744560185,2009-07-17,16:11:13
40.058236,116.403843,0,260,40011.6745138889,2009-07-17,16:11:18
40.058231,116.40385,0,260,40011.6745717593,2009-07-17,16:11:23
40.058231,116.40385,0,260,40011.6746064815,2009-07-17,16:11:26
40.058226,116.403844,0,260,40011.6746296296,2009-07-17,16:11:28
40.058183,116.403858,0,260,40011.6746875,2009-07-17,16:11:33
40.058152,116.403857,0,260,40011.6747453704,2009-07-17,16:11:38
40.058131,116.403845,0,259,40011.6748032407,2009-07-17,16:11:43
40.058117,116.403837,0,259,40011.6748611111,2009-07-17,16:11:48
40.058118,116.403809,0,258,40011.6749189815,2009-07-17,16:11:53
40.058147,116.403768,0,257,40011.6749768518,2009-07-17,16:11:58
40.058163,116.403771,0,257,40011.6750347222,2009-07-17,16:12:03
40.058148,116.40379,0,256,40011.6750925926,2009-07-17,16:12:08
40.058148,116.40379,0,256,40011.6751273148,2009-07-17,16:12:11
40.058144,116.403792,0,256,40011.675150463,2009-07-17,16:12:13
40.05806,116.403796,0,256,40011.6752083333,2009-07-17,16:12:18
40.057998,116.403811,0,256,40011.6752662037,2009-07-17,16:12:23
40.057985,116.403838,0,255,40011.6753240741,2009-07-17,16:12:28
40.058001,116.403821,0,253,40011.6753819444,2009-07-17,16:12:33
40.058023,116.40382,0,252,40011.6754398148,2009-07-17,16:12:38
40.058023,116.40382,0,252,40011.675474537,2009-07-17,16:12:41
40.058028,116.403821,0,252,40011.6754976852,2009-07-17,16:12:43
40.058034,116.40381,0,252,40011.6755555556,2009-07-17,16:12:48
40.058093,116.403755,0,250,40011.6756134259,2009-07-17,16:12:53
40.058145,116.40373,0,248,40011.6756712963,2009-07-17,16:12:58
40.058151,116.403724,0,248,40011.6757291667,2009-07-17,16:13:03
40.05815,116.403722,0,248,40011.675787037,2009-07-17,16:13:08
40.058144,116.403714,0,248,40011.6758449074,2009-07-17,16:13:13
40.058144,116.403714,0,248,40011.6758796296,2009-07-17,16:13:16
40.058143,116.403712,0,248,40011.6759027778,2009-07-17,16:13:18
40.058241,116.403688,0,247,40011.6759606482,2009-07-17,16:13:23
40.058237,116.403663,0,245,40011.6760185185,2009-07-17,16:13:28
40.05824,116.40366,0,245,40011.6760763889,2009-07-17,16:13:33
40.058242,116.403659,0,245,40011.6761342593,2009-07-17,16:13:38
40.058242,116.403659,0,245,40011.6761689815,2009-07-17,16:13:41
40.058246,116.403656,0,245,40011.6761921296,2009-07-17,16:13:43
40.058225,116.403662,0,244,40011.67625,2009-07-17,16:13:48
40.058204,116.403658,0,244,40011.6763078704,2009-07-17,16:13:53
40.058198,116.403679,0,244,40011.6763657407,2009-07-17,16:13:58
40.058165,116.403685,0,244,40011.6764236111,2009-07-17,16:14:03
40.058142,116.403707,0,245,40011.6764814815,2009-07-17,16:14:08
40.058096,116.403721,0,245,40011.6765393519,2009-07-17,16:14:13
40.058056,116.403739,0,245,40011.6765972222,2009-07-17,16:14:18
40.058056,116.403739,0,245,40011.6766319444,2009-07-17,16:14:21
40.058059,116.403731,0,243,40011.6766550926,2009-07-17,16:14:23
40.058029,116.403707,0,243,40011.676712963,2009-07-17,16:14:28
40.057995,116.403704,0,241,40011.6767708333,2009-07-17,16:14:33
40.058106,116.403655,0,240,40011.6768287037,2009-07-17,16:14:38
40.058206,116.403608,0,238,40011.6768865741,2009-07-17,16:14:43
40.058243,116.403611,0,236,40011.6769444444,2009-07-17,16:14:48
40.058245,116.403628,0,235,40011.6770023148,2009-07-17,16:14:53
40.058235,116.403641,0,234,40011.6770601852,2009-07-17,16:14:58
40.058233,116.403653,0,234,40011.6771180556,2009-07-17,16:15:03
40.058181,116.403679,0,234,40011.6771759259,2009-07-17,16:15:08
40.05814,116.403691,0,235,40011.6772337963,2009-07-17,16:15:13
40.058119,116.403715,0,235,40011.6772916667,2009-07-17,16:15:18
40.058127,116.403742,0,235,40011.677349537,2009-07-17,16:15:23
40.0581,116.403757,0,233,40011.6774074074,2009-07-17,16:15:28
40.058103,116.403747,0,233,40011.6774652778,2009-07-17,16:15:33
40.058075,116.403742,0,230,40011.6775231481,2009-07-17,16:15:38
40.058041,116.40375,0,227,40011.6775810185,2009-07-17,16:15:43
40.057999,116.403767,0,224,40011.6776388889,2009-07-17,16:15:48
40.057949,116.403782,0,221,40011.6776967593,2009-07-17,16:15:53
40.057912,116.403791,0,218,40011.6777546296,2009-07-17,16:15:58
40.057866,116.403817,0,214,40011.6778125,2009-07-17,16:16:03
40.057845,116.403829,0,212,40011.6778703704,2009-07-17,16:16:08
40.057809,116.403823,0,212,40011.6779282407,2009-07-17,16:16:13
40.057784,116.403849,0,211,40011.6779861111,2009-07-17,16:16:18
40.057771,116.403848,0,210,40011.6780439815,2009-07-17,16:16:23
40.057759,116.403841,0,209,40011.6781018519,2009-07-17,16:16:28
40.057769,116.403814,0,208,40011.6781597222,2009-07-17,16:16:33
40.057796,116.403799,0,208,40011.6782175926,2009-07-17,16:16:38
40.057836,116.403783,0,207,40011.678275463,2009-07-17,16:16:43
40.057845,116.403779,0,207,40011.6783333333,2009-07-17,16:16:48
40.057928,116.403803,0,207,40011.6783912037,2009-07-17,16:16:53
40.057986,116.403803,0,208,40011.6784490741,2009-07-17,16:16:58
40.05799,116.403818,0,208,40011.6785069444,2009-07-17,16:17:03
40.057987,116.403828,0,208,40011.6785648148,2009-07-17,16:17:08
40.057944,116.403887,0,209,40011.6786226852,2009-07-17,16:17:13
40.057934,116.403971,0,208,40011.6786805556,2009-07-17,16:17:18
40.057923,116.404015,0,208,40011.6787384259,2009-07-17,16:17:23
40.057913,116.40402,0,208,40011.6787962963,2009-07-17,16:17:28
40.057881,116.40403,0,209,40011.6788541667,2009-07-17,16:17:33
40.057919,116.404027,0,210,40011.678912037,2009-07-17,16:17:38
40.057912,116.404017,0,211,40011.6789699074,2009-07-17,16:17:43
40.057926,116.404017,0,212,40011.6790277778,2009-07-17,16:17:48
40.057929,116.404026,0,212,40011.6790856481,2009-07-17,16:17:53
40.057932,116.404022,0,212,40011.6791435185,2009-07-17,16:17:58
40.057932,116.404022,0,212,40011.6791782407,2009-07-17,16:18:01
40.057932,116.404019,0,212,40011.6792013889,2009-07-17,16:18:03
40.057934,116.404006,0,213,40011.6792592593,2009-07-17,16:18:08
40.057974,116.403991,0,212,40011.6793171296,2009-07-17,16:18:13
40.057985,116.403992,0,212,40011.679375,2009-07-17,16:18:18
40.058026,116.403983,0,211,40011.6794328704,2009-07-17,16:18:23
40.058048,116.403964,0,211,40011.6794907407,2009-07-17,16:18:28
40.058057,116.403941,0,210,40011.6795486111,2009-07-17,16:18:33
40.058052,116.403885,0,210,40011.6796064815,2009-07-17,16:18:38
40.058055,116.403855,0,209,40011.6796643519,2009-07-17,16:18:43
40.05809,116.40383,0,208,40011.6797222222,2009-07-17,16:18:48
40.05784,116.403953,0,211,40011.6840625,2009-07-17,16:25:03
40.057835,116.404057,0,214,40011.6841203704,2009-07-17,16:25:08
40.057868,116.404063,0,218,40011.6841782407,2009-07-17,16:25:13
40.057886,116.404066,0,220,40011.6842361111,2009-07-17,16:25:18
40.057896,116.404064,0,222,40011.6842939815,2009-07-17,16:25:23
40.057903,116.404055,0,222,40011.6843518519,2009-07-17,16:25:28
40.057985,116.404011,0,223,40011.6844097222,2009-07-17,16:25:33
40.058052,116.403938,0,223,40011.6844675926,2009-07-17,16:25:38
40.058077,116.403922,0,225,40011.684525463,2009-07-17,16:25:43
40.058075,116.403923,0,225,40011.6845833333,2009-07-17,16:25:48
40.058075,116.403923,0,225,40011.6846180556,2009-07-17,16:25:51
40.05807,116.40393,0,225,40011.6846412037,2009-07-17,16:25:53
40.058016,116.40398,0,224,40011.6846990741,2009-07-17,16:25:58
40.057955,116.404033,0,223,40011.6847569444,2009-07-17,16:26:03
40.057847,116.404138,0,225,40011.6848148148,2009-07-17,16:26:08
40.057709,116.404279,0,229,40011.6848726852,2009-07-17,16:26:13
40.057674,116.404283,0,230,40011.6849305556,2009-07-17,16:26:18
40.05765,116.404293,0,230,40011.6849884259,2009-07-17,16:26:23
40.057515,116.404318,0,231,40011.6850462963,2009-07-17,16:26:28
40.057604,116.404292,0,234,40011.6851041667,2009-07-17,16:26:33
40.057723,116.404251,0,237,40011.685162037,2009-07-17,16:26:38
40.057901,116.404187,0,241,40011.6852199074,2009-07-17,16:26:43
40.057965,116.404161,0,243,40011.6852777778,2009-07-17,16:26:48
40.058051,116.404136,0,245,40011.6853356481,2009-07-17,16:26:53
40.058011,116.404144,0,245,40011.6853935185,2009-07-17,16:26:58
40.058002,116.404157,0,247,40011.6854513889,2009-07-17,16:27:03
40.057961,116.40419,0,250,40011.6855092593,2009-07-17,16:27:08
40.057821,116.404247,0,250,40011.6855671296,2009-07-17,16:27:13
40.057765,116.404262,0,252,40011.685625,2009-07-17,16:27:18
40.057735,116.404246,0,252,40011.6856828704,2009-07-17,16:27:23
40.057673,116.404226,0,251,40011.6857407407,2009-07-17,16:27:28
40.057867,116.404137,0,254,40011.6857986111,2009-07-17,16:27:33
40.057879,116.404114,0,251,40011.6858564815,2009-07-17,16:27:38
40.058031,116.404036,0,254,40011.6859143519,2009-07-17,16:27:43
40.058111,116.403956,0,254,40011.6859722222,2009-07-17,16:27:48
40.058186,116.403858,0,251,40011.6860300926,2009-07-17,16:27:53
40.058193,116.403875,0,249,40011.686087963,2009-07-17,16:27:58
40.058178,116.403883,0,248,40011.6861458333,2009-07-17,16:28:03
40.058147,116.403884,0,247,40011.6862037037,2009-07-17,16:28:08
40.058147,116.403884,0,247,40011.6862384259,2009-07-17,16:28:11
40.058153,116.40389,0,247,40011.6862615741,2009-07-17,16:28:13
40.058154,116.403878,0,246,40011.6863194444,2009-07-17,16:28:18
40.058154,116.403867,0,246,40011.6863773148,2009-07-17,16:28:23
40.058154,116.403867,0,246,40011.686412037,2009-07-17,16:28:26
40.058155,116.403867,0,246,40011.6864351852,2009-07-17,16:28:28
40.058126,116.403886,0,247,40011.6864930556,2009-07-17,16:28:33
40.058072,116.403919,0,249,40011.6865509259,2009-07-17,16:28:38
40.058058,116.403913,0,250,40011.6866087963,2009-07-17,16:28:43
40.058053,116.403889,0,252,40011.6866666667,2009-07-17,16:28:48
40.058044,116.40387,0,253,40011.686724537,2009-07-17,16:28:53
40.058044,116.403849,0,253,40011.6867824074,2009-07-17,16:28:58
40.058043,116.403839,0,253,40011.6868402778,2009-07-17,16:29:03
40.058043,116.403839,0,253,40011.686875,2009-07-17,16:29:06
40.05804,116.403842,0,253,40011.6868981481,2009-07-17,16:29:08
40.058023,116.403853,0,253,40011.6869560185,2009-07-17,16:29:13
40.058018,116.403821,0,253,40011.6870138889,2009-07-17,16:29:18
40.058027,116.403774,0,250,40011.6870717593,2009-07-17,16:29:23
40.057975,116.403782,0,249,40011.6871296296,2009-07-17,16:29:28
40.057971,116.40381,0,249,40011.6871875,2009-07-17,16:29:33
40.057995,116.403799,0,247,40011.6872453704,2009-07-17,16:29:38
40.058012,116.403777,0,247,40011.6873032407,2009-07-17,16:29:43
40.058081,116.403747,0,248,40011.6873611111,2009-07-17,16:29:48
40.058146,116.403726,0,248,40011.6874189815,2009-07-17,16:29:53
40.058175,116.403769,0,251,40011.6874768519,2009-07-17,16:29:58
40.058181,116.403783,0,252,40011.6875347222,2009-07-17,16:30:03
40.058184,116.403792,0,252,40011.6875925926,2009-07-17,16:30:08
40.058172,116.403954,0,260,40011.687650463,2009-07-17,16:30:13
40.058206,116.404078,0,267,40011.6877083333,2009-07-17,16:30:18
40.0582,116.404095,0,269,40011.6877662037,2009-07-17,16:30:23
40.058164,116.404121,0,274,40011.6878240741,2009-07-17,16:30:28
40.058215,116.404059,0,279,40011.6878819444,2009-07-17,16:30:33
40.058246,116.404025,0,283,40011.6879398148,2009-07-17,16:30:38
40.058255,116.404002,0,284,40011.6879976852,2009-07-17,16:30:43
40.058253,116.404016,0,290,40011.6880555556,2009-07-17,16:30:48
40.058235,116.404081,0,293,40011.6881134259,2009-07-17,16:30:53
40.058239,116.404057,0,299,40011.6881712963,2009-07-17,16:30:58
40.058228,116.404062,0,306,40011.6882291667,2009-07-17,16:31:03
40.058213,116.404075,0,309,40011.688287037,2009-07-17,16:31:08
40.058213,116.404075,0,309,40011.6883217593,2009-07-17,16:31:11
40.058207,116.404076,0,309,40011.6883449074,2009-07-17,16:31:13
40.058193,116.404101,0,313,40011.6884027778,2009-07-17,16:31:18
40.058151,116.404177,0,316,40011.6884606481,2009-07-17,16:31:23
40.058113,116.40425,0,318,40011.6885185185,2009-07-17,16:31:28
40.058074,116.404272,0,311,40011.6885763889,2009-07-17,16:31:33
40.05802,116.4043,0,306,40011.6886342593,2009-07-17,16:31:38
40.057992,116.404339,0,306,40011.6886921296,2009-07-17,16:31:43
40.057992,116.404339,0,306,40011.6887268518,2009-07-17,16:31:46
40.057991,116.404337,0,305,40011.68875,2009-07-17,16:31:48
40.058025,116.404333,0,304,40011.6888078704,2009-07-17,16:31:53
40.058063,116.404373,0,302,40011.6888657407,2009-07-17,16:31:58
40.058048,116.40439,0,303,40011.6889236111,2009-07-17,16:32:03
40.058041,116.404399,0,303,40011.6889814815,2009-07-17,16:32:08
40.058018,116.404435,0,307,40011.6890393518,2009-07-17,16:32:13
40.058014,116.404448,0,307,40011.6890972222,2009-07-17,16:32:18
40.058023,116.404443,0,305,40011.6891550926,2009-07-17,16:32:23
40.058054,116.404402,0,303,40011.689212963,2009-07-17,16:32:28
40.058032,116.404375,0,302,40011.6892708333,2009-07-17,16:32:33
40.058027,116.404352,0,301,40011.6893287037,2009-07-17,16:32:38
40.058037,116.40428,0,301,40011.6893865741,2009-07-17,16:32:43
40.058049,116.404232,0,297,40011.6894444444,2009-07-17,16:32:48
40.058071,116.404218,0,294,40011.6895023148,2009-07-17,16:32:53
40.058056,116.404172,0,295,40011.6895601852,2009-07-17,16:32:58
40.058061,116.404106,0,295,40011.6896180556,2009-07-17,16:33:03
40.058064,116.404018,0,294,40011.6896759259,2009-07-17,16:33:08
40.05802,116.40396,0,294,40011.6897337963,2009-07-17,16:33:13
40.057994,116.403967,0,296,40011.6897916667,2009-07-17,16:33:18
40.057969,116.403962,0,296,40011.689849537,2009-07-17,16:33:23
40.057991,116.403965,0,298,40011.6899074074,2009-07-17,16:33:28
40.058009,116.403973,0,299,40011.6899652778,2009-07-17,16:33:33
40.057995,116.403983,0,299,40011.6900231481,2009-07-17,16:33:38
40.05797,116.404022,0,300,40011.6900810185,2009-07-17,16:33:43
40.057925,116.404005,0,301,40011.6901388889,2009-07-17,16:33:48
40.057899,116.403937,0,300,40011.6901967593,2009-07-17,16:33:53
40.057909,116.403877,0,302,40011.6902546296,2009-07-17,16:33:58
40.05795,116.403877,0,308,40011.6903125,2009-07-17,16:34:03
40.057965,116.403962,0,317,40011.6903703704,2009-07-17,16:34:08
40.057955,116.403993,0,319,40011.6904282407,2009-07-17,16:34:13
40.057955,116.403993,0,319,40011.690462963,2009-07-17,16:34:16
40.057947,116.403997,0,319,40011.6904861111,2009-07-17,16:34:18
40.057947,116.404008,0,319,40011.6905439815,2009-07-17,16:34:23
40.05795,116.404017,0,320,40011.6906018518,2009-07-17,16:34:28
40.057996,116.404079,0,325,40011.6906597222,2009-07-17,16:34:33
40.058059,116.404148,0,331,40011.6907175926,2009-07-17,16:34:38
40.058082,116.404178,0,335,40011.690775463,2009-07-17,16:34:43
40.058091,116.404174,0,336,40011.6908333333,2009-07-17,16:34:48
40.058091,116.404174,0,336,40011.6908680556,2009-07-17,16:34:51
40.058099,116.404181,0,336,40011.6908912037,2009-07-17,16:34:53
40.058093,116.404196,0,337,40011.6909490741,2009-07-17,16:34:58
40.058069,116.404206,0,340,40011.6910069444,2009-07-17,16:35:03
40.058057,116.404221,0,343,40011.6910648148,2009-07-17,16:35:08
40.058062,116.404245,0,345,40011.6911226852,2009-07-17,16:35:13
40.058081,116.404249,0,347,40011.6911805556,2009-07-17,16:35:18
40.058087,116.404286,0,350,40011.6912384259,2009-07-17,16:35:23
40.058073,116.404296,0,353,40011.6912962963,2009-07-17,16:35:28
40.058073,116.404296,0,353,40011.6913310185,2009-07-17,16:35:31
40.058076,116.404301,0,353,40011.6913541667,2009-07-17,16:35:33
40.058077,116.404329,0,358,40011.691412037,2009-07-17,16:35:38
40.058077,116.404329,0,358,40011.6914467593,2009-07-17,16:35:41
40.058081,116.40433,0,358,40011.6914699074,2009-07-17,16:35:43
40.058158,116.40436,0,361,40011.6915277778,2009-07-17,16:35:48
40.058192,116.404342,0,363,40011.6915856482,2009-07-17,16:35:53
40.058209,116.404329,0,366,40011.6916435185,2009-07-17,16:35:58
40.058214,116.404267,0,366,40011.6917013889,2009-07-17,16:36:03
40.058211,116.404251,0,365,40011.6917592593,2009-07-17,16:36:08
40.058252,116.404318,0,365,40011.6918171296,2009-07-17,16:36:13
40.058286,116.404412,0,365,40011.691875,2009-07-17,16:36:18
40.058344,116.404432,0,367,40011.6919328704,2009-07-17,16:36:23
40.058356,116.404414,0,369,40011.6919907407,2009-07-17,16:36:28
40.058304,116.404402,0,374,40011.6920486111,2009-07-17,16:36:33
40.058264,116.40441,0,374,40011.6921064815,2009-07-17,16:36:38
40.058214,116.404353,0,374,40011.6921643519,2009-07-17,16:36:43
40.058171,116.404284,0,372,40011.6922222222,2009-07-17,16:36:48
40.058138,116.404205,0,369,40011.6922800926,2009-07-17,16:36:53
40.05808,116.404144,0,367,40011.692337963,2009-07-17,16:36:58
40.058062,116.404042,0,368,40011.6923958333,2009-07-17,16:37:03
40.057977,116.403884,0,368,40011.6924537037,2009-07-17,16:37:08
40.057905,116.40391,0,369,40011.6925115741,2009-07-17,16:37:13
40.057899,116.403928,0,370,40011.6925694444,2009-07-17,16:37:18
40.05791,116.40393,0,372,40011.6926273148,2009-07-17,16:37:23
40.057894,116.403952,0,373,40011.6926851852,2009-07-17,16:37:28
40.057891,116.403963,0,372,40011.6927430556,2009-07-17,16:37:33
40.057937,116.403924,0,375,40011.6928009259,2009-07-17,16:37:38
40.057994,116.403845,0,376,40011.6928587963,2009-07-17,16:37:43
40.057992,116.403794,0,374,40011.6929166667,2009-07-17,16:37:48
40.05798,116.403791,0,373,40011.692974537,2009-07-17,16:37:53
40.057987,116.403782,0,372,40011.6930324074,2009-07-17,16:37:58
40.057989,116.403724,0,370,40011.6930902778,2009-07-17,16:38:03
40.057985,116.403646,0,368,40011.6931481481,2009-07-17,16:38:08
40.057973,116.403612,0,367,40011.6932060185,2009-07-17,16:38:13
40.057979,116.403602,0,366,40011.6932638889,2009-07-17,16:38:18
40.057986,116.403601,0,365,40011.6933217593,2009-07-17,16:38:23
40.057981,116.403603,0,365,40011.6933796296,2009-07-17,16:38:28
40.057973,116.403596,0,365,40011.6934375,2009-07-17,16:38:33
40.057966,116.403601,0,365,40011.6934953704,2009-07-17,16:38:38
40.057966,116.403601,0,365,40011.6935300926,2009-07-17,16:38:41
40.05796,116.403607,0,365,40011.6935532407,2009-07-17,16:38:43
40.057947,116.403568,0,366,40011.6936111111,2009-07-17,16:38:48
40.057965,116.403519,0,367,40011.6936689815,2009-07-17,16:38:53
40.057988,116.40349,0,368,40011.6937268519,2009-07-17,16:38:58
40.057986,116.403501,0,368,40011.6937847222,2009-07-17,16:39:03
40.057987,116.403511,0,368,40011.6938425926,2009-07-17,16:39:08
40.057976,116.403563,0,366,40011.693900463,2009-07-17,16:39:13
40.057961,116.403604,0,364,40011.6939583333,2009-07-17,16:39:18
40.057921,116.403636,0,360,40011.6940162037,2009-07-17,16:39:23
40.057849,116.403651,0,356,40011.6940740741,2009-07-17,16:39:28
40.057792,116.403652,0,353,40011.6941319444,2009-07-17,16:39:33
40.057732,116.403652,0,352,40011.6941898148,2009-07-17,16:39:38
40.057642,116.403642,0,351,40011.6942476852,2009-07-17,16:39:43
40.057537,116.403626,0,350,40011.6943055556,2009-07-17,16:39:48
40.057468,116.403631,0,348,40011.6943634259,2009-07-17,16:39:53
40.057417,116.403636,0,343,40011.6944212963,2009-07-17,16:39:58
40.057471,116.403634,0,338,40011.6944791667,2009-07-17,16:40:03
40.0575,116.403628,0,333,40011.694537037,2009-07-17,16:40:08
40.057496,116.40363,0,330,40011.6945949074,2009-07-17,16:40:13
40.057496,116.40363,0,330,40011.6946296296,2009-07-17,16:40:16
40.057492,116.403633,0,329,40011.6946527778,2009-07-17,16:40:18
40.057528,116.403678,0,331,40011.6947106481,2009-07-17,16:40:23
40.057569,116.403681,0,328,40011.6947685185,2009-07-17,16:40:28
40.05758,116.403678,0,328,40011.6948263889,2009-07-17,16:40:33
40.057595,116.403703,0,328,40011.6948842593,2009-07-17,16:40:38
40.057595,116.40374,0,326,40011.6949421296,2009-07-17,16:40:43
40.057609,116.403762,0,328,40011.695,2009-07-17,16:40:48
40.057638,116.403771,0,328,40011.6950578704,2009-07-17,16:40:53
40.057681,116.403766,0,326,40011.6951157407,2009-07-17,16:40:58
40.057742,116.403756,0,326,40011.6951736111,2009-07-17,16:41:03
40.057809,116.403766,0,329,40011.6952314815,2009-07-17,16:41:08
40.057837,116.403764,0,337,40011.6952893519,2009-07-17,16:41:13
40.057811,116.403764,0,340,40011.6953472222,2009-07-17,16:41:18
40.05775,116.403743,0,340,40011.6954050926,2009-07-17,16:41:23
40.057694,116.403707,0,339,40011.695462963,2009-07-17,16:41:28
40.057692,116.403645,0,337,40011.6955208333,2009-07-17,16:41:33
40.057651,116.403621,0,336,40011.6955787037,2009-07-17,16:41:38
40.057651,116.403621,0,336,40011.6956134259,2009-07-17,16:41:41
40.057645,116.403623,0,338,40011.6956365741,2009-07-17,16:41:43
40.05769,116.403615,0,343,40011.6956944444,2009-07-17,16:41:48
40.057704,116.403615,0,345,40011.6957523148,2009-07-17,16:41:53
40.05771,116.403633,0,347,40011.6958101852,2009-07-17,16:41:58
40.057716,116.403654,0,347,40011.6958680556,2009-07-17,16:42:03
40.057716,116.403654,0,347,40011.6959027778,2009-07-17,16:42:06
40.057714,116.403646,0,347,40011.6959259259,2009-07-17,16:42:08
40.057722,116.403674,0,347,40011.6959837963,2009-07-17,16:42:13
40.057683,116.403754,0,349,40011.6960416667,2009-07-17,16:42:18
40.057669,116.403851,0,352,40011.696099537,2009-07-17,16:42:23
40.057675,116.403892,0,353,40011.6961574074,2009-07-17,16:42:28
40.057699,116.403932,0,353,40011.6962152778,2009-07-17,16:42:33
40.057733,116.403829,0,351,40011.6962731481,2009-07-17,16:42:38
40.057824,116.40373,0,350,40011.6963310185,2009-07-17,16:42:43
40.057946,116.40371,0,349,40011.6963888889,2009-07-17,16:42:48
40.058089,116.403747,0,348,40011.6964467593,2009-07-17,16:42:53
40.058186,116.403792,0,347,40011.6965046296,2009-07-17,16:42:58
40.058262,116.40381,0,346,40011.6965625,2009-07-17,16:43:03
40.058224,116.403764,0,346,40011.6966203704,2009-07-17,16:43:08
40.058188,116.403777,0,347,40011.6966782407,2009-07-17,16:43:13
40.058117,116.403757,0,348,40011.6967361111,2009-07-17,16:43:18
40.058086,116.40376,0,349,40011.6967939815,2009-07-17,16:43:23
40.058092,116.403737,0,349,40011.6968518518,2009-07-17,16:43:28
40.058096,116.403673,0,350,40011.6969097222,2009-07-17,16:43:33
40.058072,116.403601,0,350,40011.6969675926,2009-07-17,16:43:38
40.05806,116.403623,0,346,40011.697025463,2009-07-17,16:43:43
40.058065,116.403701,0,341,40011.6970833333,2009-07-17,16:43:48
40.058069,116.403738,0,340,40011.6971412037,2009-07-17,16:43:53
40.058062,116.403767,0,340,40011.6971990741,2009-07-17,16:43:58
40.058062,116.403767,0,340,40011.6972337963,2009-07-17,16:44:01
40.058063,116.403764,0,339,40011.6972569444,2009-07-17,16:44:03
40.058056,116.403735,0,337,40011.6973148148,2009-07-17,16:44:08
40.058056,116.403735,0,337,40011.697349537,2009-07-17,16:44:11
40.058062,116.403741,0,335,40011.6973726852,2009-07-17,16:44:13
40.058069,116.403788,0,334,40011.6974305556,2009-07-17,16:44:18
40.057992,116.403886,0,332,40011.6974884259,2009-07-17,16:44:23
40.057933,116.403981,0,331,40011.6975462963,2009-07-17,16:44:28
40.057912,116.403994,0,328,40011.6976041667,2009-07-17,16:44:33
40.057912,116.403994,0,328,40011.6976388889,2009-07-17,16:44:36
40.057919,116.403988,0,327,40011.697662037,2009-07-17,16:44:38
40.05792,116.404,0,326,40011.6977199074,2009-07-17,16:44:43
40.057955,116.404009,0,321,40011.6977777778,2009-07-17,16:44:48
40.057964,116.403994,0,319,40011.6978356481,2009-07-17,16:44:53
40.057946,116.403946,0,317,40011.6978935185,2009-07-17,16:44:58
40.057929,116.40392,0,316,40011.6979513889,2009-07-17,16:45:03
40.057923,116.40389,0,316,40011.6980092593,2009-07-17,16:45:08
40.057916,116.403914,0,315,40011.6980671296,2009-07-17,16:45:13
40.057907,116.403902,0,315,40011.698125,2009-07-17,16:45:18
40.057905,116.403892,0,315,40011.6981828704,2009-07-17,16:45:23
40.057898,116.403873,0,314,40011.6982407407,2009-07-17,16:45:28
40.057898,116.403873,0,314,40011.698275463,2009-07-17,16:45:31
40.057896,116.403865,0,314,40011.6982986111,2009-07-17,16:45:33
40.057873,116.403893,0,313,40011.6983564815,2009-07-17,16:45:38
40.057899,116.403928,0,314,40011.6984143518,2009-07-17,16:45:43
40.05791,116.403977,0,313,40011.6984722222,2009-07-17,16:45:48
40.057925,116.404043,0,312,40011.6985300926,2009-07-17,16:45:53
40.057941,116.40412,0,311,40011.698587963,2009-07-17,16:45:58
40.057962,116.404168,0,312,40011.6986458333,2009-07-17,16:46:03
40.057965,116.404206,0,312,40011.6987037037,2009-07-17,16:46:08
40.057952,116.404232,0,310,40011.6987615741,2009-07-17,16:46:13
40.057947,116.404241,0,310,40011.6988194444,2009-07-17,16:46:18
40.057952,116.404221,0,310,40011.6988773148,2009-07-17,16:46:23
40.058045,116.404109,0,312,40011.6989351852,2009-07-17,16:46:28
40.058097,116.40399,0,314,40011.6989930556,2009-07-17,16:46:33
40.058145,116.403956,0,315,40011.6990509259,2009-07-17,16:46:38
40.058172,116.403929,0,316,40011.6991087963,2009-07-17,16:46:43
40.058181,116.403915,0,317,40011.6991666667,2009-07-17,16:46:48
40.058216,116.403924,0,317,40011.699224537,2009-07-17,16:46:53
40.058234,116.403923,0,318,40011.6992824074,2009-07-17,16:46:58
40.058168,116.403845,0,316,40011.6993402778,2009-07-17,16:47:03
40.058078,116.403717,0,314,40011.6993981482,2009-07-17,16:47:08
40.057981,116.403633,0,312,40011.6994560185,2009-07-17,16:47:13
40.057781,116.403517,0,308,40011.6995138889,2009-07-17,16:47:18
40.057654,116.403452,0,306,40011.6995717593,2009-07-17,16:47:23
40.057626,116.403451,0,306,40011.6996296296,2009-07-17,16:47:28
40.057622,116.403464,0,306,40011.6996875,2009-07-17,16:47:33
40.057643,116.403485,0,306,40011.6997453704,2009-07-17,16:47:38
40.057655,116.403516,0,306,40011.6998032407,2009-07-17,16:47:43
40.057682,116.403551,0,305,40011.6998611111,2009-07-17,16:47:48
40.057686,116.403577,0,303,40011.6999189815,2009-07-17,16:47:53
40.05766,116.403642,0,303,40011.6999768519,2009-07-17,16:47:58
40.057616,116.40373,0,303,40011.7000347222,2009-07-17,16:48:03
40.05759,116.403809,0,302,40011.7000925926,2009-07-17,16:48:08
40.057583,116.403866,0,300,40011.700150463,2009-07-17,16:48:13
40.057562,116.403891,0,296,40011.7002083333,2009-07-17,16:48:18
40.057539,116.403878,0,295,40011.7002662037,2009-07-17,16:48:23
40.057571,116.403867,0,295,40011.7003240741,2009-07-17,16:48:28
40.057584,116.403866,0,294,40011.7003819444,2009-07-17,16:48:33
40.057571,116.403893,0,293,40011.7004398148,2009-07-17,16:48:38
40.057559,116.403909,0,292,40011.7004976852,2009-07-17,16:48:43
40.057618,116.403868,0,289,40011.7005555556,2009-07-17,16:48:48
40.057693,116.403813,0,290,40011.7006134259,2009-07-17,16:48:53
40.057751,116.403757,0,291,40011.7006712963,2009-07-17,16:48:58
40.057783,116.403729,0,291,40011.7007291667,2009-07-17,16:49:03
40.057797,116.403728,0,292,40011.700787037,2009-07-17,16:49:08
40.057777,116.403708,0,292,40011.7008449074,2009-07-17,16:49:13
40.057774,116.403693,0,292,40011.7009027778,2009-07-17,16:49:18
40.057773,116.403691,0,291,40011.7009606481,2009-07-17,16:49:23
40.057773,116.403691,0,291,40011.7009953704,2009-07-17,16:49:26
40.057774,116.403696,0,292,40011.7010185185,2009-07-17,16:49:28
40.057784,116.403701,0,291,40011.7010763889,2009-07-17,16:49:33
40.057785,116.403701,0,291,40011.7011342593,2009-07-17,16:49:38
40.057785,116.403701,0,291,40011.7011689815,2009-07-17,16:49:41
40.057791,116.403705,0,291,40011.7011921296,2009-07-17,16:49:43
40.05785,116.403707,0,289,40011.70125,2009-07-17,16:49:48
40.05789,116.403638,0,288,40011.7013078704,2009-07-17,16:49:53
40.057936,116.403607,0,288,40011.7013657407,2009-07-17,16:49:58
40.057968,116.403584,0,290,40011.7014236111,2009-07-17,16:50:03
40.058037,116.403618,0,284,40011.7014814815,2009-07-17,16:50:08
40.058223,116.403736,0,270,40011.7015393519,2009-07-17,16:50:13
40.058331,116.403776,0,264,40011.7015972222,2009-07-17,16:50:18
40.05829,116.403836,0,263,40011.7016550926,2009-07-17,16:50:23
40.05825,116.403836,0,263,40011.701712963,2009-07-17,16:50:28
40.058218,116.403843,0,265,40011.7017708333,2009-07-17,16:50:33
40.058195,116.403907,0,258,40011.7018287037,2009-07-17,16:50:38
40.058141,116.403947,0,251,40011.7018865741,2009-07-17,16:50:43
40.058077,116.403979,0,247,40011.7019444444,2009-07-17,16:50:48
40.058024,116.404016,0,243,40011.7020023148,2009-07-17,16:50:53
40.058047,116.40398,0,238,40011.7020601852,2009-07-17,16:50:58
40.058076,116.403952,0,234,40011.7021180556,2009-07-17,16:51:03
40.058069,116.403934,0,232,40011.7021759259,2009-07-17,16:51:08
40.058091,116.403918,0,230,40011.7022337963,2009-07-17,16:51:13
40.058091,116.403918,0,230,40011.7022685185,2009-07-17,16:51:16
40.058092,116.403926,0,225,40011.7022916667,2009-07-17,16:51:18
40.05812,116.403919,0,221,40011.702349537,2009-07-17,16:51:23
40.058162,116.403923,0,218,40011.7024074074,2009-07-17,16:51:28
40.058227,116.403914,0,210,40011.7024652778,2009-07-17,16:51:33
40.058227,116.40396,0,203,40011.7025231481,2009-07-17,16:51:38
40.058187,116.404007,0,198,40011.7025810185,2009-07-17,16:51:43
40.058153,116.404022,0,198,40011.7026388889,2009-07-17,16:51:48
40.058153,116.404022,0,198,40011.7026736111,2009-07-17,16:51:51
40.058158,116.404017,0,197,40011.7026967593,2009-07-17,16:51:53
40.058152,116.403999,0,197,40011.7027546296,2009-07-17,16:51:58
40.058199,116.403943,0,198,40011.7028125,2009-07-17,16:52:03
40.058254,116.403891,0,199,40011.7028703704,2009-07-17,16:52:08
40.058282,116.403919,0,201,40011.7029282407,2009-07-17,16:52:13
40.058307,116.403949,0,204,40011.7029861111,2009-07-17,16:52:18
40.058307,116.403949,0,204,40011.7030208333,2009-07-17,16:52:21
40.058312,116.403955,0,204,40011.7030439815,2009-07-17,16:52:23
40.058312,116.403965,0,204,40011.7031018519,2009-07-17,16:52:28
40.058287,116.40398,0,202,40011.7031597222,2009-07-17,16:52:33
40.058278,116.403974,0,198,40011.7032175926,2009-07-17,16:52:38
40.058209,116.403988,0,194,40011.703275463,2009-07-17,16:52:43
40.058215,116.403966,0,191,40011.7033333333,2009-07-17,16:52:48
40.058217,116.403959,0,191,40011.7033912037,2009-07-17,16:52:53
40.058216,116.403959,0,191,40011.7034490741,2009-07-17,16:52:58
40.058216,116.403959,0,191,40011.7034837963,2009-07-17,16:53:01
40.058211,116.403958,0,190,40011.7035069444,2009-07-17,16:53:03
40.058199,116.40396,0,190,40011.7035648148,2009-07-17,16:53:08
40.058199,116.40396,0,190,40011.703599537,2009-07-17,16:53:11
40.058194,116.403962,0,190,40011.7036226852,2009-07-17,16:53:13
40.058184,116.403937,0,189,40011.7036805556,2009-07-17,16:53:18
40.058186,116.403904,0,188,40011.7037384259,2009-07-17,16:53:23
40.058177,116.403904,0,188,40011.7037962963,2009-07-17,16:53:28
40.058153,116.403958,0,189,40011.7038541667,2009-07-17,16:53:33
40.058095,116.404035,0,190,40011.703912037,2009-07-17,16:53:38
40.058059,116.404044,0,191,40011.7039699074,2009-07-17,16:53:43
40.058036,116.404028,0,194,40011.7040277778,2009-07-17,16:53:48
40.058278,116.403911,0,214,40011.7075,2009-07-17,16:58:48
40.058311,116.40388,0,214,40011.7075578704,2009-07-17,16:58:53
40.058322,116.40387,0,214,40011.7076157407,2009-07-17,16:58:58
40.058327,116.403858,0,215,40011.7076736111,2009-07-17,16:59:03
40.058363,116.403786,0,214,40011.7077314815,2009-07-17,16:59:08
40.058375,116.40373,0,214,40011.7077893519,2009-07-17,16:59:13
40.058352,116.403716,0,214,40011.7078472222,2009-07-17,16:59:18
40.058322,116.403742,0,213,40011.7079050926,2009-07-17,16:59:23
40.058279,116.403784,0,214,40011.707962963,2009-07-17,16:59:28
40.058241,116.403811,0,214,40011.7080208333,2009-07-17,16:59:33
40.058218,116.403835,0,213,40011.7080787037,2009-07-17,16:59:38
40.058206,116.403857,0,213,40011.7081365741,2009-07-17,16:59:43
40.058182,116.403862,0,213,40011.7081944444,2009-07-17,16:59:48
40.058176,116.403839,0,213,40011.7082523148,2009-07-17,16:59:53
40.058176,116.403839,0,213,40011.708287037,2009-07-17,16:59:56
40.058171,116.403843,0,213,40011.7083101852,2009-07-17,16:59:58
40.058162,116.403847,0,212,40011.7083680556,2009-07-17,17:00:03
40.058148,116.403954,0,207,40011.7084259259,2009-07-17,17:00:08
40.058157,116.404101,0,205,40011.7084837963,2009-07-17,17:00:13
40.058139,116.404168,0,204,40011.7085416667,2009-07-17,17:00:18
40.058138,116.404188,0,203,40011.708599537,2009-07-17,17:00:23
40.058149,116.404067,0,200,40011.7086574074,2009-07-17,17:00:28
40.058183,116.403988,0,198,40011.7087152778,2009-07-17,17:00:33
40.058191,116.403948,0,197,40011.7087731481,2009-07-17,17:00:38
40.058185,116.403928,0,197,40011.7088310185,2009-07-17,17:00:43
40.058186,116.403917,0,198,40011.7088888889,2009-07-17,17:00:48
40.058203,116.403871,0,198,40011.7089467593,2009-07-17,17:00:53
40.058209,116.403827,0,198,40011.7090046296,2009-07-17,17:00:58
40.058195,116.403814,0,197,40011.7090625,2009-07-17,17:01:03
40.058153,116.403816,0,196,40011.7091203704,2009-07-17,17:01:08
40.058144,116.403796,0,195,40011.7091782407,2009-07-17,17:01:13
40.058152,116.403775,0,194,40011.7092361111,2009-07-17,17:01:18
40.058152,116.403775,0,194,40011.7092708333,2009-07-17,17:01:21
40.058145,116.403774,0,193,40011.7092939815,2009-07-17,17:01:23
40.058136,116.40378,0,193,40011.7093518519,2009-07-17,17:01:28
40.058136,116.40378,0,193,40011.7093865741,2009-07-17,17:01:31
40.058139,116.403779,0,193,40011.7094097222,2009-07-17,17:01:33
40.058164,116.403761,0,194,40011.7094675926,2009-07-17,17:01:38
40.058158,116.40377,0,195,40011.709525463,2009-07-17,17:01:43
40.058154,116.403763,0,195,40011.7095833333,2009-07-17,17:01:48
40.058156,116.403758,0,195,40011.7096412037,2009-07-17,17:01:53
40.058156,116.403758,0,195,40011.7096759259,2009-07-17,17:01:56
40.058159,116.403755,0,195,40011.7096990741,2009-07-17,17:01:58
40.058169,116.403765,0,195,40011.7097569444,2009-07-17,17:02:03
40.058116,116.403789,0,196,40011.7098148148,2009-07-17,17:02:08
40.058115,116.403795,0,196,40011.7098726852,2009-07-17,17:02:13
40.058115,116.403795,0,196,40011.7099074074,2009-07-17,17:02:16
40.058118,116.403788,0,196,40011.7099305556,2009-07-17,17:02:18
40.05813,116.403769,0,195,40011.7099884259,2009-07-17,17:02:23
40.058147,116.403771,0,194,40011.7100462963,2009-07-17,17:02:28
40.058147,116.403771,0,194,40011.7100810185,2009-07-17,17:02:31
40.058142,116.403765,0,194,40011.7101041667,2009-07-17,17:02:33
40.058124,116.40377,0,194,40011.710162037,2009-07-17,17:02:38
40.058082,116.403804,0,188,40011.7102199074,2009-07-17,17:02:43
40.058052,116.403835,0,183,40011.7102777778,2009-07-17,17:02:48
40.058036,116.403853,0,182,40011.7103356481,2009-07-17,17:02:53
40.058049,116.403875,0,180,40011.7103935185,2009-07-17,17:02:58
40.058056,116.403858,0,179,40011.7104513889,2009-07-17,17:03:03
40.058065,116.403843,0,179,40011.7105092593,2009-07-17,17:03:08
40.05806,116.40383,0,181,40011.7105671296,2009-07-17,17:03:13
40.058048,116.403834,0,181,40011.710625,2009-07-17,17:03:18
40.058009,116.403894,0,183,40011.7106828704,2009-07-17,17:03:23
40.057957,116.403948,0,183,40011.7107407407,2009-07-17,17:03:28
40.057897,116.403995,0,181,40011.7107986111,2009-07-17,17:03:33
40.057859,116.404054,0,178,40011.7108564815,2009-07-17,17:03:38
40.057829,116.404121,0,173,40011.7109143519,2009-07-17,17:03:43
40.057805,116.404185,0,168,40011.7109722222,2009-07-17,17:03:48
40.057805,116.404185,0,168,40011.7110069444,2009-07-17,17:03:51
40.057812,116.404179,0,166,40011.7110300926,2009-07-17,17:03:53
40.057862,116.404109,0,168,40011.711087963,2009-07-17,17:03:58
40.057862,116.404109,0,168,40011.7111226852,2009-07-17,17:04:01
40.057863,116.404105,0,167,40011.7111458333,2009-07-17,17:04:03
40.057874,116.404087,0,167,40011.7112037037,2009-07-17,17:04:08
40.057902,116.404015,0,165,40011.7112615741,2009-07-17,17:04:13
40.057903,116.403981,0,165,40011.7113194444,2009-07-17,17:04:18
40.057917,116.403974,0,164,40011.7113773148,2009-07-17,17:04:23
40.057933,116.403923,0,163,40011.7114351852,2009-07-17,17:04:28
40.057889,116.40396,0,163,40011.7114930556,2009-07-17,17:04:33
40.057889,116.40396,0,163,40011.7115277778,2009-07-17,17:04:36
40.057885,116.403953,0,163,40011.7115509259,2009-07-17,17:04:38
40.057875,116.403949,0,163,40011.7116087963,2009-07-17,17:04:43
40.057869,116.40395,0,163,40011.7116666667,2009-07-17,17:04:48
40.057869,116.40395,0,163,40011.7117013889,2009-07-17,17:04:51
40.057868,116.40395,0,163,40011.711724537,2009-07-17,17:04:53
40.057859,116.403941,0,163,40011.7117824074,2009-07-17,17:04:58
40.057917,116.403902,0,160,40011.7118402778,2009-07-17,17:05:03
40.057938,116.403921,0,161,40011.7118981481,2009-07-17,17:05:08
40.057983,116.403893,0,167,40011.7119560185,2009-07-17,17:05:13
40.057913,116.403555,0,172,40011.7146759259,2009-07-17,17:09:08
40.057902,116.403556,0,171,40011.7147337963,2009-07-17,17:09:13
40.057902,116.403568,0,171,40011.7147916667,2009-07-17,17:09:18
40.057897,116.403576,0,171,40011.714849537,2009-07-17,17:09:23
40.057897,116.403576,0,171,40011.7148842593,2009-07-17,17:09:26
40.057896,116.40357,0,170,40011.7149074074,2009-07-17,17:09:28
40.057894,116.403584,0,170,40011.7149652778,2009-07-17,17:09:33
40.057926,116.40361,0,169,40011.7150231482,2009-07-17,17:09:38
40.057979,116.403653,0,170,40011.7150810185,2009-07-17,17:09:43
40.058005,116.403661,0,170,40011.7151388889,2009-07-17,17:09:48
40.058008,116.403674,0,170,40011.7151967593,2009-07-17,17:09:53
40.057984,116.403697,0,169,40011.7152546296,2009-07-17,17:09:58
40.05795,116.403764,0,167,40011.7153125,2009-07-17,17:10:03
40.057902,116.403835,0,169,40011.7153703704,2009-07-17,17:10:08
40.057874,116.403875,0,169,40011.7154282407,2009-07-17,17:10:13
40.057902,116.403906,0,169,40011.7154861111,2009-07-17,17:10:18
40.057927,116.403948,0,162,40011.7155439815,2009-07-17,17:10:23
40.057935,116.40398,0,157,40011.7156018519,2009-07-17,17:10:28
40.057947,116.404007,0,154,40011.7156597222,2009-07-17,17:10:33
40.057899,116.404047,0,155,40011.7157175926,2009-07-17,17:10:38
40.057819,116.40404,0,158,40011.715775463,2009-07-17,17:10:43
40.057749,116.404029,0,161,40011.7158333333,2009-07-17,17:10:48
40.057698,116.404022,0,164,40011.7158912037,2009-07-17,17:10:53
40.057657,116.404007,0,165,40011.7159490741,2009-07-17,17:10:58
40.057639,116.404007,0,166,40011.7160069444,2009-07-17,17:11:03
40.057671,116.403979,0,169,40011.7160648148,2009-07-17,17:11:08
40.05775,116.40391,0,172,40011.7161226852,2009-07-17,17:11:13
40.05782,116.403862,0,170,40011.7161805556,2009-07-17,17:11:18
40.057949,116.403881,0,166,40011.7162384259,2009-07-17,17:11:23
40.057981,116.403873,0,167,40011.7162962963,2009-07-17,17:11:28
40.057971,116.403847,0,171,40011.7163541667,2009-07-17,17:11:33
40.057993,116.403785,0,175,40011.716412037,2009-07-17,17:11:38
40.058021,116.403756,0,177,40011.7164699074,2009-07-17,17:11:43
40.058033,116.403697,0,179,40011.7165277778,2009-07-17,17:11:48
40.058,116.403709,0,179,40011.7165856481,2009-07-17,17:11:53
40.057979,116.403711,0,180,40011.7166435185,2009-07-17,17:11:58
40.058011,116.403693,0,182,40011.7167013889,2009-07-17,17:12:03
40.058064,116.403714,0,184,40011.7167592593,2009-07-17,17:12:08
40.058067,116.403724,0,184,40011.7168171296,2009-07-17,17:12:13
40.058067,116.403724,0,184,40011.7168518519,2009-07-17,17:12:16
40.058066,116.403723,0,184,40011.716875,2009-07-17,17:12:18
40.058063,116.403739,0,184,40011.7169328704,2009-07-17,17:12:23
40.058053,116.403813,0,183,40011.7169907407,2009-07-17,17:12:28
40.058072,116.403851,0,183,40011.7170486111,2009-07-17,17:12:33
40.058117,116.403883,0,184,40011.7171064815,2009-07-17,17:12:38
40.058137,116.403859,0,184,40011.7171643519,2009-07-17,17:12:43
40.058147,116.403952,0,188,40011.7172222222,2009-07-17,17:12:48
40.05815,116.403955,0,188,40011.7172800926,2009-07-17,17:12:53
40.05815,116.403955,0,188,40011.7173148148,2009-07-17,17:12:56
40.05815,116.403956,0,188,40011.717337963,2009-07-17,17:12:58
40.058166,116.403953,0,188,40011.7173958333,2009-07-17,17:13:03
40.058155,116.403972,0,189,40011.7174537037,2009-07-17,17:13:08
40.058146,116.40399,0,190,40011.7175115741,2009-07-17,17:13:13
40.058099,116.404028,0,189,40011.7175694444,2009-07-17,17:13:18
40.058034,116.404038,0,187,40011.7176273148,2009-07-17,17:13:23
40.058034,116.404038,0,187,40011.717662037,2009-07-17,17:13:26
40.058028,116.404038,0,188,40011.7176851852,2009-07-17,17:13:28
40.058057,116.40403,0,191,40011.7177430556,2009-07-17,17:13:33
40.058101,116.404011,0,194,40011.7178009259,2009-07-17,17:13:38
40.058122,116.403965,0,196,40011.7178587963,2009-07-17,17:13:43
40.058139,116.403875,0,198,40011.7179166667,2009-07-17,17:13:48
40.058107,116.403829,0,198,40011.717974537,2009-07-17,17:13:53
40.05808,116.403801,0,201,40011.7180324074,2009-07-17,17:13:58
40.058101,116.403724,0,204,40011.7180902778,2009-07-17,17:14:03
40.058162,116.403714,0,202,40011.7181481481,2009-07-17,17:14:08
40.0582,116.403685,0,203,40011.7182060185,2009-07-17,17:14:13
40.058242,116.403729,0,203,40011.7182638889,2009-07-17,17:14:18
40.058268,116.403819,0,206,40011.7183217593,2009-07-17,17:14:23
40.05827,116.403874,0,206,40011.7183796296,2009-07-17,17:14:28
40.05825,116.403878,0,207,40011.7184375,2009-07-17,17:14:33
40.058221,116.403913,0,206,40011.7184953704,2009-07-17,17:14:38
40.058217,116.403883,0,207,40011.7185532407,2009-07-17,17:14:43
40.058187,116.4038,0,207,40011.7186111111,2009-07-17,17:14:48
40.058155,116.403817,0,207,40011.7186689815,2009-07-17,17:14:53
40.058152,116.403817,0,208,40011.7187268519,2009-07-17,17:14:58
40.058152,116.403817,0,208,40011.7187615741,2009-07-17,17:15:01
40.058156,116.403822,0,208,40011.7187847222,2009-07-17,17:15:03
40.058156,116.403831,0,208,40011.7188425926,2009-07-17,17:15:08
40.05814,116.403902,0,208,40011.718900463,2009-07-17,17:15:13
40.05816,116.403916,0,209,40011.7189583333,2009-07-17,17:15:18
40.058182,116.403912,0,209,40011.7190162037,2009-07-17,17:15:23
40.058193,116.403916,0,208,40011.7190740741,2009-07-17,17:15:28
40.058193,116.403916,0,208,40011.7191087963,2009-07-17,17:15:31
40.058196,116.403908,0,209,40011.7191319444,2009-07-17,17:15:33
40.058204,116.403898,0,209,40011.7191898148,2009-07-17,17:15:38
40.05822,116.403909,0,208,40011.7192476852,2009-07-17,17:15:43
40.05822,116.403909,0,208,40011.7192824074,2009-07-17,17:15:46
40.058219,116.403915,0,207,40011.7193055556,2009-07-17,17:15:48
40.058187,116.4039,0,207,40011.7193634259,2009-07-17,17:15:53
40.058117,116.403917,0,207,40011.7194212963,2009-07-17,17:15:58
40.058036,116.403967,0,207,40011.7194791667,2009-07-17,17:16:03
40.05802,116.403993,0,207,40011.719537037,2009-07-17,17:16:08
40.058033,116.403993,0,206,40011.7195949074,2009-07-17,17:16:13
40.05803,116.403997,0,206,40011.7196527778,2009-07-17,17:16:18
40.05803,116.403997,0,206,40011.7196875,2009-07-17,17:16:21
40.058036,116.403989,0,206,40011.7197106481,2009-07-17,17:16:23
40.058093,116.403923,0,206,40011.7197685185,2009-07-17,17:16:28
40.058123,116.403878,0,207,40011.7198263889,2009-07-17,17:16:33
40.05811,116.403866,0,207,40011.7198842593,2009-07-17,17:16:38
40.058128,116.403789,0,207,40011.7199421296,2009-07-17,17:16:43
40.05816,116.403716,0,207,40011.72,2009-07-17,17:16:48
40.058153,116.403704,0,207,40011.7201736111,2009-07-17,17:17:03
40.058153,116.403704,0,207,40011.7202083333,2009-07-17,17:17:06
40.058145,116.403702,0,207,40011.7202314815,2009-07-17,17:17:08
40.058122,116.403715,0,207,40011.7202893518,2009-07-17,17:17:13
40.058074,116.403736,0,207,40011.7203472222,2009-07-17,17:17:18
40.058144,116.403627,0,207,40011.7204050926,2009-07-17,17:17:23
40.058273,116.403605,0,209,40011.720462963,2009-07-17,17:17:28
40.05826,116.403645,0,210,40011.7205208333,2009-07-17,17:17:33
40.058236,116.403662,0,211,40011.7205787037,2009-07-17,17:17:38
40.058188,116.403687,0,210,40011.7206365741,2009-07-17,17:17:43
40.058227,116.40366,0,210,40011.7206944444,2009-07-17,17:17:48
40.058245,116.403623,0,210,40011.7207523148,2009-07-17,17:17:53
40.058199,116.403609,0,209,40011.7208101852,2009-07-17,17:17:58
40.058145,116.403616,0,208,40011.7208680556,2009-07-17,17:18:03
40.058076,116.403634,0,209,40011.7209259259,2009-07-17,17:18:08
40.058023,116.403656,0,213,40011.7209837963,2009-07-17,17:18:13
40.058001,116.403673,0,214,40011.7210416667,2009-07-17,17:18:18
40.058,116.403687,0,214,40011.721099537,2009-07-17,17:18:23
40.058,116.403699,0,215,40011.7211574074,2009-07-17,17:18:28
40.058006,116.403717,0,215,40011.7212152778,2009-07-17,17:18:33
40.058,116.403737,0,214,40011.7212731481,2009-07-17,17:18:38
40.058,116.403737,0,214,40011.7213078704,2009-07-17,17:18:41
40.057995,116.403731,0,214,40011.7213310185,2009-07-17,17:18:43
40.057997,116.403721,0,214,40011.7213888889,2009-07-17,17:18:48
40.05803,116.403713,0,210,40011.7214467593,2009-07-17,17:18:53
40.058035,116.403708,0,208,40011.7215046296,2009-07-17,17:18:58
40.05803,116.403701,0,208,40011.7215625,2009-07-17,17:19:03
40.058029,116.403696,0,208,40011.7216203704,2009-07-17,17:19:08
40.058022,116.403703,0,208,40011.7216782407,2009-07-17,17:19:13
40.058016,116.403707,0,208,40011.7217361111,2009-07-17,17:19:18
40.058016,116.403707,0,208,40011.7217708333,2009-07-17,17:19:21
40.058013,116.4037,0,209,40011.7217939815,2009-07-17,17:19:23
40.057968,116.403711,0,209,40011.7218518518,2009-07-17,17:19:28
40.057977,116.403711,0,211,40011.7219097222,2009-07-17,17:19:33
40.057968,116.403751,0,209,40011.7219675926,2009-07-17,17:19:38
40.057915,116.403803,0,209,40011.722025463,2009-07-17,17:19:43
40.057865,116.403854,0,209,40011.7220833333,2009-07-17,17:19:48
40.057862,116.403864,0,210,40011.7221412037,2009-07-17,17:19:53
40.057833,116.403866,0,213,40011.7221990741,2009-07-17,17:19:58
40.057818,116.403864,0,218,40011.7222569444,2009-07-17,17:20:03
40.05785,116.403853,0,221,40011.7223148148,2009-07-17,17:20:08
40.057859,116.403855,0,226,40011.7223726852,2009-07-17,17:20:13
40.057859,116.403855,0,226,40011.7224074074,2009-07-17,17:20:16
40.057856,116.403854,0,226,40011.7224305556,2009-07-17,17:20:18
40.05785,116.403821,0,228,40011.7224884259,2009-07-17,17:20:23
40.057905,116.403768,0,227,40011.7225462963,2009-07-17,17:20:28
40.05792,116.403705,0,226,40011.7226041667,2009-07-17,17:20:33
40.057935,116.403637,0,226,40011.722662037,2009-07-17,17:20:38
40.058023,116.403573,0,226,40011.7227199074,2009-07-17,17:20:43
40.058028,116.403557,0,228,40011.7227777778,2009-07-17,17:20:48
40.05802,116.40354,0,228,40011.7228356482,2009-07-17,17:20:53
40.058027,116.403514,0,227,40011.7228935185,2009-07-17,17:20:58
40.058014,116.403514,0,226,40011.7229513889,2009-07-17,17:21:03
40.057994,116.403521,0,225,40011.7230092593,2009-07-17,17:21:08
40.058073,116.403357,0,228,40011.7230671296,2009-07-17,17:21:13
40.058055,116.403346,0,229,40011.723125,2009-07-17,17:21:18
40.058046,116.403314,0,229,40011.7231828704,2009-07-17,17:21:23
40.058044,116.403279,0,228,40011.7232407407,2009-07-17,17:21:28
40.058041,116.403351,0,228,40011.7232986111,2009-07-17,17:21:33
40.058084,116.403385,0,227,40011.7233564815,2009-07-17,17:21:38
40.058109,116.403438,0,227,40011.7234143519,2009-07-17,17:21:43
40.058113,116.4036,0,228,40011.7234722222,2009-07-17,17:21:48
40.058104,116.403728,0,227,40011.7235300926,2009-07-17,17:21:53
40.058115,116.403745,0,228,40011.723587963,2009-07-17,17:21:58
40.058117,116.403734,0,228,40011.7236458333,2009-07-17,17:22:03
40.058126,116.403727,0,228,40011.7237037037,2009-07-17,17:22:08
40.058121,116.403713,0,227,40011.7237615741,2009-07-17,17:22:13
40.058126,116.403754,0,227,40011.7238194444,2009-07-17,17:22:18
40.058115,116.403764,0,228,40011.7238773148,2009-07-17,17:22:23
40.058057,116.403807,0,231,40011.7239351852,2009-07-17,17:22:28
40.058002,116.403836,0,235,40011.7239930556,2009-07-17,17:22:33
40.057957,116.403896,0,238,40011.7240509259,2009-07-17,17:22:38
40.05798,116.403932,0,240,40011.7241087963,2009-07-17,17:22:43
40.058,116.404009,0,241,40011.7241666667,2009-07-17,17:22:48
40.058027,116.404047,0,242,40011.724224537,2009-07-17,17:22:53
40.05808,116.404065,0,244,40011.7242824074,2009-07-17,17:22:58
40.058069,116.404086,0,243,40011.7243402778,2009-07-17,17:23:03
40.058085,116.404061,0,244,40011.7243981481,2009-07-17,17:23:08
40.058085,116.404061,0,244,40011.7244328704,2009-07-17,17:23:11
40.058091,116.404059,0,244,40011.7244560185,2009-07-17,17:23:13
40.058101,116.404053,0,245,40011.7245138889,2009-07-17,17:23:18
40.058095,116.404057,0,246,40011.7245717593,2009-07-17,17:23:23
40.058096,116.404053,0,246,40011.7246296296,2009-07-17,17:23:28
40.058101,116.40405,0,246,40011.7246875,2009-07-17,17:23:33
40.058107,116.404056,0,246,40011.7247453704,2009-07-17,17:23:38
40.058107,116.404056,0,246,40011.7247800926,2009-07-17,17:23:41
40.058108,116.404063,0,246,40011.7248032407,2009-07-17,17:23:43
40.058121,116.404073,0,247,40011.7248611111,2009-07-17,17:23:48
40.058137,116.404074,0,248,40011.7249189815,2009-07-17,17:23:53
40.058137,116.404074,0,248,40011.7249537037,2009-07-17,17:23:56
40.058139,116.40407,0,248,40011.7249768519,2009-07-17,17:23:58
40.058071,116.404056,0,256,40011.7250347222,2009-07-17,17:24:03
40.058037,116.404016,0,267,40011.7250925926,2009-07-17,17:24:08
40.058052,116.404001,0,277,40011.725150463,2009-07-17,17:24:13
40.058052,116.404001,0,277,40011.7251851852,2009-07-17,17:24:16
40.058058,116.404009,0,285,40011.7252083333,2009-07-17,17:24:18
40.058088,116.404043,0,290,40011.7252662037,2009-07-17,17:24:23
40.058129,116.404071,0,294,40011.7253240741,2009-07-17,17:24:28
40.058158,116.404098,0,298,40011.7253819444,2009-07-17,17:24:33
40.058209,116.404143,0,303,40011.7254398148,2009-07-17,17:24:38
40.058225,116.404151,0,306,40011.7254976852,2009-07-17,17:24:43
40.058225,116.404151,0,306,40011.7255324074,2009-07-17,17:24:46
40.05822,116.404155,0,307,40011.7255555556,2009-07-17,17:24:48
40.058174,116.404145,0,312,40011.7256134259,2009-07-17,17:24:53
40.058155,116.40416,0,315,40011.7256712963,2009-07-17,17:24:58
40.058155,116.404166,0,315,40011.7257291667,2009-07-17,17:25:03
40.058155,116.404166,0,315,40011.7257638889,2009-07-17,17:25:06
40.05815,116.404161,0,315,40011.725787037,2009-07-17,17:25:08
40.058125,116.404147,0,315,40011.7258449074,2009-07-17,17:25:13
40.058095,116.404149,0,314,40011.7259027778,2009-07-17,17:25:18
40.058066,116.404163,0,314,40011.7259606481,2009-07-17,17:25:23
40.058053,116.404164,0,314,40011.7260185185,2009-07-17,17:25:28
40.058039,116.404152,0,315,40011.7260763889,2009-07-17,17:25:33
40.058018,116.404138,0,315,40011.7261342593,2009-07-17,17:25:38
40.058014,116.404128,0,315,40011.7261921296,2009-07-17,17:25:43
40.057978,116.404096,0,314,40011.72625,2009-07-17,17:25:48
40.057914,116.404057,0,313,40011.7263078704,2009-07-17,17:25:53
40.057855,116.404022,0,312,40011.7263657407,2009-07-17,17:25:58
40.057912,116.404018,0,311,40011.7264236111,2009-07-17,17:26:03
40.057971,116.404055,0,311,40011.7264814815,2009-07-17,17:26:08
40.058008,116.404116,0,311,40011.7265393519,2009-07-17,17:26:13
40.058032,116.404156,0,311,40011.7266550926,2009-07-17,17:26:23
40.058032,116.404156,0,311,40011.7266898148,2009-07-17,17:26:26
40.058039,116.404154,0,311,40011.726712963,2009-07-17,17:26:28
40.058027,116.404089,0,310,40011.7267708333,2009-07-17,17:26:33
40.057997,116.403992,0,309,40011.7268287037,2009-07-17,17:26:38
40.058,116.403983,0,309,40011.7268865741,2009-07-17,17:26:43
40.058034,116.403978,0,309,40011.7269444444,2009-07-17,17:26:48
40.058049,116.403941,0,309,40011.7270023148,2009-07-17,17:26:53
40.058047,116.403913,0,310,40011.7270601852,2009-07-17,17:26:58
40.058041,116.403859,0,310,40011.7271180556,2009-07-17,17:27:03
40.058072,116.403828,0,310,40011.7271759259,2009-07-17,17:27:08
40.058068,116.40381,0,310,40011.7272337963,2009-07-17,17:27:13
40.058049,116.403771,0,309,40011.7272916667,2009-07-17,17:27:18
40.05804,116.403764,0,309,40011.727349537,2009-07-17,17:27:23
40.058032,116.403728,0,308,40011.7274074074,2009-07-17,17:27:28
40.058043,116.40372,0,308,40011.7274652778,2009-07-17,17:27:33
40.058062,116.403696,0,306,40011.7275231481,2009-07-17,17:27:38
40.058062,116.403696,0,306,40011.7275578704,2009-07-17,17:27:41
40.058064,116.40369,0,306,40011.7275810185,2009-07-17,17:27:43
40.058057,116.403674,0,305,40011.7276388889,2009-07-17,17:27:48
40.058049,116.403657,0,305,40011.7276967593,2009-07-17,17:27:53
40.058,116.403593,0,304,40011.7277546296,2009-07-17,17:27:58
40.057985,116.403598,0,304,40011.7278125,2009-07-17,17:28:03
40.058014,116.403623,0,304,40011.7278703704,2009-07-17,17:28:08
40.058027,116.403647,0,303,40011.7279282407,2009-07-17,17:28:13
40.05804,116.403659,0,303,40011.7279861111,2009-07-17,17:28:18
40.058014,116.403684,0,304,40011.7280439815,2009-07-17,17:28:23
40.057998,116.403708,0,306,40011.7281018518,2009-07-17,17:28:28
40.057988,116.403753,0,307,40011.7281597222,2009-07-17,17:28:33
40.057963,116.403784,0,303,40011.7282175926,2009-07-17,17:28:38
40.057963,116.403784,0,303,40011.7282523148,2009-07-17,17:28:41
40.057963,116.403784,0,297,40011.728275463,2009-07-17,17:28:43
40.057967,116.403773,0,295,40011.7283333333,2009-07-17,17:28:48
40.057967,116.40377,0,295,40011.7283912037,2009-07-17,17:28:53
40.057967,116.40377,0,295,40011.7284259259,2009-07-17,17:28:56
40.05797,116.40377,0,295,40011.7284490741,2009-07-17,17:28:58
40.057981,116.403767,0,295,40011.7285069444,2009-07-17,17:29:03
40.058001,116.40373,0,290,40011.7285648148,2009-07-17,17:29:08
40.058021,116.403697,0,288,40011.7286226852,2009-07-17,17:29:13
40.05807,116.403681,0,284,40011.7286805556,2009-07-17,17:29:18
40.058098,116.403744,0,282,40011.7287384259,2009-07-17,17:29:23
40.058098,116.403826,0,280,40011.7287962963,2009-07-17,17:29:28
40.058077,116.403878,0,279,40011.7288541667,2009-07-17,17:29:33
40.05812,116.403874,0,277,40011.728912037,2009-07-17,17:29:38
40.058101,116.40385,0,275,40011.7289699074,2009-07-17,17:29:43
40.058247,116.403857,0,275,40011.7290277778,2009-07-17,17:29:48
40.058273,116.403921,0,276,40011.7290856481,2009-07-17,17:29:53
40.058268,116.403955,0,275,40011.7291435185,2009-07-17,17:29:58
40.05827,116.403952,0,274,40011.7292013889,2009-07-17,17:30:03
40.058274,116.403952,0,274,40011.7292592593,2009-07-17,17:30:08
40.058274,116.403952,0,274,40011.7292939815,2009-07-17,17:30:11
40.058282,116.403952,0,274,40011.7293171296,2009-07-17,17:30:13
40.058281,116.403965,0,275,40011.729375,2009-07-17,17:30:18
40.058259,116.403934,0,275,40011.7294328704,2009-07-17,17:30:23
40.05824,116.403896,0,276,40011.7294907407,2009-07-17,17:30:28
40.058251,116.403887,0,276,40011.7295486111,2009-07-17,17:30:33
40.058265,116.40386,0,276,40011.7296064815,2009-07-17,17:30:38
40.058139,116.403824,0,277,40011.7296643518,2009-07-17,17:30:43
40.058139,116.403824,0,277,40011.7296990741,2009-07-17,17:30:46
40.058137,116.403826,0,277,40011.7297222222,2009-07-17,17:30:48
40.058121,116.403809,0,279,40011.7297800926,2009-07-17,17:30:53
40.058116,116.403778,0,280,40011.729837963,2009-07-17,17:30:58
40.058116,116.403778,0,280,40011.7298726852,2009-07-17,17:31:01
40.058119,116.40378,0,280,40011.7298958333,2009-07-17,17:31:03
40.058175,116.403724,0,281,40011.7299537037,2009-07-17,17:31:08
40.058208,116.40378,0,282,40011.7300115741,2009-07-17,17:31:13
40.058161,116.403715,0,288,40011.7300694444,2009-07-17,17:31:18
40.058148,116.403686,0,288,40011.7301273148,2009-07-17,17:31:23
40.058155,116.403674,0,288,40011.7301851852,2009-07-17,17:31:28
40.058165,116.403649,0,289,40011.7302430556,2009-07-17,17:31:33
40.058166,116.403599,0,292,40011.7303009259,2009-07-17,17:31:38
40.05815,116.40362,0,292,40011.7303587963,2009-07-17,17:31:43
40.058097,116.403653,0,291,40011.7304166667,2009-07-17,17:31:48
40.058061,116.403647,0,288,40011.730474537,2009-07-17,17:31:53
40.058054,116.403635,0,287,40011.7305324074,2009-07-17,17:31:58
40.058056,116.403644,0,287,40011.7305902778,2009-07-17,17:32:03
40.058071,116.403701,0,288,40011.7306481482,2009-07-17,17:32:08
40.058087,116.403778,0,287,40011.7307060185,2009-07-17,17:32:13
40.058077,116.403784,0,286,40011.7307638889,2009-07-17,17:32:18
40.05806,116.403759,0,286,40011.7308217593,2009-07-17,17:32:23
40.058062,116.403761,0,286,40011.7308796296,2009-07-17,17:32:28
40.058062,116.403761,0,286,40011.7309143519,2009-07-17,17:32:31
40.058062,116.403769,0,286,40011.7309375,2009-07-17,17:32:33
40.058071,116.403782,0,289,40011.7309953704,2009-07-17,17:32:38
40.058057,116.403837,0,291,40011.7310532407,2009-07-17,17:32:43
40.058004,116.403864,0,291,40011.7311111111,2009-07-17,17:32:48
40.058016,116.403878,0,293,40011.7311689815,2009-07-17,17:32:53
40.058024,116.403887,0,294,40011.7312268519,2009-07-17,17:32:58
40.058015,116.403934,0,293,40011.7312847222,2009-07-17,17:33:03
40.058077,116.404027,0,294,40011.7313425926,2009-07-17,17:33:08
40.058112,116.404053,0,294,40011.731400463,2009-07-17,17:33:13
40.058124,116.404023,0,295,40011.7314583333,2009-07-17,17:33:18
40.058164,116.40403,0,296,40011.7315162037,2009-07-17,17:33:23
40.058205,116.404054,0,298,40011.7315740741,2009-07-17,17:33:28
40.058232,116.404118,0,298,40011.7316319444,2009-07-17,17:33:33
40.058276,116.404206,0,296,40011.7316898148,2009-07-17,17:33:38
40.058254,116.404203,0,293,40011.7317476852,2009-07-17,17:33:43
40.058229,116.40418,0,291,40011.7318055556,2009-07-17,17:33:48
40.058233,116.404174,0,291,40011.7318634259,2009-07-17,17:33:53
40.058233,116.404174,0,291,40011.7318981481,2009-07-17,17:33:56
40.058231,116.404167,0,291,40011.7319212963,2009-07-17,17:33:58
40.058188,116.404197,0,291,40011.7319791667,2009-07-17,17:34:03
40.058188,116.404197,0,291,40011.7320138889,2009-07-17,17:34:06
40.058192,116.404193,0,291,40011.732037037,2009-07-17,17:34:08
40.058197,116.404183,0,291,40011.7320949074,2009-07-17,17:34:13
40.058241,116.404129,0,295,40011.7321527778,2009-07-17,17:34:18
40.058303,116.404136,0,300,40011.7322106481,2009-07-17,17:34:23
40.058363,116.404169,0,301,40011.7322685185,2009-07-17,17:34:28
40.058446,116.40418,0,303,40011.7323263889,2009-07-17,17:34:33
40.058496,116.404181,0,306,40011.7323842593,2009-07-17,17:34:38
40.058532,116.40409,0,308,40011.7324421296,2009-07-17,17:34:43
40.058517,116.404092,0,310,40011.7325,2009-07-17,17:34:48
40.05844,116.404101,0,312,40011.7325578704,2009-07-17,17:34:53
40.058287,116.404128,0,314,40011.7326157407,2009-07-17,17:34:58
40.058192,116.404026,0,318,40011.7326736111,2009-07-17,17:35:03
40.058192,116.404026,0,318,40011.7327083333,2009-07-17,17:35:06
40.058198,116.40403,0,319,40011.7327314815,2009-07-17,17:35:08
40.058232,116.404032,0,320,40011.7327893519,2009-07-17,17:35:13
40.058183,116.404029,0,322,40011.7328472222,2009-07-17,17:35:18
40.058158,116.404025,0,322,40011.7329050926,2009-07-17,17:35:23
40.058112,116.403993,0,322,40011.732962963,2009-07-17,17:35:28
40.058062,116.403989,0,323,40011.7330208333,2009-07-17,17:35:33
40.058063,116.403975,0,323,40011.7330787037,2009-07-17,17:35:38
40.058063,116.403975,0,323,40011.7331134259,2009-07-17,17:35:41
40.058067,116.40398,0,323,40011.7331365741,2009-07-17,17:35:43
40.058077,116.403981,0,323,40011.7331944444,2009-07-17,17:35:48
40.058076,116.403948,0,330,40011.7332523148,2009-07-17,17:35:53
40.058088,116.403907,0,334,40011.7333101852,2009-07-17,17:35:58
40.058166,116.403814,0,338,40011.7333680556,2009-07-17,17:36:03
40.058145,116.403823,0,338,40011.7334259259,2009-07-17,17:36:08
40.058107,116.403911,0,337,40011.7334837963,2009-07-17,17:36:13
40.058079,116.40397,0,337,40011.7335416667,2009-07-17,17:36:18
40.058074,116.403983,0,336,40011.733599537,2009-07-17,17:36:23
40.058072,116.403988,0,336,40011.7336574074,2009-07-17,17:36:28
40.058072,116.403988,0,336,40011.7336921296,2009-07-17,17:36:31
40.058074,116.403985,0,336,40011.7337152778,2009-07-17,17:36:33
40.058088,116.404,0,333,40011.7337731481,2009-07-17,17:36:38
40.058074,116.404061,0,331,40011.7338310185,2009-07-17,17:36:43
40.05808,116.404074,0,326,40011.7338888889,2009-07-17,17:36:48
40.058059,116.404055,0,324,40011.7339467593,2009-07-17,17:36:53
40.058064,116.404045,0,324,40011.7340046296,2009-07-17,17:36:58
40.058098,116.403987,0,322,40011.7340625,2009-07-17,17:37:03
40.058138,116.404001,0,323,40011.7341203704,2009-07-17,17:37:08
40.058102,116.40399,0,325,40011.7341782407,2009-07-17,17:37:13
40.058063,116.40391,0,328,40011.7342361111,2009-07-17,17:37:18
40.0581,116.403885,0,326,40011.7342939815,2009-07-17,17:37:23
40.05809,116.403771,0,331,40011.7343518519,2009-07-17,17:37:28
40.058098,116.403787,0,334,40011.7344097222,2009-07-17,17:37:33
40.058098,116.403787,0,334,40011.7344444444,2009-07-17,17:37:36
40.058097,116.403786,0,337,40011.7344675926,2009-07-17,17:37:38
40.058086,116.403727,0,341,40011.734525463,2009-07-17,17:37:43
40.058066,116.403663,0,341,40011.7345833333,2009-07-17,17:37:48
40.058067,116.4036,0,342,40011.7346412037,2009-07-17,17:37:53
40.058068,116.403538,0,339,40011.7346990741,2009-07-17,17:37:58
40.058051,116.403573,0,337,40011.7347569444,2009-07-17,17:38:03
40.058058,116.403587,0,337,40011.7348148148,2009-07-17,17:38:08
40.058101,116.403699,0,339,40011.7348726852,2009-07-17,17:38:13
40.058128,116.403743,0,340,40011.7349305556,2009-07-17,17:38:18
40.058102,116.403761,0,339,40011.7349884259,2009-07-17,17:38:23
40.058099,116.403756,0,339,40011.7350462963,2009-07-17,17:38:28
40.058099,116.403756,0,339,40011.7350810185,2009-07-17,17:38:31
40.058093,116.403763,0,339,40011.7351041667,2009-07-17,17:38:33
40.058033,116.403905,0,340,40011.735162037,2009-07-17,17:38:38
40.058009,116.404187,0,343,40011.7352199074,2009-07-17,17:38:43
40.058182,116.404405,0,346,40011.7352777778,2009-07-17,17:38:48
40.05823,116.404419,0,348,40011.7353356481,2009-07-17,17:38:53
40.058254,116.404247,0,350,40011.7353935185,2009-07-17,17:38:58
40.058231,116.4042,0,355,40011.7354513889,2009-07-17,17:39:03
40.058231,116.4042,0,355,40011.7354861111,2009-07-17,17:39:06
40.058225,116.404208,0,360,40011.7355092593,2009-07-17,17:39:08
40.058286,116.404227,0,361,40011.7355671296,2009-07-17,17:39:13
40.058368,116.404251,0,362,40011.735625,2009-07-17,17:39:18
40.05838,116.404244,0,362,40011.7356828704,2009-07-17,17:39:23
40.05839,116.404243,0,362,40011.7357407407,2009-07-17,17:39:28
40.058423,116.404298,0,365,40011.7357986111,2009-07-17,17:39:33
40.058405,116.40427,0,364,40011.7358564815,2009-07-17,17:39:38
40.058221,116.404123,0,375,40011.7359143518,2009-07-17,17:39:43
40.058085,116.404071,0,386,40011.7359722222,2009-07-17,17:39:48
40.057997,116.404018,0,394,40011.7360300926,2009-07-17,17:39:53
40.057921,116.403918,0,400,40011.736087963,2009-07-17,17:39:58
40.057919,116.403832,0,406,40011.7361458333,2009-07-17,17:40:03
40.057941,116.403759,0,411,40011.7362037037,2009-07-17,17:40:08
40.057956,116.403737,0,417,40011.7362615741,2009-07-17,17:40:13
40.057965,116.403731,0,421,40011.7363194444,2009-07-17,17:40:18
40.057941,116.403705,0,423,40011.7363773148,2009-07-17,17:40:23
40.057921,116.403684,0,427,40011.7364351852,2009-07-17,17:40:28
40.057919,116.403702,0,429,40011.7364930556,2009-07-17,17:40:33
40.057733,116.403642,0,438,40011.7365509259,2009-07-17,17:40:38
40.05765,116.403531,0,447,40011.7366087963,2009-07-17,17:40:43
40.057593,116.403467,0,453,40011.7366666667,2009-07-17,17:40:48
40.057593,116.403467,0,453,40011.7367013889,2009-07-17,17:40:51
40.057594,116.403465,0,453,40011.736724537,2009-07-17,17:40:53
40.057569,116.403492,0,453,40011.7367824074,2009-07-17,17:40:58
40.057593,116.403556,0,458,40011.7368402778,2009-07-17,17:41:03
40.057597,116.403568,0,460,40011.7368981481,2009-07-17,17:41:08
40.057596,116.40358,0,460,40011.7369560185,2009-07-17,17:41:13
40.057596,116.40358,0,460,40011.7369907407,2009-07-17,17:41:16
40.057599,116.403586,0,460,40011.7370138889,2009-07-17,17:41:18
40.057636,116.403617,0,460,40011.7370717593,2009-07-17,17:41:23
40.057713,116.403611,0,459,40011.7371296296,2009-07-17,17:41:28
40.057769,116.403622,0,457,40011.7371875,2009-07-17,17:41:33
40.057769,116.403856,0,459,40011.7372453704,2009-07-17,17:41:38
40.05778,116.404009,0,460,40011.7373032407,2009-07-17,17:41:43
40.057781,116.404057,0,460,40011.7373611111,2009-07-17,17:41:48
40.057777,116.404072,0,459,40011.7374189815,2009-07-17,17:41:53
40.057802,116.404072,0,460,40011.7374768518,2009-07-17,17:41:58
40.057821,116.404057,0,463,40011.7375347222,2009-07-17,17:42:03
40.057853,116.404014,0,467,40011.7375925926,2009-07-17,17:42:08
40.05788,116.40395,0,470,40011.737650463,2009-07-17,17:42:13
40.057919,116.403917,0,468,40011.7377083333,2009-07-17,17:42:18
40.057941,116.403914,0,469,40011.7377662037,2009-07-17,17:42:23
40.057992,116.403951,0,470,40011.7378240741,2009-07-17,17:42:28
40.05803,116.403958,0,472,40011.7378819444,2009-07-17,17:42:33
40.057807,116.403779,0,473,40011.740775463,2009-07-17,17:46:43
40.057809,116.403705,0,463,40011.7408333333,2009-07-17,17:46:48
40.057806,116.403678,0,451,40011.7408912037,2009-07-17,17:46:53
40.057781,116.403675,0,447,40011.7409490741,2009-07-17,17:46:58
40.057781,116.403675,0,447,40011.7409837963,2009-07-17,17:47:01
40.057782,116.403674,0,447,40011.7410069444,2009-07-17,17:47:03
40.05783,116.403664,0,445,40011.7410648148,2009-07-17,17:47:08
40.05786,116.403683,0,444,40011.7411226852,2009-07-17,17:47:13
40.05786,116.403683,0,444,40011.7411574074,2009-07-17,17:47:16
40.057862,116.403684,0,442,40011.7411805556,2009-07-17,17:47:18
40.057853,116.403703,0,430,40011.7412384259,2009-07-17,17:47:23
40.057851,116.403691,0,420,40011.7412962963,2009-07-17,17:47:28
40.057855,116.403642,0,416,40011.7413541667,2009-07-17,17:47:33
40.057868,116.403649,0,415,40011.741412037,2009-07-17,17:47:38
40.05792,116.403633,0,414,40011.7414699074,2009-07-17,17:47:43
40.057913,116.403622,0,410,40011.7415277778,2009-07-17,17:47:48
40.057953,116.403628,0,405,40011.7415856481,2009-07-17,17:47:53
40.057968,116.403625,0,397,40011.7416435185,2009-07-17,17:47:58
40.057974,116.403579,0,393,40011.7417013889,2009-07-17,17:48:03
40.058014,116.40351,0,391,40011.7417592593,2009-07-17,17:48:08
40.058028,116.403494,0,388,40011.7418171296,2009-07-17,17:48:13
40.058025,116.403538,0,387,40011.741875,2009-07-17,17:48:18
40.058017,116.403532,0,386,40011.7419328704,2009-07-17,17:48:23
40.058017,116.403532,0,386,40011.7419675926,2009-07-17,17:48:26
40.05801,116.403538,0,386,40011.7419907407,2009-07-17,17:48:28
40.058007,116.403521,0,386,40011.7420486111,2009-07-17,17:48:33
40.058007,116.403521,0,386,40011.7420833333,2009-07-17,17:48:36
40.058004,116.403526,0,388,40011.7421064815,2009-07-17,17:48:38
40.057984,116.403545,0,390,40011.7421643519,2009-07-17,17:48:43
40.057923,116.403605,0,389,40011.7422222222,2009-07-17,17:48:48
40.057927,116.403614,0,388,40011.7422800926,2009-07-17,17:48:53
40.057906,116.403624,0,388,40011.742337963,2009-07-17,17:48:58
40.057978,116.403687,0,389,40011.7423958333,2009-07-17,17:49:03
40.05802,116.403771,0,390,40011.7424537037,2009-07-17,17:49:08
40.057991,116.403807,0,390,40011.7425115741,2009-07-17,17:49:13
40.057999,116.403825,0,389,40011.7425694444,2009-07-17,17:49:18
40.058074,116.403836,0,388,40011.7426273148,2009-07-17,17:49:23
40.058082,116.403816,0,387,40011.7426851852,2009-07-17,17:49:28
40.058082,116.403816,0,387,40011.7427199074,2009-07-17,17:49:31
40.058086,116.403808,0,386,40011.7427430556,2009-07-17,17:49:33
40.058046,116.403811,0,384,40011.7428009259,2009-07-17,17:49:38
40.057998,116.403854,0,383,40011.7428587963,2009-07-17,17:49:43
40.057963,116.403883,0,382,40011.7429166667,2009-07-17,17:49:48
40.057944,116.403925,0,380,40011.742974537,2009-07-17,17:49:53
40.057932,116.403931,0,379,40011.7430324074,2009-07-17,17:49:58
40.057932,116.403931,0,379,40011.7430671296,2009-07-17,17:50:01
40.05793,116.403935,0,379,40011.7430902778,2009-07-17,17:50:03
40.057954,116.403921,0,378,40011.7431481481,2009-07-17,17:50:08
40.057869,116.403842,0,377,40011.7432060185,2009-07-17,17:50:13
40.057899,116.403733,0,382,40011.7432638889,2009-07-17,17:50:18
40.057913,116.403624,0,384,40011.7433217593,2009-07-17,17:50:23
40.057912,116.403529,0,386,40011.7433796296,2009-07-17,17:50:28
40.057919,116.403464,0,391,40011.7434375,2009-07-17,17:50:33
40.057906,116.403434,0,395,40011.7434953704,2009-07-17,17:50:38
40.057906,116.40341,0,396,40011.7435532407,2009-07-17,17:50:43
40.057903,116.403369,0,397,40011.7436111111,2009-07-17,17:50:48
40.057916,116.403344,0,399,40011.7436689815,2009-07-17,17:50:53
40.057955,116.403382,0,402,40011.7437268518,2009-07-17,17:50:58
40.058017,116.403372,0,402,40011.7437847222,2009-07-17,17:51:03
40.058094,116.403395,0,403,40011.7438425926,2009-07-17,17:51:08
40.058111,116.403477,0,403,40011.743900463,2009-07-17,17:51:13
40.058079,116.403543,0,402,40011.7439583333,2009-07-17,17:51:18
40.058088,116.403543,0,402,40011.7440162037,2009-07-17,17:51:23
40.058177,116.403626,0,405,40011.7440740741,2009-07-17,17:51:28
40.058268,116.403686,0,408,40011.7441319444,2009-07-17,17:51:33
40.058337,116.403773,0,409,40011.7441898148,2009-07-17,17:51:38
40.058439,116.403872,0,409,40011.7442476852,2009-07-17,17:51:43
40.058404,116.403924,0,409,40011.7443055556,2009-07-17,17:51:48
40.058364,116.40395,0,409,40011.7443634259,2009-07-17,17:51:53
40.058364,116.40395,0,409,40011.7443981481,2009-07-17,17:51:56
40.058361,116.403952,0,410,40011.7444212963,2009-07-17,17:51:58
40.058388,116.404014,0,412,40011.7444791667,2009-07-17,17:52:03
40.058406,116.404097,0,414,40011.744537037,2009-07-17,17:52:08
40.05841,116.404125,0,415,40011.7445949074,2009-07-17,17:52:13
40.05841,116.40411,0,416,40011.7446527778,2009-07-17,17:52:18
40.058384,116.404045,0,416,40011.7447106481,2009-07-17,17:52:23
40.058302,116.403964,0,415,40011.7447685185,2009-07-17,17:52:28
40.058268,116.403937,0,414,40011.7448263889,2009-07-17,17:52:33
40.058268,116.403941,0,414,40011.7448842593,2009-07-17,17:52:38
40.058269,116.403941,0,414,40011.7449421296,2009-07-17,17:52:43
40.058269,116.403941,0,414,40011.7449768518,2009-07-17,17:52:46
40.058274,116.403933,0,414,40011.745,2009-07-17,17:52:48
40.058323,116.403888,0,415,40011.7450578704,2009-07-17,17:52:53
40.058374,116.403828,0,417,40011.7451157407,2009-07-17,17:52:58
40.05843,116.403807,0,419,40011.7451736111,2009-07-17,17:53:03
40.058495,116.403821,0,417,40011.7452314815,2009-07-17,17:53:08
40.058432,116.403813,0,421,40011.7452893518,2009-07-17,17:53:13
40.058432,116.403813,0,421,40011.7453240741,2009-07-17,17:53:16
40.058426,116.403813,0,421,40011.7453472222,2009-07-17,17:53:18
40.058409,116.403795,0,425,40011.7454050926,2009-07-17,17:53:23
40.058413,116.403784,0,428,40011.745462963,2009-07-17,17:53:28
40.058431,116.403766,0,431,40011.7455208333,2009-07-17,17:53:33
40.058446,116.403747,0,434,40011.7455787037,2009-07-17,17:53:38
40.058476,116.403754,0,433,40011.7456365741,2009-07-17,17:53:43
40.058481,116.403755,0,434,40011.7456944444,2009-07-17,17:53:48
40.058481,116.403755,0,434,40011.7457291667,2009-07-17,17:53:51
40.058483,116.403754,0,434,40011.7457523148,2009-07-17,17:53:53
40.058454,116.403768,0,427,40011.7458101852,2009-07-17,17:53:58
40.05839,116.403811,0,423,40011.7458680556,2009-07-17,17:54:03
40.058358,116.403869,0,417,40011.7459259259,2009-07-17,17:54:08
40.058206,116.403952,0,414,40011.7459837963,2009-07-17,17:54:13
40.058132,116.404053,0,415,40011.7460416667,2009-07-17,17:54:18
40.058136,116.404074,0,416,40011.746099537,2009-07-17,17:54:23
40.058145,116.404071,0,415,40011.7461574074,2009-07-17,17:54:28
40.058169,116.404056,0,412,40011.7462152778,2009-07-17,17:54:33
40.058227,116.404049,0,409,40011.7462731482,2009-07-17,17:54:38
40.058237,116.404057,0,409,40011.7463310185,2009-07-17,17:54:43
40.058207,116.404069,0,411,40011.7463888889,2009-07-17,17:54:48
40.058198,116.404065,0,411,40011.7464467593,2009-07-17,17:54:53
40.058198,116.404065,0,411,40011.7464814815,2009-07-17,17:54:56
40.05819,116.404065,0,411,40011.7465046296,2009-07-17,17:54:58
40.058077,116.404048,0,413,40011.7465625,2009-07-17,17:55:03
40.057979,116.404004,0,412,40011.7466203704,2009-07-17,17:55:08
40.057917,116.403964,0,413,40011.7466782407,2009-07-17,17:55:13
40.057829,116.403953,0,414,40011.7467361111,2009-07-17,17:55:18
40.057768,116.403937,0,416,40011.7467939815,2009-07-17,17:55:23
40.057773,116.403927,0,420,40011.7468518519,2009-07-17,17:55:28
40.057826,116.403888,0,427,40011.7469097222,2009-07-17,17:55:33
40.057872,116.403847,0,437,40011.7469675926,2009-07-17,17:55:38
40.057876,116.403881,0,448,40011.747025463,2009-07-17,17:55:43
40.057862,116.403944,0,456,40011.7470833333,2009-07-17,17:55:48
40.057871,116.403982,0,457,40011.7471412037,2009-07-17,17:55:53
40.057915,116.404056,0,459,40011.7471990741,2009-07-17,17:55:58
40.057937,116.404089,0,461,40011.7472569444,2009-07-17,17:56:03
40.057934,116.404121,0,461,40011.7473148148,2009-07-17,17:56:08
40.057934,116.404153,0,461,40011.7473726852,2009-07-17,17:56:13
40.057933,116.404146,0,461,40011.7474305556,2009-07-17,17:56:18
40.057933,116.404146,0,461,40011.7474652778,2009-07-17,17:56:21
40.057941,116.40414,0,461,40011.7474884259,2009-07-17,17:56:23
40.057944,116.404171,0,462,40011.7475462963,2009-07-17,17:56:28
40.057939,116.404248,0,462,40011.7476041667,2009-07-17,17:56:33
40.057938,116.404282,0,463,40011.747662037,2009-07-17,17:56:38
40.057942,116.404265,0,463,40011.7477199074,2009-07-17,17:56:43
40.057938,116.404256,0,463,40011.7477777778,2009-07-17,17:56:48
40.057944,116.404247,0,463,40011.7478356481,2009-07-17,17:56:53
40.057992,116.40422,0,463,40011.7478935185,2009-07-17,17:56:58
40.058134,116.404068,0,460,40011.7479513889,2009-07-17,17:57:03
40.058191,116.403949,0,456,40011.7480092593,2009-07-17,17:57:08
40.058213,116.403944,0,454,40011.7480671296,2009-07-17,17:57:13
40.058215,116.403976,0,454,40011.748125,2009-07-17,17:57:18
40.05827,116.40409,0,456,40011.7481828704,2009-07-17,17:57:23
40.058152,116.404217,0,457,40011.7482407407,2009-07-17,17:57:28
40.058073,116.40433,0,457,40011.7482986111,2009-07-17,17:57:33
40.058042,116.404362,0,456,40011.7483564815,2009-07-17,17:57:38
40.058011,116.40437,0,456,40011.7484143519,2009-07-17,17:57:43
40.057955,116.404347,0,453,40011.7484722222,2009-07-17,17:57:48
40.057917,116.404337,0,450,40011.7485300926,2009-07-17,17:57:53
40.057857,116.404347,0,447,40011.748587963,2009-07-17,17:57:58
40.057806,116.404394,0,444,40011.7486458333,2009-07-17,17:58:03
40.057781,116.404471,0,441,40011.7487037037,2009-07-17,17:58:08
40.05782,116.404527,0,439,40011.7487615741,2009-07-17,17:58:13
40.057866,116.404548,0,437,40011.7488194444,2009-07-17,17:58:18
40.057875,116.40455,0,437,40011.7488773148,2009-07-17,17:58:23
40.057864,116.404507,0,436,40011.7489351852,2009-07-17,17:58:28
40.057806,116.404406,0,435,40011.7489930556,2009-07-17,17:58:33
40.057809,116.404353,0,436,40011.7490509259,2009-07-17,17:58:38
40.057829,116.404325,0,435,40011.7491087963,2009-07-17,17:58:43
40.057833,116.404309,0,435,40011.7491666667,2009-07-17,17:58:48
40.057833,116.404298,0,435,40011.749224537,2009-07-17,17:58:53
40.057833,116.404298,0,435,40011.7492592593,2009-07-17,17:58:56
40.057828,116.404298,0,434,40011.7492824074,2009-07-17,17:58:58
40.057824,116.404307,0,435,40011.7493402778,2009-07-17,17:59:03
40.057865,116.404389,0,433,40011.7493981481,2009-07-17,17:59:08
40.057864,116.404408,0,434,40011.7494560185,2009-07-17,17:59:13
40.057861,116.404408,0,434,40011.7495138889,2009-07-17,17:59:18
40.057859,116.404415,0,434,40011.7495717593,2009-07-17,17:59:23
40.057859,116.404415,0,434,40011.7496064815,2009-07-17,17:59:26
40.05786,116.404423,0,434,40011.7496296296,2009-07-17,17:59:28
40.057792,116.404396,0,431,40011.7496875,2009-07-17,17:59:33
40.057771,116.404381,0,429,40011.7497453704,2009-07-17,17:59:38
40.057778,116.404362,0,428,40011.7498032407,2009-07-17,17:59:43
40.057776,116.40434,0,428,40011.7498611111,2009-07-17,17:59:48
40.05775,116.404276,0,427,40011.7499189815,2009-07-17,17:59:53
40.057778,116.404222,0,425,40011.7499768519,2009-07-17,17:59:58
40.05782,116.404152,0,421,40011.7500347222,2009-07-17,18:00:03
40.057867,116.404074,0,418,40011.7500925926,2009-07-17,18:00:08
40.057881,116.403993,0,413,40011.750150463,2009-07-17,18:00:13
40.057869,116.403928,0,411,40011.7502083333,2009-07-17,18:00:18
40.057857,116.403928,0,410,40011.7502662037,2009-07-17,18:00:23
40.057857,116.403928,0,410,40011.7503009259,2009-07-17,18:00:26
40.05785,116.403924,0,410,40011.7503240741,2009-07-17,18:00:28
40.057852,116.403913,0,410,40011.7503819444,2009-07-17,18:00:33
40.057879,116.403862,0,406,40011.7504398148,2009-07-17,18:00:38
40.057922,116.403809,0,402,40011.7504976852,2009-07-17,18:00:43
40.057995,116.403891,0,389,40011.7505555556,2009-07-17,18:00:48
40.057984,116.403952,0,382,40011.7506134259,2009-07-17,18:00:53
40.058004,116.403963,0,378,40011.7506712963,2009-07-17,18:00:58
40.058019,116.403949,0,372,40011.7507291667,2009-07-17,18:01:03
40.058071,116.403941,0,359,40011.750787037,2009-07-17,18:01:08
40.058152,116.403922,0,351,40011.7508449074,2009-07-17,18:01:13
40.058316,116.403782,0,143,40011.7572106481,2009-07-17,18:10:23
40.058473,116.403752,0,141,40011.7572685185,2009-07-17,18:10:28
40.05861,116.40372,0,139,40011.7573263889,2009-07-17,18:10:33
40.058688,116.403726,0,137,40011.7573842593,2009-07-17,18:10:38
40.058795,116.403685,0,135,40011.7574421296,2009-07-17,18:10:43
40.05887,116.403677,0,133,40011.7575,2009-07-17,18:10:48
40.058815,116.403727,0,134,40011.7575578704,2009-07-17,18:10:53
40.058785,116.40374,0,136,40011.7576157407,2009-07-17,18:10:58
40.058786,116.403731,0,136,40011.7576736111,2009-07-17,18:11:03
40.05878,116.403706,0,136,40011.7577314815,2009-07-17,18:11:08
40.058757,116.403645,0,136,40011.7577893519,2009-07-17,18:11:13
40.058745,116.403638,0,137,40011.7578472222,2009-07-17,18:11:18
40.058609,116.403726,0,136,40011.7579050926,2009-07-17,18:11:23
40.05854,116.403781,0,135,40011.757962963,2009-07-17,18:11:28
40.058564,116.403782,0,134,40011.7580208333,2009-07-17,18:11:33
40.058602,116.403747,0,134,40011.7580787037,2009-07-17,18:11:38
40.058602,116.403738,0,134,40011.7581365741,2009-07-17,18:11:43
40.058698,116.403688,0,132,40011.7581944444,2009-07-17,18:11:48
40.058655,116.403718,0,130,40011.7582523148,2009-07-17,18:11:53
40.058628,116.403743,0,130,40011.7583101852,2009-07-17,18:11:58
40.058629,116.403739,0,130,40011.7583680556,2009-07-17,18:12:03
40.058629,116.403739,0,130,40011.7584027778,2009-07-17,18:12:06
40.058636,116.403734,0,130,40011.7584259259,2009-07-17,18:12:08
40.05868,116.40369,0,129,40011.7584837963,2009-07-17,18:12:13
40.05868,116.40369,0,129,40011.7585185185,2009-07-17,18:12:16
40.058685,116.403689,0,126,40011.7585416667,2009-07-17,18:12:18
40.058673,116.403705,0,125,40011.758599537,2009-07-17,18:12:23
40.058637,116.403704,0,125,40011.7586574074,2009-07-17,18:12:28
40.058492,116.403746,0,123,40011.7587152778,2009-07-17,18:12:33
40.058198,116.403897,0,123,40011.7587731481,2009-07-17,18:12:38
40.05804,116.403946,0,123,40011.7588310185,2009-07-17,18:12:43
40.057962,116.403975,0,121,40011.7588888889,2009-07-17,18:12:48
40.057901,116.403995,0,118,40011.7589467593,2009-07-17,18:12:53
40.057924,116.403984,0,117,40011.7590046296,2009-07-17,18:12:58
40.057839,116.404052,0,116,40011.7590625,2009-07-17,18:13:03
40.057614,116.404245,0,116,40011.7591203704,2009-07-17,18:13:08
40.057589,116.404275,0,116,40011.7591782407,2009-07-17,18:13:13
40.05767,116.404248,0,116,40011.7592361111,2009-07-17,18:13:18
40.057676,116.404246,0,116,40011.7592939815,2009-07-17,18:13:23
40.057676,116.404246,0,116,40011.7593287037,2009-07-17,18:13:26
40.057681,116.404241,0,116,40011.7593518518,2009-07-17,18:13:28
40.05793,116.404167,0,121,40011.7594097222,2009-07-17,18:13:33
40.057999,116.404162,0,124,40011.7594675926,2009-07-17,18:13:38
40.058052,116.404116,0,126,40011.759525463,2009-07-17,18:13:43
40.058086,116.404106,0,126,40011.7595833333,2009-07-17,18:13:48
40.058063,116.404112,0,126,40011.7596412037,2009-07-17,18:13:53
40.058006,116.404123,0,128,40011.7596990741,2009-07-17,18:13:58
40.058006,116.404123,0,128,40011.7597337963,2009-07-17,18:14:01
40.058004,116.404117,0,129,40011.7597569444,2009-07-17,18:14:03
40.057952,116.404137,0,132,40011.7598148148,2009-07-17,18:14:08
40.057929,116.404114,0,135,40011.7598726852,2009-07-17,18:14:13
40.057943,116.404088,0,139,40011.7599305556,2009-07-17,18:14:18
40.057965,116.404073,0,141,40011.7599884259,2009-07-17,18:14:23
40.057961,116.404067,0,142,40011.7600462963,2009-07-17,18:14:28
40.057961,116.404067,0,142,40011.7600810185,2009-07-17,18:14:31
40.057955,116.404065,0,142,40011.7601041667,2009-07-17,18:14:33
40.057913,116.404072,0,143,40011.760162037,2009-07-17,18:14:38
40.057812,116.404075,0,145,40011.7602199074,2009-07-17,18:14:43
40.057735,116.404049,0,147,40011.7602777778,2009-07-17,18:14:48
40.05762,116.404075,0,149,40011.7603356481,2009-07-17,18:14:53
40.057638,116.404035,0,151,40011.7603935185,2009-07-17,18:14:58
40.0575,116.404133,0,151,40011.7604513889,2009-07-17,18:15:03
40.057584,116.404149,0,152,40011.7605092593,2009-07-17,18:15:08
40.057763,116.40412,0,153,40011.7605671296,2009-07-17,18:15:13
40.057881,116.404077,0,152,40011.760625,2009-07-17,18:15:18
40.058046,116.403972,0,153,40011.7606828704,2009-07-17,18:15:23
40.058157,116.403878,0,154,40011.7607407407,2009-07-17,18:15:28
40.058162,116.403888,0,154,40011.7607986111,2009-07-17,18:15:33
40.058132,116.403941,0,154,40011.7608564815,2009-07-17,18:15:38
40.058113,116.403949,0,156,40011.7609143518,2009-07-17,18:15:43
40.058146,116.403925,0,159,40011.7609722222,2009-07-17,18:15:48
40.058249,116.403866,0,161,40011.7610300926,2009-07-17,18:15:53
40.058429,116.403767,0,162,40011.761087963,2009-07-17,18:15:58
40.058433,116.403777,0,162,40011.7611458333,2009-07-17,18:16:03
40.058361,116.403833,0,165,40011.7612037037,2009-07-17,18:16:08
40.058245,116.403901,0,166,40011.7612615741,2009-07-17,18:16:13
40.058216,116.403901,0,164,40011.7613194444,2009-07-17,18:16:18
40.058212,116.40387,0,165,40011.7613773148,2009-07-17,18:16:23
40.058238,116.403813,0,166,40011.7614351852,2009-07-17,18:16:28
40.058237,116.403802,0,166,40011.7614930556,2009-07-17,18:16:33
40.0581,116.403869,0,168,40011.7615509259,2009-07-17,18:16:38
40.057914,116.403962,0,170,40011.7616087963,2009-07-17,18:16:43
40.05783,116.403987,0,173,40011.7616666667,2009-07-17,18:16:48
40.057766,116.403993,0,174,40011.761724537,2009-07-17,18:16:53
40.057824,116.403977,0,177,40011.7617824074,2009-07-17,18:16:58
40.057994,116.403949,0,180,40011.7618402778,2009-07-17,18:17:03
40.058174,116.403903,0,187,40011.7618981482,2009-07-17,18:17:08
40.058217,116.403897,0,190,40011.7619560185,2009-07-17,18:17:13
40.058212,116.403881,0,194,40011.7620138889,2009-07-17,18:17:18
40.058277,116.403827,0,199,40011.7620717593,2009-07-17,18:17:23
40.058411,116.40373,0,204,40011.7621296296,2009-07-17,18:17:28
40.058416,116.403721,0,209,40011.7621875,2009-07-17,18:17:33
40.05836,116.403732,0,212,40011.7622453704,2009-07-17,18:17:38
40.058319,116.403761,0,213,40011.7623032407,2009-07-17,18:17:43
40.05828,116.40378,0,214,40011.7623611111,2009-07-17,18:17:48
40.058316,116.40374,0,215,40011.7624189815,2009-07-17,18:17:53
40.058346,116.403697,0,217,40011.7624768519,2009-07-17,18:17:58
40.05836,116.403693,0,217,40011.7625347222,2009-07-17,18:18:03
40.058307,116.403721,0,221,40011.7625925926,2009-07-17,18:18:08
40.058084,116.403855,0,221,40011.762650463,2009-07-17,18:18:13
40.058034,116.403841,0,221,40011.7627083333,2009-07-17,18:18:18
40.058063,116.403784,0,221,40011.7627662037,2009-07-17,18:18:23
40.058158,116.403723,0,221,40011.7628240741,2009-07-17,18:18:28
40.058191,116.403703,0,219,40011.7628819444,2009-07-17,18:18:33
40.0581,116.40378,0,220,40011.7629398148,2009-07-17,18:18:38
40.058019,116.403834,0,220,40011.7629976852,2009-07-17,18:18:43
40.058057,116.403843,0,221,40011.7630555556,2009-07-17,18:18:48
40.058163,116.403825,0,221,40011.7631134259,2009-07-17,18:18:53
40.05831,116.403751,0,221,40011.7631712963,2009-07-17,18:18:58
40.058298,116.403818,0,223,40011.7632291667,2009-07-17,18:19:03
40.058226,116.403911,0,221,40011.763287037,2009-07-17,18:19:08
40.058199,116.403952,0,220,40011.7633449074,2009-07-17,18:19:13
40.058194,116.403949,0,220,40011.7634027778,2009-07-17,18:19:18
40.058194,116.403949,0,220,40011.7634375,2009-07-17,18:19:21
40.058189,116.403941,0,220,40011.7634606481,2009-07-17,18:19:23
40.058217,116.403897,0,219,40011.7635185185,2009-07-17,18:19:28
40.058282,116.403835,0,216,40011.7635763889,2009-07-17,18:19:33
40.0584,116.403826,0,216,40011.7636342593,2009-07-17,18:19:38
40.058467,116.403823,0,216,40011.7636921296,2009-07-17,18:19:43
40.058549,116.403807,0,215,40011.76375,2009-07-17,18:19:48
40.058549,116.403774,0,212,40011.7638078704,2009-07-17,18:19:53
40.058508,116.403729,0,209,40011.7638657407,2009-07-17,18:19:58
40.058508,116.403729,0,209,40011.763900463,2009-07-17,18:20:01
40.058506,116.403729,0,209,40011.7639236111,2009-07-17,18:20:03
40.058383,116.40379,0,210,40011.7639814815,2009-07-17,18:20:08
40.058331,116.403834,0,211,40011.7640393519,2009-07-17,18:20:13
40.058316,116.403824,0,211,40011.7640972222,2009-07-17,18:20:18
40.058294,116.40381,0,211,40011.7641550926,2009-07-17,18:20:23
40.058283,116.403782,0,209,40011.764212963,2009-07-17,18:20:28
40.058287,116.403767,0,209,40011.7642708333,2009-07-17,18:20:33
40.058293,116.40376,0,209,40011.7643287037,2009-07-17,18:20:38
40.058293,116.40376,0,209,40011.7643634259,2009-07-17,18:20:41
40.058294,116.403757,0,209,40011.7643865741,2009-07-17,18:20:43
40.058269,116.40375,0,208,40011.7644444444,2009-07-17,18:20:48
40.058169,116.403743,0,205,40011.7645023148,2009-07-17,18:20:53
40.057969,116.403821,0,202,40011.7645601852,2009-07-17,18:20:58
40.057867,116.403832,0,201,40011.7646180556,2009-07-17,18:21:03
40.057798,116.403842,0,201,40011.7646759259,2009-07-17,18:21:08
40.057844,116.403816,0,202,40011.7647337963,2009-07-17,18:21:13
40.057909,116.403773,0,203,40011.7647916667,2009-07-17,18:21:18
40.057982,116.403732,0,201,40011.764849537,2009-07-17,18:21:23
40.058088,116.403688,0,203,40011.7649074074,2009-07-17,18:21:28
40.058068,116.403709,0,204,40011.7649652778,2009-07-17,18:21:33
40.058064,116.403719,0,204,40011.7650231481,2009-07-17,18:21:38
40.058062,116.403733,0,204,40011.7650810185,2009-07-17,18:21:43
40.058103,116.403716,0,204,40011.7651388889,2009-07-17,18:21:48
40.058177,116.403677,0,202,40011.7651967593,2009-07-17,18:21:53
40.058305,116.403637,0,204,40011.7652546296,2009-07-17,18:21:58
40.058315,116.403737,0,205,40011.7653125,2009-07-17,18:22:03
40.058321,116.403792,0,207,40011.7653703704,2009-07-17,18:22:08
40.05827,116.403801,0,210,40011.7654282407,2009-07-17,18:22:13
40.058294,116.403756,0,215,40011.7654861111,2009-07-17,18:22:18
40.058453,116.403674,0,221,40011.7655439815,2009-07-17,18:22:23
40.058615,116.403578,0,227,40011.7656018519,2009-07-17,18:22:28
40.058707,116.403527,0,232,40011.7656597222,2009-07-17,18:22:33
40.058646,116.403556,0,238,40011.7657175926,2009-07-17,18:22:38
40.058616,116.403571,0,241,40011.765775463,2009-07-17,18:22:43
40.058561,116.403585,0,240,40011.7658333333,2009-07-17,18:22:48
40.058397,116.403652,0,237,40011.7658912037,2009-07-17,18:22:53
40.058311,116.403696,0,235,40011.7659490741,2009-07-17,18:22:58
40.058146,116.403761,0,231,40011.7660069444,2009-07-17,18:23:03
40.057999,116.403788,0,227,40011.7660648148,2009-07-17,18:23:08
40.057936,116.403781,0,224,40011.7661226852,2009-07-17,18:23:13
40.057895,116.403797,0,222,40011.7661805556,2009-07-17,18:23:18
40.057865,116.4038,0,221,40011.7662384259,2009-07-17,18:23:23
40.057943,116.403786,0,223,40011.7662962963,2009-07-17,18:23:28
40.058011,116.403772,0,224,40011.7663541667,2009-07-17,18:23:33
40.058079,116.403751,0,221,40011.766412037,2009-07-17,18:23:38
40.058411,116.403645,0,225,40011.7664699074,2009-07-17,18:23:43
40.058457,116.403653,0,228,40011.7665277778,2009-07-17,18:23:48
40.058413,116.403683,0,229,40011.7665856481,2009-07-17,18:23:53
40.058424,116.403693,0,229,40011.7666435185,2009-07-17,18:23:58
40.058435,116.403689,0,229,40011.7667013889,2009-07-17,18:24:03
40.058532,116.403659,0,233,40011.7667592593,2009-07-17,18:24:08
40.058581,116.403667,0,235,40011.7668171296,2009-07-17,18:24:13
40.058557,116.403685,0,241,40011.766875,2009-07-17,18:24:18
40.058562,116.403687,0,241,40011.7669328704,2009-07-17,18:24:23
40.058563,116.403695,0,241,40011.7669907407,2009-07-17,18:24:28
40.058563,116.403695,0,241,40011.767025463,2009-07-17,18:24:31
40.058563,116.403701,0,241,40011.7670486111,2009-07-17,18:24:33
40.058524,116.403697,0,242,40011.7671064815,2009-07-17,18:24:38
40.058525,116.403711,0,243,40011.7671643518,2009-07-17,18:24:43
40.058508,116.403702,0,243,40011.7672222222,2009-07-17,18:24:48
40.058451,116.403699,0,242,40011.7672800926,2009-07-17,18:24:53
40.058417,116.40367,0,241,40011.767337963,2009-07-17,18:24:58
40.058385,116.403651,0,243,40011.7673958333,2009-07-17,18:25:03
40.058305,116.403686,0,241,40011.7674537037,2009-07-17,18:25:08
40.058196,116.403721,0,240,40011.7675115741,2009-07-17,18:25:13
40.058176,116.403735,0,243,40011.7675694444,2009-07-17,18:25:18
40.058213,116.403726,0,248,40011.7676273148,2009-07-17,18:25:23
40.058238,116.403696,0,253,40011.7676851852,2009-07-17,18:25:28
40.058243,116.403714,0,255,40011.7677430556,2009-07-17,18:25:33
40.058225,116.403769,0,256,40011.7678009259,2009-07-17,18:25:38
40.058147,116.403812,0,256,40011.7678587963,2009-07-17,18:25:43
40.058147,116.403812,0,256,40011.7678935185,2009-07-17,18:25:46
40.058147,116.403804,0,257,40011.7679166667,2009-07-17,18:25:48
40.058173,116.4038,0,260,40011.767974537,2009-07-17,18:25:53
40.058173,116.4038,0,260,40011.7680092593,2009-07-17,18:25:56
40.058171,116.403804,0,260,40011.7680324074,2009-07-17,18:25:58
40.058144,116.403838,0,263,40011.7680902778,2009-07-17,18:26:03
40.058097,116.403869,0,265,40011.7681481481,2009-07-17,18:26:08
40.058097,116.403869,0,265,40011.7681828704,2009-07-17,18:26:11
40.058099,116.403877,0,265,40011.7682060185,2009-07-17,18:26:13
40.058038,116.403886,0,265,40011.7682638889,2009-07-17,18:26:18
40.05801,116.403857,0,265,40011.7683217593,2009-07-17,18:26:23
40.058024,116.403812,0,268,40011.7683796296,2009-07-17,18:26:28
40.058022,116.403817,0,268,40011.7684375,2009-07-17,18:26:33
40.058022,116.403817,0,268,40011.7684722222,2009-07-17,18:26:36
40.058014,116.403821,0,268,40011.7684953704,2009-07-17,18:26:38
40.057975,116.403833,0,268,40011.7685532407,2009-07-17,18:26:43
40.057935,116.403841,0,268,40011.7686111111,2009-07-17,18:26:48
40.057926,116.403837,0,270,40011.7686689815,2009-07-17,18:26:53
40.058016,116.403806,0,272,40011.7687268518,2009-07-17,18:26:58
40.058048,116.40379,0,270,40011.7687847222,2009-07-17,18:27:03
40.057974,116.403911,0,272,40011.7688425926,2009-07-17,18:27:08
40.05793,116.403961,0,275,40011.768900463,2009-07-17,18:27:13
40.057935,116.403933,0,278,40011.7689583333,2009-07-17,18:27:18
40.05794,116.403873,0,278,40011.7690162037,2009-07-17,18:27:23
40.057986,116.40381,0,278,40011.7690740741,2009-07-17,18:27:28
40.05804,116.403772,0,276,40011.7691319444,2009-07-17,18:27:33
40.05804,116.403772,0,276,40011.7691666667,2009-07-17,18:27:36
40.058037,116.403777,0,275,40011.7691898148,2009-07-17,18:27:38
40.05792,116.403851,0,272,40011.7692476852,2009-07-17,18:27:43
40.057845,116.403915,0,270,40011.7693055556,2009-07-17,18:27:48
40.057839,116.40393,0,271,40011.7693634259,2009-07-17,18:27:53
40.057837,116.403941,0,271,40011.7694212963,2009-07-17,18:27:58
40.057876,116.403961,0,273,40011.7694791667,2009-07-17,18:28:03
40.057872,116.403985,0,275,40011.769537037,2009-07-17,18:28:08
40.057848,116.404012,0,276,40011.7695949074,2009-07-17,18:28:13
40.057728,116.404086,0,275,40011.7696527778,2009-07-17,18:28:18
40.057676,116.404114,0,273,40011.7697106482,2009-07-17,18:28:23
40.057687,116.404132,0,273,40011.7697685185,2009-07-17,18:28:28
40.057678,116.404136,0,272,40011.7698263889,2009-07-17,18:28:33
40.057644,116.404143,0,266,40011.7698842593,2009-07-17,18:28:38
40.057638,116.404166,0,263,40011.7699421296,2009-07-17,18:28:43
40.057669,116.404179,0,260,40011.77,2009-07-17,18:28:48
40.057633,116.404161,0,254,40011.7701157407,2009-07-17,18:28:58
40.057621,116.404189,0,252,40011.7701736111,2009-07-17,18:29:03
40.057504,116.404321,0,252,40011.7702314815,2009-07-17,18:29:08
40.057471,116.404352,0,250,40011.7702893519,2009-07-17,18:29:13
40.057471,116.404352,0,250,40011.7703240741,2009-07-17,18:29:16
40.057474,116.404356,0,250,40011.7703472222,2009-07-17,18:29:18
40.05749,116.404369,0,249,40011.7704050926,2009-07-17,18:29:23
40.057515,116.404357,0,244,40011.770462963,2009-07-17,18:29:28
40.057536,116.404327,0,241,40011.7705208333,2009-07-17,18:29:33
40.057559,116.404297,0,238,40011.7705787037,2009-07-17,18:29:38
40.057559,116.404297,0,238,40011.7706134259,2009-07-17,18:29:41
40.057564,116.40429,0,236,40011.7706365741,2009-07-17,18:29:43
40.057575,116.404299,0,235,40011.7706944444,2009-07-17,18:29:48
40.057876,116.404158,0,236,40011.7707523148,2009-07-17,18:29:53
40.058149,116.404042,0,237,40011.7708101852,2009-07-17,18:29:58
40.058324,116.403986,0,238,40011.7708680556,2009-07-17,18:30:03
40.058433,116.403939,0,240,40011.7709259259,2009-07-17,18:30:08
40.058478,116.403911,0,242,40011.7709837963,2009-07-17,18:30:13
40.058503,116.403876,0,242,40011.7710416667,2009-07-17,18:30:18
40.058526,116.403846,0,244,40011.771099537,2009-07-17,18:30:23
40.058568,116.403842,0,246,40011.7711574074,2009-07-17,18:30:28
40.058648,116.403823,0,249,40011.7712152778,2009-07-17,18:30:33
40.058744,116.403768,0,250,40011.7712731481,2009-07-17,18:30:38
40.058727,116.403745,0,253,40011.7713310185,2009-07-17,18:30:43
40.058616,116.40376,0,256,40011.7713888889,2009-07-17,18:30:48
40.058552,116.403755,0,257,40011.7714467593,2009-07-17,18:30:53
40.058505,116.403767,0,256,40011.7715046296,2009-07-17,18:30:58
40.058229,116.403936,0,253,40011.7715625,2009-07-17,18:31:03
40.057931,116.404195,0,252,40011.7716203704,2009-07-17,18:31:08
40.057896,116.404235,0,253,40011.7716782407,2009-07-17,18:31:13
40.057916,116.404209,0,252,40011.7717361111,2009-07-17,18:31:18
40.057914,116.404173,0,253,40011.7717939815,2009-07-17,18:31:23
40.057853,116.404203,0,253,40011.7718518519,2009-07-17,18:31:28
40.057802,116.404268,0,255,40011.7719097222,2009-07-17,18:31:33
40.057814,116.404304,0,256,40011.7719675926,2009-07-17,18:31:38
40.057869,116.404286,0,256,40011.772025463,2009-07-17,18:31:43
40.057894,116.40428,0,256,40011.7720833333,2009-07-17,18:31:48
40.057885,116.404276,0,256,40011.7721412037,2009-07-17,18:31:53
40.057881,116.404267,0,256,40011.7721990741,2009-07-17,18:31:58
40.057826,116.404232,0,256,40011.7722569444,2009-07-17,18:32:03
40.057787,116.404211,0,256,40011.7723148148,2009-07-17,18:32:08
40.057858,116.404164,0,255,40011.7723726852,2009-07-17,18:32:13
40.057906,116.404151,0,252,40011.7724305556,2009-07-17,18:32:18
40.057907,116.404142,0,252,40011.7724884259,2009-07-17,18:32:23
40.057857,116.404123,0,253,40011.7725462963,2009-07-17,18:32:28
40.05778,116.404091,0,254,40011.7726041667,2009-07-17,18:32:33
40.057729,116.404055,0,253,40011.772662037,2009-07-17,18:32:38
40.057718,116.404056,0,248,40011.7727199074,2009-07-17,18:32:43
40.057698,116.404076,0,243,40011.7727777778,2009-07-17,18:32:48
40.057622,116.404141,0,239,40011.7728356481,2009-07-17,18:32:53
40.057584,116.404187,0,236,40011.7728935185,2009-07-17,18:32:58
40.057567,116.404201,0,235,40011.7729513889,2009-07-17,18:33:03
40.057519,116.404245,0,231,40011.7730092593,2009-07-17,18:33:08
40.05745,116.404312,0,228,40011.7730671296,2009-07-17,18:33:13
40.057532,116.404367,0,232,40011.773125,2009-07-17,18:33:18
40.057566,116.404375,0,231,40011.7731828704,2009-07-17,18:33:23
40.057651,116.404356,0,235,40011.7732407407,2009-07-17,18:33:28
40.05767,116.404363,0,239,40011.7732986111,2009-07-17,18:33:33
40.057681,116.404377,0,239,40011.7733564815,2009-07-17,18:33:38
40.057712,116.404397,0,238,40011.7734143519,2009-07-17,18:33:43
40.057712,116.404397,0,238,40011.7735069444,2009-07-17,18:33:51
40.05772,116.404405,0,231,40011.7735300926,2009-07-17,18:33:53
40.057739,116.404413,0,230,40011.773587963,2009-07-17,18:33:58
40.05775,116.404435,0,228,40011.7736458333,2009-07-17,18:34:03
40.057833,116.404412,0,233,40011.7737037037,2009-07-17,18:34:08
40.057874,116.404328,0,237,40011.7737615741,2009-07-17,18:34:13
40.057865,116.404269,0,237,40011.7738194444,2009-07-17,18:34:18
40.057842,116.404282,0,238,40011.7738773148,2009-07-17,18:34:23
40.05783,116.404286,0,238,40011.7739351852,2009-07-17,18:34:28
40.0577,116.404284,0,231,40011.7739930556,2009-07-17,18:34:33
40.057698,116.404288,0,232,40011.7740509259,2009-07-17,18:34:38
40.057698,116.404288,0,232,40011.7740856481,2009-07-17,18:34:41
40.057696,116.404287,0,232,40011.7741087963,2009-07-17,18:34:43
40.057713,116.404267,0,232,40011.7741666667,2009-07-17,18:34:48
40.05772,116.404256,0,232,40011.774224537,2009-07-17,18:34:53
40.057731,116.404255,0,232,40011.7742824074,2009-07-17,18:34:58
40.057669,116.404272,0,231,40011.7743402778,2009-07-17,18:35:03
40.057488,116.404348,0,231,40011.7743981481,2009-07-17,18:35:08
40.057386,116.404374,0,232,40011.7744560185,2009-07-17,18:35:13
40.057351,116.404371,0,231,40011.7745138889,2009-07-17,18:35:18
40.057286,116.404344,0,231,40011.7745717593,2009-07-17,18:35:23
40.057278,116.404283,0,232,40011.7746296296,2009-07-17,18:35:28
40.057324,116.404184,0,234,40011.7746875,2009-07-17,18:35:33
40.057338,116.404151,0,235,40011.7747453704,2009-07-17,18:35:38
40.057335,116.40412,0,231,40011.7748032407,2009-07-17,18:35:43
40.057263,116.404113,0,225,40011.7748611111,2009-07-17,18:35:48
40.057319,116.404099,0,223,40011.7749189815,2009-07-17,18:35:53
40.057386,116.404069,0,219,40011.7749768518,2009-07-17,18:35:58
40.057481,116.404041,0,218,40011.7750347222,2009-07-17,18:36:03
40.057525,116.404042,0,216,40011.7750925926,2009-07-17,18:36:08
40.057531,116.404066,0,214,40011.775150463,2009-07-17,18:36:13
40.05753,116.404088,0,214,40011.7752083333,2009-07-17,18:36:18
40.057531,116.404096,0,214,40011.7752662037,2009-07-17,18:36:23
40.057536,116.404095,0,214,40011.7753240741,2009-07-17,18:36:28
40.057537,116.404091,0,214,40011.7753819444,2009-07-17,18:36:33
40.057537,116.404091,0,214,40011.7754166667,2009-07-17,18:36:36
40.057536,116.404083,0,214,40011.7754398148,2009-07-17,18:36:38
40.057566,116.404012,0,215,40011.7754976852,2009-07-17,18:36:43
40.05763,116.403902,0,216,40011.7755555556,2009-07-17,18:36:48
40.057621,116.403848,0,218,40011.7756134259,2009-07-17,18:36:53
40.057591,116.403869,0,217,40011.7756712963,2009-07-17,18:36:58
40.05759,116.403879,0,217,40011.7757291667,2009-07-17,18:37:03
40.05759,116.403879,0,217,40011.7757638889,2009-07-17,18:37:06
40.057584,116.403886,0,216,40011.775787037,2009-07-17,18:37:08
40.057556,116.403922,0,213,40011.7758449074,2009-07-17,18:37:13
40.057546,116.40395,0,211,40011.7759027778,2009-07-17,18:37:18
40.057592,116.403959,0,210,40011.7759606481,2009-07-17,18:37:23
40.057592,116.403959,0,210,40011.7759953704,2009-07-17,18:37:26
40.057594,116.403967,0,210,40011.7760185185,2009-07-17,18:37:28
40.057618,116.403931,0,213,40011.7760763889,2009-07-17,18:37:33
40.057652,116.40391,0,218,40011.7761342593,2009-07-17,18:37:38
40.057677,116.403889,0,218,40011.7761921296,2009-07-17,18:37:43
40.057679,116.403893,0,218,40011.77625,2009-07-17,18:37:48
40.057684,116.403891,0,219,40011.7763078704,2009-07-17,18:37:53
40.057684,116.403891,0,219,40011.7763425926,2009-07-17,18:37:56
40.057689,116.40389,0,219,40011.7763657407,2009-07-17,18:37:58
40.057718,116.403876,0,221,40011.7764236111,2009-07-17,18:38:03
40.057779,116.403844,0,226,40011.7764814815,2009-07-17,18:38:08
40.057803,116.403839,0,230,40011.7765393518,2009-07-17,18:38:13
40.057803,116.403839,0,230,40011.7765740741,2009-07-17,18:38:16
40.057809,116.403842,0,230,40011.7765972222,2009-07-17,18:38:18
40.057819,116.403841,0,231,40011.7766550926,2009-07-17,18:38:23
40.057824,116.403844,0,231,40011.776712963,2009-07-17,18:38:28
40.057826,116.403845,0,231,40011.7767708333,2009-07-17,18:38:33
40.057823,116.403853,0,232,40011.7768287037,2009-07-17,18:38:38
40.057826,116.40386,0,232,40011.7768865741,2009-07-17,18:38:43
40.057831,116.403861,0,232,40011.7769444444,2009-07-17,18:38:48
40.057831,116.403861,0,232,40011.7769791667,2009-07-17,18:38:51
40.057832,116.403855,0,232,40011.7770023148,2009-07-17,18:38:53
40.057813,116.403862,0,231,40011.7770601852,2009-07-17,18:38:58
40.057805,116.403845,0,230,40011.7771180556,2009-07-17,18:39:03
40.057751,116.403864,0,228,40011.7771759259,2009-07-17,18:39:08
40.057747,116.403883,0,228,40011.7772337963,2009-07-17,18:39:13
40.05781,116.403867,0,225,40011.7772916667,2009-07-17,18:39:18
40.057988,116.403816,0,232,40011.777349537,2009-07-17,18:39:23
40.058134,116.403781,0,237,40011.7774074074,2009-07-17,18:39:28
40.058156,116.403828,0,242,40011.7774652778,2009-07-17,18:39:33
40.058199,116.403821,0,248,40011.7775231482,2009-07-17,18:39:38
40.058211,116.403805,0,250,40011.7775810185,2009-07-17,18:39:43
40.058211,116.403805,0,250,40011.7776157407,2009-07-17,18:39:46
40.058212,116.40381,0,251,40011.7776388889,2009-07-17,18:39:48
40.058166,116.403845,0,250,40011.7776967593,2009-07-17,18:39:53
40.058092,116.403884,0,251,40011.7777546296,2009-07-17,18:39:58
40.058065,116.403862,0,251,40011.7778125,2009-07-17,18:40:03
40.058056,116.403813,0,251,40011.7778703704,2009-07-17,18:40:08
40.05797,116.403863,0,250,40011.7779282407,2009-07-17,18:40:13
40.057932,116.403928,0,252,40011.7779861111,2009-07-17,18:40:18
40.057965,116.403959,0,253,40011.7780439815,2009-07-17,18:40:23
40.057969,116.403955,0,253,40011.7781018519,2009-07-17,18:40:28
40.057969,116.403955,0,253,40011.7781365741,2009-07-17,18:40:31
40.057964,116.403954,0,253,40011.7781597222,2009-07-17,18:40:33
40.057771,116.404197,0,250,40011.7782175926,2009-07-17,18:40:38
40.057754,116.404203,0,248,40011.778275463,2009-07-17,18:40:43
40.057784,116.404178,0,248,40011.7783333333,2009-07-17,18:40:48
40.057816,116.404176,0,248,40011.7783912037,2009-07-17,18:40:53
40.057896,116.404128,0,253,40011.7784490741,2009-07-17,18:40:58
40.057952,116.404097,0,259,40011.7785069444,2009-07-17,18:41:03
40.05799,116.404071,0,264,40011.7785648148,2009-07-17,18:41:08
40.057997,116.404075,0,264,40011.7786226852,2009-07-17,18:41:13
40.057997,116.404075,0,264,40011.7786574074,2009-07-17,18:41:16
40.058003,116.404079,0,264,40011.7786805556,2009-07-17,18:41:18
40.058012,116.404086,0,265,40011.7787384259,2009-07-17,18:41:23
40.058024,116.404088,0,265,40011.7787962963,2009-07-17,18:41:28
40.058072,116.404082,0,266,40011.7788541667,2009-07-17,18:41:33
40.058053,116.404095,0,270,40011.778912037,2009-07-17,18:41:38
40.058053,116.404095,0,270,40011.7789467593,2009-07-17,18:41:41
40.058045,116.404099,0,271,40011.7789699074,2009-07-17,18:41:43
40.058034,116.404091,0,271,40011.7790277778,2009-07-17,18:41:48
40.058035,116.404082,0,271,40011.7790856481,2009-07-17,18:41:53
40.058046,116.404026,0,277,40011.7791435185,2009-07-17,18:41:58
40.058071,116.403986,0,284,40011.7792013889,2009-07-17,18:42:03
40.058034,116.403995,0,287,40011.7792592593,2009-07-17,18:42:08
40.058032,116.404,0,287,40011.7793171296,2009-07-17,18:42:13
40.058032,116.404,0,287,40011.7793518519,2009-07-17,18:42:16
40.058038,116.404002,0,287,40011.779375,2009-07-17,18:42:18
40.05806,116.403979,0,288,40011.7794328704,2009-07-17,18:42:23
40.058107,116.403994,0,289,40011.7794907407,2009-07-17,18:42:28
40.058157,116.403997,0,290,40011.7795486111,2009-07-17,18:42:33
40.058155,116.404015,0,291,40011.7796064815,2009-07-17,18:42:38
40.058193,116.404029,0,291,40011.7796643519,2009-07-17,18:42:43
40.058163,116.403948,0,293,40011.7797222222,2009-07-17,18:42:48
40.057938,116.403792,0,298,40011.7797800926,2009-07-17,18:42:53
40.057817,116.403667,0,303,40011.779837963,2009-07-17,18:42:58
40.057752,116.403717,0,306,40011.7798958333,2009-07-17,18:43:03
40.057737,116.403769,0,308,40011.7799537037,2009-07-17,18:43:08
40.057796,116.403761,0,311,40011.7800115741,2009-07-17,18:43:13
40.057803,116.40377,0,313,40011.7800694444,2009-07-17,18:43:18
40.057838,116.403699,0,318,40011.7801273148,2009-07-17,18:43:23
40.057822,116.403677,0,323,40011.7801851852,2009-07-17,18:43:28
40.057726,116.403709,0,326,40011.7802430556,2009-07-17,18:43:33
40.057683,116.403686,0,329,40011.7803009259,2009-07-17,18:43:38
40.05768,116.403693,0,328,40011.7803587963,2009-07-17,18:43:43
40.05768,116.403693,0,328,40011.7803935185,2009-07-17,18:43:46
40.057682,116.403695,0,328,40011.7804166667,2009-07-17,18:43:48
40.057682,116.403686,0,328,40011.780474537,2009-07-17,18:43:53
40.057682,116.403686,0,328,40011.7805092593,2009-07-17,18:43:56
40.057679,116.403692,0,328,40011.7805324074,2009-07-17,18:43:58
40.057679,116.403719,0,328,40011.7805902778,2009-07-17,18:44:03
40.057826,116.403765,0,328,40011.7806481481,2009-07-17,18:44:08
40.057814,116.403789,0,328,40011.7807060185,2009-07-17,18:44:13
40.058079,116.403858,0,331,40011.7807638889,2009-07-17,18:44:18
40.058176,116.403948,0,331,40011.7808217593,2009-07-17,18:44:23
40.058201,116.403953,0,332,40011.7808796296,2009-07-17,18:44:28
40.058201,116.403953,0,332,40011.7809143519,2009-07-17,18:44:31
40.058197,116.403949,0,332,40011.7809375,2009-07-17,18:44:33
40.058152,116.403866,0,335,40011.7809953704,2009-07-17,18:44:38
40.05812,116.403832,0,340,40011.7810532407,2009-07-17,18:44:43
40.058127,116.403839,0,342,40011.7811111111,2009-07-17,18:44:48
40.058127,116.403839,0,342,40011.7811458333,2009-07-17,18:44:51
40.058121,116.403846,0,342,40011.7811689815,2009-07-17,18:44:53
40.058079,116.403855,0,343,40011.7812268519,2009-07-17,18:44:58
40.058046,116.403889,0,343,40011.7812847222,2009-07-17,18:45:03
40.057981,116.403913,0,344,40011.7813425926,2009-07-17,18:45:08
40.057926,116.4039,0,344,40011.781400463,2009-07-17,18:45:13
40.057804,116.403879,0,345,40011.7814583333,2009-07-17,18:45:18
40.05774,116.403874,0,345,40011.7815162037,2009-07-17,18:45:23
40.057674,116.403876,0,342,40011.7815740741,2009-07-17,18:45:28
40.057627,116.403956,0,341,40011.7816319444,2009-07-17,18:45:33
40.057646,116.403986,0,340,40011.7816898148,2009-07-17,18:45:38
40.05769,116.404017,0,343,40011.7817476852,2009-07-17,18:45:43
40.057726,116.404037,0,344,40011.7818055556,2009-07-17,18:45:48
40.057756,116.404075,0,343,40011.7818634259,2009-07-17,18:45:53
40.05783,116.404074,0,343,40011.7819212963,2009-07-17,18:45:58
40.05787,116.404064,0,346,40011.7819791667,2009-07-17,18:46:03
40.057919,116.404063,0,344,40011.782037037,2009-07-17,18:46:08
40.057906,116.404047,0,342,40011.7820949074,2009-07-17,18:46:13
40.057895,116.403999,0,342,40011.7821527778,2009-07-17,18:46:18
40.05791,116.403967,0,341,40011.7822106481,2009-07-17,18:46:23
40.057932,116.40395,0,341,40011.7822685185,2009-07-17,18:46:28
40.057935,116.403941,0,341,40011.7823263889,2009-07-17,18:46:33
40.057932,116.403935,0,341,40011.7823842593,2009-07-17,18:46:38
40.057931,116.403938,0,340,40011.7824421296,2009-07-17,18:46:43
40.057931,116.403938,0,340,40011.7824768518,2009-07-17,18:46:46
40.057933,116.40394,0,340,40011.7825,2009-07-17,18:46:48
40.057942,116.403911,0,340,40011.7825578704,2009-07-17,18:46:53
40.057943,116.403906,0,340,40011.7826157407,2009-07-17,18:46:58
40.057943,116.403906,0,340,40011.782650463,2009-07-17,18:47:01
40.057942,116.403905,0,340,40011.7826736111,2009-07-17,18:47:03
40.057945,116.403916,0,340,40011.7827314815,2009-07-17,18:47:08
40.05795,116.40389,0,339,40011.7827893518,2009-07-17,18:47:13
40.05783,116.403867,0,339,40011.7828472222,2009-07-17,18:47:18
40.057805,116.403894,0,339,40011.7829050926,2009-07-17,18:47:23
40.057868,116.403923,0,340,40011.782962963,2009-07-17,18:47:28
40.057859,116.403919,0,341,40011.7830208333,2009-07-17,18:47:33
40.057859,116.403919,0,341,40011.7830555556,2009-07-17,18:47:36
40.057867,116.403915,0,341,40011.7830787037,2009-07-17,18:47:38
40.057876,116.403912,0,341,40011.7831365741,2009-07-17,18:47:43
40.057889,116.403913,0,342,40011.7831944444,2009-07-17,18:47:48
40.058029,116.403886,0,351,40011.7832523148,2009-07-17,18:47:53
40.058132,116.403841,0,360,40011.7833101852,2009-07-17,18:47:58
40.05815,116.403799,0,366,40011.7833680556,2009-07-17,18:48:03
40.058119,116.403789,0,370,40011.7834259259,2009-07-17,18:48:08
40.058085,116.403787,0,372,40011.7834837963,2009-07-17,18:48:13
40.058,116.403826,0,371,40011.7835416667,2009-07-17,18:48:18
40.057952,116.403849,0,375,40011.783599537,2009-07-17,18:48:23
40.057956,116.403858,0,376,40011.7836574074,2009-07-17,18:48:28
40.057956,116.403858,0,376,40011.7836921296,2009-07-17,18:48:31
40.057953,116.40385,0,376,40011.7837152778,2009-07-17,18:48:33
40.057976,116.403827,0,377,40011.7837731481,2009-07-17,18:48:38
40.057976,116.403827,0,377,40011.7838078704,2009-07-17,18:48:41
40.057979,116.403828,0,377,40011.7838310185,2009-07-17,18:48:43
40.057978,116.40385,0,377,40011.7838888889,2009-07-17,18:48:48
40.057975,116.403869,0,378,40011.7839467593,2009-07-17,18:48:53
40.057956,116.403901,0,377,40011.7840046296,2009-07-17,18:48:58
40.057929,116.403891,0,379,40011.7840625,2009-07-17,18:49:03
40.057934,116.403894,0,379,40011.7841203704,2009-07-17,18:49:08
40.057933,116.403896,0,379,40011.7841782407,2009-07-17,18:49:13
40.057929,116.403902,0,379,40011.7842361111,2009-07-17,18:49:18
40.057929,116.403902,0,379,40011.7842708333,2009-07-17,18:49:21
40.057928,116.403904,0,379,40011.7842939815,2009-07-17,18:49:23
40.057777,116.403955,0,375,40011.7843518518,2009-07-17,18:49:28
40.057552,116.404072,0,366,40011.7844097222,2009-07-17,18:49:33
40.057454,116.404164,0,362,40011.7844675926,2009-07-17,18:49:38
40.057426,116.404203,0,362,40011.784525463,2009-07-17,18:49:43
40.057408,116.404235,0,362,40011.7845833333,2009-07-17,18:49:48
40.057417,116.404249,0,363,40011.7846412037,2009-07-17,18:49:53
40.057417,116.404279,0,363,40011.7846990741,2009-07-17,18:49:58
40.057417,116.404279,0,363,40011.7847337963,2009-07-17,18:50:01
40.057414,116.404284,0,363,40011.7847569444,2009-07-17,18:50:03
40.05735,116.404363,0,363,40011.7848148148,2009-07-17,18:50:08
40.057286,116.404441,0,364,40011.7848726852,2009-07-17,18:50:13
40.057226,116.404502,0,364,40011.7849305556,2009-07-17,18:50:18
40.057172,116.404564,0,364,40011.7849884259,2009-07-17,18:50:23
40.057134,116.404569,0,364,40011.7850462963,2009-07-17,18:50:28
40.057039,116.404604,0,364,40011.7851041667,2009-07-17,18:50:33
40.056994,116.404629,0,364,40011.785162037,2009-07-17,18:50:38
40.056946,116.404667,0,364,40011.7852199074,2009-07-17,18:50:43
40.056918,116.404692,0,364,40011.7852777778,2009-07-17,18:50:48
40.056803,116.404766,0,363,40011.7853356482,2009-07-17,18:50:53
40.056685,116.404848,0,363,40011.7853935185,2009-07-17,18:50:58
40.056645,116.404882,0,363,40011.7854513889,2009-07-17,18:51:03
40.056611,116.404892,0,363,40011.7855092593,2009-07-17,18:51:08
40.056577,116.404912,0,363,40011.7855671296,2009-07-17,18:51:13
40.05651,116.40495,0,363,40011.785625,2009-07-17,18:51:18
40.056497,116.404982,0,363,40011.7856828704,2009-07-17,18:51:23
40.056575,116.404916,0,363,40011.7857407407,2009-07-17,18:51:28
40.056605,116.404898,0,363,40011.7857986111,2009-07-17,18:51:33
40.056605,116.404896,0,363,40011.7858564815,2009-07-17,18:51:38
40.056605,116.404896,0,363,40011.7858912037,2009-07-17,18:51:41
40.056606,116.404899,0,363,40011.7859143519,2009-07-17,18:51:43
40.05662,116.404861,0,364,40011.7859722222,2009-07-17,18:51:48
40.056629,116.404839,0,365,40011.7860300926,2009-07-17,18:51:53
40.056629,116.404839,0,365,40011.7860648148,2009-07-17,18:51:56
40.05663,116.404832,0,365,40011.786087963,2009-07-17,18:51:58
40.05668,116.404751,0,366,40011.7861458333,2009-07-17,18:52:03
40.056777,116.404596,0,368,40011.7862037037,2009-07-17,18:52:08
40.056807,116.404499,0,369,40011.7862615741,2009-07-17,18:52:13
40.056802,116.40449,0,369,40011.7863194444,2009-07-17,18:52:18
40.056886,116.404444,0,370,40011.7863773148,2009-07-17,18:52:23
40.056938,116.404462,0,370,40011.7864351852,2009-07-17,18:52:28
40.057038,116.404426,0,369,40011.7864930556,2009-07-17,18:52:33
40.057075,116.40445,0,361,40011.7865509259,2009-07-17,18:52:38
40.057079,116.404459,0,361,40011.7866087963,2009-07-17,18:52:43
40.057081,116.404487,0,360,40011.7866666667,2009-07-17,18:52:48
40.057123,116.404484,0,353,40011.786724537,2009-07-17,18:52:53
40.05714,116.404499,0,350,40011.7867824074,2009-07-17,18:52:58
40.057208,116.404528,0,340,40011.7868402778,2009-07-17,18:53:03
40.057227,116.40456,0,336,40011.7868981481,2009-07-17,18:53:08
40.057225,116.404566,0,336,40011.7869560185,2009-07-17,18:53:13
40.057225,116.404566,0,336,40011.7869907407,2009-07-17,18:53:16
40.057225,116.404567,0,336,40011.7870138889,2009-07-17,18:53:18
40.057297,116.404563,0,332,40011.7870717593,2009-07-17,18:53:23
40.057344,116.404542,0,330,40011.7871296296,2009-07-17,18:53:28
40.057344,116.404542,0,330,40011.7871643519,2009-07-17,18:53:31
40.05735,116.404541,0,326,40011.7871875,2009-07-17,18:53:33
40.057342,116.40453,0,322,40011.7872453704,2009-07-17,18:53:38
40.057339,116.404517,0,320,40011.7873032407,2009-07-17,18:53:43
40.057316,116.404501,0,316,40011.7873611111,2009-07-17,18:53:48
40.057284,116.404496,0,308,40011.7874189815,2009-07-17,18:53:53
40.057281,116.40448,0,304,40011.7874768519,2009-07-17,18:53:58
40.057283,116.404485,0,304,40011.7875347222,2009-07-17,18:54:03
40.057281,116.40449,0,304,40011.7875925926,2009-07-17,18:54:08
40.057281,116.40449,0,304,40011.7876273148,2009-07-17,18:54:11
40.057288,116.404487,0,303,40011.787650463,2009-07-17,18:54:13
40.057279,116.404467,0,301,40011.7877083333,2009-07-17,18:54:18
40.057269,116.404434,0,294,40011.7877662037,2009-07-17,18:54:23
40.057261,116.40443,0,294,40011.7878240741,2009-07-17,18:54:28
40.05726,116.404426,0,293,40011.7878819444,2009-07-17,18:54:33
40.05726,116.404426,0,293,40011.7879166667,2009-07-17,18:54:36
40.057268,116.404422,0,293,40011.7879398148,2009-07-17,18:54:38
40.057279,116.404423,0,293,40011.7879976852,2009-07-17,18:54:43
40.057302,116.404366,0,291,40011.7880555556,2009-07-17,18:54:48
40.05735,116.404331,0,293,40011.7881134259,2009-07-17,18:54:53
40.057386,116.404286,0,295,40011.7881712963,2009-07-17,18:54:58
40.057413,116.404272,0,295,40011.7882291667,2009-07-17,18:55:03
40.057413,116.404272,0,295,40011.7882638889,2009-07-17,18:55:06
40.057414,116.404276,0,295,40011.788287037,2009-07-17,18:55:08
40.057475,116.404291,0,296,40011.7883449074,2009-07-17,18:55:13
40.057598,116.404319,0,299,40011.7884027778,2009-07-17,18:55:18
40.057711,116.404316,0,298,40011.7884606481,2009-07-17,18:55:23
40.057791,116.404287,0,294,40011.7885185185,2009-07-17,18:55:28
40.057788,116.404282,0,295,40011.7885763889,2009-07-17,18:55:33
40.057788,116.404282,0,295,40011.7886111111,2009-07-17,18:55:36
40.057789,116.404282,0,294,40011.7886342593,2009-07-17,18:55:38
40.05785,116.404275,0,293,40011.7886921296,2009-07-17,18:55:43
40.057889,116.40428,0,290,40011.78875,2009-07-17,18:55:48
40.057689,116.404073,0,262,40011.7908333333,2009-07-17,18:58:48
40.057648,116.404066,0,261,40011.7908912037,2009-07-17,18:58:53
40.057599,116.404089,0,260,40011.7909490741,2009-07-17,18:58:58
40.057595,116.404119,0,260,40011.7910069444,2009-07-17,18:59:03
40.0576,116.404136,0,259,40011.7910648148,2009-07-17,18:59:08
40.0576,116.404136,0,259,40011.791099537,2009-07-17,18:59:11
40.057601,116.404141,0,258,40011.7911226852,2009-07-17,18:59:13
40.057592,116.404157,0,258,40011.7911805556,2009-07-17,18:59:18
40.057578,116.404185,0,255,40011.7912384259,2009-07-17,18:59:23
40.057595,116.404192,0,252,40011.7912962963,2009-07-17,18:59:28
40.05759,116.404205,0,250,40011.7913541667,2009-07-17,18:59:33
40.057577,116.404216,0,249,40011.791412037,2009-07-17,18:59:38
40.057577,116.404216,0,249,40011.7914467593,2009-07-17,18:59:41
40.057574,116.40422,0,249,40011.7914699074,2009-07-17,18:59:43
40.057579,116.40423,0,249,40011.7915277778,2009-07-17,18:59:48
40.057577,116.404255,0,246,40011.7915856481,2009-07-17,18:59:53
40.057558,116.404206,0,246,40011.7916435185,2009-07-17,18:59:58
40.057527,116.404179,0,244,40011.7917013889,2009-07-17,19:00:03
40.057485,116.404131,0,242,40011.7917592593,2009-07-17,19:00:08
40.057454,116.404127,0,241,40011.7918171296,2009-07-17,19:00:13
40.057355,116.404236,0,242,40011.791875,2009-07-17,19:00:18
40.057279,116.40426,0,242,40011.7919328704,2009-07-17,19:00:23
40.057191,116.404306,0,240,40011.7919907407,2009-07-17,19:00:28
40.057096,116.404365,0,237,40011.7920486111,2009-07-17,19:00:33
40.057072,116.404398,0,237,40011.7921064815,2009-07-17,19:00:38
40.057113,116.404406,0,237,40011.7921643518,2009-07-17,19:00:43
40.057183,116.40438,0,236,40011.7922222222,2009-07-17,19:00:48
40.057238,116.404342,0,234,40011.7922800926,2009-07-17,19:00:53
40.057275,116.404311,0,233,40011.792337963,2009-07-17,19:00:58
40.057267,116.404305,0,234,40011.7923958333,2009-07-17,19:01:03
40.05727,116.404302,0,234,40011.7924537037,2009-07-17,19:01:08
40.057275,116.404308,0,234,40011.7925115741,2009-07-17,19:01:13
40.057274,116.404305,0,234,40011.7925694444,2009-07-17,19:01:18
40.057276,116.404301,0,234,40011.7926273148,2009-07-17,19:01:23
40.057268,116.404306,0,234,40011.7926851852,2009-07-17,19:01:28
40.057261,116.404311,0,235,40011.7927430556,2009-07-17,19:01:33
40.057261,116.404311,0,235,40011.7927777778,2009-07-17,19:01:36
40.057254,116.404314,0,235,40011.7928009259,2009-07-17,19:01:38
40.05711,116.404436,0,232,40011.7928587963,2009-07-17,19:01:43
40.057076,116.404416,0,229,40011.7929166667,2009-07-17,19:01:48
40.057046,116.40441,0,227,40011.792974537,2009-07-17,19:01:53
40.057047,116.4044,0,227,40011.7930324074,2009-07-17,19:01:58
40.057086,116.404344,0,228,40011.7930902778,2009-07-17,19:02:03
40.057108,116.404333,0,227,40011.7931481482,2009-07-17,19:02:08
40.057115,116.404329,0,227,40011.7932060185,2009-07-17,19:02:13
40.057115,116.404329,0,227,40011.7932407407,2009-07-17,19:02:16
40.057115,116.404334,0,227,40011.7932638889,2009-07-17,19:02:18
40.057071,116.404365,0,226,40011.7933217593,2009-07-17,19:02:23
40.057064,116.404355,0,228,40011.7933796296,2009-07-17,19:02:28
40.056987,116.404448,0,225,40011.7934375,2009-07-17,19:02:33
40.056985,116.404479,0,223,40011.7934953704,2009-07-17,19:02:38
40.056981,116.404488,0,223,40011.7935532407,2009-07-17,19:02:43
40.056979,116.404492,0,223,40011.7936111111,2009-07-17,19:02:48
40.056979,116.404492,0,223,40011.7936458333,2009-07-17,19:02:51
40.056986,116.404497,0,223,40011.7936689815,2009-07-17,19:02:53
40.056947,116.404552,0,222,40011.7937268519,2009-07-17,19:02:58
40.056947,116.404552,0,222,40011.7937615741,2009-07-17,19:03:01
40.056952,116.404558,0,222,40011.7937847222,2009-07-17,19:03:03
40.05698,116.40454,0,223,40011.7938425926,2009-07-17,19:03:08
40.056951,116.404546,0,225,40011.793900463,2009-07-17,19:03:13
40.057023,116.404476,0,219,40011.7939583333,2009-07-17,19:03:18
40.057125,116.404362,0,214,40011.7940162037,2009-07-17,19:03:23
40.057198,116.404291,0,208,40011.7940740741,2009-07-17,19:03:28
40.0572,116.404268,0,206,40011.7941319444,2009-07-17,19:03:33
40.057233,116.404229,0,201,40011.7941898148,2009-07-17,19:03:38
40.057233,116.404229,0,201,40011.794224537,2009-07-17,19:03:41
40.057238,116.404221,0,200,40011.7942476852,2009-07-17,19:03:43
40.057234,116.40423,0,200,40011.7943055556,2009-07-17,19:03:48
40.05723,116.404242,0,200,40011.7943634259,2009-07-17,19:03:53
40.05723,116.404252,0,199,40011.7944212963,2009-07-17,19:03:58
40.057241,116.404249,0,199,40011.7944791667,2009-07-17,19:04:03
40.05725,116.404244,0,199,40011.794537037,2009-07-17,19:04:08
40.057255,116.404243,0,199,40011.7945949074,2009-07-17,19:04:13
40.057261,116.404243,0,198,40011.7946527778,2009-07-17,19:04:18
40.057261,116.404243,0,198,40011.7946875,2009-07-17,19:04:21
40.057268,116.40424,0,198,40011.7947106481,2009-07-17,19:04:23
40.057279,116.404239,0,198,40011.7947685185,2009-07-17,19:04:28
40.05729,116.404238,0,197,40011.7948263889,2009-07-17,19:04:33
40.057304,116.404231,0,192,40011.7948842593,2009-07-17,19:04:38
40.057297,116.404241,0,192,40011.7949421296,2009-07-17,19:04:43
40.0573,116.404232,0,191,40011.795,2009-07-17,19:04:48
40.057306,116.404227,0,191,40011.7950578704,2009-07-17,19:04:53
40.057306,116.404227,0,191,40011.7950925926,2009-07-17,19:04:56
40.057309,116.404225,0,191,40011.7951157407,2009-07-17,19:04:58
40.057344,116.404152,0,187,40011.7951736111,2009-07-17,19:05:03
40.057365,116.404133,0,186,40011.7952314815,2009-07-17,19:05:08
40.057363,116.404127,0,186,40011.7952893519,2009-07-17,19:05:13
40.057356,116.40413,0,186,40011.7953472222,2009-07-17,19:05:18
40.057356,116.40413,0,186,40011.7953819444,2009-07-17,19:05:21
40.057351,116.404137,0,186,40011.7954050926,2009-07-17,19:05:23
40.057368,116.404135,0,186,40011.795462963,2009-07-17,19:05:28
40.057372,116.404131,0,186,40011.7955208333,2009-07-17,19:05:33
40.057373,116.404128,0,186,40011.7955787037,2009-07-17,19:05:38
40.057366,116.40413,0,186,40011.7956365741,2009-07-17,19:05:43
40.057361,116.404126,0,186,40011.7956944444,2009-07-17,19:05:48
40.057361,116.404126,0,186,40011.7957291667,2009-07-17,19:05:51
40.057358,116.40412,0,187,40011.7957523148,2009-07-17,19:05:53
40.057349,116.404107,0,187,40011.7958101852,2009-07-17,19:05:58
40.057344,116.404098,0,187,40011.7958680556,2009-07-17,19:06:03
40.057342,116.404086,0,187,40011.7959259259,2009-07-17,19:06:08
40.057363,116.404075,0,187,40011.7959837963,2009-07-17,19:06:13
40.057433,116.404054,0,185,40011.7960416667,2009-07-17,19:06:18
40.057465,116.404047,0,183,40011.796099537,2009-07-17,19:06:23
40.057465,116.404047,0,183,40011.7961342593,2009-07-17,19:06:26
40.057472,116.404047,0,183,40011.7961574074,2009-07-17,19:06:28
40.057482,116.404046,0,184,40011.7962152778,2009-07-17,19:06:33
40.0575,116.404075,0,184,40011.7962731481,2009-07-17,19:06:38
40.057517,116.404087,0,184,40011.7963310185,2009-07-17,19:06:43
40.057692,116.404067,0,186,40011.7963888889,2009-07-17,19:06:48
40.057893,116.40402,0,187,40011.7964467593,2009-07-17,19:06:53
40.057928,116.404003,0,185,40011.7965046296,2009-07-17,19:06:58
40.057928,116.404008,0,185,40011.7965625,2009-07-17,19:07:03
40.057936,116.404011,0,185,40011.7966203704,2009-07-17,19:07:08
40.057936,116.404012,0,185,40011.7966782407,2009-07-17,19:07:13
40.057936,116.404012,0,185,40011.796712963,2009-07-17,19:07:16
40.057931,116.404016,0,185,40011.7967361111,2009-07-17,19:07:18
40.057943,116.404006,0,184,40011.7967939815,2009-07-17,19:07:23
40.057947,116.404017,0,184,40011.7968518519,2009-07-17,19:07:28
40.057934,116.404015,0,183,40011.7969097222,2009-07-17,19:07:33
40.05795,116.403988,0,182,40011.7969675926,2009-07-17,19:07:38
40.057945,116.403989,0,182,40011.797025463,2009-07-17,19:07:43
40.057953,116.403988,0,183,40011.7970833333,2009-07-17,19:07:48
40.057953,116.403988,0,183,40011.7971180556,2009-07-17,19:07:51
40.057949,116.403982,0,183,40011.7971412037,2009-07-17,19:07:53
40.057987,116.403972,0,183,40011.7971990741,2009-07-17,19:07:58
40.057886,116.404241,0,226,40011.8018287037,2009-07-17,19:14:38
40.057861,116.404288,0,228,40011.8018865741,2009-07-17,19:14:43
40.057861,116.404313,0,231,40011.8019444444,2009-07-17,19:14:48
40.057862,116.404323,0,232,40011.8020023148,2009-07-17,19:14:53
40.057869,116.404344,0,233,40011.8020601852,2009-07-17,19:14:58
40.05788,116.404324,0,235,40011.8021180556,2009-07-17,19:15:03
40.057885,116.404313,0,235,40011.8021759259,2009-07-17,19:15:08
40.057891,116.404303,0,235,40011.8022337963,2009-07-17,19:15:13
40.057971,116.404251,0,239,40011.8022916667,2009-07-17,19:15:18
40.05799,116.404235,0,240,40011.802349537,2009-07-17,19:15:23
40.057991,116.404226,0,240,40011.8024074074,2009-07-17,19:15:28
40.058018,116.404178,0,241,40011.8024652778,2009-07-17,19:15:33
40.05806,116.404111,0,242,40011.8025231481,2009-07-17,19:15:38
40.058075,116.40406,0,242,40011.8025810185,2009-07-17,19:15:43
40.058071,116.404053,0,242,40011.8026388889,2009-07-17,19:15:48
40.058065,116.404061,0,242,40011.8026967593,2009-07-17,19:15:53
40.058065,116.404061,0,242,40011.8027314815,2009-07-17,19:15:56
40.058059,116.404059,0,242,40011.8027546296,2009-07-17,19:15:58
40.058038,116.404033,0,244,40011.8028125,2009-07-17,19:16:03
40.058032,116.404037,0,244,40011.8028703704,2009-07-17,19:16:08
40.058032,116.404037,0,244,40011.8029050926,2009-07-17,19:16:11
40.058025,116.404037,0,244,40011.8029282407,2009-07-17,19:16:13
40.058015,116.404034,0,244,40011.8029861111,2009-07-17,19:16:18
40.058008,116.404064,0,246,40011.8030439815,2009-07-17,19:16:23
40.058002,116.404103,0,248,40011.8031018519,2009-07-17,19:16:28
40.057993,116.404117,0,250,40011.8031597222,2009-07-17,19:16:33
40.057984,116.404103,0,251,40011.8032175926,2009-07-17,19:16:38
40.057984,116.404103,0,251,40011.8032523148,2009-07-17,19:16:41
40.057981,116.404106,0,251,40011.803275463,2009-07-17,19:16:43
40.057947,116.404097,0,254,40011.8033333333,2009-07-17,19:16:48
40.057945,116.404059,0,256,40011.8033912037,2009-07-17,19:16:53
40.057947,116.404049,0,256,40011.8034490741,2009-07-17,19:16:58
40.057947,116.404046,0,256,40011.8035069444,2009-07-17,19:17:03
40.057947,116.404046,0,256,40011.8035416667,2009-07-17,19:17:06
40.057951,116.404041,0,257,40011.8035648148,2009-07-17,19:17:08
40.057967,116.404043,0,257,40011.8036226852,2009-07-17,19:17:13
40.058037,116.404011,0,261,40011.8036805556,2009-07-17,19:17:18
40.058039,116.404019,0,262,40011.8037384259,2009-07-17,19:17:23
40.058039,116.404019,0,262,40011.8037731481,2009-07-17,19:17:26
40.058031,116.404025,0,262,40011.8037962963,2009-07-17,19:17:28
40.058013,116.403996,0,265,40011.8038541667,2009-07-17,19:17:33
40.058024,116.40396,0,269,40011.803912037,2009-07-17,19:17:38
40.058025,116.403952,0,270,40011.8039699074,2009-07-17,19:17:43
40.058023,116.403954,0,270,40011.8040277778,2009-07-17,19:17:48
40.058023,116.403954,0,270,40011.8040625,2009-07-17,19:17:51
40.05803,116.403959,0,270,40011.8040856481,2009-07-17,19:17:53
40.058047,116.403997,0,269,40011.8041435185,2009-07-17,19:17:58
40.058064,116.404041,0,270,40011.8042013889,2009-07-17,19:18:03
40.058079,116.404053,0,270,40011.8042592593,2009-07-17,19:18:08
40.058102,116.404024,0,270,40011.8043171296,2009-07-17,19:18:13
40.058107,116.403985,0,270,40011.804375,2009-07-17,19:18:18
40.058125,116.403959,0,271,40011.8044328704,2009-07-17,19:18:23
40.058132,116.40395,0,272,40011.8044907407,2009-07-17,19:18:28
40.058158,116.403954,0,274,40011.8045486111,2009-07-17,19:18:33
40.058174,116.403967,0,276,40011.8046064815,2009-07-17,19:18:38
40.058174,116.403967,0,276,40011.8046412037,2009-07-17,19:18:41
40.058171,116.403975,0,276,40011.8046643519,2009-07-17,19:18:43
40.058167,116.403985,0,276,40011.8047222222,2009-07-17,19:18:48
40.058105,116.403888,0,282,40011.8047800926,2009-07-17,19:18:53
40.058077,116.403904,0,288,40011.804837963,2009-07-17,19:18:58
40.058073,116.403894,0,290,40011.8048958333,2009-07-17,19:19:03
40.058095,116.403949,0,292,40011.8049537037,2009-07-17,19:19:08
40.058097,116.403949,0,293,40011.8050115741,2009-07-17,19:19:13
40.058097,116.403949,0,293,40011.8050462963,2009-07-17,19:19:16
40.058091,116.403952,0,293,40011.8050694444,2009-07-17,19:19:18
40.058081,116.403955,0,298,40011.8051273148,2009-07-17,19:19:23
40.058081,116.403955,0,298,40011.805162037,2009-07-17,19:19:26
40.058082,116.403961,0,298,40011.8051851852,2009-07-17,19:19:28
40.058073,116.403965,0,298,40011.8052430556,2009-07-17,19:19:33
40.058067,116.403961,0,298,40011.8053009259,2009-07-17,19:19:38
40.058069,116.403959,0,298,40011.8053587963,2009-07-17,19:19:43
40.05807,116.403954,0,299,40011.8054166667,2009-07-17,19:19:48
40.05807,116.403954,0,299,40011.8054513889,2009-07-17,19:19:51
40.058064,116.403955,0,299,40011.805474537,2009-07-17,19:19:53
40.058076,116.403976,0,300,40011.8055324074,2009-07-17,19:19:58
40.058107,116.403956,0,302,40011.8055902778,2009-07-17,19:20:03
40.058122,116.403906,0,305,40011.8056481481,2009-07-17,19:20:08
40.058154,116.403837,0,309,40011.8057060185,2009-07-17,19:20:13
40.058148,116.40381,0,310,40011.8057638889,2009-07-17,19:20:18
40.058126,116.403791,0,312,40011.8058217593,2009-07-17,19:20:23
40.058117,116.403793,0,312,40011.8058796296,2009-07-17,19:20:28
40.058117,116.403793,0,312,40011.8059143518,2009-07-17,19:20:31
40.058121,116.403796,0,313,40011.8059375,2009-07-17,19:20:33
40.058119,116.403816,0,313,40011.8059953704,2009-07-17,19:20:38
40.058103,116.403817,0,314,40011.8060532407,2009-07-17,19:20:43
40.058089,116.403786,0,315,40011.8061111111,2009-07-17,19:20:48
40.058075,116.403764,0,315,40011.8061689815,2009-07-17,19:20:53
40.05805,116.403757,0,314,40011.8062268518,2009-07-17,19:20:58
40.058025,116.403731,0,310,40011.8062847222,2009-07-17,19:21:03
40.058014,116.403724,0,308,40011.8063425926,2009-07-17,19:21:08
40.057991,116.403704,0,307,40011.806400463,2009-07-17,19:21:13
40.057975,116.403712,0,306,40011.8064583333,2009-07-17,19:21:18
40.057974,116.403727,0,306,40011.8065162037,2009-07-17,19:21:23
40.057974,116.403727,0,306,40011.8065740741,2009-07-17,19:21:28
40.057974,116.403727,0,306,40011.8066087963,2009-07-17,19:21:31
40.057974,116.403722,0,306,40011.8066319444,2009-07-17,19:21:33
40.057959,116.403706,0,304,40011.8066898148,2009-07-17,19:21:38
40.057942,116.403671,0,305,40011.8067476852,2009-07-17,19:21:43
40.057945,116.403633,0,308,40011.8068055556,2009-07-17,19:21:48
40.057939,116.403622,0,308,40011.8068634259,2009-07-17,19:21:53
40.05792,116.403583,0,310,40011.8069212963,2009-07-17,19:21:58
40.057923,116.403617,0,309,40011.8069791667,2009-07-17,19:22:03
40.057943,116.403668,0,306,40011.807037037,2009-07-17,19:22:08
40.057974,116.403691,0,305,40011.8070949074,2009-07-17,19:22:13
40.058003,116.403661,0,306,40011.8071527778,2009-07-17,19:22:18
40.057994,116.403654,0,306,40011.8072106481,2009-07-17,19:22:23
40.057991,116.403632,0,307,40011.8072685185,2009-07-17,19:22:28
40.057986,116.403643,0,309,40011.8073263889,2009-07-17,19:22:33
40.057982,116.403654,0,309,40011.8073842593,2009-07-17,19:22:38
40.057983,116.403653,0,309,40011.8074421296,2009-07-17,19:22:43
40.057983,116.403653,0,309,40011.8074768518,2009-07-17,19:22:46
40.057976,116.403654,0,311,40011.8075,2009-07-17,19:22:48
40.057941,116.403647,0,313,40011.8075578704,2009-07-17,19:22:53
40.057892,116.403649,0,317,40011.8076157407,2009-07-17,19:22:58
40.057817,116.403625,0,321,40011.8076736111,2009-07-17,19:23:03
40.057747,116.403609,0,325,40011.8077314815,2009-07-17,19:23:08
40.057717,116.4036,0,328,40011.8077893518,2009-07-17,19:23:13
40.057717,116.4036,0,328,40011.8078240741,2009-07-17,19:23:16
40.057718,116.403601,0,329,40011.8078472222,2009-07-17,19:23:18
40.057832,116.403577,0,332,40011.8079050926,2009-07-17,19:23:23
40.057832,116.403577,0,332,40011.8079398148,2009-07-17,19:23:26
40.057833,116.403583,0,332,40011.807962963,2009-07-17,19:23:28
40.057841,116.403622,0,333,40011.8080208333,2009-07-17,19:23:33
40.057844,116.403662,0,335,40011.8080787037,2009-07-17,19:23:38
40.057852,116.40365,0,340,40011.8081365741,2009-07-17,19:23:43
40.057843,116.40365,0,340,40011.8081944444,2009-07-17,19:23:48
40.057843,116.40365,0,340,40011.8082291667,2009-07-17,19:23:51
40.057842,116.403656,0,340,40011.8082523148,2009-07-17,19:23:53
40.057853,116.403677,0,347,40011.8083101852,2009-07-17,19:23:58
40.057864,116.403706,0,351,40011.8083680556,2009-07-17,19:24:03
40.057874,116.403741,0,355,40011.8084259259,2009-07-17,19:24:08
40.057857,116.40377,0,358,40011.8084837963,2009-07-17,19:24:13
40.057853,116.403759,0,359,40011.8085416667,2009-07-17,19:24:18
40.057863,116.403738,0,360,40011.808599537,2009-07-17,19:24:23
40.057875,116.403678,0,362,40011.8086574074,2009-07-17,19:24:28
40.057831,116.403652,0,364,40011.8087152778,2009-07-17,19:24:33
40.057867,116.403701,0,365,40011.8087731482,2009-07-17,19:24:38
40.057925,116.403745,0,365,40011.8088310185,2009-07-17,19:24:43
40.057959,116.403801,0,366,40011.8088888889,2009-07-17,19:24:48
40.057944,116.403837,0,367,40011.8089467593,2009-07-17,19:24:53
40.057957,116.403851,0,367,40011.8090046296,2009-07-17,19:24:58
40.05796,116.403862,0,367,40011.8090625,2009-07-17,19:25:03
40.057958,116.403869,0,367,40011.8091203704,2009-07-17,19:25:08
40.057958,116.403869,0,367,40011.8091550926,2009-07-17,19:25:11
40.057959,116.403877,0,367,40011.8091782407,2009-07-17,19:25:13
40.057957,116.403868,0,367,40011.8092361111,2009-07-17,19:25:18
40.057951,116.403863,0,367,40011.8092939815,2009-07-17,19:25:23
40.057951,116.403863,0,367,40011.8093287037,2009-07-17,19:25:26
40.057948,116.40387,0,367,40011.8093518519,2009-07-17,19:25:28
40.057966,116.403878,0,366,40011.8094097222,2009-07-17,19:25:33
40.05799,116.403897,0,364,40011.8094675926,2009-07-17,19:25:38
40.057991,116.403881,0,362,40011.809525463,2009-07-17,19:25:43
40.057991,116.403881,0,362,40011.8095601852,2009-07-17,19:25:46
40.057991,116.403883,0,362,40011.8095833333,2009-07-17,19:25:48
40.057987,116.403892,0,362,40011.8096412037,2009-07-17,19:25:53
40.057992,116.404016,0,360,40011.8096990741,2009-07-17,19:25:58
40.057984,116.404098,0,359,40011.8097569444,2009-07-17,19:26:03
40.058008,116.40417,0,359,40011.8098148148,2009-07-17,19:26:08
40.058026,116.404198,0,360,40011.8098726852,2009-07-17,19:26:13
40.058026,116.404198,0,360,40011.8099074074,2009-07-17,19:26:16
40.058022,116.404192,0,361,40011.8099305556,2009-07-17,19:26:18
40.057992,116.404191,0,362,40011.8099884259,2009-07-17,19:26:23
40.057995,116.404158,0,359,40011.8100462963,2009-07-17,19:26:28
40.057995,116.404158,0,359,40011.8100810185,2009-07-17,19:26:31
40.058002,116.404156,0,358,40011.8101041667,2009-07-17,19:26:33
40.058022,116.404114,0,360,40011.810162037,2009-07-17,19:26:38
40.058039,116.404096,0,362,40011.8102199074,2009-07-17,19:26:43
40.058029,116.404046,0,366,40011.8102777778,2009-07-17,19:26:48
40.05801,116.40402,0,370,40011.8103356481,2009-07-17,19:26:53
40.05801,116.40402,0,370,40011.8103703704,2009-07-17,19:26:56
40.058003,116.404024,0,371,40011.8103935185,2009-07-17,19:26:58
40.057987,116.404034,0,370,40011.8104513889,2009-07-17,19:27:03
40.057987,116.404034,0,370,40011.8104861111,2009-07-17,19:27:06
40.057982,116.404038,0,370,40011.8105092593,2009-07-17,19:27:08
40.057983,116.404049,0,370,40011.8105671296,2009-07-17,19:27:13
40.057983,116.404049,0,370,40011.8106018519,2009-07-17,19:27:16
40.057991,116.404057,0,370,40011.810625,2009-07-17,19:27:18
40.057996,116.404069,0,370,40011.8106828704,2009-07-17,19:27:23
40.058022,116.404079,0,371,40011.8107407407,2009-07-17,19:27:28
40.05805,116.404095,0,372,40011.8107986111,2009-07-17,19:27:33
40.058094,116.40406,0,372,40011.8108564815,2009-07-17,19:27:38
40.058154,116.404054,0,373,40011.8109143519,2009-07-17,19:27:43
40.058245,116.404012,0,374,40011.8109722222,2009-07-17,19:27:48
40.0583,116.403913,0,374,40011.8110300926,2009-07-17,19:27:53
40.058302,116.403802,0,372,40011.811087963,2009-07-17,19:27:58
40.058284,116.403743,0,369,40011.8111458333,2009-07-17,19:28:03
40.05827,116.403729,0,367,40011.8112037037,2009-07-17,19:28:08
40.058266,116.403769,0,364,40011.8112615741,2009-07-17,19:28:13
40.058282,116.403863,0,363,40011.8113194444,2009-07-17,19:28:18
40.05822,116.403951,0,361,40011.8113773148,2009-07-17,19:28:23
40.05815,116.403961,0,361,40011.8114351852,2009-07-17,19:28:28
40.058111,116.403988,0,362,40011.8114930556,2009-07-17,19:28:33
40.058099,116.404008,0,362,40011.8115509259,2009-07-17,19:28:38
40.058089,116.403975,0,364,40011.8116087963,2009-07-17,19:28:43
40.058053,116.403981,0,366,40011.8116666667,2009-07-17,19:28:48
40.058021,116.403993,0,369,40011.811724537,2009-07-17,19:28:53
40.057865,116.404193,0,386,40011.8139236111,2009-07-17,19:32:03
40.057801,116.404244,0,388,40011.8139814815,2009-07-17,19:32:08
40.05777,116.404277,0,388,40011.8140393518,2009-07-17,19:32:13
40.057784,116.404275,0,388,40011.8140972222,2009-07-17,19:32:18
40.057804,116.404231,0,389,40011.8141550926,2009-07-17,19:32:23
40.057887,116.404169,0,391,40011.814212963,2009-07-17,19:32:28
40.057937,116.404131,0,394,40011.8142708333,2009-07-17,19:32:33
40.058027,116.404105,0,401,40011.8143287037,2009-07-17,19:32:38
40.058072,116.404066,0,406,40011.8143865741,2009-07-17,19:32:43
40.058097,116.404019,0,410,40011.8144444444,2009-07-17,19:32:48
40.058132,116.404024,0,411,40011.8145023148,2009-07-17,19:32:53
40.058148,116.404081,0,409,40011.8145601852,2009-07-17,19:32:58
40.058145,116.404154,0,408,40011.8146180556,2009-07-17,19:33:03
40.058115,116.404143,0,408,40011.8146759259,2009-07-17,19:33:08
40.058094,116.404109,0,407,40011.8147337963,2009-07-17,19:33:13
40.058036,116.404072,0,409,40011.8147916667,2009-07-17,19:33:18
40.058012,116.404043,0,410,40011.814849537,2009-07-17,19:33:23
40.058011,116.404021,0,411,40011.8149074074,2009-07-17,19:33:28
40.058011,116.404021,0,411,40011.8149421296,2009-07-17,19:33:31
40.058005,116.404021,0,411,40011.8149652778,2009-07-17,19:33:33
40.058077,116.404048,0,410,40011.8150231481,2009-07-17,19:33:38
40.058098,116.404102,0,410,40011.8150810185,2009-07-17,19:33:43
40.058076,116.404155,0,410,40011.8151388889,2009-07-17,19:33:48
40.058037,116.404166,0,408,40011.8151967593,2009-07-17,19:33:53
40.058026,116.404156,0,407,40011.8152546296,2009-07-17,19:33:58
40.058026,116.404156,0,407,40011.8152893518,2009-07-17,19:34:01
40.05802,116.404159,0,408,40011.8153125,2009-07-17,19:34:03
40.058006,116.404124,0,409,40011.8153703704,2009-07-17,19:34:08
40.058,116.404101,0,410,40011.8154282407,2009-07-17,19:34:13
40.058001,116.404101,0,410,40011.8154861111,2009-07-17,19:34:18
40.058001,116.404101,0,410,40011.8155208333,2009-07-17,19:34:21
40.058002,116.404105,0,410,40011.8155439815,2009-07-17,19:34:23
40.058009,116.40416,0,410,40011.8156018518,2009-07-17,19:34:28
40.058014,116.404193,0,410,40011.8156597222,2009-07-17,19:34:33
40.058017,116.404183,0,410,40011.8157175926,2009-07-17,19:34:38
40.058002,116.40416,0,408,40011.815775463,2009-07-17,19:34:43
40.058002,116.40416,0,408,40011.8158101852,2009-07-17,19:34:46
40.057997,116.404163,0,407,40011.8158333333,2009-07-17,19:34:48
40.057993,116.404189,0,407,40011.8158912037,2009-07-17,19:34:53
40.058001,116.404216,0,407,40011.8159490741,2009-07-17,19:34:58
40.058008,116.404239,0,407,40011.8160069444,2009-07-17,19:35:03
40.057997,116.404289,0,406,40011.8160648148,2009-07-17,19:35:08
40.058004,116.404276,0,407,40011.8161226852,2009-07-17,19:35:13
40.058234,116.404314,0,321,40011.820462963,2009-07-17,19:41:28
40.058286,116.404313,0,317,40011.8205208333,2009-07-17,19:41:33
40.058296,116.404317,0,317,40011.8205787037,2009-07-17,19:41:38
40.058296,116.40432,0,317,40011.8206365741,2009-07-17,19:41:43
40.058295,116.404317,0,317,40011.8206944444,2009-07-17,19:41:48
40.058295,116.404317,0,317,40011.8207291667,2009-07-17,19:41:51
40.0583,116.404317,0,317,40011.8207523148,2009-07-17,19:41:53
40.058277,116.404315,0,317,40011.8208101852,2009-07-17,19:41:58
40.058244,116.404275,0,317,40011.8208680556,2009-07-17,19:42:03
40.058239,116.404211,0,315,40011.8209259259,2009-07-17,19:42:08
40.058233,116.404161,0,311,40011.8209837963,2009-07-17,19:42:13
40.058233,116.404161,0,311,40011.8210185185,2009-07-17,19:42:16
40.058226,116.404154,0,310,40011.8210416667,2009-07-17,19:42:18
40.058219,116.404167,0,310,40011.821099537,2009-07-17,19:42:23
40.058188,116.404182,0,309,40011.8211574074,2009-07-17,19:42:28
40.058188,116.404182,0,309,40011.8211921296,2009-07-17,19:42:31
40.05818,116.40418,0,307,40011.8212152778,2009-07-17,19:42:33
40.058163,116.404167,0,305,40011.8212731481,2009-07-17,19:42:38
40.058185,116.404143,0,305,40011.8213310185,2009-07-17,19:42:43
40.058202,116.404128,0,305,40011.8213888889,2009-07-17,19:42:48
40.058206,116.404115,0,305,40011.8214467593,2009-07-17,19:42:53
40.05824,116.4041,0,303,40011.8215046296,2009-07-17,19:42:58
40.05828,116.40414,0,303,40011.8215625,2009-07-17,19:43:03
40.058289,116.404161,0,302,40011.8216203704,2009-07-17,19:43:08
40.058289,116.404161,0,302,40011.8216550926,2009-07-17,19:43:11
40.058294,116.404161,0,301,40011.8216782407,2009-07-17,19:43:13
40.058302,116.404152,0,301,40011.8217361111,2009-07-17,19:43:18
40.058308,116.404141,0,301,40011.8217939815,2009-07-17,19:43:23
40.058318,116.404134,0,300,40011.8218518518,2009-07-17,19:43:28
40.058314,116.404124,0,300,40011.8219097222,2009-07-17,19:43:33
40.058314,116.404124,0,300,40011.8219444444,2009-07-17,19:43:36
40.058316,116.404124,0,300,40011.8219675926,2009-07-17,19:43:38
40.058294,116.40417,0,300,40011.822025463,2009-07-17,19:43:43
40.058235,116.404186,0,299,40011.8220833333,2009-07-17,19:43:48
40.05821,116.404194,0,300,40011.8221412037,2009-07-17,19:43:53
40.05822,116.404208,0,301,40011.8221990741,2009-07-17,19:43:58
40.058205,116.40425,0,299,40011.8222569444,2009-07-17,19:44:03
40.058206,116.404255,0,299,40011.8223148148,2009-07-17,19:44:08
40.058208,116.404256,0,299,40011.8223726852,2009-07-17,19:44:13
40.058208,116.404256,0,299,40011.8224074074,2009-07-17,19:44:16
40.058212,116.404254,0,299,40011.8224305556,2009-07-17,19:44:18
40.058223,116.404249,0,299,40011.8224884259,2009-07-17,19:44:23
40.058232,116.404232,0,300,40011.8225462963,2009-07-17,19:44:28
40.058228,116.404233,0,300,40011.8226041667,2009-07-17,19:44:33
40.058228,116.40424,0,300,40011.822662037,2009-07-17,19:44:38
40.058232,116.404233,0,300,40011.8227199074,2009-07-17,19:44:43
40.058232,116.404233,0,300,40011.8227546296,2009-07-17,19:44:46
40.05824,116.404232,0,300,40011.8227777778,2009-07-17,19:44:48
40.058255,116.404218,0,300,40011.8228356481,2009-07-17,19:44:53
40.058247,116.404241,0,301,40011.8228935185,2009-07-17,19:44:58
40.058252,116.404236,0,301,40011.8229513889,2009-07-17,19:45:03
40.058252,116.404236,0,301,40011.8229861111,2009-07-17,19:45:06
40.058249,116.404239,0,301,40011.8230092593,2009-07-17,19:45:08
40.058239,116.404195,0,301,40011.8230671296,2009-07-17,19:45:13
40.058257,116.404133,0,303,40011.823125,2009-07-17,19:45:18
40.058288,116.404085,0,302,40011.8231828704,2009-07-17,19:45:23
40.058324,116.404051,0,299,40011.8232407407,2009-07-17,19:45:28
40.058321,116.404039,0,294,40011.8232986111,2009-07-17,19:45:33
40.058321,116.404041,0,294,40011.8233564815,2009-07-17,19:45:38
40.058321,116.404041,0,294,40011.8233912037,2009-07-17,19:45:41
40.058323,116.404037,0,293,40011.8234143518,2009-07-17,19:45:43
40.058332,116.404035,0,293,40011.8234722222,2009-07-17,19:45:48
40.058333,116.404031,0,293,40011.8235300926,2009-07-17,19:45:53
40.058333,116.404031,0,293,40011.8235648148,2009-07-17,19:45:56
40.058329,116.404029,0,293,40011.823587963,2009-07-17,19:45:58
40.058319,116.40403,0,293,40011.8236458333,2009-07-17,19:46:03
40.058319,116.40403,0,293,40011.8236805556,2009-07-17,19:46:06
40.058313,116.404028,0,293,40011.8237037037,2009-07-17,19:46:08
40.058304,116.404028,0,293,40011.8237615741,2009-07-17,19:46:13
40.058272,116.404076,0,293,40011.8238194444,2009-07-17,19:46:18
40.058238,116.40409,0,294,40011.8238773148,2009-07-17,19:46:23
40.0582,116.404074,0,294,40011.8239351852,2009-07-17,19:46:28
40.058171,116.404075,0,295,40011.8239930556,2009-07-17,19:46:33
40.058156,116.404084,0,295,40011.8240509259,2009-07-17,19:46:38
40.058172,116.404105,0,294,40011.8241087963,2009-07-17,19:46:43
40.05819,116.404105,0,293,40011.8241666667,2009-07-17,19:46:48
40.058208,116.404101,0,293,40011.824224537,2009-07-17,19:46:53
40.058232,116.40409,0,292,40011.8242824074,2009-07-17,19:46:58
40.058241,116.404086,0,293,40011.8243402778,2009-07-17,19:47:03
40.058241,116.404086,0,293,40011.824375,2009-07-17,19:47:06
40.058247,116.404078,0,293,40011.8243981482,2009-07-17,19:47:08
40.05827,116.404059,0,291,40011.8244560185,2009-07-17,19:47:13
40.058296,116.404049,0,286,40011.8245138889,2009-07-17,19:47:18
40.058281,116.404014,0,283,40011.8245717593,2009-07-17,19:47:23
40.058289,116.403984,0,281,40011.8246296296,2009-07-17,19:47:28
40.058289,116.403984,0,281,40011.8246643519,2009-07-17,19:47:31
40.058282,116.403977,0,281,40011.8246875,2009-07-17,19:47:33
40.058269,116.403999,0,281,40011.8247453704,2009-07-17,19:47:38
40.058241,116.404033,0,279,40011.8248032407,2009-07-17,19:47:43
40.058229,116.404045,0,275,40011.8248611111,2009-07-17,19:47:48
40.058381,116.403805,0,211,40011.8312268518,2009-07-17,19:56:58
40.058427,116.403792,0,210,40011.8312847222,2009-07-17,19:57:03
40.058433,116.403801,0,209,40011.8313425926,2009-07-17,19:57:08
40.058433,116.403792,0,208,40011.831400463,2009-07-17,19:57:13
40.058448,116.403784,0,207,40011.8314583333,2009-07-17,19:57:18
40.058499,116.403728,0,204,40011.8315162037,2009-07-17,19:57:23
40.058508,116.403688,0,202,40011.8315740741,2009-07-17,19:57:28
40.058459,116.403675,0,201,40011.8316319444,2009-07-17,19:57:33
40.05844,116.403674,0,202,40011.8316898148,2009-07-17,19:57:38
40.058411,116.403699,0,202,40011.8317476852,2009-07-17,19:57:43
40.058359,116.4038,0,205,40011.8318055556,2009-07-17,19:57:48
40.058271,116.40385,0,204,40011.8318634259,2009-07-17,19:57:53
40.058202,116.403901,0,202,40011.8319212963,2009-07-17,19:57:58
40.058077,116.40396,0,202,40011.8319791667,2009-07-17,19:58:03
40.058124,116.40396,0,207,40011.832037037,2009-07-17,19:58:08
40.058139,116.403993,0,212,40011.8320949074,2009-07-17,19:58:13
40.058127,116.404019,0,216,40011.8321527778,2009-07-17,19:58:18
40.058161,116.404018,0,220,40011.8322106482,2009-07-17,19:58:23
40.058171,116.404015,0,221,40011.8322685185,2009-07-17,19:58:28
40.058185,116.404009,0,221,40011.8323263889,2009-07-17,19:58:33
40.058177,116.404011,0,221,40011.8323842593,2009-07-17,19:58:38
40.058177,116.404011,0,221,40011.8324189815,2009-07-17,19:58:41
40.05817,116.404011,0,220,40011.8324421296,2009-07-17,19:58:43
40.058161,116.404015,0,220,40011.8325,2009-07-17,19:58:48
40.058156,116.404018,0,220,40011.8325578704,2009-07-17,19:58:53
40.058156,116.404018,0,220,40011.8325925926,2009-07-17,19:58:56
40.058154,116.404021,0,219,40011.8326157407,2009-07-17,19:58:58
40.058152,116.404032,0,219,40011.8326736111,2009-07-17,19:59:03
40.058168,116.404021,0,219,40011.8327314815,2009-07-17,19:59:08
40.058165,116.403993,0,224,40011.8327893519,2009-07-17,19:59:13
40.058165,116.403993,0,224,40011.8328240741,2009-07-17,19:59:16
40.058163,116.403992,0,225,40011.8328472222,2009-07-17,19:59:18
40.058129,116.403983,0,227,40011.8329050926,2009-07-17,19:59:23
40.058148,116.403994,0,229,40011.832962963,2009-07-17,19:59:28
40.058131,116.40403,0,228,40011.8330208333,2009-07-17,19:59:33
40.058143,116.40403,0,228,40011.8330787037,2009-07-17,19:59:38
40.058162,116.404042,0,227,40011.8331365741,2009-07-17,19:59:43
40.058171,116.404042,0,227,40011.8331944444,2009-07-17,19:59:48
40.05818,116.404039,0,225,40011.8332523148,2009-07-17,19:59:53
40.058181,116.404044,0,225,40011.8333101852,2009-07-17,19:59:58
40.058184,116.404041,0,225,40011.8333680556,2009-07-17,20:00:03
40.058182,116.404038,0,225,40011.8334259259,2009-07-17,20:00:08
40.058182,116.404038,0,225,40011.8334606481,2009-07-17,20:00:11
40.058183,116.404037,0,226,40011.8334837963,2009-07-17,20:00:13
40.058184,116.404049,0,226,40011.8335416667,2009-07-17,20:00:18
40.058176,116.404059,0,226,40011.833599537,2009-07-17,20:00:23
40.058106,116.404086,0,227,40011.8336574074,2009-07-17,20:00:28
40.058116,116.40407,0,228,40011.8337152778,2009-07-17,20:00:33
40.058134,116.404048,0,230,40011.8337731481,2009-07-17,20:00:38
40.058092,116.404017,0,232,40011.8338310185,2009-07-17,20:00:43
40.058081,116.40401,0,232,40011.8338888889,2009-07-17,20:00:48
40.058074,116.403984,0,231,40011.8339467593,2009-07-17,20:00:53
40.058078,116.404007,0,229,40011.8340046296,2009-07-17,20:00:58
40.058069,116.404003,0,228,40011.8340625,2009-07-17,20:01:03
40.058063,116.404014,0,228,40011.8341203704,2009-07-17,20:01:08
40.058063,116.404014,0,228,40011.8341550926,2009-07-17,20:01:11
40.058056,116.404016,0,228,40011.8341782407,2009-07-17,20:01:13
40.058086,116.403974,0,226,40011.8342361111,2009-07-17,20:01:18
40.058101,116.403912,0,225,40011.8342939815,2009-07-17,20:01:23
40.058135,116.403851,0,223,40011.8343518519,2009-07-17,20:01:28
40.05816,116.403786,0,222,40011.8344097222,2009-07-17,20:01:33
40.058169,116.403767,0,222,40011.8344675926,2009-07-17,20:01:38
40.058183,116.403758,0,222,40011.834525463,2009-07-17,20:01:43
40.058176,116.403747,0,221,40011.8345833333,2009-07-17,20:01:48
40.05817,116.403748,0,221,40011.8346412037,2009-07-17,20:01:53
40.058172,116.403747,0,221,40011.8346990741,2009-07-17,20:01:58
40.058173,116.403747,0,221,40011.8347569444,2009-07-17,20:02:03
40.058173,116.403747,0,221,40011.8347916667,2009-07-17,20:02:06
40.058172,116.403751,0,221,40011.8348148148,2009-07-17,20:02:08
40.058195,116.403761,0,220,40011.8348726852,2009-07-17,20:02:13
40.058226,116.403769,0,218,40011.8349305556,2009-07-17,20:02:18
40.058209,116.403784,0,216,40011.8349884259,2009-07-17,20:02:23
40.05824,116.403783,0,215,40011.8350462963,2009-07-17,20:02:28
40.058254,116.403762,0,213,40011.8351041667,2009-07-17,20:02:33
40.058261,116.403756,0,211,40011.835162037,2009-07-17,20:02:38
40.058261,116.403756,0,211,40011.8351967593,2009-07-17,20:02:41
40.058257,116.403755,0,211,40011.8352199074,2009-07-17,20:02:43
40.058254,116.403746,0,211,40011.8352777778,2009-07-17,20:02:48
40.058254,116.403746,0,211,40011.8353125,2009-07-17,20:02:51
40.058251,116.403741,0,211,40011.8353356481,2009-07-17,20:02:53
40.058228,116.403774,0,210,40011.8353935185,2009-07-17,20:02:58
40.058229,116.403785,0,208,40011.8354513889,2009-07-17,20:03:03
40.058236,116.403802,0,208,40011.8355092593,2009-07-17,20:03:08
40.058245,116.403805,0,208,40011.8355671296,2009-07-17,20:03:13
40.058248,116.403812,0,208,40011.835625,2009-07-17,20:03:18
40.058251,116.403809,0,208,40011.8356828704,2009-07-17,20:03:23
40.058257,116.403802,0,208,40011.8357407407,2009-07-17,20:03:28
40.058257,116.403802,0,208,40011.835775463,2009-07-17,20:03:31
40.058261,116.403795,0,209,40011.8357986111,2009-07-17,20:03:33
40.058266,116.403763,0,210,40011.8358564815,2009-07-17,20:03:38
40.058266,116.403763,0,210,40011.8358912037,2009-07-17,20:03:41
40.05826,116.403771,0,212,40011.8359143519,2009-07-17,20:03:43
40.058242,116.403789,0,214,40011.8359722222,2009-07-17,20:03:48
40.058242,116.403789,0,214,40011.8360069444,2009-07-17,20:03:51
40.058235,116.403793,0,214,40011.8360300926,2009-07-17,20:03:53
40.058145,116.403889,0,216,40011.836087963,2009-07-17,20:03:58
40.058118,116.403904,0,216,40011.8361458333,2009-07-17,20:04:03
40.058087,116.403905,0,213,40011.8362037037,2009-07-17,20:04:08
40.058067,116.403871,0,210,40011.8362615741,2009-07-17,20:04:13
40.05803,116.403894,0,206,40011.8363194444,2009-07-17,20:04:18
40.057951,116.403966,0,206,40011.8363773148,2009-07-17,20:04:23
40.057983,116.403975,0,203,40011.8364351852,2009-07-17,20:04:28
40.058044,116.403985,0,198,40011.8364930556,2009-07-17,20:04:33
40.058057,116.403987,0,197,40011.8365509259,2009-07-17,20:04:38
40.058108,116.40397,0,196,40011.8366087963,2009-07-17,20:04:43
40.058151,116.403953,0,196,40011.8366666667,2009-07-17,20:04:48
40.05815,116.403907,0,201,40011.836724537,2009-07-17,20:04:53
40.058165,116.403841,0,208,40011.8367824074,2009-07-17,20:04:58
40.05818,116.403801,0,212,40011.8368402778,2009-07-17,20:05:03
40.058135,116.40382,0,215,40011.8368981481,2009-07-17,20:05:08
40.058109,116.403855,0,216,40011.8369560185,2009-07-17,20:05:13
40.058101,116.403914,0,224,40011.8370138889,2009-07-17,20:05:18
40.058099,116.403933,0,229,40011.8370717593,2009-07-17,20:05:23
40.058099,116.403933,0,229,40011.8371064815,2009-07-17,20:05:26
40.058098,116.403934,0,233,40011.8371296296,2009-07-17,20:05:28
40.058098,116.403923,0,233,40011.8371875,2009-07-17,20:05:33
40.058088,116.403918,0,234,40011.8372453704,2009-07-17,20:05:38
40.058104,116.403925,0,234,40011.8373032407,2009-07-17,20:05:43
40.058104,116.403925,0,234,40011.837337963,2009-07-17,20:05:46
40.058107,116.403921,0,234,40011.8373611111,2009-07-17,20:05:48
40.058128,116.403882,0,235,40011.8374189815,2009-07-17,20:05:53
40.058121,116.403862,0,235,40011.8374768518,2009-07-17,20:05:58
40.058107,116.403858,0,235,40011.8375347222,2009-07-17,20:06:03
40.058079,116.403835,0,233,40011.8375925926,2009-07-17,20:06:08
40.058099,116.403815,0,231,40011.837650463,2009-07-17,20:06:13
40.058115,116.403805,0,231,40011.8377083333,2009-07-17,20:06:18
40.058168,116.403771,0,227,40011.8377662037,2009-07-17,20:06:23
40.058205,116.403784,0,226,40011.8378240741,2009-07-17,20:06:28
40.058211,116.403787,0,227,40011.8378819444,2009-07-17,20:06:33
40.058211,116.403787,0,227,40011.8379166667,2009-07-17,20:06:36
40.058219,116.403784,0,227,40011.8379398148,2009-07-17,20:06:38
40.058234,116.403769,0,226,40011.8379976852,2009-07-17,20:06:43
40.058247,116.403734,0,224,40011.8380555556,2009-07-17,20:06:48
40.058301,116.403701,0,222,40011.8381134259,2009-07-17,20:06:53
40.058407,116.403667,0,221,40011.8381712963,2009-07-17,20:06:58
40.058527,116.403593,0,219,40011.8382291667,2009-07-17,20:07:03
40.058558,116.40356,0,217,40011.838287037,2009-07-17,20:07:08
40.058571,116.403525,0,215,40011.8383449074,2009-07-17,20:07:13
40.0585,116.403535,0,212,40011.8384027778,2009-07-17,20:07:18
40.058489,116.403548,0,208,40011.8384606481,2009-07-17,20:07:23
40.058487,116.403555,0,208,40011.8385185185,2009-07-17,20:07:28
40.058487,116.403555,0,208,40011.8385532407,2009-07-17,20:07:31
40.058487,116.403547,0,208,40011.8385763889,2009-07-17,20:07:33
40.058485,116.403537,0,208,40011.8386342593,2009-07-17,20:07:38
40.058485,116.403537,0,208,40011.8386689815,2009-07-17,20:07:41
40.058488,116.403539,0,209,40011.8386921296,2009-07-17,20:07:43
40.058399,116.403554,0,209,40011.83875,2009-07-17,20:07:48
40.058269,116.40367,0,208,40011.8388078704,2009-07-17,20:07:53
40.058167,116.403744,0,205,40011.8388657407,2009-07-17,20:07:58
40.05814,116.403694,0,205,40011.8389236111,2009-07-17,20:08:03
40.058141,116.403677,0,202,40011.8389814815,2009-07-17,20:08:08
40.058061,116.403756,0,199,40011.8390393518,2009-07-17,20:08:13
40.057969,116.403854,0,199,40011.8390972222,2009-07-17,20:08:18
40.05794,116.40388,0,200,40011.8391550926,2009-07-17,20:08:23
40.057944,116.403907,0,199,40011.839212963,2009-07-17,20:08:28
40.05798,116.403919,0,196,40011.8392708333,2009-07-17,20:08:33
40.058024,116.4039,0,195,40011.8393287037,2009-07-17,20:08:38
40.058056,116.403904,0,193,40011.8393865741,2009-07-17,20:08:43
40.058056,116.403904,0,193,40011.8394212963,2009-07-17,20:08:46
40.058062,116.403908,0,191,40011.8394444444,2009-07-17,20:08:48
40.058122,116.403824,0,190,40011.8395023148,2009-07-17,20:08:53
40.058182,116.403739,0,189,40011.8395601852,2009-07-17,20:08:58
40.058211,116.403692,0,191,40011.8396180556,2009-07-17,20:09:03
40.058221,116.403687,0,194,40011.8396759259,2009-07-17,20:09:08
40.058248,116.4037,0,195,40011.8397337963,2009-07-17,20:09:13
40.058263,116.403705,0,195,40011.8397916667,2009-07-17,20:09:18
40.058263,116.403705,0,195,40011.8398263889,2009-07-17,20:09:21
40.058256,116.403709,0,195,40011.839849537,2009-07-17,20:09:23
40.058284,116.403675,0,193,40011.8399074074,2009-07-17,20:09:28
40.058351,116.403556,0,192,40011.8399652778,2009-07-17,20:09:33
40.058389,116.403454,0,194,40011.8400231482,2009-07-17,20:09:38
40.058386,116.403403,0,197,40011.8400810185,2009-07-17,20:09:43
40.058271,116.403419,0,201,40011.8401388889,2009-07-17,20:09:48
40.058111,116.403488,0,204,40011.8401967593,2009-07-17,20:09:53
40.05803,116.403551,0,203,40011.8402546296,2009-07-17,20:09:58
40.058096,116.403579,0,201,40011.8403125,2009-07-17,20:10:03
40.058075,116.403612,0,199,40011.8403703704,2009-07-17,20:10:08
40.05802,116.403573,0,199,40011.8404282407,2009-07-17,20:10:13
40.057877,116.403586,0,198,40011.8404861111,2009-07-17,20:10:18
40.057682,116.403658,0,199,40011.8405439815,2009-07-17,20:10:23
40.057588,116.40372,0,199,40011.8406018519,2009-07-17,20:10:28
40.057513,116.403755,0,200,40011.8406597222,2009-07-17,20:10:33
40.057487,116.403739,0,199,40011.8407175926,2009-07-17,20:10:38
40.057452,116.403732,0,200,40011.840775463,2009-07-17,20:10:43
40.057481,116.403776,0,200,40011.8408333333,2009-07-17,20:10:48
40.057431,116.403847,0,204,40011.8408912037,2009-07-17,20:10:53
40.057685,116.403814,0,252,40011.8430324074,2009-07-17,20:13:58
40.057781,116.403821,0,254,40011.8430902778,2009-07-17,20:14:03
40.057843,116.403801,0,257,40011.8431481481,2009-07-17,20:14:08
40.057843,116.403801,0,257,40011.8431828704,2009-07-17,20:14:11
40.057836,116.403807,0,260,40011.8432060185,2009-07-17,20:14:13
40.057838,116.403817,0,261,40011.8432638889,2009-07-17,20:14:18
40.057855,116.403837,0,262,40011.8433217593,2009-07-17,20:14:23
40.057911,116.403843,0,266,40011.8433796296,2009-07-17,20:14:28
40.057934,116.403847,0,270,40011.8434375,2009-07-17,20:14:33
40.057921,116.403829,0,271,40011.8434953704,2009-07-17,20:14:38
40.057851,116.403838,0,271,40011.8435532407,2009-07-17,20:14:43
40.057798,116.403827,0,271,40011.8436111111,2009-07-17,20:14:48
40.05778,116.403773,0,273,40011.8436689815,2009-07-17,20:14:53
40.057795,116.403706,0,275,40011.8437268519,2009-07-17,20:14:58
40.057832,116.403638,0,277,40011.8437847222,2009-07-17,20:15:03
40.057827,116.403581,0,278,40011.8438425926,2009-07-17,20:15:08
40.057855,116.403536,0,279,40011.843900463,2009-07-17,20:15:13
40.057882,116.403522,0,280,40011.8439583333,2009-07-17,20:15:18
40.057944,116.403558,0,282,40011.8440162037,2009-07-17,20:15:23
40.057964,116.403561,0,282,40011.8440740741,2009-07-17,20:15:28
40.057979,116.403515,0,283,40011.8441319444,2009-07-17,20:15:33
40.057966,116.403466,0,283,40011.8441898148,2009-07-17,20:15:38
40.057957,116.40345,0,282,40011.8442476852,2009-07-17,20:15:43
40.057943,116.403506,0,280,40011.8443055556,2009-07-17,20:15:48
40.057901,116.403615,0,279,40011.8443634259,2009-07-17,20:15:53
40.057867,116.403642,0,278,40011.8444212963,2009-07-17,20:15:58
40.057794,116.403633,0,278,40011.8444791667,2009-07-17,20:16:03
40.057702,116.403618,0,278,40011.844537037,2009-07-17,20:16:08
40.057702,116.403618,0,278,40011.8445717593,2009-07-17,20:16:11
40.057694,116.403622,0,278,40011.8445949074,2009-07-17,20:16:13
40.057743,116.403663,0,279,40011.8446527778,2009-07-17,20:16:18
40.05782,116.403713,0,278,40011.8447106481,2009-07-17,20:16:23
40.05788,116.403715,0,278,40011.8447685185,2009-07-17,20:16:28
40.057903,116.403731,0,279,40011.8448263889,2009-07-17,20:16:33
40.0579,116.403734,0,279,40011.8448842593,2009-07-17,20:16:38
40.0579,116.403734,0,279,40011.8449189815,2009-07-17,20:16:41
40.057892,116.403739,0,279,40011.8449421296,2009-07-17,20:16:43
40.057889,116.403713,0,278,40011.845,2009-07-17,20:16:48
40.057933,116.403666,0,278,40011.8450578704,2009-07-17,20:16:53
40.057979,116.403661,0,284,40011.8451157407,2009-07-17,20:16:58
40.058024,116.403658,0,288,40011.8451736111,2009-07-17,20:17:03
40.058032,116.403636,0,288,40011.8452314815,2009-07-17,20:17:08
40.058039,116.403599,0,289,40011.8452893518,2009-07-17,20:17:13
40.058001,116.403569,0,291,40011.8453472222,2009-07-17,20:17:18
40.057961,116.403547,0,294,40011.8454050926,2009-07-17,20:17:23
40.057815,116.403584,0,292,40011.845462963,2009-07-17,20:17:28
40.05782,116.403614,0,294,40011.8455208333,2009-07-17,20:17:33
40.057817,116.403631,0,294,40011.8455787037,2009-07-17,20:17:38
40.057809,116.403639,0,294,40011.8456365741,2009-07-17,20:17:43
40.057809,116.403639,0,294,40011.8456712963,2009-07-17,20:17:46
40.057807,116.403645,0,294,40011.8456944444,2009-07-17,20:17:48
40.057808,116.403655,0,294,40011.8457523148,2009-07-17,20:17:53
40.057775,116.403686,0,295,40011.8458101852,2009-07-17,20:17:58
40.057745,116.403681,0,296,40011.8458680556,2009-07-17,20:18:03
40.057743,116.403692,0,296,40011.8459259259,2009-07-17,20:18:08
40.057724,116.403678,0,296,40011.8459837963,2009-07-17,20:18:13
40.057716,116.403687,0,296,40011.8460416667,2009-07-17,20:18:18
40.057728,116.40374,0,298,40011.846099537,2009-07-17,20:18:23
40.057777,116.40379,0,300,40011.8461574074,2009-07-17,20:18:28
40.057777,116.40379,0,300,40011.8461921296,2009-07-17,20:18:31
40.057782,116.403792,0,300,40011.8462152778,2009-07-17,20:18:33
40.05777,116.403813,0,301,40011.8462731481,2009-07-17,20:18:38
40.057766,116.403893,0,301,40011.8463310185,2009-07-17,20:18:43
40.057736,116.403932,0,301,40011.8463888889,2009-07-17,20:18:48
40.057666,116.403918,0,298,40011.8464467593,2009-07-17,20:18:53
40.057601,116.403911,0,297,40011.8465046296,2009-07-17,20:18:58
40.057539,116.403869,0,295,40011.8465625,2009-07-17,20:19:03
40.057544,116.403817,0,294,40011.8466203704,2009-07-17,20:19:08
40.057567,116.403814,0,294,40011.8466782407,2009-07-17,20:19:13
40.057571,116.403806,0,294,40011.8467361111,2009-07-17,20:19:18
40.057571,116.403806,0,294,40011.8467708333,2009-07-17,20:19:21
40.057568,116.403809,0,294,40011.8467939815,2009-07-17,20:19:23
40.057582,116.403776,0,294,40011.8468518518,2009-07-17,20:19:28
40.057618,116.403759,0,291,40011.8469097222,2009-07-17,20:19:33
40.057692,116.403848,0,288,40011.8469675926,2009-07-17,20:19:38
40.05775,116.403922,0,285,40011.847025463,2009-07-17,20:19:43
40.057767,116.403923,0,283,40011.8470833333,2009-07-17,20:19:48
40.057774,116.403931,0,281,40011.8471412037,2009-07-17,20:19:53
40.057774,116.403935,0,281,40011.8471990741,2009-07-17,20:19:58
40.057774,116.403935,0,281,40011.8472337963,2009-07-17,20:20:01
40.057772,116.403941,0,281,40011.8472569444,2009-07-17,20:20:03
40.057769,116.403953,0,282,40011.8473148148,2009-07-17,20:20:08
40.057789,116.404011,0,281,40011.8473726852,2009-07-17,20:20:13
40.057892,116.404009,0,282,40011.8474305556,2009-07-17,20:20:18
40.05791,116.404008,0,282,40011.8474884259,2009-07-17,20:20:23
40.057929,116.404012,0,282,40011.8475462963,2009-07-17,20:20:28
40.057934,116.403992,0,281,40011.8476041667,2009-07-17,20:20:33
40.057981,116.40396,0,280,40011.847662037,2009-07-17,20:20:38
40.058039,116.403958,0,282,40011.8477199074,2009-07-17,20:20:43
40.058056,116.403952,0,283,40011.8477777778,2009-07-17,20:20:48
40.058071,116.403932,0,284,40011.8478356482,2009-07-17,20:20:53
40.058034,116.403922,0,284,40011.8478935185,2009-07-17,20:20:58
40.058019,116.40391,0,285,40011.8479513889,2009-07-17,20:21:03
40.057979,116.403909,0,286,40011.8480092593,2009-07-17,20:21:08
40.057941,116.403928,0,288,40011.8480671296,2009-07-17,20:21:13
40.057941,116.403928,0,288,40011.8481018519,2009-07-17,20:21:16
40.057933,116.403923,0,288,40011.848125,2009-07-17,20:21:18
40.057928,116.40391,0,288,40011.8481828704,2009-07-17,20:21:23
40.05791,116.403907,0,289,40011.8482407407,2009-07-17,20:21:28
40.057895,116.403914,0,289,40011.8482986111,2009-07-17,20:21:33
40.057946,116.403922,0,291,40011.8483564815,2009-07-17,20:21:38
40.058,116.403901,0,297,40011.8484143519,2009-07-17,20:21:43
40.058013,116.403892,0,300,40011.8484722222,2009-07-17,20:21:48
40.058019,116.403886,0,300,40011.8485300926,2009-07-17,20:21:53
40.058022,116.403879,0,300,40011.848587963,2009-07-17,20:21:58
40.058022,116.403879,0,300,40011.8486226852,2009-07-17,20:22:01
40.058027,116.403873,0,300,40011.8486458333,2009-07-17,20:22:03
40.05804,116.403821,0,297,40011.8487037037,2009-07-17,20:22:08
40.058002,116.403805,0,295,40011.8487615741,2009-07-17,20:22:13
40.058035,116.403822,0,293,40011.8488194444,2009-07-17,20:22:18
40.058009,116.403851,0,292,40011.8488773148,2009-07-17,20:22:23
40.058003,116.403855,0,291,40011.8489351852,2009-07-17,20:22:28
40.058003,116.403855,0,291,40011.8489699074,2009-07-17,20:22:31
40.057998,116.403859,0,291,40011.8489930556,2009-07-17,20:22:33
40.058016,116.403873,0,289,40011.8490509259,2009-07-17,20:22:38
40.058074,116.403899,0,287,40011.8491087963,2009-07-17,20:22:43
40.058082,116.403878,0,284,40011.8491666667,2009-07-17,20:22:48
40.058076,116.403864,0,283,40011.849224537,2009-07-17,20:22:53
40.058103,116.403812,0,281,40011.8492824074,2009-07-17,20:22:58
40.05807,116.403779,0,281,40011.8493402778,2009-07-17,20:23:03
40.058071,116.403793,0,280,40011.8493981481,2009-07-17,20:23:08
40.058102,116.403799,0,279,40011.8494560185,2009-07-17,20:23:13
40.058189,116.403837,0,281,40011.8495138889,2009-07-17,20:23:18
40.058232,116.403831,0,281,40011.8495717593,2009-07-17,20:23:23
40.058208,116.403849,0,282,40011.8496296296,2009-07-17,20:23:28
40.058214,116.403869,0,283,40011.8496875,2009-07-17,20:23:33
40.058194,116.403847,0,283,40011.8497453704,2009-07-17,20:23:38
40.058147,116.403825,0,282,40011.8498032407,2009-07-17,20:23:43
40.058066,116.403798,0,282,40011.8498611111,2009-07-17,20:23:48
40.058007,116.40378,0,282,40011.8499189815,2009-07-17,20:23:53
40.05801,116.403738,0,284,40011.8499768519,2009-07-17,20:23:58
40.058024,116.403731,0,285,40011.8500347222,2009-07-17,20:24:03
40.058024,116.403731,0,285,40011.8500694444,2009-07-17,20:24:06
40.058031,116.403739,0,286,40011.8500925926,2009-07-17,20:24:08
40.058035,116.40375,0,286,40011.850150463,2009-07-17,20:24:13
40.058098,116.403795,0,293,40011.8502083333,2009-07-17,20:24:18
40.058133,116.40385,0,298,40011.8502662037,2009-07-17,20:24:23
40.058113,116.403891,0,299,40011.8503240741,2009-07-17,20:24:28
40.058123,116.403907,0,299,40011.8503819444,2009-07-17,20:24:33
40.058139,116.403901,0,299,40011.8504398148,2009-07-17,20:24:38
40.058139,116.403901,0,299,40011.850474537,2009-07-17,20:24:41
40.058136,116.403901,0,299,40011.8504976852,2009-07-17,20:24:43
40.058113,116.403901,0,298,40011.8505555556,2009-07-17,20:24:48
40.058087,116.403905,0,297,40011.8506134259,2009-07-17,20:24:53
40.058043,116.403897,0,297,40011.8506712963,2009-07-17,20:24:58
40.058037,116.403973,0,296,40011.850787037,2009-07-17,20:25:08
40.058024,116.403937,0,296,40011.8508449074,2009-07-17,20:25:13
40.058009,116.403931,0,295,40011.8509027778,2009-07-17,20:25:18
40.058032,116.403905,0,295,40011.8509606481,2009-07-17,20:25:23
40.058066,116.403915,0,295,40011.8510185185,2009-07-17,20:25:28
40.058096,116.403911,0,295,40011.8510763889,2009-07-17,20:25:33
40.058133,116.403906,0,293,40011.8511342593,2009-07-17,20:25:38
40.058142,116.403902,0,293,40011.8511921296,2009-07-17,20:25:43
40.058143,116.403905,0,293,40011.85125,2009-07-17,20:25:48
40.058135,116.403908,0,292,40011.8513078704,2009-07-17,20:25:53
40.058135,116.403908,0,292,40011.8513425926,2009-07-17,20:25:56
40.058127,116.403913,0,292,40011.8513657407,2009-07-17,20:25:58
40.058034,116.403914,0,289,40011.8514236111,2009-07-17,20:26:03
40.05799,116.403911,0,287,40011.8514814815,2009-07-17,20:26:08
40.057956,116.403896,0,286,40011.8515393519,2009-07-17,20:26:13
40.05791,116.403852,0,293,40011.8515972222,2009-07-17,20:26:18
40.058173,116.403872,0,307,40011.853912037,2009-07-17,20:29:38
40.058206,116.403886,0,305,40011.8539699074,2009-07-17,20:29:43
40.058231,116.403885,0,305,40011.8540277778,2009-07-17,20:29:48
40.058257,116.403928,0,305,40011.8540856481,2009-07-17,20:29:53
40.058285,116.403979,0,304,40011.8541435185,2009-07-17,20:29:58
40.058309,116.404004,0,304,40011.8542013889,2009-07-17,20:30:03
40.058293,116.403976,0,304,40011.8542592593,2009-07-17,20:30:08
40.058293,116.403976,0,304,40011.8542939815,2009-07-17,20:30:11
40.058288,116.403981,0,304,40011.8543171296,2009-07-17,20:30:13
40.058334,116.404116,0,303,40011.854375,2009-07-17,20:30:18
40.058378,116.404237,0,303,40011.8544328704,2009-07-17,20:30:23
40.058403,116.404289,0,303,40011.8544907407,2009-07-17,20:30:28
40.058381,116.404254,0,300,40011.8545486111,2009-07-17,20:30:33
40.058245,116.404062,0,302,40011.8546064815,2009-07-17,20:30:38
40.058274,116.404089,0,303,40011.8546643518,2009-07-17,20:30:43
40.058318,116.404098,0,304,40011.8547222222,2009-07-17,20:30:48
40.058272,116.403993,0,307,40011.8547800926,2009-07-17,20:30:53
40.058268,116.403998,0,306,40011.854837963,2009-07-17,20:30:58
40.058268,116.403998,0,306,40011.8548726852,2009-07-17,20:31:01
40.05827,116.403992,0,307,40011.8548958333,2009-07-17,20:31:03
40.05822,116.403935,0,308,40011.8549537037,2009-07-17,20:31:08
40.058123,116.403838,0,312,40011.8550115741,2009-07-17,20:31:13
40.058076,116.403826,0,313,40011.8550694444,2009-07-17,20:31:18
40.058032,116.403853,0,315,40011.8551273148,2009-07-17,20:31:23
40.057996,116.403914,0,318,40011.8551851852,2009-07-17,20:31:28
40.057978,116.403916,0,322,40011.8552430556,2009-07-17,20:31:33
40.05799,116.403918,0,324,40011.8553009259,2009-07-17,20:31:38
40.05799,116.403918,0,324,40011.8553356482,2009-07-17,20:31:41
40.057996,116.40391,0,324,40011.8553587963,2009-07-17,20:31:43
40.058,116.403897,0,324,40011.8554166667,2009-07-17,20:31:48
40.058,116.403897,0,324,40011.8554513889,2009-07-17,20:31:51
40.058001,116.40389,0,324,40011.855474537,2009-07-17,20:31:53
40.05801,116.403881,0,324,40011.8555324074,2009-07-17,20:31:58
40.058039,116.403843,0,323,40011.8555902778,2009-07-17,20:32:03
40.058022,116.403822,0,321,40011.8556481482,2009-07-17,20:32:08
40.057992,116.403832,0,319,40011.8557060185,2009-07-17,20:32:13
40.057999,116.403842,0,318,40011.8557638889,2009-07-17,20:32:18
40.058013,116.403824,0,318,40011.8558217593,2009-07-17,20:32:23
40.058035,116.403805,0,318,40011.8558796296,2009-07-17,20:32:28
40.058061,116.403825,0,317,40011.8559375,2009-07-17,20:32:33
40.058056,116.403875,0,313,40011.8559953704,2009-07-17,20:32:38
40.058056,116.403875,0,313,40011.8560300926,2009-07-17,20:32:41
40.05806,116.403871,0,313,40011.8560532407,2009-07-17,20:32:43
40.058068,116.403805,0,313,40011.8561111111,2009-07-17,20:32:48
40.05809,116.403781,0,314,40011.8561689815,2009-07-17,20:32:53
40.058063,116.403797,0,313,40011.8562268519,2009-07-17,20:32:58
40.058059,116.403804,0,313,40011.8562847222,2009-07-17,20:33:03
40.058059,116.403804,0,313,40011.8563194444,2009-07-17,20:33:06
40.058051,116.40381,0,312,40011.8563425926,2009-07-17,20:33:08
40.058063,116.403839,0,311,40011.856400463,2009-07-17,20:33:13
40.058068,116.403852,0,312,40011.8564583333,2009-07-17,20:33:18
40.058092,116.40392,0,313,40011.8565162037,2009-07-17,20:33:23
40.05813,116.403976,0,313,40011.8565740741,2009-07-17,20:33:28
40.058119,116.404031,0,313,40011.8566319444,2009-07-17,20:33:33
40.058089,116.404051,0,313,40011.8566898148,2009-07-17,20:33:38
40.058089,116.404051,0,313,40011.856724537,2009-07-17,20:33:41
40.058092,116.404045,0,313,40011.8567476852,2009-07-17,20:33:43
40.057938,116.404144,0,327,40011.8568055556,2009-07-17,20:33:48
40.05791,116.404163,0,330,40011.8568634259,2009-07-17,20:33:53
40.057914,116.404172,0,330,40011.8569212963,2009-07-17,20:33:58
40.057914,116.404172,0,330,40011.8569560185,2009-07-17,20:34:01
40.05792,116.404178,0,331,40011.8569791667,2009-07-17,20:34:03
40.057925,116.404142,0,332,40011.857037037,2009-07-17,20:34:08
40.057908,116.404062,0,334,40011.8570949074,2009-07-17,20:34:13
40.057869,116.403985,0,335,40011.8571527778,2009-07-17,20:34:18
40.05784,116.403993,0,338,40011.8572106481,2009-07-17,20:34:23
40.057863,116.404018,0,341,40011.8572685185,2009-07-17,20:34:28
40.057915,116.404066,0,341,40011.8573263889,2009-07-17,20:34:33
40.057943,116.404082,0,339,40011.8573842593,2009-07-17,20:34:38
40.057958,116.404068,0,337,40011.8574421296,2009-07-17,20:34:43
40.057976,116.404051,0,337,40011.8575,2009-07-17,20:34:48
40.058016,116.403984,0,337,40011.8575578704,2009-07-17,20:34:53
40.05799,116.403831,0,337,40011.8576157407,2009-07-17,20:34:58
40.057978,116.403786,0,336,40011.8576736111,2009-07-17,20:35:03
40.057991,116.403824,0,334,40011.8577314815,2009-07-17,20:35:08
40.058029,116.403884,0,334,40011.8577893519,2009-07-17,20:35:13
40.058062,116.403913,0,332,40011.8578472222,2009-07-17,20:35:18
40.058103,116.403927,0,333,40011.8579050926,2009-07-17,20:35:23
40.0581,116.403885,0,339,40011.857962963,2009-07-17,20:35:28
40.058055,116.403803,0,347,40011.8580208333,2009-07-17,20:35:33
40.058046,116.403809,0,351,40011.8580787037,2009-07-17,20:35:38
40.058046,116.403809,0,351,40011.8581134259,2009-07-17,20:35:41
40.058038,116.403812,0,349,40011.8581365741,2009-07-17,20:35:43
40.058051,116.403849,0,353,40011.8581944444,2009-07-17,20:35:48
40.058059,116.403875,0,360,40011.8582523148,2009-07-17,20:35:53
40.058059,116.403875,0,360,40011.858287037,2009-07-17,20:35:56
40.058051,116.403877,0,363,40011.8583101852,2009-07-17,20:35:58
40.058038,116.403913,0,368,40011.8583680556,2009-07-17,20:36:03
40.05804,116.403959,0,378,40011.8584259259,2009-07-17,20:36:08
40.05804,116.403959,0,378,40011.8584606481,2009-07-17,20:36:11
40.058038,116.403951,0,378,40011.8584837963,2009-07-17,20:36:13
40.058007,116.403956,0,382,40011.8585416667,2009-07-17,20:36:18
40.057998,116.403916,0,389,40011.858599537,2009-07-17,20:36:23
40.058014,116.403811,0,397,40011.8586574074,2009-07-17,20:36:28
40.058051,116.40373,0,403,40011.8587152778,2009-07-17,20:36:33
40.058097,116.40366,0,407,40011.8587731481,2009-07-17,20:36:38
40.058156,116.403556,0,409,40011.8588310185,2009-07-17,20:36:43
40.058156,116.403556,0,409,40011.8588657407,2009-07-17,20:36:46
40.058162,116.403555,0,408,40011.8588888889,2009-07-17,20:36:48
40.058114,116.403642,0,403,40011.8589467593,2009-07-17,20:36:53
40.058097,116.40371,0,401,40011.8590046296,2009-07-17,20:36:58
40.058091,116.403738,0,400,40011.8590625,2009-07-17,20:37:03
40.058101,116.403734,0,400,40011.8591203704,2009-07-17,20:37:08
40.058102,116.40369,0,398,40011.8591782407,2009-07-17,20:37:13
40.058069,116.403901,0,394,40011.8592361111,2009-07-17,20:37:18
40.058,116.404226,0,396,40011.8592939815,2009-07-17,20:37:23
40.057966,116.40434,0,399,40011.8593518519,2009-07-17,20:37:28
40.057923,116.404338,0,401,40011.8594097222,2009-07-17,20:37:33
40.057886,116.40435,0,404,40011.8594675926,2009-07-17,20:37:38
40.057884,116.404338,0,407,40011.859525463,2009-07-17,20:37:43
40.057884,116.404338,0,407,40011.8595601852,2009-07-17,20:37:46
40.057892,116.404338,0,409,40011.8595833333,2009-07-17,20:37:48
40.057935,116.404254,0,412,40011.8596412037,2009-07-17,20:37:53
40.057968,116.404204,0,416,40011.8596990741,2009-07-17,20:37:58
40.057995,116.404223,0,416,40011.8597569444,2009-07-17,20:38:03
40.05806,116.404187,0,416,40011.8598148148,2009-07-17,20:38:08
40.058095,116.404127,0,413,40011.8598726852,2009-07-17,20:38:13
40.058119,116.404059,0,416,40011.8599305556,2009-07-17,20:38:18
40.058058,116.403997,0,415,40011.8599884259,2009-07-17,20:38:23
40.058019,116.403916,0,414,40011.8600462963,2009-07-17,20:38:28
40.058023,116.403863,0,414,40011.8601041667,2009-07-17,20:38:33
40.058025,116.403848,0,413,40011.860162037,2009-07-17,20:38:38
40.058018,116.403804,0,412,40011.8602199074,2009-07-17,20:38:43
40.058014,116.403782,0,410,40011.8602777778,2009-07-17,20:38:48
40.05804,116.403744,0,403,40011.8603356481,2009-07-17,20:38:53
40.058071,116.40371,0,396,40011.8603935185,2009-07-17,20:38:58
40.058043,116.403734,0,391,40011.8604513889,2009-07-17,20:39:03
40.058013,116.40372,0,387,40011.8605092593,2009-07-17,20:39:08
40.058029,116.40368,0,384,40011.8605671296,2009-07-17,20:39:13
40.058045,116.403638,0,380,40011.860625,2009-07-17,20:39:18
40.058057,116.403591,0,378,40011.8606828704,2009-07-17,20:39:23
40.058062,116.403581,0,376,40011.8607407407,2009-07-17,20:39:28
40.058028,116.403598,0,370,40011.8607986111,2009-07-17,20:39:33
40.057995,116.403667,0,367,40011.8608564815,2009-07-17,20:39:38
40.057992,116.40367,0,367,40011.8609143518,2009-07-17,20:39:43
40.057987,116.403672,0,367,40011.8609722222,2009-07-17,20:39:48
40.057987,116.403672,0,367,40011.8610069444,2009-07-17,20:39:51
40.057986,116.403666,0,367,40011.8610300926,2009-07-17,20:39:53
40.057967,116.403657,0,369,40011.861087963,2009-07-17,20:39:58
40.057948,116.403718,0,364,40011.8611458333,2009-07-17,20:40:03
40.057919,116.403783,0,353,40011.8612037037,2009-07-17,20:40:08
40.057932,116.403766,0,343,40011.8612615741,2009-07-17,20:40:13
40.057898,116.403789,0,339,40011.8613194444,2009-07-17,20:40:18
40.05786,116.403772,0,336,40011.8613773148,2009-07-17,20:40:23
40.057836,116.403781,0,330,40011.8614351852,2009-07-17,20:40:28
40.057822,116.403829,0,326,40011.8614930556,2009-07-17,20:40:33
40.057843,116.403814,0,324,40011.8615509259,2009-07-17,20:40:38
40.057859,116.403755,0,323,40011.8616087963,2009-07-17,20:40:43
40.057888,116.403726,0,319,40011.8616666667,2009-07-17,20:40:48
40.057898,116.403713,0,312,40011.861724537,2009-07-17,20:40:53
40.057888,116.403705,0,305,40011.8617824074,2009-07-17,20:40:58
40.057888,116.403715,0,302,40011.8618402778,2009-07-17,20:41:03
40.057895,116.403701,0,302,40011.8618981481,2009-07-17,20:41:08
40.057857,116.403782,0,296,40011.8619560185,2009-07-17,20:41:13
40.057836,116.40389,0,290,40011.8620138889,2009-07-17,20:41:18
40.057766,116.403947,0,288,40011.8620717593,2009-07-17,20:41:23
40.057745,116.403988,0,289,40011.8621296296,2009-07-17,20:41:28
40.057753,116.404047,0,290,40011.8621875,2009-07-17,20:41:33
40.057691,116.404082,0,294,40011.8622453704,2009-07-17,20:41:38
40.057648,116.404106,0,295,40011.8623032407,2009-07-17,20:41:43
40.05759,116.403909,0,296,40011.8623611111,2009-07-17,20:41:48
40.057519,116.403796,0,293,40011.8624189815,2009-07-17,20:41:53
40.057463,116.403716,0,293,40011.8624768518,2009-07-17,20:41:58
40.05746,116.403693,0,294,40011.8625347222,2009-07-17,20:42:03
40.057391,116.403532,0,294,40011.8625925926,2009-07-17,20:42:08
40.05736,116.40342,0,296,40011.862650463,2009-07-17,20:42:13
40.05739,116.403434,0,299,40011.8627083333,2009-07-17,20:42:18
40.057447,116.403465,0,295,40011.8627662037,2009-07-17,20:42:23
40.057489,116.403501,0,290,40011.8628240741,2009-07-17,20:42:28
40.057523,116.403523,0,284,40011.8628819444,2009-07-17,20:42:33
40.057575,116.403521,0,280,40011.8629398148,2009-07-17,20:42:38
40.057603,116.403529,0,277,40011.8629976852,2009-07-17,20:42:43
40.057627,116.403537,0,274,40011.8630555556,2009-07-17,20:42:48
40.057666,116.403589,0,268,40011.8631134259,2009-07-17,20:42:53
40.057729,116.403654,0,260,40011.8631712963,2009-07-17,20:42:58
40.0578,116.403676,0,253,40011.8632291667,2009-07-17,20:43:03
40.057835,116.403685,0,247,40011.863287037,2009-07-17,20:43:08
40.057875,116.403687,0,243,40011.8633449074,2009-07-17,20:43:13
40.058071,116.403884,0,202,40011.8656018519,2009-07-17,20:46:28
40.058085,116.403926,0,202,40011.8656597222,2009-07-17,20:46:33
40.058056,116.403973,0,202,40011.8657175926,2009-07-17,20:46:38
40.05805,116.403982,0,201,40011.865775463,2009-07-17,20:46:43
40.058047,116.403985,0,201,40011.8658333333,2009-07-17,20:46:48
40.058044,116.403978,0,201,40011.8658912037,2009-07-17,20:46:53
40.058044,116.403978,0,201,40011.8659259259,2009-07-17,20:46:56
40.058042,116.40397,0,201,40011.8659490741,2009-07-17,20:46:58
40.058,116.403996,0,198,40011.8660069444,2009-07-17,20:47:03
40.057936,116.404071,0,194,40011.8660648148,2009-07-17,20:47:08
40.057914,116.404127,0,186,40011.8661226852,2009-07-17,20:47:13
40.057915,116.404164,0,184,40011.8661805556,2009-07-17,20:47:18
40.057915,116.404164,0,184,40011.8662152778,2009-07-17,20:47:21
40.057913,116.40416,0,184,40011.8662384259,2009-07-17,20:47:23
40.057907,116.404123,0,184,40011.8662962963,2009-07-17,20:47:28
40.057943,116.404031,0,186,40011.8663541667,2009-07-17,20:47:33
40.057963,116.403947,0,188,40011.866412037,2009-07-17,20:47:38
40.057976,116.403877,0,190,40011.8664699074,2009-07-17,20:47:43
40.057977,116.403855,0,190,40011.8665277778,2009-07-17,20:47:48
40.057977,116.403855,0,190,40011.8665625,2009-07-17,20:47:51
40.057983,116.403858,0,190,40011.8665856481,2009-07-17,20:47:53
40.057969,116.403903,0,192,40011.8666435185,2009-07-17,20:47:58
40.057921,116.403945,0,195,40011.8667013889,2009-07-17,20:48:03
40.057902,116.403951,0,196,40011.8667592593,2009-07-17,20:48:08
40.057896,116.403959,0,196,40011.8668171296,2009-07-17,20:48:13
40.057894,116.403954,0,196,40011.866875,2009-07-17,20:48:18
40.057894,116.403954,0,196,40011.8669097222,2009-07-17,20:48:21
40.057895,116.403948,0,196,40011.8669328704,2009-07-17,20:48:23
40.057889,116.403938,0,196,40011.8669907407,2009-07-17,20:48:28
40.057881,116.403927,0,196,40011.8670486111,2009-07-17,20:48:33
40.057882,116.403913,0,196,40011.8671064815,2009-07-17,20:48:38
40.057882,116.403913,0,196,40011.8671412037,2009-07-17,20:48:41
40.057876,116.403915,0,196,40011.8671643519,2009-07-17,20:48:43
40.057858,116.403865,0,199,40011.8672222222,2009-07-17,20:48:48
40.057866,116.403841,0,200,40011.8672800926,2009-07-17,20:48:53
40.057886,116.403844,0,200,40011.867337963,2009-07-17,20:48:58
40.057977,116.403835,0,202,40011.8673958333,2009-07-17,20:49:03
40.058033,116.403873,0,200,40011.8674537037,2009-07-17,20:49:08
40.05805,116.403927,0,193,40011.8675115741,2009-07-17,20:49:13
40.058015,116.403949,0,187,40011.8675694444,2009-07-17,20:49:18
40.05801,116.403952,0,187,40011.8676273148,2009-07-17,20:49:23
40.058005,116.403948,0,187,40011.8676851852,2009-07-17,20:49:28
40.058005,116.403948,0,187,40011.8677199074,2009-07-17,20:49:31
40.058001,116.403954,0,187,40011.8677430556,2009-07-17,20:49:33
40.057961,116.403955,0,187,40011.8678009259,2009-07-17,20:49:38
40.057956,116.403645,0,212,40011.8702893518,2009-07-17,20:53:13
40.057936,116.403523,0,211,40011.8703472222,2009-07-17,20:53:18
40.057892,116.403496,0,211,40011.8704050926,2009-07-17,20:53:23
40.057882,116.403492,0,212,40011.870462963,2009-07-17,20:53:28
40.057874,116.403487,0,212,40011.8705208333,2009-07-17,20:53:33
40.057874,116.403487,0,212,40011.8705555556,2009-07-17,20:53:36
40.057872,116.403488,0,212,40011.8705787037,2009-07-17,20:53:38
40.057885,116.403508,0,213,40011.8706365741,2009-07-17,20:53:43
40.057927,116.40355,0,214,40011.8706944444,2009-07-17,20:53:48
40.057944,116.40356,0,214,40011.8707523148,2009-07-17,20:53:53
40.057961,116.403636,0,215,40011.8708101852,2009-07-17,20:53:58
40.057991,116.403746,0,217,40011.8708680556,2009-07-17,20:54:03
40.05801,116.403796,0,216,40011.8709259259,2009-07-17,20:54:08
40.058013,116.403799,0,216,40011.8709837963,2009-07-17,20:54:13
40.058013,116.403799,0,216,40011.8710185185,2009-07-17,20:54:16
40.058017,116.403791,0,216,40011.8710416667,2009-07-17,20:54:18
40.058019,116.403782,0,216,40011.871099537,2009-07-17,20:54:23
40.05802,116.403803,0,217,40011.8711574074,2009-07-17,20:54:28
40.057995,116.403808,0,223,40011.8712152778,2009-07-17,20:54:33
40.05798,116.403798,0,223,40011.8712731482,2009-07-17,20:54:38
40.057969,116.403789,0,223,40011.8713310185,2009-07-17,20:54:43
40.057956,116.403815,0,225,40011.8713888889,2009-07-17,20:54:48
40.057952,116.403827,0,225,40011.8714467593,2009-07-17,20:54:53
40.057954,116.403825,0,225,40011.8715046296,2009-07-17,20:54:58
40.057954,116.403825,0,225,40011.8715393519,2009-07-17,20:55:01
40.057961,116.40383,0,225,40011.8715625,2009-07-17,20:55:03
40.05798,116.403904,0,222,40011.8716203704,2009-07-17,20:55:08
40.058021,116.403913,0,222,40011.8716782407,2009-07-17,20:55:13
40.05804,116.403922,0,220,40011.8717361111,2009-07-17,20:55:18
40.05805,116.403916,0,220,40011.8717939815,2009-07-17,20:55:23
40.058057,116.403907,0,220,40011.8718518519,2009-07-17,20:55:28
40.058061,116.4039,0,220,40011.8719097222,2009-07-17,20:55:33
40.058061,116.4039,0,220,40011.8719444444,2009-07-17,20:55:36
40.058064,116.403906,0,220,40011.8719675926,2009-07-17,20:55:38
40.058064,116.403918,0,221,40011.872025463,2009-07-17,20:55:43
40.058099,116.403982,0,217,40011.8720833333,2009-07-17,20:55:48
40.058135,116.404022,0,217,40011.8721412037,2009-07-17,20:55:53
40.058149,116.404037,0,220,40011.8721990741,2009-07-17,20:55:58
40.058176,116.404033,0,221,40011.8722569444,2009-07-17,20:56:03
40.058176,116.404033,0,221,40011.8722916667,2009-07-17,20:56:06
40.058179,116.404029,0,221,40011.8723148148,2009-07-17,20:56:08
40.058128,116.403963,0,213,40011.8723726852,2009-07-17,20:56:13
40.058083,116.403924,0,206,40011.8724305556,2009-07-17,20:56:18
40.058059,116.40387,0,206,40011.8724884259,2009-07-17,20:56:23
40.057956,116.403706,0,210,40011.8725462963,2009-07-17,20:56:28
40.057899,116.403647,0,213,40011.8726041667,2009-07-17,20:56:33
40.057889,116.403616,0,214,40011.872662037,2009-07-17,20:56:38
40.057865,116.403594,0,215,40011.8727199074,2009-07-17,20:56:43
40.057865,116.403594,0,215,40011.8727546296,2009-07-17,20:56:46
40.057861,116.403593,0,215,40011.8727777778,2009-07-17,20:56:48
40.057848,116.403609,0,215,40011.8728356481,2009-07-17,20:56:53
40.057813,116.403533,0,215,40011.8728935185,2009-07-17,20:56:58
40.057785,116.403506,0,216,40011.8729513889,2009-07-17,20:57:03
40.057769,116.403517,0,218,40011.8730092593,2009-07-17,20:57:08
40.057803,116.403587,0,218,40011.8730671296,2009-07-17,20:57:13
40.057861,116.403653,0,219,40011.873125,2009-07-17,20:57:18
40.05788,116.40366,0,220,40011.8731828704,2009-07-17,20:57:23
40.05788,116.40366,0,220,40011.8732175926,2009-07-17,20:57:26
40.057886,116.403661,0,220,40011.8732407407,2009-07-17,20:57:28
40.057895,116.403666,0,220,40011.8732986111,2009-07-17,20:57:33
40.057922,116.403709,0,219,40011.8733564815,2009-07-17,20:57:38
40.057964,116.403768,0,219,40011.8734143519,2009-07-17,20:57:43
40.05796,116.403732,0,219,40011.8734722222,2009-07-17,20:57:48
40.057955,116.403703,0,220,40011.8735300926,2009-07-17,20:57:53
40.057955,116.403703,0,220,40011.8735648148,2009-07-17,20:57:56
40.05795,116.403703,0,222,40011.873587963,2009-07-17,20:57:58
40.057954,116.403715,0,222,40011.8736458333,2009-07-17,20:58:03
40.058001,116.403827,0,226,40011.8737037037,2009-07-17,20:58:08
40.058029,116.403895,0,230,40011.8737615741,2009-07-17,20:58:13
40.058049,116.403927,0,231,40011.8738194444,2009-07-17,20:58:18
40.058052,116.403939,0,231,40011.8738773148,2009-07-17,20:58:23
40.058059,116.403944,0,231,40011.8739351852,2009-07-17,20:58:28
40.058059,116.403944,0,231,40011.8739699074,2009-07-17,20:58:31
40.058063,116.403942,0,234,40011.8739930556,2009-07-17,20:58:33
40.058018,116.403937,0,235,40011.8740509259,2009-07-17,20:58:38
40.058018,116.403937,0,235,40011.8740856481,2009-07-17,20:58:41
40.058014,116.40393,0,235,40011.8741087963,2009-07-17,20:58:43
40.058015,116.403921,0,235,40011.8741666667,2009-07-17,20:58:48
40.058019,116.403907,0,235,40011.874224537,2009-07-17,20:58:53
40.058019,116.403907,0,235,40011.8742592593,2009-07-17,20:58:56
40.058025,116.403904,0,235,40011.8742824074,2009-07-17,20:58:58
40.05805,116.403944,0,234,40011.8743402778,2009-07-17,20:59:03
40.058051,116.403967,0,235,40011.8743981481,2009-07-17,20:59:08
40.058051,116.403971,0,234,40011.8744560185,2009-07-17,20:59:13
40.058053,116.403977,0,235,40011.8745138889,2009-07-17,20:59:18
40.058053,116.403977,0,235,40011.8745486111,2009-07-17,20:59:21
40.058057,116.403984,0,235,40011.8745717593,2009-07-17,20:59:23
40.058067,116.403977,0,235,40011.8746296296,2009-07-17,20:59:28
40.058078,116.403976,0,236,40011.8746875,2009-07-17,20:59:33
40.058094,116.403828,0,241,40011.8747453704,2009-07-17,20:59:38
40.058088,116.403737,0,242,40011.8748032407,2009-07-17,20:59:43
40.058085,116.403727,0,242,40011.8748611111,2009-07-17,20:59:48
40.058085,116.403727,0,242,40011.8748958333,2009-07-17,20:59:51
40.058085,116.403726,0,242,40011.8749189815,2009-07-17,20:59:53
40.058068,116.403727,0,243,40011.8749768519,2009-07-17,20:59:58
40.057967,116.403653,0,244,40011.8750347222,2009-07-17,21:00:03
40.057931,116.403594,0,244,40011.8750925926,2009-07-17,21:00:08
40.057879,116.403517,0,245,40011.875150463,2009-07-17,21:00:13
40.057845,116.403509,0,246,40011.8752083333,2009-07-17,21:00:18
40.057845,116.403509,0,246,40011.8752430556,2009-07-17,21:00:21
40.057844,116.403509,0,246,40011.8752662037,2009-07-17,21:00:23
40.05781,116.403484,0,245,40011.8753240741,2009-07-17,21:00:28
40.057779,116.403444,0,247,40011.8753819444,2009-07-17,21:00:33
40.057779,116.403444,0,247,40011.8754166667,2009-07-17,21:00:36
40.057776,116.403445,0,248,40011.8754398148,2009-07-17,21:00:38
40.05778,116.403454,0,248,40011.8754976852,2009-07-17,21:00:43
40.057813,116.403462,0,247,40011.8755555556,2009-07-17,21:00:48
40.057842,116.403465,0,249,40011.8756134259,2009-07-17,21:00:53
40.05788,116.403585,0,249,40011.8756712963,2009-07-17,21:00:58
40.057898,116.403683,0,252,40011.8757291667,2009-07-17,21:01:03
40.057901,116.403734,0,256,40011.875787037,2009-07-17,21:01:08
40.057901,116.403731,0,257,40011.8758449074,2009-07-17,21:01:13
40.057901,116.403731,0,257,40011.8758796296,2009-07-17,21:01:16
40.057906,116.403739,0,257,40011.8759027778,2009-07-17,21:01:18
40.05799,116.40381,0,260,40011.8759606481,2009-07-17,21:01:23
40.058052,116.403834,0,264,40011.8760185185,2009-07-17,21:01:28
40.058145,116.404072,0,307,40011.8841203704,2009-07-17,21:13:08
40.058197,116.404158,0,309,40011.8841782407,2009-07-17,21:13:13
40.058158,116.404186,0,317,40011.8842361111,2009-07-17,21:13:18
40.058108,116.40421,0,325,40011.8842939815,2009-07-17,21:13:23
40.058094,116.404216,0,330,40011.8843518518,2009-07-17,21:13:28
40.0581,116.404186,0,333,40011.8844097222,2009-07-17,21:13:33
40.058107,116.40416,0,334,40011.8844675926,2009-07-17,21:13:38
40.05811,116.404081,0,336,40011.884525463,2009-07-17,21:13:43
40.058102,116.40404,0,336,40011.8845833333,2009-07-17,21:13:48
40.05809,116.404032,0,337,40011.8846412037,2009-07-17,21:13:53
40.058065,116.404045,0,338,40011.8846990741,2009-07-17,21:13:58
40.058053,116.404054,0,339,40011.8847569444,2009-07-17,21:14:03
40.058054,116.40405,0,339,40011.8848148148,2009-07-17,21:14:08
40.058054,116.40405,0,339,40011.884849537,2009-07-17,21:14:11
40.058052,116.404057,0,339,40011.8848726852,2009-07-17,21:14:13
40.058023,116.404121,0,341,40011.8849305556,2009-07-17,21:14:18
40.058019,116.404126,0,341,40011.8849884259,2009-07-17,21:14:23
40.058019,116.404126,0,341,40011.8850231481,2009-07-17,21:14:26
40.058021,116.404127,0,341,40011.8850462963,2009-07-17,21:14:28
40.058021,116.404136,0,341,40011.8851041667,2009-07-17,21:14:33
40.058021,116.404136,0,341,40011.8851388889,2009-07-17,21:14:36
40.058017,116.404131,0,341,40011.885162037,2009-07-17,21:14:38
40.058024,116.404122,0,341,40011.8852199074,2009-07-17,21:14:43
40.058032,116.404114,0,341,40011.8852777778,2009-07-17,21:14:48
40.058033,116.404113,0,341,40011.8853356481,2009-07-17,21:14:53
40.058033,116.404113,0,341,40011.8853703704,2009-07-17,21:14:56
40.058029,116.404121,0,341,40011.8853935185,2009-07-17,21:14:58
40.058025,116.404134,0,341,40011.8854513889,2009-07-17,21:15:03
40.058019,116.404137,0,341,40011.8855092593,2009-07-17,21:15:08
40.058019,116.404137,0,341,40011.8855439815,2009-07-17,21:15:11
40.058026,116.404132,0,341,40011.8855671296,2009-07-17,21:15:13
40.058049,116.404096,0,343,40011.885625,2009-07-17,21:15:18
40.058041,116.404087,0,345,40011.8856828704,2009-07-17,21:15:23
40.058045,116.404074,0,346,40011.8857407407,2009-07-17,21:15:28
40.05804,116.404038,0,344,40011.8857986111,2009-07-17,21:15:33
40.05804,116.404038,0,344,40011.8858333333,2009-07-17,21:15:36
40.058041,116.404031,0,342,40011.8858564815,2009-07-17,21:15:38
40.058047,116.404044,0,341,40011.8859143518,2009-07-17,21:15:43
40.058058,116.404022,0,341,40011.8859722222,2009-07-17,21:15:48
40.058098,116.403997,0,344,40011.8860300926,2009-07-17,21:15:53
40.058112,116.403988,0,348,40011.886087963,2009-07-17,21:15:58
40.058106,116.40399,0,348,40011.8861458333,2009-07-17,21:16:03
40.058106,116.40399,0,348,40011.8861805556,2009-07-17,21:16:06
40.058099,116.403997,0,349,40011.8862037037,2009-07-17,21:16:08
40.058113,116.404005,0,352,40011.8862615741,2009-07-17,21:16:13
40.0581,116.404002,0,353,40011.8863194444,2009-07-17,21:16:18
40.058054,116.404009,0,354,40011.8863773148,2009-07-17,21:16:23
40.058032,116.404046,0,349,40011.8864351852,2009-07-17,21:16:28
40.058,116.404072,0,346,40011.8864930556,2009-07-17,21:16:33
40.057981,116.404089,0,344,40011.8865509259,2009-07-17,21:16:38
40.057989,116.404065,0,341,40011.8866087963,2009-07-17,21:16:43
40.058011,116.404025,0,339,40011.8866666667,2009-07-17,21:16:48
40.058014,116.404057,0,340,40011.886724537,2009-07-17,21:16:53
40.058017,116.404065,0,340,40011.8867824074,2009-07-17,21:16:58
40.058017,116.404065,0,340,40011.8868171296,2009-07-17,21:17:01
40.058024,116.404057,0,340,40011.8868402778,2009-07-17,21:17:03
40.05802,116.404048,0,340,40011.8868981482,2009-07-17,21:17:08
40.058001,116.404069,0,337,40011.8869560185,2009-07-17,21:17:13
40.057996,116.404098,0,336,40011.8870138889,2009-07-17,21:17:18
40.057996,116.404106,0,336,40011.8870717593,2009-07-17,21:17:23
40.058003,116.404102,0,337,40011.8871296296,2009-07-17,21:17:28
40.058003,116.404102,0,337,40011.8871643519,2009-07-17,21:17:31
40.057997,116.404098,0,337,40011.8871875,2009-07-17,21:17:33
40.057975,116.404087,0,336,40011.8872453704,2009-07-17,21:17:38
40.057975,116.404087,0,336,40011.8872800926,2009-07-17,21:17:41
40.057972,116.404082,0,333,40011.8873032407,2009-07-17,21:17:43
40.057954,116.404098,0,331,40011.8873611111,2009-07-17,21:17:48
40.057912,116.404111,0,330,40011.8874189815,2009-07-17,21:17:53
40.057854,116.404129,0,329,40011.8874768519,2009-07-17,21:17:58
40.057833,116.404121,0,328,40011.8875347222,2009-07-17,21:18:03
40.057843,116.404108,0,329,40011.8875925926,2009-07-17,21:18:08
40.057853,116.404102,0,330,40011.887650463,2009-07-17,21:18:13
40.057848,116.404101,0,330,40011.8877083333,2009-07-17,21:18:18
40.057855,116.4041,0,330,40011.8877662037,2009-07-17,21:18:23
40.057858,116.404098,0,330,40011.8878240741,2009-07-17,21:18:28
40.05786,116.404093,0,329,40011.8878819444,2009-07-17,21:18:33
40.05786,116.404093,0,329,40011.8879166667,2009-07-17,21:18:36
40.057857,116.404101,0,329,40011.8879398148,2009-07-17,21:18:38
40.057866,116.404135,0,329,40011.8879976852,2009-07-17,21:18:43
40.057903,116.404227,0,330,40011.8880555556,2009-07-17,21:18:48
40.057925,116.404282,0,330,40011.8881134259,2009-07-17,21:18:53
40.057956,116.40428,0,331,40011.8881712963,2009-07-17,21:18:58
40.057963,116.404277,0,332,40011.8882291667,2009-07-17,21:19:03
40.057963,116.404277,0,332,40011.8882638889,2009-07-17,21:19:06
40.057966,116.404282,0,332,40011.888287037,2009-07-17,21:19:08
40.05798,116.404226,0,332,40011.8883449074,2009-07-17,21:19:13
40.057986,116.404198,0,331,40011.8884027778,2009-07-17,21:19:18
40.057999,116.404177,0,332,40011.8884606481,2009-07-17,21:19:23
40.058009,116.40417,0,331,40011.8885185185,2009-07-17,21:19:28
40.058009,116.40417,0,331,40011.8885532407,2009-07-17,21:19:31
40.058011,116.404165,0,331,40011.8885763889,2009-07-17,21:19:33
40.058019,116.404155,0,333,40011.8886342593,2009-07-17,21:19:38
40.058019,116.404155,0,333,40011.8886689815,2009-07-17,21:19:41
40.058027,116.404154,0,333,40011.8886921296,2009-07-17,21:19:43
40.057992,116.404174,0,332,40011.88875,2009-07-17,21:19:48
40.057992,116.404174,0,332,40011.8887847222,2009-07-17,21:19:51
40.057984,116.404174,0,332,40011.8888078704,2009-07-17,21:19:53
40.057995,116.404176,0,332,40011.8888657407,2009-07-17,21:19:58
40.058002,116.404181,0,332,40011.8889236111,2009-07-17,21:20:03
40.058002,116.404181,0,332,40011.8889583333,2009-07-17,21:20:06
40.058,116.404177,0,333,40011.8889814815,2009-07-17,21:20:08
40.058017,116.404099,0,332,40011.8890393519,2009-07-17,21:20:13
40.058011,116.40406,0,331,40011.8890972222,2009-07-17,21:20:18
40.058046,116.404057,0,328,40011.8891550926,2009-07-17,21:20:23
40.058048,116.404077,0,328,40011.889212963,2009-07-17,21:20:28
40.058036,116.404099,0,328,40011.8892708333,2009-07-17,21:20:33
40.058006,116.40417,0,327,40011.8893287037,2009-07-17,21:20:38
40.057971,116.404245,0,325,40011.8893865741,2009-07-17,21:20:43
40.057929,116.404295,0,325,40011.8894444444,2009-07-17,21:20:48
40.05792,116.4043,0,325,40011.8895023148,2009-07-17,21:20:53
40.05792,116.4043,0,325,40011.889537037,2009-07-17,21:20:56
40.05792,116.404305,0,325,40011.8895601852,2009-07-17,21:20:58
40.057901,116.404365,0,325,40011.8896180556,2009-07-17,21:21:03
40.057885,116.40441,0,326,40011.8896759259,2009-07-17,21:21:08
40.057892,116.404398,0,325,40011.8897337963,2009-07-17,21:21:13
40.057922,116.404343,0,326,40011.8897916667,2009-07-17,21:21:18
40.057944,116.40433,0,329,40011.889849537,2009-07-17,21:21:23
40.057943,116.40432,0,331,40011.8899074074,2009-07-17,21:21:28
40.057937,116.404307,0,331,40011.8899652778,2009-07-17,21:21:33
40.057937,116.404307,0,331,40011.89,2009-07-17,21:21:36
40.057933,116.404299,0,331,40011.8900231481,2009-07-17,21:21:38
40.05798,116.404229,0,333,40011.8900810185,2009-07-17,21:21:43
40.058026,116.404137,0,335,40011.8901388889,2009-07-17,21:21:48
40.058054,116.404103,0,337,40011.8901967593,2009-07-17,21:21:53
40.058079,116.404119,0,336,40011.8902546296,2009-07-17,21:21:58
40.058079,116.404119,0,336,40011.8902893519,2009-07-17,21:22:01
40.058079,116.404111,0,334,40011.8903125,2009-07-17,21:22:03
40.058064,116.404099,0,329,40011.8903703704,2009-07-17,21:22:08
40.058038,116.404139,0,329,40011.8904282407,2009-07-17,21:22:13
40.05798,116.404212,0,325,40011.8904861111,2009-07-17,21:22:18
40.057962,116.404231,0,324,40011.8905439815,2009-07-17,21:22:23
40.057962,116.404231,0,324,40011.8905787037,2009-07-17,21:22:26
40.05796,116.404237,0,324,40011.8906018519,2009-07-17,21:22:28
40.057977,116.404234,0,325,40011.8906597222,2009-07-17,21:22:33
40.058021,116.404251,0,324,40011.8907175926,2009-07-17,21:22:38
40.058021,116.404251,0,324,40011.8907523148,2009-07-17,21:22:41
40.058023,116.404244,0,323,40011.890775463,2009-07-17,21:22:43
40.05802,116.404233,0,323,40011.8908333333,2009-07-17,21:22:48
40.05802,116.404233,0,323,40011.8908680556,2009-07-17,21:22:51
40.058019,116.404237,0,323,40011.8908912037,2009-07-17,21:22:53
40.058016,116.404247,0,323,40011.8909490741,2009-07-17,21:22:58
40.05801,116.40425,0,324,40011.8910069444,2009-07-17,21:23:03
40.058015,116.404254,0,324,40011.8910648148,2009-07-17,21:23:08
40.058015,116.404254,0,324,40011.891099537,2009-07-17,21:23:11
40.058014,116.40425,0,324,40011.8911226852,2009-07-17,21:23:13
40.057989,116.404212,0,323,40011.8911805556,2009-07-17,21:23:18
40.057958,116.404175,0,323,40011.8912384259,2009-07-17,21:23:23
40.057941,116.404157,0,323,40011.8912962963,2009-07-17,21:23:28
40.057927,116.404151,0,322,40011.8913541667,2009-07-17,21:23:33
40.057926,116.404149,0,322,40011.891412037,2009-07-17,21:23:38
40.057926,116.404149,0,322,40011.8914467593,2009-07-17,21:23:41
40.057928,116.40415,0,322,40011.8914699074,2009-07-17,21:23:43
40.057931,116.404159,0,322,40011.8915277778,2009-07-17,21:23:48
40.057952,116.404166,0,320,40011.8915856481,2009-07-17,21:23:53
40.057957,116.404154,0,320,40011.8916435185,2009-07-17,21:23:58
40.057957,116.404154,0,320,40011.8916782407,2009-07-17,21:24:01
40.05795,116.404159,0,320,40011.8917013889,2009-07-17,21:24:03
40.057951,116.40417,0,320,40011.8917592593,2009-07-17,21:24:08
40.057952,116.40417,0,320,40011.8918171296,2009-07-17,21:24:13
40.057955,116.404168,0,320,40011.891875,2009-07-17,21:24:18
40.057955,116.404168,0,320,40011.8919097222,2009-07-17,21:24:21
40.057954,116.404168,0,320,40011.8919328704,2009-07-17,21:24:23
40.057953,116.404178,0,320,40011.8919907407,2009-07-17,21:24:28
40.057953,116.404178,0,320,40011.892025463,2009-07-17,21:24:31
40.057952,116.404179,0,320,40011.8920486111,2009-07-17,21:24:33
40.057979,116.404161,0,320,40011.8921064815,2009-07-17,21:24:38
40.058003,116.404144,0,321,40011.8921643518,2009-07-17,21:24:43
40.058002,116.404125,0,321,40011.8922222222,2009-07-17,21:24:48
40.058022,116.404089,0,320,40011.8922800926,2009-07-17,21:24:53
40.058049,116.40407,0,319,40011.892337963,2009-07-17,21:24:58
40.058073,116.404009,0,320,40011.8923958333,2009-07-17,21:25:03
40.058078,116.404006,0,319,40011.8924537037,2009-07-17,21:25:08
40.058078,116.404006,0,319,40011.8924884259,2009-07-17,21:25:11
40.058077,116.404001,0,318,40011.8925115741,2009-07-17,21:25:13
40.058057,116.404045,0,317,40011.8925694444,2009-07-17,21:25:18
40.058041,116.404083,0,316,40011.8926273148,2009-07-17,21:25:23
40.058041,116.404083,0,316,40011.892662037,2009-07-17,21:25:26
40.058035,116.404086,0,316,40011.8926851852,2009-07-17,21:25:28
40.058013,116.404162,0,314,40011.8927430556,2009-07-17,21:25:33
40.058007,116.404208,0,314,40011.8928009259,2009-07-17,21:25:38
40.058001,116.404234,0,314,40011.8928587963,2009-07-17,21:25:43
40.058001,116.404234,0,314,40011.8928935185,2009-07-17,21:25:46
40.058009,116.404237,0,316,40011.8929166667,2009-07-17,21:25:48
40.05801,116.404269,0,316,40011.892974537,2009-07-17,21:25:53
40.058014,116.404287,0,317,40011.8930324074,2009-07-17,21:25:58
40.058015,116.404301,0,317,40011.8930902778,2009-07-17,21:26:03
40.058014,116.404313,0,317,40011.8931481481,2009-07-17,21:26:08
40.058001,116.40432,0,317,40011.8932060185,2009-07-17,21:26:13
40.057944,116.404371,0,317,40011.8932638889,2009-07-17,21:26:18
40.057937,116.40438,0,317,40011.8933217593,2009-07-17,21:26:23
40.057936,116.40438,0,317,40011.8933796296,2009-07-17,21:26:28
40.057936,116.40438,0,317,40011.8934143518,2009-07-17,21:26:31
40.057941,116.404375,0,317,40011.8934375,2009-07-17,21:26:33
40.057965,116.404333,0,318,40011.8934953704,2009-07-17,21:26:38
40.057965,116.404333,0,318,40011.8935300926,2009-07-17,21:26:41
40.057958,116.404325,0,319,40011.8935532407,2009-07-17,21:26:43
40.057932,116.404357,0,321,40011.8936111111,2009-07-17,21:26:48
40.057879,116.404408,0,323,40011.8936689815,2009-07-17,21:26:53
40.057822,116.40447,0,324,40011.8937268518,2009-07-17,21:26:58
40.057767,116.404533,0,324,40011.8937847222,2009-07-17,21:27:03
40.057774,116.404563,0,323,40011.8938425926,2009-07-17,21:27:08
40.057792,116.404556,0,323,40011.893900463,2009-07-17,21:27:13
40.057819,116.404521,0,321,40011.8939583333,2009-07-17,21:27:18
40.057834,116.404497,0,319,40011.8940162037,2009-07-17,21:27:23
40.057838,116.404488,0,319,40011.8940740741,2009-07-17,21:27:28
40.057838,116.404488,0,319,40011.8941087963,2009-07-17,21:27:31
40.057841,116.404489,0,317,40011.8941319444,2009-07-17,21:27:33
40.057864,116.404453,0,314,40011.8941898148,2009-07-17,21:27:38
40.057896,116.404411,0,312,40011.8942476852,2009-07-17,21:27:43
40.057934,116.404382,0,309,40011.8943055556,2009-07-17,21:27:48
40.057958,116.404361,0,305,40011.8943634259,2009-07-17,21:27:53
40.057964,116.404369,0,304,40011.8944212963,2009-07-17,21:27:58
40.057964,116.404371,0,304,40011.8944791667,2009-07-17,21:28:03
40.057964,116.404371,0,304,40011.8945138889,2009-07-17,21:28:06
40.057966,116.404369,0,304,40011.894537037,2009-07-17,21:28:08
40.057957,116.40439,0,304,40011.8945949074,2009-07-17,21:28:13
40.057943,116.404415,0,305,40011.8946527778,2009-07-17,21:28:18
40.057944,116.40442,0,305,40011.8947106482,2009-07-17,21:28:23
40.057944,116.40442,0,305,40011.8947453704,2009-07-17,21:28:26
40.05794,116.404422,0,305,40011.8947685185,2009-07-17,21:28:28
40.057958,116.404388,0,305,40011.8948263889,2009-07-17,21:28:33
40.057991,116.404332,0,304,40011.8948842593,2009-07-17,21:28:38
40.058024,116.404262,0,303,40011.8949421296,2009-07-17,21:28:43
40.05803,116.404225,0,303,40011.895,2009-07-17,21:28:48
40.057921,116.403963,0,286,40011.9065162037,2009-07-17,21:45:23
40.057892,116.403875,0,289,40011.9065740741,2009-07-17,21:45:28
40.05788,116.403741,0,293,40011.9066319444,2009-07-17,21:45:33
40.057855,116.403734,0,298,40011.9066898148,2009-07-17,21:45:38
40.057854,116.403749,0,300,40011.9067476852,2009-07-17,21:45:43
40.057797,116.403842,0,306,40011.9068055556,2009-07-17,21:45:48
40.057769,116.403919,0,307,40011.9068634259,2009-07-17,21:45:53
40.057769,116.403919,0,307,40011.9068981481,2009-07-17,21:45:56
40.057776,116.403926,0,308,40011.9069212963,2009-07-17,21:45:58
40.057834,116.40387,0,313,40011.9069791667,2009-07-17,21:46:03
40.057888,116.403811,0,318,40011.907037037,2009-07-17,21:46:08
40.057926,116.403762,0,316,40011.9070949074,2009-07-17,21:46:13
40.057955,116.403729,0,315,40011.9071527778,2009-07-17,21:46:18
40.057969,116.403745,0,315,40011.9072106481,2009-07-17,21:46:23
40.057961,116.403761,0,315,40011.9072685185,2009-07-17,21:46:28
40.057946,116.403751,0,317,40011.9073263889,2009-07-17,21:46:33
40.057932,116.403738,0,317,40011.9073842593,2009-07-17,21:46:38
40.057911,116.403719,0,318,40011.9074421296,2009-07-17,21:46:43
40.057906,116.403709,0,318,40011.9075,2009-07-17,21:46:48
40.057916,116.403669,0,317,40011.9075578704,2009-07-17,21:46:53
40.057934,116.403619,0,316,40011.9076157407,2009-07-17,21:46:58
40.057949,116.403617,0,317,40011.9076736111,2009-07-17,21:47:03
40.057988,116.40368,0,318,40011.9077314815,2009-07-17,21:47:08
40.058052,116.403739,0,320,40011.9077893518,2009-07-17,21:47:13
40.058079,116.403773,0,321,40011.9078472222,2009-07-17,21:47:18
40.058067,116.4038,0,320,40011.9079050926,2009-07-17,21:47:23
40.058079,116.403822,0,319,40011.907962963,2009-07-17,21:47:28
40.058064,116.403823,0,316,40011.9080208333,2009-07-17,21:47:33
40.058066,116.403816,0,315,40011.9080787037,2009-07-17,21:47:38
40.058066,116.403813,0,315,40011.9081365741,2009-07-17,21:47:43
40.058066,116.403813,0,315,40011.9081712963,2009-07-17,21:47:46
40.05807,116.403814,0,314,40011.9081944444,2009-07-17,21:47:48
40.058071,116.403824,0,314,40011.9082523148,2009-07-17,21:47:53
40.058049,116.403902,0,309,40011.9083101852,2009-07-17,21:47:58
40.05802,116.403933,0,303,40011.9083680556,2009-07-17,21:48:03
40.058012,116.403884,0,294,40011.9084259259,2009-07-17,21:48:08
40.058001,116.403866,0,293,40011.9084837963,2009-07-17,21:48:13
40.057978,116.403843,0,292,40011.9085416667,2009-07-17,21:48:18
40.057889,116.403754,0,289,40011.908599537,2009-07-17,21:48:23
40.057855,116.40375,0,289,40011.9086574074,2009-07-17,21:48:28
40.057859,116.403801,0,292,40011.9087152778,2009-07-17,21:48:33
40.05786,116.403816,0,293,40011.9087731481,2009-07-17,21:48:38
40.057869,116.403813,0,293,40011.9088310185,2009-07-17,21:48:43
40.057869,116.403813,0,293,40011.9088657407,2009-07-17,21:48:46
40.057874,116.403812,0,293,40011.9088888889,2009-07-17,21:48:48
40.057877,116.403798,0,293,40011.9089467593,2009-07-17,21:48:53
40.057885,116.403794,0,293,40011.9090046296,2009-07-17,21:48:58
40.057885,116.403801,0,293,40011.9090625,2009-07-17,21:49:03
40.057885,116.403801,0,293,40011.9090972222,2009-07-17,21:49:06
40.057888,116.403808,0,293,40011.9091203704,2009-07-17,21:49:08
40.05789,116.403818,0,294,40011.9091782407,2009-07-17,21:49:13
40.057886,116.403848,0,295,40011.9092361111,2009-07-17,21:49:18
40.057885,116.403866,0,296,40011.9092939815,2009-07-17,21:49:23
40.057867,116.40391,0,297,40011.9093518518,2009-07-17,21:49:28
40.057857,116.403919,0,297,40011.9094097222,2009-07-17,21:49:33
40.057857,116.403919,0,297,40011.9094444444,2009-07-17,21:49:36
40.057861,116.403914,0,297,40011.9094675926,2009-07-17,21:49:38
40.057864,116.403969,0,300,40011.909525463,2009-07-17,21:49:43
40.057876,116.404066,0,310,40011.9095833333,2009-07-17,21:49:48
40.057883,116.404093,0,315,40011.9096412037,2009-07-17,21:49:53
40.057841,116.404147,0,321,40011.9096990741,2009-07-17,21:49:58
40.0578,116.404199,0,330,40011.9097569444,2009-07-17,21:50:03
40.057762,116.404225,0,335,40011.9098148148,2009-07-17,21:50:08
40.057734,116.404265,0,342,40011.9098726852,2009-07-17,21:50:13
40.057748,116.404268,0,348,40011.9099305556,2009-07-17,21:50:18
40.057779,116.404229,0,356,40011.9099884259,2009-07-17,21:50:23
40.057801,116.404199,0,358,40011.9100462963,2009-07-17,21:50:28
40.057831,116.404126,0,361,40011.9101041667,2009-07-17,21:50:33
40.057879,116.404025,0,362,40011.910162037,2009-07-17,21:50:38
40.057908,116.404023,0,362,40011.9102199074,2009-07-17,21:50:43
40.057927,116.404006,0,364,40011.9102777778,2009-07-17,21:50:48
40.057918,116.403987,0,366,40011.9103356482,2009-07-17,21:50:53
40.057907,116.403966,0,368,40011.9103935185,2009-07-17,21:50:58
40.057907,116.403867,0,368,40011.9104513889,2009-07-17,21:51:03
40.0579,116.403795,0,371,40011.9105092593,2009-07-17,21:51:08
40.057888,116.403774,0,374,40011.9105671296,2009-07-17,21:51:13
40.057888,116.403774,0,374,40011.9106018519,2009-07-17,21:51:16
40.057882,116.403767,0,374,40011.910625,2009-07-17,21:51:18
40.057859,116.40377,0,373,40011.9106828704,2009-07-17,21:51:23
40.05782,116.403766,0,369,40011.9107407407,2009-07-17,21:51:28
40.057789,116.403745,0,365,40011.9107986111,2009-07-17,21:51:33
40.057783,116.403722,0,365,40011.9108564815,2009-07-17,21:51:38
40.057784,116.403667,0,364,40011.9109143519,2009-07-17,21:51:43
40.05779,116.40362,0,364,40011.9109722222,2009-07-17,21:51:48
40.057826,116.403638,0,365,40011.9110300926,2009-07-17,21:51:53
40.057879,116.403676,0,366,40011.911087963,2009-07-17,21:51:58
40.057901,116.403665,0,365,40011.9111458333,2009-07-17,21:52:03
40.057901,116.403665,0,365,40011.9111805556,2009-07-17,21:52:06
40.057908,116.40366,0,365,40011.9112037037,2009-07-17,21:52:08
40.057935,116.403655,0,365,40011.9112615741,2009-07-17,21:52:13
40.057974,116.403679,0,365,40011.9113194444,2009-07-17,21:52:18
40.058028,116.403719,0,366,40011.9113773148,2009-07-17,21:52:23
40.058033,116.403757,0,367,40011.9114351852,2009-07-17,21:52:28
40.05802,116.403774,0,367,40011.9114930556,2009-07-17,21:52:33
40.058015,116.403809,0,369,40011.9115509259,2009-07-17,21:52:38
40.058008,116.403818,0,369,40011.9116087963,2009-07-17,21:52:43
40.058008,116.403818,0,369,40011.9116435185,2009-07-17,21:52:46
40.058011,116.403823,0,369,40011.9116666667,2009-07-17,21:52:48
40.058034,116.403824,0,374,40011.911724537,2009-07-17,21:52:53
40.05804,116.403829,0,376,40011.9117824074,2009-07-17,21:52:58
40.05804,116.403829,0,376,40011.9118171296,2009-07-17,21:53:01
40.058042,116.403827,0,376,40011.9118402778,2009-07-17,21:53:03
40.058047,116.403818,0,377,40011.9118981481,2009-07-17,21:53:08
40.058079,116.403837,0,380,40011.9119560185,2009-07-17,21:53:13
40.058073,116.403866,0,381,40011.9120138889,2009-07-17,21:53:18
40.058073,116.403866,0,381,40011.9120486111,2009-07-17,21:53:21
40.05807,116.403871,0,381,40011.9120717593,2009-07-17,21:53:23
40.058055,116.403858,0,381,40011.9121296296,2009-07-17,21:53:28
40.05804,116.40383,0,381,40011.9121875,2009-07-17,21:53:33
40.058043,116.403803,0,379,40011.9122453704,2009-07-17,21:53:38
40.058048,116.403813,0,378,40011.9123032407,2009-07-17,21:53:43
40.058048,116.403813,0,378,40011.912337963,2009-07-17,21:53:46
40.058041,116.403808,0,377,40011.9123611111,2009-07-17,21:53:48
40.058051,116.403807,0,376,40011.9124189815,2009-07-17,21:53:53
40.058061,116.403809,0,376,40011.9124768519,2009-07-17,21:53:58
40.058068,116.4038,0,376,40011.9125347222,2009-07-17,21:54:03
40.058066,116.403816,0,374,40011.9125925926,2009-07-17,21:54:08
40.058035,116.403831,0,372,40011.912650463,2009-07-17,21:54:13
40.057975,116.403816,0,368,40011.9127083333,2009-07-17,21:54:18
40.057895,116.403806,0,366,40011.9127662037,2009-07-17,21:54:23
40.057874,116.403774,0,367,40011.9128240741,2009-07-17,21:54:28
40.05789,116.403725,0,366,40011.9128819444,2009-07-17,21:54:33
40.057935,116.403666,0,364,40011.9129398148,2009-07-17,21:54:38
40.057985,116.40362,0,360,40011.9129976852,2009-07-17,21:54:43
40.05801,116.403621,0,355,40011.9130555556,2009-07-17,21:54:48
40.058023,116.403708,0,353,40011.9131134259,2009-07-17,21:54:53
40.058014,116.403796,0,351,40011.9131712963,2009-07-17,21:54:58
40.057981,116.40381,0,349,40011.9132291667,2009-07-17,21:55:03
40.057981,116.40381,0,349,40011.9132638889,2009-07-17,21:55:06
40.05798,116.403803,0,349,40011.913287037,2009-07-17,21:55:08
40.057942,116.403749,0,347,40011.9133449074,2009-07-17,21:55:13
40.057934,116.40374,0,347,40011.9134027778,2009-07-17,21:55:18
40.057903,116.403705,0,347,40011.9134606481,2009-07-17,21:55:23
40.057856,116.403645,0,349,40011.9135185185,2009-07-17,21:55:28
40.057847,116.403631,0,348,40011.9135763889,2009-07-17,21:55:33
40.057885,116.40362,0,346,40011.9136342593,2009-07-17,21:55:38
40.057965,116.403615,0,344,40011.9136921296,2009-07-17,21:55:43
40.058023,116.403614,0,341,40011.91375,2009-07-17,21:55:48
40.05804,116.403646,0,340,40011.9138078704,2009-07-17,21:55:53
40.058051,116.403647,0,338,40011.9138657407,2009-07-17,21:55:58
40.058049,116.403628,0,336,40011.9139236111,2009-07-17,21:56:03
40.058049,116.403628,0,336,40011.9139583333,2009-07-17,21:56:06
40.058041,116.403632,0,334,40011.9139814815,2009-07-17,21:56:08
40.058055,116.403672,0,330,40011.9140393519,2009-07-17,21:56:13
40.058058,116.403662,0,330,40011.9140972222,2009-07-17,21:56:18
40.058083,116.403707,0,329,40011.9141550926,2009-07-17,21:56:23
40.05811,116.403804,0,327,40011.914212963,2009-07-17,21:56:28
40.058088,116.403852,0,326,40011.9142708333,2009-07-17,21:56:33
40.058053,116.403832,0,326,40011.9143287037,2009-07-17,21:56:38
40.058053,116.403832,0,326,40011.9143634259,2009-07-17,21:56:41
40.058045,116.403829,0,325,40011.9143865741,2009-07-17,21:56:43
40.058004,116.403808,0,326,40011.9144444444,2009-07-17,21:56:48
40.057941,116.403757,0,326,40011.9145023148,2009-07-17,21:56:53
40.057929,116.40371,0,327,40011.9145601852,2009-07-17,21:56:58
40.057959,116.403721,0,328,40011.9146180556,2009-07-17,21:57:03
40.057968,116.403745,0,329,40011.9146759259,2009-07-17,21:57:08
40.057968,116.403745,0,329,40011.9147106481,2009-07-17,21:57:11
40.057968,116.403753,0,328,40011.9147337963,2009-07-17,21:57:13
40.05798,116.403735,0,325,40011.9147916667,2009-07-17,21:57:18
40.05799,116.403732,0,323,40011.914849537,2009-07-17,21:57:23
40.058005,116.403734,0,324,40011.9149074074,2009-07-17,21:57:28
40.058013,116.40373,0,324,40011.9149652778,2009-07-17,21:57:33
40.058013,116.40373,0,324,40011.915,2009-07-17,21:57:36
40.058012,116.403725,0,324,40011.9150231481,2009-07-17,21:57:38
40.058002,116.403648,0,324,40011.9150810185,2009-07-17,21:57:43
40.057992,116.403626,0,325,40011.9151388889,2009-07-17,21:57:48
40.057999,116.403623,0,325,40011.9151967593,2009-07-17,21:57:53
40.057996,116.403624,0,326,40011.9152546296,2009-07-17,21:57:58
40.057996,116.403624,0,326,40011.9152893518,2009-07-17,21:58:01
40.057997,116.403631,0,326,40011.9153125,2009-07-17,21:58:03
40.057953,116.403651,0,326,40011.9153703704,2009-07-17,21:58:08
40.057925,116.403644,0,325,40011.9154282407,2009-07-17,21:58:13
40.057922,116.403627,0,324,40011.9154861111,2009-07-17,21:58:18
40.057924,116.403569,0,321,40011.9155439815,2009-07-17,21:58:23
40.057919,116.403599,0,318,40011.9156018518,2009-07-17,21:58:28
40.057906,116.403625,0,318,40011.9156597222,2009-07-17,21:58:33
40.057862,116.403702,0,317,40011.9157175926,2009-07-17,21:58:38
40.057849,116.403758,0,317,40011.915775463,2009-07-17,21:58:43
40.05784,116.403758,0,317,40011.9158333333,2009-07-17,21:58:48
40.057844,116.403809,0,319,40011.9158912037,2009-07-17,21:58:53
40.057876,116.403886,0,323,40011.9159490741,2009-07-17,21:58:58
40.05791,116.403951,0,324,40011.9160069444,2009-07-17,21:59:03
40.057933,116.404037,0,324,40011.9160648148,2009-07-17,21:59:08
40.057948,116.404067,0,323,40011.9161226852,2009-07-17,21:59:13
40.057973,116.404078,0,319,40011.9161805556,2009-07-17,21:59:18
40.057983,116.404078,0,315,40011.9162384259,2009-07-17,21:59:23
40.058025,116.404083,0,310,40011.9162962963,2009-07-17,21:59:28
40.058039,116.404081,0,309,40011.9163541667,2009-07-17,21:59:33
40.058038,116.404094,0,306,40011.916412037,2009-07-17,21:59:38
40.058047,116.404118,0,303,40011.9164699074,2009-07-17,21:59:43
40.058103,116.404121,0,300,40011.9165277778,2009-07-17,21:59:48
40.058139,116.404104,0,298,40011.9165856481,2009-07-17,21:59:53
40.058138,116.40411,0,298,40011.9166435185,2009-07-17,21:59:58
40.058138,116.40411,0,298,40011.9166782407,2009-07-17,22:00:01
40.058146,116.404116,0,298,40011.9167013889,2009-07-17,22:00:03
40.058174,116.404137,0,297,40011.9167592593,2009-07-17,22:00:08
40.058219,116.404138,0,295,40011.9168171296,2009-07-17,22:00:13
40.058266,116.40414,0,294,40011.916875,2009-07-17,22:00:18
40.058338,116.404136,0,292,40011.9169328704,2009-07-17,22:00:23
40.058394,116.404153,0,290,40011.9169907407,2009-07-17,22:00:28
40.058425,116.404173,0,289,40011.9170486111,2009-07-17,22:00:33
40.058371,116.404147,0,284,40011.9171064815,2009-07-17,22:00:38
40.058337,116.404105,0,280,40011.9171643518,2009-07-17,22:00:43
40.05831,116.404063,0,277,40011.9172222222,2009-07-17,22:00:48
40.058273,116.403998,0,275,40011.9172800926,2009-07-17,22:00:53
40.058167,116.40385,0,277,40011.917337963,2009-07-17,22:00:58
40.058103,116.403771,0,280,40011.9173958333,2009-07-17,22:01:03
40.058064,116.403777,0,282,40011.9174537037,2009-07-17,22:01:08
40.058033,116.403779,0,281,40011.9175115741,2009-07-17,22:01:13
40.058026,116.403744,0,280,40011.9175694444,2009-07-17,22:01:18
40.058026,116.403744,0,280,40011.9176041667,2009-07-17,22:01:21
40.058033,116.403743,0,281,40011.9176273148,2009-07-17,22:01:23
40.058046,116.403754,0,281,40011.9176851852,2009-07-17,22:01:28
40.058085,116.403771,0,281,40011.9177430556,2009-07-17,22:01:33
40.058134,116.403802,0,282,40011.9178009259,2009-07-17,22:01:38
40.058193,116.403872,0,283,40011.9178587963,2009-07-17,22:01:43
40.058167,116.403947,0,282,40011.9179166667,2009-07-17,22:01:48
40.05815,116.403941,0,282,40011.917974537,2009-07-17,22:01:53
40.05812,116.40393,0,282,40011.9180324074,2009-07-17,22:01:58
40.058102,116.403946,0,282,40011.9180902778,2009-07-17,22:02:03
40.058101,116.403941,0,282,40011.9181481482,2009-07-17,22:02:08
40.058101,116.403941,0,282,40011.9181828704,2009-07-17,22:02:11
40.058102,116.403942,0,282,40011.9182060185,2009-07-17,22:02:13
40.05807,116.40402,0,281,40011.9182638889,2009-07-17,22:02:18
40.058079,116.404106,0,281,40011.9183217593,2009-07-17,22:02:23
40.058086,116.404214,0,283,40011.9183796296,2009-07-17,22:02:28
40.058065,116.404224,0,284,40011.9184375,2009-07-17,22:02:33
40.058062,116.404213,0,283,40011.9184953704,2009-07-17,22:02:38
40.058062,116.404213,0,283,40011.9185300926,2009-07-17,22:02:41
40.058069,116.404211,0,280,40011.9185532407,2009-07-17,22:02:43
40.058095,116.404188,0,278,40011.9186111111,2009-07-17,22:02:48
40.058111,116.404131,0,278,40011.9186689815,2009-07-17,22:02:53
40.058119,116.404063,0,276,40011.9187268519,2009-07-17,22:02:58
40.058114,116.40403,0,276,40011.9187847222,2009-07-17,22:03:03
40.058146,116.403981,0,275,40011.9188425926,2009-07-17,22:03:08
40.058141,116.403934,0,273,40011.918900463,2009-07-17,22:03:13
40.058137,116.403939,0,273,40011.9189583333,2009-07-17,22:03:18
40.058137,116.403939,0,273,40011.9189930556,2009-07-17,22:03:21
40.05813,116.403935,0,273,40011.9190162037,2009-07-17,22:03:23
40.058134,116.403966,0,273,40011.9190740741,2009-07-17,22:03:28
40.058161,116.403995,0,270,40011.9191319444,2009-07-17,22:03:33
40.05821,116.403961,0,268,40011.9191898148,2009-07-17,22:03:38
40.058239,116.403951,0,267,40011.9192476852,2009-07-17,22:03:43
40.058226,116.403963,0,267,40011.9193055556,2009-07-17,22:03:48
40.058395,116.404092,0,268,40011.9193634259,2009-07-17,22:03:53
40.058415,116.404034,0,268,40011.9194212963,2009-07-17,22:03:58
40.05836,116.403965,0,268,40011.9194791667,2009-07-17,22:04:03
40.058342,116.403959,0,268,40011.919537037,2009-07-17,22:04:08
40.058333,116.40396,0,268,40011.9195949074,2009-07-17,22:04:13
40.058253,116.403938,0,271,40011.9196527778,2009-07-17,22:04:18
40.058133,116.403944,0,272,40011.9197106481,2009-07-17,22:04:23
40.058098,116.404006,0,270,40011.9197685185,2009-07-17,22:04:28
40.058056,116.40402,0,268,40011.9198263889,2009-07-17,22:04:33
40.058046,116.404066,0,260,40011.9198842593,2009-07-17,22:04:38
40.058067,116.404136,0,255,40011.9199421296,2009-07-17,22:04:43
40.058055,116.40416,0,250,40011.92,2009-07-17,22:04:48
40.058025,116.404125,0,245,40011.9200578704,2009-07-17,22:04:53
40.058025,116.404125,0,245,40011.9200925926,2009-07-17,22:04:56
40.058024,116.40412,0,245,40011.9201157407,2009-07-17,22:04:58
40.058027,116.404111,0,245,40011.9201736111,2009-07-17,22:05:03
40.057941,116.404053,0,245,40011.9202314815,2009-07-17,22:05:08
40.057897,116.403992,0,245,40011.9202893519,2009-07-17,22:05:13
40.057881,116.403891,0,247,40011.9203472222,2009-07-17,22:05:18
40.057859,116.403766,0,249,40011.9204050926,2009-07-17,22:05:23
40.057848,116.403699,0,251,40011.920462963,2009-07-17,22:05:28
40.057843,116.403679,0,252,40011.9205208333,2009-07-17,22:05:33
40.057866,116.40369,0,252,40011.9205787037,2009-07-17,22:05:38
40.057905,116.403706,0,252,40011.9206365741,2009-07-17,22:05:43
40.05799,116.403733,0,253,40011.9206944444,2009-07-17,22:05:48
40.058043,116.403764,0,252,40011.9207523148,2009-07-17,22:05:53
40.058039,116.403791,0,252,40011.9208101852,2009-07-17,22:05:58
40.058039,116.403791,0,252,40011.9208449074,2009-07-17,22:06:01
40.058038,116.403791,0,252,40011.9208680556,2009-07-17,22:06:03
40.058033,116.403782,0,252,40011.9209259259,2009-07-17,22:06:08
40.058061,116.403767,0,254,40011.9209837963,2009-07-17,22:06:13
40.058106,116.403739,0,255,40011.9210416667,2009-07-17,22:06:18
40.058126,116.403723,0,255,40011.921099537,2009-07-17,22:06:23
40.058112,116.403729,0,255,40011.9211574074,2009-07-17,22:06:28
40.058096,116.403703,0,254,40011.9212152778,2009-07-17,22:06:33
40.058074,116.403725,0,254,40011.9212731481,2009-07-17,22:06:38
40.058073,116.40379,0,255,40011.9213310185,2009-07-17,22:06:43
40.058111,116.403819,0,256,40011.9213888889,2009-07-17,22:06:48
40.058118,116.403813,0,256,40011.9214467593,2009-07-17,22:06:53
40.058118,116.403813,0,256,40011.9214814815,2009-07-17,22:06:56
40.058111,116.403814,0,255,40011.9215046296,2009-07-17,22:06:58
40.058099,116.403903,0,253,40011.9215625,2009-07-17,22:07:03
40.058099,116.403963,0,251,40011.9216203704,2009-07-17,22:07:08
40.058199,116.40425,0,236,40011.924224537,2009-07-17,22:10:53
40.058221,116.404303,0,237,40011.9242824074,2009-07-17,22:10:58
40.058231,116.404314,0,239,40011.9243402778,2009-07-17,22:11:03
40.058252,116.404329,0,241,40011.9243981481,2009-07-17,22:11:08
40.058278,116.40434,0,241,40011.9244560185,2009-07-17,22:11:13
40.058333,116.404391,0,239,40011.9245138889,2009-07-17,22:11:18
40.058338,116.404394,0,235,40011.9245717593,2009-07-17,22:11:23
40.058335,116.404393,0,235,40011.9246296296,2009-07-17,22:11:28
40.058335,116.404393,0,235,40011.9246643518,2009-07-17,22:11:31
40.05833,116.404397,0,236,40011.9246875,2009-07-17,22:11:33
40.058265,116.404282,0,245,40011.9247453704,2009-07-17,22:11:38
40.058219,116.404198,0,260,40011.9248032407,2009-07-17,22:11:43
40.058217,116.404172,0,264,40011.9248611111,2009-07-17,22:11:48
40.058208,116.404164,0,265,40011.9249189815,2009-07-17,22:11:53
40.058196,116.404096,0,272,40011.9249768518,2009-07-17,22:11:58
40.058196,116.404096,0,272,40011.9250115741,2009-07-17,22:12:01
40.058201,116.404096,0,272,40011.9250347222,2009-07-17,22:12:03
40.05819,116.404088,0,273,40011.9250925926,2009-07-17,22:12:08
40.058175,116.404028,0,276,40011.925150463,2009-07-17,22:12:13
40.058179,116.404002,0,276,40011.9252083333,2009-07-17,22:12:18
40.058179,116.404002,0,276,40011.9252430556,2009-07-17,22:12:21
40.058179,116.404005,0,276,40011.9252662037,2009-07-17,22:12:23
40.058186,116.403974,0,276,40011.9253240741,2009-07-17,22:12:28
40.058186,116.403974,0,276,40011.9253587963,2009-07-17,22:12:31
40.058182,116.403974,0,275,40011.9253819444,2009-07-17,22:12:33
40.058181,116.403965,0,275,40011.9254398148,2009-07-17,22:12:38
40.058181,116.403965,0,275,40011.925474537,2009-07-17,22:12:41
40.058189,116.403957,0,275,40011.9254976852,2009-07-17,22:12:43
40.058142,116.403919,0,276,40011.9255555556,2009-07-17,22:12:48
40.058121,116.403899,0,277,40011.9256134259,2009-07-17,22:12:53
40.0581,116.403943,0,277,40011.9256712963,2009-07-17,22:12:58
40.058073,116.403961,0,278,40011.9257291667,2009-07-17,22:13:03
40.058059,116.403965,0,277,40011.925787037,2009-07-17,22:13:08
40.05806,116.403973,0,277,40011.9258449074,2009-07-17,22:13:13
40.05806,116.403973,0,277,40011.9258796296,2009-07-17,22:13:16
40.058059,116.40397,0,277,40011.9259027778,2009-07-17,22:13:18
40.058047,116.403987,0,278,40011.9259606482,2009-07-17,22:13:23
40.058023,116.404124,0,279,40011.9260185185,2009-07-17,22:13:28
40.058008,116.404229,0,277,40011.9260763889,2009-07-17,22:13:33
40.058008,116.404229,0,277,40011.9261111111,2009-07-17,22:13:36
40.058006,116.404232,0,277,40011.9261342593,2009-07-17,22:13:38
40.058031,116.404253,0,272,40011.9261921296,2009-07-17,22:13:43
40.058061,116.404247,0,270,40011.92625,2009-07-17,22:13:48
40.058068,116.404236,0,270,40011.9263078704,2009-07-17,22:13:53
40.058074,116.404226,0,270,40011.9263657407,2009-07-17,22:13:58
40.058094,116.404103,0,262,40011.9264236111,2009-07-17,22:14:03
40.058139,116.404022,0,257,40011.9264814815,2009-07-17,22:14:08
40.058156,116.40401,0,258,40011.9265393519,2009-07-17,22:14:13
40.058177,116.404013,0,257,40011.9265972222,2009-07-17,22:14:18
40.058232,116.403966,0,245,40011.9266550926,2009-07-17,22:14:23
40.057986,116.403994,0,5,40011.9302430556,2009-07-17,22:19:33
40.057925,116.403953,0,4,40011.9303009259,2009-07-17,22:19:38
40.057909,116.403924,0,5,40011.9303587963,2009-07-17,22:19:43
40.057805,116.40384,0,-1,40011.9304166667,2009-07-17,22:19:48
40.057771,116.403834,0,-6,40011.930474537,2009-07-17,22:19:53
40.057903,116.403965,0,-8,40011.9305324074,2009-07-17,22:19:58
40.057939,116.403951,0,-10,40011.9305902778,2009-07-17,22:20:03
40.057951,116.403939,0,-9,40011.9306481481,2009-07-17,22:20:08
40.057939,116.403941,0,-10,40011.9307060185,2009-07-17,22:20:13
40.058014,116.403976,0,-12,40011.9307638889,2009-07-17,22:20:18
40.058061,116.403928,0,-9,40011.9308217593,2009-07-17,22:20:23
40.058032,116.403951,0,-11,40011.9308796296,2009-07-17,22:20:28
40.058017,116.403967,0,-12,40011.9309375,2009-07-17,22:20:33
40.058015,116.40397,0,-12,40011.9309953704,2009-07-17,22:20:38
40.058015,116.40397,0,-12,40011.9310300926,2009-07-17,22:20:41
40.058019,116.40397,0,-12,40011.9310532407,2009-07-17,22:20:43
40.057998,116.403975,0,-17,40011.9311111111,2009-07-17,22:20:48
40.057992,116.403944,0,-23,40011.9311689815,2009-07-17,22:20:53
40.058021,116.403931,0,-24,40011.9312268518,2009-07-17,22:20:58
40.058037,116.403983,0,-23,40011.9312847222,2009-07-17,22:21:03
40.058061,116.404048,0,-22,40011.9313425926,2009-07-17,22:21:08
40.058153,116.404153,0,-18,40011.931400463,2009-07-17,22:21:13
40.058214,116.404199,0,-13,40011.9314583333,2009-07-17,22:21:18
40.058183,116.404225,0,-22,40011.9315162037,2009-07-17,22:21:23
40.05821,116.40425,0,-30,40011.9315740741,2009-07-17,22:21:28
40.058216,116.404245,0,-31,40011.9316319444,2009-07-17,22:21:33
40.058216,116.404245,0,-31,40011.9316666667,2009-07-17,22:21:36
40.058216,116.404238,0,-31,40011.9316898148,2009-07-17,22:21:38
40.058242,116.404257,0,-38,40011.9317476852,2009-07-17,22:21:43
40.058248,116.404279,0,-39,40011.9318055556,2009-07-17,22:21:48
40.058245,116.404268,0,-39,40011.9318634259,2009-07-17,22:21:53
40.05825,116.404254,0,-40,40011.9319212963,2009-07-17,22:21:58
40.05825,116.404254,0,-40,40011.9319560185,2009-07-17,22:22:01
40.05825,116.404261,0,-40,40011.9319791667,2009-07-17,22:22:03
40.058258,116.404288,0,-42,40011.932037037,2009-07-17,22:22:08
40.058267,116.404288,0,-42,40011.9320949074,2009-07-17,22:22:13
40.058264,116.404297,0,-42,40011.9321527778,2009-07-17,22:22:18
40.058252,116.404394,0,-44,40011.9322106481,2009-07-17,22:22:23
40.058281,116.404535,0,-48,40011.9322685185,2009-07-17,22:22:28
40.058288,116.404497,0,-49,40011.9323263889,2009-07-17,22:22:33
40.058298,116.404485,0,-53,40011.9323842593,2009-07-17,22:22:38
40.058302,116.404461,0,-53,40011.9324421296,2009-07-17,22:22:43
40.058302,116.404461,0,-53,40011.9324768518,2009-07-17,22:22:46
40.058297,116.404461,0,-54,40011.9325,2009-07-17,22:22:48
40.058307,116.40446,0,-58,40011.9325578704,2009-07-17,22:22:53
40.05833,116.404393,0,-60,40011.9326157407,2009-07-17,22:22:58
40.058335,116.404371,0,-61,40011.9326736111,2009-07-17,22:23:03
40.05835,116.404346,0,-62,40011.9327314815,2009-07-17,22:23:08
40.058363,116.404332,0,-64,40011.9327893518,2009-07-17,22:23:13
40.058359,116.404332,0,-64,40011.9328472222,2009-07-17,22:23:18
40.058359,116.404332,0,-64,40011.9328819444,2009-07-17,22:23:21
40.058363,116.404338,0,-64,40011.9329050926,2009-07-17,22:23:23
40.058374,116.404339,0,-64,40011.932962963,2009-07-17,22:23:28
40.058386,116.404304,0,-64,40011.9330208333,2009-07-17,22:23:33
40.05838,116.404297,0,-64,40011.9330787037,2009-07-17,22:23:38
40.05838,116.404291,0,-64,40011.9331365741,2009-07-17,22:23:43
40.058378,116.404291,0,-64,40011.9331944444,2009-07-17,22:23:48
40.058378,116.404285,0,-64,40011.9332523148,2009-07-17,22:23:53
40.058377,116.404282,0,-65,40011.9333101852,2009-07-17,22:23:58
40.058377,116.404282,0,-65,40011.9333449074,2009-07-17,22:24:01
40.058371,116.40428,0,-65,40011.9333680556,2009-07-17,22:24:03
40.058363,116.404258,0,-65,40011.9334259259,2009-07-17,22:24:08
40.058386,116.404239,0,-61,40011.9334837963,2009-07-17,22:24:13
40.058382,116.404236,0,-61,40011.9335416667,2009-07-17,22:24:18
40.058376,116.404232,0,-61,40011.933599537,2009-07-17,22:24:23
40.058376,116.404232,0,-61,40011.9336342593,2009-07-17,22:24:26
40.058374,116.404235,0,-63,40011.9336574074,2009-07-17,22:24:28
40.058367,116.404255,0,-64,40011.9337152778,2009-07-17,22:24:33
40.058355,116.404345,0,-66,40011.9337731482,2009-07-17,22:24:38
40.058343,116.404412,0,-60,40011.9338310185,2009-07-17,22:24:43
40.058321,116.404411,0,-56,40011.9338888889,2009-07-17,22:24:48
40.058295,116.40439,0,-57,40011.9339467593,2009-07-17,22:24:53
40.058293,116.404382,0,-57,40011.9340046296,2009-07-17,22:24:58
40.058293,116.404382,0,-57,40011.9340393519,2009-07-17,22:25:01
40.058294,116.404385,0,-57,40011.9340625,2009-07-17,22:25:03
40.058289,116.404409,0,-58,40011.9341203704,2009-07-17,22:25:08
40.058145,116.404315,0,-60,40011.9341782407,2009-07-17,22:25:13
40.058129,116.404252,0,-60,40011.9342361111,2009-07-17,22:25:18
40.058136,116.404222,0,-59,40011.9342939815,2009-07-17,22:25:23
40.058139,116.404223,0,-59,40011.9343518519,2009-07-17,22:25:28
40.058139,116.404223,0,-59,40011.9343865741,2009-07-17,22:25:31
40.058138,116.404225,0,-59,40011.9344097222,2009-07-17,22:25:33
40.058116,116.404171,0,-57,40011.9344675926,2009-07-17,22:25:38
40.058266,116.403885,0,21,40011.9412384259,2009-07-17,22:35:23
40.058274,116.403876,0,21,40011.9412962963,2009-07-17,22:35:28
40.058274,116.403876,0,21,40011.9413310185,2009-07-17,22:35:31
40.058269,116.403879,0,21,40011.9413541667,2009-07-17,22:35:33
40.058221,116.404003,0,22,40011.941412037,2009-07-17,22:35:38
40.058244,116.404108,0,22,40011.9414699074,2009-07-17,22:35:43
40.058244,116.40417,0,23,40011.9415277778,2009-07-17,22:35:48
40.058234,116.404154,0,24,40011.9415856482,2009-07-17,22:35:53
40.058215,116.404129,0,24,40011.9416435185,2009-07-17,22:35:58
40.05818,116.404115,0,24,40011.9417013889,2009-07-17,22:36:03
40.058126,116.404121,0,23,40011.9417592593,2009-07-17,22:36:08
40.058102,116.404134,0,23,40011.9418171296,2009-07-17,22:36:13
40.058158,116.404132,0,21,40011.941875,2009-07-17,22:36:18
40.058174,116.404145,0,20,40011.9419328704,2009-07-17,22:36:23
40.058174,116.404145,0,20,40011.9419675926,2009-07-17,22:36:26
40.05818,116.404146,0,20,40011.9419907407,2009-07-17,22:36:28
40.058199,116.404147,0,22,40011.9420486111,2009-07-17,22:36:33
40.058217,116.404178,0,23,40011.9421064815,2009-07-17,22:36:38
40.058222,116.404208,0,25,40011.9421643519,2009-07-17,22:36:43
40.058228,116.404227,0,28,40011.9422222222,2009-07-17,22:36:48
40.058211,116.404186,0,29,40011.9422800926,2009-07-17,22:36:53
40.058189,116.404168,0,32,40011.942337963,2009-07-17,22:36:58
40.058146,116.404147,0,36,40011.9423958333,2009-07-17,22:37:03
40.058154,116.404127,0,39,40011.9424537037,2009-07-17,22:37:08
40.058207,116.404189,0,42,40011.9425115741,2009-07-17,22:37:13
40.05819,116.404231,0,50,40011.9425694444,2009-07-17,22:37:18
40.058172,116.404209,0,61,40011.9426273148,2009-07-17,22:37:23
40.058176,116.40423,0,64,40011.9426851852,2009-07-17,22:37:28
40.058191,116.404306,0,75,40011.9427430556,2009-07-17,22:37:33
40.058233,116.404368,0,83,40011.9428009259,2009-07-17,22:37:38
40.058249,116.404374,0,89,40011.9428587963,2009-07-17,22:37:43
40.058237,116.404361,0,91,40011.9429166667,2009-07-17,22:37:48
40.058233,116.404372,0,92,40011.942974537,2009-07-17,22:37:53
40.058232,116.40438,0,92,40011.9430324074,2009-07-17,22:37:58
40.058232,116.40438,0,92,40011.9430671296,2009-07-17,22:38:01
40.058226,116.404384,0,92,40011.9430902778,2009-07-17,22:38:03
40.058253,116.404394,0,91,40011.9431481481,2009-07-17,22:38:08
40.058253,116.404394,0,91,40011.9431828704,2009-07-17,22:38:11
40.058255,116.404401,0,92,40011.9432060185,2009-07-17,22:38:13
40.058277,116.404428,0,93,40011.9432638889,2009-07-17,22:38:18
40.058298,116.404435,0,94,40011.9433217593,2009-07-17,22:38:23
40.058311,116.40442,0,95,40011.9433796296,2009-07-17,22:38:28
40.05831,116.404377,0,98,40011.9434375,2009-07-17,22:38:33
40.058292,116.404328,0,100,40011.9434953704,2009-07-17,22:38:38
40.058249,116.404278,0,101,40011.9435532407,2009-07-17,22:38:43
40.058203,116.404232,0,103,40011.9436111111,2009-07-17,22:38:48
40.058152,116.404154,0,103,40011.9436689815,2009-07-17,22:38:53
40.058118,116.404064,0,102,40011.9437268519,2009-07-17,22:38:58
40.058117,116.404,0,101,40011.9437847222,2009-07-17,22:39:03
40.058137,116.403968,0,101,40011.9438425926,2009-07-17,22:39:08
40.058166,116.403968,0,101,40011.943900463,2009-07-17,22:39:13
40.058168,116.404017,0,104,40011.9439583333,2009-07-17,22:39:18
40.058141,116.404071,0,108,40011.9440162037,2009-07-17,22:39:23
40.058104,116.404118,0,116,40011.9440740741,2009-07-17,22:39:28
40.058082,116.404098,0,120,40011.9441319444,2009-07-17,22:39:33
40.058058,116.404081,0,119,40011.9441898148,2009-07-17,22:39:38
40.058046,116.404069,0,116,40011.9442476852,2009-07-17,22:39:43
40.058059,116.404088,0,111,40011.9443055556,2009-07-17,22:39:48
40.058065,116.404097,0,111,40011.9443634259,2009-07-17,22:39:53
40.058071,116.404081,0,109,40011.9444212963,2009-07-17,22:39:58
40.058125,116.404037,0,107,40011.9444791667,2009-07-17,22:40:03
40.058171,116.40396,0,104,40011.944537037,2009-07-17,22:40:08
40.058171,116.404005,0,102,40011.9445949074,2009-07-17,22:40:13
40.058171,116.404005,0,102,40011.9446296296,2009-07-17,22:40:16
40.058166,116.404011,0,103,40011.9446527778,2009-07-17,22:40:18
40.05816,116.404021,0,103,40011.9447106481,2009-07-17,22:40:23
40.058158,116.404031,0,103,40011.9447685185,2009-07-17,22:40:28
40.058191,116.404066,0,101,40011.9448263889,2009-07-17,22:40:33
40.058226,116.404091,0,101,40011.9448842593,2009-07-17,22:40:38
40.058242,116.404134,0,102,40011.9449421296,2009-07-17,22:40:43
40.058223,116.404206,0,104,40011.945,2009-07-17,22:40:48
40.058235,116.404263,0,106,40011.9450578704,2009-07-17,22:40:53
40.058234,116.404279,0,107,40011.9451157407,2009-07-17,22:40:58
40.058234,116.404279,0,107,40011.945150463,2009-07-17,22:41:01
40.058228,116.404279,0,107,40011.9451736111,2009-07-17,22:41:03
40.058144,116.404235,0,111,40011.9452314815,2009-07-17,22:41:08
40.058126,116.404231,0,114,40011.9452893519,2009-07-17,22:41:13
40.058155,116.404213,0,114,40011.9453472222,2009-07-17,22:41:18
40.058174,116.404157,0,116,40011.9454050926,2009-07-17,22:41:23
40.058173,116.404143,0,118,40011.945462963,2009-07-17,22:41:28
40.058169,116.404138,0,119,40011.9455208333,2009-07-17,22:41:33
40.058169,116.404138,0,119,40011.9455555556,2009-07-17,22:41:36
40.058171,116.404133,0,119,40011.9455787037,2009-07-17,22:41:38
40.058174,116.404123,0,118,40011.9456365741,2009-07-17,22:41:43
40.058216,116.404117,0,117,40011.9456944444,2009-07-17,22:41:48
40.058285,116.404147,0,119,40011.9457523148,2009-07-17,22:41:53
40.058304,116.404156,0,120,40011.9458101852,2009-07-17,22:41:58
40.058299,116.404157,0,120,40011.9458680556,2009-07-17,22:42:03
40.058299,116.404157,0,120,40011.9459027778,2009-07-17,22:42:06
40.058293,116.404154,0,120,40011.9459259259,2009-07-17,22:42:08
40.058241,116.404104,0,116,40011.9459837963,2009-07-17,22:42:13
40.058203,116.40408,0,113,40011.9460416667,2009-07-17,22:42:18
40.05819,116.404099,0,113,40011.946099537,2009-07-17,22:42:23
40.05819,116.404099,0,113,40011.9461342593,2009-07-17,22:42:26
40.058185,116.404106,0,113,40011.9461574074,2009-07-17,22:42:28
40.058179,116.404117,0,113,40011.9462152778,2009-07-17,22:42:33
40.058187,116.404123,0,113,40011.9462731481,2009-07-17,22:42:38
40.058187,116.404123,0,113,40011.9463078704,2009-07-17,22:42:41
40.058188,116.404122,0,112,40011.9463310185,2009-07-17,22:42:43
40.058177,116.404123,0,112,40011.9463888889,2009-07-17,22:42:48
40.058185,116.404066,0,109,40011.9464467593,2009-07-17,22:42:53
40.058236,116.404048,0,108,40011.9465046296,2009-07-17,22:42:58
40.0583,116.404057,0,107,40011.9465625,2009-07-17,22:43:03
40.058313,116.404056,0,106,40011.9466203704,2009-07-17,22:43:08
40.058316,116.404046,0,106,40011.9466782407,2009-07-17,22:43:13
40.058281,116.404018,0,105,40011.9467361111,2009-07-17,22:43:18
40.058247,116.403997,0,105,40011.9467939815,2009-07-17,22:43:23
40.058262,116.404042,0,107,40011.9468518518,2009-07-17,22:43:28
40.058264,116.404088,0,108,40011.9469097222,2009-07-17,22:43:33
40.058241,116.404101,0,108,40011.9469675926,2009-07-17,22:43:38
40.058225,116.404105,0,107,40011.947025463,2009-07-17,22:43:43
40.058225,116.404105,0,107,40011.9470601852,2009-07-17,22:43:46
40.058217,116.404105,0,107,40011.9470833333,2009-07-17,22:43:48
40.058197,116.404114,0,108,40011.9471412037,2009-07-17,22:43:53
40.05817,116.404153,0,112,40011.9471990741,2009-07-17,22:43:58
40.058138,116.404197,0,116,40011.9472569444,2009-07-17,22:44:03
40.058117,116.404239,0,120,40011.9473148148,2009-07-17,22:44:08
40.058116,116.404232,0,120,40011.9473726852,2009-07-17,22:44:13
40.058116,116.404232,0,120,40011.9474074074,2009-07-17,22:44:16
40.058124,116.404232,0,120,40011.9474305556,2009-07-17,22:44:18
40.058128,116.404242,0,120,40011.9474884259,2009-07-17,22:44:23
40.058127,116.404252,0,121,40011.9475462963,2009-07-17,22:44:28
40.058118,116.404315,0,125,40011.9476041667,2009-07-17,22:44:33
40.058061,116.404403,0,138,40011.947662037,2009-07-17,22:44:38
40.058047,116.404356,0,145,40011.9477199074,2009-07-17,22:44:43
40.058093,116.404337,0,150,40011.9477777778,2009-07-17,22:44:48
40.058206,116.404376,0,156,40011.9478356481,2009-07-17,22:44:53
40.05823,116.404406,0,160,40011.9478935185,2009-07-17,22:44:58
40.058211,116.404418,0,163,40011.9479513889,2009-07-17,22:45:03
40.058168,116.404403,0,165,40011.9480092593,2009-07-17,22:45:08
40.058153,116.404375,0,166,40011.9480671296,2009-07-17,22:45:13
40.058153,116.404375,0,166,40011.9481018518,2009-07-17,22:45:16
40.058155,116.404371,0,167,40011.948125,2009-07-17,22:45:18
40.058137,116.404289,0,166,40011.9481828704,2009-07-17,22:45:23
40.058144,116.404251,0,165,40011.9482407407,2009-07-17,22:45:28
40.058147,116.404232,0,164,40011.9482986111,2009-07-17,22:45:33
40.058153,116.404218,0,164,40011.9483564815,2009-07-17,22:45:38
40.058183,116.404181,0,162,40011.9484143518,2009-07-17,22:45:43
40.0582,116.404138,0,160,40011.9484722222,2009-07-17,22:45:48
40.05816,116.404099,0,161,40011.9485300926,2009-07-17,22:45:53
40.058136,116.404092,0,164,40011.948587963,2009-07-17,22:45:58
40.058131,116.404074,0,162,40011.9486458333,2009-07-17,22:46:03
40.058123,116.404053,0,161,40011.9487037037,2009-07-17,22:46:08
40.058085,116.404042,0,160,40011.9487615741,2009-07-17,22:46:13
40.058066,116.404034,0,158,40011.9488194444,2009-07-17,22:46:18
40.058293,116.403922,0,151,40011.9548958333,2009-07-17,22:55:03
40.058344,116.403895,0,150,40011.9549537037,2009-07-17,22:55:08
40.058344,116.403953,0,149,40011.9550115741,2009-07-17,22:55:13
40.0583,116.404075,0,148,40011.9550694444,2009-07-17,22:55:18
40.058262,116.404123,0,150,40011.9551273148,2009-07-17,22:55:23
40.058238,116.404129,0,152,40011.9551851852,2009-07-17,22:55:28
40.058283,116.404037,0,152,40011.9552430556,2009-07-17,22:55:33
40.058276,116.403923,0,153,40011.9553009259,2009-07-17,22:55:38
40.05816,116.404031,0,155,40011.9553587963,2009-07-17,22:55:43
40.058142,116.404073,0,157,40011.9554166667,2009-07-17,22:55:48
40.058146,116.404021,0,159,40011.955474537,2009-07-17,22:55:53
40.058176,116.40396,0,158,40011.9555324074,2009-07-17,22:55:58
40.058224,116.403904,0,154,40011.9555902778,2009-07-17,22:56:03
40.058205,116.403938,0,153,40011.9556481481,2009-07-17,22:56:08
40.058208,116.40394,0,153,40011.9557060185,2009-07-17,22:56:13
40.058208,116.40394,0,153,40011.9557407407,2009-07-17,22:56:16
40.058214,116.403935,0,153,40011.9557638889,2009-07-17,22:56:18
40.058273,116.403902,0,153,40011.9558217593,2009-07-17,22:56:23
40.058297,116.403838,0,154,40011.9558796296,2009-07-17,22:56:28
40.058275,116.403852,0,154,40011.9559375,2009-07-17,22:56:33
40.058272,116.403858,0,154,40011.9559953704,2009-07-17,22:56:38
40.058272,116.403858,0,154,40011.9560300926,2009-07-17,22:56:41
40.058277,116.403858,0,154,40011.9560532407,2009-07-17,22:56:43
40.058272,116.403846,0,155,40011.9561111111,2009-07-17,22:56:48
40.05828,116.403814,0,154,40011.9561689815,2009-07-17,22:56:53
40.058259,116.403815,0,154,40011.9562268518,2009-07-17,22:56:58
40.058263,116.403872,0,151,40011.9562847222,2009-07-17,22:57:03
40.058265,116.403882,0,151,40011.9563425926,2009-07-17,22:57:08
40.058305,116.403874,0,151,40011.956400463,2009-07-17,22:57:13
40.058348,116.40383,0,151,40011.9564583333,2009-07-17,22:57:18
40.058365,116.403839,0,151,40011.9565162037,2009-07-17,22:57:23
40.058324,116.40387,0,153,40011.9565740741,2009-07-17,22:57:28
40.058297,116.403909,0,153,40011.9566319444,2009-07-17,22:57:33
40.058319,116.403905,0,154,40011.9566898148,2009-07-17,22:57:38
40.058367,116.403868,0,154,40011.9567476852,2009-07-17,22:57:43
40.058357,116.403899,0,153,40011.9568055556,2009-07-17,22:57:48
40.0583,116.403956,0,152,40011.9568634259,2009-07-17,22:57:53
40.058255,116.403944,0,152,40011.9569212963,2009-07-17,22:57:58
40.058256,116.40392,0,152,40011.9569791667,2009-07-17,22:58:03
40.058288,116.403866,0,151,40011.957037037,2009-07-17,22:58:08
40.058274,116.403904,0,151,40011.9570949074,2009-07-17,22:58:13
40.05822,116.404036,0,149,40011.9571527778,2009-07-17,22:58:18
40.058241,116.404084,0,150,40011.9572106482,2009-07-17,22:58:23
40.058241,116.404084,0,150,40011.9572453704,2009-07-17,22:58:26
40.058237,116.404084,0,150,40011.9572685185,2009-07-17,22:58:28
40.058258,116.404039,0,151,40011.9573263889,2009-07-17,22:58:33
40.058314,116.403966,0,151,40011.9573842593,2009-07-17,22:58:38
40.058235,116.404041,0,151,40011.9574421296,2009-07-17,22:58:43
40.058172,116.404078,0,150,40011.9575,2009-07-17,22:58:48
40.058119,116.40407,0,150,40011.9575578704,2009-07-17,22:58:53
40.058073,116.404032,0,151,40011.9576157407,2009-07-17,22:58:58
40.058096,116.403955,0,152,40011.9576736111,2009-07-17,22:59:03
40.058059,116.404098,0,152,40011.9577314815,2009-07-17,22:59:08
40.058057,116.404151,0,152,40011.9577893519,2009-07-17,22:59:13
40.058057,116.404151,0,152,40011.9578240741,2009-07-17,22:59:16
40.058054,116.404146,0,152,40011.9578472222,2009-07-17,22:59:18
40.058072,116.404117,0,155,40011.9579050926,2009-07-17,22:59:23
40.058072,116.404117,0,155,40011.9579398148,2009-07-17,22:59:26
40.058079,116.404109,0,155,40011.957962963,2009-07-17,22:59:28
40.058105,116.404075,0,157,40011.9580208333,2009-07-17,22:59:33
40.058128,116.40413,0,159,40011.9580787037,2009-07-17,22:59:38
40.058126,116.404147,0,160,40011.9581365741,2009-07-17,22:59:43
40.058126,116.404147,0,160,40011.9581712963,2009-07-17,22:59:46
40.058121,116.404151,0,160,40011.9581944444,2009-07-17,22:59:48
40.05812,116.404165,0,160,40011.9582523148,2009-07-17,22:59:53
40.05812,116.404165,0,160,40011.958287037,2009-07-17,22:59:56
40.05812,116.404169,0,160,40011.9583101852,2009-07-17,22:59:58
40.05813,116.404163,0,160,40011.9583680556,2009-07-17,23:00:03
40.058127,116.40414,0,160,40011.9584259259,2009-07-17,23:00:08
40.058147,116.404132,0,160,40011.9584837963,2009-07-17,23:00:13
40.058127,116.404103,0,159,40011.9585416667,2009-07-17,23:00:18
40.058093,116.404045,0,159,40011.958599537,2009-07-17,23:00:23
40.058212,116.403963,0,158,40011.9586574074,2009-07-17,23:00:28
40.058306,116.403914,0,163,40011.9587152778,2009-07-17,23:00:33
40.058356,116.403867,0,165,40011.9587731481,2009-07-17,23:00:38
40.058387,116.40386,0,167,40011.9588310185,2009-07-17,23:00:43
40.05836,116.403896,0,166,40011.9588888889,2009-07-17,23:00:48
40.058332,116.403906,0,168,40011.9589467593,2009-07-17,23:00:53
40.058287,116.403912,0,172,40011.9590046296,2009-07-17,23:00:58
40.058237,116.403898,0,180,40011.9590625,2009-07-17,23:01:03
40.058214,116.403857,0,184,40011.9591203704,2009-07-17,23:01:08
40.058198,116.403827,0,184,40011.9591782407,2009-07-17,23:01:13
40.058195,116.403881,0,184,40011.9592361111,2009-07-17,23:01:18
40.058193,116.40389,0,185,40011.9592939815,2009-07-17,23:01:23
40.05822,116.403907,0,185,40011.9593518519,2009-07-17,23:01:28
40.058263,116.403816,0,194,40011.9594097222,2009-07-17,23:01:33
40.058299,116.403763,0,198,40011.9594675926,2009-07-17,23:01:38
40.058225,116.403822,0,205,40011.959525463,2009-07-17,23:01:43
40.058201,116.403874,0,209,40011.9595833333,2009-07-17,23:01:48
40.058185,116.403885,0,209,40011.9596412037,2009-07-17,23:01:53
40.058182,116.403896,0,209,40011.9596990741,2009-07-17,23:01:58
40.058158,116.40392,0,209,40011.9597569444,2009-07-17,23:02:03
40.058157,116.403965,0,209,40011.9598148148,2009-07-17,23:02:08
40.058157,116.403965,0,209,40011.959849537,2009-07-17,23:02:11
40.058159,116.403961,0,209,40011.9598726852,2009-07-17,23:02:13
40.058145,116.403954,0,209,40011.9599305556,2009-07-17,23:02:18
40.058143,116.403967,0,209,40011.9599884259,2009-07-17,23:02:23
40.058151,116.404024,0,209,40011.9600462963,2009-07-17,23:02:28
40.058157,116.404084,0,209,40011.9601041667,2009-07-17,23:02:33
40.058155,116.404126,0,211,40011.960162037,2009-07-17,23:02:38
40.058172,116.404127,0,212,40011.9602199074,2009-07-17,23:02:43
40.058208,116.404177,0,213,40011.9602777778,2009-07-17,23:02:48
40.058232,116.404186,0,213,40011.9603356481,2009-07-17,23:02:53
40.058191,116.404211,0,214,40011.9603935185,2009-07-17,23:02:58
40.05811,116.404231,0,216,40011.9604513889,2009-07-17,23:03:03
40.058078,116.404255,0,218,40011.9605092593,2009-07-17,23:03:08
40.058071,116.404248,0,218,40011.9605671296,2009-07-17,23:03:13
40.058071,116.404248,0,218,40011.9606018519,2009-07-17,23:03:16
40.058066,116.404244,0,218,40011.960625,2009-07-17,23:03:18
40.058051,116.404355,0,219,40011.9606828704,2009-07-17,23:03:23
40.058027,116.404368,0,219,40011.9607407407,2009-07-17,23:03:28
40.058024,116.40438,0,220,40011.9607986111,2009-07-17,23:03:33
40.058024,116.40438,0,220,40011.9608333333,2009-07-17,23:03:36
40.058026,116.404383,0,220,40011.9608564815,2009-07-17,23:03:38
40.058063,116.40447,0,218,40011.9609143519,2009-07-17,23:03:43
40.058057,116.404482,0,219,40011.9609722222,2009-07-17,23:03:48
40.058046,116.404477,0,221,40011.9610300926,2009-07-17,23:03:53
40.058021,116.40452,0,221,40011.961087963,2009-07-17,23:03:58
40.057992,116.404177,0,252,40011.9701736111,2009-07-17,23:17:03
40.057978,116.404152,0,251,40011.9702314815,2009-07-17,23:17:08
40.057953,116.404155,0,250,40011.9702893518,2009-07-17,23:17:13
40.057953,116.404155,0,250,40011.9703240741,2009-07-17,23:17:16
40.057945,116.404153,0,250,40011.9703472222,2009-07-17,23:17:18
40.057983,116.4041,0,248,40011.9704050926,2009-07-17,23:17:23
40.058061,116.404077,0,245,40011.970462963,2009-07-17,23:17:28
40.058106,116.404035,0,244,40011.9705208333,2009-07-17,23:17:33
40.058132,116.403997,0,244,40011.9705787037,2009-07-17,23:17:38
40.058137,116.403996,0,244,40011.9706365741,2009-07-17,23:17:43
40.058137,116.403996,0,244,40011.9706712963,2009-07-17,23:17:46
40.058138,116.403997,0,244,40011.9706944444,2009-07-17,23:17:48
40.058135,116.404006,0,244,40011.9707523148,2009-07-17,23:17:53
40.058135,116.404006,0,244,40011.970787037,2009-07-17,23:17:56
40.058139,116.40401,0,243,40011.9708101852,2009-07-17,23:17:58
40.058138,116.403963,0,239,40011.9708680556,2009-07-17,23:18:03
40.05812,116.403978,0,232,40011.9709259259,2009-07-17,23:18:08
40.05812,116.403978,0,232,40011.9709606481,2009-07-17,23:18:11
40.058114,116.403984,0,228,40011.9709837963,2009-07-17,23:18:13
40.058123,116.403998,0,224,40011.9710416667,2009-07-17,23:18:18
40.058127,116.404039,0,225,40011.971099537,2009-07-17,23:18:23
40.058131,116.404086,0,222,40011.9711574074,2009-07-17,23:18:28
40.058121,116.404101,0,222,40011.9712152778,2009-07-17,23:18:33
40.058129,116.404144,0,222,40011.9712731481,2009-07-17,23:18:38
40.058102,116.404208,0,220,40011.9713310185,2009-07-17,23:18:43
40.058104,116.404233,0,218,40011.9713888889,2009-07-17,23:18:48
40.058104,116.404233,0,218,40011.9714236111,2009-07-17,23:18:51
40.058099,116.404232,0,217,40011.9714467593,2009-07-17,23:18:53
40.058089,116.404231,0,218,40011.9715046296,2009-07-17,23:18:58
40.058087,116.404262,0,217,40011.9715625,2009-07-17,23:19:03
40.058081,116.404265,0,217,40011.9716203704,2009-07-17,23:19:08
40.058083,116.404258,0,217,40011.9716782407,2009-07-17,23:19:13
40.058081,116.404262,0,217,40011.9717361111,2009-07-17,23:19:18
40.058081,116.404262,0,217,40011.9717708333,2009-07-17,23:19:21
40.058076,116.404264,0,217,40011.9717939815,2009-07-17,23:19:23
40.058093,116.40424,0,218,40011.9718518518,2009-07-17,23:19:28
40.058117,116.404206,0,221,40011.9719097222,2009-07-17,23:19:33
40.058124,116.404103,0,222,40011.9719675926,2009-07-17,23:19:38
40.058124,116.404103,0,222,40011.9720023148,2009-07-17,23:19:41
40.058121,116.404102,0,221,40011.972025463,2009-07-17,23:19:43
40.058111,116.404115,0,217,40011.9720833333,2009-07-17,23:19:48
40.058095,116.404105,0,217,40011.9721412037,2009-07-17,23:19:53
40.058076,116.404062,0,216,40011.9721990741,2009-07-17,23:19:58
40.058086,116.404017,0,212,40011.9722569444,2009-07-17,23:20:03
40.05813,116.403982,0,211,40011.9723148148,2009-07-17,23:20:08
40.058187,116.403915,0,213,40011.9723726852,2009-07-17,23:20:13
40.058209,116.403879,0,219,40011.9724305556,2009-07-17,23:20:18
40.058209,116.403924,0,223,40011.9724884259,2009-07-17,23:20:23
40.058208,116.403933,0,223,40011.9725462963,2009-07-17,23:20:28
40.058208,116.403933,0,223,40011.9725810185,2009-07-17,23:20:31
40.058212,116.403936,0,224,40011.9726041667,2009-07-17,23:20:33
40.058216,116.403902,0,223,40011.972662037,2009-07-17,23:20:38
40.058198,116.403874,0,223,40011.9727199074,2009-07-17,23:20:43
40.058175,116.403887,0,225,40011.9727777778,2009-07-17,23:20:48
40.05817,116.403916,0,226,40011.9728356482,2009-07-17,23:20:53
40.058167,116.403923,0,226,40011.9728935185,2009-07-17,23:20:58
40.058167,116.403923,0,226,40011.9729282407,2009-07-17,23:21:01
40.058171,116.403917,0,226,40011.9729513889,2009-07-17,23:21:03
40.058206,116.403879,0,224,40011.9730092593,2009-07-17,23:21:08
40.058168,116.403937,0,223,40011.9730671296,2009-07-17,23:21:13
40.058147,116.404031,0,221,40011.973125,2009-07-17,23:21:18
40.058147,116.404072,0,221,40011.9731828704,2009-07-17,23:21:23
40.058147,116.404072,0,221,40011.9732175926,2009-07-17,23:21:26
40.058151,116.404073,0,221,40011.9732407407,2009-07-17,23:21:28
40.058155,116.404062,0,221,40011.9732986111,2009-07-17,23:21:33
40.058155,116.404062,0,221,40011.9733333333,2009-07-17,23:21:36
40.058149,116.404066,0,221,40011.9733564815,2009-07-17,23:21:38
40.058139,116.404071,0,222,40011.9734143519,2009-07-17,23:21:43
40.058134,116.404075,0,222,40011.9734722222,2009-07-17,23:21:48
40.058134,116.404075,0,222,40011.9735069444,2009-07-17,23:21:51
40.058134,116.404069,0,221,40011.9735300926,2009-07-17,23:21:53
40.058123,116.404074,0,222,40011.973587963,2009-07-17,23:21:58
40.058086,116.404124,0,221,40011.9736458333,2009-07-17,23:22:03
40.058078,116.404127,0,221,40011.9737037037,2009-07-17,23:22:08
40.058078,116.404127,0,221,40011.9737384259,2009-07-17,23:22:11
40.05807,116.404132,0,221,40011.9737615741,2009-07-17,23:22:13
40.058032,116.404221,0,222,40011.9738194444,2009-07-17,23:22:18
40.058042,116.404258,0,223,40011.9738773148,2009-07-17,23:22:23
40.058077,116.404259,0,225,40011.9739351852,2009-07-17,23:22:28
40.058074,116.404244,0,226,40011.9739930556,2009-07-17,23:22:33
40.058069,116.404235,0,226,40011.9740509259,2009-07-17,23:22:38
40.058069,116.404235,0,226,40011.9740856481,2009-07-17,23:22:41
40.058069,116.40423,0,226,40011.9741087963,2009-07-17,23:22:43
40.058073,116.404256,0,226,40011.9741666667,2009-07-17,23:22:48
40.058097,116.404272,0,225,40011.974224537,2009-07-17,23:22:53
40.058097,116.404272,0,225,40011.9742592593,2009-07-17,23:22:56
40.058105,116.404278,0,225,40011.9742824074,2009-07-17,23:22:58
40.058113,116.404287,0,225,40011.9743402778,2009-07-17,23:23:03
40.058113,116.404287,0,225,40011.974375,2009-07-17,23:23:06
40.058109,116.404289,0,225,40011.9743981481,2009-07-17,23:23:08
40.058119,116.404263,0,222,40011.9744560185,2009-07-17,23:23:13
40.058114,116.404253,0,222,40011.9745138889,2009-07-17,23:23:18
40.058093,116.404252,0,222,40011.9745717593,2009-07-17,23:23:23
40.058084,116.404258,0,222,40011.9746296296,2009-07-17,23:23:28
40.05809,116.404245,0,221,40011.9746875,2009-07-17,23:23:33
40.058107,116.404216,0,220,40011.9747453704,2009-07-17,23:23:38
40.058109,116.404205,0,220,40011.9748032407,2009-07-17,23:23:43
40.058127,116.404233,0,220,40011.9748611111,2009-07-17,23:23:48
40.058178,116.404282,0,221,40011.9749189815,2009-07-17,23:23:53
40.058197,116.404289,0,220,40011.9749768519,2009-07-17,23:23:58
40.058204,116.404268,0,219,40011.9750347222,2009-07-17,23:24:03
40.058209,116.404259,0,219,40011.9750925926,2009-07-17,23:24:08
40.058192,116.404217,0,218,40011.975150463,2009-07-17,23:24:13
40.058185,116.404221,0,218,40011.9752083333,2009-07-17,23:24:18
40.058184,116.404222,0,217,40011.9752662037,2009-07-17,23:24:23
40.058181,116.404223,0,217,40011.9753240741,2009-07-17,23:24:28
40.058181,116.404223,0,217,40011.9753587963,2009-07-17,23:24:31
40.05818,116.404229,0,217,40011.9753819444,2009-07-17,23:24:33
40.05812,116.404287,0,218,40011.9754398148,2009-07-17,23:24:38
40.058078,116.404304,0,220,40011.9754976852,2009-07-17,23:24:43
40.058046,116.404282,0,221,40011.9755555556,2009-07-17,23:24:48
40.058046,116.404264,0,223,40011.9756134259,2009-07-17,23:24:53
40.05808,116.404254,0,224,40011.9756712963,2009-07-17,23:24:58
40.05808,116.404254,0,224,40011.9757060185,2009-07-17,23:25:01
40.058086,116.404259,0,224,40011.9757291667,2009-07-17,23:25:03
40.05808,116.404337,0,225,40011.975787037,2009-07-17,23:25:08
40.058091,116.40434,0,226,40011.9758449074,2009-07-17,23:25:13
40.058097,116.404318,0,226,40011.9759027778,2009-07-17,23:25:18
40.058148,116.404255,0,227,40011.9759606481,2009-07-17,23:25:23
40.058201,116.404308,0,228,40011.9760185185,2009-07-17,23:25:28
40.058305,116.404434,0,229,40011.9760763889,2009-07-17,23:25:33
40.058322,116.404456,0,233,40011.9761342593,2009-07-17,23:25:38
40.05831,116.404434,0,235,40011.9761921296,2009-07-17,23:25:43
40.058249,116.404468,0,235,40011.97625,2009-07-17,23:25:48
40.058199,116.404521,0,234,40011.9763078704,2009-07-17,23:25:53
40.058164,116.404564,0,233,40011.9763657407,2009-07-17,23:25:58
40.058154,116.404623,0,235,40011.9764236111,2009-07-17,23:26:03
40.058169,116.404629,0,235,40011.9764814815,2009-07-17,23:26:08
40.058182,116.404625,0,235,40011.9765393519,2009-07-17,23:26:13
40.058183,116.404679,0,236,40011.9765972222,2009-07-17,23:26:18
40.05816,116.404693,0,236,40011.9766550926,2009-07-17,23:26:23
40.058109,116.404641,0,237,40011.976712963,2009-07-17,23:26:28
40.058102,116.404578,0,238,40011.9767708333,2009-07-17,23:26:33
40.058082,116.404475,0,240,40011.9768287037,2009-07-17,23:26:38
40.058062,116.404397,0,242,40011.9768865741,2009-07-17,23:26:43
40.058061,116.404391,0,243,40011.9769444444,2009-07-17,23:26:48
40.058065,116.404393,0,242,40011.9770023148,2009-07-17,23:26:53
40.058065,116.404393,0,242,40011.977037037,2009-07-17,23:26:56
40.058066,116.404387,0,242,40011.9770601852,2009-07-17,23:26:58
40.058049,116.404308,0,241,40011.9771180556,2009-07-17,23:27:03
40.05803,116.404246,0,245,40011.9771759259,2009-07-17,23:27:08
40.058017,116.404208,0,249,40011.9772337963,2009-07-17,23:27:13
40.058008,116.404206,0,251,40011.9772916667,2009-07-17,23:27:18
40.05801,116.404216,0,251,40011.977349537,2009-07-17,23:27:23
40.05801,116.404216,0,251,40011.9773842593,2009-07-17,23:27:26
40.058015,116.40422,0,251,40011.9774074074,2009-07-17,23:27:28
40.058004,116.404185,0,252,40011.9774652778,2009-07-17,23:27:33
40.057976,116.404174,0,255,40011.9775231481,2009-07-17,23:27:38
40.057967,116.404231,0,259,40011.9775810185,2009-07-17,23:27:43
40.057987,116.404325,0,260,40011.9776388889,2009-07-17,23:27:48
40.058021,116.404411,0,260,40011.9776967593,2009-07-17,23:27:53
40.058067,116.404467,0,260,40011.9777546296,2009-07-17,23:27:58
40.058081,116.404567,0,261,40011.9778125,2009-07-17,23:28:03
40.058095,116.404618,0,263,40011.9778703704,2009-07-17,23:28:08
40.058059,116.404562,0,266,40011.9779282407,2009-07-17,23:28:13
40.058045,116.404631,0,269,40011.9779861111,2009-07-17,23:28:18
40.058033,116.404698,0,271,40011.9780439815,2009-07-17,23:28:23
40.058066,116.404697,0,275,40011.9781018518,2009-07-17,23:28:28
40.058083,116.404695,0,276,40011.9781597222,2009-07-17,23:28:33
40.058101,116.40475,0,277,40011.9782175926,2009-07-17,23:28:38
40.058115,116.404808,0,280,40011.978275463,2009-07-17,23:28:43
40.058103,116.404788,0,284,40011.9783333333,2009-07-17,23:28:48
40.058081,116.404718,0,287,40011.9783912037,2009-07-17,23:28:53
40.058032,116.404579,0,294,40011.9784490741,2009-07-17,23:28:58
40.05798,116.404408,0,304,40011.9785069444,2009-07-17,23:29:03
40.057959,116.404317,0,313,40011.9785648148,2009-07-17,23:29:08
40.057966,116.404245,0,318,40011.9786226852,2009-07-17,23:29:13
40.057964,116.404208,0,321,40011.9786805556,2009-07-17,23:29:18
40.057947,116.404201,0,321,40011.9787384259,2009-07-17,23:29:23
40.057925,116.404222,0,321,40011.9787962963,2009-07-17,23:29:28
40.057905,116.404279,0,319,40011.9788541667,2009-07-17,23:29:33
40.057897,116.404291,0,319,40011.978912037,2009-07-17,23:29:38
40.057926,116.404272,0,317,40011.9789699074,2009-07-17,23:29:43
40.057906,116.404268,0,314,40011.9790277778,2009-07-17,23:29:48
40.05784,116.404288,0,315,40011.9790856481,2009-07-17,23:29:53
40.057821,116.404271,0,315,40011.9791435185,2009-07-17,23:29:58
40.057821,116.404271,0,315,40011.9791782407,2009-07-17,23:30:01
40.057814,116.404273,0,314,40011.9792013889,2009-07-17,23:30:03
40.05782,116.404331,0,317,40011.9792592593,2009-07-17,23:30:08
40.057855,116.404364,0,320,40011.9793171296,2009-07-17,23:30:13
40.057888,116.404338,0,322,40011.979375,2009-07-17,23:30:18
40.057924,116.404348,0,323,40011.9794328704,2009-07-17,23:30:23
40.05793,116.404359,0,323,40011.9794907407,2009-07-17,23:30:28
40.057923,116.404391,0,323,40011.9795486111,2009-07-17,23:30:33
40.057931,116.404378,0,323,40011.9796064815,2009-07-17,23:30:38
40.057931,116.404378,0,323,40011.9796412037,2009-07-17,23:30:41
40.057939,116.404376,0,323,40011.9796643518,2009-07-17,23:30:43
40.057969,116.404365,0,324,40011.9797222222,2009-07-17,23:30:48
40.058003,116.404412,0,329,40011.9797800926,2009-07-17,23:30:53
40.058022,116.404508,0,333,40011.979837963,2009-07-17,23:30:58
40.058063,116.404481,0,335,40011.9798958333,2009-07-17,23:31:03
40.058073,116.404484,0,336,40011.9799537037,2009-07-17,23:31:08
40.058138,116.404495,0,338,40011.9800115741,2009-07-17,23:31:13
40.058173,116.404456,0,341,40011.9800694444,2009-07-17,23:31:18
40.058195,116.404361,0,342,40011.9801273148,2009-07-17,23:31:23
40.058245,116.404307,0,341,40011.9801851852,2009-07-17,23:31:28
40.058247,116.404312,0,341,40011.9802430556,2009-07-17,23:31:33
40.058247,116.404312,0,341,40011.9802777778,2009-07-17,23:31:36
40.058253,116.404317,0,341,40011.9803009259,2009-07-17,23:31:38
40.058239,116.404265,0,342,40011.9803587963,2009-07-17,23:31:43
40.058199,116.404173,0,341,40011.9804166667,2009-07-17,23:31:48
40.058161,116.404124,0,340,40011.980474537,2009-07-17,23:31:53
40.058144,116.4041,0,340,40011.9805324074,2009-07-17,23:31:58
40.058142,116.4041,0,340,40011.9805902778,2009-07-17,23:32:03
40.058142,116.404104,0,340,40011.9806481482,2009-07-17,23:32:08
40.058146,116.404104,0,340,40011.9807060185,2009-07-17,23:32:13
40.058146,116.404104,0,340,40011.9807407407,2009-07-17,23:32:16
40.058152,116.404102,0,340,40011.9807638889,2009-07-17,23:32:18
40.058165,116.404109,0,339,40011.9808217593,2009-07-17,23:32:23
40.0582,116.404151,0,337,40011.9808796296,2009-07-17,23:32:28
40.058239,116.404173,0,332,40011.9809375,2009-07-17,23:32:33
40.058266,116.404155,0,324,40011.9809953704,2009-07-17,23:32:38
40.058256,116.404111,0,320,40011.9810532407,2009-07-17,23:32:43
40.05814,116.404135,0,317,40011.9811111111,2009-07-17,23:32:48
40.058123,116.404152,0,312,40011.9811689815,2009-07-17,23:32:53
40.058116,116.40411,0,307,40011.9812268519,2009-07-17,23:32:58
40.058109,116.403997,0,297,40011.9812847222,2009-07-17,23:33:03
40.058074,116.404058,0,291,40011.9813425926,2009-07-17,23:33:08
40.058038,116.404049,0,285,40011.981400463,2009-07-17,23:33:13
40.058039,116.404067,0,281,40011.9814583333,2009-07-17,23:33:18
40.05808,116.404017,0,282,40011.9815162037,2009-07-17,23:33:23
40.05808,116.404017,0,282,40011.9815509259,2009-07-17,23:33:26
40.058088,116.404022,0,288,40011.9815740741,2009-07-17,23:33:28
40.058081,116.404062,0,299,40011.9816319444,2009-07-17,23:33:33
40.058059,116.403983,0,307,40011.9816898148,2009-07-17,23:33:38
40.058061,116.403909,0,317,40011.9817476852,2009-07-17,23:33:43
40.058047,116.403871,0,320,40011.9818055556,2009-07-17,23:33:48
40.058,116.403851,0,327,40011.9818634259,2009-07-17,23:33:53
40.057971,116.403799,0,334,40011.9819212963,2009-07-17,23:33:58
40.057984,116.40376,0,335,40011.9819791667,2009-07-17,23:34:03
40.058018,116.403735,0,334,40011.982037037,2009-07-17,23:34:08
40.058029,116.403762,0,333,40011.9820949074,2009-07-17,23:34:13
40.058042,116.403853,0,336,40011.9821527778,2009-07-17,23:34:18
40.058091,116.403938,0,341,40011.9822106481,2009-07-17,23:34:23
40.058128,116.40396,0,344,40011.9822685185,2009-07-17,23:34:28
40.058119,116.403972,0,347,40011.9823263889,2009-07-17,23:34:33
40.05811,116.403976,0,348,40011.9823842593,2009-07-17,23:34:38
40.05811,116.40398,0,348,40011.9824421296,2009-07-17,23:34:43
40.05811,116.40398,0,348,40011.9824768519,2009-07-17,23:34:46
40.058113,116.403983,0,348,40011.9825,2009-07-17,23:34:48
40.058138,116.40405,0,347,40011.9825578704,2009-07-17,23:34:53
40.058167,116.404167,0,345,40011.9826157407,2009-07-17,23:34:58
40.058217,116.404234,0,345,40011.9826736111,2009-07-17,23:35:03
40.058248,116.404224,0,347,40011.9827314815,2009-07-17,23:35:08
40.058269,116.404186,0,349,40011.9827893519,2009-07-17,23:35:13
40.058265,116.404197,0,350,40011.9828472222,2009-07-17,23:35:18
40.058263,116.40419,0,350,40011.9829050926,2009-07-17,23:35:23
40.058263,116.40419,0,350,40011.9829398148,2009-07-17,23:35:26
40.058259,116.404182,0,350,40011.982962963,2009-07-17,23:35:28
40.058275,116.404152,0,352,40011.9830208333,2009-07-17,23:35:33
40.058302,116.404144,0,355,40011.9830787037,2009-07-17,23:35:38
40.058295,116.404169,0,357,40011.9831365741,2009-07-17,23:35:43
40.058294,116.404191,0,352,40011.9831944444,2009-07-17,23:35:48
40.058299,116.404209,0,350,40011.9832523148,2009-07-17,23:35:53
40.058301,116.404215,0,350,40011.9833101852,2009-07-17,23:35:58
40.058305,116.404221,0,350,40011.9833680556,2009-07-17,23:36:03
40.058305,116.404221,0,350,40011.9834027778,2009-07-17,23:36:06
40.058301,116.404215,0,350,40011.9834259259,2009-07-17,23:36:08
40.058283,116.404179,0,350,40011.9834837963,2009-07-17,23:36:13
40.058187,116.404033,0,350,40011.9835416667,2009-07-17,23:36:18
40.058127,116.403986,0,354,40011.983599537,2009-07-17,23:36:23
40.058089,116.40392,0,358,40011.9836574074,2009-07-17,23:36:28
40.058078,116.403831,0,363,40011.9837152778,2009-07-17,23:36:33
40.058058,116.40373,0,365,40011.9837731481,2009-07-17,23:36:38
40.058037,116.403716,0,366,40011.9838310185,2009-07-17,23:36:43
40.05803,116.403714,0,366,40011.9838888889,2009-07-17,23:36:48
40.05803,116.403714,0,366,40011.9839236111,2009-07-17,23:36:51
40.058022,116.403708,0,366,40011.9839467593,2009-07-17,23:36:53
40.057911,116.403529,0,374,40011.9840046296,2009-07-17,23:36:58
40.057871,116.403449,0,382,40011.9840625,2009-07-17,23:37:03
40.057848,116.403451,0,388,40011.9841203704,2009-07-17,23:37:08
40.057856,116.403442,0,388,40011.9841782407,2009-07-17,23:37:13
40.057868,116.403415,0,388,40011.9842361111,2009-07-17,23:37:18
40.057878,116.403369,0,390,40011.9842939815,2009-07-17,23:37:23
40.057888,116.403382,0,390,40011.9843518519,2009-07-17,23:37:28
40.057904,116.403392,0,390,40011.9844097222,2009-07-17,23:37:33
40.057947,116.403405,0,389,40011.9844675926,2009-07-17,23:37:38
40.057941,116.403441,0,390,40011.984525463,2009-07-17,23:37:43
40.057864,116.403482,0,395,40011.9845833333,2009-07-17,23:37:48
40.057856,116.403502,0,399,40011.9846412037,2009-07-17,23:37:53
40.05786,116.403512,0,400,40011.9846990741,2009-07-17,23:37:58
40.057902,116.403581,0,400,40011.9847569444,2009-07-17,23:38:03
40.057911,116.403577,0,401,40011.9848148148,2009-07-17,23:38:08
40.057868,116.403579,0,402,40011.9848726852,2009-07-17,23:38:13
40.057868,116.403579,0,402,40011.9849074074,2009-07-17,23:38:16
40.05786,116.403577,0,402,40011.9849305556,2009-07-17,23:38:18
40.057837,116.403543,0,401,40011.9849884259,2009-07-17,23:38:23
40.057835,116.403496,0,401,40011.9850462963,2009-07-17,23:38:28
40.057854,116.403536,0,402,40011.9851041667,2009-07-17,23:38:33
40.05789,116.403613,0,406,40011.985162037,2009-07-17,23:38:38
40.057959,116.403713,0,409,40011.9852199074,2009-07-17,23:38:43
40.058047,116.403785,0,412,40011.9852777778,2009-07-17,23:38:48
40.058109,116.403865,0,416,40011.9853356481,2009-07-17,23:38:53
40.058171,116.40418,0,318,40011.9899652778,2009-07-17,23:45:33
40.058211,116.404276,0,317,40011.9900231481,2009-07-17,23:45:38
40.058215,116.404302,0,316,40011.9900810185,2009-07-17,23:45:43
40.058204,116.404301,0,316,40011.9901388889,2009-07-17,23:45:48
40.058202,116.404308,0,316,40011.9901967593,2009-07-17,23:45:53
40.058202,116.404308,0,316,40011.9902314815,2009-07-17,23:45:56
40.058203,116.404306,0,316,40011.9902546296,2009-07-17,23:45:58
40.058219,116.404286,0,315,40011.9903125,2009-07-17,23:46:03
40.058235,116.404233,0,308,40011.9903703704,2009-07-17,23:46:08
40.058232,116.404271,0,299,40011.9904282407,2009-07-17,23:46:13
40.058222,116.404302,0,297,40011.9904861111,2009-07-17,23:46:18
40.058256,116.404398,0,291,40011.9905439815,2009-07-17,23:46:23
40.058274,116.404449,0,285,40011.9906018519,2009-07-17,23:46:28
40.058298,116.404457,0,280,40011.9906597222,2009-07-17,23:46:33
40.058298,116.404457,0,280,40011.9906944444,2009-07-17,23:46:36
40.058305,116.404461,0,279,40011.9907175926,2009-07-17,23:46:38
40.058304,116.404472,0,279,40011.990775463,2009-07-17,23:46:43
40.058304,116.404472,0,279,40011.9908101852,2009-07-17,23:46:46
40.058296,116.404478,0,279,40011.9908333333,2009-07-17,23:46:48
40.058268,116.404419,0,274,40011.9908912037,2009-07-17,23:46:53
40.058225,116.404327,0,271,40011.9909490741,2009-07-17,23:46:58
40.058146,116.40421,0,270,40011.9910069444,2009-07-17,23:47:03
40.058088,116.404129,0,270,40011.9910648148,2009-07-17,23:47:08
40.058051,116.404081,0,270,40011.9911226852,2009-07-17,23:47:13
40.058009,116.403996,0,271,40011.9911805556,2009-07-17,23:47:18
40.057991,116.40393,0,271,40011.9912384259,2009-07-17,23:47:23
40.057988,116.403918,0,271,40011.9912962963,2009-07-17,23:47:28
40.057988,116.403918,0,271,40011.9913310185,2009-07-17,23:47:31
40.057985,116.403911,0,270,40011.9913541667,2009-07-17,23:47:33
40.057977,116.403957,0,264,40011.991412037,2009-07-17,23:47:38
40.057954,116.403979,0,262,40011.9914699074,2009-07-17,23:47:43
40.057971,116.403995,0,257,40011.9915277778,2009-07-17,23:47:48
40.058014,116.403909,0,258,40011.9915856481,2009-07-17,23:47:53
40.058105,116.403936,0,253,40011.9916435185,2009-07-17,23:47:58
40.05816,116.404038,0,250,40011.9917013889,2009-07-17,23:48:03
40.05816,116.40407,0,251,40011.9917592593,2009-07-17,23:48:08
40.05816,116.404095,0,250,40011.9918171296,2009-07-17,23:48:13
40.05816,116.404095,0,250,40011.9918518519,2009-07-17,23:48:16
40.058153,116.404099,0,250,40011.991875,2009-07-17,23:48:18
40.058151,116.404087,0,250,40011.9919328704,2009-07-17,23:48:23
40.058143,116.404089,0,250,40011.9919907407,2009-07-17,23:48:28
40.058143,116.404089,0,250,40011.992025463,2009-07-17,23:48:31
40.05814,116.404095,0,250,40011.9920486111,2009-07-17,23:48:33
40.058126,116.404105,0,252,40011.9921064815,2009-07-17,23:48:38
40.058142,116.404111,0,255,40011.9921643519,2009-07-17,23:48:43
40.058133,116.404099,0,258,40011.9922222222,2009-07-17,23:48:48
40.058099,116.404077,0,259,40011.9922800926,2009-07-17,23:48:53
40.058077,116.404045,0,260,40011.992337963,2009-07-17,23:48:58
40.058035,116.40402,0,261,40011.9923958333,2009-07-17,23:49:03
40.057992,116.403988,0,263,40011.9924537037,2009-07-17,23:49:08
40.057965,116.403955,0,267,40011.9925115741,2009-07-17,23:49:13
40.057993,116.40394,0,268,40011.9925694444,2009-07-17,23:49:18
40.058007,116.40393,0,269,40011.9926273148,2009-07-17,23:49:23
40.058045,116.403876,0,269,40011.9926851852,2009-07-17,23:49:28
40.058065,116.403812,0,271,40011.9927430556,2009-07-17,23:49:33
40.058074,116.403816,0,271,40011.9928009259,2009-07-17,23:49:38
40.058077,116.403819,0,272,40011.9928587963,2009-07-17,23:49:43
40.058077,116.403819,0,272,40011.9928935185,2009-07-17,23:49:46
40.058083,116.403824,0,272,40011.9929166667,2009-07-17,23:49:48
40.05808,116.403843,0,273,40011.992974537,2009-07-17,23:49:53
40.058098,116.4039,0,275,40011.9930324074,2009-07-17,23:49:58
40.058106,116.403927,0,274,40011.9930902778,2009-07-17,23:50:03
40.0581,116.403927,0,273,40011.9931481481,2009-07-17,23:50:08
40.0581,116.403927,0,273,40011.9931828704,2009-07-17,23:50:11
40.058096,116.403932,0,273,40011.9932060185,2009-07-17,23:50:13
40.058087,116.403946,0,274,40011.9932638889,2009-07-17,23:50:18
40.058087,116.403967,0,274,40011.9933217593,2009-07-17,23:50:23
40.058113,116.404012,0,275,40011.9933796296,2009-07-17,23:50:28
40.058132,116.404026,0,275,40011.9934375,2009-07-17,23:50:33
40.05813,116.40402,0,273,40011.9934953704,2009-07-17,23:50:38
40.05813,116.40402,0,273,40011.9935300926,2009-07-17,23:50:41
40.058136,116.404022,0,272,40011.9935532407,2009-07-17,23:50:43
40.058121,116.404027,0,268,40011.9936111111,2009-07-17,23:50:48
40.058121,116.404027,0,268,40011.9936458333,2009-07-17,23:50:51
40.058123,116.404033,0,268,40011.9936689815,2009-07-17,23:50:53
40.058123,116.404044,0,266,40011.9937268518,2009-07-17,23:50:58
40.058136,116.40404,0,265,40011.9937847222,2009-07-17,23:51:03
40.058124,116.404034,0,264,40011.9938425926,2009-07-17,23:51:08
40.058109,116.404043,0,263,40011.993900463,2009-07-17,23:51:13
40.058131,116.404026,0,264,40011.9939583333,2009-07-17,23:51:18
40.058147,116.404034,0,265,40011.9940162037,2009-07-17,23:51:23
40.058165,116.404087,0,263,40011.9940740741,2009-07-17,23:51:28
40.058191,116.404159,0,262,40011.9941319444,2009-07-17,23:51:33
40.058195,116.404211,0,263,40011.9941898148,2009-07-17,23:51:38
40.058191,116.404274,0,264,40011.9942476852,2009-07-17,23:51:43
40.058187,116.404315,0,265,40011.9943055556,2009-07-17,23:51:48
40.058178,116.404318,0,266,40011.9943634259,2009-07-17,23:51:53
40.058179,116.404306,0,267,40011.9944212963,2009-07-17,23:51:58
40.058166,116.404358,0,267,40011.9944791667,2009-07-17,23:52:03
40.058177,116.404341,0,268,40011.994537037,2009-07-17,23:52:08
40.05818,116.404323,0,269,40011.9945949074,2009-07-17,23:52:13
40.05818,116.404312,0,268,40011.9946527778,2009-07-17,23:52:18
40.058122,116.404328,0,269,40011.9947106481,2009-07-17,23:52:23
40.05808,116.40436,0,270,40011.9947685185,2009-07-17,23:52:28
40.058081,116.404343,0,270,40011.9948263889,2009-07-17,23:52:33
40.058028,116.404276,0,268,40011.9948842593,2009-07-17,23:52:38
40.05802,116.40418,0,264,40011.9949421296,2009-07-17,23:52:43
40.05805,116.404109,0,260,40011.995,2009-07-17,23:52:48
40.058083,116.404089,0,262,40011.9950578704,2009-07-17,23:52:53
40.058093,116.404099,0,263,40011.9951157407,2009-07-17,23:52:58
40.058124,116.40415,0,263,40011.9951736111,2009-07-17,23:53:03
40.058167,116.404248,0,263,40011.9952314815,2009-07-17,23:53:08
40.058198,116.404294,0,262,40011.9952893518,2009-07-17,23:53:13
40.058198,116.404294,0,262,40011.9953240741,2009-07-17,23:53:16
40.058205,116.404295,0,259,40011.9953472222,2009-07-17,23:53:18
40.058175,116.404221,0,256,40011.9954050926,2009-07-17,23:53:23
40.058167,116.404102,0,253,40011.995462963,2009-07-17,23:53:28
40.058172,116.404022,0,252,40011.9955208333,2009-07-17,23:53:33
40.058198,116.403993,0,250,40011.9955787037,2009-07-17,23:53:38
40.058218,116.403959,0,247,40011.9956365741,2009-07-17,23:53:43
40.058259,116.403978,0,243,40011.9956944444,2009-07-17,23:53:48
40.058259,116.403978,0,243,40011.9957291667,2009-07-17,23:53:51
40.058251,116.403974,0,240,40011.9957523148,2009-07-17,23:53:53
40.058215,116.404004,0,239,40011.9958101852,2009-07-17,23:53:58
40.058204,116.404042,0,240,40011.9958680556,2009-07-17,23:54:03
40.05822,116.404035,0,241,40011.9959259259,2009-07-17,23:54:08
40.058241,116.404077,0,243,40011.9959837963,2009-07-17,23:54:13
40.058241,116.404077,0,243,40011.9960185185,2009-07-17,23:54:16
40.058243,116.404084,0,243,40011.9960416667,2009-07-17,23:54:18
40.058227,116.40411,0,244,40011.996099537,2009-07-17,23:54:23
40.058227,116.40411,0,244,40011.9961342593,2009-07-17,23:54:26
40.058235,116.404112,0,246,40011.9961574074,2009-07-17,23:54:28
40.058265,116.404115,0,247,40011.9962152778,2009-07-17,23:54:33
40.058283,116.404194,0,248,40011.9962731482,2009-07-17,23:54:38
40.058263,116.404253,0,248,40011.9963310185,2009-07-17,23:54:43
40.058232,116.404263,0,249,40011.9963888889,2009-07-17,23:54:48
40.058167,116.404284,0,250,40011.9964467593,2009-07-17,23:54:53
40.058128,116.404302,0,252,40011.9965046296,2009-07-17,23:54:58
40.058081,116.404306,0,253,40011.9965625,2009-07-17,23:55:03
40.05807,116.404271,0,254,40011.9966203704,2009-07-17,23:55:08
40.058077,116.404228,0,255,40011.9966782407,2009-07-17,23:55:13
40.058027,116.40421,0,256,40011.9967361111,2009-07-17,23:55:18
40.058028,116.404131,0,257,40011.9967939815,2009-07-17,23:55:23
40.058087,116.404023,0,260,40011.9968518519,2009-07-17,23:55:28
40.058105,116.40397,0,262,40011.9969097222,2009-07-17,23:55:33
40.058096,116.403944,0,263,40011.9969675926,2009-07-17,23:55:38
40.058203,116.404217,0,267,40011.999224537,2009-07-17,23:58:53
40.058202,116.404292,0,269,40011.9992824074,2009-07-17,23:58:58
40.058206,116.404301,0,269,40011.9993402778,2009-07-17,23:59:03
40.058201,116.404243,0,271,40011.9993981481,2009-07-17,23:59:08
40.058216,116.404175,0,276,40011.9994560185,2009-07-17,23:59:13
40.058224,116.404133,0,280,40011.9995138889,2009-07-17,23:59:18
40.058231,116.404091,0,285,40011.9995717593,2009-07-17,23:59:23
40.058226,116.404079,0,286,40011.9996296296,2009-07-17,23:59:28
40.058216,116.404077,0,286,40011.9996875,2009-07-17,23:59:33
40.058205,116.404072,0,286,40011.9997453704,2009-07-17,23:59:38
40.058172,116.404042,0,286,40011.9998032407,2009-07-17,23:59:43
40.058134,116.404029,0,288,40011.9998611111,2009-07-17,23:59:48
40.05812,116.404035,0,288,40011.9999189815,2009-07-17,23:59:53
40.05812,116.404035,0,288,40011.9999537037,2009-07-17,23:59:56
40.058113,116.404043,0,287,40011.9999768519,2009-07-17,23:59:58
40.058095,116.404065,0,283,40012.0000347222,2009-07-18,00:00:03
40.058119,116.404082,0,280,40012.0000925926,2009-07-18,00:00:08
40.058133,116.404091,0,280,40012.000150463,2009-07-18,00:00:13
40.058147,116.404067,0,282,40012.0002083333,2009-07-18,00:00:18
40.058152,116.404063,0,282,40012.0002662037,2009-07-18,00:00:23
40.058152,116.404063,0,282,40012.0003009259,2009-07-18,00:00:26
40.058149,116.404069,0,282,40012.0003240741,2009-07-18,00:00:28
40.058133,116.404055,0,284,40012.0003819444,2009-07-18,00:00:33
40.058108,116.404018,0,282,40012.0004398148,2009-07-18,00:00:38
40.058067,116.403992,0,279,40012.0004976852,2009-07-18,00:00:43
40.05807,116.403992,0,278,40012.0005555556,2009-07-18,00:00:48
40.058063,116.403994,0,278,40012.0006134259,2009-07-18,00:00:53
40.058063,116.403994,0,278,40012.0006481481,2009-07-18,00:00:56
40.058069,116.404,0,278,40012.0006712963,2009-07-18,00:00:58
40.058082,116.403988,0,278,40012.0007291667,2009-07-18,00:01:03
40.058106,116.403979,0,278,40012.000787037,2009-07-18,00:01:08
40.058098,116.403911,0,278,40012.0008449074,2009-07-18,00:01:13
40.058084,116.403883,0,278,40012.0009027778,2009-07-18,00:01:18
40.058081,116.403876,0,278,40012.0009606481,2009-07-18,00:01:23
40.058081,116.403876,0,278,40012.0009953704,2009-07-18,00:01:26
40.058088,116.403871,0,278,40012.0010185185,2009-07-18,00:01:28
40.058103,116.403825,0,278,40012.0010763889,2009-07-18,00:01:33
40.05809,116.403762,0,278,40012.0011342593,2009-07-18,00:01:38
40.058105,116.403773,0,278,40012.0011921296,2009-07-18,00:01:43
40.05814,116.403818,0,279,40012.00125,2009-07-18,00:01:48
40.058161,116.403826,0,277,40012.0013078704,2009-07-18,00:01:53
40.058183,116.403799,0,276,40012.0013657407,2009-07-18,00:01:58
40.058177,116.403773,0,274,40012.0014236111,2009-07-18,00:02:03
40.05815,116.403736,0,271,40012.0014814815,2009-07-18,00:02:08
40.058168,116.403664,0,270,40012.0015393518,2009-07-18,00:02:13
40.058198,116.403588,0,268,40012.0015972222,2009-07-18,00:02:18
40.058236,116.403607,0,270,40012.0016550926,2009-07-18,00:02:23
40.058239,116.403645,0,273,40012.001712963,2009-07-18,00:02:28
40.058207,116.403687,0,279,40012.0017708333,2009-07-18,00:02:33
40.058188,116.403695,0,280,40012.0018287037,2009-07-18,00:02:38
40.058175,116.403758,0,281,40012.0018865741,2009-07-18,00:02:43
40.058189,116.403821,0,282,40012.0019444444,2009-07-18,00:02:48
40.058235,116.403947,0,286,40012.0020023148,2009-07-18,00:02:53
40.05829,116.404046,0,287,40012.0020601852,2009-07-18,00:02:58
40.058277,116.404134,0,284,40012.0021180556,2009-07-18,00:03:03
40.058199,116.404117,0,282,40012.0021759259,2009-07-18,00:03:08
40.05817,116.404064,0,282,40012.0022337963,2009-07-18,00:03:13
40.05808,116.404006,0,283,40012.0022916667,2009-07-18,00:03:18
40.058018,116.403998,0,281,40012.002349537,2009-07-18,00:03:23
40.057978,116.403695,0,318,40012.0061689815,2009-07-18,00:08:53
40.057928,116.403616,0,319,40012.0062268519,2009-07-18,00:08:58
40.057874,116.403542,0,319,40012.0062847222,2009-07-18,00:09:03
40.057883,116.403609,0,321,40012.0063425926,2009-07-18,00:09:08
40.057915,116.403658,0,324,40012.006400463,2009-07-18,00:09:13
40.057917,116.403668,0,324,40012.0064583333,2009-07-18,00:09:18
40.057939,116.403646,0,324,40012.0065162037,2009-07-18,00:09:23
40.057962,116.403684,0,325,40012.0065740741,2009-07-18,00:09:28
40.057978,116.403713,0,326,40012.0066319444,2009-07-18,00:09:33
40.058103,116.403771,0,328,40012.0066898148,2009-07-18,00:09:38
40.05813,116.403823,0,327,40012.0067476852,2009-07-18,00:09:43
40.058181,116.403921,0,328,40012.0068055556,2009-07-18,00:09:48
40.058244,116.403957,0,329,40012.0068634259,2009-07-18,00:09:53
40.058322,116.403995,0,332,40012.0069212963,2009-07-18,00:09:58
40.058344,116.404036,0,336,40012.0069791667,2009-07-18,00:10:03
40.058245,116.404018,0,344,40012.007037037,2009-07-18,00:10:08
40.058218,116.403989,0,343,40012.0070949074,2009-07-18,00:10:13
40.058192,116.403944,0,351,40012.0071527778,2009-07-18,00:10:18
40.058193,116.403856,0,360,40012.0072106481,2009-07-18,00:10:23
40.058199,116.403807,0,368,40012.0072685185,2009-07-18,00:10:28
40.058205,116.403812,0,374,40012.0073263889,2009-07-18,00:10:33
40.058205,116.403812,0,374,40012.0073611111,2009-07-18,00:10:36
40.058204,116.403814,0,378,40012.0073842593,2009-07-18,00:10:38
40.058192,116.403798,0,380,40012.0074421296,2009-07-18,00:10:43
40.058167,116.403764,0,385,40012.0075,2009-07-18,00:10:48
40.058155,116.403806,0,388,40012.0075578704,2009-07-18,00:10:53
40.058154,116.403794,0,388,40012.0076157407,2009-07-18,00:10:58
40.058151,116.403784,0,388,40012.0076736111,2009-07-18,00:11:03
40.05786,116.403899,0,379,40012.0077314815,2009-07-18,00:11:08
40.057854,116.403929,0,379,40012.0077893519,2009-07-18,00:11:13
40.057853,116.40385,0,377,40012.0078472222,2009-07-18,00:11:18
40.057854,116.403802,0,375,40012.0079050926,2009-07-18,00:11:23
40.057846,116.403819,0,370,40012.007962963,2009-07-18,00:11:28
40.057837,116.403867,0,364,40012.0080208333,2009-07-18,00:11:33
40.057829,116.403906,0,355,40012.0080787037,2009-07-18,00:11:38
40.057835,116.40394,0,351,40012.0081365741,2009-07-18,00:11:43
40.057835,116.40394,0,351,40012.0081712963,2009-07-18,00:11:46
40.057839,116.403947,0,351,40012.0081944444,2009-07-18,00:11:48
40.057837,116.403978,0,349,40012.0082523148,2009-07-18,00:11:53
40.057821,116.404039,0,338,40012.0083101852,2009-07-18,00:11:58
40.057824,116.404066,0,334,40012.0083680556,2009-07-18,00:12:03
40.057857,116.404089,0,328,40012.0084259259,2009-07-18,00:12:08
40.057857,116.404089,0,328,40012.0084606481,2009-07-18,00:12:11
40.057862,116.404088,0,328,40012.0084837963,2009-07-18,00:12:13
40.057851,116.404029,0,324,40012.0085416667,2009-07-18,00:12:18
40.057851,116.404012,0,318,40012.008599537,2009-07-18,00:12:23
40.057846,116.40399,0,316,40012.0086574074,2009-07-18,00:12:28
40.057853,116.403976,0,316,40012.0087152778,2009-07-18,00:12:33
40.057853,116.403976,0,316,40012.00875,2009-07-18,00:12:36
40.057858,116.403972,0,314,40012.0087731481,2009-07-18,00:12:38
40.057872,116.403888,0,313,40012.0088310185,2009-07-18,00:12:43
40.057877,116.403792,0,309,40012.0088888889,2009-07-18,00:12:48
40.057855,116.403777,0,307,40012.0089467593,2009-07-18,00:12:53
40.057872,116.403814,0,306,40012.0090046296,2009-07-18,00:12:58
40.057872,116.403814,0,306,40012.0090393518,2009-07-18,00:13:01
40.05788,116.403822,0,306,40012.0090625,2009-07-18,00:13:03
40.057884,116.4037,0,309,40012.0091203704,2009-07-18,00:13:08
40.057901,116.403695,0,310,40012.0091782407,2009-07-18,00:13:13
40.057898,116.403629,0,311,40012.0092361111,2009-07-18,00:13:18
40.057885,116.403616,0,313,40012.0092939815,2009-07-18,00:13:23
40.057891,116.403569,0,313,40012.0093518518,2009-07-18,00:13:28
40.057891,116.403611,0,310,40012.0094097222,2009-07-18,00:13:33
40.057909,116.403641,0,310,40012.0094675926,2009-07-18,00:13:38
40.057912,116.403629,0,311,40012.009525463,2009-07-18,00:13:43
40.057915,116.403602,0,313,40012.0095833333,2009-07-18,00:13:48
40.057918,116.403589,0,317,40012.0096412037,2009-07-18,00:13:53
40.057915,116.403577,0,317,40012.0096990741,2009-07-18,00:13:58
40.057906,116.403557,0,312,40012.0097569444,2009-07-18,00:14:03
40.057909,116.403546,0,312,40012.0098148148,2009-07-18,00:14:08
40.057929,116.403566,0,310,40012.0098726852,2009-07-18,00:14:13
40.057944,116.403591,0,307,40012.0099305556,2009-07-18,00:14:18
40.057947,116.403621,0,304,40012.0099884259,2009-07-18,00:14:23
40.05795,116.403628,0,304,40012.0100462963,2009-07-18,00:14:28
40.05795,116.403628,0,304,40012.0100810185,2009-07-18,00:14:31
40.057958,116.403633,0,304,40012.0101041667,2009-07-18,00:14:33
40.057952,116.403696,0,302,40012.010162037,2009-07-18,00:14:38
40.057946,116.403705,0,302,40012.0102199074,2009-07-18,00:14:43
40.05794,116.403717,0,302,40012.0102777778,2009-07-18,00:14:48
40.057933,116.403731,0,300,40012.0103356481,2009-07-18,00:14:53
40.05794,116.403647,0,299,40012.0103935185,2009-07-18,00:14:58
40.057942,116.403599,0,296,40012.0104513889,2009-07-18,00:15:03
40.057951,116.403618,0,295,40012.0105092593,2009-07-18,00:15:08
40.057952,116.403625,0,295,40012.0105671296,2009-07-18,00:15:13
40.057952,116.403625,0,295,40012.0106018518,2009-07-18,00:15:16
40.057954,116.403627,0,295,40012.010625,2009-07-18,00:15:18
40.057954,116.403637,0,294,40012.0106828704,2009-07-18,00:15:23
40.057963,116.403639,0,294,40012.0107407407,2009-07-18,00:15:28
40.057978,116.403678,0,290,40012.0107986111,2009-07-18,00:15:33
40.057971,116.403699,0,288,40012.0108564815,2009-07-18,00:15:38
40.057971,116.403699,0,288,40012.0108912037,2009-07-18,00:15:41
40.05797,116.403707,0,288,40012.0109143518,2009-07-18,00:15:43
40.057961,116.40371,0,288,40012.0109722222,2009-07-18,00:15:48
40.057952,116.403718,0,288,40012.0110300926,2009-07-18,00:15:53
40.057952,116.403718,0,288,40012.0110648148,2009-07-18,00:15:56
40.057951,116.403717,0,288,40012.011087963,2009-07-18,00:15:58
40.057974,116.403749,0,285,40012.0111458333,2009-07-18,00:16:03
40.057974,116.403749,0,285,40012.0111805556,2009-07-18,00:16:06
40.057981,116.403753,0,285,40012.0112037037,2009-07-18,00:16:08
40.057998,116.403791,0,284,40012.0112615741,2009-07-18,00:16:13
40.058002,116.403842,0,279,40012.0113194444,2009-07-18,00:16:18
40.058008,116.403922,0,278,40012.0113773148,2009-07-18,00:16:23
40.058008,116.403982,0,278,40012.0114351852,2009-07-18,00:16:28
40.057856,116.40371,0,287,40012.0181481481,2009-07-18,00:26:08
40.05785,116.403635,0,285,40012.0182060185,2009-07-18,00:26:13
40.05785,116.403635,0,285,40012.0182407407,2009-07-18,00:26:16
40.057846,116.403642,0,283,40012.0182638889,2009-07-18,00:26:18
40.05786,116.403721,0,282,40012.0183217593,2009-07-18,00:26:23
40.057882,116.403769,0,280,40012.0183796296,2009-07-18,00:26:28
40.057887,116.40378,0,280,40012.0184375,2009-07-18,00:26:33
40.057887,116.403801,0,279,40012.0184953704,2009-07-18,00:26:38
40.057872,116.403886,0,279,40012.0185532407,2009-07-18,00:26:43
40.057864,116.403968,0,278,40012.0186111111,2009-07-18,00:26:48
40.05785,116.404004,0,277,40012.0186689815,2009-07-18,00:26:53
40.057836,116.403964,0,275,40012.0187268518,2009-07-18,00:26:58
40.057824,116.404004,0,274,40012.0187847222,2009-07-18,00:27:03
40.057819,116.404035,0,271,40012.0188425926,2009-07-18,00:27:08
40.05782,116.404049,0,271,40012.018900463,2009-07-18,00:27:13
40.057806,116.404107,0,272,40012.0189583333,2009-07-18,00:27:18
40.057802,116.40412,0,273,40012.0190162037,2009-07-18,00:27:23
40.05781,116.404129,0,273,40012.0190740741,2009-07-18,00:27:28
40.057808,116.404143,0,273,40012.0191319444,2009-07-18,00:27:33
40.057808,116.404143,0,273,40012.0191666667,2009-07-18,00:27:36
40.057807,116.404142,0,273,40012.0191898148,2009-07-18,00:27:38
40.057838,116.404017,0,272,40012.0192476852,2009-07-18,00:27:43
40.057839,116.404017,0,271,40012.0193055556,2009-07-18,00:27:48
40.057839,116.404017,0,271,40012.0193402778,2009-07-18,00:27:51
40.057835,116.404009,0,271,40012.0193634259,2009-07-18,00:27:53
40.05784,116.404018,0,272,40012.0194212963,2009-07-18,00:27:58
40.057877,116.404039,0,271,40012.0194791667,2009-07-18,00:28:03
40.057946,116.404057,0,270,40012.019537037,2009-07-18,00:28:08
40.058007,116.404047,0,271,40012.0195949074,2009-07-18,00:28:13
40.058023,116.404059,0,272,40012.0196527778,2009-07-18,00:28:18
40.058014,116.404026,0,274,40012.0197106482,2009-07-18,00:28:23
40.058014,116.404026,0,274,40012.0197453704,2009-07-18,00:28:26
40.058007,116.404019,0,274,40012.0197685185,2009-07-18,00:28:28
40.057983,116.404028,0,275,40012.0198263889,2009-07-18,00:28:33
40.057971,116.404024,0,276,40012.0198842593,2009-07-18,00:28:38
40.057982,116.403983,0,278,40012.0199421296,2009-07-18,00:28:43
40.057994,116.403951,0,278,40012.02,2009-07-18,00:28:48
40.058001,116.403959,0,277,40012.0200578704,2009-07-18,00:28:53
40.058001,116.403959,0,277,40012.0200925926,2009-07-18,00:28:56
40.058006,116.40396,0,277,40012.0201157407,2009-07-18,00:28:58
40.058033,116.403968,0,278,40012.0201736111,2009-07-18,00:29:03
40.058022,116.404058,0,279,40012.0202314815,2009-07-18,00:29:08
40.057999,116.404132,0,279,40012.0202893519,2009-07-18,00:29:13
40.058007,116.404062,0,279,40012.0203472222,2009-07-18,00:29:18
40.058011,116.404042,0,280,40012.0204050926,2009-07-18,00:29:23
40.058011,116.404042,0,280,40012.0204398148,2009-07-18,00:29:26
40.058005,116.404034,0,280,40012.020462963,2009-07-18,00:29:28
40.058003,116.40402,0,280,40012.0205208333,2009-07-18,00:29:33
40.057996,116.404015,0,280,40012.0205787037,2009-07-18,00:29:38
40.057997,116.404009,0,280,40012.0206365741,2009-07-18,00:29:43
40.057997,116.404009,0,280,40012.0206712963,2009-07-18,00:29:46
40.058004,116.404003,0,281,40012.0206944444,2009-07-18,00:29:48
40.058005,116.403967,0,281,40012.0207523148,2009-07-18,00:29:53
40.057994,116.403957,0,280,40012.0208101852,2009-07-18,00:29:58
40.057985,116.403969,0,279,40012.0208680556,2009-07-18,00:30:03
40.057988,116.403983,0,279,40012.0209259259,2009-07-18,00:30:08
40.057984,116.404002,0,279,40012.0209837963,2009-07-18,00:30:13
40.057959,116.404074,0,278,40012.0210416667,2009-07-18,00:30:18
40.057918,116.404134,0,280,40012.021099537,2009-07-18,00:30:23
40.057905,116.404167,0,283,40012.0211574074,2009-07-18,00:30:28
40.057923,116.404177,0,286,40012.0212152778,2009-07-18,00:30:33
40.057929,116.404184,0,286,40012.0212731481,2009-07-18,00:30:38
40.057929,116.404184,0,286,40012.0213078704,2009-07-18,00:30:41
40.057933,116.404186,0,286,40012.0213310185,2009-07-18,00:30:43
40.057925,116.404157,0,286,40012.0213888889,2009-07-18,00:30:48
40.057884,116.404174,0,286,40012.0214467593,2009-07-18,00:30:53
40.057851,116.404185,0,288,40012.0215046296,2009-07-18,00:30:58
40.057862,116.404177,0,290,40012.0215625,2009-07-18,00:31:03
40.057862,116.404177,0,290,40012.0215972222,2009-07-18,00:31:06
40.057868,116.404175,0,290,40012.0216203704,2009-07-18,00:31:08
40.057872,116.404161,0,290,40012.0216782407,2009-07-18,00:31:13
40.057918,116.404151,0,293,40012.0217361111,2009-07-18,00:31:18
40.057977,116.404121,0,296,40012.0217939815,2009-07-18,00:31:23
40.058026,116.404091,0,299,40012.0218518519,2009-07-18,00:31:28
40.058042,116.404067,0,298,40012.0219097222,2009-07-18,00:31:33
40.058047,116.404061,0,298,40012.0219675926,2009-07-18,00:31:38
40.058047,116.404061,0,298,40012.0220023148,2009-07-18,00:31:41
40.05804,116.404057,0,298,40012.022025463,2009-07-18,00:31:43
40.058018,116.404038,0,301,40012.0220833333,2009-07-18,00:31:48
40.057987,116.403988,0,304,40012.0221412037,2009-07-18,00:31:53
40.057968,116.403976,0,306,40012.0221990741,2009-07-18,00:31:58
40.057959,116.40398,0,305,40012.0222569444,2009-07-18,00:32:03
40.057952,116.403999,0,304,40012.0223148148,2009-07-18,00:32:08
40.05794,116.404066,0,300,40012.0223726852,2009-07-18,00:32:13
40.05794,116.404102,0,299,40012.0224305556,2009-07-18,00:32:18
40.05794,116.404102,0,299,40012.0224652778,2009-07-18,00:32:21
40.057946,116.404106,0,299,40012.0224884259,2009-07-18,00:32:23
40.057942,116.404089,0,298,40012.0225462963,2009-07-18,00:32:28
40.057935,116.404011,0,295,40012.0226041667,2009-07-18,00:32:33
40.057927,116.404022,0,292,40012.022662037,2009-07-18,00:32:38
40.057934,116.404013,0,292,40012.0227199074,2009-07-18,00:32:43
40.057927,116.403994,0,289,40012.0227777778,2009-07-18,00:32:48
40.057916,116.404029,0,287,40012.0228356481,2009-07-18,00:32:53
40.057908,116.404034,0,287,40012.0228935185,2009-07-18,00:32:58
40.057902,116.404034,0,287,40012.0229513889,2009-07-18,00:33:03
40.057902,116.404034,0,287,40012.0229861111,2009-07-18,00:33:06
40.057899,116.404031,0,287,40012.0230092593,2009-07-18,00:33:08
40.05789,116.404071,0,287,40012.0230671296,2009-07-18,00:33:13
40.057891,116.40415,0,288,40012.023125,2009-07-18,00:33:18
40.057869,116.404176,0,290,40012.0231828704,2009-07-18,00:33:23
40.057845,116.404216,0,292,40012.0232407407,2009-07-18,00:33:28
40.057839,116.404197,0,293,40012.0232986111,2009-07-18,00:33:33
40.057839,116.404197,0,293,40012.0233333333,2009-07-18,00:33:36
40.057838,116.40419,0,293,40012.0233564815,2009-07-18,00:33:38
40.057831,116.404157,0,290,40012.0234143519,2009-07-18,00:33:43
40.057831,116.404157,0,290,40012.0234490741,2009-07-18,00:33:46
40.057836,116.404152,0,291,40012.0234722222,2009-07-18,00:33:48
40.057831,116.404115,0,291,40012.0235300926,2009-07-18,00:33:53
40.057851,116.40403,0,290,40012.023587963,2009-07-18,00:33:58
40.057874,116.403936,0,286,40012.0236458333,2009-07-18,00:34:03
40.057873,116.403922,0,285,40012.0237037037,2009-07-18,00:34:08
40.057884,116.403918,0,285,40012.0237615741,2009-07-18,00:34:13
40.057935,116.403968,0,285,40012.0238194444,2009-07-18,00:34:18
40.05796,116.404105,0,285,40012.0238773148,2009-07-18,00:34:23
40.057979,116.404154,0,286,40012.0239351852,2009-07-18,00:34:28
40.057955,116.404211,0,288,40012.0239930556,2009-07-18,00:34:33
40.057928,116.404224,0,293,40012.0240509259,2009-07-18,00:34:38
40.057919,116.404239,0,294,40012.0241087963,2009-07-18,00:34:43
40.057913,116.404252,0,294,40012.0241666667,2009-07-18,00:34:48
40.057913,116.404252,0,294,40012.0242013889,2009-07-18,00:34:51
40.057909,116.404258,0,294,40012.024224537,2009-07-18,00:34:53
40.057889,116.404216,0,292,40012.0242824074,2009-07-18,00:34:58
40.05788,116.404173,0,290,40012.0243402778,2009-07-18,00:35:03
40.057869,116.404146,0,289,40012.0243981481,2009-07-18,00:35:08
40.057871,116.404094,0,289,40012.0244560185,2009-07-18,00:35:13
40.057871,116.404094,0,289,40012.0244907407,2009-07-18,00:35:16
40.057865,116.404096,0,285,40012.0245138889,2009-07-18,00:35:18
40.057875,116.404093,0,284,40012.0245717593,2009-07-18,00:35:23
40.057883,116.404095,0,283,40012.0246296296,2009-07-18,00:35:28
40.057883,116.404095,0,283,40012.0246643518,2009-07-18,00:35:31
40.05789,116.404415,0,258,40012.0293171296,2009-07-18,00:42:13
40.057882,116.404448,0,267,40012.029375,2009-07-18,00:42:18
40.057887,116.404505,0,273,40012.0294328704,2009-07-18,00:42:23
40.057887,116.404505,0,273,40012.0294675926,2009-07-18,00:42:26
40.057882,116.404499,0,282,40012.0294907407,2009-07-18,00:42:28
40.057876,116.404512,0,284,40012.0295486111,2009-07-18,00:42:33
40.057876,116.404512,0,284,40012.0295833333,2009-07-18,00:42:36
40.057871,116.404516,0,293,40012.0296064815,2009-07-18,00:42:38
40.057861,116.404509,0,301,40012.0296643519,2009-07-18,00:42:43
40.057862,116.404511,0,301,40012.0297222222,2009-07-18,00:42:48
40.057862,116.404514,0,302,40012.0297800926,2009-07-18,00:42:53
40.057862,116.404514,0,302,40012.0298148148,2009-07-18,00:42:56
40.057863,116.404508,0,302,40012.029837963,2009-07-18,00:42:58
40.057859,116.404499,0,302,40012.0298958333,2009-07-18,00:43:03
40.057856,116.404487,0,302,40012.0299537037,2009-07-18,00:43:08
40.05786,116.404474,0,302,40012.0300115741,2009-07-18,00:43:13
40.057883,116.404402,0,295,40012.0300694444,2009-07-18,00:43:18
40.0579,116.404384,0,294,40012.0301273148,2009-07-18,00:43:23
40.057908,116.404366,0,294,40012.0301851852,2009-07-18,00:43:28
40.057908,116.404366,0,294,40012.0302199074,2009-07-18,00:43:31
40.057905,116.40436,0,294,40012.0302430556,2009-07-18,00:43:33
40.057902,116.404375,0,294,40012.0303009259,2009-07-18,00:43:38
40.057885,116.404382,0,295,40012.0303587963,2009-07-18,00:43:43
40.057872,116.404428,0,294,40012.0304166667,2009-07-18,00:43:48
40.057903,116.404448,0,293,40012.030474537,2009-07-18,00:43:53
40.05792,116.404452,0,292,40012.0305324074,2009-07-18,00:43:58
40.057907,116.40447,0,292,40012.0305902778,2009-07-18,00:44:03
40.057889,116.404439,0,292,40012.0306481481,2009-07-18,00:44:08
40.057881,116.40442,0,291,40012.0307060185,2009-07-18,00:44:13
40.057928,116.404355,0,290,40012.0307638889,2009-07-18,00:44:18
40.057954,116.404302,0,286,40012.0308217593,2009-07-18,00:44:23
40.057954,116.404302,0,286,40012.0308564815,2009-07-18,00:44:26
40.057957,116.404302,0,286,40012.0308796296,2009-07-18,00:44:28
40.05792,116.404348,0,282,40012.0309375,2009-07-18,00:44:33
40.057916,116.404306,0,274,40012.0309953704,2009-07-18,00:44:38
40.057943,116.404269,0,271,40012.0310532407,2009-07-18,00:44:43
40.057965,116.404201,0,269,40012.0311111111,2009-07-18,00:44:48
40.057949,116.404188,0,269,40012.0311689815,2009-07-18,00:44:53
40.057949,116.404188,0,269,40012.0312037037,2009-07-18,00:44:56
40.057944,116.40419,0,269,40012.0312268519,2009-07-18,00:44:58
40.057913,116.404131,0,270,40012.0312847222,2009-07-18,00:45:03
40.057888,116.404089,0,270,40012.0313425926,2009-07-18,00:45:08
40.057869,116.404076,0,272,40012.031400463,2009-07-18,00:45:13
40.057869,116.404076,0,272,40012.0314351852,2009-07-18,00:45:16
40.057863,116.404084,0,272,40012.0314583333,2009-07-18,00:45:18
40.05786,116.404108,0,272,40012.0315162037,2009-07-18,00:45:23
40.057878,116.404178,0,271,40012.0315740741,2009-07-18,00:45:28
40.057879,116.40428,0,273,40012.0316319444,2009-07-18,00:45:33
40.057861,116.404341,0,274,40012.0316898148,2009-07-18,00:45:38
40.057848,116.404369,0,276,40012.0317476852,2009-07-18,00:45:43
40.057848,116.404369,0,276,40012.0317824074,2009-07-18,00:45:46
40.057843,116.404371,0,276,40012.0318055556,2009-07-18,00:45:48
40.057839,116.404381,0,277,40012.0318634259,2009-07-18,00:45:53
40.057838,116.404382,0,277,40012.0319212963,2009-07-18,00:45:58
40.057836,116.404377,0,277,40012.0319791667,2009-07-18,00:46:03
40.057836,116.404377,0,277,40012.0320138889,2009-07-18,00:46:06
40.057831,116.404378,0,277,40012.032037037,2009-07-18,00:46:08
40.05783,116.404404,0,276,40012.0320949074,2009-07-18,00:46:13
40.057812,116.404519,0,275,40012.0321527778,2009-07-18,00:46:18
40.057804,116.404541,0,274,40012.0322106481,2009-07-18,00:46:23
40.0578,116.404537,0,274,40012.0322685185,2009-07-18,00:46:28
40.057793,116.404534,0,274,40012.0323263889,2009-07-18,00:46:33
40.057788,116.40453,0,274,40012.0323842593,2009-07-18,00:46:38
40.057784,116.404528,0,274,40012.0324421296,2009-07-18,00:46:43
40.057786,116.404525,0,274,40012.0325,2009-07-18,00:46:48
40.057784,116.404526,0,273,40012.0325578704,2009-07-18,00:46:53
40.057782,116.404523,0,273,40012.0326157407,2009-07-18,00:46:58
40.057782,116.404523,0,273,40012.032650463,2009-07-18,00:47:01
40.05778,116.404526,0,274,40012.0326736111,2009-07-18,00:47:03
40.057783,116.404554,0,275,40012.0327314815,2009-07-18,00:47:08
40.057793,116.404555,0,276,40012.0327893518,2009-07-18,00:47:13
40.057797,116.404508,0,277,40012.0328472222,2009-07-18,00:47:18
40.057797,116.404552,0,281,40012.0329050926,2009-07-18,00:47:23
40.057794,116.404563,0,281,40012.032962963,2009-07-18,00:47:28
40.057786,116.404572,0,282,40012.0330208333,2009-07-18,00:47:33
40.057775,116.404668,0,285,40012.0330787037,2009-07-18,00:47:38
40.057772,116.404754,0,287,40012.0331365741,2009-07-18,00:47:43
40.057801,116.404781,0,289,40012.0331944444,2009-07-18,00:47:48
40.057801,116.404781,0,289,40012.0332291667,2009-07-18,00:47:51
40.057809,116.404786,0,292,40012.0332523148,2009-07-18,00:47:53
40.057832,116.404827,0,293,40012.0333101852,2009-07-18,00:47:58
40.057892,116.404807,0,296,40012.0333680556,2009-07-18,00:48:03
40.057981,116.404844,0,299,40012.0334259259,2009-07-18,00:48:08
40.05807,116.40505,0,303,40012.0334837963,2009-07-18,00:48:13
40.058096,116.405196,0,306,40012.0335416667,2009-07-18,00:48:18
40.058081,116.405307,0,308,40012.033599537,2009-07-18,00:48:23
40.058049,116.405354,0,312,40012.0336574074,2009-07-18,00:48:28
40.058034,116.405374,0,314,40012.0337152778,2009-07-18,00:48:33
40.058039,116.405383,0,314,40012.0337731481,2009-07-18,00:48:38
40.058052,116.405372,0,315,40012.0338310185,2009-07-18,00:48:43
40.058036,116.405291,0,318,40012.0338888889,2009-07-18,00:48:48
40.058017,116.405254,0,316,40012.0339467593,2009-07-18,00:48:53
40.057961,116.405116,0,317,40012.0340046296,2009-07-18,00:48:58
40.057897,116.404953,0,317,40012.0340625,2009-07-18,00:49:03
40.057887,116.404806,0,317,40012.0341203704,2009-07-18,00:49:08
40.057924,116.404714,0,315,40012.0341782407,2009-07-18,00:49:13
40.057891,116.404711,0,314,40012.0342361111,2009-07-18,00:49:18
40.057845,116.404726,0,314,40012.0342939815,2009-07-18,00:49:23
40.057849,116.404708,0,314,40012.0343518518,2009-07-18,00:49:28
40.057858,116.404707,0,314,40012.0344097222,2009-07-18,00:49:33
40.057891,116.404659,0,314,40012.0344675926,2009-07-18,00:49:38
40.057895,116.404623,0,312,40012.034525463,2009-07-18,00:49:43
40.057899,116.4046,0,311,40012.0345833333,2009-07-18,00:49:48
40.057906,116.404569,0,313,40012.0346412037,2009-07-18,00:49:53
40.057898,116.404588,0,316,40012.0346990741,2009-07-18,00:49:58
40.0579,116.404629,0,320,40012.0347569444,2009-07-18,00:50:03
40.057909,116.404629,0,320,40012.0348148148,2009-07-18,00:50:08
40.057913,116.404639,0,320,40012.0348726852,2009-07-18,00:50:13
40.057913,116.404639,0,320,40012.0349074074,2009-07-18,00:50:16
40.05792,116.404646,0,321,40012.0349305556,2009-07-18,00:50:18
40.057913,116.40463,0,323,40012.0349884259,2009-07-18,00:50:23
40.057893,116.404541,0,328,40012.0350462963,2009-07-18,00:50:28
40.057909,116.404383,0,332,40012.0351041667,2009-07-18,00:50:33
40.057931,116.404243,0,333,40012.035162037,2009-07-18,00:50:38
40.057917,116.404208,0,334,40012.0352199074,2009-07-18,00:50:43
40.057913,116.404181,0,334,40012.0352777778,2009-07-18,00:50:48
40.057913,116.404181,0,334,40012.0353125,2009-07-18,00:50:51
40.057915,116.40418,0,335,40012.0353356482,2009-07-18,00:50:53
40.057922,116.404193,0,335,40012.0353935185,2009-07-18,00:50:58
40.057933,116.404191,0,335,40012.0354513889,2009-07-18,00:51:03
40.057915,116.404199,0,336,40012.0355092593,2009-07-18,00:51:08
40.05785,116.404227,0,339,40012.0355671296,2009-07-18,00:51:13
40.057793,116.404211,0,343,40012.035625,2009-07-18,00:51:18
40.057788,116.404201,0,344,40012.0356828704,2009-07-18,00:51:23
40.057788,116.404201,0,344,40012.0357175926,2009-07-18,00:51:26
40.057788,116.404206,0,344,40012.0357407407,2009-07-18,00:51:28
40.057763,116.40429,0,347,40012.0357986111,2009-07-18,00:51:33
40.057754,116.404361,0,345,40012.0358564815,2009-07-18,00:51:38
40.057752,116.404423,0,343,40012.0359143519,2009-07-18,00:51:43
40.057742,116.404508,0,342,40012.0359722222,2009-07-18,00:51:48
40.057901,116.404309,0,389,40012.0394444444,2009-07-18,00:56:48
40.057904,116.404215,0,391,40012.0395023148,2009-07-18,00:56:53
40.057887,116.404178,0,392,40012.0395601852,2009-07-18,00:56:58
40.057855,116.40431,0,396,40012.0396180556,2009-07-18,00:57:03
40.057826,116.404461,0,397,40012.0396759259,2009-07-18,00:57:08
40.057824,116.404565,0,397,40012.0397337963,2009-07-18,00:57:13
40.057826,116.40472,0,398,40012.0397916667,2009-07-18,00:57:18
40.057819,116.404724,0,397,40012.039849537,2009-07-18,00:57:23
40.057821,116.40473,0,397,40012.0399074074,2009-07-18,00:57:28
40.057821,116.40473,0,397,40012.0399421296,2009-07-18,00:57:31
40.057828,116.404731,0,397,40012.0399652778,2009-07-18,00:57:33
40.057863,116.404698,0,397,40012.0400231481,2009-07-18,00:57:38
40.057886,116.404644,0,395,40012.0400810185,2009-07-18,00:57:43
40.057903,116.404642,0,395,40012.0401388889,2009-07-18,00:57:48
40.057923,116.404651,0,395,40012.0401967593,2009-07-18,00:57:53
40.057935,116.404671,0,396,40012.0402546296,2009-07-18,00:57:58
40.057921,116.404723,0,395,40012.0403125,2009-07-18,00:58:03
40.057888,116.404777,0,394,40012.0403703704,2009-07-18,00:58:08
40.057829,116.404907,0,393,40012.0404282407,2009-07-18,00:58:13
40.057785,116.405044,0,390,40012.0404861111,2009-07-18,00:58:18
40.057764,116.405091,0,388,40012.0405439815,2009-07-18,00:58:23
40.057764,116.405082,0,388,40012.0406018518,2009-07-18,00:58:28
40.057777,116.405029,0,386,40012.0406597222,2009-07-18,00:58:33
40.057805,116.404944,0,386,40012.0407175926,2009-07-18,00:58:38
40.05781,116.404773,0,385,40012.040775463,2009-07-18,00:58:43
40.057802,116.404682,0,389,40012.0408333333,2009-07-18,00:58:48
40.057811,116.404505,0,388,40012.0408912037,2009-07-18,00:58:53
40.057825,116.404341,0,386,40012.0409490741,2009-07-18,00:58:58
40.057872,116.404248,0,384,40012.0410069444,2009-07-18,00:59:03
40.057904,116.40425,0,384,40012.0410648148,2009-07-18,00:59:08
40.057917,116.404311,0,384,40012.0411226852,2009-07-18,00:59:13
40.05789,116.404409,0,384,40012.0411805556,2009-07-18,00:59:18
40.057871,116.40474,0,388,40012.0412384259,2009-07-18,00:59:23
40.057905,116.404947,0,390,40012.0412962963,2009-07-18,00:59:28
40.057927,116.405153,0,393,40012.0413541667,2009-07-18,00:59:33
40.057933,116.405128,0,394,40012.041412037,2009-07-18,00:59:38
40.05792,116.404993,0,394,40012.0414699074,2009-07-18,00:59:43
40.057905,116.404881,0,398,40012.0415277778,2009-07-18,00:59:48
40.057898,116.404646,0,403,40012.0415856481,2009-07-18,00:59:53
40.057882,116.404517,0,402,40012.0416435185,2009-07-18,00:59:58
40.057884,116.40457,0,406,40012.0417013889,2009-07-18,01:00:03
40.057904,116.404663,0,412,40012.0417592593,2009-07-18,01:00:08
40.057903,116.404658,0,412,40012.0418171296,2009-07-18,01:00:13
40.057906,116.404656,0,412,40012.041875,2009-07-18,01:00:18
40.057906,116.404656,0,412,40012.0419097222,2009-07-18,01:00:21
40.057905,116.404655,0,412,40012.0419328704,2009-07-18,01:00:23
40.057898,116.404622,0,411,40012.0419907407,2009-07-18,01:00:28
40.057899,116.404598,0,410,40012.0420486111,2009-07-18,01:00:33
40.057915,116.404511,0,410,40012.0421064815,2009-07-18,01:00:38
40.057922,116.404433,0,410,40012.0421643518,2009-07-18,01:00:43
40.057908,116.4044,0,409,40012.0422222222,2009-07-18,01:00:48
40.057883,116.404388,0,409,40012.0422800926,2009-07-18,01:00:53
40.057897,116.404372,0,410,40012.042337963,2009-07-18,01:00:58
40.057918,116.404379,0,412,40012.0423958333,2009-07-18,01:01:03
40.057944,116.404449,0,414,40012.0424537037,2009-07-18,01:01:08
40.057966,116.404478,0,415,40012.0425115741,2009-07-18,01:01:13
40.057987,116.404524,0,421,40012.0425694444,2009-07-18,01:01:18
40.057992,116.404541,0,426,40012.0426273148,2009-07-18,01:01:23
40.057994,116.404553,0,426,40012.0426851852,2009-07-18,01:01:28
40.057969,116.404557,0,428,40012.0427430556,2009-07-18,01:01:33
40.057967,116.404553,0,430,40012.0428009259,2009-07-18,01:01:38
40.057967,116.404553,0,430,40012.0428356482,2009-07-18,01:01:41
40.057966,116.404558,0,430,40012.0428587963,2009-07-18,01:01:43
40.05795,116.404547,0,429,40012.0429166667,2009-07-18,01:01:48
40.057901,116.404432,0,428,40012.042974537,2009-07-18,01:01:53
40.057883,116.404283,0,426,40012.0430324074,2009-07-18,01:01:58
40.057867,116.404223,0,424,40012.0430902778,2009-07-18,01:02:03
40.057895,116.404196,0,422,40012.0431481482,2009-07-18,01:02:08
40.057923,116.404206,0,419,40012.0432060185,2009-07-18,01:02:13
40.057952,116.404228,0,416,40012.0432638889,2009-07-18,01:02:18
40.057961,116.404225,0,412,40012.0433217593,2009-07-18,01:02:23
40.05801,116.404215,0,409,40012.0433796296,2009-07-18,01:02:28
40.057911,116.40426,0,406,40012.0434375,2009-07-18,01:02:33
40.057883,116.404363,0,403,40012.0434953704,2009-07-18,01:02:38
40.057904,116.404397,0,401,40012.0435532407,2009-07-18,01:02:43
40.057904,116.404397,0,401,40012.043587963,2009-07-18,01:02:46
40.057907,116.4044,0,401,40012.0436111111,2009-07-18,01:02:48
40.057868,116.404469,0,398,40012.0436689815,2009-07-18,01:02:53
40.057866,116.404482,0,395,40012.0437268519,2009-07-18,01:02:58
40.057866,116.404482,0,395,40012.0437615741,2009-07-18,01:03:01
40.057869,116.404489,0,395,40012.0437847222,2009-07-18,01:03:03
40.057891,116.404515,0,394,40012.0438425926,2009-07-18,01:03:08
40.057893,116.404522,0,393,40012.043900463,2009-07-18,01:03:13
40.057891,116.404522,0,393,40012.0439583333,2009-07-18,01:03:18
40.05789,116.404526,0,393,40012.0440162037,2009-07-18,01:03:23
40.05789,116.404526,0,393,40012.0440509259,2009-07-18,01:03:26
40.057895,116.404532,0,392,40012.0440740741,2009-07-18,01:03:28
40.057902,116.404542,0,392,40012.0441319444,2009-07-18,01:03:33
40.057902,116.404542,0,392,40012.0441666667,2009-07-18,01:03:36
40.05791,116.404542,0,393,40012.0441898148,2009-07-18,01:03:38
40.057915,116.404533,0,393,40012.0442476852,2009-07-18,01:03:43
40.057878,116.404495,0,392,40012.0443055556,2009-07-18,01:03:48
40.057859,116.404509,0,390,40012.0443634259,2009-07-18,01:03:53
40.057854,116.404508,0,390,40012.0444212963,2009-07-18,01:03:58
40.057854,116.404508,0,390,40012.0444560185,2009-07-18,01:04:01
40.057861,116.404516,0,390,40012.0444791667,2009-07-18,01:04:03
40.05789,116.404558,0,390,40012.044537037,2009-07-18,01:04:08
40.057918,116.404533,0,393,40012.0445949074,2009-07-18,01:04:13
40.057949,116.404609,0,399,40012.0446527778,2009-07-18,01:04:18
40.058071,116.404303,0,336,40012.0478356481,2009-07-18,01:08:53
40.058143,116.404263,0,336,40012.0478935185,2009-07-18,01:08:58
40.058228,116.404207,0,333,40012.0479513889,2009-07-18,01:09:03
40.058321,116.404115,0,330,40012.0480092593,2009-07-18,01:09:08
40.05839,116.404024,0,329,40012.0480671296,2009-07-18,01:09:13
40.058414,116.403986,0,328,40012.048125,2009-07-18,01:09:18
40.058405,116.403994,0,325,40012.0481828704,2009-07-18,01:09:23
40.058403,116.404004,0,324,40012.0482407407,2009-07-18,01:09:28
40.058304,116.404071,0,323,40012.0482986111,2009-07-18,01:09:33
40.058168,116.404167,0,320,40012.0483564815,2009-07-18,01:09:38
40.058138,116.404217,0,316,40012.0484143518,2009-07-18,01:09:43
40.058132,116.404226,0,315,40012.0484722222,2009-07-18,01:09:48
40.058135,116.404237,0,315,40012.0485300926,2009-07-18,01:09:53
40.058167,116.40431,0,312,40012.048587963,2009-07-18,01:09:58
40.058177,116.404342,0,311,40012.0486458333,2009-07-18,01:10:03
40.05818,116.404361,0,311,40012.0487037037,2009-07-18,01:10:08
40.058118,116.404443,0,308,40012.0487615741,2009-07-18,01:10:13
40.058056,116.40452,0,305,40012.0488194444,2009-07-18,01:10:18
40.058043,116.404574,0,303,40012.0488773148,2009-07-18,01:10:23
40.058029,116.404569,0,304,40012.0489351852,2009-07-18,01:10:28
40.058027,116.40457,0,304,40012.0489930556,2009-07-18,01:10:33
40.058027,116.40457,0,304,40012.0490277778,2009-07-18,01:10:36
40.05803,116.404571,0,304,40012.0490509259,2009-07-18,01:10:38
40.058006,116.404592,0,304,40012.0491087963,2009-07-18,01:10:43
40.057952,116.404657,0,303,40012.0491666667,2009-07-18,01:10:48
40.057913,116.404684,0,302,40012.049224537,2009-07-18,01:10:53
40.057913,116.404687,0,302,40012.0492824074,2009-07-18,01:10:58
40.057913,116.404686,0,302,40012.0493402778,2009-07-18,01:11:03
40.057913,116.404686,0,302,40012.049375,2009-07-18,01:11:06
40.057916,116.40468,0,302,40012.0493981481,2009-07-18,01:11:08
40.057921,116.404669,0,302,40012.0494560185,2009-07-18,01:11:13
40.057968,116.404597,0,302,40012.0495138889,2009-07-18,01:11:18
40.057971,116.404545,0,301,40012.0495717593,2009-07-18,01:11:23
40.057963,116.404547,0,301,40012.0496296296,2009-07-18,01:11:28
40.057963,116.404547,0,301,40012.0496643518,2009-07-18,01:11:31
40.057955,116.40455,0,301,40012.0496875,2009-07-18,01:11:33
40.057964,116.404499,0,301,40012.0497453704,2009-07-18,01:11:38
40.058018,116.404372,0,299,40012.0498032407,2009-07-18,01:11:43
40.058077,116.404255,0,295,40012.0498611111,2009-07-18,01:11:48
40.058116,116.404199,0,291,40012.0499189815,2009-07-18,01:11:53
40.058121,116.404169,0,288,40012.0499768518,2009-07-18,01:11:58
40.058117,116.404164,0,287,40012.0500347222,2009-07-18,01:12:03
40.058117,116.404164,0,287,40012.0500694444,2009-07-18,01:12:06
40.058109,116.404168,0,287,40012.0500925926,2009-07-18,01:12:08
40.058072,116.404213,0,282,40012.050150463,2009-07-18,01:12:13
40.058051,116.404259,0,278,40012.0502083333,2009-07-18,01:12:18
40.058031,116.404279,0,278,40012.0502662037,2009-07-18,01:12:23
40.05799,116.404374,0,272,40012.0503240741,2009-07-18,01:12:28
40.057998,116.404424,0,267,40012.0503819444,2009-07-18,01:12:33
40.058007,116.404468,0,261,40012.0504398148,2009-07-18,01:12:38
40.058002,116.404479,0,260,40012.0504976852,2009-07-18,01:12:43
40.058002,116.404479,0,260,40012.0505324074,2009-07-18,01:12:46
40.058004,116.404483,0,260,40012.0505555556,2009-07-18,01:12:48
40.058014,116.404481,0,260,40012.0506134259,2009-07-18,01:12:53
40.058058,116.40448,0,259,40012.0506712963,2009-07-18,01:12:58
40.058078,116.404488,0,258,40012.0507291667,2009-07-18,01:13:03
40.058083,116.404499,0,258,40012.050787037,2009-07-18,01:13:08
40.058089,116.404505,0,257,40012.0508449074,2009-07-18,01:13:13
40.058089,116.404505,0,257,40012.0508796296,2009-07-18,01:13:16
40.058093,116.404503,0,258,40012.0509027778,2009-07-18,01:13:18
40.058098,116.404488,0,258,40012.0509606482,2009-07-18,01:13:23
40.058098,116.404488,0,258,40012.0509953704,2009-07-18,01:13:26
40.058095,116.404485,0,257,40012.0510185185,2009-07-18,01:13:28
40.058123,116.404195,0,244,40012.0510763889,2009-07-18,01:13:33
40.058072,116.403882,0,189,40012.0555324074,2009-07-18,01:19:58
40.058081,116.403814,0,187,40012.0555902778,2009-07-18,01:20:03
40.058068,116.403805,0,187,40012.0556481481,2009-07-18,01:20:08
40.058056,116.403839,0,185,40012.0557060185,2009-07-18,01:20:13
40.058021,116.403896,0,182,40012.0557638889,2009-07-18,01:20:18
40.057984,116.403918,0,179,40012.0558217593,2009-07-18,01:20:23
40.057982,116.403919,0,179,40012.0558796296,2009-07-18,01:20:28
40.057982,116.403919,0,179,40012.0559143518,2009-07-18,01:20:31
40.05798,116.403914,0,179,40012.0559375,2009-07-18,01:20:33
40.057986,116.403891,0,178,40012.0559953704,2009-07-18,01:20:38
40.058032,116.403832,0,179,40012.0560532407,2009-07-18,01:20:43
40.058083,116.403784,0,180,40012.0561111111,2009-07-18,01:20:48
40.058113,116.403779,0,182,40012.0561689815,2009-07-18,01:20:53
40.058107,116.40381,0,183,40012.0562268518,2009-07-18,01:20:58
40.058107,116.40381,0,183,40012.0562615741,2009-07-18,01:21:01
40.058108,116.40381,0,183,40012.0562847222,2009-07-18,01:21:03
40.058074,116.403881,0,185,40012.0563425926,2009-07-18,01:21:08
40.05802,116.403999,0,185,40012.056400463,2009-07-18,01:21:13
40.057971,116.404057,0,187,40012.0564583333,2009-07-18,01:21:18
40.057956,116.404087,0,186,40012.0565162037,2009-07-18,01:21:23
40.057928,116.404111,0,184,40012.0565740741,2009-07-18,01:21:28
40.057961,116.404097,0,184,40012.0566319444,2009-07-18,01:21:33
40.057978,116.4041,0,183,40012.0566898148,2009-07-18,01:21:38
40.057983,116.4041,0,183,40012.0567476852,2009-07-18,01:21:43
40.057985,116.404094,0,182,40012.0568055556,2009-07-18,01:21:48
40.057986,116.404089,0,182,40012.0568634259,2009-07-18,01:21:53
40.057986,116.404089,0,182,40012.0568981481,2009-07-18,01:21:56
40.057979,116.404093,0,182,40012.0569212963,2009-07-18,01:21:58
40.057977,116.404047,0,179,40012.0569791667,2009-07-18,01:22:03
40.057977,116.404047,0,179,40012.0570138889,2009-07-18,01:22:06
40.057972,116.404041,0,179,40012.057037037,2009-07-18,01:22:08
40.057955,116.404044,0,178,40012.0570949074,2009-07-18,01:22:13
40.057957,116.404025,0,178,40012.0571527778,2009-07-18,01:22:18
40.057933,116.404038,0,176,40012.0572106481,2009-07-18,01:22:23
40.05791,116.403996,0,172,40012.0572685185,2009-07-18,01:22:28
40.057899,116.403835,0,159,40012.0573263889,2009-07-18,01:22:33
40.057911,116.403724,0,148,40012.0573842593,2009-07-18,01:22:38
40.057876,116.403665,0,140,40012.0574421296,2009-07-18,01:22:43
40.057822,116.403673,0,134,40012.0575,2009-07-18,01:22:48
40.057757,116.403715,0,128,40012.0575578704,2009-07-18,01:22:53
40.057743,116.403713,0,119,40012.0576157407,2009-07-18,01:22:58
40.057782,116.403689,0,108,40012.0576736111,2009-07-18,01:23:03
40.057768,116.40367,0,99,40012.0577314815,2009-07-18,01:23:08
40.057711,116.403744,0,87,40012.0577893518,2009-07-18,01:23:13
40.057689,116.403766,0,79,40012.0578472222,2009-07-18,01:23:18
40.057684,116.403781,0,74,40012.0579050926,2009-07-18,01:23:23
40.057672,116.403806,0,73,40012.057962963,2009-07-18,01:23:28
40.057694,116.403803,0,70,40012.0580208333,2009-07-18,01:23:33
40.057884,116.403668,0,60,40012.0580787037,2009-07-18,01:23:38
40.058024,116.403561,0,52,40012.0581365741,2009-07-18,01:23:43
40.05806,116.403542,0,47,40012.0581944444,2009-07-18,01:23:48
40.05806,116.403542,0,47,40012.0582291667,2009-07-18,01:23:51
40.058065,116.403545,0,45,40012.0582523148,2009-07-18,01:23:53
40.058054,116.40357,0,44,40012.0583101852,2009-07-18,01:23:58
40.058054,116.403581,0,44,40012.0583680556,2009-07-18,01:24:03
40.058052,116.403593,0,44,40012.0584259259,2009-07-18,01:24:08
40.058052,116.403593,0,44,40012.0584606482,2009-07-18,01:24:11
40.058047,116.403593,0,44,40012.0584837963,2009-07-18,01:24:13
40.058038,116.403589,0,44,40012.0585416667,2009-07-18,01:24:18
40.057987,116.403595,0,35,40012.058599537,2009-07-18,01:24:23
40.057964,116.403546,0,27,40012.0586574074,2009-07-18,01:24:28
40.057969,116.403481,0,20,40012.0587152778,2009-07-18,01:24:33
40.058008,116.403444,0,16,40012.0587731482,2009-07-18,01:24:38
40.058104,116.403482,0,19,40012.0588310185,2009-07-18,01:24:43
40.058112,116.403501,0,21,40012.0588888889,2009-07-18,01:24:48
40.058112,116.403501,0,21,40012.0589236111,2009-07-18,01:24:51
40.058114,116.403509,0,21,40012.0589467593,2009-07-18,01:24:53
40.058108,116.403529,0,21,40012.0590046296,2009-07-18,01:24:58
40.058096,116.403547,0,21,40012.0590625,2009-07-18,01:25:03
40.058096,116.403569,0,22,40012.0591203704,2009-07-18,01:25:08
40.058094,116.403574,0,22,40012.0591782407,2009-07-18,01:25:13
40.058092,116.403581,0,22,40012.0592361111,2009-07-18,01:25:18
40.058091,116.403588,0,22,40012.0592939815,2009-07-18,01:25:23
40.058085,116.403585,0,22,40012.0593518519,2009-07-18,01:25:28
40.058084,116.403585,0,22,40012.0594097222,2009-07-18,01:25:33
40.058088,116.40358,0,21,40012.0594675926,2009-07-18,01:25:38
40.058088,116.40358,0,21,40012.0595023148,2009-07-18,01:25:41
40.058088,116.403575,0,21,40012.059525463,2009-07-18,01:25:43
40.058087,116.403565,0,21,40012.0595833333,2009-07-18,01:25:48
40.05809,116.403556,0,21,40012.0596412037,2009-07-18,01:25:53
40.05809,116.403546,0,21,40012.0596990741,2009-07-18,01:25:58
40.05809,116.403546,0,21,40012.0597337963,2009-07-18,01:26:01
40.058082,116.403553,0,21,40012.0597569444,2009-07-18,01:26:03
40.058068,116.403583,0,21,40012.0598148148,2009-07-18,01:26:08
40.058018,116.403665,0,23,40012.0598726852,2009-07-18,01:26:13
40.058015,116.403752,0,27,40012.0599305556,2009-07-18,01:26:18
40.057996,116.403932,0,32,40012.0599884259,2009-07-18,01:26:23
40.057962,116.404061,0,37,40012.0600462963,2009-07-18,01:26:28
40.057945,116.404052,0,41,40012.0601041667,2009-07-18,01:26:33
40.057947,116.403977,0,48,40012.060162037,2009-07-18,01:26:38
40.057983,116.403895,0,50,40012.0602199074,2009-07-18,01:26:43
40.058033,116.403784,0,52,40012.0602777778,2009-07-18,01:26:48
40.058071,116.40366,0,51,40012.0603356481,2009-07-18,01:26:53
40.05812,116.403525,0,50,40012.0603935185,2009-07-18,01:26:58
40.058126,116.403464,0,49,40012.0604513889,2009-07-18,01:27:03
40.058121,116.403448,0,49,40012.0605092593,2009-07-18,01:27:08
40.058122,116.403437,0,49,40012.0605671296,2009-07-18,01:27:13
40.058116,116.403428,0,49,40012.060625,2009-07-18,01:27:18
40.058101,116.403431,0,51,40012.0606828704,2009-07-18,01:27:23
40.058091,116.403427,0,50,40012.0607407407,2009-07-18,01:27:28
40.058091,116.403427,0,50,40012.060775463,2009-07-18,01:27:31
40.058092,116.403421,0,50,40012.0607986111,2009-07-18,01:27:33
40.058077,116.403421,0,51,40012.0608564815,2009-07-18,01:27:38
40.058064,116.403437,0,53,40012.0609143519,2009-07-18,01:27:43
40.058039,116.403478,0,55,40012.0609722222,2009-07-18,01:27:48
40.058005,116.403479,0,58,40012.0610300926,2009-07-18,01:27:53
40.057952,116.403497,0,60,40012.061087963,2009-07-18,01:27:58
40.05792,116.40348,0,63,40012.0611458333,2009-07-18,01:28:03
40.057981,116.403397,0,65,40012.0612037037,2009-07-18,01:28:08
40.057942,116.403438,0,65,40012.0612615741,2009-07-18,01:28:13
40.057957,116.403444,0,68,40012.0613194444,2009-07-18,01:28:18
40.057938,116.403545,0,70,40012.0613773148,2009-07-18,01:28:23
40.057948,116.403618,0,74,40012.0614351852,2009-07-18,01:28:28
40.057935,116.40366,0,76,40012.0614930556,2009-07-18,01:28:33
40.057937,116.403648,0,76,40012.0615509259,2009-07-18,01:28:38
40.058029,116.403513,0,77,40012.0616087963,2009-07-18,01:28:43
40.058117,116.403406,0,77,40012.0616666667,2009-07-18,01:28:48
40.058162,116.40334,0,79,40012.061724537,2009-07-18,01:28:53
40.05817,116.403308,0,79,40012.0617824074,2009-07-18,01:28:58
40.058152,116.403285,0,80,40012.0618402778,2009-07-18,01:29:03
40.058134,116.403289,0,81,40012.0618981481,2009-07-18,01:29:08
40.058152,116.403207,0,81,40012.0619560185,2009-07-18,01:29:13
40.058152,116.403207,0,81,40012.0619907407,2009-07-18,01:29:16
40.058152,116.403201,0,83,40012.0620138889,2009-07-18,01:29:18
40.058129,116.403233,0,79,40012.0620717593,2009-07-18,01:29:23
40.058086,116.403324,0,78,40012.0621296296,2009-07-18,01:29:28
40.058051,116.403434,0,78,40012.0621875,2009-07-18,01:29:33
[truncated: 1,854,340 more chars]
