# Supplementary material for: Research on differential privacy protection method based on user tendency
Source: PLoS One. 2023 Oct 26;18(10):e0288823. doi: 10.1371/journal.pone.0288823 (PMC10602288; doi:10.1371/journal.pone.0288823)
Supplement: S2 Data — (ZIP) [file pone.0288823.s002.zip › Data 5-2/022/Trajectory/20090721005532.plt]

Geolife trajectory
WGS 84
Altitude is in Feet
Reserved 3
0,2,255,My Track,0,0,2,8421376
0
40.057435,116.403013,0,319,40015.0385648148,2009-07-21,00:55:32
40.052429,116.40342,0,-211,40015.0405902778,2009-07-21,00:58:27
40.052915,116.403324,0,67,40015.0406481481,2009-07-21,00:58:32
40.05506,116.402966,0,198,40015.0407060185,2009-07-21,00:58:37
40.053974,116.403225,0,126,40015.0407638889,2009-07-21,00:58:42
40.054243,116.403189,0,114,40015.0408217593,2009-07-21,00:58:47
40.052328,116.403509,0,-215,40015.0408796296,2009-07-21,00:58:52
40.05386,116.403255,0,116,40015.0409375,2009-07-21,00:58:57
40.053804,116.403282,0,101,40015.0409953704,2009-07-21,00:59:02
40.05374,116.403324,0,107,40015.0410532407,2009-07-21,00:59:07
40.053687,116.403326,0,106,40015.0411111111,2009-07-21,00:59:12
40.053637,116.40335,0,101,40015.0411689815,2009-07-21,00:59:17
40.053606,116.40336,0,97,40015.0412268518,2009-07-21,00:59:22
40.053574,116.403358,0,94,40015.0412847222,2009-07-21,00:59:27
40.053539,116.403364,0,90,40015.0413425926,2009-07-21,00:59:32
40.053481,116.403337,0,92,40015.041400463,2009-07-21,00:59:37
40.053421,116.403343,0,91,40015.0414583333,2009-07-21,00:59:42
40.053366,116.403331,0,94,40015.0415162037,2009-07-21,00:59:47
40.053313,116.403345,0,98,40015.0415740741,2009-07-21,00:59:52
40.053313,116.403345,0,98,40015.0416087963,2009-07-21,00:59:55
40.053309,116.40335,0,98,40015.0416319444,2009-07-21,00:59:57
40.053294,116.403355,0,100,40015.0416898148,2009-07-21,01:00:02
40.053278,116.40335,0,103,40015.0417476852,2009-07-21,01:00:07
40.053237,116.403358,0,109,40015.0418055556,2009-07-21,01:00:12
40.053214,116.403347,0,110,40015.0418634259,2009-07-21,01:00:17
40.053179,116.40334,0,112,40015.0419212963,2009-07-21,01:00:22
40.053123,116.40338,0,112,40015.0419791667,2009-07-21,01:00:27
40.05304,116.403435,0,113,40015.042037037,2009-07-21,01:00:32
40.052964,116.403463,0,113,40015.0420949074,2009-07-21,01:00:37
40.052813,116.403487,0,111,40015.0421527778,2009-07-21,01:00:42
40.052533,116.403551,0,110,40015.0422106481,2009-07-21,01:00:47
40.052437,116.403547,0,111,40015.0422685185,2009-07-21,01:00:52
40.05235,116.403524,0,112,40015.0423263889,2009-07-21,01:00:57
40.052263,116.403506,0,113,40015.0423842593,2009-07-21,01:01:02
40.052213,116.403565,0,113,40015.0424421296,2009-07-21,01:01:07
40.052301,116.403812,0,111,40015.0425,2009-07-21,01:01:12
40.052304,116.403914,0,111,40015.0425578704,2009-07-21,01:01:17
40.052268,116.404002,0,109,40015.0426157407,2009-07-21,01:01:22
40.052223,116.4041,0,106,40015.0426736111,2009-07-21,01:01:27
40.052202,116.404204,0,109,40015.0427314815,2009-07-21,01:01:32
40.052172,116.404285,0,112,40015.0427893519,2009-07-21,01:01:37
40.052228,116.404411,0,113,40015.0428472222,2009-07-21,01:01:42
40.052163,116.404471,0,113,40015.0429050926,2009-07-21,01:01:47
40.052087,116.404521,0,116,40015.042962963,2009-07-21,01:01:52
40.052059,116.404571,0,122,40015.0430208333,2009-07-21,01:01:57
40.052098,116.404643,0,121,40015.0430787037,2009-07-21,01:02:02
40.052105,116.404706,0,119,40015.0431365741,2009-07-21,01:02:07
40.052073,116.404745,0,121,40015.0431944444,2009-07-21,01:02:12
40.052006,116.404743,0,133,40015.0432523148,2009-07-21,01:02:17
40.051886,116.404718,0,146,40015.0433101852,2009-07-21,01:02:22
40.051854,116.404813,0,145,40015.0433680556,2009-07-21,01:02:27
40.051957,116.404942,0,148,40015.0434259259,2009-07-21,01:02:32
40.051989,116.405015,0,148,40015.0434837963,2009-07-21,01:02:37
40.051969,116.405111,0,156,40015.0435416667,2009-07-21,01:02:42
40.051954,116.405164,0,160,40015.0435648148,2009-07-21,01:02:44
40.051918,116.4053,0,168,40015.0436226852,2009-07-21,01:02:49
40.051888,116.405367,0,171,40015.0436574074,2009-07-21,01:02:52
40.051853,116.405405,0,174,40015.0437152778,2009-07-21,01:02:57
40.051853,116.405394,0,172,40015.0437731481,2009-07-21,01:03:02
40.051858,116.405377,0,174,40015.0438310185,2009-07-21,01:03:07
40.05185,116.405358,0,175,40015.0438888889,2009-07-21,01:03:12
40.051868,116.405319,0,175,40015.0439467593,2009-07-21,01:03:17
40.051886,116.40527,0,176,40015.0440046296,2009-07-21,01:03:22
40.051898,116.405224,0,176,40015.0440625,2009-07-21,01:03:27
40.051916,116.405147,0,176,40015.0441203704,2009-07-21,01:03:32
40.051953,116.405052,0,176,40015.0441782407,2009-07-21,01:03:37
40.051975,116.404982,0,177,40015.0442361111,2009-07-21,01:03:42
40.051993,116.404937,0,177,40015.0442939815,2009-07-21,01:03:47
40.052023,116.404899,0,178,40015.0443518519,2009-07-21,01:03:52
40.052054,116.40487,0,179,40015.0444097222,2009-07-21,01:03:57
40.052056,116.404826,0,180,40015.0444675926,2009-07-21,01:04:02
40.052056,116.404826,0,180,40015.0445023148,2009-07-21,01:04:05
40.05206,116.404826,0,181,40015.044525463,2009-07-21,01:04:07
40.052091,116.404803,0,181,40015.0445833333,2009-07-21,01:04:12
40.052178,116.404783,0,183,40015.0446412037,2009-07-21,01:04:17
40.052221,116.404759,0,185,40015.0446990741,2009-07-21,01:04:22
40.052185,116.404787,0,186,40015.0447569444,2009-07-21,01:04:27
40.052136,116.404802,0,189,40015.0448148148,2009-07-21,01:04:32
40.05211,116.404796,0,189,40015.0448726852,2009-07-21,01:04:37
40.052108,116.404809,0,189,40015.0449305556,2009-07-21,01:04:42
40.052097,116.404803,0,189,40015.0449884259,2009-07-21,01:04:47
40.052094,116.404796,0,189,40015.0450462963,2009-07-21,01:04:52
40.052094,116.404796,0,189,40015.0450810185,2009-07-21,01:04:55
40.0521,116.404788,0,189,40015.0451041667,2009-07-21,01:04:57
40.052098,116.404765,0,189,40015.045162037,2009-07-21,01:05:02
40.052085,116.404726,0,189,40015.0452199074,2009-07-21,01:05:07
40.052069,116.404705,0,189,40015.0452777778,2009-07-21,01:05:12
40.052057,116.404708,0,190,40015.0453356481,2009-07-21,01:05:17
40.052037,116.404711,0,190,40015.0453935185,2009-07-21,01:05:22
40.051998,116.404706,0,191,40015.0454513889,2009-07-21,01:05:27
40.051996,116.404569,0,191,40015.0455092593,2009-07-21,01:05:32
40.052086,116.404179,0,191,40015.0455671296,2009-07-21,01:05:37
40.052282,116.403518,0,190,40015.045625,2009-07-21,01:05:42
40.052716,116.402481,0,189,40015.0456828704,2009-07-21,01:05:47
40.053214,116.401396,0,188,40015.0457407407,2009-07-21,01:05:52
40.053681,116.400335,0,187,40015.0457986111,2009-07-21,01:05:57
40.054094,116.399329,0,187,40015.0458564815,2009-07-21,01:06:02
40.054518,116.398254,0,187,40015.0459143519,2009-07-21,01:06:07
40.054952,116.397203,0,186,40015.0459722222,2009-07-21,01:06:12
40.055365,116.396192,0,186,40015.0460300926,2009-07-21,01:06:17
40.055771,116.395186,0,185,40015.046087963,2009-07-21,01:06:22
40.056145,116.394154,0,183,40015.0461458333,2009-07-21,01:06:27
40.056562,116.393148,0,182,40015.0462037037,2009-07-21,01:06:32
40.056993,116.392131,0,181,40015.0462615741,2009-07-21,01:06:37
40.057405,116.39112,0,182,40015.0463194444,2009-07-21,01:06:42
40.057823,116.390141,0,185,40015.0463773148,2009-07-21,01:06:47
40.058231,116.389178,0,186,40015.0464351852,2009-07-21,01:06:52
40.058625,116.388237,0,189,40015.0464930556,2009-07-21,01:06:57
40.059007,116.387279,0,193,40015.0465509259,2009-07-21,01:07:02
40.0594,116.386275,0,197,40015.0466087963,2009-07-21,01:07:07
40.059815,116.385283,0,203,40015.0466666667,2009-07-21,01:07:12
40.060231,116.3843,0,211,40015.046724537,2009-07-21,01:07:17
40.060634,116.383319,0,220,40015.0467824074,2009-07-21,01:07:22
40.061028,116.38235,0,226,40015.0468402778,2009-07-21,01:07:27
40.06141,116.381422,0,231,40015.0468981481,2009-07-21,01:07:32
40.061837,116.38047,0,231,40015.0469560185,2009-07-21,01:07:37
40.062245,116.379553,0,228,40015.0470138889,2009-07-21,01:07:42
40.062629,116.378627,0,228,40015.0470717593,2009-07-21,01:07:47
40.063008,116.377726,0,231,40015.0471296296,2009-07-21,01:07:52
40.063394,116.376792,0,230,40015.0471875,2009-07-21,01:07:57
40.063818,116.375829,0,233,40015.0472453704,2009-07-21,01:08:02
40.064238,116.374869,0,237,40015.0473032407,2009-07-21,01:08:07
40.064642,116.37391,0,237,40015.0473611111,2009-07-21,01:08:12
40.065065,116.372925,0,234,40015.0474189815,2009-07-21,01:08:17
40.065501,116.37193,0,233,40015.0474768518,2009-07-21,01:08:22
40.065892,116.370982,0,232,40015.0475347222,2009-07-21,01:08:27
40.066277,116.370032,0,229,40015.0475925926,2009-07-21,01:08:32
40.066648,116.369111,0,227,40015.047650463,2009-07-21,01:08:37
40.067038,116.36814,0,222,40015.0477083333,2009-07-21,01:08:42
40.067442,116.367152,0,212,40015.0477662037,2009-07-21,01:08:47
40.067861,116.366159,0,206,40015.0478240741,2009-07-21,01:08:52
40.068249,116.365209,0,192,40015.0478819444,2009-07-21,01:08:57
40.068551,116.364235,0,183,40015.0479398148,2009-07-21,01:09:02
40.068808,116.363229,0,182,40015.0479976852,2009-07-21,01:09:07
40.069006,116.362133,0,171,40015.0480555556,2009-07-21,01:09:12
40.069128,116.361029,0,167,40015.0481134259,2009-07-21,01:09:17
40.069154,116.359946,0,162,40015.0481712963,2009-07-21,01:09:22
40.069163,116.358835,0,159,40015.0482291667,2009-07-21,01:09:27
40.069167,116.357686,0,155,40015.048287037,2009-07-21,01:09:32
40.069159,116.356668,0,150,40015.0483449074,2009-07-21,01:09:37
40.06915,116.355862,0,146,40015.0484027778,2009-07-21,01:09:42
40.069157,116.355224,0,149,40015.0484606481,2009-07-21,01:09:47
40.069175,116.354771,0,151,40015.0485185185,2009-07-21,01:09:52
40.069154,116.354408,0,153,40015.0485763889,2009-07-21,01:09:57
40.069127,116.354174,0,154,40015.0486342593,2009-07-21,01:10:02
40.069149,116.354149,0,155,40015.0486921296,2009-07-21,01:10:07
40.069127,116.354153,0,156,40015.04875,2009-07-21,01:10:12
40.069136,116.35415,0,159,40015.0488078704,2009-07-21,01:10:17
40.069126,116.354151,0,160,40015.0488657407,2009-07-21,01:10:22
40.069095,116.354163,0,161,40015.0489236111,2009-07-21,01:10:27
40.069087,116.354223,0,162,40015.0489814815,2009-07-21,01:10:32
40.069123,116.354338,0,163,40015.0490393518,2009-07-21,01:10:37
40.069098,116.354467,0,164,40015.0490972222,2009-07-21,01:10:42
40.069106,116.354422,0,165,40015.0491550926,2009-07-21,01:10:47
40.0692,116.354305,0,167,40015.049212963,2009-07-21,01:10:52
40.069226,116.353389,0,170,40015.0492708333,2009-07-21,01:10:57
40.06922,116.352178,0,191,40015.0493287037,2009-07-21,01:11:02
40.069231,116.351191,0,208,40015.0493865741,2009-07-21,01:11:07
40.069214,116.350122,0,215,40015.0494444444,2009-07-21,01:11:12
40.069199,116.348894,0,213,40015.0495023148,2009-07-21,01:11:17
40.069271,116.347715,0,211,40015.0495601852,2009-07-21,01:11:22
40.069391,116.346574,0,211,40015.0496180556,2009-07-21,01:11:27
40.069458,116.345504,0,216,40015.0496759259,2009-07-21,01:11:32
40.069481,116.344504,0,221,40015.0497337963,2009-07-21,01:11:37
40.069488,116.343496,0,219,40015.0497916667,2009-07-21,01:11:42
40.06951,116.342407,0,219,40015.049849537,2009-07-21,01:11:47
40.069439,116.341309,0,217,40015.0499074074,2009-07-21,01:11:52
40.069304,116.340197,0,215,40015.0499652778,2009-07-21,01:11:57
40.069264,116.33908,0,210,40015.0500231481,2009-07-21,01:12:02
40.06929,116.337949,0,207,40015.0500810185,2009-07-21,01:12:07
40.06929,116.336837,0,206,40015.0501388889,2009-07-21,01:12:12
40.069293,116.335726,0,204,40015.0501967593,2009-07-21,01:12:17
40.069351,116.334603,0,196,40015.0502546296,2009-07-21,01:12:22
40.069446,116.333503,0,191,40015.0503125,2009-07-21,01:12:27
40.069504,116.332436,0,187,40015.0503703704,2009-07-21,01:12:32
40.069515,116.331519,0,182,40015.0504282407,2009-07-21,01:12:37
40.069493,116.330855,0,180,40015.0504861111,2009-07-21,01:12:42
40.069499,116.330381,0,177,40015.0505439815,2009-07-21,01:12:47
40.069483,116.330123,0,174,40015.0506018519,2009-07-21,01:12:52
40.069485,116.329989,0,172,40015.0506597222,2009-07-21,01:12:57
40.069508,116.32991,0,171,40015.0507175926,2009-07-21,01:13:02
40.069506,116.329907,0,171,40015.050775463,2009-07-21,01:13:07
40.069501,116.329908,0,171,40015.0508333333,2009-07-21,01:13:12
40.069495,116.329908,0,171,40015.0508912037,2009-07-21,01:13:17
40.069496,116.329902,0,171,40015.0509490741,2009-07-21,01:13:22
40.069496,116.329902,0,171,40015.0509837963,2009-07-21,01:13:25
40.069495,116.329897,0,171,40015.0510069444,2009-07-21,01:13:27
40.069492,116.329879,0,171,40015.0510648148,2009-07-21,01:13:32
40.069491,116.329858,0,171,40015.0511226852,2009-07-21,01:13:37
40.069492,116.329837,0,171,40015.0511805556,2009-07-21,01:13:42
40.069491,116.329808,0,171,40015.0512384259,2009-07-21,01:13:47
40.069498,116.329775,0,171,40015.0512962963,2009-07-21,01:13:52
40.069508,116.329741,0,171,40015.0513541667,2009-07-21,01:13:57
40.069515,116.329708,0,171,40015.051412037,2009-07-21,01:14:02
40.069478,116.329467,0,172,40015.0514699074,2009-07-21,01:14:07
40.069527,116.328685,0,179,40015.0515277778,2009-07-21,01:14:12
40.069543,116.327724,0,183,40015.0515856481,2009-07-21,01:14:17
40.069538,116.326564,0,192,40015.0516435185,2009-07-21,01:14:22
40.069447,116.32542,0,198,40015.0517013889,2009-07-21,01:14:27
40.069427,116.324258,0,209,40015.0517592593,2009-07-21,01:14:32
40.069434,116.323101,0,217,40015.0518171296,2009-07-21,01:14:37
40.069449,116.321926,0,220,40015.051875,2009-07-21,01:14:42
40.069452,116.320778,0,228,40015.0519328704,2009-07-21,01:14:47
40.069452,116.319638,0,239,40015.0519907407,2009-07-21,01:14:52
40.069469,116.318528,0,242,40015.0520486111,2009-07-21,01:14:57
40.069479,116.317426,0,239,40015.0521064815,2009-07-21,01:15:02
40.069475,116.316344,0,234,40015.0521643519,2009-07-21,01:15:07
40.069496,116.315284,0,234,40015.0522222222,2009-07-21,01:15:12
40.069501,116.3144,0,237,40015.0522800926,2009-07-21,01:15:17
40.069493,116.313829,0,237,40015.052337963,2009-07-21,01:15:22
40.069517,116.313505,0,237,40015.0523958333,2009-07-21,01:15:27
40.069515,116.31336,0,229,40015.0524537037,2009-07-21,01:15:32
40.069503,116.313255,0,219,40015.0525115741,2009-07-21,01:15:37
40.069486,116.313249,0,218,40015.0525694444,2009-07-21,01:15:42
40.069484,116.313255,0,217,40015.0526273148,2009-07-21,01:15:47
40.069489,116.313255,0,217,40015.0526851852,2009-07-21,01:15:52
40.069489,116.313255,0,217,40015.0527199074,2009-07-21,01:15:55
40.069491,116.313248,0,217,40015.0527430556,2009-07-21,01:15:57
40.069492,116.313218,0,217,40015.0528009259,2009-07-21,01:16:02
40.069488,116.313191,0,216,40015.0528587963,2009-07-21,01:16:07
40.069488,116.313191,0,216,40015.0528935185,2009-07-21,01:16:10
40.069486,116.313197,0,216,40015.0529166667,2009-07-21,01:16:12
40.069482,116.313209,0,216,40015.052974537,2009-07-21,01:16:17
40.069482,116.313209,0,216,40015.0530092593,2009-07-21,01:16:20
40.069483,116.313206,0,215,40015.0530324074,2009-07-21,01:16:22
40.069489,116.313189,0,215,40015.0530902778,2009-07-21,01:16:27
40.069492,116.313176,0,215,40015.0531481481,2009-07-21,01:16:32
40.069492,116.313167,0,215,40015.0532060185,2009-07-21,01:16:37
40.069491,116.313157,0,215,40015.0532638889,2009-07-21,01:16:42
40.069491,116.313157,0,215,40015.0532986111,2009-07-21,01:16:45
40.069488,116.313152,0,215,40015.0533217593,2009-07-21,01:16:47
40.069488,116.313139,0,215,40015.0533796296,2009-07-21,01:16:52
40.06949,116.313111,0,215,40015.0534375,2009-07-21,01:16:57
40.069565,116.312899,0,217,40015.0534953704,2009-07-21,01:17:02
40.069706,116.312357,0,215,40015.0535532407,2009-07-21,01:17:07
40.069766,116.311557,0,211,40015.0536111111,2009-07-21,01:17:12
40.069794,116.310651,0,217,40015.0536689815,2009-07-21,01:17:17
40.069776,116.309758,0,214,40015.0537268519,2009-07-21,01:17:22
40.069785,116.308912,0,211,40015.0537847222,2009-07-21,01:17:27
40.069783,116.308048,0,205,40015.0538425926,2009-07-21,01:17:32
40.069783,116.307185,0,200,40015.053900463,2009-07-21,01:17:37
40.069807,116.306344,0,194,40015.0539583333,2009-07-21,01:17:42
40.069896,116.30545,0,191,40015.0540162037,2009-07-21,01:17:47
40.070093,116.304595,0,184,40015.0540740741,2009-07-21,01:17:52
40.070379,116.303762,0,174,40015.0541319444,2009-07-21,01:17:57
40.070696,116.302929,0,167,40015.0541898148,2009-07-21,01:18:02
40.070919,116.30201,0,165,40015.0542476852,2009-07-21,01:18:07
40.07101,116.301097,0,161,40015.0543055556,2009-07-21,01:18:12
40.071009,116.300208,0,162,40015.0543634259,2009-07-21,01:18:17
40.070906,116.299392,0,163,40015.0544212963,2009-07-21,01:18:22
40.070626,116.298657,0,168,40015.0544791667,2009-07-21,01:18:27
40.070214,116.297843,0,173,40015.054537037,2009-07-21,01:18:32
40.063061,116.299054,0,518,40015.0551736111,2009-07-21,01:19:27
40.062134,116.297191,0,354,40015.0552314815,2009-07-21,01:19:32
40.061008,116.296534,0,362,40015.0552893518,2009-07-21,01:19:37
40.060025,116.296241,0,220,40015.0553472222,2009-07-21,01:19:42
40.05925,116.296368,0,183,40015.0554050926,2009-07-21,01:19:47
40.058525,116.296791,0,196,40015.055462963,2009-07-21,01:19:52
40.05778,116.297149,0,190,40015.0555208333,2009-07-21,01:19:57
40.057016,116.297589,0,201,40015.0555787037,2009-07-21,01:20:02
40.056271,116.297983,0,206,40015.0556365741,2009-07-21,01:20:07
40.055506,116.298413,0,211,40015.0556944444,2009-07-21,01:20:12
40.054788,116.298747,0,209,40015.0557523148,2009-07-21,01:20:17
40.054056,116.2991,0,210,40015.0558101852,2009-07-21,01:20:22
40.053326,116.299455,0,211,40015.0558680556,2009-07-21,01:20:27
40.052643,116.299849,0,203,40015.0559259259,2009-07-21,01:20:32
40.051952,116.300255,0,208,40015.0559837963,2009-07-21,01:20:37
40.051366,116.300573,0,213,40015.0560416667,2009-07-21,01:20:42
40.050919,116.3008,0,203,40015.056099537,2009-07-21,01:20:47
40.050573,116.301009,0,200,40015.0561574074,2009-07-21,01:20:52
40.05034,116.301139,0,200,40015.0562152778,2009-07-21,01:20:57
40.050187,116.301188,0,196,40015.0562731481,2009-07-21,01:21:02
40.050125,116.301187,0,194,40015.0563310185,2009-07-21,01:21:07
40.050099,116.301186,0,193,40015.0563888889,2009-07-21,01:21:12
40.050072,116.301183,0,194,40015.0564467593,2009-07-21,01:21:17
40.050072,116.301183,0,194,40015.0564814815,2009-07-21,01:21:20
40.050067,116.30118,0,195,40015.0565046296,2009-07-21,01:21:22
40.050074,116.301169,0,196,40015.0565625,2009-07-21,01:21:27
40.050078,116.30114,0,197,40015.0566203704,2009-07-21,01:21:32
40.050088,116.301107,0,198,40015.0566782407,2009-07-21,01:21:37
40.050102,116.301082,0,199,40015.0567361111,2009-07-21,01:21:42
40.050111,116.301066,0,199,40015.0567939815,2009-07-21,01:21:47
40.050128,116.301039,0,198,40015.0568518518,2009-07-21,01:21:52
40.050109,116.301068,0,196,40015.0569097222,2009-07-21,01:21:57
40.0499,116.301208,0,199,40015.0569675926,2009-07-21,01:22:02
40.049541,116.301349,0,203,40015.057025463,2009-07-21,01:22:07
40.049093,116.30156,0,214,40015.0570833333,2009-07-21,01:22:12
40.048389,116.302038,0,224,40015.0571412037,2009-07-21,01:22:17
40.047573,116.302692,0,240,40015.0571990741,2009-07-21,01:22:22
40.046628,116.303482,0,236,40015.0572569444,2009-07-21,01:22:27
40.045706,116.304224,0,222,40015.0573148148,2009-07-21,01:22:32
40.044862,116.304932,0,209,40015.0573726852,2009-07-21,01:22:37
40.044092,116.305535,0,204,40015.0574305556,2009-07-21,01:22:42
40.043386,116.306086,0,202,40015.0574884259,2009-07-21,01:22:47
40.042639,116.306628,0,204,40015.0575462963,2009-07-21,01:22:52
40.041834,116.307118,0,198,40015.0576041667,2009-07-21,01:22:57
40.041063,116.30753,0,200,40015.057662037,2009-07-21,01:23:02
40.040283,116.307952,0,204,40015.0577199074,2009-07-21,01:23:07
40.039553,116.308408,0,201,40015.0577777778,2009-07-21,01:23:12
40.038897,116.309014,0,200,40015.0578356481,2009-07-21,01:23:17
40.038286,116.309735,0,199,40015.0578935185,2009-07-21,01:23:22
40.037702,116.310433,0,191,40015.0579513889,2009-07-21,01:23:27
40.037159,116.311018,0,186,40015.0580092593,2009-07-21,01:23:32
40.03662,116.311477,0,181,40015.0580671296,2009-07-21,01:23:37
40.036055,116.311912,0,174,40015.058125,2009-07-21,01:23:42
40.035485,116.312364,0,168,40015.0581828704,2009-07-21,01:23:47
40.03484,116.312802,0,170,40015.0582407407,2009-07-21,01:23:52
40.034107,116.313236,0,160,40015.0582986111,2009-07-21,01:23:57
40.033398,116.313567,0,161,40015.0583564815,2009-07-21,01:24:02
40.032776,116.313829,0,162,40015.0584143519,2009-07-21,01:24:07
40.032299,116.314025,0,161,40015.0584722222,2009-07-21,01:24:12
40.032015,116.314145,0,161,40015.0585300926,2009-07-21,01:24:17
40.031864,116.314202,0,161,40015.058587963,2009-07-21,01:24:22
40.031756,116.314235,0,162,40015.0586458333,2009-07-21,01:24:27
40.031665,116.314275,0,166,40015.0587037037,2009-07-21,01:24:32
40.031633,116.314307,0,172,40015.0587615741,2009-07-21,01:24:37
40.031624,116.314304,0,172,40015.0588194444,2009-07-21,01:24:42
40.031609,116.314297,0,172,40015.0588773148,2009-07-21,01:24:47
40.031608,116.314278,0,172,40015.0589351852,2009-07-21,01:24:52
40.031609,116.314275,0,172,40015.0589930556,2009-07-21,01:24:57
40.031615,116.314274,0,173,40015.0590509259,2009-07-21,01:25:02
40.031615,116.314274,0,173,40015.0590856481,2009-07-21,01:25:05
40.031615,116.31427,0,173,40015.0591087963,2009-07-21,01:25:07
40.03161,116.314249,0,174,40015.0591666667,2009-07-21,01:25:12
40.03161,116.314249,0,174,40015.0592013889,2009-07-21,01:25:15
40.031604,116.314254,0,174,40015.059224537,2009-07-21,01:25:17
40.031599,116.314244,0,174,40015.0592824074,2009-07-21,01:25:22
40.031554,116.314248,0,176,40015.0593402778,2009-07-21,01:25:27
40.031214,116.314573,0,190,40015.0593981481,2009-07-21,01:25:32
40.030757,116.314795,0,194,40015.0594560185,2009-07-21,01:25:37
40.030164,116.31498,0,195,40015.0595138889,2009-07-21,01:25:42
40.029479,116.315231,0,196,40015.0595717593,2009-07-21,01:25:47
40.02869,116.315527,0,187,40015.0596296296,2009-07-21,01:25:52
40.027857,116.315843,0,180,40015.0596875,2009-07-21,01:25:57
40.02704,116.31616,0,172,40015.0597453704,2009-07-21,01:26:02
40.026221,116.316474,0,164,40015.0598032407,2009-07-21,01:26:07
40.025381,116.316809,0,152,40015.0598611111,2009-07-21,01:26:12
40.024606,116.31712,0,144,40015.0599189815,2009-07-21,01:26:17
40.02387,116.317384,0,138,40015.0599768519,2009-07-21,01:26:22
40.023108,116.317669,0,141,40015.0600347222,2009-07-21,01:26:27
40.022345,116.317967,0,139,40015.0600925926,2009-07-21,01:26:32
40.021572,116.31827,0,138,40015.060150463,2009-07-21,01:26:37
40.020824,116.318576,0,138,40015.0602083333,2009-07-21,01:26:42
40.020043,116.318881,0,136,40015.0602662037,2009-07-21,01:26:47
40.019251,116.319166,0,137,40015.0603240741,2009-07-21,01:26:52
40.018454,116.319485,0,140,40015.0603819444,2009-07-21,01:26:57
40.017689,116.319863,0,141,40015.0604398148,2009-07-21,01:27:02
40.016987,116.320392,0,139,40015.0604976852,2009-07-21,01:27:07
40.016341,116.321058,0,138,40015.0605555556,2009-07-21,01:27:12
40.015721,116.321747,0,143,40015.0606134259,2009-07-21,01:27:17
40.015078,116.322448,0,139,40015.0606712963,2009-07-21,01:27:22
40.014449,116.323149,0,134,40015.0607291667,2009-07-21,01:27:27
40.013822,116.323851,0,134,40015.060787037,2009-07-21,01:27:32
40.013181,116.32457,0,133,40015.0608449074,2009-07-21,01:27:37
40.012557,116.325264,0,133,40015.0609027778,2009-07-21,01:27:42
40.011955,116.325951,0,134,40015.0609606481,2009-07-21,01:27:47
40.011344,116.326641,0,131,40015.0610185185,2009-07-21,01:27:52
40.010741,116.3273,0,136,40015.0610763889,2009-07-21,01:27:57
40.010139,116.32798,0,135,40015.0611342593,2009-07-21,01:28:02
40.009521,116.328675,0,140,40015.0611921296,2009-07-21,01:28:07
40.008904,116.329386,0,137,40015.06125,2009-07-21,01:28:12
40.008242,116.32998,0,129,40015.0613078704,2009-07-21,01:28:17
40.007453,116.330515,0,126,40015.0613657407,2009-07-21,01:28:22
40.006654,116.330892,0,123,40015.0614236111,2009-07-21,01:28:27
40.005837,116.331172,0,123,40015.0614814815,2009-07-21,01:28:32
40.005054,116.331247,0,117,40015.0615393519,2009-07-21,01:28:37
40.00424,116.331291,0,116,40015.0615972222,2009-07-21,01:28:42
40.003405,116.331305,0,122,40015.0616550926,2009-07-21,01:28:47
40.002572,116.331319,0,129,40015.061712963,2009-07-21,01:28:52
40.001789,116.331349,0,133,40015.0617708333,2009-07-21,01:28:57
40.001039,116.331378,0,138,40015.0618287037,2009-07-21,01:29:02
40.00028,116.331399,0,144,40015.0618865741,2009-07-21,01:29:07
39.999498,116.331408,0,146,40015.0619444444,2009-07-21,01:29:12
39.998707,116.331427,0,149,40015.0620023148,2009-07-21,01:29:17
39.997906,116.331489,0,157,40015.0620601852,2009-07-21,01:29:22
39.997138,116.331544,0,162,40015.0621180556,2009-07-21,01:29:27
39.996339,116.331607,0,167,40015.0621759259,2009-07-21,01:29:32
39.995595,116.331652,0,174,40015.0622337963,2009-07-21,01:29:37
39.994845,116.331653,0,182,40015.0622916667,2009-07-21,01:29:42
39.994117,116.331661,0,183,40015.062349537,2009-07-21,01:29:47
39.993395,116.331715,0,185,40015.0624074074,2009-07-21,01:29:52
39.992809,116.331756,0,178,40015.0624652778,2009-07-21,01:29:57
39.992382,116.331765,0,172,40015.0625231481,2009-07-21,01:30:02
39.992044,116.331754,0,166,40015.0625810185,2009-07-21,01:30:07
39.99182,116.331745,0,165,40015.0626388889,2009-07-21,01:30:12
39.991718,116.33178,0,166,40015.0626967593,2009-07-21,01:30:17
39.991618,116.331764,0,167,40015.0627546296,2009-07-21,01:30:22
39.9915,116.331803,0,171,40015.0628125,2009-07-21,01:30:27
39.991449,116.331819,0,175,40015.0628703704,2009-07-21,01:30:32
39.99143,116.33183,0,175,40015.0629282407,2009-07-21,01:30:37
39.991417,116.331838,0,176,40015.0629861111,2009-07-21,01:30:42
39.991412,116.331841,0,177,40015.0630439815,2009-07-21,01:30:47
39.99141,116.331839,0,177,40015.0631018518,2009-07-21,01:30:52
39.991402,116.331842,0,178,40015.0631597222,2009-07-21,01:30:57
39.991402,116.331842,0,178,40015.0631944444,2009-07-21,01:31:00
39.991409,116.331839,0,178,40015.0632175926,2009-07-21,01:31:02
39.991419,116.33183,0,178,40015.063275463,2009-07-21,01:31:07
39.991419,116.331814,0,178,40015.0633333333,2009-07-21,01:31:12
39.991287,116.331876,0,182,40015.0633912037,2009-07-21,01:31:17
39.990497,116.332063,0,184,40015.0634490741,2009-07-21,01:31:22
39.989661,116.332103,0,186,40015.0635069444,2009-07-21,01:31:27
39.988793,116.332107,0,190,40015.0635648148,2009-07-21,01:31:32
39.987936,116.332211,0,191,40015.0636226852,2009-07-21,01:31:37
39.987109,116.332115,0,193,40015.0636805556,2009-07-21,01:31:42
39.986314,116.332081,0,194,40015.0637384259,2009-07-21,01:31:47
39.985551,116.332105,0,190,40015.0637962963,2009-07-21,01:31:52
39.984742,116.332161,0,183,40015.0638541667,2009-07-21,01:31:57
39.983875,116.332292,0,176,40015.063912037,2009-07-21,01:32:02
39.982985,116.332431,0,166,40015.0639699074,2009-07-21,01:32:07
39.982117,116.332583,0,160,40015.0640277778,2009-07-21,01:32:12
39.981272,116.332728,0,151,40015.0640856481,2009-07-21,01:32:17
39.980426,116.332873,0,144,40015.0641435185,2009-07-21,01:32:22
39.979603,116.333012,0,136,40015.0642013889,2009-07-21,01:32:27
39.978753,116.333162,0,131,40015.0642592593,2009-07-21,01:32:32
39.977903,116.333314,0,132,40015.0643171296,2009-07-21,01:32:37
39.977106,116.333515,0,125,40015.064375,2009-07-21,01:32:42
39.976485,116.333633,0,120,40015.0644328704,2009-07-21,01:32:47
39.975993,116.333705,0,117,40015.0644907407,2009-07-21,01:32:52
39.975581,116.333824,0,113,40015.0645486111,2009-07-21,01:32:57
39.975407,116.333876,0,109,40015.0646064815,2009-07-21,01:33:02
39.975277,116.333842,0,109,40015.0646643518,2009-07-21,01:33:07
39.975177,116.333832,0,105,40015.0647222222,2009-07-21,01:33:12
39.975109,116.333862,0,94,40015.0647800926,2009-07-21,01:33:17
39.97507,116.333904,0,88,40015.064837963,2009-07-21,01:33:22
39.975056,116.333926,0,83,40015.0648958333,2009-07-21,01:33:27
39.97504,116.333935,0,79,40015.0649537037,2009-07-21,01:33:32
39.975022,116.333932,0,78,40015.0650115741,2009-07-21,01:33:37
39.975003,116.333933,0,78,40015.0650694444,2009-07-21,01:33:42
39.974986,116.333927,0,78,40015.0651273148,2009-07-21,01:33:47
39.974969,116.333919,0,79,40015.0651851852,2009-07-21,01:33:52
39.974956,116.333901,0,79,40015.0652430556,2009-07-21,01:33:57
39.974945,116.333874,0,79,40015.0653009259,2009-07-21,01:34:02
39.974933,116.333848,0,80,40015.0653587963,2009-07-21,01:34:07
39.974924,116.33384,0,80,40015.0654166667,2009-07-21,01:34:12
39.97491,116.333834,0,80,40015.065474537,2009-07-21,01:34:17
39.974888,116.333805,0,80,40015.0655324074,2009-07-21,01:34:22
39.974861,116.33377,0,80,40015.0655902778,2009-07-21,01:34:27
39.974834,116.333742,0,80,40015.0656481481,2009-07-21,01:34:32
39.974815,116.333718,0,80,40015.0657060185,2009-07-21,01:34:37
39.974808,116.333712,0,81,40015.0657638889,2009-07-21,01:34:42
39.974806,116.333716,0,81,40015.0658217593,2009-07-21,01:34:47
39.974806,116.333716,0,81,40015.0658564815,2009-07-21,01:34:50
39.974812,116.333708,0,81,40015.0658796296,2009-07-21,01:34:52
39.974819,116.333688,0,82,40015.0659375,2009-07-21,01:34:57
39.974841,116.333665,0,82,40015.0659953704,2009-07-21,01:35:02
39.974841,116.333582,0,90,40015.0660532407,2009-07-21,01:35:07
39.974817,116.333485,0,103,40015.0661111111,2009-07-21,01:35:12
39.974791,116.333412,0,105,40015.0661689815,2009-07-21,01:35:17
39.974779,116.333343,0,106,40015.0662268519,2009-07-21,01:35:22
39.974784,116.333305,0,113,40015.0662847222,2009-07-21,01:35:27
39.97481,116.333223,0,121,40015.0663425926,2009-07-21,01:35:32
39.974808,116.333161,0,126,40015.066400463,2009-07-21,01:35:37
39.974808,116.333081,0,133,40015.0664583333,2009-07-21,01:35:42
39.974808,116.332998,0,136,40015.0665162037,2009-07-21,01:35:47
39.974805,116.332927,0,137,40015.0665740741,2009-07-21,01:35:52
39.974818,116.332834,0,149,40015.0666319444,2009-07-21,01:35:57
39.97482,116.332782,0,157,40015.0666898148,2009-07-21,01:36:02
39.974832,116.332716,0,161,40015.0667476852,2009-07-21,01:36:07
39.974827,116.332633,0,166,40015.0668055556,2009-07-21,01:36:12
39.974839,116.332527,0,166,40015.0668634259,2009-07-21,01:36:17
39.974856,116.332442,0,163,40015.0669212963,2009-07-21,01:36:22
39.974836,116.332334,0,158,40015.0669791667,2009-07-21,01:36:27
39.9748,116.332241,0,158,40015.067037037,2009-07-21,01:36:32
39.974798,116.332171,0,156,40015.0670949074,2009-07-21,01:36:37
39.974767,116.332049,0,150,40015.0671527778,2009-07-21,01:36:42
39.974712,116.332022,0,148,40015.0672106481,2009-07-21,01:36:47
39.974662,116.332018,0,144,40015.0672685185,2009-07-21,01:36:52
39.974603,116.332012,0,141,40015.0673263889,2009-07-21,01:36:57
39.974543,116.332024,0,138,40015.0673842593,2009-07-21,01:37:02
39.974564,116.332035,0,138,40015.0674421296,2009-07-21,01:37:07
39.974515,116.332073,0,140,40015.0675,2009-07-21,01:37:12
39.974473,116.332109,0,144,40015.0675578704,2009-07-21,01:37:17
39.974426,116.33214,0,153,40015.0676157407,2009-07-21,01:37:22
39.97434,116.3321,0,157,40015.0676736111,2009-07-21,01:37:27
39.97424,116.332005,0,152,40015.0677314815,2009-07-21,01:37:32
39.974192,116.33198,0,142,40015.0677893519,2009-07-21,01:37:37
39.974128,116.331995,0,139,40015.0678472222,2009-07-21,01:37:42
39.974084,116.332005,0,138,40015.0679050926,2009-07-21,01:37:47
39.974054,116.331989,0,136,40015.067962963,2009-07-21,01:37:52
39.974065,116.331934,0,134,40015.0680208333,2009-07-21,01:37:57
39.974091,116.331899,0,131,40015.0680787037,2009-07-21,01:38:02
39.974124,116.331908,0,129,40015.0681365741,2009-07-21,01:38:07
39.974098,116.331903,0,129,40015.0681944444,2009-07-21,01:38:12
39.974018,116.331855,0,126,40015.0682523148,2009-07-21,01:38:17
39.973962,116.331809,0,125,40015.0683101852,2009-07-21,01:38:22
39.973862,116.331821,0,124,40015.0683680556,2009-07-21,01:38:27
39.97378,116.331821,0,125,40015.0684259259,2009-07-21,01:38:32
39.973728,116.331809,0,127,40015.0684837963,2009-07-21,01:38:37
39.973699,116.331835,0,126,40015.0685416667,2009-07-21,01:38:42
39.973703,116.331825,0,125,40015.068599537,2009-07-21,01:38:47
39.97371,116.331813,0,124,40015.0686574074,2009-07-21,01:38:52
39.973694,116.33179,0,123,40015.0687152778,2009-07-21,01:38:57
39.973672,116.331775,0,122,40015.0687731481,2009-07-21,01:39:02
39.973421,116.334033,0,230,40015.071724537,2009-07-21,01:43:17
39.973394,116.333914,0,191,40015.0717824074,2009-07-21,01:43:22
39.973349,116.334247,0,198,40015.0718402778,2009-07-21,01:43:27
39.973347,116.33432,0,197,40015.0718981481,2009-07-21,01:43:32
39.973328,116.334478,0,202,40015.0719560185,2009-07-21,01:43:37
39.973274,116.334715,0,204,40015.0720138889,2009-07-21,01:43:42
39.973232,116.334878,0,202,40015.0720717593,2009-07-21,01:43:47
39.973231,116.334859,0,196,40015.0721296296,2009-07-21,01:43:52
39.973234,116.334851,0,196,40015.0721875,2009-07-21,01:43:57
39.973234,116.334851,0,196,40015.0722222222,2009-07-21,01:44:00
39.973234,116.334854,0,196,40015.0722453704,2009-07-21,01:44:02
39.97323,116.334873,0,198,40015.0723032407,2009-07-21,01:44:07
39.973228,116.334911,0,202,40015.0723611111,2009-07-21,01:44:12
39.973221,116.334894,0,202,40015.0724189815,2009-07-21,01:44:17
39.973205,116.334904,0,201,40015.0724768518,2009-07-21,01:44:22
39.973214,116.334891,0,201,40015.0725347222,2009-07-21,01:44:27
39.973215,116.334897,0,201,40015.0725925926,2009-07-21,01:44:32
39.973216,116.334901,0,201,40015.072650463,2009-07-21,01:44:37
39.973216,116.334901,0,201,40015.0726851852,2009-07-21,01:44:40
39.973216,116.334897,0,201,40015.0727083333,2009-07-21,01:44:42
39.973217,116.334887,0,201,40015.0727662037,2009-07-21,01:44:47
39.973217,116.334887,0,201,40015.0728009259,2009-07-21,01:44:50
39.973219,116.334879,0,201,40015.0728240741,2009-07-21,01:44:52
39.973221,116.334865,0,200,40015.0728819444,2009-07-21,01:44:57
39.973254,116.334689,0,194,40015.0729398148,2009-07-21,01:45:02
39.973258,116.334634,0,193,40015.0729976852,2009-07-21,01:45:07
39.973273,116.334522,0,194,40015.0730555556,2009-07-21,01:45:12
39.973298,116.334513,0,196,40015.0731134259,2009-07-21,01:45:17
39.973301,116.334483,0,192,40015.0731712963,2009-07-21,01:45:22
39.973322,116.334493,0,191,40015.0732291667,2009-07-21,01:45:27
39.973337,116.334454,0,193,40015.073287037,2009-07-21,01:45:32
39.973343,116.334423,0,193,40015.0733449074,2009-07-21,01:45:37
39.973347,116.334412,0,193,40015.0734027778,2009-07-21,01:45:42
39.973344,116.334378,0,194,40015.0734606481,2009-07-21,01:45:47
39.973349,116.334352,0,195,40015.0735185185,2009-07-21,01:45:52
39.97336,116.334382,0,195,40015.0735763889,2009-07-21,01:45:57
39.973356,116.334384,0,195,40015.0736342593,2009-07-21,01:46:02
39.973356,116.334384,0,195,40015.0736689815,2009-07-21,01:46:05
39.973359,116.334379,0,195,40015.0736921296,2009-07-21,01:46:07
39.973328,116.334358,0,195,40015.07375,2009-07-21,01:46:12
39.973315,116.33426,0,196,40015.0738078704,2009-07-21,01:46:17
39.973251,116.334359,0,193,40015.0738657407,2009-07-21,01:46:22
39.973239,116.334327,0,194,40015.0739236111,2009-07-21,01:46:27
39.973234,116.334269,0,194,40015.0739814815,2009-07-21,01:46:32
39.973246,116.334209,0,195,40015.0740393519,2009-07-21,01:46:37
39.973274,116.334163,0,195,40015.0740972222,2009-07-21,01:46:42
39.97329,116.334156,0,197,40015.0741550926,2009-07-21,01:46:47
39.973348,116.3341,0,197,40015.074212963,2009-07-21,01:46:52
39.973384,116.334035,0,197,40015.0742708333,2009-07-21,01:46:57
39.973351,116.334048,0,198,40015.0743287037,2009-07-21,01:47:02
39.973352,116.334013,0,198,40015.0743865741,2009-07-21,01:47:07
39.97341,116.333883,0,199,40015.0744444444,2009-07-21,01:47:12
39.973488,116.333659,0,201,40015.0745023148,2009-07-21,01:47:17
39.973496,116.333638,0,202,40015.0745601852,2009-07-21,01:47:22
39.973446,116.3337,0,203,40015.0746180556,2009-07-21,01:47:27
39.973411,116.333683,0,205,40015.0746759259,2009-07-21,01:47:32
39.973394,116.333863,0,204,40015.0747337963,2009-07-21,01:47:37
39.973397,116.333907,0,201,40015.0747916667,2009-07-21,01:47:42
39.973346,116.334201,0,206,40015.074849537,2009-07-21,01:47:47
39.973306,116.334431,0,210,40015.0749074074,2009-07-21,01:47:52
39.973301,116.334444,0,216,40015.0749652778,2009-07-21,01:47:57
39.97332,116.334396,0,219,40015.0750231481,2009-07-21,01:48:02
39.973315,116.334386,0,219,40015.0750810185,2009-07-21,01:48:07
39.973315,116.334377,0,219,40015.0751388889,2009-07-21,01:48:12
39.973316,116.334362,0,219,40015.0751967593,2009-07-21,01:48:17
39.973336,116.334206,0,215,40015.0752546296,2009-07-21,01:48:22
39.97334,116.334151,0,216,40015.0753125,2009-07-21,01:48:27
39.973333,116.334259,0,212,40015.0753703704,2009-07-21,01:48:32
39.9733,116.334409,0,212,40015.0754282407,2009-07-21,01:48:37
39.973277,116.334587,0,213,40015.0754861111,2009-07-21,01:48:42
39.97324,116.334689,0,213,40015.0755439815,2009-07-21,01:48:47
39.973217,116.334762,0,213,40015.0756018519,2009-07-21,01:48:52
39.973234,116.33468,0,215,40015.0756597222,2009-07-21,01:48:57
39.973265,116.334582,0,215,40015.0757175926,2009-07-21,01:49:02
39.973277,116.334556,0,224,40015.075775463,2009-07-21,01:49:07
39.973287,116.33455,0,226,40015.0758333333,2009-07-21,01:49:12
39.97329,116.334569,0,227,40015.0758912037,2009-07-21,01:49:17
39.973293,116.334584,0,230,40015.0759490741,2009-07-21,01:49:22
39.973301,116.334613,0,231,40015.0760069444,2009-07-21,01:49:27
39.973279,116.33464,0,235,40015.0760648148,2009-07-21,01:49:32
39.97324,116.334671,0,235,40015.0761226852,2009-07-21,01:49:37
39.973228,116.33465,0,233,40015.0761805556,2009-07-21,01:49:42
39.973244,116.334638,0,234,40015.0762384259,2009-07-21,01:49:47
39.973215,116.334733,0,235,40015.0762962963,2009-07-21,01:49:52
39.973194,116.334835,0,237,40015.0763541667,2009-07-21,01:49:57
39.973175,116.334826,0,233,40015.076412037,2009-07-21,01:50:02
39.973182,116.334718,0,235,40015.0764699074,2009-07-21,01:50:07
39.973193,116.334653,0,236,40015.0765277778,2009-07-21,01:50:12
39.973245,116.334519,0,235,40015.0765856481,2009-07-21,01:50:17
39.973287,116.334481,0,239,40015.0766435185,2009-07-21,01:50:22
39.973326,116.334473,0,241,40015.0767013889,2009-07-21,01:50:27
39.973337,116.334513,0,244,40015.0767592593,2009-07-21,01:50:32
39.973337,116.334513,0,244,40015.0767939815,2009-07-21,01:50:35
39.973334,116.334512,0,244,40015.0768171296,2009-07-21,01:50:37
39.973336,116.334503,0,244,40015.076875,2009-07-21,01:50:42
39.973358,116.334473,0,246,40015.0769328704,2009-07-21,01:50:47
39.97335,116.334503,0,247,40015.0769907407,2009-07-21,01:50:52
39.973365,116.334491,0,249,40015.0770486111,2009-07-21,01:50:57
39.973355,116.334464,0,248,40015.0771064815,2009-07-21,01:51:02
39.973343,116.334466,0,246,40015.0771643519,2009-07-21,01:51:07
39.973345,116.334383,0,243,40015.0772222222,2009-07-21,01:51:12
39.973372,116.334294,0,241,40015.0772800926,2009-07-21,01:51:17
39.973365,116.334252,0,242,40015.077337963,2009-07-21,01:51:22
39.973379,116.334196,0,241,40015.0773958333,2009-07-21,01:51:27
39.973421,116.334069,0,236,40015.0774537037,2009-07-21,01:51:32
39.973464,116.334005,0,234,40015.0775115741,2009-07-21,01:51:37
39.97346,116.334014,0,235,40015.0775694444,2009-07-21,01:51:42
39.973462,116.33395,0,235,40015.0776273148,2009-07-21,01:51:47
39.973463,116.334237,0,237,40015.0776851852,2009-07-21,01:51:52
39.973486,116.334271,0,237,40015.0777430556,2009-07-21,01:51:57
39.973457,116.334349,0,237,40015.0778009259,2009-07-21,01:52:02
39.973436,116.334381,0,236,40015.0778587963,2009-07-21,01:52:07
39.973396,116.334382,0,237,40015.0779166667,2009-07-21,01:52:12
39.973348,116.334404,0,236,40015.077974537,2009-07-21,01:52:17
39.973307,116.334439,0,238,40015.0780324074,2009-07-21,01:52:22
39.973293,116.334436,0,238,40015.0780902778,2009-07-21,01:52:27
39.973292,116.334429,0,238,40015.0781481481,2009-07-21,01:52:32
39.973291,116.334433,0,238,40015.0782060185,2009-07-21,01:52:37
39.973283,116.33444,0,238,40015.0782638889,2009-07-21,01:52:42
39.973283,116.33444,0,238,40015.0782986111,2009-07-21,01:52:45
39.973276,116.334445,0,238,40015.0783217593,2009-07-21,01:52:47
39.973264,116.33449,0,241,40015.0783796296,2009-07-21,01:52:52
39.973257,116.334519,0,242,40015.0784375,2009-07-21,01:52:57
39.973264,116.334593,0,245,40015.0784953704,2009-07-21,01:53:02
39.973285,116.334663,0,250,40015.0785532407,2009-07-21,01:53:07
39.973272,116.334678,0,252,40015.0786111111,2009-07-21,01:53:12
39.973269,116.334698,0,253,40015.0786689815,2009-07-21,01:53:17
39.973243,116.334785,0,254,40015.0787268518,2009-07-21,01:53:22
39.973202,116.334927,0,256,40015.0787847222,2009-07-21,01:53:27
39.973138,116.335045,0,257,40015.0788425926,2009-07-21,01:53:32
39.973137,116.335136,0,257,40015.078900463,2009-07-21,01:53:37
39.973153,116.335363,0,259,40015.0789583333,2009-07-21,01:53:42
39.973164,116.3355,0,260,40015.0790162037,2009-07-21,01:53:47
39.973179,116.335376,0,259,40015.0790740741,2009-07-21,01:53:52
39.973215,116.335164,0,259,40015.0791319444,2009-07-21,01:53:57
39.973212,116.335072,0,260,40015.0791898148,2009-07-21,01:54:02
39.973258,116.334412,0,260,40015.0792476852,2009-07-21,01:54:07
39.973341,116.334121,0,258,40015.0793055556,2009-07-21,01:54:12
39.973377,116.333979,0,259,40015.0793634259,2009-07-21,01:54:17
39.973468,116.333905,0,262,40015.0794212963,2009-07-21,01:54:22
39.973521,116.333866,0,263,40015.0794791667,2009-07-21,01:54:27
39.973512,116.333983,0,261,40015.079537037,2009-07-21,01:54:32
39.973502,116.334004,0,260,40015.0795949074,2009-07-21,01:54:37
39.973491,116.334109,0,260,40015.0796527778,2009-07-21,01:54:42
39.973491,116.334118,0,260,40015.0797106481,2009-07-21,01:54:47
39.973508,116.334151,0,262,40015.0797685185,2009-07-21,01:54:52
39.973505,116.334132,0,262,40015.0798263889,2009-07-21,01:54:57
39.973473,116.33419,0,263,40015.0798842593,2009-07-21,01:55:02
39.973465,116.334192,0,263,40015.0799421296,2009-07-21,01:55:07
39.973465,116.334192,0,263,40015.0799768518,2009-07-21,01:55:10
39.973465,116.334193,0,263,40015.08,2009-07-21,01:55:12
39.973481,116.334212,0,265,40015.0800578704,2009-07-21,01:55:17
39.973498,116.334239,0,269,40015.0801157407,2009-07-21,01:55:22
39.973496,116.334288,0,272,40015.0801736111,2009-07-21,01:55:27
39.973478,116.334294,0,272,40015.0802314815,2009-07-21,01:55:32
39.973478,116.334294,0,272,40015.0802662037,2009-07-21,01:55:35
39.973485,116.334292,0,272,40015.0802893518,2009-07-21,01:55:37
39.973482,116.334301,0,272,40015.0803472222,2009-07-21,01:55:42
39.973435,116.334394,0,273,40015.0804050926,2009-07-21,01:55:47
39.973393,116.33445,0,274,40015.080462963,2009-07-21,01:55:52
39.973346,116.334446,0,271,40015.0805208333,2009-07-21,01:55:57
39.973316,116.334453,0,272,40015.0805787037,2009-07-21,01:56:02
39.973298,116.334393,0,271,40015.0806365741,2009-07-21,01:56:07
39.973312,116.334351,0,271,40015.0806944444,2009-07-21,01:56:12
39.973364,116.334194,0,264,40015.0807523148,2009-07-21,01:56:17
39.973379,116.334088,0,261,40015.0808101852,2009-07-21,01:56:22
39.973371,116.334059,0,260,40015.0808680556,2009-07-21,01:56:27
39.973332,116.334028,0,258,40015.0809259259,2009-07-21,01:56:32
39.973325,116.33397,0,258,40015.0809837963,2009-07-21,01:56:37
39.973335,116.333969,0,258,40015.0810416667,2009-07-21,01:56:42
39.97334,116.333982,0,259,40015.081099537,2009-07-21,01:56:47
39.973348,116.334003,0,259,40015.0811574074,2009-07-21,01:56:52
39.973373,116.333969,0,260,40015.0812152778,2009-07-21,01:56:57
39.973413,116.333843,0,258,40015.0812731481,2009-07-21,01:57:02
39.973458,116.3337,0,258,40015.0813310185,2009-07-21,01:57:07
39.973506,116.333609,0,259,40015.0813888889,2009-07-21,01:57:12
39.973547,116.333558,0,262,40015.0814467593,2009-07-21,01:57:17
39.973565,116.3335,0,264,40015.0815046296,2009-07-21,01:57:22
39.973527,116.333563,0,265,40015.0815625,2009-07-21,01:57:27
39.973518,116.33364,0,266,40015.0816203704,2009-07-21,01:57:32
39.97346,116.333905,0,265,40015.0816782407,2009-07-21,01:57:37
39.973446,116.333978,0,264,40015.0817361111,2009-07-21,01:57:42
39.973382,116.334122,0,263,40015.0817939815,2009-07-21,01:57:47
39.973475,116.333799,0,276,40015.085150463,2009-07-21,02:02:37
39.973492,116.333742,0,275,40015.0852083333,2009-07-21,02:02:42
39.973515,116.333685,0,274,40015.0852662037,2009-07-21,02:02:47
39.973529,116.333635,0,272,40015.0853240741,2009-07-21,02:02:52
39.973531,116.333592,0,274,40015.0853819444,2009-07-21,02:02:57
39.973525,116.333577,0,277,40015.0854398148,2009-07-21,02:03:02
39.973535,116.333545,0,279,40015.0854976852,2009-07-21,02:03:07
39.973537,116.333554,0,280,40015.0855555556,2009-07-21,02:03:12
39.973528,116.333573,0,274,40015.0856134259,2009-07-21,02:03:17
39.973511,116.333674,0,270,40015.0856712963,2009-07-21,02:03:22
39.973511,116.333674,0,270,40015.0857060185,2009-07-21,02:03:25
39.973512,116.333668,0,270,40015.0857291667,2009-07-21,02:03:27
39.973513,116.333656,0,269,40015.085787037,2009-07-21,02:03:32
39.973507,116.333653,0,269,40015.0858449074,2009-07-21,02:03:37
39.973501,116.333653,0,269,40015.0859027778,2009-07-21,02:03:42
39.973501,116.333653,0,269,40015.0859375,2009-07-21,02:03:45
39.973497,116.33366,0,269,40015.0859606481,2009-07-21,02:03:47
39.973452,116.333749,0,268,40015.0860185185,2009-07-21,02:03:52
39.973429,116.333817,0,265,40015.0860763889,2009-07-21,02:03:57
39.973432,116.333895,0,265,40015.0861342593,2009-07-21,02:04:02
39.973431,116.333926,0,261,40015.0861921296,2009-07-21,02:04:07
39.97344,116.33391,0,259,40015.08625,2009-07-21,02:04:12
39.973445,116.333922,0,259,40015.0863078704,2009-07-21,02:04:17
39.973445,116.333922,0,259,40015.0863425926,2009-07-21,02:04:20
39.973451,116.333924,0,259,40015.0863657407,2009-07-21,02:04:22
39.973424,116.333985,0,258,40015.0864236111,2009-07-21,02:04:27
39.973395,116.334007,0,256,40015.0864814815,2009-07-21,02:04:32
39.973388,116.333985,0,256,40015.0865393518,2009-07-21,02:04:37
39.97341,116.333959,0,256,40015.0865972222,2009-07-21,02:04:42
39.973445,116.333893,0,251,40015.0866550926,2009-07-21,02:04:47
39.97346,116.333848,0,246,40015.086712963,2009-07-21,02:04:52
39.973455,116.333836,0,242,40015.0867708333,2009-07-21,02:04:57
39.973434,116.333833,0,239,40015.0868287037,2009-07-21,02:05:02
39.973423,116.333842,0,237,40015.0868865741,2009-07-21,02:05:07
39.973413,116.333861,0,236,40015.0869444444,2009-07-21,02:05:12
39.97342,116.333854,0,236,40015.0870023148,2009-07-21,02:05:17
39.97342,116.333854,0,236,40015.087037037,2009-07-21,02:05:20
39.973426,116.333853,0,236,40015.0870601852,2009-07-21,02:05:22
39.973429,116.333844,0,237,40015.0871180556,2009-07-21,02:05:27
39.973431,116.333841,0,236,40015.0871759259,2009-07-21,02:05:32
39.973431,116.333841,0,236,40015.0872106481,2009-07-21,02:05:35
39.973432,116.333833,0,236,40015.0872337963,2009-07-21,02:05:37
39.973434,116.333822,0,236,40015.0872916667,2009-07-21,02:05:42
39.973419,116.33386,0,237,40015.087349537,2009-07-21,02:05:47
39.97342,116.333865,0,237,40015.0874074074,2009-07-21,02:05:52
39.97342,116.333865,0,237,40015.0874421296,2009-07-21,02:05:55
39.973423,116.333861,0,237,40015.0874652778,2009-07-21,02:05:57
39.973426,116.333851,0,237,40015.0875231481,2009-07-21,02:06:02
39.973426,116.333851,0,237,40015.0875578704,2009-07-21,02:06:05
39.973424,116.333848,0,237,40015.0875810185,2009-07-21,02:06:07
39.97342,116.333859,0,237,40015.0876388889,2009-07-21,02:06:12
39.973398,116.333983,0,233,40015.0876967593,2009-07-21,02:06:17
39.973362,116.334093,0,228,40015.0877546296,2009-07-21,02:06:22
39.973336,116.334123,0,223,40015.0878125,2009-07-21,02:06:27
39.973349,116.334097,0,221,40015.0878703704,2009-07-21,02:06:32
39.973349,116.334097,0,221,40015.0879050926,2009-07-21,02:06:35
39.973356,116.334098,0,221,40015.0879282407,2009-07-21,02:06:37
39.973366,116.334092,0,221,40015.0879861111,2009-07-21,02:06:42
39.973366,116.334092,0,221,40015.0880208333,2009-07-21,02:06:45
39.973372,116.334091,0,224,40015.0880439815,2009-07-21,02:06:47
39.973373,116.334076,0,225,40015.0881018518,2009-07-21,02:06:52
39.973407,116.334012,0,222,40015.0881597222,2009-07-21,02:06:57
39.973407,116.333948,0,220,40015.0882175926,2009-07-21,02:07:02
39.9734,116.333808,0,217,40015.088275463,2009-07-21,02:07:07
39.973422,116.33374,0,214,40015.0883333333,2009-07-21,02:07:12
39.973453,116.333717,0,215,40015.0883912037,2009-07-21,02:07:17
39.973468,116.333721,0,214,40015.0884490741,2009-07-21,02:07:22
39.973439,116.333821,0,212,40015.0885069444,2009-07-21,02:07:27
39.973438,116.333865,0,211,40015.0885648148,2009-07-21,02:07:32
39.973466,116.333831,0,210,40015.0886226852,2009-07-21,02:07:37
39.973472,116.333824,0,210,40015.0886805556,2009-07-21,02:07:42
39.973472,116.333824,0,210,40015.0887152778,2009-07-21,02:07:45
39.973468,116.333822,0,210,40015.0887384259,2009-07-21,02:07:47
39.973461,116.333834,0,210,40015.0887962963,2009-07-21,02:07:52
39.973456,116.333829,0,210,40015.0888541667,2009-07-21,02:07:57
39.973456,116.333829,0,210,40015.0888888889,2009-07-21,02:08:00
39.973451,116.333827,0,210,40015.088912037,2009-07-21,02:08:02
39.973416,116.333919,0,209,40015.0889699074,2009-07-21,02:08:07
39.973371,116.333973,0,210,40015.0890277778,2009-07-21,02:08:12
39.97336,116.333978,0,208,40015.0890856481,2009-07-21,02:08:17
39.973408,116.3339,0,207,40015.0891435185,2009-07-21,02:08:22
39.973409,116.333893,0,207,40015.0892013889,2009-07-21,02:08:27
39.973405,116.333886,0,207,40015.0892592593,2009-07-21,02:08:32
39.973405,116.333886,0,207,40015.0892939815,2009-07-21,02:08:35
39.973404,116.33388,0,207,40015.0893171296,2009-07-21,02:08:37
39.973425,116.333876,0,208,40015.089375,2009-07-21,02:08:42
39.973449,116.33385,0,211,40015.0894328704,2009-07-21,02:08:47
39.973465,116.333844,0,212,40015.0894907407,2009-07-21,02:08:52
39.973465,116.333871,0,213,40015.0895486111,2009-07-21,02:08:57
39.973455,116.333919,0,213,40015.0896064815,2009-07-21,02:09:02
39.973456,116.333932,0,214,40015.0896643519,2009-07-21,02:09:07
39.973436,116.333933,0,215,40015.0897222222,2009-07-21,02:09:12
39.973439,116.333916,0,214,40015.0897800926,2009-07-21,02:09:17
39.973448,116.333917,0,214,40015.089837963,2009-07-21,02:09:22
39.973465,116.333922,0,212,40015.0898958333,2009-07-21,02:09:27
39.973437,116.333927,0,210,40015.0899537037,2009-07-21,02:09:32
39.973421,116.333943,0,210,40015.0900115741,2009-07-21,02:09:37
39.97342,116.333978,0,210,40015.0900694444,2009-07-21,02:09:42
39.973399,116.334106,0,210,40015.0901273148,2009-07-21,02:09:47
39.973404,116.33409,0,212,40015.0901851852,2009-07-21,02:09:52
39.973402,116.334083,0,212,40015.0902430556,2009-07-21,02:09:57
39.973401,116.334083,0,212,40015.0903009259,2009-07-21,02:10:02
39.973401,116.334083,0,212,40015.0903356481,2009-07-21,02:10:05
39.973407,116.334077,0,212,40015.0903587963,2009-07-21,02:10:07
39.973407,116.334021,0,211,40015.0904166667,2009-07-21,02:10:12
39.973428,116.333935,0,212,40015.090474537,2009-07-21,02:10:17
39.973479,116.333895,0,211,40015.0905324074,2009-07-21,02:10:22
39.973519,116.333858,0,213,40015.0905902778,2009-07-21,02:10:27
39.973523,116.333774,0,215,40015.0906481481,2009-07-21,02:10:32
39.973478,116.333736,0,218,40015.0907060185,2009-07-21,02:10:37
39.97343,116.333742,0,219,40015.0907638889,2009-07-21,02:10:42
39.973373,116.333768,0,222,40015.0908217593,2009-07-21,02:10:47
39.97335,116.333814,0,225,40015.0908796296,2009-07-21,02:10:52
39.973342,116.333813,0,225,40015.0909375,2009-07-21,02:10:57
39.973342,116.333813,0,225,40015.0909722222,2009-07-21,02:11:00
39.973346,116.333815,0,226,40015.0909953704,2009-07-21,02:11:02
39.973369,116.333869,0,228,40015.0910532407,2009-07-21,02:11:07
39.973425,116.33392,0,230,40015.0911111111,2009-07-21,02:11:12
39.973446,116.334019,0,230,40015.0911689815,2009-07-21,02:11:17
39.973435,116.334074,0,228,40015.0912268519,2009-07-21,02:11:22
39.973424,116.334095,0,225,40015.0912847222,2009-07-21,02:11:27
39.973376,116.334098,0,223,40015.0913425926,2009-07-21,02:11:32
39.973355,116.334135,0,223,40015.091400463,2009-07-21,02:11:37
39.973355,116.334135,0,223,40015.0914351852,2009-07-21,02:11:40
39.973352,116.334141,0,223,40015.0914583333,2009-07-21,02:11:42
39.973346,116.334101,0,224,40015.0915162037,2009-07-21,02:11:47
39.973346,116.334101,0,224,40015.0915509259,2009-07-21,02:11:50
39.973338,116.334096,0,224,40015.0915740741,2009-07-21,02:11:52
39.973317,116.33408,0,228,40015.0916319444,2009-07-21,02:11:57
39.973325,116.334104,0,229,40015.0916898148,2009-07-21,02:12:02
39.973319,116.334113,0,229,40015.0917476852,2009-07-21,02:12:07
39.973293,116.33417,0,231,40015.0918055556,2009-07-21,02:12:12
39.973312,116.334199,0,233,40015.0918634259,2009-07-21,02:12:17
39.973336,116.334148,0,233,40015.0919212963,2009-07-21,02:12:22
39.973388,116.333951,0,233,40015.0919791667,2009-07-21,02:12:27
39.973399,116.333987,0,233,40015.092037037,2009-07-21,02:12:32
39.97341,116.334065,0,234,40015.0920949074,2009-07-21,02:12:37
39.973394,116.334091,0,234,40015.0921527778,2009-07-21,02:12:42
39.973413,116.333983,0,235,40015.0922106481,2009-07-21,02:12:47
39.973421,116.333906,0,236,40015.0922685185,2009-07-21,02:12:52
39.973449,116.333768,0,234,40015.0923263889,2009-07-21,02:12:57
39.973475,116.333679,0,234,40015.0923842593,2009-07-21,02:13:02
39.973492,116.333576,0,233,40015.0924421296,2009-07-21,02:13:07
39.973527,116.333489,0,234,40015.0925,2009-07-21,02:13:12
39.973574,116.333413,0,235,40015.0925578704,2009-07-21,02:13:17
39.973592,116.333562,0,238,40015.0926157407,2009-07-21,02:13:22
39.973594,116.333673,0,238,40015.0926736111,2009-07-21,02:13:27
39.973575,116.33376,0,239,40015.0927314815,2009-07-21,02:13:32
39.973546,116.333803,0,239,40015.0927893519,2009-07-21,02:13:37
39.973512,116.333923,0,243,40015.0928472222,2009-07-21,02:13:42
39.973483,116.334018,0,245,40015.0929050926,2009-07-21,02:13:47
39.973486,116.334036,0,244,40015.092962963,2009-07-21,02:13:52
39.97349,116.333991,0,243,40015.0930208333,2009-07-21,02:13:57
39.973475,116.334046,0,244,40015.0930787037,2009-07-21,02:14:02
39.973455,116.334121,0,248,40015.0931365741,2009-07-21,02:14:07
39.973436,116.334142,0,248,40015.0931944444,2009-07-21,02:14:12
39.973418,116.334168,0,246,40015.0932523148,2009-07-21,02:14:17
39.973413,116.33419,0,244,40015.0933101852,2009-07-21,02:14:22
39.973413,116.33419,0,244,40015.0933449074,2009-07-21,02:14:25
39.973418,116.33419,0,241,40015.0933680556,2009-07-21,02:14:27
39.973418,116.334199,0,241,40015.0934259259,2009-07-21,02:14:32
39.97339,116.33426,0,238,40015.0934837963,2009-07-21,02:14:37
39.973386,116.334275,0,234,40015.0935416667,2009-07-21,02:14:42
39.973401,116.334249,0,233,40015.093599537,2009-07-21,02:14:47
39.973399,116.334256,0,233,40015.0936574074,2009-07-21,02:14:52
39.973399,116.334256,0,233,40015.0936921296,2009-07-21,02:14:55
39.973397,116.334262,0,233,40015.0937152778,2009-07-21,02:14:57
39.973382,116.334187,0,232,40015.0937731481,2009-07-21,02:15:02
39.973395,116.334061,0,235,40015.0938310185,2009-07-21,02:15:07
39.973419,116.333972,0,235,40015.0938888889,2009-07-21,02:15:12
39.973414,116.333834,0,238,40015.0939467593,2009-07-21,02:15:17
39.973388,116.333819,0,240,40015.0940046296,2009-07-21,02:15:22
39.973377,116.333845,0,237,40015.0940625,2009-07-21,02:15:27
39.973361,116.333856,0,235,40015.0941203704,2009-07-21,02:15:32
39.973354,116.333828,0,236,40015.0941782407,2009-07-21,02:15:37
39.973364,116.333803,0,240,40015.0942361111,2009-07-21,02:15:42
39.973377,116.333871,0,245,40015.0942939815,2009-07-21,02:15:47
39.97338,116.333942,0,247,40015.0943518518,2009-07-21,02:15:52
39.97337,116.334004,0,248,40015.0944097222,2009-07-21,02:15:57
39.973356,116.334107,0,250,40015.0944675926,2009-07-21,02:16:02
39.973343,116.334138,0,254,40015.094525463,2009-07-21,02:16:07
39.97332,116.334136,0,256,40015.0945833333,2009-07-21,02:16:12
39.97332,116.334136,0,256,40015.0946180556,2009-07-21,02:16:15
39.973313,116.334129,0,256,40015.0946412037,2009-07-21,02:16:17
39.973328,116.334087,0,255,40015.0946990741,2009-07-21,02:16:22
39.973331,116.33403,0,255,40015.0947569444,2009-07-21,02:16:27
39.973337,116.333977,0,256,40015.0948148148,2009-07-21,02:16:32
39.973364,116.333923,0,257,40015.0948726852,2009-07-21,02:16:37
39.973396,116.333798,0,258,40015.0949305556,2009-07-21,02:16:42
39.973414,116.333706,0,261,40015.0949884259,2009-07-21,02:16:47
39.973442,116.333658,0,260,40015.0950462963,2009-07-21,02:16:52
39.973472,116.333601,0,260,40015.0951041667,2009-07-21,02:16:57
39.973469,116.333661,0,257,40015.095162037,2009-07-21,02:17:02
39.973444,116.333752,0,256,40015.0952199074,2009-07-21,02:17:07
39.973403,116.333861,0,258,40015.0952777778,2009-07-21,02:17:12
39.973403,116.333861,0,258,40015.0953125,2009-07-21,02:17:15
39.973408,116.333863,0,259,40015.0953356481,2009-07-21,02:17:17
39.973408,116.333874,0,259,40015.0953935185,2009-07-21,02:17:22
39.973402,116.333905,0,257,40015.0954513889,2009-07-21,02:17:27
39.973413,116.333888,0,257,40015.0955092593,2009-07-21,02:17:32
39.973423,116.333848,0,256,40015.0955671296,2009-07-21,02:17:37
39.973437,116.333842,0,256,40015.095625,2009-07-21,02:17:42
39.973437,116.333842,0,256,40015.0956597222,2009-07-21,02:17:45
39.973438,116.333835,0,257,40015.0956828704,2009-07-21,02:17:47
39.973436,116.33385,0,257,40015.0957407407,2009-07-21,02:17:52
39.973404,116.333964,0,261,40015.0957986111,2009-07-21,02:17:57
39.973361,116.334048,0,261,40015.0958564815,2009-07-21,02:18:02
39.973555,116.334277,0,273,40015.1063310185,2009-07-21,02:33:07
39.973582,116.334333,0,279,40015.1063888889,2009-07-21,02:33:12
39.973584,116.334323,0,281,40015.1064467593,2009-07-21,02:33:17
39.973591,116.334325,0,281,40015.1065046296,2009-07-21,02:33:22
39.973598,116.334327,0,282,40015.1065625,2009-07-21,02:33:27
39.973601,116.334323,0,282,40015.1066203704,2009-07-21,02:33:32
39.973599,116.334322,0,282,40015.1066782407,2009-07-21,02:33:37
39.973597,116.334326,0,282,40015.1067361111,2009-07-21,02:33:42
39.973597,116.334326,0,282,40015.1067708333,2009-07-21,02:33:45
39.973593,116.334333,0,282,40015.1067939815,2009-07-21,02:33:47
39.973585,116.334343,0,282,40015.1068518519,2009-07-21,02:33:52
39.973575,116.334373,0,283,40015.1069097222,2009-07-21,02:33:57
39.973531,116.334398,0,284,40015.1069675926,2009-07-21,02:34:02
39.973527,116.334429,0,285,40015.107025463,2009-07-21,02:34:07
39.973524,116.334429,0,285,40015.1070833333,2009-07-21,02:34:12
39.973524,116.334429,0,285,40015.1071180556,2009-07-21,02:34:15
39.973523,116.334421,0,285,40015.1071412037,2009-07-21,02:34:17
39.973523,116.334358,0,285,40015.1071990741,2009-07-21,02:34:22
39.973583,116.334261,0,286,40015.1072569444,2009-07-21,02:34:27
39.973542,116.334189,0,286,40015.1073148148,2009-07-21,02:34:32
39.973515,116.334136,0,287,40015.1073726852,2009-07-21,02:34:37
39.973464,116.334118,0,288,40015.1074305556,2009-07-21,02:34:42
39.973444,116.334058,0,289,40015.1074884259,2009-07-21,02:34:47
39.973472,116.334008,0,290,40015.1075462963,2009-07-21,02:34:52
39.973487,116.333968,0,290,40015.1076041667,2009-07-21,02:34:57
39.97348,116.333917,0,290,40015.107662037,2009-07-21,02:35:02
39.97346,116.333978,0,291,40015.1077199074,2009-07-21,02:35:07
39.973448,116.334004,0,291,40015.1077777778,2009-07-21,02:35:12
39.973429,116.334015,0,291,40015.1078356481,2009-07-21,02:35:17
39.973388,116.333938,0,291,40015.1078935185,2009-07-21,02:35:22
39.973415,116.333837,0,292,40015.1079513889,2009-07-21,02:35:27
39.973449,116.333849,0,291,40015.1080092593,2009-07-21,02:35:32
39.973507,116.333917,0,289,40015.1080671296,2009-07-21,02:35:37
39.973577,116.333985,0,289,40015.108125,2009-07-21,02:35:42
39.973634,116.334071,0,290,40015.1081828704,2009-07-21,02:35:47
39.973589,116.334142,0,291,40015.1082407407,2009-07-21,02:35:52
39.973566,116.334191,0,291,40015.1082986111,2009-07-21,02:35:57
39.973576,116.334238,0,289,40015.1083564815,2009-07-21,02:36:02
39.973553,116.334238,0,288,40015.1084143519,2009-07-21,02:36:07
39.973535,116.334207,0,285,40015.1084722222,2009-07-21,02:36:12
39.973537,116.334196,0,285,40015.1085300926,2009-07-21,02:36:17
39.973537,116.334196,0,285,40015.1085648148,2009-07-21,02:36:20
39.973536,116.334188,0,285,40015.108587963,2009-07-21,02:36:22
39.973545,116.33411,0,283,40015.1086458333,2009-07-21,02:36:27
39.973511,116.334077,0,283,40015.1087037037,2009-07-21,02:36:32
39.973457,116.334126,0,280,40015.1087615741,2009-07-21,02:36:37
39.973421,116.334194,0,278,40015.1088194444,2009-07-21,02:36:42
39.973416,116.334164,0,277,40015.1088773148,2009-07-21,02:36:47
39.973401,116.334132,0,276,40015.1089351852,2009-07-21,02:36:52
39.97339,116.334105,0,267,40015.1089930556,2009-07-21,02:36:57
39.973374,116.33408,0,260,40015.1090509259,2009-07-21,02:37:02
39.97338,116.334083,0,259,40015.1091087963,2009-07-21,02:37:07
39.973374,116.334087,0,259,40015.1091666667,2009-07-21,02:37:12
39.973374,116.334087,0,259,40015.1092013889,2009-07-21,02:37:15
39.973368,116.334085,0,259,40015.109224537,2009-07-21,02:37:17
39.97335,116.334001,0,256,40015.1092824074,2009-07-21,02:37:22
39.973324,116.333879,0,254,40015.1093402778,2009-07-21,02:37:27
39.97331,116.333803,0,252,40015.1093981481,2009-07-21,02:37:32
39.973284,116.333763,0,251,40015.1094560185,2009-07-21,02:37:37
39.973301,116.333742,0,252,40015.1095138889,2009-07-21,02:37:42
39.973325,116.333774,0,254,40015.1095717593,2009-07-21,02:37:47
39.973363,116.333851,0,253,40015.1096296296,2009-07-21,02:37:52
39.973424,116.333909,0,251,40015.1096875,2009-07-21,02:37:57
39.97347,116.333982,0,250,40015.1097453704,2009-07-21,02:38:02
39.973493,116.334046,0,249,40015.1098032407,2009-07-21,02:38:07
39.973519,116.334058,0,248,40015.1098611111,2009-07-21,02:38:12
39.973501,116.334117,0,247,40015.1099189815,2009-07-21,02:38:17
39.973501,116.334117,0,247,40015.1099537037,2009-07-21,02:38:20
39.973502,116.334119,0,247,40015.1099768518,2009-07-21,02:38:22
39.973496,116.334129,0,247,40015.1100347222,2009-07-21,02:38:27
39.973498,116.334139,0,247,40015.1100925926,2009-07-21,02:38:32
39.973495,116.334152,0,247,40015.110150463,2009-07-21,02:38:37
39.973469,116.334166,0,248,40015.1102083333,2009-07-21,02:38:42
39.973419,116.334175,0,250,40015.1102662037,2009-07-21,02:38:47
39.973358,116.334183,0,252,40015.1103240741,2009-07-21,02:38:52
39.973308,116.334189,0,250,40015.1103819444,2009-07-21,02:38:57
39.973278,116.334191,0,252,40015.1104398148,2009-07-21,02:39:02
39.973268,116.334186,0,252,40015.1104976852,2009-07-21,02:39:07
39.973247,116.334118,0,255,40015.1105555556,2009-07-21,02:39:12
39.973248,116.334079,0,255,40015.1106134259,2009-07-21,02:39:17
39.97324,116.334069,0,254,40015.1106712963,2009-07-21,02:39:22
39.97324,116.334069,0,254,40015.1107060185,2009-07-21,02:39:25
39.973235,116.334062,0,254,40015.1107291667,2009-07-21,02:39:27
39.973237,116.334053,0,254,40015.110787037,2009-07-21,02:39:32
39.973237,116.334053,0,254,40015.1108217593,2009-07-21,02:39:35
39.973236,116.334058,0,254,40015.1108449074,2009-07-21,02:39:37
39.973246,116.334063,0,252,40015.1109027778,2009-07-21,02:39:42
39.973252,116.334144,0,252,40015.1109606481,2009-07-21,02:39:47
39.973229,116.334223,0,252,40015.1110185185,2009-07-21,02:39:52
39.973221,116.334254,0,252,40015.1110763889,2009-07-21,02:39:57
39.973236,116.334258,0,252,40015.1111342593,2009-07-21,02:40:02
39.97325,116.334262,0,252,40015.1111921296,2009-07-21,02:40:07
39.973258,116.334293,0,251,40015.11125,2009-07-21,02:40:12
39.973265,116.33433,0,248,40015.1113078704,2009-07-21,02:40:17
39.973313,116.334232,0,248,40015.1113657407,2009-07-21,02:40:22
39.973359,116.334103,0,250,40015.1114236111,2009-07-21,02:40:27
39.973354,116.334123,0,251,40015.1114814815,2009-07-21,02:40:32
39.973354,116.334123,0,251,40015.1115162037,2009-07-21,02:40:35
39.973356,116.334127,0,252,40015.1115393518,2009-07-21,02:40:37
39.973358,116.334114,0,252,40015.1115972222,2009-07-21,02:40:42
39.973355,116.334103,0,252,40015.1116550926,2009-07-21,02:40:47
39.973354,116.334091,0,252,40015.111712963,2009-07-21,02:40:52
39.973346,116.334077,0,252,40015.1117708333,2009-07-21,02:40:57
39.973343,116.334077,0,252,40015.1118287037,2009-07-21,02:41:02
39.973349,116.334081,0,251,40015.1118865741,2009-07-21,02:41:07
39.973352,116.334075,0,251,40015.1119444444,2009-07-21,02:41:12
39.973352,116.334075,0,251,40015.1119791667,2009-07-21,02:41:15
39.973358,116.334078,0,251,40015.1120023148,2009-07-21,02:41:17
39.973345,116.334105,0,251,40015.1120601852,2009-07-21,02:41:22
39.973299,116.334126,0,249,40015.1121180556,2009-07-21,02:41:27
39.97328,116.334153,0,247,40015.1121759259,2009-07-21,02:41:32
39.973268,116.334176,0,248,40015.1122337963,2009-07-21,02:41:37
39.973268,116.3342,0,248,40015.1122916667,2009-07-21,02:41:42
39.973277,116.3342,0,248,40015.112349537,2009-07-21,02:41:47
39.973277,116.3342,0,248,40015.1123842593,2009-07-21,02:41:50
39.973283,116.334193,0,248,40015.1124074074,2009-07-21,02:41:52
39.97328,116.334182,0,248,40015.1124652778,2009-07-21,02:41:57
39.973271,116.334181,0,248,40015.1125231481,2009-07-21,02:42:02
39.973271,116.334181,0,248,40015.1125578704,2009-07-21,02:42:05
39.973271,116.334179,0,248,40015.1125810185,2009-07-21,02:42:07
39.973273,116.334168,0,248,40015.1126388889,2009-07-21,02:42:12
39.973268,116.334152,0,248,40015.1126967593,2009-07-21,02:42:17
39.973243,116.334087,0,251,40015.1127546296,2009-07-21,02:42:22
39.973231,116.334068,0,255,40015.1128125,2009-07-21,02:42:27
39.973232,116.334043,0,256,40015.1128703704,2009-07-21,02:42:32
39.973235,116.334027,0,255,40015.1129282407,2009-07-21,02:42:37
39.973241,116.333984,0,255,40015.1129861111,2009-07-21,02:42:42
39.973271,116.333978,0,255,40015.1130439815,2009-07-21,02:42:47
39.973274,116.333958,0,255,40015.1131018519,2009-07-21,02:42:52
39.973273,116.33395,0,255,40015.1131597222,2009-07-21,02:42:57
39.973273,116.33395,0,255,40015.1131944444,2009-07-21,02:43:00
39.973277,116.333951,0,255,40015.1132175926,2009-07-21,02:43:02
39.973291,116.333927,0,256,40015.113275463,2009-07-21,02:43:07
39.973302,116.33391,0,257,40015.1133333333,2009-07-21,02:43:12
39.973304,116.333876,0,258,40015.1133912037,2009-07-21,02:43:17
39.973307,116.333838,0,261,40015.1134490741,2009-07-21,02:43:22
39.973329,116.333808,0,262,40015.1135069444,2009-07-21,02:43:27
39.973354,116.333804,0,263,40015.1135648148,2009-07-21,02:43:32
39.973354,116.333804,0,263,40015.113599537,2009-07-21,02:43:35
39.973358,116.333798,0,263,40015.1136226852,2009-07-21,02:43:37
39.97336,116.333847,0,262,40015.1136805556,2009-07-21,02:43:42
39.973373,116.333918,0,264,40015.1137384259,2009-07-21,02:43:47
39.973369,116.33394,0,267,40015.1137962963,2009-07-21,02:43:52
39.973376,116.33394,0,267,40015.1138541667,2009-07-21,02:43:57
39.973376,116.33394,0,267,40015.1138888889,2009-07-21,02:44:00
39.973379,116.333947,0,267,40015.113912037,2009-07-21,02:44:02
39.973369,116.333953,0,267,40015.1139699074,2009-07-21,02:44:07
39.973369,116.333953,0,267,40015.1140046296,2009-07-21,02:44:10
39.973369,116.333954,0,268,40015.1140277778,2009-07-21,02:44:12
39.973354,116.333933,0,268,40015.1140856481,2009-07-21,02:44:17
39.973312,116.334017,0,270,40015.1141435185,2009-07-21,02:44:22
39.973304,116.334012,0,271,40015.1142013889,2009-07-21,02:44:27
39.973299,116.334017,0,271,40015.1142592593,2009-07-21,02:44:32
39.973295,116.334018,0,271,40015.1143171296,2009-07-21,02:44:37
39.973289,116.334026,0,271,40015.114375,2009-07-21,02:44:42
39.973289,116.334026,0,271,40015.1144097222,2009-07-21,02:44:45
39.973282,116.334025,0,271,40015.1144328704,2009-07-21,02:44:47
39.973285,116.334042,0,269,40015.1144907407,2009-07-21,02:44:52
39.973294,116.334049,0,267,40015.1145486111,2009-07-21,02:44:57
39.973294,116.334049,0,267,40015.1145833333,2009-07-21,02:45:00
39.973301,116.334051,0,267,40015.1146064815,2009-07-21,02:45:02
39.973308,116.334036,0,266,40015.1146643519,2009-07-21,02:45:07
39.973318,116.334045,0,265,40015.1147222222,2009-07-21,02:45:12
39.973325,116.334045,0,265,40015.1147800926,2009-07-21,02:45:17
39.973323,116.334048,0,265,40015.114837963,2009-07-21,02:45:22
39.973328,116.334056,0,265,40015.1148958333,2009-07-21,02:45:27
39.973336,116.334063,0,264,40015.1149537037,2009-07-21,02:45:32
39.973336,116.334063,0,264,40015.1149884259,2009-07-21,02:45:35
39.973337,116.334068,0,265,40015.1150115741,2009-07-21,02:45:37
39.973343,116.334088,0,265,40015.1150694444,2009-07-21,02:45:42
39.973339,116.334098,0,265,40015.1151273148,2009-07-21,02:45:47
39.973303,116.334106,0,265,40015.1151851852,2009-07-21,02:45:52
39.973321,116.3341,0,264,40015.1152430556,2009-07-21,02:45:57
39.973327,116.334116,0,264,40015.1153009259,2009-07-21,02:46:02
39.973348,116.334141,0,262,40015.1153587963,2009-07-21,02:46:07
39.973342,116.334138,0,262,40015.1154166667,2009-07-21,02:46:12
39.973342,116.334138,0,262,40015.1154513889,2009-07-21,02:46:15
39.973345,116.334131,0,262,40015.115474537,2009-07-21,02:46:17
39.973344,116.334122,0,262,40015.1155324074,2009-07-21,02:46:22
39.973313,116.334175,0,260,40015.1155902778,2009-07-21,02:46:27
39.973339,116.334225,0,261,40015.1156481481,2009-07-21,02:46:32
39.973378,116.3343,0,262,40015.1157060185,2009-07-21,02:46:37
39.973407,116.334326,0,261,40015.1157638889,2009-07-21,02:46:42
39.97336,116.334371,0,261,40015.1158217593,2009-07-21,02:46:47
39.97333,116.334343,0,260,40015.1158796296,2009-07-21,02:46:52
39.973335,116.334318,0,263,40015.1159375,2009-07-21,02:46:57
39.973337,116.334293,0,263,40015.1159953704,2009-07-21,02:47:02
39.973353,116.334185,0,264,40015.1160532407,2009-07-21,02:47:07
39.973343,116.334161,0,263,40015.1161111111,2009-07-21,02:47:12
39.973335,116.334203,0,264,40015.1161689815,2009-07-21,02:47:17
39.973332,116.334218,0,265,40015.1162268519,2009-07-21,02:47:22
39.973332,116.334218,0,265,40015.1162615741,2009-07-21,02:47:25
39.973329,116.334223,0,265,40015.1162847222,2009-07-21,02:47:27
39.973318,116.334214,0,264,40015.1163425926,2009-07-21,02:47:32
39.973304,116.33416,0,256,40015.116400463,2009-07-21,02:47:37
39.973339,116.33412,0,255,40015.1164583333,2009-07-21,02:47:42
39.973339,116.33412,0,255,40015.1164930556,2009-07-21,02:47:45
39.973338,116.334115,0,255,40015.1165162037,2009-07-21,02:47:47
39.973334,116.334136,0,255,40015.1165740741,2009-07-21,02:47:52
39.973343,116.334111,0,256,40015.1166319444,2009-07-21,02:47:57
39.973334,116.334112,0,256,40015.1166898148,2009-07-21,02:48:02
39.973327,116.334114,0,256,40015.1167476852,2009-07-21,02:48:07
39.973496,116.333854,0,207,40015.1222453704,2009-07-21,02:56:02
39.973481,116.333825,0,208,40015.1223032407,2009-07-21,02:56:07
39.973459,116.333824,0,210,40015.1223611111,2009-07-21,02:56:12
39.973468,116.333812,0,211,40015.1224189815,2009-07-21,02:56:17
39.973467,116.333849,0,208,40015.1224768519,2009-07-21,02:56:22
39.973465,116.333843,0,208,40015.1225347222,2009-07-21,02:56:27
39.973465,116.333843,0,208,40015.1225694444,2009-07-21,02:56:30
39.973459,116.33385,0,207,40015.1225925926,2009-07-21,02:56:32
39.973474,116.333895,0,206,40015.122650463,2009-07-21,02:56:37
39.973473,116.333899,0,206,40015.1227083333,2009-07-21,02:56:42
39.973473,116.333899,0,206,40015.1227430556,2009-07-21,02:56:45
39.973465,116.333905,0,206,40015.1227662037,2009-07-21,02:56:47
39.973468,116.333919,0,206,40015.1228240741,2009-07-21,02:56:52
39.973469,116.333965,0,204,40015.1228819444,2009-07-21,02:56:57
39.973452,116.334039,0,205,40015.1229398148,2009-07-21,02:57:02
39.973455,116.334049,0,205,40015.1229976852,2009-07-21,02:57:07
39.97346,116.334056,0,205,40015.1230555556,2009-07-21,02:57:12
39.973462,116.334055,0,205,40015.1231134259,2009-07-21,02:57:17
39.973462,116.334055,0,205,40015.1231481481,2009-07-21,02:57:20
39.973465,116.334048,0,205,40015.1231712963,2009-07-21,02:57:22
39.973439,116.334023,0,204,40015.1232291667,2009-07-21,02:57:27
39.973432,116.334027,0,203,40015.123287037,2009-07-21,02:57:32
39.973433,116.334029,0,203,40015.1233449074,2009-07-21,02:57:37
39.973433,116.334029,0,203,40015.1233796296,2009-07-21,02:57:40
39.973434,116.334031,0,203,40015.1234027778,2009-07-21,02:57:42
39.973444,116.334024,0,203,40015.1234606481,2009-07-21,02:57:47
39.973466,116.334013,0,203,40015.1235185185,2009-07-21,02:57:52
39.97349,116.334002,0,204,40015.1235763889,2009-07-21,02:57:57
39.973479,116.334003,0,204,40015.1236342593,2009-07-21,02:58:02
39.973453,116.33399,0,205,40015.1236921296,2009-07-21,02:58:07
39.973437,116.333976,0,204,40015.12375,2009-07-21,02:58:12
39.973442,116.333993,0,198,40015.1238078704,2009-07-21,02:58:17
39.973442,116.333993,0,198,40015.1238425926,2009-07-21,02:58:20
39.973442,116.333988,0,196,40015.1238657407,2009-07-21,02:58:22
39.973443,116.333978,0,196,40015.1239236111,2009-07-21,02:58:27
39.973443,116.333978,0,196,40015.1239583333,2009-07-21,02:58:30
39.973451,116.333976,0,195,40015.1239814815,2009-07-21,02:58:32
39.973461,116.333976,0,195,40015.1240393519,2009-07-21,02:58:37
39.973467,116.33397,0,194,40015.1240972222,2009-07-21,02:58:42
39.973469,116.33397,0,194,40015.1241550926,2009-07-21,02:58:47
39.973473,116.333973,0,194,40015.124212963,2009-07-21,02:58:52
39.973475,116.333972,0,194,40015.1242708333,2009-07-21,02:58:57
39.973475,116.333976,0,193,40015.1243287037,2009-07-21,02:59:02
39.973474,116.333982,0,193,40015.1243865741,2009-07-21,02:59:07
39.973474,116.333982,0,193,40015.1244212963,2009-07-21,02:59:10
39.973478,116.33399,0,193,40015.1244444444,2009-07-21,02:59:12
39.973477,116.334,0,193,40015.1245023148,2009-07-21,02:59:17
39.97348,116.334012,0,193,40015.1245601852,2009-07-21,02:59:22
39.97348,116.334015,0,193,40015.1246180556,2009-07-21,02:59:27
39.973477,116.334014,0,193,40015.1246759259,2009-07-21,02:59:32
39.973477,116.334018,0,193,40015.1247337963,2009-07-21,02:59:37
39.973471,116.334022,0,193,40015.1247916667,2009-07-21,02:59:42
39.973471,116.334022,0,193,40015.1248263889,2009-07-21,02:59:45
39.973476,116.334019,0,194,40015.124849537,2009-07-21,02:59:47
39.973495,116.334094,0,195,40015.1249074074,2009-07-21,02:59:52
39.973502,116.334144,0,195,40015.1249652778,2009-07-21,02:59:57
39.973502,116.334141,0,195,40015.1250231481,2009-07-21,03:00:02
39.973502,116.334141,0,195,40015.1250578704,2009-07-21,03:00:05
39.973508,116.334134,0,195,40015.1250810185,2009-07-21,03:00:07
39.973515,116.334147,0,195,40015.1251388889,2009-07-21,03:00:12
39.973529,116.334206,0,195,40015.1251967593,2009-07-21,03:00:17
39.973529,116.334206,0,195,40015.1252314815,2009-07-21,03:00:20
39.973527,116.334212,0,194,40015.1252546296,2009-07-21,03:00:22
39.973536,116.334193,0,195,40015.1253125,2009-07-21,03:00:27
39.973526,116.334166,0,195,40015.1253703704,2009-07-21,03:00:32
39.973526,116.334166,0,195,40015.1254050926,2009-07-21,03:00:35
39.973518,116.334167,0,195,40015.1254282407,2009-07-21,03:00:37
39.973506,116.334151,0,195,40015.1254861111,2009-07-21,03:00:42
39.973521,116.334174,0,194,40015.1255439815,2009-07-21,03:00:47
39.973521,116.334174,0,194,40015.1255787037,2009-07-21,03:00:50
39.973528,116.33418,0,194,40015.1256018518,2009-07-21,03:00:52
39.973539,116.334232,0,195,40015.1256597222,2009-07-21,03:00:57
39.973547,116.334322,0,191,40015.1257175926,2009-07-21,03:01:02
39.973554,116.334368,0,189,40015.125775463,2009-07-21,03:01:07
39.973566,116.33444,0,185,40015.1258333333,2009-07-21,03:01:12
39.973562,116.334457,0,184,40015.1258912037,2009-07-21,03:01:17
39.973562,116.334457,0,184,40015.1259259259,2009-07-21,03:01:20
39.973557,116.334451,0,183,40015.1259490741,2009-07-21,03:01:22
39.973548,116.334471,0,181,40015.1260069444,2009-07-21,03:01:27
39.973549,116.334447,0,180,40015.1260648148,2009-07-21,03:01:32
39.973556,116.334436,0,180,40015.1261226852,2009-07-21,03:01:37
39.973569,116.334372,0,175,40015.1261805556,2009-07-21,03:01:42
39.973557,116.334337,0,173,40015.1262384259,2009-07-21,03:01:47
39.973562,116.334294,0,174,40015.1262962963,2009-07-21,03:01:52
39.973555,116.334255,0,174,40015.1263541667,2009-07-21,03:01:57
39.973532,116.334164,0,174,40015.126412037,2009-07-21,03:02:02
39.973532,116.334164,0,174,40015.1264467593,2009-07-21,03:02:05
39.973537,116.334169,0,173,40015.1264699074,2009-07-21,03:02:07
39.973547,116.33423,0,173,40015.1265277778,2009-07-21,03:02:12
39.973547,116.33423,0,173,40015.1265625,2009-07-21,03:02:15
39.973549,116.334237,0,173,40015.1265856481,2009-07-21,03:02:17
39.973542,116.334263,0,171,40015.1266435185,2009-07-21,03:02:22
39.973542,116.334263,0,171,40015.1266782407,2009-07-21,03:02:25
39.973538,116.33426,0,168,40015.1267013889,2009-07-21,03:02:27
39.973525,116.334244,0,167,40015.1267592593,2009-07-21,03:02:32
39.973525,116.334244,0,167,40015.1267939815,2009-07-21,03:02:35
39.973524,116.334237,0,167,40015.1268171296,2009-07-21,03:02:37
39.97351,116.334104,0,165,40015.126875,2009-07-21,03:02:42
39.973504,116.334052,0,162,40015.1269328704,2009-07-21,03:02:47
39.973504,116.334052,0,162,40015.1269675926,2009-07-21,03:02:50
39.973501,116.334056,0,157,40015.1269907407,2009-07-21,03:02:52
39.973498,116.334,0,156,40015.1270486111,2009-07-21,03:02:57
39.973506,116.334044,0,158,40015.1271064815,2009-07-21,03:03:02
39.9735,116.334082,0,159,40015.1271643518,2009-07-21,03:03:07
39.9735,116.334082,0,159,40015.1271990741,2009-07-21,03:03:10
39.9735,116.334084,0,159,40015.1272222222,2009-07-21,03:03:12
39.973505,116.334038,0,159,40015.1272800926,2009-07-21,03:03:17
39.973432,116.333736,0,176,40015.1319097222,2009-07-21,03:09:57
39.973403,116.333677,0,177,40015.1319675926,2009-07-21,03:10:02
39.97339,116.333597,0,175,40015.132025463,2009-07-21,03:10:07
39.973412,116.333596,0,178,40015.1320833333,2009-07-21,03:10:12
39.973383,116.333555,0,177,40015.1321412037,2009-07-21,03:10:17
39.973383,116.333555,0,177,40015.1321759259,2009-07-21,03:10:20
39.973388,116.333559,0,179,40015.1321990741,2009-07-21,03:10:22
39.973412,116.333521,0,180,40015.1322569444,2009-07-21,03:10:27
39.973441,116.333675,0,185,40015.1323148148,2009-07-21,03:10:32
39.973441,116.333675,0,185,40015.132349537,2009-07-21,03:10:35
39.973438,116.333671,0,185,40015.1323726852,2009-07-21,03:10:37
39.973433,116.33366,0,185,40015.1324305556,2009-07-21,03:10:42
39.973405,116.333693,0,184,40015.1324884259,2009-07-21,03:10:47
39.973394,116.333733,0,185,40015.1325462963,2009-07-21,03:10:52
39.973377,116.333761,0,184,40015.1326041667,2009-07-21,03:10:57
39.973392,116.333896,0,185,40015.132662037,2009-07-21,03:11:02
39.973351,116.333871,0,186,40015.1327199074,2009-07-21,03:11:07
39.973343,116.333916,0,187,40015.1327777778,2009-07-21,03:11:12
39.973353,116.33394,0,188,40015.1328356481,2009-07-21,03:11:17
39.973352,116.333951,0,188,40015.1328935185,2009-07-21,03:11:22
39.973357,116.33396,0,188,40015.1329513889,2009-07-21,03:11:27
39.973365,116.333958,0,188,40015.1330092593,2009-07-21,03:11:32
39.973365,116.333958,0,188,40015.1330439815,2009-07-21,03:11:35
39.973373,116.33395,0,188,40015.1330671296,2009-07-21,03:11:37
39.973393,116.333897,0,188,40015.133125,2009-07-21,03:11:42
39.973418,116.33388,0,189,40015.1331828704,2009-07-21,03:11:47
39.973433,116.33381,0,188,40015.1332407407,2009-07-21,03:11:52
39.973448,116.333741,0,188,40015.1332986111,2009-07-21,03:11:57
39.973487,116.33378,0,188,40015.1333564815,2009-07-21,03:12:02
39.973473,116.333776,0,187,40015.1334143518,2009-07-21,03:12:07
39.973404,116.333767,0,189,40015.1334722222,2009-07-21,03:12:12
39.973393,116.333785,0,191,40015.1335300926,2009-07-21,03:12:17
39.973371,116.33374,0,191,40015.133587963,2009-07-21,03:12:22
39.973365,116.333713,0,192,40015.1336458333,2009-07-21,03:12:27
39.973349,116.333664,0,194,40015.1337037037,2009-07-21,03:12:32
39.973357,116.333684,0,196,40015.1337615741,2009-07-21,03:12:37
39.973328,116.333703,0,199,40015.1338194444,2009-07-21,03:12:42
39.973305,116.333687,0,201,40015.1338773148,2009-07-21,03:12:47
39.973307,116.333658,0,202,40015.1339351852,2009-07-21,03:12:52
39.973309,116.333609,0,202,40015.1339930556,2009-07-21,03:12:57
39.973309,116.333609,0,202,40015.1340277778,2009-07-21,03:13:00
39.973315,116.333603,0,203,40015.1340509259,2009-07-21,03:13:02
39.973323,116.333594,0,203,40015.1341087963,2009-07-21,03:13:07
39.973327,116.333587,0,203,40015.1341666667,2009-07-21,03:13:12
39.973327,116.333587,0,203,40015.1342013889,2009-07-21,03:13:15
39.973322,116.333591,0,203,40015.134224537,2009-07-21,03:13:17
39.973307,116.33363,0,204,40015.1342824074,2009-07-21,03:13:22
39.973284,116.333667,0,206,40015.1343402778,2009-07-21,03:13:27
39.973291,116.333664,0,208,40015.1343981481,2009-07-21,03:13:32
39.973291,116.333664,0,208,40015.1344328704,2009-07-21,03:13:35
39.973288,116.333661,0,208,40015.1344560185,2009-07-21,03:13:37
39.973286,116.333651,0,208,40015.1345138889,2009-07-21,03:13:42
39.973286,116.333651,0,208,40015.1345486111,2009-07-21,03:13:45
39.973292,116.333656,0,208,40015.1345717593,2009-07-21,03:13:47
39.973297,116.333714,0,209,40015.1346296296,2009-07-21,03:13:52
39.973298,116.333739,0,209,40015.1346875,2009-07-21,03:13:57
39.973257,116.333725,0,210,40015.1347453704,2009-07-21,03:14:02
39.97325,116.333708,0,211,40015.1348032407,2009-07-21,03:14:07
39.973245,116.333713,0,212,40015.1348611111,2009-07-21,03:14:12
39.973245,116.333713,0,212,40015.1348958333,2009-07-21,03:14:15
39.973246,116.333714,0,212,40015.1349189815,2009-07-21,03:14:17
39.973271,116.333667,0,212,40015.1349768518,2009-07-21,03:14:22
39.973305,116.333575,0,211,40015.1350347222,2009-07-21,03:14:27
39.973323,116.333508,0,209,40015.1350925926,2009-07-21,03:14:32
39.973335,116.333505,0,208,40015.135150463,2009-07-21,03:14:37
39.973343,116.333451,0,208,40015.1352083333,2009-07-21,03:14:42
39.973312,116.333409,0,209,40015.1352662037,2009-07-21,03:14:47
39.973288,116.333408,0,208,40015.1353240741,2009-07-21,03:14:52
39.973294,116.333573,0,207,40015.1353819444,2009-07-21,03:14:57
39.973306,116.333635,0,207,40015.1354398148,2009-07-21,03:15:02
39.973356,116.333777,0,210,40015.1354976852,2009-07-21,03:15:07
39.973344,116.333819,0,209,40015.1355555556,2009-07-21,03:15:12
39.973348,116.33387,0,211,40015.1356134259,2009-07-21,03:15:17
39.973374,116.333929,0,212,40015.1356712963,2009-07-21,03:15:22
39.973405,116.333955,0,212,40015.1357291667,2009-07-21,03:15:27
39.973426,116.333972,0,215,40015.135787037,2009-07-21,03:15:32
39.973427,116.333985,0,215,40015.1358449074,2009-07-21,03:15:37
39.973427,116.333998,0,215,40015.1359027778,2009-07-21,03:15:42
39.973419,116.334004,0,215,40015.1359606481,2009-07-21,03:15:47
39.973416,116.334009,0,215,40015.1360185185,2009-07-21,03:15:52
39.973413,116.334005,0,215,40015.1360763889,2009-07-21,03:15:57
39.973411,116.334009,0,217,40015.1361342593,2009-07-21,03:16:02
39.973411,116.334009,0,217,40015.1361689815,2009-07-21,03:16:05
39.973405,116.334015,0,220,40015.1361921296,2009-07-21,03:16:07
39.973408,116.334028,0,220,40015.13625,2009-07-21,03:16:12
39.973408,116.334028,0,220,40015.1362847222,2009-07-21,03:16:15
39.973402,116.334034,0,220,40015.1363078704,2009-07-21,03:16:17
39.973412,116.334013,0,220,40015.1363657407,2009-07-21,03:16:22
39.973412,116.334013,0,220,40015.136400463,2009-07-21,03:16:25
39.973415,116.334015,0,220,40015.1364236111,2009-07-21,03:16:27
39.973421,116.334028,0,219,40015.1364814815,2009-07-21,03:16:32
39.973493,116.334322,0,239,40015.1448148148,2009-07-21,03:28:32
39.973517,116.33442,0,238,40015.1448726852,2009-07-21,03:28:37
39.97353,116.334431,0,237,40015.1449305556,2009-07-21,03:28:42
39.973501,116.33433,0,236,40015.1449884259,2009-07-21,03:28:47
39.973498,116.334309,0,237,40015.1450462963,2009-07-21,03:28:52
39.973498,116.334309,0,237,40015.1450810185,2009-07-21,03:28:55
39.973499,116.33431,0,237,40015.1451041667,2009-07-21,03:28:57
39.973499,116.334269,0,236,40015.145162037,2009-07-21,03:29:02
39.973469,116.334123,0,236,40015.1452199074,2009-07-21,03:29:07
39.973453,116.334068,0,235,40015.1452777778,2009-07-21,03:29:12
39.973439,116.334042,0,233,40015.1453356481,2009-07-21,03:29:17
39.973425,116.334019,0,232,40015.1453935185,2009-07-21,03:29:22
39.973424,116.334032,0,230,40015.1454513889,2009-07-21,03:29:27
39.973424,116.334023,0,229,40015.1455092593,2009-07-21,03:29:32
39.973424,116.334023,0,229,40015.1455439815,2009-07-21,03:29:35
39.973429,116.334016,0,228,40015.1455671296,2009-07-21,03:29:37
39.973433,116.334028,0,230,40015.145625,2009-07-21,03:29:42
39.973433,116.334028,0,230,40015.1456597222,2009-07-21,03:29:45
39.973428,116.334023,0,231,40015.1456828704,2009-07-21,03:29:47
39.973423,116.334014,0,231,40015.1457407407,2009-07-21,03:29:52
39.973423,116.334001,0,231,40015.1457986111,2009-07-21,03:29:57
39.973423,116.334001,0,231,40015.1458333333,2009-07-21,03:30:00
39.973422,116.333999,0,231,40015.1458564815,2009-07-21,03:30:02
39.973431,116.333997,0,231,40015.1459143519,2009-07-21,03:30:07
39.973438,116.334018,0,230,40015.1459722222,2009-07-21,03:30:12
39.973438,116.334018,0,230,40015.1460069444,2009-07-21,03:30:15
39.97344,116.334011,0,230,40015.1460300926,2009-07-21,03:30:17
39.973427,116.334017,0,231,40015.146087963,2009-07-21,03:30:22
39.973428,116.334032,0,230,40015.1461458333,2009-07-21,03:30:27
39.973412,116.33395,0,229,40015.1462037037,2009-07-21,03:30:32
39.973394,116.333859,0,229,40015.1462615741,2009-07-21,03:30:37
39.973374,116.333767,0,229,40015.1463194444,2009-07-21,03:30:42
39.973346,116.333632,0,228,40015.1463773148,2009-07-21,03:30:47
39.973331,116.333543,0,227,40015.1464351852,2009-07-21,03:30:52
39.973344,116.333574,0,227,40015.1464930556,2009-07-21,03:30:57
39.973366,116.333647,0,228,40015.1465509259,2009-07-21,03:31:02
39.973368,116.333749,0,229,40015.1466087963,2009-07-21,03:31:07
39.973404,116.333892,0,230,40015.1466666667,2009-07-21,03:31:12
39.973439,116.334024,0,232,40015.146724537,2009-07-21,03:31:17
39.973467,116.334063,0,234,40015.1467824074,2009-07-21,03:31:22
39.973501,116.334116,0,236,40015.1468402778,2009-07-21,03:31:27
39.973478,116.334142,0,237,40015.1468981481,2009-07-21,03:31:32
39.973469,116.334148,0,239,40015.1469560185,2009-07-21,03:31:37
39.973458,116.334189,0,249,40015.1470138889,2009-07-21,03:31:42
39.973458,116.334189,0,249,40015.1470486111,2009-07-21,03:31:45
39.973458,116.334195,0,249,40015.1470717593,2009-07-21,03:31:47
39.973465,116.334229,0,257,40015.1471296296,2009-07-21,03:31:52
39.973465,116.334229,0,257,40015.1471643519,2009-07-21,03:31:55
39.973464,116.334232,0,259,40015.1471875,2009-07-21,03:31:57
39.973463,116.334204,0,260,40015.1472453704,2009-07-21,03:32:02
39.973476,116.334196,0,261,40015.1473032407,2009-07-21,03:32:07
39.973476,116.334196,0,261,40015.147337963,2009-07-21,03:32:10
39.973481,116.334191,0,260,40015.1473611111,2009-07-21,03:32:12
39.973482,116.334169,0,260,40015.1474189815,2009-07-21,03:32:17
39.973474,116.334136,0,259,40015.1474768519,2009-07-21,03:32:22
39.973442,116.334067,0,256,40015.1475347222,2009-07-21,03:32:27
39.973405,116.334069,0,254,40015.1475925926,2009-07-21,03:32:32
39.973419,116.334068,0,251,40015.147650463,2009-07-21,03:32:37
39.973425,116.334081,0,253,40015.1477083333,2009-07-21,03:32:42
39.973429,116.334081,0,253,40015.1477662037,2009-07-21,03:32:47
39.973429,116.334081,0,253,40015.1478009259,2009-07-21,03:32:50
39.973429,116.334078,0,253,40015.1478240741,2009-07-21,03:32:52
39.973447,116.334055,0,253,40015.1478819444,2009-07-21,03:32:57
39.973448,116.334046,0,255,40015.1479398148,2009-07-21,03:33:02
39.973444,116.334037,0,257,40015.1479976852,2009-07-21,03:33:07
39.973441,116.334039,0,259,40015.1480555556,2009-07-21,03:33:12
39.973439,116.334035,0,259,40015.1481134259,2009-07-21,03:33:17
39.973439,116.334035,0,259,40015.1481481481,2009-07-21,03:33:20
39.973434,116.334035,0,259,40015.1481712963,2009-07-21,03:33:22
39.973431,116.334026,0,259,40015.1482291667,2009-07-21,03:33:27
39.973431,116.334026,0,259,40015.1482638889,2009-07-21,03:33:30
39.97343,116.334022,0,259,40015.148287037,2009-07-21,03:33:32
39.973426,116.334031,0,259,40015.1483449074,2009-07-21,03:33:37
39.973434,116.334091,0,261,40015.1484027778,2009-07-21,03:33:42
39.973443,116.334138,0,262,40015.1484606481,2009-07-21,03:33:47
39.973453,116.334205,0,262,40015.1485185185,2009-07-21,03:33:52
39.97348,116.334273,0,264,40015.1485763889,2009-07-21,03:33:57
39.973482,116.334365,0,266,40015.1486342593,2009-07-21,03:34:02
39.973508,116.334403,0,269,40015.1486921296,2009-07-21,03:34:07
39.973518,116.334415,0,270,40015.14875,2009-07-21,03:34:12
39.973526,116.334432,0,271,40015.1488078704,2009-07-21,03:34:17
39.973527,116.334412,0,269,40015.1488657407,2009-07-21,03:34:22
39.973503,116.334413,0,270,40015.1489236111,2009-07-21,03:34:27
39.973484,116.334414,0,269,40015.1489814815,2009-07-21,03:34:32
39.97348,116.334395,0,269,40015.1490393518,2009-07-21,03:34:37
39.973463,116.334375,0,269,40015.1490972222,2009-07-21,03:34:42
39.973473,116.334337,0,269,40015.1491550926,2009-07-21,03:34:47
39.973477,116.334333,0,269,40015.149212963,2009-07-21,03:34:52
39.973477,116.334333,0,269,40015.1492476852,2009-07-21,03:34:55
39.973484,116.334335,0,269,40015.1492708333,2009-07-21,03:34:57
39.973491,116.334315,0,268,40015.1493287037,2009-07-21,03:35:02
39.973484,116.334261,0,266,40015.1493865741,2009-07-21,03:35:07
39.973517,116.334235,0,265,40015.1494444444,2009-07-21,03:35:12
39.973515,116.334248,0,264,40015.1495023148,2009-07-21,03:35:17
39.973508,116.33424,0,264,40015.1495601852,2009-07-21,03:35:22
39.973508,116.33424,0,264,40015.1495949074,2009-07-21,03:35:25
39.973507,116.334248,0,264,40015.1496180556,2009-07-21,03:35:27
39.973498,116.334323,0,268,40015.1496759259,2009-07-21,03:35:32
39.973497,116.334356,0,270,40015.1497337963,2009-07-21,03:35:37
39.973479,116.334229,0,264,40015.1497916667,2009-07-21,03:35:42
39.973494,116.334181,0,262,40015.149849537,2009-07-21,03:35:47
39.973481,116.334108,0,258,40015.1499074074,2009-07-21,03:35:52
39.973473,116.334087,0,254,40015.1499652778,2009-07-21,03:35:57
39.973472,116.334004,0,250,40015.1500231481,2009-07-21,03:36:02
39.973414,116.333949,0,249,40015.1500810185,2009-07-21,03:36:07
39.973399,116.333889,0,246,40015.1501388889,2009-07-21,03:36:12
39.973387,116.333842,0,246,40015.1501967593,2009-07-21,03:36:17
39.973382,116.333784,0,246,40015.1502546296,2009-07-21,03:36:22
39.973371,116.333731,0,245,40015.1503125,2009-07-21,03:36:27
39.973371,116.333731,0,245,40015.1503472222,2009-07-21,03:36:30
39.973375,116.333733,0,246,40015.1503703704,2009-07-21,03:36:32
39.973375,116.333724,0,245,40015.1504282407,2009-07-21,03:36:37
39.973375,116.333724,0,245,40015.150462963,2009-07-21,03:36:40
39.973367,116.333732,0,244,40015.1504861111,2009-07-21,03:36:42
39.973365,116.333781,0,241,40015.1505439815,2009-07-21,03:36:47
39.973366,116.33378,0,241,40015.1506018518,2009-07-21,03:36:52
39.973366,116.33378,0,241,40015.1506365741,2009-07-21,03:36:55
39.973367,116.333785,0,241,40015.1506597222,2009-07-21,03:36:57
39.973368,116.333797,0,241,40015.1507175926,2009-07-21,03:37:02
39.973396,116.333904,0,238,40015.150775463,2009-07-21,03:37:07
39.973412,116.333957,0,237,40015.1508333333,2009-07-21,03:37:12
39.973432,116.333948,0,238,40015.1508912037,2009-07-21,03:37:17
39.973429,116.333957,0,238,40015.1509490741,2009-07-21,03:37:22
39.973429,116.333957,0,238,40015.1509837963,2009-07-21,03:37:25
39.973433,116.333957,0,238,40015.1510069444,2009-07-21,03:37:27
39.973435,116.333968,0,238,40015.1510648148,2009-07-21,03:37:32
39.973433,116.333977,0,238,40015.1511226852,2009-07-21,03:37:37
39.973399,116.33395,0,240,40015.1511805556,2009-07-21,03:37:42
39.973368,116.333878,0,246,40015.1512384259,2009-07-21,03:37:47
39.973322,116.33384,0,252,40015.1512962963,2009-07-21,03:37:52
39.9733,116.333833,0,256,40015.1513541667,2009-07-21,03:37:57
39.9733,116.333812,0,257,40015.151412037,2009-07-21,03:38:02
39.973315,116.333832,0,254,40015.1514699074,2009-07-21,03:38:07
39.973321,116.33385,0,253,40015.1515277778,2009-07-21,03:38:12
39.973332,116.333885,0,253,40015.1515856481,2009-07-21,03:38:17
39.973351,116.33397,0,255,40015.1516435185,2009-07-21,03:38:22
39.973362,116.334,0,257,40015.1517013889,2009-07-21,03:38:27
39.973361,116.33401,0,257,40015.1517592593,2009-07-21,03:38:32
39.973361,116.33401,0,257,40015.1517939815,2009-07-21,03:38:35
39.973357,116.334011,0,257,40015.1518171296,2009-07-21,03:38:37
39.973339,116.333971,0,256,40015.151875,2009-07-21,03:38:42
39.97333,116.333875,0,255,40015.1519328704,2009-07-21,03:38:47
39.973323,116.333827,0,256,40015.1519907407,2009-07-21,03:38:52
39.973326,116.333769,0,257,40015.1520486111,2009-07-21,03:38:57
39.973339,116.333793,0,259,40015.1521064815,2009-07-21,03:39:02
39.973365,116.333847,0,260,40015.1521643519,2009-07-21,03:39:07
39.97339,116.333941,0,261,40015.1522222222,2009-07-21,03:39:12
39.973405,116.334058,0,260,40015.1522800926,2009-07-21,03:39:17
39.973439,116.334122,0,255,40015.152337963,2009-07-21,03:39:22
39.973456,116.334132,0,252,40015.1523958333,2009-07-21,03:39:27
39.973447,116.33412,0,251,40015.1524537037,2009-07-21,03:39:32
39.973453,116.334141,0,251,40015.1525115741,2009-07-21,03:39:37
39.973453,116.334141,0,251,40015.1525462963,2009-07-21,03:39:40
39.973458,116.334148,0,250,40015.1525694444,2009-07-21,03:39:42
39.973453,116.33417,0,250,40015.1526273148,2009-07-21,03:39:47
39.973455,116.334179,0,251,40015.1526851852,2009-07-21,03:39:52
39.973459,116.334182,0,251,40015.1527430556,2009-07-21,03:39:57
39.97346,116.334188,0,251,40015.1528009259,2009-07-21,03:40:02
39.973458,116.334184,0,251,40015.1528587963,2009-07-21,03:40:07
39.973456,116.334178,0,251,40015.1529166667,2009-07-21,03:40:12
39.97346,116.334177,0,251,40015.152974537,2009-07-21,03:40:17
39.973461,116.334181,0,251,40015.1530324074,2009-07-21,03:40:22
39.97346,116.334179,0,251,40015.1530902778,2009-07-21,03:40:27
39.97337,116.333915,0,258,40015.1558680556,2009-07-21,03:44:27
39.973369,116.333824,0,259,40015.1559259259,2009-07-21,03:44:32
39.973379,116.333813,0,258,40015.1559837963,2009-07-21,03:44:37
39.973384,116.333842,0,253,40015.1560416667,2009-07-21,03:44:42
39.973401,116.333904,0,248,40015.156099537,2009-07-21,03:44:47
39.973405,116.333902,0,248,40015.1561574074,2009-07-21,03:44:52
39.973403,116.333902,0,248,40015.1562152778,2009-07-21,03:44:57
39.973409,116.3339,0,248,40015.1562731481,2009-07-21,03:45:02
39.973409,116.3339,0,248,40015.1563078704,2009-07-21,03:45:05
39.973411,116.333905,0,247,40015.1563310185,2009-07-21,03:45:07
39.973416,116.333917,0,247,40015.1563888889,2009-07-21,03:45:12
39.973416,116.333926,0,247,40015.1564467593,2009-07-21,03:45:17
39.973416,116.333926,0,247,40015.1564814815,2009-07-21,03:45:20
39.973413,116.333927,0,248,40015.1565046296,2009-07-21,03:45:22
39.973418,116.333915,0,248,40015.1565625,2009-07-21,03:45:27
39.973403,116.333906,0,249,40015.1566203704,2009-07-21,03:45:32
39.973403,116.333906,0,249,40015.1566550926,2009-07-21,03:45:35
39.973409,116.333898,0,249,40015.1566782407,2009-07-21,03:45:37
39.973395,116.333871,0,248,40015.1567361111,2009-07-21,03:45:42
39.973395,116.333871,0,248,40015.1567708333,2009-07-21,03:45:45
39.973401,116.333878,0,248,40015.1567939815,2009-07-21,03:45:47
39.973407,116.333899,0,249,40015.1568518518,2009-07-21,03:45:52
39.973407,116.333899,0,249,40015.1568865741,2009-07-21,03:45:55
39.973407,116.333907,0,249,40015.1569097222,2009-07-21,03:45:57
39.973407,116.333933,0,250,40015.1569675926,2009-07-21,03:46:02
39.973388,116.334009,0,255,40015.157025463,2009-07-21,03:46:07
39.973387,116.334028,0,257,40015.1570833333,2009-07-21,03:46:12
39.973392,116.334064,0,259,40015.1571412037,2009-07-21,03:46:17
39.973394,116.334083,0,261,40015.1571990741,2009-07-21,03:46:22
39.973392,116.334086,0,261,40015.1572569444,2009-07-21,03:46:27
39.973392,116.334086,0,261,40015.1572916667,2009-07-21,03:46:30
39.973393,116.334083,0,262,40015.1573148148,2009-07-21,03:46:32
39.973398,116.334071,0,262,40015.1573726852,2009-07-21,03:46:37
39.973402,116.334058,0,262,40015.1574305556,2009-07-21,03:46:42
39.973413,116.334002,0,259,40015.1574884259,2009-07-21,03:46:47
39.973419,116.334024,0,257,40015.1575462963,2009-07-21,03:46:52
39.97341,116.334022,0,256,40015.1576041667,2009-07-21,03:46:57
39.973425,116.334006,0,251,40015.157662037,2009-07-21,03:47:02
39.973453,116.333974,0,249,40015.1577199074,2009-07-21,03:47:07
39.973479,116.333987,0,247,40015.1577777778,2009-07-21,03:47:12
39.97347,116.333983,0,248,40015.1578356481,2009-07-21,03:47:17
39.973453,116.333978,0,249,40015.1578935185,2009-07-21,03:47:22
39.973438,116.333951,0,250,40015.1579513889,2009-07-21,03:47:27
39.97344,116.333942,0,250,40015.1580092593,2009-07-21,03:47:32
39.973439,116.333879,0,248,40015.1580671296,2009-07-21,03:47:37
39.97344,116.333834,0,246,40015.158125,2009-07-21,03:47:42
39.973447,116.333884,0,246,40015.1581828704,2009-07-21,03:47:47
39.973453,116.33388,0,247,40015.1582407407,2009-07-21,03:47:52
39.973452,116.33388,0,247,40015.1582986111,2009-07-21,03:47:57
39.97345,116.333875,0,247,40015.1583564815,2009-07-21,03:48:02
39.973446,116.333875,0,248,40015.1584143518,2009-07-21,03:48:07
39.973442,116.333882,0,248,40015.1584722222,2009-07-21,03:48:12
39.973442,116.333882,0,248,40015.1585069444,2009-07-21,03:48:15
39.973442,116.333888,0,248,40015.1585300926,2009-07-21,03:48:17
39.973445,116.333937,0,250,40015.158587963,2009-07-21,03:48:22
39.973426,116.333713,0,236,40015.1863657407,2009-07-21,04:28:22
39.973454,116.33352,0,234,40015.1864236111,2009-07-21,04:28:27
39.973488,116.33345,0,233,40015.1864814815,2009-07-21,04:28:32
39.973488,116.333469,0,233,40015.1865393519,2009-07-21,04:28:37
39.973427,116.333613,0,234,40015.1865972222,2009-07-21,04:28:42
39.973384,116.333592,0,233,40015.1866550926,2009-07-21,04:28:47
39.973363,116.333575,0,232,40015.186712963,2009-07-21,04:28:52
39.973347,116.333534,0,232,40015.1867708333,2009-07-21,04:28:57
39.973328,116.333616,0,233,40015.1868287037,2009-07-21,04:29:02
39.973314,116.333657,0,234,40015.1868865741,2009-07-21,04:29:07
39.973314,116.33363,0,233,40015.1869444444,2009-07-21,04:29:12
39.97334,116.333631,0,232,40015.1870023148,2009-07-21,04:29:17
39.973363,116.333664,0,232,40015.1870601852,2009-07-21,04:29:22
39.973362,116.333663,0,231,40015.1871180556,2009-07-21,04:29:27
39.973366,116.333664,0,231,40015.1871759259,2009-07-21,04:29:32
39.973366,116.333664,0,231,40015.1872106481,2009-07-21,04:29:35
39.97337,116.333662,0,231,40015.1872337963,2009-07-21,04:29:37
39.973372,116.33365,0,230,40015.1872916667,2009-07-21,04:29:42
39.97336,116.333688,0,231,40015.187349537,2009-07-21,04:29:47
39.973347,116.333721,0,231,40015.1874074074,2009-07-21,04:29:52
39.973314,116.333814,0,233,40015.1874652778,2009-07-21,04:29:57
39.973286,116.333928,0,235,40015.1875231481,2009-07-21,04:30:02
39.973248,116.333991,0,238,40015.1875810185,2009-07-21,04:30:07
39.973221,116.334037,0,239,40015.1876388889,2009-07-21,04:30:12
39.973222,116.334084,0,240,40015.1876967593,2009-07-21,04:30:17
39.973202,116.334042,0,241,40015.1877546296,2009-07-21,04:30:22
39.973195,116.333949,0,240,40015.1878125,2009-07-21,04:30:27
39.973198,116.333952,0,241,40015.1878703704,2009-07-21,04:30:32
39.973198,116.333952,0,241,40015.1879050926,2009-07-21,04:30:35
39.973192,116.333946,0,241,40015.1879282407,2009-07-21,04:30:37
39.973179,116.333923,0,241,40015.1879861111,2009-07-21,04:30:42
39.973188,116.333931,0,241,40015.1880439815,2009-07-21,04:30:47
39.973192,116.333937,0,241,40015.1881018518,2009-07-21,04:30:52
39.973192,116.333937,0,241,40015.1881365741,2009-07-21,04:30:55
39.973194,116.333935,0,241,40015.1881597222,2009-07-21,04:30:57
39.973229,116.333932,0,240,40015.1882175926,2009-07-21,04:31:02
39.973251,116.333952,0,240,40015.188275463,2009-07-21,04:31:07
39.973255,116.333948,0,240,40015.1883333333,2009-07-21,04:31:12
39.973255,116.333948,0,240,40015.1883680556,2009-07-21,04:31:15
39.973249,116.333945,0,240,40015.1883912037,2009-07-21,04:31:17
39.973256,116.333924,0,240,40015.1884490741,2009-07-21,04:31:22
39.973261,116.333929,0,240,40015.1885069444,2009-07-21,04:31:27
39.973261,116.333929,0,240,40015.1885416667,2009-07-21,04:31:30
39.973269,116.333923,0,240,40015.1885648148,2009-07-21,04:31:32
39.973266,116.333841,0,238,40015.1886226852,2009-07-21,04:31:37
39.973269,116.333834,0,238,40015.1886805556,2009-07-21,04:31:42
39.973269,116.333834,0,238,40015.1887152778,2009-07-21,04:31:45
39.973269,116.333828,0,238,40015.1887384259,2009-07-21,04:31:47
39.973324,116.33379,0,236,40015.1887962963,2009-07-21,04:31:52
39.973356,116.333737,0,236,40015.1888541667,2009-07-21,04:31:57
39.973356,116.333737,0,236,40015.1888888889,2009-07-21,04:32:00
39.973359,116.333741,0,237,40015.188912037,2009-07-21,04:32:02
39.973369,116.333712,0,237,40015.1889699074,2009-07-21,04:32:07
39.973381,116.333697,0,236,40015.1890277778,2009-07-21,04:32:12
39.973384,116.333708,0,235,40015.1890856481,2009-07-21,04:32:17
39.973388,116.333723,0,235,40015.1891435185,2009-07-21,04:32:22
39.973383,116.333708,0,234,40015.1892013889,2009-07-21,04:32:27
39.973371,116.333712,0,234,40015.1892592593,2009-07-21,04:32:32
39.973351,116.33382,0,234,40015.1893171296,2009-07-21,04:32:37
39.973358,116.3338,0,233,40015.189375,2009-07-21,04:32:42
39.973362,116.333837,0,232,40015.1894328704,2009-07-21,04:32:47
39.973358,116.333875,0,231,40015.1894907407,2009-07-21,04:32:52
39.973337,116.333939,0,231,40015.1895486111,2009-07-21,04:32:57
39.973332,116.333972,0,230,40015.1896064815,2009-07-21,04:33:02
39.973341,116.333992,0,230,40015.1896643518,2009-07-21,04:33:07
39.973355,116.334051,0,229,40015.1897222222,2009-07-21,04:33:12
39.973354,116.334097,0,229,40015.1897800926,2009-07-21,04:33:17
39.973368,116.334092,0,229,40015.189837963,2009-07-21,04:33:22
39.973398,116.333982,0,227,40015.1898958333,2009-07-21,04:33:27
39.973404,116.333925,0,226,40015.1899537037,2009-07-21,04:33:32
39.973393,116.33394,0,226,40015.1900115741,2009-07-21,04:33:37
39.97339,116.333939,0,226,40015.1900694444,2009-07-21,04:33:42
39.97339,116.333939,0,226,40015.1901041667,2009-07-21,04:33:45
39.973389,116.333939,0,226,40015.1901273148,2009-07-21,04:33:47
39.97338,116.333927,0,225,40015.1901851852,2009-07-21,04:33:52
39.973368,116.333916,0,225,40015.1902430556,2009-07-21,04:33:57
39.973361,116.333891,0,225,40015.1903009259,2009-07-21,04:34:02
39.973354,116.333841,0,225,40015.1903587963,2009-07-21,04:34:07
39.973371,116.333824,0,225,40015.1904166667,2009-07-21,04:34:12
39.973365,116.333835,0,226,40015.190474537,2009-07-21,04:34:17
39.973351,116.333863,0,227,40015.1905324074,2009-07-21,04:34:22
39.973362,116.333749,0,223,40015.1905902778,2009-07-21,04:34:27
39.97339,116.333618,0,218,40015.1906481481,2009-07-21,04:34:32
39.973405,116.333592,0,217,40015.1907060185,2009-07-21,04:34:37
39.973429,116.333612,0,217,40015.1907638889,2009-07-21,04:34:42
39.973426,116.333571,0,216,40015.1908217593,2009-07-21,04:34:47
39.973417,116.333624,0,216,40015.1908796296,2009-07-21,04:34:52
39.97342,116.333628,0,216,40015.1909375,2009-07-21,04:34:57
39.97342,116.333628,0,216,40015.1909722222,2009-07-21,04:35:00
39.973419,116.33363,0,216,40015.1909953704,2009-07-21,04:35:02
39.97341,116.333642,0,215,40015.1910532407,2009-07-21,04:35:07
39.973406,116.333647,0,215,40015.1911111111,2009-07-21,04:35:12
39.973406,116.333647,0,215,40015.1911458333,2009-07-21,04:35:15
39.973404,116.333649,0,215,40015.1911689815,2009-07-21,04:35:17
39.973406,116.333669,0,214,40015.1912268519,2009-07-21,04:35:22
39.973409,116.333709,0,214,40015.1912847222,2009-07-21,04:35:27
39.973409,116.333709,0,214,40015.1913194444,2009-07-21,04:35:30
39.973407,116.333705,0,213,40015.1913425926,2009-07-21,04:35:32
39.973394,116.333738,0,213,40015.191400463,2009-07-21,04:35:37
39.973387,116.333749,0,212,40015.1914583333,2009-07-21,04:35:42
39.973384,116.333748,0,211,40015.1915162037,2009-07-21,04:35:47
39.973379,116.333746,0,211,40015.1915740741,2009-07-21,04:35:52
39.973376,116.333749,0,211,40015.1916319444,2009-07-21,04:35:57
39.973376,116.333749,0,211,40015.1916666667,2009-07-21,04:36:00
39.973368,116.333748,0,211,40015.1916898148,2009-07-21,04:36:02
39.973341,116.333702,0,213,40015.1917476852,2009-07-21,04:36:07
39.973335,116.333674,0,213,40015.1918055556,2009-07-21,04:36:12
39.973358,116.333635,0,212,40015.1918634259,2009-07-21,04:36:17
39.973376,116.333605,0,209,40015.1919212963,2009-07-21,04:36:22
39.973392,116.333633,0,207,40015.1919791667,2009-07-21,04:36:27
39.973392,116.333633,0,207,40015.1920138889,2009-07-21,04:36:30
39.973385,116.333631,0,207,40015.192037037,2009-07-21,04:36:32
39.973381,116.33365,0,207,40015.1920949074,2009-07-21,04:36:37
39.973381,116.33365,0,207,40015.1921296296,2009-07-21,04:36:40
39.973374,116.333654,0,207,40015.1921527778,2009-07-21,04:36:42
39.973369,116.333645,0,207,40015.1922106481,2009-07-21,04:36:47
39.973369,116.333645,0,207,40015.1922453704,2009-07-21,04:36:50
39.973368,116.333646,0,207,40015.1922685185,2009-07-21,04:36:52
39.973365,116.333655,0,207,40015.1923263889,2009-07-21,04:36:57
39.973363,116.333668,0,207,40015.1923842593,2009-07-21,04:37:02
39.973372,116.333758,0,208,40015.1924421296,2009-07-21,04:37:07
39.973408,116.333826,0,208,40015.1925,2009-07-21,04:37:12
39.973408,116.333912,0,211,40015.1925578704,2009-07-21,04:37:17
39.973398,116.333942,0,213,40015.1926157407,2009-07-21,04:37:22
39.973386,116.334026,0,216,40015.1926736111,2009-07-21,04:37:27
39.973379,116.334042,0,217,40015.1927314815,2009-07-21,04:37:32
39.973394,116.334103,0,216,40015.1927893519,2009-07-21,04:37:37
39.973392,116.33409,0,216,40015.1928472222,2009-07-21,04:37:42
39.973393,116.334071,0,216,40015.1929050926,2009-07-21,04:37:47
39.973388,116.334034,0,216,40015.192962963,2009-07-21,04:37:52
39.973372,116.333906,0,214,40015.1930208333,2009-07-21,04:37:57
39.973389,116.333819,0,211,40015.1930787037,2009-07-21,04:38:02
39.973384,116.333783,0,210,40015.1931365741,2009-07-21,04:38:07
39.973377,116.333819,0,211,40015.1931944444,2009-07-21,04:38:12
39.973377,116.333819,0,211,40015.1932291667,2009-07-21,04:38:15
39.973375,116.333812,0,211,40015.1932523148,2009-07-21,04:38:17
39.973364,116.333848,0,211,40015.1933101852,2009-07-21,04:38:22
39.973378,116.333949,0,211,40015.1933680556,2009-07-21,04:38:27
39.973378,116.333949,0,211,40015.1934027778,2009-07-21,04:38:30
39.973374,116.333953,0,207,40015.1934259259,2009-07-21,04:38:32
39.973352,116.333961,0,206,40015.1934837963,2009-07-21,04:38:37
39.973342,116.333951,0,206,40015.1935416667,2009-07-21,04:38:42
39.973334,116.333984,0,206,40015.193599537,2009-07-21,04:38:47
39.973346,116.334009,0,203,40015.1936574074,2009-07-21,04:38:52
39.973377,116.334036,0,202,40015.1937152778,2009-07-21,04:38:57
39.973384,116.334006,0,201,40015.1937731481,2009-07-21,04:39:02
39.973384,116.334034,0,199,40015.1938310185,2009-07-21,04:39:07
39.973378,116.333995,0,196,40015.1938888889,2009-07-21,04:39:12
39.973366,116.33399,0,196,40015.1939467593,2009-07-21,04:39:17
39.973362,116.334027,0,198,40015.1940046296,2009-07-21,04:39:22
39.97337,116.334064,0,197,40015.1940625,2009-07-21,04:39:27
39.973366,116.334083,0,198,40015.1941203704,2009-07-21,04:39:32
39.973355,116.334088,0,203,40015.1941782407,2009-07-21,04:39:37
39.973348,116.334073,0,202,40015.1942361111,2009-07-21,04:39:42
39.973364,116.334032,0,201,40015.1942939815,2009-07-21,04:39:47
39.973369,116.333972,0,198,40015.1943518519,2009-07-21,04:39:52
39.973366,116.333936,0,194,40015.1944097222,2009-07-21,04:39:57
39.97338,116.333984,0,195,40015.1944675926,2009-07-21,04:40:02
39.973379,116.33399,0,195,40015.194525463,2009-07-21,04:40:07
39.973375,116.333988,0,195,40015.1945833333,2009-07-21,04:40:12
39.973375,116.333988,0,195,40015.1946180556,2009-07-21,04:40:15
39.97337,116.333985,0,195,40015.1946412037,2009-07-21,04:40:17
39.973369,116.334008,0,196,40015.1946990741,2009-07-21,04:40:22
39.973368,116.334023,0,197,40015.1947569444,2009-07-21,04:40:27
39.973366,116.334033,0,198,40015.1948148148,2009-07-21,04:40:32
39.973363,116.334019,0,198,40015.1948726852,2009-07-21,04:40:37
39.973361,116.334008,0,198,40015.1949305556,2009-07-21,04:40:42
39.973368,116.333977,0,197,40015.1949884259,2009-07-21,04:40:47
39.973373,116.333967,0,197,40015.1950462963,2009-07-21,04:40:52
39.973366,116.333962,0,197,40015.1951041667,2009-07-21,04:40:57
39.973358,116.33397,0,199,40015.195162037,2009-07-21,04:41:02
39.973358,116.33397,0,199,40015.1951967593,2009-07-21,04:41:05
39.973351,116.333975,0,199,40015.1952199074,2009-07-21,04:41:07
39.973335,116.334007,0,199,40015.1952777778,2009-07-21,04:41:12
39.97332,116.334031,0,197,40015.1953356481,2009-07-21,04:41:17
39.973323,116.334025,0,196,40015.1953935185,2009-07-21,04:41:22
39.973323,116.334025,0,196,40015.1954282407,2009-07-21,04:41:25
39.973331,116.334018,0,196,40015.1954513889,2009-07-21,04:41:27
39.973318,116.334015,0,197,40015.1955092593,2009-07-21,04:41:32
39.97331,116.334066,0,198,40015.1955671296,2009-07-21,04:41:37
39.973291,116.3341,0,198,40015.195625,2009-07-21,04:41:42
39.973273,116.334106,0,200,40015.1956828704,2009-07-21,04:41:47
39.973271,116.33408,0,199,40015.1957407407,2009-07-21,04:41:52
39.973302,116.334098,0,198,40015.1957986111,2009-07-21,04:41:57
39.973317,116.334129,0,198,40015.1958564815,2009-07-21,04:42:02
39.973317,116.334129,0,198,40015.1958912037,2009-07-21,04:42:05
39.973323,116.334123,0,198,40015.1959143518,2009-07-21,04:42:07
39.973346,116.334108,0,196,40015.1959722222,2009-07-21,04:42:12
39.973335,116.334091,0,195,40015.1960300926,2009-07-21,04:42:17
39.973335,116.334091,0,195,40015.1960648148,2009-07-21,04:42:20
39.973328,116.334087,0,195,40015.196087963,2009-07-21,04:42:22
39.973326,116.334061,0,195,40015.1961458333,2009-07-21,04:42:27
39.973359,116.33405,0,195,40015.1962037037,2009-07-21,04:42:32
39.97336,116.33401,0,195,40015.1962615741,2009-07-21,04:42:37
39.973389,116.334028,0,195,40015.1963194444,2009-07-21,04:42:42
39.97339,116.334021,0,195,40015.1963773148,2009-07-21,04:42:47
39.973389,116.334013,0,195,40015.1964351852,2009-07-21,04:42:52
39.973384,116.334014,0,195,40015.1964930556,2009-07-21,04:42:57
39.973384,116.334014,0,195,40015.1965277778,2009-07-21,04:43:00
39.973377,116.334007,0,195,40015.1965509259,2009-07-21,04:43:02
39.973341,116.334011,0,196,40015.1966087963,2009-07-21,04:43:07
39.973282,116.334148,0,196,40015.1966666667,2009-07-21,04:43:12
39.973296,116.334145,0,196,40015.196724537,2009-07-21,04:43:17
39.973321,116.334123,0,196,40015.1967824074,2009-07-21,04:43:22
39.973363,116.334133,0,196,40015.1968402778,2009-07-21,04:43:27
39.973372,116.334135,0,196,40015.1968981481,2009-07-21,04:43:32
39.973372,116.334168,0,196,40015.1969560185,2009-07-21,04:43:37
39.973362,116.334124,0,196,40015.1970138889,2009-07-21,04:43:42
39.973379,116.333987,0,197,40015.1970717593,2009-07-21,04:43:47
39.973395,116.333894,0,197,40015.1971296296,2009-07-21,04:43:52
39.973407,116.333902,0,199,40015.1971875,2009-07-21,04:43:57
39.973422,116.333939,0,199,40015.1972453704,2009-07-21,04:44:02
39.973398,116.334019,0,199,40015.1973032407,2009-07-21,04:44:07
39.973398,116.334019,0,199,40015.197337963,2009-07-21,04:44:10
39.973397,116.334026,0,199,40015.1973611111,2009-07-21,04:44:12
39.9734,116.334036,0,199,40015.1974189815,2009-07-21,04:44:17
39.973399,116.334041,0,199,40015.1974768518,2009-07-21,04:44:22
39.973396,116.334041,0,199,40015.1975347222,2009-07-21,04:44:27
39.973396,116.334041,0,199,40015.1975694444,2009-07-21,04:44:30
39.973389,116.334035,0,199,40015.1975925926,2009-07-21,04:44:32
39.97337,116.334027,0,200,40015.197650463,2009-07-21,04:44:37
39.973372,116.334051,0,201,40015.1977083333,2009-07-21,04:44:42
39.973372,116.33397,0,200,40015.1977662037,2009-07-21,04:44:47
39.973399,116.333911,0,200,40015.1978240741,2009-07-21,04:44:52
39.973414,116.333787,0,197,40015.1978819444,2009-07-21,04:44:57
39.973426,116.333733,0,196,40015.1979398148,2009-07-21,04:45:02
39.973442,116.333728,0,196,40015.1979976852,2009-07-21,04:45:07
39.973464,116.333719,0,196,40015.1980555556,2009-07-21,04:45:12
39.973471,116.333705,0,195,40015.1981134259,2009-07-21,04:45:17
39.973462,116.333656,0,196,40015.1981712963,2009-07-21,04:45:22
39.973438,116.333655,0,198,40015.1982291667,2009-07-21,04:45:27
39.973461,116.333624,0,199,40015.198287037,2009-07-21,04:45:32
39.973457,116.333585,0,197,40015.1983449074,2009-07-21,04:45:37
39.973442,116.333528,0,197,40015.1984027778,2009-07-21,04:45:42
39.973434,116.333578,0,199,40015.1984606481,2009-07-21,04:45:47
39.973427,116.333611,0,200,40015.1985185185,2009-07-21,04:45:52
39.973412,116.333652,0,200,40015.1985763889,2009-07-21,04:45:57
39.973382,116.333711,0,200,40015.1986342593,2009-07-21,04:46:02
39.97338,116.333782,0,200,40015.1986921296,2009-07-21,04:46:07
39.973369,116.333886,0,201,40015.19875,2009-07-21,04:46:12
39.973357,116.333928,0,201,40015.1988078704,2009-07-21,04:46:17
39.973418,116.333935,0,201,40015.1988657407,2009-07-21,04:46:22
39.973417,116.333826,0,201,40015.1989236111,2009-07-21,04:46:27
39.973387,116.33376,0,201,40015.1989814815,2009-07-21,04:46:32
39.97339,116.333739,0,202,40015.1990393519,2009-07-21,04:46:37
39.97339,116.333739,0,202,40015.1990740741,2009-07-21,04:46:40
39.973396,116.33374,0,202,40015.1990972222,2009-07-21,04:46:42
39.973379,116.33369,0,201,40015.1991550926,2009-07-21,04:46:47
39.973371,116.333672,0,201,40015.199212963,2009-07-21,04:46:52
39.973363,116.333653,0,201,40015.1992708333,2009-07-21,04:46:57
39.973349,116.333683,0,200,40015.1993287037,2009-07-21,04:47:02
39.973349,116.333683,0,200,40015.1993634259,2009-07-21,04:47:05
39.973347,116.333686,0,200,40015.1993865741,2009-07-21,04:47:07
39.973365,116.333727,0,200,40015.1994444444,2009-07-21,04:47:12
39.973389,116.33379,0,200,40015.1995023148,2009-07-21,04:47:17
39.973391,116.3338,0,200,40015.1995601852,2009-07-21,04:47:22
39.973394,116.333812,0,200,40015.1996180556,2009-07-21,04:47:27
39.973411,116.333882,0,199,40015.1996759259,2009-07-21,04:47:32
39.973431,116.333948,0,198,40015.1997337963,2009-07-21,04:47:37
39.973408,116.33407,0,198,40015.1997916667,2009-07-21,04:47:42
39.973384,116.334144,0,197,40015.199849537,2009-07-21,04:47:47
39.973385,116.334215,0,192,40015.1999074074,2009-07-21,04:47:52
39.973357,116.334193,0,192,40015.1999652778,2009-07-21,04:47:57
39.973371,116.334205,0,192,40015.2000231481,2009-07-21,04:48:02
39.97336,116.334209,0,192,40015.2000810185,2009-07-21,04:48:07
39.973356,116.334161,0,191,40015.2001388889,2009-07-21,04:48:12
39.973356,116.334161,0,191,40015.2001736111,2009-07-21,04:48:15
39.973353,116.334163,0,191,40015.2001967593,2009-07-21,04:48:17
39.973363,116.334202,0,191,40015.2002546296,2009-07-21,04:48:22
39.973409,116.334232,0,190,40015.2003125,2009-07-21,04:48:27
39.973387,116.33418,0,188,40015.2003703704,2009-07-21,04:48:32
39.973374,116.334182,0,188,40015.2004282407,2009-07-21,04:48:37
39.973374,116.334182,0,188,40015.200462963,2009-07-21,04:48:40
39.973379,116.334179,0,188,40015.2004861111,2009-07-21,04:48:42
39.973376,116.334168,0,188,40015.2005439815,2009-07-21,04:48:47
39.973355,116.33414,0,187,40015.2006018519,2009-07-21,04:48:52
39.973324,116.334164,0,187,40015.2006597222,2009-07-21,04:48:57
39.9733,116.334202,0,187,40015.2007175926,2009-07-21,04:49:02
39.973268,116.334234,0,187,40015.200775463,2009-07-21,04:49:07
39.972888,116.332188,0,183,40015.2035532407,2009-07-21,04:53:07
39.973085,116.332249,0,233,40015.2036111111,2009-07-21,04:53:12
39.973066,116.332192,0,233,40015.2036689815,2009-07-21,04:53:17
39.973018,116.332156,0,236,40015.2037268518,2009-07-21,04:53:22
39.972415,116.331977,0,241,40015.2037847222,2009-07-21,04:53:27
39.972322,116.331997,0,242,40015.2038425926,2009-07-21,04:53:32
39.972333,116.33196,0,243,40015.203900463,2009-07-21,04:53:37
39.972373,116.331699,0,245,40015.2039583333,2009-07-21,04:53:42
39.972435,116.331535,0,245,40015.2040162037,2009-07-21,04:53:47
39.972652,116.331507,0,249,40015.2040740741,2009-07-21,04:53:52
39.972841,116.330974,0,250,40015.2041319444,2009-07-21,04:53:57
39.972899,116.331034,0,251,40015.2041898148,2009-07-21,04:54:02
39.972859,116.331041,0,252,40015.2042476852,2009-07-21,04:54:07
39.972805,116.332333,0,266,40015.2043634259,2009-07-21,04:54:17
39.972839,116.332482,0,280,40015.2044212963,2009-07-21,04:54:22
39.97286,116.332633,0,288,40015.2044791667,2009-07-21,04:54:27
39.972811,116.332593,0,296,40015.204537037,2009-07-21,04:54:32
39.972826,116.332586,0,296,40015.2045949074,2009-07-21,04:54:37
39.972803,116.332624,0,299,40015.2046527778,2009-07-21,04:54:42
39.972791,116.332608,0,299,40015.2047106481,2009-07-21,04:54:47
39.972668,116.332566,0,303,40015.2047685185,2009-07-21,04:54:52
39.972592,116.33261,0,303,40015.2048263889,2009-07-21,04:54:57
39.972567,116.332582,0,304,40015.2048842593,2009-07-21,04:55:02
39.97243,116.332569,0,305,40015.2049421296,2009-07-21,04:55:07
39.972182,116.332613,0,297,40015.205,2009-07-21,04:55:12
39.972143,116.332594,0,285,40015.2050578704,2009-07-21,04:55:17
39.97213,116.33258,0,281,40015.2051157407,2009-07-21,04:55:22
39.972098,116.332582,0,279,40015.2051736111,2009-07-21,04:55:27
39.972079,116.332576,0,279,40015.2052314815,2009-07-21,04:55:32
39.972043,116.33257,0,280,40015.2052893518,2009-07-21,04:55:37
39.97197,116.332562,0,283,40015.2053472222,2009-07-21,04:55:42
39.971859,116.3324,0,284,40015.2054050926,2009-07-21,04:55:47
39.971829,116.332305,0,286,40015.205462963,2009-07-21,04:55:52
39.971728,116.332249,0,290,40015.2055208333,2009-07-21,04:55:57
39.971642,116.332167,0,296,40015.2055787037,2009-07-21,04:56:02
39.971649,116.332099,0,301,40015.2056365741,2009-07-21,04:56:07
39.971629,116.332042,0,304,40015.2056944444,2009-07-21,04:56:12
39.971615,116.332021,0,307,40015.2057523148,2009-07-21,04:56:17
39.971515,116.33163,0,309,40015.2058101852,2009-07-21,04:56:22
39.971458,116.331551,0,312,40015.2058680556,2009-07-21,04:56:27
39.971233,116.331474,0,316,40015.2059259259,2009-07-21,04:56:32
39.97098,116.332009,0,323,40015.2059837963,2009-07-21,04:56:37
39.970882,116.332386,0,330,40015.2060416667,2009-07-21,04:56:42
39.970819,116.332454,0,334,40015.206099537,2009-07-21,04:56:47
39.97075,116.332504,0,341,40015.2061574074,2009-07-21,04:56:52
39.970683,116.332549,0,346,40015.2062152778,2009-07-21,04:56:57
39.970616,116.332637,0,353,40015.2062731481,2009-07-21,04:57:02
39.970606,116.332641,0,349,40015.2063310185,2009-07-21,04:57:07
39.970591,116.332638,0,348,40015.2063888889,2009-07-21,04:57:12
39.970522,116.332621,0,352,40015.2064467593,2009-07-21,04:57:17
39.970502,116.332601,0,353,40015.2065046296,2009-07-21,04:57:22
39.970493,116.332587,0,354,40015.2065625,2009-07-21,04:57:27
39.970486,116.332541,0,355,40015.2066203704,2009-07-21,04:57:32
39.970471,116.332476,0,356,40015.2066782407,2009-07-21,04:57:37
39.970375,116.33239,0,362,40015.2067361111,2009-07-21,04:57:42
39.970375,116.33239,0,362,40015.2067708333,2009-07-21,04:57:45
39.97037,116.332382,0,362,40015.2067939815,2009-07-21,04:57:47
39.97028,116.332289,0,366,40015.2068518519,2009-07-21,04:57:52
39.970164,116.332228,0,368,40015.2069097222,2009-07-21,04:57:57
39.969998,116.332222,0,369,40015.2069675926,2009-07-21,04:58:02
39.969746,116.332283,0,367,40015.207025463,2009-07-21,04:58:07
39.969655,116.332292,0,365,40015.2070833333,2009-07-21,04:58:12
39.969575,116.332295,0,363,40015.2071412037,2009-07-21,04:58:17
39.9695,116.332316,0,361,40015.2071990741,2009-07-21,04:58:22
39.969436,116.332343,0,359,40015.2072569444,2009-07-21,04:58:27
39.96941,116.332388,0,358,40015.2073148148,2009-07-21,04:58:32
39.969359,116.332408,0,358,40015.2073726852,2009-07-21,04:58:37
39.969356,116.33251,0,353,40015.2074305556,2009-07-21,04:58:42
39.969339,116.332605,0,347,40015.2074884259,2009-07-21,04:58:47
39.969295,116.332633,0,344,40015.2075462963,2009-07-21,04:58:52
39.96924,116.332639,0,341,40015.2076041667,2009-07-21,04:58:57
39.969212,116.332729,0,342,40015.207662037,2009-07-21,04:59:02
39.96921,116.332898,0,345,40015.2077199074,2009-07-21,04:59:07
39.969177,116.332909,0,343,40015.2077777778,2009-07-21,04:59:12
39.969172,116.332883,0,342,40015.2078356481,2009-07-21,04:59:17
39.969173,116.332861,0,342,40015.2078935185,2009-07-21,04:59:22
39.96918,116.332829,0,342,40015.2079513889,2009-07-21,04:59:27
39.969185,116.332783,0,341,40015.2080092593,2009-07-21,04:59:32
39.969177,116.332747,0,341,40015.2080671296,2009-07-21,04:59:37
39.972232,116.332227,0,473,40015.2413425926,2009-07-21,05:47:32
39.972201,116.3324,0,546,40015.241400463,2009-07-21,05:47:37
39.97223,116.332564,0,605,40015.2414583333,2009-07-21,05:47:42
39.972239,116.33257,0,637,40015.2415162037,2009-07-21,05:47:47
39.972248,116.332661,0,675,40015.2415740741,2009-07-21,05:47:52
39.972289,116.3327,0,700,40015.2416319444,2009-07-21,05:47:57
39.972338,116.332689,0,711,40015.2416898148,2009-07-21,05:48:02
39.972482,116.332624,0,647,40015.2417476852,2009-07-21,05:48:07
39.972521,116.332647,0,636,40015.2418055556,2009-07-21,05:48:12
39.972544,116.332677,0,643,40015.2418634259,2009-07-21,05:48:17
39.972557,116.332671,0,648,40015.2419212963,2009-07-21,05:48:22
39.972565,116.332575,0,621,40015.2419791667,2009-07-21,05:48:27
39.972589,116.332524,0,604,40015.242037037,2009-07-21,05:48:32
39.972629,116.332387,0,580,40015.2420949074,2009-07-21,05:48:37
39.972676,116.332346,0,574,40015.2421527778,2009-07-21,05:48:42
39.97274,116.332307,0,567,40015.2422106481,2009-07-21,05:48:47
39.972765,116.332332,0,569,40015.2422685185,2009-07-21,05:48:52
39.972803,116.332336,0,575,40015.2423263889,2009-07-21,05:48:57
39.972815,116.332319,0,578,40015.2423842593,2009-07-21,05:49:02
39.972815,116.33232,0,578,40015.2424421296,2009-07-21,05:49:07
39.972815,116.33232,0,578,40015.2424768518,2009-07-21,05:49:10
39.972809,116.332325,0,578,40015.2425,2009-07-21,05:49:12
39.973522,116.33366,0,209,40015.2445833333,2009-07-21,05:52:12
39.973512,116.333807,0,219,40015.2446412037,2009-07-21,05:52:17
39.973468,116.333858,0,238,40015.2446990741,2009-07-21,05:52:22
39.973429,116.33394,0,247,40015.2447569444,2009-07-21,05:52:27
39.973404,116.334071,0,249,40015.2448148148,2009-07-21,05:52:32
39.973377,116.334189,0,258,40015.2448726852,2009-07-21,05:52:37
39.973376,116.334247,0,258,40015.2449305556,2009-07-21,05:52:42
39.973372,116.33423,0,253,40015.2449884259,2009-07-21,05:52:47
39.97336,116.334242,0,252,40015.2450462963,2009-07-21,05:52:52
39.973342,116.334266,0,249,40015.2451041667,2009-07-21,05:52:57
39.973349,116.334263,0,242,40015.245162037,2009-07-21,05:53:02
39.973344,116.334265,0,242,40015.2452199074,2009-07-21,05:53:07
39.973344,116.334265,0,242,40015.2452546296,2009-07-21,05:53:10
39.973337,116.334258,0,242,40015.2452777778,2009-07-21,05:53:12
39.973324,116.334268,0,244,40015.2453356481,2009-07-21,05:53:17
39.97333,116.33428,0,245,40015.2453935185,2009-07-21,05:53:22
39.973341,116.334274,0,245,40015.2454513889,2009-07-21,05:53:27
39.97334,116.334246,0,246,40015.2455092593,2009-07-21,05:53:32
39.973338,116.334234,0,245,40015.2455671296,2009-07-21,05:53:37
39.973338,116.334234,0,245,40015.2456018519,2009-07-21,05:53:40
39.973331,116.334238,0,246,40015.245625,2009-07-21,05:53:42
39.973316,116.334239,0,245,40015.2456828704,2009-07-21,05:53:47
39.973328,116.334218,0,243,40015.2457407407,2009-07-21,05:53:52
39.973358,116.334153,0,240,40015.2457986111,2009-07-21,05:53:57
39.973394,116.334057,0,237,40015.2458564815,2009-07-21,05:54:02
39.97339,116.334,0,236,40015.2459143519,2009-07-21,05:54:07
39.973393,116.333946,0,237,40015.2459722222,2009-07-21,05:54:12
39.973359,116.333927,0,239,40015.2460300926,2009-07-21,05:54:17
39.973375,116.333861,0,239,40015.246087963,2009-07-21,05:54:22
39.973393,116.333819,0,239,40015.2461458333,2009-07-21,05:54:27
39.9734,116.333781,0,239,40015.2462037037,2009-07-21,05:54:32
39.97339,116.333753,0,240,40015.2462615741,2009-07-21,05:54:37
39.973398,116.33371,0,241,40015.2463194444,2009-07-21,05:54:42
39.97342,116.333661,0,242,40015.2463773148,2009-07-21,05:54:47
39.973433,116.333602,0,243,40015.2464351852,2009-07-21,05:54:52
39.973484,116.333568,0,244,40015.2464930556,2009-07-21,05:54:57
39.973524,116.333533,0,245,40015.2465509259,2009-07-21,05:55:02
39.973545,116.333538,0,246,40015.2466087963,2009-07-21,05:55:07
39.973488,116.333617,0,248,40015.2466666667,2009-07-21,05:55:12
39.973435,116.333652,0,249,40015.246724537,2009-07-21,05:55:17
39.973416,116.333674,0,249,40015.2467824074,2009-07-21,05:55:22
39.973443,116.333679,0,249,40015.2468402778,2009-07-21,05:55:27
39.973446,116.333697,0,249,40015.2468981481,2009-07-21,05:55:32
39.973414,116.333758,0,249,40015.2469560185,2009-07-21,05:55:37
39.973395,116.333795,0,249,40015.2470138889,2009-07-21,05:55:42
39.973373,116.333821,0,249,40015.2470717593,2009-07-21,05:55:47
39.973372,116.333849,0,249,40015.2471296296,2009-07-21,05:55:52
39.973396,116.333898,0,249,40015.2471875,2009-07-21,05:55:57
39.973413,116.3339,0,249,40015.2472453704,2009-07-21,05:56:02
39.973424,116.333895,0,249,40015.2473032407,2009-07-21,05:56:07
39.973424,116.333895,0,249,40015.247337963,2009-07-21,05:56:10
39.973416,116.333894,0,249,40015.2473611111,2009-07-21,05:56:12
39.973406,116.333888,0,249,40015.2474189815,2009-07-21,05:56:17
39.97337,116.333944,0,249,40015.2474768519,2009-07-21,05:56:22
39.97333,116.334029,0,249,40015.2475347222,2009-07-21,05:56:27
39.973363,116.333999,0,249,40015.2475925926,2009-07-21,05:56:32
39.973397,116.333972,0,249,40015.247650463,2009-07-21,05:56:37
39.97342,116.333951,0,248,40015.2477083333,2009-07-21,05:56:42
39.9734,116.333993,0,248,40015.2477662037,2009-07-21,05:56:47
39.97335,116.334064,0,248,40015.2478240741,2009-07-21,05:56:52
39.973341,116.334134,0,248,40015.2478819444,2009-07-21,05:56:57
39.973362,116.334182,0,249,40015.2479398148,2009-07-21,05:57:02
39.973413,116.334203,0,249,40015.2479976852,2009-07-21,05:57:07
39.973461,116.33421,0,249,40015.2480555556,2009-07-21,05:57:12
39.973166,116.33558,0,249,40015.248287037,2009-07-21,05:57:32
39.97312,116.335428,0,249,40015.2483449074,2009-07-21,05:57:37
39.973097,116.335289,0,248,40015.2484027778,2009-07-21,05:57:42
39.973149,116.33502,0,248,40015.2484606481,2009-07-21,05:57:47
39.973192,116.334779,0,248,40015.2485185185,2009-07-21,05:57:52
39.973229,116.334627,0,248,40015.2485763889,2009-07-21,05:57:57
39.9732,116.334656,0,248,40015.2486342593,2009-07-21,05:58:02
39.973218,116.334599,0,248,40015.2486921296,2009-07-21,05:58:07
39.973271,116.334463,0,248,40015.24875,2009-07-21,05:58:12
39.973298,116.334398,0,248,40015.2488078704,2009-07-21,05:58:17
39.973363,116.334309,0,248,40015.2488657407,2009-07-21,05:58:22
39.973321,116.334334,0,248,40015.2489236111,2009-07-21,05:58:27
39.973284,116.334321,0,248,40015.2489814815,2009-07-21,05:58:32
39.973289,116.334216,0,248,40015.2490393519,2009-07-21,05:58:37
39.973282,116.334129,0,248,40015.2490972222,2009-07-21,05:58:42
39.973293,116.334054,0,247,40015.2491550926,2009-07-21,05:58:47
39.973309,116.333998,0,247,40015.249212963,2009-07-21,05:58:52
39.97337,116.333947,0,246,40015.2492708333,2009-07-21,05:58:57
39.973412,116.333883,0,246,40015.2493287037,2009-07-21,05:59:02
39.973447,116.333815,0,245,40015.2493865741,2009-07-21,05:59:07
39.973412,116.333852,0,245,40015.2494444444,2009-07-21,05:59:12
39.973383,116.333919,0,245,40015.2495023148,2009-07-21,05:59:17
39.973391,116.333963,0,245,40015.2495601852,2009-07-21,05:59:22
39.973342,116.33404,0,245,40015.2496180556,2009-07-21,05:59:27
39.973351,116.334051,0,245,40015.2496759259,2009-07-21,05:59:32
39.97337,116.334073,0,245,40015.2497337963,2009-07-21,05:59:37
39.973395,116.33408,0,246,40015.2497916667,2009-07-21,05:59:42
39.973411,116.334066,0,245,40015.249849537,2009-07-21,05:59:47
39.973375,116.334103,0,245,40015.2499074074,2009-07-21,05:59:52
39.973372,116.334119,0,245,40015.2499652778,2009-07-21,05:59:57
39.973447,116.334175,0,246,40015.2500231481,2009-07-21,06:00:02
39.973396,116.334372,0,246,40015.2500810185,2009-07-21,06:00:07
39.973346,116.334524,0,246,40015.2501388889,2009-07-21,06:00:12
39.97328,116.334729,0,247,40015.2501967593,2009-07-21,06:00:17
39.973223,116.334921,0,247,40015.2502546296,2009-07-21,06:00:22
39.973189,116.335089,0,247,40015.2503125,2009-07-21,06:00:27
39.973192,116.335079,0,247,40015.2503703704,2009-07-21,06:00:32
39.97315,116.33508,0,248,40015.2504282407,2009-07-21,06:00:37
39.97312,116.335006,0,247,40015.2504861111,2009-07-21,06:00:42
39.973098,116.335016,0,248,40015.2505439815,2009-07-21,06:00:47
39.973088,116.335036,0,248,40015.2506018518,2009-07-21,06:00:52
39.973112,116.334998,0,248,40015.2506597222,2009-07-21,06:00:57
39.973202,116.334809,0,248,40015.2507175926,2009-07-21,06:01:02
39.973272,116.334608,0,248,40015.250775463,2009-07-21,06:01:07
39.973338,116.334403,0,248,40015.2508333333,2009-07-21,06:01:12
39.973352,116.334316,0,248,40015.2508912037,2009-07-21,06:01:17
39.973387,116.334125,0,247,40015.2509490741,2009-07-21,06:01:22
39.973447,116.333955,0,247,40015.2510069444,2009-07-21,06:01:27
39.973509,116.333822,0,247,40015.2510648148,2009-07-21,06:01:32
39.973563,116.333631,0,247,40015.2511226852,2009-07-21,06:01:37
39.973604,116.333529,0,246,40015.2511805556,2009-07-21,06:01:42
39.973551,116.333595,0,246,40015.2512384259,2009-07-21,06:01:47
39.973451,116.333854,0,247,40015.2512962963,2009-07-21,06:01:52
39.973373,116.333967,0,246,40015.2513541667,2009-07-21,06:01:57
39.973361,116.333998,0,246,40015.251412037,2009-07-21,06:02:02
39.973405,116.333945,0,246,40015.2514699074,2009-07-21,06:02:07
39.973454,116.333838,0,246,40015.2515277778,2009-07-21,06:02:12
39.973475,116.33378,0,246,40015.2515856481,2009-07-21,06:02:17
39.973445,116.333828,0,246,40015.2516435185,2009-07-21,06:02:22
39.973402,116.333922,0,247,40015.2517013889,2009-07-21,06:02:27
39.973335,116.334033,0,247,40015.2517592593,2009-07-21,06:02:32
39.973307,116.334021,0,246,40015.2518171296,2009-07-21,06:02:37
39.973303,116.334062,0,247,40015.251875,2009-07-21,06:02:42
39.973334,116.334113,0,248,40015.2519328704,2009-07-21,06:02:47
39.97335,116.334144,0,248,40015.2519907407,2009-07-21,06:02:52
39.973361,116.334196,0,248,40015.2520486111,2009-07-21,06:02:57
39.973358,116.334224,0,248,40015.2521064815,2009-07-21,06:03:02
39.973375,116.334206,0,248,40015.2521643518,2009-07-21,06:03:07
39.973432,116.334112,0,248,40015.2522222222,2009-07-21,06:03:12
39.973369,116.334253,0,248,40015.2522800926,2009-07-21,06:03:17
39.973333,116.334362,0,248,40015.252337963,2009-07-21,06:03:22
39.973288,116.334478,0,248,40015.2523958333,2009-07-21,06:03:27
39.973251,116.334516,0,248,40015.2524537037,2009-07-21,06:03:32
39.973244,116.334499,0,249,40015.2525115741,2009-07-21,06:03:37
39.973274,116.334417,0,249,40015.2525694444,2009-07-21,06:03:42
39.973274,116.334417,0,249,40015.2526041667,2009-07-21,06:03:45
39.973267,116.334412,0,248,40015.2526273148,2009-07-21,06:03:47
39.973309,116.334315,0,248,40015.2526851852,2009-07-21,06:03:52
39.973333,116.33424,0,247,40015.2527430556,2009-07-21,06:03:57
39.973344,116.334201,0,246,40015.2528009259,2009-07-21,06:04:02
39.973362,116.334135,0,245,40015.2528587963,2009-07-21,06:04:07
39.973333,116.33413,0,245,40015.2529166667,2009-07-21,06:04:12
39.973302,116.33417,0,245,40015.252974537,2009-07-21,06:04:17
39.97328,116.334202,0,246,40015.2530324074,2009-07-21,06:04:22
39.973292,116.334199,0,245,40015.2530902778,2009-07-21,06:04:27
39.973297,116.334214,0,246,40015.2531481481,2009-07-21,06:04:32
39.973307,116.334223,0,246,40015.2532060185,2009-07-21,06:04:37
39.973341,116.334231,0,245,40015.2532638889,2009-07-21,06:04:42
39.973293,116.334329,0,244,40015.2533217593,2009-07-21,06:04:47
39.973246,116.33439,0,244,40015.2533796296,2009-07-21,06:04:52
39.973222,116.334411,0,243,40015.2534375,2009-07-21,06:04:57
39.973231,116.334419,0,244,40015.2534953704,2009-07-21,06:05:02
39.973275,116.334315,0,243,40015.2535532407,2009-07-21,06:05:07
39.973252,116.334359,0,243,40015.2536111111,2009-07-21,06:05:12
39.973248,116.334343,0,243,40015.2536689815,2009-07-21,06:05:17
39.973794,116.332111,0,834,40015.2543634259,2009-07-21,06:06:17
39.974348,116.331588,0,787,40015.2544212963,2009-07-21,06:06:22
39.973812,116.332935,0,388,40015.2551157407,2009-07-21,06:07:22
39.97367,116.33324,0,320,40015.2551736111,2009-07-21,06:07:27
39.973497,116.333574,0,277,40015.2552314815,2009-07-21,06:07:32
39.973471,116.333685,0,264,40015.2552893519,2009-07-21,06:07:37
39.973383,116.333816,0,251,40015.2553472222,2009-07-21,06:07:42
39.973353,116.333854,0,246,40015.2554050926,2009-07-21,06:07:47
39.973396,116.33382,0,244,40015.255462963,2009-07-21,06:07:52
39.973415,116.333817,0,244,40015.2555208333,2009-07-21,06:07:57
39.973398,116.333868,0,244,40015.2555787037,2009-07-21,06:08:02
39.97341,116.333906,0,243,40015.2556365741,2009-07-21,06:08:07
39.973373,116.333974,0,243,40015.2556944444,2009-07-21,06:08:12
39.973297,116.334087,0,243,40015.2557523148,2009-07-21,06:08:17
39.973254,116.334166,0,243,40015.2558101852,2009-07-21,06:08:22
39.973254,116.334166,0,243,40015.2558449074,2009-07-21,06:08:25
39.973259,116.334158,0,243,40015.2558680556,2009-07-21,06:08:27
39.973266,116.334123,0,243,40015.2559259259,2009-07-21,06:08:32
39.973287,116.334031,0,243,40015.2559837963,2009-07-21,06:08:37
39.97329,116.333996,0,243,40015.2560416667,2009-07-21,06:08:42
39.973302,116.334047,0,243,40015.256099537,2009-07-21,06:08:47
39.973327,116.334079,0,242,40015.2561574074,2009-07-21,06:08:52
39.973349,116.334108,0,242,40015.2562152778,2009-07-21,06:08:57
39.973338,116.334133,0,241,40015.2562731481,2009-07-21,06:09:02
39.97334,116.334227,0,242,40015.2563310185,2009-07-21,06:09:07
39.973348,116.334305,0,242,40015.2563888889,2009-07-21,06:09:12
39.973366,116.334304,0,242,40015.2564467593,2009-07-21,06:09:17
39.973379,116.334326,0,244,40015.2565046296,2009-07-21,06:09:22
39.973393,116.334371,0,244,40015.2565625,2009-07-21,06:09:27
39.973068,116.334998,0,244,40015.2568518519,2009-07-21,06:09:52
39.973224,116.334866,0,243,40015.2569097222,2009-07-21,06:09:57
39.973213,116.334874,0,243,40015.2569675926,2009-07-21,06:10:02
39.973212,116.33484,0,243,40015.257025463,2009-07-21,06:10:07
39.973217,116.3348,0,243,40015.2570833333,2009-07-21,06:10:12
39.973178,116.334759,0,243,40015.2571412037,2009-07-21,06:10:17
39.973599,116.334793,0,281,40015.2578935185,2009-07-21,06:11:22
39.973501,116.334743,0,245,40015.2579513889,2009-07-21,06:11:27
39.973495,116.334729,0,243,40015.2580092593,2009-07-21,06:11:32
39.973503,116.334719,0,242,40015.2580671296,2009-07-21,06:11:37
39.973475,116.334716,0,241,40015.258125,2009-07-21,06:11:42
39.973453,116.334712,0,239,40015.2581828704,2009-07-21,06:11:47
39.973453,116.334712,0,239,40015.2582175926,2009-07-21,06:11:50
39.973458,116.334704,0,237,40015.2582407407,2009-07-21,06:11:52
39.971306,116.293527,0,208,40015.2609606481,2009-07-21,06:15:47
39.969923,116.283313,0,244,40015.2622916667,2009-07-21,06:17:42
39.973416,116.3345,0,249,40015.2633333333,2009-07-21,06:19:12
39.973433,116.334504,0,246,40015.2633912037,2009-07-21,06:19:17
39.973462,116.334504,0,242,40015.2634490741,2009-07-21,06:19:22
39.973451,116.334344,0,241,40015.2635069444,2009-07-21,06:19:27
39.973425,116.334271,0,239,40015.2635648148,2009-07-21,06:19:32
39.973425,116.334249,0,239,40015.2636226852,2009-07-21,06:19:37
39.973418,116.334245,0,238,40015.2636805556,2009-07-21,06:19:42
39.973415,116.334247,0,238,40015.2637384259,2009-07-21,06:19:47
39.973415,116.334243,0,238,40015.2637962963,2009-07-21,06:19:52
39.973415,116.334243,0,238,40015.2638310185,2009-07-21,06:19:55
39.973418,116.334235,0,238,40015.2638541667,2009-07-21,06:19:57
39.973421,116.334226,0,238,40015.263912037,2009-07-21,06:20:02
39.973426,116.334216,0,238,40015.2639699074,2009-07-21,06:20:07
39.973428,116.334211,0,238,40015.2640277778,2009-07-21,06:20:12
39.973432,116.334219,0,238,40015.2640856481,2009-07-21,06:20:17
39.973432,116.334219,0,238,40015.2641203704,2009-07-21,06:20:20
39.973438,116.334225,0,238,40015.2641435185,2009-07-21,06:20:22
39.973448,116.334213,0,238,40015.2642013889,2009-07-21,06:20:27
39.97348,116.334189,0,239,40015.2642592593,2009-07-21,06:20:32
39.973472,116.334184,0,239,40015.2643171296,2009-07-21,06:20:37
39.973474,116.334184,0,239,40015.264375,2009-07-21,06:20:42
39.973477,116.334185,0,240,40015.2644328704,2009-07-21,06:20:47
39.973477,116.334185,0,240,40015.2644675926,2009-07-21,06:20:50
39.973482,116.33418,0,240,40015.2644907407,2009-07-21,06:20:52
39.97346,116.33416,0,240,40015.2645486111,2009-07-21,06:20:57
39.973462,116.334162,0,241,40015.2646064815,2009-07-21,06:21:02
39.973462,116.334162,0,241,40015.2646412037,2009-07-21,06:21:05
39.97346,116.334155,0,241,40015.2646643519,2009-07-21,06:21:07
39.973455,116.334145,0,241,40015.2647222222,2009-07-21,06:21:12
39.973501,116.334473,0,280,40015.2780324074,2009-07-21,06:40:22
39.973502,116.33452,0,280,40015.2780902778,2009-07-21,06:40:27
39.973525,116.334608,0,280,40015.2781481481,2009-07-21,06:40:32
39.973538,116.334664,0,280,40015.2782060185,2009-07-21,06:40:37
39.973533,116.334688,0,280,40015.2782638889,2009-07-21,06:40:42
39.973533,116.334688,0,280,40015.2782986111,2009-07-21,06:40:45
39.973539,116.334692,0,280,40015.2783217593,2009-07-21,06:40:47
39.973543,116.334704,0,280,40015.2783796296,2009-07-21,06:40:52
39.973562,116.334721,0,280,40015.2784375,2009-07-21,06:40:57
39.973576,116.334716,0,280,40015.2784953704,2009-07-21,06:41:02
39.973578,116.334726,0,280,40015.2785532407,2009-07-21,06:41:07
39.973576,116.334735,0,280,40015.2786111111,2009-07-21,06:41:12
39.973576,116.334735,0,280,40015.2786458333,2009-07-21,06:41:15
39.973577,116.334738,0,280,40015.2786689815,2009-07-21,06:41:17
39.973491,116.333921,0,280,40015.2787847222,2009-07-21,06:41:27
39.973523,116.333969,0,280,40015.2788425926,2009-07-21,06:41:32
39.973512,116.334082,0,280,40015.278900463,2009-07-21,06:41:37
39.973526,116.334278,0,279,40015.2789583333,2009-07-21,06:41:42
39.973509,116.334377,0,277,40015.2790162037,2009-07-21,06:41:47
39.973499,116.33443,0,277,40015.2790740741,2009-07-21,06:41:52
39.973515,116.334411,0,280,40015.2791319444,2009-07-21,06:41:57
39.973534,116.334421,0,282,40015.2791898148,2009-07-21,06:42:02
39.97354,116.33447,0,284,40015.2792476852,2009-07-21,06:42:07
39.97354,116.334507,0,285,40015.2793055556,2009-07-21,06:42:12
39.97355,116.334522,0,285,40015.2793634259,2009-07-21,06:42:17
39.973504,116.33393,0,285,40015.279537037,2009-07-21,06:42:32
39.973562,116.334306,0,285,40015.2795949074,2009-07-21,06:42:37
39.973584,116.334664,0,285,40015.2796527778,2009-07-21,06:42:42
39.973588,116.334798,0,285,40015.2797106481,2009-07-21,06:42:47
39.973595,116.334836,0,285,40015.2797685185,2009-07-21,06:42:52
39.97359,116.334868,0,285,40015.2798263889,2009-07-21,06:42:57
39.973574,116.334808,0,285,40015.2798842593,2009-07-21,06:43:02
39.973554,116.334691,0,285,40015.2799421296,2009-07-21,06:43:07
39.973541,116.334628,0,285,40015.28,2009-07-21,06:43:12
39.973544,116.33446,0,284,40015.2800578704,2009-07-21,06:43:17
39.973547,116.334323,0,283,40015.2801157407,2009-07-21,06:43:22
39.973546,116.334286,0,282,40015.2801736111,2009-07-21,06:43:27
39.973517,116.334199,0,283,40015.2802314815,2009-07-21,06:43:32
39.9735,116.334162,0,283,40015.2802893519,2009-07-21,06:43:37
39.973497,116.334135,0,283,40015.2803472222,2009-07-21,06:43:42
39.973497,116.334135,0,283,40015.2803819444,2009-07-21,06:43:45
39.973502,116.334136,0,283,40015.2804050926,2009-07-21,06:43:47
39.97351,116.334164,0,283,40015.280462963,2009-07-21,06:43:52
39.973521,116.334195,0,284,40015.2805208333,2009-07-21,06:43:57
39.97352,116.33419,0,284,40015.2805787037,2009-07-21,06:44:02
39.973528,116.334189,0,285,40015.2806365741,2009-07-21,06:44:07
39.97352,116.334186,0,285,40015.2806944444,2009-07-21,06:44:12
39.973513,116.334193,0,285,40015.2807523148,2009-07-21,06:44:17
39.973513,116.334193,0,285,40015.280787037,2009-07-21,06:44:20
39.973505,116.334199,0,285,40015.2808101852,2009-07-21,06:44:22
39.973492,116.334202,0,285,40015.2808680556,2009-07-21,06:44:27
39.973494,116.334213,0,285,40015.2809259259,2009-07-21,06:44:32
39.973496,116.334212,0,285,40015.2809837963,2009-07-21,06:44:37
39.973496,116.334212,0,285,40015.2810185185,2009-07-21,06:44:40
39.973491,116.334204,0,284,40015.2810416667,2009-07-21,06:44:42
39.973482,116.334163,0,284,40015.281099537,2009-07-21,06:44:47
39.973452,116.33403,0,286,40015.2811574074,2009-07-21,06:44:52
39.973436,116.333932,0,287,40015.2812152778,2009-07-21,06:44:57
39.973426,116.333855,0,287,40015.2812731481,2009-07-21,06:45:02
39.973414,116.33378,0,288,40015.2813310185,2009-07-21,06:45:07
39.973407,116.333709,0,289,40015.2813888889,2009-07-21,06:45:12
39.973405,116.333657,0,289,40015.2814467593,2009-07-21,06:45:17
39.973426,116.333597,0,289,40015.2815046296,2009-07-21,06:45:22
39.973412,116.333548,0,289,40015.2815625,2009-07-21,06:45:27
39.973409,116.333528,0,289,40015.2816203704,2009-07-21,06:45:32
39.973435,116.333508,0,289,40015.2816782407,2009-07-21,06:45:37
39.973413,116.33344,0,289,40015.2817361111,2009-07-21,06:45:42
39.973412,116.33353,0,288,40015.2817939815,2009-07-21,06:45:47
39.97343,116.33356,0,287,40015.2818518518,2009-07-21,06:45:52
39.973442,116.333617,0,288,40015.2819097222,2009-07-21,06:45:57
39.973473,116.333728,0,289,40015.2819675926,2009-07-21,06:46:02
39.973485,116.333729,0,288,40015.282025463,2009-07-21,06:46:07
39.973485,116.333729,0,288,40015.2820601852,2009-07-21,06:46:10
39.973482,116.333733,0,288,40015.2820833333,2009-07-21,06:46:12
39.973487,116.333775,0,288,40015.2821412037,2009-07-21,06:46:17
39.973487,116.333801,0,288,40015.2821990741,2009-07-21,06:46:22
39.973487,116.333801,0,288,40015.2822337963,2009-07-21,06:46:25
39.973491,116.333805,0,288,40015.2822569444,2009-07-21,06:46:27
39.973503,116.333818,0,288,40015.2823148148,2009-07-21,06:46:32
39.973516,116.333885,0,288,40015.2823726852,2009-07-21,06:46:37
39.973535,116.333924,0,288,40015.2824305556,2009-07-21,06:46:42
39.973548,116.333961,0,288,40015.2824884259,2009-07-21,06:46:47
39.973555,116.334001,0,287,40015.2825462963,2009-07-21,06:46:52
39.973548,116.333985,0,287,40015.2826041667,2009-07-21,06:46:57
39.973538,116.334,0,287,40015.282662037,2009-07-21,06:47:02
39.973539,116.334014,0,287,40015.2827199074,2009-07-21,06:47:07
39.973543,116.33407,0,287,40015.2827777778,2009-07-21,06:47:12
39.973565,116.334156,0,287,40015.2828356481,2009-07-21,06:47:17
39.973563,116.334105,0,287,40015.2828935185,2009-07-21,06:47:22
39.97354,116.334076,0,287,40015.2829513889,2009-07-21,06:47:27
39.973502,116.333919,0,287,40015.2830092593,2009-07-21,06:47:32
39.973468,116.333833,0,287,40015.2830671296,2009-07-21,06:47:37
39.973478,116.333826,0,287,40015.283125,2009-07-21,06:47:42
39.973477,116.333812,0,287,40015.2831828704,2009-07-21,06:47:47
39.973484,116.333803,0,287,40015.2832407407,2009-07-21,06:47:52
39.973504,116.333813,0,287,40015.2832986111,2009-07-21,06:47:57
39.973508,116.333851,0,287,40015.2833564815,2009-07-21,06:48:02
39.973508,116.333851,0,287,40015.2833912037,2009-07-21,06:48:05
39.973502,116.333857,0,287,40015.2834143518,2009-07-21,06:48:07
39.973513,116.333907,0,287,40015.2834722222,2009-07-21,06:48:12
39.973527,116.333878,0,287,40015.2835300926,2009-07-21,06:48:17
39.973527,116.333878,0,287,40015.2835648148,2009-07-21,06:48:20
39.973529,116.333874,0,287,40015.283587963,2009-07-21,06:48:22
39.973531,116.333811,0,287,40015.2836458333,2009-07-21,06:48:27
39.973501,116.333849,0,286,40015.2837037037,2009-07-21,06:48:32
39.973509,116.333873,0,286,40015.2837615741,2009-07-21,06:48:37
39.973509,116.333873,0,286,40015.2837962963,2009-07-21,06:48:40
39.973514,116.333872,0,286,40015.2838194444,2009-07-21,06:48:42
39.973526,116.333958,0,286,40015.2838773148,2009-07-21,06:48:47
39.973533,116.334069,0,286,40015.2839351852,2009-07-21,06:48:52
39.973526,116.334099,0,286,40015.2839930556,2009-07-21,06:48:57
39.97351,116.334174,0,285,40015.2840509259,2009-07-21,06:49:02
39.973523,116.334213,0,285,40015.2841087963,2009-07-21,06:49:07
39.973501,116.33426,0,285,40015.2841666667,2009-07-21,06:49:12
39.973484,116.334243,0,286,40015.284224537,2009-07-21,06:49:17
39.973492,116.334213,0,286,40015.2842824074,2009-07-21,06:49:22
39.973492,116.334213,0,286,40015.2843171296,2009-07-21,06:49:25
39.973485,116.334221,0,287,40015.2843402778,2009-07-21,06:49:27
39.973528,116.334259,0,286,40015.2843981481,2009-07-21,06:49:32
39.973574,116.334286,0,286,40015.2844560185,2009-07-21,06:49:37
39.973623,116.334335,0,287,40015.2845138889,2009-07-21,06:49:42
39.97365,116.334333,0,287,40015.2845717593,2009-07-21,06:49:47
39.973625,116.334295,0,287,40015.2846296296,2009-07-21,06:49:52
39.973625,116.334295,0,287,40015.2846643519,2009-07-21,06:49:55
39.973617,116.334297,0,287,40015.2846875,2009-07-21,06:49:57
39.973611,116.334307,0,287,40015.2847453704,2009-07-21,06:50:02
39.973611,116.334307,0,287,40015.2847800926,2009-07-21,06:50:05
39.973603,116.33431,0,287,40015.2848032407,2009-07-21,06:50:07
39.973598,116.334295,0,288,40015.2848611111,2009-07-21,06:50:12
39.973592,116.334263,0,287,40015.2849189815,2009-07-21,06:50:17
39.973588,116.33429,0,286,40015.2849768519,2009-07-21,06:50:22
39.973565,116.334266,0,286,40015.2850347222,2009-07-21,06:50:27
39.973562,116.334177,0,285,40015.2850925926,2009-07-21,06:50:32
39.973568,116.334136,0,285,40015.285150463,2009-07-21,06:50:37
39.973568,116.334136,0,285,40015.2851851852,2009-07-21,06:50:40
39.973567,116.334128,0,285,40015.2852083333,2009-07-21,06:50:42
39.973523,116.334036,0,284,40015.2852662037,2009-07-21,06:50:47
39.973511,116.333949,0,284,40015.2853240741,2009-07-21,06:50:52
39.973523,116.33398,0,283,40015.2853819444,2009-07-21,06:50:57
39.973538,116.334043,0,283,40015.2854398148,2009-07-21,06:51:02
39.973541,116.334043,0,283,40015.2854976852,2009-07-21,06:51:07
39.973536,116.334042,0,283,40015.2855555556,2009-07-21,06:51:12
39.973536,116.334042,0,283,40015.2855902778,2009-07-21,06:51:15
39.97353,116.334044,0,283,40015.2856134259,2009-07-21,06:51:17
39.973509,116.333898,0,283,40015.2856712963,2009-07-21,06:51:22
39.973484,116.333795,0,282,40015.2857291667,2009-07-21,06:51:27
39.973495,116.333794,0,282,40015.285787037,2009-07-21,06:51:32
39.973507,116.333747,0,282,40015.2858449074,2009-07-21,06:51:37
39.973536,116.333733,0,282,40015.2859027778,2009-07-21,06:51:42
39.973559,116.333783,0,282,40015.2859606481,2009-07-21,06:51:47
39.973563,116.333776,0,282,40015.2860185185,2009-07-21,06:51:52
39.973571,116.333769,0,282,40015.2860763889,2009-07-21,06:51:57
39.973571,116.333769,0,282,40015.2861111111,2009-07-21,06:52:00
39.973571,116.333763,0,282,40015.2861342593,2009-07-21,06:52:02
39.973562,116.33376,0,282,40015.2861921296,2009-07-21,06:52:07
39.973562,116.33376,0,282,40015.2862268519,2009-07-21,06:52:10
39.97356,116.333758,0,282,40015.28625,2009-07-21,06:52:12
39.973541,116.333734,0,283,40015.2863078704,2009-07-21,06:52:17
39.973536,116.333746,0,284,40015.2863657407,2009-07-21,06:52:22
39.973533,116.333745,0,284,40015.2864236111,2009-07-21,06:52:27
39.973533,116.333745,0,284,40015.2864583333,2009-07-21,06:52:30
39.973529,116.333745,0,284,40015.2864814815,2009-07-21,06:52:32
39.973526,116.333754,0,284,40015.2865393519,2009-07-21,06:52:37
39.973519,116.333807,0,284,40015.2865972222,2009-07-21,06:52:42
39.973492,116.333849,0,285,40015.2866550926,2009-07-21,06:52:47
39.973487,116.333878,0,286,40015.286712963,2009-07-21,06:52:52
39.973482,116.333887,0,286,40015.2867708333,2009-07-21,06:52:57
39.973476,116.333896,0,286,40015.2868287037,2009-07-21,06:53:02
39.97348,116.333943,0,286,40015.2868865741,2009-07-21,06:53:07
39.973462,116.333974,0,287,40015.2869444444,2009-07-21,06:53:12
39.973448,116.333971,0,287,40015.2870023148,2009-07-21,06:53:17
39.973448,116.333971,0,287,40015.287037037,2009-07-21,06:53:20
39.973441,116.333973,0,287,40015.2870601852,2009-07-21,06:53:22
39.973453,116.333968,0,287,40015.2871180556,2009-07-21,06:53:27
39.973445,116.333947,0,287,40015.2871759259,2009-07-21,06:53:32
39.973445,116.333924,0,287,40015.2872337963,2009-07-21,06:53:37
39.973464,116.333899,0,287,40015.2872916667,2009-07-21,06:53:42
39.973464,116.333899,0,287,40015.2873263889,2009-07-21,06:53:45
39.973456,116.333893,0,287,40015.287349537,2009-07-21,06:53:47
39.973494,116.33391,0,287,40015.2874074074,2009-07-21,06:53:52
39.973494,116.33391,0,287,40015.2874421296,2009-07-21,06:53:55
39.973498,116.333909,0,287,40015.2874652778,2009-07-21,06:53:57
39.973571,116.333865,0,287,40015.2875231481,2009-07-21,06:54:02
39.973578,116.333885,0,287,40015.2875810185,2009-07-21,06:54:07
39.973573,116.333905,0,287,40015.2876388889,2009-07-21,06:54:12
39.973604,116.333929,0,287,40015.2876967593,2009-07-21,06:54:17
39.973623,116.334144,0,288,40015.2877546296,2009-07-21,06:54:22
39.973658,116.334194,0,288,40015.2878125,2009-07-21,06:54:27
39.973658,116.334194,0,288,40015.2878472222,2009-07-21,06:54:30
39.973652,116.3342,0,288,40015.2878703704,2009-07-21,06:54:32
39.973616,116.334205,0,288,40015.2879282407,2009-07-21,06:54:37
39.973577,116.334263,0,287,40015.2879861111,2009-07-21,06:54:42
39.973598,116.334355,0,287,40015.2880439815,2009-07-21,06:54:47
39.973634,116.334499,0,288,40015.2881018519,2009-07-21,06:54:52
39.973583,116.334616,0,289,40015.2881597222,2009-07-21,06:54:57
39.973543,116.334652,0,290,40015.2882175926,2009-07-21,06:55:02
39.97363,116.334541,0,292,40015.288275463,2009-07-21,06:55:07
39.973637,116.334532,0,292,40015.2883333333,2009-07-21,06:55:12
39.973634,116.334537,0,292,40015.2883912037,2009-07-21,06:55:17
39.973634,116.334537,0,292,40015.2884259259,2009-07-21,06:55:20
39.973627,116.334534,0,292,40015.2884490741,2009-07-21,06:55:22
39.973627,116.334515,0,292,40015.2885069444,2009-07-21,06:55:27
39.97362,116.33445,0,292,40015.2885648148,2009-07-21,06:55:32
39.973611,116.334364,0,292,40015.2886226852,2009-07-21,06:55:37
39.973617,116.334319,0,293,40015.2886805556,2009-07-21,06:55:42
39.97361,116.334329,0,293,40015.2887384259,2009-07-21,06:55:47
39.973598,116.334312,0,293,40015.2887962963,2009-07-21,06:55:52
39.973598,116.334312,0,293,40015.2888310185,2009-07-21,06:55:55
39.973592,116.334308,0,293,40015.2888541667,2009-07-21,06:55:57
39.973589,116.334262,0,293,40015.288912037,2009-07-21,06:56:02
39.973567,116.334198,0,294,40015.2889699074,2009-07-21,06:56:07
39.973575,116.334245,0,294,40015.2890277778,2009-07-21,06:56:12
39.973574,116.334237,0,294,40015.2890856481,2009-07-21,06:56:17
39.973574,116.334237,0,294,40015.2891203704,2009-07-21,06:56:20
39.973579,116.334245,0,294,40015.2891435185,2009-07-21,06:56:22
39.973575,116.334268,0,294,40015.2892013889,2009-07-21,06:56:27
39.973514,116.334234,0,295,40015.2892592593,2009-07-21,06:56:32
39.973425,116.334176,0,296,40015.2893171296,2009-07-21,06:56:37
39.973413,116.33411,0,296,40015.289375,2009-07-21,06:56:42
39.973441,116.334028,0,296,40015.2894328704,2009-07-21,06:56:47
39.973477,116.33403,0,296,40015.2894907407,2009-07-21,06:56:52
39.973442,116.334077,0,294,40015.2895486111,2009-07-21,06:56:57
39.973456,116.334127,0,293,40015.2896064815,2009-07-21,06:57:02
39.973459,116.334139,0,293,40015.2896643518,2009-07-21,06:57:07
39.97348,116.33421,0,292,40015.2897222222,2009-07-21,06:57:12
39.973473,116.334285,0,292,40015.2897800926,2009-07-21,06:57:17
39.973455,116.334281,0,293,40015.289837963,2009-07-21,06:57:22
39.97349,116.334356,0,293,40015.2898958333,2009-07-21,06:57:27
39.973485,116.334455,0,293,40015.2899537037,2009-07-21,06:57:32
39.973452,116.334503,0,295,40015.2900115741,2009-07-21,06:57:37
39.973452,116.334503,0,295,40015.2900462963,2009-07-21,06:57:40
39.973457,116.334502,0,295,40015.2900694444,2009-07-21,06:57:42
39.973404,116.334464,0,296,40015.2901273148,2009-07-21,06:57:47
39.973385,116.334476,0,297,40015.2901851852,2009-07-21,06:57:52
39.973401,116.334443,0,297,40015.2902430556,2009-07-21,06:57:57
39.973404,116.334427,0,296,40015.2903009259,2009-07-21,06:58:02
39.973404,116.334427,0,296,40015.2903356481,2009-07-21,06:58:05
39.973409,116.334423,0,296,40015.2903587963,2009-07-21,06:58:07
39.973515,116.334551,0,395,40015.2915162037,2009-07-21,06:59:47
39.973408,116.334268,0,305,40015.2915740741,2009-07-21,06:59:52
39.973367,116.334365,0,297,40015.2916319444,2009-07-21,06:59:57
39.97337,116.334435,0,297,40015.2916898148,2009-07-21,07:00:02
39.973358,116.334427,0,297,40015.2917476852,2009-07-21,07:00:07
39.973391,116.33443,0,297,40015.2918055556,2009-07-21,07:00:12
39.973373,116.334429,0,297,40015.2918634259,2009-07-21,07:00:17
39.973327,116.334433,0,297,40015.2919212963,2009-07-21,07:00:22
39.973403,116.334437,0,297,40015.2919791667,2009-07-21,07:00:27
39.973417,116.334442,0,299,40015.292037037,2009-07-21,07:00:32
39.973465,116.334433,0,299,40015.2920949074,2009-07-21,07:00:37
39.973464,116.334405,0,300,40015.2921527778,2009-07-21,07:00:42
39.973455,116.334377,0,300,40015.2922106481,2009-07-21,07:00:47
39.97347,116.334318,0,300,40015.2922685185,2009-07-21,07:00:52
39.973433,116.334339,0,300,40015.2923263889,2009-07-21,07:00:57
39.973408,116.334307,0,300,40015.2923842593,2009-07-21,07:01:02
39.973425,116.334323,0,300,40015.2924421296,2009-07-21,07:01:07
39.973425,116.334323,0,300,40015.2924768519,2009-07-21,07:01:10
39.973422,116.33433,0,300,40015.2925,2009-07-21,07:01:12
39.973441,116.334379,0,300,40015.2925578704,2009-07-21,07:01:17
39.973431,116.334385,0,300,40015.2926157407,2009-07-21,07:01:22
39.97344,116.334416,0,300,40015.2926736111,2009-07-21,07:01:27
39.973402,116.334446,0,300,40015.2927314815,2009-07-21,07:01:32
39.973402,116.334446,0,300,40015.2927662037,2009-07-21,07:01:35
39.973401,116.334445,0,300,40015.2927893519,2009-07-21,07:01:37
39.973411,116.334455,0,300,40015.2928472222,2009-07-21,07:01:42
39.973416,116.334343,0,300,40015.2929050926,2009-07-21,07:01:47
39.973378,116.33437,0,300,40015.292962963,2009-07-21,07:01:52
39.973352,116.334398,0,301,40015.2930208333,2009-07-21,07:01:57
39.973352,116.334398,0,301,40015.2930555556,2009-07-21,07:02:00
39.973352,116.334402,0,301,40015.2930787037,2009-07-21,07:02:02
39.9734,116.33435,0,301,40015.2931365741,2009-07-21,07:02:07
39.973447,116.334294,0,301,40015.2931944444,2009-07-21,07:02:12
39.973476,116.334236,0,301,40015.2932523148,2009-07-21,07:02:17
39.973495,116.334223,0,301,40015.2933101852,2009-07-21,07:02:22
39.973528,116.334227,0,301,40015.2933680556,2009-07-21,07:02:27
39.973525,116.334253,0,301,40015.2934259259,2009-07-21,07:02:32
39.973515,116.334243,0,301,40015.2934837963,2009-07-21,07:02:37
39.973495,116.334187,0,301,40015.2935416667,2009-07-21,07:02:42
39.973508,116.334138,0,301,40015.293599537,2009-07-21,07:02:47
39.973366,116.334111,0,301,40015.2942361111,2009-07-21,07:03:42
39.973473,116.334145,0,301,40015.2942939815,2009-07-21,07:03:47
39.973461,116.33411,0,301,40015.2943518519,2009-07-21,07:03:52
39.973123,116.332179,0,817,40015.2980555556,2009-07-21,07:09:12
39.973107,116.332264,0,805,40015.2981134259,2009-07-21,07:09:17
39.973877,116.331003,0,425,40015.2981712963,2009-07-21,07:09:22
39.973689,116.331087,0,396,40015.2982291667,2009-07-21,07:09:27
39.973618,116.331285,0,396,40015.298287037,2009-07-21,07:09:32
39.973692,116.331439,0,395,40015.2983449074,2009-07-21,07:09:37
39.973715,116.331501,0,395,40015.2984027778,2009-07-21,07:09:42
39.973741,116.331633,0,394,40015.2984606481,2009-07-21,07:09:47
39.973737,116.331646,0,393,40015.2985185185,2009-07-21,07:09:52
39.973782,116.331704,0,392,40015.2985763889,2009-07-21,07:09:57
39.973837,116.331752,0,390,40015.2986342593,2009-07-21,07:10:02
39.973894,116.33177,0,388,40015.2986921296,2009-07-21,07:10:07
39.973938,116.331834,0,386,40015.29875,2009-07-21,07:10:12
39.97409,116.33197,0,384,40015.2988078704,2009-07-21,07:10:17
39.974216,116.332187,0,382,40015.2988657407,2009-07-21,07:10:22
39.97411,116.332099,0,382,40015.2989236111,2009-07-21,07:10:27
39.974112,116.332124,0,381,40015.2989814815,2009-07-21,07:10:32
39.974114,116.33213,0,381,40015.2990393518,2009-07-21,07:10:37
39.974114,116.33213,0,381,40015.2990740741,2009-07-21,07:10:40
39.97411,116.332131,0,381,40015.2990972222,2009-07-21,07:10:42
39.974149,116.332217,0,382,40015.2991550926,2009-07-21,07:10:47
39.974158,116.332273,0,382,40015.299212963,2009-07-21,07:10:52
39.974173,116.33273,0,382,40015.2992708333,2009-07-21,07:10:57
39.974111,116.33278,0,382,40015.2993287037,2009-07-21,07:11:02
39.974154,116.332919,0,382,40015.2993865741,2009-07-21,07:11:07
39.974179,116.332958,0,382,40015.2994444444,2009-07-21,07:11:12
39.974161,116.333047,0,382,40015.2995023148,2009-07-21,07:11:17
39.974171,116.333062,0,382,40015.2995601852,2009-07-21,07:11:22
39.974187,116.333062,0,382,40015.2996180556,2009-07-21,07:11:27
39.974203,116.333061,0,382,40015.2996759259,2009-07-21,07:11:32
39.974209,116.333044,0,382,40015.2997337963,2009-07-21,07:11:37
39.974241,116.333028,0,382,40015.2997916667,2009-07-21,07:11:42
39.974271,116.333023,0,383,40015.299849537,2009-07-21,07:11:47
39.974288,116.333037,0,383,40015.2999074074,2009-07-21,07:11:52
39.974295,116.333044,0,383,40015.2999652778,2009-07-21,07:11:57
39.974297,116.333045,0,383,40015.3000231481,2009-07-21,07:12:02
39.9743,116.333045,0,383,40015.3000810185,2009-07-21,07:12:07
39.9743,116.333045,0,383,40015.3001157407,2009-07-21,07:12:10
39.974296,116.333052,0,383,40015.3001388889,2009-07-21,07:12:12
39.974295,116.333061,0,383,40015.3001967593,2009-07-21,07:12:17
39.974285,116.333065,0,384,40015.3002546296,2009-07-21,07:12:22
39.974276,116.333071,0,384,40015.3003125,2009-07-21,07:12:27
39.97417,116.332915,0,317,40015.3061574074,2009-07-21,07:20:52
39.974115,116.333332,0,410,40015.3062152778,2009-07-21,07:20:57
39.974144,116.333397,0,449,40015.3062731481,2009-07-21,07:21:02
39.974266,116.333409,0,448,40015.3063310185,2009-07-21,07:21:07
39.974291,116.333401,0,445,40015.3063888889,2009-07-21,07:21:12
39.974313,116.333435,0,438,40015.3064467593,2009-07-21,07:21:17
39.974313,116.333435,0,438,40015.3064814815,2009-07-21,07:21:20
39.974309,116.333428,0,437,40015.3065046296,2009-07-21,07:21:22
39.974262,116.33338,0,437,40015.3065625,2009-07-21,07:21:27
39.974319,116.333461,0,433,40015.3066203704,2009-07-21,07:21:32
39.974289,116.333301,0,435,40015.3066782407,2009-07-21,07:21:37
39.974286,116.333248,0,439,40015.3067361111,2009-07-21,07:21:42
39.974314,116.333273,0,441,40015.3067939815,2009-07-21,07:21:47
39.974339,116.333276,0,454,40015.3068518518,2009-07-21,07:21:52
39.974391,116.33325,0,450,40015.3069097222,2009-07-21,07:21:57
39.974268,116.333429,0,461,40015.3069675926,2009-07-21,07:22:02
39.973864,116.334261,0,470,40015.307025463,2009-07-21,07:22:07
39.973761,116.334343,0,471,40015.3070833333,2009-07-21,07:22:12
39.973756,116.334334,0,471,40015.3071412037,2009-07-21,07:22:17
39.973675,116.334279,0,474,40015.3071990741,2009-07-21,07:22:22
39.973562,116.334189,0,481,40015.3072569444,2009-07-21,07:22:27
39.973561,116.334183,0,481,40015.3073148148,2009-07-21,07:22:32
39.973561,116.334183,0,481,40015.307349537,2009-07-21,07:22:35
39.973568,116.33418,0,481,40015.3073726852,2009-07-21,07:22:37
39.973558,116.334155,0,482,40015.3074305556,2009-07-21,07:22:42
39.973607,116.334111,0,484,40015.3074884259,2009-07-21,07:22:47
39.973623,116.334071,0,487,40015.3075462963,2009-07-21,07:22:52
39.973621,116.334075,0,487,40015.3076041667,2009-07-21,07:22:57
39.973621,116.334075,0,487,40015.3076388889,2009-07-21,07:23:00
39.973626,116.334077,0,487,40015.307662037,2009-07-21,07:23:02
39.973546,116.334169,0,489,40015.3077199074,2009-07-21,07:23:07
39.973583,116.334255,0,490,40015.3077777778,2009-07-21,07:23:12
39.973658,116.334441,0,488,40015.3078356481,2009-07-21,07:23:17
39.973797,116.334511,0,483,40015.3078935185,2009-07-21,07:23:22
39.973871,116.33454,0,480,40015.3079513889,2009-07-21,07:23:27
39.973981,116.334642,0,477,40015.3080092593,2009-07-21,07:23:32
39.973983,116.334632,0,477,40015.3080671296,2009-07-21,07:23:37
39.973982,116.334631,0,477,40015.308125,2009-07-21,07:23:42
39.97398,116.334627,0,477,40015.3081828704,2009-07-21,07:23:47
39.97398,116.334627,0,477,40015.3082175926,2009-07-21,07:23:50
39.973987,116.334622,0,477,40015.3082407407,2009-07-21,07:23:52
39.973996,116.33461,0,477,40015.3082986111,2009-07-21,07:23:57
39.973996,116.33461,0,477,40015.3083333333,2009-07-21,07:24:00
39.974004,116.334607,0,477,40015.3083564815,2009-07-21,07:24:02
39.97408,116.334553,0,477,40015.3084143519,2009-07-21,07:24:07
39.974265,116.334362,0,477,40015.3084722222,2009-07-21,07:24:12
39.97428,116.334348,0,478,40015.3085300926,2009-07-21,07:24:17
39.97428,116.334348,0,478,40015.3085648148,2009-07-21,07:24:20
39.974287,116.334341,0,478,40015.308587963,2009-07-21,07:24:22
39.974296,116.33434,0,478,40015.3086458333,2009-07-21,07:24:27
39.974296,116.33434,0,478,40015.3086805556,2009-07-21,07:24:30
39.974304,116.334339,0,478,40015.3087037037,2009-07-21,07:24:32
39.974315,116.334339,0,479,40015.3087615741,2009-07-21,07:24:37
39.974328,116.334224,0,479,40015.3088194444,2009-07-21,07:24:42
39.974214,116.334107,0,480,40015.3088773148,2009-07-21,07:24:47
39.974198,116.334086,0,480,40015.3089351852,2009-07-21,07:24:52
39.974203,116.334086,0,480,40015.3089930556,2009-07-21,07:24:57
39.974203,116.334086,0,480,40015.3090277778,2009-07-21,07:25:00
39.974211,116.33409,0,480,40015.3090509259,2009-07-21,07:25:02
39.97424,116.334109,0,480,40015.3091087963,2009-07-21,07:25:07
39.974265,116.334116,0,480,40015.3091666667,2009-07-21,07:25:12
39.974285,116.334121,0,480,40015.309224537,2009-07-21,07:25:17
39.974304,116.334137,0,480,40015.3092824074,2009-07-21,07:25:22
39.974304,116.334137,0,480,40015.3093171296,2009-07-21,07:25:25
39.974308,116.334137,0,480,40015.3093402778,2009-07-21,07:25:27
39.974722,116.334273,0,260,40015.3102083333,2009-07-21,07:26:42
39.974768,116.33489,0,460,40015.3102662037,2009-07-21,07:26:47
39.974906,116.334961,0,450,40015.3103240741,2009-07-21,07:26:52
39.974887,116.335004,0,448,40015.3103819444,2009-07-21,07:26:57
39.974846,116.335064,0,445,40015.3104398148,2009-07-21,07:27:02
39.974787,116.335017,0,443,40015.3104976852,2009-07-21,07:27:07
39.974787,116.335017,0,443,40015.3105324074,2009-07-21,07:27:10
39.974788,116.335009,0,442,40015.3105555556,2009-07-21,07:27:12
39.97481,116.335065,0,444,40015.3106134259,2009-07-21,07:27:17
39.974818,116.335074,0,442,40015.3106712963,2009-07-21,07:27:22
39.974826,116.335107,0,439,40015.3107291667,2009-07-21,07:27:27
39.974851,116.335153,0,438,40015.310787037,2009-07-21,07:27:32
39.974848,116.335166,0,438,40015.3108449074,2009-07-21,07:27:37
39.974845,116.335177,0,438,40015.3109027778,2009-07-21,07:27:42
39.974848,116.335182,0,438,40015.3109606481,2009-07-21,07:27:47
39.974851,116.335187,0,438,40015.3110185185,2009-07-21,07:27:52
39.974851,116.335187,0,438,40015.3110532407,2009-07-21,07:27:55
39.974856,116.335187,0,438,40015.3110763889,2009-07-21,07:27:57
39.974867,116.335188,0,438,40015.3111342593,2009-07-21,07:28:02
39.974876,116.335184,0,439,40015.3111921296,2009-07-21,07:28:07
39.974876,116.335184,0,439,40015.3112268519,2009-07-21,07:28:10
39.974883,116.335181,0,439,40015.31125,2009-07-21,07:28:12
39.97486,116.335179,0,439,40015.3113078704,2009-07-21,07:28:17
39.974794,116.335139,0,447,40015.3113657407,2009-07-21,07:28:22
39.974794,116.335139,0,447,40015.311400463,2009-07-21,07:28:25
39.974787,116.335134,0,449,40015.3114236111,2009-07-21,07:28:27
39.974777,116.33513,0,450,40015.3114814815,2009-07-21,07:28:32
39.974767,116.335125,0,452,40015.3115393519,2009-07-21,07:28:37
39.974765,116.335119,0,454,40015.3115972222,2009-07-21,07:28:42
39.974763,116.335114,0,456,40015.3116550926,2009-07-21,07:28:47
39.974762,116.335112,0,458,40015.311712963,2009-07-21,07:28:52
39.974762,116.335112,0,458,40015.3117476852,2009-07-21,07:28:55
39.974765,116.335117,0,459,40015.3117708333,2009-07-21,07:28:57
39.97477,116.335127,0,461,40015.3118287037,2009-07-21,07:29:02
39.974773,116.335134,0,463,40015.3118865741,2009-07-21,07:29:07
39.974775,116.335134,0,464,40015.3119444444,2009-07-21,07:29:12
39.974775,116.335134,0,464,40015.3119791667,2009-07-21,07:29:15
39.974782,116.335142,0,466,40015.3120023148,2009-07-21,07:29:17
39.974862,116.335332,0,460,40015.3120601852,2009-07-21,07:29:22
39.974978,116.335319,0,455,40015.3121180556,2009-07-21,07:29:27
39.974997,116.335158,0,439,40015.3121759259,2009-07-21,07:29:32
39.975004,116.335088,0,432,40015.3122337963,2009-07-21,07:29:37
39.975004,116.335088,0,432,40015.3122685185,2009-07-21,07:29:40
39.975007,116.335081,0,432,40015.3122916667,2009-07-21,07:29:42
39.975005,116.33507,0,432,40015.312349537,2009-07-21,07:29:47
39.975003,116.335055,0,430,40015.3124074074,2009-07-21,07:29:52
39.975006,116.335042,0,426,40015.3124652778,2009-07-21,07:29:57
39.97501,116.335026,0,421,40015.3125231481,2009-07-21,07:30:02
39.97501,116.335026,0,421,40015.3125578704,2009-07-21,07:30:05
39.97501,116.335021,0,417,40015.3125810185,2009-07-21,07:30:07
39.975007,116.334995,0,412,40015.3126388889,2009-07-21,07:30:12
39.975059,116.334009,0,326,40015.3126967593,2009-07-21,07:30:17
39.975055,116.334006,0,321,40015.3127546296,2009-07-21,07:30:22
39.975051,116.334002,0,316,40015.3128125,2009-07-21,07:30:27
39.97505,116.334,0,312,40015.3128703704,2009-07-21,07:30:32
39.975047,116.333997,0,308,40015.3129282407,2009-07-21,07:30:37
39.975046,116.333994,0,304,40015.3129861111,2009-07-21,07:30:42
39.975041,116.333992,0,300,40015.3130439815,2009-07-21,07:30:47
39.975037,116.333988,0,296,40015.3131018518,2009-07-21,07:30:52
39.975034,116.333986,0,292,40015.3131597222,2009-07-21,07:30:57
39.97503,116.33399,0,288,40015.3132175926,2009-07-21,07:31:02
39.97503,116.33399,0,288,40015.3132523148,2009-07-21,07:31:05
39.975022,116.333995,0,284,40015.313275463,2009-07-21,07:31:07
39.975012,116.334002,0,279,40015.3133333333,2009-07-21,07:31:12
39.975003,116.334008,0,275,40015.3133912037,2009-07-21,07:31:17
39.975047,116.333959,0,269,40015.3134490741,2009-07-21,07:31:22
39.975353,116.333816,0,257,40015.3135069444,2009-07-21,07:31:27
39.976147,116.333629,0,235,40015.3135648148,2009-07-21,07:31:32
39.977141,116.333545,0,235,40015.3136226852,2009-07-21,07:31:37
39.97808,116.33338,0,235,40015.3136805556,2009-07-21,07:31:42
39.978969,116.333246,0,234,40015.3137384259,2009-07-21,07:31:47
39.979827,116.3331,0,230,40015.3137962963,2009-07-21,07:31:52
39.980647,116.332944,0,223,40015.3138541667,2009-07-21,07:31:57
39.981426,116.332802,0,212,40015.313912037,2009-07-21,07:32:02
39.982206,116.332612,0,189,40015.3139699074,2009-07-21,07:32:07
39.983021,116.332442,0,175,40015.3140277778,2009-07-21,07:32:12
39.983886,116.332297,0,171,40015.3140856481,2009-07-21,07:32:17
39.984757,116.332134,0,162,40015.3141435185,2009-07-21,07:32:22
39.985583,116.331987,0,163,40015.3142013889,2009-07-21,07:32:27
39.986416,116.331892,0,159,40015.3142592593,2009-07-21,07:32:32
39.987256,116.33183,0,150,40015.3143171296,2009-07-21,07:32:37
39.988106,116.331804,0,144,40015.314375,2009-07-21,07:32:42
39.988924,116.331775,0,140,40015.3144328704,2009-07-21,07:32:47
39.989628,116.331735,0,137,40015.3144907407,2009-07-21,07:32:52
39.990159,116.331699,0,134,40015.3145486111,2009-07-21,07:32:57
39.990572,116.331699,0,135,40015.3146064815,2009-07-21,07:33:02
39.990821,116.331726,0,142,40015.3146643518,2009-07-21,07:33:07
39.991008,116.331693,0,157,40015.3147222222,2009-07-21,07:33:12
39.991102,116.331715,0,161,40015.3147800926,2009-07-21,07:33:17
39.991138,116.331785,0,155,40015.314837963,2009-07-21,07:33:22
39.991146,116.331801,0,155,40015.3148958333,2009-07-21,07:33:27
39.991146,116.331801,0,155,40015.3149305556,2009-07-21,07:33:30
39.99115,116.331795,0,156,40015.3149537037,2009-07-21,07:33:32
39.99116,116.331787,0,156,40015.3150115741,2009-07-21,07:33:37
39.99116,116.331787,0,156,40015.3150462963,2009-07-21,07:33:40
39.991167,116.331779,0,156,40015.3150694444,2009-07-21,07:33:42
39.991181,116.331773,0,156,40015.3151273148,2009-07-21,07:33:47
39.991194,116.331758,0,157,40015.3151851852,2009-07-21,07:33:52
39.991202,116.331753,0,157,40015.3152430556,2009-07-21,07:33:57
39.991202,116.331753,0,157,40015.3152777778,2009-07-21,07:34:00
39.991209,116.331757,0,157,40015.3153009259,2009-07-21,07:34:02
39.991219,116.331756,0,157,40015.3153587963,2009-07-21,07:34:07
39.99123,116.33175,0,158,40015.3154166667,2009-07-21,07:34:12
39.991242,116.331743,0,158,40015.315474537,2009-07-21,07:34:17
39.991256,116.331736,0,158,40015.3155324074,2009-07-21,07:34:22
39.99127,116.331729,0,158,40015.3155902778,2009-07-21,07:34:27
39.991285,116.331721,0,159,40015.3156481481,2009-07-21,07:34:32
39.9913,116.331711,0,159,40015.3157060185,2009-07-21,07:34:37
39.991311,116.331697,0,159,40015.3157638889,2009-07-21,07:34:42
39.991311,116.331682,0,160,40015.3158217593,2009-07-21,07:34:47
39.991311,116.331682,0,160,40015.3158564815,2009-07-21,07:34:50
39.991303,116.331675,0,160,40015.3158796296,2009-07-21,07:34:52
39.991292,116.331677,0,160,40015.3159375,2009-07-21,07:34:57
39.991292,116.331677,0,160,40015.3159722222,2009-07-21,07:35:00
39.991291,116.331678,0,160,40015.3159953704,2009-07-21,07:35:02
39.99131,116.331657,0,161,40015.3160532407,2009-07-21,07:35:07
39.991313,116.331632,0,161,40015.3161111111,2009-07-21,07:35:12
39.991317,116.33161,0,161,40015.3161689815,2009-07-21,07:35:17
39.991326,116.33158,0,162,40015.3162268519,2009-07-21,07:35:22
39.991343,116.331553,0,161,40015.3162847222,2009-07-21,07:35:27
39.991356,116.331532,0,161,40015.3163425926,2009-07-21,07:35:32
39.991347,116.331536,0,161,40015.316400463,2009-07-21,07:35:37
39.991334,116.331538,0,161,40015.3164583333,2009-07-21,07:35:42
39.991331,116.331527,0,161,40015.3165162037,2009-07-21,07:35:47
39.991313,116.331509,0,161,40015.3165740741,2009-07-21,07:35:52
39.991307,116.331499,0,161,40015.3166319444,2009-07-21,07:35:57
39.991299,116.331493,0,161,40015.3166898148,2009-07-21,07:36:02
39.991299,116.331487,0,161,40015.3167476852,2009-07-21,07:36:07
39.991304,116.331489,0,161,40015.3168055556,2009-07-21,07:36:12
39.991304,116.331489,0,161,40015.3168402778,2009-07-21,07:36:15
39.991304,116.331486,0,161,40015.3168634259,2009-07-21,07:36:17
39.991304,116.331464,0,161,40015.3169212963,2009-07-21,07:36:22
39.991301,116.33143,0,161,40015.3169791667,2009-07-21,07:36:27
39.991284,116.331397,0,161,40015.317037037,2009-07-21,07:36:32
39.991285,116.331356,0,161,40015.3170949074,2009-07-21,07:36:37
39.991283,116.331329,0,161,40015.3171527778,2009-07-21,07:36:42
39.991264,116.331314,0,161,40015.3172106481,2009-07-21,07:36:47
39.991262,116.331275,0,161,40015.3172685185,2009-07-21,07:36:52
39.991275,116.331246,0,161,40015.3173263889,2009-07-21,07:36:57
39.991279,116.33122,0,161,40015.3173842593,2009-07-21,07:37:02
39.991266,116.331185,0,162,40015.3174421296,2009-07-21,07:37:07
39.991263,116.331154,0,162,40015.3175,2009-07-21,07:37:12
39.991259,116.331111,0,163,40015.3175578704,2009-07-21,07:37:17
39.99126,116.331072,0,163,40015.3176157407,2009-07-21,07:37:22
39.991316,116.330851,0,164,40015.3176736111,2009-07-21,07:37:27
39.991285,116.330748,0,163,40015.3177314815,2009-07-21,07:37:32
39.991241,116.33069,0,161,40015.3177893519,2009-07-21,07:37:37
39.991186,116.330665,0,157,40015.3178472222,2009-07-21,07:37:42
39.991155,116.330618,0,155,40015.3179050926,2009-07-21,07:37:47
39.991125,116.3306,0,155,40015.317962963,2009-07-21,07:37:52
39.991108,116.330583,0,153,40015.3180208333,2009-07-21,07:37:57
39.991088,116.33058,0,150,40015.3180787037,2009-07-21,07:38:02
39.99106,116.330577,0,148,40015.3181365741,2009-07-21,07:38:07
39.991024,116.33058,0,146,40015.3181944444,2009-07-21,07:38:12
39.990969,116.330602,0,144,40015.3182523148,2009-07-21,07:38:17
39.99094,116.330614,0,143,40015.3183101852,2009-07-21,07:38:22
39.990882,116.33066,0,142,40015.3183680556,2009-07-21,07:38:27
39.990837,116.330669,0,143,40015.3184259259,2009-07-21,07:38:32
39.990782,116.330704,0,143,40015.3184837963,2009-07-21,07:38:37
39.990754,116.330739,0,144,40015.3185416667,2009-07-21,07:38:42
39.990705,116.330751,0,145,40015.318599537,2009-07-21,07:38:47
39.990707,116.33076,0,147,40015.3186574074,2009-07-21,07:38:52
39.990717,116.330765,0,149,40015.3187152778,2009-07-21,07:38:57
39.990712,116.330797,0,151,40015.3187731481,2009-07-21,07:39:02
39.990712,116.3308,0,151,40015.3188310185,2009-07-21,07:39:07
39.990712,116.3308,0,151,40015.3188657407,2009-07-21,07:39:10
39.990714,116.330805,0,152,40015.3188888889,2009-07-21,07:39:12
39.990708,116.330984,0,154,40015.3189467593,2009-07-21,07:39:17
39.990471,116.331061,0,181,40015.3225347222,2009-07-21,07:44:27
39.990427,116.331081,0,181,40015.3225925926,2009-07-21,07:44:32
39.990399,116.331077,0,181,40015.322650463,2009-07-21,07:44:37
39.990397,116.331076,0,181,40015.3227083333,2009-07-21,07:44:42
39.990397,116.331076,0,181,40015.3227662037,2009-07-21,07:44:47
39.990395,116.331074,0,181,40015.3228240741,2009-07-21,07:44:52
39.990395,116.331074,0,181,40015.3228587963,2009-07-21,07:44:55
39.990391,116.331072,0,181,40015.3228819444,2009-07-21,07:44:57
39.990413,116.331095,0,181,40015.3229398148,2009-07-21,07:45:02
39.990413,116.331095,0,181,40015.322974537,2009-07-21,07:45:05
39.990409,116.331091,0,182,40015.3229976852,2009-07-21,07:45:07
39.990423,116.331077,0,182,40015.3230555556,2009-07-21,07:45:12
39.990432,116.331069,0,182,40015.3231134259,2009-07-21,07:45:17
39.990394,116.331016,0,183,40015.3231712963,2009-07-21,07:45:22
39.990329,116.331041,0,180,40015.3232291667,2009-07-21,07:45:27
39.990276,116.33101,0,178,40015.323287037,2009-07-21,07:45:32
39.990244,116.331018,0,180,40015.3233449074,2009-07-21,07:45:37
39.990207,116.33101,0,180,40015.3234027778,2009-07-21,07:45:42
39.990196,116.33101,0,180,40015.3234606481,2009-07-21,07:45:47
39.990155,116.331021,0,178,40015.3235185185,2009-07-21,07:45:52
39.9901,116.330974,0,175,40015.3235763889,2009-07-21,07:45:57
39.990051,116.330984,0,176,40015.3236342593,2009-07-21,07:46:02
39.990044,116.331014,0,176,40015.3236921296,2009-07-21,07:46:07
39.990067,116.331045,0,178,40015.32375,2009-07-21,07:46:12
39.990123,116.331042,0,181,40015.3238078704,2009-07-21,07:46:17
39.990142,116.33107,0,178,40015.3238657407,2009-07-21,07:46:22
39.99019,116.331023,0,172,40015.3239236111,2009-07-21,07:46:27
39.990212,116.330979,0,169,40015.3239814815,2009-07-21,07:46:32
39.990265,116.330966,0,163,40015.3240393519,2009-07-21,07:46:37
39.990323,116.331002,0,160,40015.3240972222,2009-07-21,07:46:42
39.990395,116.331001,0,157,40015.3241550926,2009-07-21,07:46:47
39.99041,116.330967,0,160,40015.324212963,2009-07-21,07:46:52
39.990452,116.330997,0,160,40015.3242708333,2009-07-21,07:46:57
39.990487,116.330987,0,157,40015.3243287037,2009-07-21,07:47:02
39.990515,116.330965,0,159,40015.3243865741,2009-07-21,07:47:07
39.99051,116.33095,0,159,40015.3244444444,2009-07-21,07:47:12
39.99057,116.330978,0,163,40015.3245023148,2009-07-21,07:47:17
39.990609,116.330959,0,170,40015.3245601852,2009-07-21,07:47:22
39.990637,116.330955,0,171,40015.3246180556,2009-07-21,07:47:27
39.990661,116.330968,0,172,40015.3246759259,2009-07-21,07:47:32
39.990695,116.330914,0,173,40015.3247337963,2009-07-21,07:47:37
39.990731,116.330914,0,180,40015.3247916667,2009-07-21,07:47:42
39.990749,116.330903,0,180,40015.324849537,2009-07-21,07:47:47
39.99078,116.330936,0,175,40015.3249074074,2009-07-21,07:47:52
39.990799,116.330938,0,177,40015.3249652778,2009-07-21,07:47:57
39.990834,116.330955,0,176,40015.3250231481,2009-07-21,07:48:02
39.990891,116.330953,0,178,40015.3250810185,2009-07-21,07:48:07
39.990944,116.330932,0,177,40015.3251388889,2009-07-21,07:48:12
39.991001,116.330882,0,168,40015.3251967593,2009-07-21,07:48:17
39.991073,116.330799,0,151,40015.3252546296,2009-07-21,07:48:22
39.991105,116.33073,0,141,40015.3253125,2009-07-21,07:48:27
39.99113,116.330665,0,134,40015.3253703704,2009-07-21,07:48:32
39.991165,116.330623,0,128,40015.3254282407,2009-07-21,07:48:37
39.991213,116.330584,0,128,40015.3254861111,2009-07-21,07:48:42
39.991194,116.330567,0,127,40015.3255439815,2009-07-21,07:48:47
39.991177,116.330548,0,128,40015.3256018519,2009-07-21,07:48:52
39.991159,116.33053,0,130,40015.3256597222,2009-07-21,07:48:57
39.991152,116.330523,0,130,40015.3257175926,2009-07-21,07:49:02
39.991152,116.330523,0,130,40015.3257523148,2009-07-21,07:49:05
39.991146,116.330525,0,130,40015.325775463,2009-07-21,07:49:07
39.991159,116.33053,0,130,40015.3258333333,2009-07-21,07:49:12
39.991202,116.330539,0,130,40015.3258912037,2009-07-21,07:49:17
39.99123,116.330534,0,130,40015.3259490741,2009-07-21,07:49:22
39.991274,116.330543,0,130,40015.3260069444,2009-07-21,07:49:27
39.99129,116.330548,0,130,40015.3260648148,2009-07-21,07:49:32
39.991313,116.330566,0,131,40015.3261226852,2009-07-21,07:49:37
39.991352,116.330609,0,131,40015.3261805556,2009-07-21,07:49:42
39.991427,116.330375,0,124,40015.3266435185,2009-07-21,07:50:22
39.99128,116.330514,0,123,40015.3267013889,2009-07-21,07:50:27
39.99155,116.33054,0,155,40015.3267592593,2009-07-21,07:50:32
39.991663,116.330585,0,164,40015.3268171296,2009-07-21,07:50:37
39.991694,116.330596,0,175,40015.326875,2009-07-21,07:50:42
39.99173,116.330621,0,175,40015.3269328704,2009-07-21,07:50:47
39.991731,116.330636,0,171,40015.3269907407,2009-07-21,07:50:52
39.991745,116.330631,0,171,40015.3270486111,2009-07-21,07:50:57
39.991745,116.330631,0,171,40015.3270833333,2009-07-21,07:51:00
39.991753,116.330634,0,171,40015.3271064815,2009-07-21,07:51:02
39.991744,116.33063,0,172,40015.3271643519,2009-07-21,07:51:07
39.991762,116.330623,0,188,40015.3272222222,2009-07-21,07:51:12
39.991763,116.330636,0,204,40015.3272800926,2009-07-21,07:51:17
39.991763,116.330636,0,204,40015.3273148148,2009-07-21,07:51:20
39.991759,116.330633,0,204,40015.327337963,2009-07-21,07:51:22
39.99174,116.330622,0,199,40015.3273958333,2009-07-21,07:51:27
39.991666,116.330631,0,190,40015.3274537037,2009-07-21,07:51:32
39.991574,116.330619,0,183,40015.3275115741,2009-07-21,07:51:37
39.991565,116.330609,0,183,40015.3275694444,2009-07-21,07:51:42
39.991565,116.33061,0,182,40015.3276273148,2009-07-21,07:51:47
39.991568,116.33061,0,182,40015.3276851852,2009-07-21,07:51:52
39.991568,116.33061,0,182,40015.3277199074,2009-07-21,07:51:55
39.991567,116.330609,0,182,40015.3277430556,2009-07-21,07:51:57
39.991505,116.330569,0,181,40015.3278009259,2009-07-21,07:52:02
39.991477,116.330523,0,180,40015.3278587963,2009-07-21,07:52:07
39.991423,116.330505,0,181,40015.3279166667,2009-07-21,07:52:12
39.991627,116.33056,0,203,40015.3323726852,2009-07-21,07:58:37
39.991684,116.330627,0,197,40015.3324305556,2009-07-21,07:58:42
39.9917,116.330652,0,196,40015.3324884259,2009-07-21,07:58:47
39.991731,116.330664,0,195,40015.3325462963,2009-07-21,07:58:52
39.991753,116.330669,0,194,40015.3326041667,2009-07-21,07:58:57
39.991819,116.330714,0,190,40015.332662037,2009-07-21,07:59:02
39.991854,116.33072,0,188,40015.3327199074,2009-07-21,07:59:07
39.991891,116.330764,0,185,40015.3327777778,2009-07-21,07:59:12
39.991939,116.330808,0,183,40015.3328356481,2009-07-21,07:59:17
39.99209,116.330656,0,186,40015.3328935185,2009-07-21,07:59:22
39.992133,116.330649,0,185,40015.3329513889,2009-07-21,07:59:27
39.992167,116.330659,0,182,40015.3330092593,2009-07-21,07:59:32
39.992187,116.33067,0,182,40015.3330671296,2009-07-21,07:59:37
39.992248,116.330669,0,184,40015.333125,2009-07-21,07:59:42
39.992324,116.330684,0,186,40015.3331828704,2009-07-21,07:59:47
39.992366,116.330698,0,186,40015.3332407407,2009-07-21,07:59:52
39.992442,116.330672,0,187,40015.3332986111,2009-07-21,07:59:57
39.992524,116.330657,0,190,40015.3333564815,2009-07-21,08:00:02
39.992539,116.330668,0,192,40015.3334143519,2009-07-21,08:00:07
39.992531,116.330682,0,195,40015.3334722222,2009-07-21,08:00:12
39.99251,116.330714,0,197,40015.3335300926,2009-07-21,08:00:17
39.992469,116.330752,0,197,40015.333587963,2009-07-21,08:00:22
39.992469,116.330752,0,197,40015.3336226852,2009-07-21,08:00:25
39.992468,116.330752,0,198,40015.3336458333,2009-07-21,08:00:27
39.992436,116.330736,0,198,40015.3337037037,2009-07-21,08:00:32
39.99239,116.33071,0,198,40015.3337615741,2009-07-21,08:00:37
39.992378,116.330677,0,198,40015.3338194444,2009-07-21,08:00:42
39.992366,116.330665,0,198,40015.3338773148,2009-07-21,08:00:47
39.992357,116.330662,0,198,40015.3339351852,2009-07-21,08:00:52
39.992357,116.330662,0,198,40015.3339699074,2009-07-21,08:00:55
39.99235,116.33066,0,198,40015.3339930556,2009-07-21,08:00:57
39.992339,116.330655,0,198,40015.3340509259,2009-07-21,08:01:02
39.99233,116.330651,0,198,40015.3341087963,2009-07-21,08:01:07
39.992321,116.330646,0,198,40015.3341666667,2009-07-21,08:01:12
39.992303,116.330633,0,198,40015.334224537,2009-07-21,08:01:17
39.992283,116.330629,0,198,40015.3342824074,2009-07-21,08:01:22
39.992364,116.330706,0,153,40015.3371180556,2009-07-21,08:05:27
39.992281,116.330849,0,137,40015.3371759259,2009-07-21,08:05:32
39.992268,116.330853,0,140,40015.3372337963,2009-07-21,08:05:37
39.992255,116.330815,0,147,40015.3372916667,2009-07-21,08:05:42
39.992204,116.330787,0,146,40015.337349537,2009-07-21,08:05:47
39.992194,116.330736,0,149,40015.3374074074,2009-07-21,08:05:52
39.992147,116.330724,0,148,40015.3374652778,2009-07-21,08:05:57
39.992055,116.330724,0,145,40015.3375231481,2009-07-21,08:06:02
39.991993,116.330697,0,135,40015.3375810185,2009-07-21,08:06:07
39.991966,116.33066,0,131,40015.3376388889,2009-07-21,08:06:12
39.991948,116.330627,0,129,40015.3376967593,2009-07-21,08:06:17
39.99193,116.330636,0,130,40015.3377546296,2009-07-21,08:06:22
39.991927,116.330637,0,129,40015.3378125,2009-07-21,08:06:27
39.991927,116.330637,0,129,40015.3378472222,2009-07-21,08:06:30
39.991931,116.330636,0,128,40015.3378703704,2009-07-21,08:06:32
39.991939,116.330606,0,126,40015.3379282407,2009-07-21,08:06:37
39.991904,116.33061,0,130,40015.3379861111,2009-07-21,08:06:42
39.991882,116.330552,0,132,40015.3380439815,2009-07-21,08:06:47
39.991839,116.33053,0,132,40015.3381018518,2009-07-21,08:06:52
39.991843,116.330575,0,133,40015.3381597222,2009-07-21,08:06:57
39.99186,116.330641,0,133,40015.3382175926,2009-07-21,08:07:02
39.991855,116.330687,0,134,40015.338275463,2009-07-21,08:07:07
39.991845,116.330674,0,134,40015.3383333333,2009-07-21,08:07:12
39.991845,116.330674,0,134,40015.3383680556,2009-07-21,08:07:15
39.99184,116.330672,0,134,40015.3383912037,2009-07-21,08:07:17
39.99183,116.330667,0,134,40015.3384490741,2009-07-21,08:07:22
39.99183,116.330667,0,134,40015.3384837963,2009-07-21,08:07:25
39.991828,116.330665,0,134,40015.3385069444,2009-07-21,08:07:27
39.991845,116.330676,0,134,40015.3385648148,2009-07-21,08:07:32
39.99212,116.330816,0,258,40015.3386805556,2009-07-21,08:07:42
39.991692,116.331037,0,173,40015.3387384259,2009-07-21,08:07:47
39.991666,116.331046,0,175,40015.3387962963,2009-07-21,08:07:52
39.991697,116.331068,0,175,40015.3388541667,2009-07-21,08:07:57
39.991767,116.331283,0,184,40015.338912037,2009-07-21,08:08:02
39.9917,116.331211,0,157,40015.3389699074,2009-07-21,08:08:07
39.991687,116.331181,0,144,40015.3390277778,2009-07-21,08:08:12
39.991684,116.331133,0,134,40015.3390856481,2009-07-21,08:08:17
39.991673,116.331123,0,130,40015.3391435185,2009-07-21,08:08:22
39.991642,116.331121,0,122,40015.3392013889,2009-07-21,08:08:27
39.991536,116.33119,0,112,40015.3392592593,2009-07-21,08:08:32
39.991518,116.331138,0,101,40015.3393171296,2009-07-21,08:08:37
39.991488,116.331135,0,98,40015.339375,2009-07-21,08:08:42
39.991476,116.331132,0,98,40015.3394328704,2009-07-21,08:08:47
39.991476,116.331132,0,98,40015.3394675926,2009-07-21,08:08:50
39.991468,116.331128,0,98,40015.3394907407,2009-07-21,08:08:52
39.991453,116.331127,0,97,40015.3395486111,2009-07-21,08:08:57
39.991449,116.331138,0,97,40015.3396064815,2009-07-21,08:09:02
39.991455,116.331133,0,97,40015.3396643519,2009-07-21,08:09:07
39.991455,116.331133,0,97,40015.3396990741,2009-07-21,08:09:10
39.991462,116.331135,0,97,40015.3397222222,2009-07-21,08:09:12
39.991527,116.331105,0,96,40015.3397800926,2009-07-21,08:09:17
39.991584,116.331068,0,97,40015.339837963,2009-07-21,08:09:22
39.991617,116.331014,0,97,40015.3398958333,2009-07-21,08:09:27
39.991649,116.330967,0,97,40015.3399537037,2009-07-21,08:09:32
39.991676,116.330938,0,98,40015.3400115741,2009-07-21,08:09:37
39.991687,116.330953,0,98,40015.3400694444,2009-07-21,08:09:42
39.991699,116.330959,0,98,40015.3401273148,2009-07-21,08:09:47
39.991725,116.330982,0,98,40015.3401851852,2009-07-21,08:09:52
39.991748,116.331013,0,99,40015.3402430556,2009-07-21,08:09:57
39.991776,116.33104,0,99,40015.3403009259,2009-07-21,08:10:02
39.99179,116.331063,0,99,40015.3403587963,2009-07-21,08:10:07
39.991768,116.331073,0,100,40015.3404166667,2009-07-21,08:10:12
39.991768,116.331073,0,100,40015.3404513889,2009-07-21,08:10:15
39.99176,116.33107,0,100,40015.340474537,2009-07-21,08:10:17
39.991691,116.331115,0,100,40015.3405324074,2009-07-21,08:10:22
39.991622,116.331492,0,101,40015.3405902778,2009-07-21,08:10:27
39.991614,116.3315,0,101,40015.3406481481,2009-07-21,08:10:32
39.991614,116.3315,0,101,40015.3406828704,2009-07-21,08:10:35
39.991607,116.331508,0,101,40015.3407060185,2009-07-21,08:10:37
39.991601,116.331522,0,102,40015.3407638889,2009-07-21,08:10:42
39.991592,116.33153,0,102,40015.3408217593,2009-07-21,08:10:47
39.991554,116.331583,0,102,40015.3408796296,2009-07-21,08:10:52
39.991477,116.331666,0,102,40015.3409375,2009-07-21,08:10:57
39.991422,116.331676,0,102,40015.3409953704,2009-07-21,08:11:02
39.991398,116.331696,0,102,40015.3410532407,2009-07-21,08:11:07
39.991416,116.331686,0,103,40015.3411111111,2009-07-21,08:11:12
39.991417,116.331687,0,103,40015.3411689815,2009-07-21,08:11:17
39.991417,116.331687,0,103,40015.3412037037,2009-07-21,08:11:20
39.991422,116.331689,0,103,40015.3412268519,2009-07-21,08:11:22
39.991534,116.331565,0,103,40015.3412847222,2009-07-21,08:11:27
39.99165,116.331416,0,103,40015.3413425926,2009-07-21,08:11:32
39.991668,116.331397,0,103,40015.341400463,2009-07-21,08:11:37
39.991693,116.331319,0,103,40015.3414583333,2009-07-21,08:11:42
39.991512,116.331445,0,103,40015.3415162037,2009-07-21,08:11:47
39.991382,116.331454,0,103,40015.3415740741,2009-07-21,08:11:52
39.99131,116.33144,0,103,40015.3416319444,2009-07-21,08:11:57
39.991295,116.331417,0,104,40015.3416898148,2009-07-21,08:12:02
39.991284,116.331388,0,104,40015.3417476852,2009-07-21,08:12:07
39.991307,116.331353,0,104,40015.3418055556,2009-07-21,08:12:12
39.991348,116.331322,0,104,40015.3418634259,2009-07-21,08:12:17
39.991351,116.331322,0,104,40015.3419212963,2009-07-21,08:12:22
39.991355,116.331322,0,104,40015.3419791667,2009-07-21,08:12:27
39.991356,116.331321,0,104,40015.342037037,2009-07-21,08:12:32
39.991356,116.33132,0,104,40015.3420949074,2009-07-21,08:12:37
39.991357,116.33132,0,104,40015.3421527778,2009-07-21,08:12:42
39.991357,116.33132,0,104,40015.3421875,2009-07-21,08:12:45
39.991364,116.331324,0,104,40015.3422106481,2009-07-21,08:12:47
39.99147,116.331323,0,104,40015.3422685185,2009-07-21,08:12:52
39.99151,116.331366,0,104,40015.3423263889,2009-07-21,08:12:57
39.99154,116.33143,0,104,40015.3423842593,2009-07-21,08:13:02
39.99159,116.331506,0,104,40015.3424421296,2009-07-21,08:13:07
39.99172,116.331582,0,104,40015.3425,2009-07-21,08:13:12
39.99182,116.331614,0,104,40015.3425578704,2009-07-21,08:13:17
39.991876,116.331591,0,104,40015.3426157407,2009-07-21,08:13:22
39.991918,116.331517,0,104,40015.3426736111,2009-07-21,08:13:27
39.991926,116.331481,0,103,40015.3427314815,2009-07-21,08:13:32
39.991922,116.331479,0,103,40015.3427893519,2009-07-21,08:13:37
39.991922,116.331479,0,103,40015.3428240741,2009-07-21,08:13:40
39.991917,116.331476,0,103,40015.3428472222,2009-07-21,08:13:42
39.991912,116.331457,0,103,40015.3429050926,2009-07-21,08:13:47
39.991925,116.331404,0,103,40015.342962963,2009-07-21,08:13:52
39.991906,116.331153,0,103,40015.3430208333,2009-07-21,08:13:57
39.991881,116.330943,0,103,40015.3430787037,2009-07-21,08:14:02
39.991891,116.330833,0,102,40015.3431365741,2009-07-21,08:14:07
39.99189,116.330778,0,102,40015.3431944444,2009-07-21,08:14:12
39.991896,116.330756,0,102,40015.3432523148,2009-07-21,08:14:17
39.991904,116.330759,0,102,40015.3433101852,2009-07-21,08:14:22
39.991909,116.330761,0,103,40015.3433680556,2009-07-21,08:14:27
39.991909,116.330761,0,103,40015.3434027778,2009-07-21,08:14:30
39.991904,116.330758,0,103,40015.3434259259,2009-07-21,08:14:32
39.991884,116.33076,0,103,40015.3434837963,2009-07-21,08:14:37
39.991819,116.33077,0,103,40015.3435416667,2009-07-21,08:14:42
39.991759,116.330758,0,104,40015.343599537,2009-07-21,08:14:47
39.991743,116.33071,0,105,40015.3436574074,2009-07-21,08:14:52
39.991791,116.330627,0,106,40015.3437152778,2009-07-21,08:14:57
39.991811,116.330613,0,107,40015.3437731481,2009-07-21,08:15:02
39.991884,116.330581,0,108,40015.3438310185,2009-07-21,08:15:07
39.991949,116.330565,0,108,40015.3438888889,2009-07-21,08:15:12
39.991978,116.3306,0,109,40015.3439467593,2009-07-21,08:15:17
39.99203,116.330574,0,110,40015.3440046296,2009-07-21,08:15:22
39.992048,116.330572,0,111,40015.3440625,2009-07-21,08:15:27
39.992048,116.330572,0,111,40015.3440972222,2009-07-21,08:15:30
39.992046,116.330575,0,111,40015.3441203704,2009-07-21,08:15:32
39.992037,116.330574,0,112,40015.3441782407,2009-07-21,08:15:37
39.99203,116.330574,0,112,40015.3442361111,2009-07-21,08:15:42
39.99203,116.330574,0,112,40015.3442708333,2009-07-21,08:15:45
39.992025,116.330573,0,112,40015.3442939815,2009-07-21,08:15:47
39.991979,116.33062,0,112,40015.3443518518,2009-07-21,08:15:52
39.991868,116.331161,0,113,40015.3444097222,2009-07-21,08:15:57
39.991846,116.331128,0,112,40015.3444675926,2009-07-21,08:16:02
39.991808,116.331022,0,112,40015.344525463,2009-07-21,08:16:07
39.991766,116.330844,0,112,40015.3445833333,2009-07-21,08:16:12
39.991743,116.330718,0,111,40015.3446412037,2009-07-21,08:16:17
39.991691,116.330644,0,112,40015.3446990741,2009-07-21,08:16:22
39.991658,116.330588,0,112,40015.3447569444,2009-07-21,08:16:27
39.991558,116.330725,0,112,40015.3448148148,2009-07-21,08:16:32
39.991446,116.330868,0,112,40015.3448726852,2009-07-21,08:16:37
39.991407,116.330935,0,111,40015.3449305556,2009-07-21,08:16:42
39.991488,116.330976,0,111,40015.3449884259,2009-07-21,08:16:47
39.991547,116.331011,0,110,40015.3450462963,2009-07-21,08:16:52
39.991591,116.331065,0,110,40015.3451041667,2009-07-21,08:16:57
39.991592,116.331122,0,110,40015.345162037,2009-07-21,08:17:02
39.991558,116.331161,0,110,40015.3452199074,2009-07-21,08:17:07
39.991543,116.331162,0,110,40015.3452777778,2009-07-21,08:17:12
39.991894,116.331086,0,86,40015.3453356481,2009-07-21,08:17:17
39.991892,116.331032,0,97,40015.3453935185,2009-07-21,08:17:22
39.991874,116.331054,0,96,40015.3454513889,2009-07-21,08:17:27
39.991874,116.331054,0,96,40015.3454861111,2009-07-21,08:17:30
39.991867,116.331052,0,96,40015.3455092593,2009-07-21,08:17:32
39.991816,116.331057,0,96,40015.3455671296,2009-07-21,08:17:37
39.991791,116.331037,0,97,40015.345625,2009-07-21,08:17:42
39.991761,116.330988,0,97,40015.3456828704,2009-07-21,08:17:47
39.991746,116.33095,0,98,40015.3457407407,2009-07-21,08:17:52
39.991727,116.330937,0,100,40015.3457986111,2009-07-21,08:17:57
39.991672,116.33093,0,101,40015.3458564815,2009-07-21,08:18:02
39.991771,116.330798,0,102,40015.3459143518,2009-07-21,08:18:07
39.99183,116.330704,0,103,40015.3459722222,2009-07-21,08:18:12
39.991926,116.330561,0,104,40015.3460300926,2009-07-21,08:18:17
39.992015,116.330459,0,106,40015.346087963,2009-07-21,08:18:22
39.992047,116.33042,0,107,40015.3461458333,2009-07-21,08:18:27
39.992029,116.330395,0,109,40015.3462037037,2009-07-21,08:18:32
39.991997,116.33042,0,111,40015.3462615741,2009-07-21,08:18:37
39.991936,116.330475,0,114,40015.3463194444,2009-07-21,08:18:42
39.991866,116.330528,0,114,40015.3463773148,2009-07-21,08:18:47
39.991793,116.330579,0,112,40015.3464351852,2009-07-21,08:18:52
39.991733,116.330602,0,110,40015.3464930556,2009-07-21,08:18:57
39.991683,116.330621,0,108,40015.3465509259,2009-07-21,08:19:02
39.991636,116.330648,0,106,40015.3466087963,2009-07-21,08:19:07
39.991603,116.330692,0,104,40015.3466666667,2009-07-21,08:19:12
39.991598,116.330735,0,103,40015.346724537,2009-07-21,08:19:17
39.99161,116.330783,0,100,40015.3467824074,2009-07-21,08:19:22
39.991613,116.330826,0,97,40015.3468402778,2009-07-21,08:19:27
39.991598,116.330796,0,96,40015.3468981481,2009-07-21,08:19:32
39.991557,116.330716,0,94,40015.3469560185,2009-07-21,08:19:37
39.991445,116.330649,0,93,40015.3470138889,2009-07-21,08:19:42
39.991345,116.33056,0,94,40015.3470717593,2009-07-21,08:19:47
39.991271,116.3305,0,96,40015.3471296296,2009-07-21,08:19:52
39.991425,116.330402,0,100,40015.3471875,2009-07-21,08:19:57
39.991641,116.33017,0,106,40015.3472453704,2009-07-21,08:20:02
39.991879,116.330379,0,120,40015.3473032407,2009-07-21,08:20:07
39.992099,116.33032,0,133,40015.3473611111,2009-07-21,08:20:12
39.992332,116.330111,0,147,40015.3474189815,2009-07-21,08:20:17
39.992429,116.329952,0,165,40015.3474768519,2009-07-21,08:20:22
39.992636,116.329735,0,182,40015.3475347222,2009-07-21,08:20:27
39.992855,116.32956,0,196,40015.3475925926,2009-07-21,08:20:32
39.992828,116.329504,0,209,40015.347650463,2009-07-21,08:20:37
39.992607,116.329679,0,222,40015.3477083333,2009-07-21,08:20:42
39.992373,116.329941,0,232,40015.3477662037,2009-07-21,08:20:47
39.992243,116.330067,0,240,40015.3478240741,2009-07-21,08:20:52
39.992229,116.330088,0,251,40015.3478819444,2009-07-21,08:20:57
39.992186,116.330173,0,253,40015.3479398148,2009-07-21,08:21:02
39.992205,116.330222,0,258,40015.3479976852,2009-07-21,08:21:07
39.992237,116.330271,0,263,40015.3480555556,2009-07-21,08:21:12
39.992022,116.331021,0,53,40015.3486342593,2009-07-21,08:22:02
39.99206,116.330808,0,152,40015.3486921296,2009-07-21,08:22:07
39.9921,116.330637,0,199,40015.34875,2009-07-21,08:22:12
39.99224,116.330442,0,222,40015.3488078704,2009-07-21,08:22:17
39.992398,116.330285,0,238,40015.3488657407,2009-07-21,08:22:22
39.992518,116.33018,0,276,40015.3489236111,2009-07-21,08:22:27
39.992668,116.330019,0,302,40015.3489814815,2009-07-21,08:22:32
39.992735,116.330166,0,292,40015.3497337963,2009-07-21,08:23:37
39.992501,116.330428,0,292,40015.3497916667,2009-07-21,08:23:42
39.992518,116.3304,0,292,40015.349849537,2009-07-21,08:23:47
39.992648,116.330254,0,291,40015.3499074074,2009-07-21,08:23:52
39.992831,116.33002,0,291,40015.3499652778,2009-07-21,08:23:57
39.993027,116.329694,0,291,40015.3500231481,2009-07-21,08:24:02
39.99313,116.329415,0,292,40015.3500810185,2009-07-21,08:24:07
39.993198,116.329198,0,294,40015.3501388889,2009-07-21,08:24:12
39.993274,116.328979,0,295,40015.3501967593,2009-07-21,08:24:17
39.993781,116.329238,0,19,40015.3517013889,2009-07-21,08:26:27
39.992635,116.330363,0,274,40015.3517592593,2009-07-21,08:26:32
39.993017,116.329907,0,291,40015.3518171296,2009-07-21,08:26:37
39.993342,116.329512,0,299,40015.351875,2009-07-21,08:26:42
39.992781,116.32991,0,266,40015.3521643518,2009-07-21,08:27:07
39.992437,116.328809,0,217,40015.3522222222,2009-07-21,08:27:12
39.992852,116.329329,0,255,40015.3522800926,2009-07-21,08:27:17
39.992945,116.329668,0,265,40015.352337963,2009-07-21,08:27:22
39.992873,116.33008,0,268,40015.3523958333,2009-07-21,08:27:27
39.992748,116.330499,0,270,40015.3524537037,2009-07-21,08:27:32
39.992603,116.330822,0,271,40015.3525115741,2009-07-21,08:27:37
39.992489,116.330929,0,270,40015.3525694444,2009-07-21,08:27:42
39.992411,116.330977,0,269,40015.3526273148,2009-07-21,08:27:47
39.992308,116.33121,0,269,40015.3526851852,2009-07-21,08:27:52
39.992266,116.331271,0,269,40015.3527430556,2009-07-21,08:27:57
39.992272,116.331254,0,270,40015.3528009259,2009-07-21,08:28:02
39.992287,116.331185,0,272,40015.3528587963,2009-07-21,08:28:07
39.99221,116.331124,0,276,40015.3529166667,2009-07-21,08:28:12
39.992112,116.331025,0,281,40015.352974537,2009-07-21,08:28:17
39.992099,116.330867,0,286,40015.3530324074,2009-07-21,08:28:22
39.985724,116.337394,0,282,40015.3584143519,2009-07-21,08:36:07
39.987836,116.334663,0,1202,40015.3584722222,2009-07-21,08:36:12
39.988107,116.334338,0,1382,40015.3585300926,2009-07-21,08:36:17
39.988053,116.334549,0,1447,40015.358587963,2009-07-21,08:36:22
39.988037,116.334565,0,1461,40015.3586458333,2009-07-21,08:36:27
39.9878,116.334274,0,1470,40015.3587037037,2009-07-21,08:36:32
39.987707,116.333901,0,1476,40015.3587615741,2009-07-21,08:36:37
39.987645,116.333789,0,1485,40015.3588194444,2009-07-21,08:36:42
39.987497,116.333806,0,1414,40015.3588773148,2009-07-21,08:36:47
39.987468,116.33367,0,1372,40015.3589351852,2009-07-21,08:36:52
39.987375,116.333735,0,1307,40015.3589930556,2009-07-21,08:36:57
39.987316,116.333797,0,1271,40015.3590509259,2009-07-21,08:37:02
39.987312,116.333796,0,1272,40015.3591087963,2009-07-21,08:37:07
39.987305,116.333794,0,1273,40015.3591666667,2009-07-21,08:37:12
39.987303,116.333794,0,1274,40015.359224537,2009-07-21,08:37:17
39.987303,116.333794,0,1274,40015.3592592593,2009-07-21,08:37:20
39.987308,116.333797,0,1275,40015.3592824074,2009-07-21,08:37:22
39.987274,116.333786,0,1273,40015.3593402778,2009-07-21,08:37:27
39.987253,116.333738,0,1277,40015.3593981481,2009-07-21,08:37:32
39.987294,116.333617,0,1283,40015.3594560185,2009-07-21,08:37:37
39.987342,116.333468,0,1289,40015.3595138889,2009-07-21,08:37:42
39.987366,116.333362,0,1293,40015.3595717593,2009-07-21,08:37:47
39.987383,116.333281,0,1299,40015.3596296296,2009-07-21,08:37:52
39.987402,116.333247,0,1268,40015.3596875,2009-07-21,08:37:57
39.987378,116.333356,0,1228,40015.3597453704,2009-07-21,08:38:02
39.987377,116.33342,0,1201,40015.3598032407,2009-07-21,08:38:07
39.98739,116.333386,0,1200,40015.3598611111,2009-07-21,08:38:12
39.98741,116.333321,0,1203,40015.3599189815,2009-07-21,08:38:17
39.98741,116.333259,0,1204,40015.3599768518,2009-07-21,08:38:22
39.987445,116.333249,0,1196,40015.3600347222,2009-07-21,08:38:27
39.987458,116.333301,0,1189,40015.3600925926,2009-07-21,08:38:32
39.987457,116.333314,0,1194,40015.360150463,2009-07-21,08:38:37
39.98743,116.333344,0,1199,40015.3602083333,2009-07-21,08:38:42
39.987388,116.333416,0,1193,40015.3602662037,2009-07-21,08:38:47
39.987349,116.333461,0,1199,40015.3603240741,2009-07-21,08:38:52
39.987343,116.333444,0,1203,40015.3603819444,2009-07-21,08:38:57
39.987365,116.333417,0,1207,40015.3604398148,2009-07-21,08:39:02
39.987374,116.333421,0,1209,40015.3604976852,2009-07-21,08:39:07
39.987383,116.333422,0,1212,40015.3605555556,2009-07-21,08:39:12
39.987399,116.333396,0,1212,40015.3606134259,2009-07-21,08:39:17
39.987375,116.333379,0,1213,40015.3606712963,2009-07-21,08:39:22
39.987375,116.333379,0,1213,40015.3607060185,2009-07-21,08:39:25
39.987377,116.333379,0,1215,40015.3607291667,2009-07-21,08:39:27
39.987384,116.333313,0,1221,40015.360787037,2009-07-21,08:39:32
39.98742,116.333223,0,1227,40015.3608449074,2009-07-21,08:39:37
39.988161,116.333677,0,1376,40015.3609027778,2009-07-21,08:39:42
39.988201,116.33395,0,1405,40015.3609606481,2009-07-21,08:39:47
39.988089,116.334047,0,1408,40015.3610185185,2009-07-21,08:39:52
39.988074,116.334055,0,1409,40015.3610763889,2009-07-21,08:39:57
39.988074,116.334055,0,1409,40015.3611111111,2009-07-21,08:40:00
39.988079,116.334054,0,1415,40015.3611342593,2009-07-21,08:40:02
39.988153,116.333945,0,1424,40015.3611921296,2009-07-21,08:40:07
39.988251,116.333829,0,1435,40015.36125,2009-07-21,08:40:12
39.988342,116.333763,0,1447,40015.3613078704,2009-07-21,08:40:17
39.988446,116.333624,0,1460,40015.3613657407,2009-07-21,08:40:22
39.988545,116.333496,0,1474,40015.3614236111,2009-07-21,08:40:27
39.988657,116.333348,0,1494,40015.3614814815,2009-07-21,08:40:32
39.988766,116.333207,0,1508,40015.3615393518,2009-07-21,08:40:37
39.989064,116.333183,0,1531,40015.3615972222,2009-07-21,08:40:42
39.989388,116.333069,0,1546,40015.3616550926,2009-07-21,08:40:47
39.989582,116.332819,0,1550,40015.361712963,2009-07-21,08:40:52
39.989766,116.332603,0,1554,40015.3617708333,2009-07-21,08:40:57
39.989829,116.332465,0,1558,40015.3618287037,2009-07-21,08:41:02
39.989714,116.332491,0,1569,40015.3618865741,2009-07-21,08:41:07
39.989418,116.332622,0,1579,40015.3619444444,2009-07-21,08:41:12
39.988536,116.333237,0,1586,40015.3620023148,2009-07-21,08:41:17
39.988178,116.333718,0,1595,40015.3620601852,2009-07-21,08:41:22
39.988197,116.333756,0,1600,40015.3621180556,2009-07-21,08:41:27
39.988187,116.333774,0,1605,40015.3621759259,2009-07-21,08:41:32
39.988201,116.333782,0,1609,40015.3622337963,2009-07-21,08:41:37
39.988221,116.333793,0,1613,40015.3622916667,2009-07-21,08:41:42
39.988244,116.333788,0,1617,40015.362349537,2009-07-21,08:41:47
39.988244,116.333788,0,1617,40015.3623842593,2009-07-21,08:41:50
39.988245,116.333783,0,1621,40015.3624074074,2009-07-21,08:41:52
39.988284,116.333757,0,1623,40015.3624652778,2009-07-21,08:41:57
39.988368,116.333683,0,1626,40015.3625231481,2009-07-21,08:42:02
39.988443,116.33361,0,1631,40015.3625810185,2009-07-21,08:42:07
39.988529,116.333523,0,1636,40015.3626388889,2009-07-21,08:42:12
39.988606,116.333433,0,1641,40015.3626967593,2009-07-21,08:42:17
39.988688,116.333324,0,1647,40015.3627546296,2009-07-21,08:42:22
39.988747,116.333224,0,1653,40015.3628125,2009-07-21,08:42:27
39.989926,116.33273,0,1657,40015.3628703704,2009-07-21,08:42:32
39.990429,116.332391,0,1657,40015.3629282407,2009-07-21,08:42:37
39.990227,116.332641,0,1652,40015.3629861111,2009-07-21,08:42:42
39.990027,116.332871,0,1643,40015.3630439815,2009-07-21,08:42:47
39.990103,116.332893,0,1644,40015.3631018519,2009-07-21,08:42:52
39.990935,116.33215,0,1636,40015.3631597222,2009-07-21,08:42:57
39.991069,116.332135,0,1638,40015.3632175926,2009-07-21,08:43:02
39.991158,116.332122,0,1641,40015.363275463,2009-07-21,08:43:07
39.988921,116.335663,0,1600,40015.3635648148,2009-07-21,08:43:32
39.988974,116.335334,0,1615,40015.3636226852,2009-07-21,08:43:37
39.989057,116.333999,0,1604,40015.3646064815,2009-07-21,08:45:02
39.991345,116.332199,0,1278,40015.3646643519,2009-07-21,08:45:07
39.991402,116.331997,0,1207,40015.3647222222,2009-07-21,08:45:12
39.991409,116.331892,0,997,40015.3647800926,2009-07-21,08:45:17
39.991316,116.331785,0,861,40015.364837963,2009-07-21,08:45:22
39.991316,116.331785,0,861,40015.3648726852,2009-07-21,08:45:25
39.991312,116.331784,0,849,40015.3648958333,2009-07-21,08:45:27
39.99133,116.331698,0,789,40015.3649537037,2009-07-21,08:45:32
39.991399,116.331654,0,763,40015.3650115741,2009-07-21,08:45:37
39.991448,116.331582,0,744,40015.3650694444,2009-07-21,08:45:42
39.991506,116.331564,0,719,40015.3651273148,2009-07-21,08:45:47
39.991595,116.331435,0,699,40015.3651851852,2009-07-21,08:45:52
39.991664,116.331375,0,655,40015.3652430556,2009-07-21,08:45:57
39.991782,116.331294,0,608,40015.3653009259,2009-07-21,08:46:02
39.991807,116.331249,0,570,40015.3653587963,2009-07-21,08:46:07
39.991839,116.331202,0,514,40015.3654166667,2009-07-21,08:46:12
39.991911,116.331149,0,492,40015.365474537,2009-07-21,08:46:17
39.991997,116.331116,0,461,40015.3655324074,2009-07-21,08:46:22
39.99213,116.331063,0,394,40015.3655902778,2009-07-21,08:46:27
39.992161,116.331086,0,380,40015.3656481481,2009-07-21,08:46:32
39.992198,116.331087,0,365,40015.3657060185,2009-07-21,08:46:37
39.992227,116.331148,0,348,40015.3657638889,2009-07-21,08:46:42
39.992383,116.331056,0,318,40015.3658217593,2009-07-21,08:46:47
39.992478,116.331015,0,309,40015.3658796296,2009-07-21,08:46:52
39.992525,116.331012,0,300,40015.3659375,2009-07-21,08:46:57
39.99258,116.330946,0,287,40015.3659953704,2009-07-21,08:47:02
39.992623,116.330875,0,268,40015.3660532407,2009-07-21,08:47:07
39.992627,116.330811,0,252,40015.3661111111,2009-07-21,08:47:12
39.99266,116.33074,0,240,40015.3661689815,2009-07-21,08:47:17
39.992669,116.330681,0,232,40015.3662268519,2009-07-21,08:47:22
39.992705,116.330617,0,227,40015.3662847222,2009-07-21,08:47:27
39.992742,116.33055,0,222,40015.3663425926,2009-07-21,08:47:32
39.99281,116.33051,0,218,40015.366400463,2009-07-21,08:47:37
39.992824,116.330492,0,215,40015.3664583333,2009-07-21,08:47:42
39.992823,116.330513,0,215,40015.3665162037,2009-07-21,08:47:47
39.992829,116.330523,0,215,40015.3665740741,2009-07-21,08:47:52
39.992825,116.330529,0,215,40015.3666319444,2009-07-21,08:47:57
39.992824,116.33053,0,215,40015.3666898148,2009-07-21,08:48:02
39.992824,116.33053,0,215,40015.366724537,2009-07-21,08:48:05
39.99282,116.330529,0,215,40015.3667476852,2009-07-21,08:48:07
39.99279,116.330505,0,215,40015.3668055556,2009-07-21,08:48:12
39.992753,116.330447,0,215,40015.3668634259,2009-07-21,08:48:17
39.992722,116.330398,0,215,40015.3669212963,2009-07-21,08:48:22
39.992659,116.330328,0,215,40015.3669791667,2009-07-21,08:48:27
39.992625,116.330286,0,215,40015.367037037,2009-07-21,08:48:32
39.99262,116.330269,0,215,40015.3670949074,2009-07-21,08:48:37
39.992623,116.33026,0,215,40015.3671527778,2009-07-21,08:48:42
39.992623,116.33026,0,215,40015.3671875,2009-07-21,08:48:45
39.992616,116.330257,0,215,40015.3672106481,2009-07-21,08:48:47
39.992605,116.330253,0,215,40015.3672685185,2009-07-21,08:48:52
39.992509,116.330309,0,215,40015.3673263889,2009-07-21,08:48:57
39.992442,116.330321,0,215,40015.3673842593,2009-07-21,08:49:02
39.992451,116.330306,0,215,40015.3674421296,2009-07-21,08:49:07
39.99245,116.33032,0,215,40015.3675,2009-07-21,08:49:12
39.99247,116.330306,0,215,40015.3675578704,2009-07-21,08:49:17
39.991724,116.330642,0,172,40015.3680208333,2009-07-21,08:49:57
39.992571,116.330268,0,-3,40015.3680787037,2009-07-21,08:50:02
39.992564,116.330274,0,0,40015.3681365741,2009-07-21,08:50:07
39.992564,116.330274,0,0,40015.3681712963,2009-07-21,08:50:10
39.992561,116.330272,0,0,40015.3681944444,2009-07-21,08:50:12
39.992526,116.330262,0,0,40015.3682523148,2009-07-21,08:50:17
39.992539,116.330228,0,0,40015.3683101852,2009-07-21,08:50:22
39.992538,116.330227,0,0,40015.3683680556,2009-07-21,08:50:27
39.992538,116.330227,0,0,40015.3684027778,2009-07-21,08:50:30
39.992545,116.330229,0,0,40015.3684259259,2009-07-21,08:50:32
39.992554,116.330231,0,0,40015.3684837963,2009-07-21,08:50:37
39.992557,116.330231,0,0,40015.3685416667,2009-07-21,08:50:42
39.992557,116.330231,0,0,40015.3685763889,2009-07-21,08:50:45
39.992559,116.33023,0,0,40015.368599537,2009-07-21,08:50:47
39.992569,116.330227,0,0,40015.3686574074,2009-07-21,08:50:52
39.992602,116.330214,0,0,40015.3687152778,2009-07-21,08:50:57
39.992612,116.330218,0,0,40015.3687731481,2009-07-21,08:51:02
39.992616,116.330221,0,0,40015.3688310185,2009-07-21,08:51:07
39.992616,116.330221,0,0,40015.3688657407,2009-07-21,08:51:10
39.992621,116.330224,0,0,40015.3688888889,2009-07-21,08:51:12
39.99263,116.330228,0,0,40015.3689467593,2009-07-21,08:51:17
39.992669,116.330213,0,0,40015.3690046296,2009-07-21,08:51:22
39.992685,116.330226,0,0,40015.3690625,2009-07-21,08:51:27
39.992694,116.33023,0,0,40015.3691203704,2009-07-21,08:51:32
39.992737,116.330231,0,0,40015.3691782407,2009-07-21,08:51:37
39.992742,116.330182,0,0,40015.3692361111,2009-07-21,08:51:42
39.992719,116.330127,0,0,40015.3692939815,2009-07-21,08:51:47
39.99271,116.330093,0,0,40015.3693518518,2009-07-21,08:51:52
39.992727,116.330015,0,1,40015.3694097222,2009-07-21,08:51:57
39.992738,116.330001,0,1,40015.3694675926,2009-07-21,08:52:02
39.992763,116.330003,0,1,40015.369525463,2009-07-21,08:52:07
39.993009,116.329944,0,16,40015.3723611111,2009-07-21,08:56:12
39.993072,116.329898,0,15,40015.3724189815,2009-07-21,08:56:17
39.993164,116.329814,0,17,40015.3724768519,2009-07-21,08:56:22
39.993239,116.329771,0,21,40015.3725347222,2009-07-21,08:56:27
39.993309,116.329721,0,27,40015.3725925926,2009-07-21,08:56:32
39.993379,116.329668,0,34,40015.372650463,2009-07-21,08:56:37
39.993421,116.329635,0,43,40015.3727083333,2009-07-21,08:56:42
39.993477,116.329591,0,53,40015.3727662037,2009-07-21,08:56:47
39.993464,116.329623,0,61,40015.3728240741,2009-07-21,08:56:52
39.993439,116.329652,0,61,40015.3728819444,2009-07-21,08:56:57
39.992365,116.328242,0,-594,40015.373287037,2009-07-21,08:57:32
39.991545,116.329675,0,-53,40015.3733449074,2009-07-21,08:57:37
39.991421,116.329959,0,31,40015.3734027778,2009-07-21,08:57:42
39.991398,116.330058,0,42,40015.3734606481,2009-07-21,08:57:47
39.991328,116.330169,0,45,40015.3735185185,2009-07-21,08:57:52
39.992368,116.330599,0,51,40015.3735763889,2009-07-21,08:57:57
39.993409,116.329961,0,64,40015.37375,2009-07-21,08:58:12
39.993371,116.329985,0,63,40015.3738078704,2009-07-21,08:58:17
39.993259,116.33002,0,51,40015.3738657407,2009-07-21,08:58:22
39.993185,116.33002,0,40,40015.3739236111,2009-07-21,08:58:27
39.99329,116.329913,0,-142,40015.3739814815,2009-07-21,08:58:32
39.993345,116.329858,0,-236,40015.3740393519,2009-07-21,08:58:37
39.993332,116.329848,0,-266,40015.3740972222,2009-07-21,08:58:42
39.993356,116.329819,0,-284,40015.3741550926,2009-07-21,08:58:47
39.993322,116.329821,0,-259,40015.374212963,2009-07-21,08:58:52
39.993361,116.329824,0,-239,40015.3742708333,2009-07-21,08:58:57
39.993403,116.329778,0,-210,40015.3743287037,2009-07-21,08:59:02
39.993433,116.329737,0,-167,40015.3743865741,2009-07-21,08:59:07
39.993408,116.32972,0,-116,40015.3744444444,2009-07-21,08:59:12
39.993394,116.329746,0,-85,40015.3745023148,2009-07-21,08:59:17
39.993383,116.329797,0,-49,40015.3745601852,2009-07-21,08:59:22
39.993291,116.329838,0,-24,40015.3746180556,2009-07-21,08:59:27
39.993176,116.329892,0,7,40015.3746759259,2009-07-21,08:59:32
39.993176,116.329892,0,7,40015.3747106481,2009-07-21,08:59:35
39.993175,116.329892,0,9,40015.3747337963,2009-07-21,08:59:37
39.993114,116.329913,0,26,40015.3747916667,2009-07-21,08:59:42
39.993035,116.329943,0,35,40015.374849537,2009-07-21,08:59:47
39.99295,116.329985,0,44,40015.3749074074,2009-07-21,08:59:52
39.992872,116.330025,0,50,40015.3749652778,2009-07-21,08:59:57
39.992847,116.330064,0,53,40015.3750231481,2009-07-21,09:00:02
39.992781,116.330101,0,58,40015.3750810185,2009-07-21,09:00:07
39.992709,116.330142,0,68,40015.3751388889,2009-07-21,09:00:12
39.992689,116.330173,0,67,40015.3751967593,2009-07-21,09:00:17
39.992703,116.330166,0,68,40015.3752546296,2009-07-21,09:00:22
39.99271,116.33016,0,68,40015.3753125,2009-07-21,09:00:27
39.992702,116.330153,0,66,40015.3753703704,2009-07-21,09:00:32
39.992702,116.330153,0,66,40015.3754050926,2009-07-21,09:00:35
39.992694,116.330155,0,66,40015.3754282407,2009-07-21,09:00:37
39.992701,116.330131,0,64,40015.3754861111,2009-07-21,09:00:42
39.992686,116.330122,0,62,40015.3755439815,2009-07-21,09:00:47
39.992675,116.330108,0,59,40015.3756018518,2009-07-21,09:00:52
39.992658,116.330104,0,58,40015.3756597222,2009-07-21,09:00:57
39.992648,116.330097,0,55,40015.3757175926,2009-07-21,09:01:02
39.992642,116.330086,0,50,40015.375775463,2009-07-21,09:01:07
39.992639,116.330109,0,45,40015.3758333333,2009-07-21,09:01:12
39.992661,116.330128,0,35,40015.3758912037,2009-07-21,09:01:17
39.992725,116.330092,0,24,40015.3759490741,2009-07-21,09:01:22
39.992804,116.330026,0,17,40015.3760069444,2009-07-21,09:01:27
39.992845,116.330035,0,14,40015.3760648148,2009-07-21,09:01:32
39.99285,116.330062,0,15,40015.3761226852,2009-07-21,09:01:37
39.99285,116.330062,0,15,40015.3761574074,2009-07-21,09:01:40
39.992855,116.330066,0,16,40015.3761805556,2009-07-21,09:01:42
39.992805,116.330083,0,15,40015.3762384259,2009-07-21,09:01:47
39.99272,116.330102,0,14,40015.3762962963,2009-07-21,09:01:52
39.992682,116.330078,0,11,40015.3763541667,2009-07-21,09:01:57
39.992667,116.330028,0,10,40015.376412037,2009-07-21,09:02:02
39.992646,116.329997,0,10,40015.3764699074,2009-07-21,09:02:07
39.992643,116.329955,0,13,40015.3765277778,2009-07-21,09:02:12
39.992724,116.329918,0,18,40015.3765856481,2009-07-21,09:02:17
39.992823,116.329904,0,24,40015.3766435185,2009-07-21,09:02:22
39.993004,116.329849,0,28,40015.3767013889,2009-07-21,09:02:27
39.99318,116.329799,0,31,40015.3767592593,2009-07-21,09:02:32
39.992954,116.329931,0,23,40015.3768171296,2009-07-21,09:02:37
39.992769,116.330027,0,22,40015.376875,2009-07-21,09:02:42
39.992838,116.330008,0,27,40015.3769328704,2009-07-21,09:02:47
39.992805,116.329983,0,30,40015.3769907407,2009-07-21,09:02:52
39.992659,116.330015,0,34,40015.3770486111,2009-07-21,09:02:57
39.992582,116.330049,0,39,40015.3771064815,2009-07-21,09:03:02
39.992529,116.330076,0,39,40015.3771643518,2009-07-21,09:03:07
39.992592,116.330055,0,42,40015.3772222222,2009-07-21,09:03:12
39.992708,116.330013,0,49,40015.3772800926,2009-07-21,09:03:17
39.992688,116.330006,0,59,40015.377337963,2009-07-21,09:03:22
39.992664,116.329954,0,71,40015.3773958333,2009-07-21,09:03:27
39.992688,116.329917,0,84,40015.3774537037,2009-07-21,09:03:32
39.992765,116.329903,0,99,40015.3775115741,2009-07-21,09:03:37
39.992951,116.329894,0,116,40015.3775694444,2009-07-21,09:03:42
39.993054,116.329908,0,135,40015.3776273148,2009-07-21,09:03:47
39.993095,116.329976,0,157,40015.3776851852,2009-07-21,09:03:52
39.993011,116.330051,0,181,40015.3777430556,2009-07-21,09:03:57
39.993099,116.33007,0,203,40015.3778009259,2009-07-21,09:04:02
39.993115,116.330086,0,216,40015.3778587963,2009-07-21,09:04:07
39.993115,116.330086,0,216,40015.3778935185,2009-07-21,09:04:10
39.993122,116.330092,0,224,40015.3779166667,2009-07-21,09:04:12
39.993115,116.330103,0,228,40015.377974537,2009-07-21,09:04:17
39.993107,116.330136,0,231,40015.3780324074,2009-07-21,09:04:22
39.99303,116.330194,0,233,40015.3780902778,2009-07-21,09:04:27
39.993059,116.330202,0,236,40015.3781481481,2009-07-21,09:04:32
39.993028,116.330183,0,238,40015.3782060185,2009-07-21,09:04:37
39.992943,116.330166,0,236,40015.3782638889,2009-07-21,09:04:42
39.992847,116.330184,0,231,40015.3783217593,2009-07-21,09:04:47
39.992642,116.330267,0,236,40015.3783796296,2009-07-21,09:04:52
39.992574,116.33027,0,244,40015.3784375,2009-07-21,09:04:57
39.992519,116.330259,0,248,40015.3784953704,2009-07-21,09:05:02
39.992487,116.330229,0,251,40015.3785532407,2009-07-21,09:05:07
39.992457,116.330237,0,252,40015.3786111111,2009-07-21,09:05:12
39.992469,116.33029,0,255,40015.3786689815,2009-07-21,09:05:17
39.992458,116.330321,0,260,40015.3787268519,2009-07-21,09:05:22
39.992475,116.330323,0,261,40015.3787847222,2009-07-21,09:05:27
39.992389,116.330366,0,263,40015.3788425926,2009-07-21,09:05:32
39.992302,116.330372,0,266,40015.378900463,2009-07-21,09:05:37
39.992475,116.330459,0,310,40015.3813310185,2009-07-21,09:09:07
39.99264,116.330365,0,304,40015.3813888889,2009-07-21,09:09:12
39.992749,116.330283,0,300,40015.3814467593,2009-07-21,09:09:17
39.992738,116.330264,0,298,40015.3815046296,2009-07-21,09:09:22
39.992776,116.33025,0,298,40015.3815625,2009-07-21,09:09:27
39.992979,116.330169,0,299,40015.3816203704,2009-07-21,09:09:32
39.993205,116.330053,0,301,40015.3816782407,2009-07-21,09:09:37
39.993351,116.329984,0,304,40015.3817361111,2009-07-21,09:09:42
39.993405,116.329932,0,307,40015.3817939815,2009-07-21,09:09:47
39.993477,116.329894,0,310,40015.3818518519,2009-07-21,09:09:52
39.99365,116.329825,0,315,40015.3819097222,2009-07-21,09:09:57
39.993402,116.329911,0,318,40015.3819675926,2009-07-21,09:10:02
39.993201,116.329984,0,319,40015.382025463,2009-07-21,09:10:07
39.992721,116.330167,0,320,40015.3820833333,2009-07-21,09:10:12
39.992707,116.330218,0,321,40015.3821412037,2009-07-21,09:10:17
39.992703,116.330259,0,324,40015.3821990741,2009-07-21,09:10:22
39.992693,116.330256,0,326,40015.3822569444,2009-07-21,09:10:27
39.992666,116.330254,0,327,40015.3823148148,2009-07-21,09:10:32
39.992657,116.330227,0,328,40015.3823726852,2009-07-21,09:10:37
39.991604,116.330888,0,329,40015.3828356481,2009-07-21,09:11:17
39.991887,116.330824,0,310,40015.3828935185,2009-07-21,09:11:22
39.992094,116.330723,0,283,40015.3829513889,2009-07-21,09:11:27
39.992295,116.330645,0,256,40015.3830092593,2009-07-21,09:11:32
39.992848,116.330561,0,306,40015.383125,2009-07-21,09:11:42
39.992623,116.330352,0,190,40015.3831828704,2009-07-21,09:11:47
39.992524,116.330288,0,140,40015.3832407407,2009-07-21,09:11:52
39.992375,116.330187,0,92,40015.3832986111,2009-07-21,09:11:57
39.992305,116.330144,0,71,40015.3833564815,2009-07-21,09:12:02
39.992265,116.330116,0,65,40015.3834143518,2009-07-21,09:12:07
39.992216,116.330057,0,50,40015.3834722222,2009-07-21,09:12:12
39.99229,116.330039,0,46,40015.3835300926,2009-07-21,09:12:17
39.992426,116.330023,0,55,40015.383587963,2009-07-21,09:12:22
39.992594,116.330033,0,68,40015.3836458333,2009-07-21,09:12:27
39.992821,116.330088,0,90,40015.3837037037,2009-07-21,09:12:32
39.993051,116.330085,0,111,40015.3837615741,2009-07-21,09:12:37
39.993197,116.33003,0,121,40015.3838194444,2009-07-21,09:12:42
39.993244,116.329995,0,125,40015.3838773148,2009-07-21,09:12:47
39.993252,116.329939,0,123,40015.3839351852,2009-07-21,09:12:52
39.993203,116.329934,0,118,40015.3839930556,2009-07-21,09:12:57
39.993149,116.329987,0,116,40015.3840509259,2009-07-21,09:13:02
39.99314,116.32998,0,117,40015.3841087963,2009-07-21,09:13:07
39.99311,116.329975,0,117,40015.3841666667,2009-07-21,09:13:12
39.993098,116.329961,0,118,40015.384224537,2009-07-21,09:13:17
39.993071,116.329971,0,118,40015.3842824074,2009-07-21,09:13:22
39.992959,116.330024,0,109,40015.3843402778,2009-07-21,09:13:27
39.992913,116.330043,0,104,40015.3843981481,2009-07-21,09:13:32
39.992897,116.330057,0,100,40015.3844560185,2009-07-21,09:13:37
39.992922,116.330036,0,96,40015.3845138889,2009-07-21,09:13:42
39.99295,116.330018,0,93,40015.3845717593,2009-07-21,09:13:47
39.992967,116.330009,0,93,40015.3846296296,2009-07-21,09:13:52
39.992997,116.329996,0,92,40015.3846875,2009-07-21,09:13:57
39.992914,116.330017,0,87,40015.3847453704,2009-07-21,09:14:02
39.992781,116.330041,0,81,40015.3848032407,2009-07-21,09:14:07
39.992651,116.330068,0,75,40015.3848611111,2009-07-21,09:14:12
39.992563,116.33008,0,69,40015.3849189815,2009-07-21,09:14:17
39.992523,116.330097,0,66,40015.3849768518,2009-07-21,09:14:22
39.992578,116.330092,0,66,40015.3850347222,2009-07-21,09:14:27
39.992694,116.330077,0,73,40015.3850925926,2009-07-21,09:14:32
39.992805,116.330043,0,79,40015.385150463,2009-07-21,09:14:37
39.992875,116.330043,0,82,40015.3852083333,2009-07-21,09:14:42
39.992928,116.330007,0,81,40015.3852662037,2009-07-21,09:14:47
39.992954,116.329941,0,83,40015.3853240741,2009-07-21,09:14:52
39.992961,116.329925,0,86,40015.3853819444,2009-07-21,09:14:57
39.992971,116.329927,0,93,40015.3854398148,2009-07-21,09:15:02
39.992971,116.329927,0,93,40015.385474537,2009-07-21,09:15:05
39.992969,116.329933,0,99,40015.3854976852,2009-07-21,09:15:07
39.99299,116.329945,0,104,40015.3855555556,2009-07-21,09:15:12
39.993004,116.329972,0,113,40015.3856134259,2009-07-21,09:15:17
39.993015,116.329984,0,115,40015.3856712963,2009-07-21,09:15:22
39.992987,116.330036,0,115,40015.3857291667,2009-07-21,09:15:27
39.9929,116.330088,0,116,40015.385787037,2009-07-21,09:15:32
39.992829,116.330107,0,113,40015.3858449074,2009-07-21,09:15:37
39.99269,116.330162,0,112,40015.3859027778,2009-07-21,09:15:42
39.99269,116.330162,0,112,40015.3859375,2009-07-21,09:15:45
39.992688,116.330161,0,112,40015.3859606481,2009-07-21,09:15:47
39.992553,116.330193,0,121,40015.3860185185,2009-07-21,09:15:52
39.99245,116.330214,0,134,40015.3860763889,2009-07-21,09:15:57
39.99244,116.330212,0,143,40015.3861342593,2009-07-21,09:16:02
39.992429,116.330203,0,149,40015.3861921296,2009-07-21,09:16:07
39.992452,116.330172,0,154,40015.38625,2009-07-21,09:16:12
39.992479,116.330134,0,159,40015.3863078704,2009-07-21,09:16:17
39.992557,116.330095,0,163,40015.3863657407,2009-07-21,09:16:22
39.992607,116.330058,0,167,40015.3864236111,2009-07-21,09:16:27
39.992656,116.330033,0,170,40015.3864814815,2009-07-21,09:16:32
39.992716,116.330016,0,175,40015.3865393519,2009-07-21,09:16:37
39.992739,116.330004,0,177,40015.3865972222,2009-07-21,09:16:42
39.992771,116.330016,0,177,40015.3866550926,2009-07-21,09:16:47
39.992785,116.330044,0,182,40015.386712963,2009-07-21,09:16:52
39.992796,116.330079,0,184,40015.3867708333,2009-07-21,09:16:57
39.992738,116.330126,0,185,40015.3868287037,2009-07-21,09:17:02
39.992622,116.330172,0,188,40015.3868865741,2009-07-21,09:17:07
39.992587,116.330171,0,191,40015.3869444444,2009-07-21,09:17:12
39.992556,116.330197,0,190,40015.3870023148,2009-07-21,09:17:17
39.992545,116.330205,0,190,40015.3870601852,2009-07-21,09:17:22
39.992622,116.330181,0,187,40015.3871180556,2009-07-21,09:17:27
39.992602,116.330201,0,186,40015.3871759259,2009-07-21,09:17:32
39.992525,116.330233,0,184,40015.3872337963,2009-07-21,09:17:37
39.992493,116.330223,0,183,40015.3872916667,2009-07-21,09:17:42
39.992462,116.330202,0,182,40015.387349537,2009-07-21,09:17:47
39.992386,116.330233,0,180,40015.3874074074,2009-07-21,09:17:52
39.992407,116.330198,0,175,40015.3874652778,2009-07-21,09:17:57
39.992459,116.330183,0,172,40015.3875231481,2009-07-21,09:18:02
39.992508,116.330151,0,169,40015.3875810185,2009-07-21,09:18:07
39.992529,116.330143,0,164,40015.3876388889,2009-07-21,09:18:12
39.992504,116.33017,0,160,40015.3876967593,2009-07-21,09:18:17
39.992489,116.330185,0,159,40015.3877546296,2009-07-21,09:18:22
39.992484,116.330212,0,159,40015.3878125,2009-07-21,09:18:27
39.992427,116.330307,0,158,40015.3878703704,2009-07-21,09:18:32
39.992331,116.33041,0,159,40015.3879282407,2009-07-21,09:18:37
39.992315,116.330451,0,161,40015.3879861111,2009-07-21,09:18:42
39.992337,116.330492,0,160,40015.3880439815,2009-07-21,09:18:47
39.992352,116.330497,0,161,40015.3881018519,2009-07-21,09:18:52
39.992395,116.330498,0,157,40015.3881597222,2009-07-21,09:18:57
39.992511,116.330484,0,153,40015.3882175926,2009-07-21,09:19:02
39.992675,116.330378,0,146,40015.388275463,2009-07-21,09:19:07
39.992814,116.330278,0,139,40015.3883333333,2009-07-21,09:19:12
39.99292,116.330161,0,137,40015.3883912037,2009-07-21,09:19:17
39.992988,116.330046,0,135,40015.3884490741,2009-07-21,09:19:22
39.993047,116.329947,0,132,40015.3885069444,2009-07-21,09:19:27
39.993091,116.329881,0,133,40015.3885648148,2009-07-21,09:19:32
39.993138,116.329875,0,135,40015.3886226852,2009-07-21,09:19:37
39.99318,116.329875,0,135,40015.3886805556,2009-07-21,09:19:42
39.993153,116.3299,0,132,40015.3887384259,2009-07-21,09:19:47
39.993148,116.329919,0,123,40015.3887962963,2009-07-21,09:19:52
39.993127,116.32996,0,116,40015.3888541667,2009-07-21,09:19:57
39.993097,116.330019,0,112,40015.388912037,2009-07-21,09:20:02
39.993081,116.330059,0,106,40015.3889699074,2009-07-21,09:20:07
39.993112,116.330055,0,101,40015.3890277778,2009-07-21,09:20:12
39.993186,116.330012,0,100,40015.3890856481,2009-07-21,09:20:17
39.993221,116.329958,0,98,40015.3891435185,2009-07-21,09:20:22
39.993246,116.329924,0,94,40015.3892013889,2009-07-21,09:20:27
39.993321,116.329865,0,92,40015.3892592593,2009-07-21,09:20:32
39.993452,116.329782,0,93,40015.3893171296,2009-07-21,09:20:37
39.993591,116.329698,0,85,40015.389375,2009-07-21,09:20:42
39.993705,116.329643,0,79,40015.3894328704,2009-07-21,09:20:47
39.99381,116.32957,0,65,40015.3894907407,2009-07-21,09:20:52
39.993905,116.329509,0,48,40015.3895486111,2009-07-21,09:20:57
39.994001,116.329438,0,32,40015.3896064815,2009-07-21,09:21:02
39.994057,116.329391,0,12,40015.3896643519,2009-07-21,09:21:07
39.993987,116.329382,0,-1,40015.3897222222,2009-07-21,09:21:12
39.99381,116.329435,0,-6,40015.3897800926,2009-07-21,09:21:17
39.99388,116.329363,0,-15,40015.389837963,2009-07-21,09:21:22
39.99399,116.329258,0,-21,40015.3898958333,2009-07-21,09:21:27
39.994034,116.32923,0,-23,40015.3899537037,2009-07-21,09:21:32
39.994001,116.329246,0,-23,40015.3900115741,2009-07-21,09:21:37
39.994013,116.329322,0,-22,40015.3900694444,2009-07-21,09:21:42
39.994019,116.329392,0,-20,40015.3901273148,2009-07-21,09:21:47
39.994138,116.329357,0,-18,40015.3901851852,2009-07-21,09:21:52
39.994316,116.329259,0,-14,40015.3902430556,2009-07-21,09:21:57
39.994417,116.329192,0,-11,40015.3903009259,2009-07-21,09:22:02
39.994435,116.329191,0,-8,40015.3903587963,2009-07-21,09:22:07
39.994445,116.329176,0,-7,40015.3904166667,2009-07-21,09:22:12
39.994461,116.32917,0,-7,40015.390474537,2009-07-21,09:22:17
39.994277,116.329246,0,-6,40015.3905324074,2009-07-21,09:22:22
39.9942,116.329253,0,-5,40015.3905902778,2009-07-21,09:22:27
39.994013,116.329362,0,0,40015.3906481481,2009-07-21,09:22:32
39.993831,116.329479,0,8,40015.3907060185,2009-07-21,09:22:37
39.993824,116.329465,0,14,40015.3907638889,2009-07-21,09:22:42
39.993665,116.329516,0,18,40015.3908217593,2009-07-21,09:22:47
39.99353,116.329509,0,23,40015.3908796296,2009-07-21,09:22:52
39.993354,116.329518,0,28,40015.3909375,2009-07-21,09:22:57
39.993263,116.329489,0,36,40015.3909953704,2009-07-21,09:23:02
39.993196,116.329445,0,45,40015.3910532407,2009-07-21,09:23:07
39.992972,116.329551,0,58,40015.3911111111,2009-07-21,09:23:12
39.992815,116.329593,0,73,40015.3911689815,2009-07-21,09:23:17
39.992722,116.329566,0,88,40015.3912268518,2009-07-21,09:23:22
39.994638,116.334358,0,82,40015.3919791667,2009-07-21,09:24:27
39.994535,116.333802,0,82,40015.392037037,2009-07-21,09:24:32
39.994426,116.333282,0,82,40015.3920949074,2009-07-21,09:24:37
39.994447,116.332889,0,83,40015.3921527778,2009-07-21,09:24:42
39.994487,116.332581,0,83,40015.3922106481,2009-07-21,09:24:47
39.994374,116.332271,0,83,40015.3922685185,2009-07-21,09:24:52
39.994313,116.332061,0,83,40015.3923263889,2009-07-21,09:24:57
39.99309,116.330442,0,76,40015.3923842593,2009-07-21,09:25:02
39.99302,116.330141,0,77,40015.3924421296,2009-07-21,09:25:07
39.992941,116.329936,0,77,40015.3925,2009-07-21,09:25:12
39.99289,116.329837,0,75,40015.3925578704,2009-07-21,09:25:17
39.99285,116.329795,0,72,40015.3926157407,2009-07-21,09:25:22
39.992874,116.329753,0,67,40015.3926736111,2009-07-21,09:25:27
39.992897,116.329711,0,62,40015.3927314815,2009-07-21,09:25:32
39.992912,116.329654,0,54,40015.3927893518,2009-07-21,09:25:37
39.992917,116.329616,0,46,40015.3928472222,2009-07-21,09:25:42
39.99288,116.329609,0,43,40015.3929050926,2009-07-21,09:25:47
39.99288,116.329609,0,43,40015.3929398148,2009-07-21,09:25:50
39.992876,116.329609,0,42,40015.392962963,2009-07-21,09:25:52
39.992936,116.329653,0,41,40015.3930208333,2009-07-21,09:25:57
39.993046,116.329711,0,46,40015.3930787037,2009-07-21,09:26:02
39.993198,116.329685,0,52,40015.3931365741,2009-07-21,09:26:07
39.993307,116.329674,0,59,40015.3931944444,2009-07-21,09:26:12
39.993354,116.329692,0,66,40015.3932523148,2009-07-21,09:26:17
39.993426,116.329717,0,73,40015.3933101852,2009-07-21,09:26:22
39.993426,116.329717,0,73,40015.3933449074,2009-07-21,09:26:25
39.993434,116.329713,0,81,40015.3933680556,2009-07-21,09:26:27
39.993454,116.329671,0,90,40015.3934259259,2009-07-21,09:26:32
39.993468,116.32963,0,93,40015.3934837963,2009-07-21,09:26:37
39.99344,116.329623,0,93,40015.3935416667,2009-07-21,09:26:42
39.993429,116.329612,0,91,40015.393599537,2009-07-21,09:26:47
39.993409,116.329605,0,92,40015.3936574074,2009-07-21,09:26:52
39.993314,116.329678,0,93,40015.3937152778,2009-07-21,09:26:57
39.993234,116.329741,0,95,40015.3937731481,2009-07-21,09:27:02
39.993148,116.329783,0,100,40015.3938310185,2009-07-21,09:27:07
39.993074,116.3298,0,109,40015.3938888889,2009-07-21,09:27:12
39.993131,116.32972,0,112,40015.3939467593,2009-07-21,09:27:17
39.993214,116.329591,0,121,40015.3940046296,2009-07-21,09:27:22
39.99333,116.329431,0,131,40015.3940625,2009-07-21,09:27:27
39.993636,116.32912,0,142,40015.3941203704,2009-07-21,09:27:32
39.99319,116.329541,0,158,40015.3941782407,2009-07-21,09:27:37
39.993034,116.329716,0,176,40015.3942361111,2009-07-21,09:27:42
39.993012,116.329733,0,193,40015.3942939815,2009-07-21,09:27:47
39.99297,116.329773,0,209,40015.3943518519,2009-07-21,09:27:52
39.992938,116.329777,0,222,40015.3944097222,2009-07-21,09:27:57
39.992889,116.329801,0,235,40015.3944675926,2009-07-21,09:28:02
39.992778,116.32988,0,246,40015.394525463,2009-07-21,09:28:07
39.99254,116.33,0,260,40015.3945833333,2009-07-21,09:28:12
39.992395,116.330064,0,272,40015.3946412037,2009-07-21,09:28:17
39.99233,116.330101,0,281,40015.3946990741,2009-07-21,09:28:22
39.992326,116.330142,0,289,40015.3947569444,2009-07-21,09:28:27
39.992307,116.330158,0,298,40015.3948148148,2009-07-21,09:28:32
39.992294,116.330152,0,309,40015.3948726852,2009-07-21,09:28:37
39.992347,116.330086,0,321,40015.3949305556,2009-07-21,09:28:42
39.992405,116.330021,0,336,40015.3949884259,2009-07-21,09:28:47
39.992477,116.329947,0,347,40015.3950462963,2009-07-21,09:28:52
39.992544,116.329859,0,361,40015.3951041667,2009-07-21,09:28:57
39.992659,116.329754,0,376,40015.395162037,2009-07-21,09:29:02
39.992701,116.329708,0,392,40015.3952199074,2009-07-21,09:29:07
39.992701,116.329708,0,392,40015.3952546296,2009-07-21,09:29:10
39.992708,116.329701,0,407,40015.3952777778,2009-07-21,09:29:12
39.992756,116.329672,0,422,40015.3953356481,2009-07-21,09:29:17
39.992832,116.329623,0,436,40015.3953935185,2009-07-21,09:29:22
39.992906,116.329576,0,451,40015.3954513889,2009-07-21,09:29:27
39.992969,116.329517,0,468,40015.3955092593,2009-07-21,09:29:32
39.993003,116.329459,0,485,40015.3955671296,2009-07-21,09:29:37
39.993026,116.32942,0,500,40015.395625,2009-07-21,09:29:42
39.993066,116.329377,0,514,40015.3956828704,2009-07-21,09:29:47
39.993137,116.329325,0,527,40015.3957407407,2009-07-21,09:29:52
39.993134,116.329344,0,540,40015.3957986111,2009-07-21,09:29:57
39.993113,116.329341,0,549,40015.3958564815,2009-07-21,09:30:02
39.99312,116.329306,0,561,40015.3959143519,2009-07-21,09:30:07
39.992961,116.329415,0,567,40015.3959722222,2009-07-21,09:30:12
39.992941,116.329416,0,571,40015.3960300926,2009-07-21,09:30:17
39.992945,116.329377,0,575,40015.396087963,2009-07-21,09:30:22
39.993004,116.329296,0,577,40015.3961458333,2009-07-21,09:30:27
39.99285,116.329442,0,573,40015.3962037037,2009-07-21,09:30:32
39.992698,116.329587,0,567,40015.3962615741,2009-07-21,09:30:37
39.99255,116.329694,0,564,40015.3963194444,2009-07-21,09:30:42
39.992501,116.329745,0,555,40015.3963773148,2009-07-21,09:30:47
39.992598,116.329676,0,547,40015.3964351852,2009-07-21,09:30:52
39.992694,116.329649,0,536,40015.3964930556,2009-07-21,09:30:57
39.992747,116.329669,0,524,40015.3965509259,2009-07-21,09:31:02
39.992907,116.329574,0,515,40015.3966087963,2009-07-21,09:31:07
39.99318,116.329347,0,508,40015.3966666667,2009-07-21,09:31:12
39.993477,116.328924,0,507,40015.396724537,2009-07-21,09:31:17
39.993019,116.329791,0,71,40015.4000810185,2009-07-21,09:36:07
39.993269,116.330535,0,492,40015.4001388889,2009-07-21,09:36:12
39.993186,116.330514,0,506,40015.4001967593,2009-07-21,09:36:17
39.993123,116.330457,0,508,40015.4002546296,2009-07-21,09:36:22
39.99318,116.330432,0,510,40015.4003125,2009-07-21,09:36:27
39.993234,116.330412,0,510,40015.4003703704,2009-07-21,09:36:32
39.993211,116.33035,0,501,40015.4004282407,2009-07-21,09:36:37
39.993313,116.330309,0,501,40015.4004861111,2009-07-21,09:36:42
39.993406,116.330244,0,491,40015.4005439815,2009-07-21,09:36:47
39.993432,116.330209,0,479,40015.4006018518,2009-07-21,09:36:52
39.9934,116.330205,0,478,40015.4006597222,2009-07-21,09:36:57
39.993203,116.330201,0,475,40015.4007175926,2009-07-21,09:37:02
39.993007,116.330218,0,473,40015.400775463,2009-07-21,09:37:07
39.993048,116.330209,0,473,40015.4008333333,2009-07-21,09:37:12
39.993063,116.33019,0,472,40015.4008912037,2009-07-21,09:37:17
39.99292,116.330162,0,469,40015.4009490741,2009-07-21,09:37:22
39.992817,116.330177,0,470,40015.4010069444,2009-07-21,09:37:27
39.992771,116.330213,0,471,40015.4010648148,2009-07-21,09:37:32
39.992786,116.330211,0,472,40015.4011226852,2009-07-21,09:37:37
39.992702,116.330191,0,461,40015.4011805556,2009-07-21,09:37:42
39.992633,116.330202,0,452,40015.4012384259,2009-07-21,09:37:47
39.992598,116.330244,0,448,40015.4012962963,2009-07-21,09:37:52
39.992566,116.330246,0,446,40015.4013541667,2009-07-21,09:37:57
39.992549,116.330243,0,444,40015.401412037,2009-07-21,09:38:02
39.992583,116.330233,0,442,40015.4014699074,2009-07-21,09:38:07
39.992656,116.330218,0,443,40015.4015277778,2009-07-21,09:38:12
39.992752,116.330193,0,444,40015.4015856481,2009-07-21,09:38:17
39.992848,116.33013,0,443,40015.4016435185,2009-07-21,09:38:22
39.992926,116.330023,0,428,40015.4017013889,2009-07-21,09:38:27
39.992966,116.329996,0,419,40015.4017592593,2009-07-21,09:38:32
39.993046,116.32998,0,414,40015.4018171296,2009-07-21,09:38:37
39.993079,116.329976,0,409,40015.401875,2009-07-21,09:38:42
39.993037,116.330007,0,410,40015.4019328704,2009-07-21,09:38:47
39.992976,116.330053,0,411,40015.4019907407,2009-07-21,09:38:52
39.992948,116.330086,0,412,40015.4020486111,2009-07-21,09:38:57
39.992941,116.33005,0,409,40015.4021064815,2009-07-21,09:39:02
39.992908,116.330051,0,406,40015.4021643519,2009-07-21,09:39:07
39.992909,116.330057,0,405,40015.4022222222,2009-07-21,09:39:12
39.992909,116.330057,0,405,40015.4022569444,2009-07-21,09:39:15
39.992913,116.330058,0,406,40015.4022800926,2009-07-21,09:39:17
39.992907,116.330013,0,407,40015.402337963,2009-07-21,09:39:22
39.992937,116.329932,0,410,40015.4023958333,2009-07-21,09:39:27
39.99296,116.329897,0,419,40015.4024537037,2009-07-21,09:39:32
39.992921,116.329861,0,422,40015.4025115741,2009-07-21,09:39:37
39.992926,116.329796,0,431,40015.4025694444,2009-07-21,09:39:42
39.992932,116.329739,0,444,40015.4026273148,2009-07-21,09:39:47
39.992932,116.329713,0,465,40015.4026851852,2009-07-21,09:39:52
39.992932,116.329668,0,492,40015.4027430556,2009-07-21,09:39:57
39.992845,116.329683,0,516,40015.4028009259,2009-07-21,09:40:02
39.992784,116.329676,0,542,40015.4028587963,2009-07-21,09:40:07
39.99267,116.32973,0,563,40015.4029166667,2009-07-21,09:40:12
39.992644,116.329735,0,575,40015.402974537,2009-07-21,09:40:17
39.992678,116.329723,0,582,40015.4030324074,2009-07-21,09:40:22
39.992682,116.329732,0,587,40015.4030902778,2009-07-21,09:40:27
39.992672,116.329743,0,586,40015.4031481481,2009-07-21,09:40:32
39.992674,116.329748,0,587,40015.4032060185,2009-07-21,09:40:37
39.992674,116.329748,0,587,40015.4032407407,2009-07-21,09:40:40
39.992679,116.329753,0,588,40015.4032638889,2009-07-21,09:40:42
39.992591,116.329837,0,591,40015.4033217593,2009-07-21,09:40:47
39.992504,116.329931,0,588,40015.4033796296,2009-07-21,09:40:52
39.99243,116.329992,0,591,40015.4034375,2009-07-21,09:40:57
39.992393,116.330024,0,597,40015.4034953704,2009-07-21,09:41:02
39.992357,116.330051,0,599,40015.4035532407,2009-07-21,09:41:07
39.992317,116.330079,0,600,40015.4036111111,2009-07-21,09:41:12
39.992282,116.330087,0,601,40015.4036689815,2009-07-21,09:41:17
39.992263,116.33005,0,602,40015.4037268519,2009-07-21,09:41:22
39.992208,116.330032,0,602,40015.4037847222,2009-07-21,09:41:27
39.992173,116.329988,0,603,40015.4038425926,2009-07-21,09:41:32
39.992145,116.329974,0,604,40015.403900463,2009-07-21,09:41:37
39.992085,116.329991,0,605,40015.4039583333,2009-07-21,09:41:42
39.992064,116.330029,0,606,40015.4040162037,2009-07-21,09:41:47
39.992077,116.330034,0,607,40015.4040740741,2009-07-21,09:41:52
39.992096,116.330052,0,607,40015.4041319444,2009-07-21,09:41:57
39.992149,116.330082,0,608,40015.4041898148,2009-07-21,09:42:02
39.992164,116.330091,0,609,40015.4042476852,2009-07-21,09:42:07
39.992164,116.330091,0,609,40015.4042824074,2009-07-21,09:42:10
39.99216,116.330089,0,610,40015.4043055556,2009-07-21,09:42:12
39.99217,116.33009,0,612,40015.4043634259,2009-07-21,09:42:17
39.992278,116.330033,0,615,40015.4044212963,2009-07-21,09:42:22
39.992383,116.329989,0,618,40015.4044791667,2009-07-21,09:42:27
39.992461,116.329977,0,622,40015.404537037,2009-07-21,09:42:32
39.992505,116.329965,0,628,40015.4045949074,2009-07-21,09:42:37
39.992516,116.329961,0,627,40015.4046527778,2009-07-21,09:42:42
39.992487,116.330008,0,607,40015.4047106481,2009-07-21,09:42:47
39.992396,116.330062,0,599,40015.4047685185,2009-07-21,09:42:52
39.992398,116.330071,0,599,40015.4048263889,2009-07-21,09:42:57
39.992477,116.330046,0,605,40015.4048842593,2009-07-21,09:43:02
39.992207,116.330138,0,611,40015.4049421296,2009-07-21,09:43:07
39.991955,116.330242,0,614,40015.405,2009-07-21,09:43:12
39.991987,116.330234,0,615,40015.4050578704,2009-07-21,09:43:17
39.992169,116.330157,0,619,40015.4051157407,2009-07-21,09:43:22
39.992334,116.330086,0,623,40015.4051736111,2009-07-21,09:43:27
39.992476,116.330034,0,628,40015.4052314815,2009-07-21,09:43:32
39.992425,116.330068,0,632,40015.4052893519,2009-07-21,09:43:37
39.992334,116.330115,0,636,40015.4053472222,2009-07-21,09:43:42
39.992327,116.330094,0,638,40015.4054050926,2009-07-21,09:43:47
39.992452,116.330079,0,638,40015.405462963,2009-07-21,09:43:52
39.992628,116.330032,0,637,40015.4055208333,2009-07-21,09:43:57
39.992437,116.32986,0,596,40015.4073726852,2009-07-21,09:46:37
39.992407,116.329931,0,618,40015.4074305556,2009-07-21,09:46:42
39.992354,116.329996,0,626,40015.4074884259,2009-07-21,09:46:47
39.992337,116.330008,0,627,40015.4075462963,2009-07-21,09:46:52
39.992353,116.330013,0,626,40015.4076041667,2009-07-21,09:46:57
39.992353,116.330013,0,626,40015.4076388889,2009-07-21,09:47:00
39.992348,116.33001,0,626,40015.407662037,2009-07-21,09:47:02
39.992336,116.330012,0,626,40015.4077199074,2009-07-21,09:47:07
39.992289,116.330017,0,626,40015.4077777778,2009-07-21,09:47:12
39.992244,116.330047,0,627,40015.4078356481,2009-07-21,09:47:17
39.996269,116.329476,0,826,40015.4154166667,2009-07-21,09:58:12
39.994784,116.32974,0,679,40015.415474537,2009-07-21,09:58:17
39.994837,116.32987,0,584,40015.4155324074,2009-07-21,09:58:22
39.995227,116.329861,0,600,40015.4155902778,2009-07-21,09:58:27
39.995264,116.329847,0,616,40015.4156481481,2009-07-21,09:58:32
39.993197,116.330451,0,310,40015.4162847222,2009-07-21,09:59:27
39.993117,116.330368,0,391,40015.4163425926,2009-07-21,09:59:32
39.992908,116.330484,0,316,40015.416400463,2009-07-21,09:59:37
39.992759,116.330515,0,275,40015.4164583333,2009-07-21,09:59:42
39.992706,116.330517,0,277,40015.4165162037,2009-07-21,09:59:47
39.992687,116.330412,0,260,40015.4165740741,2009-07-21,09:59:52
39.9927,116.330513,0,225,40015.4166319444,2009-07-21,09:59:57
39.992679,116.330592,0,214,40015.4166898148,2009-07-21,10:00:02
39.992668,116.330655,0,207,40015.4167476852,2009-07-21,10:00:07
39.992676,116.330671,0,206,40015.4168055556,2009-07-21,10:00:12
39.992685,116.330693,0,204,40015.4168634259,2009-07-21,10:00:17
39.99268,116.330729,0,202,40015.4169212963,2009-07-21,10:00:22
39.992686,116.330741,0,200,40015.4169791667,2009-07-21,10:00:27
39.992686,116.330782,0,199,40015.417037037,2009-07-21,10:00:32
39.992681,116.330827,0,198,40015.4170949074,2009-07-21,10:00:37
39.992675,116.33085,0,197,40015.4171527778,2009-07-21,10:00:42
39.992675,116.33085,0,197,40015.4171875,2009-07-21,10:00:45
39.992667,116.33085,0,197,40015.4172106481,2009-07-21,10:00:47
39.992651,116.330846,0,196,40015.4172685185,2009-07-21,10:00:52
39.99263,116.33084,0,197,40015.4173263889,2009-07-21,10:00:57
39.992619,116.330839,0,197,40015.4173842593,2009-07-21,10:01:02
39.992592,116.330834,0,196,40015.4174421296,2009-07-21,10:01:07
39.992576,116.330841,0,196,40015.4175,2009-07-21,10:01:12
39.992552,116.330839,0,196,40015.4175578704,2009-07-21,10:01:17
39.992536,116.330831,0,196,40015.4176157407,2009-07-21,10:01:22
39.99252,116.330827,0,197,40015.4176736111,2009-07-21,10:01:27
39.992482,116.330824,0,197,40015.4177314815,2009-07-21,10:01:32
39.992389,116.330867,0,199,40015.4177893519,2009-07-21,10:01:37
39.99235,116.330844,0,200,40015.4178472222,2009-07-21,10:01:42
39.992359,116.33081,0,200,40015.4179050926,2009-07-21,10:01:47
39.992351,116.330786,0,201,40015.417962963,2009-07-21,10:01:52
39.992345,116.330773,0,201,40015.4180208333,2009-07-21,10:01:57
39.992307,116.330774,0,203,40015.4180787037,2009-07-21,10:02:02
39.992282,116.33078,0,205,40015.4181365741,2009-07-21,10:02:07
39.992255,116.330767,0,204,40015.4181944444,2009-07-21,10:02:12
39.992215,116.33075,0,204,40015.4182523148,2009-07-21,10:02:17
39.992198,116.330696,0,195,40015.4183101852,2009-07-21,10:02:22
39.992127,116.330707,0,189,40015.4183680556,2009-07-21,10:02:27
39.9921,116.330704,0,191,40015.4184259259,2009-07-21,10:02:32
39.992077,116.330695,0,192,40015.4184837963,2009-07-21,10:02:37
39.992043,116.330695,0,193,40015.4185416667,2009-07-21,10:02:42
39.992016,116.330653,0,194,40015.418599537,2009-07-21,10:02:47
39.991988,116.330632,0,195,40015.4186574074,2009-07-21,10:02:52
39.991998,116.330595,0,196,40015.4187152778,2009-07-21,10:02:57
39.991993,116.330592,0,196,40015.4187731481,2009-07-21,10:03:02
39.991987,116.330588,0,196,40015.4188310185,2009-07-21,10:03:07
39.991989,116.33059,0,196,40015.4188888889,2009-07-21,10:03:12
39.991992,116.330592,0,196,40015.4189467593,2009-07-21,10:03:17
39.991991,116.33059,0,196,40015.4190046296,2009-07-21,10:03:22
39.99199,116.330589,0,196,40015.4190625,2009-07-21,10:03:27
39.991996,116.330591,0,196,40015.4191203704,2009-07-21,10:03:32
39.991999,116.330591,0,196,40015.4191782407,2009-07-21,10:03:37
39.991999,116.330591,0,196,40015.419212963,2009-07-21,10:03:40
39.992004,116.330593,0,196,40015.4192361111,2009-07-21,10:03:42
39.992034,116.330595,0,196,40015.4192939815,2009-07-21,10:03:47
39.992062,116.330593,0,196,40015.4193518519,2009-07-21,10:03:52
39.992094,116.330592,0,196,40015.4194097222,2009-07-21,10:03:57
39.992106,116.330592,0,196,40015.4194675926,2009-07-21,10:04:02
39.992115,116.330596,0,196,40015.419525463,2009-07-21,10:04:07
39.992124,116.330601,0,196,40015.4195833333,2009-07-21,10:04:12
39.992132,116.330606,0,196,40015.4196412037,2009-07-21,10:04:17
39.992132,116.330606,0,196,40015.4196990741,2009-07-21,10:04:22
39.992128,116.330604,0,196,40015.4197569444,2009-07-21,10:04:27
39.992125,116.330604,0,196,40015.4198148148,2009-07-21,10:04:32
39.992125,116.330604,0,196,40015.419849537,2009-07-21,10:04:35
39.992127,116.330604,0,196,40015.4198726852,2009-07-21,10:04:37
40.005582,116.315688,0,1257,40015.4205671296,2009-07-21,10:05:37
39.992337,116.332155,0,269,40015.4207986111,2009-07-21,10:05:57
39.992769,116.33137,0,269,40015.4208564815,2009-07-21,10:06:02
39.992769,116.33137,0,269,40015.4208912037,2009-07-21,10:06:05
39.992761,116.331369,0,269,40015.4209143519,2009-07-21,10:06:07
39.992743,116.331369,0,270,40015.4209722222,2009-07-21,10:06:12
39.992724,116.33137,0,270,40015.4210300926,2009-07-21,10:06:17
39.992719,116.331361,0,270,40015.421087963,2009-07-21,10:06:22
39.992724,116.331355,0,270,40015.4211458333,2009-07-21,10:06:27
39.99273,116.331355,0,270,40015.4212037037,2009-07-21,10:06:32
39.99273,116.331355,0,270,40015.4212384259,2009-07-21,10:06:35
39.992736,116.331356,0,271,40015.4212615741,2009-07-21,10:06:37
39.992714,116.331351,0,274,40015.4213194444,2009-07-21,10:06:42
39.992696,116.331344,0,276,40015.4213773148,2009-07-21,10:06:47
39.992711,116.331423,0,281,40015.4214351852,2009-07-21,10:06:52
39.992705,116.331514,0,288,40015.4214930556,2009-07-21,10:06:57
39.992706,116.331517,0,288,40015.4215509259,2009-07-21,10:07:02
39.992704,116.331519,0,288,40015.4216087963,2009-07-21,10:07:07
39.992704,116.331519,0,288,40015.4216435185,2009-07-21,10:07:10
39.992705,116.331521,0,289,40015.4216666667,2009-07-21,10:07:12
39.992714,116.331524,0,291,40015.421724537,2009-07-21,10:07:17
39.992736,116.331511,0,296,40015.4217824074,2009-07-21,10:07:22
39.992731,116.331521,0,297,40015.4218402778,2009-07-21,10:07:27
39.99269,116.331543,0,302,40015.4218981481,2009-07-21,10:07:32
39.992643,116.331562,0,304,40015.4219560185,2009-07-21,10:07:37
39.992536,116.33162,0,308,40015.4220138889,2009-07-21,10:07:42
39.992448,116.331688,0,314,40015.4220717593,2009-07-21,10:07:47
39.992433,116.331789,0,315,40015.4221296296,2009-07-21,10:07:52
39.992449,116.331869,0,324,40015.4221875,2009-07-21,10:07:57
39.992517,116.331935,0,331,40015.4222453704,2009-07-21,10:08:02
39.992536,116.331946,0,339,40015.4223032407,2009-07-21,10:08:07
39.992536,116.331946,0,339,40015.422337963,2009-07-21,10:08:10
39.992535,116.331954,0,343,40015.4223611111,2009-07-21,10:08:12
39.99253,116.331963,0,348,40015.4224189815,2009-07-21,10:08:17
39.992511,116.331967,0,351,40015.4224768518,2009-07-21,10:08:22
39.992511,116.331968,0,351,40015.4225347222,2009-07-21,10:08:27
39.992511,116.331968,0,351,40015.4225694444,2009-07-21,10:08:30
39.992504,116.331966,0,351,40015.4225925926,2009-07-21,10:08:32
39.992435,116.331959,0,361,40015.422650463,2009-07-21,10:08:37
39.992417,116.331972,0,362,40015.4227083333,2009-07-21,10:08:42
39.992424,116.331978,0,362,40015.4227662037,2009-07-21,10:08:47
39.992427,116.331982,0,362,40015.4228240741,2009-07-21,10:08:52
39.992421,116.331982,0,362,40015.4228819444,2009-07-21,10:08:57
39.992425,116.331985,0,362,40015.4229398148,2009-07-21,10:09:02
39.992425,116.331985,0,362,40015.422974537,2009-07-21,10:09:05
39.992429,116.331986,0,363,40015.4229976852,2009-07-21,10:09:07
39.992438,116.331989,0,363,40015.4230555556,2009-07-21,10:09:12
39.992393,116.331996,0,369,40015.4231134259,2009-07-21,10:09:17
39.992357,116.332007,0,374,40015.4231712963,2009-07-21,10:09:22
39.992354,116.332006,0,374,40015.4232291667,2009-07-21,10:09:27
39.992354,116.332006,0,374,40015.4232638889,2009-07-21,10:09:30
39.992349,116.332004,0,375,40015.423287037,2009-07-21,10:09:32
39.99234,116.332002,0,375,40015.4233449074,2009-07-21,10:09:37
39.99234,116.332002,0,375,40015.4233796296,2009-07-21,10:09:40
39.992332,116.332,0,376,40015.4234027778,2009-07-21,10:09:42
39.992323,116.331998,0,376,40015.4234606481,2009-07-21,10:09:47
39.992319,116.331996,0,376,40015.4235185185,2009-07-21,10:09:52
39.992323,116.331998,0,377,40015.4235763889,2009-07-21,10:09:57
39.992328,116.332,0,377,40015.4236342593,2009-07-21,10:10:02
39.992328,116.332,0,377,40015.4236689815,2009-07-21,10:10:05
39.992321,116.331997,0,377,40015.4236921296,2009-07-21,10:10:07
39.99233,116.331963,0,377,40015.42375,2009-07-21,10:10:12
39.992345,116.331959,0,377,40015.4238078704,2009-07-21,10:10:17
39.992348,116.332003,0,377,40015.4238657407,2009-07-21,10:10:22
39.99235,116.332022,0,377,40015.4239236111,2009-07-21,10:10:27
39.992355,116.332024,0,377,40015.4239814815,2009-07-21,10:10:32
39.992355,116.332024,0,377,40015.4240162037,2009-07-21,10:10:35
39.992359,116.33203,0,377,40015.4240393518,2009-07-21,10:10:37
39.992355,116.33204,0,377,40015.4240972222,2009-07-21,10:10:42
39.992341,116.332047,0,378,40015.4241550926,2009-07-21,10:10:47
39.991812,116.332497,0,384,40015.424212963,2009-07-21,10:10:52
39.991359,116.332925,0,391,40015.4242708333,2009-07-21,10:10:57
39.99109,116.333145,0,394,40015.4243287037,2009-07-21,10:11:02
39.991039,116.333178,0,396,40015.4243865741,2009-07-21,10:11:07
39.990865,116.333408,0,401,40015.4244444444,2009-07-21,10:11:12
39.990815,116.33346,0,402,40015.4245023148,2009-07-21,10:11:17
39.990729,116.333548,0,409,40015.4245601852,2009-07-21,10:11:22
39.990864,116.333398,0,423,40015.4246180556,2009-07-21,10:11:27
39.990866,116.333473,0,441,40015.4246759259,2009-07-21,10:11:32
39.990921,116.333484,0,461,40015.4247337963,2009-07-21,10:11:37
39.990771,116.333749,0,474,40015.4247916667,2009-07-21,10:11:42
39.990563,116.334016,0,479,40015.424849537,2009-07-21,10:11:47
39.990438,116.334185,0,480,40015.4249074074,2009-07-21,10:11:52
39.991661,116.332923,0,488,40015.4249652778,2009-07-21,10:11:57
39.991673,116.332966,0,498,40015.4250231481,2009-07-21,10:12:02
39.991598,116.332944,0,509,40015.4250810185,2009-07-21,10:12:07
39.991602,116.33288,0,521,40015.4251388889,2009-07-21,10:12:12
39.991596,116.332826,0,530,40015.4251967593,2009-07-21,10:12:17
39.991614,116.332808,0,534,40015.4252546296,2009-07-21,10:12:22
39.991626,116.332808,0,542,40015.4253125,2009-07-21,10:12:27
39.991634,116.332813,0,544,40015.4253703704,2009-07-21,10:12:32
39.991634,116.332813,0,544,40015.4254050926,2009-07-21,10:12:35
39.99164,116.332818,0,544,40015.4254282407,2009-07-21,10:12:37
39.991654,116.332832,0,544,40015.4254861111,2009-07-21,10:12:42
39.991681,116.332857,0,544,40015.4255439815,2009-07-21,10:12:47
39.992435,116.331402,0,850,40015.4258333333,2009-07-21,10:13:12
39.992435,116.331402,0,850,40015.4258680556,2009-07-21,10:13:15
39.992441,116.331403,0,848,40015.4258912037,2009-07-21,10:13:17
39.992675,116.331294,0,733,40015.4259490741,2009-07-21,10:13:22
39.992542,116.331392,0,740,40015.4260069444,2009-07-21,10:13:27
39.992903,116.330956,0,738,40015.4260648148,2009-07-21,10:13:32
39.992905,116.330955,0,738,40015.4261226852,2009-07-21,10:13:37
39.992905,116.330955,0,738,40015.4261574074,2009-07-21,10:13:40
39.992905,116.330955,0,738,40015.4261805556,2009-07-21,10:13:42
39.992923,116.33095,0,736,40015.4262384259,2009-07-21,10:13:47
39.992932,116.330944,0,735,40015.4262962963,2009-07-21,10:13:52
39.992941,116.330948,0,735,40015.4263541667,2009-07-21,10:13:57
39.992939,116.330948,0,736,40015.426412037,2009-07-21,10:14:02
39.992939,116.330948,0,736,40015.4264467593,2009-07-21,10:14:05
39.992938,116.330948,0,736,40015.4264699074,2009-07-21,10:14:07
39.992931,116.33097,0,743,40015.4265277778,2009-07-21,10:14:12
39.992883,116.331005,0,747,40015.4265856481,2009-07-21,10:14:17
39.992799,116.331105,0,747,40015.4266435185,2009-07-21,10:14:22
39.992659,116.331286,0,745,40015.4267013889,2009-07-21,10:14:27
39.992504,116.331493,0,746,40015.4267592593,2009-07-21,10:14:32
39.992377,116.331638,0,752,40015.4268171296,2009-07-21,10:14:37
39.99228,116.331733,0,760,40015.426875,2009-07-21,10:14:42
39.992237,116.33177,0,762,40015.4269328704,2009-07-21,10:14:47
39.992209,116.331772,0,760,40015.4269907407,2009-07-21,10:14:52
39.992207,116.331788,0,759,40015.4270486111,2009-07-21,10:14:57
39.992188,116.331812,0,757,40015.4271064815,2009-07-21,10:15:02
39.992169,116.331839,0,754,40015.4271643519,2009-07-21,10:15:07
39.992169,116.331839,0,754,40015.4271990741,2009-07-21,10:15:10
39.992172,116.331839,0,755,40015.4272222222,2009-07-21,10:15:12
39.992307,116.331692,0,757,40015.4272800926,2009-07-21,10:15:17
39.992462,116.331506,0,760,40015.427337963,2009-07-21,10:15:22
39.99264,116.331265,0,760,40015.4273958333,2009-07-21,10:15:27
39.992792,116.331011,0,760,40015.4274537037,2009-07-21,10:15:32
39.992914,116.330851,0,762,40015.4275115741,2009-07-21,10:15:37
39.992935,116.330819,0,765,40015.4275694444,2009-07-21,10:15:42
39.992873,116.330911,0,768,40015.4276273148,2009-07-21,10:15:47
39.992819,116.330975,0,771,40015.4276851852,2009-07-21,10:15:52
39.99265,116.331155,0,770,40015.4277430556,2009-07-21,10:15:57
39.992389,116.331468,0,768,40015.4278009259,2009-07-21,10:16:02
39.992296,116.331546,0,767,40015.4278587963,2009-07-21,10:16:07
39.992464,116.331351,0,771,40015.4279166667,2009-07-21,10:16:12
39.992701,116.33109,0,776,40015.427974537,2009-07-21,10:16:17
39.992806,116.330995,0,780,40015.4280324074,2009-07-21,10:16:22
39.992815,116.331012,0,783,40015.4280902778,2009-07-21,10:16:27
39.992858,116.330986,0,780,40015.4281481481,2009-07-21,10:16:32
39.992829,116.331039,0,774,40015.4282060185,2009-07-21,10:16:37
39.992734,116.331137,0,771,40015.4282638889,2009-07-21,10:16:42
39.992677,116.331191,0,769,40015.4283217593,2009-07-21,10:16:47
39.992661,116.331236,0,767,40015.4283796296,2009-07-21,10:16:52
39.992667,116.331226,0,765,40015.4284375,2009-07-21,10:16:57
39.992681,116.331227,0,764,40015.4284953704,2009-07-21,10:17:02
39.992652,116.331241,0,763,40015.4285532407,2009-07-21,10:17:07
39.992621,116.331242,0,763,40015.4286111111,2009-07-21,10:17:12
39.992649,116.331178,0,763,40015.4286689815,2009-07-21,10:17:17
39.992469,116.331347,0,764,40015.4287268519,2009-07-21,10:17:22
39.991978,116.331885,0,766,40015.4287847222,2009-07-21,10:17:27
39.99183,116.332031,0,769,40015.4288425926,2009-07-21,10:17:32
39.991925,116.331898,0,772,40015.428900463,2009-07-21,10:17:37
39.991993,116.331776,0,775,40015.4289583333,2009-07-21,10:17:42
39.991791,116.332019,0,779,40015.4290162037,2009-07-21,10:17:47
39.991634,116.332237,0,780,40015.4290740741,2009-07-21,10:17:52
39.991572,116.332307,0,783,40015.4291319444,2009-07-21,10:17:57
39.991559,116.332302,0,783,40015.4291898148,2009-07-21,10:18:02
39.99148,116.332387,0,784,40015.4292476852,2009-07-21,10:18:07
39.991344,116.33257,0,785,40015.4293055556,2009-07-21,10:18:12
39.991319,116.332648,0,787,40015.4293634259,2009-07-21,10:18:17
39.991323,116.332672,0,789,40015.4294212963,2009-07-21,10:18:22
39.99131,116.332706,0,792,40015.4294791667,2009-07-21,10:18:27
39.991293,116.33274,0,795,40015.429537037,2009-07-21,10:18:32
39.991243,116.332812,0,797,40015.4295949074,2009-07-21,10:18:37
39.991249,116.332817,0,797,40015.4296527778,2009-07-21,10:18:42
39.991249,116.332817,0,797,40015.4296875,2009-07-21,10:18:45
39.991246,116.332817,0,797,40015.4297106481,2009-07-21,10:18:47
39.991258,116.332806,0,798,40015.4297685185,2009-07-21,10:18:52
39.991297,116.332744,0,801,40015.4298263889,2009-07-21,10:18:57
39.991328,116.332693,0,802,40015.4298842593,2009-07-21,10:19:02
39.99133,116.332661,0,806,40015.4299421296,2009-07-21,10:19:07
39.991351,116.332638,0,809,40015.43,2009-07-21,10:19:12
39.991371,116.332613,0,811,40015.4300578704,2009-07-21,10:19:17
39.991371,116.332613,0,811,40015.4300925926,2009-07-21,10:19:20
39.991377,116.332614,0,813,40015.4301157407,2009-07-21,10:19:22
39.991409,116.332559,0,816,40015.4301736111,2009-07-21,10:19:27
39.991432,116.332522,0,819,40015.4302314815,2009-07-21,10:19:32
39.991439,116.332483,0,822,40015.4302893518,2009-07-21,10:19:37
39.991445,116.332471,0,824,40015.4303472222,2009-07-21,10:19:42
39.991438,116.332421,0,829,40015.4304050926,2009-07-21,10:19:47
39.991438,116.332421,0,829,40015.4304398148,2009-07-21,10:19:50
39.991434,116.332416,0,831,40015.430462963,2009-07-21,10:19:52
39.991412,116.332398,0,837,40015.4305208333,2009-07-21,10:19:57
39.991396,116.332397,0,841,40015.4305787037,2009-07-21,10:20:02
39.991381,116.332427,0,843,40015.4306365741,2009-07-21,10:20:07
39.99138,116.332428,0,843,40015.4306944444,2009-07-21,10:20:12
39.99138,116.332428,0,843,40015.4307291667,2009-07-21,10:20:15
39.991374,116.332428,0,843,40015.4307523148,2009-07-21,10:20:17
39.991348,116.332481,0,844,40015.4308101852,2009-07-21,10:20:22
39.991334,116.332591,0,847,40015.4308680556,2009-07-21,10:20:27
39.99131,116.332705,0,847,40015.4309259259,2009-07-21,10:20:32
39.991257,116.332823,0,845,40015.4309837963,2009-07-21,10:20:37
39.991204,116.332918,0,844,40015.4310416667,2009-07-21,10:20:42
39.990971,116.333048,0,840,40015.4346875,2009-07-21,10:25:57
39.990924,116.333066,0,840,40015.4347453704,2009-07-21,10:26:02
39.990877,116.333051,0,839,40015.4348032407,2009-07-21,10:26:07
39.990889,116.333035,0,838,40015.4348611111,2009-07-21,10:26:12
39.99091,116.333007,0,838,40015.4349189815,2009-07-21,10:26:17
39.990927,116.333002,0,837,40015.4349768519,2009-07-21,10:26:22
39.990936,116.333003,0,838,40015.4350347222,2009-07-21,10:26:27
39.990946,116.333016,0,838,40015.4350925926,2009-07-21,10:26:32
39.990973,116.33299,0,839,40015.435150463,2009-07-21,10:26:37
39.990981,116.332952,0,839,40015.4352083333,2009-07-21,10:26:42
39.990975,116.332948,0,839,40015.4352662037,2009-07-21,10:26:47
39.990969,116.332944,0,839,40015.4353240741,2009-07-21,10:26:52
39.990969,116.332944,0,839,40015.4353587963,2009-07-21,10:26:55
39.990964,116.332939,0,839,40015.4353819444,2009-07-21,10:26:57
39.990936,116.332941,0,839,40015.4354398148,2009-07-21,10:27:02
39.99091,116.332927,0,839,40015.4354976852,2009-07-21,10:27:07
39.990905,116.332885,0,839,40015.4355555556,2009-07-21,10:27:12
39.990885,116.332852,0,839,40015.4356134259,2009-07-21,10:27:17
39.990862,116.332864,0,839,40015.4356712963,2009-07-21,10:27:22
39.99087,116.332892,0,839,40015.4357291667,2009-07-21,10:27:27
39.990888,116.332905,0,839,40015.435787037,2009-07-21,10:27:32
39.990898,116.33291,0,839,40015.4358449074,2009-07-21,10:27:37
39.990906,116.332912,0,839,40015.4359027778,2009-07-21,10:27:42
39.990912,116.332913,0,839,40015.4359606481,2009-07-21,10:27:47
39.990916,116.332916,0,839,40015.4360185185,2009-07-21,10:27:52
39.990916,116.332916,0,839,40015.4360532407,2009-07-21,10:27:55
39.990916,116.332916,0,839,40015.4360763889,2009-07-21,10:27:57
39.990927,116.332918,0,839,40015.4361342593,2009-07-21,10:28:02
39.990937,116.332918,0,839,40015.4361921296,2009-07-21,10:28:07
39.990939,116.332915,0,839,40015.43625,2009-07-21,10:28:12
39.990939,116.332915,0,839,40015.4362847222,2009-07-21,10:28:15
39.990934,116.332908,0,840,40015.4363078704,2009-07-21,10:28:17
39.990988,116.332772,0,839,40015.4363657407,2009-07-21,10:28:22
39.991052,116.332738,0,840,40015.4364236111,2009-07-21,10:28:27
39.99107,116.33275,0,840,40015.4364814815,2009-07-21,10:28:32
39.991079,116.332756,0,840,40015.4365393519,2009-07-21,10:28:37
39.991079,116.332756,0,840,40015.4365740741,2009-07-21,10:28:40
39.991083,116.332759,0,840,40015.4365972222,2009-07-21,10:28:42
39.991092,116.332788,0,840,40015.4366550926,2009-07-21,10:28:47
39.991093,116.332849,0,839,40015.436712963,2009-07-21,10:28:52
39.99109,116.332848,0,839,40015.4367708333,2009-07-21,10:28:57
39.99109,116.332848,0,839,40015.4368055556,2009-07-21,10:29:00
39.991093,116.33285,0,839,40015.4368287037,2009-07-21,10:29:02
39.991103,116.332855,0,839,40015.4368865741,2009-07-21,10:29:07
39.991107,116.332857,0,840,40015.4369444444,2009-07-21,10:29:12
39.991107,116.332857,0,840,40015.4369791667,2009-07-21,10:29:15
39.991108,116.332859,0,840,40015.4370023148,2009-07-21,10:29:17
39.991093,116.332837,0,840,40015.4370601852,2009-07-21,10:29:22
39.991065,116.332798,0,840,40015.4371180556,2009-07-21,10:29:27
39.991084,116.332749,0,838,40015.4371759259,2009-07-21,10:29:32
39.991114,116.332714,0,837,40015.4372337963,2009-07-21,10:29:37
39.991141,116.332695,0,837,40015.4372916667,2009-07-21,10:29:42
39.991162,116.332729,0,835,40015.437349537,2009-07-21,10:29:47
39.991151,116.33276,0,834,40015.4374074074,2009-07-21,10:29:52
39.991151,116.33276,0,834,40015.4374421296,2009-07-21,10:29:55
39.991146,116.332758,0,834,40015.4374652778,2009-07-21,10:29:57
39.991106,116.332782,0,832,40015.4375231481,2009-07-21,10:30:02
39.991059,116.332755,0,830,40015.4375810185,2009-07-21,10:30:07
39.991036,116.332711,0,828,40015.4376388889,2009-07-21,10:30:12
39.991006,116.332641,0,826,40015.4376967593,2009-07-21,10:30:17
39.99093,116.332682,0,824,40015.4377546296,2009-07-21,10:30:22
39.990838,116.332756,0,822,40015.4378125,2009-07-21,10:30:27
39.990778,116.332744,0,821,40015.4378703704,2009-07-21,10:30:32
39.990749,116.332701,0,821,40015.4379282407,2009-07-21,10:30:37
39.990772,116.332641,0,821,40015.4379861111,2009-07-21,10:30:42
39.990754,116.332641,0,821,40015.4380439815,2009-07-21,10:30:47
39.990662,116.332783,0,820,40015.4381018518,2009-07-21,10:30:52
39.990576,116.332924,0,819,40015.4381597222,2009-07-21,10:30:57
39.990497,116.333007,0,819,40015.4382175926,2009-07-21,10:31:02
39.990324,116.333165,0,818,40015.438275463,2009-07-21,10:31:07
39.990215,116.333266,0,816,40015.4383333333,2009-07-21,10:31:12
39.990096,116.333378,0,816,40015.4383912037,2009-07-21,10:31:17
39.990056,116.333369,0,815,40015.4384490741,2009-07-21,10:31:22
39.990068,116.333258,0,815,40015.4385069444,2009-07-21,10:31:27
39.990097,116.333114,0,815,40015.4385648148,2009-07-21,10:31:32
39.990115,116.332988,0,815,40015.4386226852,2009-07-21,10:31:37
39.990188,116.332812,0,815,40015.4386805556,2009-07-21,10:31:42
39.990312,116.332569,0,816,40015.4387384259,2009-07-21,10:31:47
39.990534,116.332209,0,817,40015.4387962963,2009-07-21,10:31:52
39.990747,116.331914,0,819,40015.4388541667,2009-07-21,10:31:57
39.991327,116.331362,0,820,40015.438912037,2009-07-21,10:32:02
39.991727,116.330971,0,820,40015.4389699074,2009-07-21,10:32:07
39.99204,116.330667,0,821,40015.4390277778,2009-07-21,10:32:12
39.992217,116.330485,0,822,40015.4390856481,2009-07-21,10:32:17
39.99235,116.330307,0,822,40015.4391435185,2009-07-21,10:32:22
39.992505,116.330126,0,822,40015.4392013889,2009-07-21,10:32:27
39.993051,116.330655,0,845,40015.4399537037,2009-07-21,10:33:32
39.992049,116.332197,0,830,40015.4400115741,2009-07-21,10:33:37
39.991727,116.332455,0,823,40015.4400694444,2009-07-21,10:33:42
39.991561,116.332617,0,822,40015.4401273148,2009-07-21,10:33:47
39.991601,116.332476,0,821,40015.4401851852,2009-07-21,10:33:52
39.99154,116.332577,0,822,40015.4402430556,2009-07-21,10:33:57
39.991471,116.332639,0,822,40015.4403009259,2009-07-21,10:34:02
39.991389,116.332716,0,821,40015.4403587963,2009-07-21,10:34:07
39.991353,116.332696,0,820,40015.4404166667,2009-07-21,10:34:12
39.99134,116.332694,0,820,40015.440474537,2009-07-21,10:34:17
39.99139,116.3326,0,821,40015.4405324074,2009-07-21,10:34:22
39.991542,116.332363,0,823,40015.4405902778,2009-07-21,10:34:27
39.991737,116.332085,0,824,40015.4406481481,2009-07-21,10:34:32
39.991926,116.331794,0,824,40015.4407060185,2009-07-21,10:34:37
39.992139,116.331479,0,827,40015.4407638889,2009-07-21,10:34:42
39.992252,116.331282,0,827,40015.4408217593,2009-07-21,10:34:47
39.992116,116.331485,0,827,40015.4408796296,2009-07-21,10:34:52
39.991879,116.331821,0,820,40015.4409375,2009-07-21,10:34:57
39.991861,116.331793,0,819,40015.4409953704,2009-07-21,10:35:02
39.991737,116.331921,0,813,40015.4410532407,2009-07-21,10:35:07
39.991617,116.332009,0,805,40015.4411111111,2009-07-21,10:35:12
39.991569,116.331963,0,799,40015.4411689815,2009-07-21,10:35:17
39.991534,116.331968,0,795,40015.4412268519,2009-07-21,10:35:22
39.9915,116.331998,0,791,40015.4412847222,2009-07-21,10:35:27
39.991457,116.33202,0,788,40015.4413425926,2009-07-21,10:35:32
39.991377,116.332086,0,784,40015.441400463,2009-07-21,10:35:37
39.991265,116.332222,0,780,40015.4414583333,2009-07-21,10:35:42
39.9912,116.332286,0,779,40015.4415162037,2009-07-21,10:35:47
39.991178,116.33232,0,780,40015.4415740741,2009-07-21,10:35:52
39.991123,116.33241,0,780,40015.4416319444,2009-07-21,10:35:57
39.991075,116.332513,0,780,40015.4416898148,2009-07-21,10:36:02
39.991049,116.332615,0,778,40015.4417476852,2009-07-21,10:36:07
39.991016,116.332699,0,776,40015.4418055556,2009-07-21,10:36:12
39.991012,116.332786,0,771,40015.4418634259,2009-07-21,10:36:17
39.991022,116.332856,0,767,40015.4419212963,2009-07-21,10:36:22
39.991035,116.332854,0,767,40015.4419791667,2009-07-21,10:36:27
39.991003,116.332873,0,762,40015.442037037,2009-07-21,10:36:32
39.990912,116.332902,0,757,40015.4420949074,2009-07-21,10:36:37
39.990798,116.332936,0,753,40015.4421527778,2009-07-21,10:36:42
39.990739,116.332965,0,752,40015.4422106481,2009-07-21,10:36:47
39.990684,116.333009,0,751,40015.4422685185,2009-07-21,10:36:52
39.990633,116.332996,0,752,40015.4423263889,2009-07-21,10:36:57
39.990532,116.332956,0,757,40015.4423842593,2009-07-21,10:37:02
39.990495,116.332913,0,764,40015.4424421296,2009-07-21,10:37:07
39.990456,116.332999,0,768,40015.4425,2009-07-21,10:37:12
39.990426,116.333054,0,769,40015.4425578704,2009-07-21,10:37:17
39.990385,116.333107,0,766,40015.4426157407,2009-07-21,10:37:22
39.990359,116.333149,0,762,40015.4426736111,2009-07-21,10:37:27
39.990334,116.333172,0,758,40015.4427314815,2009-07-21,10:37:32
39.99032,116.333178,0,751,40015.4427893519,2009-07-21,10:37:37
39.990286,116.333226,0,746,40015.4428472222,2009-07-21,10:37:42
39.990286,116.333226,0,746,40015.4428819444,2009-07-21,10:37:45
39.990281,116.333226,0,742,40015.4429050926,2009-07-21,10:37:47
39.990359,116.333141,0,742,40015.442962963,2009-07-21,10:37:52
39.990498,116.333026,0,736,40015.4430208333,2009-07-21,10:37:57
39.990611,116.332888,0,728,40015.4430787037,2009-07-21,10:38:02
39.990691,116.332845,0,717,40015.4431365741,2009-07-21,10:38:07
39.990763,116.332709,0,714,40015.4431944444,2009-07-21,10:38:12
39.990849,116.332606,0,712,40015.4432523148,2009-07-21,10:38:17
39.990898,116.332575,0,711,40015.4433101852,2009-07-21,10:38:22
39.990868,116.332595,0,716,40015.4433680556,2009-07-21,10:38:27
39.990913,116.33254,0,722,40015.4434259259,2009-07-21,10:38:32
39.990944,116.332477,0,728,40015.4434837963,2009-07-21,10:38:37
39.991007,116.332353,0,736,40015.4435416667,2009-07-21,10:38:42
39.991062,116.332245,0,745,40015.443599537,2009-07-21,10:38:47
39.991032,116.332295,0,752,40015.4436574074,2009-07-21,10:38:52
39.990992,116.332372,0,760,40015.4437152778,2009-07-21,10:38:57
39.990969,116.332419,0,764,40015.4437731481,2009-07-21,10:39:02
39.990965,116.332427,0,766,40015.4438310185,2009-07-21,10:39:07
39.990965,116.332427,0,766,40015.4438657407,2009-07-21,10:39:10
39.990963,116.332427,0,767,40015.4438888889,2009-07-21,10:39:12
39.99097,116.332438,0,767,40015.4439467593,2009-07-21,10:39:17
39.990964,116.332447,0,768,40015.4440046296,2009-07-21,10:39:22
39.990979,116.332428,0,770,40015.4440625,2009-07-21,10:39:27
39.991014,116.332396,0,770,40015.4441203704,2009-07-21,10:39:32
39.991062,116.332314,0,767,40015.4441782407,2009-07-21,10:39:37
39.991077,116.332283,0,767,40015.4442361111,2009-07-21,10:39:42
39.991117,116.33224,0,770,40015.4442939815,2009-07-21,10:39:47
39.991133,116.332215,0,774,40015.4443518519,2009-07-21,10:39:52
39.991141,116.332179,0,779,40015.4444097222,2009-07-21,10:39:57
39.991164,116.332114,0,784,40015.4444675926,2009-07-21,10:40:02
39.991189,116.33208,0,786,40015.444525463,2009-07-21,10:40:07
39.991224,116.332002,0,789,40015.4445833333,2009-07-21,10:40:12
39.991337,116.331802,0,785,40015.4446412037,2009-07-21,10:40:17
39.991356,116.331702,0,783,40015.4446990741,2009-07-21,10:40:22
39.991312,116.331683,0,785,40015.4447569444,2009-07-21,10:40:27
39.991299,116.33168,0,788,40015.4448148148,2009-07-21,10:40:32
39.991283,116.331693,0,791,40015.4448726852,2009-07-21,10:40:37
39.991274,116.331626,0,799,40015.4449305556,2009-07-21,10:40:42
39.991269,116.3316,0,803,40015.4449884259,2009-07-21,10:40:47
39.991273,116.331609,0,802,40015.4450462963,2009-07-21,10:40:52
39.991323,116.331607,0,802,40015.4451041667,2009-07-21,10:40:57
39.991495,116.331519,0,796,40015.445162037,2009-07-21,10:41:02
39.991585,116.331369,0,787,40015.4452199074,2009-07-21,10:41:07
39.991546,116.331324,0,786,40015.4452777778,2009-07-21,10:41:12
39.991484,116.33133,0,787,40015.4453356481,2009-07-21,10:41:17
39.991439,116.331357,0,789,40015.4453935185,2009-07-21,10:41:22
39.991438,116.331344,0,791,40015.4454513889,2009-07-21,10:41:27
39.991475,116.331307,0,790,40015.4455092593,2009-07-21,10:41:32
39.991516,116.331269,0,790,40015.4455671296,2009-07-21,10:41:37
39.99155,116.331266,0,790,40015.445625,2009-07-21,10:41:42
39.991616,116.331288,0,789,40015.4456828704,2009-07-21,10:41:47
39.991829,116.331104,0,787,40015.4457407407,2009-07-21,10:41:52
39.991849,116.331036,0,785,40015.4457986111,2009-07-21,10:41:57
39.99191,116.331065,0,781,40015.4458564815,2009-07-21,10:42:02
39.991928,116.331073,0,779,40015.4459143518,2009-07-21,10:42:07
39.991928,116.331073,0,779,40015.4459490741,2009-07-21,10:42:10
39.991933,116.331072,0,778,40015.4459722222,2009-07-21,10:42:12
39.991895,116.331089,0,777,40015.4460300926,2009-07-21,10:42:17
39.99189,116.331113,0,776,40015.446087963,2009-07-21,10:42:22
39.991862,116.331128,0,779,40015.4461458333,2009-07-21,10:42:27
39.991829,116.331136,0,784,40015.4462037037,2009-07-21,10:42:32
39.991814,116.331135,0,789,40015.4462615741,2009-07-21,10:42:37
39.991794,116.33115,0,795,40015.4463194444,2009-07-21,10:42:42
39.991781,116.331181,0,802,40015.4463773148,2009-07-21,10:42:47
39.991762,116.331198,0,807,40015.4464351852,2009-07-21,10:42:52
39.991745,116.331185,0,807,40015.4464930556,2009-07-21,10:42:57
39.991753,116.331111,0,813,40015.4465509259,2009-07-21,10:43:02
39.991776,116.331048,0,806,40015.4466087963,2009-07-21,10:43:07
39.991818,116.330974,0,800,40015.4466666667,2009-07-21,10:43:12
39.99186,116.330845,0,801,40015.446724537,2009-07-21,10:43:17
39.991854,116.330762,0,805,40015.4467824074,2009-07-21,10:43:22
39.991859,116.330732,0,811,40015.4468402778,2009-07-21,10:43:27
39.991818,116.330813,0,806,40015.4468981481,2009-07-21,10:43:32
39.99173,116.330966,0,797,40015.4469560185,2009-07-21,10:43:37
39.991549,116.331217,0,787,40015.4470138889,2009-07-21,10:43:42
39.991404,116.331462,0,781,40015.4470717593,2009-07-21,10:43:47
39.991311,116.33166,0,779,40015.4471296296,2009-07-21,10:43:52
39.991239,116.331782,0,782,40015.4471875,2009-07-21,10:43:57
39.991118,116.331985,0,785,40015.4472453704,2009-07-21,10:44:02
39.991022,116.332116,0,788,40015.4473032407,2009-07-21,10:44:07
39.991058,116.332067,0,806,40015.4473611111,2009-07-21,10:44:12
39.991029,116.332124,0,819,40015.4474189815,2009-07-21,10:44:17
39.990965,116.33222,0,837,40015.4474768518,2009-07-21,10:44:22
39.990888,116.332377,0,856,40015.4475347222,2009-07-21,10:44:27
39.99083,116.332547,0,874,40015.4475925926,2009-07-21,10:44:32
39.990773,116.332721,0,891,40015.447650463,2009-07-21,10:44:37
39.990732,116.332821,0,908,40015.4477083333,2009-07-21,10:44:42
39.990747,116.33279,0,911,40015.4477662037,2009-07-21,10:44:47
39.990755,116.332768,0,915,40015.4478240741,2009-07-21,10:44:52
39.990766,116.332736,0,918,40015.4478819444,2009-07-21,10:44:57
39.990767,116.332739,0,919,40015.4479398148,2009-07-21,10:45:02
39.990767,116.332739,0,919,40015.447974537,2009-07-21,10:45:05
39.99076,116.332745,0,920,40015.4479976852,2009-07-21,10:45:07
39.990747,116.332829,0,914,40015.4480555556,2009-07-21,10:45:12
39.990747,116.332829,0,914,40015.4480902778,2009-07-21,10:45:15
39.990754,116.332829,0,909,40015.4481134259,2009-07-21,10:45:17
39.990762,116.332796,0,904,40015.4481712963,2009-07-21,10:45:22
39.990757,116.332813,0,896,40015.4482291667,2009-07-21,10:45:27
39.990807,116.332766,0,894,40015.448287037,2009-07-21,10:45:32
39.990833,116.332742,0,892,40015.4483449074,2009-07-21,10:45:37
39.990797,116.332807,0,889,40015.4484027778,2009-07-21,10:45:42
39.990774,116.332883,0,884,40015.4484606481,2009-07-21,10:45:47
39.990739,116.332923,0,877,40015.4485185185,2009-07-21,10:45:52
39.990704,116.332967,0,872,40015.4485763889,2009-07-21,10:45:57
39.990606,116.333169,0,861,40015.4486342593,2009-07-21,10:46:02
39.990622,116.333197,0,847,40015.4486921296,2009-07-21,10:46:07
39.990638,116.333278,0,824,40015.44875,2009-07-21,10:46:12
39.990638,116.333278,0,824,40015.4487847222,2009-07-21,10:46:15
39.990646,116.333277,0,824,40015.4488078704,2009-07-21,10:46:17
39.990687,116.333208,0,820,40015.4488657407,2009-07-21,10:46:22
39.990721,116.333158,0,813,40015.4489236111,2009-07-21,10:46:27
39.990745,116.333095,0,793,40015.4489814815,2009-07-21,10:46:32
39.990677,116.333071,0,781,40015.4490393519,2009-07-21,10:46:37
39.990632,116.333096,0,759,40015.4490972222,2009-07-21,10:46:42
39.990604,116.33316,0,743,40015.4491550926,2009-07-21,10:46:47
39.990567,116.333224,0,735,40015.449212963,2009-07-21,10:46:52
39.990567,116.333224,0,735,40015.4492476852,2009-07-21,10:46:55
39.990559,116.333225,0,735,40015.4492708333,2009-07-21,10:46:57
39.990708,116.33314,0,735,40015.4493287037,2009-07-21,10:47:02
39.990883,116.332973,0,735,40015.4493865741,2009-07-21,10:47:07
39.990941,116.332897,0,735,40015.4494444444,2009-07-21,10:47:12
39.990804,116.333077,0,732,40015.4495023148,2009-07-21,10:47:17
39.990824,116.333181,0,731,40015.4495601852,2009-07-21,10:47:22
39.990811,116.333277,0,730,40015.4496180556,2009-07-21,10:47:27
39.990885,116.333274,0,731,40015.4496759259,2009-07-21,10:47:32
39.991007,116.333145,0,733,40015.4497337963,2009-07-21,10:47:37
39.991105,116.333085,0,735,40015.4497916667,2009-07-21,10:47:42
39.991113,116.333148,0,735,40015.449849537,2009-07-21,10:47:47
39.991109,116.333098,0,731,40015.4499074074,2009-07-21,10:47:52
39.991085,116.333027,0,728,40015.4499652778,2009-07-21,10:47:57
39.990982,116.333109,0,725,40015.4500231481,2009-07-21,10:48:02
39.990856,116.333253,0,721,40015.4500810185,2009-07-21,10:48:07
39.990791,116.333309,0,717,40015.4501388889,2009-07-21,10:48:12
39.990712,116.333352,0,713,40015.4501967593,2009-07-21,10:48:17
39.990665,116.333335,0,710,40015.4502546296,2009-07-21,10:48:22
39.990676,116.333294,0,708,40015.4503125,2009-07-21,10:48:27
39.990716,116.333198,0,705,40015.4503703704,2009-07-21,10:48:32
39.990785,116.33311,0,705,40015.4504282407,2009-07-21,10:48:37
39.990922,116.332991,0,705,40015.4504861111,2009-07-21,10:48:42
39.991067,116.332869,0,707,40015.4505439815,2009-07-21,10:48:47
39.991224,116.332749,0,710,40015.4506018519,2009-07-21,10:48:52
39.99135,116.332604,0,712,40015.4506597222,2009-07-21,10:48:57
39.991403,116.332527,0,711,40015.4507175926,2009-07-21,10:49:02
39.991368,116.33252,0,712,40015.450775463,2009-07-21,10:49:07
39.991307,116.33258,0,712,40015.4508333333,2009-07-21,10:49:12
39.991265,116.33255,0,713,40015.4508912037,2009-07-21,10:49:17
39.991219,116.332532,0,717,40015.4509490741,2009-07-21,10:49:22
39.991244,116.332401,0,721,40015.4510069444,2009-07-21,10:49:27
39.991291,116.332226,0,724,40015.4510648148,2009-07-21,10:49:32
39.991343,116.332063,0,728,40015.4511226852,2009-07-21,10:49:37
39.991335,116.332002,0,734,40015.4511805556,2009-07-21,10:49:42
39.99126,116.33208,0,740,40015.4512384259,2009-07-21,10:49:47
39.991307,116.331999,0,747,40015.4512962963,2009-07-21,10:49:52
39.991291,116.332006,0,751,40015.4513541667,2009-07-21,10:49:57
39.991233,116.332102,0,751,40015.451412037,2009-07-21,10:50:02
39.991211,116.332133,0,751,40015.4514699074,2009-07-21,10:50:07
39.991166,116.332199,0,752,40015.4515277778,2009-07-21,10:50:12
39.991149,116.332213,0,753,40015.4515856481,2009-07-21,10:50:17
39.991145,116.332254,0,752,40015.4516435185,2009-07-21,10:50:22
39.991141,116.33228,0,751,40015.4517013889,2009-07-21,10:50:27
39.991152,116.332385,0,744,40015.4517592593,2009-07-21,10:50:32
39.991149,116.332425,0,742,40015.4518171296,2009-07-21,10:50:37
39.991124,116.332491,0,738,40015.451875,2009-07-21,10:50:42
39.991077,116.332582,0,733,40015.4519328704,2009-07-21,10:50:47
39.991024,116.33264,0,731,40015.4519907407,2009-07-21,10:50:52
39.990954,116.332679,0,732,40015.4520486111,2009-07-21,10:50:57
39.990952,116.332698,0,734,40015.4521064815,2009-07-21,10:51:02
39.990951,116.332696,0,735,40015.4521643519,2009-07-21,10:51:07
39.990951,116.332696,0,735,40015.4521990741,2009-07-21,10:51:10
39.990953,116.332696,0,737,40015.4522222222,2009-07-21,10:51:12
39.990958,116.332675,0,738,40015.4522800926,2009-07-21,10:51:17
39.991029,116.33258,0,739,40015.452337963,2009-07-21,10:51:22
39.991066,116.332525,0,742,40015.4523958333,2009-07-21,10:51:27
39.991161,116.332343,0,748,40015.4524537037,2009-07-21,10:51:32
39.991223,116.332224,0,752,40015.4525115741,2009-07-21,10:51:37
39.991312,116.332096,0,758,40015.4525694444,2009-07-21,10:51:42
39.991368,116.331999,0,764,40015.4526273148,2009-07-21,10:51:47
39.991372,116.331948,0,769,40015.4526851852,2009-07-21,10:51:52
39.991374,116.331913,0,772,40015.4527430556,2009-07-21,10:51:57
39.991376,116.331894,0,773,40015.4528009259,2009-07-21,10:52:02
39.991413,116.331816,0,774,40015.4528587963,2009-07-21,10:52:07
39.99146,116.331751,0,773,40015.4529166667,2009-07-21,10:52:12
39.991506,116.331721,0,769,40015.452974537,2009-07-21,10:52:17
39.991522,116.331703,0,766,40015.4530324074,2009-07-21,10:52:22
39.991499,116.331734,0,765,40015.4530902778,2009-07-21,10:52:27
39.991461,116.331751,0,763,40015.4531481481,2009-07-21,10:52:32
39.991423,116.331787,0,759,40015.4532060185,2009-07-21,10:52:37
39.991371,116.331841,0,757,40015.4532638889,2009-07-21,10:52:42
39.991287,116.33191,0,755,40015.4533217593,2009-07-21,10:52:47
39.991193,116.331994,0,751,40015.4533796296,2009-07-21,10:52:52
39.991093,116.332103,0,745,40015.4534375,2009-07-21,10:52:57
39.991032,116.332189,0,741,40015.4534953704,2009-07-21,10:53:02
39.99104,116.332136,0,742,40015.4535532407,2009-07-21,10:53:07
39.991057,116.332064,0,746,40015.4536111111,2009-07-21,10:53:12
39.991022,116.33211,0,752,40015.4536689815,2009-07-21,10:53:17
39.990942,116.332356,0,741,40015.4537268518,2009-07-21,10:53:22
39.990926,116.332417,0,732,40015.4537847222,2009-07-21,10:53:27
39.990916,116.332393,0,744,40015.4538425926,2009-07-21,10:53:32
39.990833,116.332618,0,733,40015.453900463,2009-07-21,10:53:37
39.990957,116.332472,0,690,40015.4539583333,2009-07-21,10:53:42
39.991039,116.332369,0,697,40015.4540162037,2009-07-21,10:53:47
39.991098,116.332319,0,685,40015.4540740741,2009-07-21,10:53:52
39.991647,116.331583,0,628,40015.4541319444,2009-07-21,10:53:57
39.991536,116.331611,0,602,40015.4541898148,2009-07-21,10:54:02
39.991514,116.331555,0,587,40015.4542476852,2009-07-21,10:54:07
39.991444,116.331595,0,567,40015.4543055556,2009-07-21,10:54:12
39.991456,116.33156,0,532,40015.4543634259,2009-07-21,10:54:17
39.991454,116.331489,0,533,40015.4544212963,2009-07-21,10:54:22
39.991474,116.331446,0,526,40015.4544791667,2009-07-21,10:54:27
39.991566,116.331352,0,493,40015.454537037,2009-07-21,10:54:32
39.991567,116.331342,0,492,40015.4545949074,2009-07-21,10:54:37
39.991569,116.331346,0,492,40015.4546527778,2009-07-21,10:54:42
39.991569,116.331347,0,492,40015.4547106481,2009-07-21,10:54:47
39.991568,116.331347,0,491,40015.4547685185,2009-07-21,10:54:52
39.991565,116.331345,0,491,40015.4548263889,2009-07-21,10:54:57
39.991566,116.331343,0,490,40015.4548842593,2009-07-21,10:55:02
39.991571,116.331342,0,490,40015.4549421296,2009-07-21,10:55:07
39.991574,116.331339,0,490,40015.455,2009-07-21,10:55:12
39.991575,116.331337,0,490,40015.4550578704,2009-07-21,10:55:17
39.991575,116.331337,0,490,40015.4550925926,2009-07-21,10:55:20
39.991568,116.331332,0,490,40015.4551157407,2009-07-21,10:55:22
39.991721,116.331264,0,480,40015.4551736111,2009-07-21,10:55:27
39.991722,116.331264,0,480,40015.4552314815,2009-07-21,10:55:32
39.991721,116.331263,0,480,40015.4552893518,2009-07-21,10:55:37
39.991721,116.331263,0,480,40015.4553240741,2009-07-21,10:55:40
39.991714,116.331259,0,480,40015.4553472222,2009-07-21,10:55:42
39.991705,116.331254,0,479,40015.4554050926,2009-07-21,10:55:47
39.991748,116.331186,0,468,40015.455462963,2009-07-21,10:55:52
39.991799,116.331153,0,463,40015.4555208333,2009-07-21,10:55:57
39.991842,116.331112,0,457,40015.4555787037,2009-07-21,10:56:02
39.991855,116.331103,0,456,40015.4556365741,2009-07-21,10:56:07
39.991881,116.331104,0,456,40015.4556944444,2009-07-21,10:56:12
39.991906,116.331105,0,455,40015.4557523148,2009-07-21,10:56:17
39.991954,116.331086,0,454,40015.4558101852,2009-07-21,10:56:22
39.991964,116.331065,0,453,40015.4558680556,2009-07-21,10:56:27
39.991984,116.33107,0,452,40015.4559259259,2009-07-21,10:56:32
39.992011,116.331143,0,447,40015.4559837963,2009-07-21,10:56:37
39.992011,116.331143,0,447,40015.4560185185,2009-07-21,10:56:40
39.992014,116.331144,0,447,40015.4560416667,2009-07-21,10:56:42
39.992006,116.331175,0,446,40015.456099537,2009-07-21,10:56:47
39.99201,116.33122,0,442,40015.4561574074,2009-07-21,10:56:52
39.992041,116.331164,0,444,40015.4562152778,2009-07-21,10:56:57
39.992155,116.331087,0,439,40015.4562731481,2009-07-21,10:57:02
39.992218,116.331127,0,422,40015.4563310185,2009-07-21,10:57:07
39.992217,116.331169,0,413,40015.4563888889,2009-07-21,10:57:12
39.992215,116.331167,0,412,40015.4564467593,2009-07-21,10:57:17
39.992212,116.331165,0,412,40015.4565046296,2009-07-21,10:57:22
39.992211,116.331164,0,412,40015.4565625,2009-07-21,10:57:27
39.992211,116.331164,0,412,40015.4565972222,2009-07-21,10:57:30
39.992209,116.331162,0,412,40015.4566203704,2009-07-21,10:57:32
39.992188,116.331152,0,412,40015.4566782407,2009-07-21,10:57:37
39.992144,116.33113,0,412,40015.4567361111,2009-07-21,10:57:42
39.992169,116.331037,0,412,40015.4567939815,2009-07-21,10:57:47
39.992187,116.330904,0,412,40015.4568518519,2009-07-21,10:57:52
39.992282,116.330742,0,413,40015.4569097222,2009-07-21,10:57:57
39.992389,116.33058,0,413,40015.4569675926,2009-07-21,10:58:02
39.992451,116.330453,0,413,40015.457025463,2009-07-21,10:58:07
39.992494,116.330341,0,413,40015.4570833333,2009-07-21,10:58:12
39.992484,116.330257,0,414,40015.4571412037,2009-07-21,10:58:17
39.992473,116.33016,0,414,40015.4571990741,2009-07-21,10:58:22
39.992465,116.330057,0,415,40015.4572569444,2009-07-21,10:58:27
39.992072,116.331191,0,234,40015.4584722222,2009-07-21,11:00:12
39.99201,116.331334,0,225,40015.4585416667,2009-07-21,11:00:18
39.992224,116.331051,0,228,40015.458599537,2009-07-21,11:00:23
39.992284,116.330887,0,209,40015.4586574074,2009-07-21,11:00:28
39.992323,116.330792,0,203,40015.4587152778,2009-07-21,11:00:33
39.992328,116.330775,0,198,40015.4587731481,2009-07-21,11:00:38
39.992314,116.33074,0,187,40015.4588310185,2009-07-21,11:00:43
39.992306,116.330715,0,186,40015.4588888889,2009-07-21,11:00:48
39.99226,116.330709,0,184,40015.4589467593,2009-07-21,11:00:53
39.992147,116.330694,0,184,40015.4590046296,2009-07-21,11:00:58
39.992054,116.33069,0,186,40015.4590625,2009-07-21,11:01:03
39.991985,116.330682,0,186,40015.4591203704,2009-07-21,11:01:08
39.991908,116.330686,0,187,40015.4591782407,2009-07-21,11:01:13
39.991852,116.330669,0,193,40015.4592361111,2009-07-21,11:01:18
39.991843,116.330655,0,199,40015.4592939815,2009-07-21,11:01:23
39.991816,116.330647,0,202,40015.4593518519,2009-07-21,11:01:28
39.991813,116.330614,0,207,40015.4594097222,2009-07-21,11:01:33
39.991811,116.33056,0,212,40015.4594675926,2009-07-21,11:01:38
39.991769,116.330528,0,216,40015.459525463,2009-07-21,11:01:43
39.991752,116.330522,0,217,40015.4595833333,2009-07-21,11:01:48
39.991717,116.330475,0,224,40015.4596412037,2009-07-21,11:01:53
39.991694,116.330428,0,223,40015.4596990741,2009-07-21,11:01:58
39.991671,116.330382,0,223,40015.4597569444,2009-07-21,11:02:03
39.991674,116.330349,0,222,40015.4598148148,2009-07-21,11:02:08
39.991698,116.330284,0,221,40015.4598726852,2009-07-21,11:02:13
39.991716,116.330239,0,221,40015.4599305556,2009-07-21,11:02:18
39.991735,116.33019,0,220,40015.4599884259,2009-07-21,11:02:23
39.991748,116.330123,0,220,40015.4600462963,2009-07-21,11:02:28
39.991742,116.330077,0,220,40015.4601041667,2009-07-21,11:02:33
39.991738,116.330045,0,220,40015.460162037,2009-07-21,11:02:38
39.991715,116.329966,0,220,40015.4602199074,2009-07-21,11:02:43
39.991712,116.329868,0,219,40015.4602777778,2009-07-21,11:02:48
39.991711,116.329819,0,219,40015.4603356481,2009-07-21,11:02:53
39.991701,116.329808,0,219,40015.4603935185,2009-07-21,11:02:58
39.991689,116.329846,0,219,40015.4604513889,2009-07-21,11:03:03
39.991677,116.329896,0,219,40015.4605092593,2009-07-21,11:03:08
39.9917,116.329915,0,218,40015.4605671296,2009-07-21,11:03:13
39.991717,116.329962,0,218,40015.460625,2009-07-21,11:03:18
39.991731,116.329984,0,218,40015.4606828704,2009-07-21,11:03:23
39.991731,116.329984,0,218,40015.4607175926,2009-07-21,11:03:26
39.991734,116.329992,0,217,40015.4607407407,2009-07-21,11:03:28
39.991706,116.33,0,217,40015.4607986111,2009-07-21,11:03:33
39.991698,116.330012,0,217,40015.4608564815,2009-07-21,11:03:38
39.991687,116.32994,0,216,40015.4609143519,2009-07-21,11:03:43
39.991648,116.32989,0,216,40015.4609722222,2009-07-21,11:03:48
39.991627,116.329896,0,216,40015.4610300926,2009-07-21,11:03:53
39.991619,116.329899,0,216,40015.461087963,2009-07-21,11:03:58
39.991622,116.329902,0,216,40015.4611458333,2009-07-21,11:04:03
39.991627,116.329899,0,216,40015.4612037037,2009-07-21,11:04:08
39.991627,116.329899,0,216,40015.4612384259,2009-07-21,11:04:11
39.991627,116.329899,0,216,40015.4612615741,2009-07-21,11:04:13
39.991591,116.329876,0,217,40015.4613194444,2009-07-21,11:04:18
39.991556,116.329865,0,217,40015.4613773148,2009-07-21,11:04:23
39.991741,116.330086,0,158,40015.4654861111,2009-07-21,11:10:18
39.99176,116.330127,0,153,40015.4655439815,2009-07-21,11:10:23
39.991793,116.330207,0,145,40015.4656018519,2009-07-21,11:10:28
39.991796,116.33022,0,142,40015.4656597222,2009-07-21,11:10:33
39.991788,116.330184,0,142,40015.4657175926,2009-07-21,11:10:38
39.991806,116.330149,0,141,40015.465775463,2009-07-21,11:10:43
39.991826,116.330146,0,142,40015.4658333333,2009-07-21,11:10:48
39.991829,116.330156,0,142,40015.4658912037,2009-07-21,11:10:53
39.991802,116.330167,0,143,40015.4659490741,2009-07-21,11:10:58
39.991814,116.330181,0,145,40015.4660069444,2009-07-21,11:11:03
39.991772,116.330051,0,145,40015.4660648148,2009-07-21,11:11:08
39.991717,116.329907,0,146,40015.4661226852,2009-07-21,11:11:13
39.991702,116.329833,0,146,40015.4661805556,2009-07-21,11:11:18
39.991683,116.329801,0,147,40015.4662384259,2009-07-21,11:11:23
39.991651,116.329764,0,148,40015.4662962963,2009-07-21,11:11:28
39.991625,116.329737,0,151,40015.4663541667,2009-07-21,11:11:33
39.991633,116.32974,0,151,40015.466412037,2009-07-21,11:11:38
39.991633,116.32974,0,151,40015.4664467593,2009-07-21,11:11:41
39.991631,116.329738,0,152,40015.4664699074,2009-07-21,11:11:43
39.991647,116.329746,0,152,40015.4665277778,2009-07-21,11:11:48
39.991647,116.329746,0,152,40015.4665625,2009-07-21,11:11:51
39.991654,116.329742,0,153,40015.4665856481,2009-07-21,11:11:53
39.99166,116.329752,0,153,40015.4666435185,2009-07-21,11:11:58
39.99166,116.329752,0,153,40015.4666782407,2009-07-21,11:12:01
39.991665,116.329755,0,153,40015.4667013889,2009-07-21,11:12:03
39.991678,116.329734,0,151,40015.4667592593,2009-07-21,11:12:08
39.991688,116.329693,0,149,40015.4668171296,2009-07-21,11:12:13
39.991706,116.329689,0,146,40015.466875,2009-07-21,11:12:18
39.99172,116.329709,0,145,40015.4669328704,2009-07-21,11:12:23
39.991692,116.32971,0,144,40015.4669907407,2009-07-21,11:12:28
39.991682,116.329687,0,144,40015.4670486111,2009-07-21,11:12:33
39.991666,116.329727,0,142,40015.4671064815,2009-07-21,11:12:38
39.991673,116.32978,0,143,40015.4671643519,2009-07-21,11:12:43
39.991667,116.329931,0,165,40015.4672222222,2009-07-21,11:12:48
39.991679,116.32995,0,167,40015.4672800926,2009-07-21,11:12:53
39.991675,116.329967,0,169,40015.467337963,2009-07-21,11:12:58
39.991679,116.330069,0,172,40015.4673958333,2009-07-21,11:13:03
39.991693,116.330331,0,172,40015.4674537037,2009-07-21,11:13:08
39.991732,116.33035,0,173,40015.4675115741,2009-07-21,11:13:13
39.991732,116.33035,0,173,40015.4675462963,2009-07-21,11:13:16
39.991725,116.33035,0,173,40015.4675694444,2009-07-21,11:13:18
39.991703,116.330372,0,178,40015.4676273148,2009-07-21,11:13:23
39.991677,116.330385,0,180,40015.4676851852,2009-07-21,11:13:28
39.991677,116.330385,0,180,40015.4677199074,2009-07-21,11:13:31
39.991676,116.330385,0,180,40015.4677430556,2009-07-21,11:13:33
39.991658,116.330366,0,170,40015.4678009259,2009-07-21,11:13:38
39.991615,116.330392,0,165,40015.4678587963,2009-07-21,11:13:43
39.991592,116.330414,0,163,40015.4679166667,2009-07-21,11:13:48
39.991576,116.330437,0,164,40015.467974537,2009-07-21,11:13:53
39.991619,116.330508,0,159,40015.4680324074,2009-07-21,11:13:58
39.991639,116.330554,0,152,40015.4680902778,2009-07-21,11:14:03
39.991638,116.330585,0,149,40015.4681481481,2009-07-21,11:14:08
39.991657,116.33059,0,149,40015.4682060185,2009-07-21,11:14:13
39.991661,116.33054,0,156,40015.4682638889,2009-07-21,11:14:18
39.991641,116.33056,0,159,40015.4683217593,2009-07-21,11:14:23
39.991642,116.330561,0,159,40015.4683796296,2009-07-21,11:14:28
39.991642,116.330561,0,159,40015.4684143519,2009-07-21,11:14:31
39.991644,116.330563,0,160,40015.4684375,2009-07-21,11:14:33
39.991641,116.330573,0,160,40015.4684953704,2009-07-21,11:14:38
39.991639,116.330576,0,160,40015.4685532407,2009-07-21,11:14:43
39.99164,116.330571,0,160,40015.4686111111,2009-07-21,11:14:48
39.991644,116.330567,0,160,40015.4686689815,2009-07-21,11:14:53
39.99165,116.330563,0,160,40015.4687268519,2009-07-21,11:14:58
39.991654,116.330559,0,161,40015.4687847222,2009-07-21,11:15:03
39.991658,116.330555,0,161,40015.4688425926,2009-07-21,11:15:08
39.991658,116.330557,0,162,40015.468900463,2009-07-21,11:15:13
39.991661,116.330558,0,162,40015.4689583333,2009-07-21,11:15:18
39.991664,116.33056,0,162,40015.4690162037,2009-07-21,11:15:23
39.991666,116.330559,0,162,40015.4690740741,2009-07-21,11:15:28
39.991664,116.330557,0,162,40015.4691319444,2009-07-21,11:15:33
39.991664,116.330557,0,162,40015.4691666667,2009-07-21,11:15:36
39.991658,116.330552,0,165,40015.4691898148,2009-07-21,11:15:38
39.991652,116.330563,0,168,40015.4692476852,2009-07-21,11:15:43
39.991652,116.330563,0,168,40015.4692824074,2009-07-21,11:15:46
39.991656,116.330561,0,167,40015.4693055556,2009-07-21,11:15:48
39.991692,116.330597,0,167,40015.4693634259,2009-07-21,11:15:53
39.991706,116.330608,0,165,40015.4694212963,2009-07-21,11:15:58
39.991699,116.330656,0,159,40015.4694791667,2009-07-21,11:16:03
39.991708,116.330685,0,157,40015.469537037,2009-07-21,11:16:08
39.991722,116.330685,0,157,40015.4695949074,2009-07-21,11:16:13
39.991725,116.330707,0,154,40015.4696527778,2009-07-21,11:16:18
39.991688,116.330729,0,156,40015.4697106481,2009-07-21,11:16:23
39.991689,116.330768,0,158,40015.4697685185,2009-07-21,11:16:28
39.991701,116.330795,0,162,40015.4698263889,2009-07-21,11:16:33
39.991695,116.330821,0,167,40015.4698842593,2009-07-21,11:16:38
39.991685,116.330867,0,166,40015.4699421296,2009-07-21,11:16:43
39.991673,116.330898,0,169,40015.47,2009-07-21,11:16:48
39.991655,116.330923,0,171,40015.4700578704,2009-07-21,11:16:53
39.991646,116.330932,0,171,40015.4701157407,2009-07-21,11:16:58
39.991648,116.330977,0,172,40015.4701736111,2009-07-21,11:17:03
39.991642,116.331024,0,174,40015.4702314815,2009-07-21,11:17:08
39.991658,116.331136,0,176,40015.4702893518,2009-07-21,11:17:13
39.991653,116.331187,0,175,40015.4703472222,2009-07-21,11:17:18
39.991653,116.331244,0,175,40015.4704050926,2009-07-21,11:17:23
39.99166,116.331291,0,177,40015.470462963,2009-07-21,11:17:28
39.991666,116.3313,0,179,40015.4705208333,2009-07-21,11:17:33
39.991664,116.331328,0,181,40015.4705787037,2009-07-21,11:17:38
39.991678,116.331363,0,182,40015.4706365741,2009-07-21,11:17:43
39.991675,116.331405,0,182,40015.4706944444,2009-07-21,11:17:48
39.991692,116.331457,0,181,40015.4707523148,2009-07-21,11:17:53
39.991755,116.331553,0,172,40015.4708101852,2009-07-21,11:17:58
39.99184,116.331606,0,170,40015.4708680556,2009-07-21,11:18:03
39.991708,116.331668,0,171,40015.4709259259,2009-07-21,11:18:08
39.991704,116.33175,0,161,40015.4709837963,2009-07-21,11:18:13
39.991706,116.331798,0,161,40015.4710416667,2009-07-21,11:18:18
39.991702,116.331843,0,161,40015.471099537,2009-07-21,11:18:23
39.991701,116.331843,0,161,40015.4711574074,2009-07-21,11:18:28
39.9917,116.331839,0,161,40015.4712152778,2009-07-21,11:18:33
39.991701,116.33184,0,162,40015.4712731481,2009-07-21,11:18:38
39.991701,116.331843,0,162,40015.4713310185,2009-07-21,11:18:43
39.991702,116.331839,0,162,40015.4713888889,2009-07-21,11:18:48
39.991698,116.331832,0,162,40015.4714467593,2009-07-21,11:18:53
39.991698,116.331832,0,162,40015.4714814815,2009-07-21,11:18:56
39.991695,116.331833,0,162,40015.4715046296,2009-07-21,11:18:58
39.991673,116.331835,0,167,40015.4715625,2009-07-21,11:19:03
39.991638,116.331845,0,174,40015.4716203704,2009-07-21,11:19:08
39.991623,116.331844,0,183,40015.4716782407,2009-07-21,11:19:13
39.991625,116.331839,0,189,40015.4717361111,2009-07-21,11:19:18
39.991625,116.331839,0,189,40015.4717939815,2009-07-21,11:19:23
39.991625,116.331839,0,189,40015.4718287037,2009-07-21,11:19:26
39.991627,116.33184,0,190,40015.4718518518,2009-07-21,11:19:28
39.991604,116.33185,0,198,40015.4719097222,2009-07-21,11:19:33
39.991604,116.33185,0,198,40015.4719444444,2009-07-21,11:19:36
39.991605,116.331857,0,203,40015.4719675926,2009-07-21,11:19:38
39.991631,116.331863,0,207,40015.472025463,2009-07-21,11:19:43
39.991604,116.331881,0,211,40015.4720833333,2009-07-21,11:19:48
39.991553,116.331934,0,213,40015.4721412037,2009-07-21,11:19:53
39.991486,116.331961,0,215,40015.4721990741,2009-07-21,11:19:58
39.99146,116.332002,0,223,40015.4722569444,2009-07-21,11:20:03
39.991445,116.332031,0,228,40015.4723148148,2009-07-21,11:20:08
39.991454,116.332092,0,226,40015.4723726852,2009-07-21,11:20:13
39.991457,116.332141,0,227,40015.4724305556,2009-07-21,11:20:18
39.991445,116.332146,0,231,40015.4724884259,2009-07-21,11:20:23
39.991432,116.332185,0,236,40015.4725462963,2009-07-21,11:20:28
39.991448,116.332241,0,240,40015.4726041667,2009-07-21,11:20:33
39.991425,116.332255,0,237,40015.472662037,2009-07-21,11:20:38
39.991411,116.332322,0,236,40015.4727199074,2009-07-21,11:20:43
39.991436,116.332418,0,230,40015.4727777778,2009-07-21,11:20:48
39.991438,116.332489,0,221,40015.4728356482,2009-07-21,11:20:53
39.991422,116.332559,0,211,40015.4728935185,2009-07-21,11:20:58
39.99141,116.332616,0,203,40015.4729513889,2009-07-21,11:21:03
39.99141,116.332663,0,198,40015.4730092593,2009-07-21,11:21:08
39.991398,116.332723,0,192,40015.4730671296,2009-07-21,11:21:13
39.991392,116.332777,0,185,40015.473125,2009-07-21,11:21:18
39.99138,116.332819,0,177,40015.4731828704,2009-07-21,11:21:23
39.99137,116.332864,0,172,40015.4732407407,2009-07-21,11:21:28
39.991367,116.332918,0,165,40015.4732986111,2009-07-21,11:21:33
39.991355,116.332962,0,161,40015.4733564815,2009-07-21,11:21:38
39.991323,116.333007,0,157,40015.4734143519,2009-07-21,11:21:43
39.991301,116.333035,0,154,40015.4734722222,2009-07-21,11:21:48
39.99129,116.333053,0,152,40015.4735300926,2009-07-21,11:21:53
39.991281,116.333067,0,150,40015.473587963,2009-07-21,11:21:58
39.991269,116.333077,0,148,40015.4736458333,2009-07-21,11:22:03
39.991255,116.33308,0,146,40015.4737037037,2009-07-21,11:22:08
39.99124,116.333073,0,144,40015.4737615741,2009-07-21,11:22:13
39.991227,116.333074,0,142,40015.4738194444,2009-07-21,11:22:18
39.991202,116.333054,0,140,40015.4738773148,2009-07-21,11:22:23
39.991185,116.333051,0,138,40015.4739351852,2009-07-21,11:22:28
39.990281,116.334329,0,228,40015.4758449074,2009-07-21,11:25:13
39.990322,116.334443,0,217,40015.4759027778,2009-07-21,11:25:18
39.990288,116.334508,0,221,40015.4759606481,2009-07-21,11:25:23
39.990718,116.33421,0,492,40015.4884027778,2009-07-21,11:43:18
39.990772,116.33411,0,435,40015.4884606482,2009-07-21,11:43:23
39.990653,116.334253,0,430,40015.4885185185,2009-07-21,11:43:28
39.990592,116.334337,0,432,40015.4885763889,2009-07-21,11:43:33
39.990492,116.334428,0,421,40015.4886342593,2009-07-21,11:43:38
39.990427,116.33448,0,420,40015.4886921296,2009-07-21,11:43:43
39.990412,116.334539,0,416,40015.48875,2009-07-21,11:43:48
39.990411,116.334562,0,416,40015.4888078704,2009-07-21,11:43:53
39.990437,116.334558,0,418,40015.4888657407,2009-07-21,11:43:58
39.990466,116.334571,0,426,40015.4889236111,2009-07-21,11:44:03
39.99049,116.334624,0,429,40015.4889814815,2009-07-21,11:44:08
39.990526,116.334622,0,431,40015.4890393519,2009-07-21,11:44:13
39.990584,116.33461,0,439,40015.4890972222,2009-07-21,11:44:18
39.990648,116.334625,0,445,40015.4891550926,2009-07-21,11:44:23
39.990739,116.334628,0,449,40015.489212963,2009-07-21,11:44:28
39.990804,116.33463,0,453,40015.4892708333,2009-07-21,11:44:33
39.990846,116.334614,0,455,40015.4893287037,2009-07-21,11:44:38
39.990915,116.33463,0,456,40015.4893865741,2009-07-21,11:44:43
39.990929,116.334607,0,457,40015.4894444444,2009-07-21,11:44:48
39.991471,116.333398,0,261,40015.4895601852,2009-07-21,11:44:58
39.991553,116.333441,0,235,40015.4896180556,2009-07-21,11:45:03
39.991464,116.333468,0,205,40015.4896759259,2009-07-21,11:45:08
39.991423,116.333521,0,185,40015.4897337963,2009-07-21,11:45:13
39.99141,116.33358,0,166,40015.4897916667,2009-07-21,11:45:18
39.99144,116.333636,0,148,40015.489849537,2009-07-21,11:45:23
39.991471,116.333686,0,147,40015.4899074074,2009-07-21,11:45:28
39.991492,116.333689,0,145,40015.4899652778,2009-07-21,11:45:33
39.991493,116.333662,0,145,40015.4900231481,2009-07-21,11:45:38
39.991491,116.333646,0,147,40015.4900810185,2009-07-21,11:45:43
39.991491,116.333639,0,147,40015.4901388889,2009-07-21,11:45:48
39.99149,116.333634,0,146,40015.4901967593,2009-07-21,11:45:53
39.991494,116.333626,0,146,40015.4902546296,2009-07-21,11:45:58
39.991494,116.333626,0,146,40015.4902893519,2009-07-21,11:46:01
39.991501,116.333628,0,146,40015.4903125,2009-07-21,11:46:03
39.991514,116.33364,0,146,40015.4903703704,2009-07-21,11:46:08
39.991549,116.333818,0,147,40015.4904282407,2009-07-21,11:46:13
39.991629,116.334175,0,146,40015.4904861111,2009-07-21,11:46:18
39.991681,116.334806,0,145,40015.4905439815,2009-07-21,11:46:23
39.991723,116.335694,0,144,40015.4906018519,2009-07-21,11:46:28
39.991764,116.33673,0,143,40015.4906597222,2009-07-21,11:46:33
39.991761,116.337663,0,142,40015.4907175926,2009-07-21,11:46:38
39.991749,116.338714,0,141,40015.490775463,2009-07-21,11:46:43
39.991793,116.339847,0,142,40015.4908333333,2009-07-21,11:46:48
39.991859,116.340873,0,145,40015.4908912037,2009-07-21,11:46:53
39.991888,116.341561,0,148,40015.4909490741,2009-07-21,11:46:58
39.991866,116.342019,0,151,40015.4910069444,2009-07-21,11:47:03
39.991842,116.342455,0,153,40015.4910648148,2009-07-21,11:47:08
39.991835,116.342904,0,155,40015.4911226852,2009-07-21,11:47:13
39.991787,116.343494,0,157,40015.4911805556,2009-07-21,11:47:18
39.991785,116.344206,0,155,40015.4912384259,2009-07-21,11:47:23
39.991805,116.344758,0,155,40015.4912962963,2009-07-21,11:47:28
39.991859,116.3452,0,153,40015.4913541667,2009-07-21,11:47:33
39.991936,116.345356,0,152,40015.491412037,2009-07-21,11:47:38
39.99199,116.345358,0,151,40015.4914699074,2009-07-21,11:47:43
39.992003,116.345345,0,149,40015.4915277778,2009-07-21,11:47:48
39.992033,116.345392,0,149,40015.4915856481,2009-07-21,11:47:53
39.992016,116.345519,0,151,40015.4916435185,2009-07-21,11:47:58
39.992017,116.345715,0,154,40015.4917013889,2009-07-21,11:48:03
39.992068,116.345928,0,163,40015.4917592593,2009-07-21,11:48:08
39.992076,116.346175,0,167,40015.4918171296,2009-07-21,11:48:13
39.992038,116.346342,0,172,40015.491875,2009-07-21,11:48:18
39.992002,116.346463,0,179,40015.4919328704,2009-07-21,11:48:23
39.991963,116.346591,0,184,40015.4919907407,2009-07-21,11:48:28
39.99191,116.346718,0,181,40015.4920486111,2009-07-21,11:48:33
39.991763,116.34679,0,181,40015.4921064815,2009-07-21,11:48:38
39.991526,116.346821,0,181,40015.4921643519,2009-07-21,11:48:43
39.991224,116.346846,0,181,40015.4922222222,2009-07-21,11:48:48
39.990742,116.346904,0,180,40015.4922800926,2009-07-21,11:48:53
39.990291,116.346983,0,181,40015.492337963,2009-07-21,11:48:58
39.989715,116.347037,0,180,40015.4923958333,2009-07-21,11:49:03
39.98917,116.347007,0,182,40015.4924537037,2009-07-21,11:49:08
39.988641,116.347006,0,170,40015.4925115741,2009-07-21,11:49:13
39.988208,116.347038,0,160,40015.4925694444,2009-07-21,11:49:18
39.987844,116.347039,0,158,40015.4926273148,2009-07-21,11:49:23
39.987525,116.347074,0,156,40015.4926851852,2009-07-21,11:49:28
39.987227,116.347098,0,158,40015.4927430556,2009-07-21,11:49:33
39.986955,116.347125,0,146,40015.4928009259,2009-07-21,11:49:38
39.986756,116.347139,0,147,40015.4928587963,2009-07-21,11:49:43
39.986556,116.347168,0,140,40015.4929166667,2009-07-21,11:49:48
39.986419,116.347196,0,137,40015.492974537,2009-07-21,11:49:53
39.986344,116.347221,0,136,40015.4930324074,2009-07-21,11:49:58
39.986322,116.347254,0,139,40015.4930902778,2009-07-21,11:50:03
39.986322,116.347254,0,139,40015.4931481481,2009-07-21,11:50:08
39.986325,116.347254,0,138,40015.4932060185,2009-07-21,11:50:13
39.98632,116.347253,0,138,40015.4932638889,2009-07-21,11:50:18
39.986318,116.347253,0,138,40015.4933217593,2009-07-21,11:50:23
39.986321,116.347251,0,138,40015.4933796296,2009-07-21,11:50:28
39.98632,116.347248,0,138,40015.4934375,2009-07-21,11:50:33
39.986321,116.347247,0,138,40015.4934953704,2009-07-21,11:50:38
39.986325,116.347246,0,138,40015.4935532407,2009-07-21,11:50:43
39.986332,116.347246,0,137,40015.4936111111,2009-07-21,11:50:48
39.986339,116.347244,0,136,40015.4936689815,2009-07-21,11:50:53
39.98634,116.347244,0,135,40015.4937268518,2009-07-21,11:50:58
39.986332,116.347244,0,135,40015.4937847222,2009-07-21,11:51:03
39.986332,116.347243,0,136,40015.4938425926,2009-07-21,11:51:08
39.986332,116.347243,0,136,40015.4938773148,2009-07-21,11:51:11
39.986336,116.347243,0,135,40015.493900463,2009-07-21,11:51:13
39.986357,116.347245,0,135,40015.4939583333,2009-07-21,11:51:18
39.986376,116.347252,0,133,40015.4940162037,2009-07-21,11:51:23
39.986273,116.347246,0,132,40015.4940740741,2009-07-21,11:51:28
39.986191,116.347215,0,131,40015.4941319444,2009-07-21,11:51:33
39.986122,116.347188,0,129,40015.4941898148,2009-07-21,11:51:38
39.986066,116.347203,0,132,40015.4942476852,2009-07-21,11:51:43
39.986011,116.34723,0,141,40015.4943055556,2009-07-21,11:51:48
39.986012,116.347222,0,142,40015.4943634259,2009-07-21,11:51:53
39.986015,116.347225,0,143,40015.4944212963,2009-07-21,11:51:58
39.986013,116.347227,0,143,40015.4944791667,2009-07-21,11:52:03
39.986009,116.347223,0,144,40015.494537037,2009-07-21,11:52:08
39.986009,116.347223,0,144,40015.4945717593,2009-07-21,11:52:11
39.986009,116.347218,0,145,40015.4945949074,2009-07-21,11:52:13
39.986007,116.347165,0,149,40015.4946527778,2009-07-21,11:52:18
39.986007,116.347165,0,149,40015.4946875,2009-07-21,11:52:21
39.986005,116.347163,0,151,40015.4947106481,2009-07-21,11:52:23
39.985949,116.347204,0,151,40015.4947685185,2009-07-21,11:52:28
39.985695,116.347331,0,152,40015.4948263889,2009-07-21,11:52:33
39.986757,116.348572,0,-52,40015.4948842593,2009-07-21,11:52:38
39.985697,116.348724,0,-36,40015.4949421296,2009-07-21,11:52:43
39.985575,116.34958,0,-16,40015.495,2009-07-21,11:52:48
39.985497,116.350791,0,24,40015.4950578704,2009-07-21,11:52:53
39.985543,116.351885,0,49,40015.4951157407,2009-07-21,11:52:58
39.985575,116.352711,0,71,40015.4951736111,2009-07-21,11:53:03
39.985587,116.353556,0,79,40015.4952314815,2009-07-21,11:53:08
39.98564,116.354438,0,80,40015.4952893518,2009-07-21,11:53:13
39.985674,116.355277,0,88,40015.4953472222,2009-07-21,11:53:18
39.985683,116.356169,0,98,40015.4954050926,2009-07-21,11:53:23
39.985709,116.357063,0,103,40015.495462963,2009-07-21,11:53:28
39.985753,116.357955,0,101,40015.4955208333,2009-07-21,11:53:33
39.985784,116.358863,0,101,40015.4955787037,2009-07-21,11:53:38
39.985786,116.359725,0,104,40015.4956365741,2009-07-21,11:53:43
39.985777,116.360603,0,104,40015.4956944444,2009-07-21,11:53:48
39.985777,116.361469,0,111,40015.4957523148,2009-07-21,11:53:53
39.985833,116.36225,0,117,40015.4958101852,2009-07-21,11:53:58
39.985891,116.362947,0,119,40015.4958680556,2009-07-21,11:54:03
39.985933,116.363648,0,120,40015.4959259259,2009-07-21,11:54:08
39.985947,116.36436,0,115,40015.4959837963,2009-07-21,11:54:13
39.985989,116.365113,0,109,40015.4960416667,2009-07-21,11:54:18
39.986048,116.365917,0,105,40015.496099537,2009-07-21,11:54:23
39.986058,116.366834,0,100,40015.4961574074,2009-07-21,11:54:28
39.986107,116.367806,0,116,40015.4962152778,2009-07-21,11:54:33
39.986093,116.368716,0,128,40015.4962731482,2009-07-21,11:54:38
39.986117,116.369607,0,140,40015.4963310185,2009-07-21,11:54:43
39.98615,116.370462,0,151,40015.4963888889,2009-07-21,11:54:48
39.986158,116.371318,0,154,40015.4964467593,2009-07-21,11:54:53
39.98618,116.372208,0,155,40015.4965046296,2009-07-21,11:54:58
39.986192,116.373135,0,160,40015.4965625,2009-07-21,11:55:03
39.986209,116.374095,0,155,40015.4966203704,2009-07-21,11:55:08
39.986207,116.375067,0,147,40015.4966782407,2009-07-21,11:55:13
39.986257,116.376108,0,151,40015.4967361111,2009-07-21,11:55:18
39.986309,116.377155,0,165,40015.4967939815,2009-07-21,11:55:23
39.98635,116.378217,0,174,40015.4968518519,2009-07-21,11:55:28
39.986367,116.379265,0,180,40015.4969097222,2009-07-21,11:55:33
39.9864,116.380116,0,174,40015.4969675926,2009-07-21,11:55:38
39.986474,116.380928,0,168,40015.497025463,2009-07-21,11:55:43
39.986528,116.381837,0,164,40015.4970833333,2009-07-21,11:55:48
39.986526,116.382811,0,173,40015.4971412037,2009-07-21,11:55:53
39.986546,116.383826,0,178,40015.4971990741,2009-07-21,11:55:58
39.986562,116.384841,0,182,40015.4972569444,2009-07-21,11:56:03
39.986586,116.385823,0,179,40015.4973148148,2009-07-21,11:56:08
39.986615,116.38678,0,159,40015.4973726852,2009-07-21,11:56:13
39.986661,116.387749,0,154,40015.4974305556,2009-07-21,11:56:18
39.986684,116.388662,0,146,40015.4974884259,2009-07-21,11:56:23
39.986655,116.389567,0,139,40015.4975462963,2009-07-21,11:56:28
39.98667,116.390498,0,143,40015.4976041667,2009-07-21,11:56:33
39.986686,116.391383,0,138,40015.497662037,2009-07-21,11:56:38
39.986719,116.392211,0,128,40015.4977199074,2009-07-21,11:56:43
39.986769,116.393135,0,123,40015.4977777778,2009-07-21,11:56:48
39.986792,116.394094,0,119,40015.4978356481,2009-07-21,11:56:53
39.986823,116.395028,0,121,40015.4978935185,2009-07-21,11:56:58
39.986846,116.395949,0,115,40015.4979513889,2009-07-21,11:57:03
39.986873,116.396872,0,114,40015.4980092593,2009-07-21,11:57:08
39.986902,116.3978,0,114,40015.4980671296,2009-07-21,11:57:13
39.986928,116.398722,0,121,40015.498125,2009-07-21,11:57:18
39.986971,116.399676,0,126,40015.4981828704,2009-07-21,11:57:23
39.986995,116.400663,0,120,40015.4982407407,2009-07-21,11:57:28
39.98701,116.401651,0,118,40015.4982986111,2009-07-21,11:57:33
39.987043,116.402631,0,115,40015.4983564815,2009-07-21,11:57:38
39.987082,116.403589,0,115,40015.4984143519,2009-07-21,11:57:43
39.987122,116.404518,0,114,40015.4984722222,2009-07-21,11:57:48
39.98721,116.405439,0,125,40015.4985300926,2009-07-21,11:57:53
39.987286,116.406403,0,131,40015.498587963,2009-07-21,11:57:58
39.987346,116.407412,0,134,40015.4986458333,2009-07-21,11:58:03
39.987386,116.408419,0,136,40015.4987037037,2009-07-21,11:58:08
39.987387,116.409335,0,129,40015.4987615741,2009-07-21,11:58:13
39.987383,116.410303,0,119,40015.4988194444,2009-07-21,11:58:18
39.987359,116.411312,0,112,40015.4988773148,2009-07-21,11:58:23
39.987358,116.4123,0,108,40015.4989351852,2009-07-21,11:58:28
39.987386,116.413194,0,104,40015.4989930556,2009-07-21,11:58:33
39.987385,116.414036,0,104,40015.4990509259,2009-07-21,11:58:38
39.987458,116.414949,0,112,40015.4991087963,2009-07-21,11:58:43
39.987495,116.415956,0,124,40015.4991666667,2009-07-21,11:58:48
39.987556,116.41695,0,130,40015.499224537,2009-07-21,11:58:53
39.987557,116.417971,0,133,40015.4992824074,2009-07-21,11:58:58
39.987557,116.419007,0,132,40015.4993402778,2009-07-21,11:59:03
39.987574,116.419997,0,122,40015.4993981481,2009-07-21,11:59:08
39.987594,116.42091,0,114,40015.4994560185,2009-07-21,11:59:13
39.987631,116.421855,0,110,40015.4995138889,2009-07-21,11:59:18
39.987632,116.422838,0,106,40015.4995717593,2009-07-21,11:59:23
39.987651,116.423822,0,104,40015.4996296296,2009-07-21,11:59:28
39.987671,116.424851,0,107,40015.4996875,2009-07-21,11:59:33
39.987698,116.425904,0,105,40015.4997453704,2009-07-21,11:59:38
39.987707,116.42692,0,101,40015.4998032407,2009-07-21,11:59:43
39.98774,116.42786,0,98,40015.4998611111,2009-07-21,11:59:48
39.98777,116.428773,0,98,40015.4999189815,2009-07-21,11:59:53
39.987818,116.42972,0,100,40015.4999768519,2009-07-21,11:59:58
39.987778,116.430734,0,108,40015.5000347222,2009-07-21,12:00:03
39.987676,116.431776,0,104,40015.5000925926,2009-07-21,12:00:08
39.987505,116.432793,0,97,40015.500150463,2009-07-21,12:00:13
39.987149,116.433758,0,85,40015.5002083333,2009-07-21,12:00:18
39.986832,116.434645,0,73,40015.5002662037,2009-07-21,12:00:23
39.98648,116.43555,0,59,40015.5003240741,2009-07-21,12:00:28
39.986133,116.436439,0,47,40015.5003819444,2009-07-21,12:00:33
39.985795,116.437366,0,49,40015.5004398148,2009-07-21,12:00:38
39.985457,116.438267,0,61,40015.5004976852,2009-07-21,12:00:43
39.985084,116.439181,0,67,40015.5005555556,2009-07-21,12:00:48
39.98471,116.440107,0,66,40015.5006134259,2009-07-21,12:00:53
39.984344,116.440949,0,68,40015.5006712963,2009-07-21,12:00:58
39.983987,116.441666,0,72,40015.5007291667,2009-07-21,12:01:03
39.983626,116.442273,0,78,40015.500787037,2009-07-21,12:01:08
39.98323,116.442878,0,90,40015.5008449074,2009-07-21,12:01:13
39.982795,116.443512,0,103,40015.5009027778,2009-07-21,12:01:18
39.982412,116.444084,0,94,40015.5009606481,2009-07-21,12:01:23
39.982003,116.444626,0,100,40015.5010185185,2009-07-21,12:01:28
39.981598,116.445231,0,105,40015.5010763889,2009-07-21,12:01:33
39.981292,116.445698,0,109,40015.5011342593,2009-07-21,12:01:38
39.981059,116.446057,0,110,40015.5011921296,2009-07-21,12:01:43
39.980733,116.446521,0,115,40015.50125,2009-07-21,12:01:48
39.980466,116.446963,0,115,40015.5013078704,2009-07-21,12:01:53
39.980201,116.4474,0,112,40015.5013657407,2009-07-21,12:01:58
39.97992,116.44782,0,106,40015.5014236111,2009-07-21,12:02:03
39.979765,116.448056,0,107,40015.5014814815,2009-07-21,12:02:08
39.979748,116.448097,0,104,40015.5015393518,2009-07-21,12:02:13
39.979742,116.448105,0,104,40015.5015972222,2009-07-21,12:02:18
39.979744,116.44811,0,103,40015.5016550926,2009-07-21,12:02:23
39.979746,116.448109,0,103,40015.501712963,2009-07-21,12:02:28
39.979748,116.448103,0,102,40015.5017708333,2009-07-21,12:02:33
39.979752,116.448095,0,102,40015.5018287037,2009-07-21,12:02:38
39.979755,116.44809,0,102,40015.5018865741,2009-07-21,12:02:43
39.979756,116.448089,0,101,40015.5019444444,2009-07-21,12:02:48
39.979756,116.448088,0,101,40015.5020023148,2009-07-21,12:02:53
39.979756,116.448088,0,100,40015.5020601852,2009-07-21,12:02:58
39.979756,116.448088,0,100,40015.5021180556,2009-07-21,12:03:03
39.979756,116.448087,0,100,40015.5021759259,2009-07-21,12:03:08
39.979756,116.448087,0,100,40015.5022337963,2009-07-21,12:03:13
39.979756,116.448087,0,100,40015.5022685185,2009-07-21,12:03:16
39.979755,116.448087,0,100,40015.5022916667,2009-07-21,12:03:18
39.979693,116.448181,0,100,40015.502349537,2009-07-21,12:03:23
39.979583,116.448463,0,98,40015.5024074074,2009-07-21,12:03:28
39.979519,116.448665,0,97,40015.5024652778,2009-07-21,12:03:33
39.979503,116.44878,0,99,40015.5025231481,2009-07-21,12:03:38
39.979477,116.448808,0,104,40015.5025810185,2009-07-21,12:03:43
39.979472,116.448791,0,105,40015.5026388889,2009-07-21,12:03:48
39.979447,116.448792,0,106,40015.5026967593,2009-07-21,12:03:53
39.979412,116.448845,0,107,40015.5027546296,2009-07-21,12:03:58
39.97945,116.449039,0,110,40015.5028125,2009-07-21,12:04:03
39.980015,116.449421,0,95,40015.5028703704,2009-07-21,12:04:08
39.980589,116.449798,0,90,40015.5029282407,2009-07-21,12:04:13
39.981162,116.450199,0,82,40015.5029861111,2009-07-21,12:04:18
39.98168,116.450531,0,80,40015.5030439815,2009-07-21,12:04:23
39.982151,116.450843,0,81,40015.5031018518,2009-07-21,12:04:28
39.982713,116.451226,0,83,40015.5031597222,2009-07-21,12:04:33
39.983231,116.451691,0,90,40015.5032175926,2009-07-21,12:04:38
39.9836,116.452228,0,97,40015.503275463,2009-07-21,12:04:43
39.983867,116.452935,0,120,40015.5033333333,2009-07-21,12:04:48
39.984045,116.453421,0,114,40015.5033912037,2009-07-21,12:04:53
39.984032,116.453583,0,109,40015.5034490741,2009-07-21,12:04:58
39.983918,116.45359,0,100,40015.5035069444,2009-07-21,12:05:03
39.983862,116.453607,0,97,40015.5035648148,2009-07-21,12:05:08
39.983885,116.453632,0,90,40015.5036226852,2009-07-21,12:05:13
39.983882,116.45365,0,89,40015.5036805556,2009-07-21,12:05:18
39.983882,116.45365,0,89,40015.5037152778,2009-07-21,12:05:21
39.983884,116.453653,0,91,40015.5037384259,2009-07-21,12:05:23
39.983934,116.453726,0,93,40015.5037962963,2009-07-21,12:05:28
39.984099,116.454113,0,95,40015.5038541667,2009-07-21,12:05:33
39.984237,116.454729,0,96,40015.503912037,2009-07-21,12:05:38
39.984471,116.455446,0,92,40015.5039699074,2009-07-21,12:05:43
39.984667,116.456219,0,103,40015.5040277778,2009-07-21,12:05:48
39.984914,116.456676,0,87,40015.5040856482,2009-07-21,12:05:53
39.984897,116.456693,0,81,40015.5041435185,2009-07-21,12:05:58
39.984897,116.456699,0,76,40015.5042013889,2009-07-21,12:06:03
39.984898,116.456699,0,73,40015.5042592593,2009-07-21,12:06:08
39.984898,116.456697,0,72,40015.5043171296,2009-07-21,12:06:13
39.984901,116.4567,0,72,40015.504375,2009-07-21,12:06:18
39.984902,116.4567,0,72,40015.5044328704,2009-07-21,12:06:23
39.984902,116.4567,0,72,40015.5044675926,2009-07-21,12:06:26
39.984901,116.456698,0,73,40015.5044907407,2009-07-21,12:06:28
39.984965,116.456796,0,77,40015.5045486111,2009-07-21,12:06:33
39.985045,116.457185,0,81,40015.5046064815,2009-07-21,12:06:38
39.985303,116.457673,0,94,40015.5046643519,2009-07-21,12:06:43
39.985774,116.458267,0,90,40015.5047222222,2009-07-21,12:06:48
39.986289,116.458865,0,99,40015.5047800926,2009-07-21,12:06:53
39.986753,116.459344,0,104,40015.504837963,2009-07-21,12:06:58
39.987078,116.459672,0,105,40015.5048958333,2009-07-21,12:07:03
39.987357,116.459946,0,112,40015.5049537037,2009-07-21,12:07:08
39.98772,116.460303,0,127,40015.5050115741,2009-07-21,12:07:13
39.988065,116.460606,0,160,40015.5050694444,2009-07-21,12:07:18
39.988391,116.460872,0,160,40015.5051273148,2009-07-21,12:07:23
39.988773,116.461231,0,155,40015.5051851852,2009-07-21,12:07:28
39.989237,116.461711,0,146,40015.5052430556,2009-07-21,12:07:33
39.989707,116.46225,0,147,40015.5053009259,2009-07-21,12:07:38
39.990226,116.462807,0,152,40015.5053587963,2009-07-21,12:07:43
39.99071,116.463364,0,152,40015.5054166667,2009-07-21,12:07:48
39.991147,116.463933,0,136,40015.505474537,2009-07-21,12:07:53
39.991613,116.464553,0,118,40015.5055324074,2009-07-21,12:07:58
39.992158,116.46514,0,128,40015.5055902778,2009-07-21,12:08:03
39.992748,116.465771,0,137,40015.5056481481,2009-07-21,12:08:08
39.993263,116.466298,0,130,40015.5057060185,2009-07-21,12:08:13
39.993799,116.466887,0,124,40015.5057638889,2009-07-21,12:08:18
39.994407,116.46757,0,135,40015.5058217593,2009-07-21,12:08:23
39.995071,116.468291,0,146,40015.5058796296,2009-07-21,12:08:28
39.995616,116.468907,0,162,40015.5059375,2009-07-21,12:08:33
39.995751,116.469079,0,171,40015.5059953704,2009-07-21,12:08:38
39.995731,116.469082,0,168,40015.5060532407,2009-07-21,12:08:43
39.995883,116.469265,0,173,40015.5061111111,2009-07-21,12:08:48
39.996221,116.469602,0,168,40015.5061689815,2009-07-21,12:08:53
39.996613,116.470181,0,162,40015.5062268519,2009-07-21,12:08:58
39.996912,116.470924,0,155,40015.5062847222,2009-07-21,12:09:03
39.997194,116.471803,0,146,40015.5063425926,2009-07-21,12:09:08
39.997299,116.472714,0,132,40015.506400463,2009-07-21,12:09:13
39.997253,116.473638,0,120,40015.5064583333,2009-07-21,12:09:18
39.997072,116.474513,0,114,40015.5065162037,2009-07-21,12:09:23
39.996747,116.475352,0,110,40015.5065740741,2009-07-21,12:09:28
39.996324,116.476144,0,107,40015.5066319444,2009-07-21,12:09:33
39.995984,116.476698,0,98,40015.5066898148,2009-07-21,12:09:38
39.995803,116.476946,0,100,40015.5067476852,2009-07-21,12:09:43
39.995825,116.477043,0,100,40015.5068055556,2009-07-21,12:09:48
39.995895,116.477099,0,86,40015.5068634259,2009-07-21,12:09:53
39.995919,116.477097,0,83,40015.5069212963,2009-07-21,12:09:58
39.995957,116.477127,0,75,40015.5069791667,2009-07-21,12:10:03
39.996083,116.477229,0,77,40015.507037037,2009-07-21,12:10:08
39.996363,116.477177,0,75,40015.5070949074,2009-07-21,12:10:13
39.996641,116.477081,0,79,40015.5071527778,2009-07-21,12:10:18
39.996907,116.477157,0,84,40015.5072106481,2009-07-21,12:10:23
39.997114,116.477414,0,95,40015.5072685185,2009-07-21,12:10:28
39.997255,116.477618,0,100,40015.5073263889,2009-07-21,12:10:33
39.997343,116.477766,0,108,40015.5073842593,2009-07-21,12:10:38
39.997284,116.477907,0,116,40015.5074421296,2009-07-21,12:10:43
39.997084,116.478071,0,123,40015.5075,2009-07-21,12:10:48
39.997,116.478132,0,129,40015.5075578704,2009-07-21,12:10:53
39.997042,116.478181,0,129,40015.5076157407,2009-07-21,12:10:58
39.997042,116.478181,0,129,40015.507650463,2009-07-21,12:11:01
39.997044,116.478185,0,129,40015.5076736111,2009-07-21,12:11:03
39.997059,116.478191,0,129,40015.5077314815,2009-07-21,12:11:08
39.997069,116.4782,0,130,40015.5077893519,2009-07-21,12:11:13
39.997078,116.478209,0,130,40015.5078472222,2009-07-21,12:11:18
39.99709,116.478214,0,130,40015.5079050926,2009-07-21,12:11:23
39.99709,116.478214,0,130,40015.5079398148,2009-07-21,12:11:26
39.997089,116.478211,0,131,40015.507962963,2009-07-21,12:11:28
39.99712,116.478223,0,131,40015.5080208333,2009-07-21,12:11:33
39.997175,116.478261,0,124,40015.5080787037,2009-07-21,12:11:38
39.997197,116.478293,0,125,40015.5081365741,2009-07-21,12:11:43
39.99724,116.478257,0,126,40015.5081944444,2009-07-21,12:11:48
39.997284,116.478186,0,120,40015.5082523148,2009-07-21,12:11:53
39.997318,116.478154,0,120,40015.5083101852,2009-07-21,12:11:58
39.997368,116.478134,0,121,40015.5083680556,2009-07-21,12:12:03
39.99739,116.478098,0,123,40015.5084259259,2009-07-21,12:12:08
39.997438,116.478068,0,122,40015.5084837963,2009-07-21,12:12:13
39.997482,116.478041,0,120,40015.5085416667,2009-07-21,12:12:18
39.9975,116.478024,0,119,40015.508599537,2009-07-21,12:12:23
39.997516,116.478011,0,118,40015.5086574074,2009-07-21,12:12:28
39.997541,116.478008,0,118,40015.5087152778,2009-07-21,12:12:33
39.997557,116.478001,0,118,40015.5087731481,2009-07-21,12:12:38
39.997571,116.478004,0,118,40015.5088310185,2009-07-21,12:12:43
39.9975,116.477923,0,118,40015.5088888889,2009-07-21,12:12:48
39.997471,116.477925,0,118,40015.5089467593,2009-07-21,12:12:53
39.997458,116.477887,0,118,40015.5090046296,2009-07-21,12:12:58
39.997458,116.477887,0,118,40015.5090393518,2009-07-21,12:13:01
39.997461,116.477889,0,119,40015.5090625,2009-07-21,12:13:03
39.997886,116.478808,0,117,40015.5102777778,2009-07-21,12:14:48
39.998291,116.478183,0,748,40015.5103356481,2009-07-21,12:14:53
39.998438,116.47782,0,494,40015.5103935185,2009-07-21,12:14:58
39.998371,116.476887,0,416,40015.5104513889,2009-07-21,12:15:03
39.99844,116.476798,0,418,40015.5105092593,2009-07-21,12:15:08
39.998402,116.476803,0,422,40015.5105671296,2009-07-21,12:15:13
39.997623,116.477311,0,428,40015.510625,2009-07-21,12:15:18
39.997307,116.477563,0,430,40015.5106828704,2009-07-21,12:15:23
39.997282,116.477687,0,428,40015.5107407407,2009-07-21,12:15:28
39.997228,116.477768,0,413,40015.5107986111,2009-07-21,12:15:33
39.997218,116.477855,0,394,40015.5108564815,2009-07-21,12:15:38
39.99724,116.477932,0,381,40015.5109143518,2009-07-21,12:15:43
39.99726,116.477973,0,373,40015.5109722222,2009-07-21,12:15:48
39.997264,116.478073,0,359,40015.5110300926,2009-07-21,12:15:53
39.997277,116.478204,0,330,40015.511087963,2009-07-21,12:15:58
39.997239,116.4783,0,289,40015.5111458333,2009-07-21,12:16:03
39.997273,116.47834,0,268,40015.5112037037,2009-07-21,12:16:08
39.997312,116.478422,0,253,40015.5112615741,2009-07-21,12:16:13
39.997326,116.478432,0,254,40015.5113194444,2009-07-21,12:16:18
39.997326,116.478432,0,254,40015.5113541667,2009-07-21,12:16:21
39.997326,116.478425,0,251,40015.5113773148,2009-07-21,12:16:23
39.997348,116.478397,0,245,40015.5114351852,2009-07-21,12:16:28
39.997411,116.478297,0,236,40015.5114930556,2009-07-21,12:16:33
39.997506,116.478227,0,227,40015.5115509259,2009-07-21,12:16:38
39.997678,116.478227,0,211,40015.5116087963,2009-07-21,12:16:43
39.99775,116.478256,0,202,40015.5116666667,2009-07-21,12:16:48
39.997721,116.478237,0,198,40015.511724537,2009-07-21,12:16:53
39.997673,116.478188,0,195,40015.5117824074,2009-07-21,12:16:58
39.997644,116.478183,0,194,40015.5118402778,2009-07-21,12:17:03
39.997645,116.478184,0,193,40015.5118981482,2009-07-21,12:17:08
39.997645,116.478184,0,193,40015.5119328704,2009-07-21,12:17:11
39.997649,116.478188,0,192,40015.5119560185,2009-07-21,12:17:13
39.996875,116.478023,0,307,40015.5131134259,2009-07-21,12:18:53
39.997293,116.478698,0,878,40015.5131712963,2009-07-21,12:18:58
39.9979,116.478739,0,921,40015.5132291667,2009-07-21,12:19:03
39.997421,116.47855,0,923,40015.513287037,2009-07-21,12:19:08
39.997297,116.478551,0,927,40015.5133449074,2009-07-21,12:19:13
39.99712,116.47856,0,926,40015.5134027778,2009-07-21,12:19:18
39.997317,116.478372,0,961,40015.5180902778,2009-07-21,12:26:03
39.997374,116.478354,0,964,40015.5181481481,2009-07-21,12:26:08
39.997357,116.478351,0,964,40015.5182060185,2009-07-21,12:26:13
39.997356,116.478352,0,964,40015.5182638889,2009-07-21,12:26:18
39.997356,116.478352,0,963,40015.5183217593,2009-07-21,12:26:23
39.997363,116.478357,0,963,40015.5183796296,2009-07-21,12:26:28
39.997371,116.478363,0,963,40015.5184375,2009-07-21,12:26:33
39.997378,116.478371,0,963,40015.5184953704,2009-07-21,12:26:38
39.997378,116.478371,0,963,40015.5185300926,2009-07-21,12:26:41
39.997385,116.478376,0,963,40015.5185532407,2009-07-21,12:26:43
39.997416,116.478347,0,963,40015.5186111111,2009-07-21,12:26:48
39.997407,116.478333,0,965,40015.5186689815,2009-07-21,12:26:53
39.997371,116.478328,0,965,40015.5187268518,2009-07-21,12:26:58
39.997367,116.478325,0,965,40015.5187847222,2009-07-21,12:27:03
39.997368,116.478327,0,965,40015.5188425926,2009-07-21,12:27:08
39.997368,116.478327,0,965,40015.5188773148,2009-07-21,12:27:11
39.997362,116.478325,0,965,40015.518900463,2009-07-21,12:27:13
39.997329,116.47831,0,967,40015.5189583333,2009-07-21,12:27:18
39.997278,116.478333,0,967,40015.5190162037,2009-07-21,12:27:23
39.997265,116.478331,0,967,40015.5190740741,2009-07-21,12:27:28
39.997265,116.478331,0,967,40015.5191087963,2009-07-21,12:27:31
39.997258,116.478326,0,967,40015.5191319444,2009-07-21,12:27:33
39.997145,116.478344,0,967,40015.5191898148,2009-07-21,12:27:38
39.997051,116.47838,0,968,40015.5192476852,2009-07-21,12:27:43
39.997026,116.478379,0,968,40015.5193055556,2009-07-21,12:27:48
39.99708,116.478354,0,968,40015.5193634259,2009-07-21,12:27:53
39.997083,116.478357,0,968,40015.5194212963,2009-07-21,12:27:58
39.997086,116.478362,0,968,40015.5194791667,2009-07-21,12:28:03
39.99709,116.478367,0,968,40015.519537037,2009-07-21,12:28:08
39.997094,116.478373,0,968,40015.5195949074,2009-07-21,12:28:13
39.997098,116.478377,0,968,40015.5196527778,2009-07-21,12:28:18
39.997098,116.478377,0,968,40015.5196875,2009-07-21,12:28:21
39.997096,116.478377,0,968,40015.5197106482,2009-07-21,12:28:23
39.997105,116.478384,0,968,40015.5197685185,2009-07-21,12:28:28
39.997112,116.478391,0,968,40015.5198263889,2009-07-21,12:28:33
39.997118,116.478397,0,968,40015.5198842593,2009-07-21,12:28:38
39.997125,116.478404,0,968,40015.5199421296,2009-07-21,12:28:43
39.997131,116.478409,0,968,40015.52,2009-07-21,12:28:48
39.997132,116.47841,0,968,40015.5200578704,2009-07-21,12:28:53
39.997131,116.478409,0,968,40015.5201157407,2009-07-21,12:28:58
39.997134,116.47841,0,968,40015.5201736111,2009-07-21,12:29:03
39.99714,116.478415,0,968,40015.5202314815,2009-07-21,12:29:08
39.997146,116.478421,0,968,40015.5202893519,2009-07-21,12:29:13
39.997148,116.47842,0,968,40015.5203472222,2009-07-21,12:29:18
39.997149,116.478421,0,968,40015.5204050926,2009-07-21,12:29:23
39.997152,116.47842,0,968,40015.520462963,2009-07-21,12:29:28
39.997159,116.478416,0,968,40015.5205208333,2009-07-21,12:29:33
39.997162,116.478418,0,968,40015.5205787037,2009-07-21,12:29:38
39.997169,116.478424,0,968,40015.5206365741,2009-07-21,12:29:43
39.997164,116.478418,0,968,40015.5206944444,2009-07-21,12:29:48
39.997164,116.478418,0,968,40015.5207291667,2009-07-21,12:29:51
39.997167,116.47842,0,968,40015.5207523148,2009-07-21,12:29:53
39.997147,116.478387,0,968,40015.5208101852,2009-07-21,12:29:58
39.997138,116.478378,0,968,40015.5208680556,2009-07-21,12:30:03
39.997131,116.478372,0,968,40015.5209259259,2009-07-21,12:30:08
39.997126,116.478368,0,968,40015.5209837963,2009-07-21,12:30:13
39.997127,116.478369,0,968,40015.5210416667,2009-07-21,12:30:18
39.997127,116.478369,0,968,40015.5210763889,2009-07-21,12:30:21
39.997125,116.478367,0,968,40015.521099537,2009-07-21,12:30:23
39.997123,116.478399,0,968,40015.5211574074,2009-07-21,12:30:28
39.997135,116.478406,0,968,40015.5212152778,2009-07-21,12:30:33
39.997135,116.478406,0,968,40015.52125,2009-07-21,12:30:36
39.99714,116.478409,0,968,40015.5212731481,2009-07-21,12:30:38
39.997186,116.478422,0,968,40015.5213310185,2009-07-21,12:30:43
39.997202,116.478438,0,968,40015.5213888889,2009-07-21,12:30:48
39.997202,116.478441,0,968,40015.5214467593,2009-07-21,12:30:53
39.997203,116.478444,0,968,40015.5215046296,2009-07-21,12:30:58
39.997204,116.478445,0,968,40015.5215625,2009-07-21,12:31:03
39.997204,116.478445,0,968,40015.5215972222,2009-07-21,12:31:06
39.9972,116.478439,0,968,40015.5216203704,2009-07-21,12:31:08
39.997209,116.478444,0,968,40015.5216782407,2009-07-21,12:31:13
39.997272,116.47838,0,968,40015.5217361111,2009-07-21,12:31:18
39.997274,116.478394,0,968,40015.5217939815,2009-07-21,12:31:23
39.997278,116.478398,0,968,40015.5218518519,2009-07-21,12:31:28
39.997272,116.478391,0,968,40015.5219097222,2009-07-21,12:31:33
39.997272,116.47839,0,968,40015.5219675926,2009-07-21,12:31:38
39.997271,116.478388,0,968,40015.522025463,2009-07-21,12:31:43
39.997266,116.478384,0,968,40015.5220833333,2009-07-21,12:31:48
39.997269,116.478388,0,968,40015.5221412037,2009-07-21,12:31:53
39.997274,116.478392,0,968,40015.5221990741,2009-07-21,12:31:58
39.997274,116.478391,0,968,40015.5222569444,2009-07-21,12:32:03
39.997275,116.478391,0,968,40015.5223148148,2009-07-21,12:32:08
39.997282,116.478397,0,968,40015.5223726852,2009-07-21,12:32:13
39.997284,116.478399,0,968,40015.5224305556,2009-07-21,12:32:18
39.99728,116.478398,0,968,40015.5224884259,2009-07-21,12:32:23
39.997283,116.478402,0,968,40015.5225462963,2009-07-21,12:32:28
39.99729,116.47841,0,968,40015.5226041667,2009-07-21,12:32:33
39.99729,116.47841,0,968,40015.5226388889,2009-07-21,12:32:36
39.997292,116.478414,0,968,40015.522662037,2009-07-21,12:32:38
39.997265,116.478419,0,968,40015.5227199074,2009-07-21,12:32:43
39.997197,116.478452,0,969,40015.5227777778,2009-07-21,12:32:48
39.99711,116.478451,0,969,40015.5228356481,2009-07-21,12:32:53
39.997015,116.478464,0,970,40015.5228935185,2009-07-21,12:32:58
39.996948,116.478493,0,970,40015.5229513889,2009-07-21,12:33:03
39.99694,116.478488,0,970,40015.5230092593,2009-07-21,12:33:08
39.996941,116.478488,0,970,40015.5230671296,2009-07-21,12:33:13
39.996942,116.478488,0,970,40015.523125,2009-07-21,12:33:18
39.996937,116.478482,0,970,40015.5231828704,2009-07-21,12:33:23
39.996931,116.478478,0,970,40015.5232407407,2009-07-21,12:33:28
39.996931,116.478478,0,970,40015.523275463,2009-07-21,12:33:31
39.996927,116.478475,0,970,40015.5232986111,2009-07-21,12:33:33
39.996692,116.478315,0,970,40015.52625,2009-07-21,12:37:48
39.996685,116.478309,0,970,40015.5263078704,2009-07-21,12:37:53
39.99668,116.478306,0,970,40015.5263657407,2009-07-21,12:37:58
39.996679,116.478303,0,970,40015.5264236111,2009-07-21,12:38:03
39.996679,116.478303,0,970,40015.5264583333,2009-07-21,12:38:06
39.996682,116.478305,0,970,40015.5264814815,2009-07-21,12:38:08
39.996673,116.4783,0,970,40015.5265393518,2009-07-21,12:38:13
39.996667,116.478298,0,970,40015.5265972222,2009-07-21,12:38:18
39.996668,116.478299,0,970,40015.5266550926,2009-07-21,12:38:23
39.996672,116.478304,0,970,40015.526712963,2009-07-21,12:38:28
39.99668,116.478312,0,970,40015.5267708333,2009-07-21,12:38:33
39.996685,116.478317,0,970,40015.5268287037,2009-07-21,12:38:38
39.996687,116.478319,0,970,40015.5268865741,2009-07-21,12:38:43
39.996687,116.478319,0,970,40015.5269212963,2009-07-21,12:38:46
39.996687,116.47832,0,970,40015.5269444444,2009-07-21,12:38:48
39.996698,116.478339,0,970,40015.5270023148,2009-07-21,12:38:53
39.9967,116.47834,0,970,40015.5270601852,2009-07-21,12:38:58
39.996703,116.478343,0,970,40015.5271180556,2009-07-21,12:39:03
39.996701,116.47834,0,970,40015.5271759259,2009-07-21,12:39:08
39.996698,116.478338,0,970,40015.5272337963,2009-07-21,12:39:13
39.996695,116.478335,0,970,40015.5272916667,2009-07-21,12:39:18
39.996694,116.478335,0,970,40015.527349537,2009-07-21,12:39:23
39.996692,116.478334,0,970,40015.5274074074,2009-07-21,12:39:28
39.996693,116.478336,0,970,40015.5274652778,2009-07-21,12:39:33
39.99669,116.478331,0,970,40015.5275231482,2009-07-21,12:39:38
39.996687,116.478328,0,970,40015.5275810185,2009-07-21,12:39:43
39.996687,116.478329,0,970,40015.5276388889,2009-07-21,12:39:48
39.996689,116.478331,0,970,40015.5276967593,2009-07-21,12:39:53
39.996689,116.478331,0,970,40015.5277314815,2009-07-21,12:39:56
39.996688,116.478331,0,970,40015.5277546296,2009-07-21,12:39:58
39.996679,116.478323,0,970,40015.5278125,2009-07-21,12:40:03
39.996671,116.478317,0,970,40015.5278703704,2009-07-21,12:40:08
39.996672,116.47832,0,970,40015.5279282407,2009-07-21,12:40:13
39.996664,116.478321,0,970,40015.5279861111,2009-07-21,12:40:18
39.996661,116.47832,0,970,40015.5280439815,2009-07-21,12:40:23
39.996653,116.478315,0,970,40015.5281018519,2009-07-21,12:40:28
39.996649,116.478312,0,970,40015.5281597222,2009-07-21,12:40:33
39.996648,116.478312,0,970,40015.5282175926,2009-07-21,12:40:38
39.996647,116.478313,0,970,40015.528275463,2009-07-21,12:40:43
39.99665,116.478315,0,970,40015.5283333333,2009-07-21,12:40:48
39.996653,116.478319,0,970,40015.5283912037,2009-07-21,12:40:53
39.996654,116.478323,0,970,40015.5284490741,2009-07-21,12:40:58
39.996654,116.478324,0,970,40015.5285069444,2009-07-21,12:41:03
39.99666,116.478328,0,970,40015.5285648148,2009-07-21,12:41:08
39.996659,116.478327,0,970,40015.5286226852,2009-07-21,12:41:13
39.996659,116.478327,0,970,40015.5286805556,2009-07-21,12:41:18
39.996657,116.478324,0,970,40015.5287384259,2009-07-21,12:41:23
39.996658,116.478324,0,970,40015.5287962963,2009-07-21,12:41:28
39.996658,116.478324,0,970,40015.5288310185,2009-07-21,12:41:31
39.996653,116.478326,0,970,40015.5288541667,2009-07-21,12:41:33
39.99662,116.478339,0,970,40015.528912037,2009-07-21,12:41:38
39.996419,116.478905,0,971,40015.5289699074,2009-07-21,12:41:43
39.996401,116.478942,0,972,40015.5290277778,2009-07-21,12:41:48
39.996401,116.478942,0,972,40015.5290625,2009-07-21,12:41:51
39.996393,116.478948,0,972,40015.5290856481,2009-07-21,12:41:53
39.996388,116.478959,0,972,40015.5291435185,2009-07-21,12:41:58
39.996382,116.478968,0,972,40015.5292013889,2009-07-21,12:42:03
39.996635,116.478857,0,990,40015.5359722222,2009-07-21,12:51:48
39.996639,116.478861,0,991,40015.5360300926,2009-07-21,12:51:53
39.99664,116.478866,0,991,40015.536087963,2009-07-21,12:51:58
39.996645,116.478874,0,991,40015.5361458333,2009-07-21,12:52:03
39.996645,116.478874,0,991,40015.5361805556,2009-07-21,12:52:06
39.996648,116.478879,0,991,40015.5362037037,2009-07-21,12:52:08
39.996647,116.478888,0,991,40015.5362615741,2009-07-21,12:52:13
39.996648,116.478897,0,992,40015.5363194444,2009-07-21,12:52:18
39.99665,116.478907,0,992,40015.5363773148,2009-07-21,12:52:23
39.996647,116.47892,0,992,40015.5364351852,2009-07-21,12:52:28
39.996644,116.47893,0,993,40015.5364930556,2009-07-21,12:52:33
39.996642,116.478946,0,993,40015.5365509259,2009-07-21,12:52:38
39.996645,116.47896,0,993,40015.5366087963,2009-07-21,12:52:43
39.996646,116.478976,0,994,40015.5366666667,2009-07-21,12:52:48
39.996645,116.478987,0,994,40015.536724537,2009-07-21,12:52:53
39.996645,116.478987,0,994,40015.5367592593,2009-07-21,12:52:56
39.996643,116.478994,0,994,40015.5367824074,2009-07-21,12:52:58
39.996642,116.479003,0,994,40015.5368402778,2009-07-21,12:53:03
39.99664,116.479013,0,995,40015.5368981481,2009-07-21,12:53:08
39.996643,116.479027,0,995,40015.5369560185,2009-07-21,12:53:13
39.996647,116.479038,0,995,40015.5370138889,2009-07-21,12:53:18
39.99665,116.479047,0,996,40015.5370717593,2009-07-21,12:53:23
39.99665,116.479047,0,996,40015.5371064815,2009-07-21,12:53:26
39.996645,116.479053,0,996,40015.5371296296,2009-07-21,12:53:28
39.996639,116.479104,0,996,40015.5371875,2009-07-21,12:53:33
39.996613,116.479147,0,997,40015.5372453704,2009-07-21,12:53:38
39.996606,116.479168,0,997,40015.5373032407,2009-07-21,12:53:43
39.9966,116.479177,0,998,40015.5373611111,2009-07-21,12:53:48
39.9966,116.479181,0,998,40015.5374189815,2009-07-21,12:53:53
39.996607,116.479182,0,998,40015.5374768519,2009-07-21,12:53:58
39.996613,116.479187,0,998,40015.5375347222,2009-07-21,12:54:03
39.996613,116.479187,0,998,40015.5375694444,2009-07-21,12:54:06
39.996615,116.479192,0,999,40015.5375925926,2009-07-21,12:54:08
39.996629,116.479165,0,999,40015.537650463,2009-07-21,12:54:13
39.996645,116.47915,0,999,40015.5377083333,2009-07-21,12:54:18
39.996651,116.479143,0,999,40015.5377662037,2009-07-21,12:54:23
39.996659,116.479136,0,1000,40015.5378240741,2009-07-21,12:54:28
39.996659,116.479136,0,1000,40015.5378587963,2009-07-21,12:54:31
39.996665,116.479129,0,1000,40015.5378819444,2009-07-21,12:54:33
39.996673,116.479119,0,1000,40015.5379398148,2009-07-21,12:54:38
39.996674,116.479114,0,1001,40015.5379976852,2009-07-21,12:54:43
39.996674,116.479114,0,1001,40015.5380324074,2009-07-21,12:54:46
39.996674,116.479109,0,1001,40015.5380555556,2009-07-21,12:54:48
39.996681,116.4791,0,1001,40015.5381134259,2009-07-21,12:54:53
39.996688,116.479088,0,1002,40015.5381712963,2009-07-21,12:54:58
39.996696,116.479084,0,1002,40015.5382291667,2009-07-21,12:55:03
39.996696,116.479084,0,1002,40015.5382638889,2009-07-21,12:55:06
39.996704,116.479076,0,1002,40015.538287037,2009-07-21,12:55:08
39.996714,116.479071,0,1003,40015.5383449074,2009-07-21,12:55:13
39.99672,116.47907,0,1003,40015.5384027778,2009-07-21,12:55:18
39.99672,116.47907,0,1003,40015.5384375,2009-07-21,12:55:21
39.996718,116.479078,0,1003,40015.5384606481,2009-07-21,12:55:23
39.996715,116.479091,0,1003,40015.5385185185,2009-07-21,12:55:28
39.996715,116.479101,0,1004,40015.5385763889,2009-07-21,12:55:33
39.996718,116.479111,0,1004,40015.5386342593,2009-07-21,12:55:38
39.996726,116.47912,0,1004,40015.5386921296,2009-07-21,12:55:43
39.996736,116.479126,0,1005,40015.53875,2009-07-21,12:55:48
39.996756,116.479149,0,1005,40015.5388078704,2009-07-21,12:55:53
39.996768,116.479125,0,1005,40015.5388657407,2009-07-21,12:55:58
39.996768,116.479125,0,1005,40015.538900463,2009-07-21,12:56:01
39.996775,116.479127,0,1005,40015.5389236111,2009-07-21,12:56:03
39.996787,116.479127,0,1005,40015.5389814815,2009-07-21,12:56:08
39.996799,116.479124,0,1006,40015.5390393519,2009-07-21,12:56:13
39.996802,116.479121,0,1006,40015.5390972222,2009-07-21,12:56:18
39.996802,116.479121,0,1006,40015.5391319444,2009-07-21,12:56:21
39.996804,116.479127,0,1006,40015.5391550926,2009-07-21,12:56:23
39.996804,116.479147,0,1006,40015.539212963,2009-07-21,12:56:28
39.9968,116.479171,0,1007,40015.5392708333,2009-07-21,12:56:33
39.996804,116.479192,0,1007,40015.5393287037,2009-07-21,12:56:38
39.996795,116.479178,0,1007,40015.5393865741,2009-07-21,12:56:43
39.996799,116.479182,0,1007,40015.5394444444,2009-07-21,12:56:48
39.996799,116.479182,0,1007,40015.5394791667,2009-07-21,12:56:51
39.996807,116.479189,0,1008,40015.5395023148,2009-07-21,12:56:53
39.99683,116.479224,0,1007,40015.5395601852,2009-07-21,12:56:58
39.996862,116.479266,0,1006,40015.5396180556,2009-07-21,12:57:03
39.99688,116.479304,0,1006,40015.5396759259,2009-07-21,12:57:08
39.996887,116.479318,0,1006,40015.5397337963,2009-07-21,12:57:13
39.996899,116.479326,0,1006,40015.5397916667,2009-07-21,12:57:18
39.996909,116.479324,0,1006,40015.539849537,2009-07-21,12:57:23
39.996917,116.479345,0,1005,40015.5399074074,2009-07-21,12:57:28
39.996927,116.479348,0,1005,40015.5399652778,2009-07-21,12:57:33
39.996927,116.479348,0,1005,40015.54,2009-07-21,12:57:36
39.996934,116.479353,0,1005,40015.5400231481,2009-07-21,12:57:38
39.996935,116.479363,0,1005,40015.5400810185,2009-07-21,12:57:43
39.996938,116.479364,0,1005,40015.5401388889,2009-07-21,12:57:48
39.996944,116.479366,0,1005,40015.5401967593,2009-07-21,12:57:53
39.996946,116.479363,0,1005,40015.5402546296,2009-07-21,12:57:58
39.996949,116.479365,0,1005,40015.5403125,2009-07-21,12:58:03
39.996955,116.479367,0,1004,40015.5403703704,2009-07-21,12:58:08
39.99696,116.479368,0,1004,40015.5404282407,2009-07-21,12:58:13
39.996962,116.479368,0,1004,40015.5404861111,2009-07-21,12:58:18
39.996962,116.479368,0,1004,40015.5405439815,2009-07-21,12:58:23
39.996965,116.479367,0,1004,40015.5406018518,2009-07-21,12:58:28
39.996965,116.479367,0,1004,40015.5406365741,2009-07-21,12:58:31
39.996972,116.479367,0,1004,40015.5406597222,2009-07-21,12:58:33
39.996981,116.479367,0,1003,40015.5407175926,2009-07-21,12:58:38
39.996996,116.479374,0,1003,40015.540775463,2009-07-21,12:58:43
39.996996,116.479374,0,1003,40015.5408101852,2009-07-21,12:58:46
39.997002,116.479377,0,1003,40015.5408333333,2009-07-21,12:58:48
39.997014,116.479372,0,1003,40015.5408912037,2009-07-21,12:58:53
39.996942,116.479406,0,1003,40015.5409490741,2009-07-21,12:58:58
39.996948,116.479399,0,1003,40015.5410069444,2009-07-21,12:59:03
39.996954,116.479394,0,1003,40015.5410648148,2009-07-21,12:59:08
39.996957,116.479391,0,1003,40015.5411226852,2009-07-21,12:59:13
39.996956,116.479392,0,1002,40015.5411805556,2009-07-21,12:59:18
39.996955,116.479393,0,1002,40015.5412384259,2009-07-21,12:59:23
39.996956,116.479391,0,1002,40015.5412962963,2009-07-21,12:59:28
39.996956,116.479391,0,1002,40015.5413310185,2009-07-21,12:59:31
39.996959,116.479396,0,1002,40015.5413541667,2009-07-21,12:59:33
39.996964,116.479409,0,1002,40015.541412037,2009-07-21,12:59:38
39.996974,116.479429,0,1002,40015.5414699074,2009-07-21,12:59:43
39.996974,116.479429,0,1002,40015.5415046296,2009-07-21,12:59:46
39.996974,116.479432,0,1002,40015.5415277778,2009-07-21,12:59:48
39.99695,116.479462,0,1001,40015.5415856481,2009-07-21,12:59:53
39.996905,116.479514,0,1001,40015.5416435185,2009-07-21,12:59:58
39.996876,116.479558,0,1001,40015.5417013889,2009-07-21,13:00:03
39.996878,116.47957,0,1001,40015.5417592593,2009-07-21,13:00:08
39.996887,116.479577,0,1001,40015.5418171296,2009-07-21,13:00:13
39.996895,116.479583,0,1001,40015.541875,2009-07-21,13:00:18
39.996899,116.479581,0,1000,40015.5419328704,2009-07-21,13:00:23
39.996899,116.479581,0,1000,40015.5419675926,2009-07-21,13:00:26
39.996905,116.479582,0,1000,40015.5419907407,2009-07-21,13:00:28
39.996917,116.479582,0,1000,40015.5420486111,2009-07-21,13:00:33
39.99694,116.479578,0,1000,40015.5421064815,2009-07-21,13:00:38
39.996974,116.479601,0,1000,40015.5421643518,2009-07-21,13:00:43
39.996953,116.47964,0,1000,40015.5422222222,2009-07-21,13:00:48
39.996871,116.479666,0,1001,40015.5422800926,2009-07-21,13:00:53
39.996873,116.479673,0,1000,40015.542337963,2009-07-21,13:00:58
39.996877,116.479675,0,1000,40015.5423958333,2009-07-21,13:01:03
39.996876,116.479681,0,1000,40015.5424537037,2009-07-21,13:01:08
39.996873,116.479689,0,1000,40015.5425115741,2009-07-21,13:01:13
39.997114,116.479736,0,987,40015.5445949074,2009-07-21,13:04:13
39.997187,116.479735,0,986,40015.5446527778,2009-07-21,13:04:18
39.997244,116.479706,0,986,40015.5447106481,2009-07-21,13:04:23
39.997258,116.479707,0,985,40015.5447685185,2009-07-21,13:04:28
39.997274,116.479682,0,984,40015.5448263889,2009-07-21,13:04:33
39.997304,116.479651,0,984,40015.5448842593,2009-07-21,13:04:38
39.997325,116.479675,0,983,40015.5449421296,2009-07-21,13:04:43
39.99731,116.4797,0,983,40015.545,2009-07-21,13:04:48
39.997321,116.479705,0,982,40015.5450578704,2009-07-21,13:04:53
39.997321,116.479705,0,982,40015.5450925926,2009-07-21,13:04:56
39.997327,116.479705,0,981,40015.5451157407,2009-07-21,13:04:58
39.99733,116.479716,0,980,40015.5451736111,2009-07-21,13:05:03
39.997333,116.479721,0,980,40015.5452314815,2009-07-21,13:05:08
39.997334,116.479715,0,979,40015.5452893519,2009-07-21,13:05:13
39.997334,116.479709,0,978,40015.5453472222,2009-07-21,13:05:18
39.997332,116.479709,0,977,40015.5454050926,2009-07-21,13:05:23
39.997332,116.479709,0,977,40015.5454398148,2009-07-21,13:05:26
39.997326,116.479715,0,977,40015.545462963,2009-07-21,13:05:28
39.997291,116.479747,0,976,40015.5455208333,2009-07-21,13:05:33
39.997237,116.479825,0,975,40015.5455787037,2009-07-21,13:05:38
39.997147,116.479891,0,974,40015.5456365741,2009-07-21,13:05:43
39.997099,116.479921,0,974,40015.5456944444,2009-07-21,13:05:48
39.99703,116.479954,0,973,40015.5457523148,2009-07-21,13:05:53
39.99703,116.479954,0,973,40015.545787037,2009-07-21,13:05:56
39.99703,116.479953,0,972,40015.5458101852,2009-07-21,13:05:58
39.99706,116.479952,0,971,40015.5458680556,2009-07-21,13:06:03
39.99706,116.479948,0,971,40015.5459259259,2009-07-21,13:06:08
39.997061,116.479947,0,970,40015.5459837963,2009-07-21,13:06:13
39.997063,116.479939,0,969,40015.5460416667,2009-07-21,13:06:18
39.997064,116.479934,0,968,40015.546099537,2009-07-21,13:06:23
39.997062,116.479934,0,967,40015.5461574074,2009-07-21,13:06:28
39.997063,116.479936,0,966,40015.5462152778,2009-07-21,13:06:33
39.997068,116.479934,0,966,40015.5462731481,2009-07-21,13:06:38
39.997073,116.479932,0,965,40015.5463310185,2009-07-21,13:06:43
39.997075,116.479934,0,964,40015.5463888889,2009-07-21,13:06:48
39.997075,116.479934,0,964,40015.5464236111,2009-07-21,13:06:51
39.997081,116.479934,0,963,40015.5464467593,2009-07-21,13:06:53
39.9971,116.479925,0,962,40015.5465046296,2009-07-21,13:06:58
39.997132,116.479912,0,961,40015.5465625,2009-07-21,13:07:03
39.997146,116.479925,0,960,40015.5466203704,2009-07-21,13:07:08
39.997163,116.479923,0,960,40015.5466782407,2009-07-21,13:07:13
39.997176,116.47994,0,959,40015.5467361111,2009-07-21,13:07:18
39.997182,116.479922,0,958,40015.5467939815,2009-07-21,13:07:23
39.997179,116.479913,0,957,40015.5468518519,2009-07-21,13:07:28
39.997184,116.479906,0,956,40015.5469097222,2009-07-21,13:07:33
39.997184,116.479906,0,956,40015.5469444444,2009-07-21,13:07:36
39.997192,116.479898,0,955,40015.5469675926,2009-07-21,13:07:38
39.997297,116.479892,0,953,40015.547025463,2009-07-21,13:07:43
39.997307,116.479894,0,953,40015.5470833333,2009-07-21,13:07:48
39.997303,116.479878,0,953,40015.5471412037,2009-07-21,13:07:53
39.997311,116.479861,0,953,40015.5471990741,2009-07-21,13:07:58
39.997317,116.479804,0,952,40015.5472569444,2009-07-21,13:08:03
39.997284,116.47981,0,952,40015.5473148148,2009-07-21,13:08:08
39.99729,116.479805,0,951,40015.5473726852,2009-07-21,13:08:13
39.997298,116.479798,0,950,40015.5474305556,2009-07-21,13:08:18
39.997298,116.479798,0,950,40015.5474652778,2009-07-21,13:08:21
39.997306,116.479791,0,949,40015.5474884259,2009-07-21,13:08:23
39.997313,116.479781,0,948,40015.5475462963,2009-07-21,13:08:28
39.997323,116.479777,0,947,40015.5476041667,2009-07-21,13:08:33
39.997336,116.479773,0,946,40015.547662037,2009-07-21,13:08:38
39.997345,116.479817,0,946,40015.5477199074,2009-07-21,13:08:43
39.997365,116.47981,0,945,40015.5477777778,2009-07-21,13:08:48
39.997389,116.479766,0,945,40015.5478356481,2009-07-21,13:08:53
39.9974,116.479769,0,945,40015.5478935185,2009-07-21,13:08:58
39.997392,116.479803,0,944,40015.5479513889,2009-07-21,13:09:03
39.997399,116.47981,0,943,40015.5480092593,2009-07-21,13:09:08
39.997404,116.479808,0,942,40015.5480671296,2009-07-21,13:09:13
39.997411,116.479813,0,941,40015.548125,2009-07-21,13:09:18
39.997411,116.479813,0,941,40015.5481597222,2009-07-21,13:09:21
39.997418,116.479821,0,940,40015.5481828704,2009-07-21,13:09:23
39.997424,116.479831,0,939,40015.5482407407,2009-07-21,13:09:28
39.997633,116.480053,0,892,40015.5511921296,2009-07-21,13:13:43
39.997633,116.480063,0,891,40015.55125,2009-07-21,13:13:48
39.997629,116.480072,0,891,40015.5513078704,2009-07-21,13:13:53
39.997628,116.480076,0,890,40015.5513657407,2009-07-21,13:13:58
39.997627,116.480074,0,889,40015.5514236111,2009-07-21,13:14:03
39.997627,116.480074,0,889,40015.5514583333,2009-07-21,13:14:06
39.997622,116.48007,0,889,40015.5514814815,2009-07-21,13:14:08
39.997612,116.480072,0,888,40015.5515393519,2009-07-21,13:14:13
39.997599,116.480093,0,886,40015.5516550926,2009-07-21,13:14:23
39.997595,116.4801,0,886,40015.551712963,2009-07-21,13:14:28
39.997594,116.480101,0,885,40015.5517708333,2009-07-21,13:14:33
39.9976,116.480105,0,885,40015.5518287037,2009-07-21,13:14:38
39.997608,116.480109,0,885,40015.5518865741,2009-07-21,13:14:43
39.997608,116.480109,0,885,40015.5519212963,2009-07-21,13:14:46
39.997615,116.480107,0,885,40015.5519444444,2009-07-21,13:14:48
39.997624,116.480102,0,885,40015.5520023148,2009-07-21,13:14:53
39.997634,116.4801,0,885,40015.5520601852,2009-07-21,13:14:58
39.997644,116.480095,0,886,40015.5521180556,2009-07-21,13:15:03
39.997642,116.480083,0,886,40015.5521759259,2009-07-21,13:15:08
39.99763,116.480076,0,886,40015.5522337963,2009-07-21,13:15:13
39.997621,116.480072,0,887,40015.5522916667,2009-07-21,13:15:18
39.997621,116.480072,0,887,40015.5523263889,2009-07-21,13:15:21
39.997615,116.480069,0,887,40015.552349537,2009-07-21,13:15:23
39.997602,116.480067,0,887,40015.5524074074,2009-07-21,13:15:28
39.997488,116.480031,0,888,40015.5524652778,2009-07-21,13:15:33
39.997487,116.480033,0,888,40015.5525231481,2009-07-21,13:15:38
39.997495,116.480041,0,889,40015.5525810185,2009-07-21,13:15:43
39.997495,116.480041,0,889,40015.5526157407,2009-07-21,13:15:46
39.997495,116.480044,0,889,40015.5526388889,2009-07-21,13:15:48
39.997361,116.480125,0,890,40015.5526967593,2009-07-21,13:15:53
39.99731,116.480148,0,891,40015.5527546296,2009-07-21,13:15:58
39.997288,116.480162,0,892,40015.5528125,2009-07-21,13:16:03
39.997283,116.480178,0,892,40015.5528703704,2009-07-21,13:16:08
39.997281,116.480186,0,893,40015.5529282407,2009-07-21,13:16:13
39.997282,116.480186,0,893,40015.5529861111,2009-07-21,13:16:18
39.997282,116.480186,0,893,40015.5530208333,2009-07-21,13:16:21
39.99729,116.480181,0,894,40015.5530439815,2009-07-21,13:16:23
39.997437,116.48003,0,894,40015.5531018519,2009-07-21,13:16:28
39.997562,116.479904,0,895,40015.5531597222,2009-07-21,13:16:33
39.997531,116.479821,0,895,40015.5532175926,2009-07-21,13:16:38
39.997506,116.479795,0,897,40015.553275463,2009-07-21,13:16:43
39.997505,116.479792,0,897,40015.5533333333,2009-07-21,13:16:48
39.997505,116.479789,0,897,40015.5533912037,2009-07-21,13:16:53
39.997502,116.479787,0,897,40015.5534490741,2009-07-21,13:16:58
39.997502,116.479786,0,897,40015.5535069444,2009-07-21,13:17:03
39.997501,116.479786,0,897,40015.5535648148,2009-07-21,13:17:08
39.997501,116.479786,0,897,40015.5536226852,2009-07-21,13:17:13
39.997501,116.479787,0,897,40015.5536805556,2009-07-21,13:17:18
39.997501,116.479788,0,897,40015.5537384259,2009-07-21,13:17:23
39.997501,116.479788,0,897,40015.5537962963,2009-07-21,13:17:28
39.997501,116.479789,0,897,40015.5538541667,2009-07-21,13:17:33
39.997501,116.479789,0,897,40015.553912037,2009-07-21,13:17:38
39.997501,116.479789,0,897,40015.5539699074,2009-07-21,13:17:43
39.997501,116.479788,0,897,40015.5540277778,2009-07-21,13:17:48
39.997501,116.479788,0,897,40015.5540856481,2009-07-21,13:17:53
39.997501,116.479787,0,897,40015.5541435185,2009-07-21,13:17:58
39.997502,116.479787,0,897,40015.5542013889,2009-07-21,13:18:03
39.997502,116.479787,0,897,40015.5542592593,2009-07-21,13:18:08
39.997502,116.479787,0,897,40015.5543171296,2009-07-21,13:18:13
39.997502,116.479787,0,897,40015.554375,2009-07-21,13:18:18
39.997502,116.479787,0,897,40015.5544328704,2009-07-21,13:18:23
39.997502,116.479787,0,897,40015.5544907407,2009-07-21,13:18:28
39.997251,116.479833,0,918,40015.5569212963,2009-07-21,13:21:58
39.996998,116.479856,0,920,40015.5569791667,2009-07-21,13:22:03
39.996835,116.479732,0,922,40015.557037037,2009-07-21,13:22:08
39.99675,116.479681,0,924,40015.5570949074,2009-07-21,13:22:13
39.996587,116.479658,0,926,40015.5571527778,2009-07-21,13:22:18
39.996482,116.479611,0,929,40015.5572106481,2009-07-21,13:22:23
39.996259,116.479568,0,932,40015.5572685185,2009-07-21,13:22:28
39.995884,116.479757,0,935,40015.5573263889,2009-07-21,13:22:33
39.995937,116.47967,0,937,40015.5573842593,2009-07-21,13:22:38
39.995937,116.47967,0,937,40015.5574189815,2009-07-21,13:22:41
39.995933,116.479671,0,940,40015.5574421296,2009-07-21,13:22:43
39.995903,116.479701,0,944,40015.5575,2009-07-21,13:22:48
39.995647,116.479325,0,943,40015.5575578704,2009-07-21,13:22:53
39.995465,116.479074,0,942,40015.5576157407,2009-07-21,13:22:58
39.995377,116.479075,0,944,40015.5576736111,2009-07-21,13:23:03
39.995273,116.479036,0,948,40015.5577314815,2009-07-21,13:23:08
39.995192,116.478779,0,956,40015.5577893518,2009-07-21,13:23:13
39.995192,116.478779,0,956,40015.5578240741,2009-07-21,13:23:16
39.995185,116.478784,0,958,40015.5578472222,2009-07-21,13:23:18
39.99517,116.478778,0,961,40015.5579050926,2009-07-21,13:23:23
39.995163,116.478771,0,964,40015.557962963,2009-07-21,13:23:28
39.995165,116.478763,0,966,40015.5580208333,2009-07-21,13:23:33
39.995167,116.478761,0,969,40015.5580787037,2009-07-21,13:23:38
39.995168,116.478761,0,970,40015.5581365741,2009-07-21,13:23:43
39.995167,116.478759,0,970,40015.5581944444,2009-07-21,13:23:48
39.995167,116.478757,0,970,40015.5582523148,2009-07-21,13:23:53
39.995167,116.478756,0,970,40015.5583101852,2009-07-21,13:23:58
39.995167,116.478756,0,970,40015.5583680556,2009-07-21,13:24:03
39.995166,116.478756,0,970,40015.5584259259,2009-07-21,13:24:08
39.995166,116.478754,0,970,40015.5584837963,2009-07-21,13:24:13
39.995165,116.478753,0,970,40015.5585416667,2009-07-21,13:24:18
39.995165,116.478753,0,970,40015.558599537,2009-07-21,13:24:23
39.995165,116.478753,0,970,40015.5586574074,2009-07-21,13:24:28
39.995165,116.478753,0,970,40015.5587152778,2009-07-21,13:24:33
39.995165,116.478753,0,970,40015.5587731482,2009-07-21,13:24:38
39.995165,116.478753,0,970,40015.5588310185,2009-07-21,13:24:43
39.995164,116.478753,0,970,40015.5588888889,2009-07-21,13:24:48
39.995164,116.478752,0,970,40015.5589467593,2009-07-21,13:24:53
39.995164,116.478752,0,970,40015.5589814815,2009-07-21,13:24:56
39.995164,116.478752,0,970,40015.5590046296,2009-07-21,13:24:58
39.995164,116.478742,0,970,40015.5590625,2009-07-21,13:25:03
39.995166,116.47873,0,970,40015.5591203704,2009-07-21,13:25:08
39.995169,116.47872,0,970,40015.5591782407,2009-07-21,13:25:13
39.995174,116.478707,0,970,40015.5592361111,2009-07-21,13:25:18
39.995178,116.478692,0,971,40015.5592939815,2009-07-21,13:25:23
39.995181,116.478676,0,971,40015.5593518519,2009-07-21,13:25:28
39.995184,116.478664,0,971,40015.5594097222,2009-07-21,13:25:33
39.995187,116.478658,0,971,40015.5594675926,2009-07-21,13:25:38
39.995187,116.478658,0,971,40015.5595023148,2009-07-21,13:25:41
39.995192,116.478653,0,971,40015.559525463,2009-07-21,13:25:43
39.995202,116.478644,0,970,40015.5595833333,2009-07-21,13:25:48
39.995212,116.478634,0,970,40015.5596412037,2009-07-21,13:25:53
39.995223,116.478624,0,970,40015.5596990741,2009-07-21,13:25:58
39.995265,116.478581,0,969,40015.5597569444,2009-07-21,13:26:03
39.9953,116.478302,0,972,40015.5598148148,2009-07-21,13:26:08
39.995312,116.478288,0,972,40015.5598726852,2009-07-21,13:26:13
39.995335,116.478223,0,972,40015.5599305556,2009-07-21,13:26:18
39.99534,116.478201,0,971,40015.5599884259,2009-07-21,13:26:23
39.995385,116.478162,0,968,40015.5600462963,2009-07-21,13:26:28
39.995471,116.47824,0,956,40015.5601041667,2009-07-21,13:26:33
39.995499,116.478338,0,946,40015.560162037,2009-07-21,13:26:38
39.995503,116.47835,0,944,40015.5602199074,2009-07-21,13:26:43
39.995501,116.478366,0,943,40015.5602777778,2009-07-21,13:26:48
39.995511,116.478369,0,942,40015.5603356481,2009-07-21,13:26:53
39.995513,116.47838,0,940,40015.5603935185,2009-07-21,13:26:58
39.995504,116.478391,0,939,40015.5604513889,2009-07-21,13:27:03
39.99548,116.47843,0,939,40015.5605092593,2009-07-21,13:27:08
39.995471,116.478474,0,937,40015.5605671296,2009-07-21,13:27:13
39.995461,116.478298,0,937,40015.560625,2009-07-21,13:27:18
39.995469,116.477963,0,935,40015.5606828704,2009-07-21,13:27:23
39.995615,116.478157,0,805,40015.5656597222,2009-07-21,13:34:33
39.995638,116.478239,0,800,40015.5657175926,2009-07-21,13:34:38
39.995657,116.478276,0,799,40015.565775463,2009-07-21,13:34:43
39.995668,116.478286,0,799,40015.5658333333,2009-07-21,13:34:48
39.995664,116.478308,0,796,40015.5658912037,2009-07-21,13:34:53
39.995659,116.478335,0,795,40015.5659490741,2009-07-21,13:34:58
39.99567,116.478325,0,794,40015.5660069444,2009-07-21,13:35:03
39.995622,116.478281,0,794,40015.5660648148,2009-07-21,13:35:08
39.995603,116.478279,0,793,40015.5661226852,2009-07-21,13:35:13
39.995567,116.478315,0,792,40015.5661805556,2009-07-21,13:35:18
39.995541,116.478308,0,791,40015.5662384259,2009-07-21,13:35:23
39.995473,116.478297,0,792,40015.5662962963,2009-07-21,13:35:28
39.995486,116.478327,0,787,40015.5663541667,2009-07-21,13:35:33
39.99548,116.478303,0,787,40015.566412037,2009-07-21,13:35:38
39.995476,116.478296,0,786,40015.5664699074,2009-07-21,13:35:43
39.995475,116.47829,0,786,40015.5665277778,2009-07-21,13:35:48
39.995478,116.478283,0,785,40015.5665856482,2009-07-21,13:35:53
39.995484,116.478289,0,784,40015.5666435185,2009-07-21,13:35:58
39.995489,116.478292,0,782,40015.5667013889,2009-07-21,13:36:03
39.995493,116.478293,0,781,40015.5667592593,2009-07-21,13:36:08
39.995493,116.478293,0,781,40015.5667939815,2009-07-21,13:36:11
39.995499,116.478292,0,780,40015.5668171296,2009-07-21,13:36:13
39.995509,116.478288,0,778,40015.566875,2009-07-21,13:36:18
39.995528,116.478271,0,775,40015.5669328704,2009-07-21,13:36:23
39.995539,116.478251,0,771,40015.5669907407,2009-07-21,13:36:28
39.995547,116.478245,0,769,40015.5670486111,2009-07-21,13:36:33
39.995552,116.478242,0,767,40015.5671064815,2009-07-21,13:36:38
39.995552,116.478242,0,767,40015.5671412037,2009-07-21,13:36:41
39.995556,116.478249,0,764,40015.5671643519,2009-07-21,13:36:43
39.995563,116.478259,0,762,40015.5672222222,2009-07-21,13:36:48
39.995565,116.478374,0,757,40015.5672800926,2009-07-21,13:36:53
39.995537,116.478463,0,755,40015.567337963,2009-07-21,13:36:58
39.995549,116.478521,0,750,40015.5673958333,2009-07-21,13:37:03
39.995552,116.47866,0,744,40015.5674537037,2009-07-21,13:37:08
39.995547,116.478608,0,740,40015.5675115741,2009-07-21,13:37:13
39.995467,116.478528,0,738,40015.5675694444,2009-07-21,13:37:18
39.995418,116.478524,0,736,40015.5676273148,2009-07-21,13:37:23
39.99541,116.478512,0,734,40015.5676851852,2009-07-21,13:37:28
39.995402,116.478491,0,731,40015.5677430556,2009-07-21,13:37:33
39.995402,116.478491,0,731,40015.5677777778,2009-07-21,13:37:36
39.995399,116.47849,0,728,40015.5678009259,2009-07-21,13:37:38
39.995401,116.478477,0,725,40015.5678587963,2009-07-21,13:37:43
39.995401,116.478422,0,723,40015.5679166667,2009-07-21,13:37:48
39.995415,116.478316,0,722,40015.567974537,2009-07-21,13:37:53
39.995431,116.47825,0,720,40015.5680324074,2009-07-21,13:37:58
39.995437,116.478206,0,718,40015.5680902778,2009-07-21,13:38:03
39.995434,116.478304,0,715,40015.5681481481,2009-07-21,13:38:08
39.995434,116.478304,0,715,40015.5681828704,2009-07-21,13:38:11
39.995427,116.478301,0,712,40015.5682060185,2009-07-21,13:38:13
39.995431,116.478292,0,710,40015.5682638889,2009-07-21,13:38:18
39.995434,116.478283,0,707,40015.5683217593,2009-07-21,13:38:23
39.995439,116.47827,0,705,40015.5683796296,2009-07-21,13:38:28
39.995444,116.478257,0,702,40015.5684375,2009-07-21,13:38:33
39.995443,116.478245,0,700,40015.5684953704,2009-07-21,13:38:38
39.995443,116.478245,0,700,40015.5685300926,2009-07-21,13:38:41
39.995436,116.478238,0,698,40015.5685532407,2009-07-21,13:38:43
39.99542,116.47815,0,696,40015.5686111111,2009-07-21,13:38:48
39.995339,116.478138,0,697,40015.5686689815,2009-07-21,13:38:53
39.995344,116.478128,0,695,40015.5687268519,2009-07-21,13:38:58
39.995344,116.478128,0,695,40015.5687615741,2009-07-21,13:39:01
39.995343,116.478135,0,693,40015.5687847222,2009-07-21,13:39:03
39.995353,116.478145,0,692,40015.5688425926,2009-07-21,13:39:08
39.995356,116.478137,0,689,40015.568900463,2009-07-21,13:39:13
39.99536,116.478133,0,687,40015.5689583333,2009-07-21,13:39:18
39.995366,116.478128,0,685,40015.5690162037,2009-07-21,13:39:23
39.99537,116.478122,0,683,40015.5690740741,2009-07-21,13:39:28
39.995369,116.478121,0,681,40015.5691319444,2009-07-21,13:39:33
39.995366,116.478124,0,679,40015.5691898148,2009-07-21,13:39:38
39.995361,116.47813,0,677,40015.5692476852,2009-07-21,13:39:43
39.995361,116.47813,0,677,40015.5692824074,2009-07-21,13:39:46
39.995358,116.478137,0,675,40015.5693055556,2009-07-21,13:39:48
39.995352,116.478183,0,674,40015.5693634259,2009-07-21,13:39:53
39.995353,116.478232,0,672,40015.5694212963,2009-07-21,13:39:58
39.995361,116.478275,0,670,40015.5694791667,2009-07-21,13:40:03
39.99537,116.478263,0,669,40015.569537037,2009-07-21,13:40:08
39.995375,116.478242,0,667,40015.5695949074,2009-07-21,13:40:13
39.995374,116.47823,0,665,40015.5696527778,2009-07-21,13:40:18
39.995372,116.478221,0,664,40015.5697106481,2009-07-21,13:40:23
39.99537,116.478218,0,662,40015.5697685185,2009-07-21,13:40:28
39.995373,116.478216,0,661,40015.5698263889,2009-07-21,13:40:33
39.995374,116.478215,0,661,40015.5698842593,2009-07-21,13:40:38
39.995374,116.478215,0,661,40015.5699421296,2009-07-21,13:40:43
39.995374,116.478215,0,661,40015.57,2009-07-21,13:40:48
39.995374,116.478215,0,661,40015.5700578704,2009-07-21,13:40:53
39.995374,116.478215,0,661,40015.5700925926,2009-07-21,13:40:56
39.995373,116.478221,0,661,40015.5701157407,2009-07-21,13:40:58
39.995374,116.478232,0,661,40015.5701736111,2009-07-21,13:41:03
39.995378,116.478243,0,661,40015.5702314815,2009-07-21,13:41:08
39.995386,116.478246,0,662,40015.5702893519,2009-07-21,13:41:13
39.995386,116.478246,0,662,40015.5703240741,2009-07-21,13:41:16
39.995393,116.478253,0,662,40015.5703472222,2009-07-21,13:41:18
39.995398,116.478313,0,664,40015.5704050926,2009-07-21,13:41:23
39.995415,116.478374,0,666,40015.570462963,2009-07-21,13:41:28
39.995428,116.478433,0,667,40015.5705208333,2009-07-21,13:41:33
39.995423,116.478492,0,667,40015.5705787037,2009-07-21,13:41:38
39.995411,116.478542,0,667,40015.5706365741,2009-07-21,13:41:43
39.995379,116.478526,0,666,40015.5706944444,2009-07-21,13:41:48
39.995378,116.478489,0,665,40015.5707523148,2009-07-21,13:41:53
39.995373,116.478493,0,666,40015.5708101852,2009-07-21,13:41:58
39.995366,116.47849,0,667,40015.5708680556,2009-07-21,13:42:03
39.995366,116.47849,0,667,40015.5709027778,2009-07-21,13:42:06
39.995365,116.478495,0,668,40015.5709259259,2009-07-21,13:42:08
39.995364,116.478509,0,669,40015.5709837963,2009-07-21,13:42:13
39.995352,116.478568,0,668,40015.5710416667,2009-07-21,13:42:18
39.99534,116.47859,0,668,40015.571099537,2009-07-21,13:42:23
39.995332,116.478607,0,669,40015.5711574074,2009-07-21,13:42:28
39.995337,116.478617,0,670,40015.5712152778,2009-07-21,13:42:33
39.995363,116.478625,0,671,40015.5712731481,2009-07-21,13:42:38
39.995454,116.478434,0,671,40015.5713310185,2009-07-21,13:42:43
39.995456,116.478404,0,672,40015.5713888889,2009-07-21,13:42:48
39.995488,116.478224,0,673,40015.5714467593,2009-07-21,13:42:53
39.995432,116.478036,0,677,40015.5715046296,2009-07-21,13:42:58
39.995387,116.477958,0,678,40015.5715625,2009-07-21,13:43:03
39.995327,116.47794,0,682,40015.5716203704,2009-07-21,13:43:08
39.995272,116.477805,0,690,40015.5716782407,2009-07-21,13:43:13
39.995251,116.477681,0,693,40015.5717361111,2009-07-21,13:43:18
39.995261,116.477659,0,696,40015.5717939815,2009-07-21,13:43:23
39.995301,116.477663,0,698,40015.5718518518,2009-07-21,13:43:28
39.995337,116.477669,0,702,40015.5719097222,2009-07-21,13:43:33
39.995327,116.477681,0,705,40015.5719675926,2009-07-21,13:43:38
39.995295,116.477648,0,709,40015.572025463,2009-07-21,13:43:43
39.995338,116.477597,0,713,40015.5720833333,2009-07-21,13:43:48
39.99538,116.47762,0,716,40015.5721412037,2009-07-21,13:43:53
39.995398,116.477578,0,720,40015.5721990741,2009-07-21,13:43:58
39.995417,116.47757,0,724,40015.5722569444,2009-07-21,13:44:03
39.995428,116.477636,0,723,40015.5723148148,2009-07-21,13:44:08
39.995434,116.477735,0,722,40015.5723726852,2009-07-21,13:44:13
39.995469,116.477807,0,722,40015.5724305556,2009-07-21,13:44:18
39.995486,116.477808,0,724,40015.5724884259,2009-07-21,13:44:23
39.995496,116.477754,0,731,40015.5725462963,2009-07-21,13:44:28
39.995513,116.477685,0,737,40015.5726041667,2009-07-21,13:44:33
39.995525,116.47768,0,740,40015.572662037,2009-07-21,13:44:38
39.995537,116.477613,0,742,40015.5727199074,2009-07-21,13:44:43
39.995544,116.47754,0,744,40015.5727777778,2009-07-21,13:44:48
39.995519,116.47745,0,744,40015.5728356481,2009-07-21,13:44:53
39.995482,116.477413,0,744,40015.5728935185,2009-07-21,13:44:58
39.995446,116.477455,0,749,40015.5729513889,2009-07-21,13:45:03
39.995431,116.477457,0,752,40015.5730092593,2009-07-21,13:45:08
39.995424,116.477457,0,754,40015.5730671296,2009-07-21,13:45:13
39.995418,116.477455,0,756,40015.573125,2009-07-21,13:45:18
39.995418,116.477455,0,756,40015.5731597222,2009-07-21,13:45:21
39.995415,116.477448,0,758,40015.5731828704,2009-07-21,13:45:23
39.995417,116.477438,0,761,40015.5732407407,2009-07-21,13:45:28
39.995422,116.477433,0,763,40015.5732986111,2009-07-21,13:45:33
39.995422,116.477433,0,763,40015.5733333333,2009-07-21,13:45:36
39.995424,116.477429,0,766,40015.5733564815,2009-07-21,13:45:38
39.995432,116.47742,0,768,40015.5734143518,2009-07-21,13:45:43
39.99544,116.477409,0,771,40015.5734722222,2009-07-21,13:45:48
39.99544,116.477409,0,771,40015.5735069444,2009-07-21,13:45:51
39.99544,116.477401,0,773,40015.5735300926,2009-07-21,13:45:53
39.995437,116.477392,0,775,40015.573587963,2009-07-21,13:45:58
39.995431,116.477381,0,777,40015.5736458333,2009-07-21,13:46:03
39.995427,116.477371,0,780,40015.5737037037,2009-07-21,13:46:08
39.995427,116.477371,0,780,40015.5737384259,2009-07-21,13:46:11
39.995423,116.477363,0,782,40015.5737615741,2009-07-21,13:46:13
39.995414,116.477364,0,784,40015.5738194444,2009-07-21,13:46:18
39.995396,116.477383,0,785,40015.5738773148,2009-07-21,13:46:23
39.995361,116.4774,0,788,40015.5739351852,2009-07-21,13:46:28
39.995369,116.477378,0,788,40015.5739930556,2009-07-21,13:46:33
39.995378,116.47738,0,789,40015.5740509259,2009-07-21,13:46:38
39.995404,116.477349,0,789,40015.5741087963,2009-07-21,13:46:43
39.995426,116.47732,0,790,40015.5741666667,2009-07-21,13:46:48
39.995432,116.477331,0,789,40015.574224537,2009-07-21,13:46:53
39.995416,116.477349,0,781,40015.5742824074,2009-07-21,13:46:58
39.995409,116.477318,0,780,40015.5743402778,2009-07-21,13:47:03
39.995396,116.477316,0,779,40015.5743981482,2009-07-21,13:47:08
39.995381,116.477325,0,775,40015.5744560185,2009-07-21,13:47:13
39.995384,116.477324,0,775,40015.5745138889,2009-07-21,13:47:18
39.995384,116.477321,0,775,40015.5745717593,2009-07-21,13:47:23
39.995384,116.477321,0,775,40015.5746064815,2009-07-21,13:47:26
39.995381,116.477319,0,775,40015.5746296296,2009-07-21,13:47:28
39.995355,116.477208,0,775,40015.5746875,2009-07-21,13:47:33
39.995314,116.477115,0,780,40015.5747453704,2009-07-21,13:47:38
39.995294,116.477138,0,781,40015.5748032407,2009-07-21,13:47:43
39.995264,116.477133,0,786,40015.5748611111,2009-07-21,13:47:48
39.995291,116.477124,0,788,40015.5749189815,2009-07-21,13:47:53
39.995295,116.477183,0,787,40015.5749768519,2009-07-21,13:47:58
39.995298,116.477188,0,785,40015.5750347222,2009-07-21,13:48:03
39.995305,116.477182,0,785,40015.5750925926,2009-07-21,13:48:08
39.995305,116.477182,0,785,40015.5751273148,2009-07-21,13:48:11
39.995307,116.477186,0,785,40015.575150463,2009-07-21,13:48:13
39.995306,116.477201,0,786,40015.5752083333,2009-07-21,13:48:18
39.9953,116.477223,0,788,40015.5752662037,2009-07-21,13:48:23
39.995267,116.477224,0,794,40015.5753240741,2009-07-21,13:48:28
39.995241,116.477256,0,796,40015.5753819444,2009-07-21,13:48:33
39.995197,116.477205,0,796,40015.5754398148,2009-07-21,13:48:38
39.995197,116.477205,0,796,40015.575474537,2009-07-21,13:48:41
39.995194,116.477204,0,797,40015.5754976852,2009-07-21,13:48:43
39.995196,116.477195,0,797,40015.5755555556,2009-07-21,13:48:48
39.995184,116.47713,0,797,40015.5756134259,2009-07-21,13:48:53
39.995179,116.477095,0,795,40015.5756712963,2009-07-21,13:48:58
39.9952,116.477097,0,793,40015.5757291667,2009-07-21,13:49:03
39.995215,116.477023,0,791,40015.575787037,2009-07-21,13:49:08
39.99517,116.477021,0,780,40015.5758449074,2009-07-21,13:49:13
39.99514,116.477092,0,778,40015.5759027778,2009-07-21,13:49:18
39.995131,116.47711,0,777,40015.5761342593,2009-07-21,13:49:38
39.995135,116.477107,0,777,40015.5761921296,2009-07-21,13:49:43
39.995135,116.477107,0,777,40015.5762268519,2009-07-21,13:49:46
39.995138,116.477108,0,778,40015.57625,2009-07-21,13:49:48
39.995141,116.477117,0,778,40015.5763078704,2009-07-21,13:49:53
39.995141,116.477117,0,778,40015.5763425926,2009-07-21,13:49:56
39.995149,116.477112,0,778,40015.5763657407,2009-07-21,13:49:58
39.99525,116.477069,0,774,40015.5764236111,2009-07-21,13:50:03
39.995267,116.477028,0,762,40015.5764814815,2009-07-21,13:50:08
39.995315,116.477032,0,756,40015.5765393519,2009-07-21,13:50:13
39.995344,116.477026,0,753,40015.5765972222,2009-07-21,13:50:18
39.995341,116.476917,0,749,40015.5766550926,2009-07-21,13:50:23
39.995321,116.476889,0,746,40015.576712963,2009-07-21,13:50:28
39.995344,116.476919,0,743,40015.5767708333,2009-07-21,13:50:33
39.995383,116.476882,0,742,40015.5768287037,2009-07-21,13:50:38
39.995369,116.476884,0,741,40015.5768865741,2009-07-21,13:50:43
39.995369,116.476884,0,741,40015.5769212963,2009-07-21,13:50:46
39.995373,116.476884,0,740,40015.5769444444,2009-07-21,13:50:48
39.995382,116.476911,0,737,40015.5770023148,2009-07-21,13:50:53
39.995357,116.476995,0,737,40015.5770601852,2009-07-21,13:50:58
39.995352,116.477085,0,736,40015.5771180556,2009-07-21,13:51:03
39.99533,116.477152,0,732,40015.5771759259,2009-07-21,13:51:08
39.995312,116.477163,0,728,40015.5772337963,2009-07-21,13:51:13
39.995305,116.477099,0,723,40015.5772916667,2009-07-21,13:51:18
39.995305,116.477099,0,723,40015.5773263889,2009-07-21,13:51:21
39.995297,116.477094,0,722,40015.577349537,2009-07-21,13:51:23
39.99527,116.477016,0,722,40015.5774074074,2009-07-21,13:51:28
39.995274,116.477001,0,722,40015.5774652778,2009-07-21,13:51:33
39.995274,116.476996,0,720,40015.5775231481,2009-07-21,13:51:38
39.995274,116.476996,0,720,40015.5775578704,2009-07-21,13:51:41
39.995267,116.476998,0,718,40015.5775810185,2009-07-21,13:51:43
39.995258,116.477002,0,717,40015.5776388889,2009-07-21,13:51:48
39.995219,116.477037,0,718,40015.5776967593,2009-07-21,13:51:53
39.995215,116.477058,0,720,40015.5777546296,2009-07-21,13:51:58
39.995211,116.477071,0,719,40015.5778125,2009-07-21,13:52:03
39.995211,116.477085,0,718,40015.5778703704,2009-07-21,13:52:08
39.995214,116.477098,0,717,40015.5779282407,2009-07-21,13:52:13
39.995219,116.477109,0,716,40015.5779861111,2009-07-21,13:52:18
39.995225,116.477118,0,716,40015.5780439815,2009-07-21,13:52:23
39.995229,116.477124,0,715,40015.5781018519,2009-07-21,13:52:28
39.995235,116.477126,0,715,40015.5781597222,2009-07-21,13:52:33
39.995238,116.477126,0,714,40015.5782175926,2009-07-21,13:52:38
39.995238,116.477126,0,714,40015.5782523148,2009-07-21,13:52:41
39.99524,116.477132,0,713,40015.578275463,2009-07-21,13:52:43
39.99524,116.477141,0,712,40015.5783333333,2009-07-21,13:52:48
39.99524,116.477156,0,711,40015.5783912037,2009-07-21,13:52:53
39.99524,116.477171,0,711,40015.5784490741,2009-07-21,13:52:58
39.995238,116.47718,0,710,40015.5785069444,2009-07-21,13:53:03
39.995236,116.47718,0,709,40015.5785648148,2009-07-21,13:53:08
39.995236,116.47718,0,708,40015.5786226852,2009-07-21,13:53:13
39.995236,116.47718,0,708,40015.5786574074,2009-07-21,13:53:16
39.995235,116.477188,0,707,40015.5786805556,2009-07-21,13:53:18
39.995236,116.4772,0,706,40015.5787384259,2009-07-21,13:53:23
39.99524,116.477213,0,706,40015.5787962963,2009-07-21,13:53:28
39.995257,116.477226,0,705,40015.5788541667,2009-07-21,13:53:33
39.995244,116.477241,0,704,40015.578912037,2009-07-21,13:53:38
39.995257,116.477276,0,702,40015.5789699074,2009-07-21,13:53:43
39.995274,116.477282,0,701,40015.5790277778,2009-07-21,13:53:48
39.995269,116.477252,0,699,40015.5790856481,2009-07-21,13:53:53
39.99528,116.477255,0,699,40015.5791435185,2009-07-21,13:53:58
39.995258,116.47722,0,698,40015.5792013889,2009-07-21,13:54:03
39.995228,116.477212,0,698,40015.5792592593,2009-07-21,13:54:08
39.995226,116.477203,0,697,40015.5793171296,2009-07-21,13:54:13
39.995225,116.477193,0,697,40015.579375,2009-07-21,13:54:18
39.995224,116.477184,0,696,40015.5794328704,2009-07-21,13:54:23
39.995218,116.477175,0,695,40015.5794907407,2009-07-21,13:54:28
39.995165,116.477104,0,695,40015.5795486111,2009-07-21,13:54:33
39.995123,116.477046,0,695,40015.5796064815,2009-07-21,13:54:38
39.995064,116.476987,0,695,40015.5796643518,2009-07-21,13:54:43
39.995117,116.476979,0,696,40015.5797222222,2009-07-21,13:54:48
39.995141,116.476993,0,696,40015.5797800926,2009-07-21,13:54:53
39.995151,116.476943,0,697,40015.579837963,2009-07-21,13:54:58
39.995154,116.476907,0,697,40015.5798958333,2009-07-21,13:55:03
39.995119,116.476838,0,699,40015.5799537037,2009-07-21,13:55:08
39.995101,116.476772,0,701,40015.5800115741,2009-07-21,13:55:13
39.995166,116.476799,0,702,40015.5800694444,2009-07-21,13:55:18
39.99518,116.476828,0,702,40015.5801273148,2009-07-21,13:55:23
39.995187,116.476827,0,702,40015.5801851852,2009-07-21,13:55:28
39.995192,116.476828,0,703,40015.5802430556,2009-07-21,13:55:33
39.995198,116.476831,0,703,40015.5803009259,2009-07-21,13:55:38
39.995198,116.476831,0,703,40015.5803356481,2009-07-21,13:55:41
39.9952,116.476837,0,703,40015.5803587963,2009-07-21,13:55:43
39.995167,116.476833,0,704,40015.5804166667,2009-07-21,13:55:48
39.99512,116.476871,0,705,40015.580474537,2009-07-21,13:55:53
39.995014,116.476772,0,705,40015.5805324074,2009-07-21,13:55:58
39.994883,116.476495,0,699,40015.5805902778,2009-07-21,13:56:03
39.994817,116.47629,0,699,40015.5806481481,2009-07-21,13:56:08
39.994753,116.476209,0,697,40015.5807060185,2009-07-21,13:56:13
39.994737,116.476201,0,693,40015.5807638889,2009-07-21,13:56:18
39.994698,116.476203,0,677,40015.5808217593,2009-07-21,13:56:23
39.994673,116.476275,0,669,40015.5808796296,2009-07-21,13:56:28
39.994664,116.47628,0,667,40015.5809375,2009-07-21,13:56:33
39.994664,116.47628,0,667,40015.5809722222,2009-07-21,13:56:36
39.994662,116.47628,0,666,40015.5809953704,2009-07-21,13:56:38
39.994687,116.476288,0,662,40015.5810532407,2009-07-21,13:56:43
39.994707,116.476335,0,654,40015.5811111111,2009-07-21,13:56:48
39.994724,116.476285,0,644,40015.5811689815,2009-07-21,13:56:53
39.994821,116.476262,0,625,40015.5812268518,2009-07-21,13:56:58
39.994881,116.476304,0,613,40015.5812847222,2009-07-21,13:57:03
39.994853,116.476378,0,605,40015.5813425926,2009-07-21,13:57:08
39.994814,116.476514,0,591,40015.581400463,2009-07-21,13:57:13
39.994791,116.476614,0,578,40015.5814583333,2009-07-21,13:57:18
39.994768,116.476664,0,569,40015.5815162037,2009-07-21,13:57:23
39.994737,116.476666,0,564,40015.5815740741,2009-07-21,13:57:28
39.994716,116.476669,0,561,40015.5816319444,2009-07-21,13:57:33
39.994709,116.476677,0,558,40015.5816898148,2009-07-21,13:57:38
39.994709,116.476677,0,558,40015.581724537,2009-07-21,13:57:41
39.994701,116.47668,0,555,40015.5817476852,2009-07-21,13:57:43
39.994684,116.476631,0,550,40015.5818055556,2009-07-21,13:57:48
39.994705,116.476525,0,543,40015.5818634259,2009-07-21,13:57:53
39.994703,116.476428,0,532,40015.5819212963,2009-07-21,13:57:58
39.994734,116.476336,0,517,40015.5819791667,2009-07-21,13:58:03
39.994755,116.476348,0,508,40015.582037037,2009-07-21,13:58:08
39.994766,116.476502,0,502,40015.5820949074,2009-07-21,13:58:13
39.994759,116.476567,0,498,40015.5821527778,2009-07-21,13:58:18
39.994783,116.476614,0,493,40015.5822106482,2009-07-21,13:58:23
39.994796,116.476677,0,486,40015.5822685185,2009-07-21,13:58:28
39.994807,116.476668,0,481,40015.5823263889,2009-07-21,13:58:33
39.994817,116.476653,0,477,40015.5823842593,2009-07-21,13:58:38
39.994819,116.476668,0,473,40015.5824421296,2009-07-21,13:58:43
39.99484,116.476743,0,472,40015.5825,2009-07-21,13:58:48
39.994825,116.476813,0,472,40015.5825578704,2009-07-21,13:58:53
39.994825,116.476843,0,470,40015.5826157407,2009-07-21,13:58:58
39.994883,116.476877,0,466,40015.5826736111,2009-07-21,13:59:03
39.99492,116.476833,0,462,40015.5827314815,2009-07-21,13:59:08
39.994937,116.476812,0,458,40015.5827893519,2009-07-21,13:59:13
39.995007,116.476765,0,456,40015.5828472222,2009-07-21,13:59:18
39.995069,116.47676,0,453,40015.5829050926,2009-07-21,13:59:23
39.995069,116.47676,0,453,40015.5829398148,2009-07-21,13:59:26
39.995073,116.476759,0,452,40015.582962963,2009-07-21,13:59:28
39.995077,116.476734,0,448,40015.5830208333,2009-07-21,13:59:33
39.99512,116.476667,0,446,40015.5830787037,2009-07-21,13:59:38
39.995198,116.476576,0,446,40015.5831365741,2009-07-21,13:59:43
39.995177,116.476544,0,442,40015.5831944444,2009-07-21,13:59:48
39.995143,116.476548,0,439,40015.5832523148,2009-07-21,13:59:53
39.995084,116.476588,0,438,40015.5833101852,2009-07-21,13:59:58
39.994934,116.476653,0,439,40015.5833680556,2009-07-21,14:00:03
39.994899,116.476685,0,439,40015.5834259259,2009-07-21,14:00:08
39.994897,116.476741,0,441,40015.5834837963,2009-07-21,14:00:13
39.994845,116.476824,0,444,40015.5835416667,2009-07-21,14:00:18
39.994888,116.476864,0,445,40015.583599537,2009-07-21,14:00:23
39.994881,116.476823,0,442,40015.5836574074,2009-07-21,14:00:28
39.994864,116.476841,0,440,40015.5837152778,2009-07-21,14:00:33
39.994856,116.476851,0,437,40015.5837731481,2009-07-21,14:00:38
39.994822,116.476759,0,436,40015.5838310185,2009-07-21,14:00:43
39.994791,116.476672,0,433,40015.5838888889,2009-07-21,14:00:48
39.994776,116.476585,0,431,40015.5839467593,2009-07-21,14:00:53
39.994743,116.476636,0,424,40015.5840046296,2009-07-21,14:00:58
39.994743,116.476697,0,423,40015.5840625,2009-07-21,14:01:03
39.994757,116.476799,0,427,40015.5841203704,2009-07-21,14:01:08
39.994748,116.476836,0,429,40015.5841782407,2009-07-21,14:01:13
39.994761,116.476901,0,432,40015.5842361111,2009-07-21,14:01:18
39.994763,116.47696,0,432,40015.5842939815,2009-07-21,14:01:23
39.994756,116.477047,0,431,40015.5843518519,2009-07-21,14:01:28
39.994767,116.477055,0,429,40015.5844097222,2009-07-21,14:01:33
39.994775,116.477058,0,427,40015.5844675926,2009-07-21,14:01:38
39.994775,116.477058,0,427,40015.5845023148,2009-07-21,14:01:41
39.994773,116.47705,0,426,40015.584525463,2009-07-21,14:01:43
39.994768,116.477024,0,426,40015.5845833333,2009-07-21,14:01:48
39.994768,116.47701,0,425,40015.5846412037,2009-07-21,14:01:53
39.994772,116.476999,0,424,40015.5846990741,2009-07-21,14:01:58
39.994779,116.476988,0,423,40015.5847569444,2009-07-21,14:02:03
39.9948,116.476986,0,422,40015.5848148148,2009-07-21,14:02:08
39.994831,116.477048,0,425,40015.5848726852,2009-07-21,14:02:13
39.99482,116.477092,0,424,40015.5849305556,2009-07-21,14:02:18
39.994807,116.477176,0,424,40015.5849884259,2009-07-21,14:02:23
39.99475,116.477257,0,427,40015.5850462963,2009-07-21,14:02:28
39.994602,116.477342,0,430,40015.5851041667,2009-07-21,14:02:33
39.994616,116.477,0,454,40015.5877662037,2009-07-21,14:06:23
39.994631,116.476922,0,454,40015.5878240741,2009-07-21,14:06:28
39.994637,116.476842,0,455,40015.5878819444,2009-07-21,14:06:33
39.99454,116.476749,0,456,40015.5879398148,2009-07-21,14:06:38
39.994501,116.476721,0,456,40015.5879976852,2009-07-21,14:06:43
39.994474,116.476738,0,457,40015.5880555556,2009-07-21,14:06:48
39.994464,116.47676,0,457,40015.5881134259,2009-07-21,14:06:53
39.994462,116.476778,0,458,40015.5881712963,2009-07-21,14:06:58
39.994457,116.476778,0,458,40015.5882291667,2009-07-21,14:07:03
39.994458,116.47678,0,459,40015.588287037,2009-07-21,14:07:08
39.994458,116.47678,0,459,40015.5883217593,2009-07-21,14:07:11
39.994457,116.476779,0,459,40015.5883449074,2009-07-21,14:07:13
39.994396,116.476656,0,460,40015.5884027778,2009-07-21,14:07:18
39.994351,116.47657,0,462,40015.5884606481,2009-07-21,14:07:23
39.994336,116.476593,0,462,40015.5885185185,2009-07-21,14:07:28
39.994331,116.476585,0,463,40015.5885763889,2009-07-21,14:07:33
39.994331,116.476585,0,463,40015.5886111111,2009-07-21,14:07:36
39.99433,116.476582,0,463,40015.5886342593,2009-07-21,14:07:38
39.994332,116.476592,0,464,40015.5886921296,2009-07-21,14:07:43
39.994352,116.476586,0,465,40015.58875,2009-07-21,14:07:48
39.994376,116.476553,0,465,40015.5888078704,2009-07-21,14:07:53
39.994394,116.476532,0,466,40015.5888657407,2009-07-21,14:07:58
39.994403,116.476458,0,466,40015.5889236111,2009-07-21,14:08:03
39.994473,116.476632,0,466,40015.5889814815,2009-07-21,14:08:08
39.994528,116.476707,0,465,40015.5890393518,2009-07-21,14:08:13
39.994511,116.476645,0,466,40015.5890972222,2009-07-21,14:08:18
39.99449,116.476616,0,467,40015.5891550926,2009-07-21,14:08:23
39.994483,116.476579,0,467,40015.589212963,2009-07-21,14:08:28
39.99447,116.476551,0,468,40015.5892708333,2009-07-21,14:08:33
39.994478,116.476558,0,469,40015.5893287037,2009-07-21,14:08:38
39.994482,116.476553,0,469,40015.5893865741,2009-07-21,14:08:43
39.99448,116.47655,0,470,40015.5894444444,2009-07-21,14:08:48
39.99448,116.47655,0,470,40015.5894791667,2009-07-21,14:08:51
39.99448,116.476546,0,470,40015.5895023148,2009-07-21,14:08:53
39.9945,116.476495,0,471,40015.5895601852,2009-07-21,14:08:58
39.994512,116.4764,0,471,40015.5896180556,2009-07-21,14:09:03
39.994519,116.476346,0,472,40015.5896759259,2009-07-21,14:09:08
39.994523,116.476334,0,472,40015.5897337963,2009-07-21,14:09:13
39.99455,116.47639,0,472,40015.5897916667,2009-07-21,14:09:18
39.994562,116.476428,0,473,40015.589849537,2009-07-21,14:09:23
39.994566,116.476477,0,473,40015.5899074074,2009-07-21,14:09:28
39.994439,116.47643,0,474,40015.5899652778,2009-07-21,14:09:33
39.994433,116.476433,0,474,40015.5900231482,2009-07-21,14:09:38
39.994433,116.476433,0,474,40015.5900578704,2009-07-21,14:09:41
39.994426,116.476432,0,475,40015.5900810185,2009-07-21,14:09:43
39.994398,116.476388,0,475,40015.5901388889,2009-07-21,14:09:48
39.994393,116.476357,0,476,40015.5901967593,2009-07-21,14:09:53
39.994365,116.476362,0,476,40015.5902546296,2009-07-21,14:09:58
39.994323,116.476286,0,482,40015.5903125,2009-07-21,14:10:03
39.994288,116.476244,0,486,40015.5903703704,2009-07-21,14:10:08
39.99426,116.476248,0,487,40015.5904282407,2009-07-21,14:10:13
39.994153,116.476228,0,489,40015.5904861111,2009-07-21,14:10:18
39.994126,116.476224,0,490,40015.5905439815,2009-07-21,14:10:23
39.994126,116.476224,0,490,40015.5905787037,2009-07-21,14:10:26
39.994118,116.47622,0,491,40015.5906018519,2009-07-21,14:10:28
39.994144,116.476194,0,492,40015.5906597222,2009-07-21,14:10:33
39.994146,116.476154,0,493,40015.5907175926,2009-07-21,14:10:38
39.994107,116.476088,0,494,40015.590775463,2009-07-21,14:10:43
39.99411,116.476035,0,496,40015.5908333333,2009-07-21,14:10:48
39.994276,116.476212,0,511,40015.5908912037,2009-07-21,14:10:53
39.99432,116.476317,0,516,40015.5909490741,2009-07-21,14:10:58
39.994416,116.476437,0,533,40015.5910069444,2009-07-21,14:11:03
39.994353,116.476394,0,541,40015.5910648148,2009-07-21,14:11:08
39.994368,116.476366,0,548,40015.5911226852,2009-07-21,14:11:13
39.994404,116.47636,0,553,40015.5911805556,2009-07-21,14:11:18
39.994412,116.476336,0,555,40015.5912384259,2009-07-21,14:11:23
39.994438,116.476361,0,559,40015.5912962963,2009-07-21,14:11:28
39.994475,116.476373,0,565,40015.5913541667,2009-07-21,14:11:33
39.99449,116.47635,0,568,40015.591412037,2009-07-21,14:11:38
39.994514,116.476353,0,572,40015.5914699074,2009-07-21,14:11:43
39.994526,116.476394,0,576,40015.5915277778,2009-07-21,14:11:48
39.994572,116.476464,0,583,40015.5915856481,2009-07-21,14:11:53
39.994624,116.476452,0,588,40015.5916435185,2009-07-21,14:11:58
39.99467,116.476445,0,592,40015.5917013889,2009-07-21,14:12:03
39.994698,116.476428,0,595,40015.5917592593,2009-07-21,14:12:08
39.994718,116.476443,0,598,40015.5918171296,2009-07-21,14:12:13
39.994719,116.476408,0,601,40015.591875,2009-07-21,14:12:18
39.994708,116.476367,0,604,40015.5919328704,2009-07-21,14:12:23
39.994738,116.476347,0,608,40015.5919907407,2009-07-21,14:12:28
39.994683,116.476281,0,612,40015.5920486111,2009-07-21,14:12:33
39.994673,116.476245,0,615,40015.5921064815,2009-07-21,14:12:38
39.994673,116.476231,0,618,40015.5921643519,2009-07-21,14:12:43
39.994672,116.476219,0,621,40015.5922222222,2009-07-21,14:12:48
39.994669,116.476212,0,624,40015.5922800926,2009-07-21,14:12:53
39.994666,116.476204,0,627,40015.592337963,2009-07-21,14:12:58
39.994662,116.476198,0,630,40015.5923958333,2009-07-21,14:13:03
39.994662,116.476198,0,630,40015.5924305556,2009-07-21,14:13:06
39.994657,116.476192,0,633,40015.5924537037,2009-07-21,14:13:08
39.994634,116.476151,0,636,40015.5925115741,2009-07-21,14:13:13
39.994623,116.476081,0,640,40015.5925694444,2009-07-21,14:13:18
39.994623,116.476081,0,640,40015.5926041667,2009-07-21,14:13:21
39.994622,116.476084,0,644,40015.5926273148,2009-07-21,14:13:23
39.994532,116.476083,0,649,40015.5926851852,2009-07-21,14:13:28
39.994607,116.476222,0,654,40015.5927430556,2009-07-21,14:13:33
39.994647,116.47627,0,657,40015.5928009259,2009-07-21,14:13:38
39.994656,116.476264,0,661,40015.5928587963,2009-07-21,14:13:43
39.994666,116.476262,0,664,40015.5929166667,2009-07-21,14:13:48
39.994675,116.476252,0,668,40015.592974537,2009-07-21,14:13:53
39.994657,116.476196,0,670,40015.5930324074,2009-07-21,14:13:58
39.994669,116.476214,0,673,40015.5930902778,2009-07-21,14:14:03
39.994679,116.476207,0,676,40015.5931481481,2009-07-21,14:14:08
39.994717,116.476208,0,679,40015.5932060185,2009-07-21,14:14:13
39.994593,116.476176,0,684,40015.5932638889,2009-07-21,14:14:18
39.994592,116.47617,0,687,40015.5933217593,2009-07-21,14:14:23
39.994592,116.47617,0,687,40015.5933564815,2009-07-21,14:14:26
39.994593,116.476163,0,691,40015.5933796296,2009-07-21,14:14:28
39.994599,116.476154,0,694,40015.5934375,2009-07-21,14:14:33
39.994617,116.476163,0,697,40015.5934953704,2009-07-21,14:14:38
39.994684,116.476224,0,700,40015.5935532407,2009-07-21,14:14:43
39.994764,116.476266,0,703,40015.5936111111,2009-07-21,14:14:48
39.994824,116.476302,0,707,40015.5936689815,2009-07-21,14:14:53
39.994861,116.476318,0,711,40015.5937268519,2009-07-21,14:14:58
39.994857,116.47629,0,715,40015.5937847222,2009-07-21,14:15:03
39.994818,116.47625,0,717,40015.5938425926,2009-07-21,14:15:08
39.99477,116.476213,0,720,40015.593900463,2009-07-21,14:15:13
39.994769,116.47619,0,722,40015.5939583333,2009-07-21,14:15:18
39.994753,116.47617,0,725,40015.5940162037,2009-07-21,14:15:23
39.994709,116.476122,0,728,40015.5940740741,2009-07-21,14:15:28
39.99463,116.476048,0,730,40015.5941319444,2009-07-21,14:15:33
39.99455,116.475797,0,819,40015.5961574074,2009-07-21,14:18:28
39.994456,116.475766,0,822,40015.5962152778,2009-07-21,14:18:33
39.994411,116.47567,0,823,40015.5962731481,2009-07-21,14:18:38
39.994367,116.475557,0,824,40015.5963310185,2009-07-21,14:18:43
39.994382,116.475548,0,826,40015.5963888889,2009-07-21,14:18:48
39.994357,116.47552,0,829,40015.5964467593,2009-07-21,14:18:53
39.994338,116.475528,0,831,40015.5965046296,2009-07-21,14:18:58
39.99435,116.475538,0,833,40015.5965625,2009-07-21,14:19:03
39.994349,116.475529,0,834,40015.5966203704,2009-07-21,14:19:08
39.994349,116.475529,0,834,40015.5966550926,2009-07-21,14:19:11
39.994353,116.475521,0,836,40015.5966782407,2009-07-21,14:19:13
39.99438,116.475531,0,838,40015.5967361111,2009-07-21,14:19:18
39.994397,116.475484,0,840,40015.5967939815,2009-07-21,14:19:23
39.994373,116.47539,0,842,40015.5968518518,2009-07-21,14:19:28
39.99439,116.475336,0,844,40015.5969097222,2009-07-21,14:19:33
39.994424,116.475406,0,845,40015.5969675926,2009-07-21,14:19:38
39.994434,116.475408,0,847,40015.597025463,2009-07-21,14:19:43
39.994434,116.475408,0,847,40015.5970601852,2009-07-21,14:19:46
39.994438,116.475408,0,849,40015.5970833333,2009-07-21,14:19:48
39.994429,116.4754,0,851,40015.5971412037,2009-07-21,14:19:53
39.994457,116.47547,0,853,40015.5971990741,2009-07-21,14:19:58
39.994457,116.47547,0,853,40015.5972337963,2009-07-21,14:20:01
39.994454,116.475477,0,855,40015.5972569444,2009-07-21,14:20:03
39.994518,116.475559,0,858,40015.5973148148,2009-07-21,14:20:08
39.99466,116.475686,0,861,40015.5973726852,2009-07-21,14:20:13
39.99478,116.475793,0,865,40015.5974305556,2009-07-21,14:20:18
39.994856,116.475883,0,869,40015.5974884259,2009-07-21,14:20:23
39.994821,116.475853,0,871,40015.5975462963,2009-07-21,14:20:28
39.994781,116.475812,0,874,40015.5976041667,2009-07-21,14:20:33
39.994754,116.475791,0,876,40015.597662037,2009-07-21,14:20:38
39.99475,116.47579,0,878,40015.5977199074,2009-07-21,14:20:43
39.99475,116.47579,0,878,40015.5977546296,2009-07-21,14:20:46
39.994744,116.475791,0,880,40015.5977777778,2009-07-21,14:20:48
39.994734,116.47579,0,882,40015.5978356482,2009-07-21,14:20:53
39.994711,116.475769,0,884,40015.5978935185,2009-07-21,14:20:58
39.994639,116.475687,0,886,40015.5979513889,2009-07-21,14:21:03
39.994573,116.475589,0,887,40015.5980092593,2009-07-21,14:21:08
39.994503,116.475498,0,888,40015.5980671296,2009-07-21,14:21:13
39.994524,116.475461,0,889,40015.598125,2009-07-21,14:21:18
39.994577,116.475455,0,890,40015.5981828704,2009-07-21,14:21:23
39.994575,116.475456,0,892,40015.5982407407,2009-07-21,14:21:28
39.994418,116.475187,0,1003,40015.601712963,2009-07-21,14:26:28
39.994411,116.475117,0,1006,40015.6017708333,2009-07-21,14:26:33
39.994388,116.47508,0,1009,40015.6018287037,2009-07-21,14:26:38
39.99439,116.475097,0,1011,40015.6018865741,2009-07-21,14:26:43
39.994401,116.475092,0,1014,40015.6019444444,2009-07-21,14:26:48
39.994292,116.475041,0,1017,40015.6020023148,2009-07-21,14:26:53
39.994333,116.47507,0,1020,40015.6020601852,2009-07-21,14:26:58
39.99437,116.475047,0,1023,40015.6021759259,2009-07-21,14:27:08
39.994251,116.474936,0,1025,40015.6022337963,2009-07-21,14:27:13
39.994276,116.474977,0,1028,40015.6022916667,2009-07-21,14:27:18
39.994242,116.475011,0,1031,40015.602349537,2009-07-21,14:27:23
39.994191,116.474987,0,1031,40015.6024074074,2009-07-21,14:27:28
39.994135,116.47495,0,1032,40015.6024652778,2009-07-21,14:27:33
39.994102,116.474878,0,1034,40015.6025231481,2009-07-21,14:27:38
39.99408,116.474883,0,1036,40015.6025810185,2009-07-21,14:27:43
39.994044,116.474847,0,1038,40015.6026388889,2009-07-21,14:27:48
39.993992,116.474818,0,1042,40015.6027546296,2009-07-21,14:27:58
39.994063,116.474835,0,1044,40015.6028125,2009-07-21,14:28:03
39.994191,116.474841,0,1046,40015.6028703704,2009-07-21,14:28:08
39.99422,116.474878,0,1049,40015.6029282407,2009-07-21,14:28:13
39.994212,116.474834,0,1051,40015.6029861111,2009-07-21,14:28:18
39.994226,116.474831,0,1054,40015.6030439815,2009-07-21,14:28:23
39.994227,116.474828,0,1056,40015.6031018518,2009-07-21,14:28:28
39.994227,116.474828,0,1056,40015.6031365741,2009-07-21,14:28:31
39.994225,116.474821,0,1059,40015.6031597222,2009-07-21,14:28:33
39.99426,116.474847,0,1061,40015.6032175926,2009-07-21,14:28:38
39.994415,116.474922,0,1063,40015.603275463,2009-07-21,14:28:43
39.994499,116.474985,0,1066,40015.6033333333,2009-07-21,14:28:48
39.994509,116.474979,0,1069,40015.6033912037,2009-07-21,14:28:53
39.994474,116.474929,0,1072,40015.6034490741,2009-07-21,14:28:58
39.994471,116.474961,0,1072,40015.6035069444,2009-07-21,14:29:03
39.994474,116.474976,0,1075,40015.6035648148,2009-07-21,14:29:08
39.994472,116.474994,0,1075,40015.6036226852,2009-07-21,14:29:13
39.994525,116.474996,0,1077,40015.6036805556,2009-07-21,14:29:18
39.994569,116.475006,0,1079,40015.6037384259,2009-07-21,14:29:23
39.994629,116.475062,0,1081,40015.6037962963,2009-07-21,14:29:28
39.994584,116.475103,0,1077,40015.6038541667,2009-07-21,14:29:33
39.994584,116.475101,0,1079,40015.603912037,2009-07-21,14:29:38
39.994586,116.475095,0,1081,40015.6039699074,2009-07-21,14:29:43
39.994589,116.475087,0,1083,40015.6040277778,2009-07-21,14:29:48
39.994591,116.475083,0,1086,40015.6040856481,2009-07-21,14:29:53
39.994591,116.475083,0,1086,40015.6041203704,2009-07-21,14:29:56
39.994587,116.475082,0,1087,40015.6041435185,2009-07-21,14:29:58
39.994548,116.475099,0,1086,40015.6042013889,2009-07-21,14:30:03
39.994387,116.475011,0,1087,40015.6042592593,2009-07-21,14:30:08
39.99431,116.474977,0,1089,40015.6043171296,2009-07-21,14:30:13
39.99427,116.474997,0,1090,40015.604375,2009-07-21,14:30:18
39.994232,116.474969,0,1092,40015.6044328704,2009-07-21,14:30:23
39.994219,116.474948,0,1094,40015.6044907407,2009-07-21,14:30:28
39.994198,116.474932,0,1092,40015.6045486111,2009-07-21,14:30:33
39.99418,116.474954,0,1094,40015.6046064815,2009-07-21,14:30:38
39.994195,116.474941,0,1095,40015.6046643518,2009-07-21,14:30:43
39.994196,116.474941,0,1097,40015.6047222222,2009-07-21,14:30:48
39.994193,116.474936,0,1098,40015.6047800926,2009-07-21,14:30:53
39.994193,116.474936,0,1098,40015.6048148148,2009-07-21,14:30:56
39.994199,116.474936,0,1100,40015.604837963,2009-07-21,14:30:58
39.994217,116.474926,0,1101,40015.6048958333,2009-07-21,14:31:03
39.994233,116.474905,0,1103,40015.6049537037,2009-07-21,14:31:08
39.99422,116.474885,0,1103,40015.6050115741,2009-07-21,14:31:13
39.994233,116.474885,0,1104,40015.6050694444,2009-07-21,14:31:18
39.994233,116.474885,0,1104,40015.6051041667,2009-07-21,14:31:21
39.994237,116.474886,0,1106,40015.6051273148,2009-07-21,14:31:23
39.994305,116.47495,0,1107,40015.6051851852,2009-07-21,14:31:28
39.994356,116.475009,0,1108,40015.6052430556,2009-07-21,14:31:33
39.994348,116.475027,0,1108,40015.6053009259,2009-07-21,14:31:38
39.994305,116.474939,0,1109,40015.6053587963,2009-07-21,14:31:43
39.994275,116.474886,0,1111,40015.6054166667,2009-07-21,14:31:48
39.994359,116.474967,0,1111,40015.605474537,2009-07-21,14:31:53
39.994358,116.474989,0,1112,40015.6055324074,2009-07-21,14:31:58
39.994277,116.474915,0,1114,40015.6055902778,2009-07-21,14:32:03
39.994277,116.474915,0,1114,40015.605625,2009-07-21,14:32:06
39.994274,116.474918,0,1116,40015.6056481482,2009-07-21,14:32:08
39.994246,116.474916,0,1117,40015.6057060185,2009-07-21,14:32:13
39.994239,116.474903,0,1119,40015.6057638889,2009-07-21,14:32:18
39.994339,116.474987,0,1120,40015.6058217593,2009-07-21,14:32:23
39.994398,116.475029,0,1122,40015.6058796296,2009-07-21,14:32:28
39.994417,116.475006,0,1123,40015.6059375,2009-07-21,14:32:33
39.994441,116.474994,0,1124,40015.6059953704,2009-07-21,14:32:38
39.99447,116.474963,0,1125,40015.6060532407,2009-07-21,14:32:43
39.9945,116.474999,0,1125,40015.6061111111,2009-07-21,14:32:48
39.994526,116.47503,0,1125,40015.6061689815,2009-07-21,14:32:53
39.994571,116.475027,0,1126,40015.6062268519,2009-07-21,14:32:58
39.994614,116.474983,0,1125,40015.6062847222,2009-07-21,14:33:03
39.994643,116.474966,0,1124,40015.6063425926,2009-07-21,14:33:08
39.994683,116.474951,0,1124,40015.606400463,2009-07-21,14:33:13
39.994718,116.474961,0,1126,40015.6064583333,2009-07-21,14:33:18
39.994738,116.474981,0,1128,40015.6065162037,2009-07-21,14:33:23
39.994753,116.475028,0,1130,40015.6065740741,2009-07-21,14:33:28
39.994754,116.475064,0,1132,40015.6066319444,2009-07-21,14:33:33
39.99476,116.475098,0,1134,40015.6066898148,2009-07-21,14:33:38
39.994805,116.475157,0,1136,40015.6067476852,2009-07-21,14:33:43
39.994811,116.475167,0,1135,40015.6068055556,2009-07-21,14:33:48
39.994825,116.4752,0,1137,40015.6068634259,2009-07-21,14:33:53
39.994825,116.4752,0,1137,40015.6068981481,2009-07-21,14:33:56
39.994823,116.475205,0,1139,40015.6069212963,2009-07-21,14:33:58
39.99487,116.475265,0,1140,40015.6069791667,2009-07-21,14:34:03
39.9947,116.475054,0,1184,40015.6092361111,2009-07-21,14:37:18
39.994611,116.474987,0,1185,40015.6092939815,2009-07-21,14:37:23
39.994585,116.474973,0,1186,40015.6093518519,2009-07-21,14:37:28
39.994585,116.474973,0,1186,40015.6093865741,2009-07-21,14:37:31
39.99458,116.474981,0,1187,40015.6094097222,2009-07-21,14:37:33
39.994597,116.475043,0,1188,40015.6094675926,2009-07-21,14:37:38
39.994595,116.475059,0,1189,40015.609525463,2009-07-21,14:37:43
39.994599,116.47504,0,1192,40015.6096412037,2009-07-21,14:37:53
39.994603,116.475048,0,1193,40015.6096990741,2009-07-21,14:37:58
39.994603,116.475048,0,1193,40015.6097337963,2009-07-21,14:38:01
39.994602,116.475051,0,1194,40015.6097569444,2009-07-21,14:38:03
39.9946,116.475038,0,1195,40015.6098148148,2009-07-21,14:38:08
39.994599,116.475024,0,1197,40015.6098726852,2009-07-21,14:38:13
39.9946,116.475021,0,1198,40015.6099305556,2009-07-21,14:38:18
39.994603,116.475025,0,1199,40015.6099884259,2009-07-21,14:38:23
39.994607,116.475026,0,1200,40015.6100462963,2009-07-21,14:38:28
39.994607,116.475026,0,1200,40015.6100810185,2009-07-21,14:38:31
39.994612,116.475033,0,1202,40015.6101041667,2009-07-21,14:38:33
39.994589,116.475043,0,1203,40015.610162037,2009-07-21,14:38:38
39.994613,116.47507,0,1205,40015.6102199074,2009-07-21,14:38:43
39.994601,116.475031,0,1206,40015.6102777778,2009-07-21,14:38:48
39.994602,116.475019,0,1207,40015.6103356481,2009-07-21,14:38:53
39.994602,116.474998,0,1208,40015.6103935185,2009-07-21,14:38:58
39.994618,116.475005,0,1210,40015.6105092593,2009-07-21,14:39:08
39.994628,116.474982,0,1211,40015.6105671296,2009-07-21,14:39:13
39.994606,116.474988,0,1212,40015.610625,2009-07-21,14:39:18
39.994588,116.47499,0,1213,40015.6106828704,2009-07-21,14:39:23
39.994588,116.474993,0,1214,40015.6107407407,2009-07-21,14:39:28
39.994588,116.474993,0,1214,40015.610775463,2009-07-21,14:39:31
39.994596,116.475,0,1215,40015.6107986111,2009-07-21,14:39:33
39.994607,116.475,0,1216,40015.6108564815,2009-07-21,14:39:38
39.994676,116.474984,0,1217,40015.6109143518,2009-07-21,14:39:43
39.994683,116.47497,0,1218,40015.6109722222,2009-07-21,14:39:48
39.994688,116.474955,0,1219,40015.6110300926,2009-07-21,14:39:53
39.99469,116.474951,0,1220,40015.611087963,2009-07-21,14:39:58
39.994693,116.474953,0,1222,40015.6111458333,2009-07-21,14:40:03
39.994693,116.474953,0,1222,40015.6111805556,2009-07-21,14:40:06
39.994692,116.474958,0,1223,40015.6112037037,2009-07-21,14:40:08
39.994683,116.47496,0,1224,40015.6112615741,2009-07-21,14:40:13
39.994672,116.474964,0,1225,40015.6113194444,2009-07-21,14:40:18
39.994663,116.474969,0,1226,40015.6113773148,2009-07-21,14:40:23
39.994663,116.474969,0,1226,40015.611412037,2009-07-21,14:40:26
39.994658,116.474977,0,1227,40015.6114351852,2009-07-21,14:40:28
39.994654,116.474987,0,1228,40015.6114930556,2009-07-21,14:40:33
39.994647,116.474991,0,1229,40015.6115509259,2009-07-21,14:40:38
39.994647,116.474991,0,1229,40015.6115856481,2009-07-21,14:40:41
39.99464,116.474989,0,1230,40015.6116087963,2009-07-21,14:40:43
39.994549,116.474955,0,1231,40015.6116666667,2009-07-21,14:40:48
39.994301,116.47491,0,1232,40015.611724537,2009-07-21,14:40:53
39.994227,116.47488,0,1233,40015.6117824074,2009-07-21,14:40:58
39.994192,116.474813,0,1234,40015.6118402778,2009-07-21,14:41:03
39.994104,116.474747,0,1234,40015.6118981481,2009-07-21,14:41:08
39.994034,116.474695,0,1235,40015.6119560185,2009-07-21,14:41:13
39.994002,116.474636,0,1235,40015.6120138889,2009-07-21,14:41:18
39.993974,116.474566,0,1236,40015.6120717593,2009-07-21,14:41:23
39.993974,116.474588,0,1237,40015.6121296296,2009-07-21,14:41:28
39.993969,116.474584,0,1237,40015.6121875,2009-07-21,14:41:33
39.993969,116.474584,0,1237,40015.6122222222,2009-07-21,14:41:36
39.993966,116.47458,0,1238,40015.6122453704,2009-07-21,14:41:38
39.993972,116.47457,0,1239,40015.6123032407,2009-07-21,14:41:43
39.993985,116.47451,0,1239,40015.6123611111,2009-07-21,14:41:48
39.993974,116.4745,0,1240,40015.6124189815,2009-07-21,14:41:53
39.993973,116.474492,0,1241,40015.6124768518,2009-07-21,14:41:58
39.993973,116.474486,0,1241,40015.6125347222,2009-07-21,14:42:03
39.99397,116.474482,0,1242,40015.6125925926,2009-07-21,14:42:08
39.993969,116.474481,0,1243,40015.612650463,2009-07-21,14:42:13
39.993967,116.474479,0,1243,40015.6127083333,2009-07-21,14:42:18
39.993967,116.47448,0,1244,40015.6127662037,2009-07-21,14:42:23
39.993967,116.47448,0,1244,40015.6128009259,2009-07-21,14:42:26
39.993968,116.474483,0,1245,40015.6128240741,2009-07-21,14:42:28
39.993972,116.474493,0,1245,40015.6128819444,2009-07-21,14:42:33
39.993969,116.474507,0,1246,40015.6129398148,2009-07-21,14:42:38
39.994043,116.474615,0,1247,40015.6129976852,2009-07-21,14:42:43
39.994165,116.474733,0,1248,40015.6130555556,2009-07-21,14:42:48
39.994252,116.474841,0,1248,40015.6131134259,2009-07-21,14:42:53
39.994357,116.474889,0,1249,40015.6131712963,2009-07-21,14:42:58
39.994403,116.474928,0,1250,40015.6132291667,2009-07-21,14:43:03
39.994355,116.474926,0,1249,40015.613287037,2009-07-21,14:43:08
39.994282,116.474897,0,1248,40015.6133449074,2009-07-21,14:43:13
39.994284,116.474902,0,1249,40015.6134027778,2009-07-21,14:43:18
39.994284,116.474902,0,1249,40015.6134375,2009-07-21,14:43:21
39.994278,116.474899,0,1249,40015.6134606482,2009-07-21,14:43:23
39.994201,116.474873,0,1250,40015.6135185185,2009-07-21,14:43:28
39.994113,116.474795,0,1251,40015.6135763889,2009-07-21,14:43:33
39.994012,116.474691,0,1251,40015.6136342593,2009-07-21,14:43:38
39.99392,116.474396,0,1280,40015.6163541667,2009-07-21,14:47:33
39.993879,116.474338,0,1282,40015.616412037,2009-07-21,14:47:38
39.993839,116.47428,0,1283,40015.6164699074,2009-07-21,14:47:43
39.9938,116.474228,0,1284,40015.6165277778,2009-07-21,14:47:48
39.993758,116.474175,0,1285,40015.6165856481,2009-07-21,14:47:53
39.993732,116.474159,0,1287,40015.6166435185,2009-07-21,14:47:58
39.993728,116.474147,0,1287,40015.6167013889,2009-07-21,14:48:03
39.993719,116.474129,0,1288,40015.6167592593,2009-07-21,14:48:08
39.993705,116.474075,0,1289,40015.6168171296,2009-07-21,14:48:13
39.993704,116.47403,0,1290,40015.616875,2009-07-21,14:48:18
39.993704,116.474022,0,1290,40015.6169328704,2009-07-21,14:48:23
39.993704,116.474022,0,1290,40015.6169675926,2009-07-21,14:48:26
39.993707,116.47403,0,1291,40015.6169907407,2009-07-21,14:48:28
39.993701,116.474053,0,1292,40015.6170486111,2009-07-21,14:48:33
39.993674,116.474078,0,1294,40015.6171064815,2009-07-21,14:48:38
39.993681,116.474055,0,1294,40015.6171643519,2009-07-21,14:48:43
39.993692,116.474065,0,1295,40015.6172222222,2009-07-21,14:48:48
39.993658,116.474049,0,1296,40015.6172800926,2009-07-21,14:48:53
39.993649,116.474033,0,1297,40015.617337963,2009-07-21,14:48:58
39.993663,116.474063,0,1297,40015.6173958333,2009-07-21,14:49:03
39.993666,116.474157,0,1297,40015.6174537037,2009-07-21,14:49:08
39.993629,116.474201,0,1300,40015.6175115741,2009-07-21,14:49:13
39.993614,116.474252,0,1300,40015.6175694444,2009-07-21,14:49:18
39.993607,116.474233,0,1301,40015.6176273148,2009-07-21,14:49:23
39.993607,116.474189,0,1301,40015.6176851852,2009-07-21,14:49:28
39.993607,116.474189,0,1301,40015.6177199074,2009-07-21,14:49:31
39.993612,116.474188,0,1302,40015.6177430556,2009-07-21,14:49:33
39.993663,116.4742,0,1301,40015.6178009259,2009-07-21,14:49:38
39.993741,116.474235,0,1299,40015.6178587963,2009-07-21,14:49:43
39.993762,116.474195,0,1299,40015.6179166667,2009-07-21,14:49:48
