# Supplementary material for: Research on differential privacy protection method based on user tendency
Source: PLoS One. 2023 Oct 26;18(10):e0288823. doi: 10.1371/journal.pone.0288823 (PMC10602288; doi:10.1371/journal.pone.0288823)
Supplement: S2 Data — (ZIP) [file pone.0288823.s002.zip › Data 5-2/022/Trajectory/20090721234300.plt]

Geolife trajectory
WGS 84
Altitude is in Feet
Reserved 3
0,2,255,My Track,0,0,2,8421376
0
39.998011,116.473275,0,492,40015.9881944444,2009-07-21,23:43:00
39.99739,116.473068,0,79,40015.9882523148,2009-07-21,23:43:05
39.997364,116.473073,0,89,40015.9883101852,2009-07-21,23:43:10
39.997364,116.473073,0,89,40015.9883449074,2009-07-21,23:43:13
39.99736,116.473071,0,90,40015.9883680556,2009-07-21,23:43:15
39.99737,116.473077,0,81,40015.9884259259,2009-07-21,23:43:20
39.997365,116.47302,0,112,40015.9884837963,2009-07-21,23:43:25
39.997361,116.472991,0,130,40015.9885416667,2009-07-21,23:43:30
39.997361,116.472991,0,130,40015.9885763889,2009-07-21,23:43:33
39.997353,116.472986,0,128,40015.988599537,2009-07-21,23:43:35
39.997346,116.472854,0,131,40015.9886574074,2009-07-21,23:43:40
39.997336,116.472743,0,132,40015.9887152778,2009-07-21,23:43:45
39.997302,116.472362,0,130,40015.9887731481,2009-07-21,23:43:50
39.997216,116.471746,0,121,40015.9888310185,2009-07-21,23:43:55
39.997027,116.47096,0,127,40015.9888888889,2009-07-21,23:44:00
39.996726,116.470159,0,125,40015.9889467593,2009-07-21,23:44:05
39.996318,116.469499,0,125,40015.9890046296,2009-07-21,23:44:10
39.996119,116.469063,0,123,40015.9890625,2009-07-21,23:44:15
39.996369,116.468621,0,118,40015.9891203704,2009-07-21,23:44:20
39.996756,116.468001,0,117,40015.9891782407,2009-07-21,23:44:25
39.997228,116.467334,0,112,40015.9892361111,2009-07-21,23:44:30
39.9977,116.466612,0,110,40015.9892939815,2009-07-21,23:44:35
39.998064,116.46609,0,109,40015.9893518519,2009-07-21,23:44:40
39.998202,116.465896,0,107,40015.9894097222,2009-07-21,23:44:45
39.998288,116.465785,0,104,40015.9894675926,2009-07-21,23:44:50
39.99831,116.465763,0,97,40015.989525463,2009-07-21,23:44:55
39.99831,116.465763,0,97,40015.9895601852,2009-07-21,23:44:58
39.99831,116.46576,0,96,40015.9895833333,2009-07-21,23:45:00
39.998328,116.465719,0,95,40015.9896412037,2009-07-21,23:45:05
39.998402,116.46543,0,93,40015.9896990741,2009-07-21,23:45:10
39.998226,116.465046,0,93,40015.9897569444,2009-07-21,23:45:15
39.997887,116.464648,0,96,40015.9898148148,2009-07-21,23:45:20
39.99745,116.464182,0,101,40015.9898726852,2009-07-21,23:45:25
39.99698,116.46367,0,106,40015.9899305556,2009-07-21,23:45:30
39.996502,116.463156,0,112,40015.9899884259,2009-07-21,23:45:35
39.996102,116.462647,0,121,40015.9900462963,2009-07-21,23:45:40
39.9959,116.462026,0,124,40015.9901041667,2009-07-21,23:45:45
39.995884,116.46129,0,126,40015.990162037,2009-07-21,23:45:50
39.995849,116.460532,0,127,40015.9902199074,2009-07-21,23:45:55
39.995855,116.4599,0,128,40015.9902777778,2009-07-21,23:46:00
39.995852,116.459274,0,132,40015.9903356481,2009-07-21,23:46:05
39.995844,116.45853,0,136,40015.9903935185,2009-07-21,23:46:10
39.995849,116.457649,0,139,40015.9904513889,2009-07-21,23:46:15
39.995832,116.456768,0,142,40015.9905092593,2009-07-21,23:46:20
39.9958,116.456008,0,142,40015.9905671296,2009-07-21,23:46:25
39.995804,116.455333,0,140,40015.990625,2009-07-21,23:46:30
39.995775,116.454631,0,141,40015.9906828704,2009-07-21,23:46:35
39.995756,116.453919,0,139,40015.9907407407,2009-07-21,23:46:40
39.995743,116.453249,0,139,40015.9907986111,2009-07-21,23:46:45
39.995743,116.452598,0,141,40015.9908564815,2009-07-21,23:46:50
39.995708,116.451872,0,140,40015.9909143519,2009-07-21,23:46:55
39.995669,116.451389,0,138,40015.9909722222,2009-07-21,23:47:00
39.995389,116.451213,0,129,40015.9910300926,2009-07-21,23:47:05
39.994897,116.451178,0,127,40015.991087963,2009-07-21,23:47:10
39.994304,116.451161,0,118,40015.9911458333,2009-07-21,23:47:15
39.993809,116.451113,0,117,40015.9912037037,2009-07-21,23:47:20
39.993632,116.450852,0,118,40015.9912615741,2009-07-21,23:47:25
39.993565,116.450354,0,114,40015.9913194444,2009-07-21,23:47:30
39.993466,116.449792,0,108,40015.9913773148,2009-07-21,23:47:35
39.993337,116.449224,0,102,40015.9914351852,2009-07-21,23:47:40
39.993284,116.448639,0,98,40015.9914930556,2009-07-21,23:47:45
39.993206,116.448012,0,94,40015.9915509259,2009-07-21,23:47:50
39.993123,116.447348,0,92,40015.9916087963,2009-07-21,23:47:55
39.993109,116.447009,0,91,40015.9916666667,2009-07-21,23:48:00
39.993312,116.446856,0,98,40015.991724537,2009-07-21,23:48:05
39.993706,116.446783,0,101,40015.9917824074,2009-07-21,23:48:10
39.994041,116.446783,0,101,40015.9918402778,2009-07-21,23:48:15
39.994238,116.446769,0,104,40015.9918981481,2009-07-21,23:48:20
39.994248,116.446787,0,103,40015.9919560185,2009-07-21,23:48:25
39.994253,116.446799,0,103,40015.9920138889,2009-07-21,23:48:30
39.99425,116.446789,0,104,40015.9920717593,2009-07-21,23:48:35
39.99425,116.446789,0,104,40015.9921064815,2009-07-21,23:48:38
39.99425,116.446788,0,104,40015.9921296296,2009-07-21,23:48:40
39.994259,116.44675,0,106,40015.9921875,2009-07-21,23:48:45
39.994277,116.446774,0,108,40015.9922453704,2009-07-21,23:48:50
39.994277,116.446774,0,108,40015.9922800926,2009-07-21,23:48:53
39.99428,116.446777,0,108,40015.9923032407,2009-07-21,23:48:55
39.994305,116.446815,0,101,40015.9923611111,2009-07-21,23:49:00
39.994305,116.446815,0,101,40015.9923958333,2009-07-21,23:49:03
39.994303,116.44681,0,101,40015.9924189815,2009-07-21,23:49:05
39.994397,116.446817,0,106,40015.9924768518,2009-07-21,23:49:10
39.994596,116.4468,0,112,40015.9925347222,2009-07-21,23:49:15
39.994775,116.44671,0,107,40015.9925925926,2009-07-21,23:49:20
39.994756,116.446369,0,116,40015.992650463,2009-07-21,23:49:25
39.994655,116.445882,0,122,40015.9927083333,2009-07-21,23:49:30
39.994542,116.445353,0,121,40015.9927662037,2009-07-21,23:49:35
39.994435,116.444856,0,118,40015.9928240741,2009-07-21,23:49:40
39.99434,116.44439,0,130,40015.9928819444,2009-07-21,23:49:45
39.994217,116.443968,0,133,40015.9929398148,2009-07-21,23:49:50
39.994129,116.443637,0,143,40015.9929976852,2009-07-21,23:49:55
39.993998,116.443263,0,145,40015.9930555556,2009-07-21,23:50:00
39.993891,116.44291,0,149,40015.9931134259,2009-07-21,23:50:05
39.993839,116.442686,0,150,40015.9931712963,2009-07-21,23:50:10
39.993828,116.442601,0,150,40015.9932291667,2009-07-21,23:50:15
39.993822,116.442585,0,150,40015.993287037,2009-07-21,23:50:20
39.993821,116.442577,0,151,40015.9933449074,2009-07-21,23:50:25
39.993821,116.442581,0,151,40015.9934027778,2009-07-21,23:50:30
39.993822,116.442583,0,151,40015.9934606481,2009-07-21,23:50:35
39.993822,116.442585,0,151,40015.9935185185,2009-07-21,23:50:40
39.993824,116.442589,0,150,40015.9935763889,2009-07-21,23:50:45
39.993824,116.442592,0,150,40015.9936342593,2009-07-21,23:50:50
39.993824,116.442592,0,150,40015.9936689815,2009-07-21,23:50:53
39.993824,116.442588,0,150,40015.9936921296,2009-07-21,23:50:55
39.993799,116.442527,0,146,40015.99375,2009-07-21,23:51:00
39.993796,116.442475,0,140,40015.9938078704,2009-07-21,23:51:05
39.993771,116.44244,0,139,40015.9938657407,2009-07-21,23:51:10
39.993764,116.442371,0,141,40015.9939236111,2009-07-21,23:51:15
39.993764,116.442352,0,147,40015.9939814815,2009-07-21,23:51:20
39.993751,116.442311,0,152,40015.9940393518,2009-07-21,23:51:25
39.993702,116.442299,0,160,40015.9940972222,2009-07-21,23:51:30
39.993642,116.442269,0,163,40015.9941550926,2009-07-21,23:51:35
39.993613,116.442226,0,162,40015.994212963,2009-07-21,23:51:40
39.993601,116.44216,0,158,40015.9942708333,2009-07-21,23:51:45
39.993587,116.44212,0,153,40015.9943287037,2009-07-21,23:51:50
39.993594,116.442034,0,154,40015.9943865741,2009-07-21,23:51:55
39.993577,116.441995,0,147,40015.9944444444,2009-07-21,23:52:00
39.993556,116.441955,0,140,40015.9945023148,2009-07-21,23:52:05
39.993535,116.441915,0,138,40015.9945601852,2009-07-21,23:52:10
39.993507,116.441903,0,140,40015.9946180556,2009-07-21,23:52:15
39.993478,116.441873,0,143,40015.9946759259,2009-07-21,23:52:20
39.993438,116.441821,0,150,40015.9947337963,2009-07-21,23:52:25
39.993389,116.441792,0,149,40015.9947916667,2009-07-21,23:52:30
39.993334,116.441768,0,152,40015.994849537,2009-07-21,23:52:35
39.993307,116.441731,0,159,40015.9949074074,2009-07-21,23:52:40
39.993309,116.441698,0,158,40015.9949652778,2009-07-21,23:52:45
39.99332,116.441661,0,158,40015.9950231481,2009-07-21,23:52:50
39.993333,116.44161,0,161,40015.9950810185,2009-07-21,23:52:55
39.993344,116.441585,0,159,40015.9951388889,2009-07-21,23:53:00
39.993368,116.441516,0,160,40015.9951967593,2009-07-21,23:53:05
39.993391,116.441443,0,160,40015.9952546296,2009-07-21,23:53:10
39.993415,116.441385,0,159,40015.9953125,2009-07-21,23:53:15
39.993435,116.441318,0,158,40015.9953703704,2009-07-21,23:53:20
39.993448,116.441256,0,156,40015.9954282407,2009-07-21,23:53:25
39.993455,116.441246,0,154,40015.9954861111,2009-07-21,23:53:30
39.993455,116.441246,0,154,40015.9955208333,2009-07-21,23:53:33
39.993456,116.441243,0,153,40015.9955439815,2009-07-21,23:53:35
39.993463,116.44122,0,153,40015.9956018519,2009-07-21,23:53:40
39.993436,116.441214,0,153,40015.9956597222,2009-07-21,23:53:45
39.993468,116.44123,0,153,40015.9957175926,2009-07-21,23:53:50
39.99344,116.441338,0,154,40015.995775463,2009-07-21,23:53:55
39.993413,116.441354,0,153,40015.9958333333,2009-07-21,23:54:00
39.993386,116.44135,0,152,40015.9958912037,2009-07-21,23:54:05
