# Supplementary material for: Research on differential privacy protection method based on user tendency
Source: PLoS One. 2023 Oct 26;18(10):e0288823. doi: 10.1371/journal.pone.0288823 (PMC10602288; doi:10.1371/journal.pone.0288823)
Supplement: S2 Data — (ZIP) [file pone.0288823.s002.zip › Data 5-2/022/Trajectory/20090723013354.plt]

Geolife trajectory
WGS 84
Altitude is in Feet
Reserved 3
0,2,255,My Track,0,0,2,8421376
0
39.974866,116.33241,0,492,40017.0652083333,2009-07-23,01:33:54
39.975161,116.332399,0,490,40017.0652662037,2009-07-23,01:33:59
39.975202,116.332398,0,489,40017.0653240741,2009-07-23,01:34:04
39.975231,116.332394,0,488,40017.0653819444,2009-07-23,01:34:09
39.97526,116.332371,0,488,40017.0654398148,2009-07-23,01:34:14
39.975281,116.332355,0,487,40017.0654976852,2009-07-23,01:34:19
39.975347,116.332348,0,489,40017.0655555556,2009-07-23,01:34:24
39.974532,116.33191,0,104,40017.0656134259,2009-07-23,01:34:29
39.974527,116.331894,0,94,40017.0656712963,2009-07-23,01:34:34
39.97455,116.331881,0,88,40017.0657291667,2009-07-23,01:34:39
39.974585,116.331872,0,86,40017.065787037,2009-07-23,01:34:44
39.974637,116.331868,0,80,40017.0658449074,2009-07-23,01:34:49
39.974713,116.331841,0,83,40017.0659027778,2009-07-23,01:34:54
39.97474,116.33173,0,89,40017.0659606481,2009-07-23,01:34:59
39.974749,116.331747,0,88,40017.0660185185,2009-07-23,01:35:04
39.974729,116.33173,0,89,40017.0660763889,2009-07-23,01:35:09
39.974755,116.331693,0,87,40017.0661342593,2009-07-23,01:35:14
39.974778,116.331635,0,83,40017.0661921296,2009-07-23,01:35:19
39.974797,116.331587,0,81,40017.06625,2009-07-23,01:35:24
39.974802,116.331533,0,79,40017.0663078704,2009-07-23,01:35:29
39.974844,116.33148,0,80,40017.0663657407,2009-07-23,01:35:34
39.974865,116.331437,0,78,40017.0664236111,2009-07-23,01:35:39
39.97488,116.331376,0,76,40017.0664814815,2009-07-23,01:35:44
39.97488,116.331307,0,78,40017.0665393519,2009-07-23,01:35:49
39.974878,116.331228,0,81,40017.0665972222,2009-07-23,01:35:54
39.974865,116.331157,0,82,40017.0666550926,2009-07-23,01:35:59
39.974856,116.331086,0,84,40017.066712963,2009-07-23,01:36:04
39.974842,116.331024,0,87,40017.0667708333,2009-07-23,01:36:09
39.974896,116.330948,0,89,40017.0668287037,2009-07-23,01:36:14
39.974891,116.330889,0,87,40017.0668865741,2009-07-23,01:36:19
39.974896,116.330822,0,88,40017.0669444444,2009-07-23,01:36:24
39.974898,116.330753,0,90,40017.0670023148,2009-07-23,01:36:29
39.974889,116.330689,0,91,40017.0670601852,2009-07-23,01:36:34
39.974917,116.33064,0,91,40017.0671180556,2009-07-23,01:36:39
39.974928,116.330579,0,91,40017.0671759259,2009-07-23,01:36:44
39.97492,116.330481,0,94,40017.0672337963,2009-07-23,01:36:49
39.97491,116.330405,0,96,40017.0672916667,2009-07-23,01:36:54
39.974902,116.33034,0,97,40017.067349537,2009-07-23,01:36:59
39.97492,116.330309,0,103,40017.0674074074,2009-07-23,01:37:04
39.974939,116.330275,0,106,40017.0674652778,2009-07-23,01:37:09
39.974967,116.330247,0,110,40017.0675231481,2009-07-23,01:37:14
39.974989,116.330181,0,111,40017.0675810185,2009-07-23,01:37:19
39.975033,116.330121,0,117,40017.0676388889,2009-07-23,01:37:24
39.975049,116.330066,0,122,40017.0676967593,2009-07-23,01:37:29
39.975051,116.330016,0,129,40017.0677546296,2009-07-23,01:37:34
39.975056,116.329956,0,134,40017.0678125,2009-07-23,01:37:39
39.975037,116.330108,0,141,40017.0703935185,2009-07-23,01:41:22
39.975022,116.330555,0,144,40017.0704513889,2009-07-23,01:41:27
39.97501,116.331044,0,146,40017.0705092593,2009-07-23,01:41:32
39.974992,116.331473,0,149,40017.0705671296,2009-07-23,01:41:37
39.975013,116.332033,0,150,40017.070625,2009-07-23,01:41:42
39.975054,116.33269,0,151,40017.0706828704,2009-07-23,01:41:47
39.975055,116.333498,0,153,40017.0707407407,2009-07-23,01:41:52
39.975036,116.33438,0,155,40017.0707986111,2009-07-23,01:41:57
39.975049,116.335224,0,155,40017.0708564815,2009-07-23,01:42:02
39.975038,116.336021,0,157,40017.0709143518,2009-07-23,01:42:07
39.975044,116.336661,0,160,40017.0709722222,2009-07-23,01:42:12
39.975037,116.337096,0,161,40017.0710185185,2009-07-23,01:42:16
39.975037,116.337505,0,163,40017.0710648148,2009-07-23,01:42:20
39.975066,116.337846,0,164,40017.0711111111,2009-07-23,01:42:24
39.975073,116.338025,0,166,40017.0711458333,2009-07-23,01:42:27
39.97508,116.338104,0,167,40017.0711921296,2009-07-23,01:42:31
39.975043,116.338093,0,168,40017.0712268518,2009-07-23,01:42:34
39.975045,116.338085,0,169,40017.0712847222,2009-07-23,01:42:39
39.975047,116.338083,0,170,40017.0712962963,2009-07-23,01:42:40
39.97505,116.338073,0,170,40017.0713541667,2009-07-23,01:42:45
39.97505,116.338073,0,170,40017.0713888889,2009-07-23,01:42:48
39.975048,116.338065,0,171,40017.071412037,2009-07-23,01:42:50
39.975061,116.338063,0,171,40017.0714699074,2009-07-23,01:42:55
39.975061,116.338063,0,171,40017.0715046296,2009-07-23,01:42:58
39.975062,116.33806,0,171,40017.0715277778,2009-07-23,01:43:00
39.975079,116.338029,0,170,40017.0715856481,2009-07-23,01:43:05
39.975051,116.33801,0,162,40017.0716435185,2009-07-23,01:43:10
39.975015,116.338078,0,158,40017.0717013889,2009-07-23,01:43:15
39.975065,116.338236,0,151,40017.0717592593,2009-07-23,01:43:20
39.975047,116.33834,0,149,40017.0718171296,2009-07-23,01:43:25
39.975065,116.338445,0,146,40017.071875,2009-07-23,01:43:30
39.975049,116.338538,0,147,40017.0719328704,2009-07-23,01:43:35
39.975049,116.338538,0,147,40017.0719675926,2009-07-23,01:43:38
39.975051,116.338542,0,149,40017.0719907407,2009-07-23,01:43:40
39.975036,116.338648,0,151,40017.0720486111,2009-07-23,01:43:45
39.97503,116.338829,0,150,40017.0721064815,2009-07-23,01:43:50
39.975023,116.339094,0,152,40017.0721643518,2009-07-23,01:43:55
39.974984,116.339376,0,153,40017.0722222222,2009-07-23,01:44:00
39.974972,116.339811,0,158,40017.0722800926,2009-07-23,01:44:05
39.974999,116.340072,0,162,40017.072337963,2009-07-23,01:44:10
39.97504,116.340172,0,165,40017.0723958333,2009-07-23,01:44:15
39.975033,116.340155,0,167,40017.0724537037,2009-07-23,01:44:20
39.975041,116.340205,0,167,40017.0725115741,2009-07-23,01:44:25
39.974934,116.340557,0,171,40017.0725694444,2009-07-23,01:44:30
39.974845,116.341027,0,177,40017.0726273148,2009-07-23,01:44:35
39.974796,116.341497,0,182,40017.0726851852,2009-07-23,01:44:40
39.974733,116.341926,0,193,40017.0727430556,2009-07-23,01:44:45
39.974717,116.342392,0,211,40017.0728009259,2009-07-23,01:44:50
39.974736,116.34296,0,228,40017.0728587963,2009-07-23,01:44:55
39.974765,116.343576,0,236,40017.0729166667,2009-07-23,01:45:00
39.974847,116.344191,0,238,40017.072974537,2009-07-23,01:45:05
39.974892,116.344868,0,240,40017.0730324074,2009-07-23,01:45:10
39.97493,116.345324,0,241,40017.0730902778,2009-07-23,01:45:15
39.974981,116.345556,0,241,40017.0731481481,2009-07-23,01:45:20
39.97501,116.345545,0,237,40017.0732060185,2009-07-23,01:45:25
39.975046,116.345542,0,234,40017.0732638889,2009-07-23,01:45:30
39.975059,116.345541,0,231,40017.0733217593,2009-07-23,01:45:35
39.975055,116.345555,0,229,40017.0733796296,2009-07-23,01:45:40
39.975055,116.345555,0,229,40017.0734143518,2009-07-23,01:45:43
39.975057,116.345559,0,227,40017.0734375,2009-07-23,01:45:45
39.975063,116.345548,0,227,40017.0734953704,2009-07-23,01:45:50
39.975054,116.345716,0,228,40017.0735532407,2009-07-23,01:45:55
39.975009,116.346167,0,224,40017.0736111111,2009-07-23,01:46:00
39.975094,116.346682,0,223,40017.0736689815,2009-07-23,01:46:05
39.975124,116.34716,0,211,40017.0737268519,2009-07-23,01:46:10
39.975139,116.34761,0,201,40017.0737847222,2009-07-23,01:46:15
39.975185,116.348134,0,191,40017.0738425926,2009-07-23,01:46:20
39.975165,116.348822,0,183,40017.073900463,2009-07-23,01:46:25
39.975185,116.349459,0,180,40017.0739583333,2009-07-23,01:46:30
39.975185,116.350084,0,172,40017.0740162037,2009-07-23,01:46:35
39.975167,116.350732,0,174,40017.0740740741,2009-07-23,01:46:40
39.975164,116.351384,0,170,40017.0741319444,2009-07-23,01:46:45
39.975141,116.351917,0,169,40017.0741898148,2009-07-23,01:46:50
39.975153,116.352134,0,166,40017.0742476852,2009-07-23,01:46:55
39.975122,116.352163,0,168,40017.0743055556,2009-07-23,01:47:00
39.975131,116.352178,0,166,40017.0743634259,2009-07-23,01:47:05
39.975131,116.352178,0,166,40017.0743981482,2009-07-23,01:47:08
39.975137,116.352186,0,165,40017.0744212963,2009-07-23,01:47:10
39.975137,116.352176,0,165,40017.0744791667,2009-07-23,01:47:15
39.975159,116.352169,0,165,40017.074537037,2009-07-23,01:47:20
39.975189,116.352202,0,165,40017.0745949074,2009-07-23,01:47:25
39.975084,116.352527,0,170,40017.0746527778,2009-07-23,01:47:30
39.97491,116.352874,0,172,40017.0747106481,2009-07-23,01:47:35
39.974799,116.35304,0,186,40017.0747685185,2009-07-23,01:47:40
39.974798,116.353091,0,196,40017.0748263889,2009-07-23,01:47:45
39.974849,116.353126,0,200,40017.0748842593,2009-07-23,01:47:50
39.974947,116.353255,0,204,40017.0749421296,2009-07-23,01:47:55
39.975018,116.353352,0,208,40017.075,2009-07-23,01:48:00
39.975048,116.35339,0,209,40017.0750578704,2009-07-23,01:48:05
39.975066,116.353441,0,209,40017.0751157407,2009-07-23,01:48:10
39.975126,116.353795,0,202,40017.0751736111,2009-07-23,01:48:15
39.975117,116.354295,0,197,40017.0752314815,2009-07-23,01:48:20
39.975165,116.354792,0,187,40017.0752893519,2009-07-23,01:48:25
39.975202,116.355326,0,169,40017.0753472222,2009-07-23,01:48:30
39.9752,116.355756,0,150,40017.0754050926,2009-07-23,01:48:35
39.975179,116.355966,0,143,40017.075462963,2009-07-23,01:48:40
39.975133,116.356058,0,140,40017.0755208333,2009-07-23,01:48:45
39.975142,116.356066,0,146,40017.0755787037,2009-07-23,01:48:50
39.975142,116.356066,0,146,40017.0756134259,2009-07-23,01:48:53
39.97515,116.356062,0,144,40017.0756365741,2009-07-23,01:48:55
39.975125,116.356241,0,148,40017.0756944444,2009-07-23,01:49:00
39.975126,116.356649,0,150,40017.0757523148,2009-07-23,01:49:05
39.975164,116.35718,0,155,40017.0758101852,2009-07-23,01:49:10
39.975162,116.357671,0,157,40017.0758680556,2009-07-23,01:49:15
39.97515,116.358021,0,149,40017.0759259259,2009-07-23,01:49:20
39.975176,116.358291,0,147,40017.0759837963,2009-07-23,01:49:25
39.975174,116.35878,0,154,40017.0760416667,2009-07-23,01:49:30
39.97517,116.359307,0,158,40017.076099537,2009-07-23,01:49:35
39.975184,116.359822,0,153,40017.0761574074,2009-07-23,01:49:40
39.975195,116.36035,0,149,40017.0762152778,2009-07-23,01:49:45
39.975231,116.36083,0,146,40017.0762731481,2009-07-23,01:49:50
39.975226,116.361277,0,139,40017.0763310185,2009-07-23,01:49:55
39.975258,116.361396,0,125,40017.0763888889,2009-07-23,01:50:00
39.975241,116.361414,0,112,40017.0764467593,2009-07-23,01:50:05
39.97524,116.361459,0,108,40017.0765046296,2009-07-23,01:50:10
39.975219,116.361627,0,110,40017.0765625,2009-07-23,01:50:15
39.975197,116.361719,0,121,40017.0766203704,2009-07-23,01:50:20
39.975208,116.36171,0,130,40017.0766782407,2009-07-23,01:50:25
39.975198,116.361698,0,131,40017.0767361111,2009-07-23,01:50:30
39.9752,116.361688,0,131,40017.0767939815,2009-07-23,01:50:35
39.975206,116.361701,0,130,40017.0768518519,2009-07-23,01:50:40
39.975167,116.361905,0,132,40017.0769097222,2009-07-23,01:50:45
39.975217,116.362002,0,134,40017.0769675926,2009-07-23,01:50:50
39.975215,116.361982,0,129,40017.077025463,2009-07-23,01:50:55
39.975216,116.362037,0,129,40017.0770833333,2009-07-23,01:51:00
39.975272,116.362302,0,132,40017.0771412037,2009-07-23,01:51:05
39.975303,116.362775,0,129,40017.0771990741,2009-07-23,01:51:10
39.975282,116.363126,0,130,40017.0772569444,2009-07-23,01:51:15
39.975256,116.363248,0,132,40017.0773148148,2009-07-23,01:51:20
39.975276,116.363271,0,133,40017.0773726852,2009-07-23,01:51:25
39.975295,116.363272,0,134,40017.0774305556,2009-07-23,01:51:30
39.975329,116.363268,0,135,40017.0774884259,2009-07-23,01:51:35
39.975341,116.363265,0,135,40017.0775462963,2009-07-23,01:51:40
39.975338,116.363262,0,135,40017.0776041667,2009-07-23,01:51:45
39.975338,116.363262,0,135,40017.0776388889,2009-07-23,01:51:48
39.975331,116.363268,0,134,40017.077662037,2009-07-23,01:51:50
39.975325,116.363329,0,133,40017.0777199074,2009-07-23,01:51:55
39.975341,116.363543,0,132,40017.0777777778,2009-07-23,01:52:00
39.9753,116.363555,0,131,40017.0778356481,2009-07-23,01:52:05
39.975301,116.363555,0,131,40017.0778935185,2009-07-23,01:52:10
39.975301,116.363555,0,131,40017.0779282407,2009-07-23,01:52:13
39.975301,116.363556,0,130,40017.0779513889,2009-07-23,01:52:15
39.975406,116.363696,0,134,40017.0780092593,2009-07-23,01:52:20
39.975689,116.363719,0,133,40017.0780671296,2009-07-23,01:52:25
39.976088,116.363737,0,131,40017.078125,2009-07-23,01:52:30
39.97655,116.363758,0,124,40017.0781828704,2009-07-23,01:52:35
39.977031,116.363756,0,122,40017.0782407407,2009-07-23,01:52:40
39.977301,116.363732,0,118,40017.0782986111,2009-07-23,01:52:45
39.977348,116.363735,0,69,40017.0783564815,2009-07-23,01:52:50
39.977385,116.363718,0,32,40017.0784143518,2009-07-23,01:52:55
39.977397,116.36372,0,24,40017.0784375,2009-07-23,01:52:57
39.977448,116.363764,0,-3,40017.0784953704,2009-07-23,01:53:02
39.97763,116.363796,0,-16,40017.0785532407,2009-07-23,01:53:07
39.977712,116.363823,0,-31,40017.0786111111,2009-07-23,01:53:12
39.977739,116.363836,0,-37,40017.0786689815,2009-07-23,01:53:17
39.977766,116.363825,0,-40,40017.0787268518,2009-07-23,01:53:22
39.977789,116.363802,0,-44,40017.0787847222,2009-07-23,01:53:27
39.977821,116.36378,0,-48,40017.0788425926,2009-07-23,01:53:32
39.97784,116.363782,0,-52,40017.078900463,2009-07-23,01:53:37
39.97788,116.363781,0,-55,40017.0789583333,2009-07-23,01:53:42
39.97788,116.363781,0,-55,40017.0789930556,2009-07-23,01:53:45
39.97788,116.363778,0,-56,40017.0790162037,2009-07-23,01:53:47
39.977871,116.363768,0,-56,40017.0790740741,2009-07-23,01:53:52
39.977871,116.363768,0,-55,40017.0791319444,2009-07-23,01:53:57
39.977874,116.363763,0,-54,40017.0791898148,2009-07-23,01:54:02
39.97787,116.363758,0,-54,40017.0792476852,2009-07-23,01:54:07
39.977873,116.363753,0,-54,40017.0793055556,2009-07-23,01:54:12
39.977874,116.363749,0,-54,40017.0793634259,2009-07-23,01:54:17
39.977874,116.363749,0,-54,40017.0793981481,2009-07-23,01:54:20
39.977873,116.363746,0,-52,40017.0794212963,2009-07-23,01:54:22
39.977883,116.363745,0,-52,40017.0794791667,2009-07-23,01:54:27
39.977883,116.363745,0,-52,40017.0795138889,2009-07-23,01:54:30
39.977886,116.363752,0,-52,40017.079537037,2009-07-23,01:54:32
39.977892,116.363762,0,-51,40017.0795949074,2009-07-23,01:54:37
39.977907,116.363806,0,-50,40017.0796527778,2009-07-23,01:54:42
39.977907,116.363806,0,-50,40017.0796875,2009-07-23,01:54:45
39.977913,116.363808,0,-50,40017.0797106481,2009-07-23,01:54:47
39.977901,116.363822,0,-50,40017.0797685185,2009-07-23,01:54:52
39.977853,116.363836,0,-36,40017.0798263889,2009-07-23,01:54:57
39.977812,116.363834,0,-22,40017.0798842593,2009-07-23,01:55:02
39.977783,116.363833,0,-17,40017.0799421296,2009-07-23,01:55:07
39.977747,116.363849,0,-14,40017.08,2009-07-23,01:55:12
39.977757,116.363852,0,-7,40017.0800578704,2009-07-23,01:55:17
39.977748,116.363843,0,-5,40017.0801157407,2009-07-23,01:55:22
39.977726,116.363847,0,2,40017.0801736111,2009-07-23,01:55:27
39.977696,116.363835,0,8,40017.0802314815,2009-07-23,01:55:32
39.977665,116.363824,0,9,40017.0802893518,2009-07-23,01:55:37
39.977665,116.363824,0,9,40017.0803240741,2009-07-23,01:55:40
39.977661,116.36382,0,9,40017.0803472222,2009-07-23,01:55:42
39.977663,116.36381,0,9,40017.0804050926,2009-07-23,01:55:47
39.977663,116.36381,0,9,40017.0804398148,2009-07-23,01:55:50
39.977662,116.363803,0,9,40017.080462963,2009-07-23,01:55:52
39.977651,116.363805,0,9,40017.0805208333,2009-07-23,01:55:57
39.97703,116.363613,0,17,40017.0805787037,2009-07-23,01:56:02
39.977184,116.363533,0,31,40017.0806365741,2009-07-23,01:56:07
39.977181,116.363543,0,43,40017.0806944444,2009-07-23,01:56:12
39.977202,116.363549,0,58,40017.0807523148,2009-07-23,01:56:17
39.97705,116.363676,0,72,40017.0808101852,2009-07-23,01:56:22
39.977071,116.363658,0,87,40017.0808680556,2009-07-23,01:56:27
39.977125,116.363661,0,105,40017.0809259259,2009-07-23,01:56:32
39.977192,116.363704,0,117,40017.0809837963,2009-07-23,01:56:37
39.977219,116.363736,0,129,40017.0810416667,2009-07-23,01:56:42
39.977274,116.363783,0,134,40017.081099537,2009-07-23,01:56:47
39.977237,116.363758,0,144,40017.0811574074,2009-07-23,01:56:52
39.977219,116.363753,0,146,40017.0812152778,2009-07-23,01:56:57
39.977233,116.363727,0,154,40017.0812731481,2009-07-23,01:57:02
39.977214,116.363726,0,153,40017.0813310185,2009-07-23,01:57:07
39.977193,116.363725,0,153,40017.0813888889,2009-07-23,01:57:12
39.977163,116.363729,0,153,40017.0814467593,2009-07-23,01:57:17
39.977123,116.363749,0,153,40017.0815046296,2009-07-23,01:57:22
39.977092,116.363787,0,155,40017.0815625,2009-07-23,01:57:27
39.977045,116.363826,0,158,40017.0816203704,2009-07-23,01:57:32
39.977004,116.363831,0,155,40017.0816782407,2009-07-23,01:57:37
39.976971,116.363825,0,153,40017.0817361111,2009-07-23,01:57:42
39.976926,116.363864,0,150,40017.0817939815,2009-07-23,01:57:47
39.976874,116.363883,0,148,40017.0818518519,2009-07-23,01:57:52
39.976818,116.363888,0,144,40017.0819097222,2009-07-23,01:57:57
39.976769,116.363929,0,143,40017.0819675926,2009-07-23,01:58:02
39.976734,116.363918,0,142,40017.082025463,2009-07-23,01:58:07
39.976679,116.363931,0,141,40017.0820833333,2009-07-23,01:58:12
39.976632,116.363956,0,139,40017.0821412037,2009-07-23,01:58:17
39.976583,116.363974,0,138,40017.0821990741,2009-07-23,01:58:22
39.976543,116.363975,0,137,40017.0822569444,2009-07-23,01:58:27
39.976485,116.363983,0,136,40017.0823148148,2009-07-23,01:58:32
39.976461,116.363997,0,134,40017.0823726852,2009-07-23,01:58:37
39.976401,116.364007,0,133,40017.0824305556,2009-07-23,01:58:42
39.976362,116.364045,0,129,40017.0824884259,2009-07-23,01:58:47
39.976326,116.364046,0,128,40017.0825462963,2009-07-23,01:58:52
39.976294,116.364031,0,126,40017.0826041667,2009-07-23,01:58:57
39.976238,116.364045,0,126,40017.082662037,2009-07-23,01:59:02
39.976183,116.36407,0,123,40017.0827199074,2009-07-23,01:59:07
39.976166,116.364113,0,121,40017.0827777778,2009-07-23,01:59:12
39.976113,116.364131,0,123,40017.0828356481,2009-07-23,01:59:17
39.976059,116.36411,0,122,40017.0828935185,2009-07-23,01:59:22
39.975994,116.36405,0,121,40017.0829513889,2009-07-23,01:59:27
39.975926,116.364031,0,120,40017.0830092593,2009-07-23,01:59:32
39.975877,116.364036,0,119,40017.0830671296,2009-07-23,01:59:37
39.975825,116.364024,0,133,40017.083125,2009-07-23,01:59:42
39.975796,116.364037,0,141,40017.0831828704,2009-07-23,01:59:47
39.975766,116.364029,0,141,40017.0832407407,2009-07-23,01:59:52
39.975754,116.36402,0,143,40017.0832986111,2009-07-23,01:59:57
39.975754,116.36402,0,143,40017.0833333333,2009-07-23,02:00:00
39.97575,116.364014,0,143,40017.0833564815,2009-07-23,02:00:02
39.975692,116.36398,0,146,40017.0834143519,2009-07-23,02:00:07
39.975652,116.363965,0,148,40017.0834722222,2009-07-23,02:00:12
39.975643,116.363966,0,148,40017.0835300926,2009-07-23,02:00:17
39.975623,116.363962,0,148,40017.083587963,2009-07-23,02:00:22
39.97559,116.363973,0,148,40017.0836458333,2009-07-23,02:00:27
39.975561,116.364006,0,149,40017.0837037037,2009-07-23,02:00:32
39.975548,116.364035,0,149,40017.0837615741,2009-07-23,02:00:37
39.975543,116.364015,0,149,40017.0838194444,2009-07-23,02:00:42
39.975553,116.36395,0,149,40017.0838773148,2009-07-23,02:00:47
39.931187,116.454924,0,114,40017.1063310185,2009-07-23,02:33:07
39.931163,116.454947,0,136,40017.1063888889,2009-07-23,02:33:12
39.931176,116.45501,0,133,40017.1064467593,2009-07-23,02:33:17
39.931157,116.454907,0,129,40017.1065046296,2009-07-23,02:33:22
39.931175,116.454898,0,147,40017.1065625,2009-07-23,02:33:27
39.931187,116.454877,0,170,40017.1066203704,2009-07-23,02:33:32
39.931178,116.454907,0,180,40017.1066782407,2009-07-23,02:33:37
39.931147,116.45485,0,187,40017.1067361111,2009-07-23,02:33:42
39.93108,116.454823,0,189,40017.1067939815,2009-07-23,02:33:47
39.931073,116.454888,0,185,40017.1068518519,2009-07-23,02:33:52
39.93109,116.454854,0,187,40017.1069097222,2009-07-23,02:33:57
39.931124,116.454769,0,186,40017.1069675926,2009-07-23,02:34:02
39.931116,116.454701,0,183,40017.107025463,2009-07-23,02:34:07
39.931128,116.454636,0,180,40017.1070833333,2009-07-23,02:34:12
39.931137,116.454704,0,183,40017.1071412037,2009-07-23,02:34:17
39.931142,116.454823,0,186,40017.1071990741,2009-07-23,02:34:22
39.931164,116.454877,0,190,40017.1072569444,2009-07-23,02:34:27
39.931223,116.454902,0,193,40017.1073148148,2009-07-23,02:34:32
39.931234,116.454919,0,197,40017.1073726852,2009-07-23,02:34:37
39.931247,116.45499,0,200,40017.1074305556,2009-07-23,02:34:42
39.931309,116.455056,0,196,40017.1074884259,2009-07-23,02:34:47
39.931368,116.455085,0,196,40017.1075462963,2009-07-23,02:34:52
39.931471,116.455104,0,188,40017.1076041667,2009-07-23,02:34:57
39.93152,116.455145,0,189,40017.107662037,2009-07-23,02:35:02
39.931589,116.455138,0,193,40017.1077199074,2009-07-23,02:35:07
39.931641,116.455175,0,205,40017.1077777778,2009-07-23,02:35:12
39.931704,116.455175,0,196,40017.1078356481,2009-07-23,02:35:17
39.931768,116.455178,0,196,40017.1078935185,2009-07-23,02:35:22
39.931813,116.455217,0,197,40017.1079513889,2009-07-23,02:35:27
39.931859,116.455204,0,196,40017.1080092593,2009-07-23,02:35:32
39.931914,116.455166,0,192,40017.1080671296,2009-07-23,02:35:37
39.931942,116.455144,0,189,40017.108125,2009-07-23,02:35:42
39.931982,116.455125,0,181,40017.1081828704,2009-07-23,02:35:47
39.932048,116.455104,0,175,40017.1082407407,2009-07-23,02:35:52
39.932086,116.455117,0,174,40017.1082986111,2009-07-23,02:35:57
39.932148,116.455103,0,172,40017.1083564815,2009-07-23,02:36:02
39.932197,116.455094,0,170,40017.1084143519,2009-07-23,02:36:07
39.932242,116.455114,0,168,40017.1084722222,2009-07-23,02:36:12
39.932247,116.455084,0,167,40017.1085300926,2009-07-23,02:36:17
39.932247,116.455084,0,167,40017.1085648148,2009-07-23,02:36:20
39.932245,116.455082,0,168,40017.108587963,2009-07-23,02:36:22
39.932345,116.455078,0,153,40017.1086458333,2009-07-23,02:36:27
39.93238,116.455084,0,154,40017.1087037037,2009-07-23,02:36:32
39.932422,116.455079,0,155,40017.1087615741,2009-07-23,02:36:37
39.932463,116.455071,0,155,40017.1088194444,2009-07-23,02:36:42
39.93251,116.455085,0,158,40017.1088773148,2009-07-23,02:36:47
39.93255,116.455107,0,161,40017.1089351852,2009-07-23,02:36:52
39.932582,116.455119,0,166,40017.1089930556,2009-07-23,02:36:57
39.932602,116.455138,0,169,40017.1090509259,2009-07-23,02:37:02
39.932653,116.455161,0,171,40017.1091087963,2009-07-23,02:37:07
39.932672,116.455115,0,171,40017.1091666667,2009-07-23,02:37:12
39.932732,116.455121,0,169,40017.109224537,2009-07-23,02:37:17
39.932782,116.455125,0,167,40017.1092824074,2009-07-23,02:37:22
39.932847,116.455142,0,166,40017.1093402778,2009-07-23,02:37:27
39.932915,116.455163,0,160,40017.1093981481,2009-07-23,02:37:32
39.93296,116.455163,0,161,40017.1094560185,2009-07-23,02:37:37
39.933013,116.455152,0,156,40017.1095138889,2009-07-23,02:37:42
39.933051,116.455164,0,153,40017.1095717593,2009-07-23,02:37:47
39.933123,116.455096,0,146,40017.1096296296,2009-07-23,02:37:52
39.933174,116.45508,0,146,40017.1096875,2009-07-23,02:37:57
39.933201,116.455083,0,149,40017.1097453704,2009-07-23,02:38:02
39.933223,116.455076,0,150,40017.1098032407,2009-07-23,02:38:07
39.933225,116.455076,0,151,40017.1098611111,2009-07-23,02:38:12
39.933225,116.455076,0,151,40017.1098958333,2009-07-23,02:38:15
39.933232,116.455076,0,151,40017.1099189815,2009-07-23,02:38:17
39.933225,116.455061,0,148,40017.1099768518,2009-07-23,02:38:22
39.933225,116.455061,0,148,40017.1100115741,2009-07-23,02:38:25
39.93323,116.455062,0,148,40017.1100347222,2009-07-23,02:38:27
39.933242,116.455035,0,143,40017.1100925926,2009-07-23,02:38:32
39.933226,116.455033,0,141,40017.110150463,2009-07-23,02:38:37
39.933237,116.455041,0,141,40017.1102083333,2009-07-23,02:38:42
39.933273,116.455077,0,135,40017.1102662037,2009-07-23,02:38:47
39.933209,116.455061,0,127,40017.1103240741,2009-07-23,02:38:52
39.933139,116.455093,0,130,40017.1103819444,2009-07-23,02:38:57
39.933042,116.455123,0,135,40017.1104398148,2009-07-23,02:39:02
39.933029,116.455117,0,130,40017.1104976852,2009-07-23,02:39:07
39.933032,116.455102,0,130,40017.1105555556,2009-07-23,02:39:12
39.933036,116.455073,0,128,40017.1106134259,2009-07-23,02:39:17
39.933067,116.455039,0,128,40017.1106712963,2009-07-23,02:39:22
39.933264,116.455253,0,131,40017.1107291667,2009-07-23,02:39:27
39.933133,116.455592,0,144,40017.110787037,2009-07-23,02:39:32
39.933204,116.455611,0,146,40017.1108449074,2009-07-23,02:39:37
39.933188,116.455634,0,149,40017.1109027778,2009-07-23,02:39:42
39.933183,116.455659,0,150,40017.1109606481,2009-07-23,02:39:47
39.933186,116.455687,0,149,40017.1110185185,2009-07-23,02:39:52
39.933163,116.455756,0,149,40017.1110763889,2009-07-23,02:39:57
39.933192,116.455826,0,148,40017.1111342593,2009-07-23,02:40:02
39.933246,116.455874,0,147,40017.1111921296,2009-07-23,02:40:07
39.93328,116.455915,0,147,40017.11125,2009-07-23,02:40:12
39.933313,116.455924,0,151,40017.1113078704,2009-07-23,02:40:17
39.933357,116.455941,0,157,40017.1113657407,2009-07-23,02:40:22
39.933396,116.455976,0,160,40017.1114236111,2009-07-23,02:40:27
39.933437,116.455967,0,153,40017.1114814815,2009-07-23,02:40:32
39.933445,116.455984,0,149,40017.1115393518,2009-07-23,02:40:37
39.93344,116.456001,0,147,40017.1115972222,2009-07-23,02:40:42
39.933453,116.455966,0,152,40017.1116550926,2009-07-23,02:40:47
39.93347,116.455987,0,170,40017.111712963,2009-07-23,02:40:52
39.933481,116.455981,0,177,40017.1117708333,2009-07-23,02:40:57
39.933504,116.455969,0,190,40017.1118287037,2009-07-23,02:41:02
39.933564,116.455873,0,196,40017.1118865741,2009-07-23,02:41:07
39.933634,116.455817,0,201,40017.1119444444,2009-07-23,02:41:12
39.933688,116.455845,0,207,40017.1120023148,2009-07-23,02:41:17
39.933777,116.455932,0,215,40017.1120601852,2009-07-23,02:41:22
39.933861,116.455972,0,217,40017.1121180556,2009-07-23,02:41:27
39.93391,116.456001,0,215,40017.1121759259,2009-07-23,02:41:32
39.933964,116.455996,0,215,40017.1122337963,2009-07-23,02:41:37
39.934093,116.456065,0,210,40017.1122916667,2009-07-23,02:41:42
39.934131,116.456053,0,208,40017.112349537,2009-07-23,02:41:47
39.934181,116.456086,0,208,40017.1124074074,2009-07-23,02:41:52
39.934203,116.456121,0,205,40017.1124652778,2009-07-23,02:41:57
39.934231,116.456112,0,205,40017.1125231481,2009-07-23,02:42:02
39.934303,116.456002,0,205,40017.1125810185,2009-07-23,02:42:07
39.934364,116.456,0,207,40017.1126388889,2009-07-23,02:42:12
39.934423,116.456019,0,206,40017.1126967593,2009-07-23,02:42:17
39.934437,116.45602,0,205,40017.1127546296,2009-07-23,02:42:22
39.934445,116.456038,0,212,40017.1128125,2009-07-23,02:42:27
39.934459,116.456035,0,214,40017.1128703704,2009-07-23,02:42:32
39.934459,116.456035,0,214,40017.1129050926,2009-07-23,02:42:35
39.934467,116.456041,0,214,40017.1129282407,2009-07-23,02:42:37
39.934478,116.456056,0,221,40017.1129861111,2009-07-23,02:42:42
39.934478,116.456056,0,221,40017.1130208333,2009-07-23,02:42:45
39.934476,116.456062,0,224,40017.1130439815,2009-07-23,02:42:47
39.934499,116.45607,0,221,40017.1131018519,2009-07-23,02:42:52
39.934537,116.456073,0,216,40017.1131597222,2009-07-23,02:42:57
39.934596,116.45599,0,209,40017.1132175926,2009-07-23,02:43:02
39.9346,116.455953,0,210,40017.113275463,2009-07-23,02:43:07
39.934603,116.455935,0,214,40017.1133333333,2009-07-23,02:43:12
39.934581,116.455963,0,217,40017.1133912037,2009-07-23,02:43:17
39.934549,116.456006,0,216,40017.1134490741,2009-07-23,02:43:22
39.934522,116.456061,0,217,40017.1135069444,2009-07-23,02:43:27
39.934557,116.456028,0,215,40017.1135648148,2009-07-23,02:43:32
39.934522,116.456032,0,215,40017.1136226852,2009-07-23,02:43:37
39.934438,116.456048,0,218,40017.1136805556,2009-07-23,02:43:42
39.934247,116.456092,0,195,40017.1137384259,2009-07-23,02:43:47
39.934137,116.456093,0,180,40017.1137962963,2009-07-23,02:43:52
39.934026,116.456049,0,181,40017.1138541667,2009-07-23,02:43:57
39.933966,116.455991,0,184,40017.113912037,2009-07-23,02:44:02
39.933944,116.455999,0,185,40017.1139699074,2009-07-23,02:44:07
39.933915,116.455991,0,184,40017.1140277778,2009-07-23,02:44:12
39.933866,116.456008,0,187,40017.1140856481,2009-07-23,02:44:17
39.933836,116.456033,0,189,40017.1141435185,2009-07-23,02:44:22
39.933811,116.456059,0,183,40017.1142013889,2009-07-23,02:44:27
39.933718,116.45607,0,170,40017.1142592593,2009-07-23,02:44:32
39.933656,116.456086,0,162,40017.1143171296,2009-07-23,02:44:37
39.933596,116.456111,0,157,40017.114375,2009-07-23,02:44:42
39.933563,116.456079,0,156,40017.1144328704,2009-07-23,02:44:47
39.933527,116.456052,0,155,40017.1144907407,2009-07-23,02:44:52
39.933483,116.45602,0,155,40017.1145486111,2009-07-23,02:44:57
39.933424,116.455985,0,157,40017.1146064815,2009-07-23,02:45:02
39.933349,116.455958,0,161,40017.1146643519,2009-07-23,02:45:07
39.933308,116.455926,0,162,40017.1147222222,2009-07-23,02:45:12
39.933253,116.455882,0,161,40017.1147800926,2009-07-23,02:45:17
39.933236,116.455947,0,165,40017.114837963,2009-07-23,02:45:22
39.933173,116.455954,0,168,40017.1148958333,2009-07-23,02:45:27
39.933114,116.455966,0,161,40017.1149537037,2009-07-23,02:45:32
39.933038,116.455938,0,156,40017.1150115741,2009-07-23,02:45:37
39.93299,116.455955,0,147,40017.1150694444,2009-07-23,02:45:42
39.932953,116.455912,0,143,40017.1151273148,2009-07-23,02:45:47
39.932909,116.455874,0,141,40017.1151851852,2009-07-23,02:45:52
39.93285,116.455863,0,137,40017.1152430556,2009-07-23,02:45:57
39.932812,116.45587,0,133,40017.1153009259,2009-07-23,02:46:02
39.932776,116.455827,0,140,40017.1153587963,2009-07-23,02:46:07
39.932743,116.455835,0,143,40017.1154166667,2009-07-23,02:46:12
39.932695,116.455863,0,142,40017.115474537,2009-07-23,02:46:17
39.932663,116.455912,0,134,40017.1155324074,2009-07-23,02:46:22
39.932675,116.45604,0,133,40017.1155902778,2009-07-23,02:46:27
39.932639,116.456103,0,131,40017.1156481481,2009-07-23,02:46:32
39.932649,116.45621,0,140,40017.1157060185,2009-07-23,02:46:37
39.93262,116.45625,0,149,40017.1157638889,2009-07-23,02:46:42
39.932587,116.456267,0,152,40017.1158217593,2009-07-23,02:46:47
39.932619,116.456407,0,166,40017.1158796296,2009-07-23,02:46:52
39.932614,116.456416,0,169,40017.1159375,2009-07-23,02:46:57
39.932584,116.456428,0,174,40017.1159953704,2009-07-23,02:47:02
39.932575,116.45647,0,177,40017.1160532407,2009-07-23,02:47:07
39.932536,116.456502,0,180,40017.1161111111,2009-07-23,02:47:12
39.932507,116.456544,0,185,40017.1161689815,2009-07-23,02:47:17
39.932491,116.45662,0,190,40017.1162268519,2009-07-23,02:47:22
39.932455,116.456647,0,194,40017.1162847222,2009-07-23,02:47:27
39.932452,116.456705,0,200,40017.1163425926,2009-07-23,02:47:32
39.932502,116.456811,0,207,40017.116400463,2009-07-23,02:47:37
39.9325,116.456877,0,209,40017.1164583333,2009-07-23,02:47:42
39.932506,116.45693,0,212,40017.1165162037,2009-07-23,02:47:47
39.932524,116.457015,0,211,40017.1165740741,2009-07-23,02:47:52
39.932528,116.457054,0,211,40017.1166319444,2009-07-23,02:47:57
39.932488,116.45712,0,211,40017.1166898148,2009-07-23,02:48:02
39.932453,116.457141,0,211,40017.1167476852,2009-07-23,02:48:07
39.932421,116.457176,0,214,40017.1168055556,2009-07-23,02:48:12
39.932385,116.457197,0,216,40017.1168634259,2009-07-23,02:48:17
39.932341,116.457216,0,219,40017.1169212963,2009-07-23,02:48:22
39.932332,116.457262,0,225,40017.1169791667,2009-07-23,02:48:27
39.932359,116.457314,0,229,40017.117037037,2009-07-23,02:48:32
39.932359,116.457314,0,229,40017.1170717593,2009-07-23,02:48:35
39.932363,116.457321,0,230,40017.1170949074,2009-07-23,02:48:37
39.932374,116.45731,0,230,40017.1171527778,2009-07-23,02:48:42
39.932419,116.457494,0,248,40017.1172106481,2009-07-23,02:48:47
39.932593,116.457578,0,266,40017.1172685185,2009-07-23,02:48:52
39.932721,116.457614,0,270,40017.1173263889,2009-07-23,02:48:57
39.932763,116.457631,0,290,40017.1173842593,2009-07-23,02:49:02
39.932763,116.457631,0,290,40017.1174189815,2009-07-23,02:49:05
39.932758,116.457633,0,289,40017.1174421296,2009-07-23,02:49:07
39.932765,116.457653,0,290,40017.1175,2009-07-23,02:49:12
39.932797,116.457676,0,290,40017.1175578704,2009-07-23,02:49:17
39.932798,116.457653,0,299,40017.1176157407,2009-07-23,02:49:22
39.932796,116.457639,0,307,40017.1176736111,2009-07-23,02:49:27
39.932784,116.457623,0,322,40017.1177314815,2009-07-23,02:49:32
39.932796,116.457371,0,319,40017.1177893518,2009-07-23,02:49:37
39.932749,116.457287,0,325,40017.1178472222,2009-07-23,02:49:42
39.932747,116.457286,0,325,40017.1179050926,2009-07-23,02:49:47
39.932742,116.457287,0,325,40017.117962963,2009-07-23,02:49:52
39.932742,116.457287,0,325,40017.1179976852,2009-07-23,02:49:55
39.932734,116.457282,0,326,40017.1180208333,2009-07-23,02:49:57
39.932683,116.457293,0,323,40017.1180787037,2009-07-23,02:50:02
39.932668,116.45728,0,323,40017.1181365741,2009-07-23,02:50:07
39.932648,116.45728,0,322,40017.1181944444,2009-07-23,02:50:12
39.932628,116.457271,0,323,40017.1182523148,2009-07-23,02:50:17
39.932625,116.457267,0,323,40017.1183101852,2009-07-23,02:50:22
39.932625,116.457267,0,323,40017.1183449074,2009-07-23,02:50:25
39.93262,116.457268,0,322,40017.1183680556,2009-07-23,02:50:27
39.932589,116.457277,0,317,40017.1184259259,2009-07-23,02:50:32
39.932572,116.45728,0,313,40017.1184837963,2009-07-23,02:50:37
39.932542,116.457321,0,305,40017.1185416667,2009-07-23,02:50:42
39.932486,116.457309,0,302,40017.118599537,2009-07-23,02:50:47
39.932472,116.457311,0,303,40017.1186574074,2009-07-23,02:50:52
39.932468,116.45731,0,302,40017.1187152778,2009-07-23,02:50:57
39.932468,116.45731,0,302,40017.11875,2009-07-23,02:51:00
39.932469,116.457305,0,302,40017.1187731481,2009-07-23,02:51:02
39.932478,116.457279,0,297,40017.1188310185,2009-07-23,02:51:07
39.932483,116.457258,0,295,40017.1188888889,2009-07-23,02:51:12
39.932489,116.457257,0,295,40017.1189467593,2009-07-23,02:51:17
39.932489,116.457259,0,295,40017.1190046296,2009-07-23,02:51:22
39.932489,116.457259,0,295,40017.1190393518,2009-07-23,02:51:25
39.932495,116.45726,0,295,40017.1190625,2009-07-23,02:51:27
39.932482,116.457256,0,295,40017.1191203704,2009-07-23,02:51:32
39.932485,116.457257,0,293,40017.1191782407,2009-07-23,02:51:37
39.93249,116.457258,0,293,40017.1192361111,2009-07-23,02:51:42
39.932491,116.457257,0,293,40017.1192939815,2009-07-23,02:51:47
39.932494,116.457262,0,293,40017.1193518518,2009-07-23,02:51:52
39.932494,116.45726,0,293,40017.1194097222,2009-07-23,02:51:57
39.932494,116.45726,0,293,40017.1194675926,2009-07-23,02:52:02
39.932494,116.45726,0,292,40017.119525463,2009-07-23,02:52:07
39.932494,116.45726,0,292,40017.1195833333,2009-07-23,02:52:12
39.932496,116.45726,0,292,40017.1196412037,2009-07-23,02:52:17
39.932498,116.457259,0,292,40017.1196990741,2009-07-23,02:52:22
39.932501,116.457258,0,293,40017.1197569444,2009-07-23,02:52:27
39.932502,116.457257,0,293,40017.1198148148,2009-07-23,02:52:32
39.932504,116.457255,0,293,40017.1198726852,2009-07-23,02:52:37
39.932504,116.457255,0,293,40017.1199074074,2009-07-23,02:52:40
39.932505,116.457255,0,293,40017.1199305556,2009-07-23,02:52:42
39.932516,116.457279,0,292,40017.1199884259,2009-07-23,02:52:47
39.932516,116.457279,0,292,40017.1200231481,2009-07-23,02:52:50
39.932519,116.457282,0,292,40017.1200462963,2009-07-23,02:52:52
39.932584,116.45726,0,292,40017.1201041667,2009-07-23,02:52:57
39.932652,116.457403,0,293,40017.120162037,2009-07-23,02:53:02
39.932824,116.457678,0,297,40017.1202199074,2009-07-23,02:53:07
39.932881,116.4582,0,301,40017.1202777778,2009-07-23,02:53:12
39.932927,116.45882,0,303,40017.1203356481,2009-07-23,02:53:17
39.932905,116.459443,0,305,40017.1203935185,2009-07-23,02:53:22
39.932866,116.460014,0,310,40017.1204513889,2009-07-23,02:53:27
39.932895,116.460427,0,305,40017.1205092593,2009-07-23,02:53:32
39.932887,116.460538,0,304,40017.1205671296,2009-07-23,02:53:37
39.932879,116.460568,0,305,40017.120625,2009-07-23,02:53:42
39.932879,116.460568,0,305,40017.1206597222,2009-07-23,02:53:45
39.932878,116.460568,0,306,40017.1206828704,2009-07-23,02:53:47
39.9329,116.460682,0,302,40017.1207407407,2009-07-23,02:53:52
39.932949,116.460995,0,296,40017.1207986111,2009-07-23,02:53:57
39.933024,116.461291,0,302,40017.1208564815,2009-07-23,02:54:02
39.933065,116.46137,0,308,40017.1209143519,2009-07-23,02:54:07
39.933065,116.46137,0,308,40017.1209490741,2009-07-23,02:54:10
39.933058,116.461364,0,308,40017.1209722222,2009-07-23,02:54:12
39.933056,116.461352,0,308,40017.1210300926,2009-07-23,02:54:17
39.933056,116.461343,0,308,40017.121087963,2009-07-23,02:54:22
39.933063,116.46139,0,308,40017.1211458333,2009-07-23,02:54:27
39.933099,116.461598,0,305,40017.1212037037,2009-07-23,02:54:32
39.933007,116.462052,0,304,40017.1212615741,2009-07-23,02:54:37
39.932727,116.463083,0,299,40017.1213194444,2009-07-23,02:54:42
39.932667,116.463726,0,299,40017.1213773148,2009-07-23,02:54:47
39.93262,116.464438,0,294,40017.1214351852,2009-07-23,02:54:52
39.932641,116.465186,0,290,40017.1214930556,2009-07-23,02:54:57
39.932782,116.465644,0,301,40017.1215509259,2009-07-23,02:55:02
39.932875,116.465819,0,320,40017.1216087963,2009-07-23,02:55:07
39.932918,116.465855,0,321,40017.1216666667,2009-07-23,02:55:12
39.932968,116.465964,0,321,40017.121724537,2009-07-23,02:55:17
39.933074,116.466188,0,323,40017.1217824074,2009-07-23,02:55:22
39.933283,116.466418,0,328,40017.1218402778,2009-07-23,02:55:27
39.933444,116.466743,0,333,40017.1218981481,2009-07-23,02:55:32
39.933486,116.467525,0,344,40017.1219560185,2009-07-23,02:55:37
39.933385,116.468437,0,356,40017.1220138889,2009-07-23,02:55:42
39.933285,116.469001,0,367,40017.1220717593,2009-07-23,02:55:47
39.933152,116.469443,0,381,40017.1221296296,2009-07-23,02:55:52
39.933115,116.469622,0,390,40017.1221875,2009-07-23,02:55:57
39.933019,116.469693,0,393,40017.1222453704,2009-07-23,02:56:02
39.933013,116.469738,0,399,40017.1223032407,2009-07-23,02:56:07
39.932928,116.469834,0,397,40017.1223611111,2009-07-23,02:56:12
39.932777,116.469916,0,391,40017.1224189815,2009-07-23,02:56:17
39.93271,116.469967,0,387,40017.1224768519,2009-07-23,02:56:22
39.93265,116.469957,0,381,40017.1225347222,2009-07-23,02:56:27
39.932656,116.469981,0,375,40017.1225925926,2009-07-23,02:56:32
39.932654,116.469979,0,375,40017.122650463,2009-07-23,02:56:37
39.932654,116.469979,0,375,40017.1226851852,2009-07-23,02:56:40
39.932655,116.469982,0,375,40017.1227083333,2009-07-23,02:56:42
39.932667,116.47013,0,367,40017.1227662037,2009-07-23,02:56:47
39.932684,116.470267,0,360,40017.1228240741,2009-07-23,02:56:52
39.93265,116.470308,0,352,40017.1228819444,2009-07-23,02:56:57
39.932637,116.470316,0,346,40017.1229398148,2009-07-23,02:57:02
39.932637,116.470316,0,346,40017.122974537,2009-07-23,02:57:05
39.932636,116.470315,0,346,40017.1229976852,2009-07-23,02:57:07
39.932656,116.47038,0,342,40017.1230555556,2009-07-23,02:57:12
39.932671,116.470569,0,337,40017.1231134259,2009-07-23,02:57:17
39.932668,116.470676,0,330,40017.1231712963,2009-07-23,02:57:22
39.932653,116.470684,0,325,40017.1232291667,2009-07-23,02:57:27
39.932653,116.470684,0,325,40017.1232638889,2009-07-23,02:57:30
39.932661,116.47068,0,309,40017.123287037,2009-07-23,02:57:32
39.93235,116.470803,0,258,40017.1233449074,2009-07-23,02:57:37
39.932269,116.470823,0,226,40017.1234027778,2009-07-23,02:57:42
39.93224,116.470861,0,222,40017.1234606481,2009-07-23,02:57:47
39.93224,116.470861,0,222,40017.1234953704,2009-07-23,02:57:50
39.932237,116.470855,0,221,40017.1235185185,2009-07-23,02:57:52
39.9322,116.470862,0,216,40017.1235763889,2009-07-23,02:57:57
39.932192,116.470872,0,214,40017.1236342593,2009-07-23,02:58:02
39.932192,116.470877,0,214,40017.1236921296,2009-07-23,02:58:07
39.932192,116.470877,0,214,40017.1237268519,2009-07-23,02:58:10
39.932192,116.470883,0,214,40017.12375,2009-07-23,02:58:12
39.932192,116.470899,0,212,40017.1238078704,2009-07-23,02:58:17
39.932192,116.47094,0,209,40017.1238657407,2009-07-23,02:58:22
39.93219,116.470969,0,207,40017.1239236111,2009-07-23,02:58:27
39.932202,116.471014,0,203,40017.1239814815,2009-07-23,02:58:32
39.932194,116.471072,0,191,40017.1240393519,2009-07-23,02:58:37
39.932183,116.47114,0,188,40017.1240972222,2009-07-23,02:58:42
39.932188,116.471194,0,186,40017.1241550926,2009-07-23,02:58:47
39.932185,116.471259,0,181,40017.124212963,2009-07-23,02:58:52
39.932187,116.47133,0,172,40017.1242708333,2009-07-23,02:58:57
39.93219,116.471372,0,162,40017.1243287037,2009-07-23,02:59:02
39.932206,116.471408,0,154,40017.1243865741,2009-07-23,02:59:07
39.932213,116.471462,0,149,40017.1244444444,2009-07-23,02:59:12
39.932218,116.471535,0,148,40017.1245023148,2009-07-23,02:59:17
39.932236,116.471592,0,143,40017.1245601852,2009-07-23,02:59:22
39.932237,116.471643,0,139,40017.1246180556,2009-07-23,02:59:27
39.932253,116.471703,0,135,40017.1246759259,2009-07-23,02:59:32
39.932265,116.471774,0,129,40017.1247337963,2009-07-23,02:59:37
39.93226,116.471812,0,129,40017.1247916667,2009-07-23,02:59:42
39.93226,116.471812,0,129,40017.1248263889,2009-07-23,02:59:45
39.932255,116.471816,0,129,40017.124849537,2009-07-23,02:59:47
39.932414,116.472667,0,129,40017.1258333333,2009-07-23,03:01:12
39.932396,116.47264,0,130,40017.1258912037,2009-07-23,03:01:17
39.932476,116.472646,0,123,40017.1259490741,2009-07-23,03:01:22
39.932522,116.472699,0,127,40017.1260069444,2009-07-23,03:01:27
39.932666,116.472729,0,126,40017.1260648148,2009-07-23,03:01:32
39.932657,116.472727,0,128,40017.1261226852,2009-07-23,03:01:37
39.932719,116.472752,0,128,40017.1261805556,2009-07-23,03:01:42
39.932699,116.472745,0,126,40017.1262384259,2009-07-23,03:01:47
39.932733,116.47278,0,130,40017.1262962963,2009-07-23,03:01:52
39.932722,116.472869,0,135,40017.1263541667,2009-07-23,03:01:57
39.932761,116.472902,0,138,40017.126412037,2009-07-23,03:02:02
39.932747,116.472932,0,132,40017.1264699074,2009-07-23,03:02:07
39.932757,116.47304,0,133,40017.1265277778,2009-07-23,03:02:12
39.932747,116.473117,0,128,40017.1265856481,2009-07-23,03:02:17
39.93272,116.473157,0,119,40017.1266435185,2009-07-23,03:02:22
39.932689,116.473189,0,114,40017.1267013889,2009-07-23,03:02:27
39.932678,116.473226,0,115,40017.1267592593,2009-07-23,03:02:32
39.932685,116.473305,0,114,40017.1268171296,2009-07-23,03:02:37
39.932692,116.473333,0,114,40017.126875,2009-07-23,03:02:42
39.932691,116.473401,0,110,40017.1269328704,2009-07-23,03:02:47
39.93269,116.473508,0,115,40017.1269907407,2009-07-23,03:02:52
39.932727,116.473596,0,120,40017.1270486111,2009-07-23,03:02:57
39.932747,116.473654,0,122,40017.1271064815,2009-07-23,03:03:02
39.932757,116.473689,0,122,40017.1271643518,2009-07-23,03:03:07
39.932756,116.473727,0,123,40017.1272222222,2009-07-23,03:03:12
39.932792,116.473807,0,125,40017.1272800926,2009-07-23,03:03:17
39.932815,116.473838,0,126,40017.127337963,2009-07-23,03:03:22
39.932817,116.473869,0,128,40017.1273958333,2009-07-23,03:03:27
39.932824,116.473898,0,131,40017.1274537037,2009-07-23,03:03:32
39.932831,116.473937,0,137,40017.1275115741,2009-07-23,03:03:37
39.932884,116.47401,0,150,40017.1275694444,2009-07-23,03:03:42
39.932907,116.47411,0,166,40017.1276273148,2009-07-23,03:03:47
39.932829,116.474207,0,167,40017.1276851852,2009-07-23,03:03:52
39.932786,116.474262,0,166,40017.1277430556,2009-07-23,03:03:57
39.932754,116.474305,0,166,40017.1278009259,2009-07-23,03:04:02
39.93274,116.474361,0,165,40017.1278587963,2009-07-23,03:04:07
39.932762,116.474439,0,164,40017.1279166667,2009-07-23,03:04:12
39.932798,116.474504,0,163,40017.127974537,2009-07-23,03:04:17
39.932837,116.474576,0,164,40017.1280324074,2009-07-23,03:04:22
39.932886,116.474634,0,171,40017.1280902778,2009-07-23,03:04:27
39.932908,116.474699,0,175,40017.1281481481,2009-07-23,03:04:32
39.932942,116.474752,0,179,40017.1282060185,2009-07-23,03:04:37
39.932959,116.474836,0,184,40017.1282638889,2009-07-23,03:04:42
39.932966,116.474907,0,187,40017.1283217593,2009-07-23,03:04:47
39.932943,116.474998,0,185,40017.1283796296,2009-07-23,03:04:52
39.932924,116.475085,0,183,40017.1284375,2009-07-23,03:04:57
39.932883,116.475132,0,184,40017.1284953704,2009-07-23,03:05:02
39.93289,116.475151,0,185,40017.1285532407,2009-07-23,03:05:07
39.932895,116.475176,0,186,40017.1286111111,2009-07-23,03:05:12
39.932897,116.475214,0,189,40017.1286689815,2009-07-23,03:05:17
39.932911,116.475277,0,192,40017.1287268519,2009-07-23,03:05:22
39.932913,116.475309,0,187,40017.1287847222,2009-07-23,03:05:27
39.932932,116.475346,0,187,40017.1288425926,2009-07-23,03:05:32
39.932913,116.475405,0,182,40017.128900463,2009-07-23,03:05:37
39.932959,116.475433,0,183,40017.1289583333,2009-07-23,03:05:42
39.932922,116.47551,0,171,40017.1290162037,2009-07-23,03:05:47
39.932927,116.475575,0,166,40017.1290740741,2009-07-23,03:05:52
39.93293,116.475653,0,161,40017.1291319444,2009-07-23,03:05:57
39.932917,116.475705,0,160,40017.1291898148,2009-07-23,03:06:02
39.932911,116.475755,0,162,40017.1292476852,2009-07-23,03:06:07
39.932917,116.475746,0,164,40017.1293055556,2009-07-23,03:06:12
39.932917,116.475746,0,164,40017.1293402778,2009-07-23,03:06:15
39.932918,116.475745,0,164,40017.1293634259,2009-07-23,03:06:17
39.932928,116.475743,0,161,40017.1294212963,2009-07-23,03:06:22
39.93292,116.475763,0,157,40017.1294791667,2009-07-23,03:06:27
39.932929,116.475747,0,156,40017.129537037,2009-07-23,03:06:32
39.932919,116.475723,0,157,40017.1295949074,2009-07-23,03:06:37
39.932906,116.475763,0,151,40017.1296527778,2009-07-23,03:06:42
39.932918,116.475777,0,148,40017.1297106481,2009-07-23,03:06:47
39.932909,116.475775,0,145,40017.1297685185,2009-07-23,03:06:52
39.932919,116.475765,0,147,40017.1298263889,2009-07-23,03:06:57
39.932933,116.475792,0,145,40017.1298842593,2009-07-23,03:07:02
39.932978,116.475815,0,142,40017.1299421296,2009-07-23,03:07:07
39.932978,116.475871,0,141,40017.13,2009-07-23,03:07:12
39.933017,116.47591,0,143,40017.1300578704,2009-07-23,03:07:17
39.933047,116.475978,0,149,40017.1301157407,2009-07-23,03:07:22
39.933017,116.476025,0,154,40017.1301736111,2009-07-23,03:07:27
39.933022,116.476112,0,155,40017.1302314815,2009-07-23,03:07:32
39.933038,116.476212,0,159,40017.1302893519,2009-07-23,03:07:37
39.933053,116.476289,0,163,40017.1303472222,2009-07-23,03:07:42
39.933052,116.476333,0,172,40017.1304050926,2009-07-23,03:07:47
39.933048,116.476407,0,180,40017.130462963,2009-07-23,03:07:52
39.933053,116.476464,0,192,40017.1305208333,2009-07-23,03:07:57
39.933054,116.476514,0,199,40017.1305787037,2009-07-23,03:08:02
39.933038,116.476548,0,206,40017.1306365741,2009-07-23,03:08:07
39.933017,116.476601,0,213,40017.1306944444,2009-07-23,03:08:12
39.932998,116.47663,0,212,40017.1307523148,2009-07-23,03:08:17
39.932976,116.476664,0,212,40017.1308101852,2009-07-23,03:08:22
39.93297,116.476714,0,210,40017.1308680556,2009-07-23,03:08:27
39.932957,116.476743,0,211,40017.1309259259,2009-07-23,03:08:32
39.932958,116.476802,0,214,40017.1309837963,2009-07-23,03:08:37
39.932976,116.476871,0,217,40017.1310416667,2009-07-23,03:08:42
39.932987,116.476903,0,218,40017.131099537,2009-07-23,03:08:47
39.932984,116.476931,0,219,40017.1311574074,2009-07-23,03:08:52
39.932949,116.476991,0,219,40017.1312152778,2009-07-23,03:08:57
39.932916,116.477057,0,215,40017.1312731481,2009-07-23,03:09:02
39.932905,116.477132,0,213,40017.1313310185,2009-07-23,03:09:07
39.932904,116.477186,0,211,40017.1313888889,2009-07-23,03:09:12
39.932892,116.477226,0,212,40017.1314467593,2009-07-23,03:09:17
39.932907,116.477288,0,210,40017.1315046296,2009-07-23,03:09:22
39.932877,116.477357,0,203,40017.1315625,2009-07-23,03:09:27
39.932843,116.477357,0,203,40017.1316203704,2009-07-23,03:09:32
39.932843,116.477357,0,203,40017.1316550926,2009-07-23,03:09:35
39.932839,116.477354,0,202,40017.1316782407,2009-07-23,03:09:37
39.932851,116.477366,0,202,40017.1317361111,2009-07-23,03:09:42
39.932841,116.477435,0,195,40017.1317939815,2009-07-23,03:09:47
39.932834,116.477487,0,193,40017.1318518519,2009-07-23,03:09:52
39.932859,116.477537,0,193,40017.1319097222,2009-07-23,03:09:57
39.932882,116.477581,0,193,40017.1319675926,2009-07-23,03:10:02
39.932881,116.477646,0,191,40017.132025463,2009-07-23,03:10:07
39.932889,116.477695,0,190,40017.1320833333,2009-07-23,03:10:12
39.932915,116.477761,0,190,40017.1321412037,2009-07-23,03:10:17
39.932935,116.477822,0,192,40017.1321990741,2009-07-23,03:10:22
39.932952,116.477885,0,196,40017.1322569444,2009-07-23,03:10:27
39.932957,116.477962,0,199,40017.1323148148,2009-07-23,03:10:32
39.932947,116.478014,0,204,40017.1323726852,2009-07-23,03:10:37
39.932924,116.478074,0,205,40017.1324305556,2009-07-23,03:10:42
39.932865,116.478122,0,199,40017.1324884259,2009-07-23,03:10:47
39.932854,116.478154,0,198,40017.1325462963,2009-07-23,03:10:52
39.932848,116.478189,0,197,40017.1326041667,2009-07-23,03:10:57
39.932875,116.478261,0,194,40017.132662037,2009-07-23,03:11:02
39.932881,116.478282,0,193,40017.1327199074,2009-07-23,03:11:07
39.932881,116.478282,0,193,40017.1327546296,2009-07-23,03:11:10
39.93288,116.478285,0,193,40017.1327777778,2009-07-23,03:11:12
39.932849,116.478276,0,192,40017.1328356481,2009-07-23,03:11:17
39.932824,116.478273,0,187,40017.1328935185,2009-07-23,03:11:22
39.932834,116.478269,0,185,40017.1329513889,2009-07-23,03:11:27
39.932877,116.478328,0,177,40017.1330092593,2009-07-23,03:11:32
39.9329,116.478334,0,171,40017.1330671296,2009-07-23,03:11:37
39.932923,116.478353,0,168,40017.133125,2009-07-23,03:11:42
39.932923,116.478353,0,168,40017.1331597222,2009-07-23,03:11:45
39.932924,116.478356,0,168,40017.1331828704,2009-07-23,03:11:47
39.932954,116.478407,0,170,40017.1332407407,2009-07-23,03:11:52
39.932982,116.478415,0,169,40017.1332986111,2009-07-23,03:11:57
39.932992,116.478406,0,166,40017.1333564815,2009-07-23,03:12:02
39.933057,116.478531,0,176,40017.1334143518,2009-07-23,03:12:07
39.933121,116.478625,0,170,40017.1334722222,2009-07-23,03:12:12
39.933184,116.478708,0,165,40017.1335300926,2009-07-23,03:12:17
39.933227,116.47877,0,160,40017.133587963,2009-07-23,03:12:22
39.933277,116.47881,0,155,40017.1336458333,2009-07-23,03:12:27
39.933338,116.478863,0,144,40017.1337037037,2009-07-23,03:12:32
39.93339,116.478906,0,142,40017.1337615741,2009-07-23,03:12:37
39.933408,116.47896,0,139,40017.1338194444,2009-07-23,03:12:42
39.933451,116.479005,0,138,40017.1338773148,2009-07-23,03:12:47
39.93347,116.479057,0,134,40017.1339351852,2009-07-23,03:12:52
39.933476,116.479101,0,128,40017.1339930556,2009-07-23,03:12:57
39.933473,116.479145,0,123,40017.1340509259,2009-07-23,03:13:02
39.933471,116.479203,0,116,40017.1341087963,2009-07-23,03:13:07
39.933469,116.479264,0,111,40017.1341666667,2009-07-23,03:13:12
39.933479,116.479323,0,107,40017.134224537,2009-07-23,03:13:17
39.93347,116.479388,0,103,40017.1342824074,2009-07-23,03:13:22
39.933466,116.479469,0,98,40017.1343402778,2009-07-23,03:13:27
39.933434,116.479494,0,95,40017.1343981481,2009-07-23,03:13:32
39.933394,116.479516,0,91,40017.1344560185,2009-07-23,03:13:37
39.933375,116.47954,0,87,40017.1345138889,2009-07-23,03:13:42
39.933389,116.479583,0,83,40017.1345717593,2009-07-23,03:13:47
39.933391,116.479623,0,78,40017.1346296296,2009-07-23,03:13:52
39.933387,116.479662,0,76,40017.1346875,2009-07-23,03:13:57
39.933374,116.479717,0,75,40017.1347453704,2009-07-23,03:14:02
39.933361,116.479781,0,75,40017.1348032407,2009-07-23,03:14:07
39.933339,116.479807,0,73,40017.1348611111,2009-07-23,03:14:12
39.933318,116.479819,0,72,40017.1349189815,2009-07-23,03:14:17
39.933309,116.479851,0,66,40017.1349768518,2009-07-23,03:14:22
39.933295,116.47991,0,65,40017.1350347222,2009-07-23,03:14:27
39.933279,116.479954,0,65,40017.1350925926,2009-07-23,03:14:32
39.933265,116.479995,0,64,40017.135150463,2009-07-23,03:14:37
39.933243,116.480032,0,59,40017.1352083333,2009-07-23,03:14:42
39.933217,116.480066,0,58,40017.1352662037,2009-07-23,03:14:47
39.933192,116.48013,0,56,40017.1353240741,2009-07-23,03:14:52
39.932981,116.480297,0,56,40017.140474537,2009-07-23,03:22:17
39.93292,116.480301,0,55,40017.1405324074,2009-07-23,03:22:22
39.932884,116.48032,0,56,40017.1405902778,2009-07-23,03:22:27
39.932854,116.480297,0,59,40017.1406481481,2009-07-23,03:22:32
39.932823,116.480254,0,60,40017.1407060185,2009-07-23,03:22:37
39.932804,116.480207,0,64,40017.1407638889,2009-07-23,03:22:42
39.932788,116.480197,0,65,40017.1408217593,2009-07-23,03:22:47
39.932753,116.48017,0,68,40017.1408796296,2009-07-23,03:22:52
39.932702,116.480144,0,72,40017.1409375,2009-07-23,03:22:57
39.932665,116.480118,0,71,40017.1409953704,2009-07-23,03:23:02
39.932634,116.480073,0,79,40017.1410532407,2009-07-23,03:23:07
39.932638,116.480072,0,79,40017.1411111111,2009-07-23,03:23:12
39.932638,116.480072,0,79,40017.1411458333,2009-07-23,03:23:15
39.932638,116.480068,0,79,40017.1411689815,2009-07-23,03:23:17
39.932646,116.480054,0,77,40017.1412268518,2009-07-23,03:23:22
39.93264,116.47997,0,78,40017.1412847222,2009-07-23,03:23:27
39.932627,116.479916,0,80,40017.1413425926,2009-07-23,03:23:32
39.932628,116.47987,0,85,40017.141400463,2009-07-23,03:23:37
39.932657,116.479822,0,88,40017.1414583333,2009-07-23,03:23:42
39.932676,116.479782,0,91,40017.1415162037,2009-07-23,03:23:47
39.932666,116.479747,0,95,40017.1415740741,2009-07-23,03:23:52
39.93266,116.479702,0,97,40017.1416319444,2009-07-23,03:23:57
39.932629,116.479644,0,98,40017.1416898148,2009-07-23,03:24:02
39.932632,116.479598,0,99,40017.1417476852,2009-07-23,03:24:07
39.932592,116.479529,0,103,40017.1418055556,2009-07-23,03:24:12
39.932597,116.479496,0,104,40017.1418634259,2009-07-23,03:24:17
39.9326,116.479446,0,106,40017.1419212963,2009-07-23,03:24:22
39.932596,116.479407,0,108,40017.1419791667,2009-07-23,03:24:27
39.932577,116.479338,0,113,40017.142037037,2009-07-23,03:24:32
39.932591,116.479244,0,108,40017.1420949074,2009-07-23,03:24:37
39.932592,116.479208,0,115,40017.1421527778,2009-07-23,03:24:42
39.932588,116.479169,0,120,40017.1422106481,2009-07-23,03:24:47
39.932559,116.479129,0,121,40017.1422685185,2009-07-23,03:24:52
39.932548,116.479056,0,124,40017.1423263889,2009-07-23,03:24:57
39.932517,116.478958,0,128,40017.1423842593,2009-07-23,03:25:02
39.932539,116.478849,0,137,40017.1424421296,2009-07-23,03:25:07
39.932521,116.478808,0,140,40017.1425,2009-07-23,03:25:12
39.932527,116.478718,0,146,40017.1425578704,2009-07-23,03:25:17
39.93252,116.478647,0,149,40017.1426157407,2009-07-23,03:25:22
39.9325,116.478577,0,152,40017.1426736111,2009-07-23,03:25:27
39.932478,116.47853,0,158,40017.1427314815,2009-07-23,03:25:32
39.932487,116.478491,0,164,40017.1427893518,2009-07-23,03:25:37
39.932512,116.478459,0,169,40017.1428472222,2009-07-23,03:25:42
39.932566,116.478429,0,168,40017.1429050926,2009-07-23,03:25:47
39.932592,116.478351,0,164,40017.142962963,2009-07-23,03:25:52
39.932609,116.478277,0,160,40017.1430208333,2009-07-23,03:25:57
39.932611,116.478162,0,153,40017.1430787037,2009-07-23,03:26:02
39.932617,116.47812,0,151,40017.1431365741,2009-07-23,03:26:07
39.932629,116.478073,0,152,40017.1431944444,2009-07-23,03:26:12
39.932656,116.477989,0,149,40017.1432523148,2009-07-23,03:26:17
39.932694,116.477916,0,146,40017.1433101852,2009-07-23,03:26:22
39.932734,116.477804,0,145,40017.1433680556,2009-07-23,03:26:27
39.932747,116.47779,0,144,40017.1434259259,2009-07-23,03:26:32
39.932764,116.477729,0,145,40017.1434837963,2009-07-23,03:26:37
39.932607,116.477674,0,137,40017.1435416667,2009-07-23,03:26:42
39.932598,116.477614,0,142,40017.143599537,2009-07-23,03:26:47
39.9326,116.477584,0,147,40017.1436574074,2009-07-23,03:26:52
39.932633,116.477548,0,156,40017.1437152778,2009-07-23,03:26:57
39.932666,116.477467,0,162,40017.1437731481,2009-07-23,03:27:02
39.932708,116.477384,0,167,40017.1438310185,2009-07-23,03:27:07
39.932722,116.477355,0,168,40017.1438888889,2009-07-23,03:27:12
39.932668,116.477374,0,168,40017.1439467593,2009-07-23,03:27:17
39.932585,116.477388,0,163,40017.1440046296,2009-07-23,03:27:22
39.932566,116.477419,0,164,40017.1440625,2009-07-23,03:27:27
39.932566,116.477421,0,164,40017.1441203704,2009-07-23,03:27:32
39.932565,116.477414,0,164,40017.1441782407,2009-07-23,03:27:37
39.932565,116.477414,0,164,40017.144212963,2009-07-23,03:27:40
39.932564,116.477408,0,164,40017.1442361111,2009-07-23,03:27:42
39.932561,116.47735,0,166,40017.1442939815,2009-07-23,03:27:47
39.932575,116.477246,0,166,40017.1443518519,2009-07-23,03:27:52
39.932557,116.477216,0,164,40017.1444097222,2009-07-23,03:27:57
39.932549,116.477168,0,169,40017.1444675926,2009-07-23,03:28:02
39.932547,116.477083,0,175,40017.144525463,2009-07-23,03:28:07
39.932535,116.477083,0,179,40017.1445833333,2009-07-23,03:28:12
39.932512,116.47707,0,186,40017.1446412037,2009-07-23,03:28:17
39.93252,116.477018,0,188,40017.1446990741,2009-07-23,03:28:22
39.932518,116.477009,0,189,40017.1447569444,2009-07-23,03:28:27
39.932533,116.47702,0,191,40017.1448148148,2009-07-23,03:28:32
39.932533,116.47702,0,191,40017.144849537,2009-07-23,03:28:35
39.932536,116.477022,0,191,40017.1448726852,2009-07-23,03:28:37
39.932532,116.477,0,191,40017.1449305556,2009-07-23,03:28:42
39.932523,116.477021,0,192,40017.1449884259,2009-07-23,03:28:47
39.932523,116.477021,0,192,40017.1450231481,2009-07-23,03:28:50
39.932523,116.477028,0,192,40017.1450462963,2009-07-23,03:28:52
39.932556,116.477019,0,188,40017.1451041667,2009-07-23,03:28:57
39.932561,116.47701,0,188,40017.145162037,2009-07-23,03:29:02
39.932561,116.47701,0,188,40017.1451967593,2009-07-23,03:29:05
39.932559,116.477003,0,188,40017.1452199074,2009-07-23,03:29:07
39.93253,116.477045,0,189,40017.1452777778,2009-07-23,03:29:12
39.932504,116.477095,0,189,40017.1453356481,2009-07-23,03:29:17
39.932474,116.477098,0,190,40017.1453935185,2009-07-23,03:29:22
39.932467,116.477114,0,191,40017.1454513889,2009-07-23,03:29:27
39.932446,116.477118,0,191,40017.1455092593,2009-07-23,03:29:32
39.932428,116.477092,0,192,40017.1455671296,2009-07-23,03:29:37
39.932428,116.477092,0,192,40017.1456018519,2009-07-23,03:29:40
39.93243,116.477085,0,192,40017.145625,2009-07-23,03:29:42
39.932397,116.477049,0,196,40017.1456828704,2009-07-23,03:29:47
39.93233,116.476965,0,211,40017.1457407407,2009-07-23,03:29:52
39.932323,116.476971,0,214,40017.1457986111,2009-07-23,03:29:57
39.932323,116.476971,0,214,40017.1458333333,2009-07-23,03:30:00
39.932323,116.476964,0,214,40017.1458564815,2009-07-23,03:30:02
39.93232,116.476939,0,215,40017.1459143519,2009-07-23,03:30:07
39.93229,116.476905,0,217,40017.1459722222,2009-07-23,03:30:12
39.932262,116.476928,0,219,40017.1460300926,2009-07-23,03:30:17
39.93226,116.476938,0,219,40017.146087963,2009-07-23,03:30:22
39.932251,116.476998,0,225,40017.1461458333,2009-07-23,03:30:27
39.932249,116.477015,0,229,40017.1462037037,2009-07-23,03:30:32
39.93224,116.477026,0,230,40017.1462615741,2009-07-23,03:30:37
39.932238,116.477031,0,230,40017.1463194444,2009-07-23,03:30:42
39.932238,116.477035,0,230,40017.1463773148,2009-07-23,03:30:47
39.932238,116.477031,0,231,40017.1464351852,2009-07-23,03:30:52
39.932238,116.477034,0,231,40017.1464930556,2009-07-23,03:30:57
39.932239,116.477032,0,231,40017.1465509259,2009-07-23,03:31:02
39.932239,116.477032,0,231,40017.1465856481,2009-07-23,03:31:05
39.932239,116.477028,0,231,40017.1466087963,2009-07-23,03:31:07
39.932238,116.477037,0,231,40017.1466666667,2009-07-23,03:31:12
39.932237,116.477042,0,232,40017.146724537,2009-07-23,03:31:17
39.932237,116.477042,0,232,40017.1467592593,2009-07-23,03:31:20
39.932235,116.47705,0,232,40017.1467824074,2009-07-23,03:31:22
39.932233,116.47706,0,233,40017.1468402778,2009-07-23,03:31:27
39.932232,116.477069,0,233,40017.1468981481,2009-07-23,03:31:32
39.93223,116.477079,0,233,40017.1469560185,2009-07-23,03:31:37
39.932226,116.477096,0,233,40017.1470138889,2009-07-23,03:31:42
39.932226,116.477098,0,234,40017.1470717593,2009-07-23,03:31:47
39.932226,116.477098,0,234,40017.1471064815,2009-07-23,03:31:50
39.932224,116.477103,0,234,40017.1471296296,2009-07-23,03:31:52
39.932222,116.477113,0,234,40017.1471875,2009-07-23,03:31:57
39.932222,116.477117,0,235,40017.1472453704,2009-07-23,03:32:02
39.932222,116.477117,0,235,40017.1472800926,2009-07-23,03:32:05
39.932221,116.477118,0,235,40017.1473032407,2009-07-23,03:32:07
39.932207,116.477148,0,236,40017.1473611111,2009-07-23,03:32:12
39.932197,116.477174,0,240,40017.1474189815,2009-07-23,03:32:17
39.932202,116.477175,0,241,40017.1474768519,2009-07-23,03:32:22
39.932202,116.477175,0,241,40017.1475115741,2009-07-23,03:32:25
39.932203,116.477169,0,241,40017.1475347222,2009-07-23,03:32:27
39.932197,116.477216,0,241,40017.1475925926,2009-07-23,03:32:32
39.932173,116.477271,0,242,40017.147650463,2009-07-23,03:32:37
39.93217,116.477279,0,242,40017.1477083333,2009-07-23,03:32:42
39.932169,116.477286,0,242,40017.1477662037,2009-07-23,03:32:47
39.932169,116.477286,0,242,40017.1478009259,2009-07-23,03:32:50
39.932169,116.477292,0,243,40017.1478240741,2009-07-23,03:32:52
39.93217,116.477281,0,242,40017.1478819444,2009-07-23,03:32:57
39.93217,116.477281,0,242,40017.1479398148,2009-07-23,03:33:02
39.932169,116.477284,0,243,40017.1479976852,2009-07-23,03:33:07
39.932168,116.477291,0,243,40017.1480555556,2009-07-23,03:33:12
39.932167,116.477298,0,243,40017.1481134259,2009-07-23,03:33:17
39.932167,116.477301,0,243,40017.1481712963,2009-07-23,03:33:22
39.932167,116.477301,0,243,40017.1482060185,2009-07-23,03:33:25
39.932167,116.477294,0,243,40017.1482291667,2009-07-23,03:33:27
39.932174,116.477274,0,244,40017.148287037,2009-07-23,03:33:32
39.932197,116.477147,0,248,40017.1483449074,2009-07-23,03:33:37
39.932187,116.477123,0,253,40017.1484027778,2009-07-23,03:33:42
39.932185,116.477122,0,253,40017.1484606481,2009-07-23,03:33:47
39.932185,116.477122,0,253,40017.1484953704,2009-07-23,03:33:50
39.932183,116.477128,0,254,40017.1485185185,2009-07-23,03:33:52
39.932179,116.477138,0,255,40017.1485763889,2009-07-23,03:33:57
39.932164,116.477162,0,256,40017.1486342593,2009-07-23,03:34:02
39.932149,116.477158,0,262,40017.1486921296,2009-07-23,03:34:07
39.932145,116.477173,0,263,40017.14875,2009-07-23,03:34:12
39.932132,116.477237,0,262,40017.1488078704,2009-07-23,03:34:17
39.932112,116.477325,0,261,40017.1488657407,2009-07-23,03:34:22
39.932091,116.477376,0,262,40017.1489236111,2009-07-23,03:34:27
39.93207,116.477415,0,265,40017.1489814815,2009-07-23,03:34:32
39.932062,116.477468,0,265,40017.1490393518,2009-07-23,03:34:37
39.932062,116.477454,0,268,40017.1490972222,2009-07-23,03:34:42
39.932063,116.477455,0,268,40017.1491550926,2009-07-23,03:34:47
39.932059,116.477462,0,269,40017.149212963,2009-07-23,03:34:52
39.932055,116.47747,0,270,40017.1492708333,2009-07-23,03:34:57
39.932056,116.477476,0,271,40017.1493287037,2009-07-23,03:35:02
39.932061,116.47747,0,272,40017.1493865741,2009-07-23,03:35:07
39.932061,116.47747,0,272,40017.1494212963,2009-07-23,03:35:10
39.932057,116.47747,0,273,40017.1494444444,2009-07-23,03:35:12
39.932052,116.47748,0,274,40017.1495023148,2009-07-23,03:35:17
39.932052,116.477481,0,275,40017.1495601852,2009-07-23,03:35:22
39.932052,116.477481,0,275,40017.1495949074,2009-07-23,03:35:25
39.932054,116.47748,0,276,40017.1496180556,2009-07-23,03:35:27
39.932081,116.477424,0,276,40017.1496759259,2009-07-23,03:35:32
39.932108,116.477327,0,276,40017.1497337963,2009-07-23,03:35:37
39.932123,116.477118,0,276,40017.1497916667,2009-07-23,03:35:42
39.932196,116.476763,0,274,40017.149849537,2009-07-23,03:35:47
39.932266,116.476244,0,270,40017.1499074074,2009-07-23,03:35:52
39.932301,116.47552,0,265,40017.1499652778,2009-07-23,03:35:57
39.932343,116.474871,0,259,40017.1500231481,2009-07-23,03:36:02
39.932367,116.474243,0,254,40017.1500810185,2009-07-23,03:36:07
39.932414,116.473656,0,250,40017.1501388889,2009-07-23,03:36:12
39.932512,116.47314,0,244,40017.1501967593,2009-07-23,03:36:17
39.932505,116.472917,0,238,40017.1502546296,2009-07-23,03:36:22
39.932572,116.472991,0,232,40017.1503125,2009-07-23,03:36:27
39.93257,116.472958,0,226,40017.1503703704,2009-07-23,03:36:32
39.932571,116.472932,0,220,40017.1504282407,2009-07-23,03:36:37
39.932575,116.472897,0,215,40017.1504861111,2009-07-23,03:36:42
39.932576,116.472857,0,210,40017.1505439815,2009-07-23,03:36:47
39.932578,116.472832,0,206,40017.1506018518,2009-07-23,03:36:52
39.932575,116.472809,0,203,40017.1506597222,2009-07-23,03:36:57
39.932579,116.472774,0,200,40017.1507175926,2009-07-23,03:37:02
39.93258,116.472757,0,200,40017.150775463,2009-07-23,03:37:07
39.932572,116.472733,0,199,40017.1508333333,2009-07-23,03:37:12
39.932572,116.472723,0,200,40017.1508912037,2009-07-23,03:37:17
39.932572,116.472716,0,200,40017.1509490741,2009-07-23,03:37:22
39.932572,116.472716,0,200,40017.1509837963,2009-07-23,03:37:25
39.932571,116.472709,0,201,40017.1510069444,2009-07-23,03:37:27
39.932571,116.472698,0,201,40017.1510648148,2009-07-23,03:37:32
39.932535,116.472638,0,199,40017.1511226852,2009-07-23,03:37:37
39.932474,116.472545,0,189,40017.1511805556,2009-07-23,03:37:42
39.932359,116.472526,0,185,40017.1512384259,2009-07-23,03:37:47
39.932238,116.472496,0,181,40017.1512962963,2009-07-23,03:37:52
39.932162,116.472423,0,179,40017.1513541667,2009-07-23,03:37:57
39.932113,116.472334,0,180,40017.151412037,2009-07-23,03:38:02
39.932109,116.472202,0,176,40017.1514699074,2009-07-23,03:38:07
39.932066,116.472153,0,174,40017.1515277778,2009-07-23,03:38:12
39.932018,116.472108,0,167,40017.1515856481,2009-07-23,03:38:17
39.931984,116.47206,0,156,40017.1516435185,2009-07-23,03:38:22
39.931924,116.472053,0,149,40017.1517013889,2009-07-23,03:38:27
39.931893,116.472049,0,147,40017.1517592593,2009-07-23,03:38:32
39.931935,116.472058,0,140,40017.1518171296,2009-07-23,03:38:37
39.931958,116.472025,0,147,40017.151875,2009-07-23,03:38:42
39.931973,116.471967,0,151,40017.1519328704,2009-07-23,03:38:47
39.931984,116.471929,0,156,40017.1519907407,2009-07-23,03:38:52
39.931995,116.47193,0,156,40017.1520486111,2009-07-23,03:38:57
39.932024,116.471911,0,157,40017.1521064815,2009-07-23,03:39:02
39.932028,116.471877,0,154,40017.1521643519,2009-07-23,03:39:07
39.932032,116.471833,0,153,40017.1522222222,2009-07-23,03:39:12
39.932047,116.471775,0,153,40017.1522800926,2009-07-23,03:39:17
39.932091,116.471602,0,148,40017.152337963,2009-07-23,03:39:22
39.932109,116.47154,0,148,40017.1523958333,2009-07-23,03:39:27
39.932151,116.471476,0,148,40017.1524537037,2009-07-23,03:39:32
39.932152,116.471448,0,146,40017.1525115741,2009-07-23,03:39:37
39.932144,116.471422,0,146,40017.1525694444,2009-07-23,03:39:42
39.932151,116.47141,0,145,40017.1526273148,2009-07-23,03:39:47
39.932153,116.471395,0,145,40017.1526851852,2009-07-23,03:39:52
39.932153,116.471395,0,145,40017.1527199074,2009-07-23,03:39:55
39.932154,116.471391,0,145,40017.1527430556,2009-07-23,03:39:57
39.932156,116.471409,0,145,40017.1528009259,2009-07-23,03:40:02
39.932161,116.471458,0,145,40017.1528587963,2009-07-23,03:40:07
39.932178,116.471437,0,145,40017.1529166667,2009-07-23,03:40:12
39.932181,116.47145,0,145,40017.152974537,2009-07-23,03:40:17
39.932211,116.471444,0,145,40017.1530324074,2009-07-23,03:40:22
39.932211,116.471444,0,145,40017.1530671296,2009-07-23,03:40:25
39.932209,116.471452,0,145,40017.1530902778,2009-07-23,03:40:27
39.93217,116.471482,0,145,40017.1531481481,2009-07-23,03:40:32
39.932193,116.47147,0,145,40017.1532060185,2009-07-23,03:40:37
39.932192,116.471477,0,145,40017.1532638889,2009-07-23,03:40:42
39.932191,116.471484,0,145,40017.1533217593,2009-07-23,03:40:47
39.93219,116.471492,0,145,40017.1533796296,2009-07-23,03:40:52
39.93219,116.471492,0,145,40017.1534143519,2009-07-23,03:40:55
39.932191,116.471491,0,145,40017.1534375,2009-07-23,03:40:57
39.932193,116.471481,0,145,40017.1534953704,2009-07-23,03:41:02
39.932194,116.471482,0,145,40017.1535532407,2009-07-23,03:41:07
39.932196,116.471476,0,145,40017.1536111111,2009-07-23,03:41:12
39.932196,116.471476,0,145,40017.1536458333,2009-07-23,03:41:15
39.932198,116.471469,0,145,40017.1536689815,2009-07-23,03:41:17
39.932217,116.471454,0,145,40017.1537268519,2009-07-23,03:41:22
39.932238,116.471428,0,145,40017.1537847222,2009-07-23,03:41:27
39.932238,116.471428,0,145,40017.1538194444,2009-07-23,03:41:30
39.93224,116.47143,0,145,40017.1538425926,2009-07-23,03:41:32
39.93224,116.47142,0,145,40017.153900463,2009-07-23,03:41:37
39.932242,116.471412,0,145,40017.1539583333,2009-07-23,03:41:42
39.932242,116.471417,0,145,40017.1540162037,2009-07-23,03:41:47
39.932242,116.471417,0,145,40017.1540509259,2009-07-23,03:41:50
39.932242,116.471416,0,145,40017.1540740741,2009-07-23,03:41:52
39.932274,116.471354,0,145,40017.1541319444,2009-07-23,03:41:57
39.932274,116.471331,0,145,40017.1541898148,2009-07-23,03:42:02
39.93246,116.471211,0,144,40017.156099537,2009-07-23,03:44:47
39.932514,116.471171,0,144,40017.1561574074,2009-07-23,03:44:52
39.932533,116.471146,0,144,40017.1562152778,2009-07-23,03:44:57
39.933135,116.47129,0,558,40017.1565625,2009-07-23,03:45:27
39.933097,116.471247,0,413,40017.1566203704,2009-07-23,03:45:32
39.932766,116.471545,0,167,40017.1566782407,2009-07-23,03:45:37
39.932765,116.471537,0,167,40017.1567361111,2009-07-23,03:45:42
39.932762,116.471542,0,166,40017.1567939815,2009-07-23,03:45:47
39.932761,116.47154,0,166,40017.1568518518,2009-07-23,03:45:52
39.932761,116.47154,0,166,40017.1568865741,2009-07-23,03:45:55
39.932761,116.471533,0,166,40017.1569097222,2009-07-23,03:45:57
39.93276,116.471523,0,166,40017.1569675926,2009-07-23,03:46:02
39.93276,116.471523,0,166,40017.1570023148,2009-07-23,03:46:05
39.932759,116.471531,0,166,40017.157025463,2009-07-23,03:46:07
39.932756,116.471509,0,166,40017.1570833333,2009-07-23,03:46:12
39.932644,116.471492,0,166,40017.1571412037,2009-07-23,03:46:17
39.932537,116.471475,0,166,40017.1571990741,2009-07-23,03:46:22
39.932512,116.471416,0,166,40017.1572569444,2009-07-23,03:46:27
39.932475,116.471403,0,166,40017.1573148148,2009-07-23,03:46:32
39.932454,116.471376,0,166,40017.1573726852,2009-07-23,03:46:37
39.932455,116.471342,0,166,40017.1574305556,2009-07-23,03:46:42
39.932507,116.471351,0,165,40017.1574884259,2009-07-23,03:46:47
39.932522,116.471335,0,164,40017.1575462963,2009-07-23,03:46:52
39.932483,116.471293,0,165,40017.1576041667,2009-07-23,03:46:57
39.932488,116.471253,0,165,40017.157662037,2009-07-23,03:47:02
39.932475,116.471233,0,165,40017.1577199074,2009-07-23,03:47:07
39.932438,116.471211,0,165,40017.1577777778,2009-07-23,03:47:12
39.932389,116.471248,0,165,40017.1578356481,2009-07-23,03:47:17
39.932423,116.471242,0,166,40017.1578935185,2009-07-23,03:47:22
39.932423,116.471242,0,166,40017.1579282407,2009-07-23,03:47:25
39.932424,116.471238,0,166,40017.1579513889,2009-07-23,03:47:27
39.932438,116.471219,0,166,40017.1580092593,2009-07-23,03:47:32
39.932444,116.471239,0,166,40017.1580671296,2009-07-23,03:47:37
39.932444,116.471239,0,166,40017.1581018518,2009-07-23,03:47:40
39.932445,116.471239,0,166,40017.158125,2009-07-23,03:47:42
39.932448,116.471228,0,166,40017.1581828704,2009-07-23,03:47:47
39.932448,116.471228,0,166,40017.1582175926,2009-07-23,03:47:50
39.932449,116.471228,0,166,40017.1582407407,2009-07-23,03:47:52
39.932328,116.471291,0,166,40017.1582986111,2009-07-23,03:47:57
39.932281,116.471325,0,166,40017.1583564815,2009-07-23,03:48:02
39.932281,116.471325,0,166,40017.1583912037,2009-07-23,03:48:05
39.932278,116.471333,0,166,40017.1584143518,2009-07-23,03:48:07
39.932272,116.471316,0,165,40017.1584722222,2009-07-23,03:48:12
39.932074,116.471389,0,159,40017.1630439815,2009-07-23,03:54:47
39.932045,116.471603,0,160,40017.1631018519,2009-07-23,03:54:52
39.932056,116.471665,0,160,40017.1631597222,2009-07-23,03:54:57
39.932019,116.471647,0,160,40017.1632175926,2009-07-23,03:55:02
39.932019,116.471647,0,160,40017.1632523148,2009-07-23,03:55:05
39.932018,116.471643,0,160,40017.163275463,2009-07-23,03:55:07
39.932015,116.471624,0,160,40017.1633333333,2009-07-23,03:55:12
39.932075,116.471552,0,160,40017.1633912037,2009-07-23,03:55:17
39.932298,116.47138,0,158,40017.1634490741,2009-07-23,03:55:22
39.932418,116.471298,0,157,40017.1635069444,2009-07-23,03:55:27
39.932453,116.471277,0,157,40017.1635648148,2009-07-23,03:55:32
39.932359,116.471326,0,157,40017.1636226852,2009-07-23,03:55:37
39.932346,116.471333,0,157,40017.1636805556,2009-07-23,03:55:42
39.932345,116.471329,0,157,40017.1637384259,2009-07-23,03:55:47
39.932345,116.471329,0,157,40017.1637731481,2009-07-23,03:55:50
39.932343,116.471323,0,157,40017.1637962963,2009-07-23,03:55:52
39.93237,116.471325,0,157,40017.1638541667,2009-07-23,03:55:57
39.932382,116.471344,0,157,40017.163912037,2009-07-23,03:56:02
39.93224,116.471402,0,157,40017.1639699074,2009-07-23,03:56:07
39.932251,116.471377,0,156,40017.1640277778,2009-07-23,03:56:12
39.932251,116.471371,0,156,40017.1640856481,2009-07-23,03:56:17
39.932251,116.471371,0,156,40017.1641203704,2009-07-23,03:56:20
39.932251,116.471364,0,156,40017.1641435185,2009-07-23,03:56:22
39.932239,116.47136,0,156,40017.1642013889,2009-07-23,03:56:27
39.932227,116.471347,0,156,40017.1642592593,2009-07-23,03:56:32
39.93222,116.47135,0,156,40017.1643171296,2009-07-23,03:56:37
39.93222,116.471348,0,156,40017.164375,2009-07-23,03:56:42
39.932221,116.471347,0,156,40017.1644328704,2009-07-23,03:56:47
39.932224,116.471341,0,156,40017.1644907407,2009-07-23,03:56:52
39.932224,116.471346,0,156,40017.1645486111,2009-07-23,03:56:57
39.932224,116.471346,0,156,40017.1645833333,2009-07-23,03:57:00
39.932224,116.471341,0,156,40017.1646064815,2009-07-23,03:57:02
39.932252,116.471318,0,156,40017.1646643518,2009-07-23,03:57:07
39.93207,116.471379,0,157,40017.1647222222,2009-07-23,03:57:12
39.932069,116.471388,0,157,40017.1647800926,2009-07-23,03:57:17
39.93207,116.471401,0,157,40017.164837963,2009-07-23,03:57:22
39.93207,116.471401,0,157,40017.1648726852,2009-07-23,03:57:25
39.932069,116.471403,0,157,40017.1648958333,2009-07-23,03:57:27
39.932136,116.471359,0,157,40017.1649537037,2009-07-23,03:57:32
39.932209,116.471334,0,157,40017.1650115741,2009-07-23,03:57:37
39.932256,116.471332,0,156,40017.1650694444,2009-07-23,03:57:42
39.932264,116.471323,0,156,40017.1651273148,2009-07-23,03:57:47
39.932274,116.471323,0,156,40017.1651851852,2009-07-23,03:57:52
39.932274,116.471323,0,156,40017.1652199074,2009-07-23,03:57:55
39.932273,116.471319,0,156,40017.1652430556,2009-07-23,03:57:57
39.932273,116.471308,0,156,40017.1653009259,2009-07-23,03:58:02
39.932228,116.471312,0,156,40017.1653587963,2009-07-23,03:58:07
39.932228,116.471312,0,156,40017.1653935185,2009-07-23,03:58:10
39.932233,116.471306,0,156,40017.1654166667,2009-07-23,03:58:12
39.932244,116.471287,0,156,40017.165474537,2009-07-23,03:58:17
39.932257,116.471332,0,157,40017.1655324074,2009-07-23,03:58:22
39.932262,116.471333,0,157,40017.1655902778,2009-07-23,03:58:27
39.932264,116.471326,0,157,40017.1656481481,2009-07-23,03:58:32
39.932264,116.471326,0,157,40017.1656828704,2009-07-23,03:58:35
39.932265,116.471321,0,157,40017.1657060185,2009-07-23,03:58:37
39.932493,116.471378,0,145,40017.1658796296,2009-07-23,03:58:52
39.932412,116.47145,0,163,40017.1659375,2009-07-23,03:58:57
39.932292,116.471548,0,167,40017.1659953704,2009-07-23,03:59:02
39.932273,116.471528,0,168,40017.1660532407,2009-07-23,03:59:07
39.932227,116.471486,0,165,40017.1661111111,2009-07-23,03:59:12
39.932225,116.471456,0,163,40017.1661689815,2009-07-23,03:59:17
39.932214,116.471447,0,160,40017.1662268518,2009-07-23,03:59:22
39.932199,116.471476,0,160,40017.1662847222,2009-07-23,03:59:27
39.932199,116.471476,0,160,40017.1663194444,2009-07-23,03:59:30
39.9322,116.471475,0,159,40017.1663425926,2009-07-23,03:59:32
39.93228,116.471402,0,158,40017.166400463,2009-07-23,03:59:37
39.932199,116.471354,0,157,40017.1664583333,2009-07-23,03:59:42
39.93222,116.471239,0,157,40017.1665162037,2009-07-23,03:59:47
39.932227,116.471261,0,158,40017.1665740741,2009-07-23,03:59:52
39.932114,116.471332,0,146,40017.1666319444,2009-07-23,03:59:57
39.931993,116.471365,0,125,40017.1666898148,2009-07-23,04:00:02
39.931978,116.471365,0,122,40017.1667476852,2009-07-23,04:00:07
39.931972,116.471378,0,121,40017.1668055556,2009-07-23,04:00:12
39.931934,116.471398,0,114,40017.1668634259,2009-07-23,04:00:17
39.931872,116.471352,0,103,40017.1669212963,2009-07-23,04:00:22
39.93191,116.47137,0,87,40017.1669791667,2009-07-23,04:00:27
39.93192,116.471369,0,83,40017.167037037,2009-07-23,04:00:32
39.932026,116.471422,0,76,40017.1670949074,2009-07-23,04:00:37
39.932099,116.471429,0,71,40017.1671527778,2009-07-23,04:00:42
39.93209,116.471403,0,68,40017.1672106481,2009-07-23,04:00:47
39.932087,116.471423,0,72,40017.1672685185,2009-07-23,04:00:52
39.932089,116.47142,0,72,40017.1673263889,2009-07-23,04:00:57
39.932089,116.47142,0,72,40017.1673611111,2009-07-23,04:01:00
39.93209,116.47142,0,72,40017.1673842593,2009-07-23,04:01:02
39.932109,116.471387,0,72,40017.1674421296,2009-07-23,04:01:07
39.932113,116.471328,0,73,40017.1675,2009-07-23,04:01:12
39.932075,116.471348,0,73,40017.1675578704,2009-07-23,04:01:17
39.932063,116.471359,0,73,40017.1676157407,2009-07-23,04:01:22
39.932063,116.471358,0,73,40017.1676736111,2009-07-23,04:01:27
39.932063,116.471358,0,73,40017.1677083333,2009-07-23,04:01:30
39.932066,116.471361,0,73,40017.1677314815,2009-07-23,04:01:32
39.932055,116.47137,0,73,40017.1677893519,2009-07-23,04:01:37
39.932055,116.471373,0,73,40017.1678472222,2009-07-23,04:01:42
39.932055,116.471373,0,73,40017.1679050926,2009-07-23,04:01:47
39.932055,116.471373,0,73,40017.1679398148,2009-07-23,04:01:50
39.932056,116.471369,0,73,40017.167962963,2009-07-23,04:01:52
39.932057,116.471355,0,73,40017.1680208333,2009-07-23,04:01:57
39.932057,116.471345,0,73,40017.1680787037,2009-07-23,04:02:02
39.932057,116.471347,0,73,40017.1681365741,2009-07-23,04:02:07
39.932058,116.471355,0,73,40017.1681944444,2009-07-23,04:02:12
39.932057,116.471359,0,73,40017.1682523148,2009-07-23,04:02:17
39.932057,116.471359,0,73,40017.168287037,2009-07-23,04:02:20
39.932057,116.471362,0,73,40017.1683101852,2009-07-23,04:02:22
39.932056,116.471375,0,73,40017.1683680556,2009-07-23,04:02:27
39.932081,116.471392,0,73,40017.1684259259,2009-07-23,04:02:32
39.932081,116.471392,0,73,40017.1684606481,2009-07-23,04:02:35
39.93208,116.471398,0,73,40017.1684837963,2009-07-23,04:02:37
39.932077,116.47141,0,73,40017.1685416667,2009-07-23,04:02:42
39.932077,116.47141,0,73,40017.1685763889,2009-07-23,04:02:45
39.932076,116.471414,0,73,40017.168599537,2009-07-23,04:02:47
39.932076,116.471403,0,73,40017.1686574074,2009-07-23,04:02:52
39.932076,116.471403,0,73,40017.1686921296,2009-07-23,04:02:55
39.932075,116.471405,0,72,40017.1687152778,2009-07-23,04:02:57
39.93206,116.471442,0,72,40017.1687731481,2009-07-23,04:03:02
39.932109,116.471429,0,72,40017.1688310185,2009-07-23,04:03:07
39.932109,116.471433,0,72,40017.1688888889,2009-07-23,04:03:12
39.932112,116.47143,0,72,40017.1689467593,2009-07-23,04:03:17
39.932113,116.471423,0,72,40017.1690046296,2009-07-23,04:03:22
39.932113,116.471421,0,72,40017.1690625,2009-07-23,04:03:27
39.932113,116.471421,0,72,40017.1691203704,2009-07-23,04:03:32
39.932112,116.471426,0,72,40017.1691782407,2009-07-23,04:03:37
39.932111,116.471428,0,72,40017.1692361111,2009-07-23,04:03:42
39.932111,116.471427,0,72,40017.1692939815,2009-07-23,04:03:47
39.932112,116.471421,0,72,40017.1693518519,2009-07-23,04:03:52
39.932112,116.471421,0,72,40017.1693865741,2009-07-23,04:03:55
39.93211,116.471428,0,72,40017.1694097222,2009-07-23,04:03:57
39.932109,116.471439,0,72,40017.1694675926,2009-07-23,04:04:02
39.932109,116.471442,0,72,40017.169525463,2009-07-23,04:04:07
39.93211,116.471436,0,72,40017.1695833333,2009-07-23,04:04:12
39.93211,116.471436,0,72,40017.1696180556,2009-07-23,04:04:15
39.932112,116.471429,0,72,40017.1696412037,2009-07-23,04:04:17
39.932122,116.471403,0,72,40017.1696990741,2009-07-23,04:04:22
39.932094,116.471511,0,64,40017.1697569444,2009-07-23,04:04:27
39.931626,116.471629,0,59,40017.1704513889,2009-07-23,04:05:27
39.931578,116.471583,0,3,40017.1705092593,2009-07-23,04:05:32
39.93159,116.4716,0,22,40017.1705671296,2009-07-23,04:05:37
39.932021,116.471409,0,32,40017.1713194444,2009-07-23,04:06:42
39.932924,116.471297,0,151,40017.1713773148,2009-07-23,04:06:47
39.932759,116.471306,0,163,40017.1714351852,2009-07-23,04:06:52
39.932773,116.47131,0,163,40017.1714930556,2009-07-23,04:06:57
39.932804,116.471284,0,162,40017.1715509259,2009-07-23,04:07:02
39.932794,116.471294,0,159,40017.1716087963,2009-07-23,04:07:07
39.932794,116.4713,0,159,40017.1716666667,2009-07-23,04:07:12
39.932793,116.471308,0,159,40017.171724537,2009-07-23,04:07:17
39.932789,116.471316,0,159,40017.1717824074,2009-07-23,04:07:22
39.932789,116.471316,0,159,40017.1718171296,2009-07-23,04:07:25
39.932783,116.471318,0,159,40017.1718402778,2009-07-23,04:07:27
39.932782,116.471306,0,159,40017.1718981481,2009-07-23,04:07:32
39.932161,116.47142,0,178,40017.1721296296,2009-07-23,04:07:52
39.932187,116.47137,0,171,40017.1721875,2009-07-23,04:07:57
39.932643,116.471312,0,693,40017.1728819444,2009-07-23,04:08:57
39.932788,116.471343,0,466,40017.1729398148,2009-07-23,04:09:02
39.932863,116.471395,0,358,40017.1729976852,2009-07-23,04:09:07
39.93289,116.471567,0,354,40017.1730555556,2009-07-23,04:09:12
39.932944,116.471483,0,350,40017.1731134259,2009-07-23,04:09:17
39.93297,116.471427,0,349,40017.1731712963,2009-07-23,04:09:22
39.93297,116.471427,0,349,40017.1732060185,2009-07-23,04:09:25
39.932968,116.471426,0,350,40017.1732291667,2009-07-23,04:09:27
39.932955,116.471424,0,353,40017.173287037,2009-07-23,04:09:32
39.932994,116.471327,0,353,40017.1733449074,2009-07-23,04:09:37
39.932244,116.471664,0,272,40017.1757175926,2009-07-23,04:13:02
39.932263,116.471748,0,333,40017.175775463,2009-07-23,04:13:07
39.932185,116.471459,0,246,40017.1758333333,2009-07-23,04:13:12
39.932127,116.471369,0,203,40017.1758912037,2009-07-23,04:13:17
39.932053,116.471383,0,169,40017.1759490741,2009-07-23,04:13:22
39.932027,116.471391,0,160,40017.1760069444,2009-07-23,04:13:27
39.932046,116.47138,0,160,40017.1760648148,2009-07-23,04:13:32
39.932059,116.471376,0,159,40017.1761226852,2009-07-23,04:13:37
39.93206,116.471372,0,159,40017.1761805556,2009-07-23,04:13:42
39.93206,116.471372,0,159,40017.1762152778,2009-07-23,04:13:45
39.932061,116.471365,0,159,40017.1762384259,2009-07-23,04:13:47
39.932063,116.471384,0,158,40017.1762962963,2009-07-23,04:13:52
39.931988,116.471456,0,157,40017.1763541667,2009-07-23,04:13:57
39.931988,116.471492,0,157,40017.176412037,2009-07-23,04:14:02
39.931956,116.471537,0,157,40017.1764699074,2009-07-23,04:14:07
39.931966,116.471505,0,157,40017.1765277778,2009-07-23,04:14:12
39.931977,116.471489,0,157,40017.1765856481,2009-07-23,04:14:17
39.931592,116.471528,0,-16,40017.18,2009-07-23,04:19:12
39.931681,116.471501,0,101,40017.1800578704,2009-07-23,04:19:17
39.932182,116.471498,0,134,40017.1801736111,2009-07-23,04:19:27
39.932109,116.471386,0,111,40017.1802314815,2009-07-23,04:19:32
39.932171,116.471346,0,111,40017.1802893518,2009-07-23,04:19:37
39.932209,116.471317,0,111,40017.1803472222,2009-07-23,04:19:42
39.93217,116.471347,0,101,40017.1804050926,2009-07-23,04:19:47
39.932285,116.471291,0,115,40017.180462963,2009-07-23,04:19:52
39.932331,116.471237,0,117,40017.1805208333,2009-07-23,04:19:57
39.932348,116.471231,0,111,40017.1805787037,2009-07-23,04:20:02
39.932206,116.469529,0,197,40017.2006597222,2009-07-23,04:48:57
39.932214,116.469549,0,198,40017.2007175926,2009-07-23,04:49:02
39.93218,116.469529,0,208,40017.200775463,2009-07-23,04:49:07
39.932158,116.46948,0,216,40017.2008333333,2009-07-23,04:49:12
39.932146,116.469416,0,225,40017.2008912037,2009-07-23,04:49:17
39.932144,116.46938,0,228,40017.2009490741,2009-07-23,04:49:22
39.93218,116.469318,0,225,40017.2010069444,2009-07-23,04:49:27
39.932181,116.469283,0,222,40017.2010648148,2009-07-23,04:49:32
39.932194,116.469237,0,221,40017.2011226852,2009-07-23,04:49:37
39.932179,116.4692,0,219,40017.2011805556,2009-07-23,04:49:42
39.932188,116.469149,0,215,40017.2012384259,2009-07-23,04:49:47
39.9322,116.469102,0,202,40017.2012962963,2009-07-23,04:49:52
39.932204,116.469049,0,197,40017.2013541667,2009-07-23,04:49:57
39.932219,116.468985,0,191,40017.201412037,2009-07-23,04:50:02
39.932351,116.468849,0,210,40017.2014699074,2009-07-23,04:50:07
39.932373,116.468756,0,214,40017.2015277778,2009-07-23,04:50:12
39.932322,116.468694,0,215,40017.2015856481,2009-07-23,04:50:17
39.932273,116.46866,0,222,40017.2016435185,2009-07-23,04:50:22
39.932224,116.468649,0,225,40017.2017013889,2009-07-23,04:50:27
39.932191,116.468614,0,228,40017.2017592593,2009-07-23,04:50:32
39.932159,116.468577,0,230,40017.2018171296,2009-07-23,04:50:37
39.932149,116.468546,0,229,40017.201875,2009-07-23,04:50:42
39.932121,116.468487,0,230,40017.2019328704,2009-07-23,04:50:47
39.932119,116.468423,0,229,40017.2019907407,2009-07-23,04:50:52
39.932159,116.468352,0,231,40017.2020486111,2009-07-23,04:50:57
39.932174,116.468269,0,230,40017.2021064815,2009-07-23,04:51:02
39.932197,116.468212,0,227,40017.2021643519,2009-07-23,04:51:07
39.932205,116.468157,0,222,40017.2022222222,2009-07-23,04:51:12
39.932225,116.468098,0,218,40017.2022800926,2009-07-23,04:51:17
39.932248,116.468056,0,217,40017.202337963,2009-07-23,04:51:22
39.932258,116.46797,0,214,40017.2023958333,2009-07-23,04:51:27
39.93228,116.467896,0,212,40017.2024537037,2009-07-23,04:51:32
39.932284,116.46783,0,210,40017.2025115741,2009-07-23,04:51:37
39.932264,116.467787,0,206,40017.2025694444,2009-07-23,04:51:42
39.93227,116.467728,0,205,40017.2026273148,2009-07-23,04:51:47
39.932268,116.467712,0,204,40017.2026851852,2009-07-23,04:51:52
39.932242,116.46768,0,206,40017.2027430556,2009-07-23,04:51:57
39.93219,116.467634,0,209,40017.2028009259,2009-07-23,04:52:02
39.932224,116.467541,0,219,40017.2028587963,2009-07-23,04:52:07
39.932168,116.467479,0,232,40017.2029166667,2009-07-23,04:52:12
39.932108,116.467431,0,237,40017.202974537,2009-07-23,04:52:17
39.932074,116.467383,0,241,40017.2030324074,2009-07-23,04:52:22
39.932047,116.467339,0,242,40017.2030902778,2009-07-23,04:52:27
39.932035,116.467318,0,241,40017.2031481481,2009-07-23,04:52:32
39.932035,116.467318,0,241,40017.2031828704,2009-07-23,04:52:35
39.932035,116.467315,0,241,40017.2032060185,2009-07-23,04:52:37
39.932061,116.467198,0,244,40017.2032638889,2009-07-23,04:52:42
39.932103,116.467114,0,241,40017.2033217593,2009-07-23,04:52:47
39.932103,116.467034,0,237,40017.2033796296,2009-07-23,04:52:52
39.932086,116.466985,0,237,40017.2034375,2009-07-23,04:52:57
39.932082,116.466905,0,235,40017.2034953704,2009-07-23,04:53:02
39.932051,116.46686,0,233,40017.2035532407,2009-07-23,04:53:07
39.932061,116.466809,0,233,40017.2036111111,2009-07-23,04:53:12
39.93205,116.466747,0,235,40017.2036689815,2009-07-23,04:53:17
39.932056,116.466682,0,236,40017.2037268518,2009-07-23,04:53:22
39.932118,116.46659,0,240,40017.2037847222,2009-07-23,04:53:27
39.932151,116.466561,0,244,40017.2038425926,2009-07-23,04:53:32
39.932157,116.466544,0,243,40017.203900463,2009-07-23,04:53:37
39.932161,116.466514,0,238,40017.2039583333,2009-07-23,04:53:42
39.932139,116.466488,0,231,40017.2040162037,2009-07-23,04:53:47
39.932138,116.466482,0,229,40017.2040740741,2009-07-23,04:53:52
39.932139,116.466477,0,229,40017.2041319444,2009-07-23,04:53:57
39.932139,116.466485,0,228,40017.2041898148,2009-07-23,04:54:02
39.932141,116.466482,0,228,40017.2042476852,2009-07-23,04:54:07
39.932143,116.466481,0,227,40017.2043055556,2009-07-23,04:54:12
39.932143,116.466481,0,227,40017.2043402778,2009-07-23,04:54:15
39.932151,116.466478,0,224,40017.2043634259,2009-07-23,04:54:17
39.93219,116.466439,0,216,40017.2044212963,2009-07-23,04:54:22
39.932209,116.46643,0,214,40017.2044791667,2009-07-23,04:54:27
39.932247,116.466425,0,206,40017.204537037,2009-07-23,04:54:32
39.93233,116.466409,0,198,40017.2045949074,2009-07-23,04:54:37
39.932424,116.466379,0,187,40017.2046527778,2009-07-23,04:54:42
39.932498,116.466348,0,177,40017.2047106481,2009-07-23,04:54:47
39.932508,116.466339,0,175,40017.2047685185,2009-07-23,04:54:52
39.932589,116.466341,0,167,40017.2048263889,2009-07-23,04:54:57
39.93266,116.466343,0,165,40017.2048842593,2009-07-23,04:55:02
39.932695,116.466357,0,154,40017.2049421296,2009-07-23,04:55:07
39.932735,116.466365,0,151,40017.205,2009-07-23,04:55:12
39.932796,116.466378,0,153,40017.2050578704,2009-07-23,04:55:17
39.932827,116.466384,0,151,40017.2051157407,2009-07-23,04:55:22
39.932886,116.466364,0,152,40017.2051736111,2009-07-23,04:55:27
39.93294,116.466343,0,150,40017.2052314815,2009-07-23,04:55:32
39.932992,116.466327,0,151,40017.2052893518,2009-07-23,04:55:37
39.933029,116.466331,0,151,40017.2053472222,2009-07-23,04:55:42
39.933077,116.46633,0,151,40017.2054050926,2009-07-23,04:55:47
39.933091,116.466335,0,151,40017.205462963,2009-07-23,04:55:52
39.933093,116.466333,0,151,40017.2055208333,2009-07-23,04:55:57
39.933093,116.466333,0,151,40017.2055555556,2009-07-23,04:56:00
39.933094,116.466336,0,150,40017.2055787037,2009-07-23,04:56:02
39.933118,116.466289,0,149,40017.2056365741,2009-07-23,04:56:07
39.933159,116.466257,0,149,40017.2056944444,2009-07-23,04:56:12
39.933212,116.466254,0,147,40017.2057523148,2009-07-23,04:56:17
39.933294,116.466319,0,145,40017.2058101852,2009-07-23,04:56:22
39.933332,116.466357,0,144,40017.2058680556,2009-07-23,04:56:27
39.933377,116.466394,0,139,40017.2059259259,2009-07-23,04:56:32
39.933431,116.466423,0,135,40017.2059837963,2009-07-23,04:56:37
39.93346,116.466423,0,130,40017.2060416667,2009-07-23,04:56:42
39.933501,116.466469,0,126,40017.206099537,2009-07-23,04:56:47
39.933513,116.466488,0,125,40017.2061574074,2009-07-23,04:56:52
39.93354,116.466509,0,125,40017.2062152778,2009-07-23,04:56:57
39.933559,116.466548,0,123,40017.2062731481,2009-07-23,04:57:02
39.933567,116.466579,0,121,40017.2063310185,2009-07-23,04:57:07
39.933591,116.466619,0,118,40017.2063888889,2009-07-23,04:57:12
39.933614,116.466667,0,114,40017.2064467593,2009-07-23,04:57:17
39.933647,116.466733,0,110,40017.2065046296,2009-07-23,04:57:22
39.933669,116.466783,0,110,40017.2065625,2009-07-23,04:57:27
39.933685,116.466839,0,107,40017.2066203704,2009-07-23,04:57:32
39.933722,116.466893,0,102,40017.2066782407,2009-07-23,04:57:37
39.933762,116.466916,0,98,40017.2067361111,2009-07-23,04:57:42
39.933795,116.466964,0,95,40017.2067939815,2009-07-23,04:57:47
39.933818,116.467008,0,90,40017.2068518519,2009-07-23,04:57:52
39.933825,116.467038,0,91,40017.2069097222,2009-07-23,04:57:57
39.933845,116.467087,0,89,40017.2069675926,2009-07-23,04:58:02
39.933851,116.467154,0,89,40017.207025463,2009-07-23,04:58:07
39.933899,116.467185,0,85,40017.2070833333,2009-07-23,04:58:12
39.933957,116.467197,0,81,40017.2071412037,2009-07-23,04:58:17
39.933988,116.467223,0,82,40017.2071990741,2009-07-23,04:58:22
39.934011,116.467252,0,80,40017.2072569444,2009-07-23,04:58:27
39.934072,116.467257,0,78,40017.2073148148,2009-07-23,04:58:32
39.934133,116.467239,0,76,40017.2073726852,2009-07-23,04:58:37
39.934207,116.467165,0,72,40017.2074305556,2009-07-23,04:58:42
39.934268,116.46714,0,73,40017.2074884259,2009-07-23,04:58:47
39.934321,116.467163,0,73,40017.2075462963,2009-07-23,04:58:52
39.934354,116.467229,0,78,40017.2076041667,2009-07-23,04:58:57
39.934392,116.467285,0,81,40017.207662037,2009-07-23,04:59:02
39.934426,116.467336,0,82,40017.2077199074,2009-07-23,04:59:07
39.934497,116.467372,0,85,40017.2077777778,2009-07-23,04:59:12
39.934519,116.467417,0,84,40017.2078356481,2009-07-23,04:59:17
39.934557,116.46748,0,85,40017.2078935185,2009-07-23,04:59:22
39.934606,116.467536,0,86,40017.2079513889,2009-07-23,04:59:27
39.934631,116.467561,0,89,40017.2080092593,2009-07-23,04:59:32
39.934589,116.46772,0,99,40017.2080671296,2009-07-23,04:59:37
39.934613,116.467767,0,103,40017.208125,2009-07-23,04:59:42
39.934692,116.467778,0,106,40017.2081828704,2009-07-23,04:59:47
39.934787,116.467793,0,108,40017.2082407407,2009-07-23,04:59:52
39.934899,116.46778,0,114,40017.2082986111,2009-07-23,04:59:57
39.934978,116.467791,0,119,40017.2083564815,2009-07-23,05:00:02
39.935062,116.467802,0,122,40017.2084143519,2009-07-23,05:00:07
39.935133,116.467825,0,125,40017.2084722222,2009-07-23,05:00:12
39.935186,116.46786,0,127,40017.2085300926,2009-07-23,05:00:17
39.935223,116.467879,0,128,40017.208587963,2009-07-23,05:00:22
39.935279,116.467909,0,127,40017.2086458333,2009-07-23,05:00:27
39.935307,116.467953,0,125,40017.2087037037,2009-07-23,05:00:32
39.935317,116.468062,0,128,40017.2087615741,2009-07-23,05:00:37
39.935352,116.468096,0,127,40017.2088194444,2009-07-23,05:00:42
39.935388,116.468115,0,125,40017.2088773148,2009-07-23,05:00:47
39.935423,116.468164,0,125,40017.2089351852,2009-07-23,05:00:52
39.935473,116.468183,0,127,40017.2089930556,2009-07-23,05:00:57
39.935478,116.468217,0,130,40017.2090509259,2009-07-23,05:01:02
39.935478,116.468217,0,130,40017.2090856481,2009-07-23,05:01:05
39.935481,116.468224,0,131,40017.2091087963,2009-07-23,05:01:07
39.935519,116.468222,0,132,40017.2091666667,2009-07-23,05:01:12
39.935545,116.468208,0,136,40017.209224537,2009-07-23,05:01:17
39.935547,116.46821,0,136,40017.2092824074,2009-07-23,05:01:22
39.935547,116.46821,0,136,40017.2093171296,2009-07-23,05:01:25
39.935549,116.468215,0,137,40017.2093402778,2009-07-23,05:01:27
39.935658,116.468265,0,139,40017.2093981481,2009-07-23,05:01:32
39.935687,116.468239,0,142,40017.2094560185,2009-07-23,05:01:37
39.935701,116.468222,0,143,40017.2095138889,2009-07-23,05:01:42
39.935719,116.468233,0,148,40017.2095717593,2009-07-23,05:01:47
39.93575,116.468255,0,152,40017.2096296296,2009-07-23,05:01:52
39.935752,116.468286,0,155,40017.2096875,2009-07-23,05:01:57
39.935756,116.468284,0,156,40017.2097453704,2009-07-23,05:02:02
39.935756,116.468284,0,156,40017.2097800926,2009-07-23,05:02:05
39.935759,116.468287,0,156,40017.2098032407,2009-07-23,05:02:07
39.935863,116.468411,0,160,40017.2098611111,2009-07-23,05:02:12
39.935983,116.468428,0,158,40017.2099189815,2009-07-23,05:02:17
39.936073,116.468383,0,153,40017.2099768519,2009-07-23,05:02:22
39.936133,116.468362,0,150,40017.2100347222,2009-07-23,05:02:27
39.93619,116.468348,0,147,40017.2100925926,2009-07-23,05:02:32
39.936267,116.468371,0,143,40017.210150463,2009-07-23,05:02:37
39.936337,116.468396,0,139,40017.2102083333,2009-07-23,05:02:42
39.936392,116.468411,0,138,40017.2102662037,2009-07-23,05:02:47
39.936441,116.468408,0,139,40017.2103240741,2009-07-23,05:02:52
39.936483,116.468406,0,137,40017.2103819444,2009-07-23,05:02:57
39.936528,116.46843,0,134,40017.2104398148,2009-07-23,05:03:02
39.936579,116.468468,0,131,40017.2104976852,2009-07-23,05:03:07
39.93664,116.468451,0,136,40017.2105555556,2009-07-23,05:03:12
39.936659,116.468465,0,137,40017.2106134259,2009-07-23,05:03:17
39.936667,116.46848,0,137,40017.2106712963,2009-07-23,05:03:22
39.936666,116.468483,0,136,40017.2107291667,2009-07-23,05:03:27
39.936666,116.468487,0,136,40017.210787037,2009-07-23,05:03:32
39.936666,116.468485,0,136,40017.2108449074,2009-07-23,05:03:37
39.936665,116.468492,0,136,40017.2109027778,2009-07-23,05:03:42
39.936665,116.468492,0,136,40017.2109375,2009-07-23,05:03:45
39.936671,116.468487,0,136,40017.2109606481,2009-07-23,05:03:47
39.936683,116.468496,0,135,40017.2110185185,2009-07-23,05:03:52
39.936683,116.468496,0,135,40017.2110532407,2009-07-23,05:03:55
39.936681,116.4685,0,134,40017.2110763889,2009-07-23,05:03:57
39.93665,116.468593,0,138,40017.2111342593,2009-07-23,05:04:02
39.93666,116.46864,0,145,40017.2111921296,2009-07-23,05:04:07
39.936692,116.468669,0,149,40017.21125,2009-07-23,05:04:12
39.936729,116.468686,0,150,40017.2113078704,2009-07-23,05:04:17
39.936768,116.468717,0,147,40017.2113657407,2009-07-23,05:04:22
39.936808,116.468735,0,146,40017.2114236111,2009-07-23,05:04:27
39.936872,116.468748,0,145,40017.2114814815,2009-07-23,05:04:32
39.936925,116.468743,0,140,40017.2115393518,2009-07-23,05:04:37
39.936967,116.468732,0,134,40017.2115972222,2009-07-23,05:04:42
39.937016,116.468724,0,126,40017.2116550926,2009-07-23,05:04:47
39.937055,116.468708,0,128,40017.211712963,2009-07-23,05:04:52
39.937055,116.468708,0,128,40017.2117476852,2009-07-23,05:04:55
39.937057,116.46871,0,126,40017.2117708333,2009-07-23,05:04:57
39.937117,116.468696,0,126,40017.2118287037,2009-07-23,05:05:02
39.937168,116.468676,0,128,40017.2118865741,2009-07-23,05:05:07
39.937206,116.468653,0,136,40017.2119444444,2009-07-23,05:05:12
39.93721,116.468652,0,136,40017.2120023148,2009-07-23,05:05:17
39.93721,116.468652,0,136,40017.212037037,2009-07-23,05:05:20
39.937211,116.468646,0,136,40017.2120601852,2009-07-23,05:05:22
39.937213,116.468656,0,144,40017.2121180556,2009-07-23,05:05:27
39.937195,116.468631,0,155,40017.2121759259,2009-07-23,05:05:32
39.937184,116.468627,0,160,40017.2122337963,2009-07-23,05:05:37
39.937175,116.46862,0,161,40017.2122916667,2009-07-23,05:05:42
39.937141,116.468599,0,165,40017.212349537,2009-07-23,05:05:47
39.937115,116.468587,0,166,40017.2124074074,2009-07-23,05:05:52
39.937065,116.468573,0,170,40017.2124652778,2009-07-23,05:05:57
39.937021,116.468571,0,174,40017.2125231481,2009-07-23,05:06:02
39.936965,116.468522,0,182,40017.2125810185,2009-07-23,05:06:07
39.936902,116.468476,0,199,40017.2126388889,2009-07-23,05:06:12
39.936842,116.468485,0,216,40017.2126967593,2009-07-23,05:06:17
39.936803,116.46853,0,225,40017.2127546296,2009-07-23,05:06:22
39.936806,116.468557,0,225,40017.2128125,2009-07-23,05:06:27
39.936807,116.46858,0,223,40017.2128703704,2009-07-23,05:06:32
39.936782,116.468602,0,227,40017.2129282407,2009-07-23,05:06:37
39.936769,116.468613,0,228,40017.2129861111,2009-07-23,05:06:42
39.936757,116.468603,0,229,40017.2130439815,2009-07-23,05:06:47
39.936734,116.468576,0,231,40017.2131018518,2009-07-23,05:06:52
39.936681,116.468574,0,236,40017.2131597222,2009-07-23,05:06:57
39.936626,116.468572,0,244,40017.2132175926,2009-07-23,05:07:02
39.936578,116.46856,0,247,40017.213275463,2009-07-23,05:07:07
39.936536,116.468553,0,251,40017.2133333333,2009-07-23,05:07:12
39.936496,116.468531,0,253,40017.2133912037,2009-07-23,05:07:17
39.936472,116.468531,0,255,40017.2134490741,2009-07-23,05:07:22
39.936441,116.468514,0,256,40017.2135069444,2009-07-23,05:07:27
39.936398,116.468507,0,259,40017.2135648148,2009-07-23,05:07:32
39.936398,116.468507,0,259,40017.213599537,2009-07-23,05:07:35
39.936404,116.468506,0,260,40017.2136226852,2009-07-23,05:07:37
39.936396,116.468485,0,261,40017.2136805556,2009-07-23,05:07:42
39.936366,116.468436,0,266,40017.2137384259,2009-07-23,05:07:47
39.93636,116.468424,0,266,40017.2137962963,2009-07-23,05:07:52
39.936352,116.468401,0,267,40017.2138541667,2009-07-23,05:07:57
39.936352,116.468401,0,267,40017.2138888889,2009-07-23,05:08:00
39.936358,116.468405,0,267,40017.213912037,2009-07-23,05:08:02
39.936359,116.46839,0,268,40017.2139699074,2009-07-23,05:08:07
39.936367,116.468373,0,268,40017.2140277778,2009-07-23,05:08:12
39.936392,116.468368,0,269,40017.2140856481,2009-07-23,05:08:17
39.936376,116.468327,0,272,40017.2141435185,2009-07-23,05:08:22
39.936376,116.468327,0,272,40017.2141782407,2009-07-23,05:08:25
39.936375,116.468326,0,272,40017.2142013889,2009-07-23,05:08:27
39.936359,116.468283,0,274,40017.2142592593,2009-07-23,05:08:32
39.9363,116.468169,0,282,40017.2143171296,2009-07-23,05:08:37
39.93627,116.468108,0,284,40017.214375,2009-07-23,05:08:42
39.936249,116.468062,0,287,40017.2144328704,2009-07-23,05:08:47
39.93625,116.46804,0,290,40017.2144907407,2009-07-23,05:08:52
39.936239,116.468033,0,292,40017.2145486111,2009-07-23,05:08:57
39.93624,116.468055,0,293,40017.2146064815,2009-07-23,05:09:02
39.936254,116.46818,0,299,40017.2146643519,2009-07-23,05:09:07
39.936278,116.468266,0,304,40017.2147222222,2009-07-23,05:09:12
39.936278,116.468265,0,304,40017.2147800926,2009-07-23,05:09:17
39.936277,116.468262,0,304,40017.214837963,2009-07-23,05:09:22
39.936277,116.468262,0,304,40017.2148726852,2009-07-23,05:09:25
39.936275,116.468269,0,305,40017.2148958333,2009-07-23,05:09:27
39.93624,116.468298,0,309,40017.2149537037,2009-07-23,05:09:32
39.936227,116.468336,0,309,40017.2150115741,2009-07-23,05:09:37
39.936227,116.468379,0,309,40017.2150694444,2009-07-23,05:09:42
39.936183,116.46838,0,311,40017.2151273148,2009-07-23,05:09:47
39.936173,116.468385,0,312,40017.2151851852,2009-07-23,05:09:52
39.936056,116.468366,0,315,40017.2152430556,2009-07-23,05:09:57
39.936026,116.468377,0,320,40017.2153009259,2009-07-23,05:10:02
39.935982,116.468335,0,322,40017.2153587963,2009-07-23,05:10:07
39.935981,116.46833,0,322,40017.2154166667,2009-07-23,05:10:12
39.935981,116.46833,0,322,40017.2154513889,2009-07-23,05:10:15
39.93598,116.468324,0,322,40017.215474537,2009-07-23,05:10:17
39.935985,116.468311,0,322,40017.2155324074,2009-07-23,05:10:22
39.935944,116.468222,0,322,40017.2155902778,2009-07-23,05:10:27
39.935944,116.468216,0,322,40017.2156481481,2009-07-23,05:10:32
39.935945,116.468211,0,322,40017.2157060185,2009-07-23,05:10:37
39.935945,116.468211,0,322,40017.2157407407,2009-07-23,05:10:40
39.935944,116.468213,0,322,40017.2157638889,2009-07-23,05:10:42
39.935941,116.468224,0,322,40017.2158217593,2009-07-23,05:10:47
39.935941,116.468224,0,322,40017.2158564815,2009-07-23,05:10:50
39.93594,116.468217,0,322,40017.2158796296,2009-07-23,05:10:52
39.935936,116.468179,0,322,40017.2159375,2009-07-23,05:10:57
39.935877,116.468146,0,325,40017.2159953704,2009-07-23,05:11:02
39.935826,116.468123,0,324,40017.2160532407,2009-07-23,05:11:07
39.935786,116.468127,0,327,40017.2161111111,2009-07-23,05:11:12
39.935782,116.468139,0,329,40017.2161689815,2009-07-23,05:11:17
39.935841,116.468295,0,323,40017.2162268519,2009-07-23,05:11:22
39.935893,116.46835,0,318,40017.2162847222,2009-07-23,05:11:27
39.935711,116.468342,0,307,40017.2163425926,2009-07-23,05:11:32
39.935672,116.468347,0,300,40017.216400463,2009-07-23,05:11:37
39.935653,116.468298,0,293,40017.2164583333,2009-07-23,05:11:42
39.935703,116.468232,0,290,40017.2165162037,2009-07-23,05:11:47
39.935672,116.468266,0,290,40017.2165740741,2009-07-23,05:11:52
39.93564,116.468303,0,289,40017.2166319444,2009-07-23,05:11:57
39.935592,116.468369,0,286,40017.2166898148,2009-07-23,05:12:02
39.935518,116.468482,0,283,40017.2167476852,2009-07-23,05:12:07
39.935478,116.468566,0,278,40017.2168055556,2009-07-23,05:12:12
39.93548,116.468574,0,276,40017.2168634259,2009-07-23,05:12:17
39.935481,116.468568,0,276,40017.2169212963,2009-07-23,05:12:22
39.935481,116.468568,0,276,40017.2169560185,2009-07-23,05:12:25
39.935481,116.468567,0,277,40017.2169791667,2009-07-23,05:12:27
39.93548,116.468576,0,277,40017.217037037,2009-07-23,05:12:32
39.935479,116.468584,0,277,40017.2170949074,2009-07-23,05:12:37
39.935485,116.46859,0,277,40017.2171527778,2009-07-23,05:12:42
39.935485,116.46859,0,277,40017.2171875,2009-07-23,05:12:45
39.935488,116.468595,0,277,40017.2172106481,2009-07-23,05:12:47
39.93549,116.468585,0,277,40017.2172685185,2009-07-23,05:12:52
39.935491,116.468575,0,277,40017.2173263889,2009-07-23,05:12:57
39.935491,116.468572,0,277,40017.2173842593,2009-07-23,05:13:02
39.935491,116.468567,0,277,40017.2174421296,2009-07-23,05:13:07
39.93549,116.468567,0,277,40017.2175,2009-07-23,05:13:12
39.93549,116.468566,0,277,40017.2175578704,2009-07-23,05:13:17
39.93549,116.468561,0,277,40017.2176157407,2009-07-23,05:13:22
39.93549,116.468553,0,276,40017.2176736111,2009-07-23,05:13:27
39.93549,116.468553,0,276,40017.2177083333,2009-07-23,05:13:30
39.93549,116.468556,0,276,40017.2177314815,2009-07-23,05:13:32
39.935488,116.468569,0,276,40017.2177893519,2009-07-23,05:13:37
39.935475,116.468627,0,276,40017.2178472222,2009-07-23,05:13:42
39.935454,116.468709,0,275,40017.2179050926,2009-07-23,05:13:47
39.935396,116.468742,0,274,40017.217962963,2009-07-23,05:13:52
39.935397,116.468756,0,274,40017.2180208333,2009-07-23,05:13:57
39.935394,116.468766,0,274,40017.2180787037,2009-07-23,05:14:02
39.935393,116.468773,0,274,40017.2181365741,2009-07-23,05:14:07
39.935387,116.468781,0,274,40017.2181944444,2009-07-23,05:14:12
39.935384,116.468787,0,274,40017.2182523148,2009-07-23,05:14:17
39.935381,116.468795,0,274,40017.2183101852,2009-07-23,05:14:22
39.935378,116.468801,0,274,40017.2183680556,2009-07-23,05:14:27
39.935377,116.468802,0,274,40017.2184259259,2009-07-23,05:14:32
39.935377,116.468802,0,274,40017.2184606481,2009-07-23,05:14:35
39.935375,116.468802,0,274,40017.2184837963,2009-07-23,05:14:37
39.935373,116.468812,0,274,40017.2185416667,2009-07-23,05:14:42
39.935371,116.468807,0,274,40017.218599537,2009-07-23,05:14:47
39.935369,116.468811,0,274,40017.2186574074,2009-07-23,05:14:52
39.935369,116.468811,0,274,40017.2186921296,2009-07-23,05:14:55
39.935366,116.468819,0,274,40017.2187152778,2009-07-23,05:14:57
39.935346,116.468824,0,274,40017.2187731481,2009-07-23,05:15:02
39.935314,116.468835,0,272,40017.2188310185,2009-07-23,05:15:07
39.935311,116.468846,0,272,40017.2188888889,2009-07-23,05:15:12
39.93531,116.468845,0,272,40017.2189467593,2009-07-23,05:15:17
39.93531,116.468845,0,272,40017.2189814815,2009-07-23,05:15:20
39.935309,116.468838,0,272,40017.2190046296,2009-07-23,05:15:22
39.935291,116.468819,0,272,40017.2190625,2009-07-23,05:15:27
39.935263,116.468806,0,270,40017.2191203704,2009-07-23,05:15:32
39.935262,116.468715,0,264,40017.2191782407,2009-07-23,05:15:37
39.935267,116.468597,0,261,40017.2192361111,2009-07-23,05:15:42
39.935307,116.468479,0,256,40017.2192939815,2009-07-23,05:15:47
39.935388,116.468279,0,245,40017.2193518518,2009-07-23,05:15:52
39.935395,116.468267,0,244,40017.2194097222,2009-07-23,05:15:57
39.935396,116.468268,0,244,40017.2194675926,2009-07-23,05:16:02
39.935394,116.468266,0,244,40017.219525463,2009-07-23,05:16:07
39.935394,116.468263,0,244,40017.2195833333,2009-07-23,05:16:12
39.935394,116.468263,0,244,40017.2196180556,2009-07-23,05:16:15
39.935396,116.468257,0,244,40017.2196412037,2009-07-23,05:16:17
39.935398,116.468235,0,244,40017.2196990741,2009-07-23,05:16:22
39.935402,116.468157,0,244,40017.2197569444,2009-07-23,05:16:27
39.935397,116.468107,0,244,40017.2198148148,2009-07-23,05:16:32
39.93541,116.468091,0,244,40017.2198726852,2009-07-23,05:16:37
39.934934,116.467976,0,254,40017.2203356481,2009-07-23,05:17:17
39.9349,116.468276,0,171,40017.2203935185,2009-07-23,05:17:22
39.934759,116.468568,0,168,40017.2204513889,2009-07-23,05:17:27
39.934793,116.468589,0,169,40017.2205092593,2009-07-23,05:17:32
39.934796,116.468598,0,169,40017.2205671296,2009-07-23,05:17:37
39.934796,116.468598,0,169,40017.2206018518,2009-07-23,05:17:40
39.934796,116.4686,0,169,40017.220625,2009-07-23,05:17:42
39.934798,116.468587,0,169,40017.2206828704,2009-07-23,05:17:47
39.9348,116.468576,0,169,40017.2207407407,2009-07-23,05:17:52
39.934801,116.46857,0,168,40017.2207986111,2009-07-23,05:17:57
39.934801,116.46857,0,168,40017.2208333333,2009-07-23,05:18:00
39.9348,116.468572,0,168,40017.2208564815,2009-07-23,05:18:02
39.934796,116.468605,0,169,40017.2209143518,2009-07-23,05:18:07
39.934793,116.468641,0,169,40017.2209722222,2009-07-23,05:18:12
39.934784,116.468636,0,169,40017.2210300926,2009-07-23,05:18:17
39.934787,116.468605,0,170,40017.221087963,2009-07-23,05:18:22
39.934803,116.468605,0,170,40017.2211458333,2009-07-23,05:18:27
39.934808,116.468616,0,170,40017.2212037037,2009-07-23,05:18:32
39.935514,116.467257,0,173,40017.221724537,2009-07-23,05:19:17
39.9355,116.46724,0,172,40017.2217824074,2009-07-23,05:19:22
39.935485,116.467262,0,196,40017.2218402778,2009-07-23,05:19:27
39.935485,116.467262,0,196,40017.221875,2009-07-23,05:19:30
39.935484,116.467255,0,175,40017.2218981481,2009-07-23,05:19:32
39.935459,116.467272,0,176,40017.2219560185,2009-07-23,05:19:37
39.935792,116.467403,0,178,40017.2224768519,2009-07-23,05:20:22
39.935545,116.467653,0,239,40017.2225347222,2009-07-23,05:20:27
39.935481,116.46742,0,255,40017.2282638889,2009-07-23,05:28:42
39.935829,116.467677,0,260,40017.2283217593,2009-07-23,05:28:47
39.935861,116.467603,0,263,40017.2283796296,2009-07-23,05:28:52
39.935878,116.467414,0,259,40017.2284375,2009-07-23,05:28:57
39.935873,116.46733,0,243,40017.2284953704,2009-07-23,05:29:02
39.935752,116.467229,0,226,40017.2285532407,2009-07-23,05:29:07
39.935732,116.467184,0,217,40017.2286111111,2009-07-23,05:29:12
39.935708,116.467154,0,217,40017.2286689815,2009-07-23,05:29:17
39.935721,116.467096,0,213,40017.2287268518,2009-07-23,05:29:22
39.935684,116.467064,0,210,40017.2287847222,2009-07-23,05:29:27
39.935634,116.467042,0,210,40017.2288425926,2009-07-23,05:29:32
39.935611,116.467025,0,208,40017.228900463,2009-07-23,05:29:37
39.935588,116.467025,0,208,40017.2289583333,2009-07-23,05:29:42
39.935517,116.467042,0,208,40017.2290162037,2009-07-23,05:29:47
39.935454,116.467046,0,211,40017.2290740741,2009-07-23,05:29:52
39.935393,116.467016,0,218,40017.2291319444,2009-07-23,05:29:57
39.934931,116.467288,0,227,40017.2291898148,2009-07-23,05:30:02
39.934495,116.467631,0,193,40017.2292476852,2009-07-23,05:30:07
39.934417,116.467485,0,171,40017.2293055556,2009-07-23,05:30:12
39.93439,116.467439,0,148,40017.2293634259,2009-07-23,05:30:17
39.934338,116.467391,0,145,40017.2294212963,2009-07-23,05:30:22
39.934292,116.467377,0,144,40017.2294791667,2009-07-23,05:30:27
39.934248,116.467348,0,142,40017.229537037,2009-07-23,05:30:32
39.934233,116.467303,0,138,40017.2295949074,2009-07-23,05:30:37
39.93421,116.467277,0,137,40017.2296527778,2009-07-23,05:30:42
39.934175,116.467248,0,139,40017.2297106481,2009-07-23,05:30:47
39.934129,116.467205,0,137,40017.2297685185,2009-07-23,05:30:52
39.934082,116.467176,0,136,40017.2298263889,2009-07-23,05:30:57
39.934045,116.46715,0,138,40017.2298842593,2009-07-23,05:31:02
39.934011,116.46711,0,138,40017.2299421296,2009-07-23,05:31:07
39.933987,116.467073,0,138,40017.23,2009-07-23,05:31:12
39.93396,116.467033,0,140,40017.2300578704,2009-07-23,05:31:17
39.933939,116.466985,0,138,40017.2301157407,2009-07-23,05:31:22
39.933935,116.46693,0,139,40017.2301736111,2009-07-23,05:31:27
39.933919,116.46688,0,140,40017.2302314815,2009-07-23,05:31:32
39.933887,116.466839,0,142,40017.2302893519,2009-07-23,05:31:37
39.933905,116.466784,0,146,40017.2303472222,2009-07-23,05:31:42
39.933914,116.466731,0,149,40017.2304050926,2009-07-23,05:31:47
39.933916,116.466689,0,152,40017.230462963,2009-07-23,05:31:52
39.933892,116.466657,0,155,40017.2305208333,2009-07-23,05:31:57
39.933857,116.466666,0,156,40017.2305787037,2009-07-23,05:32:02
39.933857,116.466666,0,156,40017.2306134259,2009-07-23,05:32:05
39.933855,116.46666,0,157,40017.2306365741,2009-07-23,05:32:07
39.933813,116.466665,0,157,40017.2306944444,2009-07-23,05:32:12
39.933669,116.466699,0,153,40017.2307523148,2009-07-23,05:32:17
39.933619,116.466686,0,153,40017.2308101852,2009-07-23,05:32:22
39.933567,116.466676,0,155,40017.2308680556,2009-07-23,05:32:27
39.933544,116.466696,0,157,40017.2309259259,2009-07-23,05:32:32
39.933507,116.466698,0,157,40017.2309837963,2009-07-23,05:32:37
39.933425,116.466664,0,159,40017.2310416667,2009-07-23,05:32:42
39.933354,116.466637,0,161,40017.231099537,2009-07-23,05:32:47
39.933287,116.466623,0,161,40017.2311574074,2009-07-23,05:32:52
39.933227,116.466631,0,160,40017.2312152778,2009-07-23,05:32:57
39.933184,116.466625,0,160,40017.2312731481,2009-07-23,05:33:02
39.933136,116.46661,0,158,40017.2313310185,2009-07-23,05:33:07
39.933097,116.46661,0,157,40017.2313888889,2009-07-23,05:33:12
39.933013,116.466638,0,154,40017.2314467593,2009-07-23,05:33:17
39.93295,116.466652,0,147,40017.2315046296,2009-07-23,05:33:22
39.932879,116.466686,0,135,40017.2315625,2009-07-23,05:33:27
39.932856,116.466689,0,134,40017.2316203704,2009-07-23,05:33:32
39.932794,116.46672,0,131,40017.2316782407,2009-07-23,05:33:37
39.932778,116.46672,0,130,40017.2317361111,2009-07-23,05:33:42
39.932719,116.466736,0,126,40017.2317939815,2009-07-23,05:33:47
39.932715,116.466727,0,125,40017.2318518519,2009-07-23,05:33:52
39.932707,116.466715,0,127,40017.2319097222,2009-07-23,05:33:57
39.9327,116.466727,0,125,40017.2319675926,2009-07-23,05:34:02
39.932664,116.466751,0,127,40017.232025463,2009-07-23,05:34:07
39.932664,116.466751,0,127,40017.2320601852,2009-07-23,05:34:10
39.932663,116.466758,0,127,40017.2320833333,2009-07-23,05:34:12
39.932656,116.466748,0,129,40017.2321412037,2009-07-23,05:34:17
39.932673,116.466782,0,129,40017.2321990741,2009-07-23,05:34:22
39.932691,116.466822,0,127,40017.2322569444,2009-07-23,05:34:27
39.932681,116.466843,0,129,40017.2323148148,2009-07-23,05:34:32
39.932672,116.466857,0,134,40017.2323726852,2009-07-23,05:34:37
39.932714,116.466899,0,136,40017.2324305556,2009-07-23,05:34:42
39.932718,116.466953,0,138,40017.2324884259,2009-07-23,05:34:47
39.932713,116.466993,0,139,40017.2325462963,2009-07-23,05:34:52
39.932729,116.467035,0,139,40017.2326041667,2009-07-23,05:34:57
39.932723,116.4671,0,139,40017.232662037,2009-07-23,05:35:02
39.932724,116.467184,0,137,40017.2327199074,2009-07-23,05:35:07
39.932722,116.467229,0,138,40017.2327777778,2009-07-23,05:35:12
39.932731,116.467311,0,137,40017.2328356481,2009-07-23,05:35:17
39.932727,116.467387,0,139,40017.2328935185,2009-07-23,05:35:22
39.932724,116.467462,0,140,40017.2329513889,2009-07-23,05:35:27
39.932728,116.467522,0,139,40017.2330092593,2009-07-23,05:35:32
39.932722,116.46758,0,133,40017.2330671296,2009-07-23,05:35:37
39.932708,116.467639,0,128,40017.233125,2009-07-23,05:35:42
39.932721,116.467704,0,129,40017.2331828704,2009-07-23,05:35:47
39.932739,116.467772,0,127,40017.2332407407,2009-07-23,05:35:52
39.932747,116.467817,0,125,40017.2332986111,2009-07-23,05:35:57
39.932763,116.467855,0,124,40017.2333564815,2009-07-23,05:36:02
39.932755,116.467905,0,121,40017.2334143519,2009-07-23,05:36:07
39.932756,116.467966,0,122,40017.2334722222,2009-07-23,05:36:12
39.932756,116.468032,0,120,40017.2335300926,2009-07-23,05:36:17
39.932754,116.468096,0,121,40017.233587963,2009-07-23,05:36:22
39.932752,116.468152,0,120,40017.2336458333,2009-07-23,05:36:27
39.932753,116.468219,0,120,40017.2337037037,2009-07-23,05:36:32
39.932751,116.468294,0,121,40017.2337615741,2009-07-23,05:36:37
39.932746,116.468357,0,119,40017.2338194444,2009-07-23,05:36:42
39.932739,116.46841,0,120,40017.2338773148,2009-07-23,05:36:47
39.932729,116.468466,0,120,40017.2339351852,2009-07-23,05:36:52
39.932722,116.468507,0,119,40017.2339930556,2009-07-23,05:36:57
39.932727,116.468571,0,118,40017.2340509259,2009-07-23,05:37:02
39.932727,116.468622,0,117,40017.2341087963,2009-07-23,05:37:07
39.932727,116.468683,0,115,40017.2341666667,2009-07-23,05:37:12
39.932741,116.468726,0,116,40017.234224537,2009-07-23,05:37:17
39.932738,116.468781,0,114,40017.2342824074,2009-07-23,05:37:22
39.932744,116.468839,0,115,40017.2343402778,2009-07-23,05:37:27
39.93275,116.468912,0,115,40017.2343981481,2009-07-23,05:37:32
39.932764,116.468945,0,114,40017.2344560185,2009-07-23,05:37:37
39.932762,116.469003,0,114,40017.2345138889,2009-07-23,05:37:42
39.932765,116.469052,0,114,40017.2345717593,2009-07-23,05:37:47
39.932775,116.469127,0,113,40017.2346296296,2009-07-23,05:37:52
39.932791,116.469167,0,115,40017.2346875,2009-07-23,05:37:57
39.932784,116.469222,0,115,40017.2347453704,2009-07-23,05:38:02
39.932783,116.469288,0,118,40017.2348032407,2009-07-23,05:38:07
39.932763,116.469359,0,116,40017.2348611111,2009-07-23,05:38:12
39.932764,116.469413,0,116,40017.2349189815,2009-07-23,05:38:17
39.932762,116.46949,0,115,40017.2349768518,2009-07-23,05:38:22
39.932754,116.469552,0,113,40017.2350347222,2009-07-23,05:38:27
39.932761,116.469611,0,109,40017.2350925926,2009-07-23,05:38:32
39.932748,116.469675,0,106,40017.235150463,2009-07-23,05:38:37
39.932743,116.469752,0,107,40017.2352083333,2009-07-23,05:38:42
39.932741,116.46981,0,105,40017.2352662037,2009-07-23,05:38:47
39.93276,116.46985,0,103,40017.2353240741,2009-07-23,05:38:52
39.932765,116.469905,0,101,40017.2353819444,2009-07-23,05:38:57
39.932756,116.469971,0,99,40017.2354398148,2009-07-23,05:39:02
39.932769,116.470032,0,101,40017.2354976852,2009-07-23,05:39:07
39.932779,116.470079,0,102,40017.2355555556,2009-07-23,05:39:12
39.932789,116.470131,0,103,40017.2356134259,2009-07-23,05:39:17
39.932795,116.470188,0,103,40017.2356712963,2009-07-23,05:39:22
39.9328,116.470246,0,101,40017.2357291667,2009-07-23,05:39:27
39.932801,116.47031,0,102,40017.235787037,2009-07-23,05:39:32
39.932805,116.47037,0,101,40017.2358449074,2009-07-23,05:39:37
39.93279,116.470432,0,100,40017.2359027778,2009-07-23,05:39:42
39.9328,116.470481,0,100,40017.2359606481,2009-07-23,05:39:47
39.932786,116.470556,0,104,40017.2360185185,2009-07-23,05:39:52
39.932775,116.470615,0,102,40017.2360763889,2009-07-23,05:39:57
39.932769,116.470679,0,99,40017.2361342593,2009-07-23,05:40:02
39.932779,116.470733,0,95,40017.2361921296,2009-07-23,05:40:07
39.932776,116.470787,0,91,40017.23625,2009-07-23,05:40:12
39.932772,116.470853,0,89,40017.2363078704,2009-07-23,05:40:17
39.93277,116.470916,0,97,40017.2363657407,2009-07-23,05:40:22
39.932757,116.470983,0,103,40017.2364236111,2009-07-23,05:40:27
39.932746,116.471027,0,113,40017.2364814815,2009-07-23,05:40:32
39.932754,116.471064,0,118,40017.2365393518,2009-07-23,05:40:37
39.932728,116.471091,0,120,40017.2365972222,2009-07-23,05:40:42
39.932719,116.47113,0,122,40017.2366550926,2009-07-23,05:40:47
39.932685,116.47116,0,124,40017.236712963,2009-07-23,05:40:52
39.932672,116.471179,0,125,40017.2367708333,2009-07-23,05:40:57
39.932671,116.471182,0,125,40017.2368287037,2009-07-23,05:41:02
39.932669,116.471188,0,125,40017.2368865741,2009-07-23,05:41:07
39.932667,116.471192,0,125,40017.2369444444,2009-07-23,05:41:12
39.932665,116.471193,0,125,40017.2370023148,2009-07-23,05:41:17
39.932665,116.471193,0,125,40017.237037037,2009-07-23,05:41:20
39.932664,116.471194,0,125,40017.2370601852,2009-07-23,05:41:22
39.932645,116.471209,0,124,40017.2371180556,2009-07-23,05:41:27
39.93262,116.471218,0,123,40017.2371759259,2009-07-23,05:41:32
39.932577,116.471142,0,82,40017.2422106481,2009-07-23,05:48:47
39.932567,116.470801,0,81,40017.2422685185,2009-07-23,05:48:52
39.932564,116.470267,0,77,40017.2423263889,2009-07-23,05:48:57
39.932603,116.469698,0,73,40017.2423842593,2009-07-23,05:49:02
39.9325,116.469022,0,71,40017.2424421296,2009-07-23,05:49:07
39.932483,116.468491,0,72,40017.2425,2009-07-23,05:49:12
39.932489,116.468067,0,72,40017.2425578704,2009-07-23,05:49:17
39.932481,116.467827,0,71,40017.2426157407,2009-07-23,05:49:22
39.932494,116.46778,0,70,40017.2426736111,2009-07-23,05:49:27
39.932494,116.46778,0,70,40017.2427083333,2009-07-23,05:49:30
39.932495,116.467785,0,69,40017.2427314815,2009-07-23,05:49:32
39.932513,116.467659,0,69,40017.2427893518,2009-07-23,05:49:37
39.93253,116.467242,0,69,40017.2428472222,2009-07-23,05:49:42
39.932546,116.466673,0,70,40017.2429050926,2009-07-23,05:49:47
39.932523,116.46598,0,71,40017.242962963,2009-07-23,05:49:52
39.932538,116.465218,0,69,40017.2430208333,2009-07-23,05:49:57
39.932527,116.464453,0,67,40017.2430787037,2009-07-23,05:50:02
39.932555,116.463684,0,67,40017.2431365741,2009-07-23,05:50:07
39.932582,116.463224,0,69,40017.2431944444,2009-07-23,05:50:12
39.932589,116.46293,0,72,40017.2432523148,2009-07-23,05:50:17
39.932588,116.462689,0,76,40017.2433101852,2009-07-23,05:50:22
39.932569,116.462495,0,80,40017.2433680556,2009-07-23,05:50:27
39.932568,116.462384,0,82,40017.2434259259,2009-07-23,05:50:32
39.93256,116.462188,0,86,40017.2434837963,2009-07-23,05:50:37
39.932562,116.462089,0,93,40017.2435416667,2009-07-23,05:50:42
39.932579,116.462081,0,94,40017.243599537,2009-07-23,05:50:47
39.932578,116.462086,0,95,40017.2436574074,2009-07-23,05:50:52
39.932578,116.462086,0,95,40017.2436921296,2009-07-23,05:50:55
39.932577,116.46209,0,95,40017.2437152778,2009-07-23,05:50:57
39.932585,116.462044,0,95,40017.2437731481,2009-07-23,05:51:02
39.932606,116.461748,0,100,40017.2438310185,2009-07-23,05:51:07
39.932587,116.461417,0,102,40017.2438888889,2009-07-23,05:51:12
39.932574,116.461178,0,109,40017.2439467593,2009-07-23,05:51:17
39.932593,116.461121,0,112,40017.2440046296,2009-07-23,05:51:22
39.932593,116.461121,0,112,40017.2440393518,2009-07-23,05:51:25
39.932594,116.461115,0,112,40017.2440625,2009-07-23,05:51:27
39.932592,116.461127,0,112,40017.2441203704,2009-07-23,05:51:32
39.932592,116.461133,0,112,40017.2441782407,2009-07-23,05:51:37
39.932592,116.461133,0,112,40017.244212963,2009-07-23,05:51:40
39.932592,116.461127,0,112,40017.2442361111,2009-07-23,05:51:42
39.932601,116.461085,0,112,40017.2442939815,2009-07-23,05:51:47
39.932598,116.46106,0,113,40017.2443518518,2009-07-23,05:51:52
39.932524,116.460767,0,125,40017.2444097222,2009-07-23,05:51:57
39.93256,116.460205,0,125,40017.2444675926,2009-07-23,05:52:02
39.932608,116.459551,0,129,40017.244525463,2009-07-23,05:52:07
39.932621,116.458829,0,136,40017.2445833333,2009-07-23,05:52:12
39.932608,116.45818,0,143,40017.2446412037,2009-07-23,05:52:17
39.932621,116.457792,0,147,40017.2446990741,2009-07-23,05:52:22
39.932597,116.457716,0,146,40017.2447569444,2009-07-23,05:52:27
39.93257,116.457692,0,151,40017.2448148148,2009-07-23,05:52:32
39.932567,116.457675,0,155,40017.2448726852,2009-07-23,05:52:37
39.932567,116.457658,0,157,40017.2449305556,2009-07-23,05:52:42
39.932506,116.457719,0,159,40017.2449884259,2009-07-23,05:52:47
39.932496,116.457425,0,160,40017.2450462963,2009-07-23,05:52:52
39.932562,116.457034,0,159,40017.2451041667,2009-07-23,05:52:57
39.932603,116.456582,0,151,40017.245162037,2009-07-23,05:53:02
39.932584,116.456333,0,132,40017.2452199074,2009-07-23,05:53:07
39.932584,116.456333,0,132,40017.2452546296,2009-07-23,05:53:10
39.932577,116.456333,0,126,40017.2452777778,2009-07-23,05:53:12
39.93258,116.456351,0,123,40017.2453356481,2009-07-23,05:53:17
39.932585,116.456364,0,122,40017.2453935185,2009-07-23,05:53:22
39.932585,116.456364,0,122,40017.2454282407,2009-07-23,05:53:25
39.932587,116.456363,0,122,40017.2454513889,2009-07-23,05:53:27
39.93259,116.456343,0,122,40017.2455092593,2009-07-23,05:53:32
39.932596,116.456317,0,122,40017.2455671296,2009-07-23,05:53:37
39.932606,116.456277,0,123,40017.245625,2009-07-23,05:53:42
39.932608,116.456234,0,123,40017.2456828704,2009-07-23,05:53:47
39.932608,116.456234,0,123,40017.2457175926,2009-07-23,05:53:50
39.932609,116.456227,0,124,40017.2457407407,2009-07-23,05:53:52
39.93261,116.456209,0,124,40017.2457986111,2009-07-23,05:53:57
39.93261,116.456205,0,125,40017.2458564815,2009-07-23,05:54:02
39.93261,116.456205,0,125,40017.2459143519,2009-07-23,05:54:07
39.93261,116.456205,0,125,40017.2459722222,2009-07-23,05:54:12
39.932611,116.4562,0,126,40017.2460300926,2009-07-23,05:54:17
39.932611,116.4562,0,126,40017.2460648148,2009-07-23,05:54:20
39.93261,116.456207,0,126,40017.246087963,2009-07-23,05:54:22
39.93261,116.456221,0,126,40017.2461458333,2009-07-23,05:54:27
39.93261,116.456249,0,126,40017.2462037037,2009-07-23,05:54:32
39.932617,116.456289,0,126,40017.2462615741,2009-07-23,05:54:37
39.932615,116.456313,0,126,40017.2463194444,2009-07-23,05:54:42
39.932615,116.456313,0,126,40017.2463541667,2009-07-23,05:54:45
39.932615,116.456312,0,125,40017.2463773148,2009-07-23,05:54:47
39.932607,116.456123,0,125,40017.2464351852,2009-07-23,05:54:52
39.932595,116.455679,0,126,40017.2464930556,2009-07-23,05:54:57
39.932514,116.455024,0,126,40017.2465509259,2009-07-23,05:55:02
39.93242,116.454307,0,123,40017.2466087963,2009-07-23,05:55:07
39.932382,116.453817,0,134,40017.2466666667,2009-07-23,05:55:12
39.932323,116.453226,0,152,40017.246724537,2009-07-23,05:55:17
39.932263,116.452629,0,174,40017.2467824074,2009-07-23,05:55:22
39.932228,116.451999,0,197,40017.2468402778,2009-07-23,05:55:27
39.932196,116.451821,0,209,40017.2468981481,2009-07-23,05:55:32
39.932168,116.451695,0,222,40017.2469560185,2009-07-23,05:55:37
39.932154,116.451522,0,252,40017.2470138889,2009-07-23,05:55:42
39.932192,116.451231,0,278,40017.2470717593,2009-07-23,05:55:47
39.932298,116.45073,0,295,40017.2471296296,2009-07-23,05:55:52
39.932323,116.45006,0,307,40017.2471875,2009-07-23,05:55:57
39.932261,116.449419,0,298,40017.2472453704,2009-07-23,05:56:02
39.932318,116.448882,0,272,40017.2473032407,2009-07-23,05:56:07
39.932397,116.448433,0,255,40017.2473611111,2009-07-23,05:56:12
39.932415,116.448212,0,243,40017.2474189815,2009-07-23,05:56:17
39.932457,116.448207,0,240,40017.2474768519,2009-07-23,05:56:22
39.932457,116.448207,0,240,40017.2475115741,2009-07-23,05:56:25
39.932456,116.448213,0,240,40017.2475347222,2009-07-23,05:56:27
39.932461,116.448224,0,239,40017.2475925926,2009-07-23,05:56:32
39.932461,116.448224,0,239,40017.2476273148,2009-07-23,05:56:35
39.932466,116.448216,0,239,40017.247650463,2009-07-23,05:56:37
39.932468,116.4482,0,238,40017.2477083333,2009-07-23,05:56:42
39.932501,116.448212,0,238,40017.2477662037,2009-07-23,05:56:47
39.932522,116.448225,0,238,40017.2478240741,2009-07-23,05:56:52
39.932525,116.448243,0,237,40017.2478819444,2009-07-23,05:56:57
39.932534,116.448256,0,237,40017.2479398148,2009-07-23,05:57:02
39.932535,116.448263,0,237,40017.2479976852,2009-07-23,05:57:07
39.932535,116.448263,0,237,40017.2480324074,2009-07-23,05:57:10
39.932538,116.448268,0,237,40017.2480555556,2009-07-23,05:57:12
39.932574,116.448281,0,237,40017.2481134259,2009-07-23,05:57:17
39.932612,116.448284,0,237,40017.2481712963,2009-07-23,05:57:22
39.932644,116.448273,0,236,40017.2482291667,2009-07-23,05:57:27
39.932903,116.448327,0,241,40017.2504282407,2009-07-23,06:00:37
39.932925,116.448336,0,241,40017.2504861111,2009-07-23,06:00:42
39.932984,116.448365,0,240,40017.2505439815,2009-07-23,06:00:47
39.933017,116.448388,0,240,40017.2506018518,2009-07-23,06:00:52
39.933052,116.448395,0,240,40017.2506597222,2009-07-23,06:00:57
39.933057,116.448409,0,241,40017.2507175926,2009-07-23,06:01:02
39.93415,116.448036,0,205,40017.2557523148,2009-07-23,06:08:17
39.934205,116.448015,0,215,40017.2558101852,2009-07-23,06:08:22
39.934277,116.447929,0,270,40017.2558680556,2009-07-23,06:08:27
39.934263,116.447937,0,296,40017.2559259259,2009-07-23,06:08:32
39.934205,116.447963,0,283,40017.2559837963,2009-07-23,06:08:37
39.934233,116.447991,0,270,40017.2560416667,2009-07-23,06:08:42
39.934279,116.447978,0,257,40017.256099537,2009-07-23,06:08:47
39.934307,116.447947,0,254,40017.2561574074,2009-07-23,06:08:52
39.934313,116.447945,0,253,40017.2562152778,2009-07-23,06:08:57
39.934313,116.447945,0,253,40017.25625,2009-07-23,06:09:00
39.93432,116.447938,0,250,40017.2562731481,2009-07-23,06:09:02
39.934322,116.44792,0,253,40017.2563310185,2009-07-23,06:09:07
39.93432,116.447906,0,254,40017.2563888889,2009-07-23,06:09:12
39.934321,116.447902,0,254,40017.2564467593,2009-07-23,06:09:17
39.934321,116.447902,0,254,40017.2564814815,2009-07-23,06:09:20
39.934322,116.447909,0,254,40017.2565046296,2009-07-23,06:09:22
39.934349,116.447954,0,254,40017.2565625,2009-07-23,06:09:27
39.934383,116.448016,0,252,40017.2566203704,2009-07-23,06:09:32
39.934408,116.448063,0,247,40017.2566782407,2009-07-23,06:09:37
39.934413,116.448098,0,245,40017.2567361111,2009-07-23,06:09:42
39.934413,116.448098,0,245,40017.2567708333,2009-07-23,06:09:45
39.934409,116.448095,0,243,40017.2567939815,2009-07-23,06:09:47
39.934431,116.448111,0,243,40017.2568518519,2009-07-23,06:09:52
39.934456,116.448127,0,242,40017.2569097222,2009-07-23,06:09:57
39.934525,116.448139,0,237,40017.2569675926,2009-07-23,06:10:02
39.934536,116.448192,0,236,40017.257025463,2009-07-23,06:10:07
39.934539,116.448233,0,232,40017.2570833333,2009-07-23,06:10:12
39.934522,116.448314,0,234,40017.2571412037,2009-07-23,06:10:17
39.934505,116.448389,0,235,40017.2571990741,2009-07-23,06:10:22
39.934516,116.448429,0,236,40017.2572569444,2009-07-23,06:10:27
39.934521,116.448493,0,237,40017.2573148148,2009-07-23,06:10:32
39.934516,116.448537,0,238,40017.2573726852,2009-07-23,06:10:37
39.934544,116.448705,0,233,40017.2574305556,2009-07-23,06:10:42
39.93457,116.448822,0,227,40017.2574884259,2009-07-23,06:10:47
39.93457,116.448912,0,217,40017.2575462963,2009-07-23,06:10:52
39.934583,116.44898,0,209,40017.2576041667,2009-07-23,06:10:57
39.934564,116.449039,0,208,40017.257662037,2009-07-23,06:11:02
39.934539,116.449077,0,208,40017.2577199074,2009-07-23,06:11:07
39.934535,116.449114,0,210,40017.2577777778,2009-07-23,06:11:12
39.934539,116.449127,0,210,40017.2578356481,2009-07-23,06:11:17
39.934537,116.449125,0,210,40017.2578935185,2009-07-23,06:11:22
39.934537,116.449125,0,210,40017.2579282407,2009-07-23,06:11:25
39.934537,116.449123,0,211,40017.2579513889,2009-07-23,06:11:27
39.934483,116.449178,0,219,40017.2580092593,2009-07-23,06:11:32
39.934483,116.449178,0,219,40017.2580439815,2009-07-23,06:11:35
39.934483,116.449184,0,220,40017.2580671296,2009-07-23,06:11:37
39.934475,116.449216,0,223,40017.258125,2009-07-23,06:11:42
39.934448,116.449241,0,225,40017.2581828704,2009-07-23,06:11:47
39.934441,116.449278,0,227,40017.2582407407,2009-07-23,06:11:52
39.934442,116.449291,0,227,40017.2582986111,2009-07-23,06:11:57
39.934442,116.449299,0,227,40017.2583564815,2009-07-23,06:12:02
39.934442,116.449299,0,227,40017.2583912037,2009-07-23,06:12:05
39.934442,116.449291,0,227,40017.2584143518,2009-07-23,06:12:07
39.934443,116.449281,0,227,40017.2584722222,2009-07-23,06:12:12
39.934443,116.449281,0,227,40017.2585069444,2009-07-23,06:12:15
39.934443,116.449278,0,228,40017.2585300926,2009-07-23,06:12:17
39.934443,116.449288,0,228,40017.258587963,2009-07-23,06:12:22
39.934444,116.449288,0,228,40017.2586458333,2009-07-23,06:12:27
39.934443,116.449287,0,228,40017.2587037037,2009-07-23,06:12:32
39.934439,116.449295,0,229,40017.2587615741,2009-07-23,06:12:37
39.934441,116.449298,0,229,40017.2588194444,2009-07-23,06:12:42
39.934441,116.449298,0,229,40017.2588541667,2009-07-23,06:12:45
39.93444,116.449302,0,230,40017.2588773148,2009-07-23,06:12:47
39.934391,116.449328,0,233,40017.2589351852,2009-07-23,06:12:52
39.934379,116.449352,0,238,40017.2589930556,2009-07-23,06:12:57
39.934342,116.449343,0,248,40017.2590509259,2009-07-23,06:13:02
39.934223,116.449407,0,252,40017.2591087963,2009-07-23,06:13:07
39.934223,116.449407,0,252,40017.2591435185,2009-07-23,06:13:10
39.934223,116.449408,0,254,40017.2591666667,2009-07-23,06:13:12
39.93423,116.449463,0,255,40017.259224537,2009-07-23,06:13:17
39.934251,116.449538,0,255,40017.2592824074,2009-07-23,06:13:22
39.934317,116.449576,0,248,40017.2593402778,2009-07-23,06:13:27
39.934368,116.449571,0,240,40017.2593981481,2009-07-23,06:13:32
39.934423,116.449641,0,233,40017.2594560185,2009-07-23,06:13:37
39.934448,116.449698,0,229,40017.2595138889,2009-07-23,06:13:42
39.934432,116.449768,0,225,40017.2595717593,2009-07-23,06:13:47
39.934327,116.449807,0,221,40017.2596296296,2009-07-23,06:13:52
39.934318,116.449831,0,221,40017.2596875,2009-07-23,06:13:57
39.934314,116.449859,0,220,40017.2597453704,2009-07-23,06:14:02
39.934299,116.449889,0,219,40017.2598032407,2009-07-23,06:14:07
39.934245,116.449914,0,219,40017.2598611111,2009-07-23,06:14:12
39.934132,116.449923,0,218,40017.2599189815,2009-07-23,06:14:17
39.934276,116.449638,0,176,40017.2621180556,2009-07-23,06:17:27
39.934231,116.449593,0,175,40017.2621759259,2009-07-23,06:17:32
39.934215,116.449558,0,181,40017.2622337963,2009-07-23,06:17:37
39.934193,116.449538,0,187,40017.2622916667,2009-07-23,06:17:42
39.934195,116.449547,0,187,40017.262349537,2009-07-23,06:17:47
39.93422,116.449483,0,202,40017.2624074074,2009-07-23,06:17:52
39.934241,116.449446,0,212,40017.2624652778,2009-07-23,06:17:57
39.934241,116.449446,0,212,40017.2625,2009-07-23,06:18:00
39.934241,116.449444,0,213,40017.2625231481,2009-07-23,06:18:02
39.934289,116.449345,0,214,40017.2625810185,2009-07-23,06:18:07
39.934289,116.449345,0,214,40017.2626157407,2009-07-23,06:18:10
39.93429,116.449339,0,215,40017.2626388889,2009-07-23,06:18:12
39.934276,116.449305,0,216,40017.2626967593,2009-07-23,06:18:17
39.934237,116.449252,0,219,40017.2627546296,2009-07-23,06:18:22
39.934235,116.449258,0,220,40017.2628125,2009-07-23,06:18:27
39.934235,116.449258,0,220,40017.2628472222,2009-07-23,06:18:30
39.934233,116.449264,0,220,40017.2628703704,2009-07-23,06:18:32
39.93419,116.449279,0,222,40017.2629282407,2009-07-23,06:18:37
39.934087,116.44927,0,227,40017.2629861111,2009-07-23,06:18:42
39.933987,116.449258,0,232,40017.2630439815,2009-07-23,06:18:47
39.933944,116.449218,0,232,40017.2631018519,2009-07-23,06:18:52
39.93391,116.449203,0,235,40017.2631597222,2009-07-23,06:18:57
39.933829,116.449183,0,236,40017.2632175926,2009-07-23,06:19:02
39.933806,116.449112,0,236,40017.263275463,2009-07-23,06:19:07
39.933783,116.449071,0,234,40017.2633333333,2009-07-23,06:19:12
39.933741,116.449071,0,234,40017.2633912037,2009-07-23,06:19:17
39.933697,116.449063,0,234,40017.2634490741,2009-07-23,06:19:22
39.933695,116.449073,0,234,40017.2635069444,2009-07-23,06:19:27
39.933654,116.449094,0,230,40017.2635648148,2009-07-23,06:19:32
39.933602,116.449077,0,228,40017.2636226852,2009-07-23,06:19:37
39.933519,116.449052,0,228,40017.2636805556,2009-07-23,06:19:42
39.93347,116.449056,0,225,40017.2637384259,2009-07-23,06:19:47
39.933434,116.449073,0,225,40017.2637962963,2009-07-23,06:19:52
39.933369,116.449088,0,223,40017.2638541667,2009-07-23,06:19:57
39.933283,116.449021,0,220,40017.263912037,2009-07-23,06:20:02
39.933236,116.449042,0,219,40017.2639699074,2009-07-23,06:20:07
39.933207,116.449045,0,216,40017.2640277778,2009-07-23,06:20:12
39.933139,116.448978,0,213,40017.2640856481,2009-07-23,06:20:17
39.933132,116.448965,0,212,40017.2641435185,2009-07-23,06:20:22
39.933132,116.448965,0,212,40017.2641782407,2009-07-23,06:20:25
39.933131,116.448973,0,212,40017.2642013889,2009-07-23,06:20:27
39.933121,116.448956,0,212,40017.2642592593,2009-07-23,06:20:32
39.933051,116.448938,0,213,40017.2643171296,2009-07-23,06:20:37
39.933051,116.448938,0,213,40017.2643518519,2009-07-23,06:20:40
39.933048,116.448945,0,213,40017.264375,2009-07-23,06:20:42
39.933046,116.448954,0,214,40017.2644328704,2009-07-23,06:20:47
39.933,116.448969,0,212,40017.2644907407,2009-07-23,06:20:52
39.932967,116.448986,0,211,40017.2645486111,2009-07-23,06:20:57
39.932847,116.449054,0,210,40017.2646064815,2009-07-23,06:21:02
39.93276,116.449179,0,211,40017.2646643519,2009-07-23,06:21:07
39.932617,116.449252,0,212,40017.2647222222,2009-07-23,06:21:12
39.932575,116.449255,0,212,40017.2647800926,2009-07-23,06:21:17
39.932523,116.449227,0,212,40017.264837963,2009-07-23,06:21:22
39.932524,116.449191,0,213,40017.2648958333,2009-07-23,06:21:27
39.932498,116.449156,0,214,40017.2649537037,2009-07-23,06:21:32
39.932491,116.449141,0,212,40017.2650115741,2009-07-23,06:21:37
39.932486,116.449101,0,211,40017.2650694444,2009-07-23,06:21:42
39.932487,116.448985,0,207,40017.2651273148,2009-07-23,06:21:47
39.932458,116.448904,0,202,40017.2651851852,2009-07-23,06:21:52
39.93249,116.449008,0,201,40017.2652430556,2009-07-23,06:21:57
39.932501,116.44903,0,198,40017.2653009259,2009-07-23,06:22:02
39.9325,116.449041,0,198,40017.2653587963,2009-07-23,06:22:07
39.932498,116.449056,0,198,40017.2654166667,2009-07-23,06:22:12
39.932473,116.449112,0,193,40017.265474537,2009-07-23,06:22:17
39.932473,116.449112,0,193,40017.2655092593,2009-07-23,06:22:20
39.932473,116.44911,0,193,40017.2655324074,2009-07-23,06:22:22
39.932432,116.44911,0,192,40017.2655902778,2009-07-23,06:22:27
39.932351,116.449102,0,190,40017.2656481481,2009-07-23,06:22:32
39.932315,116.449091,0,188,40017.2657060185,2009-07-23,06:22:37
39.932293,116.449083,0,189,40017.2657638889,2009-07-23,06:22:42
39.93226,116.449071,0,190,40017.2658217593,2009-07-23,06:22:47
39.932168,116.449049,0,190,40017.2658796296,2009-07-23,06:22:52
39.932121,116.449076,0,189,40017.2659375,2009-07-23,06:22:57
39.932066,116.449131,0,188,40017.2659953704,2009-07-23,06:23:02
39.93205,116.449182,0,187,40017.2660532407,2009-07-23,06:23:07
39.932035,116.449183,0,186,40017.2661111111,2009-07-23,06:23:12
39.932035,116.449183,0,186,40017.2661458333,2009-07-23,06:23:15
39.932034,116.449176,0,187,40017.2661689815,2009-07-23,06:23:17
39.931997,116.449184,0,187,40017.2662268518,2009-07-23,06:23:22
39.931957,116.449211,0,186,40017.2662847222,2009-07-23,06:23:27
39.931905,116.449217,0,185,40017.2663425926,2009-07-23,06:23:32
39.931905,116.449217,0,185,40017.2663773148,2009-07-23,06:23:35
39.931903,116.449214,0,185,40017.266400463,2009-07-23,06:23:37
39.931831,116.449208,0,182,40017.2664583333,2009-07-23,06:23:42
39.931818,116.449225,0,182,40017.2665162037,2009-07-23,06:23:47
39.931816,116.449221,0,182,40017.2665740741,2009-07-23,06:23:52
39.931816,116.449221,0,182,40017.2666087963,2009-07-23,06:23:55
39.931814,116.449223,0,183,40017.2666319444,2009-07-23,06:23:57
39.93176,116.449255,0,181,40017.2666898148,2009-07-23,06:24:02
39.931723,116.449287,0,184,40017.2667476852,2009-07-23,06:24:07
39.931684,116.449285,0,183,40017.2668055556,2009-07-23,06:24:12
39.931609,116.449358,0,184,40017.2668634259,2009-07-23,06:24:17
39.931529,116.449362,0,184,40017.2669212963,2009-07-23,06:24:22
39.931495,116.449364,0,184,40017.2669791667,2009-07-23,06:24:27
39.931487,116.449391,0,183,40017.267037037,2009-07-23,06:24:32
39.931479,116.449461,0,183,40017.2670949074,2009-07-23,06:24:37
39.931462,116.44947,0,182,40017.2671527778,2009-07-23,06:24:42
39.931437,116.449518,0,182,40017.2672106481,2009-07-23,06:24:47
39.931412,116.449546,0,181,40017.2672685185,2009-07-23,06:24:52
39.931356,116.449596,0,175,40017.2673263889,2009-07-23,06:24:57
39.931396,116.4497,0,174,40017.2673842593,2009-07-23,06:25:02
39.931386,116.449713,0,173,40017.2674421296,2009-07-23,06:25:07
39.931386,116.449712,0,174,40017.2675,2009-07-23,06:25:12
39.931386,116.449705,0,175,40017.2675578704,2009-07-23,06:25:17
39.931386,116.449703,0,175,40017.2676157407,2009-07-23,06:25:22
39.931386,116.449703,0,175,40017.267650463,2009-07-23,06:25:25
39.931385,116.449707,0,176,40017.2676736111,2009-07-23,06:25:27
39.931351,116.44973,0,176,40017.2677314815,2009-07-23,06:25:32
39.931336,116.449778,0,175,40017.2677893518,2009-07-23,06:25:37
39.931319,116.449782,0,174,40017.2678472222,2009-07-23,06:25:42
39.931319,116.449782,0,174,40017.2678819444,2009-07-23,06:25:45
39.931318,116.449786,0,174,40017.2679050926,2009-07-23,06:25:47
39.931318,116.449801,0,174,40017.267962963,2009-07-23,06:25:52
39.931291,116.449783,0,174,40017.2680208333,2009-07-23,06:25:57
39.931265,116.449773,0,174,40017.2680787037,2009-07-23,06:26:02
39.931262,116.449783,0,174,40017.2681365741,2009-07-23,06:26:07
39.931261,116.449797,0,174,40017.2681944444,2009-07-23,06:26:12
39.931255,116.449817,0,174,40017.2682523148,2009-07-23,06:26:17
39.931217,116.449844,0,173,40017.2683101852,2009-07-23,06:26:22
39.931204,116.449834,0,173,40017.2683680556,2009-07-23,06:26:27
39.931204,116.449834,0,173,40017.2684259259,2009-07-23,06:26:32
39.931201,116.449831,0,173,40017.2684837963,2009-07-23,06:26:37
39.9312,116.449832,0,173,40017.2685416667,2009-07-23,06:26:42
39.9312,116.449832,0,173,40017.2685763889,2009-07-23,06:26:45
39.931199,116.449832,0,173,40017.268599537,2009-07-23,06:26:47
39.931143,116.449788,0,173,40017.2686574074,2009-07-23,06:26:52
39.930821,116.449622,0,173,40017.2687152778,2009-07-23,06:26:57
39.930761,116.449607,0,173,40017.2687731481,2009-07-23,06:27:02
39.930752,116.449617,0,173,40017.2688310185,2009-07-23,06:27:07
39.930763,116.449585,0,173,40017.2688888889,2009-07-23,06:27:12
39.93089,116.449625,0,173,40017.2689467593,2009-07-23,06:27:17
39.930931,116.449701,0,172,40017.2690046296,2009-07-23,06:27:22
39.930949,116.449746,0,173,40017.2690625,2009-07-23,06:27:27
39.93095,116.449748,0,172,40017.2691203704,2009-07-23,06:27:32
39.930951,116.44975,0,172,40017.2691782407,2009-07-23,06:27:37
39.930952,116.449753,0,172,40017.2692361111,2009-07-23,06:27:42
39.930952,116.449755,0,171,40017.2692939815,2009-07-23,06:27:47
39.930952,116.449753,0,171,40017.2693518519,2009-07-23,06:27:52
39.930952,116.449753,0,171,40017.2693865741,2009-07-23,06:27:55
39.930953,116.449746,0,171,40017.2694097222,2009-07-23,06:27:57
39.930956,116.449732,0,171,40017.2694675926,2009-07-23,06:28:02
39.930986,116.449732,0,170,40017.269525463,2009-07-23,06:28:07
39.930988,116.449729,0,170,40017.2695833333,2009-07-23,06:28:12
39.930989,116.449727,0,170,40017.2696412037,2009-07-23,06:28:17
39.930991,116.449729,0,170,40017.2696990741,2009-07-23,06:28:22
39.930992,116.449734,0,170,40017.2697569444,2009-07-23,06:28:27
39.930993,116.449736,0,170,40017.2698148148,2009-07-23,06:28:32
39.930994,116.449734,0,170,40017.2698726852,2009-07-23,06:28:37
39.930994,116.449734,0,170,40017.2699305556,2009-07-23,06:28:42
39.930994,116.449734,0,170,40017.2699652778,2009-07-23,06:28:45
39.930998,116.449738,0,170,40017.2699884259,2009-07-23,06:28:47
39.931009,116.449742,0,171,40017.2700462963,2009-07-23,06:28:52
39.931019,116.449744,0,171,40017.2701041667,2009-07-23,06:28:57
39.931026,116.449749,0,172,40017.270162037,2009-07-23,06:29:02
39.931032,116.449757,0,172,40017.2702199074,2009-07-23,06:29:07
39.931032,116.449757,0,172,40017.2702546296,2009-07-23,06:29:10
39.931039,116.449764,0,173,40017.2702777778,2009-07-23,06:29:12
39.931046,116.449774,0,174,40017.2703356481,2009-07-23,06:29:17
39.931052,116.449786,0,174,40017.2703935185,2009-07-23,06:29:22
39.93106,116.449798,0,175,40017.2704513889,2009-07-23,06:29:27
39.931323,116.449775,0,103,40017.2925,2009-07-23,07:01:12
39.931403,116.44979,0,107,40017.2925578704,2009-07-23,07:01:17
39.931204,116.449594,0,103,40017.2926157407,2009-07-23,07:01:22
39.931155,116.44952,0,104,40017.2926736111,2009-07-23,07:01:27
39.9311,116.449463,0,113,40017.2927314815,2009-07-23,07:01:32
39.931113,116.44945,0,117,40017.2927893519,2009-07-23,07:01:37
39.931163,116.449448,0,128,40017.2928472222,2009-07-23,07:01:42
39.931219,116.44943,0,142,40017.2929050926,2009-07-23,07:01:47
39.93126,116.449452,0,151,40017.292962963,2009-07-23,07:01:52
39.931286,116.449426,0,154,40017.2930208333,2009-07-23,07:01:57
39.93129,116.449446,0,157,40017.2930787037,2009-07-23,07:02:02
39.93129,116.449446,0,157,40017.2931134259,2009-07-23,07:02:05
39.931289,116.449454,0,157,40017.2931365741,2009-07-23,07:02:07
39.931289,116.449465,0,157,40017.2931944444,2009-07-23,07:02:12
39.931289,116.449472,0,157,40017.2932523148,2009-07-23,07:02:17
39.931289,116.449474,0,157,40017.2933101852,2009-07-23,07:02:22
39.931289,116.449474,0,157,40017.2933449074,2009-07-23,07:02:25
39.931288,116.449478,0,157,40017.2933680556,2009-07-23,07:02:27
39.931356,116.449233,0,158,40017.2934259259,2009-07-23,07:02:32
39.931343,116.448963,0,161,40017.2934837963,2009-07-23,07:02:37
39.931362,116.448972,0,160,40017.2935416667,2009-07-23,07:02:42
39.931398,116.449001,0,159,40017.293599537,2009-07-23,07:02:47
39.931452,116.44907,0,159,40017.2936574074,2009-07-23,07:02:52
39.93151,116.449146,0,162,40017.2937152778,2009-07-23,07:02:57
39.931567,116.449261,0,159,40017.2937731481,2009-07-23,07:03:02
39.931608,116.449381,0,157,40017.2938310185,2009-07-23,07:03:07
39.931651,116.449491,0,165,40017.2938888889,2009-07-23,07:03:12
39.93168,116.449567,0,176,40017.2939467593,2009-07-23,07:03:17
39.931676,116.449639,0,180,40017.2940046296,2009-07-23,07:03:22
39.931663,116.449734,0,185,40017.2940625,2009-07-23,07:03:27
39.931661,116.44981,0,190,40017.2941203704,2009-07-23,07:03:32
39.931689,116.449875,0,189,40017.2941782407,2009-07-23,07:03:37
39.931706,116.449934,0,195,40017.2942361111,2009-07-23,07:03:42
39.931711,116.449957,0,196,40017.2942939815,2009-07-23,07:03:47
39.931713,116.449967,0,199,40017.2943518519,2009-07-23,07:03:52
39.931708,116.449956,0,203,40017.2944097222,2009-07-23,07:03:57
39.931709,116.449965,0,203,40017.2944675926,2009-07-23,07:04:02
39.931709,116.449965,0,203,40017.2945023148,2009-07-23,07:04:05
39.931709,116.449959,0,204,40017.294525463,2009-07-23,07:04:07
39.931756,116.449898,0,212,40017.2945833333,2009-07-23,07:04:12
39.931896,116.449981,0,261,40017.2946412037,2009-07-23,07:04:17
39.931937,116.449973,0,271,40017.2946990741,2009-07-23,07:04:22
39.931965,116.449993,0,292,40017.2947569444,2009-07-23,07:04:27
39.932005,116.449989,0,298,40017.2948148148,2009-07-23,07:04:32
39.932036,116.449999,0,294,40017.2948726852,2009-07-23,07:04:37
39.932054,116.449959,0,275,40017.2949305556,2009-07-23,07:04:42
39.93207,116.449911,0,247,40017.2949884259,2009-07-23,07:04:47
39.932076,116.449952,0,241,40017.2950462963,2009-07-23,07:04:52
39.932098,116.449958,0,237,40017.2951041667,2009-07-23,07:04:57
39.932097,116.449926,0,232,40017.295162037,2009-07-23,07:05:02
39.932106,116.449937,0,230,40017.2952199074,2009-07-23,07:05:07
39.93212,116.449999,0,237,40017.2952777778,2009-07-23,07:05:12
39.932135,116.450087,0,244,40017.2953356481,2009-07-23,07:05:17
39.932149,116.450204,0,247,40017.2953935185,2009-07-23,07:05:22
39.932148,116.450269,0,244,40017.2954513889,2009-07-23,07:05:27
39.932132,116.450402,0,229,40017.2955092593,2009-07-23,07:05:32
39.93215,116.450548,0,223,40017.2955671296,2009-07-23,07:05:37
39.932138,116.450624,0,222,40017.295625,2009-07-23,07:05:42
39.932159,116.450686,0,220,40017.2956828704,2009-07-23,07:05:47
39.932144,116.450745,0,221,40017.2957407407,2009-07-23,07:05:52
39.93217,116.450811,0,215,40017.2957986111,2009-07-23,07:05:57
39.932147,116.450832,0,204,40017.2958564815,2009-07-23,07:06:02
39.932103,116.450846,0,192,40017.2959143519,2009-07-23,07:06:07
39.932027,116.450842,0,183,40017.2959722222,2009-07-23,07:06:12
39.93199,116.450879,0,178,40017.2960300926,2009-07-23,07:06:17
39.931953,116.450918,0,173,40017.296087963,2009-07-23,07:06:22
39.931947,116.450963,0,169,40017.2961458333,2009-07-23,07:06:27
39.93196,116.451044,0,162,40017.2962037037,2009-07-23,07:06:32
39.931986,116.451077,0,153,40017.2962615741,2009-07-23,07:06:37
39.932027,116.451109,0,141,40017.2963194444,2009-07-23,07:06:42
39.932063,116.451109,0,138,40017.2963773148,2009-07-23,07:06:47
39.932085,116.451153,0,129,40017.2964351852,2009-07-23,07:06:52
39.932112,116.451237,0,125,40017.2964930556,2009-07-23,07:06:57
39.932125,116.451303,0,120,40017.2965509259,2009-07-23,07:07:02
39.932108,116.451312,0,118,40017.2966087963,2009-07-23,07:07:07
39.932129,116.451345,0,123,40017.2966666667,2009-07-23,07:07:12
39.932129,116.451356,0,124,40017.296724537,2009-07-23,07:07:17
39.932097,116.451358,0,120,40017.2967824074,2009-07-23,07:07:22
39.932087,116.451351,0,118,40017.2968402778,2009-07-23,07:07:27
39.932071,116.451375,0,118,40017.2968981481,2009-07-23,07:07:32
39.93204,116.451372,0,114,40017.2969560185,2009-07-23,07:07:37
39.932047,116.451426,0,112,40017.2970138889,2009-07-23,07:07:42
39.932063,116.451543,0,112,40017.2970717593,2009-07-23,07:07:47
39.932072,116.451596,0,113,40017.2971296296,2009-07-23,07:07:52
39.932077,116.451618,0,112,40017.2971875,2009-07-23,07:07:57
39.932077,116.451627,0,112,40017.2972453704,2009-07-23,07:08:02
39.932092,116.451721,0,112,40017.2973032407,2009-07-23,07:08:07
39.93208,116.451892,0,111,40017.2973611111,2009-07-23,07:08:12
39.932056,116.451981,0,111,40017.2974189815,2009-07-23,07:08:17
39.932036,116.452016,0,113,40017.2974768518,2009-07-23,07:08:22
39.932009,116.452078,0,116,40017.2975347222,2009-07-23,07:08:27
39.93201,116.452106,0,116,40017.2975925926,2009-07-23,07:08:32
39.932027,116.452147,0,117,40017.297650463,2009-07-23,07:08:37
39.932047,116.452222,0,118,40017.2977083333,2009-07-23,07:08:42
39.932043,116.452233,0,118,40017.2977662037,2009-07-23,07:08:47
39.932042,116.452245,0,118,40017.2978240741,2009-07-23,07:08:52
39.932042,116.452245,0,118,40017.2978587963,2009-07-23,07:08:55
39.932043,116.452252,0,119,40017.2978819444,2009-07-23,07:08:57
39.932039,116.452311,0,118,40017.2979398148,2009-07-23,07:09:02
39.932046,116.452404,0,118,40017.2979976852,2009-07-23,07:09:07
39.932058,116.452472,0,117,40017.2980555556,2009-07-23,07:09:12
39.932064,116.452565,0,118,40017.2981134259,2009-07-23,07:09:17
39.932074,116.452641,0,118,40017.2981712963,2009-07-23,07:09:22
39.932073,116.452679,0,120,40017.2982291667,2009-07-23,07:09:27
39.932064,116.452672,0,122,40017.298287037,2009-07-23,07:09:32
39.932076,116.452712,0,121,40017.2983449074,2009-07-23,07:09:37
39.932076,116.452712,0,121,40017.2983796296,2009-07-23,07:09:40
39.932075,116.452712,0,122,40017.2984027778,2009-07-23,07:09:42
39.932072,116.45275,0,126,40017.2984606481,2009-07-23,07:09:47
39.932076,116.452741,0,129,40017.2985185185,2009-07-23,07:09:52
39.932076,116.452741,0,129,40017.2985532407,2009-07-23,07:09:55
39.932076,116.452736,0,130,40017.2985763889,2009-07-23,07:09:57
39.932071,116.452784,0,132,40017.2986342593,2009-07-23,07:10:02
39.932066,116.45288,0,133,40017.2986921296,2009-07-23,07:10:07
39.932079,116.45298,0,135,40017.29875,2009-07-23,07:10:12
39.932089,116.453131,0,138,40017.2988078704,2009-07-23,07:10:17
39.932102,116.453217,0,142,40017.2988657407,2009-07-23,07:10:22
39.932119,116.453313,0,147,40017.2989236111,2009-07-23,07:10:27
39.932116,116.453386,0,147,40017.2989814815,2009-07-23,07:10:32
39.932063,116.453436,0,139,40017.2990393518,2009-07-23,07:10:37
39.932039,116.453475,0,137,40017.2990972222,2009-07-23,07:10:42
39.93203,116.453536,0,132,40017.2991550926,2009-07-23,07:10:47
39.932033,116.45361,0,129,40017.299212963,2009-07-23,07:10:52
39.932037,116.453701,0,131,40017.2992708333,2009-07-23,07:10:57
39.932041,116.453768,0,133,40017.2993287037,2009-07-23,07:11:02
39.93206,116.453927,0,129,40017.2993865741,2009-07-23,07:11:07
39.932064,116.453976,0,130,40017.2994444444,2009-07-23,07:11:12
39.932063,116.454038,0,128,40017.2995023148,2009-07-23,07:11:17
39.932068,116.454056,0,128,40017.2995601852,2009-07-23,07:11:22
39.932068,116.454088,0,128,40017.2996180556,2009-07-23,07:11:27
39.932067,116.454136,0,127,40017.2996759259,2009-07-23,07:11:32
39.932049,116.454135,0,128,40017.2997337963,2009-07-23,07:11:37
39.932024,116.454186,0,123,40017.2997916667,2009-07-23,07:11:42
39.932013,116.454245,0,113,40017.299849537,2009-07-23,07:11:47
39.932007,116.45433,0,116,40017.2999074074,2009-07-23,07:11:52
39.931982,116.454306,0,113,40017.2999652778,2009-07-23,07:11:57
39.931976,116.454329,0,110,40017.3000231481,2009-07-23,07:12:02
39.931981,116.454349,0,110,40017.3000810185,2009-07-23,07:12:07
39.93197,116.454356,0,111,40017.3001388889,2009-07-23,07:12:12
39.931969,116.454353,0,112,40017.3001967593,2009-07-23,07:12:17
39.931968,116.45435,0,112,40017.3002546296,2009-07-23,07:12:22
39.931968,116.45435,0,112,40017.3002893519,2009-07-23,07:12:25
39.931968,116.454347,0,112,40017.3003125,2009-07-23,07:12:27
39.931929,116.454343,0,113,40017.3003703704,2009-07-23,07:12:32
39.93189,116.454325,0,113,40017.3004282407,2009-07-23,07:12:37
39.931886,116.454321,0,114,40017.3004861111,2009-07-23,07:12:42
39.931886,116.454321,0,114,40017.3005208333,2009-07-23,07:12:45
39.931883,116.454322,0,113,40017.3005439815,2009-07-23,07:12:47
39.931878,116.454335,0,115,40017.3006018519,2009-07-23,07:12:52
39.931851,116.454276,0,116,40017.3006597222,2009-07-23,07:12:57
39.931851,116.454276,0,116,40017.3006944444,2009-07-23,07:13:00
39.931849,116.454276,0,116,40017.3007175926,2009-07-23,07:13:02
39.931851,116.454286,0,117,40017.300775463,2009-07-23,07:13:07
39.931783,116.454326,0,117,40017.3008333333,2009-07-23,07:13:12
39.931779,116.454471,0,117,40017.3008912037,2009-07-23,07:13:17
39.931814,116.45471,0,118,40017.3009490741,2009-07-23,07:13:22
39.931841,116.454901,0,118,40017.3010069444,2009-07-23,07:13:27
39.93187,116.455152,0,122,40017.3010648148,2009-07-23,07:13:32
39.931885,116.455321,0,128,40017.3011226852,2009-07-23,07:13:37
39.931897,116.455411,0,127,40017.3011805556,2009-07-23,07:13:42
39.931927,116.455549,0,130,40017.3012384259,2009-07-23,07:13:47
39.931961,116.455646,0,126,40017.3012962963,2009-07-23,07:13:52
39.931992,116.455768,0,122,40017.3013541667,2009-07-23,07:13:57
39.932016,116.45583,0,117,40017.301412037,2009-07-23,07:14:02
39.932045,116.455978,0,116,40017.3014699074,2009-07-23,07:14:07
39.932064,116.456131,0,113,40017.3015277778,2009-07-23,07:14:12
39.932078,116.456249,0,110,40017.3015856481,2009-07-23,07:14:17
39.932093,116.456345,0,103,40017.3016435185,2009-07-23,07:14:22
39.932133,116.456544,0,105,40017.3017013889,2009-07-23,07:14:27
39.93212,116.456579,0,108,40017.3017592593,2009-07-23,07:14:32
39.932107,116.456607,0,112,40017.3018171296,2009-07-23,07:14:37
39.932102,116.456621,0,113,40017.301875,2009-07-23,07:14:42
39.932111,116.456605,0,113,40017.3019328704,2009-07-23,07:14:47
39.932095,116.456558,0,116,40017.3019907407,2009-07-23,07:14:52
39.932111,116.456539,0,116,40017.3020486111,2009-07-23,07:14:57
39.932119,116.456528,0,117,40017.3021064815,2009-07-23,07:15:02
39.932121,116.456521,0,117,40017.3021643519,2009-07-23,07:15:07
39.932124,116.456514,0,117,40017.3022222222,2009-07-23,07:15:12
39.932126,116.456506,0,117,40017.3022800926,2009-07-23,07:15:17
39.932126,116.456503,0,117,40017.302337963,2009-07-23,07:15:22
39.932126,116.456503,0,117,40017.3023726852,2009-07-23,07:15:25
39.932126,116.456502,0,117,40017.3023958333,2009-07-23,07:15:27
39.932125,116.456512,0,117,40017.3024537037,2009-07-23,07:15:32
39.932072,116.456511,0,117,40017.3025115741,2009-07-23,07:15:37
39.932059,116.456514,0,117,40017.3025694444,2009-07-23,07:15:42
39.932059,116.456517,0,117,40017.3026273148,2009-07-23,07:15:47
39.932059,116.456517,0,117,40017.302662037,2009-07-23,07:15:50
39.932058,116.456518,0,117,40017.3026851852,2009-07-23,07:15:52
39.97549,116.333374,0,1430,40017.3369444444,2009-07-23,08:05:12
39.974906,116.33353,0,298,40017.3370023148,2009-07-23,08:05:17
39.974889,116.333449,0,234,40017.3370601852,2009-07-23,08:05:22
39.974829,116.333386,0,195,40017.3371180556,2009-07-23,08:05:27
39.974788,116.33329,0,167,40017.3371759259,2009-07-23,08:05:32
39.974766,116.333204,0,153,40017.3372337963,2009-07-23,08:05:37
39.974771,116.333117,0,150,40017.3372916667,2009-07-23,08:05:42
39.974786,116.333053,0,141,40017.337349537,2009-07-23,08:05:47
39.974766,116.332996,0,135,40017.3374074074,2009-07-23,08:05:52
39.974746,116.332954,0,127,40017.3374652778,2009-07-23,08:05:57
39.974734,116.332887,0,118,40017.3375231481,2009-07-23,08:06:02
39.974724,116.332842,0,107,40017.3375810185,2009-07-23,08:06:07
39.974733,116.332755,0,95,40017.3376388889,2009-07-23,08:06:12
39.974768,116.332618,0,96,40017.3376967593,2009-07-23,08:06:17
39.974761,116.332528,0,95,40017.3377546296,2009-07-23,08:06:22
39.974765,116.332428,0,98,40017.3378125,2009-07-23,08:06:27
39.974767,116.33233,0,100,40017.3378703704,2009-07-23,08:06:32
39.974759,116.332243,0,101,40017.3379282407,2009-07-23,08:06:37
39.974768,116.33216,0,107,40017.3379861111,2009-07-23,08:06:42
39.974768,116.332089,0,108,40017.3380439815,2009-07-23,08:06:47
39.974766,116.332023,0,110,40017.3381018518,2009-07-23,08:06:52
39.974721,116.33203,0,106,40017.3381597222,2009-07-23,08:06:57
39.974663,116.332005,0,107,40017.3382175926,2009-07-23,08:07:02
39.974621,116.332004,0,107,40017.338275463,2009-07-23,08:07:07
39.9746,116.331959,0,106,40017.3383333333,2009-07-23,08:07:12
39.974561,116.331953,0,105,40017.3383912037,2009-07-23,08:07:17
39.974493,116.331921,0,104,40017.3384490741,2009-07-23,08:07:22
39.974349,116.331951,0,104,40017.3385069444,2009-07-23,08:07:27
39.974166,116.331983,0,111,40017.3385648148,2009-07-23,08:07:32
39.974029,116.332128,0,119,40017.3386226852,2009-07-23,08:07:37
39.97402,116.332217,0,130,40017.3386805556,2009-07-23,08:07:42
39.973989,116.33221,0,131,40017.3387384259,2009-07-23,08:07:47
39.973921,116.3322,0,133,40017.3387962963,2009-07-23,08:07:52
39.973864,116.332298,0,135,40017.3388541667,2009-07-23,08:07:57
39.973817,116.332337,0,139,40017.338912037,2009-07-23,08:08:02
39.973785,116.332412,0,141,40017.3389699074,2009-07-23,08:08:07
39.973763,116.332382,0,141,40017.3390277778,2009-07-23,08:08:12
39.973725,116.332379,0,139,40017.3390856481,2009-07-23,08:08:17
39.97367,116.332395,0,138,40017.3391435185,2009-07-23,08:08:22
39.973641,116.332405,0,137,40017.3392013889,2009-07-23,08:08:27
39.9736,116.332432,0,136,40017.3392592593,2009-07-23,08:08:32
39.973571,116.332443,0,135,40017.3393171296,2009-07-23,08:08:37
39.973527,116.332502,0,134,40017.339375,2009-07-23,08:08:42
39.97347,116.332542,0,133,40017.3394328704,2009-07-23,08:08:47
39.973449,116.332529,0,133,40017.3394907407,2009-07-23,08:08:52
39.973384,116.332375,0,133,40017.3395486111,2009-07-23,08:08:57
39.973317,116.332191,0,132,40017.3396064815,2009-07-23,08:09:02
39.973321,116.332166,0,130,40017.3396643519,2009-07-23,08:09:07
39.973296,116.332109,0,127,40017.3397222222,2009-07-23,08:09:12
39.973296,116.332109,0,127,40017.3397569444,2009-07-23,08:09:15
39.973288,116.332101,0,125,40017.3397800926,2009-07-23,08:09:17
39.972666,116.333242,0,126,40017.3415162037,2009-07-23,08:11:47
39.972688,116.333185,0,126,40017.3415740741,2009-07-23,08:11:52
39.972781,116.333064,0,126,40017.3416319444,2009-07-23,08:11:57
39.972751,116.33284,0,126,40017.3416898148,2009-07-23,08:12:02
39.972863,116.332809,0,126,40017.3417476852,2009-07-23,08:12:07
39.972871,116.33278,0,126,40017.3418055556,2009-07-23,08:12:12
39.972048,116.332986,0,126,40017.3418634259,2009-07-23,08:12:17
39.971914,116.332979,0,126,40017.3419212963,2009-07-23,08:12:22
39.971641,116.333001,0,126,40017.3419791667,2009-07-23,08:12:27
39.971411,116.333039,0,127,40017.342037037,2009-07-23,08:12:32
39.971283,116.333091,0,127,40017.3420949074,2009-07-23,08:12:37
39.971221,116.333139,0,127,40017.3421527778,2009-07-23,08:12:42
39.974113,116.333933,0,395,40017.3424421296,2009-07-23,08:13:07
39.973599,116.334296,0,168,40017.3425,2009-07-23,08:13:12
39.973542,116.33435,0,179,40017.3425578704,2009-07-23,08:13:17
39.973529,116.334332,0,182,40017.3426157407,2009-07-23,08:13:22
39.973569,116.33423,0,183,40017.3426736111,2009-07-23,08:13:27
39.973554,116.334092,0,183,40017.3427314815,2009-07-23,08:13:32
39.973556,116.333857,0,183,40017.3427893519,2009-07-23,08:13:37
39.973553,116.333798,0,183,40017.3428472222,2009-07-23,08:13:42
39.973508,116.333702,0,182,40017.3429050926,2009-07-23,08:13:47
39.973505,116.333657,0,182,40017.342962963,2009-07-23,08:13:52
39.973536,116.333578,0,181,40017.3430208333,2009-07-23,08:13:57
39.973524,116.333568,0,181,40017.3430787037,2009-07-23,08:14:02
39.973423,116.333618,0,180,40017.3431365741,2009-07-23,08:14:07
39.973394,116.333643,0,180,40017.3431944444,2009-07-23,08:14:12
39.973471,116.333534,0,179,40017.3432523148,2009-07-23,08:14:17
39.973532,116.333413,0,178,40017.3433101852,2009-07-23,08:14:22
39.973479,116.333438,0,177,40017.3433680556,2009-07-23,08:14:27
39.973446,116.333472,0,176,40017.3434259259,2009-07-23,08:14:32
39.973451,116.333494,0,176,40017.3434837963,2009-07-23,08:14:37
39.973447,116.333497,0,176,40017.3435416667,2009-07-23,08:14:42
39.973447,116.333497,0,176,40017.3435763889,2009-07-23,08:14:45
39.973449,116.333496,0,175,40017.343599537,2009-07-23,08:14:47
39.973547,116.33351,0,174,40017.3436574074,2009-07-23,08:14:52
39.973548,116.333586,0,174,40017.3437152778,2009-07-23,08:14:57
39.973553,116.333573,0,174,40017.3437731481,2009-07-23,08:15:02
39.973504,116.333639,0,174,40017.3438310185,2009-07-23,08:15:07
39.973418,116.333836,0,174,40017.3438888889,2009-07-23,08:15:12
39.973405,116.333876,0,175,40017.3439467593,2009-07-23,08:15:17
39.973413,116.333861,0,175,40017.3440046296,2009-07-23,08:15:22
39.97336,116.333862,0,175,40017.3440625,2009-07-23,08:15:27
39.973329,116.333841,0,175,40017.3441203704,2009-07-23,08:15:32
39.973287,116.333846,0,175,40017.3441782407,2009-07-23,08:15:37
39.973348,116.333753,0,175,40017.3442361111,2009-07-23,08:15:42
39.97335,116.333751,0,175,40017.3442939815,2009-07-23,08:15:47
39.97335,116.333753,0,175,40017.3443518518,2009-07-23,08:15:52
39.97335,116.333753,0,175,40017.3443865741,2009-07-23,08:15:55
39.973355,116.333748,0,175,40017.3444097222,2009-07-23,08:15:57
39.973376,116.333732,0,176,40017.3444675926,2009-07-23,08:16:02
39.973376,116.333732,0,176,40017.3445023148,2009-07-23,08:16:05
39.97338,116.333726,0,176,40017.344525463,2009-07-23,08:16:07
39.973413,116.333655,0,175,40017.3445833333,2009-07-23,08:16:12
39.973438,116.333579,0,175,40017.3446412037,2009-07-23,08:16:17
39.973425,116.333559,0,175,40017.3446990741,2009-07-23,08:16:22
39.973425,116.333559,0,175,40017.3447337963,2009-07-23,08:16:25
39.973423,116.33356,0,175,40017.3447569444,2009-07-23,08:16:27
39.973422,116.333542,0,175,40017.3448148148,2009-07-23,08:16:32
39.973422,116.333542,0,175,40017.344849537,2009-07-23,08:16:35
39.97342,116.333549,0,175,40017.3448726852,2009-07-23,08:16:37
39.973427,116.333635,0,175,40017.3449305556,2009-07-23,08:16:42
39.973415,116.333855,0,175,40017.3449884259,2009-07-23,08:16:47
39.97341,116.334031,0,176,40017.3450462963,2009-07-23,08:16:52
39.973429,116.334104,0,176,40017.3451041667,2009-07-23,08:16:57
39.973429,116.334109,0,177,40017.345162037,2009-07-23,08:17:02
39.973429,116.334109,0,177,40017.3451967593,2009-07-23,08:17:05
39.973435,116.334108,0,177,40017.3452199074,2009-07-23,08:17:07
39.973459,116.334106,0,177,40017.3452777778,2009-07-23,08:17:12
39.97347,116.334101,0,177,40017.3453356481,2009-07-23,08:17:17
39.97347,116.334101,0,177,40017.3453703704,2009-07-23,08:17:20
39.973471,116.334102,0,177,40017.3453935185,2009-07-23,08:17:22
39.97345,116.334146,0,177,40017.3454513889,2009-07-23,08:17:27
39.973487,116.334177,0,177,40017.3455092593,2009-07-23,08:17:32
39.973459,116.334213,0,174,40017.3455671296,2009-07-23,08:17:37
39.973479,116.334189,0,171,40017.345625,2009-07-23,08:17:42
39.973479,116.334189,0,171,40017.3456597222,2009-07-23,08:17:45
39.973486,116.334181,0,171,40017.3456828704,2009-07-23,08:17:47
39.973496,116.334147,0,171,40017.3457407407,2009-07-23,08:17:52
39.973513,116.334042,0,167,40017.3457986111,2009-07-23,08:17:57
39.973545,116.334004,0,168,40017.3458564815,2009-07-23,08:18:02
39.973568,116.333962,0,166,40017.3459143518,2009-07-23,08:18:07
39.973584,116.333993,0,166,40017.3459722222,2009-07-23,08:18:12
39.973578,116.334123,0,166,40017.3460300926,2009-07-23,08:18:17
39.973578,116.334123,0,166,40017.3460648148,2009-07-23,08:18:20
39.973575,116.334129,0,166,40017.346087963,2009-07-23,08:18:22
39.973594,116.334159,0,165,40017.3461458333,2009-07-23,08:18:27
39.973652,116.334206,0,165,40017.3462037037,2009-07-23,08:18:32
39.973652,116.334206,0,165,40017.3462384259,2009-07-23,08:18:35
39.97365,116.334211,0,165,40017.3462615741,2009-07-23,08:18:37
39.973599,116.334412,0,166,40017.3463194444,2009-07-23,08:18:42
39.973626,116.334464,0,165,40017.3463773148,2009-07-23,08:18:47
39.973641,116.334436,0,164,40017.3464351852,2009-07-23,08:18:52
39.973645,116.334433,0,164,40017.3464930556,2009-07-23,08:18:57
39.973645,116.334433,0,164,40017.3465277778,2009-07-23,08:19:00
39.973647,116.334427,0,165,40017.3465509259,2009-07-23,08:19:02
39.973653,116.334382,0,165,40017.3466087963,2009-07-23,08:19:07
39.97364,116.334302,0,166,40017.3466666667,2009-07-23,08:19:12
39.973625,116.33424,0,166,40017.346724537,2009-07-23,08:19:17
39.973624,116.334202,0,166,40017.3467824074,2009-07-23,08:19:22
39.973691,116.334187,0,164,40017.3468402778,2009-07-23,08:19:27
39.973744,116.334188,0,164,40017.3468981481,2009-07-23,08:19:32
39.973762,116.334192,0,164,40017.3469560185,2009-07-23,08:19:37
39.973766,116.33419,0,164,40017.3470138889,2009-07-23,08:19:42
39.973766,116.33419,0,164,40017.3470486111,2009-07-23,08:19:45
39.973759,116.334196,0,164,40017.3470717593,2009-07-23,08:19:47
39.97375,116.334206,0,164,40017.3471296296,2009-07-23,08:19:52
39.97375,116.334206,0,164,40017.3471643519,2009-07-23,08:19:55
39.973748,116.334207,0,164,40017.3471875,2009-07-23,08:19:57
39.973736,116.334217,0,164,40017.3472453704,2009-07-23,08:20:02
39.973744,116.334236,0,164,40017.3473032407,2009-07-23,08:20:07
39.973748,116.334241,0,164,40017.3473611111,2009-07-23,08:20:12
39.973748,116.334241,0,164,40017.3473958333,2009-07-23,08:20:15
39.973755,116.334234,0,164,40017.3474189815,2009-07-23,08:20:17
39.973802,116.33409,0,165,40017.3474768519,2009-07-23,08:20:22
39.973801,116.334115,0,167,40017.3475347222,2009-07-23,08:20:27
39.97379,116.334118,0,168,40017.3475925926,2009-07-23,08:20:32
39.97379,116.334118,0,168,40017.3476273148,2009-07-23,08:20:35
39.973787,116.33412,0,168,40017.347650463,2009-07-23,08:20:37
39.97372,116.334131,0,167,40017.3477083333,2009-07-23,08:20:42
39.973666,116.33416,0,167,40017.3477662037,2009-07-23,08:20:47
39.973639,116.334213,0,167,40017.3478240741,2009-07-23,08:20:52
39.973644,116.334241,0,168,40017.3478819444,2009-07-23,08:20:57
39.973633,116.334256,0,168,40017.3479398148,2009-07-23,08:21:02
39.973663,116.334255,0,167,40017.3479976852,2009-07-23,08:21:07
39.973712,116.334252,0,167,40017.3480555556,2009-07-23,08:21:12
39.973689,116.334221,0,168,40017.3481134259,2009-07-23,08:21:17
39.973755,116.334183,0,168,40017.3481712963,2009-07-23,08:21:22
39.973771,116.334232,0,168,40017.3482291667,2009-07-23,08:21:27
39.97378,116.334243,0,168,40017.348287037,2009-07-23,08:21:32
39.97378,116.334243,0,168,40017.3483217593,2009-07-23,08:21:35
39.973783,116.334239,0,168,40017.3483449074,2009-07-23,08:21:37
39.973774,116.334247,0,168,40017.3484027778,2009-07-23,08:21:42
39.973741,116.334258,0,168,40017.3484606481,2009-07-23,08:21:47
39.973729,116.334376,0,168,40017.3485185185,2009-07-23,08:21:52
39.973766,116.33445,0,167,40017.3485763889,2009-07-23,08:21:57
39.973735,116.3345,0,167,40017.3486342593,2009-07-23,08:22:02
39.973736,116.334537,0,167,40017.3486921296,2009-07-23,08:22:07
39.973732,116.334513,0,167,40017.34875,2009-07-23,08:22:12
39.973745,116.334432,0,167,40017.3488078704,2009-07-23,08:22:17
39.973749,116.334426,0,167,40017.3488657407,2009-07-23,08:22:22
39.973749,116.334426,0,167,40017.348900463,2009-07-23,08:22:25
39.973744,116.334429,0,167,40017.3489236111,2009-07-23,08:22:27
39.973735,116.334434,0,167,40017.3489814815,2009-07-23,08:22:32
39.973623,116.334393,0,167,40017.3490393519,2009-07-23,08:22:37
39.973568,116.334378,0,165,40017.3490972222,2009-07-23,08:22:42
39.973546,116.334423,0,164,40017.3491550926,2009-07-23,08:22:47
39.973546,116.334423,0,164,40017.3491898148,2009-07-23,08:22:50
39.973546,116.334425,0,164,40017.349212963,2009-07-23,08:22:52
39.973577,116.334377,0,163,40017.3492708333,2009-07-23,08:22:57
39.973546,116.334392,0,164,40017.3493287037,2009-07-23,08:23:02
39.973542,116.334396,0,164,40017.3493865741,2009-07-23,08:23:07
39.973542,116.334396,0,164,40017.3494212963,2009-07-23,08:23:10
39.973542,116.334396,0,165,40017.3494444444,2009-07-23,08:23:12
39.973578,116.334335,0,165,40017.3495023148,2009-07-23,08:23:17
39.973624,116.334241,0,165,40017.3495601852,2009-07-23,08:23:22
39.973582,116.334232,0,165,40017.3496180556,2009-07-23,08:23:27
39.973499,116.334231,0,165,40017.3496759259,2009-07-23,08:23:32
39.973472,116.334236,0,165,40017.3497337963,2009-07-23,08:23:37
39.973517,116.334145,0,165,40017.3497916667,2009-07-23,08:23:42
39.973569,116.334082,0,165,40017.349849537,2009-07-23,08:23:47
39.973644,116.333988,0,164,40017.3499074074,2009-07-23,08:23:52
39.973712,116.333876,0,164,40017.3499652778,2009-07-23,08:23:57
39.973712,116.333795,0,165,40017.3500231481,2009-07-23,08:24:02
39.973735,116.333661,0,166,40017.3500810185,2009-07-23,08:24:07
39.973711,116.333698,0,167,40017.3501388889,2009-07-23,08:24:12
39.973797,116.33377,0,166,40017.3501967593,2009-07-23,08:24:17
39.973914,116.333758,0,166,40017.3502546296,2009-07-23,08:24:22
39.974049,116.333923,0,172,40017.3503125,2009-07-23,08:24:27
39.974183,116.334021,0,180,40017.3503703704,2009-07-23,08:24:32
39.974253,116.334085,0,190,40017.3504282407,2009-07-23,08:24:37
39.974274,116.334073,0,198,40017.3504861111,2009-07-23,08:24:42
39.974296,116.3341,0,199,40017.3505439815,2009-07-23,08:24:47
39.973935,116.334334,0,199,40017.3506018519,2009-07-23,08:24:52
39.973637,116.334543,0,200,40017.3506597222,2009-07-23,08:24:57
39.973468,116.334645,0,200,40017.3507175926,2009-07-23,08:25:02
39.973435,116.334595,0,202,40017.350775463,2009-07-23,08:25:07
39.973435,116.334595,0,202,40017.3508101852,2009-07-23,08:25:10
39.973435,116.334597,0,203,40017.3508333333,2009-07-23,08:25:12
39.973498,116.334587,0,204,40017.3508912037,2009-07-23,08:25:17
39.973639,116.33456,0,206,40017.3509490741,2009-07-23,08:25:22
39.973762,116.334445,0,205,40017.3510069444,2009-07-23,08:25:27
39.973794,116.334361,0,207,40017.3510648148,2009-07-23,08:25:32
39.973837,116.33427,0,215,40017.3511226852,2009-07-23,08:25:37
39.973607,116.334385,0,198,40017.3534953704,2009-07-23,08:29:02
39.973515,116.334523,0,193,40017.3535532407,2009-07-23,08:29:07
39.97349,116.33463,0,187,40017.3536111111,2009-07-23,08:29:12
39.973464,116.334747,0,182,40017.3536689815,2009-07-23,08:29:17
39.973471,116.334726,0,182,40017.3537268518,2009-07-23,08:29:22
39.973447,116.334783,0,165,40017.3537847222,2009-07-23,08:29:27
39.973443,116.334822,0,152,40017.3538425926,2009-07-23,08:29:32
39.973428,116.334895,0,148,40017.353900463,2009-07-23,08:29:37
39.973422,116.334874,0,149,40017.3539583333,2009-07-23,08:29:42
39.973454,116.334739,0,152,40017.3540162037,2009-07-23,08:29:47
39.973485,116.334667,0,153,40017.3540740741,2009-07-23,08:29:52
39.973523,116.334651,0,157,40017.3541319444,2009-07-23,08:29:57
39.973563,116.334611,0,160,40017.3541898148,2009-07-23,08:30:02
39.97362,116.334495,0,161,40017.3542476852,2009-07-23,08:30:07
39.97367,116.334357,0,163,40017.3543055556,2009-07-23,08:30:12
39.973698,116.334311,0,162,40017.3543634259,2009-07-23,08:30:17
39.973695,116.334328,0,162,40017.3544212963,2009-07-23,08:30:22
39.973708,116.334355,0,161,40017.3544791667,2009-07-23,08:30:27
39.973708,116.334355,0,161,40017.3545138889,2009-07-23,08:30:30
39.973715,116.334351,0,161,40017.354537037,2009-07-23,08:30:32
39.973702,116.334364,0,163,40017.3545949074,2009-07-23,08:30:37
39.973686,116.334374,0,163,40017.3546527778,2009-07-23,08:30:42
39.973635,116.334423,0,163,40017.3547106481,2009-07-23,08:30:47
39.973597,116.334466,0,162,40017.3547685185,2009-07-23,08:30:52
39.973587,116.334475,0,162,40017.3548263889,2009-07-23,08:30:57
39.973543,116.334452,0,162,40017.3548842593,2009-07-23,08:31:02
39.973514,116.334401,0,162,40017.3549421296,2009-07-23,08:31:07
39.973523,116.334353,0,164,40017.355,2009-07-23,08:31:12
39.973555,116.334302,0,169,40017.3550578704,2009-07-23,08:31:17
39.973541,116.334338,0,172,40017.3551157407,2009-07-23,08:31:22
39.973501,116.334334,0,178,40017.3551736111,2009-07-23,08:31:27
39.973467,116.334363,0,181,40017.3552314815,2009-07-23,08:31:32
39.973501,116.334311,0,182,40017.3552893519,2009-07-23,08:31:37
39.973561,116.334187,0,182,40017.3553472222,2009-07-23,08:31:42
39.973539,116.33423,0,181,40017.3554050926,2009-07-23,08:31:47
39.973561,116.334195,0,181,40017.355462963,2009-07-23,08:31:52
39.973601,116.334115,0,180,40017.3555208333,2009-07-23,08:31:57
39.973594,116.334169,0,179,40017.3555787037,2009-07-23,08:32:02
39.973666,116.334195,0,177,40017.3556365741,2009-07-23,08:32:07
39.973719,116.334182,0,177,40017.3556944444,2009-07-23,08:32:12
39.973677,116.334268,0,177,40017.3557523148,2009-07-23,08:32:17
39.973652,116.334319,0,177,40017.3558101852,2009-07-23,08:32:22
39.973703,116.334509,0,175,40017.3558680556,2009-07-23,08:32:27
39.973692,116.334591,0,177,40017.3559259259,2009-07-23,08:32:32
39.973612,116.334685,0,180,40017.3559837963,2009-07-23,08:32:37
39.973569,116.334867,0,180,40017.3560416667,2009-07-23,08:32:42
39.973604,116.334844,0,182,40017.356099537,2009-07-23,08:32:47
39.973674,116.334783,0,184,40017.3561574074,2009-07-23,08:32:52
39.973649,116.334777,0,185,40017.3562152778,2009-07-23,08:32:57
39.973646,116.334794,0,184,40017.3562731481,2009-07-23,08:33:02
39.973669,116.334803,0,185,40017.3563310185,2009-07-23,08:33:07
39.973741,116.334862,0,185,40017.3563888889,2009-07-23,08:33:12
39.973796,116.334897,0,184,40017.3564467593,2009-07-23,08:33:17
39.973788,116.334921,0,184,40017.3565046296,2009-07-23,08:33:22
39.973782,116.334944,0,184,40017.3565625,2009-07-23,08:33:27
39.9738,116.33496,0,184,40017.3566203704,2009-07-23,08:33:32
39.973766,116.334925,0,185,40017.3566782407,2009-07-23,08:33:37
39.97374,116.334925,0,185,40017.3567361111,2009-07-23,08:33:42
39.97374,116.334925,0,185,40017.3567708333,2009-07-23,08:33:45
39.973748,116.334922,0,185,40017.3567939815,2009-07-23,08:33:47
39.973726,116.334877,0,187,40017.3568518519,2009-07-23,08:33:52
39.973703,116.334875,0,187,40017.3569097222,2009-07-23,08:33:57
39.973727,116.334887,0,187,40017.3569675926,2009-07-23,08:34:02
39.973727,116.334887,0,187,40017.3570023148,2009-07-23,08:34:05
39.973722,116.334889,0,186,40017.357025463,2009-07-23,08:34:07
39.973709,116.334906,0,185,40017.3570833333,2009-07-23,08:34:12
39.973707,116.334959,0,183,40017.3571412037,2009-07-23,08:34:17
39.973693,116.334928,0,182,40017.3571990741,2009-07-23,08:34:22
39.973613,116.334892,0,183,40017.3572569444,2009-07-23,08:34:27
39.973614,116.334867,0,183,40017.3573148148,2009-07-23,08:34:32
39.973619,116.334814,0,183,40017.3573726852,2009-07-23,08:34:37
39.97358,116.334784,0,185,40017.3574305556,2009-07-23,08:34:42
39.973589,116.334757,0,188,40017.3574884259,2009-07-23,08:34:47
39.973635,116.334696,0,190,40017.3575462963,2009-07-23,08:34:52
39.97362,116.3347,0,182,40017.3576041667,2009-07-23,08:34:57
39.973649,116.334661,0,172,40017.357662037,2009-07-23,08:35:02
39.973652,116.334643,0,167,40017.3577199074,2009-07-23,08:35:07
39.973647,116.334647,0,166,40017.3577777778,2009-07-23,08:35:12
39.973647,116.334647,0,166,40017.3578125,2009-07-23,08:35:15
39.973647,116.334647,0,166,40017.3578356481,2009-07-23,08:35:17
39.973636,116.334664,0,165,40017.3578935185,2009-07-23,08:35:22
39.9736,116.334682,0,163,40017.3579513889,2009-07-23,08:35:27
39.973571,116.334696,0,161,40017.3580092593,2009-07-23,08:35:32
39.973344,116.334584,0,148,40017.3621759259,2009-07-23,08:41:32
39.973297,116.334559,0,147,40017.3622337963,2009-07-23,08:41:37
39.973366,116.334459,0,147,40017.3622916667,2009-07-23,08:41:42
39.973396,116.334445,0,145,40017.362349537,2009-07-23,08:41:47
39.973446,116.334426,0,144,40017.3624074074,2009-07-23,08:41:52
39.973491,116.33438,0,143,40017.3624652778,2009-07-23,08:41:57
39.973524,116.33436,0,142,40017.3625231481,2009-07-23,08:42:02
39.973531,116.334435,0,141,40017.3625810185,2009-07-23,08:42:07
39.973518,116.334464,0,140,40017.3626388889,2009-07-23,08:42:12
39.97352,116.334463,0,140,40017.3626967593,2009-07-23,08:42:17
39.97352,116.334463,0,140,40017.3627314815,2009-07-23,08:42:20
39.973519,116.334463,0,140,40017.3627546296,2009-07-23,08:42:22
39.973504,116.334465,0,140,40017.3628125,2009-07-23,08:42:27
39.973497,116.334472,0,141,40017.3628703704,2009-07-23,08:42:32
39.973491,116.334478,0,141,40017.3629282407,2009-07-23,08:42:37
39.973491,116.334477,0,141,40017.3629861111,2009-07-23,08:42:42
39.973492,116.334477,0,141,40017.3630439815,2009-07-23,08:42:47
39.973492,116.334477,0,141,40017.3630787037,2009-07-23,08:42:50
39.973494,116.334475,0,141,40017.3631018519,2009-07-23,08:42:52
39.973416,116.334505,0,139,40017.3631597222,2009-07-23,08:42:57
39.97341,116.334509,0,139,40017.3632175926,2009-07-23,08:43:02
39.973409,116.334507,0,139,40017.363275463,2009-07-23,08:43:07
39.973416,116.334501,0,139,40017.3633333333,2009-07-23,08:43:12
39.97342,116.334498,0,139,40017.3633912037,2009-07-23,08:43:17
39.97342,116.334498,0,139,40017.3634259259,2009-07-23,08:43:20
39.973426,116.334494,0,139,40017.3634490741,2009-07-23,08:43:22
39.973444,116.334487,0,139,40017.3635069444,2009-07-23,08:43:27
39.973547,116.334449,0,139,40017.3635648148,2009-07-23,08:43:32
39.973657,116.33446,0,139,40017.3636226852,2009-07-23,08:43:37
39.973799,116.33446,0,139,40017.3636805556,2009-07-23,08:43:42
39.973901,116.33448,0,141,40017.3637384259,2009-07-23,08:43:47
39.974044,116.334411,0,145,40017.3637962963,2009-07-23,08:43:52
39.974124,116.334327,0,148,40017.3638541667,2009-07-23,08:43:57
39.973978,116.334433,0,149,40017.363912037,2009-07-23,08:44:02
39.973942,116.334494,0,151,40017.3639699074,2009-07-23,08:44:07
39.973808,116.334519,0,152,40017.3640277778,2009-07-23,08:44:12
39.9739,116.334503,0,153,40017.3640856481,2009-07-23,08:44:17
39.973882,116.334521,0,154,40017.3641435185,2009-07-23,08:44:22
39.973837,116.334586,0,158,40017.3642013889,2009-07-23,08:44:27
39.973797,116.334637,0,163,40017.3642592593,2009-07-23,08:44:32
39.973779,116.334649,0,166,40017.3643171296,2009-07-23,08:44:37
39.973912,116.334622,0,168,40017.364375,2009-07-23,08:44:42
39.973944,116.334598,0,169,40017.3644328704,2009-07-23,08:44:47
39.974137,116.334552,0,169,40017.3644907407,2009-07-23,08:44:52
39.974444,116.334504,0,169,40017.3645486111,2009-07-23,08:44:57
39.974467,116.334449,0,168,40017.3646064815,2009-07-23,08:45:02
39.974611,116.334431,0,168,40017.3646643519,2009-07-23,08:45:07
39.97451,116.334501,0,168,40017.3647222222,2009-07-23,08:45:12
39.976547,116.335485,0,161,40017.3648958333,2009-07-23,08:45:27
39.976375,116.335441,0,165,40017.3649537037,2009-07-23,08:45:32
39.974992,116.334566,0,78,40017.3650115741,2009-07-23,08:45:37
39.974853,116.334637,0,149,40017.3650694444,2009-07-23,08:45:42
39.974866,116.334589,0,150,40017.3651273148,2009-07-23,08:45:47
39.974637,116.334321,0,136,40017.3651851852,2009-07-23,08:45:52
39.974435,116.334263,0,132,40017.3652430556,2009-07-23,08:45:57
39.974211,116.33429,0,133,40017.3653009259,2009-07-23,08:46:02
39.973985,116.33433,0,135,40017.3653587963,2009-07-23,08:46:07
39.973881,116.334303,0,138,40017.3654166667,2009-07-23,08:46:12
39.973798,116.334387,0,163,40017.365474537,2009-07-23,08:46:17
39.973753,116.334521,0,200,40017.3655324074,2009-07-23,08:46:22
39.973732,116.334542,0,211,40017.3655902778,2009-07-23,08:46:27
39.973704,116.334557,0,208,40017.3656481481,2009-07-23,08:46:32
39.973713,116.334552,0,210,40017.3657060185,2009-07-23,08:46:37
39.973707,116.334531,0,215,40017.3657638889,2009-07-23,08:46:42
39.973698,116.334513,0,217,40017.3658217593,2009-07-23,08:46:47
39.973698,116.334513,0,217,40017.3658564815,2009-07-23,08:46:50
39.973697,116.334506,0,221,40017.3658796296,2009-07-23,08:46:52
39.973673,116.334479,0,223,40017.3659375,2009-07-23,08:46:57
39.973725,116.334486,0,226,40017.3659953704,2009-07-23,08:47:02
39.973736,116.334527,0,225,40017.3660532407,2009-07-23,08:47:07
39.973745,116.334534,0,228,40017.3661111111,2009-07-23,08:47:12
39.973849,116.334552,0,236,40017.3661689815,2009-07-23,08:47:17
39.97387,116.334593,0,239,40017.3662268519,2009-07-23,08:47:22
39.973889,116.334631,0,238,40017.3662847222,2009-07-23,08:47:27
39.973889,116.334631,0,238,40017.3663194444,2009-07-23,08:47:30
39.973883,116.334636,0,237,40017.3663425926,2009-07-23,08:47:32
39.973864,116.334615,0,239,40017.366400463,2009-07-23,08:47:37
39.973769,116.334594,0,240,40017.3664583333,2009-07-23,08:47:42
39.973762,116.334583,0,242,40017.3665162037,2009-07-23,08:47:47
39.973781,116.334563,0,244,40017.3665740741,2009-07-23,08:47:52
39.97381,116.334593,0,245,40017.3666319444,2009-07-23,08:47:57
39.973863,116.334652,0,240,40017.3666898148,2009-07-23,08:48:02
39.97404,116.33464,0,240,40017.3667476852,2009-07-23,08:48:07
39.974132,116.334661,0,239,40017.3668055556,2009-07-23,08:48:12
39.974279,116.334731,0,239,40017.3668634259,2009-07-23,08:48:17
39.974411,116.334746,0,239,40017.3669212963,2009-07-23,08:48:22
39.974588,116.334775,0,241,40017.3669791667,2009-07-23,08:48:27
39.974682,116.334829,0,239,40017.367037037,2009-07-23,08:48:32
39.974692,116.334874,0,235,40017.3670949074,2009-07-23,08:48:37
39.974525,116.33485,0,231,40017.3671527778,2009-07-23,08:48:42
39.974481,116.334851,0,231,40017.3672106481,2009-07-23,08:48:47
39.974463,116.334881,0,230,40017.3672685185,2009-07-23,08:48:52
39.974415,116.334825,0,228,40017.3673263889,2009-07-23,08:48:57
39.974431,116.33479,0,227,40017.3673842593,2009-07-23,08:49:02
39.9745,116.334794,0,224,40017.3674421296,2009-07-23,08:49:07
39.974409,116.334749,0,224,40017.3675,2009-07-23,08:49:12
39.974298,116.334611,0,225,40017.3675578704,2009-07-23,08:49:17
39.974317,116.334551,0,225,40017.3676157407,2009-07-23,08:49:22
39.974089,116.334678,0,217,40017.3676736111,2009-07-23,08:49:27
39.973942,116.334689,0,212,40017.3677314815,2009-07-23,08:49:32
39.973908,116.334655,0,210,40017.3677893518,2009-07-23,08:49:37
39.973853,116.334664,0,208,40017.3678472222,2009-07-23,08:49:42
39.973844,116.33465,0,208,40017.3679050926,2009-07-23,08:49:47
39.973877,116.334605,0,209,40017.367962963,2009-07-23,08:49:52
39.973837,116.33457,0,209,40017.3680208333,2009-07-23,08:49:57
39.973788,116.334594,0,209,40017.3680787037,2009-07-23,08:50:02
39.97375,116.334571,0,208,40017.3681365741,2009-07-23,08:50:07
39.973712,116.334533,0,208,40017.3681944444,2009-07-23,08:50:12
39.973603,116.334539,0,207,40017.3682523148,2009-07-23,08:50:17
39.973736,116.334615,0,208,40017.3683101852,2009-07-23,08:50:22
39.973738,116.334602,0,208,40017.3683680556,2009-07-23,08:50:27
39.973747,116.334539,0,211,40017.3684259259,2009-07-23,08:50:32
39.97363,116.334508,0,213,40017.3684837963,2009-07-23,08:50:37
39.973454,116.334439,0,214,40017.3685416667,2009-07-23,08:50:42
39.973365,116.334347,0,217,40017.368599537,2009-07-23,08:50:47
39.97336,116.334336,0,217,40017.3686574074,2009-07-23,08:50:52
39.97346,116.33441,0,216,40017.3687152778,2009-07-23,08:50:57
39.973378,116.334335,0,216,40017.3687731481,2009-07-23,08:51:02
39.973282,116.334272,0,217,40017.3688310185,2009-07-23,08:51:07
39.973053,116.334228,0,217,40017.3688888889,2009-07-23,08:51:12
39.972981,116.334213,0,218,40017.3689467593,2009-07-23,08:51:17
39.972909,116.334123,0,219,40017.3690046296,2009-07-23,08:51:22
39.972835,116.334041,0,221,40017.3690625,2009-07-23,08:51:27
39.973067,116.334236,0,221,40017.3691203704,2009-07-23,08:51:32
39.973133,116.334213,0,221,40017.3691782407,2009-07-23,08:51:37
39.973167,116.33413,0,222,40017.3692361111,2009-07-23,08:51:42
39.973286,116.334175,0,222,40017.3692939815,2009-07-23,08:51:47
39.973306,116.334226,0,221,40017.3693518518,2009-07-23,08:51:52
39.973284,116.33421,0,222,40017.3694097222,2009-07-23,08:51:57
39.973273,116.334206,0,222,40017.3694675926,2009-07-23,08:52:02
39.973299,116.334226,0,222,40017.369525463,2009-07-23,08:52:07
39.973276,116.33425,0,222,40017.3695833333,2009-07-23,08:52:12
39.973284,116.334219,0,223,40017.3696412037,2009-07-23,08:52:17
39.973284,116.334219,0,223,40017.3696759259,2009-07-23,08:52:20
39.973292,116.334216,0,223,40017.3696990741,2009-07-23,08:52:22
39.973292,116.334233,0,224,40017.3697569444,2009-07-23,08:52:27
39.973304,116.334191,0,224,40017.3698148148,2009-07-23,08:52:32
39.973292,116.334191,0,224,40017.3698726852,2009-07-23,08:52:37
39.973307,116.334198,0,224,40017.3699305556,2009-07-23,08:52:42
39.973309,116.334228,0,224,40017.3699884259,2009-07-23,08:52:47
39.973307,116.33423,0,224,40017.3700462963,2009-07-23,08:52:52
39.973307,116.33423,0,224,40017.3700810185,2009-07-23,08:52:55
39.97331,116.334228,0,225,40017.3701041667,2009-07-23,08:52:57
39.973265,116.334267,0,225,40017.370162037,2009-07-23,08:53:02
39.973273,116.334299,0,225,40017.3702199074,2009-07-23,08:53:07
39.973258,116.334283,0,225,40017.3702777778,2009-07-23,08:53:12
39.973293,116.334326,0,225,40017.3703356481,2009-07-23,08:53:17
39.973317,116.334379,0,225,40017.3703935185,2009-07-23,08:53:22
39.973399,116.334421,0,224,40017.3704513889,2009-07-23,08:53:27
39.973642,116.334503,0,224,40017.3705092593,2009-07-23,08:53:32
39.97372,116.334575,0,225,40017.3705671296,2009-07-23,08:53:37
39.973809,116.334624,0,226,40017.370625,2009-07-23,08:53:42
39.97392,116.334638,0,228,40017.3706828704,2009-07-23,08:53:47
39.974043,116.334655,0,229,40017.3707407407,2009-07-23,08:53:52
39.97411,116.334734,0,231,40017.3707986111,2009-07-23,08:53:57
39.974188,116.334739,0,231,40017.3708564815,2009-07-23,08:54:02
39.97424,116.334739,0,232,40017.3709143519,2009-07-23,08:54:07
39.97428,116.334742,0,233,40017.3709722222,2009-07-23,08:54:12
39.974329,116.334789,0,234,40017.3710300926,2009-07-23,08:54:17
39.97433,116.334748,0,235,40017.371087963,2009-07-23,08:54:22
39.974398,116.334732,0,235,40017.3711458333,2009-07-23,08:54:27
39.974341,116.334702,0,236,40017.3712037037,2009-07-23,08:54:32
39.974218,116.334655,0,237,40017.3712615741,2009-07-23,08:54:37
39.974218,116.334655,0,237,40017.3712962963,2009-07-23,08:54:40
39.974214,116.33465,0,237,40017.3713194444,2009-07-23,08:54:42
39.974122,116.334616,0,237,40017.3713773148,2009-07-23,08:54:47
39.973942,116.334572,0,237,40017.3714351852,2009-07-23,08:54:52
39.973868,116.334523,0,237,40017.3714930556,2009-07-23,08:54:57
39.973885,116.334472,0,237,40017.3715509259,2009-07-23,08:55:02
39.973849,116.334489,0,238,40017.3716087963,2009-07-23,08:55:07
39.973886,116.33459,0,239,40017.3716666667,2009-07-23,08:55:12
39.973896,116.334607,0,240,40017.371724537,2009-07-23,08:55:17
39.9739,116.334578,0,242,40017.3717824074,2009-07-23,08:55:22
39.973855,116.334573,0,243,40017.3718402778,2009-07-23,08:55:27
39.97383,116.334572,0,244,40017.3718981481,2009-07-23,08:55:32
39.973812,116.334527,0,244,40017.3719560185,2009-07-23,08:55:37
39.973735,116.334473,0,245,40017.3720138889,2009-07-23,08:55:42
39.973663,116.334447,0,246,40017.3720717593,2009-07-23,08:55:47
39.973668,116.334416,0,247,40017.3721296296,2009-07-23,08:55:52
39.973657,116.334344,0,248,40017.3721875,2009-07-23,08:55:57
39.973906,116.335064,0,257,40017.3723611111,2009-07-23,08:56:12
39.97393,116.335131,0,274,40017.3724189815,2009-07-23,08:56:17
39.974258,116.335256,0,267,40017.3724768519,2009-07-23,08:56:22
39.974535,116.335362,0,229,40017.3725347222,2009-07-23,08:56:27
39.9747,116.335468,0,236,40017.3725925926,2009-07-23,08:56:32
39.97489,116.335578,0,261,40017.372650463,2009-07-23,08:56:37
39.97513,116.335676,0,255,40017.3727083333,2009-07-23,08:56:42
39.975164,116.335677,0,247,40017.3727662037,2009-07-23,08:56:47
39.975164,116.335677,0,247,40017.3728009259,2009-07-23,08:56:50
39.975171,116.335672,0,248,40017.3728240741,2009-07-23,08:56:52
39.975155,116.335659,0,245,40017.3728819444,2009-07-23,08:56:57
39.975117,116.335573,0,205,40017.3729398148,2009-07-23,08:57:02
39.97515,116.335483,0,162,40017.3729976852,2009-07-23,08:57:07
39.975222,116.335478,0,165,40017.3730555556,2009-07-23,08:57:12
39.973473,116.334056,0,149,40017.3732291667,2009-07-23,08:57:27
39.97364,116.333911,0,149,40017.373287037,2009-07-23,08:57:32
39.973447,116.334089,0,121,40017.3733449074,2009-07-23,08:57:37
39.973319,116.334229,0,159,40017.3734027778,2009-07-23,08:57:42
39.973335,116.334298,0,162,40017.3734606481,2009-07-23,08:57:47
39.973267,116.334357,0,225,40017.3735185185,2009-07-23,08:57:52
39.973267,116.334357,0,225,40017.3735532407,2009-07-23,08:57:55
39.973269,116.334351,0,231,40017.3735763889,2009-07-23,08:57:57
39.97329,116.334403,0,231,40017.3736342593,2009-07-23,08:58:02
39.973289,116.334459,0,232,40017.3736921296,2009-07-23,08:58:07
39.97333,116.334439,0,234,40017.37375,2009-07-23,08:58:12
39.973339,116.334435,0,238,40017.3738078704,2009-07-23,08:58:17
39.973125,116.33444,0,238,40017.3738657407,2009-07-23,08:58:22
39.973107,116.334473,0,238,40017.3739236111,2009-07-23,08:58:27
39.973159,116.334409,0,239,40017.3739814815,2009-07-23,08:58:32
39.973246,116.334372,0,240,40017.3740393519,2009-07-23,08:58:37
39.97328,116.334408,0,241,40017.3740972222,2009-07-23,08:58:42
39.973312,116.334417,0,242,40017.3741550926,2009-07-23,08:58:47
39.973427,116.33431,0,243,40017.374212963,2009-07-23,08:58:52
39.973159,116.334465,0,233,40017.3745601852,2009-07-23,08:59:22
39.97322,116.334463,0,203,40017.3746180556,2009-07-23,08:59:27
39.973321,116.334417,0,165,40017.3746759259,2009-07-23,08:59:32
39.973473,116.334368,0,114,40017.3747337963,2009-07-23,08:59:37
39.973292,116.334595,0,224,40017.3747916667,2009-07-23,08:59:42
39.973498,116.334214,0,242,40017.3751388889,2009-07-23,09:00:12
39.973955,116.334463,0,242,40017.3751967593,2009-07-23,09:00:17
39.974011,116.33454,0,242,40017.3752546296,2009-07-23,09:00:22
39.973937,116.334548,0,242,40017.3753125,2009-07-23,09:00:27
39.973888,116.334531,0,242,40017.3753703704,2009-07-23,09:00:32
39.973653,116.334433,0,242,40017.3754282407,2009-07-23,09:00:37
39.973694,116.334405,0,242,40017.3754861111,2009-07-23,09:00:42
39.973825,116.334441,0,241,40017.3755439815,2009-07-23,09:00:47
39.973721,116.334476,0,242,40017.3756018518,2009-07-23,09:00:52
39.973626,116.33452,0,240,40017.3756597222,2009-07-23,09:00:57
39.97363,116.334568,0,240,40017.3757175926,2009-07-23,09:01:02
39.973835,116.334717,0,241,40017.375775463,2009-07-23,09:01:07
39.974081,116.334872,0,242,40017.3758333333,2009-07-23,09:01:12
39.974273,116.334922,0,245,40017.3758912037,2009-07-23,09:01:17
39.974386,116.334926,0,249,40017.3759490741,2009-07-23,09:01:22
39.974496,116.334922,0,253,40017.3760069444,2009-07-23,09:01:27
39.974735,116.33502,0,255,40017.3761226852,2009-07-23,09:01:37
39.974653,116.335067,0,255,40017.3761805556,2009-07-23,09:01:42
39.974668,116.335099,0,257,40017.3762384259,2009-07-23,09:01:47
39.974693,116.335125,0,259,40017.3762962963,2009-07-23,09:01:52
39.974748,116.33515,0,259,40017.3763541667,2009-07-23,09:01:57
39.974386,116.335098,0,261,40017.376412037,2009-07-23,09:02:02
39.974321,116.335077,0,261,40017.3764699074,2009-07-23,09:02:07
39.974383,116.335077,0,260,40017.3765277778,2009-07-23,09:02:12
39.974461,116.335094,0,259,40017.3765856481,2009-07-23,09:02:17
39.974377,116.335076,0,259,40017.3766435185,2009-07-23,09:02:22
39.974393,116.335057,0,259,40017.3767013889,2009-07-23,09:02:27
39.974229,116.335018,0,259,40017.3767592593,2009-07-23,09:02:32
39.974107,116.334944,0,260,40017.3768171296,2009-07-23,09:02:37
39.974185,116.334834,0,260,40017.376875,2009-07-23,09:02:42
39.974204,116.334777,0,260,40017.3769328704,2009-07-23,09:02:47
39.973925,116.334755,0,261,40017.3769907407,2009-07-23,09:02:52
39.973717,116.334728,0,263,40017.3770486111,2009-07-23,09:02:57
39.973522,116.334756,0,265,40017.3771064815,2009-07-23,09:03:02
39.973458,116.334734,0,267,40017.3771643518,2009-07-23,09:03:07
39.973509,116.334724,0,270,40017.3772222222,2009-07-23,09:03:12
39.973554,116.334733,0,271,40017.3772800926,2009-07-23,09:03:17
39.973584,116.334726,0,272,40017.377337963,2009-07-23,09:03:22
39.973531,116.334782,0,273,40017.3773958333,2009-07-23,09:03:27
39.973538,116.334795,0,274,40017.3774537037,2009-07-23,09:03:32
39.973538,116.334795,0,274,40017.3774884259,2009-07-23,09:03:35
39.973536,116.334794,0,274,40017.3775115741,2009-07-23,09:03:37
39.973501,116.334799,0,274,40017.3775694444,2009-07-23,09:03:42
39.973347,116.334822,0,274,40017.3776273148,2009-07-23,09:03:47
39.973404,116.334825,0,274,40017.3776851852,2009-07-23,09:03:52
39.973571,116.334795,0,274,40017.3777430556,2009-07-23,09:03:57
39.973669,116.334761,0,274,40017.3778009259,2009-07-23,09:04:02
39.973672,116.3347,0,276,40017.3778587963,2009-07-23,09:04:07
39.973552,116.334647,0,278,40017.3779166667,2009-07-23,09:04:12
39.973392,116.334587,0,278,40017.377974537,2009-07-23,09:04:17
39.973263,116.33455,0,279,40017.3780324074,2009-07-23,09:04:22
39.973132,116.334521,0,279,40017.3780902778,2009-07-23,09:04:27
39.972956,116.334467,0,279,40017.3781481481,2009-07-23,09:04:32
39.972845,116.334445,0,278,40017.3782060185,2009-07-23,09:04:37
39.973021,116.334581,0,278,40017.3782638889,2009-07-23,09:04:42
39.973104,116.334567,0,277,40017.3783217593,2009-07-23,09:04:47
39.973199,116.334483,0,277,40017.3783796296,2009-07-23,09:04:52
39.973215,116.334397,0,277,40017.3784375,2009-07-23,09:04:57
39.973213,116.334292,0,277,40017.3784953704,2009-07-23,09:05:02
39.973169,116.334767,0,268,40017.3788425926,2009-07-23,09:05:32
39.973152,116.334716,0,287,40017.378900463,2009-07-23,09:05:37
39.973553,116.334908,0,300,40017.3789583333,2009-07-23,09:05:42
39.97362,116.334971,0,324,40017.3790162037,2009-07-23,09:05:47
39.973629,116.334971,0,346,40017.3790740741,2009-07-23,09:05:52
39.973629,116.334971,0,346,40017.3791087963,2009-07-23,09:05:55
39.973626,116.33497,0,346,40017.3791319444,2009-07-23,09:05:57
39.973375,116.334989,0,357,40017.3791898148,2009-07-23,09:06:02
39.973302,116.335017,0,354,40017.3792476852,2009-07-23,09:06:07
39.973261,116.335034,0,346,40017.3793055556,2009-07-23,09:06:12
39.973207,116.334952,0,312,40017.3793634259,2009-07-23,09:06:17
39.973179,116.334896,0,290,40017.3794212963,2009-07-23,09:06:22
39.973233,116.33487,0,292,40017.3794791667,2009-07-23,09:06:27
39.973377,116.334862,0,293,40017.379537037,2009-07-23,09:06:32
39.97348,116.334892,0,293,40017.3795949074,2009-07-23,09:06:37
39.973735,116.334884,0,292,40017.3796527778,2009-07-23,09:06:42
39.973825,116.334899,0,292,40017.3797106481,2009-07-23,09:06:47
39.973857,116.334878,0,291,40017.3797685185,2009-07-23,09:06:52
39.973905,116.334856,0,291,40017.3798263889,2009-07-23,09:06:57
39.973934,116.334817,0,287,40017.3798842593,2009-07-23,09:07:02
39.973967,116.334756,0,283,40017.3799421296,2009-07-23,09:07:07
39.973982,116.334682,0,274,40017.38,2009-07-23,09:07:12
39.973995,116.334642,0,270,40017.3800578704,2009-07-23,09:07:17
39.973961,116.334624,0,266,40017.3801157407,2009-07-23,09:07:22
39.973952,116.334605,0,257,40017.3801736111,2009-07-23,09:07:27
39.973877,116.334618,0,250,40017.3802314815,2009-07-23,09:07:32
39.973781,116.334614,0,250,40017.3802893519,2009-07-23,09:07:37
39.97371,116.334624,0,248,40017.3803472222,2009-07-23,09:07:42
39.973714,116.334604,0,248,40017.3804050926,2009-07-23,09:07:47
39.973765,116.334579,0,246,40017.380462963,2009-07-23,09:07:52
39.973765,116.334579,0,246,40017.3804976852,2009-07-23,09:07:55
39.973773,116.334583,0,245,40017.3805208333,2009-07-23,09:07:57
39.973816,116.334593,0,244,40017.3805787037,2009-07-23,09:08:02
39.973846,116.334613,0,242,40017.3806365741,2009-07-23,09:08:07
39.973894,116.334635,0,240,40017.3806944444,2009-07-23,09:08:12
39.973946,116.334645,0,239,40017.3807523148,2009-07-23,09:08:17
39.973984,116.334671,0,237,40017.3808101852,2009-07-23,09:08:22
39.974006,116.334688,0,234,40017.3808680556,2009-07-23,09:08:27
39.974025,116.334688,0,235,40017.3809259259,2009-07-23,09:08:32
39.974025,116.334688,0,235,40017.3809606481,2009-07-23,09:08:35
39.974025,116.334692,0,235,40017.3809837963,2009-07-23,09:08:37
39.974009,116.33475,0,236,40017.3810416667,2009-07-23,09:08:42
39.974016,116.334789,0,237,40017.381099537,2009-07-23,09:08:47
39.974018,116.334788,0,238,40017.3811574074,2009-07-23,09:08:52
39.974018,116.334788,0,238,40017.3811921296,2009-07-23,09:08:55
39.974023,116.334783,0,238,40017.3812152778,2009-07-23,09:08:57
39.974007,116.334807,0,238,40017.3812731481,2009-07-23,09:09:02
39.97399,116.334879,0,238,40017.3813310185,2009-07-23,09:09:07
39.97397,116.334932,0,238,40017.3813888889,2009-07-23,09:09:12
39.974003,116.33488,0,238,40017.3814467593,2009-07-23,09:09:17
39.974019,116.334869,0,238,40017.3815046296,2009-07-23,09:09:22
39.97402,116.334869,0,239,40017.3815625,2009-07-23,09:09:27
39.97402,116.334869,0,239,40017.3815972222,2009-07-23,09:09:30
39.974017,116.334872,0,239,40017.3816203704,2009-07-23,09:09:32
39.974059,116.334884,0,239,40017.3816782407,2009-07-23,09:09:37
39.974129,116.334895,0,238,40017.3817361111,2009-07-23,09:09:42
39.974097,116.334952,0,238,40017.3817939815,2009-07-23,09:09:47
39.974101,116.334946,0,238,40017.3818518519,2009-07-23,09:09:52
39.974101,116.334945,0,238,40017.3819097222,2009-07-23,09:09:57
39.974102,116.33494,0,238,40017.3819675926,2009-07-23,09:10:02
39.974102,116.33494,0,238,40017.3820023148,2009-07-23,09:10:05
39.974101,116.334938,0,238,40017.382025463,2009-07-23,09:10:07
39.974075,116.334899,0,238,40017.3820833333,2009-07-23,09:10:12
39.974087,116.334866,0,238,40017.3821412037,2009-07-23,09:10:17
39.974091,116.33486,0,238,40017.3821990741,2009-07-23,09:10:22
39.974091,116.33486,0,238,40017.3822337963,2009-07-23,09:10:25
39.97409,116.334857,0,238,40017.3822569444,2009-07-23,09:10:27
39.974161,116.334784,0,237,40017.3823148148,2009-07-23,09:10:32
39.974161,116.334784,0,237,40017.382349537,2009-07-23,09:10:35
39.974154,116.334791,0,237,40017.3823726852,2009-07-23,09:10:37
39.974147,116.334802,0,237,40017.3824305556,2009-07-23,09:10:42
39.974127,116.334838,0,237,40017.3824884259,2009-07-23,09:10:47
39.974126,116.334941,0,238,40017.3825462963,2009-07-23,09:10:52
39.974137,116.335006,0,238,40017.3826041667,2009-07-23,09:10:57
39.974136,116.335052,0,238,40017.382662037,2009-07-23,09:11:02
39.974134,116.335115,0,238,40017.3827199074,2009-07-23,09:11:07
39.974183,116.335179,0,238,40017.3827777778,2009-07-23,09:11:12
39.974271,116.335227,0,238,40017.3828356481,2009-07-23,09:11:17
39.97437,116.335299,0,238,40017.3828935185,2009-07-23,09:11:22
39.974263,116.335357,0,238,40017.3829513889,2009-07-23,09:11:27
39.974196,116.335347,0,239,40017.3830092593,2009-07-23,09:11:32
39.974198,116.335313,0,239,40017.3830671296,2009-07-23,09:11:37
39.974198,116.335313,0,239,40017.3831018518,2009-07-23,09:11:40
39.974204,116.335313,0,239,40017.383125,2009-07-23,09:11:42
39.974214,116.335305,0,239,40017.3831828704,2009-07-23,09:11:47
39.974224,116.335297,0,239,40017.3832407407,2009-07-23,09:11:52
39.974267,116.335276,0,239,40017.3832986111,2009-07-23,09:11:57
39.974283,116.33526,0,239,40017.3833564815,2009-07-23,09:12:02
39.974275,116.335267,0,239,40017.3834143518,2009-07-23,09:12:07
39.974275,116.335267,0,239,40017.3834490741,2009-07-23,09:12:10
39.974281,116.335261,0,239,40017.3834722222,2009-07-23,09:12:12
39.974274,116.335285,0,239,40017.3835300926,2009-07-23,09:12:17
39.974269,116.33529,0,239,40017.383587963,2009-07-23,09:12:22
39.974269,116.33529,0,239,40017.3836226852,2009-07-23,09:12:25
39.974273,116.335289,0,239,40017.3836458333,2009-07-23,09:12:27
39.974264,116.335226,0,239,40017.3837037037,2009-07-23,09:12:32
39.974303,116.335181,0,238,40017.3837615741,2009-07-23,09:12:37
39.974303,116.335226,0,238,40017.3838194444,2009-07-23,09:12:42
39.97425,116.3353,0,238,40017.3838773148,2009-07-23,09:12:47
39.9742,116.335344,0,238,40017.3839351852,2009-07-23,09:12:52
39.974209,116.335356,0,238,40017.3839930556,2009-07-23,09:12:57
39.974181,116.335333,0,238,40017.3840509259,2009-07-23,09:13:02
39.974079,116.335202,0,238,40017.3841087963,2009-07-23,09:13:07
39.973933,116.334985,0,236,40017.3841666667,2009-07-23,09:13:12
39.973898,116.33489,0,235,40017.384224537,2009-07-23,09:13:17
39.973892,116.334593,0,222,40017.3867708333,2009-07-23,09:16:57
39.973822,116.334462,0,219,40017.3868287037,2009-07-23,09:17:02
39.973741,116.334399,0,218,40017.3868865741,2009-07-23,09:17:07
39.97365,116.334404,0,216,40017.3869444444,2009-07-23,09:17:12
39.973565,116.334396,0,214,40017.3870023148,2009-07-23,09:17:17
39.973537,116.334398,0,212,40017.3870601852,2009-07-23,09:17:22
39.973548,116.334394,0,209,40017.3871180556,2009-07-23,09:17:27
39.973547,116.334398,0,208,40017.3871759259,2009-07-23,09:17:32
39.973542,116.334404,0,208,40017.3872337963,2009-07-23,09:17:37
39.973542,116.334404,0,208,40017.3872685185,2009-07-23,09:17:40
39.973549,116.334397,0,208,40017.3872916667,2009-07-23,09:17:42
39.973557,116.334353,0,207,40017.387349537,2009-07-23,09:17:47
39.973573,116.334322,0,207,40017.3874074074,2009-07-23,09:17:52
39.973574,116.334309,0,207,40017.3874652778,2009-07-23,09:17:57
39.973613,116.334277,0,205,40017.3875231481,2009-07-23,09:18:02
39.973597,116.334309,0,204,40017.3875810185,2009-07-23,09:18:07
39.97359,116.334316,0,204,40017.3876388889,2009-07-23,09:18:12
39.97359,116.334317,0,204,40017.3876967593,2009-07-23,09:18:17
39.973596,116.334323,0,203,40017.3877546296,2009-07-23,09:18:22
39.973598,116.334328,0,202,40017.3878125,2009-07-23,09:18:27
39.973594,116.334332,0,202,40017.3878703704,2009-07-23,09:18:32
39.973594,116.334332,0,202,40017.3879050926,2009-07-23,09:18:35
39.973596,116.334332,0,202,40017.3879282407,2009-07-23,09:18:37
39.973647,116.334332,0,204,40017.3879861111,2009-07-23,09:18:42
39.973646,116.334364,0,202,40017.3880439815,2009-07-23,09:18:47
39.973629,116.334371,0,202,40017.3881018519,2009-07-23,09:18:52
39.973654,116.334349,0,202,40017.3881597222,2009-07-23,09:18:57
39.973631,116.334336,0,202,40017.3882175926,2009-07-23,09:19:02
39.973639,116.334329,0,201,40017.388275463,2009-07-23,09:19:07
39.973639,116.334329,0,201,40017.3883101852,2009-07-23,09:19:10
39.973641,116.334328,0,201,40017.3883333333,2009-07-23,09:19:12
39.973564,116.334335,0,202,40017.3883912037,2009-07-23,09:19:17
39.973539,116.334407,0,201,40017.3884490741,2009-07-23,09:19:22
39.973607,116.334459,0,200,40017.3885069444,2009-07-23,09:19:27
39.973616,116.334454,0,200,40017.3885648148,2009-07-23,09:19:32
39.973616,116.334454,0,200,40017.388599537,2009-07-23,09:19:35
39.973611,116.33446,0,200,40017.3886226852,2009-07-23,09:19:37
39.973598,116.334458,0,200,40017.3886805556,2009-07-23,09:19:42
39.973598,116.334458,0,200,40017.3887152778,2009-07-23,09:19:45
39.973597,116.334458,0,200,40017.3887384259,2009-07-23,09:19:47
39.973671,116.3345,0,201,40017.3887962963,2009-07-23,09:19:52
39.973724,116.33449,0,201,40017.3888541667,2009-07-23,09:19:57
39.973701,116.334527,0,200,40017.388912037,2009-07-23,09:20:02
39.973689,116.33455,0,200,40017.3889699074,2009-07-23,09:20:07
39.973722,116.334603,0,200,40017.3890277778,2009-07-23,09:20:12
39.973763,116.334608,0,200,40017.3890856481,2009-07-23,09:20:17
39.973761,116.33461,0,200,40017.3891435185,2009-07-23,09:20:22
39.973759,116.334611,0,200,40017.3892013889,2009-07-23,09:20:27
39.973759,116.334611,0,200,40017.3892361111,2009-07-23,09:20:30
39.973758,116.334611,0,200,40017.3892592593,2009-07-23,09:20:32
39.973764,116.334592,0,200,40017.3893171296,2009-07-23,09:20:37
39.973681,116.334522,0,200,40017.389375,2009-07-23,09:20:42
39.973681,116.334522,0,200,40017.3894097222,2009-07-23,09:20:45
39.973686,116.334515,0,201,40017.3894328704,2009-07-23,09:20:47
39.973706,116.334495,0,201,40017.3894907407,2009-07-23,09:20:52
39.973686,116.334482,0,201,40017.3895486111,2009-07-23,09:20:57
39.973656,116.334487,0,201,40017.3896064815,2009-07-23,09:21:02
39.9737,116.334488,0,201,40017.3896643519,2009-07-23,09:21:07
39.973667,116.334359,0,199,40017.3897222222,2009-07-23,09:21:12
39.973665,116.334294,0,198,40017.3897800926,2009-07-23,09:21:17
39.973661,116.334251,0,198,40017.389837963,2009-07-23,09:21:22
39.973445,116.334076,0,194,40017.3931944444,2009-07-23,09:26:12
39.973396,116.334088,0,194,40017.3932523148,2009-07-23,09:26:17
39.973337,116.334013,0,194,40017.3933101852,2009-07-23,09:26:22
39.973337,116.334013,0,194,40017.3933449074,2009-07-23,09:26:25
39.973339,116.334009,0,194,40017.3933680556,2009-07-23,09:26:27
39.97334,116.333994,0,194,40017.3934259259,2009-07-23,09:26:32
39.973383,116.333959,0,195,40017.3934837963,2009-07-23,09:26:37
39.973487,116.334014,0,196,40017.3935416667,2009-07-23,09:26:42
39.97353,116.334063,0,197,40017.393599537,2009-07-23,09:26:47
39.973531,116.334062,0,197,40017.3936574074,2009-07-23,09:26:52
39.973526,116.334065,0,198,40017.3937152778,2009-07-23,09:26:57
39.973526,116.334062,0,198,40017.3937731481,2009-07-23,09:27:02
39.973526,116.334062,0,198,40017.3938078704,2009-07-23,09:27:05
39.97353,116.334057,0,198,40017.3938310185,2009-07-23,09:27:07
39.973516,116.334064,0,197,40017.3938888889,2009-07-23,09:27:12
39.973484,116.3341,0,197,40017.3939467593,2009-07-23,09:27:17
39.973492,116.33412,0,197,40017.3940046296,2009-07-23,09:27:22
39.973492,116.33412,0,197,40017.3940393519,2009-07-23,09:27:25
39.973497,116.334117,0,197,40017.3940625,2009-07-23,09:27:27
39.973533,116.334145,0,198,40017.3941203704,2009-07-23,09:27:32
39.973533,116.334145,0,198,40017.3941550926,2009-07-23,09:27:35
39.973536,116.334143,0,198,40017.3941782407,2009-07-23,09:27:37
39.973528,116.334153,0,198,40017.3942361111,2009-07-23,09:27:42
39.973528,116.334153,0,198,40017.3942708333,2009-07-23,09:27:45
39.973521,116.334161,0,198,40017.3942939815,2009-07-23,09:27:47
39.973533,116.334168,0,199,40017.3943518519,2009-07-23,09:27:52
39.973565,116.334129,0,199,40017.3944097222,2009-07-23,09:27:57
39.973551,116.334143,0,198,40017.3944675926,2009-07-23,09:28:02
39.973551,116.334143,0,198,40017.3945023148,2009-07-23,09:28:05
39.97355,116.334138,0,197,40017.394525463,2009-07-23,09:28:07
39.973517,116.334147,0,198,40017.3945833333,2009-07-23,09:28:12
39.973517,116.334147,0,198,40017.3946180556,2009-07-23,09:28:15
39.973517,116.334146,0,197,40017.3946412037,2009-07-23,09:28:17
39.973525,116.334129,0,197,40017.3946990741,2009-07-23,09:28:22
39.973559,116.334076,0,197,40017.3947569444,2009-07-23,09:28:27
39.973559,116.334076,0,197,40017.3947916667,2009-07-23,09:28:30
39.973551,116.334082,0,197,40017.3948148148,2009-07-23,09:28:32
39.973575,116.334015,0,196,40017.3948726852,2009-07-23,09:28:37
39.973589,116.333901,0,195,40017.3949305556,2009-07-23,09:28:42
39.973546,116.333888,0,193,40017.3949884259,2009-07-23,09:28:47
39.973544,116.333879,0,193,40017.3950462963,2009-07-23,09:28:52
39.973544,116.333879,0,193,40017.3950810185,2009-07-23,09:28:55
39.973538,116.333884,0,193,40017.3951041667,2009-07-23,09:28:57
39.973493,116.333862,0,192,40017.395162037,2009-07-23,09:29:02
39.973469,116.333785,0,191,40017.3952199074,2009-07-23,09:29:07
39.973447,116.333762,0,191,40017.3952777778,2009-07-23,09:29:12
39.973399,116.333837,0,192,40017.3953356481,2009-07-23,09:29:17
39.973389,116.333849,0,192,40017.3953935185,2009-07-23,09:29:22
39.973313,116.333898,0,191,40017.3954513889,2009-07-23,09:29:27
39.973286,116.333939,0,189,40017.3955092593,2009-07-23,09:29:32
39.973297,116.333961,0,185,40017.3955671296,2009-07-23,09:29:37
39.973324,116.333923,0,184,40017.395625,2009-07-23,09:29:42
39.973343,116.3339,0,184,40017.3956828704,2009-07-23,09:29:47
39.973385,116.333875,0,183,40017.3957407407,2009-07-23,09:29:52
39.973439,116.333859,0,181,40017.3957986111,2009-07-23,09:29:57
39.973466,116.333859,0,179,40017.3958564815,2009-07-23,09:30:02
39.973486,116.333893,0,176,40017.3959143519,2009-07-23,09:30:07
39.973508,116.333975,0,173,40017.3959722222,2009-07-23,09:30:12
39.973488,116.334037,0,171,40017.3960300926,2009-07-23,09:30:17
39.973488,116.334037,0,171,40017.3960648148,2009-07-23,09:30:20
39.973489,116.334034,0,170,40017.396087963,2009-07-23,09:30:22
39.973486,116.334017,0,170,40017.3961458333,2009-07-23,09:30:27
39.973484,116.334018,0,170,40017.3962037037,2009-07-23,09:30:32
39.973484,116.334018,0,170,40017.3962384259,2009-07-23,09:30:35
39.973488,116.334015,0,170,40017.3962615741,2009-07-23,09:30:37
39.973523,116.333976,0,170,40017.3963194444,2009-07-23,09:30:42
39.973553,116.333881,0,170,40017.3963773148,2009-07-23,09:30:47
39.973544,116.333775,0,171,40017.3964351852,2009-07-23,09:30:52
39.973469,116.333662,0,171,40017.3964930556,2009-07-23,09:30:57
39.973396,116.33349,0,173,40017.3965509259,2009-07-23,09:31:02
39.973295,116.333407,0,174,40017.3966087963,2009-07-23,09:31:07
39.973359,116.333472,0,174,40017.3966666667,2009-07-23,09:31:12
39.973482,116.333654,0,179,40017.396724537,2009-07-23,09:31:17
39.973542,116.333668,0,178,40017.3967824074,2009-07-23,09:31:22
39.973584,116.333671,0,177,40017.3968402778,2009-07-23,09:31:27
39.973655,116.33362,0,175,40017.3968981481,2009-07-23,09:31:32
39.973688,116.333598,0,170,40017.3969560185,2009-07-23,09:31:37
39.973762,116.33356,0,167,40017.3970138889,2009-07-23,09:31:42
39.973776,116.333609,0,166,40017.3970717593,2009-07-23,09:31:47
39.973714,116.333684,0,166,40017.3971296296,2009-07-23,09:31:52
39.973637,116.33373,0,166,40017.3971875,2009-07-23,09:31:57
39.973572,116.333772,0,165,40017.3972453704,2009-07-23,09:32:02
39.973503,116.333834,0,164,40017.3973032407,2009-07-23,09:32:07
39.973512,116.333802,0,167,40017.3973611111,2009-07-23,09:32:12
39.973532,116.333818,0,166,40017.3974189815,2009-07-23,09:32:17
39.973551,116.333898,0,169,40017.3974768519,2009-07-23,09:32:22
39.973411,116.33406,0,166,40017.3975347222,2009-07-23,09:32:27
39.973263,116.334418,0,183,40017.3975925926,2009-07-23,09:32:32
39.973079,116.334728,0,188,40017.397650463,2009-07-23,09:32:37
39.972897,116.334964,0,187,40017.3977083333,2009-07-23,09:32:42
39.97279,116.335101,0,188,40017.3977662037,2009-07-23,09:32:47
39.972817,116.335053,0,195,40017.3978240741,2009-07-23,09:32:52
39.972946,116.334896,0,200,40017.3978819444,2009-07-23,09:32:57
39.973079,116.334743,0,207,40017.3979398148,2009-07-23,09:33:02
39.973063,116.334734,0,214,40017.3979976852,2009-07-23,09:33:07
39.97306,116.334709,0,220,40017.3980555556,2009-07-23,09:33:12
39.973069,116.334708,0,220,40017.3981134259,2009-07-23,09:33:17
39.973136,116.334696,0,219,40017.3981712963,2009-07-23,09:33:22
39.973261,116.334641,0,216,40017.3982291667,2009-07-23,09:33:27
39.973391,116.334542,0,215,40017.398287037,2009-07-23,09:33:32
39.973453,116.334458,0,214,40017.3983449074,2009-07-23,09:33:37
39.973473,116.334371,0,221,40017.3984027778,2009-07-23,09:33:42
39.973482,116.334278,0,227,40017.3984606481,2009-07-23,09:33:47
39.973499,116.334172,0,231,40017.3985185185,2009-07-23,09:33:52
39.973293,116.334381,0,232,40017.3985763889,2009-07-23,09:33:57
39.973297,116.334368,0,237,40017.3986342593,2009-07-23,09:34:02
39.973256,116.33438,0,240,40017.3986921296,2009-07-23,09:34:07
39.973204,116.334399,0,239,40017.39875,2009-07-23,09:34:12
39.973161,116.33443,0,238,40017.3988078704,2009-07-23,09:34:17
39.97309,116.334543,0,236,40017.3988657407,2009-07-23,09:34:22
39.972989,116.334725,0,235,40017.3989236111,2009-07-23,09:34:27
39.972976,116.334692,0,235,40017.3989814815,2009-07-23,09:34:32
39.972848,116.334942,0,234,40017.3990393518,2009-07-23,09:34:37
39.97281,116.335066,0,234,40017.3990972222,2009-07-23,09:34:42
39.972839,116.3351,0,235,40017.3991550926,2009-07-23,09:34:47
39.972859,116.335083,0,238,40017.399212963,2009-07-23,09:34:52
39.972799,116.335131,0,240,40017.3992708333,2009-07-23,09:34:57
39.972773,116.335181,0,242,40017.3993287037,2009-07-23,09:35:02
39.972787,116.335139,0,239,40017.3993865741,2009-07-23,09:35:07
39.972833,116.335066,0,230,40017.3994444444,2009-07-23,09:35:12
39.972913,116.334997,0,230,40017.3995023148,2009-07-23,09:35:17
39.972814,116.335112,0,235,40017.3995601852,2009-07-23,09:35:22
39.972769,116.335171,0,240,40017.3996180556,2009-07-23,09:35:27
39.972716,116.33523,0,245,40017.3996759259,2009-07-23,09:35:32
39.972719,116.335197,0,244,40017.3997337963,2009-07-23,09:35:37
39.972761,116.3351,0,248,40017.3997916667,2009-07-23,09:35:42
39.972755,116.335123,0,250,40017.399849537,2009-07-23,09:35:47
39.972704,116.335235,0,253,40017.3999074074,2009-07-23,09:35:52
39.972616,116.335367,0,253,40017.3999652778,2009-07-23,09:35:57
39.972539,116.335474,0,253,40017.4000231481,2009-07-23,09:36:02
39.972542,116.335498,0,254,40017.4000810185,2009-07-23,09:36:07
39.97252,116.335532,0,253,40017.4001388889,2009-07-23,09:36:12
39.972501,116.335578,0,253,40017.4001967593,2009-07-23,09:36:17
39.972473,116.335641,0,253,40017.4002546296,2009-07-23,09:36:22
39.972502,116.335587,0,253,40017.4003125,2009-07-23,09:36:27
39.972538,116.335501,0,253,40017.4003703704,2009-07-23,09:36:32
39.972556,116.335488,0,254,40017.4004282407,2009-07-23,09:36:37
39.972638,116.335302,0,255,40017.4004861111,2009-07-23,09:36:42
39.972761,116.335018,0,257,40017.4005439815,2009-07-23,09:36:47
39.972717,116.335049,0,258,40017.4006018518,2009-07-23,09:36:52
39.972446,116.335635,0,259,40017.4006597222,2009-07-23,09:36:57
39.972759,116.335157,0,244,40017.4007175926,2009-07-23,09:37:02
39.973034,116.334759,0,230,40017.400775463,2009-07-23,09:37:07
39.973138,116.33445,0,219,40017.4008333333,2009-07-23,09:37:12
39.973157,116.334342,0,214,40017.4008912037,2009-07-23,09:37:17
39.973174,116.334296,0,212,40017.4009490741,2009-07-23,09:37:22
39.973174,116.334296,0,212,40017.4009837963,2009-07-23,09:37:25
39.973182,116.334289,0,209,40017.4010069444,2009-07-23,09:37:27
39.973192,116.334259,0,208,40017.4010648148,2009-07-23,09:37:32
39.973234,116.334184,0,207,40017.4011226852,2009-07-23,09:37:37
39.973301,116.334079,0,206,40017.4011805556,2009-07-23,09:37:42
39.973384,116.333879,0,205,40017.4012384259,2009-07-23,09:37:47
39.973414,116.333806,0,204,40017.4012962963,2009-07-23,09:37:52
39.973401,116.333841,0,203,40017.4013541667,2009-07-23,09:37:57
39.973485,116.333687,0,202,40017.401412037,2009-07-23,09:38:02
39.973486,116.333543,0,201,40017.4014699074,2009-07-23,09:38:07
39.973543,116.333452,0,200,40017.4015277778,2009-07-23,09:38:12
39.973565,116.333389,0,197,40017.4015856481,2009-07-23,09:38:17
39.973583,116.333394,0,190,40017.4016435185,2009-07-23,09:38:22
39.973616,116.333335,0,185,40017.4017013889,2009-07-23,09:38:27
39.97367,116.333315,0,180,40017.4017592593,2009-07-23,09:38:32
39.973628,116.333424,0,177,40017.4018171296,2009-07-23,09:38:37
39.973557,116.333469,0,175,40017.401875,2009-07-23,09:38:42
39.973522,116.333481,0,174,40017.4019328704,2009-07-23,09:38:47
39.973467,116.333693,0,172,40017.4019907407,2009-07-23,09:38:52
39.973461,116.333843,0,170,40017.4020486111,2009-07-23,09:38:57
39.973417,116.333923,0,169,40017.4021064815,2009-07-23,09:39:02
39.973401,116.333946,0,169,40017.4021643519,2009-07-23,09:39:07
39.97343,116.333967,0,169,40017.4022222222,2009-07-23,09:39:12
39.973524,116.333931,0,165,40017.4022800926,2009-07-23,09:39:17
39.97357,116.333883,0,162,40017.402337963,2009-07-23,09:39:22
39.97362,116.333874,0,161,40017.4023958333,2009-07-23,09:39:27
39.973609,116.333866,0,161,40017.4024537037,2009-07-23,09:39:32
39.973559,116.333876,0,161,40017.4025115741,2009-07-23,09:39:37
39.973822,116.333729,0,158,40017.4025694444,2009-07-23,09:39:42
39.973752,116.33375,0,160,40017.4026273148,2009-07-23,09:39:47
39.973594,116.333907,0,160,40017.4026851852,2009-07-23,09:39:52
39.973608,116.333863,0,159,40017.4027430556,2009-07-23,09:39:57
39.973755,116.333657,0,159,40017.4028009259,2009-07-23,09:40:02
39.973708,116.33368,0,158,40017.4028587963,2009-07-23,09:40:07
39.974275,116.333194,0,158,40017.4029166667,2009-07-23,09:40:12
39.974944,116.332676,0,158,40017.402974537,2009-07-23,09:40:17
39.975111,116.332554,0,158,40017.4030324074,2009-07-23,09:40:22
39.975217,116.332482,0,158,40017.4030902778,2009-07-23,09:40:27
39.975184,116.332555,0,160,40017.4031481481,2009-07-23,09:40:32
39.975114,116.332629,0,161,40017.4032060185,2009-07-23,09:40:37
39.974944,116.332767,0,162,40017.4032638889,2009-07-23,09:40:42
39.974814,116.332863,0,164,40017.4033217593,2009-07-23,09:40:47
39.974772,116.332965,0,165,40017.4033796296,2009-07-23,09:40:52
39.974806,116.333019,0,167,40017.4034375,2009-07-23,09:40:57
39.974928,116.332937,0,171,40017.4034953704,2009-07-23,09:41:02
39.974946,116.332925,0,171,40017.4035532407,2009-07-23,09:41:07
39.974936,116.332926,0,171,40017.4036111111,2009-07-23,09:41:12
39.974914,116.332948,0,172,40017.4036689815,2009-07-23,09:41:17
39.974892,116.33292,0,174,40017.4037268519,2009-07-23,09:41:22
39.974889,116.332944,0,173,40017.4037847222,2009-07-23,09:41:27
39.974862,116.333092,0,172,40017.4038425926,2009-07-23,09:41:32
39.97494,116.333081,0,172,40017.403900463,2009-07-23,09:41:37
39.974929,116.333096,0,172,40017.4039583333,2009-07-23,09:41:42
39.975015,116.332978,0,172,40017.4040162037,2009-07-23,09:41:47
39.975346,116.332602,0,173,40017.4040740741,2009-07-23,09:41:52
39.975858,116.332001,0,176,40017.4043055556,2009-07-23,09:42:12
39.976234,116.331679,0,176,40017.4043634259,2009-07-23,09:42:17
39.976751,116.331258,0,175,40017.4044212963,2009-07-23,09:42:22
39.977071,116.331029,0,174,40017.4044791667,2009-07-23,09:42:27
39.977474,116.330747,0,172,40017.404537037,2009-07-23,09:42:32
39.977742,116.33072,0,171,40017.4045949074,2009-07-23,09:42:37
39.978024,116.330688,0,170,40017.4046527778,2009-07-23,09:42:42
39.978188,116.330571,0,171,40017.4047106481,2009-07-23,09:42:47
39.978265,116.330437,0,173,40017.4047685185,2009-07-23,09:42:52
39.978303,116.330326,0,175,40017.4048263889,2009-07-23,09:42:57
39.978282,116.330408,0,178,40017.4048842593,2009-07-23,09:43:02
39.978253,116.330493,0,178,40017.4049421296,2009-07-23,09:43:07
39.978336,116.33044,0,178,40017.405,2009-07-23,09:43:12
39.978752,116.330073,0,179,40017.4050578704,2009-07-23,09:43:17
39.978955,116.330018,0,179,40017.4051157407,2009-07-23,09:43:22
39.979188,116.329875,0,179,40017.4051736111,2009-07-23,09:43:27
39.979443,116.329614,0,180,40017.4052314815,2009-07-23,09:43:32
39.979352,116.329623,0,180,40017.4052893519,2009-07-23,09:43:37
39.976249,116.331645,0,-43,40017.4074884259,2009-07-23,09:46:47
39.975296,116.33308,0,131,40017.4075462963,2009-07-23,09:46:52
39.975072,116.333397,0,161,40017.4076041667,2009-07-23,09:46:57
39.974785,116.333751,0,168,40017.4077199074,2009-07-23,09:47:07
39.974682,116.33381,0,169,40017.4077777778,2009-07-23,09:47:12
39.974508,116.333947,0,171,40017.4078356481,2009-07-23,09:47:17
39.974435,116.334096,0,172,40017.4078935185,2009-07-23,09:47:22
39.974509,116.334242,0,172,40017.4079513889,2009-07-23,09:47:27
39.974403,116.334404,0,173,40017.4080092593,2009-07-23,09:47:32
39.974309,116.334481,0,175,40017.4080671296,2009-07-23,09:47:37
39.974195,116.33453,0,178,40017.408125,2009-07-23,09:47:42
39.974137,116.334478,0,182,40017.4081828704,2009-07-23,09:47:47
39.973826,116.334617,0,185,40017.4082407407,2009-07-23,09:47:52
39.973764,116.334618,0,189,40017.4082986111,2009-07-23,09:47:57
39.973779,116.334535,0,188,40017.4083564815,2009-07-23,09:48:02
39.973783,116.334435,0,187,40017.4084143518,2009-07-23,09:48:07
39.973762,116.334395,0,186,40017.4084722222,2009-07-23,09:48:12
39.973717,116.334384,0,185,40017.4085300926,2009-07-23,09:48:17
39.973631,116.334403,0,184,40017.408587963,2009-07-23,09:48:22
39.973589,116.334459,0,183,40017.4086458333,2009-07-23,09:48:27
39.973577,116.33459,0,181,40017.4087037037,2009-07-23,09:48:32
39.973501,116.334682,0,180,40017.4087615741,2009-07-23,09:48:37
39.973531,116.334672,0,179,40017.4088194444,2009-07-23,09:48:42
39.973369,116.334815,0,179,40017.4088773148,2009-07-23,09:48:47
39.972807,116.335248,0,180,40017.4089351852,2009-07-23,09:48:52
39.972311,116.335669,0,181,40017.4089930556,2009-07-23,09:48:57
39.971257,116.336452,0,184,40017.4090509259,2009-07-23,09:49:02
39.970111,116.337386,0,184,40017.4091087963,2009-07-23,09:49:07
39.969222,116.337929,0,184,40017.4091666667,2009-07-23,09:49:12
39.969626,116.337531,0,186,40017.409224537,2009-07-23,09:49:17
39.970724,116.336621,0,184,40017.4092824074,2009-07-23,09:49:22
39.971377,116.33612,0,182,40017.4093402778,2009-07-23,09:49:27
39.971807,116.335825,0,179,40017.4093981481,2009-07-23,09:49:32
39.972054,116.335593,0,176,40017.4094560185,2009-07-23,09:49:37
39.971977,116.335676,0,171,40017.4095138889,2009-07-23,09:49:42
39.971969,116.335726,0,167,40017.4095717593,2009-07-23,09:49:47
39.971926,116.335654,0,163,40017.4096296296,2009-07-23,09:49:52
39.971781,116.33568,0,161,40017.4096875,2009-07-23,09:49:57
39.971502,116.335854,0,159,40017.4097453704,2009-07-23,09:50:02
39.971286,116.336002,0,157,40017.4098032407,2009-07-23,09:50:07
39.970885,116.336282,0,156,40017.4098611111,2009-07-23,09:50:12
39.970455,116.336631,0,156,40017.4099189815,2009-07-23,09:50:17
39.969676,116.337231,0,157,40017.4099768519,2009-07-23,09:50:22
39.968959,116.337746,0,158,40017.4100347222,2009-07-23,09:50:27
39.968687,116.337951,0,158,40017.4100925926,2009-07-23,09:50:32
39.967845,116.338461,0,160,40017.410150463,2009-07-23,09:50:37
39.96711,116.338896,0,162,40017.4102083333,2009-07-23,09:50:42
39.967079,116.338802,0,163,40017.4102662037,2009-07-23,09:50:47
39.966858,116.338831,0,163,40017.4103240741,2009-07-23,09:50:52
39.96616,116.339268,0,163,40017.4103819444,2009-07-23,09:50:57
39.965006,116.339991,0,163,40017.4104976852,2009-07-23,09:51:07
39.966877,116.339008,0,162,40017.4121180556,2009-07-23,09:53:27
39.980766,116.335636,0,1693,40017.4142013889,2009-07-23,09:56:27
39.973938,116.334918,0,394,40017.4143171296,2009-07-23,09:56:37
39.974223,116.33405,0,228,40017.414375,2009-07-23,09:56:42
39.974198,116.333839,0,198,40017.4144328704,2009-07-23,09:56:47
39.97412,116.333773,0,194,40017.4144907407,2009-07-23,09:56:52
39.973981,116.333864,0,196,40017.4145486111,2009-07-23,09:56:57
39.973718,116.334035,0,201,40017.4146064815,2009-07-23,09:57:02
39.973607,116.3341,0,199,40017.4146643518,2009-07-23,09:57:07
39.973543,116.334071,0,190,40017.4147222222,2009-07-23,09:57:12
39.973644,116.333978,0,182,40017.4147800926,2009-07-23,09:57:17
39.973675,116.333765,0,179,40017.414837963,2009-07-23,09:57:22
39.972243,116.335488,0,258,40017.4191203704,2009-07-23,10:03:32
39.970399,116.336324,0,146,40017.4191782407,2009-07-23,10:03:37
39.96878,116.337062,0,176,40017.4192361111,2009-07-23,10:03:42
39.967536,116.337566,0,184,40017.4192939815,2009-07-23,10:03:47
39.966855,116.337813,0,184,40017.4193518519,2009-07-23,10:03:52
39.966675,116.33795,0,180,40017.4194097222,2009-07-23,10:03:57
39.966615,116.338087,0,176,40017.4194675926,2009-07-23,10:04:02
39.966998,116.337925,0,172,40017.419525463,2009-07-23,10:04:07
39.967389,116.337561,0,170,40017.4195833333,2009-07-23,10:04:12
39.967095,116.337491,0,170,40017.4196412037,2009-07-23,10:04:17
39.967149,116.337595,0,168,40017.4196990741,2009-07-23,10:04:22
39.968282,116.337272,0,164,40017.4197569444,2009-07-23,10:04:27
39.968331,116.337351,0,161,40017.4198148148,2009-07-23,10:04:32
39.96865,116.337146,0,159,40017.4198726852,2009-07-23,10:04:37
39.969378,116.336801,0,157,40017.4199305556,2009-07-23,10:04:42
39.972323,116.33537,0,168,40017.4199884259,2009-07-23,10:04:47
39.972786,116.335101,0,176,40017.4200462963,2009-07-23,10:04:52
39.972784,116.335084,0,179,40017.4201041667,2009-07-23,10:04:57
39.972805,116.335097,0,181,40017.420162037,2009-07-23,10:05:02
39.972817,116.335094,0,183,40017.4202199074,2009-07-23,10:05:07
39.972806,116.335116,0,183,40017.4202777778,2009-07-23,10:05:12
39.972768,116.33517,0,186,40017.4203356481,2009-07-23,10:05:17
39.972805,116.335216,0,181,40017.4203935185,2009-07-23,10:05:22
39.972713,116.335377,0,183,40017.4204513889,2009-07-23,10:05:27
39.972778,116.335349,0,186,40017.4205092593,2009-07-23,10:05:32
39.972912,116.335155,0,190,40017.4205671296,2009-07-23,10:05:37
39.972845,116.335175,0,193,40017.420625,2009-07-23,10:05:42
39.972842,116.335116,0,194,40017.4206828704,2009-07-23,10:05:47
39.972803,116.335129,0,194,40017.4207407407,2009-07-23,10:05:52
39.972721,116.335166,0,195,40017.4207986111,2009-07-23,10:05:57
39.972639,116.335174,0,192,40017.4208564815,2009-07-23,10:06:02
39.972595,116.33517,0,189,40017.4209143519,2009-07-23,10:06:07
39.972565,116.335222,0,187,40017.4209722222,2009-07-23,10:06:12
39.972541,116.335262,0,186,40017.4210300926,2009-07-23,10:06:17
39.972372,116.335359,0,185,40017.421087963,2009-07-23,10:06:22
39.972587,116.335414,0,189,40017.4211458333,2009-07-23,10:06:27
39.972719,116.335318,0,193,40017.4212037037,2009-07-23,10:06:32
39.972817,116.335229,0,195,40017.4212615741,2009-07-23,10:06:37
39.97283,116.335217,0,196,40017.4213194444,2009-07-23,10:06:42
39.972876,116.335095,0,199,40017.4213773148,2009-07-23,10:06:47
39.972909,116.335043,0,199,40017.4214351852,2009-07-23,10:06:52
39.972853,116.335138,0,199,40017.4214930556,2009-07-23,10:06:57
39.972957,116.335098,0,201,40017.4215509259,2009-07-23,10:07:02
39.973055,116.335009,0,200,40017.4216087963,2009-07-23,10:07:07
39.973164,116.334881,0,204,40017.4216666667,2009-07-23,10:07:12
39.97333,116.334637,0,206,40017.421724537,2009-07-23,10:07:17
39.973581,116.334344,0,208,40017.4217824074,2009-07-23,10:07:22
39.973783,116.334185,0,209,40017.4218402778,2009-07-23,10:07:27
39.973928,116.334011,0,210,40017.4218981481,2009-07-23,10:07:32
39.974019,116.333878,0,212,40017.4219560185,2009-07-23,10:07:37
39.974019,116.333878,0,212,40017.4219907407,2009-07-23,10:07:40
39.974013,116.333871,0,214,40017.4220138889,2009-07-23,10:07:42
39.973985,116.33389,0,216,40017.4220717593,2009-07-23,10:07:47
39.973491,116.334531,0,219,40017.4221296296,2009-07-23,10:07:52
39.9735,116.334505,0,222,40017.4221875,2009-07-23,10:07:57
39.973543,116.334414,0,225,40017.4222453704,2009-07-23,10:08:02
39.973438,116.334494,0,227,40017.4223032407,2009-07-23,10:08:07
39.97329,116.334582,0,229,40017.4223611111,2009-07-23,10:08:12
39.973023,116.33479,0,230,40017.4224189815,2009-07-23,10:08:17
39.972454,116.335295,0,231,40017.4224768518,2009-07-23,10:08:22
39.972228,116.335607,0,233,40017.4225347222,2009-07-23,10:08:27
39.972339,116.335579,0,235,40017.4225925926,2009-07-23,10:08:32
39.972302,116.335614,0,238,40017.422650463,2009-07-23,10:08:37
39.972286,116.335634,0,240,40017.4227083333,2009-07-23,10:08:42
39.972281,116.335659,0,243,40017.4227662037,2009-07-23,10:08:47
39.972269,116.335689,0,245,40017.4228240741,2009-07-23,10:08:52
39.972275,116.335712,0,247,40017.4228819444,2009-07-23,10:08:57
39.97221,116.335921,0,248,40017.4229398148,2009-07-23,10:09:02
39.972085,116.336128,0,251,40017.4229976852,2009-07-23,10:09:07
39.972076,116.33613,0,252,40017.4230555556,2009-07-23,10:09:12
39.972155,116.336001,0,255,40017.4231134259,2009-07-23,10:09:17
39.971989,116.336046,0,257,40017.4231712963,2009-07-23,10:09:22
39.971825,116.336081,0,257,40017.4232291667,2009-07-23,10:09:27
39.971781,116.336037,0,257,40017.423287037,2009-07-23,10:09:32
39.971905,116.336067,0,255,40017.4233449074,2009-07-23,10:09:37
39.971948,116.336044,0,254,40017.4234027778,2009-07-23,10:09:42
39.971923,116.336132,0,252,40017.4234606481,2009-07-23,10:09:47
39.971896,116.3361,0,251,40017.4235185185,2009-07-23,10:09:52
39.971968,116.336076,0,250,40017.4235763889,2009-07-23,10:09:57
39.971915,116.33605,0,250,40017.4236342593,2009-07-23,10:10:02
39.971738,116.336065,0,249,40017.4236921296,2009-07-23,10:10:07
39.971469,116.336141,0,249,40017.42375,2009-07-23,10:10:12
39.971048,116.336324,0,250,40017.4238078704,2009-07-23,10:10:17
39.972351,116.335707,0,250,40017.4238657407,2009-07-23,10:10:22
39.972773,116.33538,0,249,40017.4239236111,2009-07-23,10:10:27
39.972836,116.335307,0,250,40017.4239814815,2009-07-23,10:10:32
39.972699,116.335392,0,250,40017.4240393518,2009-07-23,10:10:37
39.972579,116.335429,0,252,40017.4240972222,2009-07-23,10:10:42
39.972577,116.335419,0,253,40017.4241550926,2009-07-23,10:10:47
39.972609,116.335423,0,257,40017.424212963,2009-07-23,10:10:52
39.972596,116.335413,0,261,40017.4242708333,2009-07-23,10:10:57
39.97256,116.335394,0,262,40017.4243287037,2009-07-23,10:11:02
39.97259,116.335411,0,266,40017.4243865741,2009-07-23,10:11:07
39.972612,116.335442,0,266,40017.4244444444,2009-07-23,10:11:12
39.972634,116.335433,0,269,40017.4245023148,2009-07-23,10:11:17
39.97268,116.335378,0,273,40017.4245601852,2009-07-23,10:11:22
39.972728,116.33536,0,273,40017.4246180556,2009-07-23,10:11:27
39.972728,116.33536,0,273,40017.4246527778,2009-07-23,10:11:30
39.97273,116.335358,0,273,40017.4246759259,2009-07-23,10:11:32
39.972775,116.335404,0,274,40017.4247337963,2009-07-23,10:11:37
39.972785,116.335476,0,277,40017.4247916667,2009-07-23,10:11:42
39.972788,116.335541,0,280,40017.424849537,2009-07-23,10:11:47
39.972765,116.335583,0,282,40017.4249074074,2009-07-23,10:11:52
39.972768,116.335568,0,281,40017.4249652778,2009-07-23,10:11:57
39.972778,116.335546,0,281,40017.4250231481,2009-07-23,10:12:02
39.972797,116.335508,0,281,40017.4250810185,2009-07-23,10:12:07
39.972797,116.335508,0,281,40017.4251157407,2009-07-23,10:12:10
39.972795,116.3355,0,282,40017.4251388889,2009-07-23,10:12:12
39.97277,116.335533,0,282,40017.4251967593,2009-07-23,10:12:17
39.972767,116.335594,0,283,40017.4252546296,2009-07-23,10:12:22
39.972757,116.335649,0,283,40017.4253125,2009-07-23,10:12:27
39.972714,116.335693,0,284,40017.4253703704,2009-07-23,10:12:32
39.97279,116.335561,0,284,40017.4254282407,2009-07-23,10:12:37
39.972839,116.335446,0,285,40017.4254861111,2009-07-23,10:12:42
39.972913,116.335314,0,285,40017.4255439815,2009-07-23,10:12:47
39.972852,116.33536,0,286,40017.4256018519,2009-07-23,10:12:52
39.972795,116.335249,0,291,40017.4256597222,2009-07-23,10:12:57
39.972757,116.335189,0,294,40017.4257175926,2009-07-23,10:13:02
39.972746,116.335232,0,296,40017.425775463,2009-07-23,10:13:07
39.972692,116.335281,0,296,40017.4258333333,2009-07-23,10:13:12
39.972629,116.335321,0,297,40017.4258912037,2009-07-23,10:13:17
39.97256,116.335386,0,296,40017.4259490741,2009-07-23,10:13:22
39.972572,116.335435,0,295,40017.4260069444,2009-07-23,10:13:27
39.972594,116.335426,0,291,40017.4260648148,2009-07-23,10:13:32
39.972512,116.335535,0,290,40017.4261226852,2009-07-23,10:13:37
39.972552,116.335382,0,291,40017.4261805556,2009-07-23,10:13:42
39.972559,116.335269,0,292,40017.4262384259,2009-07-23,10:13:47
39.972514,116.335336,0,292,40017.4262962963,2009-07-23,10:13:52
39.972494,116.33534,0,291,40017.4263541667,2009-07-23,10:13:57
39.972523,116.335357,0,290,40017.426412037,2009-07-23,10:14:02
39.972507,116.33541,0,289,40017.4264699074,2009-07-23,10:14:07
39.972528,116.335424,0,291,40017.4265277778,2009-07-23,10:14:12
39.972711,116.335466,0,294,40017.4265856481,2009-07-23,10:14:17
39.972705,116.3355,0,294,40017.4266435185,2009-07-23,10:14:22
39.972701,116.335475,0,294,40017.4267013889,2009-07-23,10:14:27
39.97269,116.33547,0,295,40017.4267592593,2009-07-23,10:14:32
39.973081,116.33523,0,297,40017.4268171296,2009-07-23,10:14:37
39.973144,116.335124,0,298,40017.426875,2009-07-23,10:14:42
39.973263,116.335056,0,298,40017.4269328704,2009-07-23,10:14:47
39.97331,116.335073,0,298,40017.4269907407,2009-07-23,10:14:52
39.973226,116.335253,0,299,40017.4270486111,2009-07-23,10:14:57
39.973173,116.335302,0,300,40017.4271064815,2009-07-23,10:15:02
39.973072,116.335332,0,304,40017.4271643519,2009-07-23,10:15:07
39.97306,116.335339,0,305,40017.4272222222,2009-07-23,10:15:12
39.973026,116.335387,0,306,40017.4272800926,2009-07-23,10:15:17
39.973034,116.335368,0,307,40017.427337963,2009-07-23,10:15:22
39.97305,116.335369,0,306,40017.4273958333,2009-07-23,10:15:27
39.97298,116.335378,0,309,40017.4274537037,2009-07-23,10:15:32
39.973101,116.335293,0,308,40017.4275115741,2009-07-23,10:15:37
39.97305,116.335207,0,310,40017.4275694444,2009-07-23,10:15:42
39.972979,116.335065,0,312,40017.4276273148,2009-07-23,10:15:47
39.973032,116.334931,0,312,40017.4276851852,2009-07-23,10:15:52
39.973096,116.33482,0,311,40017.4277430556,2009-07-23,10:15:57
39.972997,116.334737,0,312,40017.4278009259,2009-07-23,10:16:02
39.972877,116.33469,0,312,40017.4278587963,2009-07-23,10:16:07
39.972947,116.33467,0,308,40017.4279166667,2009-07-23,10:16:12
39.972968,116.334718,0,305,40017.427974537,2009-07-23,10:16:17
39.973057,116.33469,0,303,40017.4280324074,2009-07-23,10:16:22
39.973001,116.334692,0,304,40017.4280902778,2009-07-23,10:16:27
39.972953,116.334736,0,303,40017.4281481481,2009-07-23,10:16:32
39.973022,116.33467,0,303,40017.4282060185,2009-07-23,10:16:37
39.972957,116.33459,0,304,40017.4282638889,2009-07-23,10:16:42
39.973027,116.334497,0,304,40017.4283217593,2009-07-23,10:16:47
39.97317,116.33442,0,302,40017.4283796296,2009-07-23,10:16:52
39.973291,116.33428,0,301,40017.4284375,2009-07-23,10:16:57
39.973324,116.334284,0,301,40017.4284953704,2009-07-23,10:17:02
39.973283,116.334329,0,301,40017.4285532407,2009-07-23,10:17:07
39.973244,116.33439,0,300,40017.4286111111,2009-07-23,10:17:12
39.973243,116.334442,0,303,40017.4286689815,2009-07-23,10:17:17
39.973256,116.334445,0,307,40017.4287268519,2009-07-23,10:17:22
39.973288,116.334438,0,307,40017.4287847222,2009-07-23,10:17:27
39.973335,116.334464,0,308,40017.4288425926,2009-07-23,10:17:32
39.973308,116.33444,0,312,40017.428900463,2009-07-23,10:17:37
39.97335,116.334394,0,311,40017.4289583333,2009-07-23,10:17:42
39.973408,116.33438,0,310,40017.4290162037,2009-07-23,10:17:47
39.973667,116.334265,0,307,40017.4290740741,2009-07-23,10:17:52
39.974099,116.33406,0,305,40017.4291319444,2009-07-23,10:17:57
39.973758,116.334328,0,306,40017.4291898148,2009-07-23,10:18:02
39.973257,116.334777,0,306,40017.4292476852,2009-07-23,10:18:07
39.972805,116.334993,0,308,40017.4293055556,2009-07-23,10:18:12
39.972493,116.335141,0,310,40017.4293634259,2009-07-23,10:18:17
39.972733,116.335038,0,310,40017.4294212963,2009-07-23,10:18:22
39.972564,116.335024,0,310,40017.4294791667,2009-07-23,10:18:27
39.972985,116.334801,0,310,40017.429537037,2009-07-23,10:18:32
39.973214,116.334632,0,311,40017.4295949074,2009-07-23,10:18:37
39.973334,116.334497,0,315,40017.4296527778,2009-07-23,10:18:42
39.973409,116.334359,0,315,40017.4297106481,2009-07-23,10:18:47
39.973467,116.3343,0,316,40017.4297685185,2009-07-23,10:18:52
39.973482,116.334282,0,320,40017.4298263889,2009-07-23,10:18:57
39.97353,116.33428,0,321,40017.4298842593,2009-07-23,10:19:02
39.97353,116.33428,0,321,40017.4299189815,2009-07-23,10:19:05
39.973531,116.334278,0,325,40017.4299421296,2009-07-23,10:19:07
39.973501,116.334327,0,326,40017.43,2009-07-23,10:19:12
39.973386,116.33453,0,326,40017.4300578704,2009-07-23,10:19:17
39.973374,116.334558,0,326,40017.4301157407,2009-07-23,10:19:22
39.973375,116.33456,0,326,40017.4301736111,2009-07-23,10:19:27
39.973375,116.33456,0,326,40017.4302083333,2009-07-23,10:19:30
39.973382,116.334561,0,324,40017.4302314815,2009-07-23,10:19:32
39.973405,116.334585,0,317,40017.4302893518,2009-07-23,10:19:37
39.973393,116.33459,0,316,40017.4303472222,2009-07-23,10:19:42
39.973426,116.334545,0,319,40017.4304050926,2009-07-23,10:19:47
39.973426,116.334545,0,319,40017.4304398148,2009-07-23,10:19:50
39.973425,116.334545,0,320,40017.430462963,2009-07-23,10:19:52
39.973338,116.334652,0,324,40017.4305208333,2009-07-23,10:19:57
39.973297,116.334614,0,323,40017.4305787037,2009-07-23,10:20:02
39.973353,116.33448,0,326,40017.4306365741,2009-07-23,10:20:07
39.973323,116.334512,0,327,40017.4306944444,2009-07-23,10:20:12
39.97323,116.334605,0,330,40017.4307523148,2009-07-23,10:20:17
39.973168,116.334636,0,329,40017.4308101852,2009-07-23,10:20:22
39.973148,116.334602,0,339,40017.4308680556,2009-07-23,10:20:27
39.973138,116.334556,0,345,40017.4309259259,2009-07-23,10:20:32
39.973182,116.334446,0,348,40017.4309837963,2009-07-23,10:20:37
39.973215,116.334356,0,347,40017.4310416667,2009-07-23,10:20:42
39.973197,116.334378,0,344,40017.431099537,2009-07-23,10:20:47
39.973145,116.334473,0,340,40017.4311574074,2009-07-23,10:20:52
39.973104,116.334544,0,340,40017.4312152778,2009-07-23,10:20:57
39.973196,116.334438,0,339,40017.4312731481,2009-07-23,10:21:02
39.973189,116.334479,0,336,40017.4313310185,2009-07-23,10:21:07
39.973378,116.334433,0,333,40017.4313888889,2009-07-23,10:21:12
39.973722,116.334259,0,331,40017.4314467593,2009-07-23,10:21:17
39.973876,116.334179,0,331,40017.4315046296,2009-07-23,10:21:22
39.974112,116.334094,0,331,40017.4315625,2009-07-23,10:21:27
39.974196,116.333989,0,332,40017.4316203704,2009-07-23,10:21:32
39.974552,116.333799,0,331,40017.4316782407,2009-07-23,10:21:37
39.97464,116.333779,0,331,40017.4317361111,2009-07-23,10:21:42
39.974362,116.333946,0,332,40017.4317939815,2009-07-23,10:21:47
39.974223,116.334114,0,332,40017.4318518518,2009-07-23,10:21:52
39.974314,116.334075,0,334,40017.4319097222,2009-07-23,10:21:57
39.974268,116.33409,0,335,40017.4319675926,2009-07-23,10:22:02
39.97381,116.334293,0,336,40017.432025463,2009-07-23,10:22:07
39.973359,116.33448,0,338,40017.4320833333,2009-07-23,10:22:12
39.97354,116.334392,0,343,40017.4321412037,2009-07-23,10:22:17
39.973773,116.33436,0,341,40017.4321990741,2009-07-23,10:22:22
39.973845,116.334336,0,339,40017.4322569444,2009-07-23,10:22:27
39.97388,116.334341,0,338,40017.4323148148,2009-07-23,10:22:32
39.973913,116.33432,0,338,40017.4323726852,2009-07-23,10:22:37
39.973933,116.334286,0,341,40017.4324305556,2009-07-23,10:22:42
39.973954,116.334266,0,340,40017.4324884259,2009-07-23,10:22:47
39.973936,116.334292,0,337,40017.4325462963,2009-07-23,10:22:52
39.973902,116.334333,0,337,40017.4326041667,2009-07-23,10:22:57
39.973864,116.334391,0,337,40017.432662037,2009-07-23,10:23:02
39.973793,116.334472,0,338,40017.4327199074,2009-07-23,10:23:07
39.973729,116.334544,0,338,40017.4327777778,2009-07-23,10:23:12
39.973706,116.334642,0,335,40017.4328356481,2009-07-23,10:23:17
39.973739,116.334637,0,335,40017.4328935185,2009-07-23,10:23:22
39.973708,116.334627,0,335,40017.4329513889,2009-07-23,10:23:27
39.973748,116.334574,0,335,40017.4330092593,2009-07-23,10:23:32
39.97377,116.334506,0,337,40017.4330671296,2009-07-23,10:23:37
39.973788,116.334472,0,337,40017.433125,2009-07-23,10:23:42
39.973788,116.334472,0,337,40017.4331597222,2009-07-23,10:23:45
39.973789,116.334476,0,336,40017.4331828704,2009-07-23,10:23:47
39.973825,116.334437,0,339,40017.4332407407,2009-07-23,10:23:52
39.973944,116.334378,0,340,40017.4332986111,2009-07-23,10:23:57
39.97426,116.334179,0,341,40017.4333564815,2009-07-23,10:24:02
39.974336,116.334058,0,342,40017.4334143519,2009-07-23,10:24:07
39.97386,116.334305,0,344,40017.4334722222,2009-07-23,10:24:12
39.973514,116.334561,0,344,40017.4335300926,2009-07-23,10:24:17
39.97346,116.334661,0,343,40017.433587963,2009-07-23,10:24:22
39.9738,116.334549,0,342,40017.4336458333,2009-07-23,10:24:27
39.973742,116.334642,0,341,40017.4337037037,2009-07-23,10:24:32
39.973609,116.334662,0,341,40017.4337615741,2009-07-23,10:24:37
39.973408,116.334775,0,342,40017.4338194444,2009-07-23,10:24:42
39.97321,116.334838,0,342,40017.4338773148,2009-07-23,10:24:47
39.972861,116.334896,0,344,40017.4339351852,2009-07-23,10:24:52
39.972768,116.334846,0,345,40017.4339930556,2009-07-23,10:24:57
39.972769,116.334759,0,346,40017.4340509259,2009-07-23,10:25:02
39.972952,116.334662,0,346,40017.4341087963,2009-07-23,10:25:07
39.973458,116.334594,0,344,40017.4341666667,2009-07-23,10:25:12
39.973364,116.334582,0,343,40017.434224537,2009-07-23,10:25:17
39.973401,116.334623,0,342,40017.4342824074,2009-07-23,10:25:22
39.973585,116.334591,0,341,40017.4343402778,2009-07-23,10:25:27
39.973499,116.3346,0,341,40017.4343981481,2009-07-23,10:25:32
39.973091,116.334736,0,341,40017.4344560185,2009-07-23,10:25:37
39.973355,116.334746,0,340,40017.4345138889,2009-07-23,10:25:42
39.973382,116.334762,0,339,40017.4345717593,2009-07-23,10:25:47
39.973298,116.33486,0,339,40017.4346296296,2009-07-23,10:25:52
39.973227,116.335008,0,338,40017.4346875,2009-07-23,10:25:57
39.972979,116.335303,0,337,40017.4347453704,2009-07-23,10:26:02
39.973075,116.335285,0,338,40017.4348032407,2009-07-23,10:26:07
39.973471,116.335104,0,338,40017.4348611111,2009-07-23,10:26:12
39.973816,116.334983,0,338,40017.4349189815,2009-07-23,10:26:17
39.973927,116.33489,0,341,40017.4349768519,2009-07-23,10:26:22
39.973551,116.335118,0,343,40017.4350347222,2009-07-23,10:26:27
39.973357,116.335253,0,343,40017.4350925926,2009-07-23,10:26:32
39.973328,116.335263,0,344,40017.435150463,2009-07-23,10:26:37
39.973328,116.335263,0,344,40017.4351851852,2009-07-23,10:26:40
39.973324,116.335265,0,344,40017.4352083333,2009-07-23,10:26:42
39.97352,116.334894,0,320,40017.4372337963,2009-07-23,10:29:37
39.973419,116.334858,0,329,40017.4372916667,2009-07-23,10:29:42
39.973454,116.334879,0,330,40017.437349537,2009-07-23,10:29:47
39.973517,116.334773,0,340,40017.4374074074,2009-07-23,10:29:52
39.973774,116.334554,0,351,40017.4374652778,2009-07-23,10:29:57
39.973778,116.3346,0,355,40017.4375810185,2009-07-23,10:30:07
39.973553,116.334734,0,352,40017.4376388889,2009-07-23,10:30:12
39.973276,116.334894,0,351,40017.4376967593,2009-07-23,10:30:17
39.972944,116.334957,0,349,40017.4377546296,2009-07-23,10:30:22
39.972775,116.334927,0,351,40017.4378125,2009-07-23,10:30:27
39.972788,116.334916,0,351,40017.4378703704,2009-07-23,10:30:32
39.972788,116.334857,0,351,40017.4379282407,2009-07-23,10:30:37
39.972905,116.335538,0,340,40017.4382175926,2009-07-23,10:31:02
39.973506,116.335317,0,336,40017.438275463,2009-07-23,10:31:07
39.973457,116.335315,0,335,40017.4383333333,2009-07-23,10:31:12
39.973266,116.335404,0,336,40017.4383912037,2009-07-23,10:31:17
39.972984,116.335551,0,337,40017.4384490741,2009-07-23,10:31:22
39.972549,116.335686,0,337,40017.4385069444,2009-07-23,10:31:27
39.972279,116.335695,0,338,40017.4385648148,2009-07-23,10:31:32
39.972387,116.335618,0,338,40017.4386226852,2009-07-23,10:31:37
39.972584,116.335413,0,338,40017.4386805556,2009-07-23,10:31:42
39.972576,116.335241,0,339,40017.4387384259,2009-07-23,10:31:47
39.97269,116.335119,0,338,40017.4387962963,2009-07-23,10:31:52
39.972655,116.335041,0,338,40017.4388541667,2009-07-23,10:31:57
39.97283,116.335009,0,337,40017.438912037,2009-07-23,10:32:02
39.972897,116.334981,0,336,40017.4389699074,2009-07-23,10:32:07
39.972979,116.334955,0,335,40017.4390277778,2009-07-23,10:32:12
39.972894,116.334831,0,336,40017.4390856481,2009-07-23,10:32:17
39.973012,116.334697,0,336,40017.4391435185,2009-07-23,10:32:22
39.973425,116.334483,0,336,40017.4392013889,2009-07-23,10:32:27
39.973887,116.334322,0,334,40017.4392592593,2009-07-23,10:32:32
39.973987,116.334457,0,333,40017.4393171296,2009-07-23,10:32:37
39.973725,116.334564,0,333,40017.439375,2009-07-23,10:32:42
39.973704,116.334665,0,333,40017.4394328704,2009-07-23,10:32:47
39.973488,116.33476,0,334,40017.4394907407,2009-07-23,10:32:52
39.973345,116.334766,0,334,40017.4395486111,2009-07-23,10:32:57
39.973544,116.334652,0,336,40017.4396064815,2009-07-23,10:33:02
39.973738,116.334543,0,335,40017.4396643518,2009-07-23,10:33:07
39.973885,116.334427,0,336,40017.4397222222,2009-07-23,10:33:12
39.973885,116.334409,0,336,40017.4397800926,2009-07-23,10:33:17
39.973692,116.334553,0,337,40017.439837963,2009-07-23,10:33:22
39.973659,116.334621,0,336,40017.4398958333,2009-07-23,10:33:27
39.973595,116.33468,0,336,40017.4399537037,2009-07-23,10:33:32
39.973583,116.334685,0,336,40017.4400115741,2009-07-23,10:33:37
39.973712,116.334616,0,336,40017.4400694444,2009-07-23,10:33:42
39.973817,116.334534,0,336,40017.4401273148,2009-07-23,10:33:47
39.97375,116.334508,0,337,40017.4401851852,2009-07-23,10:33:52
39.973584,116.334492,0,339,40017.4402430556,2009-07-23,10:33:57
39.973557,116.334461,0,339,40017.4403009259,2009-07-23,10:34:02
39.973888,116.334376,0,339,40017.4403587963,2009-07-23,10:34:07
39.974096,116.334317,0,341,40017.4404166667,2009-07-23,10:34:12
39.974131,116.334378,0,340,40017.440474537,2009-07-23,10:34:17
39.974116,116.334467,0,339,40017.4405324074,2009-07-23,10:34:22
39.973674,116.334609,0,345,40017.4405902778,2009-07-23,10:34:27
39.973689,116.334569,0,348,40017.4406481481,2009-07-23,10:34:32
39.97375,116.334477,0,353,40017.4407060185,2009-07-23,10:34:37
39.97373,116.334461,0,354,40017.4407638889,2009-07-23,10:34:42
39.973781,116.334343,0,354,40017.4408217593,2009-07-23,10:34:47
39.973826,116.33426,0,354,40017.4408796296,2009-07-23,10:34:52
39.973812,116.334292,0,353,40017.4409375,2009-07-23,10:34:57
39.973771,116.334342,0,352,40017.4409953704,2009-07-23,10:35:02
39.973753,116.334363,0,351,40017.4410532407,2009-07-23,10:35:07
39.973653,116.334488,0,349,40017.4411111111,2009-07-23,10:35:12
39.973631,116.334583,0,347,40017.4411689815,2009-07-23,10:35:17
39.973704,116.334504,0,347,40017.4412268519,2009-07-23,10:35:22
39.973856,116.334479,0,345,40017.4412847222,2009-07-23,10:35:27
39.974031,116.334413,0,344,40017.4413425926,2009-07-23,10:35:32
39.97412,116.334403,0,343,40017.441400463,2009-07-23,10:35:37
39.974322,116.334351,0,341,40017.4414583333,2009-07-23,10:35:42
39.974353,116.334423,0,338,40017.4415162037,2009-07-23,10:35:47
39.974463,116.334465,0,334,40017.4415740741,2009-07-23,10:35:52
39.974686,116.334462,0,330,40017.4416319444,2009-07-23,10:35:57
39.974218,116.334598,0,337,40017.4416898148,2009-07-23,10:36:02
39.974012,116.33461,0,340,40017.4417476852,2009-07-23,10:36:07
39.974255,116.334478,0,339,40017.4418055556,2009-07-23,10:36:12
39.974183,116.334455,0,340,40017.4418634259,2009-07-23,10:36:17
39.973922,116.334457,0,342,40017.4419212963,2009-07-23,10:36:22
39.973844,116.334521,0,342,40017.4419791667,2009-07-23,10:36:27
39.974065,116.33444,0,341,40017.442037037,2009-07-23,10:36:32
39.974625,116.334419,0,342,40017.4420949074,2009-07-23,10:36:37
39.974446,116.334557,0,342,40017.4421527778,2009-07-23,10:36:42
39.974537,116.334474,0,343,40017.4422106481,2009-07-23,10:36:47
39.974519,116.334477,0,343,40017.4422685185,2009-07-23,10:36:52
39.974305,116.334625,0,345,40017.4423263889,2009-07-23,10:36:57
39.974304,116.334576,0,346,40017.4423842593,2009-07-23,10:37:02
39.974292,116.334543,0,348,40017.4424421296,2009-07-23,10:37:07
39.974251,116.334515,0,349,40017.4425,2009-07-23,10:37:12
39.97426,116.334434,0,350,40017.4425578704,2009-07-23,10:37:17
39.974257,116.334352,0,351,40017.4426157407,2009-07-23,10:37:22
39.974071,116.334453,0,353,40017.4426736111,2009-07-23,10:37:27
39.973864,116.334599,0,355,40017.4427314815,2009-07-23,10:37:32
39.973793,116.334618,0,354,40017.4427893519,2009-07-23,10:37:37
39.973835,116.33456,0,355,40017.4428472222,2009-07-23,10:37:42
39.973861,116.334517,0,354,40017.4429050926,2009-07-23,10:37:47
39.973896,116.334454,0,354,40017.442962963,2009-07-23,10:37:52
39.973796,116.334502,0,353,40017.4430208333,2009-07-23,10:37:57
39.973802,116.334456,0,353,40017.4430787037,2009-07-23,10:38:02
39.973999,116.334241,0,355,40017.4431365741,2009-07-23,10:38:07
39.973611,116.334402,0,357,40017.4431944444,2009-07-23,10:38:12
39.973182,116.334606,0,357,40017.4432523148,2009-07-23,10:38:17
39.973048,116.334687,0,355,40017.4433101852,2009-07-23,10:38:22
39.973017,116.334757,0,353,40017.4433680556,2009-07-23,10:38:27
39.973235,116.334693,0,351,40017.4434259259,2009-07-23,10:38:32
39.973486,116.334595,0,350,40017.4434837963,2009-07-23,10:38:37
39.973398,116.334497,0,352,40017.4435416667,2009-07-23,10:38:42
39.97327,116.334447,0,352,40017.443599537,2009-07-23,10:38:47
39.973482,116.334441,0,350,40017.4436574074,2009-07-23,10:38:52
39.973539,116.334458,0,350,40017.4437152778,2009-07-23,10:38:57
39.973398,116.334613,0,349,40017.4437731481,2009-07-23,10:39:02
39.973514,116.334691,0,347,40017.4438310185,2009-07-23,10:39:07
39.973244,116.334671,0,347,40017.4438888889,2009-07-23,10:39:12
39.972786,116.334558,0,349,40017.4439467593,2009-07-23,10:39:17
39.972299,116.334502,0,350,40017.4440046296,2009-07-23,10:39:22
39.971942,116.334492,0,351,40017.4440625,2009-07-23,10:39:27
39.972277,116.334416,0,351,40017.4441203704,2009-07-23,10:39:32
39.972311,116.334404,0,350,40017.4441782407,2009-07-23,10:39:37
39.97224,116.334291,0,351,40017.4442361111,2009-07-23,10:39:42
39.972609,116.334138,0,350,40017.4442939815,2009-07-23,10:39:47
39.9726,116.334078,0,350,40017.4443518519,2009-07-23,10:39:52
39.972407,116.334213,0,350,40017.4444097222,2009-07-23,10:39:57
39.972314,116.33434,0,350,40017.4444675926,2009-07-23,10:40:02
39.971974,116.334396,0,350,40017.444525463,2009-07-23,10:40:07
39.972111,116.334388,0,351,40017.4445833333,2009-07-23,10:40:12
39.972495,116.334286,0,351,40017.4446412037,2009-07-23,10:40:17
39.973518,116.334542,0,359,40017.4446990741,2009-07-23,10:40:22
39.973777,116.334622,0,361,40017.4447569444,2009-07-23,10:40:27
39.973821,116.334542,0,362,40017.4448148148,2009-07-23,10:40:32
39.973723,116.334601,0,364,40017.4448726852,2009-07-23,10:40:37
39.973692,116.334627,0,365,40017.4449305556,2009-07-23,10:40:42
39.973742,116.334542,0,366,40017.4449884259,2009-07-23,10:40:47
39.973851,116.334468,0,366,40017.4450462963,2009-07-23,10:40:52
39.973888,116.33447,0,365,40017.4451041667,2009-07-23,10:40:57
39.973905,116.334504,0,364,40017.445162037,2009-07-23,10:41:02
39.973905,116.334504,0,364,40017.4451967593,2009-07-23,10:41:05
39.973902,116.334511,0,363,40017.4452199074,2009-07-23,10:41:07
39.973733,116.334501,0,364,40017.4452777778,2009-07-23,10:41:12
39.973503,116.334531,0,365,40017.4453356481,2009-07-23,10:41:17
39.973139,116.334571,0,367,40017.4453935185,2009-07-23,10:41:22
39.97269,116.334674,0,370,40017.4454513889,2009-07-23,10:41:27
39.972768,116.334714,0,369,40017.4455092593,2009-07-23,10:41:32
39.972711,116.334675,0,371,40017.4455671296,2009-07-23,10:41:37
39.972323,116.33461,0,374,40017.445625,2009-07-23,10:41:42
39.972394,116.334547,0,375,40017.4456828704,2009-07-23,10:41:47
39.972659,116.334333,0,377,40017.4457407407,2009-07-23,10:41:52
39.972958,116.334165,0,378,40017.4457986111,2009-07-23,10:41:57
39.972835,116.33426,0,379,40017.4458564815,2009-07-23,10:42:02
39.972901,116.334287,0,380,40017.4459143518,2009-07-23,10:42:07
39.972949,116.334305,0,382,40017.4459722222,2009-07-23,10:42:12
39.973379,116.33434,0,379,40017.4460300926,2009-07-23,10:42:17
39.9736,116.334356,0,375,40017.446087963,2009-07-23,10:42:22
39.973918,116.334425,0,372,40017.4461458333,2009-07-23,10:42:27
39.974031,116.334518,0,366,40017.4462037037,2009-07-23,10:42:32
39.973685,116.3346,0,366,40017.4462615741,2009-07-23,10:42:37
39.973473,116.334654,0,366,40017.4463194444,2009-07-23,10:42:42
39.973483,116.334664,0,365,40017.4463773148,2009-07-23,10:42:47
39.973568,116.334645,0,364,40017.4464351852,2009-07-23,10:42:52
39.973711,116.334596,0,364,40017.4464930556,2009-07-23,10:42:57
39.973755,116.334564,0,365,40017.4465509259,2009-07-23,10:43:02
39.973816,116.334218,0,365,40017.4466087963,2009-07-23,10:43:07
39.973697,116.334202,0,365,40017.4466666667,2009-07-23,10:43:12
39.973241,116.334509,0,360,40017.446724537,2009-07-23,10:43:17
39.973309,116.334472,0,357,40017.4467824074,2009-07-23,10:43:22
39.973286,116.334474,0,356,40017.4468402778,2009-07-23,10:43:27
39.973343,116.334619,0,358,40017.4468981481,2009-07-23,10:43:32
39.97332,116.334628,0,358,40017.4469560185,2009-07-23,10:43:37
39.973443,116.334635,0,357,40017.4470138889,2009-07-23,10:43:42
39.973521,116.334665,0,357,40017.4470717593,2009-07-23,10:43:47
39.97354,116.334659,0,359,40017.4471296296,2009-07-23,10:43:52
39.973708,116.334521,0,359,40017.4471875,2009-07-23,10:43:57
39.973635,116.3346,0,359,40017.4472453704,2009-07-23,10:44:02
39.973584,116.334684,0,358,40017.4473032407,2009-07-23,10:44:07
39.973642,116.334649,0,357,40017.4473611111,2009-07-23,10:44:12
39.973637,116.334628,0,357,40017.4474189815,2009-07-23,10:44:17
39.97365,116.334577,0,357,40017.4474768518,2009-07-23,10:44:22
39.973693,116.334505,0,357,40017.4475347222,2009-07-23,10:44:27
39.973661,116.334516,0,356,40017.4475925926,2009-07-23,10:44:32
39.973652,116.33449,0,357,40017.447650463,2009-07-23,10:44:37
39.97367,116.334439,0,362,40017.4477083333,2009-07-23,10:44:42
39.973712,116.334413,0,363,40017.4477662037,2009-07-23,10:44:47
39.973726,116.3344,0,364,40017.4478240741,2009-07-23,10:44:52
39.973726,116.3344,0,364,40017.4478587963,2009-07-23,10:44:55
39.973731,116.334395,0,364,40017.4478819444,2009-07-23,10:44:57
39.973751,116.33434,0,364,40017.4479398148,2009-07-23,10:45:02
39.973674,116.334378,0,363,40017.4479976852,2009-07-23,10:45:07
39.973586,116.334445,0,362,40017.4480555556,2009-07-23,10:45:12
39.973685,116.334393,0,360,40017.4481134259,2009-07-23,10:45:17
39.973685,116.334393,0,360,40017.4481481481,2009-07-23,10:45:20
39.973692,116.3344,0,359,40017.4481712963,2009-07-23,10:45:22
39.973666,116.334421,0,358,40017.4482291667,2009-07-23,10:45:27
39.973613,116.334448,0,358,40017.448287037,2009-07-23,10:45:32
39.973674,116.334391,0,359,40017.4483449074,2009-07-23,10:45:37
39.973726,116.334377,0,358,40017.4484027778,2009-07-23,10:45:42
39.973758,116.334349,0,358,40017.4484606481,2009-07-23,10:45:47
39.973735,116.33446,0,357,40017.4485185185,2009-07-23,10:45:52
39.973761,116.334554,0,356,40017.4485763889,2009-07-23,10:45:57
39.97374,116.334585,0,357,40017.4486342593,2009-07-23,10:46:02
39.973668,116.334591,0,358,40017.4486921296,2009-07-23,10:46:07
39.973783,116.334506,0,359,40017.44875,2009-07-23,10:46:12
39.974006,116.334431,0,359,40017.4488078704,2009-07-23,10:46:17
39.974288,116.334422,0,358,40017.4488657407,2009-07-23,10:46:22
39.974485,116.334436,0,358,40017.4489236111,2009-07-23,10:46:27
39.97469,116.334423,0,357,40017.4489814815,2009-07-23,10:46:32
39.974448,116.334596,0,358,40017.4490393519,2009-07-23,10:46:37
39.974375,116.334723,0,359,40017.4490972222,2009-07-23,10:46:42
39.974451,116.334777,0,359,40017.4491550926,2009-07-23,10:46:47
39.974598,116.334801,0,360,40017.449212963,2009-07-23,10:46:52
39.974853,116.334788,0,360,40017.4492708333,2009-07-23,10:46:57
39.975153,116.334811,0,360,40017.4493287037,2009-07-23,10:47:02
39.975108,116.335042,0,359,40017.4493865741,2009-07-23,10:47:07
39.97532,116.335127,0,359,40017.4494444444,2009-07-23,10:47:12
39.975611,116.335242,0,359,40017.4495023148,2009-07-23,10:47:17
39.975793,116.335414,0,359,40017.4495601852,2009-07-23,10:47:22
39.975554,116.335333,0,361,40017.4496180556,2009-07-23,10:47:27
39.975478,116.335242,0,362,40017.4496759259,2009-07-23,10:47:32
39.975201,116.335075,0,363,40017.4497337963,2009-07-23,10:47:37
39.974971,116.335045,0,365,40017.4497916667,2009-07-23,10:47:42
39.974802,116.335066,0,366,40017.449849537,2009-07-23,10:47:47
39.974004,116.334806,0,366,40017.4499074074,2009-07-23,10:47:52
39.974021,116.334761,0,367,40017.4499652778,2009-07-23,10:47:57
39.974054,116.334716,0,367,40017.4500231481,2009-07-23,10:48:02
39.974048,116.334746,0,366,40017.4500810185,2009-07-23,10:48:07
39.974048,116.334746,0,366,40017.4501157407,2009-07-23,10:48:10
39.974047,116.334749,0,366,40017.4501388889,2009-07-23,10:48:12
39.974144,116.334758,0,367,40017.4501967593,2009-07-23,10:48:17
39.974091,116.334752,0,367,40017.4502546296,2009-07-23,10:48:22
39.973911,116.334886,0,367,40017.4503125,2009-07-23,10:48:27
39.973695,116.335086,0,367,40017.4503703704,2009-07-23,10:48:32
39.973674,116.335081,0,368,40017.4504282407,2009-07-23,10:48:37
39.973697,116.335042,0,369,40017.4504861111,2009-07-23,10:48:42
39.973697,116.335042,0,369,40017.4505208333,2009-07-23,10:48:45
39.97369,116.33505,0,369,40017.4505439815,2009-07-23,10:48:47
39.973731,116.335013,0,370,40017.4506018519,2009-07-23,10:48:52
39.973733,116.334989,0,371,40017.4506597222,2009-07-23,10:48:57
39.973733,116.334989,0,371,40017.4506944444,2009-07-23,10:49:00
39.973731,116.334991,0,371,40017.4507175926,2009-07-23,10:49:02
39.973737,116.334933,0,372,40017.450775463,2009-07-23,10:49:07
39.973755,116.334877,0,372,40017.4508333333,2009-07-23,10:49:12
39.973675,116.33491,0,373,40017.4508912037,2009-07-23,10:49:17
39.973578,116.334988,0,373,40017.4509490741,2009-07-23,10:49:22
39.973578,116.334988,0,373,40017.4509837963,2009-07-23,10:49:25
39.973585,116.334985,0,373,40017.4510069444,2009-07-23,10:49:27
39.973572,116.335002,0,373,40017.4510648148,2009-07-23,10:49:32
39.973572,116.334968,0,373,40017.4511226852,2009-07-23,10:49:37
39.973579,116.334893,0,373,40017.4511805556,2009-07-23,10:49:42
39.973563,116.334851,0,374,40017.4512384259,2009-07-23,10:49:47
39.973543,116.334792,0,375,40017.4512962963,2009-07-23,10:49:52
39.973541,116.334759,0,376,40017.4513541667,2009-07-23,10:49:57
39.973519,116.334691,0,377,40017.451412037,2009-07-23,10:50:02
39.973456,116.334706,0,378,40017.4514699074,2009-07-23,10:50:07
39.973457,116.334623,0,379,40017.4515277778,2009-07-23,10:50:12
39.973413,116.334593,0,381,40017.4515856481,2009-07-23,10:50:17
39.973344,116.334624,0,383,40017.4516435185,2009-07-23,10:50:22
39.973331,116.33459,0,385,40017.4517013889,2009-07-23,10:50:27
39.973327,116.334536,0,386,40017.4517592593,2009-07-23,10:50:32
39.973322,116.334512,0,388,40017.4518171296,2009-07-23,10:50:37
39.973161,116.334724,0,388,40017.451875,2009-07-23,10:50:42
39.973093,116.334819,0,389,40017.4519328704,2009-07-23,10:50:47
39.973088,116.334838,0,389,40017.4519907407,2009-07-23,10:50:52
39.973095,116.334832,0,388,40017.4520486111,2009-07-23,10:50:57
39.973095,116.334832,0,388,40017.4520833333,2009-07-23,10:51:00
39.973097,116.33483,0,388,40017.4521064815,2009-07-23,10:51:02
39.973109,116.334829,0,388,40017.4521643519,2009-07-23,10:51:07
39.973174,116.334786,0,389,40017.4522222222,2009-07-23,10:51:12
39.973238,116.334747,0,391,40017.4522800926,2009-07-23,10:51:17
39.973272,116.334705,0,392,40017.452337963,2009-07-23,10:51:22
39.973307,116.334668,0,392,40017.4523958333,2009-07-23,10:51:27
39.97333,116.334621,0,393,40017.4524537037,2009-07-23,10:51:32
39.973325,116.334599,0,395,40017.4525115741,2009-07-23,10:51:37
39.973241,116.334661,0,396,40017.4525694444,2009-07-23,10:51:42
39.973254,116.334651,0,397,40017.4526273148,2009-07-23,10:51:47
39.973197,116.334692,0,395,40017.4526851852,2009-07-23,10:51:52
39.973165,116.334703,0,396,40017.4527430556,2009-07-23,10:51:57
39.973122,116.334757,0,393,40017.4528009259,2009-07-23,10:52:02
39.973186,116.33476,0,390,40017.4528587963,2009-07-23,10:52:07
39.973217,116.334742,0,392,40017.4529166667,2009-07-23,10:52:12
39.97323,116.334721,0,393,40017.452974537,2009-07-23,10:52:17
39.973232,116.334707,0,393,40017.4530324074,2009-07-23,10:52:22
39.973239,116.334702,0,393,40017.4530902778,2009-07-23,10:52:27
39.973239,116.334702,0,393,40017.453125,2009-07-23,10:52:30
39.973243,116.334697,0,393,40017.4531481481,2009-07-23,10:52:32
39.973263,116.334663,0,394,40017.4532060185,2009-07-23,10:52:37
39.973268,116.334653,0,393,40017.4532638889,2009-07-23,10:52:42
39.973198,116.334715,0,392,40017.4533217593,2009-07-23,10:52:47
39.973108,116.334822,0,391,40017.4533796296,2009-07-23,10:52:52
39.973111,116.334795,0,393,40017.4534375,2009-07-23,10:52:57
39.973101,116.334791,0,393,40017.4534953704,2009-07-23,10:53:02
39.973105,116.334787,0,393,40017.4535532407,2009-07-23,10:53:07
39.973105,116.334787,0,393,40017.453587963,2009-07-23,10:53:10
39.973108,116.334782,0,393,40017.4536111111,2009-07-23,10:53:12
39.973129,116.334758,0,394,40017.4536689815,2009-07-23,10:53:17
39.973129,116.334744,0,395,40017.4537268518,2009-07-23,10:53:22
39.973134,116.33474,0,395,40017.4537847222,2009-07-23,10:53:27
39.973134,116.33474,0,395,40017.4538194444,2009-07-23,10:53:30
39.973135,116.334738,0,395,40017.4538425926,2009-07-23,10:53:32
39.973187,116.334682,0,394,40017.453900463,2009-07-23,10:53:37
39.973209,116.334648,0,395,40017.4539583333,2009-07-23,10:53:42
39.973209,116.334648,0,395,40017.4539930556,2009-07-23,10:53:45
39.973209,116.334652,0,397,40017.4540162037,2009-07-23,10:53:47
39.973216,116.334642,0,397,40017.4540740741,2009-07-23,10:53:52
39.973218,116.334638,0,395,40017.4541319444,2009-07-23,10:53:57
39.973221,116.334634,0,394,40017.4541898148,2009-07-23,10:54:02
39.973221,116.334634,0,394,40017.454224537,2009-07-23,10:54:05
39.973223,116.334632,0,394,40017.4542476852,2009-07-23,10:54:07
39.973218,116.334597,0,393,40017.4543055556,2009-07-23,10:54:12
39.973256,116.334528,0,392,40017.4543634259,2009-07-23,10:54:17
39.97328,116.334506,0,391,40017.4544212963,2009-07-23,10:54:22
39.973288,116.334495,0,389,40017.4544791667,2009-07-23,10:54:27
39.97325,116.334502,0,388,40017.454537037,2009-07-23,10:54:32
39.973252,116.334501,0,388,40017.4545949074,2009-07-23,10:54:37
39.973259,116.334496,0,388,40017.4546527778,2009-07-23,10:54:42
39.973261,116.334493,0,388,40017.4547106481,2009-07-23,10:54:47
39.973262,116.334493,0,387,40017.4547685185,2009-07-23,10:54:52
39.973262,116.334493,0,387,40017.4548032407,2009-07-23,10:54:55
39.97326,116.334494,0,387,40017.4548263889,2009-07-23,10:54:57
39.973231,116.334538,0,385,40017.4548842593,2009-07-23,10:55:02
39.973209,116.334552,0,386,40017.4549421296,2009-07-23,10:55:07
39.973203,116.334551,0,384,40017.455,2009-07-23,10:55:12
39.9732,116.334554,0,384,40017.4550578704,2009-07-23,10:55:17
39.9732,116.334554,0,384,40017.4550925926,2009-07-23,10:55:20
39.9732,116.334555,0,384,40017.4551157407,2009-07-23,10:55:22
39.973176,116.334586,0,383,40017.4551736111,2009-07-23,10:55:27
39.973222,116.334595,0,381,40017.4552314815,2009-07-23,10:55:32
39.973283,116.334565,0,380,40017.4552893518,2009-07-23,10:55:37
39.973283,116.334565,0,380,40017.4553240741,2009-07-23,10:55:40
39.973285,116.334573,0,379,40017.4553472222,2009-07-23,10:55:42
39.97327,116.334588,0,378,40017.4554050926,2009-07-23,10:55:47
39.97327,116.334588,0,378,40017.4554398148,2009-07-23,10:55:50
39.973271,116.334585,0,377,40017.455462963,2009-07-23,10:55:52
39.97328,116.334564,0,377,40017.4555208333,2009-07-23,10:55:57
39.973287,116.334557,0,377,40017.4555787037,2009-07-23,10:56:02
39.973287,116.334557,0,377,40017.4556134259,2009-07-23,10:56:05
39.973294,116.334552,0,377,40017.4556365741,2009-07-23,10:56:07
39.9733,116.334563,0,376,40017.4556944444,2009-07-23,10:56:12
39.973279,116.334609,0,375,40017.4557523148,2009-07-23,10:56:17
39.973282,116.334641,0,375,40017.4558101852,2009-07-23,10:56:22
39.973282,116.334641,0,375,40017.4558449074,2009-07-23,10:56:25
39.973286,116.334638,0,375,40017.4558680556,2009-07-23,10:56:27
39.973294,116.334663,0,374,40017.4559259259,2009-07-23,10:56:32
39.973296,116.334662,0,374,40017.4559837963,2009-07-23,10:56:37
39.973296,116.334662,0,374,40017.4560416667,2009-07-23,10:56:42
39.973296,116.334664,0,374,40017.456099537,2009-07-23,10:56:47
39.973296,116.334664,0,374,40017.4561342593,2009-07-23,10:56:50
39.973294,116.334664,0,374,40017.4561574074,2009-07-23,10:56:52
39.973521,116.334563,0,371,40017.4562152778,2009-07-23,10:56:57
39.973604,116.334528,0,370,40017.4562731481,2009-07-23,10:57:02
39.973681,116.334506,0,369,40017.4563310185,2009-07-23,10:57:07
39.973774,116.334456,0,368,40017.4563888889,2009-07-23,10:57:12
39.973797,116.334467,0,367,40017.4564467593,2009-07-23,10:57:17
39.973808,116.334471,0,367,40017.4565046296,2009-07-23,10:57:22
39.973808,116.334471,0,367,40017.4565393519,2009-07-23,10:57:25
39.973806,116.334473,0,367,40017.4565625,2009-07-23,10:57:27
39.973778,116.334496,0,366,40017.4566203704,2009-07-23,10:57:32
39.973741,116.334534,0,365,40017.4566782407,2009-07-23,10:57:37
39.973675,116.334589,0,364,40017.4567361111,2009-07-23,10:57:42
39.973632,116.334631,0,364,40017.4567939815,2009-07-23,10:57:47
39.973591,116.334664,0,363,40017.4568518519,2009-07-23,10:57:52
39.973603,116.334638,0,363,40017.4569097222,2009-07-23,10:57:57
39.973666,116.334576,0,360,40017.4569675926,2009-07-23,10:58:02
39.973699,116.33455,0,360,40017.457025463,2009-07-23,10:58:07
39.973783,116.334486,0,358,40017.4570833333,2009-07-23,10:58:12
39.973787,116.334522,0,357,40017.4571412037,2009-07-23,10:58:17
39.973801,116.334519,0,356,40017.4571990741,2009-07-23,10:58:22
39.973806,116.334516,0,356,40017.4572569444,2009-07-23,10:58:27
39.973812,116.334512,0,356,40017.4573148148,2009-07-23,10:58:32
39.973812,116.334512,0,356,40017.457349537,2009-07-23,10:58:35
39.973816,116.334509,0,356,40017.4573726852,2009-07-23,10:58:37
39.973813,116.334519,0,356,40017.4574305556,2009-07-23,10:58:42
39.973831,116.334732,0,354,40017.4574884259,2009-07-23,10:58:47
39.973611,116.334799,0,350,40017.4596296296,2009-07-23,11:01:52
39.973504,116.334805,0,347,40017.4596875,2009-07-23,11:01:57
39.97328,116.334672,0,337,40017.4597453704,2009-07-23,11:02:02
39.973198,116.334695,0,331,40017.4598032407,2009-07-23,11:02:07
39.973163,116.334727,0,331,40017.4598611111,2009-07-23,11:02:12
39.973163,116.334717,0,330,40017.4599189815,2009-07-23,11:02:17
39.973162,116.334717,0,330,40017.4599768519,2009-07-23,11:02:22
39.973158,116.33472,0,330,40017.4600347222,2009-07-23,11:02:27
39.973152,116.334723,0,331,40017.4600925926,2009-07-23,11:02:32
39.973158,116.334717,0,331,40017.460150463,2009-07-23,11:02:37
39.973158,116.334717,0,331,40017.4601851852,2009-07-23,11:02:40
39.97316,116.334712,0,331,40017.4602083333,2009-07-23,11:02:42
39.973168,116.334703,0,331,40017.4602662037,2009-07-23,11:02:47
39.973168,116.334703,0,331,40017.4603009259,2009-07-23,11:02:50
39.973172,116.334698,0,331,40017.4603240741,2009-07-23,11:02:52
39.973181,116.33469,0,331,40017.4603819444,2009-07-23,11:02:57
39.97319,116.334684,0,331,40017.4604398148,2009-07-23,11:03:02
39.97319,116.334684,0,331,40017.460474537,2009-07-23,11:03:05
39.973194,116.33468,0,331,40017.4604976852,2009-07-23,11:03:07
39.97316,116.334696,0,330,40017.4605555556,2009-07-23,11:03:12
39.973162,116.334666,0,330,40017.4606134259,2009-07-23,11:03:17
39.973155,116.334632,0,330,40017.4606712963,2009-07-23,11:03:22
39.97317,116.33458,0,328,40017.4607291667,2009-07-23,11:03:27
39.97321,116.334525,0,327,40017.460787037,2009-07-23,11:03:32
39.973218,116.334535,0,327,40017.4608449074,2009-07-23,11:03:37
39.973214,116.334533,0,327,40017.4609027778,2009-07-23,11:03:42
39.97322,116.334529,0,327,40017.4609606481,2009-07-23,11:03:47
39.973226,116.334521,0,327,40017.4610185185,2009-07-23,11:03:52
39.973229,116.334516,0,327,40017.4610763889,2009-07-23,11:03:57
39.973232,116.334512,0,327,40017.4611342593,2009-07-23,11:04:02
39.973232,116.334513,0,327,40017.4611921296,2009-07-23,11:04:07
39.973232,116.334513,0,327,40017.4612268518,2009-07-23,11:04:10
39.973233,116.334512,0,327,40017.46125,2009-07-23,11:04:12
39.973247,116.334502,0,327,40017.4613078704,2009-07-23,11:04:17
39.973277,116.33446,0,326,40017.4613657407,2009-07-23,11:04:22
39.973279,116.334459,0,325,40017.4614236111,2009-07-23,11:04:27
39.973285,116.334453,0,325,40017.4614814815,2009-07-23,11:04:32
39.973285,116.334453,0,325,40017.4615162037,2009-07-23,11:04:35
39.973292,116.334447,0,325,40017.4615393518,2009-07-23,11:04:37
39.973296,116.334457,0,318,40017.4615972222,2009-07-23,11:04:42
39.973314,116.334459,0,313,40017.4616550926,2009-07-23,11:04:47
39.973343,116.33437,0,308,40017.461712963,2009-07-23,11:04:52
39.973353,116.33432,0,302,40017.4617708333,2009-07-23,11:04:57
39.97336,116.334307,0,300,40017.4618287037,2009-07-23,11:05:02
39.97336,116.334307,0,300,40017.4618634259,2009-07-23,11:05:05
39.973366,116.334301,0,300,40017.4618865741,2009-07-23,11:05:07
39.973376,116.334294,0,299,40017.4619444444,2009-07-23,11:05:12
39.973373,116.334297,0,299,40017.4620023148,2009-07-23,11:05:17
39.97337,116.334299,0,300,40017.4620601852,2009-07-23,11:05:22
39.97337,116.334299,0,300,40017.4620949074,2009-07-23,11:05:25
39.973373,116.334296,0,300,40017.4621180556,2009-07-23,11:05:27
39.973382,116.334385,0,295,40017.4621759259,2009-07-23,11:05:32
39.973381,116.334386,0,295,40017.4622337963,2009-07-23,11:05:37
39.973381,116.334386,0,295,40017.4622685185,2009-07-23,11:05:40
39.973377,116.334387,0,295,40017.4622916667,2009-07-23,11:05:42
39.97339,116.334365,0,295,40017.462349537,2009-07-23,11:05:47
39.973419,116.334311,0,294,40017.4624074074,2009-07-23,11:05:52
39.973429,116.33425,0,295,40017.4624652778,2009-07-23,11:05:57
39.973424,116.334265,0,294,40017.4625231481,2009-07-23,11:06:02
39.973405,116.334244,0,294,40017.4625810185,2009-07-23,11:06:07
39.973405,116.334244,0,294,40017.4626157407,2009-07-23,11:06:10
39.973409,116.334238,0,294,40017.4626388889,2009-07-23,11:06:12
39.973427,116.334214,0,293,40017.4626967593,2009-07-23,11:06:17
39.973426,116.334133,0,292,40017.4627546296,2009-07-23,11:06:22
39.9734,116.334086,0,291,40017.4628125,2009-07-23,11:06:27
39.973378,116.334038,0,290,40017.4628703704,2009-07-23,11:06:32
39.973368,116.334004,0,290,40017.4629282407,2009-07-23,11:06:37
39.973368,116.334004,0,290,40017.462962963,2009-07-23,11:06:40
39.973373,116.333997,0,290,40017.4629861111,2009-07-23,11:06:42
39.97339,116.33393,0,290,40017.4630439815,2009-07-23,11:06:47
39.973554,116.334178,0,278,40017.4653009259,2009-07-23,11:10:02
39.973553,116.334213,0,278,40017.4653587963,2009-07-23,11:10:07
39.97355,116.334216,0,278,40017.4654166667,2009-07-23,11:10:12
39.973554,116.334215,0,278,40017.465474537,2009-07-23,11:10:17
39.973547,116.334222,0,278,40017.4655324074,2009-07-23,11:10:22
39.973543,116.334229,0,278,40017.4655902778,2009-07-23,11:10:27
39.973538,116.334234,0,279,40017.4656481481,2009-07-23,11:10:32
39.973538,116.334234,0,279,40017.4656828704,2009-07-23,11:10:35
39.973539,116.33423,0,279,40017.4657060185,2009-07-23,11:10:37
39.973522,116.334155,0,279,40017.4657638889,2009-07-23,11:10:42
39.97352,116.334115,0,279,40017.4658217593,2009-07-23,11:10:47
39.973521,116.334112,0,280,40017.4658796296,2009-07-23,11:10:52
39.973517,116.334115,0,280,40017.4659375,2009-07-23,11:10:57
39.973519,116.334111,0,279,40017.4659953704,2009-07-23,11:11:02
39.973525,116.334106,0,279,40017.4660532407,2009-07-23,11:11:07
39.973527,116.334102,0,279,40017.4661111111,2009-07-23,11:11:12
39.97353,116.334099,0,279,40017.4661689815,2009-07-23,11:11:17
39.973534,116.334097,0,279,40017.4662268519,2009-07-23,11:11:22
39.973534,116.334097,0,279,40017.4662615741,2009-07-23,11:11:25
39.973537,116.334095,0,279,40017.4662847222,2009-07-23,11:11:27
39.973523,116.334109,0,280,40017.4663425926,2009-07-23,11:11:32
39.973523,116.334109,0,280,40017.466400463,2009-07-23,11:11:37
39.973523,116.334109,0,280,40017.4664351852,2009-07-23,11:11:40
39.973521,116.334106,0,280,40017.4664583333,2009-07-23,11:11:42
39.973538,116.33414,0,281,40017.4665162037,2009-07-23,11:11:47
39.973541,116.334101,0,281,40017.4665740741,2009-07-23,11:11:52
39.973541,116.334101,0,281,40017.4666087963,2009-07-23,11:11:55
39.973545,116.334096,0,281,40017.4666319444,2009-07-23,11:11:57
39.97355,116.334075,0,283,40017.4666898148,2009-07-23,11:12:02
39.973533,116.334073,0,283,40017.4667476852,2009-07-23,11:12:07
39.973524,116.33408,0,283,40017.4668055556,2009-07-23,11:12:12
39.973523,116.334082,0,283,40017.4668634259,2009-07-23,11:12:17
39.973523,116.33408,0,283,40017.4669212963,2009-07-23,11:12:22
39.973523,116.33408,0,283,40017.4669560185,2009-07-23,11:12:25
39.973525,116.334076,0,283,40017.4669791667,2009-07-23,11:12:27
39.973508,116.333995,0,284,40017.467037037,2009-07-23,11:12:32
39.973485,116.333972,0,284,40017.4670949074,2009-07-23,11:12:37
39.973485,116.333972,0,284,40017.4671296296,2009-07-23,11:12:40
39.973491,116.333966,0,284,40017.4671527778,2009-07-23,11:12:42
39.973505,116.333888,0,283,40017.4672106481,2009-07-23,11:12:47
39.973512,116.333716,0,283,40017.4672685185,2009-07-23,11:12:52
39.973521,116.333652,0,283,40017.4673263889,2009-07-23,11:12:57
39.973506,116.333658,0,283,40017.4673842593,2009-07-23,11:13:02
39.973463,116.333736,0,281,40017.4674421296,2009-07-23,11:13:07
39.97342,116.333763,0,280,40017.4675,2009-07-23,11:13:12
39.973378,116.333799,0,278,40017.4675578704,2009-07-23,11:13:17
39.973358,116.333829,0,278,40017.4676157407,2009-07-23,11:13:22
39.973397,116.33381,0,276,40017.4676736111,2009-07-23,11:13:27
39.973464,116.333819,0,276,40017.4677314815,2009-07-23,11:13:32
39.973501,116.333804,0,275,40017.4677893519,2009-07-23,11:13:37
39.973486,116.333797,0,275,40017.4678472222,2009-07-23,11:13:42
39.973496,116.333807,0,275,40017.4679050926,2009-07-23,11:13:47
39.973496,116.333807,0,275,40017.4679398148,2009-07-23,11:13:50
39.9735,116.333804,0,275,40017.467962963,2009-07-23,11:13:52
39.973489,116.333815,0,275,40017.4680208333,2009-07-23,11:13:57
39.973265,116.334005,0,274,40017.4681944444,2009-07-23,11:14:12
39.973432,116.33375,0,275,40017.4707986111,2009-07-23,11:17:57
39.973439,116.333668,0,275,40017.4708564815,2009-07-23,11:18:02
39.973443,116.333704,0,275,40017.4709143518,2009-07-23,11:18:07
39.973426,116.33374,0,275,40017.4709722222,2009-07-23,11:18:12
39.973427,116.333737,0,275,40017.4710300926,2009-07-23,11:18:17
39.97343,116.333734,0,275,40017.471087963,2009-07-23,11:18:22
39.973433,116.33373,0,275,40017.4711458333,2009-07-23,11:18:27
39.973433,116.33373,0,275,40017.4711805556,2009-07-23,11:18:30
39.973436,116.333727,0,275,40017.4712037037,2009-07-23,11:18:32
39.973444,116.333717,0,275,40017.4712615741,2009-07-23,11:18:37
39.973454,116.333708,0,275,40017.4713194444,2009-07-23,11:18:42
39.973454,116.333696,0,275,40017.4713773148,2009-07-23,11:18:47
39.973441,116.333761,0,275,40017.4714351852,2009-07-23,11:18:52
39.973441,116.333827,0,275,40017.4714930556,2009-07-23,11:18:57
39.973449,116.333829,0,275,40017.4715509259,2009-07-23,11:19:02
39.973455,116.333824,0,275,40017.4716087963,2009-07-23,11:19:07
39.973455,116.333824,0,275,40017.4716435185,2009-07-23,11:19:10
39.973454,116.333825,0,275,40017.4716666667,2009-07-23,11:19:12
39.973443,116.333837,0,275,40017.471724537,2009-07-23,11:19:17
39.97341,116.333912,0,275,40017.4717824074,2009-07-23,11:19:22
39.973398,116.333927,0,275,40017.4718402778,2009-07-23,11:19:27
39.973359,116.333961,0,276,40017.4718981481,2009-07-23,11:19:32
39.973401,116.333887,0,277,40017.4719560185,2009-07-23,11:19:37
39.973407,116.333883,0,277,40017.4720138889,2009-07-23,11:19:42
39.973402,116.333886,0,277,40017.4720717593,2009-07-23,11:19:47
39.973402,116.333886,0,277,40017.4721064815,2009-07-23,11:19:50
39.973397,116.333891,0,277,40017.4721296296,2009-07-23,11:19:52
39.973387,116.333899,0,277,40017.4721875,2009-07-23,11:19:57
39.973347,116.333925,0,276,40017.4722453704,2009-07-23,11:20:02
39.973307,116.333958,0,276,40017.4723032407,2009-07-23,11:20:07
39.973315,116.33398,0,275,40017.4723611111,2009-07-23,11:20:12
39.973315,116.333993,0,275,40017.4724189815,2009-07-23,11:20:17
39.973319,116.333991,0,275,40017.4724768519,2009-07-23,11:20:22
39.973319,116.333991,0,275,40017.4725115741,2009-07-23,11:20:25
39.973322,116.33399,0,275,40017.4725347222,2009-07-23,11:20:27
39.973338,116.33399,0,276,40017.4725925926,2009-07-23,11:20:32
39.973338,116.33399,0,276,40017.4726273148,2009-07-23,11:20:35
39.973342,116.333987,0,276,40017.472650463,2009-07-23,11:20:37
39.973341,116.334006,0,277,40017.4727083333,2009-07-23,11:20:42
39.973345,116.334003,0,277,40017.4727662037,2009-07-23,11:20:47
39.973345,116.334003,0,277,40017.4728009259,2009-07-23,11:20:50
39.973351,116.333997,0,277,40017.4728240741,2009-07-23,11:20:52
39.973374,116.333908,0,278,40017.4728819444,2009-07-23,11:20:57
39.973397,116.333866,0,279,40017.4729398148,2009-07-23,11:21:02
39.9734,116.333805,0,280,40017.4729976852,2009-07-23,11:21:07
39.973381,116.333813,0,281,40017.4730555556,2009-07-23,11:21:12
39.973385,116.333807,0,281,40017.4731134259,2009-07-23,11:21:17
39.973385,116.333807,0,281,40017.4731481481,2009-07-23,11:21:20
39.973389,116.333803,0,281,40017.4731712963,2009-07-23,11:21:22
39.973376,116.333803,0,282,40017.4732291667,2009-07-23,11:21:27
39.973375,116.333801,0,282,40017.473287037,2009-07-23,11:21:32
39.973375,116.333801,0,282,40017.4733217593,2009-07-23,11:21:35
39.973374,116.333801,0,282,40017.4733449074,2009-07-23,11:21:37
39.973483,116.334099,0,288,40017.4861342593,2009-07-23,11:40:02
39.973461,116.334154,0,288,40017.4861921296,2009-07-23,11:40:07
39.973458,116.334158,0,288,40017.48625,2009-07-23,11:40:12
39.973462,116.334154,0,288,40017.4863078704,2009-07-23,11:40:17
39.973465,116.334151,0,288,40017.4863657407,2009-07-23,11:40:22
39.973465,116.334151,0,288,40017.486400463,2009-07-23,11:40:25
39.973472,116.334146,0,288,40017.4864236111,2009-07-23,11:40:27
39.973464,116.334212,0,288,40017.4864814815,2009-07-23,11:40:32
39.973476,116.3342,0,288,40017.4865393518,2009-07-23,11:40:37
39.97348,116.33418,0,288,40017.4865972222,2009-07-23,11:40:42
39.97348,116.33418,0,288,40017.4866319444,2009-07-23,11:40:45
39.97348,116.334181,0,288,40017.4866550926,2009-07-23,11:40:47
39.973463,116.334223,0,288,40017.486712963,2009-07-23,11:40:52
39.973447,116.334308,0,288,40017.4867708333,2009-07-23,11:40:57
39.973449,116.334319,0,289,40017.4868287037,2009-07-23,11:41:02
39.973448,116.334321,0,289,40017.4868865741,2009-07-23,11:41:07
39.973442,116.334326,0,289,40017.4869444444,2009-07-23,11:41:12
39.973437,116.33433,0,289,40017.4870023148,2009-07-23,11:41:17
39.973436,116.334331,0,289,40017.4870601852,2009-07-23,11:41:22
39.973436,116.334331,0,289,40017.4870949074,2009-07-23,11:41:25
39.973443,116.334324,0,289,40017.4871180556,2009-07-23,11:41:27
39.97345,116.334315,0,289,40017.4871759259,2009-07-23,11:41:32
39.973457,116.334308,0,289,40017.4872337963,2009-07-23,11:41:37
39.97346,116.334305,0,289,40017.4872916667,2009-07-23,11:41:42
39.97346,116.334305,0,289,40017.4873263889,2009-07-23,11:41:45
39.973465,116.334299,0,289,40017.487349537,2009-07-23,11:41:47
39.973463,116.334216,0,288,40017.4874074074,2009-07-23,11:41:52
39.973469,116.33421,0,288,40017.4874652778,2009-07-23,11:41:57
39.97347,116.334209,0,288,40017.4875231481,2009-07-23,11:42:02
39.973469,116.334211,0,288,40017.4875810185,2009-07-23,11:42:07
39.973462,116.334219,0,288,40017.4876388889,2009-07-23,11:42:12
39.973462,116.334219,0,288,40017.4876736111,2009-07-23,11:42:15
39.973464,116.334218,0,289,40017.4876967593,2009-07-23,11:42:17
39.973497,116.334178,0,288,40017.4877546296,2009-07-23,11:42:22
39.973472,116.334253,0,288,40017.4878125,2009-07-23,11:42:27
39.973471,116.334255,0,288,40017.4878703704,2009-07-23,11:42:32
39.97347,116.334258,0,288,40017.4879282407,2009-07-23,11:42:37
39.97347,116.334258,0,288,40017.487962963,2009-07-23,11:42:40
39.973478,116.334263,0,288,40017.4879861111,2009-07-23,11:42:42
39.973455,116.334234,0,288,40017.4880439815,2009-07-23,11:42:47
39.973461,116.334223,0,288,40017.4881018519,2009-07-23,11:42:52
39.973511,116.334038,0,288,40017.4881597222,2009-07-23,11:42:57
39.973491,116.334064,0,288,40017.4882175926,2009-07-23,11:43:02
39.973484,116.334069,0,288,40017.488275463,2009-07-23,11:43:07
39.973483,116.334069,0,288,40017.4883333333,2009-07-23,11:43:12
39.973483,116.334069,0,288,40017.4883680556,2009-07-23,11:43:15
39.973479,116.334067,0,288,40017.4883912037,2009-07-23,11:43:17
39.973484,116.334046,0,288,40017.4884490741,2009-07-23,11:43:22
39.973493,116.334139,0,287,40017.4885069444,2009-07-23,11:43:27
39.973498,116.334134,0,287,40017.4885648148,2009-07-23,11:43:32
39.9735,116.33413,0,287,40017.4886226852,2009-07-23,11:43:37
39.973498,116.334134,0,287,40017.4886805556,2009-07-23,11:43:42
39.973495,116.334139,0,287,40017.4887384259,2009-07-23,11:43:47
39.973494,116.334142,0,287,40017.4887962963,2009-07-23,11:43:52
39.973494,116.334142,0,287,40017.4888310185,2009-07-23,11:43:55
39.973495,116.334143,0,287,40017.4888541667,2009-07-23,11:43:57
39.973503,116.334119,0,287,40017.488912037,2009-07-23,11:44:02
39.973503,116.334119,0,287,40017.4889467593,2009-07-23,11:44:05
39.973502,116.334118,0,287,40017.4889699074,2009-07-23,11:44:07
39.973496,116.334107,0,287,40017.4890277778,2009-07-23,11:44:12
39.973494,116.334106,0,287,40017.4890856481,2009-07-23,11:44:17
39.973494,116.334106,0,287,40017.4891203704,2009-07-23,11:44:20
39.973502,116.334099,0,287,40017.4891435185,2009-07-23,11:44:22
39.973497,116.334118,0,287,40017.4892013889,2009-07-23,11:44:27
39.973501,116.334115,0,287,40017.4892592593,2009-07-23,11:44:32
39.973506,116.334109,0,287,40017.4893171296,2009-07-23,11:44:37
39.973511,116.334103,0,287,40017.489375,2009-07-23,11:44:42
39.973516,116.334096,0,287,40017.4894328704,2009-07-23,11:44:47
39.973516,116.334096,0,287,40017.4894675926,2009-07-23,11:44:50
39.973521,116.334091,0,287,40017.4894907407,2009-07-23,11:44:52
39.973536,116.334052,0,287,40017.4895486111,2009-07-23,11:44:57
39.973541,116.334025,0,287,40017.4896064815,2009-07-23,11:45:02
39.973541,116.334025,0,287,40017.4896412037,2009-07-23,11:45:05
39.973538,116.334025,0,287,40017.4896643519,2009-07-23,11:45:07
39.973513,116.333962,0,287,40017.4897222222,2009-07-23,11:45:12
39.973513,116.333962,0,287,40017.4897569444,2009-07-23,11:45:15
39.973513,116.333958,0,287,40017.4897800926,2009-07-23,11:45:17
39.97352,116.333926,0,286,40017.489837963,2009-07-23,11:45:22
39.973506,116.333903,0,286,40017.4898958333,2009-07-23,11:45:27
39.973506,116.333903,0,286,40017.4899305556,2009-07-23,11:45:30
39.973512,116.333896,0,286,40017.4899537037,2009-07-23,11:45:32
39.973501,116.333899,0,286,40017.4900115741,2009-07-23,11:45:37
39.973503,116.33389,0,286,40017.4900694444,2009-07-23,11:45:42
39.973503,116.33379,0,286,40017.4901273148,2009-07-23,11:45:47
39.973394,116.334575,0,287,40017.4902430556,2009-07-23,11:45:57
39.973427,116.334298,0,286,40017.4903009259,2009-07-23,11:46:02
39.973432,116.334249,0,286,40017.4903587963,2009-07-23,11:46:07
39.973442,116.33423,0,286,40017.4904166667,2009-07-23,11:46:12
39.973451,116.33419,0,286,40017.490474537,2009-07-23,11:46:17
39.97346,116.334162,0,286,40017.4905324074,2009-07-23,11:46:22
39.973465,116.334141,0,286,40017.4905902778,2009-07-23,11:46:27
39.973496,116.33412,0,286,40017.4906481481,2009-07-23,11:46:32
39.973501,116.334137,0,286,40017.4907060185,2009-07-23,11:46:37
39.97349,116.334102,0,286,40017.4907638889,2009-07-23,11:46:42
39.97349,116.334102,0,286,40017.4907986111,2009-07-23,11:46:45
39.973486,116.334104,0,286,40017.4908217593,2009-07-23,11:46:47
39.97351,116.333982,0,286,40017.4910532407,2009-07-23,11:47:07
39.973507,116.333983,0,286,40017.4911111111,2009-07-23,11:47:12
39.973507,116.333983,0,286,40017.4911458333,2009-07-23,11:47:15
39.973509,116.33398,0,286,40017.4911689815,2009-07-23,11:47:17
39.973516,116.333949,0,286,40017.4912268519,2009-07-23,11:47:22
39.973516,116.333857,0,286,40017.4912847222,2009-07-23,11:47:27
39.97352,116.333847,0,286,40017.4913425926,2009-07-23,11:47:32
39.973661,116.332999,0,286,40017.491400463,2009-07-23,11:47:37
39.973665,116.332887,0,286,40017.4914583333,2009-07-23,11:47:42
39.973626,116.333058,0,286,40017.4915162037,2009-07-23,11:47:47
39.973606,116.332953,0,286,40017.4915740741,2009-07-23,11:47:52
39.973628,116.332747,0,286,40017.4916319444,2009-07-23,11:47:57
39.973622,116.332715,0,286,40017.4916898148,2009-07-23,11:48:02
39.973646,116.332742,0,286,40017.4917476852,2009-07-23,11:48:07
39.973665,116.332752,0,286,40017.4918055556,2009-07-23,11:48:12
39.97364,116.332833,0,286,40017.4918634259,2009-07-23,11:48:17
39.973603,116.332945,0,286,40017.4919212963,2009-07-23,11:48:22
39.973613,116.332922,0,286,40017.4919791667,2009-07-23,11:48:27
39.973633,116.332847,0,286,40017.492037037,2009-07-23,11:48:32
39.973621,116.332934,0,286,40017.4920949074,2009-07-23,11:48:37
39.973588,116.332977,0,286,40017.4921527778,2009-07-23,11:48:42
39.973565,116.333027,0,286,40017.4922106481,2009-07-23,11:48:47
39.973507,116.333267,0,286,40017.4922685185,2009-07-23,11:48:52
39.973492,116.333465,0,286,40017.4923263889,2009-07-23,11:48:57
39.97351,116.333595,0,286,40017.4923842593,2009-07-23,11:49:02
39.973544,116.333555,0,287,40017.4924421296,2009-07-23,11:49:07
39.973542,116.333575,0,287,40017.4925,2009-07-23,11:49:12
39.973525,116.333619,0,287,40017.4925578704,2009-07-23,11:49:17
39.973505,116.333668,0,287,40017.4926157407,2009-07-23,11:49:22
39.973491,116.333781,0,287,40017.4926736111,2009-07-23,11:49:27
39.973497,116.333773,0,287,40017.4927314815,2009-07-23,11:49:32
39.973501,116.333768,0,287,40017.4927893518,2009-07-23,11:49:37
39.973501,116.333768,0,287,40017.4928240741,2009-07-23,11:49:40
39.973503,116.333765,0,287,40017.4928472222,2009-07-23,11:49:42
39.973509,116.333728,0,287,40017.4929050926,2009-07-23,11:49:47
39.973488,116.333716,0,287,40017.492962963,2009-07-23,11:49:52
39.973476,116.333699,0,287,40017.4930208333,2009-07-23,11:49:57
39.973491,116.333616,0,287,40017.4930787037,2009-07-23,11:50:02
39.973497,116.333555,0,287,40017.4931365741,2009-07-23,11:50:07
39.973486,116.333547,0,287,40017.4931944444,2009-07-23,11:50:12
39.973483,116.333544,0,287,40017.4932523148,2009-07-23,11:50:17
39.973483,116.333544,0,287,40017.493287037,2009-07-23,11:50:20
39.973484,116.333546,0,286,40017.4933101852,2009-07-23,11:50:22
39.97349,116.333616,0,287,40017.4933680556,2009-07-23,11:50:27
39.973492,116.333646,0,287,40017.4934259259,2009-07-23,11:50:32
39.973492,116.333646,0,287,40017.4934606481,2009-07-23,11:50:35
39.973493,116.333647,0,287,40017.4934837963,2009-07-23,11:50:37
39.973486,116.333656,0,287,40017.4935416667,2009-07-23,11:50:42
39.973477,116.333735,0,287,40017.493599537,2009-07-23,11:50:47
39.973476,116.333728,0,287,40017.4936574074,2009-07-23,11:50:52
39.97348,116.333726,0,287,40017.4937152778,2009-07-23,11:50:57
39.97348,116.333726,0,287,40017.49375,2009-07-23,11:51:00
39.973483,116.333721,0,287,40017.4937731481,2009-07-23,11:51:02
39.973508,116.333577,0,287,40017.4938310185,2009-07-23,11:51:07
39.973497,116.33363,0,287,40017.4938888889,2009-07-23,11:51:12
39.973504,116.333646,0,287,40017.4939467593,2009-07-23,11:51:17
39.973495,116.333734,0,287,40017.4940046296,2009-07-23,11:51:22
39.973495,116.333734,0,287,40017.4940393518,2009-07-23,11:51:25
39.973493,116.333729,0,287,40017.4940625,2009-07-23,11:51:27
39.973484,116.333728,0,286,40017.4941203704,2009-07-23,11:51:32
39.973484,116.333728,0,286,40017.4941550926,2009-07-23,11:51:35
39.973485,116.333728,0,286,40017.4941782407,2009-07-23,11:51:37
39.97349,116.333805,0,287,40017.4942361111,2009-07-23,11:51:42
39.973489,116.333826,0,287,40017.4942939815,2009-07-23,11:51:47
39.973474,116.333949,0,287,40017.4943518518,2009-07-23,11:51:52
39.973481,116.334034,0,287,40017.4944097222,2009-07-23,11:51:57
39.973473,116.33407,0,288,40017.4944675926,2009-07-23,11:52:02
39.973491,116.334034,0,288,40017.494525463,2009-07-23,11:52:07
39.97349,116.334035,0,288,40017.4945833333,2009-07-23,11:52:12
39.973495,116.334031,0,288,40017.4946412037,2009-07-23,11:52:17
39.973495,116.334031,0,288,40017.4946759259,2009-07-23,11:52:20
39.973502,116.334025,0,288,40017.4946990741,2009-07-23,11:52:22
39.973509,116.334008,0,288,40017.4947569444,2009-07-23,11:52:27
39.973499,116.333991,0,288,40017.4948148148,2009-07-23,11:52:32
39.973504,116.333986,0,288,40017.4948726852,2009-07-23,11:52:37
39.973501,116.333989,0,288,40017.4949305556,2009-07-23,11:52:42
39.973499,116.333989,0,288,40017.4949884259,2009-07-23,11:52:47
39.973499,116.333989,0,288,40017.4950231481,2009-07-23,11:52:50
39.973493,116.333993,0,288,40017.4950462963,2009-07-23,11:52:52
39.973476,116.333912,0,288,40017.4951041667,2009-07-23,11:52:57
39.973478,116.333929,0,287,40017.495162037,2009-07-23,11:53:02
39.973482,116.333925,0,287,40017.4952199074,2009-07-23,11:53:07
39.973482,116.333925,0,287,40017.4952546296,2009-07-23,11:53:10
39.973486,116.33392,0,288,40017.4952777778,2009-07-23,11:53:12
39.973487,116.333883,0,287,40017.4953356481,2009-07-23,11:53:17
39.973504,116.333894,0,287,40017.4953935185,2009-07-23,11:53:22
39.973528,116.333946,0,287,40017.4954513889,2009-07-23,11:53:27
39.973509,116.334021,0,287,40017.4955092593,2009-07-23,11:53:32
39.973509,116.334021,0,287,40017.4955439815,2009-07-23,11:53:35
39.973509,116.334023,0,287,40017.4955671296,2009-07-23,11:53:37
39.973495,116.334027,0,287,40017.495625,2009-07-23,11:53:42
39.973455,116.334041,0,287,40017.4958564815,2009-07-23,11:54:02
39.973459,116.334077,0,287,40017.4962615741,2009-07-23,11:54:37
39.973465,116.334075,0,287,40017.4963194444,2009-07-23,11:54:42
39.973465,116.334075,0,287,40017.4963541667,2009-07-23,11:54:45
39.973465,116.334078,0,287,40017.4963773148,2009-07-23,11:54:47
39.973457,116.334087,0,287,40017.4964351852,2009-07-23,11:54:52
39.973397,116.334276,0,287,40017.4964930556,2009-07-23,11:54:57
39.973393,116.334343,0,287,40017.4965509259,2009-07-23,11:55:02
39.973404,116.334332,0,287,40017.4966087963,2009-07-23,11:55:07
39.973437,116.334302,0,287,40017.4966666667,2009-07-23,11:55:12
39.973494,116.334187,0,287,40017.496724537,2009-07-23,11:55:17
39.973513,116.334174,0,287,40017.4967824074,2009-07-23,11:55:22
39.973494,116.334165,0,287,40017.4968402778,2009-07-23,11:55:27
39.97348,116.334155,0,287,40017.4968981481,2009-07-23,11:55:32
39.973465,116.334164,0,287,40017.4969560185,2009-07-23,11:55:37
39.973472,116.334162,0,287,40017.4970138889,2009-07-23,11:55:42
39.973475,116.33416,0,287,40017.4970717593,2009-07-23,11:55:47
39.973475,116.334162,0,287,40017.4971296296,2009-07-23,11:55:52
39.973474,116.334159,0,288,40017.4971875,2009-07-23,11:55:57
39.973474,116.334159,0,288,40017.4972222222,2009-07-23,11:56:00
39.97347,116.334159,0,287,40017.4972453704,2009-07-23,11:56:02
39.97346,116.334051,0,287,40017.4973032407,2009-07-23,11:56:07
39.973455,116.334026,0,287,40017.4973611111,2009-07-23,11:56:12
39.973455,116.334026,0,287,40017.4973958333,2009-07-23,11:56:15
39.973459,116.334022,0,287,40017.4974189815,2009-07-23,11:56:17
39.973469,116.334017,0,287,40017.4974768519,2009-07-23,11:56:22
39.973469,116.334017,0,287,40017.4975115741,2009-07-23,11:56:25
39.973469,116.334022,0,287,40017.4975347222,2009-07-23,11:56:27
39.97352,116.334167,0,287,40017.4975925926,2009-07-23,11:56:32
39.973534,116.334158,0,287,40017.497650463,2009-07-23,11:56:37
39.97351,116.33425,0,287,40017.4977083333,2009-07-23,11:56:42
39.97353,116.33425,0,287,40017.4977662037,2009-07-23,11:56:47
39.973503,116.334288,0,287,40017.4978240741,2009-07-23,11:56:52
39.973494,116.334296,0,287,40017.4978819444,2009-07-23,11:56:57
39.973494,116.334296,0,287,40017.4979166667,2009-07-23,11:57:00
39.973491,116.334296,0,287,40017.4979398148,2009-07-23,11:57:02
39.973507,116.334255,0,287,40017.4979976852,2009-07-23,11:57:07
39.973491,116.334227,0,287,40017.4980555556,2009-07-23,11:57:12
39.9735,116.334267,0,287,40017.4981134259,2009-07-23,11:57:17
39.973524,116.334378,0,287,40017.4981712963,2009-07-23,11:57:22
39.973564,116.334407,0,287,40017.4982291667,2009-07-23,11:57:27
39.97354,116.334533,0,287,40017.498287037,2009-07-23,11:57:32
39.973533,116.334542,0,287,40017.4983449074,2009-07-23,11:57:37
39.973459,116.334623,0,287,40017.4984027778,2009-07-23,11:57:42
39.97342,116.334676,0,288,40017.4984606481,2009-07-23,11:57:47
39.973409,116.334614,0,288,40017.4985185185,2009-07-23,11:57:52
39.973406,116.334616,0,288,40017.4985763889,2009-07-23,11:57:57
39.973412,116.334609,0,288,40017.4986342593,2009-07-23,11:58:02
39.973414,116.334605,0,288,40017.4986921296,2009-07-23,11:58:07
39.973414,116.334602,0,288,40017.49875,2009-07-23,11:58:12
39.973409,116.334601,0,288,40017.4988078704,2009-07-23,11:58:17
39.973409,116.334601,0,288,40017.4988425926,2009-07-23,11:58:20
39.973409,116.334597,0,288,40017.4988657407,2009-07-23,11:58:22
39.973416,116.334576,0,288,40017.4989236111,2009-07-23,11:58:27
39.973404,116.33412,0,288,40017.4989814815,2009-07-23,11:58:32
39.973404,116.334014,0,287,40017.4990393519,2009-07-23,11:58:37
39.973421,116.333936,0,287,40017.4990972222,2009-07-23,11:58:42
39.973443,116.333928,0,287,40017.4991550926,2009-07-23,11:58:47
39.973474,116.333979,0,287,40017.499212963,2009-07-23,11:58:52
39.973435,116.334145,0,288,40017.4992708333,2009-07-23,11:58:57
39.973442,116.334169,0,288,40017.4993287037,2009-07-23,11:59:02
39.973495,116.333985,0,288,40017.4993865741,2009-07-23,11:59:07
39.973595,116.333535,0,287,40017.4994444444,2009-07-23,11:59:12
39.973631,116.333355,0,287,40017.4995023148,2009-07-23,11:59:17
39.973584,116.333354,0,287,40017.4995601852,2009-07-23,11:59:22
39.973552,116.333382,0,287,40017.4996180556,2009-07-23,11:59:27
39.973526,116.333436,0,287,40017.4996759259,2009-07-23,11:59:32
39.973532,116.333405,0,287,40017.4997337963,2009-07-23,11:59:37
39.973533,116.333377,0,287,40017.4997916667,2009-07-23,11:59:42
39.973527,116.33344,0,287,40017.499849537,2009-07-23,11:59:47
39.973508,116.333502,0,287,40017.4999074074,2009-07-23,11:59:52
39.973528,116.333577,0,287,40017.4999652778,2009-07-23,11:59:57
39.973507,116.333681,0,287,40017.5000231481,2009-07-23,12:00:02
39.973508,116.333683,0,287,40017.5000810185,2009-07-23,12:00:07
39.973504,116.333688,0,287,40017.5001388889,2009-07-23,12:00:12
39.973503,116.333691,0,287,40017.5001967593,2009-07-23,12:00:17
39.973503,116.333691,0,287,40017.5002314815,2009-07-23,12:00:20
39.973501,116.333693,0,287,40017.5002546296,2009-07-23,12:00:22
39.973478,116.333757,0,287,40017.5003125,2009-07-23,12:00:27
39.973473,116.333805,0,288,40017.5003703704,2009-07-23,12:00:32
39.973497,116.333988,0,284,40017.5051157407,2009-07-23,12:07:22
39.97345,116.33421,0,281,40017.5051736111,2009-07-23,12:07:27
39.973436,116.334254,0,281,40017.5052314815,2009-07-23,12:07:32
39.973434,116.334277,0,278,40017.5052893519,2009-07-23,12:07:37
39.973434,116.334277,0,278,40017.5053240741,2009-07-23,12:07:40
39.973427,116.334284,0,278,40017.5053472222,2009-07-23,12:07:42
39.973418,116.334294,0,278,40017.5054050926,2009-07-23,12:07:47
39.973383,116.33441,0,275,40017.505462963,2009-07-23,12:07:52
39.973379,116.334427,0,275,40017.5055208333,2009-07-23,12:07:57
39.973375,116.334431,0,275,40017.5055787037,2009-07-23,12:08:02
39.973371,116.334435,0,275,40017.5056365741,2009-07-23,12:08:07
39.973372,116.334435,0,275,40017.5056944444,2009-07-23,12:08:12
39.97338,116.334429,0,275,40017.5057523148,2009-07-23,12:08:17
39.973387,116.334423,0,275,40017.5058101852,2009-07-23,12:08:22
39.973388,116.334422,0,275,40017.5058680556,2009-07-23,12:08:27
39.973391,116.334422,0,275,40017.5059259259,2009-07-23,12:08:32
39.973389,116.334425,0,275,40017.5059837963,2009-07-23,12:08:37
39.973383,116.334432,0,275,40017.5060416667,2009-07-23,12:08:42
39.973383,116.334432,0,275,40017.5060763889,2009-07-23,12:08:45
39.973377,116.334439,0,275,40017.506099537,2009-07-23,12:08:47
39.973331,116.334567,0,273,40017.5061574074,2009-07-23,12:08:52
39.973315,116.334623,0,271,40017.5062152778,2009-07-23,12:08:57
39.973309,116.334625,0,271,40017.5062731481,2009-07-23,12:09:02
39.973314,116.334621,0,271,40017.5063310185,2009-07-23,12:09:07
39.973316,116.334619,0,271,40017.5063888889,2009-07-23,12:09:12
39.973318,116.334617,0,271,40017.5064467593,2009-07-23,12:09:17
39.973318,116.334617,0,271,40017.5064814815,2009-07-23,12:09:20
39.973311,116.33461,0,271,40017.5065046296,2009-07-23,12:09:22
39.973305,116.334594,0,271,40017.5065625,2009-07-23,12:09:27
39.973305,116.334594,0,271,40017.5065972222,2009-07-23,12:09:30
39.973311,116.334587,0,271,40017.5066203704,2009-07-23,12:09:32
39.973307,116.334555,0,271,40017.5066782407,2009-07-23,12:09:37
39.973328,116.334549,0,271,40017.5067939815,2009-07-23,12:09:47
39.973318,116.334534,0,271,40017.5068518519,2009-07-23,12:09:52
39.97332,116.334532,0,271,40017.5069097222,2009-07-23,12:09:57
39.973318,116.334534,0,271,40017.5069675926,2009-07-23,12:10:02
39.97331,116.334539,0,271,40017.507025463,2009-07-23,12:10:07
39.97331,116.33454,0,271,40017.5070833333,2009-07-23,12:10:12
39.973311,116.334539,0,271,40017.5071412037,2009-07-23,12:10:17
39.973312,116.334538,0,271,40017.5071990741,2009-07-23,12:10:22
39.973312,116.334538,0,271,40017.5072337963,2009-07-23,12:10:25
39.973308,116.334543,0,271,40017.5072569444,2009-07-23,12:10:27
39.97328,116.334572,0,270,40017.5073148148,2009-07-23,12:10:32
39.973248,116.334629,0,267,40017.5073726852,2009-07-23,12:10:37
39.97324,116.334657,0,266,40017.5074305556,2009-07-23,12:10:42
39.973233,116.334666,0,266,40017.5074884259,2009-07-23,12:10:47
39.973226,116.334673,0,266,40017.5075462963,2009-07-23,12:10:52
39.973226,116.334672,0,266,40017.5076041667,2009-07-23,12:10:57
39.973226,116.334672,0,266,40017.5076388889,2009-07-23,12:11:00
39.973231,116.334665,0,266,40017.507662037,2009-07-23,12:11:02
39.973232,116.334627,0,266,40017.5077199074,2009-07-23,12:11:07
39.973235,116.334568,0,264,40017.5077777778,2009-07-23,12:11:12
39.973244,116.3345,0,263,40017.5078356481,2009-07-23,12:11:17
39.973275,116.334463,0,263,40017.5078935185,2009-07-23,12:11:22
39.973291,116.33447,0,260,40017.5079513889,2009-07-23,12:11:27
39.973295,116.334467,0,260,40017.5080092593,2009-07-23,12:11:32
39.973295,116.334468,0,260,40017.5080671296,2009-07-23,12:11:37
39.973291,116.334473,0,259,40017.508125,2009-07-23,12:11:42
39.973293,116.334473,0,259,40017.5081828704,2009-07-23,12:11:47
39.973295,116.334473,0,259,40017.5082407407,2009-07-23,12:11:52
39.973294,116.334476,0,259,40017.5082986111,2009-07-23,12:11:57
39.973294,116.334476,0,259,40017.5083333333,2009-07-23,12:12:00
39.9733,116.334469,0,259,40017.5083564815,2009-07-23,12:12:02
39.973341,116.334409,0,259,40017.5084143518,2009-07-23,12:12:07
39.973384,116.334316,0,258,40017.5084722222,2009-07-23,12:12:12
39.973423,116.334263,0,257,40017.5085300926,2009-07-23,12:12:17
39.973453,116.3342,0,255,40017.508587963,2009-07-23,12:12:22
39.973512,116.334151,0,253,40017.5086458333,2009-07-23,12:12:27
39.973482,116.33418,0,251,40017.5087037037,2009-07-23,12:12:32
39.973455,116.334199,0,251,40017.5087615741,2009-07-23,12:12:37
39.973455,116.334199,0,251,40017.5087962963,2009-07-23,12:12:40
39.973452,116.334203,0,251,40017.5088194444,2009-07-23,12:12:42
39.97344,116.33421,0,251,40017.5088773148,2009-07-23,12:12:47
39.973458,116.334167,0,252,40017.5089351852,2009-07-23,12:12:52
39.973463,116.334162,0,252,40017.5089930556,2009-07-23,12:12:57
39.973466,116.33416,0,252,40017.5090509259,2009-07-23,12:13:02
39.973461,116.334165,0,252,40017.5091087963,2009-07-23,12:13:07
39.973456,116.33417,0,252,40017.5091666667,2009-07-23,12:13:12
39.973456,116.33417,0,252,40017.5092013889,2009-07-23,12:13:15
39.973451,116.334176,0,252,40017.509224537,2009-07-23,12:13:17
39.973443,116.334186,0,251,40017.5092824074,2009-07-23,12:13:22
39.97344,116.334228,0,251,40017.5093402778,2009-07-23,12:13:27
39.973402,116.33433,0,250,40017.5093981481,2009-07-23,12:13:32
39.973298,116.33442,0,252,40017.5094560185,2009-07-23,12:13:37
39.973289,116.334496,0,250,40017.5095138889,2009-07-23,12:13:42
39.973383,116.3345,0,246,40017.5095717593,2009-07-23,12:13:47
39.973387,116.334497,0,246,40017.5096296296,2009-07-23,12:13:52
39.973387,116.334497,0,246,40017.5096643518,2009-07-23,12:13:55
39.973385,116.334498,0,246,40017.5096875,2009-07-23,12:13:57
39.973405,116.334448,0,246,40017.5097453704,2009-07-23,12:14:02
39.973416,116.334363,0,244,40017.5098032407,2009-07-23,12:14:07
39.973443,116.334321,0,243,40017.5098611111,2009-07-23,12:14:12
39.973456,116.334271,0,242,40017.5099189815,2009-07-23,12:14:17
39.973422,116.334288,0,241,40017.5099768518,2009-07-23,12:14:22
39.973422,116.334288,0,241,40017.5100115741,2009-07-23,12:14:25
39.973417,116.334291,0,241,40017.5100347222,2009-07-23,12:14:27
39.973394,116.334315,0,240,40017.5100925926,2009-07-23,12:14:32
39.973378,116.334342,0,238,40017.510150463,2009-07-23,12:14:37
39.973379,116.334341,0,238,40017.5102083333,2009-07-23,12:14:42
39.973384,116.334336,0,238,40017.5102662037,2009-07-23,12:14:47
39.973384,116.334336,0,238,40017.5103009259,2009-07-23,12:14:50
39.973384,116.334339,0,238,40017.5103240741,2009-07-23,12:14:52
39.973394,116.334303,0,236,40017.5103819444,2009-07-23,12:14:57
39.973395,116.334301,0,236,40017.5104398148,2009-07-23,12:15:02
39.973392,116.334305,0,236,40017.5104976852,2009-07-23,12:15:07
39.973388,116.334308,0,236,40017.5105555556,2009-07-23,12:15:12
39.973391,116.334307,0,236,40017.5106134259,2009-07-23,12:15:17
39.973391,116.334307,0,236,40017.5106481481,2009-07-23,12:15:20
39.973398,116.334302,0,236,40017.5106712963,2009-07-23,12:15:22
39.973393,116.334286,0,236,40017.5107291667,2009-07-23,12:15:27
39.97339,116.334251,0,237,40017.510787037,2009-07-23,12:15:32
39.973395,116.334246,0,237,40017.5108449074,2009-07-23,12:15:37
39.973395,116.334246,0,237,40017.5108796296,2009-07-23,12:15:40
39.973396,116.334246,0,237,40017.5109027778,2009-07-23,12:15:42
39.973339,116.334259,0,238,40017.5109606481,2009-07-23,12:15:47
39.973295,116.334284,0,238,40017.5110185185,2009-07-23,12:15:52
39.973295,116.334284,0,238,40017.5110532407,2009-07-23,12:15:55
39.973293,116.334285,0,238,40017.5110763889,2009-07-23,12:15:57
39.97329,116.334297,0,238,40017.5111342593,2009-07-23,12:16:02
39.973331,116.334294,0,237,40017.5111921296,2009-07-23,12:16:07
39.973319,116.334338,0,236,40017.51125,2009-07-23,12:16:12
39.973393,116.334186,0,241,40017.5113078704,2009-07-23,12:16:17
39.973438,116.334082,0,237,40017.5113657407,2009-07-23,12:16:22
39.97345,116.334033,0,238,40017.5114236111,2009-07-23,12:16:27
39.973469,116.334002,0,238,40017.5114814815,2009-07-23,12:16:32
39.973494,116.333993,0,237,40017.5115393519,2009-07-23,12:16:37
39.973507,116.33397,0,236,40017.5115972222,2009-07-23,12:16:42
39.973525,116.333934,0,236,40017.5116550926,2009-07-23,12:16:47
39.97357,116.333888,0,236,40017.511712963,2009-07-23,12:16:52
39.973687,116.333164,0,671,40017.514837963,2009-07-23,12:21:22
39.973549,116.33186,0,370,40017.5148958333,2009-07-23,12:21:27
39.973613,116.33108,0,371,40017.5149537037,2009-07-23,12:21:32
39.973641,116.331035,0,371,40017.5150115741,2009-07-23,12:21:37
39.973667,116.331105,0,371,40017.5150694444,2009-07-23,12:21:42
39.973636,116.331131,0,372,40017.5151273148,2009-07-23,12:21:47
39.973624,116.331206,0,372,40017.5151851852,2009-07-23,12:21:52
39.973619,116.331264,0,373,40017.5152430556,2009-07-23,12:21:57
39.973619,116.331264,0,373,40017.5152777778,2009-07-23,12:22:00
39.973625,116.331259,0,373,40017.5153009259,2009-07-23,12:22:02
39.973607,116.331353,0,373,40017.5153587963,2009-07-23,12:22:07
39.973595,116.33143,0,374,40017.5154166667,2009-07-23,12:22:12
39.973625,116.331478,0,374,40017.515474537,2009-07-23,12:22:17
39.973665,116.331547,0,374,40017.5155324074,2009-07-23,12:22:22
39.973653,116.33162,0,376,40017.5156481481,2009-07-23,12:22:32
39.973664,116.331662,0,377,40017.5157060185,2009-07-23,12:22:37
39.974603,116.332808,0,371,40017.5157638889,2009-07-23,12:22:42
39.97473,116.332834,0,377,40017.5158217593,2009-07-23,12:22:47
39.974694,116.332764,0,381,40017.5158796296,2009-07-23,12:22:52
39.974597,116.332884,0,385,40017.5159375,2009-07-23,12:22:57
39.974345,116.332451,0,383,40017.5159953704,2009-07-23,12:23:02
39.974323,116.332399,0,386,40017.5160532407,2009-07-23,12:23:07
39.974323,116.332399,0,386,40017.516087963,2009-07-23,12:23:10
39.974318,116.332394,0,395,40017.5161111111,2009-07-23,12:23:12
39.974289,116.332412,0,412,40017.5161689815,2009-07-23,12:23:17
39.974265,116.332425,0,432,40017.5162268518,2009-07-23,12:23:22
39.974276,116.332421,0,449,40017.5162847222,2009-07-23,12:23:27
39.974332,116.332335,0,443,40017.5163425926,2009-07-23,12:23:32
39.974372,116.332213,0,447,40017.516400463,2009-07-23,12:23:37
39.974408,116.332177,0,451,40017.5164583333,2009-07-23,12:23:42
39.974476,116.332142,0,445,40017.5165162037,2009-07-23,12:23:47
39.974544,116.332119,0,425,40017.5165740741,2009-07-23,12:23:52
39.974538,116.332106,0,427,40017.5166319444,2009-07-23,12:23:57
39.974507,116.332094,0,429,40017.5166898148,2009-07-23,12:24:02
39.974568,116.332055,0,430,40017.5167476852,2009-07-23,12:24:07
39.974586,116.332069,0,438,40017.5168055556,2009-07-23,12:24:12
39.974598,116.332077,0,441,40017.5168634259,2009-07-23,12:24:17
39.974602,116.332076,0,440,40017.5169212963,2009-07-23,12:24:22
39.974602,116.332076,0,440,40017.5169560185,2009-07-23,12:24:25
39.974595,116.332081,0,444,40017.5169791667,2009-07-23,12:24:27
39.974584,116.332099,0,449,40017.517037037,2009-07-23,12:24:32
39.974561,116.332153,0,457,40017.5170949074,2009-07-23,12:24:37
39.974547,116.332194,0,462,40017.5171527778,2009-07-23,12:24:42
39.974535,116.332214,0,468,40017.5172106481,2009-07-23,12:24:47
39.974532,116.332244,0,472,40017.5172685185,2009-07-23,12:24:52
39.974524,116.332271,0,479,40017.5173263889,2009-07-23,12:24:57
39.974532,116.33229,0,482,40017.5173842593,2009-07-23,12:25:02
39.974532,116.33229,0,482,40017.5174189815,2009-07-23,12:25:05
39.974533,116.332291,0,483,40017.5174421296,2009-07-23,12:25:07
39.974544,116.332386,0,484,40017.5175,2009-07-23,12:25:12
39.974534,116.332503,0,480,40017.5175578704,2009-07-23,12:25:17
39.974528,116.332594,0,480,40017.5176157407,2009-07-23,12:25:22
39.9745,116.332707,0,477,40017.5176736111,2009-07-23,12:25:27
39.974533,116.332785,0,476,40017.5177314815,2009-07-23,12:25:32
39.974526,116.332935,0,469,40017.5177893518,2009-07-23,12:25:37
39.974533,116.333011,0,467,40017.5178472222,2009-07-23,12:25:42
39.97454,116.333132,0,464,40017.5179050926,2009-07-23,12:25:47
39.974532,116.33319,0,459,40017.517962963,2009-07-23,12:25:52
39.974548,116.333241,0,451,40017.5180208333,2009-07-23,12:25:57
39.974596,116.333278,0,446,40017.5180787037,2009-07-23,12:26:02
39.974657,116.333309,0,442,40017.5181365741,2009-07-23,12:26:07
39.974654,116.333313,0,442,40017.5181944444,2009-07-23,12:26:12
39.974648,116.333319,0,441,40017.5182523148,2009-07-23,12:26:17
39.974644,116.333324,0,441,40017.5183101852,2009-07-23,12:26:22
39.974641,116.333327,0,441,40017.5183680556,2009-07-23,12:26:27
39.974643,116.333326,0,441,40017.5184259259,2009-07-23,12:26:32
39.974643,116.333326,0,441,40017.5184606481,2009-07-23,12:26:35
39.97465,116.333321,0,441,40017.5184837963,2009-07-23,12:26:37
39.974726,116.333313,0,441,40017.5185416667,2009-07-23,12:26:42
39.97476,116.333288,0,441,40017.518599537,2009-07-23,12:26:47
39.974786,116.333281,0,441,40017.5186574074,2009-07-23,12:26:52
39.97479,116.333283,0,441,40017.5187152778,2009-07-23,12:26:57
39.97479,116.333283,0,441,40017.51875,2009-07-23,12:27:00
39.974792,116.333281,0,441,40017.5187731481,2009-07-23,12:27:02
39.97476,116.333311,0,442,40017.5188310185,2009-07-23,12:27:07
39.974668,116.333378,0,442,40017.5188888889,2009-07-23,12:27:12
39.974601,116.333617,0,442,40017.5189467593,2009-07-23,12:27:17
39.974471,116.333787,0,441,40017.5190046296,2009-07-23,12:27:22
39.97449,116.334034,0,440,40017.5190625,2009-07-23,12:27:27
39.974547,116.334268,0,437,40017.5191203704,2009-07-23,12:27:32
39.974565,116.334303,0,437,40017.5191782407,2009-07-23,12:27:37
39.974565,116.334303,0,437,40017.519212963,2009-07-23,12:27:40
39.974567,116.334302,0,437,40017.5192361111,2009-07-23,12:27:42
39.974582,116.334285,0,436,40017.5192939815,2009-07-23,12:27:47
39.974597,116.334287,0,430,40017.5193518519,2009-07-23,12:27:52
39.974577,116.334292,0,429,40017.5194097222,2009-07-23,12:27:57
39.974591,116.334304,0,428,40017.5194675926,2009-07-23,12:28:02
39.974635,116.334291,0,425,40017.519525463,2009-07-23,12:28:07
39.974725,116.334251,0,418,40017.5195833333,2009-07-23,12:28:12
39.974822,116.334246,0,409,40017.5196412037,2009-07-23,12:28:17
39.974822,116.334282,0,393,40017.5196990741,2009-07-23,12:28:22
39.97482,116.334292,0,392,40017.5197569444,2009-07-23,12:28:27
39.97482,116.334292,0,392,40017.5197916667,2009-07-23,12:28:30
39.974825,116.334295,0,391,40017.5198148148,2009-07-23,12:28:32
39.974857,116.334283,0,387,40017.5198726852,2009-07-23,12:28:37
39.974882,116.33425,0,379,40017.5199305556,2009-07-23,12:28:42
39.974888,116.334246,0,377,40017.5199884259,2009-07-23,12:28:47
39.974892,116.33424,0,375,40017.5200462963,2009-07-23,12:28:52
39.974897,116.33424,0,372,40017.5201041667,2009-07-23,12:28:57
39.9749,116.334248,0,369,40017.520162037,2009-07-23,12:29:02
39.974904,116.334253,0,366,40017.5202199074,2009-07-23,12:29:07
39.974911,116.334255,0,363,40017.5202777778,2009-07-23,12:29:12
39.974917,116.334255,0,361,40017.5203356481,2009-07-23,12:29:17
39.97492,116.334252,0,358,40017.5203935185,2009-07-23,12:29:22
39.974923,116.334248,0,355,40017.5204513889,2009-07-23,12:29:27
39.974923,116.334248,0,355,40017.5204861111,2009-07-23,12:29:30
39.974923,116.334244,0,352,40017.5205092593,2009-07-23,12:29:32
39.974927,116.334235,0,349,40017.5205671296,2009-07-23,12:29:37
39.974931,116.334224,0,345,40017.520625,2009-07-23,12:29:42
39.974971,116.334199,0,335,40017.5206828704,2009-07-23,12:29:47
39.97498,116.334175,0,330,40017.5207407407,2009-07-23,12:29:52
39.974983,116.334141,0,329,40017.5207986111,2009-07-23,12:29:57
39.974997,116.33408,0,325,40017.5208564815,2009-07-23,12:30:02
39.975022,116.334065,0,319,40017.5209143519,2009-07-23,12:30:07
39.975032,116.334058,0,317,40017.5209722222,2009-07-23,12:30:12
39.975032,116.334058,0,317,40017.5210069444,2009-07-23,12:30:15
39.97504,116.33405,0,314,40017.5210300926,2009-07-23,12:30:17
39.975049,116.334042,0,311,40017.521087963,2009-07-23,12:30:22
39.975066,116.334023,0,305,40017.5211458333,2009-07-23,12:30:27
39.975072,116.334008,0,303,40017.5212037037,2009-07-23,12:30:32
39.975074,116.333994,0,302,40017.5212615741,2009-07-23,12:30:37
39.975077,116.333984,0,298,40017.5213194444,2009-07-23,12:30:42
39.975082,116.333971,0,296,40017.5213773148,2009-07-23,12:30:47
39.975086,116.333963,0,294,40017.5214351852,2009-07-23,12:30:52
39.975089,116.333959,0,292,40017.5214930556,2009-07-23,12:30:57
39.975089,116.333959,0,292,40017.5215277778,2009-07-23,12:31:00
39.975094,116.333956,0,290,40017.5215509259,2009-07-23,12:31:02
39.975237,116.333892,0,289,40017.5216087963,2009-07-23,12:31:07
39.976281,116.334273,0,287,40017.5216666667,2009-07-23,12:31:12
39.977417,116.333948,0,285,40017.521724537,2009-07-23,12:31:17
39.978358,116.333711,0,281,40017.5217824074,2009-07-23,12:31:22
39.979382,116.333392,0,278,40017.5218402778,2009-07-23,12:31:27
39.980356,116.333072,0,268,40017.5218981481,2009-07-23,12:31:32
39.981148,116.332848,0,249,40017.5219560185,2009-07-23,12:31:37
39.981913,116.332674,0,239,40017.5220138889,2009-07-23,12:31:42
39.982731,116.332526,0,226,40017.5220717593,2009-07-23,12:31:47
39.983549,116.332362,0,213,40017.5221296296,2009-07-23,12:31:52
39.984319,116.332236,0,199,40017.5221875,2009-07-23,12:31:57
39.985089,116.332072,0,184,40017.5222453704,2009-07-23,12:32:02
39.985866,116.331915,0,160,40017.5223032407,2009-07-23,12:32:07
39.986622,116.331828,0,148,40017.5223611111,2009-07-23,12:32:12
39.987384,116.331786,0,137,40017.5224189815,2009-07-23,12:32:17
39.988122,116.33175,0,133,40017.5224768519,2009-07-23,12:32:22
39.988832,116.331681,0,133,40017.5225347222,2009-07-23,12:32:27
39.989445,116.33164,0,136,40017.5225925926,2009-07-23,12:32:32
39.990003,116.331626,0,134,40017.522650463,2009-07-23,12:32:37
39.990499,116.331605,0,128,40017.5227083333,2009-07-23,12:32:42
39.990918,116.331593,0,127,40017.5227662037,2009-07-23,12:32:47
39.99122,116.331574,0,125,40017.5228240741,2009-07-23,12:32:52
39.991385,116.331575,0,121,40017.5228819444,2009-07-23,12:32:57
39.991448,116.331577,0,112,40017.5229398148,2009-07-23,12:33:02
39.991462,116.331577,0,106,40017.5229976852,2009-07-23,12:33:07
39.991477,116.331577,0,101,40017.5230555556,2009-07-23,12:33:12
39.991486,116.331576,0,97,40017.5231134259,2009-07-23,12:33:17
39.991486,116.331576,0,95,40017.5231712963,2009-07-23,12:33:22
39.991486,116.331579,0,96,40017.5232291667,2009-07-23,12:33:27
39.99148,116.331584,0,96,40017.523287037,2009-07-23,12:33:32
39.991484,116.331587,0,98,40017.5233449074,2009-07-23,12:33:37
39.991481,116.331589,0,99,40017.5234027778,2009-07-23,12:33:42
39.991479,116.331592,0,101,40017.5234606481,2009-07-23,12:33:47
39.991479,116.331592,0,101,40017.5234953704,2009-07-23,12:33:50
39.991478,116.331596,0,103,40017.5235185185,2009-07-23,12:33:52
39.991479,116.331605,0,105,40017.5235763889,2009-07-23,12:33:57
39.991479,116.331616,0,108,40017.5236342593,2009-07-23,12:34:02
39.991479,116.331627,0,110,40017.5236921296,2009-07-23,12:34:07
39.991477,116.331639,0,112,40017.52375,2009-07-23,12:34:12
39.991474,116.331651,0,114,40017.5238078704,2009-07-23,12:34:17
39.99147,116.33166,0,117,40017.5238657407,2009-07-23,12:34:22
39.991467,116.331669,0,120,40017.5239236111,2009-07-23,12:34:27
39.991465,116.331677,0,123,40017.5239814815,2009-07-23,12:34:32
39.991463,116.331683,0,126,40017.5240393518,2009-07-23,12:34:37
39.991461,116.331689,0,130,40017.5240972222,2009-07-23,12:34:42
39.991461,116.331689,0,130,40017.5241319444,2009-07-23,12:34:45
39.991458,116.331696,0,134,40017.5241550926,2009-07-23,12:34:47
39.991453,116.331707,0,139,40017.524212963,2009-07-23,12:34:52
39.991446,116.331721,0,144,40017.5242708333,2009-07-23,12:34:57
39.99144,116.331734,0,149,40017.5243287037,2009-07-23,12:35:02
39.991435,116.331744,0,153,40017.5243865741,2009-07-23,12:35:07
39.991434,116.331753,0,157,40017.5244444444,2009-07-23,12:35:12
39.991434,116.331764,0,163,40017.5245023148,2009-07-23,12:35:17
39.99144,116.331766,0,167,40017.5245601852,2009-07-23,12:35:22
39.991448,116.331773,0,171,40017.5246180556,2009-07-23,12:35:27
39.991594,116.331623,0,158,40017.5325925926,2009-07-23,12:46:56
39.992316,116.331511,0,159,40017.532650463,2009-07-23,12:47:01
39.993241,116.331529,0,156,40017.5327083333,2009-07-23,12:47:06
39.994112,116.331561,0,154,40017.5327662037,2009-07-23,12:47:11
39.994964,116.331533,0,148,40017.5328240741,2009-07-23,12:47:16
39.995806,116.331511,0,139,40017.5328819444,2009-07-23,12:47:21
39.996628,116.331512,0,131,40017.5329398148,2009-07-23,12:47:26
39.997449,116.33147,0,131,40017.5329976852,2009-07-23,12:47:31
39.998215,116.331464,0,131,40017.5330555556,2009-07-23,12:47:36
39.999006,116.33148,0,132,40017.5331134259,2009-07-23,12:47:41
39.999797,116.331363,0,138,40017.5331712963,2009-07-23,12:47:46
40.000582,116.331302,0,142,40017.5332291667,2009-07-23,12:47:51
40.00136,116.331289,0,140,40017.533287037,2009-07-23,12:47:56
40.002167,116.331265,0,135,40017.5333449074,2009-07-23,12:48:01
40.002942,116.331298,0,126,40017.5334027778,2009-07-23,12:48:06
40.003787,116.331285,0,116,40017.5334606481,2009-07-23,12:48:11
40.004674,116.331209,0,115,40017.5335185185,2009-07-23,12:48:16
40.00558,116.331082,0,120,40017.5335763889,2009-07-23,12:48:21
40.006402,116.3309,0,140,40017.5336342593,2009-07-23,12:48:26
40.007203,116.330611,0,146,40017.5336921296,2009-07-23,12:48:31
40.007983,116.330198,0,152,40017.53375,2009-07-23,12:48:36
40.008699,116.329618,0,154,40017.5338078704,2009-07-23,12:48:41
40.009372,116.328963,0,155,40017.5338657407,2009-07-23,12:48:46
40.010015,116.328205,0,159,40017.5339236111,2009-07-23,12:48:51
40.010661,116.327432,0,166,40017.5339814815,2009-07-23,12:48:56
40.011308,116.326672,0,171,40017.5340393518,2009-07-23,12:49:01
40.011922,116.325924,0,177,40017.5340972222,2009-07-23,12:49:06
40.01255,116.325168,0,184,40017.5341550926,2009-07-23,12:49:11
40.01319,116.324436,0,188,40017.534212963,2009-07-23,12:49:16
40.013834,116.323722,0,192,40017.5342708333,2009-07-23,12:49:21
40.014485,116.323019,0,193,40017.5343287037,2009-07-23,12:49:26
40.015109,116.322309,0,182,40017.5343865741,2009-07-23,12:49:31
40.015727,116.321608,0,182,40017.5344444444,2009-07-23,12:49:36
40.01636,116.320889,0,184,40017.5345023148,2009-07-23,12:49:41
40.016991,116.320216,0,182,40017.5345601852,2009-07-23,12:49:46
40.017695,116.319668,0,184,40017.5346180556,2009-07-23,12:49:51
40.018441,116.319247,0,180,40017.5346759259,2009-07-23,12:49:56
40.019228,116.318918,0,175,40017.5347337963,2009-07-23,12:50:01
40.019984,116.318646,0,170,40017.5347916667,2009-07-23,12:50:06
40.020742,116.318373,0,165,40017.534849537,2009-07-23,12:50:11
40.021519,116.318079,0,159,40017.5349074074,2009-07-23,12:50:16
40.022316,116.317762,0,154,40017.5349652778,2009-07-23,12:50:21
40.023137,116.317454,0,154,40017.5350231482,2009-07-23,12:50:26
40.023916,116.317139,0,156,40017.5350810185,2009-07-23,12:50:31
40.024716,116.316828,0,158,40017.5351388889,2009-07-23,12:50:36
40.025527,116.316528,0,157,40017.5351967593,2009-07-23,12:50:41
40.026322,116.316225,0,153,40017.5352546296,2009-07-23,12:50:46
40.027134,116.315888,0,160,40017.5353125,2009-07-23,12:50:51
40.027926,116.315566,0,166,40017.5353703704,2009-07-23,12:50:56
40.028702,116.315266,0,167,40017.5354282407,2009-07-23,12:51:01
40.029403,116.314977,0,170,40017.5354861111,2009-07-23,12:51:06
40.030038,116.314738,0,171,40017.5355439815,2009-07-23,12:51:11
40.030556,116.314532,0,173,40017.5356018519,2009-07-23,12:51:16
40.030971,116.31438,0,171,40017.5356597222,2009-07-23,12:51:21
40.03133,116.31425,0,165,40017.5357175926,2009-07-23,12:51:26
40.031598,116.314154,0,160,40017.535775463,2009-07-23,12:51:31
40.031732,116.314101,0,161,40017.5358333333,2009-07-23,12:51:36
40.031802,116.314061,0,163,40017.5358912037,2009-07-23,12:51:41
40.031811,116.314063,0,165,40017.5359490741,2009-07-23,12:51:46
40.031811,116.314063,0,165,40017.5359837963,2009-07-23,12:51:49
40.031817,116.31406,0,167,40017.5360069444,2009-07-23,12:51:51
40.031828,116.314059,0,168,40017.5360648148,2009-07-23,12:51:56
40.031833,116.314065,0,170,40017.5361226852,2009-07-23,12:52:01
40.031831,116.314067,0,171,40017.5361805556,2009-07-23,12:52:06
40.031831,116.314067,0,171,40017.5362152778,2009-07-23,12:52:09
40.031837,116.314067,0,171,40017.5362384259,2009-07-23,12:52:11
40.031853,116.314075,0,172,40017.5362962963,2009-07-23,12:52:16
40.031898,116.314017,0,173,40017.5363541667,2009-07-23,12:52:21
40.032047,116.313899,0,174,40017.536412037,2009-07-23,12:52:26
40.032348,116.313756,0,175,40017.5364699074,2009-07-23,12:52:31
40.032938,116.313558,0,190,40017.5365277778,2009-07-23,12:52:36
40.033575,116.313307,0,214,40017.5365856481,2009-07-23,12:52:41
40.034269,116.312982,0,208,40017.5366435185,2009-07-23,12:52:46
40.034915,116.3126,0,183,40017.5367013889,2009-07-23,12:52:51
40.035544,116.312158,0,176,40017.5367592593,2009-07-23,12:52:56
40.036158,116.311713,0,173,40017.5368171296,2009-07-23,12:53:01
40.036761,116.311257,0,169,40017.536875,2009-07-23,12:53:06
40.037344,116.310748,0,175,40017.5369328704,2009-07-23,12:53:11
40.037907,116.310114,0,180,40017.5369907407,2009-07-23,12:53:16
40.038515,116.30935,0,185,40017.5370486111,2009-07-23,12:53:21
40.039116,116.308625,0,187,40017.5371064815,2009-07-23,12:53:26
40.039737,116.308058,0,188,40017.5371643519,2009-07-23,12:53:31
40.040394,116.307636,0,186,40017.5372222222,2009-07-23,12:53:36
40.041151,116.307229,0,177,40017.5372800926,2009-07-23,12:53:41
40.041912,116.306821,0,180,40017.537337963,2009-07-23,12:53:46
40.042671,116.30641,0,175,40017.5373958333,2009-07-23,12:53:51
40.043404,116.305876,0,177,40017.5374537037,2009-07-23,12:53:56
40.044131,116.305291,0,173,40017.5375115741,2009-07-23,12:54:01
40.044862,116.304707,0,165,40017.5375694444,2009-07-23,12:54:06
40.045602,116.304137,0,160,40017.5376273148,2009-07-23,12:54:11
40.046338,116.303584,0,156,40017.5376851852,2009-07-23,12:54:16
40.047061,116.303031,0,150,40017.5377430556,2009-07-23,12:54:21
40.047771,116.302462,0,148,40017.5378009259,2009-07-23,12:54:26
40.048422,116.301999,0,130,40017.5378587963,2009-07-23,12:54:31
40.048933,116.301685,0,125,40017.5379166667,2009-07-23,12:54:36
40.049354,116.301459,0,123,40017.537974537,2009-07-23,12:54:41
40.049713,116.301266,0,126,40017.5380324074,2009-07-23,12:54:46
40.05,116.30113,0,117,40017.5380902778,2009-07-23,12:54:51
40.050199,116.301056,0,109,40017.5381481481,2009-07-23,12:54:56
40.050286,116.301051,0,103,40017.5382060185,2009-07-23,12:55:01
40.050302,116.30102,0,102,40017.5382638889,2009-07-23,12:55:06
40.050298,116.301001,0,100,40017.5383217593,2009-07-23,12:55:11
40.050298,116.301001,0,100,40017.5383564815,2009-07-23,12:55:14
40.050306,116.301001,0,98,40017.5383796296,2009-07-23,12:55:16
40.050287,116.300989,0,99,40017.5384375,2009-07-23,12:55:21
40.050263,116.300954,0,99,40017.5384953704,2009-07-23,12:55:26
40.050221,116.300919,0,99,40017.5385532407,2009-07-23,12:55:31
40.050241,116.300933,0,100,40017.5386111111,2009-07-23,12:55:36
40.050274,116.30092,0,100,40017.5386689815,2009-07-23,12:55:41
40.050341,116.300904,0,100,40017.5387268519,2009-07-23,12:55:46
40.050568,116.300783,0,105,40017.5387847222,2009-07-23,12:55:51
40.050951,116.300469,0,112,40017.5388425926,2009-07-23,12:55:56
40.051747,116.300148,0,123,40017.538900463,2009-07-23,12:56:01
40.052553,116.299769,0,128,40017.5389583333,2009-07-23,12:56:06
40.053348,116.299329,0,130,40017.5390162037,2009-07-23,12:56:11
40.054146,116.298905,0,136,40017.5390740741,2009-07-23,12:56:16
40.054927,116.298476,0,139,40017.5391319444,2009-07-23,12:56:21
40.055736,116.298036,0,143,40017.5391898148,2009-07-23,12:56:26
40.056541,116.297617,0,149,40017.5392476852,2009-07-23,12:56:31
40.057325,116.297178,0,154,40017.5393055556,2009-07-23,12:56:36
40.058092,116.296748,0,162,40017.5393634259,2009-07-23,12:56:41
40.058862,116.296326,0,165,40017.5394212963,2009-07-23,12:56:46
40.059631,116.295911,0,164,40017.5394791667,2009-07-23,12:56:51
40.060405,116.295465,0,158,40017.539537037,2009-07-23,12:56:56
40.061133,116.294941,0,155,40017.5395949074,2009-07-23,12:57:01
40.061802,116.2943,0,157,40017.5396527778,2009-07-23,12:57:06
40.062507,116.293718,0,160,40017.5397106481,2009-07-23,12:57:11
40.063279,116.293314,0,163,40017.5397685185,2009-07-23,12:57:16
40.064096,116.293109,0,162,40017.5398263889,2009-07-23,12:57:21
40.064971,116.292942,0,159,40017.5398842593,2009-07-23,12:57:26
40.070913,116.301775,0,166,40017.5405208333,2009-07-23,12:58:21
40.070661,116.30287,0,150,40017.5405787037,2009-07-23,12:58:26
40.07028,116.303834,0,159,40017.5406365741,2009-07-23,12:58:31
40.069892,116.30479,0,146,40017.5406944444,2009-07-23,12:58:36
40.069672,116.305801,0,165,40017.5407523148,2009-07-23,12:58:41
40.069644,116.306905,0,167,40017.5408101852,2009-07-23,12:58:46
40.069628,116.308,0,166,40017.5408680556,2009-07-23,12:58:51
40.069619,116.309096,0,165,40017.5409259259,2009-07-23,12:58:56
40.069611,116.310116,0,174,40017.5409837963,2009-07-23,12:59:01
40.069586,116.310977,0,175,40017.5410416667,2009-07-23,12:59:06
40.069571,116.311656,0,170,40017.541099537,2009-07-23,12:59:11
40.069563,116.31221,0,166,40017.5411574074,2009-07-23,12:59:16
40.069546,116.312664,0,163,40017.5412152778,2009-07-23,12:59:21
40.069544,116.312934,0,176,40017.5412731481,2009-07-23,12:59:26
40.069577,116.313011,0,188,40017.5413310185,2009-07-23,12:59:31
40.069595,116.31304,0,196,40017.5413888889,2009-07-23,12:59:36
40.069594,116.31304,0,204,40017.5414467593,2009-07-23,12:59:41
40.06959,116.31304,0,205,40017.5415046296,2009-07-23,12:59:46
40.069589,116.31304,0,205,40017.5415625,2009-07-23,12:59:51
40.06959,116.313041,0,206,40017.5416203704,2009-07-23,12:59:56
40.069586,116.313042,0,205,40017.5416782407,2009-07-23,13:00:01
40.069583,116.313043,0,205,40017.5417361111,2009-07-23,13:00:06
40.069583,116.313043,0,205,40017.5417708333,2009-07-23,13:00:09
40.06958,116.313043,0,205,40017.5417939815,2009-07-23,13:00:11
40.069587,116.313054,0,206,40017.5418518518,2009-07-23,13:00:16
40.069634,116.313367,0,204,40017.5419097222,2009-07-23,13:00:21
40.069701,116.314108,0,202,40017.5419675926,2009-07-23,13:00:26
40.069577,116.315193,0,187,40017.542025463,2009-07-23,13:00:31
40.069437,116.316353,0,166,40017.5420833333,2009-07-23,13:00:36
40.069387,116.317672,0,137,40017.5421412037,2009-07-23,13:00:41
40.069415,116.31885,0,130,40017.5421990741,2009-07-23,13:00:46
40.069444,116.31999,0,136,40017.5422569444,2009-07-23,13:00:51
40.069464,116.321121,0,132,40017.5423148148,2009-07-23,13:00:56
40.069449,116.322238,0,144,40017.5423726852,2009-07-23,13:01:01
40.06947,116.323329,0,149,40017.5424305556,2009-07-23,13:01:06
40.069471,116.324426,0,152,40017.5424884259,2009-07-23,13:01:11
40.06942,116.325488,0,138,40017.5425462963,2009-07-23,13:01:16
40.069413,116.32656,0,132,40017.5426041667,2009-07-23,13:01:21
40.06946,116.32747,0,129,40017.542662037,2009-07-23,13:01:26
40.069443,116.328168,0,129,40017.5427199074,2009-07-23,13:01:31
40.069414,116.328682,0,137,40017.5427777778,2009-07-23,13:01:36
40.069401,116.329115,0,142,40017.5428356482,2009-07-23,13:01:41
40.069409,116.329434,0,149,40017.5428935185,2009-07-23,13:01:46
40.06943,116.329595,0,159,40017.5429513889,2009-07-23,13:01:51
40.069437,116.329656,0,168,40017.5430092593,2009-07-23,13:01:56
40.069456,116.329659,0,177,40017.5430671296,2009-07-23,13:02:01
40.069477,116.329656,0,185,40017.543125,2009-07-23,13:02:06
40.069483,116.329656,0,191,40017.5431828704,2009-07-23,13:02:11
40.069483,116.329656,0,191,40017.5432175926,2009-07-23,13:02:14
40.06948,116.329656,0,193,40017.5432407407,2009-07-23,13:02:16
40.069468,116.329657,0,193,40017.5432986111,2009-07-23,13:02:21
40.06946,116.329658,0,193,40017.5433564815,2009-07-23,13:02:26
40.06946,116.329658,0,193,40017.5433912037,2009-07-23,13:02:29
40.069459,116.329658,0,193,40017.5434143519,2009-07-23,13:02:31
40.069503,116.329752,0,193,40017.5434722222,2009-07-23,13:02:36
40.069628,116.330105,0,206,40017.5435300926,2009-07-23,13:02:41
40.069747,116.330998,0,196,40017.543587963,2009-07-23,13:02:46
40.069684,116.332184,0,181,40017.5436458333,2009-07-23,13:02:51
40.069638,116.333432,0,161,40017.5437037037,2009-07-23,13:02:56
40.069513,116.334723,0,151,40017.5437615741,2009-07-23,13:03:01
40.069373,116.33599,0,156,40017.5438194444,2009-07-23,13:03:06
40.069306,116.337163,0,147,40017.5438773148,2009-07-23,13:03:11
40.069286,116.33829,0,130,40017.5439351852,2009-07-23,13:03:16
40.069271,116.339399,0,123,40017.5439930556,2009-07-23,13:03:21
40.069314,116.340448,0,117,40017.5440509259,2009-07-23,13:03:26
40.06945,116.341434,0,117,40017.5441087963,2009-07-23,13:03:31
40.069561,116.342368,0,122,40017.5441666667,2009-07-23,13:03:36
40.069547,116.343306,0,128,40017.544224537,2009-07-23,13:03:41
40.069517,116.34417,0,145,40017.5442824074,2009-07-23,13:03:46
40.069487,116.345086,0,141,40017.5443402778,2009-07-23,13:03:51
40.069447,116.346027,0,145,40017.5443981481,2009-07-23,13:03:56
40.069324,116.347005,0,150,40017.5444560185,2009-07-23,13:04:01
40.069251,116.348008,0,152,40017.5445138889,2009-07-23,13:04:06
40.069201,116.349082,0,163,40017.5445717593,2009-07-23,13:04:11
40.069189,116.350182,0,175,40017.5446296296,2009-07-23,13:04:16
40.069177,116.351277,0,178,40017.5446875,2009-07-23,13:04:21
40.069157,116.352202,0,176,40017.5447453704,2009-07-23,13:04:26
40.069151,116.352918,0,165,40017.5448032407,2009-07-23,13:04:31
40.069136,116.35348,0,164,40017.5448611111,2009-07-23,13:04:36
40.06912,116.353947,0,162,40017.5449189815,2009-07-23,13:04:41
40.069141,116.354298,0,162,40017.5449768519,2009-07-23,13:04:46
40.069138,116.354472,0,164,40017.5450347222,2009-07-23,13:04:51
40.069122,116.354478,0,169,40017.5450925926,2009-07-23,13:04:56
40.069122,116.354489,0,170,40017.545150463,2009-07-23,13:05:01
40.069122,116.35449,0,170,40017.5452083333,2009-07-23,13:05:06
40.069122,116.35449,0,170,40017.5452430556,2009-07-23,13:05:09
40.069121,116.354483,0,170,40017.5452662037,2009-07-23,13:05:11
40.069127,116.354503,0,170,40017.5453240741,2009-07-23,13:05:16
40.069129,116.354521,0,170,40017.5453819444,2009-07-23,13:05:21
40.06913,116.35454,0,170,40017.5454398148,2009-07-23,13:05:26
40.069131,116.354573,0,171,40017.5454976852,2009-07-23,13:05:31
40.069166,116.354884,0,174,40017.5455555556,2009-07-23,13:05:36
40.069214,116.35575,0,155,40017.5456134259,2009-07-23,13:05:41
40.069176,116.356773,0,160,40017.5456712963,2009-07-23,13:05:46
40.069159,116.357894,0,147,40017.5457291667,2009-07-23,13:05:51
40.069142,116.359016,0,132,40017.545787037,2009-07-23,13:05:56
40.06909,116.360076,0,119,40017.5458449074,2009-07-23,13:06:01
40.069017,116.361136,0,107,40017.5459027778,2009-07-23,13:06:06
40.068885,116.362177,0,98,40017.5459606481,2009-07-23,13:06:11
40.068679,116.363295,0,91,40017.5460185185,2009-07-23,13:06:16
40.068423,116.364341,0,85,40017.5460763889,2009-07-23,13:06:21
40.068081,116.365395,0,89,40017.5461342593,2009-07-23,13:06:26
40.067679,116.366396,0,93,40017.5461921296,2009-07-23,13:06:31
40.067257,116.367386,0,97,40017.54625,2009-07-23,13:06:36
40.066846,116.368384,0,101,40017.5463078704,2009-07-23,13:06:41
40.066425,116.369368,0,97,40017.5463657407,2009-07-23,13:06:46
40.066018,116.370337,0,95,40017.5464236111,2009-07-23,13:06:51
40.065593,116.371305,0,95,40017.5464814815,2009-07-23,13:06:56
40.065185,116.372269,0,90,40017.5465393519,2009-07-23,13:07:01
40.064783,116.373251,0,86,40017.5465972222,2009-07-23,13:07:06
40.064392,116.374209,0,85,40017.5466550926,2009-07-23,13:07:11
40.063993,116.375162,0,82,40017.546712963,2009-07-23,13:07:16
40.063605,116.376098,0,80,40017.5467708333,2009-07-23,13:07:21
40.063221,116.377032,0,79,40017.5468287037,2009-07-23,13:07:26
40.062824,116.377963,0,78,40017.5468865741,2009-07-23,13:07:31
40.062407,116.378908,0,78,40017.5469444444,2009-07-23,13:07:36
40.06199,116.379869,0,77,40017.5470023148,2009-07-23,13:07:41
40.061569,116.380823,0,79,40017.5470601852,2009-07-23,13:07:46
40.061154,116.381792,0,82,40017.5471180556,2009-07-23,13:07:51
40.060738,116.382786,0,85,40017.5471759259,2009-07-23,13:07:56
40.06034,116.383773,0,79,40017.5472337963,2009-07-23,13:08:01
40.059929,116.384764,0,73,40017.5472916667,2009-07-23,13:08:06
40.059528,116.385756,0,72,40017.547349537,2009-07-23,13:08:11
40.059102,116.386759,0,65,40017.5474074074,2009-07-23,13:08:16
40.058685,116.387735,0,52,40017.5474652778,2009-07-23,13:08:21
40.05829,116.388693,0,50,40017.5475231481,2009-07-23,13:08:26
40.057869,116.389656,0,43,40017.5475810185,2009-07-23,13:08:31
40.057469,116.390607,0,52,40017.5476388889,2009-07-23,13:08:36
40.057064,116.391556,0,60,40017.5476967593,2009-07-23,13:08:41
40.056658,116.392517,0,65,40017.5477546296,2009-07-23,13:08:46
40.056241,116.393481,0,71,40017.5478125,2009-07-23,13:08:51
40.055812,116.394466,0,67,40017.5478703704,2009-07-23,13:08:56
40.055405,116.39541,0,64,40017.5479282407,2009-07-23,13:09:01
40.054995,116.396339,0,64,40017.5479861111,2009-07-23,13:09:06
40.054589,116.397311,0,63,40017.5480439815,2009-07-23,13:09:11
40.054193,116.39825,0,69,40017.5481018518,2009-07-23,13:09:16
40.053791,116.399197,0,69,40017.5481597222,2009-07-23,13:09:21
40.0534,116.400144,0,70,40017.5482175926,2009-07-23,13:09:26
40.053036,116.401116,0,78,40017.548275463,2009-07-23,13:09:31
40.052661,116.402065,0,76,40017.5483333333,2009-07-23,13:09:36
40.05232,116.402882,0,74,40017.5483912037,2009-07-23,13:09:41
40.052051,116.403505,0,70,40017.5484490741,2009-07-23,13:09:46
40.051842,116.403952,0,67,40017.5485069444,2009-07-23,13:09:51
40.051723,116.404319,0,64,40017.5485648148,2009-07-23,13:09:56
40.0516,116.404586,0,60,40017.5486226852,2009-07-23,13:10:01
40.051522,116.40474,0,59,40017.5486805556,2009-07-23,13:10:06
40.051497,116.4048,0,58,40017.5487384259,2009-07-23,13:10:11
40.051496,116.404804,0,57,40017.5487962963,2009-07-23,13:10:16
40.051492,116.404811,0,56,40017.5488541667,2009-07-23,13:10:21
40.051492,116.404811,0,56,40017.5488888889,2009-07-23,13:10:24
40.051489,116.404817,0,56,40017.548912037,2009-07-23,13:10:26
40.05149,116.404791,0,56,40017.5489699074,2009-07-23,13:10:31
40.05149,116.404791,0,56,40017.5490046296,2009-07-23,13:10:34
40.051486,116.404791,0,56,40017.5490277778,2009-07-23,13:10:36
40.051488,116.404777,0,57,40017.5490856481,2009-07-23,13:10:41
40.051489,116.404759,0,57,40017.5491435185,2009-07-23,13:10:46
40.051493,116.404751,0,57,40017.5492013889,2009-07-23,13:10:51
40.051494,116.404749,0,57,40017.5492592593,2009-07-23,13:10:56
40.051492,116.404755,0,57,40017.5493171296,2009-07-23,13:11:01
40.051492,116.404755,0,57,40017.5493518518,2009-07-23,13:11:04
40.051489,116.404762,0,57,40017.549375,2009-07-23,13:11:06
40.051484,116.404772,0,57,40017.5494328704,2009-07-23,13:11:11
40.05148,116.40478,0,57,40017.5494907407,2009-07-23,13:11:16
40.05148,116.40478,0,57,40017.5495486111,2009-07-23,13:11:21
40.051481,116.404777,0,57,40017.5496064815,2009-07-23,13:11:26
40.051481,116.404777,0,57,40017.5496412037,2009-07-23,13:11:29
40.051487,116.404769,0,57,40017.5496643518,2009-07-23,13:11:31
40.051496,116.404755,0,57,40017.5497222222,2009-07-23,13:11:36
40.051516,116.404737,0,57,40017.5497800926,2009-07-23,13:11:41
40.051516,116.404737,0,57,40017.5498148148,2009-07-23,13:11:44
40.051513,116.404745,0,57,40017.549837963,2009-07-23,13:11:46
40.051505,116.404767,0,57,40017.5498958333,2009-07-23,13:11:51
40.051495,116.404791,0,58,40017.5499537037,2009-07-23,13:11:56
40.051496,116.404797,0,58,40017.5500115741,2009-07-23,13:12:01
40.051496,116.404797,0,58,40017.5500462963,2009-07-23,13:12:04
40.051498,116.404799,0,58,40017.5500694444,2009-07-23,13:12:06
40.0515,116.404808,0,58,40017.5501273148,2009-07-23,13:12:11
40.051498,116.404839,0,58,40017.5501851852,2009-07-23,13:12:16
40.051704,116.405064,0,59,40017.5502430556,2009-07-23,13:12:21
40.052008,116.405412,0,61,40017.5503009259,2009-07-23,13:12:26
40.052035,116.405475,0,64,40017.5503587963,2009-07-23,13:12:31
40.052035,116.405475,0,64,40017.5503935185,2009-07-23,13:12:34
40.052032,116.40548,0,64,40017.5504166667,2009-07-23,13:12:36
40.052038,116.4055,0,83,40017.550474537,2009-07-23,13:12:41
40.052011,116.405428,0,94,40017.5505324074,2009-07-23,13:12:46
40.05204,116.40539,0,104,40017.5505902778,2009-07-23,13:12:51
40.052017,116.405336,0,108,40017.5506481482,2009-07-23,13:12:56
40.052017,116.405336,0,108,40017.5507060185,2009-07-23,13:13:01
40.052017,116.405336,0,108,40017.5507407407,2009-07-23,13:13:04
40.052018,116.405332,0,111,40017.5507638889,2009-07-23,13:13:06
40.051998,116.405271,0,109,40017.5508217593,2009-07-23,13:13:11
40.05196,116.405211,0,103,40017.5508796296,2009-07-23,13:13:16
40.051969,116.405173,0,99,40017.5509375,2009-07-23,13:13:21
40.052008,116.405111,0,101,40017.5509953704,2009-07-23,13:13:26
40.052069,116.404959,0,102,40017.5510532407,2009-07-23,13:13:31
40.052125,116.404762,0,108,40017.5511111111,2009-07-23,13:13:36
40.052151,116.404589,0,125,40017.5511689815,2009-07-23,13:13:41
40.052175,116.40448,0,138,40017.5512268519,2009-07-23,13:13:46
40.052178,116.404329,0,156,40017.5512847222,2009-07-23,13:13:51
40.052247,116.404179,0,168,40017.5513425926,2009-07-23,13:13:56
40.052322,116.404074,0,175,40017.551400463,2009-07-23,13:14:01
40.052391,116.403912,0,186,40017.5514583333,2009-07-23,13:14:06
40.052525,116.403758,0,192,40017.5515162037,2009-07-23,13:14:11
40.052584,116.403597,0,200,40017.5515740741,2009-07-23,13:14:16
40.052583,116.403476,0,198,40017.5516319444,2009-07-23,13:14:21
40.052634,116.403454,0,193,40017.5516898148,2009-07-23,13:14:26
40.05275,116.403418,0,196,40017.5517476852,2009-07-23,13:14:31
40.052907,116.403439,0,212,40017.5518055556,2009-07-23,13:14:36
40.053105,116.403404,0,217,40017.5518634259,2009-07-23,13:14:41
40.053273,116.403368,0,226,40017.5519212963,2009-07-23,13:14:46
40.053392,116.403386,0,227,40017.5519791667,2009-07-23,13:14:51
40.053535,116.403375,0,233,40017.552037037,2009-07-23,13:14:56
40.053693,116.403314,0,236,40017.5520949074,2009-07-23,13:15:01
40.053862,116.403259,0,217,40017.5521527778,2009-07-23,13:15:06
40.05407,116.403198,0,178,40017.5522106481,2009-07-23,13:15:11
40.054253,116.40316,0,169,40017.5522685185,2009-07-23,13:15:16
40.054448,116.403156,0,186,40017.5523263889,2009-07-23,13:15:21
40.054645,116.403152,0,196,40017.5523842593,2009-07-23,13:15:26
40.054808,116.403148,0,206,40017.5524421296,2009-07-23,13:15:31
40.054998,116.403115,0,230,40017.5525,2009-07-23,13:15:36
40.055166,116.40311,0,275,40017.5525578704,2009-07-23,13:15:41
40.055258,116.403213,0,306,40017.5526157407,2009-07-23,13:15:46
40.055498,116.403132,0,352,40017.5526736111,2009-07-23,13:15:51
40.055803,116.403111,0,376,40017.5527314815,2009-07-23,13:15:56
40.056086,116.403095,0,379,40017.5527893519,2009-07-23,13:16:01
40.056288,116.403059,0,379,40017.5528472222,2009-07-23,13:16:06
40.056352,116.403073,0,385,40017.5529050926,2009-07-23,13:16:11
40.05635,116.403078,0,397,40017.552962963,2009-07-23,13:16:16
40.05635,116.403078,0,397,40017.5529976852,2009-07-23,13:16:19
40.056356,116.403079,0,405,40017.5530208333,2009-07-23,13:16:21
40.056365,116.40308,0,408,40017.5530787037,2009-07-23,13:16:26
40.056365,116.40308,0,408,40017.5531134259,2009-07-23,13:16:29
40.05637,116.403081,0,410,40017.5531365741,2009-07-23,13:16:31
40.056388,116.403085,0,413,40017.5531944444,2009-07-23,13:16:36
40.056445,116.403109,0,409,40017.5532523148,2009-07-23,13:16:41
40.056486,116.403181,0,399,40017.5533101852,2009-07-23,13:16:46
40.056507,116.403326,0,387,40017.5533680556,2009-07-23,13:16:51
40.056519,116.403512,0,379,40017.5534259259,2009-07-23,13:16:56
40.056546,116.403662,0,363,40017.5534837963,2009-07-23,13:17:01
40.056612,116.403814,0,337,40017.5535416667,2009-07-23,13:17:06
40.056618,116.403914,0,328,40017.553599537,2009-07-23,13:17:11
40.056615,116.404013,0,313,40017.5536574074,2009-07-23,13:17:16
40.056615,116.404025,0,312,40017.5537152778,2009-07-23,13:17:21
40.056623,116.404082,0,309,40017.5537731481,2009-07-23,13:17:26
40.056657,116.404098,0,310,40017.5538310185,2009-07-23,13:17:31
40.056686,116.404082,0,308,40017.5538888889,2009-07-23,13:17:36
40.056693,116.404088,0,308,40017.5539467593,2009-07-23,13:17:41
40.056693,116.40409,0,308,40017.5540046296,2009-07-23,13:17:46
40.056693,116.40409,0,308,40017.5540393519,2009-07-23,13:17:49
40.056692,116.404094,0,308,40017.5540625,2009-07-23,13:17:51
40.056668,116.404113,0,304,40017.5541203704,2009-07-23,13:17:56
40.056652,116.404142,0,294,40017.5541782407,2009-07-23,13:18:01
40.056648,116.40416,0,286,40017.5542361111,2009-07-23,13:18:06
40.056634,116.404187,0,279,40017.5542939815,2009-07-23,13:18:11
40.056636,116.404233,0,274,40017.5543518519,2009-07-23,13:18:16
40.056643,116.404279,0,267,40017.5544097222,2009-07-23,13:18:21
40.056665,116.404354,0,258,40017.5544675926,2009-07-23,13:18:26
40.056692,116.404424,0,250,40017.554525463,2009-07-23,13:18:31
40.056746,116.404481,0,239,40017.5545833333,2009-07-23,13:18:36
40.056777,116.404549,0,229,40017.5546412037,2009-07-23,13:18:41
40.056813,116.404563,0,219,40017.5546990741,2009-07-23,13:18:46
40.056868,116.404544,0,216,40017.5547569444,2009-07-23,13:18:51
40.05687,116.404538,0,216,40017.5548148148,2009-07-23,13:18:56
40.05687,116.404538,0,216,40017.554849537,2009-07-23,13:18:59
40.056871,116.404544,0,216,40017.5548726852,2009-07-23,13:19:01
40.056872,116.404554,0,216,40017.5549305556,2009-07-23,13:19:06
40.056873,116.404564,0,216,40017.5549884259,2009-07-23,13:19:11
40.056908,116.404585,0,216,40017.5550462963,2009-07-23,13:19:16
40.056991,116.404581,0,216,40017.5551041667,2009-07-23,13:19:21
40.057058,116.404555,0,216,40017.555162037,2009-07-23,13:19:26
40.057109,116.404547,0,216,40017.5552199074,2009-07-23,13:19:31
40.05721,116.404607,0,216,40017.5552777778,2009-07-23,13:19:36
40.057284,116.404641,0,216,40017.5553356481,2009-07-23,13:19:41
40.057284,116.404641,0,216,40017.5553703704,2009-07-23,13:19:44
40.057284,116.404648,0,216,40017.5553935185,2009-07-23,13:19:46
40.057305,116.404683,0,216,40017.5554513889,2009-07-23,13:19:51
40.057312,116.404717,0,216,40017.5555092593,2009-07-23,13:19:56
40.057253,116.40474,0,217,40017.5555671296,2009-07-23,13:20:01
40.057218,116.404751,0,219,40017.555625,2009-07-23,13:20:06
40.057218,116.404752,0,219,40017.5556828704,2009-07-23,13:20:11
40.057218,116.40475,0,219,40017.5557407407,2009-07-23,13:20:16
40.057218,116.404757,0,219,40017.5557986111,2009-07-23,13:20:21
40.057218,116.404762,0,219,40017.5558564815,2009-07-23,13:20:26
40.057218,116.404762,0,219,40017.5558912037,2009-07-23,13:20:29
40.057217,116.404754,0,219,40017.5559143518,2009-07-23,13:20:31
40.057217,116.404743,0,219,40017.5559722222,2009-07-23,13:20:36
40.057216,116.404732,0,219,40017.5560300926,2009-07-23,13:20:41
40.057215,116.404721,0,219,40017.556087963,2009-07-23,13:20:46
40.057213,116.404714,0,219,40017.5561458333,2009-07-23,13:20:51
40.057213,116.404714,0,219,40017.5561805556,2009-07-23,13:20:54
40.057212,116.404711,0,219,40017.5562037037,2009-07-23,13:20:56
40.05721,116.404701,0,219,40017.5562615741,2009-07-23,13:21:01
40.05721,116.404694,0,219,40017.5563194444,2009-07-23,13:21:06
40.05721,116.404694,0,219,40017.5563541667,2009-07-23,13:21:09
40.05721,116.404686,0,219,40017.5563773148,2009-07-23,13:21:11
40.057211,116.404675,0,219,40017.5564351852,2009-07-23,13:21:16
40.057211,116.404662,0,219,40017.5564930556,2009-07-23,13:21:21
40.057209,116.404659,0,219,40017.5565509259,2009-07-23,13:21:26
40.057209,116.404659,0,219,40017.5565856481,2009-07-23,13:21:29
40.057209,116.404657,0,219,40017.5566087963,2009-07-23,13:21:31
40.057267,116.404543,0,218,40017.5566666667,2009-07-23,13:21:36
40.057362,116.404498,0,218,40017.556724537,2009-07-23,13:21:41
40.057477,116.404454,0,208,40017.5567824074,2009-07-23,13:21:46
40.05757,116.404447,0,191,40017.5568402778,2009-07-23,13:21:51
40.057607,116.404418,0,188,40017.5568981481,2009-07-23,13:21:56
40.057615,116.404374,0,189,40017.5569560185,2009-07-23,13:22:01
40.057609,116.40432,0,195,40017.5570138889,2009-07-23,13:22:06
40.057599,116.404275,0,199,40017.5570717593,2009-07-23,13:22:11
40.057615,116.404204,0,207,40017.5571296296,2009-07-23,13:22:16
40.057594,116.404126,0,220,40017.5571875,2009-07-23,13:22:21
40.057549,116.40402,0,234,40017.5572453704,2009-07-23,13:22:26
40.057498,116.403961,0,237,40017.5573032407,2009-07-23,13:22:31
40.057457,116.403924,0,235,40017.5573611111,2009-07-23,13:22:36
40.057459,116.40392,0,234,40017.5574189815,2009-07-23,13:22:41
40.057459,116.40392,0,235,40017.5574768518,2009-07-23,13:22:46
40.057459,116.40392,0,235,40017.5575115741,2009-07-23,13:22:49
40.057458,116.403918,0,235,40017.5575347222,2009-07-23,13:22:51
