# Supplementary material for: Research on differential privacy protection method based on user tendency
Source: PLoS One. 2023 Oct 26;18(10):e0288823. doi: 10.1371/journal.pone.0288823 (PMC10602288; doi:10.1371/journal.pone.0288823)
Supplement: S2 Data — (ZIP) [file pone.0288823.s002.zip › Data 5-2/022/Trajectory/20090724034333.plt]

Geolife trajectory
WGS 84
Altitude is in Feet
Reserved 3
0,2,255,My Track,0,0,2,8421376
0
40.057619,116.402781,0,492,40018.1552430556,2009-07-24,03:43:33
40.056656,116.402923,0,322,40018.1553125,2009-07-24,03:43:39
40.056383,116.402949,0,267,40018.1553703704,2009-07-24,03:43:44
40.05631,116.402908,0,235,40018.1554282407,2009-07-24,03:43:49
40.056291,116.402919,0,222,40018.1554861111,2009-07-24,03:43:54
40.056238,116.402944,0,208,40018.1555439815,2009-07-24,03:43:59
40.056217,116.402943,0,198,40018.1556018519,2009-07-24,03:44:04
40.056203,116.402947,0,195,40018.1556597222,2009-07-24,03:44:09
40.056203,116.402947,0,195,40018.1556944444,2009-07-24,03:44:12
40.056202,116.402951,0,188,40018.1557175926,2009-07-24,03:44:14
40.056181,116.40296,0,186,40018.155775463,2009-07-24,03:44:19
40.055911,116.402704,0,64,40018.1558333333,2009-07-24,03:44:24
40.05601,116.402838,0,64,40018.1558912037,2009-07-24,03:44:29
40.055885,116.402866,0,68,40018.1559490741,2009-07-24,03:44:34
40.055818,116.402892,0,69,40018.1560069444,2009-07-24,03:44:39
40.055753,116.402902,0,70,40018.1560648148,2009-07-24,03:44:44
40.055674,116.402934,0,72,40018.1561226852,2009-07-24,03:44:49
40.055626,116.402966,0,74,40018.1561805556,2009-07-24,03:44:54
40.055564,116.402974,0,71,40018.1562384259,2009-07-24,03:44:59
40.055445,116.403023,0,69,40018.1562962963,2009-07-24,03:45:04
40.055399,116.40306,0,72,40018.1563541667,2009-07-24,03:45:09
40.055344,116.403077,0,94,40018.156412037,2009-07-24,03:45:14
40.055267,116.403053,0,102,40018.1564699074,2009-07-24,03:45:19
40.055226,116.403055,0,110,40018.1565277778,2009-07-24,03:45:24
40.055202,116.403065,0,116,40018.1565856481,2009-07-24,03:45:29
40.05519,116.403076,0,115,40018.1566435185,2009-07-24,03:45:34
40.055159,116.403076,0,115,40018.1567013889,2009-07-24,03:45:39
40.055102,116.403075,0,114,40018.1567592593,2009-07-24,03:45:44
40.054988,116.403046,0,107,40018.1568171296,2009-07-24,03:45:49
40.054903,116.403029,0,105,40018.156875,2009-07-24,03:45:54
40.054919,116.403067,0,109,40018.1569328704,2009-07-24,03:45:59
40.054916,116.403076,0,110,40018.1569907407,2009-07-24,03:46:04
40.054888,116.403115,0,112,40018.1570486111,2009-07-24,03:46:09
40.05485,116.403118,0,115,40018.1571064815,2009-07-24,03:46:14
40.054815,116.403075,0,122,40018.1571643518,2009-07-24,03:46:19
40.054739,116.403074,0,125,40018.1572222222,2009-07-24,03:46:24
40.054688,116.403092,0,130,40018.1572800926,2009-07-24,03:46:29
40.054515,116.403121,0,124,40018.157337963,2009-07-24,03:46:34
40.054373,116.40316,0,122,40018.1573958333,2009-07-24,03:46:39
40.054271,116.403165,0,121,40018.1574537037,2009-07-24,03:46:44
40.054246,116.403145,0,120,40018.1575115741,2009-07-24,03:46:49
40.054211,116.403146,0,117,40018.1575694444,2009-07-24,03:46:54
40.05413,116.40316,0,113,40018.1576273148,2009-07-24,03:46:59
40.054045,116.403174,0,107,40018.1576851852,2009-07-24,03:47:04
40.05399,116.4032,0,104,40018.1577430556,2009-07-24,03:47:09
40.053939,116.403219,0,103,40018.1578009259,2009-07-24,03:47:14
40.05386,116.403243,0,102,40018.1578587963,2009-07-24,03:47:19
40.053808,116.403258,0,101,40018.1579166667,2009-07-24,03:47:24
40.053775,116.403264,0,107,40018.157974537,2009-07-24,03:47:29
40.053695,116.403299,0,121,40018.1580324074,2009-07-24,03:47:34
40.053617,116.403331,0,126,40018.1580902778,2009-07-24,03:47:39
40.053547,116.403346,0,125,40018.1581481481,2009-07-24,03:47:44
40.053474,116.403343,0,119,40018.1582060185,2009-07-24,03:47:49
40.053403,116.403359,0,116,40018.1582638889,2009-07-24,03:47:54
40.053335,116.403367,0,110,40018.1583217593,2009-07-24,03:47:59
40.0533,116.403402,0,99,40018.1583796296,2009-07-24,03:48:04
40.053243,116.403424,0,93,40018.1584375,2009-07-24,03:48:09
40.053193,116.403445,0,87,40018.1584953704,2009-07-24,03:48:14
40.053129,116.40346,0,80,40018.1585532407,2009-07-24,03:48:19
40.053073,116.403471,0,80,40018.1586111111,2009-07-24,03:48:24
40.053003,116.403467,0,77,40018.1586689815,2009-07-24,03:48:29
40.052952,116.403475,0,77,40018.1587268518,2009-07-24,03:48:34
40.0529,116.403464,0,77,40018.1587847222,2009-07-24,03:48:39
40.052836,116.403484,0,78,40018.1588425926,2009-07-24,03:48:44
40.052777,116.403492,0,83,40018.158900463,2009-07-24,03:48:49
40.052722,116.403492,0,91,40018.1589583333,2009-07-24,03:48:54
40.052672,116.403513,0,95,40018.1590162037,2009-07-24,03:48:59
40.052628,116.403489,0,94,40018.1590740741,2009-07-24,03:49:04
40.052567,116.40348,0,93,40018.1591319444,2009-07-24,03:49:09
40.052518,116.403512,0,92,40018.1591898148,2009-07-24,03:49:14
40.052493,116.403559,0,89,40018.1592476852,2009-07-24,03:49:19
40.052453,116.40357,0,99,40018.1593055556,2009-07-24,03:49:24
40.052398,116.403547,0,98,40018.1593634259,2009-07-24,03:49:29
40.052358,116.403523,0,101,40018.1594212963,2009-07-24,03:49:34
40.052305,116.40343,0,110,40018.1594791667,2009-07-24,03:49:39
40.052258,116.403495,0,125,40018.159537037,2009-07-24,03:49:44
40.052239,116.403576,0,144,40018.1595949074,2009-07-24,03:49:49
40.052234,116.403674,0,156,40018.1596527778,2009-07-24,03:49:54
40.052199,116.403722,0,158,40018.1597106481,2009-07-24,03:49:59
40.05217,116.40379,0,163,40018.1597685185,2009-07-24,03:50:04
40.05213,116.40385,0,168,40018.1598263889,2009-07-24,03:50:09
40.052088,116.403884,0,175,40018.1598842593,2009-07-24,03:50:14
40.05204,116.403881,0,184,40018.1599421296,2009-07-24,03:50:19
40.052006,116.403875,0,191,40018.16,2009-07-24,03:50:24
40.05197,116.403874,0,200,40018.1600578704,2009-07-24,03:50:29
40.051935,116.403859,0,204,40018.1601157407,2009-07-24,03:50:34
40.05196,116.403892,0,211,40018.1601736111,2009-07-24,03:50:39
40.052005,116.403977,0,214,40018.1602314815,2009-07-24,03:50:44
40.052062,116.404131,0,219,40018.1602893519,2009-07-24,03:50:49
40.052085,116.404263,0,225,40018.1603472222,2009-07-24,03:50:54
40.052111,116.404347,0,232,40018.1604050926,2009-07-24,03:50:59
40.052136,116.40442,0,240,40018.160462963,2009-07-24,03:51:04
40.052189,116.404616,0,239,40018.1605208333,2009-07-24,03:51:09
40.052239,116.404785,0,237,40018.1605787037,2009-07-24,03:51:14
40.052286,116.404904,0,234,40018.1606365741,2009-07-24,03:51:19
40.052334,116.404988,0,233,40018.1606944444,2009-07-24,03:51:24
40.05234,116.405013,0,238,40018.1607523148,2009-07-24,03:51:29
40.052337,116.405077,0,237,40018.1608101852,2009-07-24,03:51:34
40.052333,116.405167,0,238,40018.1608680556,2009-07-24,03:51:39
40.052335,116.405152,0,239,40018.1609259259,2009-07-24,03:51:44
40.052347,116.405103,0,240,40018.1609837963,2009-07-24,03:51:49
40.05235,116.405099,0,241,40018.1610416667,2009-07-24,03:51:54
40.052344,116.4051,0,241,40018.161099537,2009-07-24,03:51:59
40.052343,116.4051,0,241,40018.1611574074,2009-07-24,03:52:04
40.052343,116.4051,0,241,40018.1611921296,2009-07-24,03:52:07
40.052342,116.405099,0,242,40018.1612152778,2009-07-24,03:52:09
40.052359,116.405076,0,243,40018.1612731481,2009-07-24,03:52:14
40.052403,116.405057,0,247,40018.1613310185,2009-07-24,03:52:19
40.052397,116.404967,0,252,40018.1613888889,2009-07-24,03:52:24
40.052392,116.404932,0,256,40018.1614467593,2009-07-24,03:52:29
40.052392,116.404932,0,256,40018.1614814815,2009-07-24,03:52:32
40.052395,116.404936,0,260,40018.1615046296,2009-07-24,03:52:34
40.052385,116.404933,0,260,40018.1615625,2009-07-24,03:52:39
40.052392,116.404921,0,262,40018.1616203704,2009-07-24,03:52:44
40.052388,116.40491,0,265,40018.1616782407,2009-07-24,03:52:49
40.052384,116.404909,0,266,40018.1617361111,2009-07-24,03:52:54
40.052387,116.404908,0,266,40018.1617939815,2009-07-24,03:52:59
40.052387,116.404908,0,266,40018.1618287037,2009-07-24,03:53:02
40.052382,116.404904,0,266,40018.1618518519,2009-07-24,03:53:04
40.052372,116.404904,0,266,40018.1619097222,2009-07-24,03:53:09
40.052362,116.404904,0,267,40018.1619675926,2009-07-24,03:53:14
40.052293,116.404838,0,273,40018.162025463,2009-07-24,03:53:19
40.052298,116.404745,0,275,40018.1620833333,2009-07-24,03:53:24
40.052201,116.404751,0,278,40018.1621412037,2009-07-24,03:53:29
40.052104,116.404756,0,273,40018.1621990741,2009-07-24,03:53:34
40.052003,116.404774,0,259,40018.1622569444,2009-07-24,03:53:39
40.051985,116.404789,0,257,40018.1623148148,2009-07-24,03:53:44
40.051919,116.404795,0,253,40018.1623726852,2009-07-24,03:53:49
40.051698,116.404834,0,221,40018.1624305556,2009-07-24,03:53:54
40.051659,116.404859,0,219,40018.1624884259,2009-07-24,03:53:59
40.05165,116.404861,0,219,40018.1625462963,2009-07-24,03:54:04
40.051636,116.40487,0,219,40018.1626041667,2009-07-24,03:54:09
40.051634,116.404871,0,218,40018.162662037,2009-07-24,03:54:14
40.051634,116.404872,0,218,40018.1627199074,2009-07-24,03:54:19
40.051634,116.404872,0,218,40018.1627546296,2009-07-24,03:54:22
40.05163,116.404873,0,218,40018.1627777778,2009-07-24,03:54:24
40.051596,116.404912,0,209,40018.1628356481,2009-07-24,03:54:29
40.051596,116.404912,0,209,40018.1628703704,2009-07-24,03:54:32
40.051593,116.404914,0,209,40018.1628935185,2009-07-24,03:54:34
40.051586,116.404926,0,209,40018.1629513889,2009-07-24,03:54:39
40.051581,116.404927,0,209,40018.1630092593,2009-07-24,03:54:44
40.051575,116.404929,0,208,40018.1630671296,2009-07-24,03:54:49
40.051571,116.404931,0,208,40018.163125,2009-07-24,03:54:54
40.051569,116.404932,0,209,40018.1631828704,2009-07-24,03:54:59
40.051565,116.404933,0,209,40018.1632407407,2009-07-24,03:55:04
40.051562,116.404935,0,209,40018.1632986111,2009-07-24,03:55:09
40.05156,116.404936,0,209,40018.1633564815,2009-07-24,03:55:14
40.051558,116.404937,0,209,40018.1634143519,2009-07-24,03:55:19
40.051557,116.404938,0,209,40018.1634722222,2009-07-24,03:55:24
40.051556,116.404939,0,209,40018.1635300926,2009-07-24,03:55:29
40.051556,116.40494,0,209,40018.163587963,2009-07-24,03:55:34
40.051557,116.404941,0,210,40018.1636458333,2009-07-24,03:55:39
40.051557,116.404942,0,210,40018.1637037037,2009-07-24,03:55:44
40.051556,116.404943,0,211,40018.1637615741,2009-07-24,03:55:49
40.051557,116.404945,0,211,40018.1638194444,2009-07-24,03:55:54
40.051556,116.404946,0,211,40018.1638773148,2009-07-24,03:55:59
40.051554,116.404946,0,211,40018.1639351852,2009-07-24,03:56:04
40.051553,116.404949,0,211,40018.1639930556,2009-07-24,03:56:09
40.051551,116.404951,0,211,40018.1640509259,2009-07-24,03:56:14
40.05155,116.404954,0,211,40018.1641087963,2009-07-24,03:56:19
40.05155,116.404959,0,211,40018.1641666667,2009-07-24,03:56:24
40.05155,116.404964,0,211,40018.164224537,2009-07-24,03:56:29
40.051548,116.404971,0,211,40018.1642824074,2009-07-24,03:56:34
40.051548,116.404971,0,211,40018.1643171296,2009-07-24,03:56:37
40.051545,116.404978,0,212,40018.1643402778,2009-07-24,03:56:39
40.05148,116.405213,0,230,40018.1643981481,2009-07-24,03:56:44
40.05157,116.404972,0,166,40018.1669444444,2009-07-24,04:00:24
40.051596,116.404878,0,167,40018.1670023148,2009-07-24,04:00:29
40.051415,116.404718,0,165,40018.1670601852,2009-07-24,04:00:34
40.051291,116.404537,0,166,40018.1671180556,2009-07-24,04:00:39
40.051051,116.40423,0,166,40018.1671759259,2009-07-24,04:00:44
40.053541,116.398674,0,171,40018.1672337963,2009-07-24,04:00:49
40.053962,116.39784,0,173,40018.1672916667,2009-07-24,04:00:54
40.054491,116.397026,0,176,40018.167349537,2009-07-24,04:00:59
40.054965,116.396122,0,176,40018.1674074074,2009-07-24,04:01:04
40.055432,116.39515,0,174,40018.1674652778,2009-07-24,04:01:09
40.055885,116.39415,0,172,40018.1675231481,2009-07-24,04:01:14
40.056333,116.393152,0,166,40018.1675810185,2009-07-24,04:01:19
40.056764,116.392189,0,152,40018.1676388889,2009-07-24,04:01:24
40.057196,116.391213,0,137,40018.1676967593,2009-07-24,04:01:29
40.057605,116.390245,0,131,40018.1677546296,2009-07-24,04:01:34
40.058022,116.389303,0,127,40018.1678125,2009-07-24,04:01:39
40.058442,116.388321,0,126,40018.1678703704,2009-07-24,04:01:44
40.058858,116.387345,0,126,40018.1679282407,2009-07-24,04:01:49
40.059265,116.386394,0,122,40018.1679861111,2009-07-24,04:01:54
40.059678,116.385441,0,116,40018.1680439815,2009-07-24,04:01:59
40.06007,116.384505,0,107,40018.1681018519,2009-07-24,04:02:04
40.060475,116.383523,0,104,40018.1681597222,2009-07-24,04:02:09
40.060867,116.382588,0,109,40018.1682175926,2009-07-24,04:02:14
40.061256,116.381655,0,114,40018.168275463,2009-07-24,04:02:19
40.061666,116.380688,0,116,40018.1683333333,2009-07-24,04:02:24
40.06207,116.379724,0,118,40018.1683912037,2009-07-24,04:02:29
40.062472,116.378785,0,118,40018.1684490741,2009-07-24,04:02:34
40.062866,116.377812,0,116,40018.1685069444,2009-07-24,04:02:39
40.06328,116.376822,0,112,40018.1685648148,2009-07-24,04:02:44
40.063709,116.375834,0,108,40018.1686226852,2009-07-24,04:02:49
40.064118,116.374854,0,106,40018.1686805556,2009-07-24,04:02:54
40.064522,116.3739,0,105,40018.1687384259,2009-07-24,04:02:59
40.064938,116.372959,0,103,40018.1687962963,2009-07-24,04:03:04
40.065364,116.372026,0,98,40018.1688541667,2009-07-24,04:03:09
40.065756,116.37108,0,95,40018.168912037,2009-07-24,04:03:14
40.066167,116.37014,0,92,40018.1689699074,2009-07-24,04:03:19
40.066604,116.369168,0,88,40018.1690277778,2009-07-24,04:03:24
40.067022,116.368194,0,87,40018.1690856481,2009-07-24,04:03:29
40.067408,116.367198,0,88,40018.1691435185,2009-07-24,04:03:34
40.067784,116.36626,0,90,40018.1692013889,2009-07-24,04:03:39
40.068181,116.365267,0,90,40018.1692592593,2009-07-24,04:03:44
40.068542,116.364233,0,89,40018.1693171296,2009-07-24,04:03:49
40.068809,116.363204,0,87,40018.169375,2009-07-24,04:03:54
40.06902,116.362143,0,82,40018.1694328704,2009-07-24,04:03:59
40.06914,116.361096,0,74,40018.1694907407,2009-07-24,04:04:04
40.06919,116.360023,0,78,40018.1695486111,2009-07-24,04:04:09
40.069188,116.358939,0,80,40018.1696064815,2009-07-24,04:04:14
40.069224,116.357897,0,80,40018.1696643519,2009-07-24,04:04:19
40.069242,116.35695,0,82,40018.1697222222,2009-07-24,04:04:24
40.069217,116.356195,0,83,40018.1697800926,2009-07-24,04:04:29
40.069215,116.355623,0,82,40018.169837963,2009-07-24,04:04:34
40.069247,116.355178,0,82,40018.1698958333,2009-07-24,04:04:39
40.069283,116.354839,0,81,40018.1699537037,2009-07-24,04:04:44
40.069348,116.354686,0,80,40018.1700115741,2009-07-24,04:04:49
40.069344,116.354663,0,77,40018.1700694444,2009-07-24,04:04:54
40.069301,116.354674,0,77,40018.1701273148,2009-07-24,04:04:59
40.069298,116.354675,0,78,40018.1701851852,2009-07-24,04:05:04
40.069298,116.354675,0,78,40018.1702199074,2009-07-24,04:05:07
40.069296,116.354677,0,80,40018.1702430556,2009-07-24,04:05:09
40.069281,116.35468,0,81,40018.1703009259,2009-07-24,04:05:14
40.069278,116.354722,0,82,40018.1703587963,2009-07-24,04:05:19
40.069267,116.354757,0,80,40018.1704166667,2009-07-24,04:05:24
40.069268,116.354735,0,81,40018.170474537,2009-07-24,04:05:29
40.069254,116.354712,0,82,40018.1705324074,2009-07-24,04:05:34
40.069266,116.354501,0,80,40018.1705902778,2009-07-24,04:05:39
40.069035,116.354045,0,74,40018.1706481481,2009-07-24,04:05:44
40.068635,116.353542,0,75,40018.1707060185,2009-07-24,04:05:49
40.068147,116.353074,0,82,40018.1707638889,2009-07-24,04:05:54
40.067741,116.35267,0,82,40018.1708217593,2009-07-24,04:05:59
40.069127,116.34896,0,34,40018.1708796296,2009-07-24,04:06:04
40.069195,116.347853,0,10,40018.1709375,2009-07-24,04:06:09
40.069336,116.346818,0,14,40018.1709953704,2009-07-24,04:06:14
40.06947,116.345744,0,38,40018.1710532407,2009-07-24,04:06:19
40.06954,116.344651,0,64,40018.1711111111,2009-07-24,04:06:24
40.069551,116.343584,0,74,40018.1711689815,2009-07-24,04:06:29
40.069548,116.342449,0,90,40018.1712268519,2009-07-24,04:06:34
40.069491,116.341319,0,101,40018.1712847222,2009-07-24,04:06:39
40.069351,116.340214,0,112,40018.1713425926,2009-07-24,04:06:44
40.069307,116.339162,0,114,40018.171400463,2009-07-24,04:06:49
40.069274,116.33805,0,116,40018.1714583333,2009-07-24,04:06:54
40.069284,116.336943,0,113,40018.1715162037,2009-07-24,04:06:59
40.069307,116.335855,0,102,40018.1715740741,2009-07-24,04:07:04
40.069319,116.334775,0,91,40018.1716319444,2009-07-24,04:07:09
40.069417,116.333739,0,75,40018.1716898148,2009-07-24,04:07:14
40.069493,116.332758,0,69,40018.1717476852,2009-07-24,04:07:19
40.069504,116.331882,0,59,40018.1718055556,2009-07-24,04:07:24
40.06948,116.331207,0,53,40018.1718634259,2009-07-24,04:07:29
40.069479,116.330668,0,48,40018.1719212963,2009-07-24,04:07:34
40.06948,116.330328,0,44,40018.1719791667,2009-07-24,04:07:39
40.06944,116.330212,0,45,40018.172037037,2009-07-24,04:07:44
40.069419,116.330216,0,42,40018.1720949074,2009-07-24,04:07:49
40.069419,116.330216,0,42,40018.1721296296,2009-07-24,04:07:52
40.069414,116.330218,0,35,40018.1721527778,2009-07-24,04:07:54
40.06943,116.330215,0,28,40018.1722106481,2009-07-24,04:07:59
40.069433,116.330214,0,22,40018.1722685185,2009-07-24,04:08:04
40.069434,116.330214,0,20,40018.1723263889,2009-07-24,04:08:09
40.069434,116.330214,0,20,40018.1723611111,2009-07-24,04:08:12
40.06944,116.330212,0,19,40018.1723842593,2009-07-24,04:08:14
40.069455,116.33021,0,20,40018.1724421296,2009-07-24,04:08:19
40.069456,116.330209,0,21,40018.1725,2009-07-24,04:08:24
40.069456,116.330209,0,21,40018.1725347222,2009-07-24,04:08:27
40.069449,116.330209,0,22,40018.1725578704,2009-07-24,04:08:29
40.06944,116.330209,0,22,40018.1726157407,2009-07-24,04:08:34
40.069435,116.330207,0,23,40018.1726736111,2009-07-24,04:08:39
40.069432,116.330205,0,23,40018.1727314815,2009-07-24,04:08:44
40.069432,116.330205,0,23,40018.1727662037,2009-07-24,04:08:47
40.069428,116.330205,0,23,40018.1727893518,2009-07-24,04:08:49
40.069416,116.330156,0,30,40018.1728472222,2009-07-24,04:08:54
40.06924,116.329819,0,54,40018.1729050926,2009-07-24,04:08:59
40.068766,116.329463,0,65,40018.172962963,2009-07-24,04:09:04
40.068095,116.329211,0,63,40018.1730208333,2009-07-24,04:09:09
40.067404,116.32913,0,52,40018.1730787037,2009-07-24,04:09:14
40.06701,116.328483,0,48,40018.1731365741,2009-07-24,04:09:19
