# Supplementary material for: Research on differential privacy protection method based on user tendency
Source: PLoS One. 2023 Oct 26;18(10):e0288823. doi: 10.1371/journal.pone.0288823 (PMC10602288; doi:10.1371/journal.pone.0288823)
Supplement: S2 Data — (ZIP) [file pone.0288823.s002.zip › Data 5-2/022/Trajectory/20090724040924.plt]

Geolife trajectory
WGS 84
Altitude is in Feet
Reserved 3
0,2,255,My Track,0,0,2,8421376
0
40.069336,116.323876,0,140,40018.1731944444,2009-07-24,04:09:24
40.069452,116.322786,0,135,40018.1732523148,2009-07-24,04:09:29
40.069462,116.321784,0,128,40018.1733101852,2009-07-24,04:09:34
40.069471,116.320776,0,139,40018.1733680556,2009-07-24,04:09:39
40.069478,116.319738,0,130,40018.1734259259,2009-07-24,04:09:44
40.06947,116.318721,0,127,40018.1734837963,2009-07-24,04:09:49
40.069487,116.317689,0,129,40018.1735416667,2009-07-24,04:09:54
40.069492,116.31669,0,130,40018.173599537,2009-07-24,04:09:59
40.069511,116.315805,0,120,40018.1736574074,2009-07-24,04:10:04
40.069524,116.315048,0,118,40018.1737152778,2009-07-24,04:10:09
40.069553,116.314402,0,119,40018.1737731481,2009-07-24,04:10:14
40.0696,116.313924,0,119,40018.1738310185,2009-07-24,04:10:19
40.069605,116.31362,0,114,40018.1738888889,2009-07-24,04:10:24
40.069588,116.313462,0,111,40018.1739467593,2009-07-24,04:10:29
40.069576,116.313393,0,110,40018.1740046296,2009-07-24,04:10:34
40.069576,116.313393,0,110,40018.1740393518,2009-07-24,04:10:37
40.069575,116.313401,0,109,40018.1740625,2009-07-24,04:10:39
40.069585,116.3134,0,108,40018.1741203704,2009-07-24,04:10:44
40.069609,116.3134,0,108,40018.1741782407,2009-07-24,04:10:49
40.069613,116.313398,0,109,40018.1742361111,2009-07-24,04:10:54
40.069608,116.313398,0,109,40018.1742939815,2009-07-24,04:10:59
40.069608,116.313398,0,109,40018.1743287037,2009-07-24,04:11:02
40.069605,116.313398,0,109,40018.1743518518,2009-07-24,04:11:04
40.069596,116.313398,0,109,40018.1744097222,2009-07-24,04:11:09
40.069591,116.313399,0,109,40018.1744675926,2009-07-24,04:11:14
40.069591,116.313399,0,109,40018.1745023148,2009-07-24,04:11:17
40.069584,116.3134,0,110,40018.174525463,2009-07-24,04:11:19
40.069572,116.313401,0,110,40018.1745833333,2009-07-24,04:11:24
40.069565,116.313401,0,110,40018.1746412037,2009-07-24,04:11:29
40.069561,116.313401,0,110,40018.1746990741,2009-07-24,04:11:34
40.069553,116.313401,0,110,40018.1747569444,2009-07-24,04:11:39
40.069553,116.313401,0,110,40018.1747916667,2009-07-24,04:11:42
40.069551,116.313399,0,110,40018.1748148148,2009-07-24,04:11:44
40.069502,116.313306,0,110,40018.1748726852,2009-07-24,04:11:49
40.069355,116.312785,0,103,40018.1749305556,2009-07-24,04:11:54
40.069411,116.311852,0,104,40018.1749884259,2009-07-24,04:11:59
40.069513,116.310724,0,117,40018.1750462963,2009-07-24,04:12:04
40.069556,116.309691,0,134,40018.1751041667,2009-07-24,04:12:09
40.06958,116.30871,0,144,40018.175162037,2009-07-24,04:12:14
40.06961,116.30772,0,163,40018.1752199074,2009-07-24,04:12:19
40.06962,116.306766,0,162,40018.1752777778,2009-07-24,04:12:24
40.06968,116.305807,0,151,40018.1753356481,2009-07-24,04:12:29
40.069886,116.30486,0,153,40018.1753935185,2009-07-24,04:12:34
40.070233,116.303966,0,146,40018.1754513889,2009-07-24,04:12:39
40.070581,116.30307,0,141,40018.1755092593,2009-07-24,04:12:44
40.070825,116.3021,0,132,40018.1755671296,2009-07-24,04:12:49
40.070932,116.301036,0,128,40018.175625,2009-07-24,04:12:54
40.070896,116.299951,0,126,40018.1756828704,2009-07-24,04:12:59
40.070748,116.298906,0,124,40018.1757407407,2009-07-24,04:13:04
40.0704,116.297895,0,129,40018.1757986111,2009-07-24,04:13:09
40.069943,116.296974,0,136,40018.1758564815,2009-07-24,04:13:14
40.062175,116.29378,0,10,40018.1764351852,2009-07-24,04:14:04
40.061511,116.294414,0,36,40018.1764930556,2009-07-24,04:14:09
40.06086,116.295077,0,82,40018.1765509259,2009-07-24,04:14:14
40.060156,116.295571,0,37,40018.1766087963,2009-07-24,04:14:19
40.059413,116.295979,0,64,40018.1766666667,2009-07-24,04:14:24
40.058645,116.296404,0,83,40018.176724537,2009-07-24,04:14:29
40.057892,116.296812,0,79,40018.1767824074,2009-07-24,04:14:34
40.057135,116.297221,0,84,40018.1768402778,2009-07-24,04:14:39
40.056373,116.297621,0,83,40018.1768981481,2009-07-24,04:14:44
40.05568,116.298002,0,82,40018.1769560185,2009-07-24,04:14:49
40.054957,116.298391,0,73,40018.1770138889,2009-07-24,04:14:54
40.054259,116.298773,0,82,40018.1770717593,2009-07-24,04:14:59
40.053564,116.299148,0,81,40018.1771296296,2009-07-24,04:15:04
40.052859,116.299522,0,74,40018.1771875,2009-07-24,04:15:09
40.052217,116.299882,0,72,40018.1772453704,2009-07-24,04:15:14
40.051693,116.300182,0,68,40018.1773032407,2009-07-24,04:15:19
40.05124,116.300426,0,61,40018.1773611111,2009-07-24,04:15:24
40.050917,116.300618,0,56,40018.1774189815,2009-07-24,04:15:29
40.050684,116.300743,0,54,40018.1774768519,2009-07-24,04:15:34
40.050518,116.300801,0,50,40018.1775347222,2009-07-24,04:15:39
40.050431,116.30085,0,47,40018.1775925926,2009-07-24,04:15:44
40.0504,116.300836,0,43,40018.177650463,2009-07-24,04:15:49
40.05039,116.300841,0,38,40018.1777083333,2009-07-24,04:15:54
40.050397,116.300843,0,39,40018.1777662037,2009-07-24,04:15:59
40.050393,116.300844,0,41,40018.1778240741,2009-07-24,04:16:04
40.050393,116.300844,0,41,40018.1778587963,2009-07-24,04:16:07
40.050399,116.30084,0,41,40018.1778819444,2009-07-24,04:16:09
40.050386,116.300852,0,43,40018.1779398148,2009-07-24,04:16:14
40.050379,116.300854,0,43,40018.1779976852,2009-07-24,04:16:19
40.050373,116.300856,0,44,40018.1780555556,2009-07-24,04:16:24
40.050366,116.300858,0,44,40018.1781134259,2009-07-24,04:16:29
40.050368,116.300857,0,44,40018.1781712963,2009-07-24,04:16:34
40.050366,116.300859,0,44,40018.1782291667,2009-07-24,04:16:39
40.050365,116.30086,0,44,40018.178287037,2009-07-24,04:16:44
40.050365,116.30086,0,44,40018.1783217593,2009-07-24,04:16:47
40.05036,116.300862,0,44,40018.1783449074,2009-07-24,04:16:49
40.050347,116.300869,0,44,40018.1784027778,2009-07-24,04:16:54
40.050221,116.30091,0,44,40018.1784606481,2009-07-24,04:16:59
40.049631,116.301246,0,43,40018.1785185185,2009-07-24,04:17:04
40.048749,116.301765,0,45,40018.1785763889,2009-07-24,04:17:09
40.047853,116.302311,0,48,40018.1786342593,2009-07-24,04:17:14
40.047037,116.302954,0,41,40018.1786921296,2009-07-24,04:17:19
40.046306,116.303542,0,37,40018.17875,2009-07-24,04:17:24
40.045541,116.304153,0,38,40018.1788078704,2009-07-24,04:17:29
40.044796,116.304724,0,38,40018.1788657407,2009-07-24,04:17:34
40.044082,116.305269,0,39,40018.1789236111,2009-07-24,04:17:39
40.043366,116.305834,0,34,40018.1789814815,2009-07-24,04:17:44
40.042637,116.306381,0,39,40018.1790393519,2009-07-24,04:17:49
40.041884,116.306829,0,35,40018.1790972222,2009-07-24,04:17:54
40.041127,116.307219,0,27,40018.1791550926,2009-07-24,04:17:59
40.040347,116.307642,0,16,40018.179212963,2009-07-24,04:18:04
40.039598,116.308079,0,24,40018.1792708333,2009-07-24,04:18:09
40.038899,116.308688,0,33,40018.1793287037,2009-07-24,04:18:14
40.03828,116.309432,0,34,40018.1793865741,2009-07-24,04:18:19
40.037692,116.310115,0,24,40018.1794444444,2009-07-24,04:18:24
40.037176,116.310716,0,23,40018.1795023148,2009-07-24,04:18:29
40.036639,116.311205,0,28,40018.1795601852,2009-07-24,04:18:34
40.036082,116.311651,0,25,40018.1796180556,2009-07-24,04:18:39
40.035519,116.312085,0,28,40018.1796759259,2009-07-24,04:18:44
40.03495,116.312483,0,23,40018.1797337963,2009-07-24,04:18:49
40.034372,116.312843,0,15,40018.1797916667,2009-07-24,04:18:54
40.033789,116.313148,0,13,40018.179849537,2009-07-24,04:18:59
40.033228,116.313415,0,9,40018.1799074074,2009-07-24,04:19:04
40.032737,116.313586,0,-5,40018.1799652778,2009-07-24,04:19:09
40.03233,116.313749,0,9,40018.1800231481,2009-07-24,04:19:14
40.032024,116.313852,0,20,40018.1800810185,2009-07-24,04:19:19
40.031841,116.313902,0,27,40018.1801388889,2009-07-24,04:19:24
40.031749,116.313936,0,36,40018.1801967593,2009-07-24,04:19:29
40.031726,116.313955,0,41,40018.1802546296,2009-07-24,04:19:34
40.031726,116.313955,0,41,40018.1802893518,2009-07-24,04:19:37
40.031729,116.313954,0,42,40018.1803125,2009-07-24,04:19:39
40.031751,116.313944,0,43,40018.1803703704,2009-07-24,04:19:44
40.031751,116.313946,0,44,40018.1804282407,2009-07-24,04:19:49
40.031751,116.313946,0,44,40018.180462963,2009-07-24,04:19:52
40.031756,116.313945,0,45,40018.1804861111,2009-07-24,04:19:54
40.031736,116.313955,0,45,40018.1805439815,2009-07-24,04:19:59
40.031724,116.313967,0,45,40018.1806018518,2009-07-24,04:20:04
40.031697,116.31404,0,50,40018.1806597222,2009-07-24,04:20:09
40.031656,116.314111,0,58,40018.1807175926,2009-07-24,04:20:14
40.031589,116.314143,0,65,40018.180775463,2009-07-24,04:20:19
40.031378,116.31433,0,67,40018.1808333333,2009-07-24,04:20:24
40.030437,116.314593,0,73,40018.1808912037,2009-07-24,04:20:29
40.029531,116.314914,0,80,40018.1809490741,2009-07-24,04:20:34
40.028661,116.315265,0,83,40018.1810069444,2009-07-24,04:20:39
40.02782,116.315604,0,86,40018.1810648148,2009-07-24,04:20:44
40.026995,116.315912,0,82,40018.1811226852,2009-07-24,04:20:49
40.026195,116.316223,0,76,40018.1811805556,2009-07-24,04:20:54
40.025357,116.316546,0,72,40018.1812384259,2009-07-24,04:20:59
40.024532,116.31688,0,64,40018.1812962963,2009-07-24,04:21:04
40.023722,116.317194,0,61,40018.1813541667,2009-07-24,04:21:09
40.022908,116.317528,0,53,40018.181412037,2009-07-24,04:21:14
40.022116,116.317837,0,44,40018.1814699074,2009-07-24,04:21:19
40.021312,116.31813,0,44,40018.1815277778,2009-07-24,04:21:24
40.020507,116.318436,0,48,40018.1815856481,2009-07-24,04:21:29
40.019734,116.318764,0,53,40018.1816435185,2009-07-24,04:21:34
40.018923,116.319081,0,58,40018.1817013889,2009-07-24,04:21:39
40.01811,116.319422,0,62,40018.1817592593,2009-07-24,04:21:44
40.017363,116.319891,0,64,40018.1818171296,2009-07-24,04:21:49
40.016673,116.320519,0,62,40018.181875,2009-07-24,04:21:54
40.016021,116.321229,0,59,40018.1819328704,2009-07-24,04:21:59
40.015356,116.321975,0,58,40018.1819907407,2009-07-24,04:22:04
40.014701,116.322711,0,62,40018.1820486111,2009-07-24,04:22:09
40.014028,116.323468,0,68,40018.1821064815,2009-07-24,04:22:14
40.01339,116.324178,0,71,40018.1821643518,2009-07-24,04:22:19
40.012714,116.324907,0,62,40018.1822222222,2009-07-24,04:22:24
40.012073,116.325615,0,59,40018.1822800926,2009-07-24,04:22:29
40.011434,116.326337,0,58,40018.182337963,2009-07-24,04:22:34
40.010802,116.327058,0,57,40018.1823958333,2009-07-24,04:22:39
40.010168,116.327754,0,57,40018.1824537037,2009-07-24,04:22:44
40.009526,116.328472,0,59,40018.1825115741,2009-07-24,04:22:49
40.00889,116.329195,0,60,40018.1825694444,2009-07-24,04:22:54
40.008228,116.329831,0,65,40018.1826273148,2009-07-24,04:22:59
40.007489,116.330368,0,66,40018.1826851852,2009-07-24,04:23:04
40.006696,116.330742,0,75,40018.1827430556,2009-07-24,04:23:09
40.005865,116.330986,0,79,40018.1828009259,2009-07-24,04:23:14
40.00504,116.331059,0,80,40018.1828587963,2009-07-24,04:23:19
40.00419,116.331101,0,84,40018.1829166667,2009-07-24,04:23:24
40.00334,116.331148,0,86,40018.182974537,2009-07-24,04:23:29
40.002494,116.331169,0,90,40018.1830324074,2009-07-24,04:23:34
40.001644,116.331189,0,100,40018.1830902778,2009-07-24,04:23:39
40.000801,116.331214,0,106,40018.1831481481,2009-07-24,04:23:44
39.999955,116.331261,0,115,40018.1832060185,2009-07-24,04:23:49
39.999107,116.331297,0,122,40018.1832638889,2009-07-24,04:23:54
39.998249,116.331334,0,128,40018.1833217593,2009-07-24,04:23:59
39.997406,116.331361,0,131,40018.1833796296,2009-07-24,04:24:04
39.996563,116.331388,0,130,40018.1834375,2009-07-24,04:24:09
39.995724,116.331419,0,138,40018.1834953704,2009-07-24,04:24:14
39.99493,116.331454,0,144,40018.1835532407,2009-07-24,04:24:19
39.994162,116.33148,0,144,40018.1836111111,2009-07-24,04:24:24
39.993465,116.331512,0,155,40018.1836689815,2009-07-24,04:24:29
39.992892,116.331534,0,162,40018.1837268519,2009-07-24,04:24:34
39.99246,116.331562,0,166,40018.1837847222,2009-07-24,04:24:39
39.992111,116.331576,0,165,40018.1838425926,2009-07-24,04:24:44
39.991865,116.33158,0,166,40018.183900463,2009-07-24,04:24:49
39.991738,116.331602,0,161,40018.1839583333,2009-07-24,04:24:54
39.991699,116.331591,0,157,40018.1840162037,2009-07-24,04:24:59
39.991699,116.331591,0,157,40018.1840509259,2009-07-24,04:25:02
39.991694,116.331584,0,156,40018.1840740741,2009-07-24,04:25:04
39.991703,116.331579,0,157,40018.1841319444,2009-07-24,04:25:09
39.991712,116.331573,0,157,40018.1841898148,2009-07-24,04:25:14
39.991719,116.331568,0,157,40018.1842476852,2009-07-24,04:25:19
39.991719,116.331568,0,157,40018.1842824074,2009-07-24,04:25:22
39.991715,116.331567,0,157,40018.1843055556,2009-07-24,04:25:24
39.991705,116.33157,0,158,40018.1843634259,2009-07-24,04:25:29
39.991703,116.331569,0,158,40018.1844212963,2009-07-24,04:25:34
39.991705,116.331566,0,158,40018.1844791667,2009-07-24,04:25:39
39.991701,116.331567,0,158,40018.184537037,2009-07-24,04:25:44
39.991695,116.331569,0,158,40018.1845949074,2009-07-24,04:25:49
39.991688,116.331572,0,159,40018.1846527778,2009-07-24,04:25:54
39.991688,116.331572,0,159,40018.1846875,2009-07-24,04:25:57
39.991686,116.331573,0,159,40018.1847106481,2009-07-24,04:25:59
39.991625,116.331571,0,160,40018.1847685185,2009-07-24,04:26:04
39.991416,116.331542,0,156,40018.1848263889,2009-07-24,04:26:09
39.990809,116.331665,0,156,40018.1848842593,2009-07-24,04:26:14
39.990227,116.331731,0,167,40018.1849421296,2009-07-24,04:26:19
39.989606,116.331774,0,164,40018.185,2009-07-24,04:26:24
39.988606,116.331755,0,174,40018.1850578704,2009-07-24,04:26:29
39.987671,116.331805,0,170,40018.1851157407,2009-07-24,04:26:34
39.986768,116.331857,0,170,40018.1851736111,2009-07-24,04:26:39
39.985849,116.331924,0,170,40018.1852314815,2009-07-24,04:26:44
39.984986,116.332045,0,161,40018.1852893519,2009-07-24,04:26:49
39.984121,116.332184,0,150,40018.1853472222,2009-07-24,04:26:54
39.983272,116.332324,0,140,40018.1854050926,2009-07-24,04:26:59
39.9824,116.332493,0,131,40018.185462963,2009-07-24,04:27:04
39.981554,116.332623,0,120,40018.1855208333,2009-07-24,04:27:09
39.980707,116.332743,0,105,40018.1855787037,2009-07-24,04:27:14
39.979855,116.332887,0,89,40018.1856365741,2009-07-24,04:27:19
39.979014,116.333045,0,76,40018.1856944444,2009-07-24,04:27:24
39.978209,116.333217,0,70,40018.1857523148,2009-07-24,04:27:29
39.97748,116.333404,0,65,40018.1858101852,2009-07-24,04:27:34
39.976864,116.333539,0,55,40018.1858680556,2009-07-24,04:27:39
39.976336,116.33364,0,47,40018.1859259259,2009-07-24,04:27:44
39.975904,116.333709,0,43,40018.1859837963,2009-07-24,04:27:49
39.975555,116.333766,0,39,40018.1860416667,2009-07-24,04:27:54
39.975303,116.333782,0,36,40018.186099537,2009-07-24,04:27:59
39.975175,116.333777,0,32,40018.1861574074,2009-07-24,04:28:04
39.975147,116.333766,0,31,40018.1862152778,2009-07-24,04:28:09
39.97513,116.333757,0,29,40018.1862731481,2009-07-24,04:28:14
39.97511,116.333753,0,22,40018.1863310185,2009-07-24,04:28:19
39.975114,116.333738,0,15,40018.1863888889,2009-07-24,04:28:24
39.975104,116.333742,0,13,40018.1864467593,2009-07-24,04:28:29
39.975084,116.33375,0,13,40018.1865046296,2009-07-24,04:28:34
39.975067,116.333755,0,12,40018.1865625,2009-07-24,04:28:39
39.975055,116.33376,0,12,40018.1866203704,2009-07-24,04:28:44
39.975036,116.333765,0,11,40018.1866782407,2009-07-24,04:28:49
39.974998,116.333772,0,11,40018.1867361111,2009-07-24,04:28:54
39.974968,116.333781,0,11,40018.1867939815,2009-07-24,04:28:59
39.974939,116.33379,0,11,40018.1868518519,2009-07-24,04:29:04
39.974912,116.333792,0,10,40018.1869097222,2009-07-24,04:29:09
39.974901,116.333796,0,9,40018.1869675926,2009-07-24,04:29:14
39.974889,116.333801,0,9,40018.187025463,2009-07-24,04:29:19
39.974878,116.333805,0,9,40018.1870833333,2009-07-24,04:29:24
39.974866,116.33381,0,9,40018.1871412037,2009-07-24,04:29:29
39.974863,116.33381,0,9,40018.1871990741,2009-07-24,04:29:34
39.974862,116.33381,0,9,40018.1872569444,2009-07-24,04:29:39
39.974859,116.333811,0,9,40018.1873148148,2009-07-24,04:29:44
39.974859,116.333811,0,9,40018.187349537,2009-07-24,04:29:47
39.974851,116.333815,0,9,40018.1873726852,2009-07-24,04:29:49
39.974832,116.333824,0,9,40018.1874305556,2009-07-24,04:29:54
39.974825,116.333826,0,9,40018.1874884259,2009-07-24,04:29:59
39.974825,116.333826,0,9,40018.1875231481,2009-07-24,04:30:02
39.974825,116.333825,0,9,40018.1875462963,2009-07-24,04:30:04
39.974809,116.333832,0,9,40018.1876041667,2009-07-24,04:30:09
39.974779,116.333842,0,9,40018.187662037,2009-07-24,04:30:14
39.974739,116.333859,0,9,40018.1877199074,2009-07-24,04:30:19
39.974658,116.33382,0,9,40018.1877777778,2009-07-24,04:30:24
39.974664,116.333787,0,10,40018.1878356481,2009-07-24,04:30:29
39.97468,116.33373,0,10,40018.1878935185,2009-07-24,04:30:34
39.974692,116.333689,0,10,40018.1879513889,2009-07-24,04:30:39
39.974696,116.333674,0,11,40018.1880092593,2009-07-24,04:30:44
39.974675,116.333661,0,11,40018.1880671296,2009-07-24,04:30:49
39.974647,116.3337,0,11,40018.188125,2009-07-24,04:30:54
39.974609,116.333728,0,11,40018.1881828704,2009-07-24,04:30:59
39.974596,116.333736,0,11,40018.1882407407,2009-07-24,04:31:04
39.974578,116.333803,0,11,40018.1882986111,2009-07-24,04:31:09
39.974571,116.333864,0,11,40018.1883564815,2009-07-24,04:31:14
39.97457,116.333882,0,11,40018.1884143518,2009-07-24,04:31:19
39.974564,116.333899,0,11,40018.1884722222,2009-07-24,04:31:24
39.97458,116.333892,0,11,40018.1885300926,2009-07-24,04:31:29
39.974065,116.333805,0,8,40018.1888773148,2009-07-24,04:31:59
39.97414,116.333826,0,7,40018.1889351852,2009-07-24,04:32:04
39.974155,116.333838,0,6,40018.1889930556,2009-07-24,04:32:09
39.97424,116.33384,0,7,40018.1890509259,2009-07-24,04:32:14
39.974281,116.333846,0,-77,40018.1891087963,2009-07-24,04:32:19
39.974428,116.333866,0,-14,40018.1891666667,2009-07-24,04:32:24
39.974522,116.333875,0,-2,40018.189224537,2009-07-24,04:32:29
39.974589,116.333877,0,-1,40018.1892824074,2009-07-24,04:32:34
39.974632,116.333868,0,-2,40018.1893402778,2009-07-24,04:32:39
39.974666,116.333846,0,-1,40018.1893981481,2009-07-24,04:32:44
39.974701,116.333807,0,-1,40018.1894560185,2009-07-24,04:32:49
39.974733,116.333773,0,-1,40018.1895138889,2009-07-24,04:32:54
39.974782,116.333767,0,-1,40018.1895717593,2009-07-24,04:32:59
39.97482,116.333785,0,-1,40018.1896296296,2009-07-24,04:33:04
39.974804,116.33384,0,0,40018.1896875,2009-07-24,04:33:09
39.974838,116.333947,0,0,40018.1897453704,2009-07-24,04:33:14
39.975131,116.333656,0,-34,40018.1899768518,2009-07-24,04:33:34
39.974903,116.333687,0,-5,40018.1900347222,2009-07-24,04:33:39
39.97483,116.333716,0,44,40018.1900925926,2009-07-24,04:33:44
39.974947,116.333738,0,129,40018.190150463,2009-07-24,04:33:49
39.975,116.333684,0,160,40018.1902083333,2009-07-24,04:33:54
39.974975,116.333641,0,172,40018.1902662037,2009-07-24,04:33:59
39.974938,116.333552,0,170,40018.1903240741,2009-07-24,04:34:04
39.974886,116.333472,0,178,40018.1903819444,2009-07-24,04:34:09
39.974853,116.333392,0,177,40018.1904398148,2009-07-24,04:34:14
39.974842,116.333325,0,174,40018.1904976852,2009-07-24,04:34:19
39.974832,116.333257,0,168,40018.1905555556,2009-07-24,04:34:24
39.974852,116.3332,0,162,40018.1906134259,2009-07-24,04:34:29
39.974813,116.3331,0,166,40018.1906712963,2009-07-24,04:34:34
39.974798,116.333029,0,164,40018.1907291667,2009-07-24,04:34:39
39.974787,116.33297,0,161,40018.190787037,2009-07-24,04:34:44
39.97481,116.332884,0,156,40018.1908449074,2009-07-24,04:34:49
39.97483,116.332777,0,153,40018.1909027778,2009-07-24,04:34:54
39.974824,116.33271,0,150,40018.1909606481,2009-07-24,04:34:59
39.974812,116.332661,0,148,40018.1910185185,2009-07-24,04:35:04
39.974832,116.332579,0,146,40018.1910763889,2009-07-24,04:35:09
39.974837,116.332478,0,150,40018.1911342593,2009-07-24,04:35:14
39.974831,116.332399,0,147,40018.1911921296,2009-07-24,04:35:19
39.974825,116.33231,0,157,40018.19125,2009-07-24,04:35:24
39.974813,116.332228,0,159,40018.1913078704,2009-07-24,04:35:29
39.974808,116.332149,0,158,40018.1913657407,2009-07-24,04:35:34
39.974776,116.332098,0,157,40018.1914236111,2009-07-24,04:35:39
39.974774,116.332048,0,161,40018.1914814815,2009-07-24,04:35:44
39.974707,116.332048,0,161,40018.1915393519,2009-07-24,04:35:49
39.974649,116.332057,0,162,40018.1915972222,2009-07-24,04:35:54
39.97458,116.332076,0,159,40018.1916550926,2009-07-24,04:35:59
39.974518,116.332038,0,165,40018.191712963,2009-07-24,04:36:04
39.974486,116.33201,0,166,40018.1917708333,2009-07-24,04:36:09
39.974448,116.331987,0,165,40018.1918287037,2009-07-24,04:36:14
39.974401,116.331985,0,162,40018.1918865741,2009-07-24,04:36:19
39.974333,116.331998,0,161,40018.1919444444,2009-07-24,04:36:24
39.974266,116.331995,0,161,40018.1920023148,2009-07-24,04:36:29
39.974211,116.331979,0,159,40018.1920601852,2009-07-24,04:36:34
39.974163,116.331976,0,157,40018.1921180556,2009-07-24,04:36:39
39.974128,116.331992,0,154,40018.1921759259,2009-07-24,04:36:44
39.974082,116.332008,0,150,40018.1922337963,2009-07-24,04:36:49
39.974024,116.331982,0,150,40018.1922916667,2009-07-24,04:36:54
39.973937,116.332032,0,147,40018.192349537,2009-07-24,04:36:59
39.973858,116.332051,0,142,40018.1924074074,2009-07-24,04:37:04
39.97377,116.332072,0,136,40018.1924652778,2009-07-24,04:37:09
39.973726,116.332074,0,131,40018.1925231481,2009-07-24,04:37:14
39.973633,116.331998,0,126,40018.1925810185,2009-07-24,04:37:19
39.97358,116.331986,0,120,40018.1926388889,2009-07-24,04:37:24
39.97355,116.33194,0,114,40018.1926967593,2009-07-24,04:37:29
39.973408,116.33195,0,110,40018.1927546296,2009-07-24,04:37:34
39.973348,116.33198,0,106,40018.1928125,2009-07-24,04:37:39
39.973322,116.332099,0,103,40018.1928703704,2009-07-24,04:37:44
39.973269,116.332163,0,99,40018.1929282407,2009-07-24,04:37:49
39.9732,116.332145,0,95,40018.1929861111,2009-07-24,04:37:54
39.973144,116.332122,0,91,40018.1930439815,2009-07-24,04:37:59
39.973081,116.332089,0,87,40018.1931018519,2009-07-24,04:38:04
39.973016,116.332087,0,83,40018.1931597222,2009-07-24,04:38:09
39.972941,116.332107,0,79,40018.1932175926,2009-07-24,04:38:14
39.974114,116.333475,0,54,40018.1991203704,2009-07-24,04:46:44
39.974081,116.333534,0,56,40018.1991782407,2009-07-24,04:46:49
39.974045,116.333628,0,59,40018.1992361111,2009-07-24,04:46:54
39.974027,116.333772,0,99,40018.1992939815,2009-07-24,04:46:59
39.97399,116.333843,0,110,40018.1993518519,2009-07-24,04:47:04
39.97399,116.333843,0,110,40018.1993865741,2009-07-24,04:47:07
39.973993,116.333845,0,110,40018.1994097222,2009-07-24,04:47:09
39.973984,116.333866,0,122,40018.1994675926,2009-07-24,04:47:14
39.973949,116.333911,0,132,40018.199525463,2009-07-24,04:47:19
39.973881,116.333981,0,136,40018.1995833333,2009-07-24,04:47:24
39.973776,116.334054,0,138,40018.1996412037,2009-07-24,04:47:29
39.97367,116.334107,0,140,40018.1996990741,2009-07-24,04:47:34
39.973601,116.334075,0,143,40018.1997569444,2009-07-24,04:47:39
39.973544,116.334005,0,145,40018.1998148148,2009-07-24,04:47:44
39.973488,116.333955,0,146,40018.1998726852,2009-07-24,04:47:49
39.973482,116.333925,0,147,40018.1999305556,2009-07-24,04:47:54
39.973482,116.333875,0,148,40018.1999884259,2009-07-24,04:47:59
39.973717,116.333622,0,161,40018.201087963,2009-07-24,04:49:34
39.973655,116.333952,0,175,40018.2011458333,2009-07-24,04:49:39
39.973643,116.333928,0,180,40018.2012037037,2009-07-24,04:49:44
39.973633,116.333794,0,164,40018.2012615741,2009-07-24,04:49:49
39.973611,116.333666,0,156,40018.2013194444,2009-07-24,04:49:54
39.973541,116.333701,0,141,40018.2013773148,2009-07-24,04:49:59
39.973494,116.333784,0,128,40018.2014351852,2009-07-24,04:50:04
39.973504,116.333822,0,122,40018.2014930556,2009-07-24,04:50:09
39.973514,116.33383,0,130,40018.2015509259,2009-07-24,04:50:14
39.973515,116.33382,0,135,40018.2016087963,2009-07-24,04:50:19
39.973545,116.333841,0,138,40018.2016666667,2009-07-24,04:50:24
39.973534,116.333871,0,140,40018.201724537,2009-07-24,04:50:29
39.973517,116.333857,0,139,40018.2017824074,2009-07-24,04:50:34
39.973512,116.333858,0,139,40018.2018402778,2009-07-24,04:50:39
39.973504,116.333859,0,139,40018.2018981481,2009-07-24,04:50:44
39.973501,116.33386,0,139,40018.2019560185,2009-07-24,04:50:49
39.973505,116.33386,0,139,40018.2020138889,2009-07-24,04:50:54
39.973507,116.333858,0,139,40018.2020717593,2009-07-24,04:50:59
39.973507,116.333858,0,139,40018.2021064815,2009-07-24,04:51:02
39.973504,116.333857,0,140,40018.2021296296,2009-07-24,04:51:04
39.97347,116.333838,0,138,40018.2021875,2009-07-24,04:51:09
39.973459,116.333831,0,137,40018.2022453704,2009-07-24,04:51:14
39.973458,116.333822,0,138,40018.2023032407,2009-07-24,04:51:19
39.973435,116.333886,0,135,40018.2023611111,2009-07-24,04:51:24
39.973429,116.333887,0,135,40018.2024189815,2009-07-24,04:51:29
39.973423,116.333886,0,135,40018.2024768519,2009-07-24,04:51:34
39.973424,116.333884,0,135,40018.2025347222,2009-07-24,04:51:39
39.973423,116.333882,0,135,40018.2025925926,2009-07-24,04:51:44
39.973425,116.333879,0,135,40018.202650463,2009-07-24,04:51:49
39.973421,116.333878,0,134,40018.2027083333,2009-07-24,04:51:54
39.97342,116.333878,0,134,40018.2027662037,2009-07-24,04:51:59
39.97342,116.333878,0,134,40018.2028009259,2009-07-24,04:52:02
39.973423,116.333876,0,134,40018.2028240741,2009-07-24,04:52:04
39.973396,116.333794,0,125,40018.2028819444,2009-07-24,04:52:09
39.973392,116.333782,0,119,40018.2029398148,2009-07-24,04:52:14
39.973392,116.333782,0,119,40018.202974537,2009-07-24,04:52:17
39.97339,116.333782,0,119,40018.2029976852,2009-07-24,04:52:19
39.973399,116.333781,0,119,40018.2030555556,2009-07-24,04:52:24
39.973408,116.33378,0,120,40018.2031134259,2009-07-24,04:52:29
39.973408,116.33378,0,120,40018.2031481481,2009-07-24,04:52:32
39.973416,116.333779,0,120,40018.2031712963,2009-07-24,04:52:34
39.973397,116.333782,0,121,40018.2032291667,2009-07-24,04:52:39
39.9733,116.333783,0,121,40018.203287037,2009-07-24,04:52:44
39.973192,116.333825,0,121,40018.2033449074,2009-07-24,04:52:49
39.973164,116.333941,0,124,40018.2034027778,2009-07-24,04:52:54
39.973181,116.333955,0,125,40018.2034606481,2009-07-24,04:52:59
39.973205,116.333964,0,126,40018.2035185185,2009-07-24,04:53:04
39.973205,116.333964,0,126,40018.2035532407,2009-07-24,04:53:07
39.973203,116.333964,0,126,40018.2035763889,2009-07-24,04:53:09
39.973037,116.331706,0,452,40018.2053703704,2009-07-24,04:55:44
39.972711,116.332166,0,185,40018.2054282407,2009-07-24,04:55:49
39.972816,116.33208,0,225,40018.2054861111,2009-07-24,04:55:54
39.972926,116.331983,0,261,40018.2055439815,2009-07-24,04:55:59
39.973005,116.331972,0,269,40018.2056018518,2009-07-24,04:56:04
39.973162,116.331928,0,279,40018.2056597222,2009-07-24,04:56:09
39.973229,116.331928,0,280,40018.2057175926,2009-07-24,04:56:14
39.973304,116.331842,0,293,40018.205775463,2009-07-24,04:56:19
39.973408,116.331789,0,303,40018.2058333333,2009-07-24,04:56:24
39.973491,116.331768,0,310,40018.2058912037,2009-07-24,04:56:29
39.973542,116.331764,0,315,40018.2059490741,2009-07-24,04:56:34
39.973696,116.331695,0,327,40018.2060069444,2009-07-24,04:56:39
39.973817,116.331748,0,329,40018.2060648148,2009-07-24,04:56:44
39.973942,116.331808,0,350,40018.2061226852,2009-07-24,04:56:49
39.97406,116.331894,0,363,40018.2061805556,2009-07-24,04:56:54
39.974091,116.331937,0,371,40018.2062384259,2009-07-24,04:56:59
39.97414,116.33203,0,398,40018.2062962963,2009-07-24,04:57:04
39.97417,116.332122,0,416,40018.2063541667,2009-07-24,04:57:09
39.974226,116.332175,0,418,40018.206412037,2009-07-24,04:57:14
39.974285,116.332197,0,415,40018.2064699074,2009-07-24,04:57:19
39.974321,116.332195,0,417,40018.2065277778,2009-07-24,04:57:24
39.974295,116.332145,0,414,40018.2065856481,2009-07-24,04:57:29
39.974473,116.332033,0,392,40018.2066435185,2009-07-24,04:57:34
39.974563,116.33201,0,391,40018.2067013889,2009-07-24,04:57:39
39.974614,116.332002,0,396,40018.2067592593,2009-07-24,04:57:44
39.974649,116.331974,0,388,40018.2068171296,2009-07-24,04:57:49
39.97467,116.331967,0,391,40018.206875,2009-07-24,04:57:54
39.974786,116.33197,0,368,40018.2069328704,2009-07-24,04:57:59
39.974809,116.332063,0,362,40018.2069907407,2009-07-24,04:58:04
39.974823,116.332129,0,359,40018.2070486111,2009-07-24,04:58:09
39.974831,116.332215,0,355,40018.2071064815,2009-07-24,04:58:14
39.974819,116.332298,0,349,40018.2071643519,2009-07-24,04:58:19
39.974807,116.332387,0,344,40018.2072222222,2009-07-24,04:58:24
39.974819,116.332476,0,325,40018.2072800926,2009-07-24,04:58:29
39.97484,116.332578,0,299,40018.207337963,2009-07-24,04:58:34
39.974855,116.332638,0,284,40018.2073958333,2009-07-24,04:58:39
39.974867,116.332704,0,272,40018.2074537037,2009-07-24,04:58:44
39.974893,116.33274,0,265,40018.2075115741,2009-07-24,04:58:49
39.974898,116.332784,0,257,40018.2075694444,2009-07-24,04:58:54
39.974889,116.332852,0,255,40018.2076273148,2009-07-24,04:58:59
39.974865,116.332973,0,256,40018.2076851852,2009-07-24,04:59:04
39.974842,116.333052,0,255,40018.2077430556,2009-07-24,04:59:09
39.974812,116.333131,0,252,40018.2078009259,2009-07-24,04:59:14
39.974794,116.333204,0,252,40018.2078587963,2009-07-24,04:59:19
39.974799,116.333313,0,251,40018.2079166667,2009-07-24,04:59:24
39.974797,116.333388,0,246,40018.207974537,2009-07-24,04:59:29
39.974812,116.333451,0,244,40018.2080324074,2009-07-24,04:59:34
39.974798,116.333508,0,243,40018.2080902778,2009-07-24,04:59:39
39.974779,116.33359,0,245,40018.2081481481,2009-07-24,04:59:44
39.974774,116.333669,0,243,40018.2082060185,2009-07-24,04:59:49
39.974772,116.333721,0,243,40018.2082638889,2009-07-24,04:59:54
39.974788,116.333768,0,242,40018.2083217593,2009-07-24,04:59:59
39.974819,116.333788,0,242,40018.2083796296,2009-07-24,05:00:04
39.974856,116.333782,0,241,40018.2084375,2009-07-24,05:00:09
39.974868,116.333778,0,241,40018.2084953704,2009-07-24,05:00:14
39.974868,116.333778,0,241,40018.2085300926,2009-07-24,05:00:17
39.97487,116.333779,0,242,40018.2085532407,2009-07-24,05:00:19
39.97488,116.333779,0,242,40018.2086111111,2009-07-24,05:00:24
39.974967,116.333773,0,243,40018.2086689815,2009-07-24,05:00:29
39.975033,116.333765,0,244,40018.2087268519,2009-07-24,05:00:34
39.97509,116.333743,0,246,40018.2087847222,2009-07-24,05:00:39
39.975117,116.333738,0,248,40018.2088425926,2009-07-24,05:00:44
39.975108,116.333747,0,250,40018.208900463,2009-07-24,05:00:49
39.975081,116.333731,0,253,40018.2089583333,2009-07-24,05:00:54
39.975068,116.333721,0,255,40018.2090162037,2009-07-24,05:00:59
39.975068,116.333721,0,255,40018.2090509259,2009-07-24,05:01:02
39.97506,116.333721,0,255,40018.2090740741,2009-07-24,05:01:04
39.975071,116.333768,0,254,40018.2091319444,2009-07-24,05:01:09
39.974972,116.33373,0,252,40018.2091898148,2009-07-24,05:01:14
39.974873,116.333676,0,251,40018.2092476852,2009-07-24,05:01:19
39.97477,116.333614,0,250,40018.2093055556,2009-07-24,05:01:24
39.974663,116.333643,0,250,40018.2093634259,2009-07-24,05:01:29
39.974595,116.333626,0,250,40018.2094212963,2009-07-24,05:01:34
39.972851,116.300623,0,178,40018.2239467593,2009-07-24,05:22:29
39.97273,116.300541,0,221,40018.2240046296,2009-07-24,05:22:34
39.972747,116.300498,0,214,40018.2240625,2009-07-24,05:22:39
39.972767,116.300454,0,210,40018.2241203704,2009-07-24,05:22:44
39.972735,116.300452,0,199,40018.2241782407,2009-07-24,05:22:49
39.972748,116.300425,0,208,40018.2242361111,2009-07-24,05:22:54
39.97271,116.30045,0,206,40018.2242939815,2009-07-24,05:22:59
39.972679,116.30048,0,205,40018.2243518519,2009-07-24,05:23:04
39.972661,116.300492,0,207,40018.2244097222,2009-07-24,05:23:09
39.972604,116.300446,0,206,40018.2244675926,2009-07-24,05:23:14
39.972533,116.300409,0,206,40018.224525463,2009-07-24,05:23:19
39.972474,116.300398,0,207,40018.2245833333,2009-07-24,05:23:24
39.972423,116.3004,0,208,40018.2246412037,2009-07-24,05:23:29
39.972354,116.300467,0,198,40018.2246990741,2009-07-24,05:23:34
39.972268,116.300633,0,175,40018.2247569444,2009-07-24,05:23:39
39.972203,116.300674,0,161,40018.2248148148,2009-07-24,05:23:44
39.972162,116.300704,0,159,40018.2248726852,2009-07-24,05:23:49
39.97213,116.300786,0,154,40018.2249305556,2009-07-24,05:23:54
39.972069,116.300738,0,154,40018.2249884259,2009-07-24,05:23:59
39.972032,116.300776,0,154,40018.2250462963,2009-07-24,05:24:04
39.971991,116.300789,0,157,40018.2251041667,2009-07-24,05:24:09
39.971944,116.300768,0,156,40018.225162037,2009-07-24,05:24:14
39.971878,116.300755,0,157,40018.2252199074,2009-07-24,05:24:19
39.971833,116.300779,0,158,40018.2252777778,2009-07-24,05:24:24
39.971813,116.300817,0,156,40018.2253356481,2009-07-24,05:24:29
39.971773,116.300817,0,152,40018.2253935185,2009-07-24,05:24:34
39.971743,116.300886,0,147,40018.2254513889,2009-07-24,05:24:39
39.971726,116.300985,0,140,40018.2255092593,2009-07-24,05:24:44
39.971721,116.301128,0,138,40018.2255671296,2009-07-24,05:24:49
39.971725,116.30126,0,136,40018.225625,2009-07-24,05:24:54
39.971569,116.301191,0,97,40018.2256828704,2009-07-24,05:24:59
39.971534,116.301159,0,104,40018.2257407407,2009-07-24,05:25:04
39.971489,116.30101,0,109,40018.2257986111,2009-07-24,05:25:09
39.971428,116.300959,0,112,40018.2258564815,2009-07-24,05:25:14
39.971402,116.300905,0,112,40018.2259143519,2009-07-24,05:25:19
39.971371,116.300873,0,114,40018.2259722222,2009-07-24,05:25:24
39.97133,116.300848,0,118,40018.2260300926,2009-07-24,05:25:29
39.971283,116.30083,0,119,40018.226087963,2009-07-24,05:25:34
39.971262,116.300828,0,128,40018.2261458333,2009-07-24,05:25:39
39.97122,116.300878,0,129,40018.2262037037,2009-07-24,05:25:44
39.971167,116.30095,0,130,40018.2262615741,2009-07-24,05:25:49
39.97112,116.300991,0,130,40018.2263194444,2009-07-24,05:25:54
39.971054,116.300923,0,131,40018.2263773148,2009-07-24,05:25:59
39.970984,116.300873,0,133,40018.2264351852,2009-07-24,05:26:04
39.970912,116.300882,0,137,40018.2264930556,2009-07-24,05:26:09
39.970867,116.300929,0,138,40018.2265509259,2009-07-24,05:26:14
39.970825,116.300934,0,140,40018.2266087963,2009-07-24,05:26:19
39.970749,116.300881,0,147,40018.2266666667,2009-07-24,05:26:24
39.97069,116.300861,0,153,40018.226724537,2009-07-24,05:26:29
39.970613,116.300866,0,157,40018.2267824074,2009-07-24,05:26:34
39.97056,116.30085,0,162,40018.2268402778,2009-07-24,05:26:39
39.970518,116.300803,0,164,40018.2268981481,2009-07-24,05:26:44
39.970478,116.300811,0,166,40018.2269560185,2009-07-24,05:26:49
39.970442,116.300828,0,163,40018.2270138889,2009-07-24,05:26:54
39.97042,116.300857,0,161,40018.2270717593,2009-07-24,05:26:59
39.970362,116.300938,0,155,40018.2271296296,2009-07-24,05:27:04
39.970314,116.300993,0,156,40018.2271875,2009-07-24,05:27:09
39.970251,116.300981,0,162,40018.2272453704,2009-07-24,05:27:14
39.970183,116.300951,0,163,40018.2273032407,2009-07-24,05:27:19
39.970089,116.300906,0,165,40018.2273611111,2009-07-24,05:27:24
39.970039,116.300882,0,168,40018.2274189815,2009-07-24,05:27:29
39.970004,116.300859,0,171,40018.2274768518,2009-07-24,05:27:34
39.969998,116.300824,0,172,40018.2275347222,2009-07-24,05:27:39
39.969956,116.30082,0,170,40018.2275925926,2009-07-24,05:27:44
39.969898,116.300844,0,170,40018.227650463,2009-07-24,05:27:49
39.96983,116.300843,0,170,40018.2277083333,2009-07-24,05:27:54
39.969805,116.300873,0,168,40018.2277662037,2009-07-24,05:27:59
39.969758,116.300894,0,168,40018.2278240741,2009-07-24,05:28:04
39.969741,116.300915,0,165,40018.2278819444,2009-07-24,05:28:09
39.969712,116.300921,0,158,40018.2279398148,2009-07-24,05:28:14
39.969677,116.300932,0,152,40018.2279976852,2009-07-24,05:28:19
39.969629,116.300944,0,147,40018.2280555556,2009-07-24,05:28:24
39.969564,116.300933,0,143,40018.2281134259,2009-07-24,05:28:29
39.969531,116.300943,0,139,40018.2281712963,2009-07-24,05:28:34
39.969515,116.300992,0,138,40018.2282291667,2009-07-24,05:28:39
39.969484,116.30103,0,146,40018.228287037,2009-07-24,05:28:44
39.96948,116.301081,0,145,40018.2283449074,2009-07-24,05:28:49
39.969476,116.301131,0,146,40018.2284027778,2009-07-24,05:28:54
39.969459,116.30116,0,148,40018.2284606481,2009-07-24,05:28:59
39.969418,116.301196,0,153,40018.2285185185,2009-07-24,05:29:04
39.969403,116.301198,0,165,40018.2285763889,2009-07-24,05:29:09
39.969412,116.301279,0,171,40018.2286342593,2009-07-24,05:29:14
39.969399,116.301363,0,174,40018.2286921296,2009-07-24,05:29:19
39.969415,116.301428,0,172,40018.22875,2009-07-24,05:29:24
39.969402,116.301475,0,177,40018.2288078704,2009-07-24,05:29:29
39.969384,116.301481,0,176,40018.2288657407,2009-07-24,05:29:34
39.969355,116.301499,0,176,40018.2289236111,2009-07-24,05:29:39
39.969352,116.301524,0,175,40018.2289814815,2009-07-24,05:29:44
39.969357,116.301545,0,175,40018.2290393518,2009-07-24,05:29:49
39.96932,116.301466,0,175,40018.2290972222,2009-07-24,05:29:54
39.9693,116.3015,0,175,40018.2291550926,2009-07-24,05:29:59
39.969329,116.301528,0,175,40018.229212963,2009-07-24,05:30:04
39.969329,116.301653,0,177,40018.2292708333,2009-07-24,05:30:09
39.969327,116.301793,0,179,40018.2293287037,2009-07-24,05:30:14
39.969326,116.301808,0,179,40018.2293865741,2009-07-24,05:30:19
39.969299,116.301816,0,180,40018.2294444444,2009-07-24,05:30:24
39.969284,116.30179,0,183,40018.2295023148,2009-07-24,05:30:29
39.96925,116.301864,0,187,40018.2295601852,2009-07-24,05:30:34
39.96925,116.301864,0,187,40018.2295949074,2009-07-24,05:30:37
39.96925,116.301857,0,188,40018.2296180556,2009-07-24,05:30:39
39.969251,116.301843,0,188,40018.2296759259,2009-07-24,05:30:44
39.969249,116.301839,0,188,40018.2297337963,2009-07-24,05:30:49
39.969247,116.30184,0,188,40018.2297916667,2009-07-24,05:30:54
39.969247,116.30184,0,188,40018.2298263889,2009-07-24,05:30:57
39.969244,116.301843,0,188,40018.229849537,2009-07-24,05:30:59
39.969139,116.301622,0,187,40018.2299074074,2009-07-24,05:31:04
39.969001,116.301618,0,192,40018.2299652778,2009-07-24,05:31:09
39.968927,116.301648,0,187,40018.2300231481,2009-07-24,05:31:14
39.968838,116.301645,0,183,40018.2300810185,2009-07-24,05:31:19
39.968797,116.301634,0,175,40018.2301388889,2009-07-24,05:31:24
39.968796,116.301605,0,169,40018.2301967593,2009-07-24,05:31:29
39.968799,116.301573,0,165,40018.2302546296,2009-07-24,05:31:34
39.968801,116.301562,0,164,40018.2303125,2009-07-24,05:31:39
39.968807,116.301562,0,163,40018.2303703704,2009-07-24,05:31:44
39.968807,116.301562,0,163,40018.2304050926,2009-07-24,05:31:47
39.968808,116.301562,0,163,40018.2304282407,2009-07-24,05:31:49
39.968807,116.301575,0,162,40018.2304861111,2009-07-24,05:31:54
39.968806,116.301585,0,162,40018.2305439815,2009-07-24,05:31:59
39.968806,116.301595,0,162,40018.2306018519,2009-07-24,05:32:04
39.968852,116.301718,0,162,40018.2306597222,2009-07-24,05:32:09
39.968918,116.301848,0,163,40018.2307175926,2009-07-24,05:32:14
39.968946,116.301984,0,163,40018.230775463,2009-07-24,05:32:19
39.968914,116.302,0,163,40018.2308333333,2009-07-24,05:32:24
39.968845,116.301898,0,164,40018.2308912037,2009-07-24,05:32:29
39.968796,116.301796,0,165,40018.2309490741,2009-07-24,05:32:34
39.968763,116.301709,0,165,40018.2310069444,2009-07-24,05:32:39
39.968739,116.301663,0,166,40018.2310648148,2009-07-24,05:32:44
39.968745,116.301652,0,166,40018.2311226852,2009-07-24,05:32:49
39.9687,116.301606,0,167,40018.2311805556,2009-07-24,05:32:54
39.968678,116.301584,0,167,40018.2312384259,2009-07-24,05:32:59
39.968678,116.301578,0,167,40018.2312962963,2009-07-24,05:33:04
39.968677,116.301575,0,167,40018.2313541667,2009-07-24,05:33:09
39.968677,116.301569,0,167,40018.231412037,2009-07-24,05:33:14
39.968677,116.301569,0,167,40018.2314467593,2009-07-24,05:33:17
39.968676,116.301576,0,167,40018.2314699074,2009-07-24,05:33:19
39.968662,116.301592,0,168,40018.2315277778,2009-07-24,05:33:24
39.96866,116.30166,0,168,40018.2315856481,2009-07-24,05:33:29
39.968666,116.301707,0,170,40018.2316435185,2009-07-24,05:33:34
39.968628,116.301685,0,171,40018.2317013889,2009-07-24,05:33:39
39.968608,116.301666,0,172,40018.2317592593,2009-07-24,05:33:44
39.968601,116.301643,0,172,40018.2318171296,2009-07-24,05:33:49
39.968576,116.301544,0,172,40018.231875,2009-07-24,05:33:54
39.968571,116.30146,0,173,40018.2319328704,2009-07-24,05:33:59
39.968683,116.301716,0,177,40018.2339583333,2009-07-24,05:36:54
39.968733,116.301754,0,177,40018.2340162037,2009-07-24,05:36:59
39.968738,116.301709,0,179,40018.2340740741,2009-07-24,05:37:04
39.96873,116.301674,0,180,40018.2341319444,2009-07-24,05:37:09
39.96873,116.301674,0,180,40018.2341666667,2009-07-24,05:37:12
39.96873,116.301669,0,180,40018.2341898148,2009-07-24,05:37:14
39.968726,116.301644,0,181,40018.2342476852,2009-07-24,05:37:19
39.968675,116.301557,0,183,40018.2343055556,2009-07-24,05:37:24
39.968633,116.301486,0,184,40018.2343634259,2009-07-24,05:37:29
39.968634,116.301472,0,184,40018.2344212963,2009-07-24,05:37:34
39.96862,116.301413,0,185,40018.2344791667,2009-07-24,05:37:39
39.968595,116.301378,0,185,40018.234537037,2009-07-24,05:37:44
39.968595,116.301378,0,185,40018.2345717593,2009-07-24,05:37:47
39.968591,116.301379,0,185,40018.2345949074,2009-07-24,05:37:49
39.9686,116.30135,0,185,40018.2346527778,2009-07-24,05:37:54
39.96862,116.301359,0,185,40018.2347106481,2009-07-24,05:37:59
39.96862,116.301359,0,185,40018.2347685185,2009-07-24,05:38:04
39.96862,116.301359,0,185,40018.2348032407,2009-07-24,05:38:07
39.96862,116.301366,0,185,40018.2348263889,2009-07-24,05:38:09
39.968636,116.301427,0,184,40018.2348842593,2009-07-24,05:38:14
39.968681,116.301523,0,184,40018.2349421296,2009-07-24,05:38:19
39.968697,116.30155,0,184,40018.235,2009-07-24,05:38:24
39.968702,116.301529,0,184,40018.2350578704,2009-07-24,05:38:29
39.968706,116.301516,0,185,40018.2351157407,2009-07-24,05:38:34
39.968708,116.30149,0,185,40018.2351736111,2009-07-24,05:38:39
39.968724,116.301459,0,185,40018.2352314815,2009-07-24,05:38:44
39.968722,116.301425,0,185,40018.2352893518,2009-07-24,05:38:49
39.968714,116.301383,0,185,40018.2353472222,2009-07-24,05:38:54
39.968714,116.301383,0,185,40018.2353819444,2009-07-24,05:38:57
39.968707,116.301377,0,184,40018.2354050926,2009-07-24,05:38:59
39.968708,116.301398,0,184,40018.235462963,2009-07-24,05:39:04
39.968708,116.301401,0,184,40018.2355208333,2009-07-24,05:39:09
39.968708,116.301401,0,184,40018.2355555556,2009-07-24,05:39:12
39.968711,116.301395,0,184,40018.2355787037,2009-07-24,05:39:14
39.968704,116.30143,0,184,40018.2356365741,2009-07-24,05:39:19
39.968704,116.301444,0,184,40018.2356944444,2009-07-24,05:39:24
39.968717,116.301471,0,185,40018.2357523148,2009-07-24,05:39:29
39.968736,116.301518,0,185,40018.2358101852,2009-07-24,05:39:34
39.968775,116.301627,0,185,40018.2358680556,2009-07-24,05:39:39
39.968801,116.30175,0,186,40018.2359259259,2009-07-24,05:39:44
39.968825,116.301816,0,186,40018.2359837963,2009-07-24,05:39:49
39.968836,116.301856,0,185,40018.2360416667,2009-07-24,05:39:54
39.968821,116.301873,0,183,40018.236099537,2009-07-24,05:39:59
39.968813,116.301901,0,182,40018.2361574074,2009-07-24,05:40:04
39.968792,116.301826,0,181,40018.2362152778,2009-07-24,05:40:09
39.968751,116.301703,0,179,40018.2362731481,2009-07-24,05:40:14
39.968718,116.301548,0,178,40018.2363310185,2009-07-24,05:40:19
39.968688,116.301451,0,179,40018.2363888889,2009-07-24,05:40:24
39.968634,116.30134,0,180,40018.2364467593,2009-07-24,05:40:29
39.968585,116.3012,0,181,40018.2365046296,2009-07-24,05:40:34
39.968584,116.301146,0,181,40018.2365625,2009-07-24,05:40:39
39.968605,116.301175,0,181,40018.2366203704,2009-07-24,05:40:44
39.968624,116.301229,0,181,40018.2366782407,2009-07-24,05:40:49
39.968666,116.301367,0,183,40018.2367361111,2009-07-24,05:40:54
39.968702,116.301576,0,185,40018.2367939815,2009-07-24,05:40:59
39.968724,116.301715,0,186,40018.2368518518,2009-07-24,05:41:04
39.968718,116.30176,0,187,40018.2369097222,2009-07-24,05:41:09
39.968717,116.301786,0,191,40018.2369675926,2009-07-24,05:41:14
39.968717,116.301786,0,191,40018.2370023148,2009-07-24,05:41:17
39.968713,116.301782,0,194,40018.237025463,2009-07-24,05:41:19
39.968704,116.301796,0,196,40018.2370833333,2009-07-24,05:41:24
39.96871,116.301815,0,195,40018.2371412037,2009-07-24,05:41:29
39.968724,116.301486,0,188,40018.2408449074,2009-07-24,05:46:49
39.968706,116.301399,0,187,40018.2409027778,2009-07-24,05:46:54
39.968702,116.30142,0,188,40018.2409606481,2009-07-24,05:46:59
39.968695,116.301462,0,188,40018.2410185185,2009-07-24,05:47:04
39.968695,116.301505,0,189,40018.2410763889,2009-07-24,05:47:09
39.968695,116.301505,0,189,40018.2411111111,2009-07-24,05:47:12
39.968695,116.301505,0,189,40018.2411342593,2009-07-24,05:47:14
39.968695,116.301566,0,190,40018.2411921296,2009-07-24,05:47:19
39.968707,116.301649,0,192,40018.24125,2009-07-24,05:47:24
39.968696,116.301707,0,192,40018.2413078704,2009-07-24,05:47:29
39.968698,116.301759,0,192,40018.2413657407,2009-07-24,05:47:34
39.968692,116.301776,0,192,40018.2414236111,2009-07-24,05:47:39
39.968673,116.301754,0,190,40018.2414814815,2009-07-24,05:47:44
39.96867,116.301744,0,190,40018.2415393519,2009-07-24,05:47:49
39.968678,116.301762,0,189,40018.2415972222,2009-07-24,05:47:54
39.968678,116.301762,0,189,40018.2416319444,2009-07-24,05:47:57
39.96868,116.30177,0,189,40018.2416550926,2009-07-24,05:47:59
39.968716,116.301777,0,187,40018.241712963,2009-07-24,05:48:04
39.968716,116.301743,0,185,40018.2417708333,2009-07-24,05:48:09
39.968716,116.301743,0,185,40018.2418055556,2009-07-24,05:48:12
39.968715,116.301749,0,185,40018.2418287037,2009-07-24,05:48:14
39.968699,116.301637,0,184,40018.2418865741,2009-07-24,05:48:19
39.968668,116.301481,0,184,40018.2419444444,2009-07-24,05:48:24
39.968651,116.301366,0,185,40018.2420023148,2009-07-24,05:48:29
39.968642,116.301347,0,186,40018.2420601852,2009-07-24,05:48:34
39.968629,116.301371,0,186,40018.2421180556,2009-07-24,05:48:39
39.968629,116.301371,0,186,40018.2421527778,2009-07-24,05:48:42
39.96863,116.301378,0,186,40018.2421759259,2009-07-24,05:48:44
39.9686,116.301348,0,185,40018.2422337963,2009-07-24,05:48:49
39.9686,116.30135,0,185,40018.2422916667,2009-07-24,05:48:54
39.9686,116.30135,0,185,40018.2423263889,2009-07-24,05:48:57
39.9686,116.301343,0,185,40018.242349537,2009-07-24,05:48:59
39.96861,116.301383,0,184,40018.2424074074,2009-07-24,05:49:04
39.968566,116.30125,0,184,40018.2424652778,2009-07-24,05:49:09
39.968561,116.301217,0,184,40018.2425231481,2009-07-24,05:49:14
39.968561,116.301217,0,184,40018.2425578704,2009-07-24,05:49:17
39.968555,116.301212,0,184,40018.2425810185,2009-07-24,05:49:19
39.968543,116.301178,0,184,40018.2426388889,2009-07-24,05:49:24
39.968538,116.301127,0,184,40018.2426967593,2009-07-24,05:49:29
39.968547,116.301121,0,184,40018.2427546296,2009-07-24,05:49:34
39.968594,116.301177,0,186,40018.2428125,2009-07-24,05:49:39
39.968645,116.301257,0,184,40018.2428703704,2009-07-24,05:49:44
39.968672,116.301307,0,184,40018.2429282407,2009-07-24,05:49:49
39.968682,116.301334,0,184,40018.2429861111,2009-07-24,05:49:54
39.968683,116.301353,0,184,40018.2430439815,2009-07-24,05:49:59
39.968683,116.301353,0,184,40018.2430787037,2009-07-24,05:50:02
39.968683,116.301354,0,184,40018.2431018518,2009-07-24,05:50:04
39.96866,116.301281,0,184,40018.2431597222,2009-07-24,05:50:09
39.968635,116.301243,0,184,40018.2432175926,2009-07-24,05:50:14
39.968684,116.301403,0,185,40018.243275463,2009-07-24,05:50:19
39.968783,116.301783,0,184,40018.2433333333,2009-07-24,05:50:24
39.96878,116.301869,0,184,40018.2433912037,2009-07-24,05:50:29
39.968767,116.301893,0,183,40018.2434490741,2009-07-24,05:50:34
39.968758,116.301914,0,185,40018.2435069444,2009-07-24,05:50:39
39.968763,116.301948,0,186,40018.2435648148,2009-07-24,05:50:44
39.968804,116.302011,0,186,40018.2436226852,2009-07-24,05:50:49
39.968818,116.302021,0,187,40018.2436805556,2009-07-24,05:50:54
39.968822,116.301997,0,187,40018.2437384259,2009-07-24,05:50:59
39.968822,116.301998,0,187,40018.2437962963,2009-07-24,05:51:04
39.968822,116.301998,0,187,40018.2438310185,2009-07-24,05:51:07
39.968819,116.301994,0,187,40018.2438541667,2009-07-24,05:51:09
39.96883,116.302007,0,186,40018.243912037,2009-07-24,05:51:14
39.968838,116.302041,0,186,40018.2439699074,2009-07-24,05:51:19
39.96884,116.302055,0,185,40018.2440277778,2009-07-24,05:51:24
39.968849,116.302053,0,184,40018.2440856481,2009-07-24,05:51:29
39.968849,116.302065,0,184,40018.2441435185,2009-07-24,05:51:34
39.968862,116.302112,0,184,40018.2442013889,2009-07-24,05:51:39
39.96885,116.302096,0,185,40018.2442592593,2009-07-24,05:51:44
39.968807,116.301998,0,182,40018.2443171296,2009-07-24,05:51:49
39.968736,116.301678,0,183,40018.244375,2009-07-24,05:51:54
39.968656,116.301355,0,184,40018.2444328704,2009-07-24,05:51:59
39.968598,116.301169,0,184,40018.2444907407,2009-07-24,05:52:04
39.968589,116.301379,0,186,40018.2446064815,2009-07-24,05:52:14
39.969132,116.303033,0,192,40018.2451273148,2009-07-24,05:52:59
39.969,116.302874,0,189,40018.2451851852,2009-07-24,05:53:04
39.968718,116.301417,0,429,40018.2459953704,2009-07-24,05:54:14
39.968766,116.301701,0,276,40018.2460532407,2009-07-24,05:54:19
39.968733,116.301731,0,247,40018.2461111111,2009-07-24,05:54:24
39.968733,116.301731,0,247,40018.2461458333,2009-07-24,05:54:27
39.968729,116.301724,0,241,40018.2461689815,2009-07-24,05:54:29
39.968724,116.301735,0,240,40018.2462268519,2009-07-24,05:54:34
39.968678,116.30178,0,236,40018.2462847222,2009-07-24,05:54:39
39.968674,116.301798,0,234,40018.2463425926,2009-07-24,05:54:44
39.96866,116.301789,0,246,40018.246400463,2009-07-24,05:54:49
39.968677,116.301818,0,231,40018.2464583333,2009-07-24,05:54:54
39.968644,116.301853,0,227,40018.2465162037,2009-07-24,05:54:59
39.968578,116.301876,0,234,40018.2465740741,2009-07-24,05:55:04
39.968473,116.301886,0,234,40018.2466319444,2009-07-24,05:55:09
39.968317,116.301909,0,232,40018.2466898148,2009-07-24,05:55:14
39.968296,116.301974,0,234,40018.2467476852,2009-07-24,05:55:19
39.968286,116.302023,0,235,40018.2468055556,2009-07-24,05:55:24
39.968289,116.302067,0,232,40018.2468634259,2009-07-24,05:55:29
39.968307,116.302076,0,227,40018.2469212963,2009-07-24,05:55:34
39.968306,116.302071,0,226,40018.2469791667,2009-07-24,05:55:39
39.968307,116.302069,0,226,40018.247037037,2009-07-24,05:55:44
39.968306,116.302072,0,226,40018.2470949074,2009-07-24,05:55:49
39.968306,116.302072,0,226,40018.2471527778,2009-07-24,05:55:54
39.968306,116.302072,0,226,40018.2472106481,2009-07-24,05:55:59
39.968306,116.302072,0,226,40018.2472685185,2009-07-24,05:56:04
39.968306,116.302072,0,226,40018.2473263889,2009-07-24,05:56:09
39.968307,116.302072,0,225,40018.2473842593,2009-07-24,05:56:14
39.968306,116.302071,0,225,40018.2474421296,2009-07-24,05:56:19
39.968306,116.302071,0,225,40018.2475,2009-07-24,05:56:24
39.968307,116.302071,0,225,40018.2475578704,2009-07-24,05:56:29
39.968306,116.302071,0,225,40018.2476157407,2009-07-24,05:56:34
39.968306,116.302071,0,225,40018.2476736111,2009-07-24,05:56:39
39.968306,116.30207,0,225,40018.2477314815,2009-07-24,05:56:44
39.968306,116.30207,0,225,40018.2477893519,2009-07-24,05:56:49
39.968306,116.30207,0,225,40018.2478472222,2009-07-24,05:56:54
39.968306,116.30207,0,225,40018.2478819444,2009-07-24,05:56:57
39.968307,116.30207,0,224,40018.2479050926,2009-07-24,05:56:59
39.968316,116.302092,0,220,40018.247962963,2009-07-24,05:57:04
39.968318,116.302157,0,215,40018.2480208333,2009-07-24,05:57:09
39.968334,116.302184,0,212,40018.2480787037,2009-07-24,05:57:14
39.968335,116.302161,0,220,40018.2481365741,2009-07-24,05:57:19
39.968335,116.302161,0,220,40018.2481712963,2009-07-24,05:57:22
39.968332,116.302167,0,220,40018.2481944444,2009-07-24,05:57:24
39.968313,116.302227,0,222,40018.2482523148,2009-07-24,05:57:29
39.968335,116.302233,0,224,40018.2483101852,2009-07-24,05:57:34
39.9683,116.302245,0,226,40018.2483680556,2009-07-24,05:57:39
39.968318,116.302255,0,230,40018.2484259259,2009-07-24,05:57:44
39.968318,116.302255,0,230,40018.2484606481,2009-07-24,05:57:47
39.968319,116.302255,0,231,40018.2484837963,2009-07-24,05:57:49
39.968386,116.302203,0,238,40018.2485416667,2009-07-24,05:57:54
39.968363,116.30215,0,239,40018.248599537,2009-07-24,05:57:59
39.968333,116.302226,0,239,40018.2486574074,2009-07-24,05:58:04
39.968307,116.302289,0,240,40018.2487152778,2009-07-24,05:58:09
39.968306,116.302342,0,238,40018.2487731481,2009-07-24,05:58:14
39.968304,116.302384,0,236,40018.2488310185,2009-07-24,05:58:19
39.968317,116.302429,0,233,40018.2488888889,2009-07-24,05:58:24
39.968303,116.302465,0,231,40018.2489467593,2009-07-24,05:58:29
39.968295,116.302509,0,229,40018.2490046296,2009-07-24,05:58:34
39.968297,116.302558,0,228,40018.2490625,2009-07-24,05:58:39
39.968274,116.302586,0,229,40018.2491203704,2009-07-24,05:58:44
39.96825,116.302609,0,231,40018.2491782407,2009-07-24,05:58:49
39.968283,116.302608,0,233,40018.2492361111,2009-07-24,05:58:54
39.968295,116.302564,0,240,40018.2492939815,2009-07-24,05:58:59
39.968295,116.302564,0,240,40018.2493287037,2009-07-24,05:59:02
39.968295,116.302572,0,240,40018.2493518519,2009-07-24,05:59:04
39.968285,116.302628,0,243,40018.2494097222,2009-07-24,05:59:09
39.968283,116.302658,0,244,40018.2494675926,2009-07-24,05:59:14
39.968282,116.302708,0,242,40018.249525463,2009-07-24,05:59:19
39.968276,116.302752,0,243,40018.2495833333,2009-07-24,05:59:24
39.968164,116.302933,0,246,40018.2496412037,2009-07-24,05:59:29
39.968146,116.303074,0,243,40018.2496990741,2009-07-24,05:59:34
39.968172,116.303112,0,241,40018.2497569444,2009-07-24,05:59:39
39.968198,116.303159,0,237,40018.2498148148,2009-07-24,05:59:44
39.968213,116.30317,0,236,40018.2498726852,2009-07-24,05:59:49
39.968234,116.303205,0,232,40018.2499305556,2009-07-24,05:59:54
39.968268,116.303252,0,231,40018.2499884259,2009-07-24,05:59:59
39.968313,116.303321,0,232,40018.2500462963,2009-07-24,06:00:04
39.968358,116.303376,0,237,40018.2501041667,2009-07-24,06:00:09
39.968414,116.303409,0,236,40018.250162037,2009-07-24,06:00:14
39.968498,116.303376,0,230,40018.2502199074,2009-07-24,06:00:19
39.96854,116.303363,0,225,40018.2502777778,2009-07-24,06:00:24
39.968549,116.303358,0,220,40018.2503356481,2009-07-24,06:00:29
39.96857,116.303345,0,224,40018.2503935185,2009-07-24,06:00:34
39.968588,116.303374,0,222,40018.2504513889,2009-07-24,06:00:39
39.968596,116.303396,0,222,40018.2505092593,2009-07-24,06:00:44
39.968591,116.30341,0,223,40018.2505671296,2009-07-24,06:00:49
39.968605,116.303481,0,221,40018.250625,2009-07-24,06:00:54
39.968605,116.303546,0,219,40018.2506828704,2009-07-24,06:00:59
39.968615,116.303603,0,216,40018.2507407407,2009-07-24,06:01:04
39.968616,116.303637,0,215,40018.2507986111,2009-07-24,06:01:09
39.968626,116.303699,0,212,40018.2508564815,2009-07-24,06:01:14
39.968635,116.303751,0,211,40018.2509143518,2009-07-24,06:01:19
39.968653,116.303845,0,208,40018.2509722222,2009-07-24,06:01:24
39.968674,116.303895,0,206,40018.2510300926,2009-07-24,06:01:29
39.968686,116.303952,0,207,40018.251087963,2009-07-24,06:01:34
39.968683,116.304,0,209,40018.2511458333,2009-07-24,06:01:39
39.968693,116.304058,0,211,40018.2512037037,2009-07-24,06:01:44
39.968705,116.304125,0,213,40018.2512615741,2009-07-24,06:01:49
39.968733,116.304203,0,214,40018.2513194444,2009-07-24,06:01:54
39.96872,116.304268,0,215,40018.2513773148,2009-07-24,06:01:59
39.968706,116.304348,0,223,40018.2514351852,2009-07-24,06:02:04
39.968644,116.304401,0,225,40018.2514930556,2009-07-24,06:02:09
39.968617,116.304413,0,221,40018.2515509259,2009-07-24,06:02:14
39.968579,116.304416,0,216,40018.2516087963,2009-07-24,06:02:19
39.968564,116.304404,0,217,40018.2516666667,2009-07-24,06:02:24
39.968553,116.304397,0,217,40018.251724537,2009-07-24,06:02:29
39.968543,116.304397,0,217,40018.2517824074,2009-07-24,06:02:34
39.968541,116.304406,0,217,40018.2518402778,2009-07-24,06:02:39
39.968541,116.304406,0,217,40018.251875,2009-07-24,06:02:42
39.96854,116.3044,0,217,40018.2518981481,2009-07-24,06:02:44
39.968492,116.304377,0,222,40018.2519560185,2009-07-24,06:02:49
39.968492,116.304377,0,222,40018.2519907407,2009-07-24,06:02:52
39.96849,116.304379,0,222,40018.2520138889,2009-07-24,06:02:54
39.968425,116.304387,0,223,40018.2520717593,2009-07-24,06:02:59
39.968352,116.304379,0,222,40018.2521296296,2009-07-24,06:03:04
39.9683,116.304375,0,226,40018.2521875,2009-07-24,06:03:09
39.968253,116.304439,0,229,40018.2522453704,2009-07-24,06:03:14
39.968252,116.304492,0,230,40018.2523032407,2009-07-24,06:03:19
39.968202,116.304543,0,232,40018.2523611111,2009-07-24,06:03:24
39.968154,116.304578,0,233,40018.2524189815,2009-07-24,06:03:29
39.968095,116.30463,0,233,40018.2524768518,2009-07-24,06:03:34
39.968058,116.304667,0,233,40018.2525347222,2009-07-24,06:03:39
39.968084,116.304698,0,233,40018.2525925926,2009-07-24,06:03:44
39.968073,116.304724,0,233,40018.252650463,2009-07-24,06:03:49
39.968052,116.304728,0,233,40018.2527083333,2009-07-24,06:03:54
39.968018,116.304718,0,233,40018.2527662037,2009-07-24,06:03:59
39.967956,116.304695,0,233,40018.2528240741,2009-07-24,06:04:04
39.967868,116.304684,0,234,40018.2528819444,2009-07-24,06:04:09
39.967757,116.304615,0,233,40018.2529398148,2009-07-24,06:04:14
39.967689,116.304629,0,233,40018.2529976852,2009-07-24,06:04:19
39.967623,116.304614,0,232,40018.2530555556,2009-07-24,06:04:24
39.967476,116.304612,0,236,40018.2531134259,2009-07-24,06:04:29
39.967426,116.304653,0,237,40018.2531712963,2009-07-24,06:04:34
39.967416,116.304736,0,237,40018.2532291667,2009-07-24,06:04:39
39.967483,116.304903,0,217,40018.253287037,2009-07-24,06:04:44
39.967486,116.304987,0,214,40018.2533449074,2009-07-24,06:04:49
39.967473,116.305049,0,208,40018.2534027778,2009-07-24,06:04:54
39.967474,116.305077,0,204,40018.2534606481,2009-07-24,06:04:59
39.967502,116.305099,0,198,40018.2535185185,2009-07-24,06:05:04
39.967515,116.305119,0,193,40018.2535763889,2009-07-24,06:05:09
39.967494,116.305175,0,195,40018.2536342593,2009-07-24,06:05:14
39.967462,116.305242,0,196,40018.2536921296,2009-07-24,06:05:19
39.967448,116.305269,0,197,40018.25375,2009-07-24,06:05:24
39.967409,116.305358,0,202,40018.2538078704,2009-07-24,06:05:29
39.96737,116.305481,0,213,40018.2538657407,2009-07-24,06:05:34
39.967352,116.305556,0,220,40018.2539236111,2009-07-24,06:05:39
39.967339,116.305582,0,223,40018.2539814815,2009-07-24,06:05:44
39.967339,116.305582,0,223,40018.2540162037,2009-07-24,06:05:47
39.967333,116.305577,0,231,40018.2540393519,2009-07-24,06:05:49
39.967362,116.305618,0,245,40018.2540972222,2009-07-24,06:05:54
39.967368,116.305643,0,251,40018.2541550926,2009-07-24,06:05:59
39.967352,116.305637,0,254,40018.254212963,2009-07-24,06:06:04
39.967326,116.305626,0,261,40018.2542708333,2009-07-24,06:06:09
39.967318,116.305629,0,263,40018.2543287037,2009-07-24,06:06:14
39.967318,116.305629,0,263,40018.2543634259,2009-07-24,06:06:17
39.967317,116.305626,0,264,40018.2543865741,2009-07-24,06:06:19
39.967325,116.305646,0,271,40018.2544444444,2009-07-24,06:06:24
39.967317,116.305679,0,277,40018.2545023148,2009-07-24,06:06:29
39.967318,116.305692,0,279,40018.2545601852,2009-07-24,06:06:34
39.967315,116.305756,0,284,40018.2546180556,2009-07-24,06:06:39
39.967299,116.305845,0,286,40018.2546759259,2009-07-24,06:06:44
39.967287,116.305827,0,295,40018.2547337963,2009-07-24,06:06:49
39.967258,116.30594,0,305,40018.2547916667,2009-07-24,06:06:54
39.967244,116.306024,0,313,40018.254849537,2009-07-24,06:06:59
39.967235,116.306081,0,319,40018.2549074074,2009-07-24,06:07:04
39.96725,116.306141,0,325,40018.2549652778,2009-07-24,06:07:09
39.967262,116.306154,0,325,40018.2550231481,2009-07-24,06:07:14
39.96727,116.306207,0,327,40018.2550810185,2009-07-24,06:07:19
39.96728,116.306248,0,326,40018.2551388889,2009-07-24,06:07:24
39.967302,116.306307,0,326,40018.2551967593,2009-07-24,06:07:29
39.967286,116.306304,0,324,40018.2552546296,2009-07-24,06:07:34
39.967286,116.306299,0,324,40018.2553125,2009-07-24,06:07:39
39.967286,116.306299,0,324,40018.2553472222,2009-07-24,06:07:42
39.967285,116.306298,0,324,40018.2553703704,2009-07-24,06:07:44
39.967255,116.306359,0,323,40018.2554282407,2009-07-24,06:07:49
39.96718,116.3065,0,318,40018.2554861111,2009-07-24,06:07:54
39.96711,116.306568,0,318,40018.2555439815,2009-07-24,06:07:59
39.967044,116.306601,0,318,40018.2556018519,2009-07-24,06:08:04
39.967016,116.306676,0,318,40018.2556597222,2009-07-24,06:08:09
39.96695,116.30671,0,317,40018.2557175926,2009-07-24,06:08:14
39.966916,116.306725,0,316,40018.255775463,2009-07-24,06:08:19
39.966908,116.306771,0,315,40018.2558333333,2009-07-24,06:08:24
39.966923,116.306835,0,314,40018.2558912037,2009-07-24,06:08:29
39.966942,116.306912,0,313,40018.2559490741,2009-07-24,06:08:34
39.966933,116.30693,0,310,40018.2560069444,2009-07-24,06:08:39
39.966903,116.306892,0,305,40018.2560648148,2009-07-24,06:08:44
39.966893,116.30691,0,300,40018.2561226852,2009-07-24,06:08:49
39.966904,116.306943,0,297,40018.2561805556,2009-07-24,06:08:54
39.966908,116.306992,0,294,40018.2562384259,2009-07-24,06:08:59
39.966914,116.307039,0,293,40018.2562962963,2009-07-24,06:09:04
39.966947,116.307051,0,289,40018.2563541667,2009-07-24,06:09:09
39.966961,116.307084,0,286,40018.256412037,2009-07-24,06:09:14
39.966954,116.30722,0,287,40018.2564699074,2009-07-24,06:09:19
39.96695,116.307333,0,289,40018.2565277778,2009-07-24,06:09:24
39.966959,116.307418,0,288,40018.2565856481,2009-07-24,06:09:29
39.966994,116.307521,0,286,40018.2566435185,2009-07-24,06:09:34
39.967047,116.307607,0,284,40018.2567013889,2009-07-24,06:09:39
39.967067,116.307672,0,277,40018.2567592593,2009-07-24,06:09:44
39.967083,116.307708,0,273,40018.2568171296,2009-07-24,06:09:49
39.967104,116.307755,0,269,40018.256875,2009-07-24,06:09:54
39.967105,116.307777,0,265,40018.2569328704,2009-07-24,06:09:59
39.967108,116.307812,0,262,40018.2569907407,2009-07-24,06:10:04
39.96712,116.307846,0,258,40018.2570486111,2009-07-24,06:10:09
39.967132,116.307904,0,249,40018.2571064815,2009-07-24,06:10:14
39.96713,116.307924,0,246,40018.2571643519,2009-07-24,06:10:19
39.96713,116.307926,0,246,40018.2572222222,2009-07-24,06:10:24
39.96713,116.307926,0,246,40018.2572569444,2009-07-24,06:10:27
39.967128,116.307934,0,247,40018.2572800926,2009-07-24,06:10:29
39.96713,116.307985,0,248,40018.257337963,2009-07-24,06:10:34
39.967129,116.308011,0,250,40018.2573958333,2009-07-24,06:10:39
39.967132,116.308037,0,250,40018.2574537037,2009-07-24,06:10:44
39.96712,116.30815,0,253,40018.2575115741,2009-07-24,06:10:49
39.967115,116.308215,0,256,40018.2575694444,2009-07-24,06:10:54
39.967042,116.308357,0,263,40018.2576273148,2009-07-24,06:10:59
39.967001,116.30845,0,267,40018.2576851852,2009-07-24,06:11:04
39.96701,116.308492,0,270,40018.2577430556,2009-07-24,06:11:09
39.96701,116.308546,0,272,40018.2578009259,2009-07-24,06:11:14
39.967012,116.308569,0,272,40018.2578587963,2009-07-24,06:11:19
39.967008,116.308637,0,275,40018.2579166667,2009-07-24,06:11:24
39.967003,116.308678,0,275,40018.257974537,2009-07-24,06:11:29
39.967008,116.308713,0,275,40018.2580324074,2009-07-24,06:11:34
39.967015,116.308769,0,275,40018.2580902778,2009-07-24,06:11:39
39.967023,116.308782,0,274,40018.2581481481,2009-07-24,06:11:44
39.967045,116.308877,0,266,40018.2582060185,2009-07-24,06:11:49
39.967107,116.308934,0,259,40018.2582638889,2009-07-24,06:11:54
39.967107,116.308934,0,259,40018.2582986111,2009-07-24,06:11:57
39.967108,116.308938,0,259,40018.2583217593,2009-07-24,06:11:59
39.967109,116.308948,0,259,40018.2583796296,2009-07-24,06:12:04
39.967118,116.308966,0,259,40018.2584375,2009-07-24,06:12:09
39.967163,116.308996,0,258,40018.2584953704,2009-07-24,06:12:14
39.967164,116.309001,0,258,40018.2585532407,2009-07-24,06:12:19
39.967165,116.309006,0,258,40018.2586111111,2009-07-24,06:12:24
39.967165,116.309006,0,258,40018.2586458333,2009-07-24,06:12:27
39.967165,116.309006,0,258,40018.2586689815,2009-07-24,06:12:29
39.967122,116.308998,0,195,40018.261099537,2009-07-24,06:15:59
39.967252,116.308988,0,202,40018.2611574074,2009-07-24,06:16:04
39.967288,116.308951,0,201,40018.2612152778,2009-07-24,06:16:09
39.967305,116.308886,0,197,40018.2612731481,2009-07-24,06:16:14
39.967275,116.308819,0,183,40018.2613310185,2009-07-24,06:16:19
39.967266,116.30879,0,182,40018.2613888889,2009-07-24,06:16:24
39.967246,116.308778,0,181,40018.2614467593,2009-07-24,06:16:29
39.967236,116.308789,0,191,40018.2615046296,2009-07-24,06:16:34
39.967075,116.308925,0,215,40018.2615625,2009-07-24,06:16:39
39.967054,116.308925,0,217,40018.2616203704,2009-07-24,06:16:44
39.967003,116.308924,0,223,40018.2616782407,2009-07-24,06:16:49
39.966974,116.308907,0,225,40018.2617361111,2009-07-24,06:16:54
39.966954,116.308863,0,226,40018.2617939815,2009-07-24,06:16:59
39.966938,116.308836,0,227,40018.2618518519,2009-07-24,06:17:04
39.966924,116.308789,0,233,40018.2619097222,2009-07-24,06:17:09
39.966922,116.308765,0,238,40018.2619675926,2009-07-24,06:17:14
39.966934,116.308684,0,239,40018.262025463,2009-07-24,06:17:19
39.966963,116.308549,0,240,40018.2620833333,2009-07-24,06:17:24
39.966986,116.308399,0,237,40018.2621412037,2009-07-24,06:17:29
39.966982,116.308301,0,234,40018.2621990741,2009-07-24,06:17:34
39.966972,116.308259,0,231,40018.2622569444,2009-07-24,06:17:39
39.966953,116.3082,0,228,40018.2623148148,2009-07-24,06:17:44
39.966955,116.308167,0,226,40018.2623726852,2009-07-24,06:17:49
39.967027,116.308081,0,228,40018.2624305556,2009-07-24,06:17:54
39.967115,116.308002,0,224,40018.2624884259,2009-07-24,06:17:59
39.967143,116.307954,0,224,40018.2625462963,2009-07-24,06:18:04
39.96719,116.307913,0,232,40018.2626041667,2009-07-24,06:18:09
39.96723,116.30791,0,242,40018.262662037,2009-07-24,06:18:14
39.967271,116.3079,0,247,40018.2627199074,2009-07-24,06:18:19
39.9673,116.307895,0,254,40018.2627777778,2009-07-24,06:18:24
39.967334,116.307901,0,261,40018.2628356481,2009-07-24,06:18:29
39.967374,116.30791,0,265,40018.2628935185,2009-07-24,06:18:34
39.967414,116.307906,0,272,40018.2629513889,2009-07-24,06:18:39
39.967483,116.307971,0,262,40018.2630092593,2009-07-24,06:18:44
39.967547,116.30807,0,252,40018.2630671296,2009-07-24,06:18:49
39.967603,116.308138,0,241,40018.263125,2009-07-24,06:18:54
39.967617,116.308208,0,240,40018.2631828704,2009-07-24,06:18:59
39.967612,116.30828,0,242,40018.2632407407,2009-07-24,06:19:04
39.96762,116.308303,0,244,40018.2632986111,2009-07-24,06:19:09
39.967632,116.308357,0,252,40018.2633564815,2009-07-24,06:19:14
39.967665,116.308398,0,253,40018.2634143519,2009-07-24,06:19:19
39.967698,116.308433,0,251,40018.2634722222,2009-07-24,06:19:24
39.96771,116.308471,0,242,40018.2635300926,2009-07-24,06:19:29
39.967709,116.308497,0,230,40018.263587963,2009-07-24,06:19:34
39.967712,116.308529,0,216,40018.2636458333,2009-07-24,06:19:39
39.967712,116.30859,0,202,40018.2637037037,2009-07-24,06:19:44
39.967742,116.30863,0,186,40018.2637615741,2009-07-24,06:19:49
39.967757,116.30863,0,176,40018.2638194444,2009-07-24,06:19:54
39.967784,116.308657,0,171,40018.2638773148,2009-07-24,06:19:59
39.967798,116.308659,0,174,40018.2639351852,2009-07-24,06:20:04
39.967788,116.308664,0,188,40018.2639930556,2009-07-24,06:20:09
39.967817,116.308668,0,198,40018.2640509259,2009-07-24,06:20:14
39.967848,116.308688,0,204,40018.2641087963,2009-07-24,06:20:19
39.967879,116.308704,0,218,40018.2641666667,2009-07-24,06:20:24
39.967909,116.30869,0,232,40018.264224537,2009-07-24,06:20:29
39.967937,116.308666,0,234,40018.2642824074,2009-07-24,06:20:34
39.967972,116.308632,0,234,40018.2643402778,2009-07-24,06:20:39
39.968014,116.30862,0,230,40018.2643981481,2009-07-24,06:20:44
39.96806,116.308626,0,228,40018.2644560185,2009-07-24,06:20:49
39.968109,116.308613,0,226,40018.2645138889,2009-07-24,06:20:54
39.968159,116.308627,0,227,40018.2645717593,2009-07-24,06:20:59
39.968211,116.308636,0,222,40018.2646296296,2009-07-24,06:21:04
39.968264,116.308653,0,216,40018.2646875,2009-07-24,06:21:09
39.968307,116.30863,0,211,40018.2647453704,2009-07-24,06:21:14
39.968324,116.308635,0,209,40018.2648032407,2009-07-24,06:21:19
39.968335,116.30866,0,206,40018.2648611111,2009-07-24,06:21:24
39.96835,116.308719,0,206,40018.2649189815,2009-07-24,06:21:29
39.968363,116.308792,0,209,40018.2649768519,2009-07-24,06:21:34
39.968366,116.308847,0,210,40018.2650347222,2009-07-24,06:21:39
39.968365,116.308871,0,210,40018.2650925926,2009-07-24,06:21:44
39.968341,116.30893,0,212,40018.265150463,2009-07-24,06:21:49
39.968347,116.308968,0,214,40018.2652083333,2009-07-24,06:21:54
39.968398,116.309031,0,211,40018.2652662037,2009-07-24,06:21:59
39.968406,116.309095,0,215,40018.2653240741,2009-07-24,06:22:04
39.968446,116.309135,0,213,40018.2653819444,2009-07-24,06:22:09
39.968474,116.30913,0,216,40018.2654398148,2009-07-24,06:22:14
39.968507,116.30913,0,217,40018.2654976852,2009-07-24,06:22:19
39.968568,116.309164,0,217,40018.2655555556,2009-07-24,06:22:24
39.968601,116.30917,0,218,40018.2656134259,2009-07-24,06:22:29
39.968652,116.309186,0,216,40018.2656712963,2009-07-24,06:22:34
39.968728,116.309159,0,210,40018.2657291667,2009-07-24,06:22:39
39.968751,116.309146,0,207,40018.265787037,2009-07-24,06:22:44
39.968787,116.309143,0,210,40018.2658449074,2009-07-24,06:22:49
39.968813,116.30917,0,217,40018.2659027778,2009-07-24,06:22:54
39.968811,116.309166,0,225,40018.2659606481,2009-07-24,06:22:59
39.968811,116.309166,0,225,40018.2659953704,2009-07-24,06:23:02
39.96881,116.309166,0,235,40018.2660185185,2009-07-24,06:23:04
39.968857,116.309138,0,243,40018.2660763889,2009-07-24,06:23:09
39.968901,116.309146,0,255,40018.2661342593,2009-07-24,06:23:14
39.968946,116.30914,0,258,40018.2661921296,2009-07-24,06:23:19
39.969017,116.309131,0,253,40018.26625,2009-07-24,06:23:24
39.96905,116.309079,0,254,40018.2663078704,2009-07-24,06:23:29
39.969092,116.309051,0,251,40018.2663657407,2009-07-24,06:23:34
39.969152,116.309016,0,240,40018.2664236111,2009-07-24,06:23:39
39.969207,116.309025,0,232,40018.2664814815,2009-07-24,06:23:44
39.969288,116.309136,0,221,40018.2665393518,2009-07-24,06:23:49
39.969325,116.309255,0,219,40018.2665972222,2009-07-24,06:23:54
39.969341,116.309348,0,218,40018.2666550926,2009-07-24,06:23:59
39.969373,116.309422,0,218,40018.266712963,2009-07-24,06:24:04
39.969413,116.309481,0,219,40018.2667708333,2009-07-24,06:24:09
39.969417,116.309569,0,216,40018.2668287037,2009-07-24,06:24:14
39.969434,116.309614,0,216,40018.2668865741,2009-07-24,06:24:19
39.96942,116.309607,0,218,40018.2669444444,2009-07-24,06:24:24
39.96942,116.309588,0,222,40018.2670023148,2009-07-24,06:24:29
39.969409,116.309594,0,224,40018.2670601852,2009-07-24,06:24:34
39.969409,116.309594,0,224,40018.2670949074,2009-07-24,06:24:37
39.969411,116.309592,0,224,40018.2671180556,2009-07-24,06:24:39
39.969411,116.309538,0,225,40018.2671759259,2009-07-24,06:24:44
39.969383,116.309537,0,228,40018.2672337963,2009-07-24,06:24:49
39.969414,116.309538,0,228,40018.2672916667,2009-07-24,06:24:54
39.969413,116.309545,0,228,40018.267349537,2009-07-24,06:24:59
39.969413,116.309545,0,228,40018.2673842593,2009-07-24,06:25:02
39.969413,116.309552,0,228,40018.2674074074,2009-07-24,06:25:04
39.969413,116.309562,0,228,40018.2674652778,2009-07-24,06:25:09
39.969412,116.309566,0,228,40018.2675231481,2009-07-24,06:25:14
39.969412,116.309566,0,228,40018.2675578704,2009-07-24,06:25:17
39.969411,116.309572,0,228,40018.2675810185,2009-07-24,06:25:19
39.969404,116.309562,0,228,40018.2676388889,2009-07-24,06:25:24
39.969339,116.309508,0,231,40018.2676967593,2009-07-24,06:25:29
39.969354,116.30946,0,234,40018.2677546296,2009-07-24,06:25:34
39.969385,116.309417,0,235,40018.2678125,2009-07-24,06:25:39
39.969455,116.30937,0,237,40018.2678703704,2009-07-24,06:25:44
39.96953,116.309351,0,238,40018.2679282407,2009-07-24,06:25:49
39.969574,116.309464,0,231,40018.2679861111,2009-07-24,06:25:54
39.969574,116.309464,0,231,40018.2680208333,2009-07-24,06:25:57
39.969577,116.309465,0,231,40018.2680439815,2009-07-24,06:25:59
39.969641,116.309516,0,225,40018.2681018518,2009-07-24,06:26:04
39.969701,116.309573,0,222,40018.2681597222,2009-07-24,06:26:09
39.969758,116.309597,0,222,40018.2682175926,2009-07-24,06:26:14
39.969807,116.309584,0,223,40018.268275463,2009-07-24,06:26:19
39.969871,116.309561,0,221,40018.2683333333,2009-07-24,06:26:24
39.96994,116.30955,0,219,40018.2683912037,2009-07-24,06:26:29
39.969967,116.309498,0,223,40018.2684490741,2009-07-24,06:26:34
39.970004,116.30946,0,223,40018.2685069444,2009-07-24,06:26:39
39.970043,116.309422,0,218,40018.2685648148,2009-07-24,06:26:44
39.970091,116.309413,0,209,40018.2686226852,2009-07-24,06:26:49
39.970119,116.309389,0,202,40018.2686805556,2009-07-24,06:26:54
39.970159,116.309385,0,201,40018.2687384259,2009-07-24,06:26:59
39.970198,116.30936,0,206,40018.2687962963,2009-07-24,06:27:04
39.970202,116.309316,0,204,40018.2688541667,2009-07-24,06:27:09
39.970175,116.309277,0,208,40018.268912037,2009-07-24,06:27:14
39.970186,116.309199,0,205,40018.2689699074,2009-07-24,06:27:19
39.970194,116.309122,0,202,40018.2690277778,2009-07-24,06:27:24
39.970195,116.30905,0,201,40018.2690856481,2009-07-24,06:27:29
39.970198,116.308965,0,202,40018.2691435185,2009-07-24,06:27:34
39.9702,116.308905,0,203,40018.2692013889,2009-07-24,06:27:39
39.970218,116.30885,0,204,40018.2692592593,2009-07-24,06:27:44
39.970231,116.308808,0,205,40018.2693171296,2009-07-24,06:27:49
39.970226,116.308777,0,205,40018.269375,2009-07-24,06:27:54
39.970245,116.308719,0,206,40018.2694328704,2009-07-24,06:27:59
39.970248,116.308661,0,209,40018.2694907407,2009-07-24,06:28:04
39.970256,116.308586,0,208,40018.2695486111,2009-07-24,06:28:09
39.970237,116.308532,0,206,40018.2696064815,2009-07-24,06:28:14
39.970236,116.308477,0,205,40018.2696643519,2009-07-24,06:28:19
39.970228,116.308421,0,205,40018.2697222222,2009-07-24,06:28:24
39.970234,116.308365,0,207,40018.2697800926,2009-07-24,06:28:29
39.970225,116.308318,0,205,40018.269837963,2009-07-24,06:28:34
39.970234,116.308266,0,211,40018.2698958333,2009-07-24,06:28:39
39.970241,116.308212,0,211,40018.2699537037,2009-07-24,06:28:44
39.970236,116.308169,0,213,40018.2700115741,2009-07-24,06:28:49
39.970228,116.308129,0,216,40018.2700694444,2009-07-24,06:28:54
39.9702,116.308107,0,220,40018.2701273148,2009-07-24,06:28:59
39.97021,116.308063,0,223,40018.2701851852,2009-07-24,06:29:04
39.970191,116.308023,0,224,40018.2702430556,2009-07-24,06:29:09
39.970175,116.307963,0,220,40018.2703009259,2009-07-24,06:29:14
39.970167,116.307914,0,217,40018.2703587963,2009-07-24,06:29:19
39.97016,116.307872,0,217,40018.2704166667,2009-07-24,06:29:24
39.970158,116.307817,0,217,40018.270474537,2009-07-24,06:29:29
39.970148,116.307759,0,218,40018.2705324074,2009-07-24,06:29:34
39.970129,116.307694,0,221,40018.2705902778,2009-07-24,06:29:39
39.970124,116.307631,0,221,40018.2706481481,2009-07-24,06:29:44
39.97011,116.307556,0,222,40018.2707060185,2009-07-24,06:29:49
39.970124,116.30749,0,225,40018.2707638889,2009-07-24,06:29:54
39.970124,116.307454,0,228,40018.2708217593,2009-07-24,06:29:59
39.970133,116.307404,0,228,40018.2708796296,2009-07-24,06:30:04
39.970149,116.307356,0,230,40018.2709375,2009-07-24,06:30:09
39.970142,116.307312,0,232,40018.2709953704,2009-07-24,06:30:14
39.970165,116.307247,0,230,40018.2710532407,2009-07-24,06:30:19
39.970185,116.30721,0,227,40018.2711111111,2009-07-24,06:30:24
39.9702,116.307182,0,222,40018.2711689815,2009-07-24,06:30:29
39.9702,116.307182,0,222,40018.2712037037,2009-07-24,06:30:32
39.970207,116.307187,0,224,40018.2712268519,2009-07-24,06:30:34
39.970219,116.307157,0,219,40018.2712847222,2009-07-24,06:30:39
39.970227,116.30711,0,214,40018.2713425926,2009-07-24,06:30:44
39.970247,116.307069,0,210,40018.271400463,2009-07-24,06:30:49
39.970268,116.307052,0,208,40018.2714583333,2009-07-24,06:30:54
39.970288,116.307096,0,206,40018.2715162037,2009-07-24,06:30:59
39.9703,116.307131,0,206,40018.2715740741,2009-07-24,06:31:04
39.970315,116.307153,0,205,40018.2716319444,2009-07-24,06:31:09
39.97036,116.307157,0,206,40018.2716898148,2009-07-24,06:31:14
39.9704,116.307136,0,202,40018.2717476852,2009-07-24,06:31:19
39.970463,116.307067,0,191,40018.2718055556,2009-07-24,06:31:24
39.970504,116.307039,0,186,40018.2718634259,2009-07-24,06:31:29
39.970548,116.307022,0,185,40018.2719212963,2009-07-24,06:31:34
39.970583,116.307032,0,187,40018.2719791667,2009-07-24,06:31:39
39.970609,116.307096,0,186,40018.272037037,2009-07-24,06:31:44
39.970633,116.307125,0,190,40018.2720949074,2009-07-24,06:31:49
39.970665,116.307132,0,194,40018.2721527778,2009-07-24,06:31:54
39.970695,116.307133,0,199,40018.2722106481,2009-07-24,06:31:59
39.970739,116.307127,0,198,40018.2722685185,2009-07-24,06:32:04
39.970805,116.307088,0,193,40018.2723263889,2009-07-24,06:32:09
39.970851,116.307073,0,192,40018.2723842593,2009-07-24,06:32:14
39.970888,116.307053,0,189,40018.2724421296,2009-07-24,06:32:19
39.970928,116.307068,0,182,40018.2725,2009-07-24,06:32:24
39.970977,116.307072,0,164,40018.2725578704,2009-07-24,06:32:29
39.971009,116.307078,0,162,40018.2726157407,2009-07-24,06:32:34
39.97105,116.307085,0,161,40018.2726736111,2009-07-24,06:32:39
39.971095,116.30707,0,158,40018.2727314815,2009-07-24,06:32:44
39.971142,116.307058,0,157,40018.2727893519,2009-07-24,06:32:49
39.971181,116.307051,0,160,40018.2728472222,2009-07-24,06:32:54
39.971212,116.307064,0,161,40018.2729050926,2009-07-24,06:32:59
39.971252,116.307069,0,163,40018.272962963,2009-07-24,06:33:04
39.971288,116.307052,0,165,40018.2730208333,2009-07-24,06:33:09
39.971342,116.307053,0,161,40018.2730787037,2009-07-24,06:33:14
39.971399,116.307028,0,152,40018.2731365741,2009-07-24,06:33:19
39.971458,116.306991,0,144,40018.2731944444,2009-07-24,06:33:24
39.971509,116.306994,0,142,40018.2732523148,2009-07-24,06:33:29
39.971547,116.307005,0,144,40018.2733101852,2009-07-24,06:33:34
39.971581,116.307035,0,147,40018.2733680556,2009-07-24,06:33:39
39.971606,116.307052,0,149,40018.2734259259,2009-07-24,06:33:44
39.971624,116.30707,0,154,40018.2734837963,2009-07-24,06:33:49
39.971628,116.30711,0,156,40018.2735416667,2009-07-24,06:33:54
39.971638,116.30714,0,157,40018.273599537,2009-07-24,06:33:59
39.971649,116.307143,0,157,40018.2736574074,2009-07-24,06:34:04
39.971648,116.307166,0,157,40018.2737152778,2009-07-24,06:34:09
39.971553,116.306846,0,253,40018.2810648148,2009-07-24,06:44:44
39.971543,116.306803,0,253,40018.2811226852,2009-07-24,06:44:49
39.971531,116.306763,0,253,40018.2811805556,2009-07-24,06:44:54
39.97152,116.306723,0,253,40018.2812384259,2009-07-24,06:44:59
39.971527,116.306661,0,253,40018.2812962963,2009-07-24,06:45:04
39.971534,116.30661,0,253,40018.2813541667,2009-07-24,06:45:09
39.971524,116.30654,0,253,40018.281412037,2009-07-24,06:45:14
39.971505,116.306447,0,252,40018.2814699074,2009-07-24,06:45:19
39.971448,116.30633,0,249,40018.2815277778,2009-07-24,06:45:24
39.971451,116.306231,0,246,40018.2815856481,2009-07-24,06:45:29
39.971431,116.30618,0,242,40018.2816435185,2009-07-24,06:45:34
39.971427,116.306137,0,239,40018.2817013889,2009-07-24,06:45:39
39.971459,116.306087,0,236,40018.2817592593,2009-07-24,06:45:44
39.97149,116.306063,0,234,40018.2818171296,2009-07-24,06:45:49
39.971512,116.306036,0,232,40018.281875,2009-07-24,06:45:54
39.971548,116.306004,0,229,40018.2819328704,2009-07-24,06:45:59
39.971571,116.305966,0,225,40018.2819907407,2009-07-24,06:46:04
39.971576,116.305945,0,222,40018.2820486111,2009-07-24,06:46:09
39.971577,116.305928,0,221,40018.2821064815,2009-07-24,06:46:14
39.971567,116.305883,0,221,40018.2821643518,2009-07-24,06:46:19
39.971574,116.305786,0,220,40018.2822222222,2009-07-24,06:46:24
39.971573,116.305721,0,222,40018.2822800926,2009-07-24,06:46:29
39.971554,116.305657,0,224,40018.282337963,2009-07-24,06:46:34
39.971532,116.305627,0,224,40018.2823958333,2009-07-24,06:46:39
39.971404,116.30539,0,230,40018.2824537037,2009-07-24,06:46:44
39.971386,116.305312,0,229,40018.2825115741,2009-07-24,06:46:49
39.971392,116.305256,0,231,40018.2825694444,2009-07-24,06:46:54
39.971409,116.305218,0,232,40018.2826273148,2009-07-24,06:46:59
39.971423,116.305183,0,233,40018.2826851852,2009-07-24,06:47:04
39.97145,116.305179,0,232,40018.2827430556,2009-07-24,06:47:09
39.971477,116.305146,0,232,40018.2828009259,2009-07-24,06:47:14
39.971513,116.305101,0,231,40018.2828587963,2009-07-24,06:47:19
39.971535,116.305059,0,231,40018.2829166667,2009-07-24,06:47:24
39.971548,116.305012,0,232,40018.282974537,2009-07-24,06:47:29
39.971592,116.304945,0,233,40018.2830324074,2009-07-24,06:47:34
39.971606,116.304862,0,235,40018.2830902778,2009-07-24,06:47:39
39.971567,116.304799,0,237,40018.2831481481,2009-07-24,06:47:44
39.97155,116.304729,0,240,40018.2832060185,2009-07-24,06:47:49
39.971527,116.304708,0,241,40018.2832638889,2009-07-24,06:47:54
39.971527,116.304708,0,241,40018.2832986111,2009-07-24,06:47:57
39.971526,116.304705,0,241,40018.2833217593,2009-07-24,06:47:59
39.971525,116.304694,0,241,40018.2833796296,2009-07-24,06:48:04
39.971523,116.304683,0,242,40018.2834375,2009-07-24,06:48:09
39.971523,116.304683,0,242,40018.2834722222,2009-07-24,06:48:12
39.971518,116.304675,0,242,40018.2834953704,2009-07-24,06:48:14
39.971516,116.304664,0,242,40018.2835532407,2009-07-24,06:48:19
39.971516,116.304664,0,242,40018.283587963,2009-07-24,06:48:22
39.971516,116.304661,0,242,40018.2836111111,2009-07-24,06:48:24
39.971508,116.304619,0,243,40018.2836689815,2009-07-24,06:48:29
39.971401,116.304463,0,247,40018.2837268518,2009-07-24,06:48:34
39.971321,116.304265,0,251,40018.2837847222,2009-07-24,06:48:39
39.971263,116.304117,0,257,40018.2838425926,2009-07-24,06:48:44
39.971228,116.304074,0,263,40018.283900463,2009-07-24,06:48:49
39.971228,116.304074,0,263,40018.2839351852,2009-07-24,06:48:52
39.971228,116.304068,0,263,40018.2839583333,2009-07-24,06:48:54
39.971256,116.303966,0,267,40018.2840162037,2009-07-24,06:48:59
39.971262,116.30387,0,268,40018.2840740741,2009-07-24,06:49:04
39.971291,116.303786,0,268,40018.2841319444,2009-07-24,06:49:09
39.971289,116.303897,0,264,40018.2841898148,2009-07-24,06:49:14
39.971242,116.303907,0,261,40018.2842476852,2009-07-24,06:49:19
39.971124,116.303834,0,266,40018.2843055556,2009-07-24,06:49:24
39.971006,116.303764,0,263,40018.2843634259,2009-07-24,06:49:29
39.970819,116.303635,0,255,40018.2844212963,2009-07-24,06:49:34
39.970752,116.303541,0,255,40018.2844791667,2009-07-24,06:49:39
39.970722,116.303483,0,253,40018.284537037,2009-07-24,06:49:44
39.970722,116.303446,0,254,40018.2845949074,2009-07-24,06:49:49
39.970746,116.303377,0,253,40018.2846527778,2009-07-24,06:49:54
39.970758,116.303313,0,252,40018.2847106481,2009-07-24,06:49:59
39.970773,116.303275,0,252,40018.2847685185,2009-07-24,06:50:04
39.970803,116.303275,0,251,40018.2848263889,2009-07-24,06:50:09
39.970885,116.303274,0,249,40018.2848842593,2009-07-24,06:50:14
39.971004,116.303268,0,248,40018.2849421296,2009-07-24,06:50:19
39.971076,116.303187,0,248,40018.285,2009-07-24,06:50:24
39.971077,116.303131,0,249,40018.2850578704,2009-07-24,06:50:29
39.971103,116.303002,0,249,40018.2851157407,2009-07-24,06:50:34
39.971138,116.302868,0,246,40018.2851736111,2009-07-24,06:50:39
39.971193,116.302776,0,246,40018.2852314815,2009-07-24,06:50:44
39.971211,116.302731,0,247,40018.2852893519,2009-07-24,06:50:49
39.971215,116.3027,0,247,40018.2853472222,2009-07-24,06:50:54
39.971073,116.302323,0,248,40018.2854050926,2009-07-24,06:50:59
39.970793,116.302081,0,249,40018.285462963,2009-07-24,06:51:04
39.970671,116.301946,0,250,40018.2855208333,2009-07-24,06:51:09
39.970623,116.301809,0,252,40018.2855787037,2009-07-24,06:51:14
39.970468,116.301697,0,253,40018.2856365741,2009-07-24,06:51:19
39.970324,116.301399,0,252,40018.2856944444,2009-07-24,06:51:24
39.970323,116.301347,0,255,40018.2857523148,2009-07-24,06:51:29
39.970228,116.301279,0,254,40018.2858101852,2009-07-24,06:51:34
39.970274,116.301304,0,258,40018.2858680556,2009-07-24,06:51:39
39.970319,116.301286,0,265,40018.2859259259,2009-07-24,06:51:44
39.970384,116.30129,0,269,40018.2859837963,2009-07-24,06:51:49
39.97045,116.301313,0,272,40018.2860416667,2009-07-24,06:51:54
39.970542,116.301401,0,277,40018.286099537,2009-07-24,06:51:59
39.970608,116.301429,0,284,40018.2861574074,2009-07-24,06:52:04
39.970673,116.301574,0,294,40018.2862152778,2009-07-24,06:52:09
39.97071,116.301631,0,298,40018.2862731481,2009-07-24,06:52:14
39.970853,116.301607,0,314,40018.2863310185,2009-07-24,06:52:19
39.970906,116.301563,0,330,40018.2863888889,2009-07-24,06:52:24
39.970796,116.301551,0,335,40018.2864467593,2009-07-24,06:52:29
39.970722,116.301711,0,339,40018.2865046296,2009-07-24,06:52:34
39.97078,116.3017,0,340,40018.2865625,2009-07-24,06:52:39
39.97067,116.301665,0,337,40018.2866203704,2009-07-24,06:52:44
39.970552,116.301619,0,334,40018.2866782407,2009-07-24,06:52:49
39.970492,116.301616,0,334,40018.2867361111,2009-07-24,06:52:54
39.970492,116.301616,0,334,40018.2867708333,2009-07-24,06:52:57
39.970488,116.301622,0,333,40018.2867939815,2009-07-24,06:52:59
39.970486,116.301632,0,334,40018.2868518519,2009-07-24,06:53:04
39.970484,116.301636,0,334,40018.2869097222,2009-07-24,06:53:09
39.970484,116.301636,0,334,40018.2869444444,2009-07-24,06:53:12
39.970483,116.301634,0,334,40018.2869675926,2009-07-24,06:53:14
39.970482,116.301621,0,334,40018.287025463,2009-07-24,06:53:19
39.970481,116.301607,0,334,40018.2870833333,2009-07-24,06:53:24
39.970422,116.30159,0,336,40018.2871412037,2009-07-24,06:53:29
39.970321,116.301579,0,338,40018.2871990741,2009-07-24,06:53:34
39.970268,116.301558,0,339,40018.2872569444,2009-07-24,06:53:39
39.970268,116.301548,0,339,40018.2873148148,2009-07-24,06:53:44
39.970226,116.30151,0,340,40018.2873726852,2009-07-24,06:53:49
39.970161,116.301443,0,340,40018.2874305556,2009-07-24,06:53:54
39.970058,116.301357,0,341,40018.2874884259,2009-07-24,06:53:59
39.969939,116.30125,0,341,40018.2875462963,2009-07-24,06:54:04
39.969823,116.301135,0,341,40018.2876041667,2009-07-24,06:54:09
39.969701,116.301012,0,341,40018.287662037,2009-07-24,06:54:14
39.969578,116.300903,0,341,40018.2877199074,2009-07-24,06:54:19
39.969518,116.30086,0,341,40018.2877777778,2009-07-24,06:54:24
39.969453,116.300839,0,342,40018.2878356481,2009-07-24,06:54:29
39.969379,116.30082,0,342,40018.2878935185,2009-07-24,06:54:34
39.969327,116.300802,0,342,40018.2879513889,2009-07-24,06:54:39
39.96928,116.300799,0,342,40018.2880092593,2009-07-24,06:54:44
39.969265,116.300832,0,342,40018.2880671296,2009-07-24,06:54:49
39.969278,116.300885,0,342,40018.288125,2009-07-24,06:54:54
39.969301,116.300907,0,342,40018.2881828704,2009-07-24,06:54:59
39.969319,116.300932,0,342,40018.2882407407,2009-07-24,06:55:04
39.969359,116.300967,0,342,40018.2882986111,2009-07-24,06:55:09
39.969391,116.301005,0,342,40018.2883564815,2009-07-24,06:55:14
39.969332,116.301161,0,342,40018.2884143519,2009-07-24,06:55:19
39.969305,116.301463,0,341,40018.2884722222,2009-07-24,06:55:24
39.969322,116.301673,0,341,40018.2885300926,2009-07-24,06:55:29
39.969385,116.301919,0,341,40018.288587963,2009-07-24,06:55:34
39.969416,116.302025,0,340,40018.2886458333,2009-07-24,06:55:39
39.969463,116.302244,0,340,40018.2887037037,2009-07-24,06:55:44
39.969432,116.302271,0,339,40018.2887615741,2009-07-24,06:55:49
39.969399,116.302149,0,339,40018.2888194444,2009-07-24,06:55:54
39.969345,116.301986,0,339,40018.2888773148,2009-07-24,06:55:59
39.969311,116.301894,0,339,40018.2889351852,2009-07-24,06:56:04
39.969264,116.301819,0,339,40018.2889930556,2009-07-24,06:56:09
39.969241,116.301794,0,339,40018.2890509259,2009-07-24,06:56:14
39.969252,116.301758,0,338,40018.2891087963,2009-07-24,06:56:19
39.969238,116.301596,0,338,40018.2891666667,2009-07-24,06:56:24
39.969238,116.301479,0,338,40018.289224537,2009-07-24,06:56:29
39.969228,116.301403,0,339,40018.2892824074,2009-07-24,06:56:34
39.969227,116.301401,0,339,40018.2893402778,2009-07-24,06:56:39
39.969225,116.3014,0,339,40018.2893981481,2009-07-24,06:56:44
39.969225,116.301393,0,339,40018.2894560185,2009-07-24,06:56:49
39.969225,116.301393,0,339,40018.2894907407,2009-07-24,06:56:52
39.969224,116.301398,0,339,40018.2895138889,2009-07-24,06:56:54
39.969194,116.301364,0,339,40018.2895717593,2009-07-24,06:56:59
39.969156,116.301312,0,339,40018.2896296296,2009-07-24,06:57:04
39.969144,116.301281,0,339,40018.2896875,2009-07-24,06:57:09
39.969143,116.301282,0,339,40018.2897453704,2009-07-24,06:57:14
39.969141,116.301283,0,339,40018.2898032407,2009-07-24,06:57:19
39.96914,116.30129,0,339,40018.2898611111,2009-07-24,06:57:24
39.969139,116.301297,0,339,40018.2899189815,2009-07-24,06:57:29
39.969139,116.301297,0,339,40018.2899537037,2009-07-24,06:57:32
39.969137,116.301298,0,339,40018.2899768518,2009-07-24,06:57:34
39.969174,116.300089,0,339,40018.2900347222,2009-07-24,06:57:39
39.969177,116.299657,0,339,40018.2900925926,2009-07-24,06:57:44
39.969048,116.299409,0,340,40018.290150463,2009-07-24,06:57:49
39.968904,116.299204,0,340,40018.2902083333,2009-07-24,06:57:54
39.968707,116.298932,0,340,40018.2902662037,2009-07-24,06:57:59
39.968541,116.2988,0,341,40018.2903240741,2009-07-24,06:58:04
39.96833,116.298667,0,341,40018.2903819444,2009-07-24,06:58:09
39.968049,116.298477,0,342,40018.2904398148,2009-07-24,06:58:14
39.967762,116.298295,0,342,40018.2904976852,2009-07-24,06:58:19
39.967478,116.298123,0,343,40018.2905555556,2009-07-24,06:58:24
39.967212,116.298016,0,344,40018.2906134259,2009-07-24,06:58:29
39.967043,116.297964,0,345,40018.2906712963,2009-07-24,06:58:34
39.966938,116.297894,0,346,40018.2907291667,2009-07-24,06:58:39
39.966846,116.297788,0,346,40018.290787037,2009-07-24,06:58:44
39.966813,116.297653,0,347,40018.2908449074,2009-07-24,06:58:49
39.96683,116.297806,0,348,40018.2909027778,2009-07-24,06:58:54
39.966701,116.297621,0,349,40018.2909606481,2009-07-24,06:58:59
39.968513,116.299299,0,5,40018.2924652778,2009-07-24,07:01:09
39.968795,116.300488,0,49,40018.2925231481,2009-07-24,07:01:14
39.968887,116.300634,0,114,40018.2925810185,2009-07-24,07:01:19
39.969052,116.301079,0,180,40018.2926388889,2009-07-24,07:01:24
39.969111,116.301247,0,225,40018.2926967593,2009-07-24,07:01:29
39.969068,116.301177,0,225,40018.2927546296,2009-07-24,07:01:34
39.968972,116.30083,0,194,40018.2928125,2009-07-24,07:01:39
39.968892,116.30051,0,180,40018.2928703704,2009-07-24,07:01:44
39.968788,116.300048,0,159,40018.2929282407,2009-07-24,07:01:49
39.968897,116.300176,0,221,40018.2929861111,2009-07-24,07:01:54
39.968833,116.299735,0,222,40018.2930439815,2009-07-24,07:01:59
39.968772,116.299375,0,230,40018.2931018519,2009-07-24,07:02:04
39.968752,116.299272,0,241,40018.2931597222,2009-07-24,07:02:09
39.968851,116.299722,0,297,40018.2932175926,2009-07-24,07:02:14
39.968955,116.300124,0,328,40018.293275463,2009-07-24,07:02:19
39.969086,116.300506,0,334,40018.2933333333,2009-07-24,07:02:24
39.969176,116.300801,0,335,40018.2933912037,2009-07-24,07:02:29
39.969204,116.300931,0,336,40018.2934490741,2009-07-24,07:02:34
39.969227,116.301086,0,337,40018.2935069444,2009-07-24,07:02:39
39.969256,116.301183,0,337,40018.2935648148,2009-07-24,07:02:44
39.969256,116.301194,0,337,40018.2936226852,2009-07-24,07:02:49
39.969303,116.301382,0,337,40018.2936805556,2009-07-24,07:02:54
39.969065,116.299718,0,337,40018.301087963,2009-07-24,07:13:34
39.969004,116.299853,0,397,40018.3011458333,2009-07-24,07:13:39
39.969015,116.300054,0,330,40018.3012037037,2009-07-24,07:13:44
39.969081,116.300475,0,332,40018.3012615741,2009-07-24,07:13:49
39.969211,116.301176,0,362,40018.3013194444,2009-07-24,07:13:54
39.969313,116.30167,0,378,40018.3013773148,2009-07-24,07:13:59
39.969426,116.302141,0,389,40018.3014351852,2009-07-24,07:14:04
39.969499,116.302442,0,418,40018.3014930556,2009-07-24,07:14:09
39.969522,116.3026,0,445,40018.3015509259,2009-07-24,07:14:14
39.969553,116.302743,0,437,40018.3016087963,2009-07-24,07:14:19
39.969539,116.302748,0,412,40018.3016666667,2009-07-24,07:14:24
39.96952,116.302809,0,411,40018.301724537,2009-07-24,07:14:29
39.9695,116.302753,0,380,40018.3017824074,2009-07-24,07:14:34
39.96945,116.302613,0,352,40018.3018402778,2009-07-24,07:14:39
39.969391,116.302395,0,316,40018.3018981481,2009-07-24,07:14:44
39.969341,116.302265,0,289,40018.3019560185,2009-07-24,07:14:49
39.969344,116.302174,0,273,40018.3020138889,2009-07-24,07:14:54
39.969331,116.302208,0,274,40018.3020717593,2009-07-24,07:14:59
39.9693,116.302142,0,262,40018.3021296296,2009-07-24,07:15:04
39.969319,116.302127,0,282,40018.3021875,2009-07-24,07:15:09
39.96932,116.30204,0,299,40018.3022453704,2009-07-24,07:15:14
39.969344,116.302031,0,310,40018.3023032407,2009-07-24,07:15:19
39.969387,116.302076,0,316,40018.3023611111,2009-07-24,07:15:24
39.969322,116.301875,0,314,40018.3024189815,2009-07-24,07:15:29
39.969241,116.301665,0,317,40018.3024768519,2009-07-24,07:15:34
39.96919,116.301602,0,321,40018.3025347222,2009-07-24,07:15:39
39.969156,116.30161,0,326,40018.3025925926,2009-07-24,07:15:44
39.969158,116.301688,0,331,40018.302650463,2009-07-24,07:15:49
39.969152,116.301709,0,333,40018.3027083333,2009-07-24,07:15:54
39.96915,116.301722,0,333,40018.3027662037,2009-07-24,07:15:59
39.969158,116.301722,0,332,40018.3028240741,2009-07-24,07:16:04
39.969158,116.301722,0,332,40018.3028587963,2009-07-24,07:16:07
39.969158,116.301724,0,333,40018.3028819444,2009-07-24,07:16:09
39.969198,116.301739,0,333,40018.3029398148,2009-07-24,07:16:14
39.969198,116.301739,0,333,40018.302974537,2009-07-24,07:16:17
39.969198,116.301739,0,333,40018.3029976852,2009-07-24,07:16:19
39.969215,116.301768,0,334,40018.3030555556,2009-07-24,07:16:24
39.969258,116.301793,0,335,40018.3031134259,2009-07-24,07:16:29
39.969252,116.301717,0,336,40018.3031712963,2009-07-24,07:16:34
39.969263,116.301782,0,336,40018.3032291667,2009-07-24,07:16:39
39.969264,116.301983,0,333,40018.303287037,2009-07-24,07:16:44
39.969291,116.302229,0,332,40018.3033449074,2009-07-24,07:16:49
39.969296,116.302381,0,331,40018.3034027778,2009-07-24,07:16:54
39.969328,116.302561,0,329,40018.3034606481,2009-07-24,07:16:59
39.969373,116.30267,0,329,40018.3035185185,2009-07-24,07:17:04
39.969415,116.30278,0,329,40018.3035763889,2009-07-24,07:17:09
39.96925,116.300984,0,313,40018.3038657407,2009-07-24,07:17:34
39.969285,116.30114,0,330,40018.3039236111,2009-07-24,07:17:39
39.969304,116.301162,0,329,40018.3039814815,2009-07-24,07:17:44
39.96924,116.301112,0,329,40018.3040393519,2009-07-24,07:17:49
39.969196,116.300984,0,328,40018.3040972222,2009-07-24,07:17:54
39.969124,116.300958,0,320,40018.3041550926,2009-07-24,07:17:59
39.969157,116.30099,0,319,40018.304212963,2009-07-24,07:18:04
39.969007,116.300927,0,319,40018.3043287037,2009-07-24,07:18:14
39.969026,116.301058,0,318,40018.3045023148,2009-07-24,07:18:29
39.969015,116.301021,0,317,40018.3045601852,2009-07-24,07:18:34
39.969064,116.301062,0,317,40018.3046180556,2009-07-24,07:18:39
39.969073,116.301154,0,317,40018.3046759259,2009-07-24,07:18:44
39.96907,116.30135,0,317,40018.3047337963,2009-07-24,07:18:49
39.969197,116.30213,0,321,40018.3060648148,2009-07-24,07:20:44
39.969116,116.301588,0,318,40018.3061226852,2009-07-24,07:20:49
39.969089,116.301402,0,320,40018.3061805556,2009-07-24,07:20:54
39.969084,116.301291,0,320,40018.3062384259,2009-07-24,07:20:59
39.969103,116.301137,0,322,40018.3067013889,2009-07-24,07:21:39
39.969124,116.301269,0,322,40018.3067592593,2009-07-24,07:21:44
39.969172,116.30159,0,321,40018.3068171296,2009-07-24,07:21:49
39.969198,116.301838,0,321,40018.306875,2009-07-24,07:21:54
39.969205,116.30215,0,320,40018.3069328704,2009-07-24,07:21:59
39.969193,116.302338,0,320,40018.3069907407,2009-07-24,07:22:04
39.969171,116.302444,0,321,40018.3070486111,2009-07-24,07:22:09
39.969246,116.302721,0,321,40018.3071064815,2009-07-24,07:22:14
39.969301,116.303016,0,321,40018.3071643518,2009-07-24,07:22:19
39.969308,116.303156,0,320,40018.3072222222,2009-07-24,07:22:24
39.969306,116.303198,0,319,40018.3072800926,2009-07-24,07:22:29
39.969306,116.303217,0,319,40018.307337963,2009-07-24,07:22:34
39.969275,116.303141,0,318,40018.3073958333,2009-07-24,07:22:39
39.969219,116.303038,0,317,40018.3074537037,2009-07-24,07:22:44
39.969167,116.303002,0,316,40018.3075115741,2009-07-24,07:22:49
39.969147,116.303017,0,316,40018.3075694444,2009-07-24,07:22:54
39.969137,116.303068,0,315,40018.3076273148,2009-07-24,07:22:59
39.969102,116.303059,0,315,40018.3076851852,2009-07-24,07:23:04
39.96905,116.302972,0,315,40018.3077430556,2009-07-24,07:23:09
39.969033,116.30292,0,315,40018.3078009259,2009-07-24,07:23:14
39.969045,116.303009,0,315,40018.3078587963,2009-07-24,07:23:19
39.969013,116.302983,0,314,40018.3079166667,2009-07-24,07:23:24
39.969335,116.299394,0,295,40018.3101157407,2009-07-24,07:26:34
39.9693,116.3002,0,306,40018.3101736111,2009-07-24,07:26:39
39.969252,116.300299,0,308,40018.3102314815,2009-07-24,07:26:44
39.969252,116.300596,0,309,40018.3102893519,2009-07-24,07:26:49
39.96923,116.300679,0,308,40018.3103472222,2009-07-24,07:26:54
39.969212,116.300806,0,308,40018.3104050926,2009-07-24,07:26:59
39.969242,116.301039,0,307,40018.310462963,2009-07-24,07:27:04
39.969272,116.301109,0,307,40018.3105208333,2009-07-24,07:27:09
39.969272,116.301191,0,306,40018.3105787037,2009-07-24,07:27:14
39.969192,116.301041,0,305,40018.3106365741,2009-07-24,07:27:19
39.969143,116.301071,0,305,40018.3106944444,2009-07-24,07:27:24
39.969089,116.301143,0,301,40018.3107523148,2009-07-24,07:27:29
39.969048,116.301275,0,297,40018.3108101852,2009-07-24,07:27:34
39.969023,116.301335,0,295,40018.3108680556,2009-07-24,07:27:39
39.968978,116.301258,0,291,40018.3109259259,2009-07-24,07:27:44
39.968931,116.301212,0,289,40018.3109837963,2009-07-24,07:27:49
39.968906,116.30127,0,287,40018.3110416667,2009-07-24,07:27:54
39.968906,116.30127,0,287,40018.3110763889,2009-07-24,07:27:57
39.968914,116.301271,0,285,40018.311099537,2009-07-24,07:27:59
39.968962,116.301288,0,282,40018.3111574074,2009-07-24,07:28:04
39.968981,116.30128,0,280,40018.3112152778,2009-07-24,07:28:09
39.969015,116.30124,0,279,40018.3112731481,2009-07-24,07:28:14
39.969032,116.301246,0,279,40018.3113310185,2009-07-24,07:28:19
39.969107,116.301275,0,278,40018.3113888889,2009-07-24,07:28:24
39.969143,116.301299,0,276,40018.3114467593,2009-07-24,07:28:29
39.969139,116.301247,0,275,40018.3115046296,2009-07-24,07:28:34
39.969131,116.30123,0,275,40018.3115625,2009-07-24,07:28:39
39.969119,116.301188,0,276,40018.3116203704,2009-07-24,07:28:44
39.969134,116.301285,0,276,40018.3116782407,2009-07-24,07:28:49
39.969124,116.301335,0,276,40018.3117361111,2009-07-24,07:28:54
39.969114,116.301442,0,277,40018.3117939815,2009-07-24,07:28:59
39.969102,116.30142,0,278,40018.3118518519,2009-07-24,07:29:04
39.969111,116.301495,0,279,40018.3119097222,2009-07-24,07:29:09
39.969114,116.301511,0,280,40018.3119675926,2009-07-24,07:29:14
39.969063,116.301541,0,281,40018.312025463,2009-07-24,07:29:19
39.969,116.301607,0,281,40018.3120833333,2009-07-24,07:29:24
39.968946,116.301616,0,282,40018.3121412037,2009-07-24,07:29:29
39.968906,116.301513,0,283,40018.3121990741,2009-07-24,07:29:34
39.968889,116.301344,0,284,40018.3122569444,2009-07-24,07:29:39
39.968901,116.301523,0,285,40018.3123148148,2009-07-24,07:29:44
39.968921,116.301694,0,287,40018.3123726852,2009-07-24,07:29:49
39.968939,116.301653,0,288,40018.3124305556,2009-07-24,07:29:54
39.968958,116.301546,0,289,40018.3124884259,2009-07-24,07:29:59
39.968984,116.301576,0,290,40018.3125462963,2009-07-24,07:30:04
39.969003,116.301625,0,292,40018.3126041667,2009-07-24,07:30:09
39.969044,116.301762,0,292,40018.312662037,2009-07-24,07:30:14
39.969095,116.301788,0,292,40018.3127199074,2009-07-24,07:30:19
39.969109,116.301808,0,293,40018.3127777778,2009-07-24,07:30:24
39.969074,116.301714,0,293,40018.3128356481,2009-07-24,07:30:29
39.96905,116.301673,0,294,40018.3128935185,2009-07-24,07:30:34
39.968963,116.301298,0,294,40018.3129513889,2009-07-24,07:30:39
39.968879,116.301156,0,293,40018.3130092593,2009-07-24,07:30:44
39.968782,116.301143,0,292,40018.3130671296,2009-07-24,07:30:49
39.968735,116.301236,0,291,40018.313125,2009-07-24,07:30:54
39.968737,116.301276,0,291,40018.3131828704,2009-07-24,07:30:59
39.968783,116.301362,0,290,40018.3132407407,2009-07-24,07:31:04
39.968855,116.301244,0,290,40018.3132986111,2009-07-24,07:31:09
39.968914,116.301217,0,290,40018.3133564815,2009-07-24,07:31:14
39.968966,116.301323,0,291,40018.3134143518,2009-07-24,07:31:19
39.968959,116.301348,0,291,40018.3134722222,2009-07-24,07:31:24
39.968991,116.301403,0,291,40018.3135300926,2009-07-24,07:31:29
39.969072,116.301539,0,292,40018.313587963,2009-07-24,07:31:34
39.969078,116.301515,0,292,40018.3136458333,2009-07-24,07:31:39
39.969081,116.301434,0,292,40018.3137037037,2009-07-24,07:31:44
39.969125,116.301407,0,293,40018.3137615741,2009-07-24,07:31:49
39.969166,116.301396,0,293,40018.3138194444,2009-07-24,07:31:54
39.969198,116.301396,0,292,40018.3138773148,2009-07-24,07:31:59
39.969198,116.301429,0,293,40018.3139351852,2009-07-24,07:32:04
39.969203,116.301575,0,293,40018.3139930556,2009-07-24,07:32:09
39.969179,116.301595,0,293,40018.3140509259,2009-07-24,07:32:14
39.969182,116.301636,0,293,40018.3141087963,2009-07-24,07:32:19
39.96917,116.301506,0,289,40018.3141666667,2009-07-24,07:32:24
39.969149,116.301378,0,288,40018.314224537,2009-07-24,07:32:29
39.96913,116.301304,0,288,40018.3142824074,2009-07-24,07:32:34
39.96912,116.30121,0,288,40018.3143402778,2009-07-24,07:32:39
39.969121,116.301009,0,287,40018.3143981481,2009-07-24,07:32:44
39.969092,116.300854,0,286,40018.3144560185,2009-07-24,07:32:49
39.969086,116.300641,0,286,40018.3145138889,2009-07-24,07:32:54
39.969037,116.300359,0,283,40018.3145717593,2009-07-24,07:32:59
39.96901,116.300141,0,280,40018.3146296296,2009-07-24,07:33:04
39.969031,116.300123,0,278,40018.3146875,2009-07-24,07:33:09
39.969053,116.300153,0,275,40018.3147453704,2009-07-24,07:33:14
39.969036,116.300135,0,270,40018.3148032407,2009-07-24,07:33:19
39.969057,116.300054,0,268,40018.3148611111,2009-07-24,07:33:24
39.969026,116.299882,0,264,40018.3149189815,2009-07-24,07:33:29
39.969024,116.299816,0,259,40018.3149768518,2009-07-24,07:33:34
39.968999,116.299632,0,254,40018.3150347222,2009-07-24,07:33:39
39.968917,116.29942,0,251,40018.3150925926,2009-07-24,07:33:44
39.96881,116.299251,0,249,40018.315150463,2009-07-24,07:33:49
39.968727,116.29919,0,250,40018.3152083333,2009-07-24,07:33:54
39.968774,116.299343,0,253,40018.3152662037,2009-07-24,07:33:59
39.96884,116.299438,0,258,40018.3153240741,2009-07-24,07:34:04
39.968853,116.299451,0,261,40018.3153819444,2009-07-24,07:34:09
39.968854,116.299464,0,261,40018.3154398148,2009-07-24,07:34:14
39.968849,116.299489,0,262,40018.3154976852,2009-07-24,07:34:19
39.968599,116.299562,0,265,40018.3155555556,2009-07-24,07:34:24
39.968343,116.29953,0,269,40018.3156134259,2009-07-24,07:34:29
39.969362,116.30032,0,286,40018.3161921296,2009-07-24,07:35:19
39.969367,116.300182,0,285,40018.31625,2009-07-24,07:35:24
39.969279,116.30016,0,284,40018.3163078704,2009-07-24,07:35:29
39.969271,116.300186,0,282,40018.3163657407,2009-07-24,07:35:34
39.96923,116.300328,0,280,40018.3164236111,2009-07-24,07:35:39
39.969028,116.30024,0,278,40018.3164814815,2009-07-24,07:35:44
39.968907,116.300115,0,279,40018.3165393519,2009-07-24,07:35:49
39.968906,116.300153,0,279,40018.3165972222,2009-07-24,07:35:54
39.968932,116.300228,0,279,40018.3166550926,2009-07-24,07:35:59
39.968983,116.300294,0,279,40018.316712963,2009-07-24,07:36:04
39.969063,116.300393,0,279,40018.3167708333,2009-07-24,07:36:09
39.969155,116.300502,0,280,40018.3168287037,2009-07-24,07:36:14
39.969242,116.300559,0,279,40018.3168865741,2009-07-24,07:36:19
39.96933,116.300621,0,279,40018.3169444444,2009-07-24,07:36:24
39.969008,116.30073,0,155,40018.3178125,2009-07-24,07:37:39
39.969129,116.30109,0,234,40018.3178703704,2009-07-24,07:37:44
39.96914,116.301405,0,255,40018.3179282407,2009-07-24,07:37:49
39.969118,116.301575,0,259,40018.3179861111,2009-07-24,07:37:54
39.969108,116.301764,0,262,40018.3180439815,2009-07-24,07:37:59
39.969079,116.301916,0,264,40018.3181018519,2009-07-24,07:38:04
39.969063,116.302052,0,267,40018.3181597222,2009-07-24,07:38:09
39.969043,116.302124,0,269,40018.3182175926,2009-07-24,07:38:14
39.969002,116.302026,0,270,40018.318275463,2009-07-24,07:38:19
39.968949,116.301741,0,270,40018.3183333333,2009-07-24,07:38:24
39.968931,116.301408,0,268,40018.3183912037,2009-07-24,07:38:29
39.96889,116.301108,0,267,40018.3184490741,2009-07-24,07:38:34
39.968864,116.300962,0,266,40018.3185069444,2009-07-24,07:38:39
39.968862,116.300931,0,268,40018.3185648148,2009-07-24,07:38:44
39.968889,116.30097,0,269,40018.3186226852,2009-07-24,07:38:49
39.968941,116.30111,0,269,40018.3186805556,2009-07-24,07:38:54
39.968915,116.301083,0,269,40018.3187384259,2009-07-24,07:38:59
39.968884,116.301069,0,270,40018.3187962963,2009-07-24,07:39:04
39.968885,116.301082,0,271,40018.3188541667,2009-07-24,07:39:09
39.968879,116.301104,0,271,40018.318912037,2009-07-24,07:39:14
39.968859,116.301114,0,272,40018.3189699074,2009-07-24,07:39:19
39.968837,116.301119,0,272,40018.3190277778,2009-07-24,07:39:24
39.968837,116.301119,0,272,40018.3190625,2009-07-24,07:39:27
39.968836,116.301121,0,272,40018.3190856481,2009-07-24,07:39:29
39.968848,116.301131,0,272,40018.3191435185,2009-07-24,07:39:34
39.968848,116.301131,0,272,40018.3191782407,2009-07-24,07:39:37
39.968849,116.301125,0,272,40018.3192013889,2009-07-24,07:39:39
39.968853,116.301102,0,272,40018.3192592593,2009-07-24,07:39:44
39.968841,116.301067,0,273,40018.3193171296,2009-07-24,07:39:49
39.968833,116.301052,0,273,40018.319375,2009-07-24,07:39:54
39.968814,116.300821,0,276,40018.3194328704,2009-07-24,07:39:59
39.968831,116.300676,0,279,40018.3194907407,2009-07-24,07:40:04
39.968855,116.300629,0,282,40018.3195486111,2009-07-24,07:40:09
39.96888,116.300657,0,283,40018.3196064815,2009-07-24,07:40:14
39.968904,116.300633,0,282,40018.3196643519,2009-07-24,07:40:19
39.968946,116.300603,0,279,40018.3197222222,2009-07-24,07:40:24
39.968983,116.300579,0,277,40018.3197800926,2009-07-24,07:40:29
39.968983,116.300579,0,277,40018.3198148148,2009-07-24,07:40:32
39.968976,116.300584,0,275,40018.319837963,2009-07-24,07:40:34
39.968994,116.300589,0,273,40018.3198958333,2009-07-24,07:40:39
39.968968,116.300568,0,275,40018.3199537037,2009-07-24,07:40:44
39.968954,116.300515,0,277,40018.3200115741,2009-07-24,07:40:49
39.968965,116.300549,0,279,40018.3200694444,2009-07-24,07:40:54
39.968949,116.30049,0,281,40018.3201273148,2009-07-24,07:40:59
39.968932,116.300468,0,282,40018.3201851852,2009-07-24,07:41:04
39.968893,116.30036,0,283,40018.3202430556,2009-07-24,07:41:09
39.968909,116.300383,0,284,40018.3203009259,2009-07-24,07:41:14
39.968908,116.300473,0,284,40018.3203587963,2009-07-24,07:41:19
39.968908,116.300473,0,284,40018.3203935185,2009-07-24,07:41:22
39.968915,116.300481,0,285,40018.3204166667,2009-07-24,07:41:24
39.969039,116.300645,0,287,40018.320474537,2009-07-24,07:41:29
39.969076,116.300667,0,287,40018.3205324074,2009-07-24,07:41:34
39.969063,116.300632,0,287,40018.3205902778,2009-07-24,07:41:39
39.969063,116.300632,0,287,40018.320625,2009-07-24,07:41:42
39.969064,116.300638,0,287,40018.3206481481,2009-07-24,07:41:44
39.969081,116.300664,0,287,40018.3207060185,2009-07-24,07:41:49
39.969099,116.300729,0,286,40018.3207638889,2009-07-24,07:41:54
39.969174,116.300883,0,287,40018.3208217593,2009-07-24,07:41:59
39.969169,116.300941,0,287,40018.3208796296,2009-07-24,07:42:04
39.969134,116.300853,0,286,40018.3209375,2009-07-24,07:42:09
39.969089,116.300777,0,284,40018.3209953704,2009-07-24,07:42:14
39.969121,116.300827,0,285,40018.3210532407,2009-07-24,07:42:19
39.969123,116.300901,0,284,40018.3211111111,2009-07-24,07:42:24
39.969155,116.301069,0,285,40018.3211689815,2009-07-24,07:42:29
39.969177,116.301317,0,287,40018.3212268518,2009-07-24,07:42:34
39.969203,116.301554,0,291,40018.3212847222,2009-07-24,07:42:39
39.969213,116.301731,0,293,40018.3213425926,2009-07-24,07:42:44
39.969234,116.301873,0,295,40018.321400463,2009-07-24,07:42:49
39.969229,116.302095,0,298,40018.3214583333,2009-07-24,07:42:54
39.969232,116.302263,0,300,40018.3215162037,2009-07-24,07:42:59
39.969213,116.302257,0,302,40018.3215740741,2009-07-24,07:43:04
39.969226,116.30215,0,305,40018.3216319444,2009-07-24,07:43:09
39.969221,116.302087,0,308,40018.3216898148,2009-07-24,07:43:14
39.969214,116.302125,0,312,40018.3217476852,2009-07-24,07:43:19
39.969196,116.302236,0,314,40018.3218055556,2009-07-24,07:43:24
39.969165,116.302203,0,316,40018.3218634259,2009-07-24,07:43:29
39.969176,116.302095,0,320,40018.3219212963,2009-07-24,07:43:34
39.969219,116.302134,0,318,40018.3219791667,2009-07-24,07:43:39
39.969244,116.302267,0,314,40018.322037037,2009-07-24,07:43:44
39.969222,116.302414,0,312,40018.3220949074,2009-07-24,07:43:49
39.969192,116.302441,0,311,40018.3221527778,2009-07-24,07:43:54
39.969212,116.30248,0,311,40018.3222106481,2009-07-24,07:43:59
39.969222,116.302543,0,312,40018.3222685185,2009-07-24,07:44:04
39.969228,116.302534,0,313,40018.3223263889,2009-07-24,07:44:09
39.969243,116.302528,0,313,40018.3223842593,2009-07-24,07:44:14
39.969265,116.302599,0,313,40018.3224421296,2009-07-24,07:44:19
39.969229,116.302439,0,313,40018.3225,2009-07-24,07:44:24
39.969232,116.302325,0,313,40018.3225578704,2009-07-24,07:44:29
39.969256,116.302326,0,311,40018.3226157407,2009-07-24,07:44:34
39.969238,116.302268,0,309,40018.3226736111,2009-07-24,07:44:39
39.969236,116.302346,0,307,40018.3227314815,2009-07-24,07:44:44
39.969187,116.30187,0,303,40018.3227893518,2009-07-24,07:44:49
39.96914,116.30172,0,299,40018.3228472222,2009-07-24,07:44:54
39.969128,116.301546,0,299,40018.3229050926,2009-07-24,07:44:59
39.969129,116.301365,0,293,40018.322962963,2009-07-24,07:45:04
39.969116,116.301328,0,291,40018.3230208333,2009-07-24,07:45:09
39.96911,116.301209,0,286,40018.3230787037,2009-07-24,07:45:14
39.969102,116.30108,0,283,40018.3231365741,2009-07-24,07:45:19
39.969066,116.30102,0,282,40018.3231944444,2009-07-24,07:45:24
39.969054,116.300999,0,279,40018.3232523148,2009-07-24,07:45:29
39.969043,116.300945,0,281,40018.3233101852,2009-07-24,07:45:34
39.969024,116.300857,0,282,40018.3233680556,2009-07-24,07:45:39
39.969009,116.300759,0,284,40018.3234259259,2009-07-24,07:45:44
39.968965,116.300649,0,285,40018.3234837963,2009-07-24,07:45:49
39.968956,116.300587,0,286,40018.3235416667,2009-07-24,07:45:54
39.968973,116.300576,0,288,40018.323599537,2009-07-24,07:45:59
39.968998,116.300647,0,291,40018.3236574074,2009-07-24,07:46:04
39.969015,116.300696,0,294,40018.3237152778,2009-07-24,07:46:09
39.969008,116.300812,0,295,40018.3237731481,2009-07-24,07:46:14
39.969024,116.300914,0,295,40018.3238310185,2009-07-24,07:46:19
39.969037,116.300908,0,296,40018.3238888889,2009-07-24,07:46:24
39.969057,116.300866,0,296,40018.3239467593,2009-07-24,07:46:29
39.969049,116.300875,0,294,40018.3240046296,2009-07-24,07:46:34
39.969055,116.300811,0,288,40018.3240625,2009-07-24,07:46:39
39.969045,116.300813,0,282,40018.3241203704,2009-07-24,07:46:44
39.96908,116.300828,0,279,40018.3241782407,2009-07-24,07:46:49
39.96911,116.300789,0,280,40018.3242361111,2009-07-24,07:46:54
39.969097,116.300658,0,279,40018.3242939815,2009-07-24,07:46:59
39.969057,116.300627,0,275,40018.3243518519,2009-07-24,07:47:04
39.969034,116.30071,0,275,40018.3244097222,2009-07-24,07:47:09
39.96905,116.300695,0,272,40018.3244675926,2009-07-24,07:47:14
39.969094,116.300668,0,269,40018.324525463,2009-07-24,07:47:19
39.969123,116.300668,0,267,40018.3245833333,2009-07-24,07:47:24
39.969143,116.300658,0,267,40018.3246412037,2009-07-24,07:47:29
39.969186,116.300659,0,265,40018.3246990741,2009-07-24,07:47:34
39.96924,116.300725,0,263,40018.3247569444,2009-07-24,07:47:39
39.969245,116.300743,0,262,40018.3248148148,2009-07-24,07:47:44
39.96927,116.300906,0,259,40018.3248726852,2009-07-24,07:47:49
39.969253,116.300951,0,258,40018.3249305556,2009-07-24,07:47:54
39.969215,116.301043,0,254,40018.3249884259,2009-07-24,07:47:59
39.969174,116.301024,0,248,40018.3250462963,2009-07-24,07:48:04
39.969169,116.300992,0,242,40018.3251041667,2009-07-24,07:48:09
39.969119,116.301003,0,237,40018.325162037,2009-07-24,07:48:14
39.969092,116.301091,0,234,40018.3252199074,2009-07-24,07:48:19
39.969081,116.301179,0,233,40018.3252777778,2009-07-24,07:48:24
39.969081,116.301292,0,233,40018.3253356481,2009-07-24,07:48:29
39.969053,116.301406,0,232,40018.3253935185,2009-07-24,07:48:34
39.969045,116.301557,0,232,40018.3254513889,2009-07-24,07:48:39
39.969137,116.301576,0,235,40018.3255092593,2009-07-24,07:48:44
39.969144,116.301668,0,235,40018.3255671296,2009-07-24,07:48:49
39.969162,116.301816,0,237,40018.325625,2009-07-24,07:48:54
39.969046,116.301911,0,279,40018.3256828704,2009-07-24,07:48:59
39.968972,116.301913,0,300,40018.3257407407,2009-07-24,07:49:04
39.968925,116.301912,0,307,40018.3257986111,2009-07-24,07:49:09
39.968932,116.301892,0,316,40018.3258564815,2009-07-24,07:49:14
39.968939,116.301874,0,322,40018.3259143519,2009-07-24,07:49:19
39.969098,116.301585,0,322,40018.3259722222,2009-07-24,07:49:24
39.969227,116.30151,0,329,40018.3260300926,2009-07-24,07:49:29
39.969311,116.301483,0,337,40018.326087963,2009-07-24,07:49:34
39.969388,116.301438,0,353,40018.3261458333,2009-07-24,07:49:39
39.969466,116.301414,0,368,40018.3262037037,2009-07-24,07:49:44
39.969489,116.301519,0,381,40018.3262615741,2009-07-24,07:49:49
39.969502,116.30152,0,375,40018.3263194444,2009-07-24,07:49:54
39.969553,116.301509,0,364,40018.3263773148,2009-07-24,07:49:59
39.969514,116.3015,0,362,40018.3264351852,2009-07-24,07:50:04
39.969387,116.301401,0,360,40018.3264930556,2009-07-24,07:50:09
39.969386,116.301353,0,368,40018.3265509259,2009-07-24,07:50:14
39.969395,116.301358,0,371,40018.3266087963,2009-07-24,07:50:19
39.969381,116.301375,0,369,40018.3266666667,2009-07-24,07:50:24
39.96937,116.301421,0,365,40018.326724537,2009-07-24,07:50:29
39.969354,116.301465,0,355,40018.3267824074,2009-07-24,07:50:34
39.969345,116.301529,0,344,40018.3268402778,2009-07-24,07:50:39
39.969355,116.301533,0,340,40018.3268981481,2009-07-24,07:50:44
39.969355,116.301533,0,340,40018.3269328704,2009-07-24,07:50:47
39.969355,116.301541,0,340,40018.3269560185,2009-07-24,07:50:49
39.969403,116.301645,0,324,40018.3270138889,2009-07-24,07:50:54
39.969468,116.301618,0,319,40018.3270717593,2009-07-24,07:50:59
39.969523,116.301617,0,313,40018.3271296296,2009-07-24,07:51:04
39.96958,116.301744,0,280,40018.3271875,2009-07-24,07:51:09
39.969636,116.301822,0,257,40018.3272453704,2009-07-24,07:51:14
39.969713,116.301838,0,249,40018.3273032407,2009-07-24,07:51:19
39.969788,116.301848,0,244,40018.3273611111,2009-07-24,07:51:24
39.969823,116.301838,0,240,40018.3274189815,2009-07-24,07:51:29
39.969864,116.301826,0,239,40018.3274768519,2009-07-24,07:51:34
39.9699,116.301849,0,239,40018.3275347222,2009-07-24,07:51:39
39.9699,116.301849,0,239,40018.3275694444,2009-07-24,07:51:42
39.969907,116.301853,0,240,40018.3275925926,2009-07-24,07:51:44
39.969902,116.301906,0,245,40018.327650463,2009-07-24,07:51:49
39.969907,116.30197,0,252,40018.3277083333,2009-07-24,07:51:54
39.9699,116.302003,0,261,40018.3277662037,2009-07-24,07:51:59
39.969893,116.302024,0,269,40018.3278240741,2009-07-24,07:52:04
39.969884,116.30203,0,273,40018.3278819444,2009-07-24,07:52:09
39.969864,116.302041,0,275,40018.3279398148,2009-07-24,07:52:14
39.969867,116.302027,0,280,40018.3279976852,2009-07-24,07:52:19
39.969993,116.302053,0,289,40018.3280555556,2009-07-24,07:52:24
39.970124,116.302191,0,298,40018.3281134259,2009-07-24,07:52:29
39.970114,116.30219,0,302,40018.3281712963,2009-07-24,07:52:34
39.970114,116.302199,0,303,40018.3282291667,2009-07-24,07:52:39
39.970086,116.302281,0,306,40018.328287037,2009-07-24,07:52:44
39.970076,116.302315,0,309,40018.3283449074,2009-07-24,07:52:49
39.970084,116.302351,0,314,40018.3284027778,2009-07-24,07:52:54
39.970084,116.302351,0,314,40018.3284375,2009-07-24,07:52:57
39.970084,116.302355,0,314,40018.3284606481,2009-07-24,07:52:59
39.970088,116.302332,0,314,40018.3285185185,2009-07-24,07:53:04
39.970138,116.302259,0,315,40018.3285763889,2009-07-24,07:53:09
39.970181,116.30221,0,315,40018.3286342593,2009-07-24,07:53:14
39.971846,116.300666,0,540,40018.3340162037,2009-07-24,08:00:59
39.969948,116.302498,0,534,40018.3340740741,2009-07-24,08:01:04
39.969925,116.302554,0,562,40018.3341319444,2009-07-24,08:01:09
39.969907,116.302543,0,567,40018.3341898148,2009-07-24,08:01:14
39.969918,116.302546,0,568,40018.3342476852,2009-07-24,08:01:19
39.969953,116.302517,0,575,40018.3343055556,2009-07-24,08:01:24
39.969982,116.302474,0,582,40018.3343634259,2009-07-24,08:01:29
39.969989,116.302411,0,591,40018.3344212963,2009-07-24,08:01:34
39.969989,116.302387,0,592,40018.3344791667,2009-07-24,08:01:39
39.969971,116.302402,0,593,40018.334537037,2009-07-24,08:01:44
39.969883,116.302479,0,595,40018.3345949074,2009-07-24,08:01:49
39.96985,116.302457,0,601,40018.3346527778,2009-07-24,08:01:54
39.969824,116.302462,0,601,40018.3347106481,2009-07-24,08:01:59
39.969798,116.302447,0,602,40018.3347685185,2009-07-24,08:02:04
39.969597,116.302333,0,613,40018.3348263889,2009-07-24,08:02:09
39.969621,116.302297,0,610,40018.3348842593,2009-07-24,08:02:14
39.969794,116.302379,0,601,40018.3349421296,2009-07-24,08:02:19
39.969968,116.30237,0,573,40018.335,2009-07-24,08:02:24
39.970051,116.302407,0,568,40018.3350578704,2009-07-24,08:02:29
39.970082,116.302295,0,555,40018.3351157407,2009-07-24,08:02:34
39.970161,116.302259,0,545,40018.3351736111,2009-07-24,08:02:39
39.970206,116.302237,0,540,40018.3352314815,2009-07-24,08:02:44
39.970225,116.30222,0,538,40018.3352893519,2009-07-24,08:02:49
39.970235,116.302192,0,535,40018.3353472222,2009-07-24,08:02:54
39.970222,116.30218,0,536,40018.3354050926,2009-07-24,08:02:59
39.970224,116.302191,0,538,40018.335462963,2009-07-24,08:03:04
39.97021,116.30218,0,538,40018.3355208333,2009-07-24,08:03:09
39.97018,116.302153,0,540,40018.3355787037,2009-07-24,08:03:14
39.970167,116.302121,0,543,40018.3356365741,2009-07-24,08:03:19
39.970207,116.302044,0,543,40018.3356944444,2009-07-24,08:03:24
39.970189,116.302008,0,544,40018.3357523148,2009-07-24,08:03:29
39.970118,116.301997,0,544,40018.3358101852,2009-07-24,08:03:34
39.970138,116.301934,0,547,40018.3358680556,2009-07-24,08:03:39
39.970133,116.30184,0,548,40018.3359259259,2009-07-24,08:03:44
39.970029,116.301799,0,545,40018.3359837963,2009-07-24,08:03:49
39.969983,116.301678,0,543,40018.3360416667,2009-07-24,08:03:54
39.97002,116.3014,0,530,40018.336099537,2009-07-24,08:03:59
39.970015,116.30131,0,511,40018.3361574074,2009-07-24,08:04:04
39.969982,116.301238,0,505,40018.3362152778,2009-07-24,08:04:09
39.96994,116.301209,0,495,40018.3362731481,2009-07-24,08:04:14
39.969894,116.301132,0,479,40018.3363310185,2009-07-24,08:04:19
39.969894,116.301132,0,479,40018.3363657407,2009-07-24,08:04:22
39.969887,116.301129,0,477,40018.3363888889,2009-07-24,08:04:24
39.969838,116.301101,0,468,40018.3364467593,2009-07-24,08:04:29
39.969838,116.301085,0,465,40018.3365046296,2009-07-24,08:04:34
39.969723,116.301029,0,446,40018.3365625,2009-07-24,08:04:39
39.969713,116.301035,0,437,40018.3366203704,2009-07-24,08:04:44
39.969713,116.301035,0,437,40018.3366550926,2009-07-24,08:04:47
39.969713,116.301027,0,436,40018.3366782407,2009-07-24,08:04:49
39.969688,116.301022,0,432,40018.3367361111,2009-07-24,08:04:54
39.969675,116.301012,0,429,40018.3367939815,2009-07-24,08:04:59
39.969693,116.301005,0,430,40018.3368518518,2009-07-24,08:05:04
39.969698,116.300971,0,426,40018.3369097222,2009-07-24,08:05:09
39.969762,116.300909,0,426,40018.3369675926,2009-07-24,08:05:14
39.969799,116.300879,0,425,40018.337025463,2009-07-24,08:05:19
39.969809,116.300852,0,424,40018.3370833333,2009-07-24,08:05:24
39.969804,116.300829,0,422,40018.3371412037,2009-07-24,08:05:29
39.96975,116.300735,0,411,40018.3371990741,2009-07-24,08:05:34
39.969736,116.300663,0,401,40018.3372569444,2009-07-24,08:05:39
39.969694,116.300725,0,394,40018.3373148148,2009-07-24,08:05:44
39.969746,116.300623,0,386,40018.3373726852,2009-07-24,08:05:49
39.969786,116.300569,0,387,40018.3374305556,2009-07-24,08:05:54
39.969788,116.30055,0,386,40018.3374884259,2009-07-24,08:05:59
39.969806,116.300524,0,384,40018.3375462963,2009-07-24,08:06:04
39.969846,116.300512,0,384,40018.3376041667,2009-07-24,08:06:09
39.969815,116.300591,0,378,40018.337662037,2009-07-24,08:06:14
39.969892,116.300524,0,374,40018.3377199074,2009-07-24,08:06:19
39.969967,116.300533,0,365,40018.3377777778,2009-07-24,08:06:24
39.970012,116.300507,0,359,40018.3378356481,2009-07-24,08:06:29
39.970048,116.300484,0,355,40018.3378935185,2009-07-24,08:06:34
39.970083,116.300481,0,351,40018.3379513889,2009-07-24,08:06:39
39.970092,116.300461,0,350,40018.3380092593,2009-07-24,08:06:44
39.970092,116.300461,0,350,40018.3380439815,2009-07-24,08:06:47
39.970094,116.300466,0,350,40018.3380671296,2009-07-24,08:06:49
39.970158,116.300465,0,348,40018.338125,2009-07-24,08:06:54
39.970223,116.300454,0,344,40018.3381828704,2009-07-24,08:06:59
39.970319,116.300478,0,343,40018.3382407407,2009-07-24,08:07:04
39.970333,116.300528,0,339,40018.3382986111,2009-07-24,08:07:09
39.970391,116.300529,0,337,40018.3383564815,2009-07-24,08:07:14
39.97043,116.300558,0,333,40018.3384143518,2009-07-24,08:07:19
39.970491,116.300563,0,329,40018.3384722222,2009-07-24,08:07:24
39.970515,116.300566,0,326,40018.3385300926,2009-07-24,08:07:29
39.970515,116.300566,0,326,40018.3385648148,2009-07-24,08:07:32
39.970519,116.300569,0,326,40018.338587963,2009-07-24,08:07:34
39.970576,116.300546,0,323,40018.3386458333,2009-07-24,08:07:39
39.97067,116.300569,0,321,40018.3387037037,2009-07-24,08:07:44
39.970791,116.300682,0,299,40018.3387615741,2009-07-24,08:07:49
39.970866,116.300685,0,290,40018.3388194444,2009-07-24,08:07:54
39.971023,116.300721,0,264,40018.3388773148,2009-07-24,08:07:59
39.971044,116.300773,0,255,40018.3389351852,2009-07-24,08:08:04
39.971099,116.300745,0,254,40018.3389930556,2009-07-24,08:08:09
39.971146,116.300698,0,252,40018.3390509259,2009-07-24,08:08:14
39.971249,116.300653,0,245,40018.3391087963,2009-07-24,08:08:19
39.97129,116.300726,0,235,40018.3391666667,2009-07-24,08:08:24
39.971327,116.300704,0,231,40018.339224537,2009-07-24,08:08:29
39.971365,116.300666,0,224,40018.3392824074,2009-07-24,08:08:34
39.971411,116.30063,0,221,40018.3393402778,2009-07-24,08:08:39
39.971453,116.30058,0,220,40018.3393981481,2009-07-24,08:08:44
39.971496,116.300549,0,219,40018.3394560185,2009-07-24,08:08:49
39.97153,116.300517,0,216,40018.3395138889,2009-07-24,08:08:54
39.971585,116.300471,0,213,40018.3395717593,2009-07-24,08:08:59
39.971617,116.300496,0,208,40018.3396296296,2009-07-24,08:09:04
39.971693,116.300479,0,204,40018.3396875,2009-07-24,08:09:09
39.971806,116.300444,0,195,40018.3397453704,2009-07-24,08:09:14
39.971853,116.300465,0,193,40018.3398032407,2009-07-24,08:09:19
39.97187,116.300451,0,192,40018.3398611111,2009-07-24,08:09:24
39.971896,116.300467,0,187,40018.3399189815,2009-07-24,08:09:29
39.971943,116.300456,0,187,40018.3399768519,2009-07-24,08:09:34
39.972,116.30044,0,186,40018.3400347222,2009-07-24,08:09:39
39.972049,116.300423,0,185,40018.3400925926,2009-07-24,08:09:44
39.972112,116.300427,0,184,40018.340150463,2009-07-24,08:09:49
39.972166,116.300411,0,184,40018.3402083333,2009-07-24,08:09:54
39.972217,116.300413,0,184,40018.3402662037,2009-07-24,08:09:59
39.972291,116.300422,0,178,40018.3403240741,2009-07-24,08:10:04
39.972339,116.300431,0,177,40018.3403819444,2009-07-24,08:10:09
39.972371,116.300432,0,174,40018.3404398148,2009-07-24,08:10:14
39.97245,116.300639,0,160,40018.3404976852,2009-07-24,08:10:19
39.972511,116.300667,0,149,40018.3405555556,2009-07-24,08:10:24
39.972556,116.300678,0,147,40018.3406134259,2009-07-24,08:10:29
39.972612,116.300631,0,145,40018.3406712963,2009-07-24,08:10:34
39.972656,116.300615,0,144,40018.3407291667,2009-07-24,08:10:39
39.972707,116.300571,0,143,40018.340787037,2009-07-24,08:10:44
39.972755,116.300552,0,142,40018.3408449074,2009-07-24,08:10:49
39.972829,116.300473,0,143,40018.3409027778,2009-07-24,08:10:54
39.972867,116.300454,0,145,40018.3409606481,2009-07-24,08:10:59
39.97291,116.300447,0,146,40018.3410185185,2009-07-24,08:11:04
39.97295,116.30045,0,146,40018.3410763889,2009-07-24,08:11:09
39.972995,116.300392,0,150,40018.3411342593,2009-07-24,08:11:14
39.973041,116.300363,0,151,40018.3411921296,2009-07-24,08:11:19
39.973103,116.300335,0,152,40018.34125,2009-07-24,08:11:24
39.973168,116.3003,0,153,40018.3413078704,2009-07-24,08:11:29
39.973212,116.300278,0,156,40018.3413657407,2009-07-24,08:11:34
39.973255,116.300258,0,160,40018.3414236111,2009-07-24,08:11:39
39.973305,116.300232,0,163,40018.3414814815,2009-07-24,08:11:44
39.97335,116.300209,0,165,40018.3415393519,2009-07-24,08:11:49
39.973385,116.300177,0,167,40018.3415972222,2009-07-24,08:11:54
39.973422,116.300171,0,169,40018.3416550926,2009-07-24,08:11:59
39.973493,116.300192,0,170,40018.341712963,2009-07-24,08:12:04
39.973561,116.30016,0,172,40018.3417708333,2009-07-24,08:12:09
39.973614,116.300138,0,170,40018.3418287037,2009-07-24,08:12:14
39.973624,116.300156,0,172,40018.3418865741,2009-07-24,08:12:19
39.973624,116.300147,0,172,40018.3419444444,2009-07-24,08:12:24
39.97363,116.300131,0,172,40018.3420023148,2009-07-24,08:12:29
39.973633,116.300116,0,172,40018.3420601852,2009-07-24,08:12:34
39.973675,116.300089,0,172,40018.3421180556,2009-07-24,08:12:39
39.973707,116.300069,0,172,40018.3421759259,2009-07-24,08:12:44
39.973709,116.300059,0,172,40018.3422337963,2009-07-24,08:12:49
39.973709,116.300055,0,172,40018.3422916667,2009-07-24,08:12:54
39.973709,116.300052,0,172,40018.342349537,2009-07-24,08:12:59
39.973709,116.300052,0,172,40018.3423842593,2009-07-24,08:13:02
39.97371,116.300045,0,172,40018.3424074074,2009-07-24,08:13:04
39.973711,116.300034,0,172,40018.3424652778,2009-07-24,08:13:09
39.973717,116.300007,0,172,40018.3425231481,2009-07-24,08:13:14
39.973726,116.299996,0,172,40018.3425810185,2009-07-24,08:13:19
39.973732,116.299983,0,172,40018.3426388889,2009-07-24,08:13:24
39.973715,116.299979,0,172,40018.3426967593,2009-07-24,08:13:29
39.973726,116.299996,0,172,40018.3427546296,2009-07-24,08:13:34
39.974877,116.333625,0,120,40018.3527662037,2009-07-24,08:27:59
39.974886,116.333691,0,146,40018.3528240741,2009-07-24,08:28:04
39.974933,116.333715,0,148,40018.3528819444,2009-07-24,08:28:09
39.974941,116.333696,0,154,40018.3529398148,2009-07-24,08:28:14
39.974956,116.333647,0,168,40018.3529976852,2009-07-24,08:28:19
39.974973,116.333591,0,160,40018.3530555556,2009-07-24,08:28:24
39.97498,116.333554,0,162,40018.3531134259,2009-07-24,08:28:29
39.975011,116.33349,0,171,40018.3531712963,2009-07-24,08:28:34
39.97499,116.333451,0,182,40018.3532291667,2009-07-24,08:28:39
39.975011,116.333422,0,184,40018.353287037,2009-07-24,08:28:44
39.974992,116.333377,0,188,40018.3533449074,2009-07-24,08:28:49
39.974956,116.333334,0,193,40018.3534027778,2009-07-24,08:28:54
39.974946,116.33329,0,195,40018.3534606481,2009-07-24,08:28:59
39.974993,116.333191,0,197,40018.3535185185,2009-07-24,08:29:04
39.974983,116.333132,0,197,40018.3535763889,2009-07-24,08:29:09
39.974981,116.33307,0,200,40018.3536342593,2009-07-24,08:29:14
39.974963,116.333036,0,204,40018.3536921296,2009-07-24,08:29:19
39.974973,116.332976,0,201,40018.35375,2009-07-24,08:29:24
39.974937,116.332889,0,198,40018.3538078704,2009-07-24,08:29:29
39.974918,116.332855,0,199,40018.3538657407,2009-07-24,08:29:34
39.974938,116.332758,0,198,40018.3539236111,2009-07-24,08:29:39
39.974899,116.332697,0,197,40018.3539814815,2009-07-24,08:29:44
39.974876,116.33265,0,196,40018.3540393518,2009-07-24,08:29:49
39.974877,116.332586,0,199,40018.3540972222,2009-07-24,08:29:54
39.974865,116.332519,0,199,40018.3541550926,2009-07-24,08:29:59
39.974858,116.332483,0,200,40018.354212963,2009-07-24,08:30:04
39.974853,116.332432,0,202,40018.3542708333,2009-07-24,08:30:09
39.974886,116.332362,0,205,40018.3543287037,2009-07-24,08:30:14
39.974924,116.332299,0,208,40018.3543865741,2009-07-24,08:30:19
39.974966,116.332244,0,209,40018.3544444444,2009-07-24,08:30:24
39.974956,116.332208,0,211,40018.3545023148,2009-07-24,08:30:29
39.975048,116.332088,0,209,40018.3545601852,2009-07-24,08:30:34
39.975011,116.332014,0,209,40018.3546180556,2009-07-24,08:30:39
39.975009,116.332018,0,209,40018.3546759259,2009-07-24,08:30:44
39.975009,116.332018,0,209,40018.3547106481,2009-07-24,08:30:47
39.975005,116.332024,0,210,40018.3547337963,2009-07-24,08:30:49
39.974822,116.331952,0,203,40018.3547916667,2009-07-24,08:30:54
39.974702,116.331904,0,202,40018.354849537,2009-07-24,08:30:59
39.97464,116.331892,0,205,40018.3549074074,2009-07-24,08:31:04
39.97459,116.331919,0,202,40018.3549652778,2009-07-24,08:31:09
39.974512,116.331946,0,202,40018.3550231481,2009-07-24,08:31:14
39.974487,116.331958,0,200,40018.3550810185,2009-07-24,08:31:19
39.97447,116.331957,0,198,40018.3551388889,2009-07-24,08:31:24
39.97447,116.331957,0,198,40018.3551736111,2009-07-24,08:31:27
39.974467,116.331953,0,195,40018.3551967593,2009-07-24,08:31:29
39.974465,116.331972,0,195,40018.3552546296,2009-07-24,08:31:34
39.974462,116.332,0,195,40018.3553125,2009-07-24,08:31:39
39.974425,116.33202,0,196,40018.3553703704,2009-07-24,08:31:44
39.974447,116.332044,0,199,40018.3554282407,2009-07-24,08:31:49
39.974447,116.332044,0,199,40018.355462963,2009-07-24,08:31:52
39.974445,116.332051,0,199,40018.3554861111,2009-07-24,08:31:54
39.974346,116.331929,0,202,40018.3555439815,2009-07-24,08:31:59
39.974294,116.331806,0,203,40018.3556018519,2009-07-24,08:32:04
39.974176,116.331839,0,210,40018.3556597222,2009-07-24,08:32:09
39.974152,116.331863,0,216,40018.3557175926,2009-07-24,08:32:14
39.974127,116.33186,0,222,40018.355775463,2009-07-24,08:32:19
39.974081,116.331898,0,225,40018.3558333333,2009-07-24,08:32:24
39.974024,116.331928,0,224,40018.3558912037,2009-07-24,08:32:29
39.973995,116.331928,0,221,40018.3559490741,2009-07-24,08:32:34
39.973991,116.331878,0,221,40018.3560069444,2009-07-24,08:32:39
39.973933,116.331898,0,220,40018.3560648148,2009-07-24,08:32:44
39.973914,116.331851,0,219,40018.3561226852,2009-07-24,08:32:49
39.973893,116.331799,0,219,40018.3561805556,2009-07-24,08:32:54
39.973844,116.331758,0,219,40018.3562384259,2009-07-24,08:32:59
39.973725,116.331794,0,220,40018.3562962963,2009-07-24,08:33:04
39.973676,116.331933,0,236,40018.3563541667,2009-07-24,08:33:09
39.973636,116.33195,0,242,40018.356412037,2009-07-24,08:33:14
39.973598,116.331998,0,241,40018.3564699074,2009-07-24,08:33:19
39.973579,116.331981,0,243,40018.3565277778,2009-07-24,08:33:24
39.973584,116.331956,0,247,40018.3565856481,2009-07-24,08:33:29
39.973586,116.331945,0,247,40018.3566435185,2009-07-24,08:33:34
39.973586,116.331945,0,247,40018.3566782407,2009-07-24,08:33:37
39.973586,116.331944,0,247,40018.3567013889,2009-07-24,08:33:39
39.973586,116.331955,0,247,40018.3567592593,2009-07-24,08:33:44
39.973591,116.331992,0,247,40018.3568171296,2009-07-24,08:33:49
39.974306,116.333893,0,345,40018.3585532407,2009-07-24,08:36:19
39.973714,116.333751,0,176,40018.3586111111,2009-07-24,08:36:24
39.973893,116.333804,0,220,40018.3586689815,2009-07-24,08:36:29
39.973942,116.333824,0,238,40018.3587268519,2009-07-24,08:36:34
39.973923,116.333859,0,241,40018.3587847222,2009-07-24,08:36:39
39.973747,116.333863,0,242,40018.3588425926,2009-07-24,08:36:44
39.973491,116.334012,0,242,40018.358900463,2009-07-24,08:36:49
39.974079,116.334162,0,244,40018.3589583333,2009-07-24,08:36:54
39.9741,116.334211,0,244,40018.3590162037,2009-07-24,08:36:59
39.974108,116.334243,0,244,40018.3590740741,2009-07-24,08:37:04
39.974121,116.334271,0,244,40018.3591319444,2009-07-24,08:37:09
39.974177,116.334165,0,244,40018.3591898148,2009-07-24,08:37:14
39.974177,116.334105,0,245,40018.3592476852,2009-07-24,08:37:19
39.974134,116.334102,0,245,40018.3593055556,2009-07-24,08:37:24
39.973982,116.334112,0,245,40018.3593634259,2009-07-24,08:37:29
39.973881,116.334121,0,245,40018.3594212963,2009-07-24,08:37:34
39.973877,116.334128,0,245,40018.3594791667,2009-07-24,08:37:39
39.973877,116.334128,0,245,40018.3595138889,2009-07-24,08:37:42
39.97388,116.33413,0,245,40018.359537037,2009-07-24,08:37:44
39.97387,116.334206,0,245,40018.3595949074,2009-07-24,08:37:49
39.97391,116.33431,0,245,40018.3596527778,2009-07-24,08:37:54
39.973907,116.334374,0,246,40018.3597106481,2009-07-24,08:37:59
39.973988,116.334457,0,246,40018.3597685185,2009-07-24,08:38:04
39.973998,116.334449,0,246,40018.3598263889,2009-07-24,08:38:09
39.973965,116.334435,0,246,40018.3598842593,2009-07-24,08:38:14
39.973965,116.334435,0,246,40018.3599189815,2009-07-24,08:38:17
39.973965,116.334432,0,246,40018.3599421296,2009-07-24,08:38:19
39.973963,116.33442,0,246,40018.36,2009-07-24,08:38:24
39.973716,116.334314,0,246,40018.3600578704,2009-07-24,08:38:29
39.973661,116.334189,0,245,40018.3601157407,2009-07-24,08:38:34
39.97354,116.334149,0,246,40018.3601736111,2009-07-24,08:38:39
39.973556,116.334027,0,246,40018.3602314815,2009-07-24,08:38:44
39.97341,116.333971,0,246,40018.3602893518,2009-07-24,08:38:49
39.973478,116.33397,0,247,40018.3603472222,2009-07-24,08:38:54
39.973524,116.334055,0,246,40018.3604050926,2009-07-24,08:38:59
39.973644,116.334046,0,246,40018.360462963,2009-07-24,08:39:04
39.973713,116.333992,0,247,40018.3605208333,2009-07-24,08:39:09
39.973718,116.334026,0,248,40018.3605787037,2009-07-24,08:39:14
39.973719,116.334017,0,248,40018.3606365741,2009-07-24,08:39:19
39.973795,116.334054,0,248,40018.3606944444,2009-07-24,08:39:24
39.973834,116.334183,0,248,40018.3607523148,2009-07-24,08:39:29
39.973781,116.334291,0,247,40018.3608101852,2009-07-24,08:39:34
39.973743,116.334328,0,248,40018.3608680556,2009-07-24,08:39:39
39.973723,116.334338,0,247,40018.3609259259,2009-07-24,08:39:44
39.973762,116.334335,0,248,40018.3609837963,2009-07-24,08:39:49
39.973782,116.334326,0,248,40018.3610416667,2009-07-24,08:39:54
39.97383,116.334299,0,248,40018.361099537,2009-07-24,08:39:59
39.97383,116.3343,0,248,40018.3611574074,2009-07-24,08:40:04
39.973829,116.334308,0,248,40018.3612152778,2009-07-24,08:40:09
39.973829,116.334308,0,248,40018.36125,2009-07-24,08:40:12
39.973831,116.334301,0,248,40018.3612731481,2009-07-24,08:40:14
39.973859,116.334297,0,248,40018.3613310185,2009-07-24,08:40:19
39.973909,116.334279,0,248,40018.3613888889,2009-07-24,08:40:24
39.973846,116.334232,0,248,40018.3614467593,2009-07-24,08:40:29
39.973707,116.334274,0,248,40018.3615046296,2009-07-24,08:40:34
39.973707,116.334274,0,248,40018.3615393518,2009-07-24,08:40:37
39.973708,116.334276,0,248,40018.3615625,2009-07-24,08:40:39
39.973757,116.334171,0,248,40018.3616203704,2009-07-24,08:40:44
39.973801,116.3341,0,248,40018.3616782407,2009-07-24,08:40:49
39.973869,116.334081,0,249,40018.3617361111,2009-07-24,08:40:54
39.973913,116.334117,0,250,40018.3617939815,2009-07-24,08:40:59
39.973936,116.334189,0,250,40018.3618518518,2009-07-24,08:41:04
39.974084,116.334219,0,250,40018.3619097222,2009-07-24,08:41:09
39.97417,116.33418,0,250,40018.3619675926,2009-07-24,08:41:14
39.974232,116.334126,0,251,40018.362025463,2009-07-24,08:41:19
39.974044,116.334111,0,251,40018.3620833333,2009-07-24,08:41:24
39.974044,116.334111,0,251,40018.3621180556,2009-07-24,08:41:27
39.974039,116.334105,0,251,40018.3621412037,2009-07-24,08:41:29
39.973995,116.334079,0,251,40018.3621990741,2009-07-24,08:41:34
39.973734,116.334015,0,251,40018.3622569444,2009-07-24,08:41:39
39.973365,116.333984,0,249,40018.3623148148,2009-07-24,08:41:44
39.973426,116.334019,0,246,40018.3623726852,2009-07-24,08:41:49
39.973745,116.333882,0,249,40018.3624305556,2009-07-24,08:41:54
39.974003,116.333975,0,248,40018.3624884259,2009-07-24,08:41:59
39.973988,116.334035,0,249,40018.3625462963,2009-07-24,08:42:04
39.974051,116.334117,0,250,40018.3626041667,2009-07-24,08:42:09
39.974145,116.334118,0,252,40018.362662037,2009-07-24,08:42:14
39.974296,116.334165,0,251,40018.3627199074,2009-07-24,08:42:19
39.974261,116.334193,0,249,40018.3627777778,2009-07-24,08:42:24
39.97418,116.334184,0,249,40018.3628356481,2009-07-24,08:42:29
39.974031,116.334183,0,250,40018.3628935185,2009-07-24,08:42:34
39.973932,116.334203,0,251,40018.3629513889,2009-07-24,08:42:39
39.97377,116.334167,0,251,40018.3630092593,2009-07-24,08:42:44
39.9735,116.334132,0,252,40018.3630671296,2009-07-24,08:42:49
39.973414,116.334102,0,253,40018.363125,2009-07-24,08:42:54
39.973412,116.334029,0,253,40018.3631828704,2009-07-24,08:42:59
39.973485,116.333912,0,255,40018.3632407407,2009-07-24,08:43:04
39.973721,116.333844,0,257,40018.3632986111,2009-07-24,08:43:09
39.973961,116.333834,0,256,40018.3633564815,2009-07-24,08:43:14
39.974121,116.333846,0,255,40018.3634143519,2009-07-24,08:43:19
39.974205,116.333928,0,254,40018.3634722222,2009-07-24,08:43:24
39.974409,116.334114,0,257,40018.3635300926,2009-07-24,08:43:29
39.974489,116.334384,0,268,40018.363587963,2009-07-24,08:43:34
39.974434,116.334425,0,269,40018.3636458333,2009-07-24,08:43:39
39.974028,116.334377,0,271,40018.3637037037,2009-07-24,08:43:44
39.973707,116.334363,0,272,40018.3637615741,2009-07-24,08:43:49
39.973605,116.334393,0,272,40018.3638194444,2009-07-24,08:43:54
39.97363,116.334401,0,273,40018.3638773148,2009-07-24,08:43:59
39.973598,116.334458,0,273,40018.3639351852,2009-07-24,08:44:04
39.973629,116.334533,0,271,40018.3639930556,2009-07-24,08:44:09
39.973813,116.334572,0,272,40018.3640509259,2009-07-24,08:44:14
39.974059,116.334491,0,276,40018.3641087963,2009-07-24,08:44:19
39.974029,116.334434,0,280,40018.3641666667,2009-07-24,08:44:24
39.973972,116.334344,0,283,40018.364224537,2009-07-24,08:44:29
39.97384,116.334255,0,285,40018.3642824074,2009-07-24,08:44:34
39.973941,116.334242,0,283,40018.3643402778,2009-07-24,08:44:39
39.973919,116.334239,0,282,40018.3643981481,2009-07-24,08:44:44
39.97399,116.33427,0,281,40018.3644560185,2009-07-24,08:44:49
39.97389,116.334247,0,280,40018.3645138889,2009-07-24,08:44:54
39.973894,116.334175,0,282,40018.3645717593,2009-07-24,08:44:59
39.973884,116.334135,0,283,40018.3646296296,2009-07-24,08:45:04
39.973993,116.334173,0,283,40018.3646875,2009-07-24,08:45:09
39.974025,116.334181,0,288,40018.3647453704,2009-07-24,08:45:14
39.974084,116.334152,0,297,40018.3648032407,2009-07-24,08:45:19
39.974208,116.334109,0,304,40018.3648611111,2009-07-24,08:45:24
39.974305,116.334058,0,308,40018.3649189815,2009-07-24,08:45:29
39.974153,116.33399,0,308,40018.3649768519,2009-07-24,08:45:34
39.974142,116.333929,0,310,40018.3650347222,2009-07-24,08:45:39
39.973969,116.333903,0,308,40018.3650925926,2009-07-24,08:45:44
39.973901,116.333874,0,309,40018.365150463,2009-07-24,08:45:49
39.974073,116.333927,0,304,40018.3652083333,2009-07-24,08:45:54
39.974218,116.334069,0,296,40018.3652662037,2009-07-24,08:45:59
39.974105,116.334133,0,295,40018.3653240741,2009-07-24,08:46:04
39.974163,116.334176,0,294,40018.3653819444,2009-07-24,08:46:09
39.974177,116.334232,0,291,40018.3654398148,2009-07-24,08:46:14
39.974412,116.334278,0,290,40018.3654976852,2009-07-24,08:46:19
39.974468,116.334342,0,289,40018.3655555556,2009-07-24,08:46:24
39.97447,116.334385,0,293,40018.3656134259,2009-07-24,08:46:29
39.974216,116.334401,0,292,40018.3656712963,2009-07-24,08:46:34
39.974121,116.334356,0,293,40018.3657291667,2009-07-24,08:46:39
39.973999,116.334343,0,293,40018.365787037,2009-07-24,08:46:44
39.973826,116.334408,0,292,40018.3658449074,2009-07-24,08:46:49
39.973725,116.334437,0,293,40018.3659027778,2009-07-24,08:46:54
39.973654,116.334365,0,299,40018.3659606481,2009-07-24,08:46:59
39.973653,116.334304,0,303,40018.3660185185,2009-07-24,08:47:04
39.973897,116.334318,0,303,40018.3660763889,2009-07-24,08:47:09
39.974086,116.334435,0,302,40018.3661342593,2009-07-24,08:47:14
39.974176,116.334469,0,303,40018.3661921296,2009-07-24,08:47:19
39.97438,116.334553,0,303,40018.36625,2009-07-24,08:47:24
39.974191,116.33459,0,303,40018.3663078704,2009-07-24,08:47:29
39.974068,116.334571,0,301,40018.3663657407,2009-07-24,08:47:34
39.973855,116.334544,0,298,40018.3664236111,2009-07-24,08:47:39
39.973774,116.33448,0,297,40018.3664814815,2009-07-24,08:47:44
39.973721,116.334364,0,295,40018.3665393519,2009-07-24,08:47:49
39.973704,116.334367,0,294,40018.3665972222,2009-07-24,08:47:54
39.973562,116.334452,0,293,40018.3666550926,2009-07-24,08:47:59
39.973474,116.334562,0,294,40018.366712963,2009-07-24,08:48:04
39.973591,116.334477,0,294,40018.3667708333,2009-07-24,08:48:09
39.973607,116.334461,0,291,40018.3668287037,2009-07-24,08:48:14
39.973578,116.334454,0,289,40018.3668865741,2009-07-24,08:48:19
39.973538,116.334449,0,288,40018.3669444444,2009-07-24,08:48:24
39.973496,116.334383,0,281,40018.3670023148,2009-07-24,08:48:29
39.973442,116.334426,0,273,40018.3670601852,2009-07-24,08:48:34
39.973426,116.33445,0,272,40018.3671180556,2009-07-24,08:48:39
39.973397,116.334519,0,270,40018.3671759259,2009-07-24,08:48:44
39.973375,116.334563,0,271,40018.3672337963,2009-07-24,08:48:49
39.973489,116.334553,0,270,40018.3672916667,2009-07-24,08:48:54
39.973635,116.334518,0,270,40018.367349537,2009-07-24,08:48:59
39.973695,116.334493,0,271,40018.3674074074,2009-07-24,08:49:04
39.97372,116.33446,0,272,40018.3674652778,2009-07-24,08:49:09
39.973823,116.334309,0,275,40018.3675231481,2009-07-24,08:49:14
39.973911,116.334234,0,279,40018.3675810185,2009-07-24,08:49:19
39.973921,116.334153,0,282,40018.3676388889,2009-07-24,08:49:24
39.973871,116.334171,0,283,40018.3676967593,2009-07-24,08:49:29
39.973907,116.334201,0,282,40018.3677546296,2009-07-24,08:49:34
39.973925,116.334179,0,284,40018.3678125,2009-07-24,08:49:39
39.973919,116.33414,0,286,40018.3678703704,2009-07-24,08:49:44
39.97402,116.334103,0,291,40018.3679282407,2009-07-24,08:49:49
39.974067,116.334129,0,291,40018.3679861111,2009-07-24,08:49:54
39.974081,116.334226,0,287,40018.3680439815,2009-07-24,08:49:59
39.974097,116.334269,0,288,40018.3681018518,2009-07-24,08:50:04
39.974185,116.334249,0,291,40018.3681597222,2009-07-24,08:50:09
39.974122,116.334235,0,292,40018.3682175926,2009-07-24,08:50:14
39.974076,116.334186,0,293,40018.368275463,2009-07-24,08:50:19
39.974081,116.33415,0,294,40018.3683333333,2009-07-24,08:50:24
39.974069,116.334142,0,294,40018.3683912037,2009-07-24,08:50:29
39.974034,116.334123,0,295,40018.3684490741,2009-07-24,08:50:34
39.97394,116.334107,0,295,40018.3685069444,2009-07-24,08:50:39
39.974037,116.334045,0,295,40018.3685648148,2009-07-24,08:50:44
39.974065,116.333998,0,296,40018.3686226852,2009-07-24,08:50:49
39.97423,116.334096,0,297,40018.3686805556,2009-07-24,08:50:54
39.974429,116.334267,0,296,40018.3687384259,2009-07-24,08:50:59
39.974548,116.334386,0,297,40018.3687962963,2009-07-24,08:51:04
39.974683,116.334441,0,300,40018.3688541667,2009-07-24,08:51:09
39.974773,116.334425,0,301,40018.368912037,2009-07-24,08:51:14
39.974726,116.334435,0,301,40018.3689699074,2009-07-24,08:51:19
39.974688,116.334412,0,301,40018.3690277778,2009-07-24,08:51:24
39.974678,116.334403,0,301,40018.3690856481,2009-07-24,08:51:29
39.97463,116.334388,0,301,40018.3691435185,2009-07-24,08:51:34
39.97462,116.334387,0,301,40018.3692013889,2009-07-24,08:51:39
39.974533,116.334483,0,301,40018.3692592593,2009-07-24,08:51:44
39.974555,116.334578,0,302,40018.3693171296,2009-07-24,08:51:49
39.974525,116.334657,0,302,40018.369375,2009-07-24,08:51:54
39.974538,116.334572,0,303,40018.3694328704,2009-07-24,08:51:59
39.974548,116.334538,0,303,40018.3694907407,2009-07-24,08:52:04
39.974589,116.334461,0,304,40018.3695486111,2009-07-24,08:52:09
39.974613,116.334395,0,303,40018.3696064815,2009-07-24,08:52:14
39.974697,116.334324,0,303,40018.3696643518,2009-07-24,08:52:19
39.974763,116.334297,0,304,40018.3697222222,2009-07-24,08:52:24
39.974766,116.334315,0,305,40018.3697800926,2009-07-24,08:52:29
39.974703,116.334331,0,306,40018.369837963,2009-07-24,08:52:34
39.974698,116.334341,0,306,40018.3698958333,2009-07-24,08:52:39
39.974571,116.334459,0,311,40018.3699537037,2009-07-24,08:52:44
39.974506,116.334481,0,313,40018.3700115741,2009-07-24,08:52:49
39.974533,116.334415,0,316,40018.3700694444,2009-07-24,08:52:54
39.974507,116.334376,0,318,40018.3701273148,2009-07-24,08:52:59
39.974496,116.334401,0,320,40018.3701851852,2009-07-24,08:53:04
39.974484,116.334403,0,320,40018.3702430556,2009-07-24,08:53:09
39.974425,116.334391,0,322,40018.3703009259,2009-07-24,08:53:14
39.974468,116.334402,0,323,40018.3703587963,2009-07-24,08:53:19
39.974321,116.334378,0,323,40018.3704166667,2009-07-24,08:53:24
39.974363,116.334339,0,322,40018.370474537,2009-07-24,08:53:29
39.974476,116.334326,0,320,40018.3705324074,2009-07-24,08:53:34
39.97438,116.334288,0,319,40018.3705902778,2009-07-24,08:53:39
39.97427,116.334285,0,318,40018.3706481481,2009-07-24,08:53:44
39.974254,116.334264,0,318,40018.3707060185,2009-07-24,08:53:49
39.97481,116.334525,0,318,40018.3708217593,2009-07-24,08:53:59
39.975119,116.334656,0,318,40018.3708796296,2009-07-24,08:54:04
39.974983,116.334471,0,318,40018.3709375,2009-07-24,08:54:09
39.974783,116.334256,0,318,40018.3709953704,2009-07-24,08:54:14
39.974575,116.334203,0,318,40018.3710532407,2009-07-24,08:54:19
39.974434,116.334245,0,318,40018.3711111111,2009-07-24,08:54:24
39.974442,116.334396,0,318,40018.3711689815,2009-07-24,08:54:29
39.974503,116.334487,0,318,40018.3712268519,2009-07-24,08:54:34
39.974517,116.334507,0,318,40018.3712847222,2009-07-24,08:54:39
39.974454,116.334572,0,318,40018.3713425926,2009-07-24,08:54:44
39.974521,116.334646,0,318,40018.371400463,2009-07-24,08:54:49
39.974627,116.334654,0,318,40018.3714583333,2009-07-24,08:54:54
39.974678,116.334641,0,319,40018.3715162037,2009-07-24,08:54:59
39.974627,116.334595,0,319,40018.3715740741,2009-07-24,08:55:04
39.974592,116.334583,0,319,40018.3716319444,2009-07-24,08:55:09
39.974462,116.334535,0,320,40018.3716898148,2009-07-24,08:55:14
39.974357,116.334482,0,321,40018.3717476852,2009-07-24,08:55:19
39.974201,116.33436,0,321,40018.3718055556,2009-07-24,08:55:24
39.974058,116.334278,0,321,40018.3718634259,2009-07-24,08:55:29
39.973885,116.334346,0,321,40018.3719212963,2009-07-24,08:55:34
39.974009,116.334565,0,318,40018.3719791667,2009-07-24,08:55:39
39.974097,116.334588,0,314,40018.372037037,2009-07-24,08:55:44
39.974289,116.334677,0,313,40018.3720949074,2009-07-24,08:55:49
39.974437,116.334686,0,312,40018.3721527778,2009-07-24,08:55:54
39.974496,116.334688,0,311,40018.3722106481,2009-07-24,08:55:59
39.974524,116.334728,0,312,40018.3722685185,2009-07-24,08:56:04
39.974423,116.334675,0,312,40018.3723263889,2009-07-24,08:56:09
39.974456,116.334629,0,312,40018.3723842593,2009-07-24,08:56:14
39.97455,116.334587,0,311,40018.3724421296,2009-07-24,08:56:19
39.974545,116.334575,0,309,40018.3725,2009-07-24,08:56:24
39.974409,116.334649,0,309,40018.3725578704,2009-07-24,08:56:29
39.974282,116.334791,0,309,40018.3726157407,2009-07-24,08:56:34
39.974145,116.334832,0,310,40018.3726736111,2009-07-24,08:56:39
39.974156,116.334719,0,311,40018.3727314815,2009-07-24,08:56:44
39.974351,116.334645,0,309,40018.3727893519,2009-07-24,08:56:49
39.974504,116.334611,0,308,40018.3728472222,2009-07-24,08:56:54
39.974276,116.334446,0,320,40018.3730208333,2009-07-24,08:57:09
39.974197,116.334406,0,323,40018.3730787037,2009-07-24,08:57:14
39.974023,116.334359,0,333,40018.3731365741,2009-07-24,08:57:19
39.973952,116.334311,0,340,40018.3731944444,2009-07-24,08:57:24
39.973968,116.334374,0,323,40018.3732523148,2009-07-24,08:57:29
39.973958,116.334462,0,301,40018.3733101852,2009-07-24,08:57:34
39.973889,116.334552,0,341,40018.3733680556,2009-07-24,08:57:39
39.973969,116.33435,0,340,40018.3734259259,2009-07-24,08:57:44
39.974062,116.33433,0,330,40018.3734837963,2009-07-24,08:57:49
39.974144,116.334425,0,323,40018.3735416667,2009-07-24,08:57:54
39.974231,116.33449,0,321,40018.373599537,2009-07-24,08:57:59
39.974282,116.33452,0,320,40018.3736574074,2009-07-24,08:58:04
39.974227,116.334512,0,320,40018.3737152778,2009-07-24,08:58:09
39.974127,116.334546,0,321,40018.3737731481,2009-07-24,08:58:14
39.974219,116.334514,0,321,40018.3738310185,2009-07-24,08:58:19
39.973998,116.334306,0,322,40018.3738888889,2009-07-24,08:58:24
39.973855,116.334174,0,323,40018.3739467593,2009-07-24,08:58:29
39.973689,116.33395,0,324,40018.3740046296,2009-07-24,08:58:34
39.973625,116.333776,0,326,40018.3740625,2009-07-24,08:58:39
39.973666,116.33369,0,326,40018.3741203704,2009-07-24,08:58:44
39.973726,116.33361,0,327,40018.3741782407,2009-07-24,08:58:49
39.973808,116.333603,0,326,40018.3742361111,2009-07-24,08:58:54
39.973906,116.33455,0,324,40018.374525463,2009-07-24,08:59:19
39.973618,116.334378,0,331,40018.3745833333,2009-07-24,08:59:24
39.973512,116.334232,0,336,40018.3746412037,2009-07-24,08:59:29
39.973452,116.334025,0,344,40018.3746990741,2009-07-24,08:59:34
39.973341,116.333924,0,347,40018.3747569444,2009-07-24,08:59:39
39.973343,116.334039,0,370,40018.3748148148,2009-07-24,08:59:44
39.973422,116.334082,0,374,40018.3748726852,2009-07-24,08:59:49
39.973444,116.334023,0,357,40018.3749305556,2009-07-24,08:59:54
39.973473,116.333963,0,330,40018.3749884259,2009-07-24,08:59:59
39.973491,116.333929,0,325,40018.3750462963,2009-07-24,09:00:04
39.973524,116.333806,0,322,40018.3752199074,2009-07-24,09:00:19
39.973632,116.333865,0,317,40018.3752777778,2009-07-24,09:00:24
39.973829,116.333996,0,311,40018.3753356481,2009-07-24,09:00:29
39.973779,116.333969,0,313,40018.3753935185,2009-07-24,09:00:34
39.973759,116.334045,0,312,40018.3754513889,2009-07-24,09:00:39
39.973688,116.334078,0,311,40018.3755092593,2009-07-24,09:00:44
39.973777,116.334131,0,309,40018.3755671296,2009-07-24,09:00:49
39.973901,116.334169,0,307,40018.375625,2009-07-24,09:00:54
39.973772,116.334139,0,306,40018.3756828704,2009-07-24,09:00:59
39.973526,116.334119,0,305,40018.3757407407,2009-07-24,09:01:04
39.973372,116.33416,0,305,40018.3757986111,2009-07-24,09:01:09
39.973324,116.334259,0,310,40018.3758564815,2009-07-24,09:01:14
39.973311,116.334267,0,311,40018.3759143518,2009-07-24,09:01:19
39.973358,116.334207,0,312,40018.3759722222,2009-07-24,09:01:24
39.973378,116.33415,0,313,40018.3760300926,2009-07-24,09:01:29
39.973435,116.334197,0,312,40018.376087963,2009-07-24,09:01:34
39.973601,116.334218,0,312,40018.3761458333,2009-07-24,09:01:39
39.973674,116.334262,0,312,40018.3762037037,2009-07-24,09:01:44
39.973797,116.334323,0,314,40018.3762615741,2009-07-24,09:01:49
39.973729,116.334357,0,314,40018.3763194444,2009-07-24,09:01:54
39.973639,116.334401,0,313,40018.3763773148,2009-07-24,09:01:59
39.973566,116.334412,0,311,40018.3764351852,2009-07-24,09:02:04
39.973529,116.334378,0,314,40018.3764930556,2009-07-24,09:02:09
39.973523,116.334366,0,314,40018.3765509259,2009-07-24,09:02:14
39.973608,116.334362,0,316,40018.3766087963,2009-07-24,09:02:19
39.973639,116.33434,0,317,40018.3766666667,2009-07-24,09:02:24
39.973546,116.334284,0,318,40018.376724537,2009-07-24,09:02:29
39.973488,116.33425,0,319,40018.3767824074,2009-07-24,09:02:34
39.973681,116.334366,0,320,40018.3768402778,2009-07-24,09:02:39
39.973696,116.334434,0,322,40018.3768981481,2009-07-24,09:02:44
39.973569,116.334484,0,324,40018.3769560185,2009-07-24,09:02:49
39.973472,116.334523,0,329,40018.3770138889,2009-07-24,09:02:54
39.973507,116.334521,0,333,40018.3770717593,2009-07-24,09:02:59
39.973538,116.334471,0,336,40018.3771296296,2009-07-24,09:03:04
39.973608,116.334494,0,340,40018.3771875,2009-07-24,09:03:09
39.97364,116.334453,0,345,40018.3772453704,2009-07-24,09:03:14
39.973745,116.334336,0,349,40018.3773032407,2009-07-24,09:03:19
39.973806,116.334288,0,349,40018.3773611111,2009-07-24,09:03:24
39.973588,116.334139,0,349,40018.3774189815,2009-07-24,09:03:29
39.973475,116.334053,0,350,40018.3774768518,2009-07-24,09:03:34
39.973326,116.333947,0,353,40018.3775347222,2009-07-24,09:03:39
39.973298,116.333872,0,357,40018.3775925926,2009-07-24,09:03:44
39.973331,116.333828,0,358,40018.377650463,2009-07-24,09:03:49
39.973354,116.333885,0,356,40018.3777083333,2009-07-24,09:03:54
39.973537,116.333951,0,352,40018.3777662037,2009-07-24,09:03:59
39.973807,116.334035,0,348,40018.3778240741,2009-07-24,09:04:04
39.974051,116.334202,0,345,40018.3779976852,2009-07-24,09:04:19
39.974051,116.334202,0,345,40018.3780324074,2009-07-24,09:04:22
39.97405,116.334197,0,345,40018.3780555556,2009-07-24,09:04:24
39.974136,116.334161,0,341,40018.3781134259,2009-07-24,09:04:29
39.974248,116.334135,0,342,40018.3781712963,2009-07-24,09:04:34
39.974299,116.334162,0,339,40018.3782291667,2009-07-24,09:04:39
39.974317,116.334186,0,338,40018.378287037,2009-07-24,09:04:44
39.974343,116.334226,0,334,40018.3783449074,2009-07-24,09:04:49
39.9744,116.334213,0,336,40018.3784027778,2009-07-24,09:04:54
39.974379,116.334227,0,340,40018.3784606481,2009-07-24,09:04:59
39.974249,116.334371,0,338,40018.3785185185,2009-07-24,09:05:04
39.974226,116.334441,0,338,40018.3785763889,2009-07-24,09:05:09
39.974204,116.334545,0,336,40018.3786342593,2009-07-24,09:05:14
39.974065,116.334554,0,335,40018.3786921296,2009-07-24,09:05:19
39.973988,116.334526,0,335,40018.37875,2009-07-24,09:05:24
39.973963,116.334551,0,335,40018.3788078704,2009-07-24,09:05:29
39.973926,116.33461,0,335,40018.3788657407,2009-07-24,09:05:34
39.973862,116.334662,0,334,40018.3789236111,2009-07-24,09:05:39
39.973698,116.334624,0,334,40018.3789814815,2009-07-24,09:05:44
39.973539,116.334528,0,335,40018.3790393519,2009-07-24,09:05:49
39.973515,116.334528,0,333,40018.3790972222,2009-07-24,09:05:54
39.973597,116.334564,0,331,40018.3791550926,2009-07-24,09:05:59
39.973679,116.334548,0,331,40018.379212963,2009-07-24,09:06:04
39.973606,116.334405,0,332,40018.3792708333,2009-07-24,09:06:09
39.97353,116.334352,0,333,40018.3793287037,2009-07-24,09:06:14
39.97362,116.334414,0,332,40018.3793865741,2009-07-24,09:06:19
39.973909,116.334609,0,331,40018.3794444444,2009-07-24,09:06:24
39.973991,116.33468,0,332,40018.3795023148,2009-07-24,09:06:29
39.973972,116.334718,0,330,40018.3795601852,2009-07-24,09:06:34
39.974074,116.334758,0,328,40018.3796180556,2009-07-24,09:06:39
39.974165,116.334823,0,327,40018.3796759259,2009-07-24,09:06:44
39.974181,116.334839,0,325,40018.3797337963,2009-07-24,09:06:49
39.974105,116.334781,0,326,40018.3797916667,2009-07-24,09:06:54
39.974062,116.334748,0,329,40018.379849537,2009-07-24,09:06:59
39.974061,116.334715,0,330,40018.3799074074,2009-07-24,09:07:04
39.974031,116.33467,0,331,40018.3799652778,2009-07-24,09:07:09
39.974021,116.334679,0,329,40018.3800231481,2009-07-24,09:07:14
39.974016,116.334668,0,328,40018.3801388889,2009-07-24,09:07:24
39.973993,116.334671,0,329,40018.3801967593,2009-07-24,09:07:29
39.973922,116.334666,0,332,40018.3802546296,2009-07-24,09:07:34
39.973881,116.33466,0,337,40018.3803125,2009-07-24,09:07:39
39.973888,116.33461,0,343,40018.3803703704,2009-07-24,09:07:44
39.973927,116.33458,0,344,40018.3804282407,2009-07-24,09:07:49
39.973951,116.334628,0,345,40018.3804861111,2009-07-24,09:07:54
39.97393,116.334637,0,343,40018.3805439815,2009-07-24,09:07:59
39.973892,116.334656,0,342,40018.3806018519,2009-07-24,09:08:04
39.973887,116.334632,0,342,40018.3806597222,2009-07-24,09:08:09
39.973873,116.334653,0,342,40018.3807175926,2009-07-24,09:08:14
39.973867,116.334688,0,341,40018.380775463,2009-07-24,09:08:19
39.973873,116.334746,0,338,40018.3808333333,2009-07-24,09:08:24
39.973877,116.334778,0,335,40018.3808912037,2009-07-24,09:08:29
39.973849,116.334744,0,333,40018.3809490741,2009-07-24,09:08:34
39.973813,116.334735,0,331,40018.3810069444,2009-07-24,09:08:39
39.973729,116.334661,0,328,40018.3810648148,2009-07-24,09:08:44
39.973696,116.334599,0,324,40018.3811226852,2009-07-24,09:08:49
39.973653,116.334557,0,321,40018.3811805556,2009-07-24,09:08:54
39.973615,116.334509,0,316,40018.3812384259,2009-07-24,09:08:59
39.973641,116.33445,0,314,40018.3812962963,2009-07-24,09:09:04
39.973649,116.334394,0,316,40018.3813541667,2009-07-24,09:09:09
39.973589,116.334337,0,315,40018.381412037,2009-07-24,09:09:14
39.973566,116.334319,0,314,40018.3814699074,2009-07-24,09:09:19
39.973552,116.334333,0,314,40018.3815277778,2009-07-24,09:09:24
39.973528,116.334341,0,312,40018.3815856481,2009-07-24,09:09:29
39.973528,116.334341,0,312,40018.3816203704,2009-07-24,09:09:32
39.973522,116.334333,0,312,40018.3816435185,2009-07-24,09:09:34
39.973515,116.334303,0,314,40018.3817013889,2009-07-24,09:09:39
39.973513,116.334287,0,314,40018.3817592593,2009-07-24,09:09:44
39.973495,116.334267,0,314,40018.3818171296,2009-07-24,09:09:49
39.973438,116.334596,0,313,40018.3857523148,2009-07-24,09:15:29
39.973446,116.334616,0,315,40018.3858101852,2009-07-24,09:15:34
39.973487,116.334643,0,316,40018.3858680556,2009-07-24,09:15:39
39.973496,116.334649,0,317,40018.3859259259,2009-07-24,09:15:44
39.973512,116.33467,0,317,40018.3859837963,2009-07-24,09:15:49
39.973512,116.33467,0,317,40018.3860185185,2009-07-24,09:15:52
39.973512,116.334673,0,317,40018.3860416667,2009-07-24,09:15:54
39.97353,116.334604,0,319,40018.386099537,2009-07-24,09:15:59
39.973486,116.334478,0,322,40018.3861574074,2009-07-24,09:16:04
39.973513,116.334463,0,322,40018.3862152778,2009-07-24,09:16:09
39.973513,116.334456,0,322,40018.3862731481,2009-07-24,09:16:14
39.973513,116.334456,0,322,40018.3863078704,2009-07-24,09:16:17
39.973514,116.334462,0,322,40018.3863310185,2009-07-24,09:16:19
39.973543,116.334508,0,323,40018.3863888889,2009-07-24,09:16:24
39.973657,116.334627,0,325,40018.3864467593,2009-07-24,09:16:29
39.973754,116.334686,0,327,40018.3865046296,2009-07-24,09:16:34
39.973806,116.334715,0,329,40018.3865625,2009-07-24,09:16:39
39.973755,116.334687,0,331,40018.3866203704,2009-07-24,09:16:44
39.97374,116.334683,0,332,40018.3866782407,2009-07-24,09:16:49
39.97374,116.33467,0,332,40018.3867361111,2009-07-24,09:16:54
39.97374,116.334658,0,332,40018.3867939815,2009-07-24,09:16:59
39.97374,116.334658,0,332,40018.3868287037,2009-07-24,09:17:02
39.97374,116.334653,0,332,40018.3868518519,2009-07-24,09:17:04
39.973739,116.334662,0,332,40018.3869097222,2009-07-24,09:17:09
39.973739,116.334662,0,332,40018.3869444444,2009-07-24,09:17:12
39.973739,116.334662,0,332,40018.3869675926,2009-07-24,09:17:14
39.973718,116.334616,0,331,40018.387025463,2009-07-24,09:17:19
39.973718,116.334616,0,331,40018.3870601852,2009-07-24,09:17:22
39.973712,116.334623,0,329,40018.3870833333,2009-07-24,09:17:24
39.973723,116.334632,0,328,40018.3871412037,2009-07-24,09:17:29
39.973723,116.334632,0,328,40018.3871759259,2009-07-24,09:17:32
39.973726,116.334636,0,327,40018.3871990741,2009-07-24,09:17:34
39.973726,116.334626,0,327,40018.3872569444,2009-07-24,09:17:39
39.973726,116.334623,0,327,40018.3873148148,2009-07-24,09:17:44
39.973725,116.334615,0,328,40018.3873726852,2009-07-24,09:17:49
39.973724,116.334612,0,328,40018.3874305556,2009-07-24,09:17:54
39.973724,116.334612,0,328,40018.3874652778,2009-07-24,09:17:57
39.973721,116.334604,0,328,40018.3874884259,2009-07-24,09:17:59
39.973707,116.334604,0,326,40018.3875462963,2009-07-24,09:18:04
39.973706,116.334595,0,326,40018.3876041667,2009-07-24,09:18:09
39.973706,116.334595,0,326,40018.3876388889,2009-07-24,09:18:12
39.973705,116.33459,0,325,40018.387662037,2009-07-24,09:18:14
39.973714,116.334669,0,324,40018.3877199074,2009-07-24,09:18:19
39.973741,116.334745,0,321,40018.3877777778,2009-07-24,09:18:24
39.973764,116.334738,0,319,40018.3878356481,2009-07-24,09:18:29
39.973776,116.334755,0,319,40018.3878935185,2009-07-24,09:18:34
39.973776,116.334755,0,319,40018.3879282407,2009-07-24,09:18:37
39.973775,116.334758,0,319,40018.3879513889,2009-07-24,09:18:39
39.973748,116.334711,0,320,40018.3880092593,2009-07-24,09:18:44
39.973673,116.334623,0,322,40018.3880671296,2009-07-24,09:18:49
39.97362,116.334579,0,324,40018.388125,2009-07-24,09:18:54
39.973652,116.334581,0,326,40018.3881828704,2009-07-24,09:18:59
39.973702,116.334625,0,325,40018.3882407407,2009-07-24,09:19:04
39.973704,116.334633,0,325,40018.3882986111,2009-07-24,09:19:09
39.973704,116.33464,0,325,40018.3883564815,2009-07-24,09:19:14
39.973704,116.334647,0,325,40018.3884143519,2009-07-24,09:19:19
39.973704,116.334647,0,325,40018.3884490741,2009-07-24,09:19:22
39.973705,116.334646,0,325,40018.3884722222,2009-07-24,09:19:24
39.973693,116.334639,0,325,40018.3885300926,2009-07-24,09:19:29
39.973697,116.334658,0,325,40018.388587963,2009-07-24,09:19:34
39.973696,116.33467,0,325,40018.3886458333,2009-07-24,09:19:39
39.973697,116.334674,0,325,40018.3887037037,2009-07-24,09:19:44
39.973697,116.334674,0,325,40018.3887384259,2009-07-24,09:19:47
39.973695,116.334682,0,325,40018.3887615741,2009-07-24,09:19:49
39.973694,116.334663,0,325,40018.3888194444,2009-07-24,09:19:54
39.973671,116.334631,0,326,40018.3888773148,2009-07-24,09:19:59
39.97368,116.334613,0,323,40018.3889351852,2009-07-24,09:20:04
39.973712,116.334566,0,323,40018.3889930556,2009-07-24,09:20:09
39.973732,116.334526,0,323,40018.3890509259,2009-07-24,09:20:14
39.973663,116.334464,0,325,40018.3891087963,2009-07-24,09:20:19
39.973663,116.334453,0,327,40018.3891666667,2009-07-24,09:20:24
39.973665,116.334443,0,327,40018.389224537,2009-07-24,09:20:29
39.973665,116.334443,0,327,40018.3892592593,2009-07-24,09:20:32
39.973667,116.334442,0,327,40018.3892824074,2009-07-24,09:20:34
39.973669,116.334453,0,327,40018.3893402778,2009-07-24,09:20:39
39.973685,116.334478,0,330,40018.3893981481,2009-07-24,09:20:44
39.973693,116.334468,0,333,40018.3894560185,2009-07-24,09:20:49
39.973699,116.334491,0,334,40018.3895138889,2009-07-24,09:20:54
39.973699,116.334491,0,334,40018.3895486111,2009-07-24,09:20:57
39.973698,116.334492,0,334,40018.3895717593,2009-07-24,09:20:59
39.973717,116.334508,0,334,40018.3896296296,2009-07-24,09:21:04
39.973725,116.334524,0,334,40018.3896875,2009-07-24,09:21:09
39.973761,116.334582,0,332,40018.3897453704,2009-07-24,09:21:14
39.973769,116.334688,0,331,40018.3898032407,2009-07-24,09:21:19
39.973786,116.33474,0,329,40018.3898611111,2009-07-24,09:21:24
39.973786,116.33474,0,329,40018.3898958333,2009-07-24,09:21:27
39.973791,116.334743,0,329,40018.3899189815,2009-07-24,09:21:29
39.973792,116.334733,0,329,40018.3899768519,2009-07-24,09:21:34
39.973798,116.334726,0,330,40018.3900347222,2009-07-24,09:21:39
39.973799,116.33472,0,330,40018.3900925926,2009-07-24,09:21:44
39.973799,116.33472,0,330,40018.3901273148,2009-07-24,09:21:47
39.973799,116.334717,0,330,40018.390150463,2009-07-24,09:21:49
39.973811,116.334654,0,330,40018.3902083333,2009-07-24,09:21:54
39.973811,116.334654,0,330,40018.3902430556,2009-07-24,09:21:57
39.973819,116.334659,0,329,40018.3902662037,2009-07-24,09:21:59
39.973826,116.334717,0,328,40018.3903240741,2009-07-24,09:22:04
39.973825,116.334724,0,328,40018.3903819444,2009-07-24,09:22:09
39.973825,116.334728,0,328,40018.3904398148,2009-07-24,09:22:14
39.973825,116.334731,0,328,40018.3904976852,2009-07-24,09:22:19
39.973825,116.334739,0,328,40018.3905555556,2009-07-24,09:22:24
39.973825,116.334739,0,328,40018.3905902778,2009-07-24,09:22:27
39.973826,116.334738,0,328,40018.3906134259,2009-07-24,09:22:29
39.973825,116.334751,0,328,40018.3906712963,2009-07-24,09:22:34
39.973832,116.334731,0,329,40018.3907291667,2009-07-24,09:22:39
39.973833,116.334695,0,330,40018.390787037,2009-07-24,09:22:44
39.973554,116.334365,0,308,40018.3908449074,2009-07-24,09:22:49
39.973573,116.334338,0,308,40018.3909027778,2009-07-24,09:22:54
39.973564,116.334286,0,308,40018.3909606481,2009-07-24,09:22:59
39.973399,116.334036,0,292,40018.3910185185,2009-07-24,09:23:04
39.973569,116.33377,0,233,40018.3948958333,2009-07-24,09:28:39
39.973588,116.333686,0,233,40018.3949537037,2009-07-24,09:28:44
39.973594,116.33359,0,233,40018.3950115741,2009-07-24,09:28:49
39.973616,116.333568,0,232,40018.3950694444,2009-07-24,09:28:54
39.973638,116.333533,0,228,40018.3951273148,2009-07-24,09:28:59
39.973587,116.333621,0,222,40018.3951851852,2009-07-24,09:29:04
39.97356,116.333575,0,220,40018.3952430556,2009-07-24,09:29:09
39.973559,116.333537,0,221,40018.3953009259,2009-07-24,09:29:14
39.973531,116.333597,0,222,40018.3953587963,2009-07-24,09:29:19
39.973537,116.33357,0,222,40018.3954166667,2009-07-24,09:29:24
39.973538,116.333572,0,222,40018.395474537,2009-07-24,09:29:29
39.973538,116.333572,0,222,40018.3955092593,2009-07-24,09:29:32
39.973539,116.333564,0,222,40018.3955324074,2009-07-24,09:29:34
39.973579,116.333506,0,221,40018.3955902778,2009-07-24,09:29:39
39.973596,116.333481,0,221,40018.3956481481,2009-07-24,09:29:44
39.973596,116.333477,0,221,40018.3957060185,2009-07-24,09:29:49
39.973596,116.333477,0,221,40018.3957407407,2009-07-24,09:29:52
39.973595,116.333484,0,221,40018.3957638889,2009-07-24,09:29:54
39.973598,116.333642,0,217,40018.3958217593,2009-07-24,09:29:59
39.973542,116.333689,0,212,40018.3958796296,2009-07-24,09:30:04
39.973491,116.333739,0,208,40018.3959375,2009-07-24,09:30:09
39.973498,116.333712,0,206,40018.3959953704,2009-07-24,09:30:14
39.973502,116.333646,0,207,40018.3960532407,2009-07-24,09:30:19
39.973467,116.333685,0,208,40018.3961111111,2009-07-24,09:30:24
39.973465,116.333684,0,208,40018.3961689815,2009-07-24,09:30:29
39.973465,116.333684,0,208,40018.3962037037,2009-07-24,09:30:32
39.973463,116.333684,0,208,40018.3962268519,2009-07-24,09:30:34
39.973452,116.333679,0,207,40018.3962847222,2009-07-24,09:30:39
39.973456,116.333652,0,207,40018.3963425926,2009-07-24,09:30:44
39.97346,116.333633,0,208,40018.396400463,2009-07-24,09:30:49
39.97346,116.333633,0,208,40018.3964351852,2009-07-24,09:30:52
39.973459,116.333637,0,208,40018.3964583333,2009-07-24,09:30:54
39.973458,116.333649,0,208,40018.3965162037,2009-07-24,09:30:59
39.973444,116.333683,0,208,40018.3965740741,2009-07-24,09:31:04
39.973466,116.333664,0,207,40018.3966319444,2009-07-24,09:31:09
39.973482,116.333643,0,207,40018.3966898148,2009-07-24,09:31:14
39.973482,116.333643,0,207,40018.396724537,2009-07-24,09:31:17
39.973488,116.333644,0,205,40018.3967476852,2009-07-24,09:31:19
39.973519,116.333627,0,203,40018.3968055556,2009-07-24,09:31:24
39.973536,116.333657,0,203,40018.3968634259,2009-07-24,09:31:29
39.973542,116.333674,0,203,40018.3969212963,2009-07-24,09:31:34
39.973542,116.333674,0,203,40018.3969560185,2009-07-24,09:31:37
39.973541,116.333677,0,203,40018.3969791667,2009-07-24,09:31:39
39.973563,116.333621,0,204,40018.397037037,2009-07-24,09:31:44
39.973612,116.333489,0,206,40018.3970949074,2009-07-24,09:31:49
39.973646,116.333381,0,207,40018.3971527778,2009-07-24,09:31:54
39.973646,116.333381,0,207,40018.3971875,2009-07-24,09:31:57
39.97365,116.333384,0,208,40018.3972106481,2009-07-24,09:31:59
39.973574,116.333506,0,208,40018.3972685185,2009-07-24,09:32:04
39.973512,116.333678,0,209,40018.3973263889,2009-07-24,09:32:09
39.973441,116.333847,0,209,40018.3973842593,2009-07-24,09:32:14
39.973441,116.333847,0,209,40018.3974189815,2009-07-24,09:32:17
39.973442,116.333852,0,209,40018.3974421296,2009-07-24,09:32:19
39.973403,116.333992,0,210,40018.3975,2009-07-24,09:32:24
39.973417,116.33399,0,211,40018.3975578704,2009-07-24,09:32:29
39.973411,116.334017,0,211,40018.3976157407,2009-07-24,09:32:34
39.973528,116.333764,0,213,40018.3976736111,2009-07-24,09:32:39
39.973627,116.333507,0,214,40018.3977314815,2009-07-24,09:32:44
39.973637,116.333406,0,215,40018.3977893519,2009-07-24,09:32:49
39.973626,116.333373,0,215,40018.3978472222,2009-07-24,09:32:54
39.973579,116.333454,0,215,40018.3979050926,2009-07-24,09:32:59
39.97356,116.333495,0,214,40018.397962963,2009-07-24,09:33:04
39.973561,116.333492,0,214,40018.3980208333,2009-07-24,09:33:09
39.973561,116.333492,0,214,40018.3980555556,2009-07-24,09:33:12
39.973561,116.333494,0,214,40018.3980787037,2009-07-24,09:33:14
39.973559,116.333507,0,214,40018.3981365741,2009-07-24,09:33:19
39.97354,116.333532,0,214,40018.3981944444,2009-07-24,09:33:24
39.973469,116.33368,0,214,40018.3982523148,2009-07-24,09:33:29
39.97343,116.333827,0,214,40018.3983101852,2009-07-24,09:33:34
39.973427,116.333854,0,214,40018.3983680556,2009-07-24,09:33:39
39.973427,116.333854,0,214,40018.3984027778,2009-07-24,09:33:42
39.973426,116.33386,0,214,40018.3984259259,2009-07-24,09:33:44
39.973425,116.333872,0,214,40018.3984837963,2009-07-24,09:33:49
39.973425,116.333872,0,214,40018.3985185185,2009-07-24,09:33:52
39.973424,116.333878,0,214,40018.3985416667,2009-07-24,09:33:54
39.973415,116.333945,0,215,40018.398599537,2009-07-24,09:33:59
39.973412,116.333998,0,216,40018.3986574074,2009-07-24,09:34:04
39.973414,116.333993,0,216,40018.3987152778,2009-07-24,09:34:09
39.973415,116.33399,0,216,40018.3987731481,2009-07-24,09:34:14
39.973417,116.333986,0,216,40018.3988310185,2009-07-24,09:34:19
39.97342,116.333983,0,216,40018.3988888889,2009-07-24,09:34:24
39.97342,116.333983,0,216,40018.3989236111,2009-07-24,09:34:27
39.973421,116.333986,0,216,40018.3989467593,2009-07-24,09:34:29
39.973416,116.334042,0,215,40018.3990046296,2009-07-24,09:34:34
39.9734,116.334073,0,213,40018.3990625,2009-07-24,09:34:39
39.97339,116.334087,0,213,40018.3991203704,2009-07-24,09:34:44
39.973375,116.334121,0,213,40018.3991782407,2009-07-24,09:34:49
39.973365,116.334171,0,213,40018.3992361111,2009-07-24,09:34:54
39.973375,116.334163,0,213,40018.3992939815,2009-07-24,09:34:59
39.973422,116.334069,0,215,40018.3993518518,2009-07-24,09:35:04
39.973479,116.333933,0,216,40018.3994097222,2009-07-24,09:35:09
39.973497,116.333907,0,216,40018.3994675926,2009-07-24,09:35:14
39.973486,116.333988,0,217,40018.399525463,2009-07-24,09:35:19
39.973514,116.333974,0,218,40018.3995833333,2009-07-24,09:35:24
39.973521,116.334039,0,217,40018.3996412037,2009-07-24,09:35:29
39.973469,116.334226,0,216,40018.3996990741,2009-07-24,09:35:34
39.973469,116.334226,0,216,40018.3997337963,2009-07-24,09:35:37
39.973468,116.334233,0,216,40018.3997569444,2009-07-24,09:35:39
39.973467,116.334245,0,216,40018.3998148148,2009-07-24,09:35:44
39.973467,116.334245,0,216,40018.399849537,2009-07-24,09:35:47
39.973468,116.334241,0,216,40018.3998726852,2009-07-24,09:35:49
39.973439,116.334342,0,217,40018.3999305556,2009-07-24,09:35:54
39.973947,116.333955,0,217,40018.3999884259,2009-07-24,09:35:59
39.973967,116.333869,0,218,40018.4000462963,2009-07-24,09:36:04
39.974135,116.33373,0,220,40018.4001041667,2009-07-24,09:36:09
39.97416,116.333682,0,221,40018.400162037,2009-07-24,09:36:14
39.974219,116.333642,0,220,40018.4002199074,2009-07-24,09:36:19
39.974223,116.333684,0,218,40018.4002777778,2009-07-24,09:36:24
39.974206,116.333745,0,217,40018.4003356481,2009-07-24,09:36:29
39.974192,116.333868,0,217,40018.4003935185,2009-07-24,09:36:34
39.974139,116.334041,0,216,40018.4004513889,2009-07-24,09:36:39
39.974089,116.334204,0,215,40018.4005092593,2009-07-24,09:36:44
39.974242,116.333936,0,215,40018.4005671296,2009-07-24,09:36:49
39.974331,116.333803,0,215,40018.400625,2009-07-24,09:36:54
39.974353,116.33373,0,216,40018.4006828704,2009-07-24,09:36:59
39.974445,116.333522,0,216,40018.4007407407,2009-07-24,09:37:04
39.974544,116.33328,0,216,40018.4007986111,2009-07-24,09:37:09
39.974607,116.333146,0,216,40018.4008564815,2009-07-24,09:37:14
39.974538,116.333269,0,215,40018.4009143518,2009-07-24,09:37:19
39.974839,116.333032,0,214,40018.4009722222,2009-07-24,09:37:24
39.975125,116.332915,0,213,40018.4010300926,2009-07-24,09:37:29
39.975136,116.332983,0,213,40018.401087963,2009-07-24,09:37:34
39.975137,116.332975,0,213,40018.4011458333,2009-07-24,09:37:39
39.975137,116.332975,0,213,40018.4011805556,2009-07-24,09:37:42
39.975137,116.332974,0,213,40018.4012037037,2009-07-24,09:37:44
39.97514,116.332964,0,213,40018.4012615741,2009-07-24,09:37:49
39.975142,116.332952,0,213,40018.4013194444,2009-07-24,09:37:54
39.975143,116.332949,0,213,40018.4013773148,2009-07-24,09:37:59
39.975141,116.332957,0,212,40018.4014351852,2009-07-24,09:38:04
39.975141,116.332957,0,212,40018.4014699074,2009-07-24,09:38:07
39.97514,116.332957,0,212,40018.4014930556,2009-07-24,09:38:09
39.975139,116.332968,0,212,40018.4015509259,2009-07-24,09:38:14
39.975138,116.332972,0,212,40018.4016087963,2009-07-24,09:38:19
39.975137,116.332976,0,212,40018.4016666667,2009-07-24,09:38:24
39.975137,116.332978,0,212,40018.401724537,2009-07-24,09:38:29
39.975133,116.33298,0,212,40018.4017824074,2009-07-24,09:38:34
39.975131,116.332981,0,212,40018.4018402778,2009-07-24,09:38:39
39.975131,116.332981,0,212,40018.401875,2009-07-24,09:38:42
39.97513,116.332973,0,212,40018.4018981481,2009-07-24,09:38:44
39.975124,116.33296,0,212,40018.4019560185,2009-07-24,09:38:49
39.975079,116.332987,0,212,40018.4020138889,2009-07-24,09:38:54
39.975035,116.332991,0,212,40018.4020717593,2009-07-24,09:38:59
39.974992,116.333011,0,212,40018.4021296296,2009-07-24,09:39:04
39.974964,116.333029,0,212,40018.4021875,2009-07-24,09:39:09
39.97491,116.333039,0,212,40018.4022453704,2009-07-24,09:39:14
39.97491,116.333039,0,212,40018.4022800926,2009-07-24,09:39:17
39.974906,116.333042,0,212,40018.4023032407,2009-07-24,09:39:19
39.974906,116.333031,0,212,40018.4023611111,2009-07-24,09:39:24
39.974875,116.332963,0,212,40018.4024189815,2009-07-24,09:39:29
39.974791,116.332897,0,212,40018.4024768519,2009-07-24,09:39:34
39.974784,116.332866,0,212,40018.4025347222,2009-07-24,09:39:39
39.974715,116.332819,0,213,40018.4025925926,2009-07-24,09:39:44
39.974747,116.332845,0,213,40018.402650463,2009-07-24,09:39:49
39.974801,116.332852,0,213,40018.4027083333,2009-07-24,09:39:54
39.97488,116.332821,0,213,40018.4027662037,2009-07-24,09:39:59
39.974894,116.332822,0,213,40018.4028240741,2009-07-24,09:40:04
39.974894,116.332823,0,213,40018.4028819444,2009-07-24,09:40:09
39.974895,116.332823,0,213,40018.4029398148,2009-07-24,09:40:14
39.974897,116.332817,0,213,40018.4029976852,2009-07-24,09:40:19
39.974897,116.332812,0,213,40018.4030555556,2009-07-24,09:40:24
39.974897,116.332812,0,213,40018.4030902778,2009-07-24,09:40:27
39.974895,116.332812,0,213,40018.4031134259,2009-07-24,09:40:29
39.97489,116.332826,0,213,40018.4031712963,2009-07-24,09:40:34
39.974957,116.332955,0,213,40018.4032291667,2009-07-24,09:40:39
39.975052,116.333003,0,213,40018.403287037,2009-07-24,09:40:44
39.975122,116.332985,0,213,40018.4033449074,2009-07-24,09:40:49
39.975305,116.332837,0,213,40018.4034027778,2009-07-24,09:40:54
39.975317,116.332804,0,213,40018.4041550926,2009-07-24,09:41:59
39.975328,116.332782,0,213,40018.404212963,2009-07-24,09:42:04
39.975355,116.332727,0,213,40018.4042708333,2009-07-24,09:42:09
39.975366,116.33258,0,213,40018.4043287037,2009-07-24,09:42:14
39.97533,116.33249,0,213,40018.4043865741,2009-07-24,09:42:19
39.975399,116.3324,0,213,40018.4044444444,2009-07-24,09:42:24
39.97544,116.332343,0,213,40018.4045023148,2009-07-24,09:42:29
39.975481,116.33232,0,213,40018.4045601852,2009-07-24,09:42:34
39.975591,116.332269,0,213,40018.4046180556,2009-07-24,09:42:39
39.975726,116.332384,0,213,40018.4046759259,2009-07-24,09:42:44
39.97576,116.332419,0,213,40018.4047337963,2009-07-24,09:42:49
39.975875,116.332456,0,213,40018.4047916667,2009-07-24,09:42:54
39.975962,116.33253,0,213,40018.404849537,2009-07-24,09:42:59
39.975807,116.332721,0,214,40018.4049074074,2009-07-24,09:43:04
39.975843,116.332718,0,214,40018.4049652778,2009-07-24,09:43:09
39.975945,116.33265,0,213,40018.4050231481,2009-07-24,09:43:14
39.975815,116.33267,0,214,40018.4050810185,2009-07-24,09:43:19
39.97578,116.332681,0,214,40018.4051388889,2009-07-24,09:43:24
39.97578,116.332681,0,214,40018.4051736111,2009-07-24,09:43:27
39.975777,116.332673,0,214,40018.4051967593,2009-07-24,09:43:29
39.975738,116.332609,0,214,40018.4052546296,2009-07-24,09:43:34
39.975678,116.332623,0,214,40018.4053125,2009-07-24,09:43:39
39.975588,116.332716,0,215,40018.4053703704,2009-07-24,09:43:44
39.975588,116.332716,0,215,40018.4054050926,2009-07-24,09:43:47
39.975586,116.33271,0,215,40018.4054282407,2009-07-24,09:43:49
39.974325,116.333511,0,214,40018.4054861111,2009-07-24,09:43:54
39.97404,116.333726,0,213,40018.4055439815,2009-07-24,09:43:59
39.974045,116.333751,0,212,40018.4056018519,2009-07-24,09:44:04
39.974062,116.333751,0,212,40018.4056597222,2009-07-24,09:44:09
39.974051,116.333723,0,211,40018.4057175926,2009-07-24,09:44:14
39.974023,116.333712,0,212,40018.405775463,2009-07-24,09:44:19
39.974002,116.333695,0,213,40018.4058333333,2009-07-24,09:44:24
39.974029,116.333688,0,213,40018.4058912037,2009-07-24,09:44:29
39.974026,116.33364,0,213,40018.4059490741,2009-07-24,09:44:34
39.974022,116.333575,0,214,40018.4060069444,2009-07-24,09:44:39
39.974043,116.33363,0,215,40018.4060648148,2009-07-24,09:44:44
39.974065,116.333746,0,216,40018.4061226852,2009-07-24,09:44:49
39.974065,116.333746,0,216,40018.4061574074,2009-07-24,09:44:52
39.974067,116.33374,0,216,40018.4061805556,2009-07-24,09:44:54
39.974069,116.33373,0,216,40018.4062384259,2009-07-24,09:44:59
39.974075,116.333716,0,216,40018.4062962963,2009-07-24,09:45:04
39.974075,116.333716,0,216,40018.4063310185,2009-07-24,09:45:07
39.974077,116.333716,0,217,40018.4063541667,2009-07-24,09:45:09
39.974078,116.333727,0,217,40018.406412037,2009-07-24,09:45:14
39.974078,116.333727,0,217,40018.4064467593,2009-07-24,09:45:17
39.974077,116.333731,0,217,40018.4064699074,2009-07-24,09:45:19
39.974096,116.333761,0,217,40018.4065277778,2009-07-24,09:45:24
39.974039,116.333765,0,218,40018.4065856481,2009-07-24,09:45:29
39.974006,116.333746,0,219,40018.4066435185,2009-07-24,09:45:34
39.97406,116.333691,0,218,40018.4067013889,2009-07-24,09:45:39
39.974001,116.333694,0,219,40018.4067592593,2009-07-24,09:45:44
39.973919,116.333659,0,218,40018.4068171296,2009-07-24,09:45:49
39.973866,116.333642,0,218,40018.406875,2009-07-24,09:45:54
39.973806,116.333584,0,218,40018.4069328704,2009-07-24,09:45:59
39.973788,116.333497,0,219,40018.4069907407,2009-07-24,09:46:04
39.973796,116.333464,0,219,40018.4070486111,2009-07-24,09:46:09
39.973828,116.333619,0,218,40018.4071064815,2009-07-24,09:46:14
39.973789,116.333764,0,218,40018.4071643518,2009-07-24,09:46:19
39.97379,116.33376,0,218,40018.4072222222,2009-07-24,09:46:24
39.97379,116.333759,0,218,40018.4072800926,2009-07-24,09:46:29
39.973791,116.333755,0,218,40018.407337963,2009-07-24,09:46:34
39.973791,116.333755,0,218,40018.4073726852,2009-07-24,09:46:37
39.973791,116.33376,0,218,40018.4073958333,2009-07-24,09:46:39
39.973776,116.333935,0,219,40018.4074537037,2009-07-24,09:46:44
39.973687,116.334097,0,220,40018.4075115741,2009-07-24,09:46:49
39.973764,116.334156,0,219,40018.4075694444,2009-07-24,09:46:54
39.973626,116.334199,0,220,40018.4076273148,2009-07-24,09:46:59
39.97352,116.334213,0,220,40018.4076851852,2009-07-24,09:47:04
39.973572,116.334131,0,220,40018.4077430556,2009-07-24,09:47:09
39.973644,116.334058,0,219,40018.4078009259,2009-07-24,09:47:14
39.9737,116.334002,0,219,40018.4078587963,2009-07-24,09:47:19
39.973793,116.333909,0,218,40018.4079166667,2009-07-24,09:47:24
39.973801,116.333844,0,219,40018.407974537,2009-07-24,09:47:29
39.973806,116.333796,0,219,40018.4080324074,2009-07-24,09:47:34
39.973791,116.333758,0,219,40018.4080902778,2009-07-24,09:47:39
39.973546,116.333831,0,220,40018.4081481481,2009-07-24,09:47:44
39.973761,116.333558,0,221,40018.4082060185,2009-07-24,09:47:49
39.973887,116.333507,0,221,40018.4082638889,2009-07-24,09:47:54
39.973541,116.334055,0,222,40018.4083217593,2009-07-24,09:47:59
39.973217,116.334395,0,223,40018.4083796296,2009-07-24,09:48:04
39.973269,116.334323,0,222,40018.4084375,2009-07-24,09:48:09
39.973217,116.334347,0,223,40018.4084953704,2009-07-24,09:48:14
39.973137,116.334409,0,223,40018.4085532407,2009-07-24,09:48:19
39.97294,116.334514,0,224,40018.4086111111,2009-07-24,09:48:24
39.972946,116.334465,0,224,40018.4086689815,2009-07-24,09:48:29
39.972915,116.334427,0,224,40018.4087268518,2009-07-24,09:48:34
39.973033,116.334383,0,223,40018.4087847222,2009-07-24,09:48:39
39.973023,116.334372,0,222,40018.4088425926,2009-07-24,09:48:44
39.97299,116.334403,0,222,40018.408900463,2009-07-24,09:48:49
39.972881,116.334454,0,221,40018.4089583333,2009-07-24,09:48:54
39.972759,116.334526,0,221,40018.4090162037,2009-07-24,09:48:59
39.972702,116.334592,0,221,40018.4090740741,2009-07-24,09:49:04
39.972629,116.334613,0,221,40018.4091319444,2009-07-24,09:49:09
39.972713,116.334668,0,223,40018.4091898148,2009-07-24,09:49:14
39.972813,116.33472,0,225,40018.4092476852,2009-07-24,09:49:19
39.972972,116.334748,0,226,40018.4093055556,2009-07-24,09:49:24
39.973366,116.334552,0,228,40018.4093634259,2009-07-24,09:49:29
39.973756,116.334372,0,231,40018.4094212963,2009-07-24,09:49:34
39.973845,116.334311,0,237,40018.4094791667,2009-07-24,09:49:39
39.973851,116.334334,0,243,40018.409537037,2009-07-24,09:49:44
39.973811,116.334362,0,248,40018.4095949074,2009-07-24,09:49:49
39.973827,116.334345,0,250,40018.4096527778,2009-07-24,09:49:54
39.973911,116.33425,0,255,40018.4097106481,2009-07-24,09:49:59
39.973895,116.334263,0,256,40018.4097685185,2009-07-24,09:50:04
39.973873,116.334281,0,256,40018.4098263889,2009-07-24,09:50:09
39.973851,116.334274,0,258,40018.4098842593,2009-07-24,09:50:14
39.97383,116.334373,0,255,40018.4099421296,2009-07-24,09:50:19
39.973842,116.334347,0,255,40018.41,2009-07-24,09:50:24
39.973889,116.334295,0,250,40018.410462963,2009-07-24,09:51:04
39.974057,116.333923,0,249,40018.4105208333,2009-07-24,09:51:09
39.974218,116.333638,0,247,40018.4105787037,2009-07-24,09:51:14
39.974243,116.333561,0,244,40018.4106365741,2009-07-24,09:51:19
39.974287,116.333391,0,242,40018.4106944444,2009-07-24,09:51:24
39.974252,116.333392,0,240,40018.4107523148,2009-07-24,09:51:29
39.974104,116.333606,0,240,40018.4108101852,2009-07-24,09:51:34
39.974092,116.333597,0,237,40018.4108680556,2009-07-24,09:51:39
39.97415,116.333535,0,236,40018.4109259259,2009-07-24,09:51:44
39.974361,116.333313,0,237,40018.4109837963,2009-07-24,09:51:49
39.974377,116.333322,0,235,40018.4110416667,2009-07-24,09:51:54
39.974378,116.333298,0,231,40018.411099537,2009-07-24,09:51:59
39.974378,116.333298,0,231,40018.4111342593,2009-07-24,09:52:02
39.974379,116.333294,0,230,40018.4111574074,2009-07-24,09:52:04
39.974306,116.333398,0,231,40018.4112152778,2009-07-24,09:52:09
39.974211,116.333529,0,233,40018.4112731481,2009-07-24,09:52:14
39.974233,116.333502,0,231,40018.4113310185,2009-07-24,09:52:19
39.974283,116.333454,0,230,40018.4113888889,2009-07-24,09:52:24
39.974283,116.333541,0,228,40018.4114467593,2009-07-24,09:52:29
39.974324,116.333551,0,224,40018.4115046296,2009-07-24,09:52:34
39.974473,116.33345,0,225,40018.4115625,2009-07-24,09:52:39
39.974599,116.333374,0,225,40018.4116203704,2009-07-24,09:52:44
39.974545,116.333491,0,230,40018.4116782407,2009-07-24,09:52:49
39.974545,116.333491,0,230,40018.411712963,2009-07-24,09:52:52
39.974544,116.333486,0,230,40018.4117361111,2009-07-24,09:52:54
39.97455,116.333456,0,232,40018.4117939815,2009-07-24,09:52:59
39.97455,116.333456,0,232,40018.4118287037,2009-07-24,09:53:02
39.974547,116.333458,0,231,40018.4118518519,2009-07-24,09:53:04
39.974544,116.333496,0,226,40018.4119097222,2009-07-24,09:53:09
39.974609,116.333424,0,223,40018.4119675926,2009-07-24,09:53:14
39.974632,116.333426,0,220,40018.412025463,2009-07-24,09:53:19
39.974645,116.333388,0,219,40018.4120833333,2009-07-24,09:53:24
39.974619,116.333383,0,219,40018.4121412037,2009-07-24,09:53:29
39.974567,116.333378,0,220,40018.4121990741,2009-07-24,09:53:34
39.974497,116.333375,0,222,40018.4122569444,2009-07-24,09:53:39
39.974529,116.333581,0,230,40018.4123148148,2009-07-24,09:53:44
39.974493,116.333605,0,236,40018.4123726852,2009-07-24,09:53:49
39.974369,116.333657,0,236,40018.4124305556,2009-07-24,09:53:54
39.97435,116.333648,0,234,40018.4124884259,2009-07-24,09:53:59
39.974503,116.333484,0,234,40018.4125462963,2009-07-24,09:54:04
39.974745,116.333315,0,232,40018.4126041667,2009-07-24,09:54:09
39.974727,116.333367,0,232,40018.412662037,2009-07-24,09:54:14
39.974934,116.333259,0,232,40018.4127199074,2009-07-24,09:54:19
39.975233,116.333138,0,237,40018.4127777778,2009-07-24,09:54:24
39.975388,116.333085,0,243,40018.4128356481,2009-07-24,09:54:29
39.975407,116.333135,0,251,40018.4128935185,2009-07-24,09:54:34
39.975619,116.333029,0,258,40018.4129513889,2009-07-24,09:54:39
39.975634,116.333016,0,263,40018.4130092593,2009-07-24,09:54:44
39.975416,116.333133,0,265,40018.4130671296,2009-07-24,09:54:49
39.975275,116.333235,0,262,40018.413125,2009-07-24,09:54:54
39.975105,116.33325,0,263,40018.4131828704,2009-07-24,09:54:59
39.975079,116.33322,0,263,40018.4132407407,2009-07-24,09:55:04
39.975057,116.333217,0,260,40018.4132986111,2009-07-24,09:55:09
39.975013,116.333227,0,254,40018.4133564815,2009-07-24,09:55:14
39.975006,116.333212,0,250,40018.4134143519,2009-07-24,09:55:19
39.975081,116.33312,0,245,40018.4134722222,2009-07-24,09:55:24
39.974997,116.333104,0,244,40018.4135300926,2009-07-24,09:55:29
39.974777,116.333173,0,243,40018.413587963,2009-07-24,09:55:34
39.974582,116.333309,0,240,40018.4136458333,2009-07-24,09:55:39
39.974602,116.33329,0,237,40018.4137037037,2009-07-24,09:55:44
39.974662,116.333263,0,234,40018.4137615741,2009-07-24,09:55:49
39.97466,116.333255,0,234,40018.4138194444,2009-07-24,09:55:54
39.97466,116.333255,0,234,40018.4138541667,2009-07-24,09:55:57
39.974657,116.333249,0,233,40018.4138773148,2009-07-24,09:55:59
39.974605,116.333276,0,233,40018.4139351852,2009-07-24,09:56:04
39.974564,116.33329,0,232,40018.4139930556,2009-07-24,09:56:09
39.974564,116.33329,0,232,40018.4140277778,2009-07-24,09:56:12
39.974562,116.333292,0,232,40018.4140509259,2009-07-24,09:56:14
39.974547,116.333315,0,232,40018.4141087963,2009-07-24,09:56:19
39.974473,116.333375,0,232,40018.4141666667,2009-07-24,09:56:24
39.974428,116.333465,0,231,40018.414224537,2009-07-24,09:56:29
39.974417,116.333457,0,231,40018.4142824074,2009-07-24,09:56:34
39.974456,116.333412,0,230,40018.4143402778,2009-07-24,09:56:39
39.974548,116.333358,0,231,40018.4143981481,2009-07-24,09:56:44
39.974587,116.333353,0,230,40018.4144560185,2009-07-24,09:56:49
39.974455,116.333454,0,228,40018.4145138889,2009-07-24,09:56:54
39.974263,116.333682,0,227,40018.4145717593,2009-07-24,09:56:59
39.974031,116.333938,0,225,40018.4146296296,2009-07-24,09:57:04
39.973706,116.334215,0,225,40018.4146875,2009-07-24,09:57:09
39.973507,116.334388,0,225,40018.4147453704,2009-07-24,09:57:14
39.973443,116.334447,0,225,40018.4148032407,2009-07-24,09:57:19
39.973317,116.334466,0,226,40018.4148611111,2009-07-24,09:57:24
39.973398,116.33438,0,229,40018.4149189815,2009-07-24,09:57:29
39.973401,116.334361,0,232,40018.4149768518,2009-07-24,09:57:34
39.973483,116.334246,0,233,40018.4150347222,2009-07-24,09:57:39
39.973645,116.334,0,238,40018.4150925926,2009-07-24,09:57:44
39.973752,116.333898,0,241,40018.415150463,2009-07-24,09:57:49
39.973982,116.333558,0,247,40018.4152083333,2009-07-24,09:57:54
39.974181,116.333379,0,252,40018.4152662037,2009-07-24,09:57:59
39.974193,116.333377,0,254,40018.4153240741,2009-07-24,09:58:04
39.974142,116.333485,0,257,40018.4153819444,2009-07-24,09:58:09
39.973961,116.333744,0,255,40018.4154398148,2009-07-24,09:58:14
39.973902,116.333832,0,254,40018.4154976852,2009-07-24,09:58:19
39.973762,116.333988,0,254,40018.4155555556,2009-07-24,09:58:24
39.973716,116.334076,0,253,40018.4156134259,2009-07-24,09:58:29
39.973628,116.334164,0,253,40018.4156712963,2009-07-24,09:58:34
39.973461,116.334244,0,254,40018.4157291667,2009-07-24,09:58:39
39.97336,116.334261,0,257,40018.415787037,2009-07-24,09:58:44
39.97336,116.33421,0,257,40018.4158449074,2009-07-24,09:58:49
39.97324,116.334234,0,260,40018.4159027778,2009-07-24,09:58:54
39.973071,116.334284,0,262,40018.4159606481,2009-07-24,09:58:59
39.97291,116.334285,0,263,40018.4160185185,2009-07-24,09:59:04
39.972603,116.334308,0,267,40018.4160763889,2009-07-24,09:59:09
39.972377,116.334481,0,273,40018.4161342593,2009-07-24,09:59:14
39.972221,116.334608,0,282,40018.4161921296,2009-07-24,09:59:19
39.972373,116.334567,0,287,40018.41625,2009-07-24,09:59:24
39.972337,116.334541,0,293,40018.4163078704,2009-07-24,09:59:29
39.972393,116.3346,0,298,40018.4163657407,2009-07-24,09:59:34
39.972399,116.334568,0,299,40018.4164236111,2009-07-24,09:59:39
39.9724,116.334558,0,299,40018.4164814815,2009-07-24,09:59:44
39.9724,116.334558,0,299,40018.4165162037,2009-07-24,09:59:47
39.972408,116.334555,0,300,40018.4165393518,2009-07-24,09:59:49
39.973078,116.334621,0,302,40018.4165972222,2009-07-24,09:59:54
39.973521,116.334461,0,308,40018.4166550926,2009-07-24,09:59:59
39.973465,116.334446,0,303,40018.416712963,2009-07-24,10:00:04
39.973447,116.334414,0,293,40018.4167708333,2009-07-24,10:00:09
39.973471,116.334356,0,292,40018.4168287037,2009-07-24,10:00:14
39.973587,116.334217,0,293,40018.4168865741,2009-07-24,10:00:19
39.973566,116.334213,0,295,40018.4169444444,2009-07-24,10:00:24
39.973491,116.334267,0,296,40018.4170023148,2009-07-24,10:00:29
39.973299,116.334391,0,299,40018.4170601852,2009-07-24,10:00:34
39.973083,116.3346,0,308,40018.4171180556,2009-07-24,10:00:39
39.973061,116.334614,0,311,40018.4171759259,2009-07-24,10:00:44
39.973106,116.334688,0,313,40018.4172337963,2009-07-24,10:00:49
39.973119,116.334787,0,318,40018.4172916667,2009-07-24,10:00:54
39.973197,116.334697,0,313,40018.417349537,2009-07-24,10:00:59
39.973197,116.33469,0,313,40018.4174074074,2009-07-24,10:01:04
39.973197,116.33469,0,313,40018.4174421296,2009-07-24,10:01:07
39.973197,116.334682,0,313,40018.4174652778,2009-07-24,10:01:09
39.973167,116.334672,0,309,40018.4175231481,2009-07-24,10:01:14
39.973104,116.334684,0,308,40018.4175810185,2009-07-24,10:01:19
39.973082,116.334682,0,304,40018.4176388889,2009-07-24,10:01:24
39.972981,116.334664,0,301,40018.4176967593,2009-07-24,10:01:29
39.972854,116.334752,0,298,40018.4177546296,2009-07-24,10:01:34
39.972708,116.334927,0,300,40018.4178125,2009-07-24,10:01:39
39.972636,116.334955,0,303,40018.4178703704,2009-07-24,10:01:44
39.972545,116.334973,0,301,40018.4179282407,2009-07-24,10:01:49
39.972417,116.335022,0,300,40018.4179861111,2009-07-24,10:01:54
39.972244,116.335125,0,295,40018.4180439815,2009-07-24,10:01:59
39.972079,116.335225,0,292,40018.4181018519,2009-07-24,10:02:04
39.972027,116.335243,0,278,40018.4181597222,2009-07-24,10:02:09
39.971918,116.335309,0,276,40018.4182175926,2009-07-24,10:02:14
39.972177,116.335159,0,269,40018.418275463,2009-07-24,10:02:19
39.972612,116.33486,0,263,40018.4183333333,2009-07-24,10:02:24
39.97296,116.334604,0,258,40018.4183912037,2009-07-24,10:02:29
39.973102,116.334493,0,254,40018.4184490741,2009-07-24,10:02:34
39.973715,116.334171,0,248,40018.4185069444,2009-07-24,10:02:39
39.973675,116.334194,0,249,40018.4185648148,2009-07-24,10:02:44
39.973659,116.33419,0,248,40018.4186226852,2009-07-24,10:02:49
39.973581,116.334108,0,244,40018.4186805556,2009-07-24,10:02:54
39.973491,116.334038,0,245,40018.4187384259,2009-07-24,10:02:59
39.973864,116.333942,0,245,40018.4187962963,2009-07-24,10:03:04
39.973819,116.333877,0,246,40018.4188541667,2009-07-24,10:03:09
39.974034,116.333744,0,245,40018.418912037,2009-07-24,10:03:14
39.973982,116.333751,0,247,40018.4189699074,2009-07-24,10:03:19
39.973972,116.333741,0,252,40018.4190277778,2009-07-24,10:03:24
39.973975,116.333779,0,254,40018.4190856481,2009-07-24,10:03:29
39.97422,116.333743,0,258,40018.4191435185,2009-07-24,10:03:34
39.974209,116.333818,0,260,40018.4192013889,2009-07-24,10:03:39
39.97275,116.334425,0,838,40018.4986805556,2009-07-24,11:58:06
39.974747,116.331906,0,196,40018.498912037,2009-07-24,11:58:26
39.974814,116.331836,0,196,40018.4989699074,2009-07-24,11:58:31
39.974823,116.331876,0,198,40018.4990277778,2009-07-24,11:58:36
39.974874,116.332051,0,169,40018.4990856481,2009-07-24,11:58:41
39.974897,116.332146,0,159,40018.4991435185,2009-07-24,11:58:46
39.974904,116.332227,0,153,40018.4992013889,2009-07-24,11:58:51
39.974889,116.332286,0,155,40018.4992592593,2009-07-24,11:58:56
39.974812,116.332378,0,162,40018.4993171296,2009-07-24,11:59:01
39.974752,116.332508,0,167,40018.499375,2009-07-24,11:59:06
39.974732,116.332566,0,176,40018.4994328704,2009-07-24,11:59:11
39.974733,116.332577,0,179,40018.4994907407,2009-07-24,11:59:16
39.974723,116.332565,0,181,40018.4995486111,2009-07-24,11:59:21
39.97468,116.332705,0,189,40018.4996064815,2009-07-24,11:59:26
39.974684,116.3328,0,201,40018.4996643519,2009-07-24,11:59:31
39.974704,116.33285,0,209,40018.4997222222,2009-07-24,11:59:36
39.974725,116.332876,0,211,40018.4997800926,2009-07-24,11:59:41
39.974726,116.332975,0,215,40018.499837963,2009-07-24,11:59:46
39.97475,116.333034,0,216,40018.4998958333,2009-07-24,11:59:51
39.974777,116.333156,0,204,40018.4999537037,2009-07-24,11:59:56
39.974727,116.33333,0,216,40018.5000115741,2009-07-24,12:00:01
39.974701,116.333409,0,221,40018.5000694444,2009-07-24,12:00:06
39.974704,116.333477,0,226,40018.5001273148,2009-07-24,12:00:11
39.974756,116.333529,0,228,40018.5001851852,2009-07-24,12:00:16
39.974775,116.333545,0,232,40018.5002430556,2009-07-24,12:00:21
39.974794,116.333558,0,233,40018.5003009259,2009-07-24,12:00:26
39.974794,116.333558,0,233,40018.5003356481,2009-07-24,12:00:29
39.974791,116.333564,0,233,40018.5003587963,2009-07-24,12:00:31
39.974803,116.333554,0,233,40018.5004166667,2009-07-24,12:00:36
39.974802,116.333537,0,234,40018.500474537,2009-07-24,12:00:41
39.974793,116.333523,0,234,40018.5005324074,2009-07-24,12:00:46
39.974817,116.333541,0,233,40018.5005902778,2009-07-24,12:00:51
39.974823,116.33355,0,233,40018.5006481481,2009-07-24,12:00:56
39.97488,116.333651,0,231,40018.5007060185,2009-07-24,12:01:01
39.974962,116.33374,0,229,40018.5007638889,2009-07-24,12:01:06
39.975055,116.333797,0,228,40018.5008217593,2009-07-24,12:01:11
39.97511,116.333859,0,227,40018.5008796296,2009-07-24,12:01:16
39.975225,116.334064,0,224,40018.5009375,2009-07-24,12:01:21
39.975169,116.334094,0,223,40018.5009953704,2009-07-24,12:01:26
39.975141,116.334081,0,222,40018.5010532407,2009-07-24,12:01:31
39.975081,116.333965,0,220,40018.5011111111,2009-07-24,12:01:36
39.975007,116.333828,0,216,40018.5011689815,2009-07-24,12:01:41
39.974945,116.333749,0,200,40018.5012268518,2009-07-24,12:01:46
39.974964,116.333731,0,205,40018.5012847222,2009-07-24,12:01:51
39.974981,116.333702,0,205,40018.5013425926,2009-07-24,12:01:56
39.974984,116.333693,0,202,40018.501400463,2009-07-24,12:02:01
39.974995,116.333696,0,199,40018.5014583333,2009-07-24,12:02:06
39.975009,116.333719,0,201,40018.5015162037,2009-07-24,12:02:11
39.975009,116.333719,0,201,40018.5015509259,2009-07-24,12:02:14
39.975006,116.33372,0,206,40018.5015740741,2009-07-24,12:02:16
39.975015,116.333726,0,209,40018.5016319444,2009-07-24,12:02:21
39.974964,116.333685,0,213,40018.5016898148,2009-07-24,12:02:26
39.974933,116.333655,0,216,40018.5017476852,2009-07-24,12:02:31
39.974919,116.333614,0,216,40018.5018055556,2009-07-24,12:02:36
39.97492,116.333579,0,218,40018.5018634259,2009-07-24,12:02:41
39.974919,116.333536,0,220,40018.5019212963,2009-07-24,12:02:46
39.974917,116.333469,0,222,40018.5019791667,2009-07-24,12:02:51
39.974927,116.333421,0,223,40018.502037037,2009-07-24,12:02:56
39.974941,116.333364,0,226,40018.5020949074,2009-07-24,12:03:01
39.974928,116.333302,0,228,40018.5021527778,2009-07-24,12:03:06
39.974966,116.333258,0,229,40018.5022106481,2009-07-24,12:03:11
39.974969,116.333111,0,231,40018.5022685185,2009-07-24,12:03:16
39.974898,116.332911,0,230,40018.5023263889,2009-07-24,12:03:21
39.974916,116.332772,0,231,40018.5023842593,2009-07-24,12:03:26
39.974907,116.332726,0,224,40018.5024421296,2009-07-24,12:03:31
39.974916,116.332651,0,220,40018.5025,2009-07-24,12:03:36
39.974934,116.332586,0,218,40018.5025578704,2009-07-24,12:03:41
39.974941,116.332513,0,218,40018.5026157407,2009-07-24,12:03:46
39.974935,116.332434,0,217,40018.5026736111,2009-07-24,12:03:51
39.974921,116.332366,0,215,40018.5027314815,2009-07-24,12:03:56
39.974936,116.332312,0,214,40018.5027893518,2009-07-24,12:04:01
39.974936,116.332248,0,214,40018.5028472222,2009-07-24,12:04:06
39.974957,116.332145,0,205,40018.5029050926,2009-07-24,12:04:11
39.974953,116.332015,0,188,40018.502962963,2009-07-24,12:04:16
39.974972,116.331961,0,186,40018.5030208333,2009-07-24,12:04:21
39.974986,116.331917,0,181,40018.5030787037,2009-07-24,12:04:26
39.97501,116.331891,0,178,40018.5031365741,2009-07-24,12:04:31
39.975021,116.331849,0,176,40018.5031944444,2009-07-24,12:04:36
39.97504,116.331819,0,177,40018.5032523148,2009-07-24,12:04:41
39.97506,116.331811,0,178,40018.5033101852,2009-07-24,12:04:46
39.975069,116.331794,0,177,40018.5033680556,2009-07-24,12:04:51
39.975054,116.331752,0,177,40018.5034259259,2009-07-24,12:04:56
39.975049,116.331715,0,176,40018.5034837963,2009-07-24,12:05:01
39.97505,116.331641,0,176,40018.5035416667,2009-07-24,12:05:06
39.975052,116.331565,0,178,40018.503599537,2009-07-24,12:05:11
39.975082,116.331482,0,179,40018.5036574074,2009-07-24,12:05:16
39.975052,116.331419,0,179,40018.5037152778,2009-07-24,12:05:21
39.975093,116.33138,0,181,40018.5037731482,2009-07-24,12:05:26
39.975105,116.331332,0,182,40018.5038310185,2009-07-24,12:05:31
39.975141,116.331261,0,183,40018.5038888889,2009-07-24,12:05:36
39.975145,116.331195,0,185,40018.5039467593,2009-07-24,12:05:41
39.975156,116.331119,0,188,40018.5040046296,2009-07-24,12:05:46
39.975178,116.331074,0,190,40018.5040625,2009-07-24,12:05:51
39.975205,116.331009,0,191,40018.5041203704,2009-07-24,12:05:56
39.975241,116.330925,0,191,40018.5041782407,2009-07-24,12:06:01
39.975289,116.330849,0,193,40018.5042361111,2009-07-24,12:06:06
39.975334,116.33077,0,194,40018.5042939815,2009-07-24,12:06:11
39.975404,116.330752,0,196,40018.5043518519,2009-07-24,12:06:16
39.975847,116.330722,0,199,40018.5044097222,2009-07-24,12:06:21
39.976075,116.330617,0,201,40018.5044675926,2009-07-24,12:06:26
39.976061,116.330619,0,202,40018.504525463,2009-07-24,12:06:31
39.976068,116.330622,0,202,40018.5045833333,2009-07-24,12:06:36
39.976076,116.33063,0,202,40018.5046412037,2009-07-24,12:06:41
39.976084,116.330634,0,202,40018.5046990741,2009-07-24,12:06:46
39.976084,116.330634,0,202,40018.5047337963,2009-07-24,12:06:49
39.976091,116.330641,0,202,40018.5047569444,2009-07-24,12:06:51
39.97609,116.330651,0,202,40018.5048148148,2009-07-24,12:06:56
39.97609,116.330651,0,202,40018.504849537,2009-07-24,12:06:59
39.976086,116.330655,0,202,40018.5048726852,2009-07-24,12:07:01
39.976086,116.330664,0,202,40018.5049305556,2009-07-24,12:07:06
39.976087,116.330679,0,203,40018.5049884259,2009-07-24,12:07:11
39.976086,116.330692,0,203,40018.5050462963,2009-07-24,12:07:16
39.97611,116.330705,0,203,40018.5051041667,2009-07-24,12:07:21
39.976147,116.330741,0,203,40018.505162037,2009-07-24,12:07:26
39.976185,116.330774,0,203,40018.5052199074,2009-07-24,12:07:31
39.976193,116.330805,0,203,40018.5052777778,2009-07-24,12:07:36
39.976171,116.330836,0,203,40018.5053356481,2009-07-24,12:07:41
39.976163,116.33086,0,203,40018.5053935185,2009-07-24,12:07:46
39.976145,116.330866,0,203,40018.5054513889,2009-07-24,12:07:51
39.976154,116.330868,0,203,40018.5055092593,2009-07-24,12:07:56
39.976154,116.330868,0,203,40018.5055439815,2009-07-24,12:07:59
39.976158,116.330867,0,203,40018.5055671296,2009-07-24,12:08:01
39.976183,116.330867,0,203,40018.505625,2009-07-24,12:08:06
39.976225,116.330863,0,203,40018.5056828704,2009-07-24,12:08:11
39.976265,116.330833,0,204,40018.5057407407,2009-07-24,12:08:16
39.976305,116.330803,0,204,40018.5057986111,2009-07-24,12:08:21
39.976345,116.330778,0,205,40018.5058564815,2009-07-24,12:08:26
39.976391,116.330726,0,206,40018.5059143519,2009-07-24,12:08:31
39.976442,116.330652,0,206,40018.5059722222,2009-07-24,12:08:36
39.976467,116.330572,0,207,40018.5060300926,2009-07-24,12:08:41
39.97645,116.33048,0,207,40018.506087963,2009-07-24,12:08:46
39.976425,116.330371,0,207,40018.5061458333,2009-07-24,12:08:51
39.976418,116.330221,0,207,40018.5062037037,2009-07-24,12:08:56
39.97644,116.330125,0,208,40018.5062615741,2009-07-24,12:09:01
39.976468,116.330054,0,208,40018.5063194444,2009-07-24,12:09:06
39.976502,116.33003,0,208,40018.5063773148,2009-07-24,12:09:11
39.976541,116.330044,0,208,40018.5064351852,2009-07-24,12:09:16
39.976601,116.330093,0,208,40018.5064930556,2009-07-24,12:09:21
39.976675,116.330144,0,208,40018.5065509259,2009-07-24,12:09:26
39.976786,116.330227,0,208,40018.5066087963,2009-07-24,12:09:31
39.97687,116.330317,0,208,40018.5066666667,2009-07-24,12:09:36
39.976864,116.330483,0,207,40018.5068981481,2009-07-24,12:09:56
39.976852,116.330488,0,207,40018.5069560185,2009-07-24,12:10:01
39.976776,116.330548,0,207,40018.5070138889,2009-07-24,12:10:06
39.976748,116.330591,0,207,40018.5070717593,2009-07-24,12:10:11
39.976743,116.330603,0,207,40018.5071296296,2009-07-24,12:10:16
39.976738,116.330612,0,207,40018.5071875,2009-07-24,12:10:21
39.976738,116.330612,0,207,40018.5072222222,2009-07-24,12:10:24
39.976734,116.330615,0,207,40018.5072453704,2009-07-24,12:10:26
39.976725,116.330672,0,207,40018.5073032407,2009-07-24,12:10:31
39.976719,116.330708,0,207,40018.5073611111,2009-07-24,12:10:36
39.976721,116.330713,0,207,40018.5074768519,2009-07-24,12:10:46
39.976721,116.330713,0,207,40018.5075115741,2009-07-24,12:10:49
39.97672,116.330714,0,207,40018.5075347222,2009-07-24,12:10:51
39.976518,116.330717,0,206,40018.5075925926,2009-07-24,12:10:56
39.976369,116.330769,0,206,40018.507650463,2009-07-24,12:11:01
39.976261,116.330853,0,206,40018.5077083333,2009-07-24,12:11:06
39.976211,116.330926,0,206,40018.5077662037,2009-07-24,12:11:11
39.976206,116.331016,0,205,40018.5078240741,2009-07-24,12:11:16
39.976223,116.331137,0,205,40018.5078819444,2009-07-24,12:11:21
39.976235,116.331231,0,205,40018.5079398148,2009-07-24,12:11:26
39.976229,116.331279,0,205,40018.5079976852,2009-07-24,12:11:31
39.976206,116.33127,0,205,40018.5080555556,2009-07-24,12:11:36
39.976199,116.33124,0,205,40018.5081134259,2009-07-24,12:11:41
39.976195,116.331255,0,205,40018.5081712963,2009-07-24,12:11:46
39.976193,116.331266,0,205,40018.5082291667,2009-07-24,12:11:51
39.976162,116.331236,0,205,40018.508287037,2009-07-24,12:11:56
39.976117,116.331152,0,205,40018.5083449074,2009-07-24,12:12:01
39.976092,116.331111,0,205,40018.5084027778,2009-07-24,12:12:06
39.976086,116.330993,0,206,40018.5084606481,2009-07-24,12:12:11
39.976073,116.330918,0,207,40018.5085185185,2009-07-24,12:12:16
39.976061,116.330885,0,208,40018.5085763889,2009-07-24,12:12:21
39.976061,116.330854,0,208,40018.5086342593,2009-07-24,12:12:26
39.976056,116.330805,0,209,40018.5086921296,2009-07-24,12:12:31
39.976036,116.330763,0,210,40018.50875,2009-07-24,12:12:36
39.976034,116.330705,0,211,40018.5088078704,2009-07-24,12:12:41
39.976064,116.330678,0,211,40018.5088657407,2009-07-24,12:12:46
39.976086,116.33069,0,212,40018.5089236111,2009-07-24,12:12:51
39.976125,116.330701,0,212,40018.5089814815,2009-07-24,12:12:56
39.976161,116.330749,0,212,40018.5090393518,2009-07-24,12:13:01
39.976198,116.330776,0,213,40018.5090972222,2009-07-24,12:13:06
39.97622,116.330802,0,213,40018.5091550926,2009-07-24,12:13:11
39.976243,116.330786,0,213,40018.509212963,2009-07-24,12:13:16
39.976258,116.330752,0,214,40018.5092708333,2009-07-24,12:13:21
39.976271,116.330685,0,215,40018.5093287037,2009-07-24,12:13:26
39.976295,116.330615,0,217,40018.5093865741,2009-07-24,12:13:31
39.976335,116.330527,0,218,40018.5094444444,2009-07-24,12:13:36
39.976358,116.330439,0,218,40018.5095023148,2009-07-24,12:13:41
39.976382,116.330363,0,218,40018.5095601852,2009-07-24,12:13:46
39.976411,116.330307,0,219,40018.5096180556,2009-07-24,12:13:51
39.976437,116.330292,0,221,40018.5096759259,2009-07-24,12:13:56
39.976485,116.330285,0,224,40018.5097337963,2009-07-24,12:14:01
39.97655,116.330264,0,227,40018.5097916667,2009-07-24,12:14:06
39.976595,116.330258,0,229,40018.509849537,2009-07-24,12:14:11
39.976646,116.330234,0,232,40018.5099074074,2009-07-24,12:14:16
39.976708,116.330184,0,235,40018.5099652778,2009-07-24,12:14:21
39.976773,116.330142,0,238,40018.5100231481,2009-07-24,12:14:26
39.97685,116.330122,0,241,40018.5100810185,2009-07-24,12:14:31
39.976988,116.330097,0,244,40018.5101388889,2009-07-24,12:14:36
39.977254,116.33001,0,245,40018.5105439815,2009-07-24,12:15:11
39.976861,116.330143,0,245,40018.5106018518,2009-07-24,12:15:16
39.97657,116.330527,0,245,40018.5106597222,2009-07-24,12:15:21
39.976223,116.330713,0,245,40018.5107175926,2009-07-24,12:15:26
39.976077,116.330799,0,244,40018.510775463,2009-07-24,12:15:31
39.976068,116.330691,0,243,40018.5108333333,2009-07-24,12:15:36
39.97608,116.330657,0,243,40018.5108912037,2009-07-24,12:15:41
39.976061,116.330703,0,243,40018.5109490741,2009-07-24,12:15:46
39.976095,116.33072,0,242,40018.5110069444,2009-07-24,12:15:51
39.976156,116.330728,0,241,40018.5110648148,2009-07-24,12:15:56
39.976219,116.330748,0,240,40018.5111226852,2009-07-24,12:16:01
39.976284,116.330752,0,239,40018.5111805556,2009-07-24,12:16:06
39.976329,116.330738,0,239,40018.5112384259,2009-07-24,12:16:11
39.976358,116.330707,0,240,40018.5112962963,2009-07-24,12:16:16
39.976391,116.330641,0,240,40018.5113541667,2009-07-24,12:16:21
39.976427,116.330568,0,240,40018.511412037,2009-07-24,12:16:26
39.976461,116.3305,0,241,40018.5114699074,2009-07-24,12:16:31
39.976519,116.330427,0,242,40018.5115277778,2009-07-24,12:16:36
39.976591,116.330311,0,243,40018.5115856482,2009-07-24,12:16:41
39.976635,116.330195,0,245,40018.5116435185,2009-07-24,12:16:46
39.976649,116.330164,0,246,40018.5117013889,2009-07-24,12:16:51
39.976647,116.330072,0,247,40018.5117592593,2009-07-24,12:16:56
39.976634,116.32996,0,249,40018.5118171296,2009-07-24,12:17:01
39.976658,116.329788,0,251,40018.511875,2009-07-24,12:17:06
39.976675,116.329644,0,253,40018.5119328704,2009-07-24,12:17:11
39.976655,116.331027,0,290,40018.5132060185,2009-07-24,12:19:01
39.976581,116.330951,0,258,40018.5132638889,2009-07-24,12:19:06
39.976557,116.330808,0,215,40018.5133217593,2009-07-24,12:19:11
39.976361,116.33078,0,219,40018.5133796296,2009-07-24,12:19:16
39.976324,116.330756,0,220,40018.5134375,2009-07-24,12:19:21
39.976293,116.330721,0,216,40018.5134953704,2009-07-24,12:19:26
39.976257,116.330706,0,210,40018.5135532407,2009-07-24,12:19:31
39.976242,116.330699,0,209,40018.5136111111,2009-07-24,12:19:36
39.976208,116.330681,0,208,40018.5136689815,2009-07-24,12:19:41
39.976198,116.330652,0,208,40018.5137268519,2009-07-24,12:19:46
39.976227,116.330608,0,211,40018.5137847222,2009-07-24,12:19:51
39.976265,116.330601,0,217,40018.5138425926,2009-07-24,12:19:56
39.976316,116.330639,0,221,40018.513900463,2009-07-24,12:20:01
39.976365,116.330693,0,223,40018.5139583333,2009-07-24,12:20:06
39.976386,116.330677,0,222,40018.5140162037,2009-07-24,12:20:11
39.976406,116.330629,0,223,40018.5140740741,2009-07-24,12:20:16
39.97643,116.330579,0,225,40018.5141319444,2009-07-24,12:20:21
39.976453,116.330555,0,228,40018.5141898148,2009-07-24,12:20:26
39.976492,116.330545,0,230,40018.5142476852,2009-07-24,12:20:31
39.976526,116.330577,0,231,40018.5143055556,2009-07-24,12:20:36
39.976532,116.330602,0,231,40018.5143634259,2009-07-24,12:20:41
39.976513,116.33055,0,229,40018.5144212963,2009-07-24,12:20:46
39.976496,116.330477,0,227,40018.5144791667,2009-07-24,12:20:51
39.976497,116.330437,0,226,40018.514537037,2009-07-24,12:20:56
39.976487,116.330312,0,226,40018.5145949074,2009-07-24,12:21:01
39.976494,116.330296,0,226,40018.5147106481,2009-07-24,12:21:11
39.976498,116.330301,0,226,40018.5149421296,2009-07-24,12:21:31
39.976501,116.330304,0,226,40018.5150578704,2009-07-24,12:21:41
39.976503,116.330306,0,226,40018.5151157407,2009-07-24,12:21:46
39.976503,116.330306,0,226,40018.515150463,2009-07-24,12:21:49
39.976505,116.330307,0,226,40018.5151736111,2009-07-24,12:21:51
39.973627,116.330793,0,498,40018.5202662037,2009-07-24,12:29:11
39.974128,116.330621,0,369,40018.5203240741,2009-07-24,12:29:16
39.97407,116.330343,0,258,40018.5203819444,2009-07-24,12:29:21
39.973981,116.33023,0,242,40018.5204398148,2009-07-24,12:29:26
39.973901,116.330168,0,237,40018.5204976852,2009-07-24,12:29:31
39.973726,116.330123,0,235,40018.5205555556,2009-07-24,12:29:36
39.973631,116.33017,0,233,40018.5206134259,2009-07-24,12:29:41
39.973551,116.33023,0,232,40018.5206712963,2009-07-24,12:29:46
39.973613,116.330385,0,231,40018.5207291667,2009-07-24,12:29:51
39.973771,116.330649,0,229,40018.5209027778,2009-07-24,12:30:06
39.973687,116.330641,0,230,40018.5210763889,2009-07-24,12:30:21
39.973088,116.331038,0,351,40018.5226388889,2009-07-24,12:32:36
39.974182,116.33092,0,228,40018.5226967593,2009-07-24,12:32:41
39.974741,116.330831,0,226,40018.5227546296,2009-07-24,12:32:46
39.974964,116.330841,0,226,40018.5228125,2009-07-24,12:32:51
39.975054,116.330837,0,226,40018.5228703704,2009-07-24,12:32:56
39.975106,116.330831,0,226,40018.5229282407,2009-07-24,12:33:01
39.975124,116.330839,0,226,40018.5229861111,2009-07-24,12:33:06
39.975156,116.330805,0,227,40018.5230439815,2009-07-24,12:33:11
39.975169,116.330813,0,228,40018.5231018519,2009-07-24,12:33:16
39.975145,116.330833,0,228,40018.5231597222,2009-07-24,12:33:21
39.975066,116.330866,0,229,40018.5232175926,2009-07-24,12:33:26
39.975035,116.330845,0,228,40018.523275463,2009-07-24,12:33:31
39.974965,116.330837,0,227,40018.5233333333,2009-07-24,12:33:36
39.974955,116.330812,0,227,40018.5233912037,2009-07-24,12:33:41
39.974927,116.330823,0,225,40018.5234490741,2009-07-24,12:33:46
39.97494,116.330806,0,225,40018.5235069444,2009-07-24,12:33:51
39.974899,116.330814,0,227,40018.5235648148,2009-07-24,12:33:56
39.974908,116.330817,0,229,40018.5236226852,2009-07-24,12:34:01
39.974999,116.330868,0,232,40018.5236805556,2009-07-24,12:34:06
39.975183,116.33093,0,234,40018.5237384259,2009-07-24,12:34:11
39.975421,116.330974,0,236,40018.5237962963,2009-07-24,12:34:16
39.97575,116.331027,0,236,40018.5238541667,2009-07-24,12:34:21
39.976013,116.331052,0,241,40018.523912037,2009-07-24,12:34:26
39.976155,116.331069,0,255,40018.5239699074,2009-07-24,12:34:31
39.976098,116.331071,0,271,40018.5240277778,2009-07-24,12:34:36
39.975958,116.331089,0,282,40018.5240856481,2009-07-24,12:34:41
39.975898,116.331114,0,290,40018.5241435185,2009-07-24,12:34:46
39.975854,116.33114,0,299,40018.5242013889,2009-07-24,12:34:51
39.975852,116.331167,0,307,40018.5242592593,2009-07-24,12:34:56
39.975738,116.331151,0,314,40018.5243171296,2009-07-24,12:35:01
39.975581,116.331117,0,321,40018.524375,2009-07-24,12:35:06
39.975272,116.331013,0,325,40018.5244328704,2009-07-24,12:35:11
39.975062,116.330919,0,332,40018.5244907407,2009-07-24,12:35:16
39.975045,116.330896,0,336,40018.5245486111,2009-07-24,12:35:21
39.975046,116.330874,0,338,40018.5246064815,2009-07-24,12:35:26
39.975019,116.330846,0,333,40018.5246643518,2009-07-24,12:35:31
39.974971,116.330828,0,335,40018.5247222222,2009-07-24,12:35:36
39.974886,116.330835,0,335,40018.5247800926,2009-07-24,12:35:41
39.974819,116.330838,0,330,40018.524837963,2009-07-24,12:35:46
39.974819,116.330849,0,327,40018.5248958333,2009-07-24,12:35:51
39.974834,116.330845,0,322,40018.5249537037,2009-07-24,12:35:56
39.974879,116.330817,0,321,40018.5250115741,2009-07-24,12:36:01
39.974987,116.330777,0,313,40018.5250694444,2009-07-24,12:36:06
39.974977,116.330799,0,305,40018.5251273148,2009-07-24,12:36:11
39.974894,116.330793,0,302,40018.5251851852,2009-07-24,12:36:16
39.974824,116.330779,0,303,40018.5252430556,2009-07-24,12:36:21
39.974792,116.330809,0,306,40018.5253009259,2009-07-24,12:36:26
39.974775,116.330835,0,306,40018.5253587963,2009-07-24,12:36:31
39.974801,116.330889,0,304,40018.5254166667,2009-07-24,12:36:36
39.974834,116.330955,0,298,40018.525474537,2009-07-24,12:36:41
39.97483,116.331006,0,296,40018.5255324074,2009-07-24,12:36:46
39.974904,116.331012,0,293,40018.5255902778,2009-07-24,12:36:51
39.974995,116.330989,0,289,40018.5256481481,2009-07-24,12:36:56
39.975061,116.330973,0,286,40018.5257060185,2009-07-24,12:37:01
39.975166,116.331,0,286,40018.5257638889,2009-07-24,12:37:06
39.975277,116.330976,0,286,40018.5258217593,2009-07-24,12:37:11
39.97523,116.330956,0,286,40018.5258796296,2009-07-24,12:37:16
39.975037,116.330958,0,284,40018.5259375,2009-07-24,12:37:21
39.97489,116.33096,0,281,40018.5259953704,2009-07-24,12:37:26
39.974755,116.330931,0,278,40018.5260532407,2009-07-24,12:37:31
39.974742,116.330923,0,279,40018.5261111111,2009-07-24,12:37:36
39.974773,116.330917,0,280,40018.5261689815,2009-07-24,12:37:41
39.974872,116.330913,0,281,40018.5262268518,2009-07-24,12:37:46
39.97494,116.330902,0,281,40018.5262847222,2009-07-24,12:37:51
39.975011,116.330915,0,281,40018.5263425926,2009-07-24,12:37:56
39.974961,116.33092,0,282,40018.526400463,2009-07-24,12:38:01
39.974888,116.330919,0,279,40018.5264583333,2009-07-24,12:38:06
39.966522,116.329268,0,847,40018.5269212963,2009-07-24,12:38:46
39.968966,116.326962,0,689,40018.5269791667,2009-07-24,12:38:51
39.96946,116.325353,0,521,40018.527037037,2009-07-24,12:38:56
39.969632,116.325143,0,461,40018.5270949074,2009-07-24,12:39:01
39.969778,116.325155,0,412,40018.5271527778,2009-07-24,12:39:06
39.974908,116.330936,0,210,40018.5272685185,2009-07-24,12:39:16
39.974874,116.331082,0,226,40018.5273263889,2009-07-24,12:39:21
39.974783,116.331197,0,226,40018.5273842593,2009-07-24,12:39:26
39.97456,116.331291,0,224,40018.5274421296,2009-07-24,12:39:31
39.974393,116.33136,0,222,40018.5275,2009-07-24,12:39:36
39.974391,116.331188,0,192,40018.5275578704,2009-07-24,12:39:41
39.974406,116.331137,0,186,40018.5276157407,2009-07-24,12:39:46
39.974422,116.331118,0,183,40018.5276736111,2009-07-24,12:39:51
39.97443,116.331083,0,182,40018.5277314815,2009-07-24,12:39:56
39.974574,116.331025,0,181,40018.5277893519,2009-07-24,12:40:01
39.97462,116.330972,0,182,40018.5278472222,2009-07-24,12:40:06
39.974675,116.33094,0,186,40018.5279050926,2009-07-24,12:40:11
39.974768,116.330912,0,187,40018.527962963,2009-07-24,12:40:16
39.97494,116.330859,0,190,40018.5280208333,2009-07-24,12:40:21
39.975018,116.330836,0,192,40018.5280787037,2009-07-24,12:40:26
39.974995,116.330826,0,197,40018.5281365741,2009-07-24,12:40:31
39.975023,116.330807,0,202,40018.5281944444,2009-07-24,12:40:36
39.97503,116.330774,0,207,40018.5282523148,2009-07-24,12:40:41
39.975058,116.33076,0,209,40018.5283101852,2009-07-24,12:40:46
39.97507,116.330765,0,212,40018.5283680556,2009-07-24,12:40:51
39.975095,116.330767,0,215,40018.5284259259,2009-07-24,12:40:56
39.974962,116.330813,0,218,40018.5284837963,2009-07-24,12:41:01
39.974865,116.330862,0,221,40018.5285416667,2009-07-24,12:41:06
39.974832,116.330824,0,223,40018.528599537,2009-07-24,12:41:11
39.974825,116.330784,0,227,40018.5286574074,2009-07-24,12:41:16
39.974867,116.33081,0,230,40018.5287152778,2009-07-24,12:41:21
39.974907,116.330774,0,232,40018.5287731481,2009-07-24,12:41:26
39.974991,116.33071,0,234,40018.5288310185,2009-07-24,12:41:31
39.975011,116.33076,0,235,40018.5288888889,2009-07-24,12:41:36
39.974965,116.330791,0,236,40018.5289467593,2009-07-24,12:41:41
39.97489,116.330796,0,236,40018.5290046296,2009-07-24,12:41:46
39.974839,116.330799,0,236,40018.5290625,2009-07-24,12:41:51
39.974769,116.330843,0,239,40018.5291203704,2009-07-24,12:41:56
39.974753,116.330846,0,239,40018.5291782407,2009-07-24,12:42:01
39.97472,116.330865,0,240,40018.5292361111,2009-07-24,12:42:06
39.97472,116.330865,0,240,40018.5292708333,2009-07-24,12:42:09
39.97472,116.33087,0,240,40018.5292939815,2009-07-24,12:42:11
39.974803,116.330853,0,238,40018.5293518519,2009-07-24,12:42:16
39.97487,116.330858,0,237,40018.5294097222,2009-07-24,12:42:21
39.974896,116.330881,0,237,40018.5294675926,2009-07-24,12:42:26
39.974896,116.330881,0,237,40018.5295023148,2009-07-24,12:42:29
39.97489,116.33088,0,239,40018.529525463,2009-07-24,12:42:31
39.974809,116.330914,0,241,40018.5295833333,2009-07-24,12:42:36
39.974776,116.330945,0,244,40018.5296412037,2009-07-24,12:42:41
39.974669,116.330985,0,247,40018.5296990741,2009-07-24,12:42:46
39.974586,116.331049,0,250,40018.5297569444,2009-07-24,12:42:51
39.974565,116.331093,0,253,40018.5298148148,2009-07-24,12:42:56
39.974491,116.331092,0,256,40018.5298726852,2009-07-24,12:43:01
39.974413,116.331083,0,261,40018.5299305556,2009-07-24,12:43:06
39.974344,116.331088,0,266,40018.5299884259,2009-07-24,12:43:11
39.974209,116.331079,0,273,40018.5300462963,2009-07-24,12:43:16
39.973914,116.331116,0,281,40018.5301041667,2009-07-24,12:43:21
39.973408,116.331177,0,289,40018.530162037,2009-07-24,12:43:26
39.972931,116.331189,0,299,40018.5302199074,2009-07-24,12:43:31
39.97243,116.331167,0,310,40018.5302777778,2009-07-24,12:43:36
39.972052,116.331176,0,321,40018.5303356481,2009-07-24,12:43:41
39.971594,116.331248,0,332,40018.5303935185,2009-07-24,12:43:46
39.971191,116.331332,0,343,40018.5304513889,2009-07-24,12:43:51
39.970761,116.331362,0,353,40018.5305092593,2009-07-24,12:43:56
39.970231,116.331439,0,362,40018.5305671296,2009-07-24,12:44:01
39.974517,116.330891,0,275,40018.5359490741,2009-07-24,12:51:46
39.975251,116.330762,0,274,40018.5360069444,2009-07-24,12:51:51
39.975245,116.330809,0,277,40018.5360648148,2009-07-24,12:51:56
39.975205,116.330817,0,284,40018.5361226852,2009-07-24,12:52:01
39.97525,116.330813,0,287,40018.5361805556,2009-07-24,12:52:06
39.97519,116.330855,0,287,40018.5362384259,2009-07-24,12:52:11
39.975208,116.330864,0,288,40018.5362962963,2009-07-24,12:52:16
39.974951,116.331039,0,231,40018.5376273148,2009-07-24,12:54:11
39.974743,116.331009,0,232,40018.5376851852,2009-07-24,12:54:16
39.974764,116.330983,0,231,40018.5377430556,2009-07-24,12:54:21
39.974789,116.330956,0,231,40018.5378009259,2009-07-24,12:54:26
39.974889,116.330927,0,231,40018.5378587963,2009-07-24,12:54:31
39.97484,116.330883,0,230,40018.5379166667,2009-07-24,12:54:36
39.974664,116.330842,0,230,40018.537974537,2009-07-24,12:54:41
39.974554,116.330833,0,232,40018.5380324074,2009-07-24,12:54:46
39.974476,116.330826,0,232,40018.5380902778,2009-07-24,12:54:51
39.974373,116.330813,0,232,40018.5381481481,2009-07-24,12:54:56
39.974298,116.330811,0,233,40018.5382060185,2009-07-24,12:55:01
39.974193,116.33084,0,234,40018.5382638889,2009-07-24,12:55:06
39.974185,116.330878,0,234,40018.5383217593,2009-07-24,12:55:11
39.974437,116.330938,0,233,40018.5383796296,2009-07-24,12:55:16
39.974696,116.330996,0,233,40018.5384375,2009-07-24,12:55:21
39.974857,116.331035,0,237,40018.5384953704,2009-07-24,12:55:26
39.974926,116.331102,0,243,40018.5385532407,2009-07-24,12:55:31
39.974908,116.331139,0,249,40018.5386111111,2009-07-24,12:55:36
39.97485,116.331125,0,255,40018.5386689815,2009-07-24,12:55:41
39.974735,116.331105,0,261,40018.5387268519,2009-07-24,12:55:46
39.974658,116.331098,0,265,40018.5387847222,2009-07-24,12:55:51
39.974533,116.331047,0,269,40018.5388425926,2009-07-24,12:55:56
39.974472,116.330984,0,274,40018.538900463,2009-07-24,12:56:01
39.974497,116.330914,0,280,40018.5389583333,2009-07-24,12:56:06
39.97453,116.330846,0,285,40018.5390162037,2009-07-24,12:56:11
39.974569,116.330802,0,291,40018.5390740741,2009-07-24,12:56:16
39.974512,116.330766,0,295,40018.5391319444,2009-07-24,12:56:21
39.974417,116.330763,0,300,40018.5391898148,2009-07-24,12:56:26
39.974338,116.330796,0,304,40018.5392476852,2009-07-24,12:56:31
39.974269,116.330788,0,308,40018.5393055556,2009-07-24,12:56:36
39.974303,116.330765,0,309,40018.5393634259,2009-07-24,12:56:41
39.974446,116.330765,0,309,40018.5394212963,2009-07-24,12:56:46
39.974533,116.330772,0,306,40018.5394791667,2009-07-24,12:56:51
39.974547,116.330774,0,303,40018.539537037,2009-07-24,12:56:56
39.974547,116.330774,0,303,40018.5395717593,2009-07-24,12:56:59
39.974554,116.330769,0,302,40018.5395949074,2009-07-24,12:57:01
39.974616,116.330815,0,300,40018.5396527778,2009-07-24,12:57:06
39.974603,116.33084,0,298,40018.5397106481,2009-07-24,12:57:11
39.974576,116.330878,0,295,40018.5397685185,2009-07-24,12:57:16
39.974506,116.330894,0,294,40018.5398263889,2009-07-24,12:57:21
39.97448,116.330918,0,291,40018.5398842593,2009-07-24,12:57:26
39.974434,116.330937,0,288,40018.5399421296,2009-07-24,12:57:31
39.974474,116.330933,0,285,40018.54,2009-07-24,12:57:36
39.974595,116.330967,0,283,40018.5400578704,2009-07-24,12:57:41
39.974673,116.330959,0,279,40018.5401157407,2009-07-24,12:57:46
39.974707,116.330959,0,280,40018.5401736111,2009-07-24,12:57:51
39.974659,116.33098,0,281,40018.5402314815,2009-07-24,12:57:56
39.974582,116.33096,0,286,40018.5402893518,2009-07-24,12:58:01
39.974489,116.330924,0,293,40018.5403472222,2009-07-24,12:58:06
39.974341,116.330889,0,303,40018.5404050926,2009-07-24,12:58:11
39.974157,116.330918,0,319,40018.540462963,2009-07-24,12:58:16
39.973865,116.330926,0,339,40018.5405208333,2009-07-24,12:58:21
39.973768,116.330923,0,361,40018.5405787037,2009-07-24,12:58:26
39.973694,116.330911,0,378,40018.5406365741,2009-07-24,12:58:31
39.973607,116.330938,0,388,40018.5406944444,2009-07-24,12:58:36
39.97349,116.330987,0,397,40018.5407523148,2009-07-24,12:58:41
39.975333,116.330866,0,232,40018.542662037,2009-07-24,13:01:26
39.975615,116.330827,0,232,40018.5427199074,2009-07-24,13:01:31
39.976887,116.335383,0,351,40018.5432407407,2009-07-24,13:02:16
39.974426,116.330875,0,229,40018.5432986111,2009-07-24,13:02:21
39.974447,116.330893,0,233,40018.5433564815,2009-07-24,13:02:26
39.974511,116.330912,0,234,40018.5434143519,2009-07-24,13:02:31
39.97456,116.330884,0,233,40018.5434722222,2009-07-24,13:02:36
39.974839,116.330887,0,223,40018.5435300926,2009-07-24,13:02:41
39.974939,116.330933,0,223,40018.543587963,2009-07-24,13:02:46
39.974985,116.330931,0,223,40018.5436458333,2009-07-24,13:02:51
39.975012,116.330952,0,221,40018.5437037037,2009-07-24,13:02:56
39.97506,116.330982,0,224,40018.5437615741,2009-07-24,13:03:01
39.975093,116.33096,0,234,40018.5438194444,2009-07-24,13:03:06
39.975093,116.33096,0,234,40018.5438541667,2009-07-24,13:03:09
39.975091,116.330959,0,240,40018.5438773148,2009-07-24,13:03:11
39.975057,116.330958,0,239,40018.5439351852,2009-07-24,13:03:16
39.975037,116.330965,0,242,40018.5439930556,2009-07-24,13:03:21
39.974976,116.330974,0,240,40018.5440509259,2009-07-24,13:03:26
39.974925,116.331013,0,237,40018.5441087963,2009-07-24,13:03:31
39.97489,116.331034,0,233,40018.5441666667,2009-07-24,13:03:36
39.9749,116.331022,0,229,40018.544224537,2009-07-24,13:03:41
39.974861,116.330994,0,221,40018.5442824074,2009-07-24,13:03:46
39.974834,116.330975,0,213,40018.5443402778,2009-07-24,13:03:51
39.974874,116.330913,0,206,40018.5443981481,2009-07-24,13:03:56
39.974883,116.330872,0,200,40018.5444560185,2009-07-24,13:04:01
39.974853,116.330871,0,195,40018.5445138889,2009-07-24,13:04:06
39.974793,116.330881,0,190,40018.5445717593,2009-07-24,13:04:11
39.974704,116.330968,0,183,40018.5446296296,2009-07-24,13:04:16
39.974573,116.331045,0,176,40018.5446875,2009-07-24,13:04:21
39.974458,116.331105,0,173,40018.5447453704,2009-07-24,13:04:26
39.974379,116.331163,0,170,40018.5448032407,2009-07-24,13:04:31
39.974302,116.331201,0,167,40018.5448611111,2009-07-24,13:04:36
39.974319,116.331202,0,166,40018.5449189815,2009-07-24,13:04:41
39.974249,116.331185,0,163,40018.5449768519,2009-07-24,13:04:46
39.974218,116.331155,0,162,40018.5450347222,2009-07-24,13:04:51
39.974285,116.331088,0,163,40018.5450925926,2009-07-24,13:04:56
39.9743,116.331034,0,166,40018.545150463,2009-07-24,13:05:01
39.974352,116.330982,0,168,40018.5452083333,2009-07-24,13:05:06
39.974397,116.330986,0,174,40018.5452662037,2009-07-24,13:05:11
39.974413,116.330975,0,181,40018.5453240741,2009-07-24,13:05:16
39.974403,116.330939,0,188,40018.5453819444,2009-07-24,13:05:21
39.974417,116.330918,0,196,40018.5454398148,2009-07-24,13:05:26
39.974365,116.33088,0,205,40018.5454976852,2009-07-24,13:05:31
39.974292,116.330838,0,215,40018.5455555556,2009-07-24,13:05:36
39.974259,116.330796,0,228,40018.5456134259,2009-07-24,13:05:41
39.974243,116.330782,0,243,40018.5456712963,2009-07-24,13:05:46
39.974224,116.330759,0,258,40018.5457291667,2009-07-24,13:05:51
39.974191,116.33078,0,280,40018.545787037,2009-07-24,13:05:56
39.974164,116.330791,0,296,40018.5458449074,2009-07-24,13:06:01
39.974184,116.330771,0,309,40018.5459027778,2009-07-24,13:06:06
39.974049,116.330818,0,318,40018.5459606481,2009-07-24,13:06:11
39.973914,116.330871,0,324,40018.5460185185,2009-07-24,13:06:16
39.97384,116.330912,0,332,40018.5460763889,2009-07-24,13:06:21
39.973716,116.330987,0,337,40018.5461342593,2009-07-24,13:06:26
39.973652,116.331003,0,344,40018.5461921296,2009-07-24,13:06:31
39.973594,116.331083,0,348,40018.54625,2009-07-24,13:06:36
39.97358,116.331129,0,353,40018.5463078704,2009-07-24,13:06:41
39.97355,116.331143,0,357,40018.5463657407,2009-07-24,13:06:46
39.97349,116.331163,0,361,40018.5464236111,2009-07-24,13:06:51
39.973413,116.331176,0,364,40018.5464814815,2009-07-24,13:06:56
39.973421,116.331164,0,365,40018.5465393519,2009-07-24,13:07:01
39.973528,116.331171,0,368,40018.5465972222,2009-07-24,13:07:06
39.973599,116.331165,0,376,40018.5466550926,2009-07-24,13:07:11
39.973849,116.331154,0,388,40018.546712963,2009-07-24,13:07:16
39.973929,116.331133,0,393,40018.5467708333,2009-07-24,13:07:21
39.973929,116.331133,0,393,40018.5468055556,2009-07-24,13:07:24
39.97393,116.33114,0,396,40018.5468287037,2009-07-24,13:07:26
39.974079,116.331149,0,397,40018.5468865741,2009-07-24,13:07:31
39.974237,116.331133,0,389,40018.5469444444,2009-07-24,13:07:36
39.974394,116.331132,0,377,40018.5470023148,2009-07-24,13:07:41
39.974497,116.331121,0,368,40018.5470601852,2009-07-24,13:07:46
39.974533,116.331121,0,360,40018.5471180556,2009-07-24,13:07:51
39.974515,116.33106,0,353,40018.5471759259,2009-07-24,13:07:56
39.974492,116.330982,0,345,40018.5472337963,2009-07-24,13:08:01
39.974518,116.330923,0,335,40018.5472916667,2009-07-24,13:08:06
39.974571,116.330908,0,326,40018.547349537,2009-07-24,13:08:11
39.974634,116.330923,0,316,40018.5474074074,2009-07-24,13:08:16
39.974725,116.330932,0,308,40018.5474652778,2009-07-24,13:08:21
39.974862,116.330943,0,297,40018.5475231481,2009-07-24,13:08:26
39.975026,116.330998,0,282,40018.5475810185,2009-07-24,13:08:31
39.97506,116.33101,0,275,40018.5476388889,2009-07-24,13:08:36
39.975036,116.331008,0,275,40018.5476967593,2009-07-24,13:08:41
39.974993,116.330995,0,269,40018.5477546296,2009-07-24,13:08:46
39.974929,116.330984,0,264,40018.5478125,2009-07-24,13:08:51
39.974874,116.330973,0,261,40018.5478703704,2009-07-24,13:08:56
39.97484,116.330987,0,261,40018.5479282407,2009-07-24,13:09:01
39.974838,116.330999,0,262,40018.5479861111,2009-07-24,13:09:06
39.974824,116.331024,0,263,40018.5480439815,2009-07-24,13:09:11
39.974782,116.331039,0,263,40018.5481018518,2009-07-24,13:09:16
39.974689,116.33102,0,264,40018.5481597222,2009-07-24,13:09:21
39.974587,116.331027,0,265,40018.5482175926,2009-07-24,13:09:26
39.974545,116.331021,0,264,40018.548275463,2009-07-24,13:09:31
39.974532,116.330989,0,263,40018.5483333333,2009-07-24,13:09:36
39.974522,116.330942,0,263,40018.5483912037,2009-07-24,13:09:41
39.974474,116.330884,0,262,40018.5484490741,2009-07-24,13:09:46
39.974428,116.330868,0,261,40018.5485069444,2009-07-24,13:09:51
39.974389,116.330877,0,260,40018.5485648148,2009-07-24,13:09:56
39.974438,116.330839,0,253,40018.548912037,2009-07-24,13:10:26
39.974452,116.330838,0,253,40018.5489699074,2009-07-24,13:10:31
39.974466,116.330835,0,253,40018.5491435185,2009-07-24,13:10:46
39.97441,116.330833,0,252,40018.5502430556,2009-07-24,13:12:21
39.97441,116.330833,0,252,40018.5502777778,2009-07-24,13:12:24
39.974418,116.330837,0,252,40018.5503009259,2009-07-24,13:12:26
39.974516,116.33085,0,249,40018.5503587963,2009-07-24,13:12:31
39.974766,116.330869,0,241,40018.5504166667,2009-07-24,13:12:36
39.975163,116.330919,0,223,40018.550474537,2009-07-24,13:12:41
39.97541,116.330929,0,208,40018.5505324074,2009-07-24,13:12:46
39.975482,116.33089,0,200,40018.5505902778,2009-07-24,13:12:51
39.975587,116.330861,0,205,40018.5506481482,2009-07-24,13:12:56
39.975582,116.330832,0,217,40018.5507060185,2009-07-24,13:13:01
39.975576,116.33082,0,223,40018.5507638889,2009-07-24,13:13:06
39.975586,116.330792,0,230,40018.5508217593,2009-07-24,13:13:11
39.975453,116.330726,0,234,40018.5508796296,2009-07-24,13:13:16
39.975409,116.330715,0,239,40018.5509375,2009-07-24,13:13:21
39.975357,116.330727,0,243,40018.5509953704,2009-07-24,13:13:26
39.975315,116.330744,0,241,40018.5510532407,2009-07-24,13:13:31
39.97522,116.330677,0,240,40018.5511111111,2009-07-24,13:13:36
39.975195,116.330654,0,239,40018.5511689815,2009-07-24,13:13:41
39.975108,116.330648,0,238,40018.5512268519,2009-07-24,13:13:46
39.975012,116.330675,0,236,40018.5512847222,2009-07-24,13:13:51
39.974958,116.330724,0,232,40018.5513425926,2009-07-24,13:13:56
39.974865,116.330758,0,230,40018.551400463,2009-07-24,13:14:01
39.974764,116.330829,0,227,40018.5514583333,2009-07-24,13:14:06
39.974674,116.330865,0,225,40018.5515162037,2009-07-24,13:14:11
39.974621,116.330893,0,223,40018.5515740741,2009-07-24,13:14:16
39.974501,116.330889,0,221,40018.5516319444,2009-07-24,13:14:21
39.974374,116.330863,0,219,40018.5516898148,2009-07-24,13:14:26
39.974257,116.33084,0,217,40018.5517476852,2009-07-24,13:14:31
39.97419,116.330863,0,215,40018.5518055556,2009-07-24,13:14:36
39.97415,116.33087,0,212,40018.5518634259,2009-07-24,13:14:41
39.974173,116.330863,0,211,40018.5519212963,2009-07-24,13:14:46
39.974241,116.330841,0,210,40018.5519791667,2009-07-24,13:14:51
39.974329,116.33084,0,209,40018.552037037,2009-07-24,13:14:56
39.974421,116.330855,0,204,40018.5520949074,2009-07-24,13:15:01
39.974429,116.330838,0,199,40018.5521527778,2009-07-24,13:15:06
39.974311,116.330849,0,195,40018.5522106481,2009-07-24,13:15:11
39.974311,116.330849,0,195,40018.5522453704,2009-07-24,13:15:14
39.974306,116.33085,0,193,40018.5522685185,2009-07-24,13:15:16
39.974367,116.330831,0,187,40018.5523263889,2009-07-24,13:15:21
39.974328,116.33085,0,185,40018.5523842593,2009-07-24,13:15:26
39.974393,116.330881,0,183,40018.5524421296,2009-07-24,13:15:31
39.974308,116.33091,0,184,40018.5525,2009-07-24,13:15:36
39.97424,116.330962,0,185,40018.5525578704,2009-07-24,13:15:41
39.974202,116.331009,0,186,40018.5526157407,2009-07-24,13:15:46
39.974149,116.331064,0,185,40018.5526736111,2009-07-24,13:15:51
39.974111,116.331086,0,186,40018.5527314815,2009-07-24,13:15:56
39.974037,116.33111,0,186,40018.5527893519,2009-07-24,13:16:01
39.974237,116.33103,0,189,40018.5532523148,2009-07-24,13:16:41
39.975688,116.330998,0,206,40018.5533101852,2009-07-24,13:16:46
39.975818,116.33097,0,233,40018.5533680556,2009-07-24,13:16:51
39.975817,116.330986,0,262,40018.5534259259,2009-07-24,13:16:56
39.975816,116.331001,0,281,40018.5534837963,2009-07-24,13:17:01
39.975839,116.330965,0,288,40018.5535416667,2009-07-24,13:17:06
39.975815,116.330986,0,295,40018.553599537,2009-07-24,13:17:11
39.975746,116.33098,0,298,40018.5536574074,2009-07-24,13:17:16
39.975638,116.330968,0,301,40018.5537152778,2009-07-24,13:17:21
39.975524,116.331006,0,305,40018.5537731481,2009-07-24,13:17:26
39.975498,116.331003,0,308,40018.5538310185,2009-07-24,13:17:31
39.975478,116.330999,0,312,40018.5538888889,2009-07-24,13:17:36
39.975387,116.330982,0,316,40018.5539467593,2009-07-24,13:17:41
39.975248,116.330984,0,321,40018.5540046296,2009-07-24,13:17:46
39.975099,116.330972,0,324,40018.5540625,2009-07-24,13:17:51
39.974958,116.330895,0,329,40018.5541203704,2009-07-24,13:17:56
39.974851,116.330869,0,327,40018.5541782407,2009-07-24,13:18:01
39.97476,116.330874,0,323,40018.5542361111,2009-07-24,13:18:06
39.977528,116.33424,0,233,40018.5546412037,2009-07-24,13:18:41
39.975671,116.330799,0,210,40018.5546990741,2009-07-24,13:18:46
39.975475,116.330894,0,225,40018.5547569444,2009-07-24,13:18:51
39.975431,116.330985,0,229,40018.5548148148,2009-07-24,13:18:56
39.975222,116.330998,0,231,40018.5548726852,2009-07-24,13:19:01
39.975192,116.33099,0,230,40018.5549305556,2009-07-24,13:19:06
39.97533,116.330994,0,227,40018.5549884259,2009-07-24,13:19:11
39.975334,116.330985,0,222,40018.5550462963,2009-07-24,13:19:16
39.975324,116.33098,0,220,40018.5551041667,2009-07-24,13:19:21
39.975248,116.33097,0,222,40018.555162037,2009-07-24,13:19:26
39.975109,116.330952,0,223,40018.5552199074,2009-07-24,13:19:31
39.974995,116.330906,0,226,40018.5552777778,2009-07-24,13:19:36
39.975019,116.330902,0,227,40018.5553356481,2009-07-24,13:19:41
39.975074,116.33089,0,227,40018.5553935185,2009-07-24,13:19:46
39.975111,116.330875,0,227,40018.5554513889,2009-07-24,13:19:51
39.975121,116.330868,0,227,40018.5555092593,2009-07-24,13:19:56
39.975181,116.330892,0,225,40018.5555671296,2009-07-24,13:20:01
39.97531,116.330911,0,224,40018.555625,2009-07-24,13:20:06
39.975373,116.330937,0,223,40018.5556828704,2009-07-24,13:20:11
39.975128,116.331006,0,221,40018.5558564815,2009-07-24,13:20:26
39.974952,116.331041,0,222,40018.5559143518,2009-07-24,13:20:31
39.974829,116.331051,0,222,40018.5559722222,2009-07-24,13:20:36
39.974673,116.331023,0,223,40018.5560300926,2009-07-24,13:20:41
39.974625,116.331001,0,223,40018.556087963,2009-07-24,13:20:46
39.974626,116.330991,0,223,40018.5561458333,2009-07-24,13:20:51
39.97469,116.331015,0,223,40018.5562037037,2009-07-24,13:20:56
39.974736,116.331068,0,222,40018.5562615741,2009-07-24,13:21:01
39.974768,116.331087,0,222,40018.5563194444,2009-07-24,13:21:06
39.974759,116.331054,0,221,40018.5563773148,2009-07-24,13:21:11
39.974757,116.330993,0,221,40018.5564351852,2009-07-24,13:21:16
39.974751,116.330951,0,220,40018.5564930556,2009-07-24,13:21:21
39.974712,116.330886,0,219,40018.5565509259,2009-07-24,13:21:26
39.974727,116.330872,0,218,40018.5566087963,2009-07-24,13:21:31
39.974763,116.330892,0,217,40018.5566666667,2009-07-24,13:21:36
39.974741,116.330912,0,217,40018.556724537,2009-07-24,13:21:41
39.974789,116.330955,0,217,40018.5567824074,2009-07-24,13:21:46
39.974847,116.330983,0,217,40018.5568402778,2009-07-24,13:21:51
39.974883,116.331009,0,216,40018.5568981481,2009-07-24,13:21:56
39.974883,116.331009,0,216,40018.5569328704,2009-07-24,13:21:59
39.974889,116.331008,0,215,40018.5569560185,2009-07-24,13:22:01
39.974855,116.331021,0,213,40018.5570138889,2009-07-24,13:22:06
39.974766,116.331006,0,212,40018.5570717593,2009-07-24,13:22:11
39.974699,116.331011,0,214,40018.5571296296,2009-07-24,13:22:16
39.974634,116.33101,0,216,40018.5571875,2009-07-24,13:22:21
39.974527,116.330979,0,220,40018.5572453704,2009-07-24,13:22:26
39.974475,116.330934,0,223,40018.5573032407,2009-07-24,13:22:31
39.97446,116.330928,0,225,40018.5573611111,2009-07-24,13:22:36
39.974411,116.330926,0,227,40018.5574189815,2009-07-24,13:22:41
39.974353,116.330914,0,231,40018.5574768518,2009-07-24,13:22:46
39.974274,116.330904,0,235,40018.5575347222,2009-07-24,13:22:51
39.974205,116.330895,0,239,40018.5575925926,2009-07-24,13:22:56
39.974108,116.330938,0,243,40018.557650463,2009-07-24,13:23:01
39.974086,116.330982,0,246,40018.5577083333,2009-07-24,13:23:06
39.974028,116.331051,0,247,40018.5577662037,2009-07-24,13:23:11
39.973984,116.33107,0,246,40018.5578240741,2009-07-24,13:23:16
39.974034,116.331095,0,244,40018.5582291667,2009-07-24,13:23:51
39.974155,116.331086,0,243,40018.558287037,2009-07-24,13:23:56
39.974354,116.331082,0,242,40018.5583449074,2009-07-24,13:24:01
39.974479,116.331085,0,242,40018.5584027778,2009-07-24,13:24:06
39.974641,116.331089,0,243,40018.5584606482,2009-07-24,13:24:11
39.9746,116.331028,0,244,40018.5585185185,2009-07-24,13:24:16
39.974443,116.330996,0,244,40018.5585763889,2009-07-24,13:24:21
39.974409,116.330976,0,249,40018.5586342593,2009-07-24,13:24:26
39.974432,116.330959,0,259,40018.5586921296,2009-07-24,13:24:31
39.97443,116.330934,0,259,40018.55875,2009-07-24,13:24:36
39.974321,116.330882,0,261,40018.5589814815,2009-07-24,13:24:56
39.974457,116.33093,0,260,40018.5590393519,2009-07-24,13:25:01
39.97451,116.330948,0,260,40018.5590972222,2009-07-24,13:25:06
39.974527,116.33092,0,261,40018.5591550926,2009-07-24,13:25:11
39.974544,116.33093,0,261,40018.559212963,2009-07-24,13:25:16
39.974613,116.330935,0,263,40018.5592708333,2009-07-24,13:25:21
39.974594,116.330941,0,264,40018.5593287037,2009-07-24,13:25:26
39.974691,116.330957,0,265,40018.5593865741,2009-07-24,13:25:31
39.974826,116.330966,0,266,40018.5594444444,2009-07-24,13:25:36
39.974862,116.330925,0,269,40018.5595023148,2009-07-24,13:25:41
39.974853,116.330907,0,269,40018.5595601852,2009-07-24,13:25:46
39.974882,116.330925,0,268,40018.5596180556,2009-07-24,13:25:51
39.974937,116.330955,0,268,40018.5596759259,2009-07-24,13:25:56
39.974975,116.330968,0,267,40018.5597337963,2009-07-24,13:26:01
39.974985,116.330971,0,267,40018.5597916667,2009-07-24,13:26:06
39.975049,116.330957,0,267,40018.559849537,2009-07-24,13:26:11
39.975071,116.330978,0,267,40018.5599074074,2009-07-24,13:26:16
39.975081,116.330971,0,266,40018.5599652778,2009-07-24,13:26:21
39.975101,116.330971,0,266,40018.5600231481,2009-07-24,13:26:26
39.975086,116.330979,0,264,40018.5600810185,2009-07-24,13:26:31
39.97511,116.330952,0,264,40018.5601388889,2009-07-24,13:26:36
39.975147,116.330916,0,265,40018.5601967593,2009-07-24,13:26:41
39.975134,116.330922,0,264,40018.5602546296,2009-07-24,13:26:46
39.975066,116.330964,0,262,40018.5603125,2009-07-24,13:26:51
39.975023,116.330965,0,260,40018.5603703704,2009-07-24,13:26:56
39.975007,116.330946,0,258,40018.5604282407,2009-07-24,13:27:01
39.975057,116.330931,0,257,40018.5604861111,2009-07-24,13:27:06
39.97514,116.330919,0,256,40018.5605439815,2009-07-24,13:27:11
39.975282,116.330902,0,254,40018.5606018519,2009-07-24,13:27:16
39.975351,116.33091,0,254,40018.5606597222,2009-07-24,13:27:21
39.975323,116.330893,0,254,40018.5607175926,2009-07-24,13:27:26
39.975425,116.330894,0,251,40018.560775463,2009-07-24,13:27:31
39.975449,116.330899,0,248,40018.5608333333,2009-07-24,13:27:36
39.975448,116.330878,0,246,40018.5608912037,2009-07-24,13:27:41
39.975401,116.330842,0,246,40018.5609490741,2009-07-24,13:27:46
39.975319,116.330847,0,245,40018.5610069444,2009-07-24,13:27:51
39.975357,116.330874,0,240,40018.5610648148,2009-07-24,13:27:56
39.975272,116.330869,0,235,40018.5611226852,2009-07-24,13:28:01
39.975232,116.330899,0,233,40018.5611805556,2009-07-24,13:28:06
39.97548,116.330922,0,228,40018.5617592593,2009-07-24,13:28:56
39.975706,116.330912,0,228,40018.5618171296,2009-07-24,13:29:01
39.976109,116.330911,0,225,40018.561875,2009-07-24,13:29:06
39.976337,116.330917,0,220,40018.5619328704,2009-07-24,13:29:11
39.976314,116.330925,0,216,40018.5619907407,2009-07-24,13:29:16
39.976344,116.330935,0,211,40018.5620486111,2009-07-24,13:29:21
39.976228,116.330921,0,209,40018.5621064815,2009-07-24,13:29:26
39.97607,116.330894,0,218,40018.5621643519,2009-07-24,13:29:31
39.975893,116.330888,0,224,40018.5622222222,2009-07-24,13:29:36
39.975814,116.330896,0,227,40018.5622800926,2009-07-24,13:29:41
39.975785,116.330868,0,228,40018.562337963,2009-07-24,13:29:46
39.975662,116.330881,0,228,40018.5623958333,2009-07-24,13:29:51
39.975603,116.330877,0,228,40018.5624537037,2009-07-24,13:29:56
39.975656,116.330878,0,228,40018.5625115741,2009-07-24,13:30:01
39.975656,116.330878,0,228,40018.5625462963,2009-07-24,13:30:04
39.975662,116.330876,0,227,40018.5625694444,2009-07-24,13:30:06
39.975574,116.330874,0,229,40018.5626273148,2009-07-24,13:30:11
39.975574,116.330874,0,229,40018.562662037,2009-07-24,13:30:14
39.975582,116.330872,0,229,40018.5626851852,2009-07-24,13:30:16
39.975691,116.330889,0,229,40018.5627430556,2009-07-24,13:30:21
39.975798,116.330897,0,228,40018.5628009259,2009-07-24,13:30:26
39.975863,116.330907,0,226,40018.5628587963,2009-07-24,13:30:31
39.97584,116.330909,0,226,40018.5629166667,2009-07-24,13:30:36
39.975701,116.330904,0,225,40018.562974537,2009-07-24,13:30:41
39.975532,116.330881,0,224,40018.5630324074,2009-07-24,13:30:46
39.975441,116.330873,0,224,40018.5630902778,2009-07-24,13:30:51
39.97546,116.330884,0,223,40018.5631481481,2009-07-24,13:30:56
39.975406,116.330885,0,223,40018.5632060185,2009-07-24,13:31:01
39.975365,116.330894,0,222,40018.5632638889,2009-07-24,13:31:06
39.975424,116.330912,0,220,40018.5633217593,2009-07-24,13:31:11
39.975387,116.33095,0,218,40018.5633796296,2009-07-24,13:31:16
39.97539,116.330991,0,214,40018.5634375,2009-07-24,13:31:21
39.975214,116.330959,0,211,40018.5634953704,2009-07-24,13:31:26
39.975155,116.330949,0,207,40018.5635532407,2009-07-24,13:31:31
39.97496,116.330938,0,204,40018.5636111111,2009-07-24,13:31:36
39.974701,116.330959,0,200,40018.5636689815,2009-07-24,13:31:41
39.974649,116.330941,0,195,40018.5637268518,2009-07-24,13:31:46
39.974632,116.330913,0,191,40018.5637847222,2009-07-24,13:31:51
39.974678,116.330905,0,188,40018.5638425926,2009-07-24,13:31:56
39.974692,116.330932,0,184,40018.563900463,2009-07-24,13:32:01
39.974732,116.330959,0,180,40018.5639583333,2009-07-24,13:32:06
39.974753,116.330978,0,177,40018.5640162037,2009-07-24,13:32:11
39.974784,116.330957,0,176,40018.5640740741,2009-07-24,13:32:16
39.974755,116.330956,0,175,40018.5641319444,2009-07-24,13:32:21
39.974735,116.330966,0,175,40018.5641898148,2009-07-24,13:32:26
39.974703,116.330965,0,175,40018.5642476852,2009-07-24,13:32:31
39.97469,116.33103,0,173,40018.5643055556,2009-07-24,13:32:36
39.974681,116.331042,0,173,40018.5643634259,2009-07-24,13:32:41
39.974689,116.331003,0,172,40018.5644212963,2009-07-24,13:32:46
39.974705,116.330954,0,174,40018.5644791667,2009-07-24,13:32:51
39.974666,116.330933,0,173,40018.564537037,2009-07-24,13:32:56
39.974634,116.330933,0,171,40018.5645949074,2009-07-24,13:33:01
39.974601,116.330931,0,170,40018.5646527778,2009-07-24,13:33:06
39.974601,116.330953,0,169,40018.5647106481,2009-07-24,13:33:11
39.974533,116.330938,0,176,40018.5660416667,2009-07-24,13:35:06
39.974624,116.330994,0,178,40018.566099537,2009-07-24,13:35:11
39.974737,116.331015,0,180,40018.5661574074,2009-07-24,13:35:16
39.974771,116.331009,0,182,40018.5662152778,2009-07-24,13:35:21
39.974794,116.330984,0,183,40018.5662731482,2009-07-24,13:35:26
39.974853,116.330985,0,185,40018.5663310185,2009-07-24,13:35:31
39.974919,116.330971,0,187,40018.5663888889,2009-07-24,13:35:36
39.974933,116.330947,0,189,40018.5664467593,2009-07-24,13:35:41
39.974849,116.330934,0,191,40018.5665046296,2009-07-24,13:35:46
39.974735,116.330935,0,195,40018.5665625,2009-07-24,13:35:51
39.974675,116.330892,0,197,40018.5666203704,2009-07-24,13:35:56
39.974669,116.330857,0,198,40018.5666782407,2009-07-24,13:36:01
39.974738,116.330837,0,194,40018.5667361111,2009-07-24,13:36:06
39.97505,116.330848,0,193,40018.5667939815,2009-07-24,13:36:11
39.975257,116.330872,0,190,40018.5668518519,2009-07-24,13:36:16
39.975402,116.330887,0,186,40018.5669097222,2009-07-24,13:36:21
39.975553,116.33091,0,179,40018.5669675926,2009-07-24,13:36:26
39.975599,116.330907,0,174,40018.567025463,2009-07-24,13:36:31
39.975573,116.330887,0,174,40018.5670833333,2009-07-24,13:36:36
39.975415,116.330884,0,178,40018.5671412037,2009-07-24,13:36:41
39.975301,116.330894,0,184,40018.5671990741,2009-07-24,13:36:46
39.97526,116.330908,0,189,40018.5672569444,2009-07-24,13:36:51
39.97507,116.330942,0,188,40018.5673148148,2009-07-24,13:36:56
39.975093,116.330934,0,183,40018.5673726852,2009-07-24,13:37:01
39.975001,116.330943,0,179,40018.5674305556,2009-07-24,13:37:06
39.974922,116.330952,0,181,40018.5674884259,2009-07-24,13:37:11
39.974875,116.330939,0,185,40018.5675462963,2009-07-24,13:37:16
39.974872,116.330927,0,191,40018.5676041667,2009-07-24,13:37:21
39.974866,116.33093,0,197,40018.567662037,2009-07-24,13:37:26
39.974866,116.33093,0,197,40018.5676967593,2009-07-24,13:37:29
39.97487,116.330923,0,201,40018.5677199074,2009-07-24,13:37:31
39.974907,116.330907,0,205,40018.5677777778,2009-07-24,13:37:36
39.974911,116.330869,0,208,40018.5678356481,2009-07-24,13:37:41
39.974884,116.330863,0,210,40018.5678935185,2009-07-24,13:37:46
39.974866,116.330879,0,211,40018.5679513889,2009-07-24,13:37:51
39.974854,116.330891,0,212,40018.5680092593,2009-07-24,13:37:56
39.974784,116.330878,0,213,40018.5680671296,2009-07-24,13:38:01
39.974745,116.33088,0,215,40018.568125,2009-07-24,13:38:06
39.97474,116.330908,0,216,40018.5681828704,2009-07-24,13:38:11
39.97474,116.330908,0,216,40018.5682175926,2009-07-24,13:38:14
39.974746,116.330915,0,216,40018.5682407407,2009-07-24,13:38:16
39.97478,116.330948,0,217,40018.5682986111,2009-07-24,13:38:21
39.974709,116.330979,0,219,40018.5685300926,2009-07-24,13:38:41
39.974654,116.330954,0,221,40018.568587963,2009-07-24,13:38:46
39.974651,116.330935,0,220,40018.5686458333,2009-07-24,13:38:51
39.974638,116.330957,0,221,40018.5687037037,2009-07-24,13:38:56
39.974507,116.331003,0,220,40018.5688194444,2009-07-24,13:39:06
39.974445,116.331036,0,221,40018.5688773148,2009-07-24,13:39:11
39.974279,116.331047,0,223,40018.5689351852,2009-07-24,13:39:16
39.974145,116.331051,0,225,40018.5689930556,2009-07-24,13:39:21
39.974059,116.331063,0,226,40018.5690509259,2009-07-24,13:39:26
39.973997,116.331048,0,227,40018.5691087963,2009-07-24,13:39:31
39.973942,116.331046,0,226,40018.5691666667,2009-07-24,13:39:36
39.973844,116.331048,0,224,40018.569224537,2009-07-24,13:39:41
39.973818,116.331085,0,223,40018.5692824074,2009-07-24,13:39:46
39.973727,116.331114,0,222,40018.5693402778,2009-07-24,13:39:51
39.973626,116.331145,0,221,40018.5693981481,2009-07-24,13:39:56
39.973457,116.331173,0,221,40018.5694560185,2009-07-24,13:40:01
39.973322,116.331183,0,221,40018.5695138889,2009-07-24,13:40:06
39.973181,116.331179,0,223,40018.5695717593,2009-07-24,13:40:11
39.972989,116.331167,0,224,40018.5696296296,2009-07-24,13:40:16
39.972557,116.331155,0,225,40018.5704976852,2009-07-24,13:41:31
39.972875,116.331175,0,223,40018.5705555556,2009-07-24,13:41:36
39.973506,116.33118,0,227,40018.5706134259,2009-07-24,13:41:41
39.973872,116.331187,0,232,40018.5706712963,2009-07-24,13:41:46
39.974199,116.331234,0,231,40018.5707291667,2009-07-24,13:41:51
39.974371,116.331254,0,229,40018.570787037,2009-07-24,13:41:56
39.974518,116.331265,0,228,40018.5708449074,2009-07-24,13:42:01
39.97475,116.331261,0,227,40018.5709027778,2009-07-24,13:42:06
39.974877,116.331253,0,226,40018.5709606481,2009-07-24,13:42:11
39.975075,116.331242,0,225,40018.5710185185,2009-07-24,13:42:16
39.975163,116.331242,0,225,40018.5710763889,2009-07-24,13:42:21
39.975087,116.331227,0,234,40018.5711342593,2009-07-24,13:42:26
39.974924,116.331266,0,252,40018.5711921296,2009-07-24,13:42:31
39.974954,116.33128,0,267,40018.57125,2009-07-24,13:42:36
39.974926,116.331247,0,284,40018.5713078704,2009-07-24,13:42:41
39.974889,116.331244,0,298,40018.5713657407,2009-07-24,13:42:46
39.974892,116.33126,0,296,40018.5714236111,2009-07-24,13:42:51
39.974966,116.331279,0,294,40018.5714814815,2009-07-24,13:42:56
39.974996,116.331335,0,288,40018.5715393518,2009-07-24,13:43:01
39.974991,116.331349,0,284,40018.5715972222,2009-07-24,13:43:06
39.974991,116.331349,0,284,40018.5716319444,2009-07-24,13:43:09
39.974999,116.331349,0,280,40018.5716550926,2009-07-24,13:43:11
39.975014,116.331347,0,278,40018.571712963,2009-07-24,13:43:16
39.975004,116.331316,0,276,40018.5717708333,2009-07-24,13:43:21
39.974967,116.331299,0,274,40018.5718287037,2009-07-24,13:43:26
39.975031,116.331297,0,272,40018.5718865741,2009-07-24,13:43:31
39.975058,116.331332,0,269,40018.5719444444,2009-07-24,13:43:36
39.975,116.331355,0,269,40018.5720023148,2009-07-24,13:43:41
39.974296,116.33137,0,245,40018.5728125,2009-07-24,13:44:51
39.974238,116.331355,0,230,40018.5728703704,2009-07-24,13:44:56
39.974094,116.331407,0,228,40018.5729282407,2009-07-24,13:45:01
39.973555,116.331337,0,235,40018.5736805556,2009-07-24,13:46:06
39.97448,116.331173,0,233,40018.5737384259,2009-07-24,13:46:11
39.974479,116.331163,0,234,40018.5737962963,2009-07-24,13:46:16
39.974441,116.33111,0,235,40018.5738541667,2009-07-24,13:46:21
39.974401,116.331088,0,235,40018.573912037,2009-07-24,13:46:26
39.974843,116.33083,0,237,40018.5739699074,2009-07-24,13:46:31
39.974831,116.330692,0,238,40018.5740277778,2009-07-24,13:46:36
39.974849,116.33064,0,241,40018.5740856482,2009-07-24,13:46:41
39.974843,116.330441,0,243,40018.5741435185,2009-07-24,13:46:46
39.974868,116.330297,0,244,40018.5742013889,2009-07-24,13:46:51
39.975018,116.330542,0,242,40018.5742592593,2009-07-24,13:46:56
39.975056,116.331021,0,260,40018.574375,2009-07-24,13:47:06
39.97502,116.331034,0,278,40018.5744328704,2009-07-24,13:47:11
39.975098,116.331237,0,267,40018.5744907407,2009-07-24,13:47:16
39.97491,116.33122,0,256,40018.5745486111,2009-07-24,13:47:21
39.974921,116.331271,0,248,40018.5746064815,2009-07-24,13:47:26
39.974931,116.3312,0,254,40018.5746643519,2009-07-24,13:47:31
39.974935,116.33126,0,252,40018.5747222222,2009-07-24,13:47:36
39.974934,116.331331,0,250,40018.5747800926,2009-07-24,13:47:41
39.974949,116.331381,0,251,40018.574837963,2009-07-24,13:47:46
39.97503,116.331624,0,251,40018.5748958333,2009-07-24,13:47:51
39.975037,116.331644,0,250,40018.5749537037,2009-07-24,13:47:56
39.975046,116.331505,0,175,40018.5750115741,2009-07-24,13:48:01
39.975032,116.331583,0,174,40018.5750694444,2009-07-24,13:48:06
39.975012,116.331635,0,168,40018.5751273148,2009-07-24,13:48:11
39.974978,116.3317,0,162,40018.5751851852,2009-07-24,13:48:16
39.974951,116.331742,0,163,40018.5752430556,2009-07-24,13:48:21
39.974935,116.331824,0,157,40018.5753009259,2009-07-24,13:48:26
39.974907,116.331837,0,161,40018.5753587963,2009-07-24,13:48:31
39.974916,116.331874,0,162,40018.5754166667,2009-07-24,13:48:36
39.974912,116.331925,0,162,40018.575474537,2009-07-24,13:48:41
39.974935,116.331987,0,160,40018.5755324074,2009-07-24,13:48:46
39.974934,116.33204,0,156,40018.5755902778,2009-07-24,13:48:51
39.974931,116.332094,0,153,40018.5756481481,2009-07-24,13:48:56
39.974922,116.332157,0,146,40018.5757060185,2009-07-24,13:49:01
39.974921,116.332219,0,145,40018.5757638889,2009-07-24,13:49:06
39.974936,116.332278,0,143,40018.5758217593,2009-07-24,13:49:11
39.974939,116.332337,0,143,40018.5758796296,2009-07-24,13:49:16
39.974929,116.332375,0,139,40018.5759375,2009-07-24,13:49:21
39.974923,116.332407,0,139,40018.5759953704,2009-07-24,13:49:26
39.974918,116.332476,0,137,40018.5760532407,2009-07-24,13:49:31
39.974933,116.332525,0,136,40018.5761111111,2009-07-24,13:49:36
39.974931,116.332582,0,136,40018.5761689815,2009-07-24,13:49:41
39.974935,116.332647,0,134,40018.5762268519,2009-07-24,13:49:46
39.974936,116.332698,0,133,40018.5762847222,2009-07-24,13:49:51
39.974922,116.332735,0,133,40018.5763425926,2009-07-24,13:49:56
39.974935,116.332765,0,133,40018.576400463,2009-07-24,13:50:01
39.974926,116.332804,0,134,40018.5764583333,2009-07-24,13:50:06
39.974942,116.332858,0,134,40018.5765162037,2009-07-24,13:50:11
39.974937,116.33291,0,134,40018.5765740741,2009-07-24,13:50:16
39.974961,116.332988,0,133,40018.5766319444,2009-07-24,13:50:21
39.974958,116.333062,0,132,40018.5766898148,2009-07-24,13:50:26
39.974966,116.333112,0,132,40018.5767476852,2009-07-24,13:50:31
39.974971,116.333164,0,131,40018.5768055556,2009-07-24,13:50:36
39.97497,116.333235,0,130,40018.5768634259,2009-07-24,13:50:41
39.974969,116.333288,0,131,40018.5769212963,2009-07-24,13:50:46
39.974964,116.333333,0,130,40018.5769791667,2009-07-24,13:50:51
39.974978,116.333375,0,130,40018.577037037,2009-07-24,13:50:56
39.974956,116.333407,0,132,40018.5770949074,2009-07-24,13:51:01
39.974964,116.333443,0,132,40018.5771527778,2009-07-24,13:51:06
39.974985,116.333436,0,132,40018.5772106481,2009-07-24,13:51:11
39.974985,116.333436,0,132,40018.5772453704,2009-07-24,13:51:14
39.974988,116.333436,0,132,40018.5772685185,2009-07-24,13:51:16
39.974974,116.333453,0,133,40018.5773263889,2009-07-24,13:51:21
39.974959,116.33348,0,134,40018.5773842593,2009-07-24,13:51:26
39.974985,116.333512,0,136,40018.5774421296,2009-07-24,13:51:31
39.974979,116.333529,0,136,40018.5775,2009-07-24,13:51:36
39.974923,116.333541,0,137,40018.5775578704,2009-07-24,13:51:41
39.974899,116.333552,0,140,40018.5776157407,2009-07-24,13:51:46
39.974904,116.333569,0,142,40018.5776736111,2009-07-24,13:51:51
39.974919,116.333586,0,144,40018.5777314815,2009-07-24,13:51:56
39.974919,116.333623,0,147,40018.5777893519,2009-07-24,13:52:01
39.974911,116.333606,0,149,40018.5778472222,2009-07-24,13:52:06
39.974905,116.333594,0,151,40018.5779050926,2009-07-24,13:52:11
39.974874,116.333578,0,154,40018.577962963,2009-07-24,13:52:16
39.974855,116.333547,0,156,40018.5780208333,2009-07-24,13:52:21
39.974857,116.333532,0,157,40018.5780787037,2009-07-24,13:52:26
39.974866,116.333542,0,158,40018.5781365741,2009-07-24,13:52:31
39.974855,116.333533,0,160,40018.5781944444,2009-07-24,13:52:36
39.974855,116.333533,0,160,40018.5782291667,2009-07-24,13:52:39
39.974849,116.333539,0,161,40018.5782523148,2009-07-24,13:52:41
39.974845,116.33355,0,161,40018.5783101852,2009-07-24,13:52:46
39.974845,116.33355,0,161,40018.5783449074,2009-07-24,13:52:49
39.974849,116.333555,0,162,40018.5783680556,2009-07-24,13:52:51
39.974855,116.333566,0,163,40018.5784259259,2009-07-24,13:52:56
39.974866,116.333588,0,163,40018.5784837963,2009-07-24,13:53:01
39.974895,116.333632,0,164,40018.5785416667,2009-07-24,13:53:06
39.974911,116.333699,0,164,40018.578599537,2009-07-24,13:53:11
39.974929,116.333741,0,164,40018.5786574074,2009-07-24,13:53:16
39.974967,116.333756,0,165,40018.5787152778,2009-07-24,13:53:21
39.975016,116.333762,0,166,40018.5787731481,2009-07-24,13:53:26
39.975079,116.333778,0,166,40018.5788310185,2009-07-24,13:53:31
39.975133,116.333817,0,167,40018.5788888889,2009-07-24,13:53:36
39.975159,116.33386,0,168,40018.5789467593,2009-07-24,13:53:41
39.97518,116.333885,0,169,40018.5790046296,2009-07-24,13:53:46
39.975191,116.333893,0,170,40018.5790625,2009-07-24,13:53:51
39.974843,116.333852,0,210,40018.580162037,2009-07-24,13:55:26
39.974833,116.333862,0,209,40018.5802199074,2009-07-24,13:55:31
39.974823,116.33387,0,203,40018.5802777778,2009-07-24,13:55:36
39.974813,116.333874,0,202,40018.5803356481,2009-07-24,13:55:41
39.974802,116.333881,0,202,40018.5803935185,2009-07-24,13:55:46
39.974859,116.333945,0,202,40018.5804513889,2009-07-24,13:55:51
39.974817,116.334078,0,194,40018.5805092593,2009-07-24,13:55:56
39.97479,116.334084,0,191,40018.5805671296,2009-07-24,13:56:01
39.97479,116.334084,0,191,40018.5806018518,2009-07-24,13:56:04
39.974787,116.334078,0,191,40018.580625,2009-07-24,13:56:06
39.974783,116.334066,0,191,40018.5806828704,2009-07-24,13:56:11
39.974771,116.334053,0,184,40018.5807407407,2009-07-24,13:56:16
39.974795,116.334042,0,174,40018.5807986111,2009-07-24,13:56:21
39.974795,116.334042,0,174,40018.5808333333,2009-07-24,13:56:24
39.974794,116.33405,0,173,40018.5808564815,2009-07-24,13:56:26
39.974789,116.334064,0,172,40018.5809143518,2009-07-24,13:56:31
39.97478,116.334071,0,170,40018.5809722222,2009-07-24,13:56:36
39.974777,116.334083,0,169,40018.5810300926,2009-07-24,13:56:41
39.974797,116.33409,0,171,40018.581087963,2009-07-24,13:56:46
39.974824,116.334121,0,172,40018.5811458333,2009-07-24,13:56:51
39.974838,116.334118,0,172,40018.5812037037,2009-07-24,13:56:56
39.974838,116.334118,0,172,40018.5812384259,2009-07-24,13:56:59
39.974844,116.334123,0,171,40018.5812615741,2009-07-24,13:57:01
39.974852,116.334132,0,170,40018.5813194444,2009-07-24,13:57:06
39.974864,116.334149,0,166,40018.5813773148,2009-07-24,13:57:11
39.974896,116.334145,0,163,40018.5814351852,2009-07-24,13:57:16
39.974974,116.334119,0,160,40018.5814930556,2009-07-24,13:57:21
39.975101,116.334129,0,158,40018.5815509259,2009-07-24,13:57:26
39.975574,116.334045,0,157,40018.5816087963,2009-07-24,13:57:31
39.976328,116.333908,0,159,40018.5816666667,2009-07-24,13:57:36
39.977187,116.333699,0,161,40018.581724537,2009-07-24,13:57:41
39.978181,116.333467,0,158,40018.5817824074,2009-07-24,13:57:46
39.979302,116.33313,0,152,40018.5818402778,2009-07-24,13:57:51
39.980193,116.332962,0,148,40018.5818981482,2009-07-24,13:57:56
39.981048,116.332801,0,146,40018.5819560185,2009-07-24,13:58:01
39.981969,116.332547,0,142,40018.5820138889,2009-07-24,13:58:06
39.982698,116.332446,0,139,40018.5820717593,2009-07-24,13:58:11
39.983465,116.332316,0,137,40018.5821296296,2009-07-24,13:58:16
39.984351,116.332124,0,137,40018.5821875,2009-07-24,13:58:21
39.98521,116.331998,0,132,40018.5822453704,2009-07-24,13:58:26
39.986038,116.331897,0,132,40018.5823032407,2009-07-24,13:58:31
39.986892,116.331815,0,131,40018.5823611111,2009-07-24,13:58:36
39.987755,116.331749,0,130,40018.5824189815,2009-07-24,13:58:41
39.988622,116.331725,0,130,40018.5824768519,2009-07-24,13:58:46
39.989439,116.331698,0,129,40018.5825347222,2009-07-24,13:58:51
39.990094,116.331676,0,129,40018.5825925926,2009-07-24,13:58:56
39.990531,116.331748,0,130,40018.582650463,2009-07-24,13:59:01
39.990735,116.331763,0,137,40018.5827083333,2009-07-24,13:59:06
39.991062,116.331707,0,145,40018.5827662037,2009-07-24,13:59:11
39.991261,116.331652,0,153,40018.5828240741,2009-07-24,13:59:16
39.991375,116.331642,0,160,40018.5828819444,2009-07-24,13:59:21
39.991417,116.331647,0,165,40018.5829398148,2009-07-24,13:59:26
39.99143,116.331649,0,172,40018.5829976852,2009-07-24,13:59:31
39.99143,116.331649,0,172,40018.5830324074,2009-07-24,13:59:34
39.991436,116.33165,0,170,40018.5830555556,2009-07-24,13:59:36
39.991449,116.331664,0,171,40018.5831134259,2009-07-24,13:59:41
39.991467,116.331667,0,172,40018.5831712963,2009-07-24,13:59:46
39.991501,116.331671,0,173,40018.5832291667,2009-07-24,13:59:51
39.991536,116.331683,0,175,40018.583287037,2009-07-24,13:59:56
39.991622,116.331678,0,190,40018.5833449074,2009-07-24,14:00:01
39.991629,116.331691,0,182,40018.5834027778,2009-07-24,14:00:06
39.991639,116.33173,0,181,40018.5834606481,2009-07-24,14:00:11
39.99173,116.331704,0,175,40018.5835185185,2009-07-24,14:00:16
39.991814,116.331679,0,172,40018.5835763889,2009-07-24,14:00:21
39.991869,116.331683,0,167,40018.5836342593,2009-07-24,14:00:26
39.991869,116.331683,0,167,40018.5836689815,2009-07-24,14:00:29
39.991866,116.33168,0,167,40018.5836921296,2009-07-24,14:00:31
39.991882,116.331686,0,166,40018.58375,2009-07-24,14:00:36
39.991909,116.331684,0,166,40018.5838078704,2009-07-24,14:00:41
39.991946,116.33168,0,167,40018.5838657407,2009-07-24,14:00:46
39.991965,116.331741,0,162,40018.5839236111,2009-07-24,14:00:51
39.992065,116.331635,0,158,40018.5839814815,2009-07-24,14:00:56
39.992047,116.331612,0,158,40018.5840393519,2009-07-24,14:01:01
39.992062,116.331591,0,158,40018.5840972222,2009-07-24,14:01:06
39.992048,116.331579,0,160,40018.5841550926,2009-07-24,14:01:11
39.992042,116.331565,0,160,40018.584212963,2009-07-24,14:01:16
39.992036,116.331552,0,160,40018.5842708333,2009-07-24,14:01:21
39.991212,116.331717,0,161,40018.5843287037,2009-07-24,14:01:26
39.99118,116.331668,0,162,40018.5843865741,2009-07-24,14:01:31
39.991108,116.331636,0,157,40018.5844444444,2009-07-24,14:01:36
39.991166,116.331337,0,170,40018.5845023148,2009-07-24,14:01:41
39.991274,116.331229,0,196,40018.5845601852,2009-07-24,14:01:46
39.991341,116.331235,0,217,40018.5846180556,2009-07-24,14:01:51
39.99136,116.331226,0,221,40018.5846759259,2009-07-24,14:01:56
39.991362,116.331216,0,221,40018.5847337963,2009-07-24,14:02:01
39.991357,116.331207,0,222,40018.5847916667,2009-07-24,14:02:06
39.991357,116.331207,0,222,40018.5848263889,2009-07-24,14:02:09
39.991355,116.331199,0,226,40018.584849537,2009-07-24,14:02:11
39.991371,116.331213,0,233,40018.5849074074,2009-07-24,14:02:16
39.991381,116.331282,0,244,40018.5849652778,2009-07-24,14:02:21
39.991416,116.331255,0,250,40018.5850231481,2009-07-24,14:02:26
39.991416,116.331255,0,250,40018.5850578704,2009-07-24,14:02:29
39.991412,116.33126,0,254,40018.5850810185,2009-07-24,14:02:31
39.991398,116.331245,0,260,40018.5851388889,2009-07-24,14:02:36
39.991384,116.331247,0,264,40018.5851967593,2009-07-24,14:02:41
39.991355,116.331212,0,264,40018.5852546296,2009-07-24,14:02:46
39.991346,116.331208,0,262,40018.5853125,2009-07-24,14:02:51
39.991346,116.331208,0,262,40018.5853472222,2009-07-24,14:02:54
39.991354,116.331209,0,263,40018.5853703704,2009-07-24,14:02:56
39.991339,116.331179,0,261,40018.5854282407,2009-07-24,14:03:01
39.991337,116.331112,0,259,40018.5854861111,2009-07-24,14:03:06
39.99134,116.331074,0,258,40018.5855439815,2009-07-24,14:03:11
39.991336,116.331091,0,254,40018.5856018519,2009-07-24,14:03:16
39.991336,116.331056,0,255,40018.5856597222,2009-07-24,14:03:21
39.991333,116.331005,0,261,40018.5857175926,2009-07-24,14:03:26
39.991314,116.330975,0,262,40018.585775463,2009-07-24,14:03:31
39.991325,116.330943,0,259,40018.5858333333,2009-07-24,14:03:36
39.991332,116.330892,0,254,40018.5858912037,2009-07-24,14:03:41
39.99132,116.330852,0,254,40018.5859490741,2009-07-24,14:03:46
39.991315,116.33082,0,254,40018.5860069444,2009-07-24,14:03:51
39.991304,116.330786,0,255,40018.5860648148,2009-07-24,14:03:56
39.991325,116.330728,0,254,40018.5861226852,2009-07-24,14:04:01
39.99134,116.330698,0,251,40018.5861805556,2009-07-24,14:04:06
39.991361,116.330689,0,249,40018.5862384259,2009-07-24,14:04:11
39.991361,116.330689,0,249,40018.5862731481,2009-07-24,14:04:14
39.991358,116.330683,0,253,40018.5862962963,2009-07-24,14:04:16
39.991358,116.330664,0,256,40018.5863541667,2009-07-24,14:04:21
39.991434,116.330609,0,257,40018.586412037,2009-07-24,14:04:26
39.991613,116.330484,0,256,40018.5864699074,2009-07-24,14:04:31
39.991664,116.330448,0,255,40018.5865277778,2009-07-24,14:04:36
39.991687,116.330437,0,254,40018.5865856481,2009-07-24,14:04:41
39.991739,116.330409,0,254,40018.5866435185,2009-07-24,14:04:46
39.991801,116.330381,0,252,40018.5867013889,2009-07-24,14:04:51
39.991823,116.330354,0,251,40018.5867592593,2009-07-24,14:04:56
39.991786,116.330337,0,250,40018.5868171296,2009-07-24,14:05:01
39.991773,116.330334,0,250,40018.586875,2009-07-24,14:05:06
39.991766,116.330314,0,249,40018.5869328704,2009-07-24,14:05:11
39.991748,116.330303,0,249,40018.5869907407,2009-07-24,14:05:16
39.991711,116.330274,0,249,40018.5870486111,2009-07-24,14:05:21
39.991705,116.330254,0,249,40018.5871064815,2009-07-24,14:05:26
39.991618,116.330204,0,249,40018.5871643518,2009-07-24,14:05:31
39.991539,116.330128,0,251,40018.5872222222,2009-07-24,14:05:36
39.991486,116.330089,0,253,40018.5872800926,2009-07-24,14:05:41
39.99149,116.330088,0,253,40018.587337963,2009-07-24,14:05:46
39.99149,116.330088,0,253,40018.5873726852,2009-07-24,14:05:49
39.991488,116.330087,0,253,40018.5873958333,2009-07-24,14:05:51
39.991509,116.330093,0,254,40018.5874537037,2009-07-24,14:05:56
39.991519,116.33009,0,254,40018.5875115741,2009-07-24,14:06:01
39.99153,116.33009,0,254,40018.5875694444,2009-07-24,14:06:06
39.991529,116.3301,0,254,40018.5876273148,2009-07-24,14:06:11
39.991478,116.33011,0,256,40018.5876851852,2009-07-24,14:06:16
39.991478,116.33011,0,256,40018.5877199074,2009-07-24,14:06:19
39.991477,116.330104,0,256,40018.5877430556,2009-07-24,14:06:21
39.991474,116.330094,0,256,40018.5878009259,2009-07-24,14:06:26
39.991474,116.330094,0,256,40018.5878356481,2009-07-24,14:06:29
39.991467,116.33009,0,256,40018.5878587963,2009-07-24,14:06:31
39.991403,116.330164,0,259,40018.5879166667,2009-07-24,14:06:36
39.99126,116.330155,0,260,40018.587974537,2009-07-24,14:06:41
39.991235,116.3301,0,260,40018.5880324074,2009-07-24,14:06:46
39.991235,116.3301,0,260,40018.5880671296,2009-07-24,14:06:49
39.991232,116.330096,0,261,40018.5880902778,2009-07-24,14:06:51
39.991241,116.330093,0,261,40018.5881481481,2009-07-24,14:06:56
39.991241,116.330093,0,261,40018.5881828704,2009-07-24,14:06:59
39.991248,116.330097,0,261,40018.5882060185,2009-07-24,14:07:01
39.991252,116.330109,0,261,40018.5882638889,2009-07-24,14:07:06
39.991252,116.330153,0,261,40018.5883217593,2009-07-24,14:07:11
39.991232,116.330253,0,261,40018.5883796296,2009-07-24,14:07:16
39.991237,116.330278,0,260,40018.5884375,2009-07-24,14:07:21
39.991238,116.330288,0,260,40018.5884953704,2009-07-24,14:07:26
39.991227,116.330426,0,259,40018.5885532407,2009-07-24,14:07:31
39.991233,116.330519,0,259,40018.5886111111,2009-07-24,14:07:36
39.991239,116.330546,0,259,40018.5886689815,2009-07-24,14:07:41
39.991239,116.330546,0,259,40018.5887037037,2009-07-24,14:07:44
39.991236,116.330547,0,259,40018.5887268518,2009-07-24,14:07:46
39.99123,116.330538,0,259,40018.5887847222,2009-07-24,14:07:51
39.991224,116.33053,0,259,40018.5888425926,2009-07-24,14:07:56
39.991218,116.330529,0,259,40018.588900463,2009-07-24,14:08:01
39.991218,116.330529,0,259,40018.5889351852,2009-07-24,14:08:04
39.991216,116.330529,0,260,40018.5889583333,2009-07-24,14:08:06
39.99123,116.330513,0,260,40018.5890162037,2009-07-24,14:08:11
39.991276,116.330486,0,263,40018.5890740741,2009-07-24,14:08:16
39.991323,116.330482,0,266,40018.5891319444,2009-07-24,14:08:21
39.991326,116.330476,0,266,40018.5891898148,2009-07-24,14:08:26
39.991326,116.330476,0,266,40018.589224537,2009-07-24,14:08:29
39.991331,116.330476,0,266,40018.5892476852,2009-07-24,14:08:31
39.991333,116.330485,0,266,40018.5893055556,2009-07-24,14:08:36
39.991321,116.330495,0,266,40018.5893634259,2009-07-24,14:08:41
39.991305,116.33051,0,266,40018.5894212963,2009-07-24,14:08:46
39.991311,116.330527,0,266,40018.5894791667,2009-07-24,14:08:51
39.991323,116.330539,0,266,40018.589537037,2009-07-24,14:08:56
39.991346,116.330451,0,267,40018.5895949074,2009-07-24,14:09:01
39.991335,116.330305,0,267,40018.5896527778,2009-07-24,14:09:06
39.991355,116.330236,0,267,40018.5897106482,2009-07-24,14:09:11
39.991359,116.330226,0,267,40018.5897685185,2009-07-24,14:09:16
39.99137,116.330174,0,268,40018.5898263889,2009-07-24,14:09:21
39.991584,116.330201,0,232,40018.5921412037,2009-07-24,14:12:41
39.99164,116.330321,0,230,40018.5921990741,2009-07-24,14:12:46
39.991663,116.330438,0,228,40018.5922569444,2009-07-24,14:12:51
39.991695,116.330542,0,225,40018.5923148148,2009-07-24,14:12:56
39.991691,116.330588,0,224,40018.5923726852,2009-07-24,14:13:01
39.991691,116.330588,0,224,40018.5924074074,2009-07-24,14:13:04
39.991687,116.330585,0,224,40018.5924305556,2009-07-24,14:13:06
39.991684,116.330596,0,224,40018.5924884259,2009-07-24,14:13:11
39.991684,116.330596,0,224,40018.5925231481,2009-07-24,14:13:14
39.991683,116.330602,0,224,40018.5925462963,2009-07-24,14:13:16
39.991668,116.330642,0,224,40018.5926041667,2009-07-24,14:13:21
39.991667,116.330823,0,225,40018.592662037,2009-07-24,14:13:26
39.991632,116.330938,0,226,40018.5927199074,2009-07-24,14:13:31
39.991586,116.331025,0,227,40018.5927777778,2009-07-24,14:13:36
39.99157,116.331038,0,228,40018.5928356481,2009-07-24,14:13:41
39.991532,116.331071,0,228,40018.5928935185,2009-07-24,14:13:46
39.991516,116.331153,0,228,40018.5930671296,2009-07-24,14:14:01
39.991516,116.331153,0,228,40018.5931018519,2009-07-24,14:14:04
39.991513,116.331159,0,228,40018.593125,2009-07-24,14:14:06
39.991533,116.331217,0,228,40018.5931828704,2009-07-24,14:14:11
39.99149,116.331273,0,228,40018.5932407407,2009-07-24,14:14:16
39.991552,116.331236,0,228,40018.5932986111,2009-07-24,14:14:21
39.991606,116.331228,0,229,40018.5933564815,2009-07-24,14:14:26
39.991601,116.331245,0,229,40018.5934143519,2009-07-24,14:14:31
39.99161,116.331233,0,230,40018.5934722222,2009-07-24,14:14:36
39.991599,116.331242,0,230,40018.5935300926,2009-07-24,14:14:41
39.99162,116.331262,0,230,40018.593587963,2009-07-24,14:14:46
39.991635,116.331279,0,230,40018.5936458333,2009-07-24,14:14:51
39.991642,116.331303,0,231,40018.5937037037,2009-07-24,14:14:56
39.99163,116.331322,0,231,40018.5937615741,2009-07-24,14:15:01
39.99163,116.331322,0,231,40018.5937962963,2009-07-24,14:15:04
39.991634,116.331325,0,231,40018.5938194444,2009-07-24,14:15:06
39.99126,116.331695,0,253,40018.5943402778,2009-07-24,14:15:51
39.99117,116.331767,0,272,40018.5943981481,2009-07-24,14:15:56
39.991102,116.331729,0,274,40018.5944560185,2009-07-24,14:16:01
39.991097,116.331678,0,266,40018.5945138889,2009-07-24,14:16:06
39.991152,116.331721,0,253,40018.5945717593,2009-07-24,14:16:11
39.99117,116.331731,0,245,40018.5946296296,2009-07-24,14:16:16
39.991223,116.331638,0,234,40018.5946875,2009-07-24,14:16:21
39.991232,116.331567,0,217,40018.5947453704,2009-07-24,14:16:26
39.991232,116.331557,0,217,40018.5948032407,2009-07-24,14:16:31
39.991232,116.331557,0,217,40018.594837963,2009-07-24,14:16:34
39.991228,116.331559,0,217,40018.5948611111,2009-07-24,14:16:36
39.991225,116.331568,0,216,40018.5949189815,2009-07-24,14:16:41
39.991414,116.331311,0,263,40018.5949768518,2009-07-24,14:16:46
39.991429,116.331259,0,267,40018.5950347222,2009-07-24,14:16:51
39.991495,116.331248,0,281,40018.5950925926,2009-07-24,14:16:56
39.991511,116.331262,0,285,40018.595150463,2009-07-24,14:17:01
39.991539,116.331274,0,289,40018.5952083333,2009-07-24,14:17:06
39.991654,116.331333,0,299,40018.5952662037,2009-07-24,14:17:11
39.991598,116.331317,0,298,40018.5953240741,2009-07-24,14:17:16
39.991598,116.331317,0,298,40018.5953587963,2009-07-24,14:17:19
39.99159,116.331325,0,298,40018.5953819444,2009-07-24,14:17:21
39.991669,116.331348,0,301,40018.5954398148,2009-07-24,14:17:26
39.991694,116.331358,0,302,40018.5954976852,2009-07-24,14:17:31
39.991756,116.331415,0,302,40018.5955555556,2009-07-24,14:17:36
39.991786,116.331409,0,300,40018.5956134259,2009-07-24,14:17:41
39.991786,116.331409,0,300,40018.5956481481,2009-07-24,14:17:44
39.991793,116.331414,0,300,40018.5956712963,2009-07-24,14:17:46
39.991743,116.331406,0,299,40018.5957291667,2009-07-24,14:17:51
39.991745,116.331392,0,295,40018.595787037,2009-07-24,14:17:56
39.991775,116.331439,0,295,40018.5958449074,2009-07-24,14:18:01
39.991729,116.331478,0,294,40018.5959027778,2009-07-24,14:18:06
39.991597,116.331412,0,293,40018.5959606481,2009-07-24,14:18:11
39.991599,116.33144,0,295,40018.5960185185,2009-07-24,14:18:16
39.991551,116.331485,0,296,40018.5960763889,2009-07-24,14:18:21
39.991486,116.331498,0,298,40018.5961342593,2009-07-24,14:18:26
39.991574,116.33152,0,303,40018.5961921296,2009-07-24,14:18:31
39.991671,116.331543,0,306,40018.59625,2009-07-24,14:18:36
39.991673,116.331545,0,306,40018.5963078704,2009-07-24,14:18:41
39.991673,116.331545,0,306,40018.5963425926,2009-07-24,14:18:44
39.991678,116.331547,0,306,40018.5963657407,2009-07-24,14:18:46
39.991807,116.331127,0,356,40018.596712963,2009-07-24,14:19:16
39.991815,116.331309,0,420,40018.5967708333,2009-07-24,14:19:21
39.991723,116.331271,0,404,40018.5968287037,2009-07-24,14:19:26
39.991744,116.33129,0,449,40018.5968865741,2009-07-24,14:19:31
39.991727,116.331205,0,468,40018.5969444444,2009-07-24,14:19:36
39.991725,116.331018,0,453,40018.5970023148,2009-07-24,14:19:41
39.991731,116.330879,0,441,40018.5970601852,2009-07-24,14:19:46
39.991755,116.330662,0,391,40018.5971180556,2009-07-24,14:19:51
39.991748,116.330597,0,388,40018.5971759259,2009-07-24,14:19:56
39.991763,116.330556,0,386,40018.5972337963,2009-07-24,14:20:01
39.991774,116.330527,0,385,40018.5972916667,2009-07-24,14:20:06
39.991777,116.330439,0,378,40018.597349537,2009-07-24,14:20:11
39.991875,116.330365,0,374,40018.5974074074,2009-07-24,14:20:16
39.991849,116.330342,0,373,40018.5974652778,2009-07-24,14:20:21
39.991824,116.330323,0,372,40018.5975231482,2009-07-24,14:20:26
39.991762,116.33029,0,368,40018.5975810185,2009-07-24,14:20:31
39.991666,116.330262,0,366,40018.5976388889,2009-07-24,14:20:36
39.991553,116.330234,0,364,40018.5976967593,2009-07-24,14:20:41
39.99129,116.330204,0,13,40018.605625,2009-07-24,14:32:06
39.991263,116.330235,0,10,40018.6056828704,2009-07-24,14:32:11
39.991237,116.330256,0,8,40018.6057407407,2009-07-24,14:32:16
39.991284,116.330263,0,19,40018.6057986111,2009-07-24,14:32:21
39.99131,116.330265,0,24,40018.6058564815,2009-07-24,14:32:26
39.99131,116.330265,0,24,40018.6058912037,2009-07-24,14:32:29
39.991305,116.330269,0,22,40018.6059143519,2009-07-24,14:32:31
39.99128,116.330281,0,22,40018.6059722222,2009-07-24,14:32:36
39.991241,116.330314,0,19,40018.6060300926,2009-07-24,14:32:41
39.99127,116.330305,0,21,40018.606087963,2009-07-24,14:32:46
39.991253,116.330314,0,18,40018.6061458333,2009-07-24,14:32:51
39.991244,116.330318,0,16,40018.6062037037,2009-07-24,14:32:56
39.991235,116.330321,0,13,40018.6062615741,2009-07-24,14:33:01
39.991228,116.330323,0,11,40018.6063194444,2009-07-24,14:33:06
39.991224,116.330324,0,8,40018.6063773148,2009-07-24,14:33:11
39.991224,116.330324,0,8,40018.606412037,2009-07-24,14:33:14
39.991229,116.330319,0,6,40018.6064351852,2009-07-24,14:33:16
39.991269,116.330265,0,4,40018.6064930556,2009-07-24,14:33:21
39.991269,116.330245,0,-2,40018.6065509259,2009-07-24,14:33:26
39.9913,116.330171,0,-15,40018.6066087963,2009-07-24,14:33:31
39.991247,116.33015,0,-31,40018.6066666667,2009-07-24,14:33:36
39.991247,116.33015,0,-31,40018.6067013889,2009-07-24,14:33:39
39.991248,116.330142,0,-34,40018.606724537,2009-07-24,14:33:41
39.991251,116.330131,0,-37,40018.6067824074,2009-07-24,14:33:46
39.991262,116.330112,0,-40,40018.6068402778,2009-07-24,14:33:51
39.991271,116.330098,0,-43,40018.6068981481,2009-07-24,14:33:56
39.991274,116.33009,0,-46,40018.6069560185,2009-07-24,14:34:01
39.991272,116.330087,0,-49,40018.6070138889,2009-07-24,14:34:06
39.991272,116.330087,0,-49,40018.6070486111,2009-07-24,14:34:09
39.991267,116.330087,0,-52,40018.6070717593,2009-07-24,14:34:11
39.991258,116.330088,0,-54,40018.6071296296,2009-07-24,14:34:16
39.991247,116.330091,0,-56,40018.6071875,2009-07-24,14:34:21
39.991241,116.330095,0,-58,40018.6072453704,2009-07-24,14:34:26
39.991238,116.3301,0,-60,40018.6073032407,2009-07-24,14:34:31
39.991238,116.330101,0,-62,40018.6073611111,2009-07-24,14:34:36
39.991238,116.330096,0,-63,40018.6074189815,2009-07-24,14:34:41
39.991238,116.33009,0,-64,40018.6074768519,2009-07-24,14:34:46
39.991241,116.330087,0,-66,40018.6075347222,2009-07-24,14:34:51
39.991243,116.33008,0,-67,40018.6075925926,2009-07-24,14:34:56
39.991242,116.330078,0,-68,40018.607650463,2009-07-24,14:35:01
39.991246,116.330074,0,-69,40018.6077083333,2009-07-24,14:35:06
39.991251,116.330069,0,-70,40018.6077662037,2009-07-24,14:35:11
39.991251,116.330064,0,-70,40018.6078240741,2009-07-24,14:35:16
39.991249,116.330063,0,-70,40018.6078819444,2009-07-24,14:35:21
39.991247,116.330066,0,-69,40018.6079398148,2009-07-24,14:35:26
39.991247,116.330066,0,-68,40018.6079976852,2009-07-24,14:35:31
39.991247,116.330067,0,-68,40018.6080555556,2009-07-24,14:35:36
39.991248,116.330067,0,-68,40018.6081134259,2009-07-24,14:35:41
39.991249,116.330066,0,-68,40018.6081712963,2009-07-24,14:35:46
39.99125,116.330066,0,-68,40018.6082291667,2009-07-24,14:35:51
39.99125,116.330066,0,-67,40018.608287037,2009-07-24,14:35:56
39.99125,116.330066,0,-67,40018.6083217593,2009-07-24,14:35:59
39.991251,116.330066,0,-67,40018.6083449074,2009-07-24,14:36:01
39.992207,116.330034,0,-67,40018.6140162037,2009-07-24,14:44:11
39.991697,116.330085,0,-65,40018.6140740741,2009-07-24,14:44:16
39.991585,116.330083,0,-63,40018.6141319444,2009-07-24,14:44:21
39.991485,116.330074,0,-64,40018.6141898148,2009-07-24,14:44:26
39.991496,116.330084,0,-65,40018.6142476852,2009-07-24,14:44:31
39.991476,116.330103,0,-64,40018.6143055556,2009-07-24,14:44:36
39.99154,116.330154,0,-49,40018.6143634259,2009-07-24,14:44:41
39.99157,116.330215,0,-35,40018.6144212963,2009-07-24,14:44:46
39.991647,116.330217,0,-9,40018.6144791667,2009-07-24,14:44:51
39.99169,116.330206,0,7,40018.614537037,2009-07-24,14:44:56
39.991735,116.330182,0,25,40018.6145949074,2009-07-24,14:45:01
39.991765,116.330177,0,34,40018.6146527778,2009-07-24,14:45:06
39.991745,116.330202,0,49,40018.6147106481,2009-07-24,14:45:11
39.991705,116.330227,0,59,40018.6147685185,2009-07-24,14:45:16
39.991759,116.330228,0,70,40018.6148263889,2009-07-24,14:45:21
39.991756,116.33025,0,81,40018.6148842593,2009-07-24,14:45:26
39.991764,116.330264,0,97,40018.6149421296,2009-07-24,14:45:31
39.99174,116.330271,0,112,40018.615,2009-07-24,14:45:36
39.991659,116.330296,0,121,40018.6150578704,2009-07-24,14:45:41
39.99163,116.330317,0,125,40018.6151157407,2009-07-24,14:45:46
39.99161,116.3303,0,129,40018.6151736111,2009-07-24,14:45:51
39.991645,116.330269,0,136,40018.6152314815,2009-07-24,14:45:56
39.991706,116.33022,0,145,40018.6152893519,2009-07-24,14:46:01
39.991705,116.330193,0,153,40018.6153472222,2009-07-24,14:46:06
39.991745,116.330154,0,162,40018.6154050926,2009-07-24,14:46:11
39.991798,116.330139,0,169,40018.615462963,2009-07-24,14:46:16
39.991804,116.330135,0,174,40018.6155208333,2009-07-24,14:46:21
39.991808,116.330131,0,176,40018.6155787037,2009-07-24,14:46:26
39.991814,116.330132,0,180,40018.6156365741,2009-07-24,14:46:31
39.991814,116.330132,0,180,40018.6156712963,2009-07-24,14:46:34
39.991821,116.330132,0,185,40018.6156944444,2009-07-24,14:46:36
39.991833,116.330141,0,193,40018.6157523148,2009-07-24,14:46:41
39.991837,116.330168,0,213,40018.6158101852,2009-07-24,14:46:46
39.991836,116.330182,0,224,40018.6158680556,2009-07-24,14:46:51
39.991844,116.330184,0,232,40018.6159259259,2009-07-24,14:46:56
39.991849,116.330188,0,241,40018.6159837963,2009-07-24,14:47:01
39.991849,116.330195,0,248,40018.6160416667,2009-07-24,14:47:06
39.991847,116.330203,0,254,40018.616099537,2009-07-24,14:47:11
39.991845,116.330209,0,261,40018.6161574074,2009-07-24,14:47:16
39.991845,116.330209,0,261,40018.6161921296,2009-07-24,14:47:19
39.991842,116.330216,0,268,40018.6162152778,2009-07-24,14:47:21
39.991841,116.330228,0,275,40018.6162731481,2009-07-24,14:47:26
39.991837,116.330245,0,283,40018.6163310185,2009-07-24,14:47:31
39.991824,116.330261,0,289,40018.6163888889,2009-07-24,14:47:36
39.99182,116.330275,0,294,40018.6164467593,2009-07-24,14:47:41
39.99178,116.330322,0,288,40018.6165046296,2009-07-24,14:47:46
39.991703,116.330374,0,275,40018.6165625,2009-07-24,14:47:51
39.991702,116.330371,0,275,40018.6166203704,2009-07-24,14:47:56
39.991695,116.330375,0,276,40018.6166782407,2009-07-24,14:48:01
39.991693,116.330381,0,276,40018.6167361111,2009-07-24,14:48:06
39.991689,116.330388,0,276,40018.6167939815,2009-07-24,14:48:11
39.991683,116.330395,0,276,40018.6168518519,2009-07-24,14:48:16
39.991677,116.330395,0,276,40018.6169097222,2009-07-24,14:48:21
39.991672,116.330393,0,275,40018.6169675926,2009-07-24,14:48:26
39.991673,116.330393,0,275,40018.617025463,2009-07-24,14:48:31
39.991673,116.330393,0,275,40018.6170601852,2009-07-24,14:48:34
39.991672,116.330394,0,274,40018.6170833333,2009-07-24,14:48:36
39.991645,116.33044,0,263,40018.6171412037,2009-07-24,14:48:41
39.991596,116.330497,0,255,40018.6171990741,2009-07-24,14:48:46
39.991605,116.330527,0,246,40018.6172569444,2009-07-24,14:48:51
39.991626,116.330534,0,234,40018.6173148148,2009-07-24,14:48:56
39.991659,116.330536,0,225,40018.6173726852,2009-07-24,14:49:01
39.991652,116.330506,0,224,40018.6174305556,2009-07-24,14:49:06
39.991639,116.330485,0,221,40018.6174884259,2009-07-24,14:49:11
39.991642,116.330469,0,215,40018.6175462963,2009-07-24,14:49:16
39.99166,116.33044,0,208,40018.6176041667,2009-07-24,14:49:21
39.991686,116.330429,0,201,40018.617662037,2009-07-24,14:49:26
39.991699,116.330411,0,194,40018.6177199074,2009-07-24,14:49:31
39.991733,116.330386,0,191,40018.6177777778,2009-07-24,14:49:36
39.99173,116.330372,0,188,40018.6178356481,2009-07-24,14:49:41
39.991722,116.330347,0,186,40018.6178935185,2009-07-24,14:49:46
39.991714,116.330309,0,184,40018.6179513889,2009-07-24,14:49:51
39.991714,116.330302,0,182,40018.6180092593,2009-07-24,14:49:56
39.991713,116.330298,0,181,40018.6180671296,2009-07-24,14:50:01
39.991708,116.330297,0,181,40018.618125,2009-07-24,14:50:06
39.991708,116.330297,0,181,40018.6181597222,2009-07-24,14:50:09
39.991705,116.330289,0,181,40018.6181828704,2009-07-24,14:50:11
39.99171,116.330279,0,181,40018.6182407407,2009-07-24,14:50:16
39.99171,116.330279,0,181,40018.618275463,2009-07-24,14:50:19
39.991717,116.330271,0,181,40018.6182986111,2009-07-24,14:50:21
39.991719,116.33026,0,180,40018.6183564815,2009-07-24,14:50:26
39.991716,116.330252,0,180,40018.6184143518,2009-07-24,14:50:31
39.991711,116.330248,0,180,40018.6184722222,2009-07-24,14:50:36
39.991709,116.33025,0,180,40018.6185300926,2009-07-24,14:50:41
39.991707,116.330251,0,179,40018.618587963,2009-07-24,14:50:46
39.991708,116.330251,0,179,40018.6186458333,2009-07-24,14:50:51
39.991709,116.33025,0,179,40018.6187037037,2009-07-24,14:50:56
39.991709,116.33025,0,179,40018.6187615741,2009-07-24,14:51:01
39.991709,116.330251,0,179,40018.6188194444,2009-07-24,14:51:06
39.991709,116.330251,0,179,40018.6188773148,2009-07-24,14:51:11
39.991708,116.330251,0,178,40018.6189351852,2009-07-24,14:51:16
39.991708,116.330251,0,178,40018.6189930556,2009-07-24,14:51:21
39.991707,116.330251,0,178,40018.6190509259,2009-07-24,14:51:26
39.991707,116.330251,0,178,40018.6191087963,2009-07-24,14:51:31
39.991707,116.330251,0,178,40018.6191666667,2009-07-24,14:51:36
39.991706,116.33025,0,178,40018.619224537,2009-07-24,14:51:41
39.991704,116.33025,0,178,40018.6192824074,2009-07-24,14:51:46
39.991704,116.33025,0,178,40018.6193402778,2009-07-24,14:51:51
39.991704,116.330249,0,178,40018.6193981481,2009-07-24,14:51:56
39.991704,116.330249,0,178,40018.6194560185,2009-07-24,14:52:01
39.991704,116.33025,0,178,40018.6195138889,2009-07-24,14:52:06
39.991703,116.330252,0,177,40018.6195717593,2009-07-24,14:52:11
39.991703,116.330253,0,177,40018.6196296296,2009-07-24,14:52:16
39.991703,116.330253,0,177,40018.6196643518,2009-07-24,14:52:19
39.991703,116.330253,0,177,40018.6196875,2009-07-24,14:52:21
39.9917,116.330297,0,174,40018.6197453704,2009-07-24,14:52:26
39.991704,116.330344,0,167,40018.6198032407,2009-07-24,14:52:31
39.991677,116.330382,0,162,40018.6198611111,2009-07-24,14:52:36
39.991667,116.330384,0,158,40018.6199189815,2009-07-24,14:52:41
39.991667,116.330384,0,158,40018.6199537037,2009-07-24,14:52:44
39.991661,116.330389,0,156,40018.6199768518,2009-07-24,14:52:46
39.991658,116.330401,0,156,40018.6200347222,2009-07-24,14:52:51
39.991662,116.330425,0,156,40018.6200925926,2009-07-24,14:52:56
39.991652,116.330462,0,155,40018.620150463,2009-07-24,14:53:01
39.991684,116.330489,0,155,40018.6202083333,2009-07-24,14:53:06
39.991666,116.330525,0,159,40018.6202662037,2009-07-24,14:53:11
39.991607,116.330542,0,158,40018.6203240741,2009-07-24,14:53:16
39.991576,116.330572,0,156,40018.6203819444,2009-07-24,14:53:21
39.991544,116.33059,0,155,40018.6204398148,2009-07-24,14:53:26
39.991503,116.330617,0,156,40018.6204976852,2009-07-24,14:53:31
39.991481,116.330594,0,159,40018.6205555556,2009-07-24,14:53:36
39.991459,116.330611,0,161,40018.6206134259,2009-07-24,14:53:41
39.991428,116.330675,0,165,40018.6206712963,2009-07-24,14:53:46
39.991386,116.330716,0,166,40018.6207291667,2009-07-24,14:53:51
39.991335,116.330743,0,166,40018.620787037,2009-07-24,14:53:56
39.991289,116.330746,0,166,40018.6208449074,2009-07-24,14:54:01
39.991242,116.330716,0,170,40018.6209027778,2009-07-24,14:54:06
39.99122,116.330663,0,169,40018.6209606482,2009-07-24,14:54:11
39.991183,116.330686,0,169,40018.6210185185,2009-07-24,14:54:16
39.991178,116.3307,0,171,40018.6210763889,2009-07-24,14:54:21
39.991165,116.330708,0,172,40018.6211342593,2009-07-24,14:54:26
39.991142,116.330708,0,172,40018.6211921296,2009-07-24,14:54:31
39.991106,116.33072,0,174,40018.62125,2009-07-24,14:54:36
39.991102,116.330695,0,176,40018.6213078704,2009-07-24,14:54:41
39.991047,116.330692,0,176,40018.6213657407,2009-07-24,14:54:46
39.991016,116.330642,0,178,40018.6214236111,2009-07-24,14:54:51
39.990972,116.330615,0,179,40018.6214814815,2009-07-24,14:54:56
39.990926,116.330653,0,179,40018.6215393519,2009-07-24,14:55:01
39.990867,116.330685,0,179,40018.6215972222,2009-07-24,14:55:06
39.990801,116.330756,0,179,40018.6216550926,2009-07-24,14:55:11
39.990736,116.330773,0,179,40018.621712963,2009-07-24,14:55:16
39.990678,116.330793,0,179,40018.6217708333,2009-07-24,14:55:21
39.990573,116.330826,0,174,40018.6218287037,2009-07-24,14:55:26
39.99049,116.330882,0,172,40018.6218865741,2009-07-24,14:55:31
39.990467,116.330886,0,172,40018.6219444444,2009-07-24,14:55:36
39.990453,116.330871,0,171,40018.6220023148,2009-07-24,14:55:41
39.990435,116.330875,0,171,40018.6220601852,2009-07-24,14:55:46
39.990435,116.330875,0,171,40018.6220949074,2009-07-24,14:55:49
39.990435,116.330872,0,172,40018.6221180556,2009-07-24,14:55:51
39.990425,116.330867,0,172,40018.6221759259,2009-07-24,14:55:56
39.990425,116.330867,0,172,40018.6222106481,2009-07-24,14:55:59
39.990417,116.330864,0,172,40018.6222337963,2009-07-24,14:56:01
39.990177,116.330293,0,206,40018.6229282407,2009-07-24,14:57:01
39.990461,116.330301,0,178,40018.6229861111,2009-07-24,14:57:06
39.990507,116.330316,0,175,40018.6230439815,2009-07-24,14:57:11
39.991395,116.330884,0,84,40018.7509490741,2009-07-24,18:01:22
39.991662,116.33097,0,193,40018.7510069444,2009-07-24,18:01:27
39.991938,116.331019,0,182,40018.7510648148,2009-07-24,18:01:32
39.992469,116.331087,0,176,40018.7511226852,2009-07-24,18:01:37
39.993166,116.331218,0,173,40018.7511805556,2009-07-24,18:01:42
39.993829,116.331284,0,171,40018.7512384259,2009-07-24,18:01:47
39.994493,116.33128,0,171,40018.7512962963,2009-07-24,18:01:52
39.99521,116.331271,0,168,40018.7513541667,2009-07-24,18:01:57
39.995969,116.33126,0,164,40018.751412037,2009-07-24,18:02:02
39.996797,116.331244,0,160,40018.7514699074,2009-07-24,18:02:07
39.997524,116.331232,0,160,40018.7515277778,2009-07-24,18:02:12
39.997891,116.331228,0,162,40018.7515856481,2009-07-24,18:02:17
39.998349,116.331317,0,161,40018.7516435185,2009-07-24,18:02:22
39.99875,116.331453,0,161,40018.7517013889,2009-07-24,18:02:27
39.999166,116.33182,0,165,40018.7517592593,2009-07-24,18:02:32
39.999386,116.332222,0,164,40018.7518171296,2009-07-24,18:02:37
39.999367,116.332936,0,160,40018.751875,2009-07-24,18:02:42
39.999353,116.333828,0,154,40018.7519328704,2009-07-24,18:02:47
39.999339,116.334776,0,151,40018.7519907407,2009-07-24,18:02:52
39.999371,116.335827,0,147,40018.7520486111,2009-07-24,18:02:57
39.999393,116.336975,0,143,40018.7521064815,2009-07-24,18:03:02
39.999419,116.338198,0,140,40018.7521643518,2009-07-24,18:03:07
39.999455,116.339373,0,133,40018.7522222222,2009-07-24,18:03:12
39.99947,116.340598,0,129,40018.7522800926,2009-07-24,18:03:17
39.999492,116.341704,0,123,40018.752337963,2009-07-24,18:03:22
39.999509,116.342473,0,131,40018.7523958333,2009-07-24,18:03:27
39.999542,116.342664,0,144,40018.7524537037,2009-07-24,18:03:32
39.999547,116.342659,0,144,40018.7525115741,2009-07-24,18:03:37
39.999541,116.342667,0,145,40018.7525694444,2009-07-24,18:03:42
39.999541,116.342667,0,145,40018.7526041667,2009-07-24,18:03:45
39.999537,116.342672,0,145,40018.7526273148,2009-07-24,18:03:47
39.999525,116.342977,0,143,40018.7526851852,2009-07-24,18:03:52
39.999468,116.343572,0,138,40018.7527430556,2009-07-24,18:03:57
39.999497,116.344446,0,132,40018.7528009259,2009-07-24,18:04:02
39.999484,116.345299,0,127,40018.7528587963,2009-07-24,18:04:07
39.999568,116.34595,0,127,40018.7529166667,2009-07-24,18:04:12
39.999558,116.346079,0,129,40018.752974537,2009-07-24,18:04:17
39.999549,116.346074,0,130,40018.7530324074,2009-07-24,18:04:22
39.999549,116.346073,0,131,40018.7530902778,2009-07-24,18:04:27
39.99955,116.346073,0,132,40018.7531481481,2009-07-24,18:04:32
39.999551,116.346074,0,130,40018.7532060185,2009-07-24,18:04:37
39.999551,116.346074,0,130,40018.7532407407,2009-07-24,18:04:40
39.999543,116.346072,0,129,40018.7532638889,2009-07-24,18:04:42
39.99952,116.346065,0,129,40018.7533217593,2009-07-24,18:04:47
39.999495,116.346059,0,129,40018.7533796296,2009-07-24,18:04:52
39.999467,116.34605,0,128,40018.7534375,2009-07-24,18:04:57
39.999442,116.346041,0,128,40018.7534953704,2009-07-24,18:05:02
39.999424,116.346038,0,128,40018.7535532407,2009-07-24,18:05:07
39.999433,116.346035,0,128,40018.7536111111,2009-07-24,18:05:12
39.999454,116.34604,0,128,40018.7536689815,2009-07-24,18:05:17
39.999467,116.346045,0,127,40018.7537268519,2009-07-24,18:05:22
39.999457,116.346049,0,127,40018.7537847222,2009-07-24,18:05:27
39.99944,116.346048,0,127,40018.7538425926,2009-07-24,18:05:32
39.999434,116.346043,0,126,40018.753900463,2009-07-24,18:05:37
39.999434,116.346043,0,126,40018.7539351852,2009-07-24,18:05:40
39.999431,116.346044,0,126,40018.7539583333,2009-07-24,18:05:42
39.999429,116.346078,0,126,40018.7540162037,2009-07-24,18:05:47
39.999429,116.346127,0,125,40018.7540740741,2009-07-24,18:05:52
39.999421,116.346215,0,125,40018.7541319444,2009-07-24,18:05:57
39.999418,116.346254,0,127,40018.7541898148,2009-07-24,18:06:02
39.999427,116.346297,0,129,40018.7542476852,2009-07-24,18:06:07
39.999428,116.346333,0,130,40018.7543055556,2009-07-24,18:06:12
39.999431,116.346333,0,130,40018.7543634259,2009-07-24,18:06:17
39.999431,116.346333,0,130,40018.7543981481,2009-07-24,18:06:20
39.999435,116.346337,0,130,40018.7544212963,2009-07-24,18:06:22
39.999345,116.346491,0,133,40018.7544791667,2009-07-24,18:06:27
39.999649,116.346587,0,158,40018.754537037,2009-07-24,18:06:32
40.000637,116.34669,0,184,40018.7545949074,2009-07-24,18:06:37
40.001808,116.346572,0,194,40018.7546527778,2009-07-24,18:06:42
40.002813,116.34653,0,188,40018.7547106481,2009-07-24,18:06:47
40.003814,116.346489,0,188,40018.7547685185,2009-07-24,18:06:52
40.004768,116.346463,0,178,40018.7548263889,2009-07-24,18:06:57
40.005612,116.346496,0,168,40018.7548842593,2009-07-24,18:07:02
40.006164,116.346448,0,170,40018.7549421296,2009-07-24,18:07:07
40.006292,116.346404,0,172,40018.755,2009-07-24,18:07:12
40.006373,116.346364,0,166,40018.7550578704,2009-07-24,18:07:17
40.006713,116.34635,0,160,40018.7551157407,2009-07-24,18:07:22
40.007237,116.346315,0,162,40018.7551736111,2009-07-24,18:07:27
40.007971,116.346284,0,169,40018.7552314815,2009-07-24,18:07:32
40.008963,116.34626,0,169,40018.7552893519,2009-07-24,18:07:37
40.009992,116.346226,0,168,40018.7553472222,2009-07-24,18:07:42
40.010938,116.346231,0,169,40018.7554050926,2009-07-24,18:07:47
40.011943,116.346178,0,171,40018.755462963,2009-07-24,18:07:52
40.013012,116.346108,0,168,40018.7555208333,2009-07-24,18:07:57
40.014021,116.346003,0,159,40018.7555787037,2009-07-24,18:08:02
40.015045,116.345924,0,155,40018.7556365741,2009-07-24,18:08:07
40.016151,116.345827,0,150,40018.7556944444,2009-07-24,18:08:12
40.017167,116.3458,0,139,40018.7557523148,2009-07-24,18:08:17
40.018203,116.345744,0,129,40018.7558101852,2009-07-24,18:08:22
40.019358,116.345608,0,165,40018.7558680556,2009-07-24,18:08:27
40.020173,116.345565,0,159,40018.7559259259,2009-07-24,18:08:32
40.020812,116.345609,0,145,40018.7559837963,2009-07-24,18:08:37
40.020974,116.345766,0,128,40018.7560416667,2009-07-24,18:08:42
40.020947,116.345765,0,124,40018.756099537,2009-07-24,18:08:47
40.020947,116.345765,0,121,40018.7561574074,2009-07-24,18:08:52
40.020947,116.345765,0,121,40018.7561921296,2009-07-24,18:08:55
40.02094,116.345765,0,120,40018.7562152778,2009-07-24,18:08:57
40.02092,116.345768,0,120,40018.7562731481,2009-07-24,18:09:02
40.020894,116.345768,0,119,40018.7563310185,2009-07-24,18:09:07
40.020891,116.345767,0,119,40018.7563888889,2009-07-24,18:09:12
40.020891,116.345767,0,119,40018.7564236111,2009-07-24,18:09:15
40.020886,116.345768,0,119,40018.7564467593,2009-07-24,18:09:17
40.020872,116.345771,0,120,40018.7565046296,2009-07-24,18:09:22
40.020855,116.345774,0,120,40018.7565625,2009-07-24,18:09:27
40.020843,116.345776,0,121,40018.7566203704,2009-07-24,18:09:32
40.020839,116.345777,0,122,40018.7566782407,2009-07-24,18:09:37
40.020839,116.345777,0,122,40018.756712963,2009-07-24,18:09:40
40.020835,116.345779,0,122,40018.7567361111,2009-07-24,18:09:42
40.020848,116.345855,0,123,40018.7567939815,2009-07-24,18:09:47
40.021011,116.346199,0,128,40018.7568518519,2009-07-24,18:09:52
40.021196,116.346903,0,120,40018.7569097222,2009-07-24,18:09:57
40.021264,116.347797,0,105,40018.7569675926,2009-07-24,18:10:02
40.021295,116.348698,0,96,40018.757025463,2009-07-24,18:10:07
40.02134,116.349526,0,95,40018.7570833333,2009-07-24,18:10:12
40.02137,116.350241,0,104,40018.7571412037,2009-07-24,18:10:17
40.021456,116.350616,0,105,40018.7571990741,2009-07-24,18:10:22
40.021751,116.350861,0,107,40018.7572569444,2009-07-24,18:10:27
40.022253,116.350653,0,115,40018.7573148148,2009-07-24,18:10:32
40.022854,116.350023,0,134,40018.7573726852,2009-07-24,18:10:37
40.023362,116.348993,0,168,40018.7574305556,2009-07-24,18:10:42
40.023744,116.347903,0,173,40018.7574884259,2009-07-24,18:10:47
40.024076,116.346699,0,148,40018.7575462963,2009-07-24,18:10:52
40.024364,116.345879,0,128,40018.7576041667,2009-07-24,18:10:57
40.02493,116.345338,0,114,40018.757662037,2009-07-24,18:11:02
40.02561,116.344865,0,106,40018.7577199074,2009-07-24,18:11:07
40.02622,116.344401,0,108,40018.7577777778,2009-07-24,18:11:12
40.026735,116.344015,0,108,40018.7578356481,2009-07-24,18:11:17
40.026864,116.343978,0,100,40018.7578935185,2009-07-24,18:11:22
40.026847,116.343989,0,93,40018.7579513889,2009-07-24,18:11:27
40.026849,116.34399,0,92,40018.7580092593,2009-07-24,18:11:32
40.026849,116.34399,0,92,40018.7580671296,2009-07-24,18:11:37
40.026843,116.343991,0,92,40018.758125,2009-07-24,18:11:42
40.026837,116.343992,0,92,40018.7581828704,2009-07-24,18:11:47
40.026841,116.343992,0,92,40018.7582407407,2009-07-24,18:11:52
40.02684,116.343994,0,92,40018.7582986111,2009-07-24,18:11:57
40.026838,116.343996,0,92,40018.7583564815,2009-07-24,18:12:02
40.026842,116.343997,0,92,40018.7584143518,2009-07-24,18:12:07
40.026842,116.343997,0,92,40018.7584490741,2009-07-24,18:12:10
40.026837,116.343999,0,93,40018.7584722222,2009-07-24,18:12:12
40.026844,116.344012,0,93,40018.7585300926,2009-07-24,18:12:17
40.02684,116.344101,0,91,40018.758587963,2009-07-24,18:12:22
40.026836,116.344161,0,89,40018.7586458333,2009-07-24,18:12:27
40.026839,116.344163,0,88,40018.7587037037,2009-07-24,18:12:32
40.026839,116.344163,0,88,40018.7587384259,2009-07-24,18:12:35
40.026836,116.344162,0,88,40018.7587615741,2009-07-24,18:12:37
40.026824,116.344177,0,88,40018.7588194444,2009-07-24,18:12:42
40.02679,116.344204,0,89,40018.7588773148,2009-07-24,18:12:47
40.02681,116.344237,0,89,40018.7589351852,2009-07-24,18:12:52
40.026831,116.344298,0,89,40018.7589930556,2009-07-24,18:12:57
40.026842,116.344351,0,89,40018.7590509259,2009-07-24,18:13:02
40.026836,116.344404,0,90,40018.7591087963,2009-07-24,18:13:07
40.026831,116.344462,0,89,40018.7591666667,2009-07-24,18:13:12
40.026842,116.344508,0,91,40018.759224537,2009-07-24,18:13:17
40.026883,116.344598,0,91,40018.7592824074,2009-07-24,18:13:22
40.026877,116.344616,0,91,40018.7593402778,2009-07-24,18:13:27
40.026893,116.344672,0,90,40018.7593981481,2009-07-24,18:13:32
40.026911,116.344684,0,98,40018.7594560185,2009-07-24,18:13:37
40.026926,116.34473,0,99,40018.7595138889,2009-07-24,18:13:42
40.02694,116.344769,0,100,40018.7595717593,2009-07-24,18:13:47
40.026958,116.34481,0,103,40018.7596296296,2009-07-24,18:13:52
40.026967,116.344838,0,104,40018.7596875,2009-07-24,18:13:57
40.026899,116.344836,0,113,40018.7597453704,2009-07-24,18:14:02
40.026801,116.344837,0,120,40018.7598032407,2009-07-24,18:14:07
40.026871,116.344788,0,130,40018.7598611111,2009-07-24,18:14:12
40.026938,116.344777,0,136,40018.7599189815,2009-07-24,18:14:17
40.026971,116.344781,0,144,40018.7599768518,2009-07-24,18:14:22
40.026989,116.344877,0,138,40018.7600347222,2009-07-24,18:14:27
40.026976,116.344967,0,136,40018.7600925926,2009-07-24,18:14:32
40.026947,116.345017,0,137,40018.760150463,2009-07-24,18:14:37
40.026913,116.345041,0,138,40018.7602083333,2009-07-24,18:14:42
40.02687,116.345045,0,143,40018.7602662037,2009-07-24,18:14:47
40.026857,116.345045,0,144,40018.7603240741,2009-07-24,18:14:52
40.026845,116.345055,0,144,40018.7603819444,2009-07-24,18:14:57
40.026832,116.345065,0,144,40018.7604398148,2009-07-24,18:15:02
40.026848,116.345084,0,144,40018.7604976852,2009-07-24,18:15:07
40.026863,116.345075,0,145,40018.7605555556,2009-07-24,18:15:12
40.026851,116.345094,0,145,40018.7606134259,2009-07-24,18:15:17
40.026852,116.345104,0,145,40018.7606712963,2009-07-24,18:15:22
40.027539,116.344669,0,332,40018.7641435185,2009-07-24,18:20:22
40.027788,116.346055,0,388,40018.7643171296,2009-07-24,18:20:37
40.027467,116.345324,0,171,40018.764375,2009-07-24,18:20:42
40.027466,116.345464,0,168,40018.7644328704,2009-07-24,18:20:47
40.027463,116.345507,0,162,40018.7644907407,2009-07-24,18:20:52
40.027496,116.345581,0,160,40018.7645486111,2009-07-24,18:20:57
40.027515,116.345743,0,160,40018.7646064815,2009-07-24,18:21:02
40.027532,116.345782,0,155,40018.7646643519,2009-07-24,18:21:07
40.027794,116.345861,0,146,40018.7651273148,2009-07-24,18:21:47
40.027815,116.345953,0,147,40018.7651851852,2009-07-24,18:21:52
40.027838,116.345981,0,147,40018.7652430556,2009-07-24,18:21:57
40.027847,116.346021,0,148,40018.7653009259,2009-07-24,18:22:02
40.027882,116.346074,0,149,40018.7653587963,2009-07-24,18:22:07
40.027873,116.346137,0,150,40018.7654166667,2009-07-24,18:22:12
40.027773,116.345999,0,152,40018.765474537,2009-07-24,18:22:17
40.027783,116.34603,0,154,40018.7655324074,2009-07-24,18:22:22
