# Supplementary material for: Research on differential privacy protection method based on user tendency
Source: PLoS One. 2023 Oct 26;18(10):e0288823. doi: 10.1371/journal.pone.0288823 (PMC10602288; doi:10.1371/journal.pone.0288823)
Supplement: S2 Data — (ZIP) [file pone.0288823.s002.zip › Data 5-2/022/Trajectory/20090726090535.plt]

Geolife trajectory
WGS 84
Altitude is in Feet
Reserved 3
0,2,255,My Track,0,0,2,8421376
0
40.047291,116.326782,0,492,40020.3788773148,2009-07-26,09:05:35
40.047757,116.326359,0,484,40020.3789351852,2009-07-26,09:05:40
40.04817,116.326121,0,464,40020.3789930556,2009-07-26,09:05:45
40.048591,116.325955,0,443,40020.3790509259,2009-07-26,09:05:50
40.049025,116.325702,0,414,40020.3791087963,2009-07-26,09:05:55
40.049474,116.325517,0,389,40020.3791666667,2009-07-26,09:06:00
40.049947,116.324753,0,473,40020.379224537,2009-07-26,09:06:05
40.050389,116.324471,0,466,40020.3792824074,2009-07-26,09:06:10
40.050763,116.324048,0,459,40020.3793402778,2009-07-26,09:06:15
40.051101,116.323535,0,452,40020.3793981481,2009-07-26,09:06:20
40.051443,116.323051,0,446,40020.3794560185,2009-07-26,09:06:25
40.051904,116.322669,0,439,40020.3795138889,2009-07-26,09:06:30
40.052338,116.322446,0,432,40020.3795717593,2009-07-26,09:06:35
40.052735,116.32218,0,425,40020.3796296296,2009-07-26,09:06:40
40.053082,116.321941,0,419,40020.3796875,2009-07-26,09:06:45
40.053353,116.321837,0,411,40020.3797453704,2009-07-26,09:06:50
40.053606,116.321861,0,404,40020.3798032407,2009-07-26,09:06:55
40.053908,116.321858,0,397,40020.3798611111,2009-07-26,09:07:00
40.05408,116.323273,0,202,40020.3799189815,2009-07-26,09:07:05
40.054258,116.323192,0,187,40020.3799768519,2009-07-26,09:07:10
40.054408,116.323401,0,180,40020.3800347222,2009-07-26,09:07:15
40.054545,116.323668,0,174,40020.3800925926,2009-07-26,09:07:20
40.054654,116.323936,0,174,40020.380150463,2009-07-26,09:07:25
40.054763,116.324052,0,177,40020.3802083333,2009-07-26,09:07:30
40.054802,116.324027,0,178,40020.3802662037,2009-07-26,09:07:35
40.054822,116.323943,0,186,40020.3803240741,2009-07-26,09:07:40
40.054823,116.323952,0,187,40020.3803819444,2009-07-26,09:07:45
40.054855,116.324008,0,190,40020.3804398148,2009-07-26,09:07:50
40.054911,116.324165,0,191,40020.3804976852,2009-07-26,09:07:55
40.055022,116.324357,0,194,40020.3805555556,2009-07-26,09:08:00
40.05514,116.324585,0,197,40020.3806134259,2009-07-26,09:08:05
40.05531,116.324816,0,202,40020.3806712963,2009-07-26,09:08:10
40.055496,116.32512,0,209,40020.3807291667,2009-07-26,09:08:15
40.055695,116.32554,0,209,40020.380787037,2009-07-26,09:08:20
40.055905,116.32604,0,201,40020.3808449074,2009-07-26,09:08:25
40.056046,116.32659,0,195,40020.3809027778,2009-07-26,09:08:30
40.056203,116.327149,0,190,40020.3809606481,2009-07-26,09:08:35
40.056267,116.327659,0,199,40020.3810185185,2009-07-26,09:08:40
40.056284,116.328112,0,209,40020.3810763889,2009-07-26,09:08:45
40.056345,116.328459,0,213,40020.3811342593,2009-07-26,09:08:50
40.0568,116.330055,0,161,40020.3811921296,2009-07-26,09:08:55
40.056637,116.330174,0,176,40020.38125,2009-07-26,09:09:00
40.056741,116.330167,0,182,40020.3813078704,2009-07-26,09:09:05
40.056805,116.330144,0,182,40020.3813657407,2009-07-26,09:09:10
40.056843,116.330149,0,184,40020.3814236111,2009-07-26,09:09:15
40.056864,116.330251,0,189,40020.3814814815,2009-07-26,09:09:20
40.056939,116.330448,0,186,40020.3815393519,2009-07-26,09:09:25
40.057017,116.330682,0,185,40020.3815972222,2009-07-26,09:09:30
40.057113,116.33096,0,185,40020.3816550926,2009-07-26,09:09:35
40.057204,116.331237,0,185,40020.381712963,2009-07-26,09:09:40
40.057249,116.331416,0,183,40020.3817708333,2009-07-26,09:09:45
40.057271,116.331407,0,181,40020.3818287037,2009-07-26,09:09:50
40.057271,116.331407,0,181,40020.3818634259,2009-07-26,09:09:53
40.057279,116.331408,0,181,40020.3818865741,2009-07-26,09:09:55
40.057308,116.331556,0,181,40020.3819444444,2009-07-26,09:10:00
40.057387,116.331811,0,181,40020.3820023148,2009-07-26,09:10:05
40.057475,116.332085,0,181,40020.3820601852,2009-07-26,09:10:10
40.057555,116.332376,0,182,40020.3821180556,2009-07-26,09:10:15
40.057626,116.332838,0,185,40020.3821759259,2009-07-26,09:10:20
40.057705,116.333308,0,185,40020.3822337963,2009-07-26,09:10:25
40.057774,116.333808,0,184,40020.3822916667,2009-07-26,09:10:30
40.057862,116.334251,0,181,40020.382349537,2009-07-26,09:10:35
40.057924,116.33467,0,182,40020.3824074074,2009-07-26,09:10:40
40.057958,116.334966,0,179,40020.3824652778,2009-07-26,09:10:45
40.057952,116.335057,0,175,40020.3825231481,2009-07-26,09:10:50
40.057948,116.335077,0,174,40020.3825810185,2009-07-26,09:10:55
40.057948,116.335077,0,174,40020.3826157407,2009-07-26,09:10:58
40.057943,116.335085,0,174,40020.3826388889,2009-07-26,09:11:00
40.057942,116.335095,0,174,40020.3826967593,2009-07-26,09:11:05
40.05795,116.335093,0,174,40020.3827546296,2009-07-26,09:11:10
40.057949,116.335094,0,173,40020.3828125,2009-07-26,09:11:15
40.057949,116.335094,0,173,40020.3828472222,2009-07-26,09:11:18
40.057946,116.335098,0,173,40020.3828703704,2009-07-26,09:11:20
40.058003,116.335272,0,173,40020.3829282407,2009-07-26,09:11:25
40.058045,116.335609,0,173,40020.3829861111,2009-07-26,09:11:30
40.058089,116.336066,0,168,40020.3830439815,2009-07-26,09:11:35
40.058171,116.33648,0,164,40020.3831018518,2009-07-26,09:11:40
40.058269,116.336906,0,168,40020.3831597222,2009-07-26,09:11:45
40.05835,116.337357,0,168,40020.3832175926,2009-07-26,09:11:50
40.058459,116.337839,0,153,40020.383275463,2009-07-26,09:11:55
40.058521,116.338308,0,157,40020.3833333333,2009-07-26,09:12:00
40.058583,116.338789,0,157,40020.3833912037,2009-07-26,09:12:05
40.058657,116.339238,0,154,40020.3834490741,2009-07-26,09:12:10
40.058726,116.339557,0,146,40020.3835069444,2009-07-26,09:12:15
40.058708,116.339696,0,137,40020.3835648148,2009-07-26,09:12:20
40.058718,116.339709,0,133,40020.3836226852,2009-07-26,09:12:25
40.058718,116.339709,0,133,40020.3836574074,2009-07-26,09:12:28
40.058721,116.339713,0,132,40020.3836805556,2009-07-26,09:12:30
40.058764,116.339821,0,128,40020.3837384259,2009-07-26,09:12:35
40.058835,116.339962,0,129,40020.3837962963,2009-07-26,09:12:40
40.058942,116.3402,0,129,40020.3838541667,2009-07-26,09:12:45
40.059033,116.340418,0,134,40020.383912037,2009-07-26,09:12:50
40.059053,116.340526,0,131,40020.3839699074,2009-07-26,09:12:55
40.059053,116.340526,0,130,40020.3840277778,2009-07-26,09:13:00
40.059053,116.340526,0,130,40020.3840625,2009-07-26,09:13:03
40.059059,116.340526,0,130,40020.3840856481,2009-07-26,09:13:05
40.059067,116.340545,0,130,40020.3841435185,2009-07-26,09:13:10
40.059082,116.340618,0,131,40020.3842013889,2009-07-26,09:13:15
40.059092,116.340646,0,133,40020.3842592593,2009-07-26,09:13:20
40.059146,116.340653,0,141,40020.3843171296,2009-07-26,09:13:25
40.059199,116.340672,0,148,40020.384375,2009-07-26,09:13:30
40.059218,116.340761,0,150,40020.3844328704,2009-07-26,09:13:35
40.059234,116.340871,0,154,40020.3844907407,2009-07-26,09:13:40
40.059249,116.340909,0,153,40020.3845486111,2009-07-26,09:13:45
40.059264,116.340949,0,137,40020.3846064815,2009-07-26,09:13:50
40.059401,116.340931,0,132,40020.3846643518,2009-07-26,09:13:55
40.059552,116.340915,0,130,40020.3847222222,2009-07-26,09:14:00
40.059662,116.340896,0,132,40020.3847800926,2009-07-26,09:14:05
40.059729,116.340873,0,137,40020.384837963,2009-07-26,09:14:10
40.059741,116.340885,0,137,40020.3848958333,2009-07-26,09:14:15
40.059766,116.340894,0,138,40020.3849537037,2009-07-26,09:14:20
40.059905,116.340867,0,135,40020.3850115741,2009-07-26,09:14:25
40.060001,116.340913,0,133,40020.3850694444,2009-07-26,09:14:30
40.06021,116.340894,0,129,40020.3851273148,2009-07-26,09:14:35
40.060382,116.340631,0,139,40020.3851851852,2009-07-26,09:14:40
40.060654,116.340489,0,148,40020.3852430556,2009-07-26,09:14:45
40.060848,116.340471,0,148,40020.3853009259,2009-07-26,09:14:50
40.061055,116.340478,0,155,40020.3853587963,2009-07-26,09:14:55
40.061263,116.340474,0,146,40020.3854166667,2009-07-26,09:15:00
40.061467,116.340519,0,139,40020.385474537,2009-07-26,09:15:05
40.061665,116.340604,0,137,40020.3855324074,2009-07-26,09:15:10
40.061779,116.340658,0,138,40020.3855902778,2009-07-26,09:15:15
40.061799,116.340635,0,140,40020.3856481481,2009-07-26,09:15:20
40.061799,116.340635,0,140,40020.3856828704,2009-07-26,09:15:23
40.061801,116.340634,0,141,40020.3857060185,2009-07-26,09:15:25
40.061791,116.340634,0,141,40020.3857638889,2009-07-26,09:15:30
40.061801,116.340633,0,141,40020.3858217593,2009-07-26,09:15:35
40.061879,116.340631,0,141,40020.3858796296,2009-07-26,09:15:40
40.062056,116.340644,0,140,40020.3859375,2009-07-26,09:15:45
40.062249,116.34066,0,138,40020.3859953704,2009-07-26,09:15:50
40.062421,116.340664,0,135,40020.3860532407,2009-07-26,09:15:55
40.062506,116.340689,0,130,40020.3861111111,2009-07-26,09:16:00
40.062586,116.340717,0,121,40020.3861689815,2009-07-26,09:16:05
40.062736,116.340706,0,130,40020.3862268519,2009-07-26,09:16:10
40.062958,116.340696,0,133,40020.3862847222,2009-07-26,09:16:15
40.063163,116.340677,0,132,40020.3863425926,2009-07-26,09:16:20
40.063209,116.340686,0,132,40020.386400463,2009-07-26,09:16:25
40.063309,116.340702,0,130,40020.3864583333,2009-07-26,09:16:30
40.063453,116.340813,0,127,40020.3865162037,2009-07-26,09:16:35
40.063611,116.341015,0,117,40020.3865740741,2009-07-26,09:16:40
40.063784,116.341265,0,115,40020.3866319444,2009-07-26,09:16:45
40.063986,116.341594,0,104,40020.3866898148,2009-07-26,09:16:50
40.064215,116.34196,0,91,40020.3867476852,2009-07-26,09:16:55
40.064453,116.34238,0,79,40020.3868055556,2009-07-26,09:17:00
40.064667,116.342851,0,84,40020.3868634259,2009-07-26,09:17:05
40.064876,116.343297,0,90,40020.3869212963,2009-07-26,09:17:10
40.065122,116.343752,0,85,40020.3869791667,2009-07-26,09:17:15
40.06539,116.344194,0,78,40020.387037037,2009-07-26,09:17:20
40.06566,116.344612,0,67,40020.3870949074,2009-07-26,09:17:25
40.065856,116.344916,0,70,40020.3871527778,2009-07-26,09:17:30
40.065948,116.345018,0,79,40020.3872106481,2009-07-26,09:17:35
40.06596,116.344984,0,87,40020.3872685185,2009-07-26,09:17:40
40.06594,116.345035,0,96,40020.3873263889,2009-07-26,09:17:45
40.06602,116.345183,0,103,40020.3873842593,2009-07-26,09:17:50
40.066149,116.345375,0,97,40020.3874421296,2009-07-26,09:17:55
40.066318,116.34567,0,98,40020.3875,2009-07-26,09:18:00
40.066558,116.346157,0,88,40020.3875578704,2009-07-26,09:18:05
40.066808,116.346563,0,95,40020.3876157407,2009-07-26,09:18:10
40.067066,116.346981,0,102,40020.3876736111,2009-07-26,09:18:15
40.067276,116.347361,0,103,40020.3877314815,2009-07-26,09:18:20
40.06745,116.347687,0,107,40020.3877893519,2009-07-26,09:18:25
40.067651,116.348071,0,108,40020.3878472222,2009-07-26,09:18:30
40.067886,116.348525,0,109,40020.3879050926,2009-07-26,09:18:35
40.068122,116.348861,0,112,40020.387962963,2009-07-26,09:18:40
40.068333,116.349226,0,113,40020.3880208333,2009-07-26,09:18:45
40.068557,116.349605,0,113,40020.3880787037,2009-07-26,09:18:50
40.068776,116.350004,0,113,40020.3881365741,2009-07-26,09:18:55
40.069003,116.35039,0,114,40020.3881944444,2009-07-26,09:19:00
40.069244,116.350775,0,116,40020.3882523148,2009-07-26,09:19:05
40.069425,116.35119,0,118,40020.3883101852,2009-07-26,09:19:10
40.069665,116.351568,0,120,40020.3883680556,2009-07-26,09:19:15
40.069838,116.351936,0,125,40020.3884259259,2009-07-26,09:19:20
40.070019,116.35229,0,130,40020.3884837963,2009-07-26,09:19:25
40.07023,116.352649,0,133,40020.3885416667,2009-07-26,09:19:30
40.070403,116.352919,0,136,40020.388599537,2009-07-26,09:19:35
40.070472,116.352981,0,141,40020.3886574074,2009-07-26,09:19:40
40.070475,116.352959,0,144,40020.3887152778,2009-07-26,09:19:45
40.070476,116.35296,0,144,40020.3887731481,2009-07-26,09:19:50
40.070476,116.35296,0,144,40020.3888078704,2009-07-26,09:19:53
40.070469,116.352965,0,144,40020.3888310185,2009-07-26,09:19:55
40.070474,116.352984,0,144,40020.3888888889,2009-07-26,09:20:00
40.070483,116.353019,0,138,40020.3889467593,2009-07-26,09:20:05
40.070492,116.353069,0,129,40020.3890046296,2009-07-26,09:20:10
40.070499,116.353112,0,128,40020.3890625,2009-07-26,09:20:15
40.070526,116.353187,0,132,40020.3891203704,2009-07-26,09:20:20
40.070562,116.353264,0,136,40020.3891782407,2009-07-26,09:20:25
40.070601,116.353326,0,131,40020.3892361111,2009-07-26,09:20:30
40.070645,116.35337,0,128,40020.3892939815,2009-07-26,09:20:35
40.070674,116.353426,0,125,40020.3893518519,2009-07-26,09:20:40
40.070711,116.353498,0,124,40020.3894097222,2009-07-26,09:20:45
40.070751,116.35356,0,124,40020.3894675926,2009-07-26,09:20:50
40.070792,116.35361,0,120,40020.389525463,2009-07-26,09:20:55
40.070833,116.353658,0,117,40020.3895833333,2009-07-26,09:21:00
40.070869,116.353721,0,117,40020.3896412037,2009-07-26,09:21:05
40.07091,116.353786,0,117,40020.3896990741,2009-07-26,09:21:10
40.070944,116.353862,0,120,40020.3897569444,2009-07-26,09:21:15
40.070975,116.353915,0,123,40020.3898148148,2009-07-26,09:21:20
40.071025,116.353959,0,120,40020.3898726852,2009-07-26,09:21:25
40.071053,116.354011,0,121,40020.3899305556,2009-07-26,09:21:30
40.071089,116.35409,0,123,40020.3899884259,2009-07-26,09:21:35
40.071126,116.354162,0,120,40020.3900462963,2009-07-26,09:21:40
40.07117,116.354239,0,117,40020.3901041667,2009-07-26,09:21:45
40.071197,116.354317,0,114,40020.390162037,2009-07-26,09:21:50
40.071232,116.354367,0,111,40020.3902199074,2009-07-26,09:21:55
40.071274,116.354429,0,111,40020.3902777778,2009-07-26,09:22:00
40.071313,116.354489,0,111,40020.3903356481,2009-07-26,09:22:05
40.071354,116.354555,0,114,40020.3903935185,2009-07-26,09:22:10
40.071407,116.354603,0,116,40020.3904513889,2009-07-26,09:22:15
40.071448,116.354676,0,118,40020.3905092593,2009-07-26,09:22:20
40.071486,116.354737,0,118,40020.3905671296,2009-07-26,09:22:25
40.07152,116.354793,0,121,40020.390625,2009-07-26,09:22:30
40.071563,116.354843,0,119,40020.3906828704,2009-07-26,09:22:35
40.071599,116.35491,0,121,40020.3907407407,2009-07-26,09:22:40
40.071636,116.354982,0,121,40020.3907986111,2009-07-26,09:22:45
40.071673,116.355049,0,117,40020.3908564815,2009-07-26,09:22:50
40.071701,116.355122,0,120,40020.3909143518,2009-07-26,09:22:55
40.071743,116.35519,0,121,40020.3909722222,2009-07-26,09:23:00
40.071773,116.355253,0,122,40020.3910300926,2009-07-26,09:23:05
40.071797,116.355321,0,122,40020.391087963,2009-07-26,09:23:10
40.071791,116.355396,0,125,40020.3911458333,2009-07-26,09:23:15
40.07176,116.355467,0,127,40020.3912037037,2009-07-26,09:23:20
40.071724,116.355521,0,130,40020.3912615741,2009-07-26,09:23:25
40.071672,116.355582,0,132,40020.3913194444,2009-07-26,09:23:30
40.071627,116.355615,0,132,40020.3913773148,2009-07-26,09:23:35
40.071582,116.355668,0,132,40020.3914351852,2009-07-26,09:23:40
40.071524,116.355711,0,134,40020.3914930556,2009-07-26,09:23:45
40.071496,116.355728,0,136,40020.3915509259,2009-07-26,09:23:50
40.071447,116.355726,0,135,40020.3916087963,2009-07-26,09:23:55
40.07141,116.355738,0,135,40020.3916666667,2009-07-26,09:24:00
40.071409,116.355747,0,135,40020.391724537,2009-07-26,09:24:05
40.071337,116.355746,0,134,40020.3917824074,2009-07-26,09:24:10
40.071272,116.355732,0,132,40020.3918402778,2009-07-26,09:24:15
40.071234,116.355729,0,131,40020.3918981481,2009-07-26,09:24:20
40.071177,116.355722,0,131,40020.3919560185,2009-07-26,09:24:25
40.071118,116.355715,0,131,40020.3920138889,2009-07-26,09:24:30
40.070858,116.355715,0,125,40020.404224537,2009-07-26,09:42:05
40.070796,116.355708,0,124,40020.4042824074,2009-07-26,09:42:10
40.07073,116.355722,0,120,40020.4043402778,2009-07-26,09:42:15
40.070675,116.355702,0,122,40020.4043981481,2009-07-26,09:42:20
40.070633,116.355664,0,120,40020.4044560185,2009-07-26,09:42:25
40.070576,116.355659,0,119,40020.4045138889,2009-07-26,09:42:30
40.070508,116.355654,0,127,40020.4045717593,2009-07-26,09:42:35
40.070471,116.355601,0,128,40020.4046296296,2009-07-26,09:42:40
40.07041,116.355606,0,136,40020.4046875,2009-07-26,09:42:45
40.070332,116.35562,0,129,40020.4047453704,2009-07-26,09:42:50
40.070256,116.355611,0,129,40020.4048032407,2009-07-26,09:42:55
40.070198,116.355584,0,129,40020.4048611111,2009-07-26,09:43:00
40.070144,116.355555,0,135,40020.4049189815,2009-07-26,09:43:05
40.070073,116.355545,0,136,40020.4049768519,2009-07-26,09:43:10
40.070017,116.355557,0,134,40020.4050347222,2009-07-26,09:43:15
40.069932,116.355556,0,128,40020.4050925926,2009-07-26,09:43:20
40.069884,116.355517,0,128,40020.405150463,2009-07-26,09:43:25
40.069839,116.355461,0,125,40020.4052083333,2009-07-26,09:43:30
40.069785,116.355428,0,120,40020.4052662037,2009-07-26,09:43:35
40.069779,116.355349,0,117,40020.4053240741,2009-07-26,09:43:40
40.069777,116.355301,0,114,40020.4053819444,2009-07-26,09:43:45
40.069777,116.35526,0,112,40020.4054398148,2009-07-26,09:43:50
40.06978,116.355254,0,110,40020.4054976852,2009-07-26,09:43:55
40.069784,116.355255,0,110,40020.4055555556,2009-07-26,09:44:00
40.069784,116.355255,0,110,40020.4055902778,2009-07-26,09:44:03
40.069784,116.35526,0,110,40020.4056134259,2009-07-26,09:44:05
40.069771,116.355218,0,111,40020.4056712963,2009-07-26,09:44:10
40.069756,116.355154,0,113,40020.4057291667,2009-07-26,09:44:15
40.069763,116.355075,0,112,40020.405787037,2009-07-26,09:44:20
40.069753,116.355023,0,119,40020.4058449074,2009-07-26,09:44:25
40.069756,116.354937,0,125,40020.4059027778,2009-07-26,09:44:30
40.069745,116.354878,0,129,40020.4059606481,2009-07-26,09:44:35
40.069762,116.35485,0,127,40020.4060185185,2009-07-26,09:44:40
40.069772,116.354849,0,127,40020.4060763889,2009-07-26,09:44:45
40.069787,116.35484,0,128,40020.4061342593,2009-07-26,09:44:50
40.069793,116.35479,0,132,40020.4061921296,2009-07-26,09:44:55
40.069782,116.354716,0,133,40020.40625,2009-07-26,09:45:00
40.06975,116.354655,0,128,40020.4063078704,2009-07-26,09:45:05
40.069717,116.354608,0,122,40020.4063657407,2009-07-26,09:45:10
40.069656,116.354594,0,116,40020.4064236111,2009-07-26,09:45:15
40.069594,116.354594,0,111,40020.4064814815,2009-07-26,09:45:20
40.06954,116.354579,0,110,40020.4065393518,2009-07-26,09:45:25
40.069509,116.354576,0,111,40020.4065972222,2009-07-26,09:45:30
40.069507,116.354575,0,109,40020.4066550926,2009-07-26,09:45:35
40.069507,116.354575,0,109,40020.4066898148,2009-07-26,09:45:38
40.069506,116.354573,0,109,40020.406712963,2009-07-26,09:45:40
40.069496,116.354574,0,109,40020.4067708333,2009-07-26,09:45:45
40.069491,116.354574,0,109,40020.4068287037,2009-07-26,09:45:50
40.069489,116.354575,0,109,40020.4068865741,2009-07-26,09:45:55
40.069489,116.354576,0,109,40020.4069444444,2009-07-26,09:46:00
40.069489,116.354576,0,109,40020.4069791667,2009-07-26,09:46:03
40.069493,116.354575,0,109,40020.4070023148,2009-07-26,09:46:05
