# Supplementary material for: Research on differential privacy protection method based on user tendency
Source: PLoS One. 2023 Oct 26;18(10):e0288823. doi: 10.1371/journal.pone.0288823 (PMC10602288; doi:10.1371/journal.pone.0288823)
Supplement: S2 Data — (ZIP) [file pone.0288823.s002.zip › Data 5-2/022/Trajectory/20090727002804.plt]

Geolife trajectory
WGS 84
Altitude is in Feet
Reserved 3
0,2,255,My Track,0,0,2,8421376
0
40.056205,116.403864,0,492,40021.0194907407,2009-07-27,00:28:04
40.056214,116.403821,0,492,40021.0195601852,2009-07-27,00:28:10
40.056224,116.403568,0,492,40021.0196180556,2009-07-27,00:28:15
40.056212,116.403402,0,493,40021.0196759259,2009-07-27,00:28:20
40.056282,116.402844,0,506,40021.0197337963,2009-07-27,00:28:25
40.056233,116.402824,0,502,40021.0197916667,2009-07-27,00:28:30
40.056143,116.402835,0,480,40021.019849537,2009-07-27,00:28:35
40.055982,116.402804,0,424,40021.0199074074,2009-07-27,00:28:40
40.055874,116.402817,0,386,40021.0199652778,2009-07-27,00:28:45
40.055801,116.402826,0,375,40021.0200231481,2009-07-27,00:28:50
40.055739,116.402848,0,366,40021.0200810185,2009-07-27,00:28:55
40.055637,116.402898,0,338,40021.0201388889,2009-07-27,00:29:00
40.05558,116.402901,0,337,40021.0201967593,2009-07-27,00:29:05
40.055544,116.402883,0,341,40021.0202546296,2009-07-27,00:29:10
40.055489,116.40285,0,346,40021.0203125,2009-07-27,00:29:15
40.05542,116.402817,0,337,40021.0203703704,2009-07-27,00:29:20
40.055389,116.402852,0,325,40021.0204282407,2009-07-27,00:29:25
40.055336,116.402871,0,324,40021.0204861111,2009-07-27,00:29:30
40.055276,116.402879,0,324,40021.0205439815,2009-07-27,00:29:35
40.055217,116.402873,0,322,40021.0206018519,2009-07-27,00:29:40
40.055168,116.402873,0,322,40021.0206597222,2009-07-27,00:29:45
40.055117,116.402868,0,322,40021.0207175926,2009-07-27,00:29:50
40.055069,116.402882,0,324,40021.020775463,2009-07-27,00:29:55
40.05501,116.402889,0,322,40021.0208333333,2009-07-27,00:30:00
40.054939,116.402898,0,310,40021.0208912037,2009-07-27,00:30:05
40.05486,116.40294,0,283,40021.0209490741,2009-07-27,00:30:10
40.054809,116.402901,0,283,40021.0210069444,2009-07-27,00:30:15
40.054758,116.40285,0,282,40021.0210648148,2009-07-27,00:30:20
40.054719,116.402796,0,286,40021.0211226852,2009-07-27,00:30:25
40.05473,116.402924,0,291,40021.0211805556,2009-07-27,00:30:30
40.054699,116.402995,0,287,40021.0212384259,2009-07-27,00:30:35
40.054621,116.403028,0,278,40021.0212962963,2009-07-27,00:30:40
40.054556,116.403041,0,270,40021.0213541667,2009-07-27,00:30:45
40.054509,116.403068,0,261,40021.021412037,2009-07-27,00:30:50
40.054429,116.403085,0,250,40021.0214699074,2009-07-27,00:30:55
40.054367,116.403087,0,242,40021.0215277778,2009-07-27,00:31:00
40.054303,116.40312,0,232,40021.0215856481,2009-07-27,00:31:05
40.054208,116.403159,0,215,40021.0216435185,2009-07-27,00:31:10
40.054067,116.40322,0,176,40021.0217013889,2009-07-27,00:31:15
40.053986,116.403223,0,157,40021.0217592593,2009-07-27,00:31:20
40.053931,116.403228,0,137,40021.0218171296,2009-07-27,00:31:25
40.053881,116.40319,0,117,40021.021875,2009-07-27,00:31:30
40.053834,116.403193,0,100,40021.0219328704,2009-07-27,00:31:35
40.053792,116.403202,0,93,40021.0219907407,2009-07-27,00:31:40
40.053728,116.403234,0,89,40021.0220486111,2009-07-27,00:31:45
40.053669,116.403229,0,82,40021.0221064815,2009-07-27,00:31:50
40.053613,116.403232,0,77,40021.0221643519,2009-07-27,00:31:55
40.053539,116.403263,0,66,40021.0222222222,2009-07-27,00:32:00
40.053475,116.403255,0,57,40021.0222800926,2009-07-27,00:32:05
40.053407,116.403263,0,52,40021.022337963,2009-07-27,00:32:10
40.053347,116.403267,0,48,40021.0223958333,2009-07-27,00:32:15
40.053284,116.403259,0,41,40021.0224537037,2009-07-27,00:32:20
40.05322,116.403271,0,37,40021.0225115741,2009-07-27,00:32:25
40.053171,116.403265,0,35,40021.0225694444,2009-07-27,00:32:30
40.053116,116.403256,0,34,40021.0226273148,2009-07-27,00:32:35
40.053065,116.403256,0,41,40021.0226851852,2009-07-27,00:32:40
40.052978,116.403311,0,42,40021.0227430556,2009-07-27,00:32:45
40.052924,116.403311,0,46,40021.0228009259,2009-07-27,00:32:50
40.052875,116.403309,0,51,40021.0228587963,2009-07-27,00:32:55
40.052824,116.403305,0,52,40021.0229166667,2009-07-27,00:33:00
40.052773,116.403303,0,56,40021.022974537,2009-07-27,00:33:05
40.05272,116.403331,0,67,40021.0230324074,2009-07-27,00:33:10
40.052668,116.403335,0,73,40021.0230902778,2009-07-27,00:33:15
40.052621,116.403393,0,75,40021.0231481481,2009-07-27,00:33:20
40.052549,116.403473,0,83,40021.0232060185,2009-07-27,00:33:25
40.052467,116.40345,0,86,40021.0232638889,2009-07-27,00:33:30
40.052399,116.403417,0,87,40021.0233217593,2009-07-27,00:33:35
40.052365,116.403419,0,92,40021.0233796296,2009-07-27,00:33:40
40.052285,116.403481,0,98,40021.0234375,2009-07-27,00:33:45
40.05223,116.403555,0,108,40021.0234953704,2009-07-27,00:33:50
40.052192,116.403602,0,117,40021.0235532407,2009-07-27,00:33:55
40.052275,116.403766,0,121,40021.0236111111,2009-07-27,00:34:00
40.052284,116.403891,0,116,40021.0236689815,2009-07-27,00:34:05
40.052264,116.403964,0,115,40021.0237268518,2009-07-27,00:34:10
40.052227,116.40403,0,112,40021.0237847222,2009-07-27,00:34:15
40.052212,116.404095,0,116,40021.0238425926,2009-07-27,00:34:20
40.052193,116.404158,0,123,40021.023900463,2009-07-27,00:34:25
40.052191,116.404246,0,128,40021.0239583333,2009-07-27,00:34:30
40.052215,116.404351,0,131,40021.0240162037,2009-07-27,00:34:35
40.05223,116.404441,0,131,40021.0240740741,2009-07-27,00:34:40
40.052258,116.404548,0,131,40021.0241319444,2009-07-27,00:34:45
40.052273,116.404653,0,136,40021.0241898148,2009-07-27,00:34:50
40.052235,116.404735,0,141,40021.0242476852,2009-07-27,00:34:55
40.052176,116.404827,0,146,40021.0243055556,2009-07-27,00:35:00
40.052138,116.404913,0,151,40021.0243634259,2009-07-27,00:35:05
40.052183,116.405058,0,157,40021.0244212963,2009-07-27,00:35:10
40.052188,116.40518,0,162,40021.0244791667,2009-07-27,00:35:15
40.052162,116.40538,0,162,40021.024537037,2009-07-27,00:35:20
40.052183,116.405506,0,166,40021.0245949074,2009-07-27,00:35:25
40.052128,116.405605,0,191,40021.0246527778,2009-07-27,00:35:30
40.052101,116.405625,0,213,40021.0247106481,2009-07-27,00:35:35
40.052019,116.405646,0,218,40021.0247685185,2009-07-27,00:35:40
40.051969,116.405802,0,232,40021.0248263889,2009-07-27,00:35:45
40.051936,116.405857,0,248,40021.0248842593,2009-07-27,00:35:50
40.051901,116.405919,0,264,40021.0249421296,2009-07-27,00:35:55
40.051892,116.405872,0,262,40021.025,2009-07-27,00:36:00
40.051893,116.405855,0,266,40021.0250578704,2009-07-27,00:36:05
40.051893,116.405816,0,272,40021.0251157407,2009-07-27,00:36:10
40.051889,116.405786,0,275,40021.0251736111,2009-07-27,00:36:15
40.051887,116.405734,0,277,40021.0252314815,2009-07-27,00:36:20
40.051897,116.405659,0,279,40021.0252893518,2009-07-27,00:36:25
40.051921,116.40553,0,282,40021.0253472222,2009-07-27,00:36:30
40.051944,116.405392,0,284,40021.0254050926,2009-07-27,00:36:35
40.051997,116.405142,0,286,40021.025462963,2009-07-27,00:36:40
40.052037,116.405044,0,289,40021.0255208333,2009-07-27,00:36:45
40.05207,116.405001,0,292,40021.0255787037,2009-07-27,00:36:50
40.052098,116.404978,0,295,40021.0256365741,2009-07-27,00:36:55
40.052119,116.40494,0,297,40021.0256944444,2009-07-27,00:37:00
40.052142,116.404954,0,298,40021.0257523148,2009-07-27,00:37:05
40.052184,116.404971,0,297,40021.0258101852,2009-07-27,00:37:10
40.052195,116.404967,0,297,40021.0258680556,2009-07-27,00:37:15
40.052167,116.404953,0,297,40021.0259259259,2009-07-27,00:37:20
40.052149,116.404942,0,297,40021.0259837963,2009-07-27,00:37:25
40.052139,116.404934,0,297,40021.0260416667,2009-07-27,00:37:30
40.05209,116.404882,0,290,40021.026099537,2009-07-27,00:37:35
40.052038,116.404933,0,279,40021.0261574074,2009-07-27,00:37:40
40.052036,116.404959,0,276,40021.0262152778,2009-07-27,00:37:45
40.052024,116.404955,0,275,40021.0262731481,2009-07-27,00:37:50
40.052011,116.404898,0,269,40021.0263310185,2009-07-27,00:37:55
40.052008,116.404906,0,269,40021.0263888889,2009-07-27,00:38:00
40.052004,116.404914,0,269,40021.0264467593,2009-07-27,00:38:05
40.052004,116.404914,0,269,40021.0264814815,2009-07-27,00:38:08
40.052,116.404921,0,269,40021.0265046296,2009-07-27,00:38:10
40.051996,116.40493,0,269,40021.0265625,2009-07-27,00:38:15
40.051988,116.404941,0,269,40021.0266203704,2009-07-27,00:38:20
40.051988,116.404941,0,269,40021.0266550926,2009-07-27,00:38:23
40.051987,116.404944,0,269,40021.0266782407,2009-07-27,00:38:25
40.051985,116.404935,0,269,40021.0267361111,2009-07-27,00:38:30
40.051985,116.404935,0,269,40021.0267708333,2009-07-27,00:38:33
40.051983,116.404928,0,269,40021.0267939815,2009-07-27,00:38:35
40.051917,116.404964,0,267,40021.0268518519,2009-07-27,00:38:40
40.05184,116.405013,0,266,40021.0269097222,2009-07-27,00:38:45
40.051796,116.404993,0,266,40021.0269675926,2009-07-27,00:38:50
40.051785,116.404928,0,267,40021.027025463,2009-07-27,00:38:55
40.051813,116.404665,0,267,40021.0270833333,2009-07-27,00:39:00
40.051878,116.403981,0,267,40021.0271412037,2009-07-27,00:39:05
40.051937,116.402986,0,269,40021.0271990741,2009-07-27,00:39:10
40.052193,116.401745,0,269,40021.0272569444,2009-07-27,00:39:15
40.052838,116.400685,0,268,40021.0273148148,2009-07-27,00:39:20
40.053472,116.399666,0,267,40021.0273726852,2009-07-27,00:39:25
40.054002,116.398656,0,265,40021.0274305556,2009-07-27,00:39:30
40.054459,116.397683,0,261,40021.0274884259,2009-07-27,00:39:35
40.05487,116.39672,0,257,40021.0275462963,2009-07-27,00:39:40
40.05531,116.395771,0,251,40021.0276041667,2009-07-27,00:39:45
40.055727,116.394798,0,247,40021.027662037,2009-07-27,00:39:50
40.056144,116.393854,0,240,40021.0277199074,2009-07-27,00:39:55
40.056549,116.392898,0,237,40021.0277777778,2009-07-27,00:40:00
40.056924,116.391958,0,234,40021.0278356481,2009-07-27,00:40:05
40.057342,116.390983,0,233,40021.0278935185,2009-07-27,00:40:10
40.057754,116.390056,0,234,40021.0279513889,2009-07-27,00:40:15
40.058162,116.389103,0,233,40021.0280092593,2009-07-27,00:40:20
40.058545,116.388171,0,234,40021.0280671296,2009-07-27,00:40:25
40.058933,116.387237,0,230,40021.028125,2009-07-27,00:40:30
40.059338,116.386286,0,220,40021.0281828704,2009-07-27,00:40:35
40.059745,116.385358,0,209,40021.0282407407,2009-07-27,00:40:40
40.060132,116.384393,0,201,40021.0282986111,2009-07-27,00:40:45
40.060504,116.383459,0,197,40021.0283564815,2009-07-27,00:40:50
40.060886,116.382586,0,195,40021.0284143519,2009-07-27,00:40:55
40.061251,116.381781,0,192,40021.0284722222,2009-07-27,00:41:00
40.061592,116.380922,0,190,40021.0285300926,2009-07-27,00:41:05
40.061999,116.37999,0,185,40021.028587963,2009-07-27,00:41:10
40.06238,116.379058,0,181,40021.0286458333,2009-07-27,00:41:15
40.062758,116.378147,0,172,40021.0287037037,2009-07-27,00:41:20
40.063167,116.37723,0,161,40021.0287615741,2009-07-27,00:41:25
40.063562,116.376297,0,154,40021.0288194444,2009-07-27,00:41:30
40.063964,116.375316,0,149,40021.0288773148,2009-07-27,00:41:35
40.06437,116.374349,0,141,40021.0289351852,2009-07-27,00:41:40
40.064776,116.373414,0,141,40021.0289930556,2009-07-27,00:41:45
40.065192,116.372483,0,132,40021.0290509259,2009-07-27,00:41:50
40.065586,116.371539,0,122,40021.0291087963,2009-07-27,00:41:55
40.065995,116.370591,0,117,40021.0291666667,2009-07-27,00:42:00
40.06639,116.36963,0,113,40021.029224537,2009-07-27,00:42:05
40.066769,116.368667,0,110,40021.0292824074,2009-07-27,00:42:10
40.067155,116.367749,0,104,40021.0293402778,2009-07-27,00:42:15
40.06754,116.366816,0,100,40021.0293981481,2009-07-27,00:42:20
40.067911,116.365886,0,98,40021.0294560185,2009-07-27,00:42:25
40.068252,116.364972,0,96,40021.0295138889,2009-07-27,00:42:30
40.06853,116.364006,0,97,40021.0295717593,2009-07-27,00:42:35
40.068773,116.36304,0,97,40021.0296296296,2009-07-27,00:42:40
40.068947,116.362028,0,96,40021.0296875,2009-07-27,00:42:45
40.069073,116.360985,0,96,40021.0297453704,2009-07-27,00:42:50
40.069144,116.359957,0,94,40021.0298032407,2009-07-27,00:42:55
40.069179,116.358877,0,91,40021.0298611111,2009-07-27,00:43:00
40.069197,116.357829,0,90,40021.0299189815,2009-07-27,00:43:05
40.069219,116.35684,0,96,40021.0299768519,2009-07-27,00:43:10
40.069219,116.356055,0,98,40021.0300347222,2009-07-27,00:43:15
40.069211,116.355383,0,98,40021.0300925926,2009-07-27,00:43:20
40.069218,116.354833,0,99,40021.030150463,2009-07-27,00:43:25
40.069199,116.354428,0,101,40021.0302083333,2009-07-27,00:43:30
40.069147,116.354225,0,106,40021.0302662037,2009-07-27,00:43:35
40.069061,116.354158,0,112,40021.0303240741,2009-07-27,00:43:40
40.068961,116.354085,0,121,40021.0303819444,2009-07-27,00:43:45
40.068847,116.354012,0,129,40021.0304398148,2009-07-27,00:43:50
40.068799,116.354001,0,134,40021.0304976852,2009-07-27,00:43:55
40.068808,116.353998,0,138,40021.0305555556,2009-07-27,00:44:00
40.068788,116.35397,0,142,40021.0306134259,2009-07-27,00:44:05
40.068808,116.353966,0,148,40021.0306712963,2009-07-27,00:44:10
40.068872,116.354109,0,151,40021.0307291667,2009-07-27,00:44:15
40.069165,116.354029,0,149,40021.0310185185,2009-07-27,00:44:40
40.069202,116.352911,0,104,40021.0310763889,2009-07-27,00:44:45
40.069274,116.35122,0,128,40021.0311342593,2009-07-27,00:44:50
40.069302,116.349796,0,117,40021.0311921296,2009-07-27,00:44:55
40.06931,116.3485,0,107,40021.03125,2009-07-27,00:45:00
40.069378,116.347387,0,114,40021.0313078704,2009-07-27,00:45:05
40.069482,116.346303,0,119,40021.0313657407,2009-07-27,00:45:10
40.069595,116.345294,0,116,40021.0314236111,2009-07-27,00:45:15
40.069634,116.344376,0,112,40021.0314814815,2009-07-27,00:45:20
40.06964,116.343381,0,114,40021.0315393518,2009-07-27,00:45:25
40.06969,116.342228,0,111,40021.0315972222,2009-07-27,00:45:30
40.069617,116.341139,0,116,40021.0316550926,2009-07-27,00:45:35
40.069517,116.340151,0,124,40021.031712963,2009-07-27,00:45:40
40.069475,116.339076,0,114,40021.0317708333,2009-07-27,00:45:45
40.069468,116.338018,0,98,40021.0318287037,2009-07-27,00:45:50
40.069431,116.337044,0,96,40021.0318865741,2009-07-27,00:45:55
40.06942,116.336026,0,97,40021.0319444444,2009-07-27,00:46:00
40.069399,116.335011,0,92,40021.0320023148,2009-07-27,00:46:05
40.069408,116.334011,0,92,40021.0320601852,2009-07-27,00:46:10
40.069442,116.333032,0,102,40021.0321180556,2009-07-27,00:46:15
40.069441,116.332202,0,119,40021.0321759259,2009-07-27,00:46:20
40.069404,116.331344,0,128,40021.0322337963,2009-07-27,00:46:25
40.06936,116.330663,0,145,40021.0322916667,2009-07-27,00:46:30
40.069293,116.330079,0,166,40021.032349537,2009-07-27,00:46:35
40.069303,116.32961,0,162,40021.0324074074,2009-07-27,00:46:40
40.001006,116.329427,0,-130,40021.0433449074,2009-07-27,01:02:25
39.999976,116.329565,0,-209,40021.0434027778,2009-07-27,01:02:30
39.998985,116.329528,0,-272,40021.0434606481,2009-07-27,01:02:35
39.998072,116.329667,0,-247,40021.0435185185,2009-07-27,01:02:40
39.997282,116.32991,0,-172,40021.0435763889,2009-07-27,01:02:45
39.996676,116.330958,0,50,40021.0436342593,2009-07-27,01:02:50
39.995915,116.331305,0,141,40021.0436921296,2009-07-27,01:02:55
39.995089,116.33142,0,147,40021.04375,2009-07-27,01:03:00
39.994284,116.331522,0,156,40021.0438078704,2009-07-27,01:03:05
39.993481,116.331588,0,164,40021.0438657407,2009-07-27,01:03:10
39.99283,116.331633,0,158,40021.0439236111,2009-07-27,01:03:15
39.992337,116.331684,0,155,40021.0439814815,2009-07-27,01:03:20
39.991906,116.331678,0,151,40021.0440393519,2009-07-27,01:03:25
39.991464,116.331713,0,138,40021.0440972222,2009-07-27,01:03:30
39.990046,116.331631,0,166,40021.0449652778,2009-07-27,01:04:45
39.989404,116.331663,0,153,40021.0450231481,2009-07-27,01:04:50
39.988715,116.331736,0,166,40021.0450810185,2009-07-27,01:04:55
39.987753,116.331808,0,164,40021.0451388889,2009-07-27,01:05:00
39.986886,116.331836,0,159,40021.0451967593,2009-07-27,01:05:05
39.986078,116.331858,0,154,40021.0452546296,2009-07-27,01:05:10
39.985319,116.331957,0,154,40021.0453125,2009-07-27,01:05:15
39.98459,116.332097,0,150,40021.0453703704,2009-07-27,01:05:20
39.983849,116.332236,0,146,40021.0454282407,2009-07-27,01:05:25
39.983113,116.332308,0,143,40021.0454861111,2009-07-27,01:05:30
39.98217,116.332387,0,150,40021.0455439815,2009-07-27,01:05:35
39.981362,116.332505,0,146,40021.0456018519,2009-07-27,01:05:40
39.980602,116.332657,0,149,40021.0456597222,2009-07-27,01:05:45
39.979895,116.332721,0,137,40021.0457175926,2009-07-27,01:05:50
39.979072,116.332844,0,125,40021.045775463,2009-07-27,01:05:55
39.978134,116.332964,0,123,40021.0458333333,2009-07-27,01:06:00
39.977352,116.33312,0,135,40021.0458912037,2009-07-27,01:06:05
39.976685,116.333293,0,135,40021.0459490741,2009-07-27,01:06:10
39.976153,116.333476,0,135,40021.0460069444,2009-07-27,01:06:15
39.975725,116.333561,0,140,40021.0460648148,2009-07-27,01:06:20
39.97529,116.333631,0,143,40021.0461226852,2009-07-27,01:06:25
39.975011,116.333699,0,144,40021.0461805556,2009-07-27,01:06:30
39.974857,116.333747,0,141,40021.0462384259,2009-07-27,01:06:35
39.974755,116.333792,0,139,40021.0462962963,2009-07-27,01:06:40
39.974663,116.333841,0,137,40021.0463541667,2009-07-27,01:06:45
39.974621,116.333898,0,136,40021.046412037,2009-07-27,01:06:50
39.974586,116.333997,0,134,40021.0464699074,2009-07-27,01:06:55
39.974629,116.333993,0,129,40021.0465277778,2009-07-27,01:07:00
39.974648,116.333967,0,129,40021.0465856481,2009-07-27,01:07:05
39.974641,116.333922,0,129,40021.0466435185,2009-07-27,01:07:10
39.974637,116.333889,0,128,40021.0467013889,2009-07-27,01:07:15
39.97465,116.333878,0,128,40021.0467592593,2009-07-27,01:07:20
39.974665,116.333876,0,127,40021.0468171296,2009-07-27,01:07:25
39.974685,116.333886,0,127,40021.046875,2009-07-27,01:07:30
39.974694,116.333887,0,127,40021.0469328704,2009-07-27,01:07:35
39.974694,116.333887,0,127,40021.0469675926,2009-07-27,01:07:38
39.974699,116.333882,0,127,40021.0469907407,2009-07-27,01:07:40
39.974704,116.333868,0,127,40021.0470486111,2009-07-27,01:07:45
39.974697,116.333854,0,127,40021.0471064815,2009-07-27,01:07:50
39.974695,116.333885,0,128,40021.0471643518,2009-07-27,01:07:55
39.974686,116.333904,0,128,40021.0472222222,2009-07-27,01:08:00
39.974665,116.333891,0,128,40021.0472800926,2009-07-27,01:08:05
39.974654,116.333882,0,128,40021.047337963,2009-07-27,01:08:10
39.974657,116.333878,0,127,40021.0473958333,2009-07-27,01:08:15
39.974657,116.333878,0,127,40021.0474305556,2009-07-27,01:08:18
39.974665,116.333879,0,127,40021.0474537037,2009-07-27,01:08:20
39.974674,116.333878,0,127,40021.0475115741,2009-07-27,01:08:25
39.974686,116.333862,0,127,40021.0475694444,2009-07-27,01:08:30
39.974705,116.33384,0,127,40021.0476273148,2009-07-27,01:08:35
39.97473,116.333831,0,127,40021.0476851852,2009-07-27,01:08:40
39.97561,116.333008,0,187,40021.0478587963,2009-07-27,01:08:55
39.97552,116.33323,0,124,40021.0479166667,2009-07-27,01:09:00
39.97552,116.33323,0,124,40021.0479513889,2009-07-27,01:09:03
39.975519,116.333232,0,125,40021.047974537,2009-07-27,01:09:05
39.975117,116.333175,0,95,40021.0480324074,2009-07-27,01:09:10
39.974958,116.333152,0,126,40021.0480902778,2009-07-27,01:09:15
39.974877,116.333171,0,139,40021.0481481481,2009-07-27,01:09:20
39.974842,116.333231,0,146,40021.0482060185,2009-07-27,01:09:25
39.974826,116.333235,0,147,40021.0482638889,2009-07-27,01:09:30
39.974826,116.333235,0,147,40021.0482986111,2009-07-27,01:09:33
39.974826,116.333232,0,155,40021.0483217593,2009-07-27,01:09:35
39.974812,116.333242,0,152,40021.0483796296,2009-07-27,01:09:40
39.974802,116.333219,0,154,40021.0484375,2009-07-27,01:09:45
39.97477,116.333194,0,163,40021.0484953704,2009-07-27,01:09:50
39.974767,116.333146,0,164,40021.0485532407,2009-07-27,01:09:55
39.974754,116.333127,0,164,40021.0486111111,2009-07-27,01:10:00
39.974768,116.333051,0,161,40021.0486689815,2009-07-27,01:10:05
39.974765,116.332955,0,149,40021.0487268518,2009-07-27,01:10:10
39.974756,116.332888,0,143,40021.0487847222,2009-07-27,01:10:15
39.974769,116.332825,0,148,40021.0488425926,2009-07-27,01:10:20
39.974766,116.332763,0,143,40021.048900463,2009-07-27,01:10:25
39.974763,116.332637,0,144,40021.0489583333,2009-07-27,01:10:30
39.974769,116.33256,0,139,40021.0490162037,2009-07-27,01:10:35
39.974765,116.332469,0,136,40021.0490740741,2009-07-27,01:10:40
39.974769,116.332389,0,132,40021.0491319444,2009-07-27,01:10:45
39.974747,116.332306,0,129,40021.0491898148,2009-07-27,01:10:50
39.974724,116.33227,0,125,40021.0492476852,2009-07-27,01:10:55
39.974717,116.332182,0,126,40021.0493055556,2009-07-27,01:11:00
39.974686,116.332124,0,127,40021.0493634259,2009-07-27,01:11:05
39.974662,116.332026,0,124,40021.0494212963,2009-07-27,01:11:10
39.974578,116.331895,0,123,40021.0494791667,2009-07-27,01:11:15
39.974527,116.331868,0,124,40021.049537037,2009-07-27,01:11:20
39.974135,116.331849,0,133,40021.0495949074,2009-07-27,01:11:25
39.974003,116.331677,0,137,40021.0496527778,2009-07-27,01:11:30
39.973931,116.331724,0,146,40021.0497106481,2009-07-27,01:11:35
39.973814,116.33174,0,151,40021.0497685185,2009-07-27,01:11:40
39.974031,116.331785,0,155,40021.0498263889,2009-07-27,01:11:45
39.974016,116.331828,0,152,40021.0498842593,2009-07-27,01:11:50
39.974027,116.331909,0,152,40021.0499421296,2009-07-27,01:11:55
39.974027,116.331955,0,147,40021.05,2009-07-27,01:12:00
39.974013,116.331983,0,142,40021.0500578704,2009-07-27,01:12:05
39.974013,116.331983,0,142,40021.0500925926,2009-07-27,01:12:08
39.97401,116.331987,0,138,40021.0501157407,2009-07-27,01:12:10
39.973956,116.331973,0,139,40021.0501736111,2009-07-27,01:12:15
39.973928,116.331959,0,139,40021.0502314815,2009-07-27,01:12:20
39.97387,116.331905,0,137,40021.0502893519,2009-07-27,01:12:25
39.973825,116.331868,0,139,40021.0503472222,2009-07-27,01:12:30
39.973608,116.331682,0,140,40021.0504050926,2009-07-27,01:12:35
39.973583,116.331694,0,138,40021.050462963,2009-07-27,01:12:40
39.973562,116.331644,0,136,40021.0505208333,2009-07-27,01:12:45
39.973551,116.331581,0,136,40021.0505787037,2009-07-27,01:12:50
39.973552,116.331529,0,135,40021.0506365741,2009-07-27,01:12:55
39.973556,116.331495,0,132,40021.0506944444,2009-07-27,01:13:00
39.9735,116.331515,0,129,40021.0507523148,2009-07-27,01:13:05
39.973463,116.331525,0,128,40021.0508101852,2009-07-27,01:13:10
39.973457,116.331534,0,127,40021.0508680556,2009-07-27,01:13:15
39.973436,116.331546,0,128,40021.0509259259,2009-07-27,01:13:20
39.973442,116.331527,0,128,40021.0509837963,2009-07-27,01:13:25
39.973446,116.331496,0,128,40021.0510416667,2009-07-27,01:13:30
39.973322,116.333714,0,181,40021.0554976852,2009-07-27,01:19:55
39.973257,116.333901,0,167,40021.0555555556,2009-07-27,01:20:00
39.973158,116.334848,0,157,40021.0556134259,2009-07-27,01:20:05
39.973129,116.334703,0,129,40021.0556712963,2009-07-27,01:20:10
39.973124,116.334686,0,126,40021.0557291667,2009-07-27,01:20:15
39.973146,116.334568,0,139,40021.055787037,2009-07-27,01:20:20
39.973205,116.33427,0,148,40021.0558449074,2009-07-27,01:20:25
39.973156,116.334482,0,172,40021.0559027778,2009-07-27,01:20:30
39.973183,116.334544,0,186,40021.0559606481,2009-07-27,01:20:35
39.973209,116.334507,0,192,40021.0560185185,2009-07-27,01:20:40
39.973243,116.33466,0,207,40021.0560763889,2009-07-27,01:20:45
39.973307,116.334496,0,213,40021.0561342593,2009-07-27,01:20:50
39.973249,116.334445,0,204,40021.0561921296,2009-07-27,01:20:55
39.973192,116.334425,0,197,40021.05625,2009-07-27,01:21:00
39.973144,116.334461,0,205,40021.0563078704,2009-07-27,01:21:05
39.973187,116.334376,0,207,40021.0563657407,2009-07-27,01:21:10
39.973264,116.334358,0,213,40021.0564236111,2009-07-27,01:21:15
39.973286,116.334316,0,220,40021.0564814815,2009-07-27,01:21:20
39.973286,116.334316,0,220,40021.0565162037,2009-07-27,01:21:23
39.973293,116.334323,0,227,40021.0565393518,2009-07-27,01:21:25
39.973329,116.334342,0,230,40021.0565972222,2009-07-27,01:21:30
39.973286,116.334346,0,225,40021.0566550926,2009-07-27,01:21:35
39.973273,116.334346,0,223,40021.056712963,2009-07-27,01:21:40
39.973265,116.334479,0,225,40021.0567708333,2009-07-27,01:21:45
39.973171,116.334592,0,224,40021.0568287037,2009-07-27,01:21:50
39.973159,116.334673,0,225,40021.0568865741,2009-07-27,01:21:55
39.973136,116.334695,0,225,40021.0569444444,2009-07-27,01:22:00
39.973136,116.334695,0,225,40021.0569791667,2009-07-27,01:22:03
39.97313,116.334687,0,224,40021.0570023148,2009-07-27,01:22:05
39.973148,116.334659,0,224,40021.0570601852,2009-07-27,01:22:10
39.973146,116.334695,0,222,40021.0571180556,2009-07-27,01:22:15
39.973139,116.334767,0,217,40021.0571759259,2009-07-27,01:22:20
39.973212,116.334815,0,219,40021.0572337963,2009-07-27,01:22:25
39.973242,116.334701,0,220,40021.0572916667,2009-07-27,01:22:30
39.973237,116.334705,0,221,40021.057349537,2009-07-27,01:22:35
39.973233,116.33471,0,221,40021.0574074074,2009-07-27,01:22:40
39.973233,116.33471,0,221,40021.0574421296,2009-07-27,01:22:43
39.973228,116.334715,0,221,40021.0574652778,2009-07-27,01:22:45
39.973215,116.334656,0,221,40021.0575231481,2009-07-27,01:22:50
39.973223,116.334476,0,221,40021.0575810185,2009-07-27,01:22:55
39.973199,116.334393,0,224,40021.0576388889,2009-07-27,01:23:00
39.973221,116.334448,0,229,40021.0576967593,2009-07-27,01:23:05
39.973232,116.334355,0,233,40021.0577546296,2009-07-27,01:23:10
39.973245,116.334132,0,235,40021.0578125,2009-07-27,01:23:15
39.973236,116.333976,0,233,40021.0578703704,2009-07-27,01:23:20
39.973234,116.334131,0,236,40021.0579282407,2009-07-27,01:23:25
39.97322,116.334404,0,236,40021.0579861111,2009-07-27,01:23:30
39.973221,116.33439,0,237,40021.0580439815,2009-07-27,01:23:35
39.97321,116.334355,0,237,40021.0581018519,2009-07-27,01:23:40
39.973213,116.334237,0,234,40021.0581597222,2009-07-27,01:23:45
39.973205,116.334186,0,233,40021.0582175926,2009-07-27,01:23:50
39.973223,116.334208,0,234,40021.058275463,2009-07-27,01:23:55
39.973227,116.334243,0,233,40021.0583333333,2009-07-27,01:24:00
39.973227,116.334233,0,233,40021.0583912037,2009-07-27,01:24:05
39.973227,116.334233,0,233,40021.0584259259,2009-07-27,01:24:08
39.973224,116.334237,0,233,40021.0584490741,2009-07-27,01:24:10
39.973221,116.334246,0,233,40021.0585069444,2009-07-27,01:24:15
39.973221,116.334246,0,233,40021.0585416667,2009-07-27,01:24:18
39.973215,116.334251,0,233,40021.0585648148,2009-07-27,01:24:20
39.973185,116.334348,0,234,40021.0586226852,2009-07-27,01:24:25
39.973174,116.334344,0,234,40021.0586805556,2009-07-27,01:24:30
39.973174,116.334356,0,234,40021.0587384259,2009-07-27,01:24:35
39.973218,116.334275,0,233,40021.0587962963,2009-07-27,01:24:40
39.973231,116.334227,0,232,40021.0588541667,2009-07-27,01:24:45
39.973224,116.334236,0,233,40021.058912037,2009-07-27,01:24:50
39.973193,116.334248,0,232,40021.0589699074,2009-07-27,01:24:55
39.97317,116.334243,0,231,40021.0590277778,2009-07-27,01:25:00
39.97317,116.334243,0,231,40021.0590625,2009-07-27,01:25:03
39.973174,116.334237,0,231,40021.0590856481,2009-07-27,01:25:05
39.973179,116.334228,0,231,40021.0591435185,2009-07-27,01:25:10
39.973195,116.334215,0,231,40021.0592013889,2009-07-27,01:25:15
39.973205,116.334217,0,231,40021.0592592593,2009-07-27,01:25:20
39.973209,116.334207,0,231,40021.0593171296,2009-07-27,01:25:25
39.973278,116.334168,0,229,40021.059375,2009-07-27,01:25:30
39.973317,116.334051,0,228,40021.0594328704,2009-07-27,01:25:35
39.973317,116.334026,0,227,40021.0594907407,2009-07-27,01:25:40
39.973322,116.333966,0,226,40021.0595486111,2009-07-27,01:25:45
39.973328,116.333856,0,225,40021.0596064815,2009-07-27,01:25:50
39.973399,116.333505,0,224,40021.0596643519,2009-07-27,01:25:55
39.973437,116.333416,0,221,40021.0597222222,2009-07-27,01:26:00
39.973466,116.333304,0,218,40021.0597800926,2009-07-27,01:26:05
39.973466,116.333304,0,218,40021.0598148148,2009-07-27,01:26:08
39.973458,116.333299,0,215,40021.059837963,2009-07-27,01:26:10
39.973445,116.333325,0,210,40021.0598958333,2009-07-27,01:26:15
39.973459,116.333276,0,208,40021.0599537037,2009-07-27,01:26:20
39.973512,116.333191,0,207,40021.0600115741,2009-07-27,01:26:25
39.97357,116.333078,0,206,40021.0600694444,2009-07-27,01:26:30
39.973677,116.332619,0,205,40021.0601273148,2009-07-27,01:26:35
39.973787,116.332149,0,203,40021.0601851852,2009-07-27,01:26:40
39.973755,116.332174,0,203,40021.0602430556,2009-07-27,01:26:45
39.973693,116.332261,0,202,40021.0603009259,2009-07-27,01:26:50
39.973659,116.332317,0,198,40021.0603587963,2009-07-27,01:26:55
39.973625,116.332424,0,194,40021.0604166667,2009-07-27,01:27:00
39.973605,116.332595,0,192,40021.060474537,2009-07-27,01:27:05
39.973633,116.332637,0,190,40021.0605324074,2009-07-27,01:27:10
39.973611,116.33274,0,187,40021.0605902778,2009-07-27,01:27:15
39.973552,116.33293,0,182,40021.0606481481,2009-07-27,01:27:20
39.973535,116.333118,0,178,40021.0607060185,2009-07-27,01:27:25
39.973535,116.333181,0,173,40021.0607638889,2009-07-27,01:27:30
39.973515,116.333288,0,170,40021.0608217593,2009-07-27,01:27:35
39.973517,116.333235,0,175,40021.0608796296,2009-07-27,01:27:40
39.973507,116.33325,0,177,40021.0609375,2009-07-27,01:27:45
39.973474,116.333347,0,167,40021.0609953704,2009-07-27,01:27:50
39.973382,116.333658,0,169,40021.0610532407,2009-07-27,01:27:55
39.973343,116.333855,0,170,40021.0611111111,2009-07-27,01:28:00
39.973335,116.333809,0,173,40021.0611689815,2009-07-27,01:28:05
39.973302,116.333852,0,176,40021.0612268519,2009-07-27,01:28:10
39.973277,116.333923,0,179,40021.0612847222,2009-07-27,01:28:15
39.973251,116.334037,0,182,40021.0613425926,2009-07-27,01:28:20
39.973187,116.334267,0,181,40021.061400463,2009-07-27,01:28:25
39.973197,116.334259,0,182,40021.0614583333,2009-07-27,01:28:30
39.973237,116.334135,0,182,40021.0615162037,2009-07-27,01:28:35
39.97328,116.334058,0,184,40021.0615740741,2009-07-27,01:28:40
39.973289,116.334082,0,187,40021.0616319444,2009-07-27,01:28:45
39.973324,116.334053,0,191,40021.0616898148,2009-07-27,01:28:50
39.97338,116.333944,0,196,40021.0617476852,2009-07-27,01:28:55
39.973394,116.333844,0,201,40021.0618055556,2009-07-27,01:29:00
39.973423,116.333787,0,201,40021.0618634259,2009-07-27,01:29:05
39.973414,116.33386,0,200,40021.0619212963,2009-07-27,01:29:10
39.973392,116.333916,0,197,40021.0619791667,2009-07-27,01:29:15
39.973387,116.333882,0,199,40021.062037037,2009-07-27,01:29:20
39.9735,116.333399,0,202,40021.0620949074,2009-07-27,01:29:25
39.97357,116.333181,0,199,40021.0621527778,2009-07-27,01:29:30
39.973539,116.333275,0,193,40021.0622106481,2009-07-27,01:29:35
39.973483,116.333382,0,186,40021.0622685185,2009-07-27,01:29:40
39.973413,116.333522,0,186,40021.0623263889,2009-07-27,01:29:45
39.973443,116.333362,0,186,40021.0623842593,2009-07-27,01:29:50
39.973286,116.334058,0,184,40021.0624421296,2009-07-27,01:29:55
39.973262,116.334183,0,186,40021.0625,2009-07-27,01:30:00
39.973211,116.334405,0,187,40021.0625578704,2009-07-27,01:30:05
39.973209,116.334456,0,187,40021.0626157407,2009-07-27,01:30:10
39.973199,116.334496,0,184,40021.0626736111,2009-07-27,01:30:15
39.973177,116.334512,0,182,40021.0627314815,2009-07-27,01:30:20
39.973189,116.334505,0,182,40021.0627893518,2009-07-27,01:30:25
39.973238,116.334423,0,176,40021.0628472222,2009-07-27,01:30:30
39.973221,116.334325,0,165,40021.0629050926,2009-07-27,01:30:35
39.973236,116.334258,0,166,40021.062962963,2009-07-27,01:30:40
39.973275,116.334176,0,166,40021.0630208333,2009-07-27,01:30:45
39.973294,116.334148,0,167,40021.0630787037,2009-07-27,01:30:50
39.973315,116.334061,0,166,40021.0631365741,2009-07-27,01:30:55
39.973278,116.333925,0,160,40021.0631944444,2009-07-27,01:31:00
39.973287,116.333755,0,153,40021.0632523148,2009-07-27,01:31:05
39.973282,116.333711,0,155,40021.0633101852,2009-07-27,01:31:10
39.973266,116.333702,0,156,40021.0633680556,2009-07-27,01:31:15
39.973271,116.333712,0,157,40021.0634259259,2009-07-27,01:31:20
39.973271,116.333712,0,157,40021.0634606481,2009-07-27,01:31:23
39.973273,116.333706,0,158,40021.0634837963,2009-07-27,01:31:25
39.973259,116.33388,0,162,40021.0635416667,2009-07-27,01:31:30
39.973208,116.334122,0,168,40021.063599537,2009-07-27,01:31:35
39.973137,116.334465,0,167,40021.0636574074,2009-07-27,01:31:40
39.972974,116.33504,0,174,40021.0637152778,2009-07-27,01:31:45
39.972896,116.335168,0,175,40021.0637731481,2009-07-27,01:31:50
39.972827,116.335333,0,180,40021.0638310185,2009-07-27,01:31:55
39.972908,116.335057,0,184,40021.0638888889,2009-07-27,01:32:00
39.973034,116.334569,0,190,40021.0639467593,2009-07-27,01:32:05
39.973127,116.334247,0,191,40021.0640046296,2009-07-27,01:32:10
39.973246,116.334124,0,194,40021.0640625,2009-07-27,01:32:15
39.973358,116.333886,0,198,40021.0641203704,2009-07-27,01:32:20
39.973358,116.333886,0,198,40021.0641550926,2009-07-27,01:32:23
39.973359,116.333887,0,199,40021.0641782407,2009-07-27,01:32:25
39.973319,116.334051,0,202,40021.0642361111,2009-07-27,01:32:30
39.973333,116.334053,0,205,40021.0642939815,2009-07-27,01:32:35
39.973243,116.334239,0,208,40021.0643518518,2009-07-27,01:32:40
39.973148,116.334565,0,213,40021.0644097222,2009-07-27,01:32:45
39.973034,116.334953,0,213,40021.0644675926,2009-07-27,01:32:50
39.972949,116.335386,0,218,40021.064525463,2009-07-27,01:32:55
39.972851,116.335707,0,220,40021.0645833333,2009-07-27,01:33:00
39.972726,116.336379,0,224,40021.0646412037,2009-07-27,01:33:05
39.97257,116.336859,0,228,40021.0646990741,2009-07-27,01:33:10
39.972382,116.337236,0,230,40021.0647569444,2009-07-27,01:33:15
39.972325,116.337527,0,230,40021.0648148148,2009-07-27,01:33:20
39.972505,116.33695,0,227,40021.0648726852,2009-07-27,01:33:25
39.972602,116.336607,0,232,40021.0649305556,2009-07-27,01:33:30
39.972629,116.336697,0,231,40021.0649884259,2009-07-27,01:33:35
39.972603,116.336767,0,232,40021.0650462963,2009-07-27,01:33:40
39.972602,116.336902,0,230,40021.0651041667,2009-07-27,01:33:45
39.972593,116.337007,0,226,40021.065162037,2009-07-27,01:33:50
39.972562,116.337022,0,220,40021.0652199074,2009-07-27,01:33:55
39.972601,116.337245,0,216,40021.0652777778,2009-07-27,01:34:00
39.972555,116.33739,0,212,40021.0653356481,2009-07-27,01:34:05
39.972523,116.337493,0,209,40021.0653935185,2009-07-27,01:34:10
39.972499,116.337588,0,206,40021.0654513889,2009-07-27,01:34:15
39.972424,116.337384,0,204,40021.0655092593,2009-07-27,01:34:20
39.972436,116.337155,0,203,40021.0655671296,2009-07-27,01:34:25
39.972498,116.336965,0,200,40021.065625,2009-07-27,01:34:30
39.972608,116.336644,0,198,40021.0656828704,2009-07-27,01:34:35
39.972677,116.336485,0,197,40021.0657407407,2009-07-27,01:34:40
39.972709,116.336412,0,196,40021.0657986111,2009-07-27,01:34:45
39.972751,116.336345,0,195,40021.0658564815,2009-07-27,01:34:50
39.972795,116.336133,0,199,40021.0659143519,2009-07-27,01:34:55
39.972808,116.33595,0,195,40021.0659722222,2009-07-27,01:35:00
39.972848,116.33563,0,191,40021.0660300926,2009-07-27,01:35:05
39.972755,116.335655,0,186,40021.066087963,2009-07-27,01:35:10
39.972969,116.335618,0,185,40021.0661458333,2009-07-27,01:35:15
39.973115,116.335645,0,189,40021.0662037037,2009-07-27,01:35:20
39.973201,116.335254,0,192,40021.0662615741,2009-07-27,01:35:25
39.973159,116.335235,0,195,40021.0663194444,2009-07-27,01:35:30
39.973105,116.335348,0,195,40021.0663773148,2009-07-27,01:35:35
39.973103,116.335694,0,193,40021.0664351852,2009-07-27,01:35:40
39.973084,116.336042,0,194,40021.0664930556,2009-07-27,01:35:45
39.973026,116.336369,0,190,40021.0665509259,2009-07-27,01:35:50
39.972849,116.336738,0,199,40021.0666087963,2009-07-27,01:35:55
39.972803,116.336917,0,207,40021.0666666667,2009-07-27,01:36:00
39.973365,116.33442,0,263,40021.066724537,2009-07-27,01:36:05
39.973364,116.334287,0,269,40021.0667824074,2009-07-27,01:36:10
39.973392,116.334275,0,282,40021.0668402778,2009-07-27,01:36:15
39.97336,116.334231,0,293,40021.0668981481,2009-07-27,01:36:20
39.973362,116.334205,0,297,40021.0669560185,2009-07-27,01:36:25
39.97337,116.334151,0,293,40021.0670138889,2009-07-27,01:36:30
39.973391,116.334127,0,290,40021.0670717593,2009-07-27,01:36:35
39.973388,116.334077,0,287,40021.0671296296,2009-07-27,01:36:40
39.973415,116.334111,0,289,40021.0671875,2009-07-27,01:36:45
39.973393,116.334217,0,289,40021.0672453704,2009-07-27,01:36:50
39.973444,116.334328,0,293,40021.0673032407,2009-07-27,01:36:55
39.973434,116.334383,0,291,40021.0673611111,2009-07-27,01:37:00
39.973432,116.334406,0,289,40021.0674189815,2009-07-27,01:37:05
39.973498,116.334455,0,290,40021.0674768519,2009-07-27,01:37:10
39.973604,116.334458,0,288,40021.0675347222,2009-07-27,01:37:15
39.973653,116.334356,0,283,40021.0675925926,2009-07-27,01:37:20
39.973628,116.334321,0,278,40021.067650463,2009-07-27,01:37:25
39.973589,116.334322,0,277,40021.0677083333,2009-07-27,01:37:30
39.973551,116.334303,0,278,40021.0677662037,2009-07-27,01:37:35
39.973531,116.334185,0,275,40021.0678240741,2009-07-27,01:37:40
39.973485,116.334131,0,275,40021.0678819444,2009-07-27,01:37:45
39.973445,116.334123,0,270,40021.0679398148,2009-07-27,01:37:50
39.973418,116.334067,0,259,40021.0679976852,2009-07-27,01:37:55
39.973417,116.333997,0,248,40021.0680555556,2009-07-27,01:38:00
39.973431,116.333938,0,243,40021.0681134259,2009-07-27,01:38:05
39.973459,116.333941,0,240,40021.0681712963,2009-07-27,01:38:10
39.973392,116.333908,0,237,40021.0682291667,2009-07-27,01:38:15
39.973376,116.333847,0,239,40021.068287037,2009-07-27,01:38:20
39.973374,116.333798,0,243,40021.0683449074,2009-07-27,01:38:25
39.973361,116.333794,0,245,40021.0684027778,2009-07-27,01:38:30
39.973283,116.333793,0,241,40021.0684606481,2009-07-27,01:38:35
39.973275,116.333857,0,237,40021.0685185185,2009-07-27,01:38:40
39.973309,116.333919,0,238,40021.0685763889,2009-07-27,01:38:45
39.97332,116.333969,0,242,40021.0686342593,2009-07-27,01:38:50
39.973331,116.333981,0,248,40021.0686921296,2009-07-27,01:38:55
39.973331,116.333981,0,248,40021.0687268519,2009-07-27,01:38:58
39.973339,116.33398,0,259,40021.06875,2009-07-27,01:39:00
39.973414,116.333899,0,261,40021.0688078704,2009-07-27,01:39:05
39.9735,116.333896,0,263,40021.0688657407,2009-07-27,01:39:10
39.973519,116.333923,0,265,40021.0689236111,2009-07-27,01:39:15
39.97351,116.333985,0,270,40021.0689814815,2009-07-27,01:39:20
39.973328,116.333781,0,169,40021.0738425926,2009-07-27,01:46:20
39.973225,116.333821,0,167,40021.073900463,2009-07-27,01:46:25
39.973256,116.333823,0,170,40021.0739583333,2009-07-27,01:46:30
39.973361,116.33378,0,173,40021.0740162037,2009-07-27,01:46:35
39.97342,116.333709,0,177,40021.0740740741,2009-07-27,01:46:40
39.973473,116.333642,0,182,40021.0741319444,2009-07-27,01:46:45
39.973513,116.333636,0,184,40021.0741898148,2009-07-27,01:46:50
39.97351,116.33373,0,182,40021.0742476852,2009-07-27,01:46:55
39.973487,116.333815,0,187,40021.0743055556,2009-07-27,01:47:00
39.973505,116.333959,0,201,40021.0743634259,2009-07-27,01:47:05
39.973503,116.334046,0,211,40021.0744212963,2009-07-27,01:47:10
39.973515,116.33409,0,215,40021.0744791667,2009-07-27,01:47:15
39.973507,116.334076,0,215,40021.074537037,2009-07-27,01:47:20
39.97352,116.334013,0,210,40021.0745949074,2009-07-27,01:47:25
39.973485,116.333955,0,205,40021.0746527778,2009-07-27,01:47:30
39.973431,116.333911,0,196,40021.0747106481,2009-07-27,01:47:35
39.973442,116.333935,0,198,40021.0747685185,2009-07-27,01:47:40
39.973392,116.333956,0,198,40021.0748263889,2009-07-27,01:47:45
39.97336,116.33392,0,189,40021.0748842593,2009-07-27,01:47:50
39.973375,116.33392,0,186,40021.0749421296,2009-07-27,01:47:55
39.973323,116.333932,0,184,40021.075,2009-07-27,01:48:00
39.973323,116.333932,0,184,40021.0750347222,2009-07-27,01:48:03
39.973322,116.333924,0,184,40021.0750578704,2009-07-27,01:48:05
39.973364,116.333919,0,183,40021.0751157407,2009-07-27,01:48:10
39.973381,116.3339,0,182,40021.0751736111,2009-07-27,01:48:15
39.9734,116.333897,0,181,40021.0752314815,2009-07-27,01:48:20
39.973461,116.333857,0,183,40021.0752893519,2009-07-27,01:48:25
39.973477,116.333815,0,186,40021.0753472222,2009-07-27,01:48:30
39.973598,116.333765,0,196,40021.0754050926,2009-07-27,01:48:35
39.973601,116.333885,0,198,40021.075462963,2009-07-27,01:48:40
39.973548,116.333849,0,195,40021.0755208333,2009-07-27,01:48:45
39.973563,116.333803,0,193,40021.0755787037,2009-07-27,01:48:50
39.973501,116.33374,0,192,40021.0756365741,2009-07-27,01:48:55
39.973472,116.333618,0,192,40021.0756944444,2009-07-27,01:49:00
39.973408,116.333639,0,189,40021.0757523148,2009-07-27,01:49:05
39.973381,116.333643,0,187,40021.0758101852,2009-07-27,01:49:10
39.973374,116.333662,0,185,40021.0758680556,2009-07-27,01:49:15
39.973361,116.333787,0,182,40021.0759259259,2009-07-27,01:49:20
39.973335,116.333861,0,181,40021.0759837963,2009-07-27,01:49:25
39.973303,116.334066,0,185,40021.0760416667,2009-07-27,01:49:30
39.973307,116.334181,0,190,40021.076099537,2009-07-27,01:49:35
39.973307,116.334181,0,190,40021.0761342593,2009-07-27,01:49:38
39.973306,116.334176,0,189,40021.0761574074,2009-07-27,01:49:40
39.973238,116.334207,0,190,40021.0762152778,2009-07-27,01:49:45
39.973183,116.334244,0,201,40021.0762731481,2009-07-27,01:49:50
39.97321,116.334203,0,209,40021.0763310185,2009-07-27,01:49:55
39.973242,116.334077,0,216,40021.0763888889,2009-07-27,01:50:00
39.973372,116.333865,0,220,40021.0764467593,2009-07-27,01:50:05
39.973482,116.33365,0,226,40021.0765046296,2009-07-27,01:50:10
39.97356,116.333529,0,235,40021.0765625,2009-07-27,01:50:15
39.973591,116.333467,0,245,40021.0766203704,2009-07-27,01:50:20
39.973604,116.333529,0,251,40021.0766782407,2009-07-27,01:50:25
39.973557,116.333819,0,255,40021.0767361111,2009-07-27,01:50:30
39.973554,116.33388,0,259,40021.0767939815,2009-07-27,01:50:35
39.973639,116.333825,0,272,40021.0768518519,2009-07-27,01:50:40
39.973662,116.333853,0,285,40021.0769097222,2009-07-27,01:50:45
39.973666,116.333909,0,287,40021.0769675926,2009-07-27,01:50:50
39.973673,116.333941,0,287,40021.077025463,2009-07-27,01:50:55
39.973647,116.333936,0,289,40021.0770833333,2009-07-27,01:51:00
39.973591,116.334099,0,294,40021.0771412037,2009-07-27,01:51:05
39.973515,116.334236,0,297,40021.0771990741,2009-07-27,01:51:10
39.973486,116.334309,0,296,40021.0772569444,2009-07-27,01:51:15
39.973473,116.33431,0,299,40021.0773148148,2009-07-27,01:51:20
39.973452,116.33431,0,299,40021.0773726852,2009-07-27,01:51:25
39.973439,116.334333,0,297,40021.0774305556,2009-07-27,01:51:30
39.973407,116.334389,0,291,40021.0774884259,2009-07-27,01:51:35
39.973373,116.334416,0,286,40021.0775462963,2009-07-27,01:51:40
39.973357,116.334485,0,282,40021.0776041667,2009-07-27,01:51:45
39.973325,116.334541,0,283,40021.077662037,2009-07-27,01:51:50
39.973241,116.334624,0,282,40021.0777199074,2009-07-27,01:51:55
39.973174,116.334624,0,275,40021.0777777778,2009-07-27,01:52:00
39.97321,116.334581,0,273,40021.0778356481,2009-07-27,01:52:05
39.973238,116.334478,0,272,40021.0778935185,2009-07-27,01:52:10
39.97328,116.334273,0,267,40021.0779513889,2009-07-27,01:52:15
39.973393,116.334099,0,269,40021.0780092593,2009-07-27,01:52:20
39.973349,116.334123,0,261,40021.0780671296,2009-07-27,01:52:25
39.973444,116.33398,0,262,40021.078125,2009-07-27,01:52:30
39.973568,116.333701,0,257,40021.0781828704,2009-07-27,01:52:35
39.973631,116.333377,0,246,40021.0782407407,2009-07-27,01:52:40
39.973598,116.333315,0,241,40021.0782986111,2009-07-27,01:52:45
39.973489,116.333299,0,235,40021.0783564815,2009-07-27,01:52:50
39.973494,116.333272,0,224,40021.0784143518,2009-07-27,01:52:55
39.973583,116.333187,0,219,40021.0784722222,2009-07-27,01:53:00
39.973597,116.333076,0,214,40021.0785300926,2009-07-27,01:53:05
39.973637,116.333006,0,208,40021.078587963,2009-07-27,01:53:10
39.973659,116.332911,0,203,40021.0786458333,2009-07-27,01:53:15
39.973606,116.33289,0,194,40021.0787037037,2009-07-27,01:53:20
39.973508,116.332972,0,183,40021.0787615741,2009-07-27,01:53:25
39.973471,116.333013,0,175,40021.0788194444,2009-07-27,01:53:30
39.973477,116.333024,0,165,40021.0788773148,2009-07-27,01:53:35
39.973405,116.332965,0,155,40021.0789351852,2009-07-27,01:53:40
39.973517,116.332684,0,142,40021.0789930556,2009-07-27,01:53:45
39.973523,116.332633,0,128,40021.0790509259,2009-07-27,01:53:50
39.973574,116.332478,0,118,40021.0791087963,2009-07-27,01:53:55
39.97375,116.332278,0,120,40021.0791666667,2009-07-27,01:54:00
39.973795,116.332053,0,118,40021.079224537,2009-07-27,01:54:05
39.973877,116.331765,0,116,40021.0792824074,2009-07-27,01:54:10
39.973922,116.331607,0,117,40021.0793402778,2009-07-27,01:54:15
39.973947,116.33156,0,119,40021.0793981481,2009-07-27,01:54:20
39.973983,116.331472,0,123,40021.0794560185,2009-07-27,01:54:25
39.973894,116.33166,0,116,40021.0795138889,2009-07-27,01:54:30
39.973821,116.331857,0,112,40021.0795717593,2009-07-27,01:54:35
39.973648,116.332503,0,111,40021.0796296296,2009-07-27,01:54:40
39.973634,116.33278,0,110,40021.0796875,2009-07-27,01:54:45
39.973567,116.332838,0,111,40021.0797453704,2009-07-27,01:54:50
39.973614,116.332792,0,119,40021.0798032407,2009-07-27,01:54:55
39.97368,116.332511,0,124,40021.0798611111,2009-07-27,01:55:00
39.973786,116.332226,0,125,40021.0799189815,2009-07-27,01:55:05
39.97378,116.332125,0,122,40021.0799768518,2009-07-27,01:55:10
39.973679,116.332123,0,121,40021.0800347222,2009-07-27,01:55:15
39.973626,116.332169,0,118,40021.0800925926,2009-07-27,01:55:20
39.973677,116.332148,0,118,40021.080150463,2009-07-27,01:55:25
39.973694,116.332116,0,120,40021.0802083333,2009-07-27,01:55:30
39.973716,116.331991,0,126,40021.0802662037,2009-07-27,01:55:35
39.973839,116.331785,0,133,40021.0803240741,2009-07-27,01:55:40
39.973903,116.331673,0,141,40021.0803819444,2009-07-27,01:55:45
39.973928,116.331624,0,146,40021.0804398148,2009-07-27,01:55:50
39.973926,116.331532,0,148,40021.0804976852,2009-07-27,01:55:55
39.973927,116.331484,0,149,40021.0805555556,2009-07-27,01:56:00
39.974024,116.3314,0,154,40021.0806134259,2009-07-27,01:56:05
39.973945,116.331536,0,156,40021.0806712963,2009-07-27,01:56:10
39.973857,116.331844,0,158,40021.0807291667,2009-07-27,01:56:15
39.973861,116.332015,0,163,40021.080787037,2009-07-27,01:56:20
39.973932,116.332064,0,168,40021.0808449074,2009-07-27,01:56:25
39.974009,116.332078,0,172,40021.0809027778,2009-07-27,01:56:30
39.973962,116.332073,0,173,40021.0809606481,2009-07-27,01:56:35
39.973921,116.332102,0,172,40021.0810185185,2009-07-27,01:56:40
39.973917,116.332203,0,171,40021.0810763889,2009-07-27,01:56:45
39.973784,116.332435,0,169,40021.0811342593,2009-07-27,01:56:50
39.97355,116.332821,0,160,40021.0811921296,2009-07-27,01:56:55
39.973416,116.333069,0,158,40021.08125,2009-07-27,01:57:00
39.973348,116.333061,0,149,40021.0813078704,2009-07-27,01:57:05
39.973381,116.333015,0,146,40021.0813657407,2009-07-27,01:57:10
39.973472,116.332876,0,147,40021.0814236111,2009-07-27,01:57:15
39.973517,116.332765,0,154,40021.0814814815,2009-07-27,01:57:20
39.973537,116.332672,0,157,40021.0815393519,2009-07-27,01:57:25
39.973587,116.332672,0,158,40021.0815972222,2009-07-27,01:57:30
39.973583,116.332644,0,162,40021.0816550926,2009-07-27,01:57:35
39.973508,116.332645,0,168,40021.081712963,2009-07-27,01:57:40
39.97358,116.33267,0,174,40021.0817708333,2009-07-27,01:57:45
39.973653,116.332618,0,177,40021.0818287037,2009-07-27,01:57:50
39.973607,116.332726,0,175,40021.0818865741,2009-07-27,01:57:55
39.973503,116.332805,0,172,40021.0819444444,2009-07-27,01:58:00
39.973472,116.332872,0,169,40021.0820023148,2009-07-27,01:58:05
39.973525,116.332948,0,170,40021.0820601852,2009-07-27,01:58:10
39.973528,116.332976,0,164,40021.0821180556,2009-07-27,01:58:15
39.973487,116.333024,0,154,40021.0821759259,2009-07-27,01:58:20
39.973472,116.33297,0,145,40021.0822337963,2009-07-27,01:58:25
39.973518,116.332811,0,140,40021.0822916667,2009-07-27,01:58:30
39.973585,116.332631,0,145,40021.082349537,2009-07-27,01:58:35
39.973636,116.332547,0,146,40021.0824074074,2009-07-27,01:58:40
39.973691,116.332498,0,145,40021.0824652778,2009-07-27,01:58:45
39.973739,116.332537,0,147,40021.0825231481,2009-07-27,01:58:50
39.973786,116.332719,0,148,40021.0825810185,2009-07-27,01:58:55
39.973763,116.332845,0,146,40021.0826388889,2009-07-27,01:59:00
39.97367,116.332996,0,143,40021.0826967593,2009-07-27,01:59:05
39.973617,116.333029,0,143,40021.0827546296,2009-07-27,01:59:10
39.973555,116.333017,0,142,40021.0828125,2009-07-27,01:59:15
39.973545,116.333038,0,143,40021.0828703704,2009-07-27,01:59:20
39.97344,116.333089,0,143,40021.0829282407,2009-07-27,01:59:25
39.973314,116.333245,0,144,40021.0829861111,2009-07-27,01:59:30
39.973169,116.33334,0,143,40021.0830439815,2009-07-27,01:59:35
39.973201,116.333357,0,143,40021.0831018519,2009-07-27,01:59:40
39.973295,116.333298,0,144,40021.0831597222,2009-07-27,01:59:45
39.973299,116.333257,0,148,40021.0832175926,2009-07-27,01:59:50
39.973336,116.333146,0,155,40021.083275463,2009-07-27,01:59:55
39.973409,116.332769,0,155,40021.0833333333,2009-07-27,02:00:00
39.973366,116.332656,0,156,40021.0833912037,2009-07-27,02:00:05
39.973389,116.332632,0,157,40021.0834490741,2009-07-27,02:00:10
39.973378,116.332712,0,156,40021.0835069444,2009-07-27,02:00:15
39.973322,116.332784,0,157,40021.0835648148,2009-07-27,02:00:20
39.973301,116.333141,0,157,40021.0836226852,2009-07-27,02:00:25
39.973312,116.333097,0,158,40021.0836805556,2009-07-27,02:00:30
39.973375,116.334162,0,143,40021.083912037,2009-07-27,02:00:50
39.973417,116.334178,0,142,40021.0839699074,2009-07-27,02:00:55
39.972017,116.330354,0,811,40021.0903240741,2009-07-27,02:10:04
39.986549,116.334415,0,3022,40021.0903819444,2009-07-27,02:10:09
39.987221,116.334613,0,3132,40021.0904398148,2009-07-27,02:10:14
39.987233,116.334639,0,3131,40021.0904976852,2009-07-27,02:10:19
39.987153,116.334651,0,3112,40021.0905555556,2009-07-27,02:10:24
39.98704,116.334616,0,3087,40021.0906134259,2009-07-27,02:10:29
39.986633,116.334493,0,3023,40021.0906712963,2009-07-27,02:10:34
39.986524,116.334461,0,3004,40021.0907291667,2009-07-27,02:10:39
39.986488,116.334495,0,3004,40021.090787037,2009-07-27,02:10:44
39.986421,116.334454,0,2999,40021.0908449074,2009-07-27,02:10:49
39.986378,116.33444,0,3001,40021.0909027778,2009-07-27,02:10:54
39.986406,116.334475,0,3008,40021.0909606481,2009-07-27,02:10:59
39.986449,116.33451,0,3014,40021.0910185185,2009-07-27,02:11:04
39.98644,116.334489,0,3015,40021.0910763889,2009-07-27,02:11:09
39.986502,116.334477,0,3028,40021.0911342593,2009-07-27,02:11:14
39.986554,116.334502,0,3042,40021.0911921296,2009-07-27,02:11:19
39.986558,116.334493,0,3046,40021.09125,2009-07-27,02:11:24
39.986595,116.334483,0,3047,40021.0913078704,2009-07-27,02:11:29
39.986565,116.334479,0,3043,40021.0913657407,2009-07-27,02:11:34
39.986519,116.334468,0,3041,40021.0914236111,2009-07-27,02:11:39
39.986563,116.33448,0,3042,40021.0914814815,2009-07-27,02:11:44
39.986579,116.334485,0,3042,40021.0915393519,2009-07-27,02:11:49
39.986539,116.334464,0,3039,40021.0915972222,2009-07-27,02:11:54
39.986526,116.334456,0,3041,40021.0916550926,2009-07-27,02:11:59
39.986446,116.334437,0,3037,40021.091712963,2009-07-27,02:12:04
39.986325,116.334383,0,3027,40021.0917708333,2009-07-27,02:12:09
39.98624,116.334349,0,3022,40021.0918287037,2009-07-27,02:12:14
39.986213,116.334349,0,3021,40021.0918865741,2009-07-27,02:12:19
39.986179,116.334355,0,3020,40021.0919444444,2009-07-27,02:12:24
39.986152,116.334334,0,3018,40021.0920023148,2009-07-27,02:12:29
39.986006,116.334267,0,3016,40021.0920601852,2009-07-27,02:12:34
39.985828,116.33419,0,3014,40021.0921180556,2009-07-27,02:12:39
39.985748,116.334209,0,2995,40021.0921759259,2009-07-27,02:12:44
39.985674,116.334145,0,2993,40021.0922337963,2009-07-27,02:12:49
39.985591,116.334118,0,2992,40021.0922916667,2009-07-27,02:12:54
39.985586,116.334177,0,2976,40021.092349537,2009-07-27,02:12:59
39.985586,116.334177,0,2976,40021.0923842593,2009-07-27,02:13:02
39.985578,116.334178,0,2976,40021.0924074074,2009-07-27,02:13:04
39.985537,116.334158,0,2962,40021.0924652778,2009-07-27,02:13:09
39.985424,116.334152,0,2932,40021.0925231481,2009-07-27,02:13:14
39.985335,116.334174,0,2898,40021.0925810185,2009-07-27,02:13:19
39.985304,116.334187,0,2881,40021.0926388889,2009-07-27,02:13:24
39.985337,116.334216,0,2874,40021.0926967593,2009-07-27,02:13:29
39.985387,116.334235,0,2870,40021.0927546296,2009-07-27,02:13:34
39.985476,116.334276,0,2867,40021.0928125,2009-07-27,02:13:39
39.985473,116.334309,0,2861,40021.0928703704,2009-07-27,02:13:44
39.98537,116.334307,0,2845,40021.0929282407,2009-07-27,02:13:49
39.985362,116.334336,0,2842,40021.0929861111,2009-07-27,02:13:54
39.985362,116.334336,0,2842,40021.0930208333,2009-07-27,02:13:57
39.985359,116.334341,0,2838,40021.0930439815,2009-07-27,02:13:59
39.985327,116.334304,0,2832,40021.0931018519,2009-07-27,02:14:04
39.985373,116.334331,0,2828,40021.0931597222,2009-07-27,02:14:09
39.985395,116.334371,0,2822,40021.0932175926,2009-07-27,02:14:14
39.985419,116.334443,0,2816,40021.093275463,2009-07-27,02:14:19
39.985386,116.334526,0,2812,40021.0933333333,2009-07-27,02:14:24
39.985409,116.334605,0,2810,40021.0933912037,2009-07-27,02:14:29
39.98537,116.334613,0,2806,40021.0934490741,2009-07-27,02:14:34
39.985291,116.334615,0,2805,40021.0935069444,2009-07-27,02:14:39
39.985101,116.334466,0,2801,40021.0935648148,2009-07-27,02:14:44
39.984909,116.334318,0,2798,40021.0936226852,2009-07-27,02:14:49
39.984851,116.334218,0,2797,40021.0936805556,2009-07-27,02:14:54
39.984839,116.334181,0,2797,40021.0937384259,2009-07-27,02:14:59
39.984791,116.334134,0,2796,40021.0937962963,2009-07-27,02:15:04
39.984753,116.334071,0,2796,40021.0938541667,2009-07-27,02:15:09
39.984708,116.334048,0,2796,40021.093912037,2009-07-27,02:15:14
39.984595,116.334014,0,2796,40021.0939699074,2009-07-27,02:15:19
39.984405,116.333931,0,2797,40021.0940277778,2009-07-27,02:15:24
39.98428,116.333842,0,2795,40021.0940856481,2009-07-27,02:15:29
39.984217,116.333841,0,2781,40021.0941435185,2009-07-27,02:15:34
39.98404,116.333712,0,2780,40021.0942013889,2009-07-27,02:15:39
39.98394,116.333696,0,2775,40021.0942592593,2009-07-27,02:15:44
39.983946,116.33378,0,2767,40021.0943171296,2009-07-27,02:15:49
39.983927,116.333749,0,2767,40021.094375,2009-07-27,02:15:54
39.983903,116.333745,0,2748,40021.0944328704,2009-07-27,02:15:59
39.983855,116.333759,0,2717,40021.0944907407,2009-07-27,02:16:04
39.983801,116.333747,0,2713,40021.0945486111,2009-07-27,02:16:09
39.983738,116.33375,0,2702,40021.0946064815,2009-07-27,02:16:14
39.983662,116.333782,0,2687,40021.0946643518,2009-07-27,02:16:19
39.983605,116.333786,0,2662,40021.0947222222,2009-07-27,02:16:24
39.983535,116.333771,0,2644,40021.0947800926,2009-07-27,02:16:29
39.983487,116.333744,0,2629,40021.094837963,2009-07-27,02:16:34
39.983406,116.33371,0,2617,40021.0948958333,2009-07-27,02:16:39
39.983338,116.333672,0,2607,40021.0949537037,2009-07-27,02:16:44
39.983271,116.33364,0,2595,40021.0950115741,2009-07-27,02:16:49
39.983181,116.333596,0,2579,40021.0950694444,2009-07-27,02:16:54
39.983087,116.333519,0,2560,40021.0951273148,2009-07-27,02:16:59
39.983052,116.333531,0,2551,40021.0951851852,2009-07-27,02:17:04
39.983025,116.333525,0,2540,40021.0952430556,2009-07-27,02:17:09
39.983008,116.333526,0,2525,40021.0953009259,2009-07-27,02:17:14
39.982986,116.333554,0,2512,40021.0953587963,2009-07-27,02:17:19
39.982975,116.333587,0,2503,40021.0954166667,2009-07-27,02:17:24
39.982963,116.333641,0,2493,40021.095474537,2009-07-27,02:17:29
39.982885,116.333635,0,2479,40021.0955324074,2009-07-27,02:17:34
39.982816,116.333634,0,2468,40021.0955902778,2009-07-27,02:17:39
39.982765,116.333642,0,2458,40021.0956481481,2009-07-27,02:17:44
39.982672,116.333666,0,2450,40021.0957060185,2009-07-27,02:17:49
39.983432,116.333831,0,2448,40021.0957638889,2009-07-27,02:17:54
39.984373,116.334036,0,2449,40021.0958217593,2009-07-27,02:17:59
39.984569,116.3341,0,2450,40021.0958796296,2009-07-27,02:18:04
39.984585,116.334156,0,2454,40021.0959375,2009-07-27,02:18:09
39.984548,116.334195,0,2457,40021.0959953704,2009-07-27,02:18:14
39.974842,116.333554,0,142,40021.0965740741,2009-07-27,02:19:04
39.974636,116.333597,0,143,40021.0966319444,2009-07-27,02:19:09
39.974499,116.333609,0,143,40021.0966898148,2009-07-27,02:19:14
39.974237,116.33363,0,144,40021.0967476852,2009-07-27,02:19:19
39.974029,116.333604,0,145,40021.0968055556,2009-07-27,02:19:24
39.973986,116.33359,0,146,40021.0968634259,2009-07-27,02:19:29
39.97393,116.333559,0,147,40021.0969212963,2009-07-27,02:19:34
39.973877,116.333592,0,147,40021.0969791667,2009-07-27,02:19:39
39.973733,116.333626,0,148,40021.097037037,2009-07-27,02:19:44
39.973504,116.33362,0,150,40021.0970949074,2009-07-27,02:19:49
39.973316,116.333616,0,150,40021.0971527778,2009-07-27,02:19:54
39.9732,116.333632,0,151,40021.0972106481,2009-07-27,02:19:59
39.97314,116.333691,0,151,40021.0972685185,2009-07-27,02:20:04
39.973108,116.333748,0,151,40021.0973263889,2009-07-27,02:20:09
39.973052,116.33376,0,151,40021.0973842593,2009-07-27,02:20:14
39.972873,116.3337,0,150,40021.0974421296,2009-07-27,02:20:19
39.972625,116.333511,0,150,40021.0975,2009-07-27,02:20:24
39.972651,116.333479,0,148,40021.0975578704,2009-07-27,02:20:29
39.972785,116.333474,0,146,40021.0976157407,2009-07-27,02:20:34
39.972907,116.333474,0,144,40021.0976736111,2009-07-27,02:20:39
39.973004,116.333489,0,142,40021.0977314815,2009-07-27,02:20:44
39.973082,116.333508,0,141,40021.0977893519,2009-07-27,02:20:49
39.973096,116.333527,0,141,40021.0978472222,2009-07-27,02:20:54
39.97309,116.333551,0,140,40021.0979050926,2009-07-27,02:20:59
39.973063,116.333551,0,140,40021.097962963,2009-07-27,02:21:04
39.972964,116.333525,0,141,40021.0980208333,2009-07-27,02:21:09
39.972837,116.33346,0,142,40021.0980787037,2009-07-27,02:21:14
39.972724,116.33342,0,142,40021.0981365741,2009-07-27,02:21:19
39.97263,116.333363,0,143,40021.0981944444,2009-07-27,02:21:24
39.972594,116.333339,0,143,40021.0982523148,2009-07-27,02:21:29
39.972614,116.333341,0,144,40021.0983101852,2009-07-27,02:21:34
39.972583,116.333338,0,145,40021.0983680556,2009-07-27,02:21:39
39.972593,116.333312,0,145,40021.0984259259,2009-07-27,02:21:44
39.972661,116.333319,0,146,40021.0984837963,2009-07-27,02:21:49
39.972753,116.333347,0,145,40021.0985416667,2009-07-27,02:21:54
39.972874,116.333372,0,145,40021.098599537,2009-07-27,02:21:59
39.972961,116.333431,0,145,40021.0986574074,2009-07-27,02:22:04
39.973046,116.333491,0,145,40021.0987152778,2009-07-27,02:22:09
39.973091,116.333521,0,145,40021.0987731481,2009-07-27,02:22:14
39.9732,116.333622,0,146,40021.0988310185,2009-07-27,02:22:19
39.973313,116.333701,0,146,40021.0988888889,2009-07-27,02:22:24
39.973336,116.333773,0,146,40021.0989467593,2009-07-27,02:22:29
39.973354,116.333804,0,145,40021.0990046296,2009-07-27,02:22:34
39.973294,116.333798,0,145,40021.0990625,2009-07-27,02:22:39
39.973244,116.333765,0,145,40021.0991203704,2009-07-27,02:22:44
39.97321,116.333742,0,146,40021.0991782407,2009-07-27,02:22:49
39.973124,116.333661,0,147,40021.0992361111,2009-07-27,02:22:54
39.973079,116.333611,0,148,40021.0992939815,2009-07-27,02:22:59
39.972986,116.333571,0,148,40021.0993518519,2009-07-27,02:23:04
39.972774,116.333406,0,149,40021.0994097222,2009-07-27,02:23:09
39.972557,116.333231,0,150,40021.0994675926,2009-07-27,02:23:14
39.972349,116.333082,0,151,40021.099525463,2009-07-27,02:23:19
39.972133,116.332924,0,151,40021.0995833333,2009-07-27,02:23:24
39.972001,116.332805,0,152,40021.0996412037,2009-07-27,02:23:29
39.972047,116.332835,0,153,40021.0996990741,2009-07-27,02:23:34
39.972119,116.33292,0,154,40021.0997569444,2009-07-27,02:23:39
39.972092,116.332943,0,154,40021.0998148148,2009-07-27,02:23:44
39.97208,116.332948,0,155,40021.0998726852,2009-07-27,02:23:49
39.972188,116.333079,0,156,40021.0999305556,2009-07-27,02:23:54
39.972213,116.33312,0,157,40021.0999884259,2009-07-27,02:23:59
39.9723,116.333158,0,158,40021.1000462963,2009-07-27,02:24:04
39.972345,116.333205,0,158,40021.1001041667,2009-07-27,02:24:09
39.972459,116.333295,0,158,40021.100162037,2009-07-27,02:24:14
39.972559,116.333289,0,158,40021.1002199074,2009-07-27,02:24:19
39.972711,116.333347,0,157,40021.1002777778,2009-07-27,02:24:24
39.972838,116.333425,0,156,40021.1003356481,2009-07-27,02:24:29
39.972944,116.333529,0,155,40021.1003935185,2009-07-27,02:24:34
39.973015,116.333505,0,154,40021.1004513889,2009-07-27,02:24:39
39.973214,116.333534,0,153,40021.1005092593,2009-07-27,02:24:44
39.973401,116.333572,0,154,40021.1005671296,2009-07-27,02:24:49
39.973514,116.333602,0,155,40021.100625,2009-07-27,02:24:54
39.973624,116.333657,0,154,40021.1006828704,2009-07-27,02:24:59
39.973691,116.333686,0,154,40021.1007407407,2009-07-27,02:25:04
39.973719,116.333691,0,155,40021.1007986111,2009-07-27,02:25:09
39.973769,116.333712,0,158,40021.1008564815,2009-07-27,02:25:14
39.973762,116.333769,0,160,40021.1009143519,2009-07-27,02:25:19
39.973734,116.333815,0,164,40021.1009722222,2009-07-27,02:25:24
39.973658,116.333748,0,165,40021.1010300926,2009-07-27,02:25:29
39.973597,116.333748,0,167,40021.101087963,2009-07-27,02:25:34
39.973629,116.333749,0,166,40021.1011458333,2009-07-27,02:25:39
39.97372,116.333768,0,165,40021.1012037037,2009-07-27,02:25:44
39.973725,116.333736,0,164,40021.1012615741,2009-07-27,02:25:49
39.973767,116.333751,0,164,40021.1013194444,2009-07-27,02:25:54
39.973788,116.333792,0,163,40021.1013773148,2009-07-27,02:25:59
39.973781,116.333768,0,162,40021.1014351852,2009-07-27,02:26:04
39.973654,116.333722,0,161,40021.1014930556,2009-07-27,02:26:09
39.973537,116.33371,0,160,40021.1015509259,2009-07-27,02:26:14
39.973537,116.33373,0,159,40021.1016087963,2009-07-27,02:26:19
39.97361,116.333768,0,158,40021.1016666667,2009-07-27,02:26:24
39.973729,116.333827,0,158,40021.101724537,2009-07-27,02:26:29
39.973842,116.333873,0,156,40021.1017824074,2009-07-27,02:26:34
39.973868,116.33389,0,155,40021.1018402778,2009-07-27,02:26:39
39.973846,116.333875,0,155,40021.1018981481,2009-07-27,02:26:44
39.97322,116.333692,0,144,40021.1020717593,2009-07-27,02:26:59
39.973281,116.333644,0,143,40021.1021296296,2009-07-27,02:27:04
39.973308,116.333622,0,142,40021.1021875,2009-07-27,02:27:09
39.973308,116.333622,0,142,40021.1022222222,2009-07-27,02:27:12
39.973302,116.333622,0,143,40021.1022453704,2009-07-27,02:27:14
39.973327,116.333638,0,143,40021.1023032407,2009-07-27,02:27:19
39.973375,116.333647,0,143,40021.1023611111,2009-07-27,02:27:24
39.973347,116.33366,0,144,40021.1024189815,2009-07-27,02:27:29
39.973326,116.333675,0,144,40021.1024768518,2009-07-27,02:27:34
39.973343,116.333736,0,145,40021.1025347222,2009-07-27,02:27:39
39.973361,116.333768,0,146,40021.1025925926,2009-07-27,02:27:44
39.973393,116.333767,0,146,40021.102650463,2009-07-27,02:27:49
39.973645,116.33404,0,125,40021.1027083333,2009-07-27,02:27:54
39.973824,116.334147,0,135,40021.1027662037,2009-07-27,02:27:59
39.973925,116.334112,0,138,40021.1028240741,2009-07-27,02:28:04
39.97368,116.333809,0,145,40021.1043287037,2009-07-27,02:30:14
39.973604,116.333712,0,143,40021.1043865741,2009-07-27,02:30:19
39.973569,116.333676,0,142,40021.1044444444,2009-07-27,02:30:24
39.973472,116.333636,0,142,40021.1045023148,2009-07-27,02:30:29
39.973504,116.333744,0,142,40021.1045601852,2009-07-27,02:30:34
39.973586,116.333835,0,142,40021.1046180556,2009-07-27,02:30:39
39.973601,116.333836,0,141,40021.1046759259,2009-07-27,02:30:44
39.973558,116.333795,0,140,40021.1047337963,2009-07-27,02:30:49
39.973464,116.333742,0,141,40021.1047916667,2009-07-27,02:30:54
39.973418,116.333751,0,144,40021.104849537,2009-07-27,02:30:59
39.973421,116.333783,0,147,40021.1049074074,2009-07-27,02:31:04
39.973394,116.333784,0,149,40021.1049652778,2009-07-27,02:31:09
39.973368,116.333784,0,151,40021.1050231481,2009-07-27,02:31:14
39.973407,116.333839,0,154,40021.1050810185,2009-07-27,02:31:19
39.973397,116.333879,0,157,40021.1051388889,2009-07-27,02:31:24
39.9734,116.333892,0,161,40021.1051967593,2009-07-27,02:31:29
39.973301,116.333848,0,162,40021.1052546296,2009-07-27,02:31:34
39.973126,116.33377,0,164,40021.1053125,2009-07-27,02:31:39
39.973138,116.333686,0,169,40021.1053703704,2009-07-27,02:31:44
39.973182,116.333637,0,171,40021.1054282407,2009-07-27,02:31:49
39.973211,116.333652,0,171,40021.1054861111,2009-07-27,02:31:54
39.97313,116.333659,0,171,40021.1055439815,2009-07-27,02:31:59
39.973086,116.333627,0,173,40021.1056018519,2009-07-27,02:32:04
39.973074,116.33357,0,175,40021.1056597222,2009-07-27,02:32:09
39.9731,116.333562,0,178,40021.1057175926,2009-07-27,02:32:14
39.973154,116.33359,0,180,40021.105775463,2009-07-27,02:32:19
39.973234,116.333618,0,183,40021.1058333333,2009-07-27,02:32:24
39.973329,116.333659,0,183,40021.1058912037,2009-07-27,02:32:29
39.973441,116.333711,0,181,40021.1059490741,2009-07-27,02:32:34
39.97343,116.333673,0,176,40021.1060069444,2009-07-27,02:32:39
39.973319,116.333579,0,174,40021.1060648148,2009-07-27,02:32:44
39.973289,116.333544,0,174,40021.1061226852,2009-07-27,02:32:49
39.973337,116.333551,0,175,40021.1061805556,2009-07-27,02:32:54
39.973374,116.33361,0,175,40021.1062384259,2009-07-27,02:32:59
39.973396,116.33364,0,174,40021.1062962963,2009-07-27,02:33:04
39.973471,116.333682,0,174,40021.1063541667,2009-07-27,02:33:09
39.973455,116.333691,0,175,40021.106412037,2009-07-27,02:33:14
39.973444,116.333687,0,174,40021.1064699074,2009-07-27,02:33:19
39.973391,116.33367,0,172,40021.1065277778,2009-07-27,02:33:24
39.973392,116.333653,0,170,40021.1065856481,2009-07-27,02:33:29
39.973334,116.333656,0,168,40021.1066435185,2009-07-27,02:33:34
39.972468,116.333054,0,144,40021.1068171296,2009-07-27,02:33:49
39.972422,116.33301,0,137,40021.106875,2009-07-27,02:33:54
39.972273,116.333011,0,108,40021.1069328704,2009-07-27,02:33:59
39.971972,116.332962,0,55,40021.1069907407,2009-07-27,02:34:04
39.971755,116.332918,0,21,40021.1070486111,2009-07-27,02:34:09
39.97165,116.332887,0,0,40021.1071064815,2009-07-27,02:34:14
39.971591,116.332841,0,-13,40021.1071643519,2009-07-27,02:34:19
39.971542,116.332817,0,-23,40021.1072222222,2009-07-27,02:34:24
39.97151,116.332844,0,-46,40021.1072800926,2009-07-27,02:34:29
39.971565,116.332898,0,-61,40021.107337963,2009-07-27,02:34:34
39.971924,116.33313,0,-61,40021.1073958333,2009-07-27,02:34:39
39.972116,116.333274,0,-69,40021.1074537037,2009-07-27,02:34:44
39.972188,116.333323,0,-74,40021.1075115741,2009-07-27,02:34:49
39.972164,116.333328,0,-77,40021.1075694444,2009-07-27,02:34:54
39.972391,116.333454,0,-46,40021.1076273148,2009-07-27,02:34:59
39.972682,116.333524,0,20,40021.1076851852,2009-07-27,02:35:04
39.972815,116.333538,0,54,40021.1077430556,2009-07-27,02:35:09
39.972884,116.333507,0,74,40021.1078009259,2009-07-27,02:35:14
39.972958,116.333504,0,89,40021.1078587963,2009-07-27,02:35:19
39.97303,116.333538,0,98,40021.1079166667,2009-07-27,02:35:24
39.973155,116.3336,0,105,40021.107974537,2009-07-27,02:35:29
39.973212,116.333644,0,113,40021.1080324074,2009-07-27,02:35:34
39.973293,116.33369,0,120,40021.1080902778,2009-07-27,02:35:39
39.973349,116.333713,0,125,40021.1081481481,2009-07-27,02:35:44
39.973407,116.333731,0,130,40021.1082060185,2009-07-27,02:35:49
39.973463,116.333751,0,135,40021.1082638889,2009-07-27,02:35:54
39.973457,116.333794,0,140,40021.1083217593,2009-07-27,02:35:59
39.973474,116.333801,0,150,40021.1083796296,2009-07-27,02:36:04
39.973418,116.3338,0,162,40021.1084375,2009-07-27,02:36:09
39.973446,116.333826,0,166,40021.1084953704,2009-07-27,02:36:14
39.973464,116.333842,0,169,40021.1085532407,2009-07-27,02:36:19
39.973563,116.333884,0,176,40021.1086111111,2009-07-27,02:36:24
39.973663,116.333924,0,197,40021.1086689815,2009-07-27,02:36:29
39.973745,116.333945,0,222,40021.1087268519,2009-07-27,02:36:34
39.973859,116.333985,0,233,40021.1087847222,2009-07-27,02:36:39
39.973913,116.333991,0,243,40021.1088425926,2009-07-27,02:36:44
39.973981,116.334038,0,252,40021.108900463,2009-07-27,02:36:49
39.973913,116.333987,0,256,40021.1089583333,2009-07-27,02:36:54
39.973809,116.333859,0,256,40021.1090162037,2009-07-27,02:36:59
39.973693,116.333738,0,254,40021.1090740741,2009-07-27,02:37:04
39.973624,116.333658,0,252,40021.1091319444,2009-07-27,02:37:09
39.973613,116.333636,0,253,40021.1091898148,2009-07-27,02:37:14
39.973624,116.333628,0,255,40021.1092476852,2009-07-27,02:37:19
39.97365,116.33362,0,257,40021.1093055556,2009-07-27,02:37:24
39.973657,116.333593,0,256,40021.1093634259,2009-07-27,02:37:29
39.973645,116.333586,0,253,40021.1094212963,2009-07-27,02:37:34
39.97366,116.33361,0,249,40021.1094791667,2009-07-27,02:37:39
39.973675,116.333628,0,248,40021.109537037,2009-07-27,02:37:44
39.973696,116.333661,0,247,40021.1095949074,2009-07-27,02:37:49
39.973699,116.333684,0,250,40021.1096527778,2009-07-27,02:37:54
39.973699,116.333684,0,250,40021.1096875,2009-07-27,02:37:57
39.973695,116.333682,0,249,40021.1097106481,2009-07-27,02:37:59
39.973726,116.333711,0,248,40021.1097685185,2009-07-27,02:38:04
39.973804,116.333776,0,247,40021.1098263889,2009-07-27,02:38:09
39.973809,116.333808,0,248,40021.1098842593,2009-07-27,02:38:14
39.973847,116.333846,0,244,40021.1099421296,2009-07-27,02:38:19
39.973869,116.33387,0,240,40021.11,2009-07-27,02:38:24
39.973859,116.333849,0,244,40021.1100578704,2009-07-27,02:38:29
39.973772,116.333828,0,248,40021.1101157407,2009-07-27,02:38:34
39.9738,116.333876,0,252,40021.1101736111,2009-07-27,02:38:39
39.973782,116.333888,0,253,40021.1102314815,2009-07-27,02:38:44
39.973752,116.333894,0,259,40021.1102893518,2009-07-27,02:38:49
39.973699,116.333901,0,260,40021.1103472222,2009-07-27,02:38:54
39.973596,116.33386,0,259,40021.1104050926,2009-07-27,02:38:59
39.973525,116.333814,0,257,40021.110462963,2009-07-27,02:39:04
39.973525,116.333814,0,257,40021.1104976852,2009-07-27,02:39:07
39.973531,116.33382,0,255,40021.1105208333,2009-07-27,02:39:09
39.973551,116.333821,0,255,40021.1105787037,2009-07-27,02:39:14
39.973562,116.333798,0,256,40021.1106365741,2009-07-27,02:39:19
39.973514,116.333775,0,259,40021.1106944444,2009-07-27,02:39:24
39.973472,116.33375,0,254,40021.1107523148,2009-07-27,02:39:29
39.973458,116.333716,0,248,40021.1108101852,2009-07-27,02:39:34
39.973451,116.333686,0,243,40021.1108680556,2009-07-27,02:39:39
39.973421,116.333697,0,240,40021.1109259259,2009-07-27,02:39:44
39.973487,116.33374,0,236,40021.1109837963,2009-07-27,02:39:49
39.973502,116.333748,0,233,40021.1110416667,2009-07-27,02:39:54
39.973531,116.333699,0,230,40021.111099537,2009-07-27,02:39:59
39.973541,116.333611,0,230,40021.1111574074,2009-07-27,02:40:04
39.973589,116.333579,0,231,40021.1112152778,2009-07-27,02:40:09
39.973649,116.33358,0,231,40021.1112731481,2009-07-27,02:40:14
39.973672,116.333575,0,232,40021.1113310185,2009-07-27,02:40:19
39.973669,116.333512,0,232,40021.1113888889,2009-07-27,02:40:24
39.973717,116.333503,0,230,40021.1114467593,2009-07-27,02:40:29
39.973701,116.333492,0,231,40021.1115046296,2009-07-27,02:40:34
39.973656,116.333458,0,229,40021.1115625,2009-07-27,02:40:39
39.973693,116.333467,0,228,40021.1116203704,2009-07-27,02:40:44
39.97377,116.333509,0,225,40021.1116782407,2009-07-27,02:40:49
39.973806,116.333558,0,224,40021.1117361111,2009-07-27,02:40:54
39.973836,116.333595,0,224,40021.1117939815,2009-07-27,02:40:59
39.973845,116.333611,0,225,40021.1118518518,2009-07-27,02:41:04
39.973854,116.333618,0,224,40021.1119097222,2009-07-27,02:41:09
39.973816,116.333601,0,223,40021.1119675926,2009-07-27,02:41:14
39.973784,116.333569,0,222,40021.112025463,2009-07-27,02:41:19
39.973749,116.333574,0,219,40021.1120833333,2009-07-27,02:41:24
39.973762,116.333583,0,217,40021.1121412037,2009-07-27,02:41:29
39.973812,116.333622,0,214,40021.1121990741,2009-07-27,02:41:34
39.973813,116.333652,0,212,40021.1122569444,2009-07-27,02:41:39
39.973763,116.333719,0,209,40021.1123148148,2009-07-27,02:41:44
39.973631,116.333736,0,207,40021.1123726852,2009-07-27,02:41:49
39.973522,116.333741,0,206,40021.1124305556,2009-07-27,02:41:54
39.973458,116.333716,0,204,40021.1124884259,2009-07-27,02:41:59
39.973418,116.333708,0,202,40021.1125462963,2009-07-27,02:42:04
39.973418,116.333708,0,202,40021.1125810185,2009-07-27,02:42:07
39.973418,116.333711,0,200,40021.1126041667,2009-07-27,02:42:09
39.973419,116.333732,0,199,40021.112662037,2009-07-27,02:42:14
39.973547,116.333745,0,199,40021.1127199074,2009-07-27,02:42:19
39.973659,116.33378,0,199,40021.1127777778,2009-07-27,02:42:24
39.97367,116.333767,0,199,40021.1128356481,2009-07-27,02:42:29
39.973527,116.333689,0,199,40021.1128935185,2009-07-27,02:42:34
39.973466,116.333673,0,198,40021.1129513889,2009-07-27,02:42:39
39.973422,116.333687,0,197,40021.1130092593,2009-07-27,02:42:44
39.973391,116.333669,0,195,40021.1130671296,2009-07-27,02:42:49
39.973153,116.333388,0,191,40021.113125,2009-07-27,02:42:54
39.973083,116.333333,0,189,40021.1131828704,2009-07-27,02:42:59
39.973054,116.333309,0,187,40021.1132407407,2009-07-27,02:43:04
39.972936,116.333239,0,185,40021.1132986111,2009-07-27,02:43:09
39.972968,116.33329,0,185,40021.1133564815,2009-07-27,02:43:14
39.972808,116.333152,0,179,40021.1134143519,2009-07-27,02:43:19
39.972773,116.333143,0,176,40021.1134722222,2009-07-27,02:43:24
39.972776,116.333134,0,171,40021.1135300926,2009-07-27,02:43:29
39.972744,116.333119,0,167,40021.113587963,2009-07-27,02:43:34
39.972718,116.333078,0,164,40021.1136458333,2009-07-27,02:43:39
39.972768,116.333072,0,163,40021.1137037037,2009-07-27,02:43:44
39.972827,116.333064,0,161,40021.1137615741,2009-07-27,02:43:49
39.972921,116.333067,0,159,40021.1138194444,2009-07-27,02:43:54
39.972877,116.333089,0,158,40021.1138773148,2009-07-27,02:43:59
39.972912,116.333098,0,157,40021.1139351852,2009-07-27,02:44:04
39.973032,116.333209,0,155,40021.1139930556,2009-07-27,02:44:09
39.973138,116.333344,0,153,40021.1140509259,2009-07-27,02:44:14
39.97322,116.333457,0,154,40021.1141087963,2009-07-27,02:44:19
39.973282,116.333507,0,154,40021.1141666667,2009-07-27,02:44:24
39.97336,116.333535,0,156,40021.114224537,2009-07-27,02:44:29
39.973451,116.333583,0,157,40021.1142824074,2009-07-27,02:44:34
39.973514,116.333656,0,159,40021.1143402778,2009-07-27,02:44:39
39.973579,116.333679,0,161,40021.1143981481,2009-07-27,02:44:44
39.973565,116.333657,0,162,40021.1144560185,2009-07-27,02:44:49
39.9735,116.333674,0,162,40021.1145138889,2009-07-27,02:44:54
39.973425,116.333705,0,162,40021.1145717593,2009-07-27,02:44:59
39.973406,116.33375,0,162,40021.1146296296,2009-07-27,02:45:04
39.973301,116.333821,0,162,40021.1146875,2009-07-27,02:45:09
39.97322,116.333883,0,161,40021.1147453704,2009-07-27,02:45:14
39.973028,116.333818,0,161,40021.1148032407,2009-07-27,02:45:19
39.972882,116.333742,0,160,40021.1148611111,2009-07-27,02:45:24
39.972812,116.333698,0,159,40021.1149189815,2009-07-27,02:45:29
39.972788,116.333633,0,157,40021.1149768519,2009-07-27,02:45:34
39.972926,116.333612,0,153,40021.1150347222,2009-07-27,02:45:39
39.973035,116.333588,0,152,40021.1150925926,2009-07-27,02:45:44
39.973066,116.333542,0,153,40021.115150463,2009-07-27,02:45:49
39.973153,116.333582,0,153,40021.1152083333,2009-07-27,02:45:54
39.973196,116.333606,0,155,40021.1152662037,2009-07-27,02:45:59
39.97307,116.333536,0,160,40021.1153240741,2009-07-27,02:46:04
39.973039,116.333507,0,161,40021.1153819444,2009-07-27,02:46:09
39.972907,116.333401,0,158,40021.1154398148,2009-07-27,02:46:14
39.972836,116.333316,0,157,40021.1154976852,2009-07-27,02:46:19
39.972839,116.333306,0,158,40021.1155555556,2009-07-27,02:46:24
39.972874,116.333302,0,157,40021.1156134259,2009-07-27,02:46:29
39.972882,116.333321,0,153,40021.1156712963,2009-07-27,02:46:34
39.972915,116.333309,0,151,40021.1157291667,2009-07-27,02:46:39
39.97297,116.333299,0,151,40021.115787037,2009-07-27,02:46:44
39.973005,116.333252,0,151,40021.1158449074,2009-07-27,02:46:49
39.97299,116.33321,0,152,40021.1159027778,2009-07-27,02:46:54
39.973026,116.333265,0,152,40021.1159606481,2009-07-27,02:46:59
39.972928,116.333102,0,153,40021.1160185185,2009-07-27,02:47:04
39.973045,116.333193,0,156,40021.1160763889,2009-07-27,02:47:09
39.973005,116.333127,0,155,40021.1161342593,2009-07-27,02:47:14
39.972918,116.333069,0,157,40021.1161921296,2009-07-27,02:47:19
39.972878,116.333047,0,157,40021.11625,2009-07-27,02:47:24
39.972849,116.333069,0,155,40021.1163078704,2009-07-27,02:47:29
39.972641,116.333022,0,152,40021.1163657407,2009-07-27,02:47:34
39.972476,116.332992,0,150,40021.1164236111,2009-07-27,02:47:39
39.972437,116.333016,0,147,40021.1164814815,2009-07-27,02:47:44
39.972444,116.33304,0,145,40021.1165393519,2009-07-27,02:47:49
39.972548,116.333091,0,143,40021.1165972222,2009-07-27,02:47:54
39.972566,116.33314,0,142,40021.1166550926,2009-07-27,02:47:59
39.972591,116.333191,0,143,40021.116712963,2009-07-27,02:48:04
39.972617,116.333254,0,144,40021.1167708333,2009-07-27,02:48:09
39.972677,116.333344,0,145,40021.1168287037,2009-07-27,02:48:14
39.972678,116.333359,0,143,40021.1168865741,2009-07-27,02:48:19
39.972641,116.333339,0,141,40021.1169444444,2009-07-27,02:48:24
39.972609,116.333299,0,139,40021.1170023148,2009-07-27,02:48:29
39.972556,116.333293,0,138,40021.1170601852,2009-07-27,02:48:34
39.972529,116.333333,0,136,40021.1171180556,2009-07-27,02:48:39
39.972474,116.333366,0,133,40021.1171759259,2009-07-27,02:48:44
39.972404,116.333374,0,130,40021.1172337963,2009-07-27,02:48:49
39.972399,116.333428,0,129,40021.1172916667,2009-07-27,02:48:54
39.972279,116.333395,0,127,40021.117349537,2009-07-27,02:48:59
39.97219,116.333353,0,125,40021.1174074074,2009-07-27,02:49:04
39.972228,116.333352,0,126,40021.1174652778,2009-07-27,02:49:09
39.972188,116.333327,0,126,40021.1175231481,2009-07-27,02:49:14
39.972338,116.333296,0,126,40021.1175810185,2009-07-27,02:49:19
39.972419,116.333234,0,127,40021.1176388889,2009-07-27,02:49:24
39.972332,116.333087,0,127,40021.1176967593,2009-07-27,02:49:29
39.972304,116.332995,0,127,40021.1177546296,2009-07-27,02:49:34
39.972279,116.332933,0,127,40021.1178125,2009-07-27,02:49:39
39.97229,116.332947,0,127,40021.1178703704,2009-07-27,02:49:44
39.972517,116.333104,0,127,40021.1179282407,2009-07-27,02:49:49
39.972778,116.333293,0,127,40021.1179861111,2009-07-27,02:49:54
39.972962,116.333363,0,126,40021.1180439815,2009-07-27,02:49:59
39.973106,116.333398,0,125,40021.1181018518,2009-07-27,02:50:04
39.97312,116.33342,0,128,40021.1181597222,2009-07-27,02:50:09
39.973102,116.333421,0,132,40021.1182175926,2009-07-27,02:50:14
39.973036,116.333376,0,136,40021.118275463,2009-07-27,02:50:19
39.972955,116.333388,0,141,40021.1183333333,2009-07-27,02:50:24
39.972955,116.333399,0,144,40021.1183912037,2009-07-27,02:50:29
39.973044,116.333426,0,142,40021.1184490741,2009-07-27,02:50:34
39.973056,116.333484,0,144,40021.1185069444,2009-07-27,02:50:39
39.973055,116.333519,0,145,40021.1185648148,2009-07-27,02:50:44
39.973052,116.333529,0,144,40021.1186226852,2009-07-27,02:50:49
39.97292,116.333466,0,142,40021.1186805556,2009-07-27,02:50:54
39.972879,116.333515,0,138,40021.1187384259,2009-07-27,02:50:59
39.97289,116.33354,0,137,40021.1187962963,2009-07-27,02:51:04
39.972864,116.333492,0,138,40021.1188541667,2009-07-27,02:51:09
39.972866,116.333421,0,138,40021.118912037,2009-07-27,02:51:14
39.972863,116.333396,0,140,40021.1189699074,2009-07-27,02:51:19
39.972909,116.333392,0,142,40021.1190277778,2009-07-27,02:51:24
39.972983,116.333448,0,143,40021.1190856481,2009-07-27,02:51:29
39.97315,116.333591,0,146,40021.1191435185,2009-07-27,02:51:34
39.97317,116.333625,0,147,40021.1192013889,2009-07-27,02:51:39
39.97317,116.333625,0,147,40021.1192361111,2009-07-27,02:51:42
39.973162,116.333618,0,149,40021.1192592593,2009-07-27,02:51:44
39.973084,116.333577,0,148,40021.1193171296,2009-07-27,02:51:49
39.972885,116.33351,0,144,40021.119375,2009-07-27,02:51:54
39.972706,116.333462,0,140,40021.1194328704,2009-07-27,02:51:59
39.972595,116.333419,0,133,40021.1194907407,2009-07-27,02:52:04
39.97258,116.333415,0,131,40021.1195486111,2009-07-27,02:52:09
39.972675,116.333433,0,133,40021.1196064815,2009-07-27,02:52:14
39.972702,116.33344,0,134,40021.1196643518,2009-07-27,02:52:19
39.972765,116.333483,0,132,40021.1197222222,2009-07-27,02:52:24
39.972861,116.333509,0,130,40021.1197800926,2009-07-27,02:52:29
39.972911,116.333542,0,131,40021.119837963,2009-07-27,02:52:34
39.972979,116.333592,0,132,40021.1198958333,2009-07-27,02:52:39
39.972995,116.333643,0,131,40021.1199537037,2009-07-27,02:52:44
39.972966,116.333679,0,130,40021.1200115741,2009-07-27,02:52:49
39.973023,116.333708,0,129,40021.1200694444,2009-07-27,02:52:54
39.973144,116.333734,0,127,40021.1201273148,2009-07-27,02:52:59
39.973215,116.33377,0,128,40021.1201851852,2009-07-27,02:53:04
39.97323,116.333796,0,131,40021.1202430556,2009-07-27,02:53:09
39.97323,116.333806,0,132,40021.1203009259,2009-07-27,02:53:14
39.973195,116.333773,0,132,40021.1203587963,2009-07-27,02:53:19
39.973061,116.333721,0,132,40021.1204166667,2009-07-27,02:53:24
39.972892,116.333607,0,129,40021.120474537,2009-07-27,02:53:29
39.972872,116.333556,0,128,40021.1205324074,2009-07-27,02:53:34
39.972701,116.333436,0,124,40021.1205902778,2009-07-27,02:53:39
39.972501,116.33333,0,120,40021.1206481481,2009-07-27,02:53:44
39.972433,116.333274,0,118,40021.1207060185,2009-07-27,02:53:49
39.972315,116.33322,0,118,40021.1207638889,2009-07-27,02:53:54
39.97174,116.332753,0,112,40021.1208217593,2009-07-27,02:53:59
39.971587,116.33274,0,112,40021.1208796296,2009-07-27,02:54:04
39.97153,116.332784,0,106,40021.1209375,2009-07-27,02:54:09
39.971517,116.332859,0,99,40021.1209953704,2009-07-27,02:54:14
39.971605,116.332946,0,91,40021.1210532407,2009-07-27,02:54:19
39.971788,116.333089,0,84,40021.1211111111,2009-07-27,02:54:24
39.971903,116.333178,0,79,40021.1211689815,2009-07-27,02:54:29
39.971934,116.333201,0,76,40021.1212268519,2009-07-27,02:54:34
39.971964,116.33319,0,74,40021.1212847222,2009-07-27,02:54:39
39.971983,116.333173,0,71,40021.1213425926,2009-07-27,02:54:44
39.972035,116.333155,0,69,40021.121400463,2009-07-27,02:54:49
39.972078,116.333126,0,71,40021.1214583333,2009-07-27,02:54:54
39.97213,116.333107,0,72,40021.1215162037,2009-07-27,02:54:59
39.972165,116.333061,0,74,40021.1215740741,2009-07-27,02:55:04
39.972201,116.332991,0,77,40021.1216319444,2009-07-27,02:55:09
39.972258,116.332933,0,78,40021.1216898148,2009-07-27,02:55:14
39.972345,116.332875,0,79,40021.1217476852,2009-07-27,02:55:19
39.9724,116.332778,0,80,40021.1218055556,2009-07-27,02:55:24
39.972541,116.33271,0,80,40021.1218634259,2009-07-27,02:55:29
39.972672,116.332678,0,81,40021.1219212963,2009-07-27,02:55:34
39.972772,116.332707,0,81,40021.1219791667,2009-07-27,02:55:39
39.972725,116.332781,0,79,40021.122037037,2009-07-27,02:55:44
39.972645,116.332857,0,79,40021.1220949074,2009-07-27,02:55:49
39.972594,116.332901,0,79,40021.1221527778,2009-07-27,02:55:54
39.972426,116.332911,0,77,40021.1222106481,2009-07-27,02:55:59
39.97222,116.332943,0,75,40021.1222685185,2009-07-27,02:56:04
39.972075,116.332961,0,73,40021.1223263889,2009-07-27,02:56:09
39.971948,116.332934,0,70,40021.1223842593,2009-07-27,02:56:14
39.971789,116.332903,0,67,40021.1224421296,2009-07-27,02:56:19
39.971671,116.332887,0,65,40021.1225,2009-07-27,02:56:24
39.971503,116.332856,0,64,40021.1225578704,2009-07-27,02:56:29
39.971417,116.33286,0,61,40021.1226157407,2009-07-27,02:56:34
39.971296,116.332878,0,58,40021.1226736111,2009-07-27,02:56:39
39.97122,116.332901,0,57,40021.1227314815,2009-07-27,02:56:44
39.971179,116.332959,0,57,40021.1227893519,2009-07-27,02:56:49
39.971108,116.333021,0,59,40021.1228472222,2009-07-27,02:56:54
39.971058,116.333123,0,62,40021.1229050926,2009-07-27,02:56:59
39.97104,116.333203,0,67,40021.122962963,2009-07-27,02:57:04
39.970969,116.333291,0,73,40021.1230208333,2009-07-27,02:57:09
39.970972,116.333308,0,83,40021.1230787037,2009-07-27,02:57:14
39.971146,116.333339,0,94,40021.1231365741,2009-07-27,02:57:19
39.97126,116.333365,0,106,40021.1231944444,2009-07-27,02:57:24
39.971427,116.33339,0,112,40021.1232523148,2009-07-27,02:57:29
39.971622,116.333394,0,113,40021.1233101852,2009-07-27,02:57:34
39.97196,116.33338,0,112,40021.1233680556,2009-07-27,02:57:39
39.972285,116.33335,0,112,40021.1234259259,2009-07-27,02:57:44
39.972559,116.333374,0,113,40021.1234837963,2009-07-27,02:57:49
39.972737,116.333423,0,117,40021.1235416667,2009-07-27,02:57:54
39.972819,116.333441,0,127,40021.123599537,2009-07-27,02:57:59
39.97293,116.333412,0,134,40021.1236574074,2009-07-27,02:58:04
39.973085,116.333432,0,140,40021.1237152778,2009-07-27,02:58:09
39.973192,116.333475,0,147,40021.1237731481,2009-07-27,02:58:14
39.973233,116.333534,0,161,40021.1238310185,2009-07-27,02:58:19
39.973251,116.333606,0,175,40021.1238888889,2009-07-27,02:58:24
39.973297,116.333669,0,186,40021.1239467593,2009-07-27,02:58:29
39.973297,116.333669,0,186,40021.1239814815,2009-07-27,02:58:32
39.97329,116.333674,0,195,40021.1240046296,2009-07-27,02:58:34
39.973277,116.333644,0,203,40021.1240625,2009-07-27,02:58:39
39.973354,116.333602,0,207,40021.1241203704,2009-07-27,02:58:44
39.973406,116.333475,0,204,40021.1241782407,2009-07-27,02:58:49
39.973383,116.333359,0,203,40021.1242361111,2009-07-27,02:58:54
39.973419,116.333261,0,201,40021.1242939815,2009-07-27,02:58:59
39.973454,116.333244,0,202,40021.1243518519,2009-07-27,02:59:04
39.973457,116.333272,0,207,40021.1244097222,2009-07-27,02:59:09
39.973481,116.333277,0,213,40021.1244675926,2009-07-27,02:59:14
