# Supplementary material for: Research on differential privacy protection method based on user tendency
Source: PLoS One. 2023 Oct 26;18(10):e0288823. doi: 10.1371/journal.pone.0288823 (PMC10602288; doi:10.1371/journal.pone.0288823)
Supplement: S2 Data — (ZIP) [file pone.0288823.s002.zip › Data 5-2/023/Trajectory/20090111061703.plt]

Geolife trajectory
WGS 84
Altitude is in Feet
Reserved 3
0,2,255,My Track,0,0,2,8421376
0
39.9063283333333,116.315176666667,0,0,39824.2618402778,2009-01-11,06:17:03
39.9061966666667,116.315251666667,0,0,39824.2618981482,2009-01-11,06:17:08
39.9061883333333,116.315325,0,0,39824.2619560185,2009-01-11,06:17:13
39.9063183333333,116.315406666667,0,0,39824.2620138889,2009-01-11,06:17:18
39.9064183333333,116.315396666667,0,0,39824.2620717593,2009-01-11,06:17:23
39.9065033333333,116.315486666667,0,0,39824.2621296296,2009-01-11,06:17:28
39.9065916666667,116.315443333333,0,0,39824.2621875,2009-01-11,06:17:33
39.906565,116.315386666667,0,0,39824.2622453704,2009-01-11,06:17:38
39.9065833333333,116.315403333333,0,0,39824.2623032407,2009-01-11,06:17:43
39.906585,116.315388333333,0,0,39824.2623611111,2009-01-11,06:17:48
39.9067366666667,116.31535,0,0,39824.2624189815,2009-01-11,06:17:53
39.90674,116.315171666667,0,0,39824.2624768519,2009-01-11,06:17:58
39.90656,116.314698333333,0,0,39824.2625347222,2009-01-11,06:18:03
39.9063816666667,116.31403,0,0,39824.2625925926,2009-01-11,06:18:08
39.906205,116.3133,0,0,39824.262650463,2009-01-11,06:18:13
39.90608,116.31256,0,0,39824.2627083333,2009-01-11,06:18:18
39.90602,116.312165,0,0,39824.2627662037,2009-01-11,06:18:23
39.9059966666667,116.311856666667,0,0,39824.2628240741,2009-01-11,06:18:28
39.90598,116.311356666667,0,0,39824.2628819444,2009-01-11,06:18:33
39.9059566666667,116.310733333333,0,0,39824.2629398148,2009-01-11,06:18:38
39.905965,116.31007,0,0,39824.2629976852,2009-01-11,06:18:43
39.906035,116.309356666667,0,0,39824.2630555556,2009-01-11,06:18:48
39.9061733333333,116.308536666667,0,0,39824.2631134259,2009-01-11,06:18:53
39.906255,116.307731666667,0,0,39824.2631712963,2009-01-11,06:18:58
39.9062833333333,116.307206666667,0,0,39824.2632291667,2009-01-11,06:19:03
39.906555,116.30686,0,0,39824.263287037,2009-01-11,06:19:08
39.9069266666667,116.306521666667,0,0,39824.2633449074,2009-01-11,06:19:13
39.9072633333333,116.306088333333,0,0,39824.2634027778,2009-01-11,06:19:18
39.9073816666667,116.305513333333,0,0,39824.2634606481,2009-01-11,06:19:23
39.90739,116.304941666667,0,0,39824.2635185185,2009-01-11,06:19:28
39.9074116666667,116.304451666667,0,0,39824.2635763889,2009-01-11,06:19:33
39.9076433333333,116.304341666667,0,0,39824.2636342593,2009-01-11,06:19:38
39.9080566666667,116.304356666667,0,0,39824.2636921296,2009-01-11,06:19:43
39.9085383333333,116.304355,0,0,39824.26375,2009-01-11,06:19:48
39.9090883333333,116.304345,0,0,39824.2638078704,2009-01-11,06:19:53
39.9096833333333,116.304343333333,0,0,39824.2638657407,2009-01-11,06:19:58
39.9101966666667,116.304363333333,0,0,39824.2639236111,2009-01-11,06:20:03
39.9106666666667,116.304363333333,0,0,39824.2639814815,2009-01-11,06:20:08
39.9112216666667,116.30434,0,0,39824.2640393519,2009-01-11,06:20:13
39.91173,116.304301666667,0,0,39824.2640972222,2009-01-11,06:20:18
39.9122016666667,116.304283333333,0,0,39824.2641550926,2009-01-11,06:20:23
39.9125833333333,116.304291666667,0,0,39824.264212963,2009-01-11,06:20:28
39.9129933333333,116.30426,0,0,39824.2642708333,2009-01-11,06:20:33
39.913375,116.304251666667,0,0,39824.2643287037,2009-01-11,06:20:38
39.9137216666667,116.304268333333,0,0,39824.2643865741,2009-01-11,06:20:43
39.91398,116.304258333333,0,0,39824.2644444444,2009-01-11,06:20:48
39.9141233333333,116.304251666667,0,0,39824.2645023148,2009-01-11,06:20:53
39.914265,116.30426,0,0,39824.2645601852,2009-01-11,06:20:58
39.9144566666667,116.304261666667,0,0,39824.2646180556,2009-01-11,06:21:03
39.914675,116.304273333333,0,0,39824.2646759259,2009-01-11,06:21:08
39.91492,116.304283333333,0,0,39824.2647337963,2009-01-11,06:21:13
39.9152633333333,116.304278333333,0,0,39824.2647916667,2009-01-11,06:21:18
39.9156266666667,116.304278333333,0,0,39824.264849537,2009-01-11,06:21:23
39.91594,116.30428,0,0,39824.2649074074,2009-01-11,06:21:28
39.91618,116.304283333333,0,0,39824.2649652778,2009-01-11,06:21:33
39.91635,116.304285,0,0,39824.2650231481,2009-01-11,06:21:38
39.916425,116.304275,0,0,39824.2650810185,2009-01-11,06:21:43
39.916425,116.304275,0,0,39824.2651157407,2009-01-11,06:21:46
39.9164233333333,116.304275,0,0,39824.2651388889,2009-01-11,06:21:48
39.9165016666667,116.304275,0,0,39824.2651967593,2009-01-11,06:21:53
39.9167233333333,116.304283333333,0,0,39824.2652546296,2009-01-11,06:21:58
39.91702,116.304286666667,0,0,39824.2653125,2009-01-11,06:22:03
39.9171616666667,116.304293333333,0,0,39824.2653703704,2009-01-11,06:22:08
39.9173816666667,116.304245,0,0,39824.2654282407,2009-01-11,06:22:13
39.91776,116.304248333333,0,0,39824.2654861111,2009-01-11,06:22:18
39.9180633333333,116.304238333333,0,0,39824.2655439815,2009-01-11,06:22:23
39.91844,116.304231666667,0,0,39824.2656018519,2009-01-11,06:22:28
39.91884,116.304233333333,0,0,39824.2656597222,2009-01-11,06:22:33
39.9192383333333,116.304225,0,0,39824.2657175926,2009-01-11,06:22:38
39.9196616666667,116.304221666667,0,0,39824.265775463,2009-01-11,06:22:43
39.920095,116.304221666667,0,0,39824.2658333333,2009-01-11,06:22:48
39.9205466666667,116.304231666667,0,0,39824.2658912037,2009-01-11,06:22:53
39.9209866666667,116.304233333333,0,0,39824.2659490741,2009-01-11,06:22:58
39.9214466666667,116.304228333333,0,0,39824.2660069444,2009-01-11,06:23:03
39.9219566666667,116.30421,0,0,39824.2660648148,2009-01-11,06:23:08
39.922465,116.304196666667,0,0,39824.2661226852,2009-01-11,06:23:13
39.9229433333333,116.304195,0,0,39824.2661805556,2009-01-11,06:23:18
39.92341,116.304201666667,0,0,39824.2662384259,2009-01-11,06:23:23
39.9239283333333,116.30421,0,0,39824.2662962963,2009-01-11,06:23:28
39.9242983333333,116.304245,0,0,39824.2663541667,2009-01-11,06:23:33
39.92469,116.30424,0,0,39824.266412037,2009-01-11,06:23:38
39.9249683333333,116.304248333333,0,0,39824.2664699074,2009-01-11,06:23:43
39.9250383333333,116.304315,0,0,39824.2665277778,2009-01-11,06:23:48
39.9252066666667,116.304376666667,0,0,39824.2665856481,2009-01-11,06:23:53
39.9253483333333,116.304438333333,0,0,39824.2666435185,2009-01-11,06:23:58
39.9256116666667,116.304445,0,0,39824.2667013889,2009-01-11,06:24:03
39.9258516666667,116.304505,0,0,39824.2667592593,2009-01-11,06:24:08
39.9260316666667,116.30451,0,0,39824.2668171296,2009-01-11,06:24:13
39.9259866666667,116.304563333333,0,0,39824.266875,2009-01-11,06:24:18
39.925935,116.304591666667,0,0,39824.2669328704,2009-01-11,06:24:23
39.9262116666667,116.304601666667,0,0,39824.2669907407,2009-01-11,06:24:28
39.92677,116.304656666667,0,0,39824.2670486111,2009-01-11,06:24:33
39.9273166666667,116.304663333333,0,0,39824.2671064815,2009-01-11,06:24:38
39.9278066666667,116.304693333333,0,0,39824.2671643518,2009-01-11,06:24:43
39.9282866666667,116.304663333333,0,0,39824.2672222222,2009-01-11,06:24:48
39.9288083333333,116.304626666667,0,0,39824.2672800926,2009-01-11,06:24:53
39.9294133333333,116.30458,0,0,39824.267337963,2009-01-11,06:24:58
39.92999,116.304541666667,0,0,39824.2673958333,2009-01-11,06:25:03
39.9305683333333,116.304518333333,0,0,39824.2674537037,2009-01-11,06:25:08
39.9311066666667,116.30449,0,0,39824.2675115741,2009-01-11,06:25:13
39.9314516666667,116.30446,0,0,39824.2675694444,2009-01-11,06:25:18
39.9317866666667,116.304446666667,0,0,39824.2676273148,2009-01-11,06:25:23
39.9320366666667,116.304446666667,0,0,39824.2676851852,2009-01-11,06:25:28
39.9324216666667,116.304436666667,0,0,39824.2677430556,2009-01-11,06:25:33
39.932875,116.304415,0,0,39824.2678009259,2009-01-11,06:25:38
39.9332333333333,116.304366666667,0,0,39824.2678587963,2009-01-11,06:25:43
39.9336033333333,116.304446666667,0,0,39824.2679166667,2009-01-11,06:25:48
39.9341166666667,116.304451666667,0,0,39824.267974537,2009-01-11,06:25:53
39.9345916666667,116.304441666667,0,0,39824.2680324074,2009-01-11,06:25:58
39.93503,116.30444,0,0,39824.2680902778,2009-01-11,06:26:03
39.9354116666667,116.304455,0,0,39824.2681481481,2009-01-11,06:26:08
39.93584,116.304446666667,0,0,39824.2682060185,2009-01-11,06:26:13
39.9364016666667,116.304435,0,0,39824.2682638889,2009-01-11,06:26:18
39.936995,116.304406666667,0,0,39824.2683217593,2009-01-11,06:26:23
39.937615,116.304316666667,0,0,39824.2683796296,2009-01-11,06:26:28
39.9381866666667,116.304298333333,0,0,39824.2684375,2009-01-11,06:26:33
39.9387766666667,116.30425,0,0,39824.2684953704,2009-01-11,06:26:38
39.9392833333333,116.304223333333,0,0,39824.2685532407,2009-01-11,06:26:43
39.9398716666667,116.304196666667,0,0,39824.2686111111,2009-01-11,06:26:48
39.9405016666667,116.30421,0,0,39824.2686689815,2009-01-11,06:26:53
39.9411916666667,116.304251666667,0,0,39824.2687268518,2009-01-11,06:26:58
39.9418416666667,116.304248333333,0,0,39824.2687847222,2009-01-11,06:27:03
39.9425166666667,116.304203333333,0,0,39824.2688425926,2009-01-11,06:27:08
39.94311,116.30418,0,0,39824.268900463,2009-01-11,06:27:13
39.9436483333333,116.304131666667,0,0,39824.2689583333,2009-01-11,06:27:18
39.9441,116.30408,0,0,39824.2690162037,2009-01-11,06:27:23
39.9445316666667,116.304053333333,0,0,39824.2690740741,2009-01-11,06:27:28
39.944945,116.304003333333,0,0,39824.2691319444,2009-01-11,06:27:33
39.9452883333333,116.303995,0,0,39824.2691898148,2009-01-11,06:27:38
39.9456283333333,116.303968333333,0,0,39824.2692476852,2009-01-11,06:27:43
39.945995,116.303948333333,0,0,39824.2693055556,2009-01-11,06:27:48
39.946435,116.303921666667,0,0,39824.2693634259,2009-01-11,06:27:53
39.946885,116.303888333333,0,0,39824.2694212963,2009-01-11,06:27:58
39.9472583333333,116.303865,0,0,39824.2694791667,2009-01-11,06:28:03
39.9476516666667,116.303836666667,0,0,39824.269537037,2009-01-11,06:28:08
39.9481183333333,116.303785,0,0,39824.2695949074,2009-01-11,06:28:13
39.9485216666667,116.303766666667,0,0,39824.2696527778,2009-01-11,06:28:18
39.9488916666667,116.303763333333,0,0,39824.2697106482,2009-01-11,06:28:23
39.9494233333333,116.303736666667,0,0,39824.2697685185,2009-01-11,06:28:28
39.95004,116.303713333333,0,0,39824.2698263889,2009-01-11,06:28:33
39.9506516666667,116.30366,0,0,39824.2698842593,2009-01-11,06:28:38
39.9512316666667,116.303633333333,0,0,39824.2699421296,2009-01-11,06:28:43
39.9517,116.303611666667,0,0,39824.27,2009-01-11,06:28:48
39.9521766666667,116.303603333333,0,0,39824.2700578704,2009-01-11,06:28:53
39.9526383333333,116.303568333333,0,0,39824.2701157407,2009-01-11,06:28:58
39.9530333333333,116.303535,0,0,39824.2701736111,2009-01-11,06:29:03
39.953615,116.30345,0,0,39824.2702314815,2009-01-11,06:29:08
39.95428,116.303368333333,0,0,39824.2702893519,2009-01-11,06:29:13
39.954735,116.303285,0,0,39824.2703472222,2009-01-11,06:29:18
39.9551366666667,116.303205,0,0,39824.2704050926,2009-01-11,06:29:23
39.9554966666667,116.303136666667,0,0,39824.270462963,2009-01-11,06:29:28
39.9557483333333,116.303191666667,0,0,39824.2705208333,2009-01-11,06:29:33
39.9559833333333,116.303125,0,0,39824.2705787037,2009-01-11,06:29:38
39.9560683333333,116.303136666667,0,0,39824.2706365741,2009-01-11,06:29:43
39.9561216666667,116.303148333333,0,0,39824.2706944444,2009-01-11,06:29:48
39.9561616666667,116.30315,0,0,39824.2707523148,2009-01-11,06:29:53
39.9562066666667,116.303298333333,0,0,39824.2708101852,2009-01-11,06:29:58
39.9562333333333,116.303376666667,0,0,39824.2708680556,2009-01-11,06:30:03
39.956275,116.303458333333,0,0,39824.2709259259,2009-01-11,06:30:08
39.95628,116.303475,0,0,39824.2709837963,2009-01-11,06:30:13
39.9562766666667,116.303475,0,0,39824.2710416667,2009-01-11,06:30:18
39.9562816666667,116.303475,0,0,39824.271099537,2009-01-11,06:30:23
39.95629,116.303475,0,0,39824.2711574074,2009-01-11,06:30:28
39.9562933333333,116.303471666667,0,0,39824.2712152778,2009-01-11,06:30:33
39.9562933333333,116.303471666667,0,0,39824.2712731481,2009-01-11,06:30:38
39.956295,116.30347,0,0,39824.2713310185,2009-01-11,06:30:43
39.956295,116.30347,0,0,39824.2713657407,2009-01-11,06:30:46
39.9562966666667,116.30347,0,0,39824.2713888889,2009-01-11,06:30:48
39.9563383333333,116.303463333333,0,0,39824.2714467593,2009-01-11,06:30:53
39.956435,116.303453333333,0,0,39824.2715046296,2009-01-11,06:30:58
39.9564683333333,116.303421666667,0,0,39824.2715625,2009-01-11,06:31:03
39.9564833333333,116.303411666667,0,0,39824.2716203704,2009-01-11,06:31:08
39.9564583333333,116.303405,0,0,39824.2716782407,2009-01-11,06:31:13
39.9564133333333,116.303358333333,0,0,39824.2717361111,2009-01-11,06:31:18
39.9564183333333,116.303368333333,0,0,39824.2717939815,2009-01-11,06:31:23
39.9563766666667,116.303405,0,0,39824.2718518519,2009-01-11,06:31:28
39.9563466666667,116.303433333333,0,0,39824.2719097222,2009-01-11,06:31:33
39.9563466666667,116.303433333333,0,0,39824.2719444444,2009-01-11,06:31:36
39.9563466666667,116.303433333333,0,0,39824.2719675926,2009-01-11,06:31:38
39.9563716666667,116.303433333333,0,0,39824.272025463,2009-01-11,06:31:43
39.95647,116.303396666667,0,0,39824.2720833333,2009-01-11,06:31:48
39.9565783333333,116.303341666667,0,0,39824.2721412037,2009-01-11,06:31:53
39.956785,116.303273333333,0,0,39824.2721990741,2009-01-11,06:31:58
39.957205,116.303313333333,0,0,39824.2722569444,2009-01-11,06:32:03
39.957575,116.303228333333,0,0,39824.2723148148,2009-01-11,06:32:08
39.9578333333333,116.303146666667,0,0,39824.2723726852,2009-01-11,06:32:13
39.9581933333333,116.303063333333,0,0,39824.2724305556,2009-01-11,06:32:18
39.9585116666667,116.302946666667,0,0,39824.2724884259,2009-01-11,06:32:23
39.9589633333333,116.302773333333,0,0,39824.2725462963,2009-01-11,06:32:28
39.95949,116.302635,0,0,39824.2726041667,2009-01-11,06:32:33
39.95974,116.30257,0,0,39824.272662037,2009-01-11,06:32:38
39.959855,116.302538333333,0,0,39824.2727199074,2009-01-11,06:32:43
39.9599083333333,116.302515,0,0,39824.2727777778,2009-01-11,06:32:48
39.9599266666667,116.302511666667,0,0,39824.2728356481,2009-01-11,06:32:53
39.9599366666667,116.302508333333,0,0,39824.2728935185,2009-01-11,06:32:58
39.959945,116.302508333333,0,0,39824.2729513889,2009-01-11,06:33:03
39.959945,116.302508333333,0,0,39824.2729861111,2009-01-11,06:33:06
39.9599483333333,116.302506666667,0,0,39824.2730092593,2009-01-11,06:33:08
39.9599816666667,116.302498333333,0,0,39824.2730671296,2009-01-11,06:33:13
39.9600466666667,116.302496666667,0,0,39824.273125,2009-01-11,06:33:18
39.9600866666667,116.302511666667,0,0,39824.2731828704,2009-01-11,06:33:23
39.9601283333333,116.302523333333,0,0,39824.2732407407,2009-01-11,06:33:28
39.9601866666667,116.302545,0,0,39824.2732986111,2009-01-11,06:33:33
39.960235,116.302561666667,0,0,39824.2733564815,2009-01-11,06:33:38
39.960235,116.302561666667,0,0,39824.2733912037,2009-01-11,06:33:41
39.9602283333333,116.30257,0,0,39824.2734143519,2009-01-11,06:33:43
39.96022,116.302595,0,0,39824.2734722222,2009-01-11,06:33:48
39.9602033333333,116.302621666667,0,0,39824.2735300926,2009-01-11,06:33:53
39.9602016666667,116.30264,0,0,39824.273587963,2009-01-11,06:33:58
39.9601916666667,116.302646666667,0,0,39824.2736458333,2009-01-11,06:34:03
39.9601716666667,116.302656666667,0,0,39824.2737037037,2009-01-11,06:34:08
39.9601883333333,116.302638333333,0,0,39824.2737615741,2009-01-11,06:34:13
39.9602533333333,116.302608333333,0,0,39824.2738194444,2009-01-11,06:34:18
39.9602533333333,116.302608333333,0,0,39824.2738541667,2009-01-11,06:34:21
39.9602583333333,116.302606666667,0,0,39824.2738773148,2009-01-11,06:34:23
39.9602683333333,116.302603333333,0,0,39824.2739351852,2009-01-11,06:34:28
39.9602683333333,116.302603333333,0,0,39824.2739699074,2009-01-11,06:34:31
39.9602733333333,116.302603333333,0,0,39824.2739930556,2009-01-11,06:34:33
39.96029,116.302613333333,0,0,39824.2740509259,2009-01-11,06:34:38
39.9604033333333,116.302681666667,0,0,39824.2741087963,2009-01-11,06:34:43
39.9605466666667,116.302503333333,0,0,39824.2741666667,2009-01-11,06:34:48
39.96093,116.302276666667,0,0,39824.274224537,2009-01-11,06:34:53
39.9613633333333,116.302203333333,0,0,39824.2742824074,2009-01-11,06:34:58
39.9616133333333,116.302126666667,0,0,39824.2743402778,2009-01-11,06:35:03
39.9619433333333,116.301955,0,0,39824.2743981481,2009-01-11,06:35:08
39.9623016666667,116.301733333333,0,0,39824.2744560185,2009-01-11,06:35:13
39.9626166666667,116.3016,0,0,39824.2745138889,2009-01-11,06:35:18
39.9630566666667,116.301651666667,0,0,39824.2745717593,2009-01-11,06:35:23
39.96356,116.301635,0,0,39824.2746296296,2009-01-11,06:35:28
39.9639833333333,116.301521666667,0,0,39824.2746875,2009-01-11,06:35:33
39.9643416666667,116.301383333333,0,0,39824.2747453704,2009-01-11,06:35:38
39.964495,116.301303333333,0,0,39824.2748032407,2009-01-11,06:35:43
39.9646,116.301218333333,0,0,39824.2748611111,2009-01-11,06:35:48
39.9648633333333,116.301181666667,0,0,39824.2749189815,2009-01-11,06:35:53
39.9651083333333,116.301241666667,0,0,39824.2749768518,2009-01-11,06:35:58
39.9654466666667,116.301296666667,0,0,39824.2750347222,2009-01-11,06:36:03
39.9659316666667,116.301255,0,0,39824.2750925926,2009-01-11,06:36:08
39.9663333333333,116.301311666667,0,0,39824.275150463,2009-01-11,06:36:13
39.96674,116.301248333333,0,0,39824.2752083333,2009-01-11,06:36:18
39.96744,116.301115,0,0,39824.2752662037,2009-01-11,06:36:23
39.9680833333333,116.301083333333,0,0,39824.2753240741,2009-01-11,06:36:28
39.9685616666667,116.300926666667,0,0,39824.2753819444,2009-01-11,06:36:33
39.9690366666667,116.30074,0,0,39824.2754398148,2009-01-11,06:36:38
39.9691616666667,116.300748333333,0,0,39824.2754976852,2009-01-11,06:36:43
39.96919,116.300751666667,0,0,39824.2755555556,2009-01-11,06:36:48
39.9692966666667,116.300746666667,0,0,39824.2756134259,2009-01-11,06:36:53
39.9695016666667,116.300726666667,0,0,39824.2756712963,2009-01-11,06:36:58
39.9697183333333,116.300731666667,0,0,39824.2757291667,2009-01-11,06:37:03
39.9700683333333,116.30071,0,0,39824.275787037,2009-01-11,06:37:08
39.970385,116.300735,0,0,39824.2758449074,2009-01-11,06:37:13
39.97086,116.300721666667,0,0,39824.2759027778,2009-01-11,06:37:18
39.9713733333333,116.300686666667,0,0,39824.2759606481,2009-01-11,06:37:23
39.9719516666667,116.300578333333,0,0,39824.2760185185,2009-01-11,06:37:28
39.9724083333333,116.300576666667,0,0,39824.2760763889,2009-01-11,06:37:33
39.9728116666667,116.300516666667,0,0,39824.2761342593,2009-01-11,06:37:38
39.9730383333333,116.300461666667,0,0,39824.2761921296,2009-01-11,06:37:43
39.9731216666667,116.300481666667,0,0,39824.27625,2009-01-11,06:37:48
39.9732266666667,116.30042,0,0,39824.2763078704,2009-01-11,06:37:53
39.9732383333333,116.300416666667,0,0,39824.2763657407,2009-01-11,06:37:58
39.9732383333333,116.300416666667,0,0,39824.276400463,2009-01-11,06:38:01
39.9732466666667,116.300413333333,0,0,39824.2764236111,2009-01-11,06:38:03
39.9732583333333,116.300405,0,0,39824.2764814815,2009-01-11,06:38:08
39.9732683333333,116.30036,0,0,39824.2765393518,2009-01-11,06:38:13
39.9732166666667,116.300321666667,0,0,39824.2765972222,2009-01-11,06:38:18
39.97321,116.300345,0,0,39824.2766550926,2009-01-11,06:38:23
39.97324,116.300291666667,0,0,39824.276712963,2009-01-11,06:38:28
39.9733433333333,116.30034,0,0,39824.2767708333,2009-01-11,06:38:33
39.9735383333333,116.300353333333,0,0,39824.2768287037,2009-01-11,06:38:38
39.9739966666667,116.300236666667,0,0,39824.2768865741,2009-01-11,06:38:43
39.974385,116.3002,0,0,39824.2769444444,2009-01-11,06:38:48
39.9746616666667,116.300176666667,0,0,39824.2770023148,2009-01-11,06:38:53
39.9747433333333,116.30016,0,0,39824.2770601852,2009-01-11,06:38:58
39.97475,116.300158333333,0,0,39824.2771180556,2009-01-11,06:39:03
39.97475,116.300158333333,0,0,39824.2771527778,2009-01-11,06:39:06
39.97475,116.300156666667,0,0,39824.2771759259,2009-01-11,06:39:08
39.9748883333333,116.300286666667,0,0,39824.2772337963,2009-01-11,06:39:13
39.9750483333333,116.300386666667,0,0,39824.2772916667,2009-01-11,06:39:18
39.9750183333333,116.300428333333,0,0,39824.277349537,2009-01-11,06:39:23
39.9749666666667,116.300391666667,0,0,39824.2774074074,2009-01-11,06:39:28
39.9748383333333,116.300385,0,0,39824.2774652778,2009-01-11,06:39:33
39.9745516666667,116.300103333333,0,0,39824.2775231482,2009-01-11,06:39:38
39.9744716666667,116.300058333333,0,0,39824.2775810185,2009-01-11,06:39:43
39.97443,116.300026666667,0,0,39824.2776388889,2009-01-11,06:39:48
39.9743883333333,116.300076666667,0,0,39824.2776967593,2009-01-11,06:39:53
39.9744666666667,116.30022,0,0,39824.2777546296,2009-01-11,06:39:58
39.9744216666667,116.300211666667,0,0,39824.2778125,2009-01-11,06:40:03
39.9743466666667,116.300235,0,0,39824.2778703704,2009-01-11,06:40:08
39.9743183333333,116.300288333333,0,0,39824.2779282407,2009-01-11,06:40:13
39.97429,116.30031,0,0,39824.2779861111,2009-01-11,06:40:18
39.97426,116.300355,0,0,39824.2780439815,2009-01-11,06:40:23
39.97424,116.300356666667,0,0,39824.2781018519,2009-01-11,06:40:28
39.97423,116.300351666667,0,0,39824.2781597222,2009-01-11,06:40:33
39.9742316666667,116.300351666667,0,0,39824.2782175926,2009-01-11,06:40:38
39.974235,116.300355,0,0,39824.278275463,2009-01-11,06:40:43
39.974235,116.300355,0,0,39824.2783101852,2009-01-11,06:40:46
39.9742366666667,116.300355,0,0,39824.2783333333,2009-01-11,06:40:48
39.9742916666667,116.300358333333,0,0,39824.2783912037,2009-01-11,06:40:53
39.974555,116.300363333333,0,0,39824.2784490741,2009-01-11,06:40:58
39.97433,116.300661666667,0,0,39824.2785069444,2009-01-11,06:41:03
39.9742416666667,116.300426666667,0,0,39824.2785648148,2009-01-11,06:41:08
39.9740933333333,116.300276666667,0,0,39824.2786226852,2009-01-11,06:41:13
39.9740883333333,116.30021,0,0,39824.2786805556,2009-01-11,06:41:18
39.97407,116.30012,0,0,39824.2787384259,2009-01-11,06:41:23
39.97405,116.300028333333,0,0,39824.2787962963,2009-01-11,06:41:28
39.974075,116.299961666667,0,0,39824.2788541667,2009-01-11,06:41:33
39.9741733333333,116.29993,0,0,39824.278912037,2009-01-11,06:41:38
39.9741683333333,116.299736666667,0,0,39824.2789699074,2009-01-11,06:41:43
39.9741883333333,116.299625,0,0,39824.2790277778,2009-01-11,06:41:48
39.974005,116.299593333333,0,0,39824.2790856481,2009-01-11,06:41:53
39.974,116.299496666667,0,0,39824.2791435185,2009-01-11,06:41:58
39.9739916666667,116.299448333333,0,0,39824.2792013889,2009-01-11,06:42:03
39.9740316666667,116.299508333333,0,0,39824.2792592593,2009-01-11,06:42:08
39.974055,116.29953,0,0,39824.2793171296,2009-01-11,06:42:13
39.9740633333333,116.299575,0,0,39824.279375,2009-01-11,06:42:18
39.97407,116.299601666667,0,0,39824.2794328704,2009-01-11,06:42:23
39.97407,116.299601666667,0,0,39824.2794675926,2009-01-11,06:42:26
39.9740716666667,116.299598333333,0,0,39824.2794907407,2009-01-11,06:42:28
39.9740616666667,116.299588333333,0,0,39824.2795486111,2009-01-11,06:42:33
39.9740533333333,116.299573333333,0,0,39824.2796064815,2009-01-11,06:42:38
39.974145,116.29963,0,0,39824.2796643519,2009-01-11,06:42:43
39.97419,116.299581666667,0,0,39824.2797222222,2009-01-11,06:42:48
39.9742133333333,116.29961,0,0,39824.2797800926,2009-01-11,06:42:53
39.9742233333333,116.299636666667,0,0,39824.279837963,2009-01-11,06:42:58
39.9742566666667,116.299691666667,0,0,39824.2798958333,2009-01-11,06:43:03
39.97424,116.299728333333,0,0,39824.2799537037,2009-01-11,06:43:08
39.9741833333333,116.299708333333,0,0,39824.2800115741,2009-01-11,06:43:13
39.9741733333333,116.299691666667,0,0,39824.2800694444,2009-01-11,06:43:18
39.974145,116.299685,0,0,39824.2801273148,2009-01-11,06:43:23
39.9741233333333,116.299668333333,0,0,39824.2801851852,2009-01-11,06:43:28
39.9740916666667,116.299728333333,0,0,39824.2802430556,2009-01-11,06:43:33
39.97404,116.29969,0,0,39824.2803009259,2009-01-11,06:43:38
39.973995,116.299716666667,0,0,39824.2803587963,2009-01-11,06:43:43
39.9739116666667,116.299696666667,0,0,39824.2804166667,2009-01-11,06:43:48
39.9738316666667,116.299696666667,0,0,39824.280474537,2009-01-11,06:43:53
39.9737916666667,116.299685,0,0,39824.2805324074,2009-01-11,06:43:58
39.973735,116.299671666667,0,0,39824.2805902778,2009-01-11,06:44:03
39.9737066666667,116.299661666667,0,0,39824.2806481481,2009-01-11,06:44:08
39.9736216666667,116.299693333333,0,0,39824.2807060185,2009-01-11,06:44:13
39.9735016666667,116.299738333333,0,0,39824.2807638889,2009-01-11,06:44:18
39.9733916666667,116.2998,0,0,39824.2808217593,2009-01-11,06:44:23
39.9733033333333,116.299831666667,0,0,39824.2808796296,2009-01-11,06:44:28
39.9732483333333,116.299831666667,0,0,39824.2809375,2009-01-11,06:44:33
39.973205,116.299811666667,0,0,39824.2809953704,2009-01-11,06:44:38
39.973205,116.299811666667,0,0,39824.2810300926,2009-01-11,06:44:41
39.9731966666667,116.299803333333,0,0,39824.2810532407,2009-01-11,06:44:43
39.973175,116.29981,0,0,39824.2811111111,2009-01-11,06:44:48
39.973135,116.29989,0,0,39824.2811689815,2009-01-11,06:44:53
39.97297,116.299975,0,0,39824.2812268519,2009-01-11,06:44:58
39.9729116666667,116.300036666667,0,0,39824.2812847222,2009-01-11,06:45:03
39.9729083333333,116.300055,0,0,39824.2813425926,2009-01-11,06:45:08
39.972855,116.300101666667,0,0,39824.281400463,2009-01-11,06:45:13
39.9728283333333,116.300151666667,0,0,39824.2814583333,2009-01-11,06:45:18
39.9727966666667,116.30017,0,0,39824.2815162037,2009-01-11,06:45:23
39.972775,116.300188333333,0,0,39824.2815740741,2009-01-11,06:45:28
39.9727766666667,116.300193333333,0,0,39824.2816319444,2009-01-11,06:45:33
39.9727766666667,116.300193333333,0,0,39824.2816666667,2009-01-11,06:45:36
39.9727733333333,116.30019,0,0,39824.2816898148,2009-01-11,06:45:38
39.9727066666667,116.300185,0,0,39824.2817476852,2009-01-11,06:45:43
39.97261,116.300185,0,0,39824.2818055556,2009-01-11,06:45:48
39.9725033333333,116.300098333333,0,0,39824.2818634259,2009-01-11,06:45:53
39.9723883333333,116.300138333333,0,0,39824.2819212963,2009-01-11,06:45:58
39.972315,116.300163333333,0,0,39824.2819791667,2009-01-11,06:46:03
39.972295,116.30016,0,0,39824.282037037,2009-01-11,06:46:08
39.97224,116.300205,0,0,39824.2820949074,2009-01-11,06:46:13
39.9722433333333,116.300258333333,0,0,39824.2821527778,2009-01-11,06:46:18
39.9722833333333,116.300306666667,0,0,39824.2822106481,2009-01-11,06:46:23
39.9723066666667,116.300285,0,0,39824.2822685185,2009-01-11,06:46:28
39.97225,116.300315,0,0,39824.2823263889,2009-01-11,06:46:33
39.97224,116.30032,0,0,39824.2823842593,2009-01-11,06:46:38
39.9722883333333,116.300188333333,0,0,39824.2824421296,2009-01-11,06:46:43
39.9723066666667,116.300196666667,0,0,39824.2825,2009-01-11,06:46:48
39.9723266666667,116.300231666667,0,0,39824.2825578704,2009-01-11,06:46:53
39.9723333333333,116.300238333333,0,0,39824.2826157407,2009-01-11,06:46:58
39.9723333333333,116.300238333333,0,0,39824.282650463,2009-01-11,06:47:01
39.9723383333333,116.300243333333,0,0,39824.2826736111,2009-01-11,06:47:03
39.9723383333333,116.30027,0,0,39824.2827314815,2009-01-11,06:47:08
39.972355,116.300295,0,0,39824.2827893518,2009-01-11,06:47:13
39.972355,116.300295,0,0,39824.2828240741,2009-01-11,06:47:16
39.9723566666667,116.300296666667,0,0,39824.2828472222,2009-01-11,06:47:18
39.9722983333333,116.300311666667,0,0,39824.2829050926,2009-01-11,06:47:23
39.9722716666667,116.300406666667,0,0,39824.282962963,2009-01-11,06:47:28
39.972225,116.300428333333,0,0,39824.2830208333,2009-01-11,06:47:33
39.97221,116.300463333333,0,0,39824.2830787037,2009-01-11,06:47:38
39.972175,116.3005,0,0,39824.2831365741,2009-01-11,06:47:43
39.97215,116.300525,0,0,39824.2831944444,2009-01-11,06:47:48
39.9720866666667,116.300556666667,0,0,39824.2832523148,2009-01-11,06:47:53
39.9720266666667,116.300545,0,0,39824.2833101852,2009-01-11,06:47:58
39.9717633333333,116.300445,0,0,39824.2833680556,2009-01-11,06:48:03
39.9717033333333,116.300438333333,0,0,39824.2834259259,2009-01-11,06:48:08
39.971645,116.300421666667,0,0,39824.2834837963,2009-01-11,06:48:13
39.971555,116.300411666667,0,0,39824.2835416667,2009-01-11,06:48:18
39.971525,116.300401666667,0,0,39824.283599537,2009-01-11,06:48:23
39.9715083333333,116.300395,0,0,39824.2836574074,2009-01-11,06:48:28
39.9714416666667,116.300386666667,0,0,39824.2837152778,2009-01-11,06:48:33
39.9714416666667,116.300386666667,0,0,39824.28375,2009-01-11,06:48:36
39.9714333333333,116.300383333333,0,0,39824.2837731481,2009-01-11,06:48:38
39.9714566666667,116.300461666667,0,0,39824.2838310185,2009-01-11,06:48:43
39.9714783333333,116.300513333333,0,0,39824.2838888889,2009-01-11,06:48:48
39.971625,116.300105,0,0,39824.2839467593,2009-01-11,06:48:53
39.971645,116.30017,0,0,39824.2840046296,2009-01-11,06:48:58
39.97157,116.30035,0,0,39824.2840625,2009-01-11,06:49:03
39.971405,116.300475,0,0,39824.2841203704,2009-01-11,06:49:08
39.971315,116.300438333333,0,0,39824.2841782407,2009-01-11,06:49:13
39.9713266666667,116.300268333333,0,0,39824.2842361111,2009-01-11,06:49:18
39.9712283333333,116.30022,0,0,39824.2842939815,2009-01-11,06:49:23
39.9712383333333,116.300225,0,0,39824.2843518518,2009-01-11,06:49:28
39.9713233333333,116.300225,0,0,39824.2844097222,2009-01-11,06:49:33
39.9713683333333,116.30023,0,0,39824.2844675926,2009-01-11,06:49:38
39.9715483333333,116.300188333333,0,0,39824.284525463,2009-01-11,06:49:43
39.97168,116.300226666667,0,0,39824.2845833333,2009-01-11,06:49:48
39.9717333333333,116.30025,0,0,39824.2846412037,2009-01-11,06:49:53
39.9717333333333,116.30025,0,0,39824.2846759259,2009-01-11,06:49:56
39.9717316666667,116.300256666667,0,0,39824.2846990741,2009-01-11,06:49:58
39.9717266666667,116.300221666667,0,0,39824.2847569444,2009-01-11,06:50:03
39.9717816666667,116.300223333333,0,0,39824.2848148148,2009-01-11,06:50:08
39.971855,116.300231666667,0,0,39824.2848726852,2009-01-11,06:50:13
39.9719516666667,116.300196666667,0,0,39824.2849305556,2009-01-11,06:50:18
39.97203,116.30024,0,0,39824.2849884259,2009-01-11,06:50:23
39.9717383333333,116.300516666667,0,0,39824.2853356482,2009-01-11,06:50:53
39.9718016666667,116.300405,0,0,39824.2853935185,2009-01-11,06:50:58
39.9715316666667,116.300345,0,0,39824.2854513889,2009-01-11,06:51:03
39.97151,116.300343333333,0,0,39824.2855092593,2009-01-11,06:51:08
39.9714666666667,116.300276666667,0,0,39824.2855671296,2009-01-11,06:51:13
39.9714566666667,116.300251666667,0,0,39824.285625,2009-01-11,06:51:18
39.9714666666667,116.300333333333,0,0,39824.2856828704,2009-01-11,06:51:23
39.9714633333333,116.300333333333,0,0,39824.2857407407,2009-01-11,06:51:28
39.9714633333333,116.300333333333,0,0,39824.285775463,2009-01-11,06:51:31
39.9714616666667,116.300335,0,0,39824.2857986111,2009-01-11,06:51:33
39.97127,116.300146666667,0,0,39824.2858564815,2009-01-11,06:51:38
39.9709983333333,116.299933333333,0,0,39824.2859143519,2009-01-11,06:51:43
39.9709116666667,116.300001666667,0,0,39824.2859722222,2009-01-11,06:51:48
39.9709366666667,116.299946666667,0,0,39824.2860300926,2009-01-11,06:51:53
39.9709666666667,116.299826666667,0,0,39824.286087963,2009-01-11,06:51:58
39.9709916666667,116.299693333333,0,0,39824.2861458333,2009-01-11,06:52:03
39.9710266666667,116.29957,0,0,39824.2862037037,2009-01-11,06:52:08
39.9710766666667,116.299468333333,0,0,39824.2862615741,2009-01-11,06:52:13
39.96987,116.299898333333,0,0,39824.2863194444,2009-01-11,06:52:18
39.969855,116.299943333333,0,0,39824.2863773148,2009-01-11,06:52:23
39.9697183333333,116.300001666667,0,0,39824.2864351852,2009-01-11,06:52:28
39.9697783333333,116.300023333333,0,0,39824.2864930556,2009-01-11,06:52:33
39.9696916666667,116.300035,0,0,39824.2865509259,2009-01-11,06:52:38
39.9697133333333,116.299963333333,0,0,39824.2866087963,2009-01-11,06:52:43
39.96953,116.299986666667,0,0,39824.2866666667,2009-01-11,06:52:48
39.969535,116.29994,0,0,39824.286724537,2009-01-11,06:52:53
39.9697716666667,116.299705,0,0,39824.2867824074,2009-01-11,06:52:58
39.9697366666667,116.299633333333,0,0,39824.2868402778,2009-01-11,06:53:03
39.9697,116.299543333333,0,0,39824.2868981481,2009-01-11,06:53:08
39.9698066666667,116.299346666667,0,0,39824.2869560185,2009-01-11,06:53:13
39.969845,116.299,0,0,39824.2870138889,2009-01-11,06:53:18
39.969995,116.298703333333,0,0,39824.2870717593,2009-01-11,06:53:23
39.9701216666667,116.298475,0,0,39824.2871296296,2009-01-11,06:53:28
39.9702166666667,116.298216666667,0,0,39824.2871875,2009-01-11,06:53:33
39.9703133333333,116.298033333333,0,0,39824.2872453704,2009-01-11,06:53:38
39.970355,116.297873333333,0,0,39824.2873032407,2009-01-11,06:53:43
39.97061,116.297761666667,0,0,39824.2873611111,2009-01-11,06:53:48
39.9708,116.297695,0,0,39824.2874189815,2009-01-11,06:53:53
39.9709583333333,116.298493333333,0,0,39824.2874768519,2009-01-11,06:53:58
39.9709933333333,116.29874,0,0,39824.2875347222,2009-01-11,06:54:03
39.971125,116.29888,0,0,39824.2875925926,2009-01-11,06:54:08
39.9712366666667,116.298676666667,0,0,39824.287650463,2009-01-11,06:54:13
39.97141,116.298903333333,0,0,39824.2877083333,2009-01-11,06:54:18
39.9715783333333,116.299148333333,0,0,39824.2877662037,2009-01-11,06:54:23
39.9716133333333,116.299298333333,0,0,39824.2878240741,2009-01-11,06:54:28
39.9716233333333,116.299311666667,0,0,39824.2878819444,2009-01-11,06:54:33
39.971695,116.299253333333,0,0,39824.2879398148,2009-01-11,06:54:38
39.971675,116.299153333333,0,0,39824.2879976852,2009-01-11,06:54:43
39.971695,116.29902,0,0,39824.2880555556,2009-01-11,06:54:48
39.9715533333333,116.298916666667,0,0,39824.2881134259,2009-01-11,06:54:53
39.97167,116.299403333333,0,0,39824.2881712963,2009-01-11,06:54:58
39.9718583333333,116.299595,0,0,39824.2882291667,2009-01-11,06:55:03
39.9719416666667,116.299601666667,0,0,39824.288287037,2009-01-11,06:55:08
39.9718766666667,116.300263333333,0,0,39824.2886342593,2009-01-11,06:55:38
39.9715316666667,116.299933333333,0,0,39824.2886921296,2009-01-11,06:55:43
39.9713383333333,116.29979,0,0,39824.28875,2009-01-11,06:55:48
39.9711633333333,116.299778333333,0,0,39824.2888078704,2009-01-11,06:55:53
39.9709816666667,116.29983,0,0,39824.2888657407,2009-01-11,06:55:58
39.9709066666667,116.299816666667,0,0,39824.2889236111,2009-01-11,06:56:03
39.9709033333333,116.299791666667,0,0,39824.2889814815,2009-01-11,06:56:08
39.9708966666667,116.299753333333,0,0,39824.2890393519,2009-01-11,06:56:13
39.9709033333333,116.299725,0,0,39824.2890972222,2009-01-11,06:56:18
39.9709316666667,116.29972,0,0,39824.2891550926,2009-01-11,06:56:23
39.9709416666667,116.299731666667,0,0,39824.289212963,2009-01-11,06:56:28
39.9665783333333,116.301213333333,0,0,39824.291875,2009-01-11,07:00:18
39.96884,116.300768333333,0,0,39824.2919328704,2009-01-11,07:00:23
39.9691933333333,116.300721666667,0,0,39824.2919907407,2009-01-11,07:00:28
39.9692633333333,116.300745,0,0,39824.2920486111,2009-01-11,07:00:33
39.9693683333333,116.30076,0,0,39824.2921064815,2009-01-11,07:00:38
39.9694583333333,116.300773333333,0,0,39824.2921643518,2009-01-11,07:00:43
39.969515,116.300755,0,0,39824.2922222222,2009-01-11,07:00:48
39.9694416666667,116.300828333333,0,0,39824.2922800926,2009-01-11,07:00:53
39.96948,116.300836666667,0,0,39824.292337963,2009-01-11,07:00:58
39.9696566666667,116.300783333333,0,0,39824.2923958333,2009-01-11,07:01:03
39.9697466666667,116.300686666667,0,0,39824.2924537037,2009-01-11,07:01:08
39.969345,116.300423333333,0,0,39824.2925115741,2009-01-11,07:01:13
39.96904,116.30032,0,0,39824.2925694444,2009-01-11,07:01:18
39.968735,116.300313333333,0,0,39824.2926273148,2009-01-11,07:01:23
39.96837,116.300361666667,0,0,39824.2926851852,2009-01-11,07:01:28
39.967545,116.300638333333,0,0,39824.2927430556,2009-01-11,07:01:33
39.9664133333333,116.300976666667,0,0,39824.2928009259,2009-01-11,07:01:38
39.965335,116.30124,0,0,39824.2928587963,2009-01-11,07:01:43
39.96403,116.301545,0,0,39824.2929166667,2009-01-11,07:01:48
39.96251,116.301918333333,0,0,39824.292974537,2009-01-11,07:01:53
39.9609366666667,116.302331666667,0,0,39824.2930324074,2009-01-11,07:01:58
39.9698266666667,116.30073,0,0,39824.2979513889,2009-01-11,07:09:03
39.9695416666667,116.300636666667,0,0,39824.2980092593,2009-01-11,07:09:08
39.9695083333333,116.300445,0,0,39824.2980671296,2009-01-11,07:09:13
39.9693316666667,116.300243333333,0,0,39824.298125,2009-01-11,07:09:18
39.96925,116.300071666667,0,0,39824.2981828704,2009-01-11,07:09:23
39.96924,116.299875,0,0,39824.2982407407,2009-01-11,07:09:28
39.96921,116.299755,0,0,39824.2982986111,2009-01-11,07:09:33
39.969335,116.299748333333,0,0,39824.2983564815,2009-01-11,07:09:38
39.9693566666667,116.299841666667,0,0,39824.2984143518,2009-01-11,07:09:43
39.9688533333333,116.299975,0,0,39824.2984722222,2009-01-11,07:09:48
39.9682833333333,116.29994,0,0,39824.2985300926,2009-01-11,07:09:53
39.9679566666667,116.300076666667,0,0,39824.298587963,2009-01-11,07:09:58
39.967725,116.300038333333,0,0,39824.2986458333,2009-01-11,07:10:03
39.9675566666667,116.299976666667,0,0,39824.2987037037,2009-01-11,07:10:08
39.967475,116.299855,0,0,39824.2987615741,2009-01-11,07:10:13
39.9673683333333,116.299693333333,0,0,39824.2988194444,2009-01-11,07:10:18
39.969535,116.298495,0,0,39824.2988773148,2009-01-11,07:10:23
39.9700166666667,116.29871,0,0,39824.2989351852,2009-01-11,07:10:28
39.9702133333333,116.298596666667,0,0,39824.2989930556,2009-01-11,07:10:33
39.9703516666667,116.298356666667,0,0,39824.2990509259,2009-01-11,07:10:38
39.9704866666667,116.298238333333,0,0,39824.2991087963,2009-01-11,07:10:43
39.9704333333333,116.298193333333,0,0,39824.2991666667,2009-01-11,07:10:48
39.9704966666667,116.298296666667,0,0,39824.299224537,2009-01-11,07:10:53
39.9707983333333,116.298476666667,0,0,39824.2992824074,2009-01-11,07:10:58
39.9709033333333,116.298596666667,0,0,39824.2993402778,2009-01-11,07:11:03
39.97094,116.298631666667,0,0,39824.2993981481,2009-01-11,07:11:08
39.971075,116.298828333333,0,0,39824.2994560185,2009-01-11,07:11:13
39.9710966666667,116.29895,0,0,39824.2995138889,2009-01-11,07:11:18
39.9711633333333,116.299048333333,0,0,39824.2995717593,2009-01-11,07:11:23
39.9712966666667,116.299045,0,0,39824.2996296296,2009-01-11,07:11:28
39.971355,116.29914,0,0,39824.2996875,2009-01-11,07:11:33
39.97142,116.299148333333,0,0,39824.2997453704,2009-01-11,07:11:38
39.9714466666667,116.299221666667,0,0,39824.2998032407,2009-01-11,07:11:43
39.97148,116.299383333333,0,0,39824.2998611111,2009-01-11,07:11:48
39.9714933333333,116.299358333333,0,0,39824.2999189815,2009-01-11,07:11:53
39.9714516666667,116.299261666667,0,0,39824.2999768518,2009-01-11,07:11:58
39.9713316666667,116.299145,0,0,39824.3000347222,2009-01-11,07:12:03
39.97115,116.299046666667,0,0,39824.3000925926,2009-01-11,07:12:08
39.971015,116.29905,0,0,39824.300150463,2009-01-11,07:12:13
39.9709666666667,116.299451666667,0,0,39824.3002083333,2009-01-11,07:12:18
39.9708433333333,116.299626666667,0,0,39824.3002662037,2009-01-11,07:12:23
39.9704933333333,116.30041,0,0,39824.3003240741,2009-01-11,07:12:28
39.9699766666667,116.300378333333,0,0,39824.3003819444,2009-01-11,07:12:33
39.9696866666667,116.300303333333,0,0,39824.3004398148,2009-01-11,07:12:38
39.9697133333333,116.300238333333,0,0,39824.3004976852,2009-01-11,07:12:43
39.9697366666667,116.300201666667,0,0,39824.3005555556,2009-01-11,07:12:48
39.9697316666667,116.30023,0,0,39824.3006134259,2009-01-11,07:12:53
39.9697516666667,116.300206666667,0,0,39824.3006712963,2009-01-11,07:12:58
39.969885,116.30021,0,0,39824.3007291667,2009-01-11,07:13:03
39.9700333333333,116.300196666667,0,0,39824.300787037,2009-01-11,07:13:08
39.97006,116.300191666667,0,0,39824.3008449074,2009-01-11,07:13:13
39.9700266666667,116.300213333333,0,0,39824.3009027778,2009-01-11,07:13:18
39.9700066666667,116.300211666667,0,0,39824.3009606482,2009-01-11,07:13:23
39.9700316666667,116.300195,0,0,39824.3010185185,2009-01-11,07:13:28
39.9699883333333,116.300225,0,0,39824.3010763889,2009-01-11,07:13:33
39.9699783333333,116.300261666667,0,0,39824.3011342593,2009-01-11,07:13:38
39.969935,116.300348333333,0,0,39824.3011921296,2009-01-11,07:13:43
39.9699333333333,116.300391666667,0,0,39824.30125,2009-01-11,07:13:48
39.9699333333333,116.300391666667,0,0,39824.3012847222,2009-01-11,07:13:51
39.9699416666667,116.300395,0,0,39824.3013078704,2009-01-11,07:13:53
39.9699683333333,116.300376666667,0,0,39824.3013657407,2009-01-11,07:13:58
39.970005,116.300385,0,0,39824.3014236111,2009-01-11,07:14:03
39.96998,116.300426666667,0,0,39824.3014814815,2009-01-11,07:14:08
39.9699616666667,116.300426666667,0,0,39824.3015393519,2009-01-11,07:14:13
39.97008,116.300388333333,0,0,39824.3015972222,2009-01-11,07:14:18
39.9701066666667,116.300373333333,0,0,39824.3016550926,2009-01-11,07:14:23
39.9700033333333,116.3004,0,0,39824.301712963,2009-01-11,07:14:28
39.970155,116.300303333333,0,0,39824.3017708333,2009-01-11,07:14:33
39.97025,116.30023,0,0,39824.3018287037,2009-01-11,07:14:38
39.9703133333333,116.300191666667,0,0,39824.3018865741,2009-01-11,07:14:43
39.970405,116.300155,0,0,39824.3019444444,2009-01-11,07:14:48
39.970495,116.30012,0,0,39824.3020023148,2009-01-11,07:14:53
39.9705866666667,116.300133333333,0,0,39824.3020601852,2009-01-11,07:14:58
39.9705983333333,116.300151666667,0,0,39824.3021180556,2009-01-11,07:15:03
39.97059,116.300163333333,0,0,39824.3021759259,2009-01-11,07:15:08
39.9705866666667,116.300145,0,0,39824.3022337963,2009-01-11,07:15:13
39.9706316666667,116.300138333333,0,0,39824.3022916667,2009-01-11,07:15:18
39.970665,116.300066666667,0,0,39824.302349537,2009-01-11,07:15:23
39.970705,116.300043333333,0,0,39824.3024074074,2009-01-11,07:15:28
39.9706983333333,116.300013333333,0,0,39824.3024652778,2009-01-11,07:15:33
39.9706466666667,116.300003333333,0,0,39824.3025231481,2009-01-11,07:15:38
39.9706416666667,116.299946666667,0,0,39824.3025810185,2009-01-11,07:15:43
39.97076,116.299936666667,0,0,39824.3026388889,2009-01-11,07:15:48
39.9708733333333,116.299998333333,0,0,39824.3026967593,2009-01-11,07:15:53
39.971045,116.300146666667,0,0,39824.3027546296,2009-01-11,07:15:58
39.9702783333333,116.299643333333,0,0,39824.3028703704,2009-01-11,07:16:08
39.970295,116.299653333333,0,0,39824.3029282407,2009-01-11,07:16:13
39.9702983333333,116.29967,0,0,39824.3029861111,2009-01-11,07:16:18
39.9703166666667,116.29969,0,0,39824.3030439815,2009-01-11,07:16:23
39.97034,116.2997,0,0,39824.3031018519,2009-01-11,07:16:28
39.9703616666667,116.299728333333,0,0,39824.3031597222,2009-01-11,07:16:33
39.9703633333333,116.299758333333,0,0,39824.3032175926,2009-01-11,07:16:38
39.9703633333333,116.299758333333,0,0,39824.3032523148,2009-01-11,07:16:41
39.97037,116.299766666667,0,0,39824.303275463,2009-01-11,07:16:43
39.9703866666667,116.299791666667,0,0,39824.3033333333,2009-01-11,07:16:48
39.97039,116.299821666667,0,0,39824.3033912037,2009-01-11,07:16:53
39.9702283333333,116.300055,0,0,39824.3034490741,2009-01-11,07:16:58
39.97018,116.300341666667,0,0,39824.3035069444,2009-01-11,07:17:03
39.9700733333333,116.30057,0,0,39824.3035648148,2009-01-11,07:17:08
39.9701283333333,116.300665,0,0,39824.3036226852,2009-01-11,07:17:13
39.9702416666667,116.300671666667,0,0,39824.3036805556,2009-01-11,07:17:18
39.9703133333333,116.300686666667,0,0,39824.3037384259,2009-01-11,07:17:23
39.9703133333333,116.300686666667,0,0,39824.3037731481,2009-01-11,07:17:26
39.9703183333333,116.300681666667,0,0,39824.3037962963,2009-01-11,07:17:28
39.9703083333333,116.300673333333,0,0,39824.3038541667,2009-01-11,07:17:33
39.9702983333333,116.300665,0,0,39824.303912037,2009-01-11,07:17:38
39.9702883333333,116.300656666667,0,0,39824.3039699074,2009-01-11,07:17:43
39.9702616666667,116.300655,0,0,39824.3040277778,2009-01-11,07:17:48
39.9702366666667,116.300663333333,0,0,39824.3040856481,2009-01-11,07:17:53
39.97021,116.300693333333,0,0,39824.3041435185,2009-01-11,07:17:58
39.9700983333333,116.300778333333,0,0,39824.3042013889,2009-01-11,07:18:03
39.9699183333333,116.300786666667,0,0,39824.3042592593,2009-01-11,07:18:08
39.9697633333333,116.300798333333,0,0,39824.3043171296,2009-01-11,07:18:13
39.9697,116.300826666667,0,0,39824.304375,2009-01-11,07:18:18
39.9697566666667,116.300808333333,0,0,39824.3044328704,2009-01-11,07:18:23
39.9697983333333,116.300796666667,0,0,39824.3044907407,2009-01-11,07:18:28
39.9698033333333,116.300796666667,0,0,39824.3045486111,2009-01-11,07:18:33
39.9698033333333,116.300796666667,0,0,39824.3045833333,2009-01-11,07:18:36
39.9698066666667,116.300796666667,0,0,39824.3046064815,2009-01-11,07:18:38
39.9698183333333,116.300806666667,0,0,39824.3046643519,2009-01-11,07:18:43
39.9698216666667,116.30081,0,0,39824.3047222222,2009-01-11,07:18:48
39.9698183333333,116.300803333333,0,0,39824.3047800926,2009-01-11,07:18:53
39.9698183333333,116.300803333333,0,0,39824.3048148148,2009-01-11,07:18:56
39.9698183333333,116.300803333333,0,0,39824.304837963,2009-01-11,07:18:58
39.9697366666667,116.300785,0,0,39824.3048958333,2009-01-11,07:19:03
39.9694716666667,116.300713333333,0,0,39824.3049537037,2009-01-11,07:19:08
39.969305,116.300661666667,0,0,39824.3050115741,2009-01-11,07:19:13
39.9691583333333,116.300568333333,0,0,39824.3050694444,2009-01-11,07:19:18
39.9690716666667,116.300501666667,0,0,39824.3051273148,2009-01-11,07:19:23
39.9690516666667,116.300511666667,0,0,39824.3051851852,2009-01-11,07:19:28
39.9690616666667,116.30053,0,0,39824.3052430556,2009-01-11,07:19:33
39.96915,116.300541666667,0,0,39824.3053009259,2009-01-11,07:19:38
39.9692416666667,116.300571666667,0,0,39824.3053587963,2009-01-11,07:19:43
39.9693033333333,116.300648333333,0,0,39824.3054166667,2009-01-11,07:19:48
39.9692966666667,116.300718333333,0,0,39824.305474537,2009-01-11,07:19:53
39.969325,116.300795,0,0,39824.3055324074,2009-01-11,07:19:58
39.96932,116.30083,0,0,39824.3055902778,2009-01-11,07:20:03
39.9693316666667,116.300885,0,0,39824.3056481481,2009-01-11,07:20:08
39.96915,116.300658333333,0,0,39824.3098148148,2009-01-11,07:26:08
39.969095,116.300588333333,0,0,39824.3098726852,2009-01-11,07:26:13
39.9690966666667,116.300518333333,0,0,39824.3099305556,2009-01-11,07:26:18
39.9691216666667,116.300533333333,0,0,39824.3099884259,2009-01-11,07:26:23
39.96916,116.300633333333,0,0,39824.3100462963,2009-01-11,07:26:28
39.96916,116.300633333333,0,0,39824.3100810185,2009-01-11,07:26:31
39.96916,116.300626666667,0,0,39824.3101041667,2009-01-11,07:26:33
39.969165,116.300636666667,0,0,39824.310162037,2009-01-11,07:26:38
39.9692,116.300651666667,0,0,39824.3102199074,2009-01-11,07:26:43
39.96931,116.300608333333,0,0,39824.3102777778,2009-01-11,07:26:48
39.96937,116.300563333333,0,0,39824.3103356481,2009-01-11,07:26:53
39.9693916666667,116.300516666667,0,0,39824.3103935185,2009-01-11,07:26:58
39.9694,116.300523333333,0,0,39824.3104513889,2009-01-11,07:27:03
39.9694,116.300523333333,0,0,39824.3104861111,2009-01-11,07:27:06
39.9694033333333,116.300521666667,0,0,39824.3105092593,2009-01-11,07:27:08
39.969415,116.300533333333,0,0,39824.3105671296,2009-01-11,07:27:13
39.969415,116.300533333333,0,0,39824.3106018519,2009-01-11,07:27:16
39.9694183333333,116.300536666667,0,0,39824.310625,2009-01-11,07:27:18
39.9694066666667,116.30051,0,0,39824.3106828704,2009-01-11,07:27:23
39.9693633333333,116.300476666667,0,0,39824.3107407407,2009-01-11,07:27:28
39.9692883333333,116.300483333333,0,0,39824.3107986111,2009-01-11,07:27:33
39.9693016666667,116.300513333333,0,0,39824.3108564815,2009-01-11,07:27:38
39.9693133333333,116.300518333333,0,0,39824.3109143519,2009-01-11,07:27:43
39.9693266666667,116.300511666667,0,0,39824.3109722222,2009-01-11,07:27:48
39.9693533333333,116.300508333333,0,0,39824.3110300926,2009-01-11,07:27:53
39.96936,116.300495,0,0,39824.311087963,2009-01-11,07:27:58
39.96936,116.300495,0,0,39824.3111226852,2009-01-11,07:28:01
39.9693566666667,116.300491666667,0,0,39824.3111458333,2009-01-11,07:28:03
39.969365,116.300481666667,0,0,39824.3112037037,2009-01-11,07:28:08
39.969395,116.300443333333,0,0,39824.3112615741,2009-01-11,07:28:13
39.9694716666667,116.30043,0,0,39824.3113194444,2009-01-11,07:28:18
39.9695616666667,116.300365,0,0,39824.3113773148,2009-01-11,07:28:23
39.9696216666667,116.300336666667,0,0,39824.3114351852,2009-01-11,07:28:28
39.9696516666667,116.300323333333,0,0,39824.3114930556,2009-01-11,07:28:33
39.9696516666667,116.300323333333,0,0,39824.3115277778,2009-01-11,07:28:36
39.9696516666667,116.300328333333,0,0,39824.3115509259,2009-01-11,07:28:38
39.9696816666667,116.30036,0,0,39824.3116087963,2009-01-11,07:28:43
39.9697033333333,116.300393333333,0,0,39824.3116666667,2009-01-11,07:28:48
39.96974,116.300441666667,0,0,39824.311724537,2009-01-11,07:28:53
39.969785,116.300491666667,0,0,39824.3117824074,2009-01-11,07:28:58
39.96976,116.300746666667,0,0,39824.3118402778,2009-01-11,07:29:03
39.9696666666667,116.300788333333,0,0,39824.3118981481,2009-01-11,07:29:08
39.9696266666667,116.300885,0,0,39824.3119560185,2009-01-11,07:29:13
39.96957,116.300898333333,0,0,39824.3120138889,2009-01-11,07:29:18
39.9694783333333,116.300946666667,0,0,39824.3120717593,2009-01-11,07:29:23
39.969415,116.301016666667,0,0,39824.3121296296,2009-01-11,07:29:28
39.9693833333333,116.301088333333,0,0,39824.3121875,2009-01-11,07:29:33
39.96938,116.301098333333,0,0,39824.3122453704,2009-01-11,07:29:38
39.9693733333333,116.301091666667,0,0,39824.3123032407,2009-01-11,07:29:43
39.969375,116.301091666667,0,0,39824.3123611111,2009-01-11,07:29:48
39.9693766666667,116.30109,0,0,39824.3124189815,2009-01-11,07:29:53
39.9693766666667,116.30109,0,0,39824.3124537037,2009-01-11,07:29:56
39.969385,116.301081666667,0,0,39824.3124768519,2009-01-11,07:29:58
39.9693833333333,116.301061666667,0,0,39824.3125347222,2009-01-11,07:30:03
39.9693783333333,116.301078333333,0,0,39824.3125925926,2009-01-11,07:30:08
39.9693783333333,116.30108,0,0,39824.312650463,2009-01-11,07:30:13
39.9693783333333,116.30108,0,0,39824.3126851852,2009-01-11,07:30:16
39.9693783333333,116.30108,0,0,39824.3127083333,2009-01-11,07:30:18
39.9693716666667,116.30107,0,0,39824.3127662037,2009-01-11,07:30:23
39.969335,116.30107,0,0,39824.3128240741,2009-01-11,07:30:28
39.969255,116.301038333333,0,0,39824.3128819444,2009-01-11,07:30:33
39.9692133333333,116.300973333333,0,0,39824.3129398148,2009-01-11,07:30:38
39.9692016666667,116.300891666667,0,0,39824.3129976852,2009-01-11,07:30:43
39.9692283333333,116.300813333333,0,0,39824.3130555556,2009-01-11,07:30:48
39.9692466666667,116.300791666667,0,0,39824.3131134259,2009-01-11,07:30:53
39.969255,116.300816666667,0,0,39824.3131712963,2009-01-11,07:30:58
39.969265,116.300831666667,0,0,39824.3132291667,2009-01-11,07:31:03
39.9693233333333,116.300833333333,0,0,39824.313287037,2009-01-11,07:31:08
39.9694366666667,116.300913333333,0,0,39824.3133449074,2009-01-11,07:31:13
39.9695516666667,116.301038333333,0,0,39824.3134027778,2009-01-11,07:31:18
39.9696416666667,116.301161666667,0,0,39824.3134606481,2009-01-11,07:31:23
39.969705,116.301278333333,0,0,39824.3135185185,2009-01-11,07:31:28
39.9697433333333,116.301273333333,0,0,39824.3135763889,2009-01-11,07:31:33
39.969765,116.30128,0,0,39824.3136342593,2009-01-11,07:31:38
39.969775,116.30129,0,0,39824.3136921296,2009-01-11,07:31:43
39.9698433333333,116.301156666667,0,0,39824.31375,2009-01-11,07:31:48
39.9699383333333,116.301001666667,0,0,39824.3138078704,2009-01-11,07:31:53
39.970025,116.300926666667,0,0,39824.3138657407,2009-01-11,07:31:58
39.9700066666667,116.300816666667,0,0,39824.3139236111,2009-01-11,07:32:03
39.969905,116.300646666667,0,0,39824.3139814815,2009-01-11,07:32:08
39.96987,116.300635,0,0,39824.3140393518,2009-01-11,07:32:13
39.9699116666667,116.300611666667,0,0,39824.3140972222,2009-01-11,07:32:18
39.96995,116.300573333333,0,0,39824.3141550926,2009-01-11,07:32:23
39.9699483333333,116.300485,0,0,39824.314212963,2009-01-11,07:32:28
39.969855,116.30033,0,0,39824.3142708333,2009-01-11,07:32:33
39.9697716666667,116.300241666667,0,0,39824.3143287037,2009-01-11,07:32:38
39.96983,116.300093333333,0,0,39824.3143865741,2009-01-11,07:32:43
39.9699116666667,116.299996666667,0,0,39824.3144444444,2009-01-11,07:32:48
39.9698916666667,116.299968333333,0,0,39824.3145023148,2009-01-11,07:32:53
39.9700266666667,116.299655,0,0,39824.3145601852,2009-01-11,07:32:58
39.9702616666667,116.299,0,0,39824.3146180556,2009-01-11,07:33:03
39.970315,116.297665,0,0,39824.3146759259,2009-01-11,07:33:08
39.9705183333333,116.296968333333,0,0,39824.3147337963,2009-01-11,07:33:13
39.970395,116.297488333333,0,0,39824.3147916667,2009-01-11,07:33:18
39.9698183333333,116.300673333333,0,0,39824.314849537,2009-01-11,07:33:23
39.9698833333333,116.30082,0,0,39824.3149074074,2009-01-11,07:33:28
39.9698616666667,116.300895,0,0,39824.3149652778,2009-01-11,07:33:33
39.96988,116.300821666667,0,0,39824.3150231481,2009-01-11,07:33:38
39.969735,116.300588333333,0,0,39824.3150810185,2009-01-11,07:33:43
39.969475,116.300663333333,0,0,39824.3151388889,2009-01-11,07:33:48
39.96948,116.300465,0,0,39824.3151967593,2009-01-11,07:33:53
39.9693516666667,116.300383333333,0,0,39824.3152546296,2009-01-11,07:33:58
39.96939,116.300408333333,0,0,39824.3153125,2009-01-11,07:34:03
39.9695283333333,116.300573333333,0,0,39824.3153703704,2009-01-11,07:34:08
39.969555,116.300551666667,0,0,39824.3154282407,2009-01-11,07:34:13
39.9695866666667,116.300693333333,0,0,39824.3154861111,2009-01-11,07:34:18
39.9696166666667,116.300836666667,0,0,39824.3155439815,2009-01-11,07:34:23
39.9696233333333,116.300858333333,0,0,39824.3156018518,2009-01-11,07:34:28
39.969615,116.300831666667,0,0,39824.3156597222,2009-01-11,07:34:33
39.9696183333333,116.30079,0,0,39824.3157175926,2009-01-11,07:34:38
39.9696216666667,116.300773333333,0,0,39824.315775463,2009-01-11,07:34:43
39.9696216666667,116.300773333333,0,0,39824.3158101852,2009-01-11,07:34:46
39.9696266666667,116.300778333333,0,0,39824.3158333333,2009-01-11,07:34:48
39.9696416666667,116.30079,0,0,39824.3158912037,2009-01-11,07:34:53
39.9696583333333,116.300785,0,0,39824.3159490741,2009-01-11,07:34:58
39.9696833333333,116.300778333333,0,0,39824.3160069444,2009-01-11,07:35:03
39.9696983333333,116.300766666667,0,0,39824.3160648148,2009-01-11,07:35:08
39.969715,116.300766666667,0,0,39824.3161226852,2009-01-11,07:35:13
39.9697266666667,116.30077,0,0,39824.3161805556,2009-01-11,07:35:18
39.9697383333333,116.30078,0,0,39824.3162384259,2009-01-11,07:35:23
39.9697666666667,116.300845,0,0,39824.3162962963,2009-01-11,07:35:28
39.9698716666667,116.300893333333,0,0,39824.3163541667,2009-01-11,07:35:33
39.9700716666667,116.300958333333,0,0,39824.316412037,2009-01-11,07:35:38
39.9701516666667,116.301063333333,0,0,39824.3164699074,2009-01-11,07:35:43
39.9701966666667,116.301018333333,0,0,39824.3165277778,2009-01-11,07:35:48
39.970195,116.301008333333,0,0,39824.3165856482,2009-01-11,07:35:53
39.9701833333333,116.300978333333,0,0,39824.3166435185,2009-01-11,07:35:58
39.9701833333333,116.300978333333,0,0,39824.3166782407,2009-01-11,07:36:01
39.97018,116.300971666667,0,0,39824.3167013889,2009-01-11,07:36:03
39.9702233333333,116.301015,0,0,39824.3167592593,2009-01-11,07:36:08
39.9702316666667,116.300968333333,0,0,39824.3168171296,2009-01-11,07:36:13
39.9702216666667,116.300998333333,0,0,39824.316875,2009-01-11,07:36:18
39.9702333333333,116.301051666667,0,0,39824.3169328704,2009-01-11,07:36:23
39.9702416666667,116.301028333333,0,0,39824.3169907407,2009-01-11,07:36:28
39.9702333333333,116.300991666667,0,0,39824.3170486111,2009-01-11,07:36:33
39.9702666666667,116.300961666667,0,0,39824.3171064815,2009-01-11,07:36:38
39.970315,116.30095,0,0,39824.3171643519,2009-01-11,07:36:43
39.9703266666667,116.300983333333,0,0,39824.3172222222,2009-01-11,07:36:48
39.9703783333333,116.301011666667,0,0,39824.3172800926,2009-01-11,07:36:53
39.9703916666667,116.301028333333,0,0,39824.317337963,2009-01-11,07:36:58
39.970425,116.301083333333,0,0,39824.3173958333,2009-01-11,07:37:03
39.970425,116.301083333333,0,0,39824.3174305556,2009-01-11,07:37:06
39.970425,116.301081666667,0,0,39824.3174537037,2009-01-11,07:37:08
39.9704366666667,116.301053333333,0,0,39824.3175115741,2009-01-11,07:37:13
39.9704566666667,116.301008333333,0,0,39824.3175694444,2009-01-11,07:37:18
39.97046,116.300983333333,0,0,39824.3176273148,2009-01-11,07:37:23
39.9704366666667,116.300995,0,0,39824.3176851852,2009-01-11,07:37:28
39.97044,116.301005,0,0,39824.3177430556,2009-01-11,07:37:33
39.9704416666667,116.301008333333,0,0,39824.3178009259,2009-01-11,07:37:38
39.9704433333333,116.301015,0,0,39824.3178587963,2009-01-11,07:37:43
39.9704416666667,116.301013333333,0,0,39824.3179166667,2009-01-11,07:37:48
39.97044,116.301021666667,0,0,39824.317974537,2009-01-11,07:37:53
39.9704416666667,116.301028333333,0,0,39824.3180324074,2009-01-11,07:37:58
39.9704416666667,116.301028333333,0,0,39824.3180671296,2009-01-11,07:38:01
39.9704433333333,116.301033333333,0,0,39824.3180902778,2009-01-11,07:38:03
39.9704483333333,116.301045,0,0,39824.3181481481,2009-01-11,07:38:08
39.9704483333333,116.301048333333,0,0,39824.3182060185,2009-01-11,07:38:13
39.9704466666667,116.301046666667,0,0,39824.3182638889,2009-01-11,07:38:18
39.9704466666667,116.301046666667,0,0,39824.3183217593,2009-01-11,07:38:23
39.9704466666667,116.301046666667,0,0,39824.3183796296,2009-01-11,07:38:28
39.9704466666667,116.301046666667,0,0,39824.3184143519,2009-01-11,07:38:31
39.970445,116.30105,0,0,39824.3184375,2009-01-11,07:38:33
39.9704483333333,116.301106666667,0,0,39824.3184953704,2009-01-11,07:38:38
39.970445,116.301175,0,0,39824.3185532407,2009-01-11,07:38:43
39.9704283333333,116.301165,0,0,39824.3186111111,2009-01-11,07:38:48
39.970455,116.301176666667,0,0,39824.3186689815,2009-01-11,07:38:53
39.970455,116.30113,0,0,39824.3187268519,2009-01-11,07:38:58
39.9704716666667,116.301143333333,0,0,39824.3187847222,2009-01-11,07:39:03
39.97051,116.30114,0,0,39824.3188425926,2009-01-11,07:39:08
39.9705583333333,116.301103333333,0,0,39824.318900463,2009-01-11,07:39:13
39.9705366666667,116.301111666667,0,0,39824.3189583333,2009-01-11,07:39:18
39.9704033333333,116.301083333333,0,0,39824.3190162037,2009-01-11,07:39:23
39.9700383333333,116.30091,0,0,39824.3190740741,2009-01-11,07:39:28
39.9696733333333,116.300801666667,0,0,39824.3191319444,2009-01-11,07:39:33
39.9694916666667,116.300741666667,0,0,39824.3191898148,2009-01-11,07:39:38
39.9694916666667,116.300741666667,0,0,39824.319224537,2009-01-11,07:39:41
39.9694883333333,116.300736666667,0,0,39824.3192476852,2009-01-11,07:39:43
39.9695183333333,116.300723333333,0,0,39824.3193055556,2009-01-11,07:39:48
39.969535,116.300723333333,0,0,39824.3193634259,2009-01-11,07:39:53
39.9695383333333,116.300723333333,0,0,39824.3194212963,2009-01-11,07:39:58
39.9695383333333,116.300723333333,0,0,39824.3194560185,2009-01-11,07:40:01
39.9695433333333,116.300725,0,0,39824.3194791667,2009-01-11,07:40:03
39.96944,116.30073,0,0,39824.319537037,2009-01-11,07:40:08
39.9690783333333,116.300765,0,0,39824.3195949074,2009-01-11,07:40:13
39.9687383333333,116.300743333333,0,0,39824.3196527778,2009-01-11,07:40:18
39.9684266666667,116.300845,0,0,39824.3197106481,2009-01-11,07:40:23
39.96807,116.301018333333,0,0,39824.3197685185,2009-01-11,07:40:28
39.9676183333333,116.301025,0,0,39824.3198263889,2009-01-11,07:40:33
39.9671333333333,116.300943333333,0,0,39824.3198842593,2009-01-11,07:40:38
39.9666683333333,116.300885,0,0,39824.3199421296,2009-01-11,07:40:43
39.96628,116.300901666667,0,0,39824.32,2009-01-11,07:40:48
39.9659583333333,116.300953333333,0,0,39824.3200578704,2009-01-11,07:40:53
39.96576,116.30102,0,0,39824.3201157407,2009-01-11,07:40:58
39.96561,116.301025,0,0,39824.3201736111,2009-01-11,07:41:03
39.9654916666667,116.301053333333,0,0,39824.3202314815,2009-01-11,07:41:08
39.965415,116.301093333333,0,0,39824.3202893519,2009-01-11,07:41:13
39.965355,116.301098333333,0,0,39824.3203472222,2009-01-11,07:41:18
39.965355,116.301098333333,0,0,39824.3203819444,2009-01-11,07:41:21
39.9653483333333,116.30109,0,0,39824.3204050926,2009-01-11,07:41:23
39.9653166666667,116.301111666667,0,0,39824.320462963,2009-01-11,07:41:28
39.9653016666667,116.30112,0,0,39824.3205208333,2009-01-11,07:41:33
39.9652466666667,116.301125,0,0,39824.3205787037,2009-01-11,07:41:38
39.9652583333333,116.301125,0,0,39824.3206365741,2009-01-11,07:41:43
39.9652533333333,116.301006666667,0,0,39824.3206944444,2009-01-11,07:41:48
39.9652366666667,116.30109,0,0,39824.3207523148,2009-01-11,07:41:53
39.9652233333333,116.301105,0,0,39824.3208101852,2009-01-11,07:41:58
39.9652083333333,116.301101666667,0,0,39824.3208680556,2009-01-11,07:42:03
39.9651983333333,116.301106666667,0,0,39824.3209259259,2009-01-11,07:42:08
39.9652,116.301106666667,0,0,39824.3209837963,2009-01-11,07:42:13
39.9652083333333,116.301105,0,0,39824.3210416667,2009-01-11,07:42:18
39.96521,116.301103333333,0,0,39824.321099537,2009-01-11,07:42:23
39.96521,116.301105,0,0,39824.3211574074,2009-01-11,07:42:28
39.96521,116.301106666667,0,0,39824.3212152778,2009-01-11,07:42:33
39.965205,116.301098333333,0,0,39824.3212731481,2009-01-11,07:42:38
39.9652066666667,116.301096666667,0,0,39824.3213310185,2009-01-11,07:42:43
39.9652083333333,116.301096666667,0,0,39824.3213888889,2009-01-11,07:42:48
39.9652083333333,116.301096666667,0,0,39824.3214236111,2009-01-11,07:42:51
39.9652066666667,116.301105,0,0,39824.3214467593,2009-01-11,07:42:53
39.9651916666667,116.30111,0,0,39824.3215046296,2009-01-11,07:42:58
39.9651983333333,116.301033333333,0,0,39824.3215625,2009-01-11,07:43:03
39.9652066666667,116.301026666667,0,0,39824.3216203704,2009-01-11,07:43:08
39.9652066666667,116.301026666667,0,0,39824.3216550926,2009-01-11,07:43:11
39.9652116666667,116.301026666667,0,0,39824.3216782407,2009-01-11,07:43:13
39.9652233333333,116.301025,0,0,39824.3217361111,2009-01-11,07:43:18
39.9652083333333,116.30105,0,0,39824.3217939815,2009-01-11,07:43:23
39.965145,116.30112,0,0,39824.3218518518,2009-01-11,07:43:28
39.9651383333333,116.301096666667,0,0,39824.3219097222,2009-01-11,07:43:33
39.9651383333333,116.301096666667,0,0,39824.3219444444,2009-01-11,07:43:36
39.96513,116.301096666667,0,0,39824.3219675926,2009-01-11,07:43:38
39.9649316666667,116.301521666667,0,0,39824.322025463,2009-01-11,07:43:43
39.9648183333333,116.301358333333,0,0,39824.3220833333,2009-01-11,07:43:48
39.9647333333333,116.30128,0,0,39824.3221412037,2009-01-11,07:43:53
39.9646316666667,116.301258333333,0,0,39824.3221990741,2009-01-11,07:43:58
39.9645366666667,116.301256666667,0,0,39824.3222569444,2009-01-11,07:44:03
39.9643866666667,116.301235,0,0,39824.3223148148,2009-01-11,07:44:08
39.9641966666667,116.301315,0,0,39824.3223726852,2009-01-11,07:44:13
39.9640283333333,116.301305,0,0,39824.3224305556,2009-01-11,07:44:18
39.9638666666667,116.301336666667,0,0,39824.3224884259,2009-01-11,07:44:23
39.963655,116.301416666667,0,0,39824.3225462963,2009-01-11,07:44:28
39.96355,116.301436666667,0,0,39824.3226041667,2009-01-11,07:44:33
39.9633966666667,116.30151,0,0,39824.322662037,2009-01-11,07:44:38
39.9631633333333,116.301611666667,0,0,39824.3227199074,2009-01-11,07:44:43
39.9629733333333,116.301673333333,0,0,39824.3227777778,2009-01-11,07:44:48
39.9629216666667,116.301686666667,0,0,39824.3228356481,2009-01-11,07:44:53
39.9628983333333,116.301691666667,0,0,39824.3228935185,2009-01-11,07:44:58
39.9628983333333,116.301691666667,0,0,39824.3229282407,2009-01-11,07:45:01
39.962895,116.301693333333,0,0,39824.3229513889,2009-01-11,07:45:03
39.96284,116.301716666667,0,0,39824.3230092593,2009-01-11,07:45:08
39.962775,116.301745,0,0,39824.3230671296,2009-01-11,07:45:13
39.9627166666667,116.301766666667,0,0,39824.323125,2009-01-11,07:45:18
39.96263,116.301813333333,0,0,39824.3231828704,2009-01-11,07:45:23
39.9625266666667,116.301843333333,0,0,39824.3232407407,2009-01-11,07:45:28
39.96249,116.301861666667,0,0,39824.3232986111,2009-01-11,07:45:33
39.96246,116.301868333333,0,0,39824.3233564815,2009-01-11,07:45:38
39.9624483333333,116.301865,0,0,39824.3234143518,2009-01-11,07:45:43
39.9624383333333,116.30187,0,0,39824.3234722222,2009-01-11,07:45:48
39.9624383333333,116.30187,0,0,39824.3235069444,2009-01-11,07:45:51
39.96243,116.301873333333,0,0,39824.3235300926,2009-01-11,07:45:53
39.96239,116.3019,0,0,39824.323587963,2009-01-11,07:45:58
39.962335,116.301886666667,0,0,39824.3236458333,2009-01-11,07:46:03
39.96222,116.301813333333,0,0,39824.3237037037,2009-01-11,07:46:08
39.9620383333333,116.301848333333,0,0,39824.3237615741,2009-01-11,07:46:13
39.9618116666667,116.301855,0,0,39824.3238194444,2009-01-11,07:46:18
39.9615216666667,116.301745,0,0,39824.3238773148,2009-01-11,07:46:23
39.9609833333333,116.301795,0,0,39824.3239351852,2009-01-11,07:46:28
39.9603716666667,116.301873333333,0,0,39824.3239930556,2009-01-11,07:46:33
39.9596616666667,116.301923333333,0,0,39824.3240509259,2009-01-11,07:46:38
39.9590866666667,116.302281666667,0,0,39824.3241087963,2009-01-11,07:46:43
39.958575,116.302838333333,0,0,39824.3241666667,2009-01-11,07:46:48
39.9582266666667,116.303448333333,0,0,39824.324224537,2009-01-11,07:46:53
39.9579183333333,116.303598333333,0,0,39824.3242824074,2009-01-11,07:46:58
39.9574916666667,116.30375,0,0,39824.3243402778,2009-01-11,07:47:03
39.9571183333333,116.304183333333,0,0,39824.3243981482,2009-01-11,07:47:08
39.95675,116.303941666667,0,0,39824.3244560185,2009-01-11,07:47:13
39.9563516666667,116.3034,0,0,39824.3245138889,2009-01-11,07:47:18
39.9561116666667,116.303341666667,0,0,39824.3245717593,2009-01-11,07:47:23
39.9559683333333,116.303321666667,0,0,39824.3246296296,2009-01-11,07:47:28
39.9559233333333,116.303285,0,0,39824.3246875,2009-01-11,07:47:33
39.9558733333333,116.303275,0,0,39824.3247453704,2009-01-11,07:47:38
39.9558183333333,116.303238333333,0,0,39824.3248032407,2009-01-11,07:47:43
39.95581,116.303085,0,0,39824.3248611111,2009-01-11,07:47:48
39.955795,116.302965,0,0,39824.3249189815,2009-01-11,07:47:53
39.9557633333333,116.30304,0,0,39824.3249768519,2009-01-11,07:47:58
39.9557,116.303186666667,0,0,39824.3250347222,2009-01-11,07:48:03
39.9556616666667,116.30337,0,0,39824.3250925926,2009-01-11,07:48:08
39.9556616666667,116.303448333333,0,0,39824.325150463,2009-01-11,07:48:13
39.9556866666667,116.3034,0,0,39824.3252083333,2009-01-11,07:48:18
39.9557316666667,116.303455,0,0,39824.3252662037,2009-01-11,07:48:23
39.95566,116.303625,0,0,39824.3253240741,2009-01-11,07:48:28
39.9556633333333,116.303965,0,0,39824.3253819444,2009-01-11,07:48:33
39.9556366666667,116.304393333333,0,0,39824.3254398148,2009-01-11,07:48:38
39.9556116666667,116.304865,0,0,39824.3254976852,2009-01-11,07:48:43
39.9555883333333,116.305203333333,0,0,39824.3255555556,2009-01-11,07:48:48
39.95557,116.305633333333,0,0,39824.3256134259,2009-01-11,07:48:53
39.9555,116.306125,0,0,39824.3256712963,2009-01-11,07:48:58
39.9555016666667,116.306713333333,0,0,39824.3257291667,2009-01-11,07:49:03
39.9554816666667,116.3074,0,0,39824.325787037,2009-01-11,07:49:08
39.9553783333333,116.308051666667,0,0,39824.3258449074,2009-01-11,07:49:13
39.9553383333333,116.308683333333,0,0,39824.3259027778,2009-01-11,07:49:18
39.9552533333333,116.309285,0,0,39824.3259606481,2009-01-11,07:49:23
39.9551616666667,116.309813333333,0,0,39824.3260185185,2009-01-11,07:49:28
39.9551266666667,116.310291666667,0,0,39824.3260763889,2009-01-11,07:49:33
39.9551433333333,116.310655,0,0,39824.3261342593,2009-01-11,07:49:38
39.9553166666667,116.31093,0,0,39824.3261921296,2009-01-11,07:49:43
39.9551183333333,116.310958333333,0,0,39824.32625,2009-01-11,07:49:48
39.9547966666667,116.310961666667,0,0,39824.3263078704,2009-01-11,07:49:53
39.954485,116.310961666667,0,0,39824.3263657407,2009-01-11,07:49:58
39.9541933333333,116.310975,0,0,39824.3264236111,2009-01-11,07:50:03
39.9538883333333,116.310988333333,0,0,39824.3264814815,2009-01-11,07:50:08
39.9536366666667,116.310996666667,0,0,39824.3265393519,2009-01-11,07:50:13
39.9533566666667,116.311075,0,0,39824.3265972222,2009-01-11,07:50:18
39.953155,116.311078333333,0,0,39824.3266550926,2009-01-11,07:50:23
39.952955,116.311055,0,0,39824.326712963,2009-01-11,07:50:28
39.95276,116.311153333333,0,0,39824.3267708333,2009-01-11,07:50:33
39.9526233333333,116.311141666667,0,0,39824.3268287037,2009-01-11,07:50:38
39.9524816666667,116.311136666667,0,0,39824.3268865741,2009-01-11,07:50:43
39.9523366666667,116.311131666667,0,0,39824.3269444444,2009-01-11,07:50:48
39.9521083333333,116.311058333333,0,0,39824.3270023148,2009-01-11,07:50:53
39.9518416666667,116.310991666667,0,0,39824.3270601852,2009-01-11,07:50:58
39.951685,116.310953333333,0,0,39824.3271180556,2009-01-11,07:51:03
39.9515783333333,116.310941666667,0,0,39824.3271759259,2009-01-11,07:51:08
39.95145,116.310906666667,0,0,39824.3272337963,2009-01-11,07:51:13
39.951275,116.310873333333,0,0,39824.3272916667,2009-01-11,07:51:18
39.951155,116.310815,0,0,39824.327349537,2009-01-11,07:51:23
39.9510933333333,116.310816666667,0,0,39824.3274074074,2009-01-11,07:51:28
39.9509783333333,116.310826666667,0,0,39824.3274652778,2009-01-11,07:51:33
39.9508766666667,116.310808333333,0,0,39824.3275231481,2009-01-11,07:51:38
39.9507483333333,116.31082,0,0,39824.3275810185,2009-01-11,07:51:43
39.95064,116.310871666667,0,0,39824.3276388889,2009-01-11,07:51:48
39.9506266666667,116.310895,0,0,39824.3276967593,2009-01-11,07:51:53
39.950595,116.3109,0,0,39824.3277546296,2009-01-11,07:51:58
39.9504833333333,116.31083,0,0,39824.3278125,2009-01-11,07:52:03
39.9504216666667,116.310856666667,0,0,39824.3278703704,2009-01-11,07:52:08
39.9504216666667,116.310856666667,0,0,39824.3279050926,2009-01-11,07:52:11
39.9504233333333,116.310858333333,0,0,39824.3279282407,2009-01-11,07:52:13
39.9504283333333,116.310831666667,0,0,39824.3279861111,2009-01-11,07:52:18
39.9504433333333,116.310853333333,0,0,39824.3280439815,2009-01-11,07:52:23
39.9504466666667,116.310851666667,0,0,39824.3281018519,2009-01-11,07:52:28
39.9504466666667,116.310851666667,0,0,39824.3281365741,2009-01-11,07:52:31
39.9504483333333,116.310851666667,0,0,39824.3281597222,2009-01-11,07:52:33
39.9504033333333,116.31095,0,0,39824.3282175926,2009-01-11,07:52:38
39.9503966666667,116.310953333333,0,0,39824.328275463,2009-01-11,07:52:43
39.95039,116.310956666667,0,0,39824.3283333333,2009-01-11,07:52:48
39.95039,116.310956666667,0,0,39824.3283680556,2009-01-11,07:52:51
39.9503833333333,116.310958333333,0,0,39824.3283912037,2009-01-11,07:52:53
39.95033,116.310961666667,0,0,39824.3284490741,2009-01-11,07:52:58
39.9502833333333,116.310973333333,0,0,39824.3285069444,2009-01-11,07:53:03
39.95027,116.31106,0,0,39824.3285648148,2009-01-11,07:53:08
39.9502183333333,116.311063333333,0,0,39824.3286226852,2009-01-11,07:53:13
39.9501283333333,116.311266666667,0,0,39824.3286805556,2009-01-11,07:53:18
39.9502016666667,116.311285,0,0,39824.3287384259,2009-01-11,07:53:23
39.9502633333333,116.311366666667,0,0,39824.3287962963,2009-01-11,07:53:28
39.95027,116.31149,0,0,39824.3288541667,2009-01-11,07:53:33
39.9503016666667,116.311593333333,0,0,39824.328912037,2009-01-11,07:53:38
39.9503016666667,116.311716666667,0,0,39824.3289699074,2009-01-11,07:53:43
39.9503166666667,116.311865,0,0,39824.3290277778,2009-01-11,07:53:48
39.9503333333333,116.312006666667,0,0,39824.3290856481,2009-01-11,07:53:53
39.95026,116.312058333333,0,0,39824.3291435185,2009-01-11,07:53:58
39.9501566666667,116.312045,0,0,39824.3292013889,2009-01-11,07:54:03
39.9501033333333,116.312031666667,0,0,39824.3292592593,2009-01-11,07:54:08
39.9500133333333,116.312011666667,0,0,39824.3293171296,2009-01-11,07:54:13
39.9499333333333,116.312036666667,0,0,39824.329375,2009-01-11,07:54:18
39.9498316666667,116.311983333333,0,0,39824.3294328704,2009-01-11,07:54:23
39.94972,116.312005,0,0,39824.3294907407,2009-01-11,07:54:28
39.9497133333333,116.312045,0,0,39824.3295486111,2009-01-11,07:54:33
39.9497183333333,116.312115,0,0,39824.3296064815,2009-01-11,07:54:38
39.949735,116.312191666667,0,0,39824.3296643518,2009-01-11,07:54:43
39.9497616666667,116.312258333333,0,0,39824.3297222222,2009-01-11,07:54:48
39.949805,116.312313333333,0,0,39824.3297800926,2009-01-11,07:54:53
39.94988,116.312378333333,0,0,39824.329837963,2009-01-11,07:54:58
39.9499233333333,116.312436666667,0,0,39824.3298958333,2009-01-11,07:55:03
39.95001,116.312643333333,0,0,39824.3299537037,2009-01-11,07:55:08
39.95008,116.312981666667,0,0,39824.3300115741,2009-01-11,07:55:13
39.9497916666667,116.31244,0,0,39824.3304166667,2009-01-11,07:55:48
39.949745,116.312406666667,0,0,39824.330474537,2009-01-11,07:55:53
39.94974,116.312348333333,0,0,39824.3305324074,2009-01-11,07:55:58
39.9496366666667,116.312208333333,0,0,39824.3305902778,2009-01-11,07:56:03
39.9496483333333,116.312375,0,0,39824.3306481481,2009-01-11,07:56:08
39.9495566666667,116.312203333333,0,0,39824.3307060185,2009-01-11,07:56:13
39.9494533333333,116.311985,0,0,39824.3307638889,2009-01-11,07:56:18
39.9492333333333,116.31136,0,0,39824.3308217593,2009-01-11,07:56:23
39.9490083333333,116.3107,0,0,39824.3308796296,2009-01-11,07:56:28
39.948765,116.31006,0,0,39824.3309375,2009-01-11,07:56:33
39.9485783333333,116.309556666667,0,0,39824.3309953704,2009-01-11,07:56:38
39.9484216666667,116.309208333333,0,0,39824.3310532407,2009-01-11,07:56:43
39.9482916666667,116.308898333333,0,0,39824.3311111111,2009-01-11,07:56:48
39.94821,116.30876,0,0,39824.3311689815,2009-01-11,07:56:53
39.948325,116.309121666667,0,0,39824.3312268518,2009-01-11,07:56:58
39.94836,116.309145,0,0,39824.3312847222,2009-01-11,07:57:03
39.9483066666667,116.308891666667,0,0,39824.3313425926,2009-01-11,07:57:08
39.9482416666667,116.308661666667,0,0,39824.331400463,2009-01-11,07:57:13
39.9482533333333,116.30872,0,0,39824.3314583333,2009-01-11,07:57:18
39.9482633333333,116.308791666667,0,0,39824.3315162037,2009-01-11,07:57:23
39.9482166666667,116.308678333333,0,0,39824.3315740741,2009-01-11,07:57:28
39.94816,116.308438333333,0,0,39824.3316319444,2009-01-11,07:57:33
39.9481166666667,116.308361666667,0,0,39824.3316898148,2009-01-11,07:57:38
39.9481216666667,116.308373333333,0,0,39824.3317476852,2009-01-11,07:57:43
39.948125,116.308406666667,0,0,39824.3318055556,2009-01-11,07:57:48
39.9482833333333,116.30882,0,0,39824.3318634259,2009-01-11,07:57:53
39.9483716666667,116.30906,0,0,39824.3319212963,2009-01-11,07:57:58
39.9484383333333,116.309205,0,0,39824.3319791667,2009-01-11,07:58:03
39.9485283333333,116.309546666667,0,0,39824.332037037,2009-01-11,07:58:08
39.94859,116.309706666667,0,0,39824.3320949074,2009-01-11,07:58:13
39.948665,116.309883333333,0,0,39824.3321527778,2009-01-11,07:58:18
39.948685,116.310003333333,0,0,39824.3322106482,2009-01-11,07:58:23
39.9487016666667,116.310015,0,0,39824.3322685185,2009-01-11,07:58:28
39.94871,116.30996,0,0,39824.3323263889,2009-01-11,07:58:33
39.94872,116.30997,0,0,39824.3323842593,2009-01-11,07:58:38
39.948725,116.310011666667,0,0,39824.3324421296,2009-01-11,07:58:43
39.9487133333333,116.309965,0,0,39824.3325,2009-01-11,07:58:48
39.9487316666667,116.31003,0,0,39824.3325578704,2009-01-11,07:58:53
39.9487366666667,116.310013333333,0,0,39824.3326157407,2009-01-11,07:58:58
39.9488316666667,116.310096666667,0,0,39824.3326736111,2009-01-11,07:59:03
39.9488766666667,116.31012,0,0,39824.3327314815,2009-01-11,07:59:08
39.948895,116.310165,0,0,39824.3327893519,2009-01-11,07:59:13
39.948895,116.310165,0,0,39824.3328240741,2009-01-11,07:59:16
39.9488983333333,116.310165,0,0,39824.3328472222,2009-01-11,07:59:18
39.9488816666667,116.310196666667,0,0,39824.3329050926,2009-01-11,07:59:23
39.94887,116.310238333333,0,0,39824.332962963,2009-01-11,07:59:28
39.9488616666667,116.31025,0,0,39824.3330208333,2009-01-11,07:59:33
39.9488366666667,116.310286666667,0,0,39824.3330787037,2009-01-11,07:59:38
39.9488383333333,116.310306666667,0,0,39824.3331365741,2009-01-11,07:59:43
39.9488316666667,116.31034,0,0,39824.3331944444,2009-01-11,07:59:48
39.9488133333333,116.310366666667,0,0,39824.3332523148,2009-01-11,07:59:53
39.948735,116.310526666667,0,0,39824.3333101852,2009-01-11,07:59:58
39.9488333333333,116.310576666667,0,0,39824.3333680556,2009-01-11,08:00:03
39.94895,116.311128333333,0,0,39824.3334259259,2009-01-11,08:00:08
39.9490733333333,116.311125,0,0,39824.3334837963,2009-01-11,08:00:13
39.94915,116.311255,0,0,39824.3335416667,2009-01-11,08:00:18
39.94916,116.311273333333,0,0,39824.333599537,2009-01-11,08:00:23
39.9491716666667,116.311296666667,0,0,39824.3336574074,2009-01-11,08:00:28
39.9492016666667,116.311301666667,0,0,39824.3337152778,2009-01-11,08:00:33
39.9492233333333,116.311295,0,0,39824.3337731481,2009-01-11,08:00:38
39.9492183333333,116.311315,0,0,39824.3338310185,2009-01-11,08:00:43
39.9492433333333,116.31132,0,0,39824.3338888889,2009-01-11,08:00:48
39.94924,116.311326666667,0,0,39824.3339467593,2009-01-11,08:00:53
39.9492416666667,116.311323333333,0,0,39824.3340046296,2009-01-11,08:00:58
39.9492416666667,116.311323333333,0,0,39824.3340393519,2009-01-11,08:01:01
39.94924,116.311326666667,0,0,39824.3340625,2009-01-11,08:01:03
39.9492266666667,116.311356666667,0,0,39824.3341203704,2009-01-11,08:01:08
39.9492033333333,116.311396666667,0,0,39824.3341782407,2009-01-11,08:01:13
39.9491933333333,116.311406666667,0,0,39824.3342361111,2009-01-11,08:01:18
39.9491933333333,116.311406666667,0,0,39824.3342708333,2009-01-11,08:01:21
39.9491866666667,116.31141,0,0,39824.3342939815,2009-01-11,08:01:23
39.9491933333333,116.31146,0,0,39824.3343518519,2009-01-11,08:01:28
39.9491916666667,116.311475,0,0,39824.3344097222,2009-01-11,08:01:33
39.9492016666667,116.31155,0,0,39824.3344675926,2009-01-11,08:01:38
39.9492266666667,116.311596666667,0,0,39824.334525463,2009-01-11,08:01:43
39.94926,116.311606666667,0,0,39824.3345833333,2009-01-11,08:01:48
39.94926,116.311606666667,0,0,39824.3346180556,2009-01-11,08:01:51
39.9492583333333,116.31161,0,0,39824.3346412037,2009-01-11,08:01:53
39.949275,116.311643333333,0,0,39824.3346990741,2009-01-11,08:01:58
39.9494783333333,116.31179,0,0,39824.3394444444,2009-01-11,08:08:48
39.9495166666667,116.311945,0,0,39824.3395023148,2009-01-11,08:08:53
39.9495633333333,116.312058333333,0,0,39824.3395601852,2009-01-11,08:08:58
39.9495666666667,116.31205,0,0,39824.3396180556,2009-01-11,08:09:03
39.9495666666667,116.312048333333,0,0,39824.3396759259,2009-01-11,08:09:08
39.9495666666667,116.312048333333,0,0,39824.3397106482,2009-01-11,08:09:11
39.9495683333333,116.312043333333,0,0,39824.3397337963,2009-01-11,08:09:13
39.94956,116.31202,0,0,39824.3397916667,2009-01-11,08:09:18
39.9495283333333,116.311988333333,0,0,39824.339849537,2009-01-11,08:09:23
39.9495283333333,116.311988333333,0,0,39824.3398842593,2009-01-11,08:09:26
39.9495316666667,116.311983333333,0,0,39824.3399074074,2009-01-11,08:09:28
39.9495216666667,116.311971666667,0,0,39824.3399652778,2009-01-11,08:09:33
39.949475,116.311948333333,0,0,39824.3400231482,2009-01-11,08:09:38
39.9494783333333,116.311906666667,0,0,39824.3400810185,2009-01-11,08:09:43
39.949485,116.311851666667,0,0,39824.3401388889,2009-01-11,08:09:48
39.94947,116.311766666667,0,0,39824.3401967593,2009-01-11,08:09:53
39.9494783333333,116.311713333333,0,0,39824.3402546296,2009-01-11,08:09:58
39.9494816666667,116.311675,0,0,39824.3403125,2009-01-11,08:10:03
39.9494383333333,116.311608333333,0,0,39824.3403703704,2009-01-11,08:10:08
39.9494283333333,116.311613333333,0,0,39824.3404282407,2009-01-11,08:10:13
39.94937,116.311568333333,0,0,39824.3404861111,2009-01-11,08:10:18
39.949305,116.31147,0,0,39824.3405439815,2009-01-11,08:10:23
39.9492983333333,116.311403333333,0,0,39824.3406018519,2009-01-11,08:10:28
39.9493166666667,116.311428333333,0,0,39824.3406597222,2009-01-11,08:10:33
39.9493166666667,116.311413333333,0,0,39824.3407175926,2009-01-11,08:10:38
39.9493066666667,116.311401666667,0,0,39824.340775463,2009-01-11,08:10:43
39.9493233333333,116.311465,0,0,39824.3408333333,2009-01-11,08:10:48
39.9493466666667,116.311536666667,0,0,39824.3408912037,2009-01-11,08:10:53
39.9493816666667,116.311523333333,0,0,39824.3409490741,2009-01-11,08:10:58
39.949395,116.3115,0,0,39824.3410069444,2009-01-11,08:11:03
39.94941,116.311421666667,0,0,39824.3410648148,2009-01-11,08:11:08
39.94941,116.311421666667,0,0,39824.341099537,2009-01-11,08:11:11
39.9494033333333,116.311413333333,0,0,39824.3411226852,2009-01-11,08:11:13
39.9493966666667,116.311465,0,0,39824.3411805556,2009-01-11,08:11:18
39.94938,116.311556666667,0,0,39824.3412384259,2009-01-11,08:11:23
39.9493783333333,116.311601666667,0,0,39824.3412962963,2009-01-11,08:11:28
39.9493783333333,116.311601666667,0,0,39824.3413310185,2009-01-11,08:11:31
39.949375,116.311608333333,0,0,39824.3413541667,2009-01-11,08:11:33
39.9494016666667,116.311728333333,0,0,39824.341412037,2009-01-11,08:11:38
39.94943,116.311815,0,0,39824.3414699074,2009-01-11,08:11:43
39.949515,116.311905,0,0,39824.3415277778,2009-01-11,08:11:48
39.9496416666667,116.311973333333,0,0,39824.3415856481,2009-01-11,08:11:53
39.9497416666667,116.312093333333,0,0,39824.3416435185,2009-01-11,08:11:58
39.94981,116.312101666667,0,0,39824.3417013889,2009-01-11,08:12:03
39.9498283333333,116.312135,0,0,39824.3417592593,2009-01-11,08:12:08
39.9498133333333,116.312256666667,0,0,39824.3418171296,2009-01-11,08:12:13
39.9497616666667,116.312435,0,0,39824.341875,2009-01-11,08:12:18
39.94971,116.312561666667,0,0,39824.3419328704,2009-01-11,08:12:23
39.9496366666667,116.31267,0,0,39824.3419907407,2009-01-11,08:12:28
39.9495916666667,116.31274,0,0,39824.3420486111,2009-01-11,08:12:33
39.949575,116.312695,0,0,39824.3421064815,2009-01-11,08:12:38
39.9495933333333,116.312638333333,0,0,39824.3421643519,2009-01-11,08:12:43
39.9496366666667,116.312536666667,0,0,39824.3422222222,2009-01-11,08:12:48
39.9496733333333,116.312488333333,0,0,39824.3422800926,2009-01-11,08:12:53
39.9496783333333,116.312485,0,0,39824.342337963,2009-01-11,08:12:58
39.9496783333333,116.312485,0,0,39824.3423726852,2009-01-11,08:13:01
39.949685,116.312485,0,0,39824.3423958333,2009-01-11,08:13:03
39.9497066666667,116.312485,0,0,39824.3424537037,2009-01-11,08:13:08
39.9497166666667,116.31251,0,0,39824.3425115741,2009-01-11,08:13:13
39.9497283333333,116.312503333333,0,0,39824.3425694444,2009-01-11,08:13:18
39.9497533333333,116.312488333333,0,0,39824.3426273148,2009-01-11,08:13:23
39.9497733333333,116.312486666667,0,0,39824.3426851852,2009-01-11,08:13:28
39.9497566666667,116.312508333333,0,0,39824.3427430556,2009-01-11,08:13:33
39.9497316666667,116.312473333333,0,0,39824.3428009259,2009-01-11,08:13:38
39.949705,116.312401666667,0,0,39824.3428587963,2009-01-11,08:13:43
39.9497216666667,116.312355,0,0,39824.3429166667,2009-01-11,08:13:48
39.949705,116.312406666667,0,0,39824.342974537,2009-01-11,08:13:53
39.9496783333333,116.312423333333,0,0,39824.3430324074,2009-01-11,08:13:58
39.9496766666667,116.312451666667,0,0,39824.3430902778,2009-01-11,08:14:03
39.9496766666667,116.31246,0,0,39824.3431481481,2009-01-11,08:14:08
39.9496766666667,116.31246,0,0,39824.3431828704,2009-01-11,08:14:11
39.94968,116.312453333333,0,0,39824.3432060185,2009-01-11,08:14:13
39.9496883333333,116.312388333333,0,0,39824.3432638889,2009-01-11,08:14:18
39.94971,116.312341666667,0,0,39824.3433217593,2009-01-11,08:14:23
39.9497266666667,116.312328333333,0,0,39824.3433796296,2009-01-11,08:14:28
39.9497266666667,116.312328333333,0,0,39824.3434143519,2009-01-11,08:14:31
39.9497283333333,116.312325,0,0,39824.3434375,2009-01-11,08:14:33
39.9497766666667,116.312688333333,0,0,39824.343900463,2009-01-11,08:15:13
39.9498433333333,116.312678333333,0,0,39824.3439583333,2009-01-11,08:15:18
39.9497916666667,116.312736666667,0,0,39824.3440162037,2009-01-11,08:15:23
39.9497916666667,116.312736666667,0,0,39824.3440509259,2009-01-11,08:15:26
39.9497933333333,116.312743333333,0,0,39824.3440740741,2009-01-11,08:15:28
39.9498183333333,116.312771666667,0,0,39824.3441319444,2009-01-11,08:15:33
39.9498033333333,116.312826666667,0,0,39824.3441898148,2009-01-11,08:15:38
39.9497983333333,116.312868333333,0,0,39824.3442476852,2009-01-11,08:15:43
39.9498133333333,116.31295,0,0,39824.3443055556,2009-01-11,08:15:48
39.9498816666667,116.31305,0,0,39824.3443634259,2009-01-11,08:15:53
39.9498833333333,116.313146666667,0,0,39824.3444212963,2009-01-11,08:15:58
39.9498266666667,116.31337,0,0,39824.3444791667,2009-01-11,08:16:03
39.949845,116.313446666667,0,0,39824.344537037,2009-01-11,08:16:08
39.9498433333333,116.313535,0,0,39824.3445949074,2009-01-11,08:16:13
39.94989,116.313633333333,0,0,39824.3446527778,2009-01-11,08:16:18
39.95011,116.313778333333,0,0,39824.3447106481,2009-01-11,08:16:23
39.9502216666667,116.313831666667,0,0,39824.3447685185,2009-01-11,08:16:28
39.9503183333333,116.313866666667,0,0,39824.3448263889,2009-01-11,08:16:33
39.9503583333333,116.313961666667,0,0,39824.3448842593,2009-01-11,08:16:38
39.9503183333333,116.31402,0,0,39824.3449421296,2009-01-11,08:16:43
39.950185,116.314066666667,0,0,39824.345,2009-01-11,08:16:48
39.9500866666667,116.31414,0,0,39824.3450578704,2009-01-11,08:16:53
39.950075,116.314236666667,0,0,39824.3451157407,2009-01-11,08:16:58
39.950025,116.314281666667,0,0,39824.3451736111,2009-01-11,08:17:03
39.9499633333333,116.31433,0,0,39824.3452314815,2009-01-11,08:17:08
39.94994,116.314413333333,0,0,39824.3452893518,2009-01-11,08:17:13
39.949875,116.314448333333,0,0,39824.3453472222,2009-01-11,08:17:18
39.9498633333333,116.314423333333,0,0,39824.3454050926,2009-01-11,08:17:23
39.9498516666667,116.314366666667,0,0,39824.345462963,2009-01-11,08:17:28
39.9498283333333,116.314306666667,0,0,39824.3455208333,2009-01-11,08:17:33
39.9497433333333,116.314346666667,0,0,39824.3455787037,2009-01-11,08:17:38
39.949645,116.314395,0,0,39824.3456365741,2009-01-11,08:17:43
39.9494916666667,116.31452,0,0,39824.3456944444,2009-01-11,08:17:48
39.94935,116.314698333333,0,0,39824.3457523148,2009-01-11,08:17:53
39.9492433333333,116.314856666667,0,0,39824.3458101852,2009-01-11,08:17:58
39.9491933333333,116.314971666667,0,0,39824.3458680556,2009-01-11,08:18:03
39.9490933333333,116.315118333333,0,0,39824.3459259259,2009-01-11,08:18:08
39.949065,116.315216666667,0,0,39824.3459837963,2009-01-11,08:18:13
39.94915,116.31526,0,0,39824.3460416667,2009-01-11,08:18:18
39.94919,116.315313333333,0,0,39824.346099537,2009-01-11,08:18:23
39.9492,116.315408333333,0,0,39824.3461574074,2009-01-11,08:18:28
39.9492216666667,116.315503333333,0,0,39824.3462152778,2009-01-11,08:18:33
39.9492416666667,116.315601666667,0,0,39824.3462731481,2009-01-11,08:18:38
39.9492283333333,116.315675,0,0,39824.3463310185,2009-01-11,08:18:43
39.94921,116.315766666667,0,0,39824.3463888889,2009-01-11,08:18:48
39.94917,116.315831666667,0,0,39824.3464467593,2009-01-11,08:18:53
39.949155,116.315906666667,0,0,39824.3465046296,2009-01-11,08:18:58
39.9491116666667,116.31594,0,0,39824.3465625,2009-01-11,08:19:03
39.94903,116.315951666667,0,0,39824.3466203704,2009-01-11,08:19:08
39.94898,116.315968333333,0,0,39824.3466782407,2009-01-11,08:19:13
39.9489033333333,116.315963333333,0,0,39824.3467361111,2009-01-11,08:19:18
39.9488433333333,116.31596,0,0,39824.3467939815,2009-01-11,08:19:23
39.9488016666667,116.315948333333,0,0,39824.3468518518,2009-01-11,08:19:28
39.9487783333333,116.315925,0,0,39824.3469097222,2009-01-11,08:19:33
39.9487366666667,116.315925,0,0,39824.3469675926,2009-01-11,08:19:38
39.9486733333333,116.315951666667,0,0,39824.347025463,2009-01-11,08:19:43
39.9486083333333,116.315958333333,0,0,39824.3470833333,2009-01-11,08:19:48
39.9484966666667,116.316011666667,0,0,39824.3471412037,2009-01-11,08:19:53
39.9485033333333,116.316026666667,0,0,39824.3471990741,2009-01-11,08:19:58
39.9485066666667,116.31602,0,0,39824.3472569444,2009-01-11,08:20:03
39.9485066666667,116.31602,0,0,39824.3472916667,2009-01-11,08:20:06
39.9485083333333,116.316018333333,0,0,39824.3473148148,2009-01-11,08:20:08
39.9484833333333,116.31615,0,0,39824.3473726852,2009-01-11,08:20:13
39.9485183333333,116.316313333333,0,0,39824.3474305556,2009-01-11,08:20:18
39.94843,116.316498333333,0,0,39824.3474884259,2009-01-11,08:20:23
39.9483933333333,116.316596666667,0,0,39824.3475462963,2009-01-11,08:20:28
39.948345,116.316725,0,0,39824.3476041667,2009-01-11,08:20:33
39.9483566666667,116.316821666667,0,0,39824.347662037,2009-01-11,08:20:38
39.948325,116.316906666667,0,0,39824.3477199074,2009-01-11,08:20:43
39.9483883333333,116.317013333333,0,0,39824.3477777778,2009-01-11,08:20:48
39.9483416666667,116.317153333333,0,0,39824.3478356482,2009-01-11,08:20:53
39.948265,116.31724,0,0,39824.3478935185,2009-01-11,08:20:58
39.94827,116.317348333333,0,0,39824.3479513889,2009-01-11,08:21:03
39.9482166666667,116.31744,0,0,39824.3480092593,2009-01-11,08:21:08
39.9481466666667,116.31753,0,0,39824.3480671296,2009-01-11,08:21:13
39.948105,116.317566666667,0,0,39824.348125,2009-01-11,08:21:18
39.948065,116.317616666667,0,0,39824.3481828704,2009-01-11,08:21:23
39.948045,116.317675,0,0,39824.3482407407,2009-01-11,08:21:28
39.9480166666667,116.317723333333,0,0,39824.3482986111,2009-01-11,08:21:33
39.9479283333333,116.317778333333,0,0,39824.3483564815,2009-01-11,08:21:38
39.9478916666667,116.317846666667,0,0,39824.3484143519,2009-01-11,08:21:43
39.9479033333333,116.317855,0,0,39824.3484722222,2009-01-11,08:21:48
39.9479033333333,116.317855,0,0,39824.3485069444,2009-01-11,08:21:51
39.9478983333333,116.317846666667,0,0,39824.3485300926,2009-01-11,08:21:53
39.94786,116.31785,0,0,39824.348587963,2009-01-11,08:21:58
39.94781,116.317861666667,0,0,39824.3486458333,2009-01-11,08:22:03
39.9477833333333,116.317863333333,0,0,39824.3487037037,2009-01-11,08:22:08
39.9477333333333,116.317871666667,0,0,39824.3487615741,2009-01-11,08:22:13
39.94768,116.317858333333,0,0,39824.3488194444,2009-01-11,08:22:18
39.9475983333333,116.317865,0,0,39824.3488773148,2009-01-11,08:22:23
39.9475233333333,116.317853333333,0,0,39824.3489351852,2009-01-11,08:22:28
39.9474716666667,116.317821666667,0,0,39824.3489930556,2009-01-11,08:22:33
39.9473883333333,116.31795,0,0,39824.3490509259,2009-01-11,08:22:38
39.94733,116.317945,0,0,39824.3491087963,2009-01-11,08:22:43
39.9472683333333,116.318003333333,0,0,39824.3491666667,2009-01-11,08:22:48
39.9472433333333,116.318036666667,0,0,39824.349224537,2009-01-11,08:22:53
39.9472133333333,116.318058333333,0,0,39824.3492824074,2009-01-11,08:22:58
39.9471466666667,116.318058333333,0,0,39824.3493402778,2009-01-11,08:23:03
39.9470783333333,116.318055,0,0,39824.3493981481,2009-01-11,08:23:08
39.9470166666667,116.318016666667,0,0,39824.3494560185,2009-01-11,08:23:13
39.9469533333333,116.317968333333,0,0,39824.3495138889,2009-01-11,08:23:18
39.9468783333333,116.317965,0,0,39824.3495717593,2009-01-11,08:23:23
39.94679,116.317975,0,0,39824.3496296296,2009-01-11,08:23:28
39.9467116666667,116.317946666667,0,0,39824.3496875,2009-01-11,08:23:33
39.946645,116.31802,0,0,39824.3497453704,2009-01-11,08:23:38
39.9466166666667,116.318041666667,0,0,39824.3498032407,2009-01-11,08:23:43
39.9465733333333,116.318073333333,0,0,39824.3498611111,2009-01-11,08:23:48
39.9464816666667,116.318095,0,0,39824.3499189815,2009-01-11,08:23:53
39.946355,116.318148333333,0,0,39824.3499768519,2009-01-11,08:23:58
39.94634,116.318105,0,0,39824.3500347222,2009-01-11,08:24:03
39.946295,116.318053333333,0,0,39824.3500925926,2009-01-11,08:24:08
39.94624,116.318013333333,0,0,39824.350150463,2009-01-11,08:24:13
39.94616,116.317963333333,0,0,39824.3502083333,2009-01-11,08:24:18
39.9460933333333,116.317936666667,0,0,39824.3502662037,2009-01-11,08:24:23
39.9460183333333,116.317928333333,0,0,39824.3503240741,2009-01-11,08:24:28
39.9459483333333,116.317926666667,0,0,39824.3503819444,2009-01-11,08:24:33
39.94585,116.317931666667,0,0,39824.3504398148,2009-01-11,08:24:38
39.9457533333333,116.317935,0,0,39824.3504976852,2009-01-11,08:24:43
39.9456633333333,116.317916666667,0,0,39824.3505555556,2009-01-11,08:24:48
39.9456116666667,116.317943333333,0,0,39824.3506134259,2009-01-11,08:24:53
39.9455483333333,116.317983333333,0,0,39824.3506712963,2009-01-11,08:24:58
39.9454966666667,116.317995,0,0,39824.3507291667,2009-01-11,08:25:03
39.9453883333333,116.318061666667,0,0,39824.350787037,2009-01-11,08:25:08
39.94531,116.318133333333,0,0,39824.3508449074,2009-01-11,08:25:13
39.9452066666667,116.318303333333,0,0,39824.3509027778,2009-01-11,08:25:18
39.9451766666667,116.318481666667,0,0,39824.3509606481,2009-01-11,08:25:23
39.9452016666667,116.31863,0,0,39824.3510185185,2009-01-11,08:25:28
39.9452016666667,116.318698333333,0,0,39824.3510763889,2009-01-11,08:25:33
39.94522,116.318788333333,0,0,39824.3511342593,2009-01-11,08:25:38
39.94521,116.318851666667,0,0,39824.3511921296,2009-01-11,08:25:43
39.94518,116.318911666667,0,0,39824.35125,2009-01-11,08:25:48
39.9451516666667,116.318943333333,0,0,39824.3513078704,2009-01-11,08:25:53
39.9451433333333,116.318921666667,0,0,39824.3513657407,2009-01-11,08:25:58
39.9450733333333,116.318935,0,0,39824.3514236111,2009-01-11,08:26:03
39.9450166666667,116.318936666667,0,0,39824.3514814815,2009-01-11,08:26:08
39.944955,116.318951666667,0,0,39824.3515393519,2009-01-11,08:26:13
39.9449266666667,116.318958333333,0,0,39824.3515972222,2009-01-11,08:26:18
39.9448733333333,116.318955,0,0,39824.3516550926,2009-01-11,08:26:23
39.9447983333333,116.318973333333,0,0,39824.351712963,2009-01-11,08:26:28
39.9447216666667,116.318928333333,0,0,39824.3517708333,2009-01-11,08:26:33
39.944635,116.318928333333,0,0,39824.3518287037,2009-01-11,08:26:38
39.9445566666667,116.318938333333,0,0,39824.3518865741,2009-01-11,08:26:43
39.94449,116.318938333333,0,0,39824.3519444444,2009-01-11,08:26:48
39.9444283333333,116.318923333333,0,0,39824.3520023148,2009-01-11,08:26:53
39.944355,116.318911666667,0,0,39824.3520601852,2009-01-11,08:26:58
39.9442933333333,116.318936666667,0,0,39824.3521180556,2009-01-11,08:27:03
39.9442733333333,116.31891,0,0,39824.3521759259,2009-01-11,08:27:08
39.944225,116.318921666667,0,0,39824.3522337963,2009-01-11,08:27:13
39.94415,116.31891,0,0,39824.3522916667,2009-01-11,08:27:18
39.9440683333333,116.31891,0,0,39824.352349537,2009-01-11,08:27:23
39.94395,116.318938333333,0,0,39824.3524074074,2009-01-11,08:27:28
39.9438816666667,116.31906,0,0,39824.3524652778,2009-01-11,08:27:33
39.94382,116.319081666667,0,0,39824.3525231481,2009-01-11,08:27:38
39.9437366666667,116.31904,0,0,39824.3525810185,2009-01-11,08:27:43
39.9436333333333,116.318991666667,0,0,39824.3526388889,2009-01-11,08:27:48
39.9435466666667,116.318986666667,0,0,39824.3526967593,2009-01-11,08:27:53
39.9434716666667,116.318996666667,0,0,39824.3527546296,2009-01-11,08:27:58
39.9433933333333,116.318981666667,0,0,39824.3528125,2009-01-11,08:28:03
39.94334,116.318961666667,0,0,39824.3528703704,2009-01-11,08:28:08
39.94331,116.318913333333,0,0,39824.3529282407,2009-01-11,08:28:13
39.9432316666667,116.318901666667,0,0,39824.3529861111,2009-01-11,08:28:18
39.9431433333333,116.318893333333,0,0,39824.3530439815,2009-01-11,08:28:23
39.9430833333333,116.318903333333,0,0,39824.3531018518,2009-01-11,08:28:28
39.943025,116.318976666667,0,0,39824.3531597222,2009-01-11,08:28:33
39.9429866666667,116.318916666667,0,0,39824.3532175926,2009-01-11,08:28:38
39.9428983333333,116.318983333333,0,0,39824.353275463,2009-01-11,08:28:43
39.9428633333333,116.318975,0,0,39824.3533333333,2009-01-11,08:28:48
39.9428016666667,116.319005,0,0,39824.3533912037,2009-01-11,08:28:53
39.942665,116.3192,0,0,39824.3534490741,2009-01-11,08:28:58
39.9425966666667,116.319398333333,0,0,39824.3535069444,2009-01-11,08:29:03
39.94258,116.319578333333,0,0,39824.3535648148,2009-01-11,08:29:08
39.9425716666667,116.31971,0,0,39824.3536226852,2009-01-11,08:29:13
39.9425533333333,116.319821666667,0,0,39824.3536805556,2009-01-11,08:29:18
39.942585,116.319865,0,0,39824.3537384259,2009-01-11,08:29:23
39.942635,116.319926666667,0,0,39824.3537962963,2009-01-11,08:29:28
39.9426816666667,116.320003333333,0,0,39824.3538541667,2009-01-11,08:29:33
39.9427316666667,116.320075,0,0,39824.353912037,2009-01-11,08:29:38
39.94276,116.320173333333,0,0,39824.3539699074,2009-01-11,08:29:43
39.9427666666667,116.320278333333,0,0,39824.3540277778,2009-01-11,08:29:48
39.9427683333333,116.320368333333,0,0,39824.3540856481,2009-01-11,08:29:53
39.942845,116.320421666667,0,0,39824.3541435185,2009-01-11,08:29:58
39.9428783333333,116.320491666667,0,0,39824.3542013889,2009-01-11,08:30:03
39.9429133333333,116.32051,0,0,39824.3542592593,2009-01-11,08:30:08
39.942965,116.320456666667,0,0,39824.3543171296,2009-01-11,08:30:13
39.9429566666667,116.320478333333,0,0,39824.354375,2009-01-11,08:30:18
39.9429083333333,116.320531666667,0,0,39824.3544328704,2009-01-11,08:30:23
39.942795,116.320638333333,0,0,39824.3544907407,2009-01-11,08:30:28
39.9427766666667,116.320763333333,0,0,39824.3545486111,2009-01-11,08:30:33
39.9428383333333,116.320893333333,0,0,39824.3546064815,2009-01-11,08:30:38
39.9428666666667,116.320958333333,0,0,39824.3546643518,2009-01-11,08:30:43
39.9428716666667,116.321043333333,0,0,39824.3547222222,2009-01-11,08:30:48
39.9428583333333,116.321118333333,0,0,39824.3547800926,2009-01-11,08:30:53
39.942835,116.321148333333,0,0,39824.354837963,2009-01-11,08:30:58
39.9428916666667,116.321161666667,0,0,39824.3548958333,2009-01-11,08:31:03
39.942975,116.321138333333,0,0,39824.3549537037,2009-01-11,08:31:08
39.9430333333333,116.3211,0,0,39824.3550115741,2009-01-11,08:31:13
39.9427133333333,116.319828333333,0,0,39824.3902083333,2009-01-11,09:21:54
39.9427083333333,116.32037,0,0,39824.3902662037,2009-01-11,09:21:59
39.942735,116.32032,0,0,39824.3903240741,2009-01-11,09:22:04
39.9427616666667,116.320376666667,0,0,39824.3903819444,2009-01-11,09:22:09
39.9428633333333,116.320501666667,0,0,39824.3904398148,2009-01-11,09:22:14
39.9428616666667,116.320543333333,0,0,39824.3904976852,2009-01-11,09:22:19
39.9427733333333,116.320315,0,0,39824.3905555556,2009-01-11,09:22:24
39.9427216666667,116.320201666667,0,0,39824.3906134259,2009-01-11,09:22:29
39.9426583333333,116.320126666667,0,0,39824.3906712963,2009-01-11,09:22:34
39.9425866666667,116.32004,0,0,39824.3907291667,2009-01-11,09:22:39
39.942625,116.320008333333,0,0,39824.390787037,2009-01-11,09:22:44
39.9426116666667,116.319958333333,0,0,39824.3908449074,2009-01-11,09:22:49
39.9426216666667,116.319876666667,0,0,39824.3909027778,2009-01-11,09:22:54
39.9426266666667,116.319833333333,0,0,39824.3909606481,2009-01-11,09:22:59
39.9425983333333,116.31975,0,0,39824.3910185185,2009-01-11,09:23:04
39.9426633333333,116.319715,0,0,39824.3910763889,2009-01-11,09:23:09
39.94264,116.319605,0,0,39824.3911342593,2009-01-11,09:23:14
39.9426416666667,116.31955,0,0,39824.3911921296,2009-01-11,09:23:19
39.942685,116.319501666667,0,0,39824.39125,2009-01-11,09:23:24
39.9426766666667,116.319431666667,0,0,39824.3913078704,2009-01-11,09:23:29
39.9426816666667,116.319371666667,0,0,39824.3913657407,2009-01-11,09:23:34
39.9426683333333,116.319305,0,0,39824.3914236111,2009-01-11,09:23:39
39.9427233333333,116.319331666667,0,0,39824.3914814815,2009-01-11,09:23:44
39.9427366666667,116.319295,0,0,39824.3915393518,2009-01-11,09:23:49
39.9427383333333,116.319318333333,0,0,39824.3915972222,2009-01-11,09:23:54
39.9427416666667,116.319373333333,0,0,39824.3916550926,2009-01-11,09:23:59
39.9427916666667,116.319421666667,0,0,39824.391712963,2009-01-11,09:24:04
39.942845,116.319383333333,0,0,39824.3917708333,2009-01-11,09:24:09
39.9429116666667,116.319338333333,0,0,39824.3918287037,2009-01-11,09:24:14
39.9429866666667,116.319275,0,0,39824.3918865741,2009-01-11,09:24:19
39.9430366666667,116.319226666667,0,0,39824.3919212963,2009-01-11,09:24:22
39.9431016666667,116.319145,0,0,39824.3919791667,2009-01-11,09:24:27
39.9431766666667,116.31909,0,0,39824.392037037,2009-01-11,09:24:32
39.9432266666667,116.319048333333,0,0,39824.3920949074,2009-01-11,09:24:37
39.9432516666667,116.318878333333,0,0,39824.3921527778,2009-01-11,09:24:42
39.9433133333333,116.31873,0,0,39824.3922106481,2009-01-11,09:24:47
39.9433666666667,116.31859,0,0,39824.3922685185,2009-01-11,09:24:52
39.9434183333333,116.318476666667,0,0,39824.3923263889,2009-01-11,09:24:57
39.9434616666667,116.318395,0,0,39824.3923842593,2009-01-11,09:25:02
39.9434983333333,116.318403333333,0,0,39824.3924421296,2009-01-11,09:25:07
39.9434983333333,116.318403333333,0,0,39824.3924768518,2009-01-11,09:25:10
39.943495,116.318405,0,0,39824.3925,2009-01-11,09:25:12
39.9434466666667,116.318515,0,0,39824.3925578704,2009-01-11,09:25:17
39.94345,116.318596666667,0,0,39824.3926157407,2009-01-11,09:25:22
39.9434783333333,116.31858,0,0,39824.3926736111,2009-01-11,09:25:27
39.9435666666667,116.318645,0,0,39824.3927314815,2009-01-11,09:25:32
39.9434516666667,116.318831666667,0,0,39824.3927893518,2009-01-11,09:25:37
39.9435466666667,116.318828333333,0,0,39824.3928472222,2009-01-11,09:25:42
39.94363,116.318806666667,0,0,39824.3929050926,2009-01-11,09:25:47
39.943755,116.318761666667,0,0,39824.392962963,2009-01-11,09:25:52
39.9439633333333,116.318716666667,0,0,39824.3930208333,2009-01-11,09:25:57
39.9441116666667,116.318781666667,0,0,39824.3930787037,2009-01-11,09:26:02
39.9442683333333,116.318876666667,0,0,39824.3931365741,2009-01-11,09:26:07
39.9445133333333,116.319018333333,0,0,39824.3931944444,2009-01-11,09:26:12
39.9445133333333,116.319018333333,0,0,39824.3932291667,2009-01-11,09:26:15
39.94452,116.319015,0,0,39824.3932523148,2009-01-11,09:26:17
39.9445416666667,116.319006666667,0,0,39824.3933101852,2009-01-11,09:26:22
39.9445866666667,116.318975,0,0,39824.3933680556,2009-01-11,09:26:27
39.9446383333333,116.318931666667,0,0,39824.3934259259,2009-01-11,09:26:32
39.9446583333333,116.318933333333,0,0,39824.3934837963,2009-01-11,09:26:37
39.94474,116.31894,0,0,39824.3935416667,2009-01-11,09:26:42
39.94476,116.319031666667,0,0,39824.393599537,2009-01-11,09:26:47
39.9447466666667,116.319058333333,0,0,39824.3936574074,2009-01-11,09:26:52
39.94476,116.319073333333,0,0,39824.3937152778,2009-01-11,09:26:57
39.9447633333333,116.319056666667,0,0,39824.3937731481,2009-01-11,09:27:02
39.9447783333333,116.319058333333,0,0,39824.3938310185,2009-01-11,09:27:07
39.9447783333333,116.319058333333,0,0,39824.3938657407,2009-01-11,09:27:10
39.9447866666667,116.319058333333,0,0,39824.3938888889,2009-01-11,09:27:12
39.9448366666667,116.31906,0,0,39824.3939467593,2009-01-11,09:27:17
39.9449166666667,116.319055,0,0,39824.3940046296,2009-01-11,09:27:22
39.9451466666667,116.318975,0,0,39824.3940625,2009-01-11,09:27:27
39.9452966666667,116.318921666667,0,0,39824.3941203704,2009-01-11,09:27:32
39.9453516666667,116.318905,0,0,39824.3941782407,2009-01-11,09:27:37
39.9454266666667,116.318898333333,0,0,39824.3942361111,2009-01-11,09:27:42
39.9454866666667,116.318881666667,0,0,39824.3942939815,2009-01-11,09:27:47
39.9455416666667,116.318846666667,0,0,39824.3943518519,2009-01-11,09:27:52
39.9455833333333,116.318826666667,0,0,39824.3944097222,2009-01-11,09:27:57
39.9456583333333,116.3188,0,0,39824.3944675926,2009-01-11,09:28:02
39.9457066666667,116.318776666667,0,0,39824.394525463,2009-01-11,09:28:07
39.945765,116.31877,0,0,39824.3945833333,2009-01-11,09:28:12
39.94581,116.318726666667,0,0,39824.3946412037,2009-01-11,09:28:17
39.9458666666667,116.318696666667,0,0,39824.3946990741,2009-01-11,09:28:22
39.94591,116.31866,0,0,39824.3947569444,2009-01-11,09:28:27
39.9459533333333,116.318601666667,0,0,39824.3948148148,2009-01-11,09:28:32
39.94607,116.318616666667,0,0,39824.3948726852,2009-01-11,09:28:37
39.946175,116.31864,0,0,39824.3949305556,2009-01-11,09:28:42
39.9462833333333,116.318613333333,0,0,39824.3949884259,2009-01-11,09:28:47
39.9464116666667,116.318545,0,0,39824.3950462963,2009-01-11,09:28:52
39.9463933333333,116.318596666667,0,0,39824.3951041667,2009-01-11,09:28:57
39.9463966666667,116.318625,0,0,39824.395162037,2009-01-11,09:29:02
39.946455,116.318696666667,0,0,39824.3952199074,2009-01-11,09:29:07
39.9466266666667,116.318923333333,0,0,39824.3952777778,2009-01-11,09:29:12
39.9466666666667,116.318928333333,0,0,39824.3953356481,2009-01-11,09:29:17
39.9466666666667,116.318928333333,0,0,39824.3953703704,2009-01-11,09:29:20
39.9466716666667,116.318925,0,0,39824.3953935185,2009-01-11,09:29:22
39.9467433333333,116.318866666667,0,0,39824.3954513889,2009-01-11,09:29:27
39.946805,116.318826666667,0,0,39824.3955092593,2009-01-11,09:29:32
39.94689,116.318781666667,0,0,39824.3955671296,2009-01-11,09:29:37
39.94694,116.318738333333,0,0,39824.395625,2009-01-11,09:29:42
39.9470316666667,116.31869,0,0,39824.3956828704,2009-01-11,09:29:47
39.94711,116.318628333333,0,0,39824.3957407407,2009-01-11,09:29:52
39.947155,116.318618333333,0,0,39824.3957986111,2009-01-11,09:29:57
39.9471633333333,116.318596666667,0,0,39824.3958564815,2009-01-11,09:30:02
39.947205,116.31854,0,0,39824.3959143519,2009-01-11,09:30:07
39.9472583333333,116.318475,0,0,39824.3959722222,2009-01-11,09:30:12
39.9472933333333,116.318403333333,0,0,39824.3960300926,2009-01-11,09:30:17
39.947345,116.318343333333,0,0,39824.396087963,2009-01-11,09:30:22
39.9474016666667,116.318266666667,0,0,39824.3961458333,2009-01-11,09:30:27
39.947455,116.318196666667,0,0,39824.3962037037,2009-01-11,09:30:32
39.94751,116.318148333333,0,0,39824.3962615741,2009-01-11,09:30:37
39.9475933333333,116.318138333333,0,0,39824.3963194444,2009-01-11,09:30:42
39.9476583333333,116.318061666667,0,0,39824.3963773148,2009-01-11,09:30:47
39.9477666666667,116.318073333333,0,0,39824.3964351852,2009-01-11,09:30:52
39.9478783333333,116.31815,0,0,39824.3964930556,2009-01-11,09:30:57
39.9480333333333,116.318268333333,0,0,39824.3965509259,2009-01-11,09:31:02
39.94823,116.318276666667,0,0,39824.3966087963,2009-01-11,09:31:07
39.9483133333333,116.318286666667,0,0,39824.3966666667,2009-01-11,09:31:12
39.9483566666667,116.318311666667,0,0,39824.396724537,2009-01-11,09:31:17
39.9484616666667,116.318376666667,0,0,39824.3967824074,2009-01-11,09:31:22
39.94852,116.318375,0,0,39824.3968402778,2009-01-11,09:31:27
39.948565,116.318368333333,0,0,39824.3968981481,2009-01-11,09:31:32
39.9486283333333,116.318388333333,0,0,39824.3969560185,2009-01-11,09:31:37
39.9486683333333,116.318368333333,0,0,39824.3970138889,2009-01-11,09:31:42
39.9487433333333,116.318338333333,0,0,39824.3970717593,2009-01-11,09:31:47
39.948835,116.31831,0,0,39824.3971296296,2009-01-11,09:31:52
39.948895,116.318286666667,0,0,39824.3971875,2009-01-11,09:31:57
39.948965,116.318235,0,0,39824.3972453704,2009-01-11,09:32:02
39.9490066666667,116.318205,0,0,39824.3973032407,2009-01-11,09:32:07
39.949055,116.318165,0,0,39824.3973611111,2009-01-11,09:32:12
39.9491033333333,116.318121666667,0,0,39824.3974189815,2009-01-11,09:32:17
39.9491966666667,116.318051666667,0,0,39824.3974768519,2009-01-11,09:32:22
39.9492933333333,116.318015,0,0,39824.3975347222,2009-01-11,09:32:27
39.9493866666667,116.318028333333,0,0,39824.3975925926,2009-01-11,09:32:32
39.94946,116.318066666667,0,0,39824.397650463,2009-01-11,09:32:37
39.9495266666667,116.31813,0,0,39824.3977083333,2009-01-11,09:32:42
39.9495633333333,116.318171666667,0,0,39824.3977662037,2009-01-11,09:32:47
39.94957,116.318171666667,0,0,39824.3978240741,2009-01-11,09:32:52
39.94957,116.318171666667,0,0,39824.3978587963,2009-01-11,09:32:55
39.949575,116.31817,0,0,39824.3978819444,2009-01-11,09:32:57
39.9496066666667,116.318186666667,0,0,39824.3979398148,2009-01-11,09:33:02
39.9496516666667,116.318173333333,0,0,39824.3979976852,2009-01-11,09:33:07
39.9497283333333,116.318168333333,0,0,39824.3980555556,2009-01-11,09:33:12
39.9497933333333,116.318136666667,0,0,39824.3981134259,2009-01-11,09:33:17
39.94987,116.318135,0,0,39824.3981712963,2009-01-11,09:33:22
39.94993,116.318133333333,0,0,39824.3982291667,2009-01-11,09:33:27
39.9500283333333,116.318121666667,0,0,39824.398287037,2009-01-11,09:33:32
39.95027,116.318201666667,0,0,39824.3983449074,2009-01-11,09:33:37
39.9503283333333,116.318181666667,0,0,39824.3984027778,2009-01-11,09:33:42
39.9503466666667,116.318123333333,0,0,39824.3984606481,2009-01-11,09:33:47
39.95033,116.318041666667,0,0,39824.3985185185,2009-01-11,09:33:52
39.9503283333333,116.317938333333,0,0,39824.3985763889,2009-01-11,09:33:57
39.950335,116.317841666667,0,0,39824.3986342593,2009-01-11,09:34:02
39.9503333333333,116.317755,0,0,39824.3986921296,2009-01-11,09:34:07
39.9503316666667,116.31769,0,0,39824.39875,2009-01-11,09:34:12
39.950335,116.317635,0,0,39824.3988078704,2009-01-11,09:34:17
39.95033,116.317618333333,0,0,39824.3988657407,2009-01-11,09:34:22
39.950345,116.317608333333,0,0,39824.3989236111,2009-01-11,09:34:27
39.950405,116.317588333333,0,0,39824.3989814815,2009-01-11,09:34:32
39.9504883333333,116.317533333333,0,0,39824.3990393518,2009-01-11,09:34:37
39.9505216666667,116.31752,0,0,39824.3990972222,2009-01-11,09:34:42
39.9506466666667,116.317546666667,0,0,39824.3991550926,2009-01-11,09:34:47
39.950715,116.317543333333,0,0,39824.399212963,2009-01-11,09:34:52
39.9507883333333,116.317491666667,0,0,39824.3992708333,2009-01-11,09:34:57
39.9509133333333,116.317436666667,0,0,39824.3993287037,2009-01-11,09:35:02
39.9509616666667,116.31737,0,0,39824.3993865741,2009-01-11,09:35:07
39.9510216666667,116.317245,0,0,39824.3994444444,2009-01-11,09:35:12
39.9509733333333,116.317215,0,0,39824.3995023148,2009-01-11,09:35:17
39.950925,116.317118333333,0,0,39824.3995601852,2009-01-11,09:35:22
39.9509316666667,116.31703,0,0,39824.3996180556,2009-01-11,09:35:27
39.9509416666667,116.316968333333,0,0,39824.3996759259,2009-01-11,09:35:32
39.950935,116.316903333333,0,0,39824.3997337963,2009-01-11,09:35:37
39.95094,116.316838333333,0,0,39824.3997916667,2009-01-11,09:35:42
39.95092,116.316758333333,0,0,39824.399849537,2009-01-11,09:35:47
39.950915,116.316636666667,0,0,39824.3999074074,2009-01-11,09:35:52
39.9509216666667,116.31656,0,0,39824.3999652778,2009-01-11,09:35:57
39.9509016666667,116.31647,0,0,39824.4000231481,2009-01-11,09:36:02
39.9508866666667,116.316376666667,0,0,39824.4000810185,2009-01-11,09:36:07
39.9508816666667,116.316256666667,0,0,39824.4001388889,2009-01-11,09:36:12
39.950875,116.316168333333,0,0,39824.4001967593,2009-01-11,09:36:17
39.95086,116.316083333333,0,0,39824.4002546296,2009-01-11,09:36:22
39.95084,116.315998333333,0,0,39824.4003125,2009-01-11,09:36:27
39.950825,116.315926666667,0,0,39824.4003703704,2009-01-11,09:36:32
39.95083,116.315833333333,0,0,39824.4004282407,2009-01-11,09:36:37
39.950815,116.315761666667,0,0,39824.4004861111,2009-01-11,09:36:42
39.950785,116.315703333333,0,0,39824.4005439815,2009-01-11,09:36:47
39.950805,116.315656666667,0,0,39824.4006018518,2009-01-11,09:36:52
39.9508116666667,116.315631666667,0,0,39824.4006597222,2009-01-11,09:36:57
39.9508083333333,116.315606666667,0,0,39824.4007175926,2009-01-11,09:37:02
39.9508316666667,116.315525,0,0,39824.400775463,2009-01-11,09:37:07
39.9508516666667,116.315408333333,0,0,39824.4008333333,2009-01-11,09:37:12
39.95093,116.315286666667,0,0,39824.4008912037,2009-01-11,09:37:17
39.9509716666667,116.315215,0,0,39824.4009490741,2009-01-11,09:37:22
39.95101,116.315131666667,0,0,39824.4010069444,2009-01-11,09:37:27
39.9510233333333,116.315086666667,0,0,39824.4010648148,2009-01-11,09:37:32
39.9509916666667,116.315066666667,0,0,39824.4011226852,2009-01-11,09:37:37
39.9509883333333,116.315066666667,0,0,39824.4011805556,2009-01-11,09:37:42
39.9509866666667,116.315066666667,0,0,39824.4012384259,2009-01-11,09:37:47
39.9509866666667,116.315066666667,0,0,39824.4012731481,2009-01-11,09:37:50
39.9509816666667,116.315068333333,0,0,39824.4012962963,2009-01-11,09:37:52
39.9509716666667,116.315071666667,0,0,39824.4013541667,2009-01-11,09:37:57
39.950885,116.314946666667,0,0,39824.401412037,2009-01-11,09:38:02
39.95085,116.314905,0,0,39824.4014699074,2009-01-11,09:38:07
39.95103,116.31465,0,0,39824.4015277778,2009-01-11,09:38:12
39.9510933333333,116.314496666667,0,0,39824.4015856481,2009-01-11,09:38:17
39.9510416666667,116.314388333333,0,0,39824.4016435185,2009-01-11,09:38:22
39.95093,116.314301666667,0,0,39824.4017013889,2009-01-11,09:38:27
39.9508483333333,116.314276666667,0,0,39824.4017592593,2009-01-11,09:38:32
39.9506933333333,116.314311666667,0,0,39824.4018171296,2009-01-11,09:38:37
39.950635,116.314325,0,0,39824.401875,2009-01-11,09:38:42
39.9505783333333,116.31435,0,0,39824.4019328704,2009-01-11,09:38:47
39.950575,116.314313333333,0,0,39824.4019907407,2009-01-11,09:38:52
39.9505466666667,116.314248333333,0,0,39824.4020486111,2009-01-11,09:38:57
39.9505666666667,116.314165,0,0,39824.4021064815,2009-01-11,09:39:02
39.95058,116.31409,0,0,39824.4021643519,2009-01-11,09:39:07
39.9505833333333,116.314018333333,0,0,39824.4022222222,2009-01-11,09:39:12
39.9505733333333,116.313933333333,0,0,39824.4022800926,2009-01-11,09:39:17
39.9505566666667,116.313833333333,0,0,39824.402337963,2009-01-11,09:39:22
39.950555,116.313748333333,0,0,39824.4023958333,2009-01-11,09:39:27
39.95051,116.313681666667,0,0,39824.4024537037,2009-01-11,09:39:32
39.9504983333333,116.313651666667,0,0,39824.4025115741,2009-01-11,09:39:37
39.9504966666667,116.31365,0,0,39824.4025694444,2009-01-11,09:39:42
39.9504966666667,116.31365,0,0,39824.4026041667,2009-01-11,09:39:45
39.9504933333333,116.313648333333,0,0,39824.4026273148,2009-01-11,09:39:47
39.9504233333333,116.31351,0,0,39824.4026851852,2009-01-11,09:39:52
39.9503333333333,116.313383333333,0,0,39824.4027430556,2009-01-11,09:39:57
39.9502833333333,116.31331,0,0,39824.4028009259,2009-01-11,09:40:02
39.9502316666667,116.313243333333,0,0,39824.4028587963,2009-01-11,09:40:07
39.95018,116.313223333333,0,0,39824.4029166667,2009-01-11,09:40:12
39.95013,116.313255,0,0,39824.402974537,2009-01-11,09:40:17
39.9500216666667,116.313251666667,0,0,39824.4030324074,2009-01-11,09:40:22
39.9499766666667,116.313278333333,0,0,39824.4030902778,2009-01-11,09:40:27
39.9498866666667,116.312606666667,0,0,39824.4032638889,2009-01-11,09:40:42
39.94991,116.312708333333,0,0,39824.4033217593,2009-01-11,09:40:47
39.949955,116.312741666667,0,0,39824.4033796296,2009-01-11,09:40:52
39.9499583333333,116.312751666667,0,0,39824.4034375,2009-01-11,09:40:57
39.949925,116.312708333333,0,0,39824.4034953704,2009-01-11,09:41:02
39.9499283333333,116.312718333333,0,0,39824.4035532407,2009-01-11,09:41:07
39.9499283333333,116.312718333333,0,0,39824.403587963,2009-01-11,09:41:10
39.9499366666667,116.312711666667,0,0,39824.4036111111,2009-01-11,09:41:12
39.9500566666667,116.312611666667,0,0,39824.4040162037,2009-01-11,09:41:47
39.94994,116.312535,0,0,39824.4040740741,2009-01-11,09:41:52
39.9496983333333,116.312346666667,0,0,39824.4041319444,2009-01-11,09:41:57
39.94966,116.31237,0,0,39824.4041898148,2009-01-11,09:42:02
39.9497016666667,116.312385,0,0,39824.4042476852,2009-01-11,09:42:07
39.9497366666667,116.31242,0,0,39824.4043055556,2009-01-11,09:42:12
39.949745,116.312458333333,0,0,39824.4043634259,2009-01-11,09:42:17
39.94977,116.312478333333,0,0,39824.4044212963,2009-01-11,09:42:22
39.949795,116.312488333333,0,0,39824.4044791667,2009-01-11,09:42:27
39.94983,116.312466666667,0,0,39824.404537037,2009-01-11,09:42:32
39.9498433333333,116.312398333333,0,0,39824.4045949074,2009-01-11,09:42:37
39.949845,116.312438333333,0,0,39824.4046527778,2009-01-11,09:42:42
39.9498333333333,116.312605,0,0,39824.4047106481,2009-01-11,09:42:47
39.9498,116.312771666667,0,0,39824.4047685185,2009-01-11,09:42:52
39.9498933333333,116.312483333333,0,0,39824.4069097222,2009-01-11,09:45:57
39.94991,116.312443333333,0,0,39824.4069675926,2009-01-11,09:46:02
39.9499366666667,116.312406666667,0,0,39824.407025463,2009-01-11,09:46:07
39.9499583333333,116.312421666667,0,0,39824.4070833333,2009-01-11,09:46:12
39.949945,116.312423333333,0,0,39824.4071412037,2009-01-11,09:46:17
39.949925,116.312438333333,0,0,39824.4071990741,2009-01-11,09:46:22
39.9498516666667,116.312503333333,0,0,39824.4072569444,2009-01-11,09:46:27
39.9497316666667,116.312585,0,0,39824.4073148148,2009-01-11,09:46:32
39.949745,116.312555,0,0,39824.4073726852,2009-01-11,09:46:37
39.94979,116.31249,0,0,39824.4074305556,2009-01-11,09:46:42
39.9497916666667,116.312488333333,0,0,39824.4074884259,2009-01-11,09:46:47
39.9497916666667,116.31249,0,0,39824.4075462963,2009-01-11,09:46:52
39.949785,116.312495,0,0,39824.4076041667,2009-01-11,09:46:57
39.9497833333333,116.312496666667,0,0,39824.407662037,2009-01-11,09:47:02
39.9497833333333,116.312496666667,0,0,39824.4076967593,2009-01-11,09:47:05
39.9497833333333,116.312496666667,0,0,39824.4077199074,2009-01-11,09:47:07
39.9498166666667,116.312396666667,0,0,39824.4077777778,2009-01-11,09:47:12
39.9498566666667,116.312023333333,0,0,39824.4078356481,2009-01-11,09:47:17
39.9499133333333,116.311596666667,0,0,39824.4078935185,2009-01-11,09:47:22
39.9499783333333,116.311208333333,0,0,39824.4079513889,2009-01-11,09:47:27
39.950055,116.310955,0,0,39824.4080092593,2009-01-11,09:47:32
39.9501133333333,116.310843333333,0,0,39824.4080671296,2009-01-11,09:47:37
39.9501316666667,116.31101,0,0,39824.408125,2009-01-11,09:47:42
39.9501283333333,116.31116,0,0,39824.4081828704,2009-01-11,09:47:47
39.9501216666667,116.311263333333,0,0,39824.4082407407,2009-01-11,09:47:52
39.95011,116.311306666667,0,0,39824.4082986111,2009-01-11,09:47:57
39.9500633333333,116.311541666667,0,0,39824.4083564815,2009-01-11,09:48:02
39.949965,116.31153,0,0,39824.4084143518,2009-01-11,09:48:07
39.9498716666667,116.311426666667,0,0,39824.4084722222,2009-01-11,09:48:12
39.949805,116.311346666667,0,0,39824.4085300926,2009-01-11,09:48:17
39.9497533333333,116.311193333333,0,0,39824.408587963,2009-01-11,09:48:22
39.9497266666667,116.310966666667,0,0,39824.4086458333,2009-01-11,09:48:27
39.9497566666667,116.310703333333,0,0,39824.4087037037,2009-01-11,09:48:32
39.9497583333333,116.310393333333,0,0,39824.4087615741,2009-01-11,09:48:37
39.9497466666667,116.310095,0,0,39824.4088194444,2009-01-11,09:48:42
39.9497333333333,116.30977,0,0,39824.4088773148,2009-01-11,09:48:47
39.949665,116.31007,0,0,39824.4089351852,2009-01-11,09:48:52
39.949675,116.311566666667,0,0,39824.4089930556,2009-01-11,09:48:57
39.94975,116.311725,0,0,39824.4090509259,2009-01-11,09:49:02
39.949795,116.3119,0,0,39824.4091087963,2009-01-11,09:49:07
39.9498283333333,116.311703333333,0,0,39824.4091666667,2009-01-11,09:49:12
39.9498616666667,116.311543333333,0,0,39824.409224537,2009-01-11,09:49:17
39.9498916666667,116.311373333333,0,0,39824.4092824074,2009-01-11,09:49:22
39.9499433333333,116.311183333333,0,0,39824.4093402778,2009-01-11,09:49:27
39.9499533333333,116.310971666667,0,0,39824.4093981481,2009-01-11,09:49:32
39.9499083333333,116.31068,0,0,39824.4094560185,2009-01-11,09:49:37
39.9499083333333,116.310335,0,0,39824.4095138889,2009-01-11,09:49:42
39.95,116.30987,0,0,39824.4095717593,2009-01-11,09:49:47
39.950225,116.309355,0,0,39824.4096296296,2009-01-11,09:49:52
39.9503733333333,116.308863333333,0,0,39824.4096875,2009-01-11,09:49:57
39.950565,116.308271666667,0,0,39824.4097453704,2009-01-11,09:50:02
39.9506933333333,116.307838333333,0,0,39824.4098032407,2009-01-11,09:50:07
39.951345,116.308701666667,0,0,39824.4098611111,2009-01-11,09:50:12
39.95146,116.309525,0,0,39824.4099189815,2009-01-11,09:50:17
39.9507366666667,116.310596666667,0,0,39824.4099768519,2009-01-11,09:50:22
39.949035,116.312241666667,0,0,39824.4100347222,2009-01-11,09:50:27
39.948795,116.31243,0,0,39824.4100925926,2009-01-11,09:50:32
39.9486433333333,116.312435,0,0,39824.410150463,2009-01-11,09:50:37
39.9486466666667,116.312413333333,0,0,39824.4102083333,2009-01-11,09:50:42
39.9485716666667,116.312375,0,0,39824.4102662037,2009-01-11,09:50:47
39.9486183333333,116.312365,0,0,39824.4103240741,2009-01-11,09:50:52
39.9486666666667,116.312358333333,0,0,39824.4103819444,2009-01-11,09:50:57
39.9486183333333,116.31233,0,0,39824.4104398148,2009-01-11,09:51:02
39.948985,116.31228,0,0,39824.4104976852,2009-01-11,09:51:07
39.949165,116.312138333333,0,0,39824.4105555556,2009-01-11,09:51:12
39.9493533333333,116.312065,0,0,39824.4106134259,2009-01-11,09:51:17
39.9493783333333,116.312165,0,0,39824.4106712963,2009-01-11,09:51:22
39.949265,116.312368333333,0,0,39824.4107291667,2009-01-11,09:51:27
39.9494416666667,116.312133333333,0,0,39824.410787037,2009-01-11,09:51:32
39.9496966666667,116.311818333333,0,0,39824.4108449074,2009-01-11,09:51:37
39.9500616666667,116.311405,0,0,39824.4109027778,2009-01-11,09:51:42
39.950645,116.310761666667,0,0,39824.4109606481,2009-01-11,09:51:47
39.95101,116.310375,0,0,39824.4110185185,2009-01-11,09:51:52
39.9512366666667,116.3101,0,0,39824.4110763889,2009-01-11,09:51:57
39.951175,116.310125,0,0,39824.4111342593,2009-01-11,09:52:02
39.95055,116.310736666667,0,0,39824.4111921296,2009-01-11,09:52:07
39.9499083333333,116.31131,0,0,39824.41125,2009-01-11,09:52:12
39.9493416666667,116.311831666667,0,0,39824.4113078704,2009-01-11,09:52:17
39.94901,116.312138333333,0,0,39824.4113657407,2009-01-11,09:52:22
39.94878,116.312368333333,0,0,39824.4114236111,2009-01-11,09:52:27
39.9485566666667,116.312585,0,0,39824.4114814815,2009-01-11,09:52:32
39.9483616666667,116.31273,0,0,39824.4115393519,2009-01-11,09:52:37
39.94833,116.312696666667,0,0,39824.4115972222,2009-01-11,09:52:42
39.9501783333333,116.31086,0,0,39824.4116550926,2009-01-11,09:52:47
39.950275,116.31067,0,0,39824.411712963,2009-01-11,09:52:52
39.9502166666667,116.31066,0,0,39824.4117708333,2009-01-11,09:52:57
39.9502066666667,116.310595,0,0,39824.4118287037,2009-01-11,09:53:02
39.9502233333333,116.310566666667,0,0,39824.4118865741,2009-01-11,09:53:07
39.9502866666667,116.310583333333,0,0,39824.4119444444,2009-01-11,09:53:12
39.9503283333333,116.310585,0,0,39824.4120023148,2009-01-11,09:53:17
39.950335,116.310646666667,0,0,39824.4120601852,2009-01-11,09:53:22
39.9503683333333,116.310688333333,0,0,39824.4121180556,2009-01-11,09:53:27
39.9503883333333,116.310701666667,0,0,39824.4121759259,2009-01-11,09:53:32
39.9503883333333,116.310701666667,0,0,39824.4122106481,2009-01-11,09:53:35
39.950385,116.310708333333,0,0,39824.4122337963,2009-01-11,09:53:37
39.95036,116.310701666667,0,0,39824.4122916667,2009-01-11,09:53:42
39.95024,116.311146666667,0,0,39824.412349537,2009-01-11,09:53:47
39.949885,116.311666666667,0,0,39824.4124074074,2009-01-11,09:53:52
39.9495516666667,116.311998333333,0,0,39824.4124652778,2009-01-11,09:53:57
39.9492016666667,116.312326666667,0,0,39824.4125231481,2009-01-11,09:54:02
39.9502566666667,116.31155,0,0,39824.4125810185,2009-01-11,09:54:07
39.9503466666667,116.311536666667,0,0,39824.4126388889,2009-01-11,09:54:12
39.9503633333333,116.311568333333,0,0,39824.4126967593,2009-01-11,09:54:17
39.9503633333333,116.311568333333,0,0,39824.4127314815,2009-01-11,09:54:20
39.9503666666667,116.311565,0,0,39824.4127546296,2009-01-11,09:54:22
39.95035,116.311556666667,0,0,39824.4128125,2009-01-11,09:54:27
39.9503616666667,116.311518333333,0,0,39824.4128703704,2009-01-11,09:54:32
39.9503833333333,116.311445,0,0,39824.4129282407,2009-01-11,09:54:37
39.9503833333333,116.311415,0,0,39824.4129861111,2009-01-11,09:54:42
39.950325,116.311395,0,0,39824.4130439815,2009-01-11,09:54:47
39.9503,116.31139,0,0,39824.4131018519,2009-01-11,09:54:52
39.9502716666667,116.311343333333,0,0,39824.4131597222,2009-01-11,09:54:57
39.95027,116.31124,0,0,39824.4132175926,2009-01-11,09:55:02
39.9502316666667,116.311243333333,0,0,39824.413275463,2009-01-11,09:55:07
39.95007,116.311566666667,0,0,39824.4133333333,2009-01-11,09:55:12
39.9500233333333,116.31178,0,0,39824.4133912037,2009-01-11,09:55:17
39.9500283333333,116.31179,0,0,39824.4134490741,2009-01-11,09:55:22
39.9500816666667,116.31184,0,0,39824.4135069444,2009-01-11,09:55:27
39.9500816666667,116.31184,0,0,39824.4135416667,2009-01-11,09:55:30
39.950085,116.311838333333,0,0,39824.4135648148,2009-01-11,09:55:32
39.9501333333333,116.311851666667,0,0,39824.4136226852,2009-01-11,09:55:37
39.95021,116.311848333333,0,0,39824.4136805556,2009-01-11,09:55:42
39.95028,116.311913333333,0,0,39824.4137384259,2009-01-11,09:55:47
39.9503566666667,116.311941666667,0,0,39824.4137962963,2009-01-11,09:55:52
39.950395,116.311963333333,0,0,39824.4138541667,2009-01-11,09:55:57
39.9504033333333,116.311973333333,0,0,39824.413912037,2009-01-11,09:56:02
39.950385,116.311966666667,0,0,39824.4139699074,2009-01-11,09:56:07
39.9503566666667,116.311938333333,0,0,39824.4140277778,2009-01-11,09:56:12
39.95019,116.312015,0,0,39824.4140856481,2009-01-11,09:56:17
39.9501666666667,116.311971666667,0,0,39824.4141435185,2009-01-11,09:56:22
39.950175,116.311933333333,0,0,39824.4142013889,2009-01-11,09:56:27
39.950175,116.311933333333,0,0,39824.4142361111,2009-01-11,09:56:30
39.950175,116.311938333333,0,0,39824.4142592593,2009-01-11,09:56:32
39.95019,116.311986666667,0,0,39824.4143171296,2009-01-11,09:56:37
39.950215,116.311906666667,0,0,39824.414375,2009-01-11,09:56:42
39.95016,116.311955,0,0,39824.4144328704,2009-01-11,09:56:47
39.9501733333333,116.311916666667,0,0,39824.4144907407,2009-01-11,09:56:52
39.9502016666667,116.311903333333,0,0,39824.4145486111,2009-01-11,09:56:57
39.950195,116.311948333333,0,0,39824.4146064815,2009-01-11,09:57:02
39.95017,116.31201,0,0,39824.4146643518,2009-01-11,09:57:07
39.95017,116.31201,0,0,39824.4146990741,2009-01-11,09:57:10
39.950175,116.312018333333,0,0,39824.4147222222,2009-01-11,09:57:12
39.9501816666667,116.312031666667,0,0,39824.4147800926,2009-01-11,09:57:17
39.95017,116.312048333333,0,0,39824.414837963,2009-01-11,09:57:22
39.9501716666667,116.312066666667,0,0,39824.4148958333,2009-01-11,09:57:27
39.95019,116.312086666667,0,0,39824.4149537037,2009-01-11,09:57:32
39.9501633333333,116.31215,0,0,39824.4150115741,2009-01-11,09:57:37
39.9501333333333,116.312181666667,0,0,39824.4150694444,2009-01-11,09:57:42
39.950105,116.312206666667,0,0,39824.4151273148,2009-01-11,09:57:47
39.95,116.312281666667,0,0,39824.4151851852,2009-01-11,09:57:52
39.9499233333333,116.312306666667,0,0,39824.4152430556,2009-01-11,09:57:57
39.9498533333333,116.312333333333,0,0,39824.4153009259,2009-01-11,09:58:02
39.9498583333333,116.312308333333,0,0,39824.4153587963,2009-01-11,09:58:07
39.949885,116.312275,0,0,39824.4154166667,2009-01-11,09:58:12
39.9499266666667,116.312243333333,0,0,39824.415474537,2009-01-11,09:58:17
39.9499666666667,116.312266666667,0,0,39824.4155324074,2009-01-11,09:58:22
39.9500016666667,116.312316666667,0,0,39824.4155902778,2009-01-11,09:58:27
39.9499683333333,116.312341666667,0,0,39824.4156481481,2009-01-11,09:58:32
39.9499416666667,116.312361666667,0,0,39824.4157060185,2009-01-11,09:58:37
39.9499416666667,116.312361666667,0,0,39824.4157407407,2009-01-11,09:58:40
39.9499383333333,116.312361666667,0,0,39824.4157638889,2009-01-11,09:58:42
39.949875,116.3124,0,0,39824.4158217593,2009-01-11,09:58:47
39.9498383333333,116.31242,0,0,39824.4158796296,2009-01-11,09:58:52
39.9498383333333,116.31242,0,0,39824.4159143518,2009-01-11,09:58:55
39.9498366666667,116.312421666667,0,0,39824.4159375,2009-01-11,09:58:57
39.949855,116.312413333333,0,0,39824.4159953704,2009-01-11,09:59:02
39.9498766666667,116.312411666667,0,0,39824.4160532407,2009-01-11,09:59:07
39.9498866666667,116.312396666667,0,0,39824.4161111111,2009-01-11,09:59:12
39.9498783333333,116.312393333333,0,0,39824.4161689815,2009-01-11,09:59:17
39.9498783333333,116.312393333333,0,0,39824.4162037037,2009-01-11,09:59:20
39.9498816666667,116.31239,0,0,39824.4162268518,2009-01-11,09:59:22
39.9498966666667,116.312365,0,0,39824.4162847222,2009-01-11,09:59:27
39.9499083333333,116.312361666667,0,0,39824.4163425926,2009-01-11,09:59:32
39.9499083333333,116.312361666667,0,0,39824.4163773148,2009-01-11,09:59:35
39.9499016666667,116.312368333333,0,0,39824.416400463,2009-01-11,09:59:37
39.9498583333333,116.312378333333,0,0,39824.4164583333,2009-01-11,09:59:42
39.949845,116.312375,0,0,39824.4165162037,2009-01-11,09:59:47
39.949845,116.312375,0,0,39824.4165509259,2009-01-11,09:59:50
39.9498466666667,116.312373333333,0,0,39824.4165740741,2009-01-11,09:59:52
39.9498333333333,116.312368333333,0,0,39824.4166319444,2009-01-11,09:59:57
39.9498433333333,116.312358333333,0,0,39824.4166898148,2009-01-11,10:00:02
39.9498316666667,116.312361666667,0,0,39824.4167476852,2009-01-11,10:00:07
39.9498316666667,116.312375,0,0,39824.4168055556,2009-01-11,10:00:12
39.9498716666667,116.312396666667,0,0,39824.4168634259,2009-01-11,10:00:17
39.94994,116.312428333333,0,0,39824.4169212963,2009-01-11,10:00:22
39.95001,116.312498333333,0,0,39824.4169791667,2009-01-11,10:00:27
39.950045,116.312545,0,0,39824.417037037,2009-01-11,10:00:32
39.950035,116.312578333333,0,0,39824.4170949074,2009-01-11,10:00:37
39.9500416666667,116.312588333333,0,0,39824.4171527778,2009-01-11,10:00:42
39.9500416666667,116.312588333333,0,0,39824.4171875,2009-01-11,10:00:45
39.9500483333333,116.312583333333,0,0,39824.4172106481,2009-01-11,10:00:47
39.95002,116.312588333333,0,0,39824.4172685185,2009-01-11,10:00:52
39.949925,116.312575,0,0,39824.4173263889,2009-01-11,10:00:57
39.94983,116.312526666667,0,0,39824.4173842593,2009-01-11,10:01:02
39.94981,116.312463333333,0,0,39824.4174421296,2009-01-11,10:01:07
39.9497816666667,116.312405,0,0,39824.4175,2009-01-11,10:01:12
39.9497816666667,116.312405,0,0,39824.4175347222,2009-01-11,10:01:15
39.949785,116.312398333333,0,0,39824.4175578704,2009-01-11,10:01:17
39.949785,116.31242,0,0,39824.4176157407,2009-01-11,10:01:22
39.9498016666667,116.312468333333,0,0,39824.4176736111,2009-01-11,10:01:27
39.94973,116.312503333333,0,0,39824.4177314815,2009-01-11,10:01:32
39.9496666666667,116.312525,0,0,39824.4177893519,2009-01-11,10:01:37
39.9496533333333,116.312531666667,0,0,39824.4178472222,2009-01-11,10:01:42
39.949705,116.312466666667,0,0,39824.4179050926,2009-01-11,10:01:47
39.949995,116.312273333333,0,0,39824.417962963,2009-01-11,10:01:52
39.95009,116.312195,0,0,39824.4180208333,2009-01-11,10:01:57
39.9502166666667,116.312108333333,0,0,39824.4180787037,2009-01-11,10:02:02
39.95009,116.312226666667,0,0,39824.4181365741,2009-01-11,10:02:07
39.9498233333333,116.312423333333,0,0,39824.4181944444,2009-01-11,10:02:12
39.9497683333333,116.312456666667,0,0,39824.4182523148,2009-01-11,10:02:17
39.9497,116.312538333333,0,0,39824.4183101852,2009-01-11,10:02:22
39.9496383333333,116.312583333333,0,0,39824.4183680556,2009-01-11,10:02:27
39.9496633333333,116.312571666667,0,0,39824.4184259259,2009-01-11,10:02:32
39.94968,116.312561666667,0,0,39824.4184837963,2009-01-11,10:02:37
39.9497516666667,116.312521666667,0,0,39824.4185416667,2009-01-11,10:02:42
39.9498866666667,116.312428333333,0,0,39824.418599537,2009-01-11,10:02:47
39.9501316666667,116.312225,0,0,39824.4186574074,2009-01-11,10:02:52
39.95047,116.311925,0,0,39824.4187152778,2009-01-11,10:02:57
39.9506933333333,116.311743333333,0,0,39824.4187731481,2009-01-11,10:03:02
39.9505216666667,116.311876666667,0,0,39824.4188310185,2009-01-11,10:03:07
39.9502783333333,116.312056666667,0,0,39824.4188888889,2009-01-11,10:03:12
39.9501583333333,116.312135,0,0,39824.4189467593,2009-01-11,10:03:17
39.9502183333333,116.312065,0,0,39824.4190046296,2009-01-11,10:03:22
39.950115,116.312156666667,0,0,39824.4190625,2009-01-11,10:03:27
39.9499566666667,116.312291666667,0,0,39824.4191203704,2009-01-11,10:03:32
39.949855,116.312348333333,0,0,39824.4191782407,2009-01-11,10:03:37
39.9497633333333,116.312381666667,0,0,39824.4192361111,2009-01-11,10:03:42
39.9496483333333,116.312473333333,0,0,39824.4192939815,2009-01-11,10:03:47
39.949585,116.312551666667,0,0,39824.4193518519,2009-01-11,10:03:52
39.9495583333333,116.312566666667,0,0,39824.4194097222,2009-01-11,10:03:57
39.9496166666667,116.312538333333,0,0,39824.4194675926,2009-01-11,10:04:02
39.9497866666667,116.312395,0,0,39824.419525463,2009-01-11,10:04:07
39.9497466666667,116.312408333333,0,0,39824.4195833333,2009-01-11,10:04:12
39.949725,116.312416666667,0,0,39824.4196412037,2009-01-11,10:04:17
39.94969,116.312451666667,0,0,39824.4196990741,2009-01-11,10:04:22
39.9496833333333,116.312475,0,0,39824.4197569444,2009-01-11,10:04:27
39.9497466666667,116.312431666667,0,0,39824.4198148148,2009-01-11,10:04:32
39.9498216666667,116.312373333333,0,0,39824.4198726852,2009-01-11,10:04:37
39.9498966666667,116.312331666667,0,0,39824.4199305556,2009-01-11,10:04:42
39.94995,116.312291666667,0,0,39824.4199884259,2009-01-11,10:04:47
39.9499033333333,116.312285,0,0,39824.4200462963,2009-01-11,10:04:52
39.949915,116.312276666667,0,0,39824.4201041667,2009-01-11,10:04:57
39.94981,116.312358333333,0,0,39824.420162037,2009-01-11,10:05:02
39.9497116666667,116.312416666667,0,0,39824.4202199074,2009-01-11,10:05:07
39.9496466666667,116.312426666667,0,0,39824.4202777778,2009-01-11,10:05:12
39.9496183333333,116.312458333333,0,0,39824.4203356481,2009-01-11,10:05:17
39.9496133333333,116.31243,0,0,39824.4203935185,2009-01-11,10:05:22
39.9496716666667,116.312351666667,0,0,39824.4204513889,2009-01-11,10:05:27
39.94979,116.312263333333,0,0,39824.4205092593,2009-01-11,10:05:32
39.9499066666667,116.31218,0,0,39824.4205671296,2009-01-11,10:05:37
39.9499833333333,116.312136666667,0,0,39824.420625,2009-01-11,10:05:42
39.9501266666667,116.311986666667,0,0,39824.4206828704,2009-01-11,10:05:47
39.95012,116.312001666667,0,0,39824.4207407407,2009-01-11,10:05:52
39.9499,116.312206666667,0,0,39824.4207986111,2009-01-11,10:05:57
39.9498333333333,116.31226,0,0,39824.4208564815,2009-01-11,10:06:02
39.9497566666667,116.312331666667,0,0,39824.4209143519,2009-01-11,10:06:07
39.9498083333333,116.312295,0,0,39824.4209722222,2009-01-11,10:06:12
39.9498316666667,116.3123,0,0,39824.4210300926,2009-01-11,10:06:17
39.950005,116.312171666667,0,0,39824.421087963,2009-01-11,10:06:22
39.949885,116.312251666667,0,0,39824.4211458333,2009-01-11,10:06:27
39.949785,116.312355,0,0,39824.4212037037,2009-01-11,10:06:32
39.9497883333333,116.312383333333,0,0,39824.4212615741,2009-01-11,10:06:37
39.949655,116.312503333333,0,0,39824.4213194444,2009-01-11,10:06:42
39.949695,116.312461666667,0,0,39824.4213773148,2009-01-11,10:06:47
39.9497533333333,116.312403333333,0,0,39824.4214351852,2009-01-11,10:06:52
39.9498733333333,116.312326666667,0,0,39824.4214930556,2009-01-11,10:06:57
39.94987,116.312373333333,0,0,39824.4215509259,2009-01-11,10:07:02
39.94987,116.312373333333,0,0,39824.4215856481,2009-01-11,10:07:05
39.9498766666667,116.312378333333,0,0,39824.4216087963,2009-01-11,10:07:07
39.949875,116.312398333333,0,0,39824.4216666667,2009-01-11,10:07:12
39.949865,116.312413333333,0,0,39824.421724537,2009-01-11,10:07:17
39.9498216666667,116.312443333333,0,0,39824.4217824074,2009-01-11,10:07:22
39.9498433333333,116.312461666667,0,0,39824.4218402778,2009-01-11,10:07:27
39.9498866666667,116.31244,0,0,39824.4218981481,2009-01-11,10:07:32
39.9498716666667,116.312463333333,0,0,39824.4219560185,2009-01-11,10:07:37
39.9498716666667,116.312463333333,0,0,39824.4219907407,2009-01-11,10:07:40
39.9498733333333,116.312461666667,0,0,39824.4220138889,2009-01-11,10:07:42
39.9500066666667,116.312405,0,0,39824.4220717593,2009-01-11,10:07:47
39.950035,116.312388333333,0,0,39824.4221296296,2009-01-11,10:07:52
39.94999,116.312423333333,0,0,39824.4221875,2009-01-11,10:07:57
39.9499116666667,116.31249,0,0,39824.4222453704,2009-01-11,10:08:02
39.94987,116.312515,0,0,39824.4223032407,2009-01-11,10:08:07
39.9498683333333,116.312526666667,0,0,39824.4223611111,2009-01-11,10:08:12
39.9498683333333,116.312526666667,0,0,39824.4223958333,2009-01-11,10:08:15
39.9498766666667,116.31252,0,0,39824.4224189815,2009-01-11,10:08:17
39.9499,116.312488333333,0,0,39824.4224768518,2009-01-11,10:08:22
39.9499133333333,116.312473333333,0,0,39824.4225347222,2009-01-11,10:08:27
39.9499533333333,116.312468333333,0,0,39824.4225925926,2009-01-11,10:08:32
39.9499833333333,116.312475,0,0,39824.422650463,2009-01-11,10:08:37
39.9499683333333,116.312483333333,0,0,39824.4227083333,2009-01-11,10:08:42
39.949955,116.312483333333,0,0,39824.4227662037,2009-01-11,10:08:47
39.94996,116.312473333333,0,0,39824.4228240741,2009-01-11,10:08:52
39.9499783333333,116.31243,0,0,39824.4228819444,2009-01-11,10:08:57
39.9500266666667,116.312401666667,0,0,39824.4229398148,2009-01-11,10:09:02
39.95005,116.312355,0,0,39824.4229976852,2009-01-11,10:09:07
39.9500916666667,116.312271666667,0,0,39824.4230555556,2009-01-11,10:09:12
39.9499983333333,116.312311666667,0,0,39824.4231134259,2009-01-11,10:09:17
39.9499,116.312376666667,0,0,39824.4231712963,2009-01-11,10:09:22
39.9499083333333,116.312363333333,0,0,39824.4232291667,2009-01-11,10:09:27
39.9498733333333,116.312363333333,0,0,39824.423287037,2009-01-11,10:09:32
39.9498033333333,116.312408333333,0,0,39824.4233449074,2009-01-11,10:09:37
39.94988,116.312343333333,0,0,39824.4234027778,2009-01-11,10:09:42
39.9499183333333,116.312301666667,0,0,39824.4234606481,2009-01-11,10:09:47
39.9500516666667,116.312163333333,0,0,39824.4235185185,2009-01-11,10:09:52
39.9501683333333,116.31209,0,0,39824.4235763889,2009-01-11,10:09:57
39.9500416666667,116.312195,0,0,39824.4236342593,2009-01-11,10:10:02
39.9499183333333,116.312303333333,0,0,39824.4236921296,2009-01-11,10:10:07
39.9498583333333,116.312365,0,0,39824.42375,2009-01-11,10:10:12
39.9499016666667,116.31236,0,0,39824.4238078704,2009-01-11,10:10:17
39.9499683333333,116.312346666667,0,0,39824.4238657407,2009-01-11,10:10:22
39.9499266666667,116.312416666667,0,0,39824.4239236111,2009-01-11,10:10:27
39.94992,116.31243,0,0,39824.4239814815,2009-01-11,10:10:32
39.9499583333333,116.312391666667,0,0,39824.4240393518,2009-01-11,10:10:37
39.9500066666667,116.312345,0,0,39824.4240972222,2009-01-11,10:10:42
39.9501,116.312276666667,0,0,39824.4241550926,2009-01-11,10:10:47
39.9500883333333,116.312283333333,0,0,39824.424212963,2009-01-11,10:10:52
39.9501116666667,116.312255,0,0,39824.4242708333,2009-01-11,10:10:57
39.9500983333333,116.312263333333,0,0,39824.4243287037,2009-01-11,10:11:02
39.9500616666667,116.31229,0,0,39824.4243865741,2009-01-11,10:11:07
39.9500883333333,116.31227,0,0,39824.4244444444,2009-01-11,10:11:12
39.9501033333333,116.312266666667,0,0,39824.4245023148,2009-01-11,10:11:17
39.9501133333333,116.312283333333,0,0,39824.4245601852,2009-01-11,10:11:22
39.9501566666667,116.31226,0,0,39824.4246180556,2009-01-11,10:11:27
39.9503183333333,116.312126666667,0,0,39824.4246759259,2009-01-11,10:11:32
39.9503633333333,116.312108333333,0,0,39824.4247337963,2009-01-11,10:11:37
39.9504016666667,116.312068333333,0,0,39824.4247916667,2009-01-11,10:11:42
39.9504633333333,116.311998333333,0,0,39824.424849537,2009-01-11,10:11:47
39.9504233333333,116.312005,0,0,39824.4249074074,2009-01-11,10:11:52
39.9503483333333,116.312006666667,0,0,39824.4249652778,2009-01-11,10:11:57
39.9502683333333,116.312048333333,0,0,39824.4250231481,2009-01-11,10:12:02
39.950175,116.312075,0,0,39824.4250810185,2009-01-11,10:12:07
39.9500916666667,116.312123333333,0,0,39824.4251388889,2009-01-11,10:12:12
39.9500266666667,116.312173333333,0,0,39824.4251967593,2009-01-11,10:12:17
39.9499383333333,116.312251666667,0,0,39824.4252546296,2009-01-11,10:12:22
39.9499233333333,116.312275,0,0,39824.4253125,2009-01-11,10:12:27
39.949905,116.312293333333,0,0,39824.4253703704,2009-01-11,10:12:32
39.949905,116.312293333333,0,0,39824.4254050926,2009-01-11,10:12:35
39.9498966666667,116.312285,0,0,39824.4254282407,2009-01-11,10:12:37
39.9497366666667,116.31243,0,0,39824.4254861111,2009-01-11,10:12:42
39.9496083333333,116.312545,0,0,39824.4255439815,2009-01-11,10:12:47
39.950775,116.31163,0,0,39824.427337963,2009-01-11,10:15:22
39.9508366666667,116.311666666667,0,0,39824.4273958333,2009-01-11,10:15:27
39.9508366666667,116.311728333333,0,0,39824.4274537037,2009-01-11,10:15:32
39.950765,116.311853333333,0,0,39824.4275115741,2009-01-11,10:15:37
39.95075,116.311901666667,0,0,39824.4275694444,2009-01-11,10:15:42
39.9506666666667,116.312001666667,0,0,39824.4276273148,2009-01-11,10:15:47
39.95057,116.312093333333,0,0,39824.4276851852,2009-01-11,10:15:52
39.9505383333333,116.312163333333,0,0,39824.4277430556,2009-01-11,10:15:57
39.9505583333333,116.312145,0,0,39824.4278009259,2009-01-11,10:16:02
39.9504166666667,116.312286666667,0,0,39824.4278587963,2009-01-11,10:16:07
39.950285,116.312381666667,0,0,39824.4279166667,2009-01-11,10:16:12
39.9502016666667,116.312446666667,0,0,39824.427974537,2009-01-11,10:16:17
39.9501116666667,116.312475,0,0,39824.4280324074,2009-01-11,10:16:22
39.95007,116.312486666667,0,0,39824.4280902778,2009-01-11,10:16:27
39.94996,116.312546666667,0,0,39824.4281481481,2009-01-11,10:16:32
39.9498266666667,116.312591666667,0,0,39824.4282060185,2009-01-11,10:16:37
39.9496783333333,116.312603333333,0,0,39824.4282638889,2009-01-11,10:16:42
39.9495966666667,116.312576666667,0,0,39824.4283217593,2009-01-11,10:16:47
39.9494666666667,116.312543333333,0,0,39824.4283796296,2009-01-11,10:16:52
39.9494316666667,116.31254,0,0,39824.4284375,2009-01-11,10:16:57
39.9494516666667,116.312568333333,0,0,39824.4284953704,2009-01-11,10:17:02
39.9495083333333,116.312611666667,0,0,39824.4285532407,2009-01-11,10:17:07
39.949535,116.31264,0,0,39824.4286111111,2009-01-11,10:17:12
39.949555,116.312641666667,0,0,39824.4286689815,2009-01-11,10:17:17
39.9496033333333,116.312635,0,0,39824.4287268519,2009-01-11,10:17:22
39.9497183333333,116.312641666667,0,0,39824.4287847222,2009-01-11,10:17:27
39.9497766666667,116.312646666667,0,0,39824.4288425926,2009-01-11,10:17:32
39.9497766666667,116.312646666667,0,0,39824.4288773148,2009-01-11,10:17:35
39.949775,116.312645,0,0,39824.428900463,2009-01-11,10:17:37
39.9497516666667,116.312645,0,0,39824.4289583333,2009-01-11,10:17:42
39.9497116666667,116.31264,0,0,39824.4290162037,2009-01-11,10:17:47
39.9497116666667,116.312615,0,0,39824.4290740741,2009-01-11,10:17:52
39.9497466666667,116.312591666667,0,0,39824.4291319444,2009-01-11,10:17:57
39.9498,116.312585,0,0,39824.4291898148,2009-01-11,10:18:02
39.94988,116.312606666667,0,0,39824.4292476852,2009-01-11,10:18:07
39.94998,116.312618333333,0,0,39824.4293055556,2009-01-11,10:18:12
39.9500266666667,116.31261,0,0,39824.4293634259,2009-01-11,10:18:17
39.9499916666667,116.312578333333,0,0,39824.4294212963,2009-01-11,10:18:22
39.9499366666667,116.312551666667,0,0,39824.4294791667,2009-01-11,10:18:27
39.9498666666667,116.312533333333,0,0,39824.429537037,2009-01-11,10:18:32
39.9498133333333,116.31252,0,0,39824.4295949074,2009-01-11,10:18:37
39.9497416666667,116.31251,0,0,39824.4296527778,2009-01-11,10:18:42
39.9497166666667,116.312493333333,0,0,39824.4297106481,2009-01-11,10:18:47
39.949755,116.312488333333,0,0,39824.4297685185,2009-01-11,10:18:52
39.94978,116.31246,0,0,39824.4298263889,2009-01-11,10:18:57
39.9497983333333,116.312431666667,0,0,39824.4298842593,2009-01-11,10:19:02
39.9498316666667,116.312403333333,0,0,39824.4299421296,2009-01-11,10:19:07
39.9498316666667,116.312403333333,0,0,39824.4299768518,2009-01-11,10:19:10
39.9498383333333,116.312403333333,0,0,39824.43,2009-01-11,10:19:12
39.9498216666667,116.312396666667,0,0,39824.4300578704,2009-01-11,10:19:17
39.9498283333333,116.312438333333,0,0,39824.4301157407,2009-01-11,10:19:22
39.9498466666667,116.31243,0,0,39824.4301736111,2009-01-11,10:19:27
39.9499083333333,116.312421666667,0,0,39824.4302314815,2009-01-11,10:19:32
39.9499466666667,116.312386666667,0,0,39824.4302893518,2009-01-11,10:19:37
39.9498916666667,116.312296666667,0,0,39824.4303472222,2009-01-11,10:19:42
39.9498716666667,116.312226666667,0,0,39824.4304050926,2009-01-11,10:19:47
39.94991,116.31214,0,0,39824.430462963,2009-01-11,10:19:52
39.9499716666667,116.31208,0,0,39824.4305208333,2009-01-11,10:19:57
39.9500383333333,116.312038333333,0,0,39824.4305787037,2009-01-11,10:20:02
39.9501366666667,116.312006666667,0,0,39824.4306365741,2009-01-11,10:20:07
39.9499416666667,116.312841666667,0,0,39824.4314467593,2009-01-11,10:21:17
39.9501566666667,116.31285,0,0,39824.4315046296,2009-01-11,10:21:22
39.9501616666667,116.312871666667,0,0,39824.4315625,2009-01-11,10:21:27
39.9501733333333,116.312883333333,0,0,39824.4316203704,2009-01-11,10:21:32
39.950095,116.312816666667,0,0,39824.4316782407,2009-01-11,10:21:37
39.950055,116.312775,0,0,39824.4317361111,2009-01-11,10:21:42
39.9500533333333,116.312741666667,0,0,39824.4317939815,2009-01-11,10:21:47
39.95004,116.312713333333,0,0,39824.4318518518,2009-01-11,10:21:52
39.9500816666667,116.312705,0,0,39824.4319097222,2009-01-11,10:21:57
39.9500816666667,116.312705,0,0,39824.4319444444,2009-01-11,10:22:00
39.9500733333333,116.312701666667,0,0,39824.4319675926,2009-01-11,10:22:02
39.9500633333333,116.312698333333,0,0,39824.432025463,2009-01-11,10:22:07
39.95003,116.312695,0,0,39824.4320833333,2009-01-11,10:22:12
39.9499733333333,116.31268,0,0,39824.4321412037,2009-01-11,10:22:17
39.949945,116.312678333333,0,0,39824.4321990741,2009-01-11,10:22:22
39.9499133333333,116.312645,0,0,39824.4322569444,2009-01-11,10:22:27
39.9498966666667,116.312606666667,0,0,39824.4323148148,2009-01-11,10:22:32
39.9498716666667,116.312593333333,0,0,39824.4323726852,2009-01-11,10:22:37
39.9498616666667,116.312601666667,0,0,39824.4324305556,2009-01-11,10:22:42
39.9497983333333,116.312625,0,0,39824.4324884259,2009-01-11,10:22:47
39.9497883333333,116.312638333333,0,0,39824.4325462963,2009-01-11,10:22:52
39.949735,116.312601666667,0,0,39824.4326041667,2009-01-11,10:22:57
39.949705,116.312571666667,0,0,39824.432662037,2009-01-11,10:23:02
39.9496833333333,116.31256,0,0,39824.4327199074,2009-01-11,10:23:07
39.9497316666667,116.312538333333,0,0,39824.4327777778,2009-01-11,10:23:12
39.9498133333333,116.312501666667,0,0,39824.4328356481,2009-01-11,10:23:17
39.95019,116.31245,0,0,39824.4328935185,2009-01-11,10:23:22
39.9512866666667,116.311616666667,0,0,39824.4349189815,2009-01-11,10:26:17
39.9509733333333,116.311961666667,0,0,39824.4349768519,2009-01-11,10:26:22
39.9508266666667,116.312118333333,0,0,39824.4350347222,2009-01-11,10:26:27
39.9506783333333,116.31229,0,0,39824.4350925926,2009-01-11,10:26:32
39.9505066666667,116.31249,0,0,39824.435150463,2009-01-11,10:26:37
39.9505433333333,116.312746666667,0,0,39824.4361342593,2009-01-11,10:28:02
39.9503533333333,116.31296,0,0,39824.4361921296,2009-01-11,10:28:07
39.9503916666667,116.312961666667,0,0,39824.43625,2009-01-11,10:28:12
39.95032,116.313008333333,0,0,39824.4363078704,2009-01-11,10:28:17
39.9503,116.312973333333,0,0,39824.4363657407,2009-01-11,10:28:22
39.950275,116.312925,0,0,39824.4364236111,2009-01-11,10:28:27
39.95029,116.31286,0,0,39824.4364814815,2009-01-11,10:28:32
39.9503433333333,116.312701666667,0,0,39824.4365393519,2009-01-11,10:28:37
39.9504,116.312545,0,0,39824.4365972222,2009-01-11,10:28:42
39.9504633333333,116.312416666667,0,0,39824.4366550926,2009-01-11,10:28:47
39.950575,116.312306666667,0,0,39824.436712963,2009-01-11,10:28:52
39.9506366666667,116.312255,0,0,39824.4367708333,2009-01-11,10:28:57
39.9505866666667,116.312293333333,0,0,39824.4368287037,2009-01-11,10:29:02
39.950615,116.31227,0,0,39824.4368865741,2009-01-11,10:29:07
39.9507366666667,116.312205,0,0,39824.4369444444,2009-01-11,10:29:12
39.950745,116.312305,0,0,39824.4370023148,2009-01-11,10:29:17
39.950755,116.31238,0,0,39824.4370601852,2009-01-11,10:29:22
39.9506883333333,116.312528333333,0,0,39824.4371180556,2009-01-11,10:29:27
39.95066,116.312648333333,0,0,39824.4371759259,2009-01-11,10:29:32
39.9506466666667,116.31273,0,0,39824.4372337963,2009-01-11,10:29:37
39.9506316666667,116.312755,0,0,39824.4372916667,2009-01-11,10:29:42
39.9506033333333,116.31279,0,0,39824.437349537,2009-01-11,10:29:47
39.9506266666667,116.312768333333,0,0,39824.4374074074,2009-01-11,10:29:52
39.9506083333333,116.312806666667,0,0,39824.4374652778,2009-01-11,10:29:57
39.950565,116.31284,0,0,39824.4375231481,2009-01-11,10:30:02
39.9505266666667,116.312846666667,0,0,39824.4375810185,2009-01-11,10:30:07
39.95055,116.312766666667,0,0,39824.4378125,2009-01-11,10:30:27
39.950595,116.312641666667,0,0,39824.4378703704,2009-01-11,10:30:32
39.950665,116.312555,0,0,39824.4379282407,2009-01-11,10:30:37
39.9508166666667,116.312463333333,0,0,39824.4379861111,2009-01-11,10:30:42
39.9510316666667,116.312303333333,0,0,39824.4380439815,2009-01-11,10:30:47
39.9514533333333,116.311961666667,0,0,39824.4381018518,2009-01-11,10:30:52
39.9456683333333,116.311913333333,0,0,39824.4388541667,2009-01-11,10:31:57
39.9463816666667,116.312053333333,0,0,39824.438912037,2009-01-11,10:32:02
39.948055,116.31249,0,0,39824.4389699074,2009-01-11,10:32:07
39.9482266666667,116.3125,0,0,39824.4390277778,2009-01-11,10:32:12
39.9482716666667,116.312466666667,0,0,39824.4390856481,2009-01-11,10:32:17
39.948525,116.312496666667,0,0,39824.4391435185,2009-01-11,10:32:22
39.9484733333333,116.312411666667,0,0,39824.4392013889,2009-01-11,10:32:27
39.9484233333333,116.312386666667,0,0,39824.4392592593,2009-01-11,10:32:32
39.9483316666667,116.312426666667,0,0,39824.4393171296,2009-01-11,10:32:37
39.9485233333333,116.312565,0,0,39824.439375,2009-01-11,10:32:42
39.94854,116.312646666667,0,0,39824.4394328704,2009-01-11,10:32:47
39.948635,116.312621666667,0,0,39824.4394907407,2009-01-11,10:32:52
39.9488683333333,116.312525,0,0,39824.4395486111,2009-01-11,10:32:57
39.9489966666667,116.312521666667,0,0,39824.4396064815,2009-01-11,10:33:02
39.9491933333333,116.312458333333,0,0,39824.4396643518,2009-01-11,10:33:07
39.9497216666667,116.31262,0,0,39824.4397222222,2009-01-11,10:33:12
39.9501566666667,116.312738333333,0,0,39824.4397800926,2009-01-11,10:33:17
39.950155,116.312781666667,0,0,39824.439837963,2009-01-11,10:33:22
39.950145,116.312825,0,0,39824.4398958333,2009-01-11,10:33:27
39.9503283333333,116.312768333333,0,0,39824.4399537037,2009-01-11,10:33:32
39.9504766666667,116.312695,0,0,39824.4400115741,2009-01-11,10:33:37
39.9505733333333,116.312608333333,0,0,39824.4400694444,2009-01-11,10:33:42
39.9506683333333,116.312515,0,0,39824.4401273148,2009-01-11,10:33:47
39.9507383333333,116.312505,0,0,39824.4403009259,2009-01-11,10:34:02
39.9505416666667,116.31264,0,0,39824.4403587963,2009-01-11,10:34:07
39.950315,116.312801666667,0,0,39824.4404166667,2009-01-11,10:34:12
39.9501533333333,116.31293,0,0,39824.440474537,2009-01-11,10:34:17
39.9499933333333,116.313071666667,0,0,39824.4405324074,2009-01-11,10:34:22
39.9499016666667,116.313126666667,0,0,39824.4405902778,2009-01-11,10:34:27
39.9498533333333,116.313106666667,0,0,39824.4406481481,2009-01-11,10:34:32
39.94984,116.313095,0,0,39824.4407060185,2009-01-11,10:34:37
39.9498483333333,116.313083333333,0,0,39824.4407638889,2009-01-11,10:34:42
39.94989,116.313088333333,0,0,39824.4408217593,2009-01-11,10:34:47
39.9499583333333,116.313115,0,0,39824.4408796296,2009-01-11,10:34:52
39.95,116.313271666667,0,0,39824.4409375,2009-01-11,10:34:57
39.9500316666667,116.313566666667,0,0,39824.4409953704,2009-01-11,10:35:02
39.95007,116.313753333333,0,0,39824.4410532407,2009-01-11,10:35:07
39.9501166666667,116.313826666667,0,0,39824.4411111111,2009-01-11,10:35:12
39.95018,116.313763333333,0,0,39824.4411689815,2009-01-11,10:35:17
39.9502216666667,116.313605,0,0,39824.4412268519,2009-01-11,10:35:22
39.9502283333333,116.313488333333,0,0,39824.4412847222,2009-01-11,10:35:27
39.9502166666667,116.312768333333,0,0,39824.4413425926,2009-01-11,10:35:32
39.9502483333333,116.312121666667,0,0,39824.441400463,2009-01-11,10:35:37
39.950305,116.311578333333,0,0,39824.4414583333,2009-01-11,10:35:42
39.950375,116.311305,0,0,39824.4415162037,2009-01-11,10:35:47
39.9504383333333,116.311158333333,0,0,39824.4415740741,2009-01-11,10:35:52
39.9504683333333,116.310893333333,0,0,39824.4416319444,2009-01-11,10:35:57
39.9504916666667,116.310771666667,0,0,39824.4416898148,2009-01-11,10:36:02
39.9504816666667,116.310825,0,0,39824.4417476852,2009-01-11,10:36:07
39.9504883333333,116.310806666667,0,0,39824.4418055556,2009-01-11,10:36:12
39.9504383333333,116.311141666667,0,0,39824.4418634259,2009-01-11,10:36:17
39.9504666666667,116.311401666667,0,0,39824.4419212963,2009-01-11,10:36:22
39.9504283333333,116.311611666667,0,0,39824.4419791667,2009-01-11,10:36:27
39.9504333333333,116.311636666667,0,0,39824.442037037,2009-01-11,10:36:32
39.95023,116.312161666667,0,0,39824.4420949074,2009-01-11,10:36:37
39.95006,116.312443333333,0,0,39824.4421527778,2009-01-11,10:36:42
39.9499833333333,116.312583333333,0,0,39824.4422106481,2009-01-11,10:36:47
39.9499833333333,116.312583333333,0,0,39824.4422453704,2009-01-11,10:36:50
39.9499866666667,116.31258,0,0,39824.4422685185,2009-01-11,10:36:52
39.950015,116.312535,0,0,39824.4423263889,2009-01-11,10:36:57
39.9500483333333,116.3125,0,0,39824.4423842593,2009-01-11,10:37:02
39.950055,116.312521666667,0,0,39824.4424421296,2009-01-11,10:37:07
39.95005,116.312543333333,0,0,39824.4425,2009-01-11,10:37:12
39.9500333333333,116.312611666667,0,0,39824.4425578704,2009-01-11,10:37:17
39.9500066666667,116.312645,0,0,39824.4426157407,2009-01-11,10:37:22
39.9500066666667,116.312645,0,0,39824.442650463,2009-01-11,10:37:25
39.9499983333333,116.312638333333,0,0,39824.4426736111,2009-01-11,10:37:27
39.9499833333333,116.31264,0,0,39824.4427314815,2009-01-11,10:37:32
39.9499766666667,116.312668333333,0,0,39824.4427893519,2009-01-11,10:37:37
39.9499583333333,116.312673333333,0,0,39824.4428472222,2009-01-11,10:37:42
39.9499583333333,116.312673333333,0,0,39824.4428819444,2009-01-11,10:37:45
39.9499583333333,116.312665,0,0,39824.4429050926,2009-01-11,10:37:47
39.94993,116.31267,0,0,39824.442962963,2009-01-11,10:37:52
39.9499266666667,116.312653333333,0,0,39824.4430208333,2009-01-11,10:37:57
39.94992,116.312645,0,0,39824.4430787037,2009-01-11,10:38:02
39.94992,116.312645,0,0,39824.4431134259,2009-01-11,10:38:05
39.9499166666667,116.312648333333,0,0,39824.4431365741,2009-01-11,10:38:07
39.94992,116.31266,0,0,39824.4431944444,2009-01-11,10:38:12
39.9499333333333,116.31264,0,0,39824.4432523148,2009-01-11,10:38:17
39.9499516666667,116.31259,0,0,39824.4433101852,2009-01-11,10:38:22
39.9499816666667,116.312568333333,0,0,39824.4433680556,2009-01-11,10:38:27
39.950025,116.312561666667,0,0,39824.4434259259,2009-01-11,10:38:32
39.9500116666667,116.312586666667,0,0,39824.4434837963,2009-01-11,10:38:37
39.950015,116.312571666667,0,0,39824.4435416667,2009-01-11,10:38:42
39.9500266666667,116.312593333333,0,0,39824.443599537,2009-01-11,10:38:47
39.95007,116.312593333333,0,0,39824.4436574074,2009-01-11,10:38:52
39.9501166666667,116.312573333333,0,0,39824.4437152778,2009-01-11,10:38:57
39.9501983333333,116.312568333333,0,0,39824.4437731481,2009-01-11,10:39:02
39.9502916666667,116.312543333333,0,0,39824.4438310185,2009-01-11,10:39:07
39.9503566666667,116.312475,0,0,39824.4438888889,2009-01-11,10:39:12
39.95034,116.312446666667,0,0,39824.4439467593,2009-01-11,10:39:17
39.95034,116.312446666667,0,0,39824.4439814815,2009-01-11,10:39:20
39.95034,116.312443333333,0,0,39824.4440046296,2009-01-11,10:39:22
39.95036,116.312508333333,0,0,39824.4440625,2009-01-11,10:39:27
39.9503933333333,116.312563333333,0,0,39824.4441203704,2009-01-11,10:39:32
39.9503683333333,116.312581666667,0,0,39824.4441782407,2009-01-11,10:39:37
39.950295,116.312551666667,0,0,39824.4442361111,2009-01-11,10:39:42
39.950295,116.312551666667,0,0,39824.4442708333,2009-01-11,10:39:45
39.9502866666667,116.312556666667,0,0,39824.4442939815,2009-01-11,10:39:47
39.9502716666667,116.312586666667,0,0,39824.4443518519,2009-01-11,10:39:52
39.9502566666667,116.312628333333,0,0,39824.4444097222,2009-01-11,10:39:57
39.9502416666667,116.31267,0,0,39824.4444675926,2009-01-11,10:40:02
39.9502366666667,116.31269,0,0,39824.444525463,2009-01-11,10:40:07
39.9502283333333,116.312721666667,0,0,39824.4445833333,2009-01-11,10:40:12
39.95026,116.312745,0,0,39824.4446412037,2009-01-11,10:40:17
39.950245,116.312751666667,0,0,39824.4446990741,2009-01-11,10:40:22
39.9578966666667,116.330061666667,0,0,39824.4472453704,2009-01-11,10:44:02
39.9493266666667,116.314256666667,0,0,39824.4473032407,2009-01-11,10:44:07
39.94947,116.313465,0,0,39824.4473611111,2009-01-11,10:44:12
39.9493916666667,116.313405,0,0,39824.4474189815,2009-01-11,10:44:17
39.949375,116.313425,0,0,39824.4474768518,2009-01-11,10:44:22
39.949375,116.313425,0,0,39824.4475115741,2009-01-11,10:44:25
39.9493683333333,116.31343,0,0,39824.4475347222,2009-01-11,10:44:27
39.9493783333333,116.31338,0,0,39824.4475925926,2009-01-11,10:44:32
39.9493966666667,116.313353333333,0,0,39824.447650463,2009-01-11,10:44:37
39.9494133333333,116.313336666667,0,0,39824.4477083333,2009-01-11,10:44:42
39.94961,116.312925,0,0,39824.4477662037,2009-01-11,10:44:47
39.9497466666667,116.312866666667,0,0,39824.4478240741,2009-01-11,10:44:52
39.9498516666667,116.312871666667,0,0,39824.4478819444,2009-01-11,10:44:57
39.9498366666667,116.31285,0,0,39824.4479398148,2009-01-11,10:45:02
39.9497616666667,116.312811666667,0,0,39824.4479976852,2009-01-11,10:45:07
39.9497116666667,116.312838333333,0,0,39824.4480555556,2009-01-11,10:45:12
39.94963,116.31289,0,0,39824.4481134259,2009-01-11,10:45:17
39.9495583333333,116.312966666667,0,0,39824.4481712963,2009-01-11,10:45:22
39.949535,116.312985,0,0,39824.4482291667,2009-01-11,10:45:27
39.9495266666667,116.312998333333,0,0,39824.448287037,2009-01-11,10:45:32
39.949555,116.313025,0,0,39824.4483449074,2009-01-11,10:45:37
39.9495816666667,116.313078333333,0,0,39824.4484027778,2009-01-11,10:45:42
39.9496083333333,116.313106666667,0,0,39824.4484606481,2009-01-11,10:45:47
39.9496066666667,116.313146666667,0,0,39824.4485185185,2009-01-11,10:45:52
39.9496283333333,116.313143333333,0,0,39824.4485763889,2009-01-11,10:45:57
39.949655,116.31311,0,0,39824.4486342593,2009-01-11,10:46:02
39.949655,116.31311,0,0,39824.4486689815,2009-01-11,10:46:05
39.9496583333333,116.313115,0,0,39824.4486921296,2009-01-11,10:46:07
39.9496566666667,116.313088333333,0,0,39824.44875,2009-01-11,10:46:12
39.9497016666667,116.313015,0,0,39824.4488078704,2009-01-11,10:46:17
39.949715,116.313026666667,0,0,39824.4488657407,2009-01-11,10:46:22
39.9497216666667,116.31299,0,0,39824.4489236111,2009-01-11,10:46:27
39.94971,116.312996666667,0,0,39824.4489814815,2009-01-11,10:46:32
39.94967,116.313023333333,0,0,39824.4490393519,2009-01-11,10:46:37
39.949675,116.31304,0,0,39824.4490972222,2009-01-11,10:46:42
39.9496166666667,116.313066666667,0,0,39824.4491550926,2009-01-11,10:46:47
39.949565,116.313091666667,0,0,39824.449212963,2009-01-11,10:46:52
39.9495383333333,116.313135,0,0,39824.4492708333,2009-01-11,10:46:57
39.949505,116.31315,0,0,39824.4493287037,2009-01-11,10:47:02
39.9494716666667,116.31321,0,0,39824.4493865741,2009-01-11,10:47:07
39.9495016666667,116.313256666667,0,0,39824.4494444444,2009-01-11,10:47:12
39.9496583333333,116.313195,0,0,39824.4495023148,2009-01-11,10:47:17
39.9498583333333,116.313088333333,0,0,39824.4495601852,2009-01-11,10:47:22
39.950105,116.312945,0,0,39824.4496180556,2009-01-11,10:47:27
39.9502866666667,116.31285,0,0,39824.4496759259,2009-01-11,10:47:32
39.9501733333333,116.312846666667,0,0,39824.4497337963,2009-01-11,10:47:37
39.9500016666667,116.312946666667,0,0,39824.4497916667,2009-01-11,10:47:42
39.9498816666667,116.312961666667,0,0,39824.449849537,2009-01-11,10:47:47
39.9498583333333,116.31296,0,0,39824.4499074074,2009-01-11,10:47:52
39.9498733333333,116.312931666667,0,0,39824.4499652778,2009-01-11,10:47:57
39.9498616666667,116.312946666667,0,0,39824.4500231481,2009-01-11,10:48:02
39.9498966666667,116.312956666667,0,0,39824.4500810185,2009-01-11,10:48:07
39.9499283333333,116.312973333333,0,0,39824.4501388889,2009-01-11,10:48:12
39.9499466666667,116.312968333333,0,0,39824.4501967593,2009-01-11,10:48:17
39.949985,116.312978333333,0,0,39824.4502546296,2009-01-11,10:48:22
39.9500333333333,116.312941666667,0,0,39824.4503125,2009-01-11,10:48:27
39.9500733333333,116.312873333333,0,0,39824.4503703704,2009-01-11,10:48:32
39.9501866666667,116.312811666667,0,0,39824.4504282407,2009-01-11,10:48:37
39.950245,116.312765,0,0,39824.4504861111,2009-01-11,10:48:42
39.95035,116.312703333333,0,0,39824.4505439815,2009-01-11,10:48:47
39.950335,116.312708333333,0,0,39824.4506018519,2009-01-11,10:48:52
39.9503366666667,116.312665,0,0,39824.4506597222,2009-01-11,10:48:57
39.95035,116.31269,0,0,39824.4507175926,2009-01-11,10:49:02
39.95036,116.312626666667,0,0,39824.450775463,2009-01-11,10:49:07
39.9502266666667,116.312668333333,0,0,39824.4508333333,2009-01-11,10:49:12
39.9502083333333,116.312653333333,0,0,39824.4508912037,2009-01-11,10:49:17
39.9501366666667,116.312681666667,0,0,39824.4509490741,2009-01-11,10:49:22
39.9499616666667,116.31271,0,0,39824.4510069444,2009-01-11,10:49:27
39.949875,116.312736666667,0,0,39824.4510648148,2009-01-11,10:49:32
39.949865,116.31272,0,0,39824.4511226852,2009-01-11,10:49:37
39.9498616666667,116.312705,0,0,39824.4511805556,2009-01-11,10:49:42
39.9498366666667,116.312666666667,0,0,39824.4512384259,2009-01-11,10:49:47
39.9498433333333,116.312651666667,0,0,39824.4512962963,2009-01-11,10:49:52
39.9498416666667,116.312635,0,0,39824.4513541667,2009-01-11,10:49:57
39.949815,116.312626666667,0,0,39824.451412037,2009-01-11,10:50:02
39.94979,116.312621666667,0,0,39824.4514699074,2009-01-11,10:50:07
39.9497283333333,116.312675,0,0,39824.4515277778,2009-01-11,10:50:12
39.9497116666667,116.312685,0,0,39824.4515856481,2009-01-11,10:50:17
39.9497,116.312705,0,0,39824.4516435185,2009-01-11,10:50:22
39.9497,116.312705,0,0,39824.4516782407,2009-01-11,10:50:25
39.9497,116.312713333333,0,0,39824.4517013889,2009-01-11,10:50:27
39.9497033333333,116.312733333333,0,0,39824.4517592593,2009-01-11,10:50:32
39.9497033333333,116.312733333333,0,0,39824.4517939815,2009-01-11,10:50:35
39.949695,116.312741666667,0,0,39824.4518171296,2009-01-11,10:50:37
39.9496816666667,116.312768333333,0,0,39824.451875,2009-01-11,10:50:42
39.94967,116.312788333333,0,0,39824.4519328704,2009-01-11,10:50:47
39.9496566666667,116.312785,0,0,39824.4519907407,2009-01-11,10:50:52
39.9496566666667,116.312785,0,0,39824.452025463,2009-01-11,10:50:55
39.9496566666667,116.312793333333,0,0,39824.4520486111,2009-01-11,10:50:57
39.9496716666667,116.312776666667,0,0,39824.4521064815,2009-01-11,10:51:02
39.9497233333333,116.312758333333,0,0,39824.4521643519,2009-01-11,10:51:07
39.9497433333333,116.312751666667,0,0,39824.4522222222,2009-01-11,10:51:12
39.9497566666667,116.312758333333,0,0,39824.4522800926,2009-01-11,10:51:17
39.9497566666667,116.312758333333,0,0,39824.4523148148,2009-01-11,10:51:20
39.9497516666667,116.312761666667,0,0,39824.452337963,2009-01-11,10:51:22
39.949765,116.312738333333,0,0,39824.4523958333,2009-01-11,10:51:27
39.9498133333333,116.312705,0,0,39824.4524537037,2009-01-11,10:51:32
39.9499,116.312623333333,0,0,39824.4525115741,2009-01-11,10:51:37
39.9499583333333,116.312568333333,0,0,39824.4525694444,2009-01-11,10:51:42
39.9499633333333,116.312615,0,0,39824.4526273148,2009-01-11,10:51:47
39.949935,116.312633333333,0,0,39824.4526851852,2009-01-11,10:51:52
39.9499116666667,116.31257,0,0,39824.4527430556,2009-01-11,10:51:57
39.9499066666667,116.312506666667,0,0,39824.4528009259,2009-01-11,10:52:02
39.94987,116.312485,0,0,39824.4528587963,2009-01-11,10:52:07
39.9498566666667,116.312471666667,0,0,39824.4529166667,2009-01-11,10:52:12
39.949835,116.312453333333,0,0,39824.452974537,2009-01-11,10:52:17
39.9498283333333,116.312405,0,0,39824.4530324074,2009-01-11,10:52:22
39.94983,116.31237,0,0,39824.4530902778,2009-01-11,10:52:27
39.94984,116.31234,0,0,39824.4531481481,2009-01-11,10:52:32
39.9498416666667,116.312321666667,0,0,39824.4532060185,2009-01-11,10:52:37
39.9498583333333,116.312293333333,0,0,39824.4532638889,2009-01-11,10:52:42
39.9498833333333,116.31222,0,0,39824.4533217593,2009-01-11,10:52:47
39.9498933333333,116.312176666667,0,0,39824.4533796296,2009-01-11,10:52:52
39.9498766666667,116.312213333333,0,0,39824.4534375,2009-01-11,10:52:57
39.9498333333333,116.312251666667,0,0,39824.4534953704,2009-01-11,10:53:02
39.9497866666667,116.31228,0,0,39824.4535532407,2009-01-11,10:53:07
39.94976,116.312306666667,0,0,39824.4536111111,2009-01-11,10:53:12
39.9497466666667,116.312371666667,0,0,39824.4536689815,2009-01-11,10:53:17
39.9497333333333,116.312451666667,0,0,39824.4537268518,2009-01-11,10:53:22
39.9496966666667,116.312558333333,0,0,39824.4537847222,2009-01-11,10:53:27
39.949675,116.312666666667,0,0,39824.4538425926,2009-01-11,10:53:32
39.94967,116.312711666667,0,0,39824.453900463,2009-01-11,10:53:37
39.9496866666667,116.312726666667,0,0,39824.4539583333,2009-01-11,10:53:42
39.9496983333333,116.312746666667,0,0,39824.4540162037,2009-01-11,10:53:47
39.949735,116.31274,0,0,39824.4540740741,2009-01-11,10:53:52
39.9497466666667,116.312743333333,0,0,39824.4541319444,2009-01-11,10:53:57
39.94972,116.312725,0,0,39824.4541898148,2009-01-11,10:54:02
39.949695,116.312733333333,0,0,39824.4542476852,2009-01-11,10:54:07
39.9496766666667,116.312766666667,0,0,39824.4543055556,2009-01-11,10:54:12
39.9496433333333,116.312823333333,0,0,39824.4543634259,2009-01-11,10:54:17
39.9496183333333,116.31289,0,0,39824.4544212963,2009-01-11,10:54:22
39.949615,116.312911666667,0,0,39824.4544791667,2009-01-11,10:54:27
39.9498,116.313076666667,0,0,39824.4570833333,2009-01-11,10:58:12
39.94978,116.313263333333,0,0,39824.4571412037,2009-01-11,10:58:17
39.9497633333333,116.31338,0,0,39824.4571990741,2009-01-11,10:58:22
39.9497683333333,116.313353333333,0,0,39824.4572569444,2009-01-11,10:58:27
39.9498016666667,116.313078333333,0,0,39824.4573148148,2009-01-11,10:58:32
39.9498116666667,116.313066666667,0,0,39824.4573726852,2009-01-11,10:58:37
39.9497883333333,116.313056666667,0,0,39824.4574305556,2009-01-11,10:58:42
39.949755,116.313065,0,0,39824.4574884259,2009-01-11,10:58:47
39.9497316666667,116.313003333333,0,0,39824.4575462963,2009-01-11,10:58:52
39.9497266666667,116.312963333333,0,0,39824.4576041667,2009-01-11,10:58:57
39.949685,116.313006666667,0,0,39824.457662037,2009-01-11,10:59:02
39.9496366666667,116.313023333333,0,0,39824.4577199074,2009-01-11,10:59:07
39.9496,116.312966666667,0,0,39824.4577777778,2009-01-11,10:59:12
39.9495433333333,116.312906666667,0,0,39824.4578356481,2009-01-11,10:59:17
39.949745,116.311778333333,0,0,39824.4581828704,2009-01-11,10:59:47
39.9497583333333,116.311738333333,0,0,39824.4582407407,2009-01-11,10:59:52
39.94925,116.314601666667,0,0,39824.4587615741,2009-01-11,11:00:37
39.9497183333333,116.312723333333,0,0,39824.4588194444,2009-01-11,11:00:42
39.9497283333333,116.31244,0,0,39824.4588773148,2009-01-11,11:00:47
39.9497216666667,116.312221666667,0,0,39824.4589351852,2009-01-11,11:00:52
39.9496866666667,116.31214,0,0,39824.4589930556,2009-01-11,11:00:57
39.9496233333333,116.312091666667,0,0,39824.4590509259,2009-01-11,11:01:02
39.9495466666667,116.312021666667,0,0,39824.4591087963,2009-01-11,11:01:07
39.9495033333333,116.311995,0,0,39824.4591666667,2009-01-11,11:01:12
39.9494633333333,116.312053333333,0,0,39824.459224537,2009-01-11,11:01:17
39.949685,116.312396666667,0,0,39824.4592824074,2009-01-11,11:01:22
39.9498233333333,116.311901666667,0,0,39824.4593402778,2009-01-11,11:01:27
39.94982,116.312311666667,0,0,39824.4593981481,2009-01-11,11:01:32
39.9497783333333,116.312588333333,0,0,39824.4594560185,2009-01-11,11:01:37
39.9497833333333,116.312238333333,0,0,39824.4595138889,2009-01-11,11:01:42
39.94978,116.312375,0,0,39824.4595717593,2009-01-11,11:01:47
39.949755,116.31221,0,0,39824.4596296296,2009-01-11,11:01:52
39.9497583333333,116.312266666667,0,0,39824.4596875,2009-01-11,11:01:57
39.9497316666667,116.31228,0,0,39824.4597453704,2009-01-11,11:02:02
39.9497266666667,116.31231,0,0,39824.4598032407,2009-01-11,11:02:07
39.9497483333333,116.312353333333,0,0,39824.4598611111,2009-01-11,11:02:12
39.949765,116.312401666667,0,0,39824.4599189815,2009-01-11,11:02:17
39.94981,116.312423333333,0,0,39824.4599768519,2009-01-11,11:02:22
39.9498166666667,116.312468333333,0,0,39824.4600347222,2009-01-11,11:02:27
39.94982,116.312508333333,0,0,39824.4600925926,2009-01-11,11:02:32
39.94982,116.312508333333,0,0,39824.4601273148,2009-01-11,11:02:35
39.9498283333333,116.312506666667,0,0,39824.460150463,2009-01-11,11:02:37
39.94985,116.312575,0,0,39824.4602083333,2009-01-11,11:02:42
39.9498116666667,116.312611666667,0,0,39824.4602662037,2009-01-11,11:02:47
39.9497366666667,116.312616666667,0,0,39824.4603240741,2009-01-11,11:02:52
39.949695,116.31258,0,0,39824.4603819444,2009-01-11,11:02:57
39.949695,116.31258,0,0,39824.4604166667,2009-01-11,11:03:00
39.9496883333333,116.312588333333,0,0,39824.4604398148,2009-01-11,11:03:02
39.9497466666667,116.312768333333,0,0,39824.4604976852,2009-01-11,11:03:07
39.949805,116.312765,0,0,39824.4605555556,2009-01-11,11:03:12
39.9498616666667,116.312733333333,0,0,39824.4606134259,2009-01-11,11:03:17
39.9499033333333,116.312653333333,0,0,39824.4606712963,2009-01-11,11:03:22
39.94994,116.312313333333,0,0,39824.4607291667,2009-01-11,11:03:27
39.9499866666667,116.312205,0,0,39824.460787037,2009-01-11,11:03:32
39.9500316666667,116.312125,0,0,39824.4608449074,2009-01-11,11:03:37
39.9500666666667,116.312203333333,0,0,39824.4609027778,2009-01-11,11:03:42
39.9500783333333,116.312248333333,0,0,39824.4609606481,2009-01-11,11:03:47
39.950145,116.312241666667,0,0,39824.4610185185,2009-01-11,11:03:52
39.9501883333333,116.313683333333,0,0,39824.4611342593,2009-01-11,11:04:02
39.9501483333333,116.313503333333,0,0,39824.4611921296,2009-01-11,11:04:07
39.9502933333333,116.31374,0,0,39824.46125,2009-01-11,11:04:12
39.95027,116.313783333333,0,0,39824.4613078704,2009-01-11,11:04:17
39.9503,116.313876666667,0,0,39824.4613657407,2009-01-11,11:04:22
39.95033,116.313938333333,0,0,39824.4614236111,2009-01-11,11:04:27
39.9503816666667,116.314075,0,0,39824.4614814815,2009-01-11,11:04:32
39.9503833333333,116.314146666667,0,0,39824.4615393518,2009-01-11,11:04:37
39.9503,116.314021666667,0,0,39824.4615972222,2009-01-11,11:04:42
39.9502383333333,116.314005,0,0,39824.4616550926,2009-01-11,11:04:47
39.9499633333333,116.313773333333,0,0,39824.461712963,2009-01-11,11:04:52
39.9497833333333,116.313771666667,0,0,39824.4617708333,2009-01-11,11:04:57
39.9498133333333,116.313651666667,0,0,39824.4618287037,2009-01-11,11:05:02
39.9498433333333,116.31333,0,0,39824.4618865741,2009-01-11,11:05:07
39.9498516666667,116.31298,0,0,39824.4619444444,2009-01-11,11:05:12
39.9498483333333,116.312788333333,0,0,39824.4620023148,2009-01-11,11:05:17
39.9498766666667,116.312591666667,0,0,39824.4620601852,2009-01-11,11:05:22
39.94985,116.312518333333,0,0,39824.4621180556,2009-01-11,11:05:27
39.9498316666667,116.312465,0,0,39824.4621759259,2009-01-11,11:05:32
39.9498366666667,116.312381666667,0,0,39824.4622337963,2009-01-11,11:05:37
39.9498783333333,116.312238333333,0,0,39824.4622916667,2009-01-11,11:05:42
39.949925,116.312115,0,0,39824.462349537,2009-01-11,11:05:47
39.9499183333333,116.312146666667,0,0,39824.4624074074,2009-01-11,11:05:52
39.9499183333333,116.312146666667,0,0,39824.4624421296,2009-01-11,11:05:55
39.94991,116.31215,0,0,39824.4624652778,2009-01-11,11:05:57
39.9499066666667,116.312213333333,0,0,39824.4625231481,2009-01-11,11:06:02
39.9499216666667,116.312211666667,0,0,39824.4625810185,2009-01-11,11:06:07
39.949915,116.312198333333,0,0,39824.4626388889,2009-01-11,11:06:12
39.94992,116.312158333333,0,0,39824.4626967593,2009-01-11,11:06:17
39.9499283333333,116.312093333333,0,0,39824.4627546296,2009-01-11,11:06:22
39.9499483333333,116.312051666667,0,0,39824.4628125,2009-01-11,11:06:27
39.9499516666667,116.312015,0,0,39824.4628703704,2009-01-11,11:06:32
39.94997,116.311973333333,0,0,39824.4629282407,2009-01-11,11:06:37
39.9500066666667,116.311923333333,0,0,39824.4629861111,2009-01-11,11:06:42
39.9500466666667,116.311818333333,0,0,39824.4630439815,2009-01-11,11:06:47
39.9500716666667,116.311791666667,0,0,39824.4631018518,2009-01-11,11:06:52
39.9500866666667,116.311796666667,0,0,39824.4631597222,2009-01-11,11:06:57
39.950105,116.311926666667,0,0,39824.4632175926,2009-01-11,11:07:02
39.9501083333333,116.311915,0,0,39824.463275463,2009-01-11,11:07:07
39.9500716666667,116.311861666667,0,0,39824.4633333333,2009-01-11,11:07:12
39.95002,116.311845,0,0,39824.4633912037,2009-01-11,11:07:17
39.94997,116.311988333333,0,0,39824.4634490741,2009-01-11,11:07:22
39.9499716666667,116.312038333333,0,0,39824.4635069444,2009-01-11,11:07:27
39.949985,116.31204,0,0,39824.4635648148,2009-01-11,11:07:32
39.9499583333333,116.312111666667,0,0,39824.4636226852,2009-01-11,11:07:37
39.9499666666667,116.312148333333,0,0,39824.4636805556,2009-01-11,11:07:42
39.9499583333333,116.312136666667,0,0,39824.4637384259,2009-01-11,11:07:47
39.94992,116.312166666667,0,0,39824.4637962963,2009-01-11,11:07:52
39.949905,116.312206666667,0,0,39824.4638541667,2009-01-11,11:07:57
39.9499066666667,116.31227,0,0,39824.463912037,2009-01-11,11:08:02
39.9499,116.312315,0,0,39824.4639699074,2009-01-11,11:08:07
39.949905,116.312295,0,0,39824.4640277778,2009-01-11,11:08:12
39.9498716666667,116.312421666667,0,0,39824.4640856481,2009-01-11,11:08:17
39.949845,116.312548333333,0,0,39824.4641435185,2009-01-11,11:08:22
39.9498283333333,116.312618333333,0,0,39824.4642013889,2009-01-11,11:08:27
39.949815,116.312645,0,0,39824.4642592593,2009-01-11,11:08:32
39.9498316666667,116.31257,0,0,39824.4643171296,2009-01-11,11:08:37
39.9498566666667,116.312446666667,0,0,39824.464375,2009-01-11,11:08:42
39.9498566666667,116.312433333333,0,0,39824.4644328704,2009-01-11,11:08:47
39.9498383333333,116.312526666667,0,0,39824.4644907407,2009-01-11,11:08:52
39.9497933333333,116.312635,0,0,39824.4645486111,2009-01-11,11:08:57
39.94978,116.312635,0,0,39824.4646064815,2009-01-11,11:09:02
39.9497633333333,116.312676666667,0,0,39824.4646643519,2009-01-11,11:09:07
39.9497733333333,116.312681666667,0,0,39824.4647222222,2009-01-11,11:09:12
39.9497833333333,116.312736666667,0,0,39824.4647800926,2009-01-11,11:09:17
39.949795,116.312808333333,0,0,39824.464837963,2009-01-11,11:09:22
39.9498616666667,116.31251,0,0,39824.4669212963,2009-01-11,11:12:22
39.9498916666667,116.312438333333,0,0,39824.4669791667,2009-01-11,11:12:27
39.949895,116.312401666667,0,0,39824.467037037,2009-01-11,11:12:32
39.9498933333333,116.312355,0,0,39824.4670949074,2009-01-11,11:12:37
39.9498716666667,116.312318333333,0,0,39824.4671527778,2009-01-11,11:12:42
39.9498816666667,116.312241666667,0,0,39824.4672106481,2009-01-11,11:12:47
39.9498783333333,116.312188333333,0,0,39824.4672685185,2009-01-11,11:12:52
39.949915,116.312065,0,0,39824.4673263889,2009-01-11,11:12:57
39.94997,116.311928333333,0,0,39824.4673842593,2009-01-11,11:13:02
39.9499833333333,116.311861666667,0,0,39824.4674421296,2009-01-11,11:13:07
39.9499816666667,116.311833333333,0,0,39824.4675,2009-01-11,11:13:12
39.9500016666667,116.3119,0,0,39824.4675578704,2009-01-11,11:13:17
39.95003,116.311976666667,0,0,39824.4676157407,2009-01-11,11:13:22
39.9499866666667,116.312075,0,0,39824.4676736111,2009-01-11,11:13:27
39.9499633333333,116.312066666667,0,0,39824.4677314815,2009-01-11,11:13:32
39.9499633333333,116.312066666667,0,0,39824.4677662037,2009-01-11,11:13:35
39.949955,116.312071666667,0,0,39824.4677893519,2009-01-11,11:13:37
39.9499483333333,116.312056666667,0,0,39824.4678472222,2009-01-11,11:13:42
39.9499283333333,116.31208,0,0,39824.4679050926,2009-01-11,11:13:47
39.9499,116.312085,0,0,39824.467962963,2009-01-11,11:13:52
39.9498883333333,116.31208,0,0,39824.4680208333,2009-01-11,11:13:57
39.9498633333333,116.312115,0,0,39824.4680787037,2009-01-11,11:14:02
39.9498483333333,116.312168333333,0,0,39824.4681365741,2009-01-11,11:14:07
39.94983,116.312253333333,0,0,39824.4681944444,2009-01-11,11:14:12
39.94978,116.312278333333,0,0,39824.4682523148,2009-01-11,11:14:17
39.9497933333333,116.312313333333,0,0,39824.4683101852,2009-01-11,11:14:22
39.9498516666667,116.312341666667,0,0,39824.4683680556,2009-01-11,11:14:27
39.9499166666667,116.31233,0,0,39824.4684259259,2009-01-11,11:14:32
39.949945,116.312266666667,0,0,39824.4684837963,2009-01-11,11:14:37
39.9499733333333,116.312178333333,0,0,39824.4685416667,2009-01-11,11:14:42
39.9500433333333,116.3121,0,0,39824.468599537,2009-01-11,11:14:47
39.95008,116.312403333333,0,0,39824.4686574074,2009-01-11,11:14:52
39.9500166666667,116.312455,0,0,39824.4687731481,2009-01-11,11:15:02
39.949905,116.312341666667,0,0,39824.4688310185,2009-01-11,11:15:07
39.9498866666667,116.312263333333,0,0,39824.4688888889,2009-01-11,11:15:12
39.9498866666667,116.312376666667,0,0,39824.4689467593,2009-01-11,11:15:17
39.94989,116.312456666667,0,0,39824.4690046296,2009-01-11,11:15:22
39.9498766666667,116.312431666667,0,0,39824.4690625,2009-01-11,11:15:27
39.9498716666667,116.312398333333,0,0,39824.4691203704,2009-01-11,11:15:32
39.9498616666667,116.312385,0,0,39824.4691782407,2009-01-11,11:15:37
39.9498616666667,116.312405,0,0,39824.4692361111,2009-01-11,11:15:42
39.9499383333333,116.312596666667,0,0,39824.4692939815,2009-01-11,11:15:47
39.949955,116.312553333333,0,0,39824.4693518518,2009-01-11,11:15:52
39.9499483333333,116.312385,0,0,39824.4694097222,2009-01-11,11:15:57
39.9499116666667,116.312405,0,0,39824.4694675926,2009-01-11,11:16:02
39.9498783333333,116.312435,0,0,39824.469525463,2009-01-11,11:16:07
39.9498616666667,116.312468333333,0,0,39824.4695833333,2009-01-11,11:16:12
39.9499033333333,116.312368333333,0,0,39824.4696412037,2009-01-11,11:16:17
39.9499333333333,116.312258333333,0,0,39824.4696990741,2009-01-11,11:16:22
39.9499083333333,116.312293333333,0,0,39824.4697569444,2009-01-11,11:16:27
39.9498833333333,116.312343333333,0,0,39824.4698148148,2009-01-11,11:16:32
39.9498866666667,116.312328333333,0,0,39824.4698726852,2009-01-11,11:16:37
39.94989,116.312341666667,0,0,39824.4699305556,2009-01-11,11:16:42
39.9499166666667,116.312323333333,0,0,39824.4699884259,2009-01-11,11:16:47
39.9499433333333,116.312326666667,0,0,39824.4700462963,2009-01-11,11:16:52
39.9499616666667,116.312321666667,0,0,39824.4701041667,2009-01-11,11:16:57
39.9499816666667,116.312323333333,0,0,39824.470162037,2009-01-11,11:17:02
39.950005,116.312343333333,0,0,39824.4702199074,2009-01-11,11:17:07
39.9500183333333,116.312355,0,0,39824.4702777778,2009-01-11,11:17:12
39.9499883333333,116.312341666667,0,0,39824.4703356481,2009-01-11,11:17:17
39.949995,116.312273333333,0,0,39824.4703935185,2009-01-11,11:17:22
39.9500116666667,116.312268333333,0,0,39824.4704513889,2009-01-11,11:17:27
39.9500466666667,116.312265,0,0,39824.4705092593,2009-01-11,11:17:32
39.9502283333333,116.31248,0,0,39824.4706828704,2009-01-11,11:17:47
39.9502916666667,116.312605,0,0,39824.4707407407,2009-01-11,11:17:52
39.950365,116.312691666667,0,0,39824.4707986111,2009-01-11,11:17:57
39.9507883333333,116.30791,0,0,39824.4716666667,2009-01-11,11:19:12
39.9505066666667,116.309273333333,0,0,39824.471724537,2009-01-11,11:19:17
39.95029,116.310375,0,0,39824.4717824074,2009-01-11,11:19:22
39.95024,116.310563333333,0,0,39824.4718402778,2009-01-11,11:19:27
39.94991,116.312125,0,0,39824.4718981481,2009-01-11,11:19:32
39.9498683333333,116.312406666667,0,0,39824.4719560185,2009-01-11,11:19:37
39.949875,116.312465,0,0,39824.4720138889,2009-01-11,11:19:42
39.9498633333333,116.312475,0,0,39824.4720717593,2009-01-11,11:19:47
39.9498433333333,116.312441666667,0,0,39824.4721296296,2009-01-11,11:19:52
39.9498433333333,116.312441666667,0,0,39824.4721643519,2009-01-11,11:19:55
39.9498416666667,116.312435,0,0,39824.4721875,2009-01-11,11:19:57
39.949835,116.312391666667,0,0,39824.4722453704,2009-01-11,11:20:02
39.949835,116.312391666667,0,0,39824.4722800926,2009-01-11,11:20:05
39.9498366666667,116.31239,0,0,39824.4723032407,2009-01-11,11:20:07
39.94985,116.31238,0,0,39824.4723611111,2009-01-11,11:20:12
39.94985,116.31238,0,0,39824.4723958333,2009-01-11,11:20:15
39.949845,116.312383333333,0,0,39824.4724189815,2009-01-11,11:20:17
39.9498566666667,116.312375,0,0,39824.4724768519,2009-01-11,11:20:22
39.9498816666667,116.312413333333,0,0,39824.4725347222,2009-01-11,11:20:27
39.949905,116.312368333333,0,0,39824.4725925926,2009-01-11,11:20:32
39.94991,116.312315,0,0,39824.472650463,2009-01-11,11:20:37
39.9499,116.31229,0,0,39824.4727083333,2009-01-11,11:20:42
39.9499116666667,116.312265,0,0,39824.4727662037,2009-01-11,11:20:47
39.9499166666667,116.312245,0,0,39824.4728240741,2009-01-11,11:20:52
39.94991,116.312231666667,0,0,39824.4728819444,2009-01-11,11:20:57
39.9499233333333,116.312228333333,0,0,39824.4729398148,2009-01-11,11:21:02
39.9499233333333,116.312228333333,0,0,39824.472974537,2009-01-11,11:21:05
39.9499283333333,116.312221666667,0,0,39824.4729976852,2009-01-11,11:21:07
39.9499433333333,116.31219,0,0,39824.4730555556,2009-01-11,11:21:12
39.949965,116.312161666667,0,0,39824.4731134259,2009-01-11,11:21:17
39.9499883333333,116.312075,0,0,39824.4731712963,2009-01-11,11:21:22
39.9499816666667,116.31204,0,0,39824.4732291667,2009-01-11,11:21:27
39.94998,116.3121,0,0,39824.473287037,2009-01-11,11:21:32
39.9499833333333,116.31212,0,0,39824.4733449074,2009-01-11,11:21:37
39.9499783333333,116.312135,0,0,39824.4734027778,2009-01-11,11:21:42
39.9500066666667,116.312158333333,0,0,39824.4734606481,2009-01-11,11:21:47
39.9500183333333,116.312175,0,0,39824.4735185185,2009-01-11,11:21:52
39.950015,116.312191666667,0,0,39824.4735763889,2009-01-11,11:21:57
39.9500133333333,116.312235,0,0,39824.4736342593,2009-01-11,11:22:02
39.9500166666667,116.312243333333,0,0,39824.4736921296,2009-01-11,11:22:07
39.9500166666667,116.312243333333,0,0,39824.4737268519,2009-01-11,11:22:10
39.950015,116.312235,0,0,39824.47375,2009-01-11,11:22:12
39.9500083333333,116.312218333333,0,0,39824.4738078704,2009-01-11,11:22:17
39.9499933333333,116.312255,0,0,39824.4738657407,2009-01-11,11:22:22
39.94995,116.312391666667,0,0,39824.4739236111,2009-01-11,11:22:27
39.9499283333333,116.312511666667,0,0,39824.4739814815,2009-01-11,11:22:32
39.9499383333333,116.312556666667,0,0,39824.4740393519,2009-01-11,11:22:37
39.9499666666667,116.31247,0,0,39824.4740972222,2009-01-11,11:22:42
39.9500183333333,116.312345,0,0,39824.4741550926,2009-01-11,11:22:47
39.9500183333333,116.312345,0,0,39824.4741898148,2009-01-11,11:22:50
39.9500216666667,116.312336666667,0,0,39824.474212963,2009-01-11,11:22:52
39.9499983333333,116.31232,0,0,39824.4742708333,2009-01-11,11:22:57
39.9499666666667,116.312301666667,0,0,39824.4743287037,2009-01-11,11:23:02
39.9499483333333,116.312255,0,0,39824.4743865741,2009-01-11,11:23:07
39.9499183333333,116.312235,0,0,39824.4744444444,2009-01-11,11:23:12
39.9498866666667,116.312231666667,0,0,39824.4745023148,2009-01-11,11:23:17
39.9498466666667,116.31222,0,0,39824.4745601852,2009-01-11,11:23:22
39.9498283333333,116.312245,0,0,39824.4746180556,2009-01-11,11:23:27
39.949855,116.312213333333,0,0,39824.4746759259,2009-01-11,11:23:32
39.9498633333333,116.312186666667,0,0,39824.4747337963,2009-01-11,11:23:37
39.949865,116.312196666667,0,0,39824.4747916667,2009-01-11,11:23:42
39.949875,116.31223,0,0,39824.474849537,2009-01-11,11:23:47
39.9498966666667,116.312215,0,0,39824.4749074074,2009-01-11,11:23:52
39.9498933333333,116.312255,0,0,39824.4749652778,2009-01-11,11:23:57
39.9498933333333,116.312255,0,0,39824.475,2009-01-11,11:24:00
39.9498983333333,116.312263333333,0,0,39824.4750231481,2009-01-11,11:24:02
39.9498866666667,116.312265,0,0,39824.4750810185,2009-01-11,11:24:07
39.94988,116.312235,0,0,39824.4751388889,2009-01-11,11:24:12
39.949875,116.312261666667,0,0,39824.4751967593,2009-01-11,11:24:17
39.9498816666667,116.31217,0,0,39824.4752546296,2009-01-11,11:24:22
39.9499116666667,116.312046666667,0,0,39824.4753125,2009-01-11,11:24:27
39.9499283333333,116.311973333333,0,0,39824.4753703704,2009-01-11,11:24:32
39.9499933333333,116.311788333333,0,0,39824.4754282407,2009-01-11,11:24:37
39.9500666666667,116.311585,0,0,39824.4754861111,2009-01-11,11:24:42
39.9501116666667,116.311471666667,0,0,39824.4755439815,2009-01-11,11:24:47
39.9501466666667,116.311396666667,0,0,39824.4756018519,2009-01-11,11:24:52
39.95019,116.311235,0,0,39824.4756597222,2009-01-11,11:24:57
39.95021,116.311138333333,0,0,39824.4757175926,2009-01-11,11:25:02
39.9502266666667,116.31115,0,0,39824.475775463,2009-01-11,11:25:07
39.9502366666667,116.311088333333,0,0,39824.4758333333,2009-01-11,11:25:12
39.9502383333333,116.311071666667,0,0,39824.4758912037,2009-01-11,11:25:17
39.950235,116.311101666667,0,0,39824.4759490741,2009-01-11,11:25:22
39.9501966666667,116.311168333333,0,0,39824.4760069444,2009-01-11,11:25:27
39.9502633333333,116.310926666667,0,0,39824.4760648148,2009-01-11,11:25:32
39.950275,116.310788333333,0,0,39824.4761226852,2009-01-11,11:25:37
39.9502716666667,116.310726666667,0,0,39824.4761805556,2009-01-11,11:25:42
39.950265,116.310683333333,0,0,39824.4762384259,2009-01-11,11:25:47
39.9502933333333,116.310605,0,0,39824.4762962963,2009-01-11,11:25:52
39.9502866666667,116.310683333333,0,0,39824.4763541667,2009-01-11,11:25:57
39.9502516666667,116.310758333333,0,0,39824.476412037,2009-01-11,11:26:02
39.9502266666667,116.310798333333,0,0,39824.4764699074,2009-01-11,11:26:07
39.9502233333333,116.310851666667,0,0,39824.4765277778,2009-01-11,11:26:12
39.9502383333333,116.310888333333,0,0,39824.4765856481,2009-01-11,11:26:17
39.9502283333333,116.310876666667,0,0,39824.4766435185,2009-01-11,11:26:22
39.9502016666667,116.310903333333,0,0,39824.4767013889,2009-01-11,11:26:27
39.950175,116.31093,0,0,39824.4767592593,2009-01-11,11:26:32
39.9501766666667,116.310911666667,0,0,39824.4768171296,2009-01-11,11:26:37
39.950185,116.310898333333,0,0,39824.476875,2009-01-11,11:26:42
39.9501833333333,116.31091,0,0,39824.4769328704,2009-01-11,11:26:47
39.950165,116.310955,0,0,39824.4769907407,2009-01-11,11:26:52
39.9500366666667,116.311391666667,0,0,39824.4770486111,2009-01-11,11:26:57
39.949975,116.311543333333,0,0,39824.4771064815,2009-01-11,11:27:02
39.95,116.311545,0,0,39824.4771643518,2009-01-11,11:27:07
39.9500333333333,116.311455,0,0,39824.4772222222,2009-01-11,11:27:12
39.9500966666667,116.311243333333,0,0,39824.4772800926,2009-01-11,11:27:17
39.950085,116.311248333333,0,0,39824.477337963,2009-01-11,11:27:22
39.9500383333333,116.311445,0,0,39824.4773958333,2009-01-11,11:27:27
39.9499366666667,116.311836666667,0,0,39824.4774537037,2009-01-11,11:27:32
39.9498983333333,116.31206,0,0,39824.4775115741,2009-01-11,11:27:37
39.9499333333333,116.312056666667,0,0,39824.4775694444,2009-01-11,11:27:42
39.9498983333333,116.31215,0,0,39824.4776273148,2009-01-11,11:27:47
39.9498616666667,116.312258333333,0,0,39824.4776851852,2009-01-11,11:27:52
39.9499116666667,116.312051666667,0,0,39824.4777430556,2009-01-11,11:27:57
39.95001,116.311763333333,0,0,39824.4778009259,2009-01-11,11:28:02
39.949825,116.312381666667,0,0,39824.4787268518,2009-01-11,11:29:22
39.9497433333333,116.312605,0,0,39824.4787847222,2009-01-11,11:29:27
39.9496583333333,116.312871666667,0,0,39824.4788425926,2009-01-11,11:29:32
39.94966,116.312753333333,0,0,39824.478900463,2009-01-11,11:29:37
39.9497316666667,116.312456666667,0,0,39824.4789583333,2009-01-11,11:29:42
39.9497266666667,116.312421666667,0,0,39824.4790162037,2009-01-11,11:29:47
39.949755,116.312305,0,0,39824.4790740741,2009-01-11,11:29:52
39.949775,116.312233333333,0,0,39824.4791319444,2009-01-11,11:29:57
39.9498283333333,116.31209,0,0,39824.4791898148,2009-01-11,11:30:02
39.9498816666667,116.31193,0,0,39824.4792476852,2009-01-11,11:30:07
39.949895,116.311886666667,0,0,39824.4793055556,2009-01-11,11:30:12
39.949875,116.311951666667,0,0,39824.4793634259,2009-01-11,11:30:17
39.94987,116.31199,0,0,39824.4794212963,2009-01-11,11:30:22
39.9499383333333,116.311785,0,0,39824.4794791667,2009-01-11,11:30:27
39.949975,116.311713333333,0,0,39824.479537037,2009-01-11,11:30:32
39.9499583333333,116.311786666667,0,0,39824.4795949074,2009-01-11,11:30:37
39.949965,116.311831666667,0,0,39824.4796527778,2009-01-11,11:30:42
39.9499883333333,116.31184,0,0,39824.4797106481,2009-01-11,11:30:47
39.9500016666667,116.311845,0,0,39824.4797685185,2009-01-11,11:30:52
39.9499866666667,116.311961666667,0,0,39824.4798263889,2009-01-11,11:30:57
39.9499866666667,116.311961666667,0,0,39824.4798611111,2009-01-11,11:31:00
39.9499866666667,116.311968333333,0,0,39824.4798842593,2009-01-11,11:31:02
39.949945,116.312071666667,0,0,39824.4799421296,2009-01-11,11:31:07
39.9498516666667,116.31235,0,0,39824.48,2009-01-11,11:31:12
39.949795,116.312523333333,0,0,39824.4800578704,2009-01-11,11:31:17
39.9497733333333,116.312661666667,0,0,39824.4801157407,2009-01-11,11:31:22
39.9497833333333,116.312723333333,0,0,39824.4801736111,2009-01-11,11:31:27
39.9498383333333,116.312643333333,0,0,39824.4802314815,2009-01-11,11:31:32
39.949845,116.312681666667,0,0,39824.4802893519,2009-01-11,11:31:37
39.9498,116.31274,0,0,39824.4803472222,2009-01-11,11:31:42
39.9497816666667,116.312736666667,0,0,39824.4804050926,2009-01-11,11:31:47
39.9497816666667,116.312721666667,0,0,39824.480462963,2009-01-11,11:31:52
39.9497633333333,116.312743333333,0,0,39824.4805208333,2009-01-11,11:31:57
39.9497233333333,116.312836666667,0,0,39824.4805787037,2009-01-11,11:32:02
39.9496733333333,116.312916666667,0,0,39824.4806365741,2009-01-11,11:32:07
39.9496683333333,116.31293,0,0,39824.4806944444,2009-01-11,11:32:12
39.9496816666667,116.312971666667,0,0,39824.4807523148,2009-01-11,11:32:17
39.9496533333333,116.313041666667,0,0,39824.4808101852,2009-01-11,11:32:22
39.9497216666667,116.312821666667,0,0,39824.4808680556,2009-01-11,11:32:27
39.9497533333333,116.312815,0,0,39824.4809259259,2009-01-11,11:32:32
39.9498333333333,116.312615,0,0,39824.4809837963,2009-01-11,11:32:37
39.949885,116.312465,0,0,39824.4810416667,2009-01-11,11:32:42
39.9499016666667,116.312426666667,0,0,39824.481099537,2009-01-11,11:32:47
39.94988,116.312415,0,0,39824.4811574074,2009-01-11,11:32:52
39.949865,116.312438333333,0,0,39824.4812152778,2009-01-11,11:32:57
39.9498666666667,116.312453333333,0,0,39824.4812731481,2009-01-11,11:33:02
39.9498866666667,116.31249,0,0,39824.4813310185,2009-01-11,11:33:07
39.9498866666667,116.31249,0,0,39824.4813657407,2009-01-11,11:33:10
39.9498933333333,116.312496666667,0,0,39824.4813888889,2009-01-11,11:33:12
39.9498816666667,116.312493333333,0,0,39824.4814467593,2009-01-11,11:33:17
39.9498733333333,116.312481666667,0,0,39824.4815046296,2009-01-11,11:33:22
39.94984,116.312508333333,0,0,39824.4815625,2009-01-11,11:33:27
39.9498133333333,116.3125,0,0,39824.4816203704,2009-01-11,11:33:32
39.9498283333333,116.31249,0,0,39824.4816782407,2009-01-11,11:33:37
39.94985,116.312465,0,0,39824.4817361111,2009-01-11,11:33:42
39.9498733333333,116.312443333333,0,0,39824.4821990741,2009-01-11,11:34:22
39.9498783333333,116.312363333333,0,0,39824.4822569444,2009-01-11,11:34:27
39.9498933333333,116.312271666667,0,0,39824.4823148148,2009-01-11,11:34:32
39.9499016666667,116.312231666667,0,0,39824.4823726852,2009-01-11,11:34:37
39.9499033333333,116.312216666667,0,0,39824.4824305556,2009-01-11,11:34:42
39.949915,116.312173333333,0,0,39824.4824884259,2009-01-11,11:34:47
39.9498983333333,116.312101666667,0,0,39824.4825462963,2009-01-11,11:34:52
39.9498733333333,116.312058333333,0,0,39824.4826041667,2009-01-11,11:34:57
39.94988,116.31205,0,0,39824.482662037,2009-01-11,11:35:02
39.949885,116.312045,0,0,39824.4827199074,2009-01-11,11:35:07
39.9498866666667,116.312038333333,0,0,39824.4827777778,2009-01-11,11:35:12
39.9498866666667,116.312038333333,0,0,39824.4828125,2009-01-11,11:35:15
39.949885,116.312033333333,0,0,39824.4828356481,2009-01-11,11:35:17
39.9499083333333,116.312003333333,0,0,39824.4828935185,2009-01-11,11:35:22
39.9499516666667,116.3119,0,0,39824.4829513889,2009-01-11,11:35:27
39.9499666666667,116.311875,0,0,39824.4830092593,2009-01-11,11:35:32
39.9499716666667,116.31199,0,0,39824.4830671296,2009-01-11,11:35:37
39.949915,116.312196666667,0,0,39824.483125,2009-01-11,11:35:42
39.9499016666667,116.312166666667,0,0,39824.4831828704,2009-01-11,11:35:47
39.9498816666667,116.312191666667,0,0,39824.4832407407,2009-01-11,11:35:52
39.9498633333333,116.312281666667,0,0,39824.4832986111,2009-01-11,11:35:57
39.94986,116.312328333333,0,0,39824.4833564815,2009-01-11,11:36:02
39.9498383333333,116.312413333333,0,0,39824.4834143519,2009-01-11,11:36:07
39.9497933333333,116.31252,0,0,39824.4834722222,2009-01-11,11:36:12
39.949745,116.312793333333,0,0,39824.4835300926,2009-01-11,11:36:17
39.9497016666667,116.313078333333,0,0,39824.483587963,2009-01-11,11:36:22
39.949675,116.313136666667,0,0,39824.4836458333,2009-01-11,11:36:27
39.94966,116.313196666667,0,0,39824.4837037037,2009-01-11,11:36:32
39.9496616666667,116.313303333333,0,0,39824.4837615741,2009-01-11,11:36:37
39.9496333333333,116.313478333333,0,0,39824.4838194444,2009-01-11,11:36:42
39.949595,116.313593333333,0,0,39824.4838773148,2009-01-11,11:36:47
39.9495716666667,116.313681666667,0,0,39824.4839351852,2009-01-11,11:36:52
39.949565,116.313776666667,0,0,39824.4839930556,2009-01-11,11:36:57
39.9495983333333,116.313656666667,0,0,39824.4840509259,2009-01-11,11:37:02
39.9496816666667,116.313231666667,0,0,39824.4841087963,2009-01-11,11:37:07
39.9498266666667,116.312493333333,0,0,39824.4841666667,2009-01-11,11:37:12
39.949925,116.311993333333,0,0,39824.484224537,2009-01-11,11:37:17
39.9500033333333,116.311675,0,0,39824.4842824074,2009-01-11,11:37:22
39.950055,116.311365,0,0,39824.4843402778,2009-01-11,11:37:27
39.9501166666667,116.31103,0,0,39824.4843981481,2009-01-11,11:37:32
39.950135,116.31094,0,0,39824.4844560185,2009-01-11,11:37:37
39.9501216666667,116.31103,0,0,39824.4845138889,2009-01-11,11:37:42
39.9501083333333,116.311191666667,0,0,39824.4845717593,2009-01-11,11:37:47
39.9501433333333,116.311285,0,0,39824.4846296296,2009-01-11,11:37:52
39.9501833333333,116.311321666667,0,0,39824.4846875,2009-01-11,11:37:57
39.9501833333333,116.311321666667,0,0,39824.4847222222,2009-01-11,11:38:00
39.9501866666667,116.311323333333,0,0,39824.4847453704,2009-01-11,11:38:02
39.9502216666667,116.311228333333,0,0,39824.4848032407,2009-01-11,11:38:07
39.9502,116.311293333333,0,0,39824.4848611111,2009-01-11,11:38:12
39.9501866666667,116.311303333333,0,0,39824.4849189815,2009-01-11,11:38:17
39.9500483333333,116.311656666667,0,0,39824.4849768518,2009-01-11,11:38:22
39.9499983333333,116.311743333333,0,0,39824.4850347222,2009-01-11,11:38:27
39.949965,116.311863333333,0,0,39824.4850925926,2009-01-11,11:38:32
39.949935,116.312083333333,0,0,39824.485150463,2009-01-11,11:38:37
39.9499133333333,116.31225,0,0,39824.4852083333,2009-01-11,11:38:42
39.9499083333333,116.3123,0,0,39824.4852662037,2009-01-11,11:38:47
39.9499016666667,116.312356666667,0,0,39824.4853240741,2009-01-11,11:38:52
39.949915,116.31243,0,0,39824.4853819444,2009-01-11,11:38:57
39.9499133333333,116.312461666667,0,0,39824.4854398148,2009-01-11,11:39:02
39.9498766666667,116.312643333333,0,0,39824.4854976852,2009-01-11,11:39:07
39.9498483333333,116.312733333333,0,0,39824.4855555556,2009-01-11,11:39:12
39.9497866666667,116.312903333333,0,0,39824.4856134259,2009-01-11,11:39:17
39.9497366666667,116.313045,0,0,39824.4856712963,2009-01-11,11:39:22
39.949655,116.313253333333,0,0,39824.4857291667,2009-01-11,11:39:27
39.9495716666667,116.31345,0,0,39824.485787037,2009-01-11,11:39:32
39.9495716666667,116.31345,0,0,39824.4858217593,2009-01-11,11:39:35
39.949565,116.313451666667,0,0,39824.4858449074,2009-01-11,11:39:37
39.9495816666667,116.31336,0,0,39824.4859027778,2009-01-11,11:39:42
39.9495816666667,116.31336,0,0,39824.4859375,2009-01-11,11:39:45
39.94958,116.313355,0,0,39824.4859606481,2009-01-11,11:39:47
39.9495783333333,116.313365,0,0,39824.4860185185,2009-01-11,11:39:52
39.9495683333333,116.313455,0,0,39824.4860763889,2009-01-11,11:39:57
39.9495566666667,116.3135,0,0,39824.4861342593,2009-01-11,11:40:02
39.9495216666667,116.313526666667,0,0,39824.4861921296,2009-01-11,11:40:07
39.9494933333333,116.31353,0,0,39824.48625,2009-01-11,11:40:12
39.9494133333333,116.313473333333,0,0,39824.4863078704,2009-01-11,11:40:17
39.9492816666667,116.313311666667,0,0,39824.4863657407,2009-01-11,11:40:22
39.9491766666667,116.312993333333,0,0,39824.4864236111,2009-01-11,11:40:27
39.9490333333333,116.31269,0,0,39824.4864814815,2009-01-11,11:40:32
39.9487516666667,116.312275,0,0,39824.4865393518,2009-01-11,11:40:37
39.948505,116.311835,0,0,39824.4865972222,2009-01-11,11:40:42
39.948345,116.31137,0,0,39824.4866550926,2009-01-11,11:40:47
39.9493383333333,116.313051666667,0,0,39824.486712963,2009-01-11,11:40:52
39.9498366666667,116.312608333333,0,0,39824.4867708333,2009-01-11,11:40:57
39.9501116666667,116.311813333333,0,0,39824.4868287037,2009-01-11,11:41:02
39.9503666666667,116.311051666667,0,0,39824.4868865741,2009-01-11,11:41:07
39.9506166666667,116.310365,0,0,39824.4869444444,2009-01-11,11:41:12
39.9508666666667,116.309645,0,0,39824.4870023148,2009-01-11,11:41:17
39.951135,116.308926666667,0,0,39824.4870601852,2009-01-11,11:41:22
39.9513866666667,116.308183333333,0,0,39824.4871180556,2009-01-11,11:41:27
39.95162,116.30754,0,0,39824.4871759259,2009-01-11,11:41:32
39.9518316666667,116.306901666667,0,0,39824.4872337963,2009-01-11,11:41:37
39.95208,116.306216666667,0,0,39824.4872916667,2009-01-11,11:41:42
39.9522966666667,116.30559,0,0,39824.487349537,2009-01-11,11:41:47
39.95249,116.305013333333,0,0,39824.4874074074,2009-01-11,11:41:52
39.952705,116.304471666667,0,0,39824.4874652778,2009-01-11,11:41:57
39.9526416666667,116.304635,0,0,39824.4875231481,2009-01-11,11:42:02
39.95178,116.306901666667,0,0,39824.4875810185,2009-01-11,11:42:07
39.9508716666667,116.309535,0,0,39824.4876388889,2009-01-11,11:42:12
39.9506333333333,116.310378333333,0,0,39824.4876967593,2009-01-11,11:42:17
39.9505733333333,116.310595,0,0,39824.4877546296,2009-01-11,11:42:22
39.9504716666667,116.31094,0,0,39824.4878125,2009-01-11,11:42:27
39.9504716666667,116.31094,0,0,39824.4878472222,2009-01-11,11:42:30
39.9504633333333,116.310943333333,0,0,39824.4878703704,2009-01-11,11:42:32
39.9504133333333,116.311051666667,0,0,39824.4879282407,2009-01-11,11:42:37
39.9504483333333,116.310895,0,0,39824.4879861111,2009-01-11,11:42:42
39.9504483333333,116.310895,0,0,39824.4880208333,2009-01-11,11:42:45
39.95045,116.3109,0,0,39824.4880439815,2009-01-11,11:42:47
39.95037,116.311158333333,0,0,39824.4881018519,2009-01-11,11:42:52
39.9503116666667,116.311286666667,0,0,39824.4881597222,2009-01-11,11:42:57
39.9502583333333,116.31145,0,0,39824.4882175926,2009-01-11,11:43:02
39.950285,116.311386666667,0,0,39824.488275463,2009-01-11,11:43:07
39.9503033333333,116.31132,0,0,39824.4883333333,2009-01-11,11:43:12
39.9502716666667,116.311535,0,0,39824.4883912037,2009-01-11,11:43:17
39.9502566666667,116.31164,0,0,39824.4884490741,2009-01-11,11:43:22
39.9503,116.311481666667,0,0,39824.4885069444,2009-01-11,11:43:27
39.95034,116.311321666667,0,0,39824.4885648148,2009-01-11,11:43:32
39.9504016666667,116.311111666667,0,0,39824.4886226852,2009-01-11,11:43:37
39.9504866666667,116.310851666667,0,0,39824.4886805556,2009-01-11,11:43:42
39.9504933333333,116.310663333333,0,0,39824.4887384259,2009-01-11,11:43:47
39.9501466666667,116.311658333333,0,0,39824.4892592593,2009-01-11,11:44:32
39.9500516666667,116.312035,0,0,39824.4893171296,2009-01-11,11:44:37
39.9500083333333,116.312211666667,0,0,39824.489375,2009-01-11,11:44:42
39.9500016666667,116.3122,0,0,39824.4894328704,2009-01-11,11:44:47
39.94997,116.312211666667,0,0,39824.4894907407,2009-01-11,11:44:52
39.9499216666667,116.312338333333,0,0,39824.4895486111,2009-01-11,11:44:57
39.9498816666667,116.312431666667,0,0,39824.4896064815,2009-01-11,11:45:02
39.9499483333333,116.312098333333,0,0,39824.4933680556,2009-01-11,11:50:27
39.9499616666667,116.312071666667,0,0,39824.4934259259,2009-01-11,11:50:32
39.9499533333333,116.312061666667,0,0,39824.4934837963,2009-01-11,11:50:37
39.949975,116.312038333333,0,0,39824.4935416667,2009-01-11,11:50:42
39.9499966666667,116.31198,0,0,39824.493599537,2009-01-11,11:50:47
39.9500016666667,116.311956666667,0,0,39824.4936574074,2009-01-11,11:50:52
39.9500283333333,116.311903333333,0,0,39824.4937152778,2009-01-11,11:50:57
39.9500766666667,116.311806666667,0,0,39824.4937731481,2009-01-11,11:51:02
39.950075,116.311836666667,0,0,39824.4938310185,2009-01-11,11:51:07
39.950025,116.31204,0,0,39824.4938888889,2009-01-11,11:51:12
39.9499633333333,116.312281666667,0,0,39824.4939467593,2009-01-11,11:51:17
39.9499566666667,116.312271666667,0,0,39824.4940046296,2009-01-11,11:51:22
39.94999,116.312186666667,0,0,39824.4940625,2009-01-11,11:51:27
39.9499766666667,116.312113333333,0,0,39824.4941203704,2009-01-11,11:51:32
39.9499566666667,116.312101666667,0,0,39824.4941782407,2009-01-11,11:51:37
39.9499566666667,116.312101666667,0,0,39824.494212963,2009-01-11,11:51:40
39.949965,116.312101666667,0,0,39824.4942361111,2009-01-11,11:51:42
39.9499633333333,116.312115,0,0,39824.4942939815,2009-01-11,11:51:47
39.94994,116.312135,0,0,39824.4943518518,2009-01-11,11:51:52
39.9499516666667,116.312128333333,0,0,39824.4944097222,2009-01-11,11:51:57
39.949965,116.312158333333,0,0,39824.4944675926,2009-01-11,11:52:02
39.9499766666667,116.312183333333,0,0,39824.494525463,2009-01-11,11:52:07
39.94999,116.312188333333,0,0,39824.4945833333,2009-01-11,11:52:12
39.9499783333333,116.312225,0,0,39824.4946412037,2009-01-11,11:52:17
39.9499516666667,116.312286666667,0,0,39824.4946990741,2009-01-11,11:52:22
39.9499216666667,116.312321666667,0,0,39824.4947569444,2009-01-11,11:52:27
39.9498916666667,116.312366666667,0,0,39824.4948148148,2009-01-11,11:52:32
39.9498466666667,116.312455,0,0,39824.4948726852,2009-01-11,11:52:37
39.94982,116.312466666667,0,0,39824.4949305556,2009-01-11,11:52:42
39.9497916666667,116.312488333333,0,0,39824.4949884259,2009-01-11,11:52:47
39.9497866666667,116.312538333333,0,0,39824.4950462963,2009-01-11,11:52:52
39.949805,116.312538333333,0,0,39824.4951041667,2009-01-11,11:52:57
39.949835,116.312473333333,0,0,39824.495162037,2009-01-11,11:53:02
39.9498766666667,116.312383333333,0,0,39824.4952199074,2009-01-11,11:53:07
39.9498816666667,116.312306666667,0,0,39824.4952777778,2009-01-11,11:53:12
39.949895,116.312248333333,0,0,39824.4953356481,2009-01-11,11:53:17
39.94992,116.312176666667,0,0,39824.4953935185,2009-01-11,11:53:22
39.949955,116.312085,0,0,39824.4954513889,2009-01-11,11:53:27
39.9499583333333,116.312015,0,0,39824.4955092593,2009-01-11,11:53:32
39.9499483333333,116.31199,0,0,39824.4955671296,2009-01-11,11:53:37
39.9499533333333,116.312005,0,0,39824.495625,2009-01-11,11:53:42
39.9499533333333,116.312005,0,0,39824.4956597222,2009-01-11,11:53:45
39.9499483333333,116.311996666667,0,0,39824.4956828704,2009-01-11,11:53:47
39.949965,116.311985,0,0,39824.4957407407,2009-01-11,11:53:52
39.949965,116.311985,0,0,39824.495775463,2009-01-11,11:53:55
39.949965,116.31198,0,0,39824.4957986111,2009-01-11,11:53:57
39.9499616666667,116.312008333333,0,0,39824.4958564815,2009-01-11,11:54:02
39.949975,116.312001666667,0,0,39824.4959143519,2009-01-11,11:54:07
39.949965,116.312045,0,0,39824.4959722222,2009-01-11,11:54:12
39.94997,116.312123333333,0,0,39824.4960300926,2009-01-11,11:54:17
39.94996,116.312191666667,0,0,39824.496087963,2009-01-11,11:54:22
39.94996,116.312191666667,0,0,39824.4961226852,2009-01-11,11:54:25
39.9499633333333,116.312196666667,0,0,39824.4961458333,2009-01-11,11:54:27
39.9499766666667,116.312141666667,0,0,39824.4962037037,2009-01-11,11:54:32
39.9499866666667,116.312103333333,0,0,39824.4962615741,2009-01-11,11:54:37
39.9499833333333,116.312076666667,0,0,39824.4963194444,2009-01-11,11:54:42
39.9499716666667,116.312046666667,0,0,39824.4963773148,2009-01-11,11:54:47
39.9499633333333,116.311998333333,0,0,39824.4964351852,2009-01-11,11:54:52
39.94998,116.311953333333,0,0,39824.4964930556,2009-01-11,11:54:57
39.9499833333333,116.311906666667,0,0,39824.4965509259,2009-01-11,11:55:02
39.9500033333333,116.311856666667,0,0,39824.4966087963,2009-01-11,11:55:07
39.9500166666667,116.31188,0,0,39824.4966666667,2009-01-11,11:55:12
39.95003,116.311841666667,0,0,39824.496724537,2009-01-11,11:55:17
39.9500466666667,116.311823333333,0,0,39824.4967824074,2009-01-11,11:55:22
39.950035,116.311888333333,0,0,39824.4968402778,2009-01-11,11:55:27
39.95002,116.311936666667,0,0,39824.4968981481,2009-01-11,11:55:32
39.9500016666667,116.311988333333,0,0,39824.4969560185,2009-01-11,11:55:37
39.9499833333333,116.312028333333,0,0,39824.4970138889,2009-01-11,11:55:42
39.9499433333333,116.312058333333,0,0,39824.4970717593,2009-01-11,11:55:47
39.9499183333333,116.312085,0,0,39824.4971296296,2009-01-11,11:55:52
39.9498866666667,116.31236,0,0,39824.5042476852,2009-01-11,12:06:07
39.9498366666667,116.312503333333,0,0,39824.5043055556,2009-01-11,12:06:12
39.94979,116.31264,0,0,39824.5043634259,2009-01-11,12:06:17
39.9498133333333,116.31262,0,0,39824.5044212963,2009-01-11,12:06:22
39.949815,116.312558333333,0,0,39824.5044791667,2009-01-11,12:06:27
39.9498083333333,116.312523333333,0,0,39824.504537037,2009-01-11,12:06:32
39.94981,116.312498333333,0,0,39824.5045949074,2009-01-11,12:06:37
39.9498266666667,116.312475,0,0,39824.5046527778,2009-01-11,12:06:42
39.9498633333333,116.312423333333,0,0,39824.5047106481,2009-01-11,12:06:47
39.9498966666667,116.31241,0,0,39824.5047685185,2009-01-11,12:06:52
39.94993,116.312378333333,0,0,39824.5048263889,2009-01-11,12:06:57
39.94993,116.312378333333,0,0,39824.5048611111,2009-01-11,12:07:00
39.9499216666667,116.312386666667,0,0,39824.5048842593,2009-01-11,12:07:02
39.9499416666667,116.312375,0,0,39824.5049421296,2009-01-11,12:07:07
39.9499483333333,116.312311666667,0,0,39824.505,2009-01-11,12:07:12
39.9499466666667,116.312248333333,0,0,39824.5050578704,2009-01-11,12:07:17
39.9499466666667,116.312268333333,0,0,39824.5051157407,2009-01-11,12:07:22
39.9499483333333,116.312285,0,0,39824.5051736111,2009-01-11,12:07:27
39.9499566666667,116.31228,0,0,39824.5052314815,2009-01-11,12:07:32
39.9499583333333,116.312278333333,0,0,39824.5052893519,2009-01-11,12:07:37
39.9499583333333,116.312278333333,0,0,39824.5053240741,2009-01-11,12:07:40
39.94996,116.312278333333,0,0,39824.5053472222,2009-01-11,12:07:42
39.9499383333333,116.312256666667,0,0,39824.5054050926,2009-01-11,12:07:47
39.949925,116.312276666667,0,0,39824.505462963,2009-01-11,12:07:52
39.949935,116.31225,0,0,39824.5055208333,2009-01-11,12:07:57
39.949915,116.312275,0,0,39824.5055787037,2009-01-11,12:08:02
39.9499033333333,116.312326666667,0,0,39824.5056365741,2009-01-11,12:08:07
39.949905,116.312365,0,0,39824.5056944444,2009-01-11,12:08:12
39.9499083333333,116.312363333333,0,0,39824.5057523148,2009-01-11,12:08:17
39.94991,116.312363333333,0,0,39824.5058101852,2009-01-11,12:08:22
39.9499133333333,116.312363333333,0,0,39824.5058680556,2009-01-11,12:08:27
39.9499166666667,116.312361666667,0,0,39824.5059259259,2009-01-11,12:08:32
39.9499183333333,116.312361666667,0,0,39824.5059837963,2009-01-11,12:08:37
39.9499133333333,116.312366666667,0,0,39824.5060416667,2009-01-11,12:08:42
39.9499133333333,116.312366666667,0,0,39824.5060763889,2009-01-11,12:08:45
39.94991,116.312368333333,0,0,39824.506099537,2009-01-11,12:08:47
39.9499,116.312375,0,0,39824.5061574074,2009-01-11,12:08:52
39.9498983333333,116.312375,0,0,39824.5062152778,2009-01-11,12:08:57
39.949905,116.31237,0,0,39824.5062731481,2009-01-11,12:09:02
39.9499033333333,116.312371666667,0,0,39824.5063310185,2009-01-11,12:09:07
39.949895,116.312376666667,0,0,39824.5063888889,2009-01-11,12:09:12
39.9498983333333,116.312373333333,0,0,39824.5064467593,2009-01-11,12:09:17
39.9499066666667,116.312366666667,0,0,39824.5065046296,2009-01-11,12:09:22
39.9499116666667,116.312363333333,0,0,39824.5065625,2009-01-11,12:09:27
39.9499116666667,116.312363333333,0,0,39824.5065972222,2009-01-11,12:09:30
39.9499133333333,116.312363333333,0,0,39824.5066203704,2009-01-11,12:09:32
39.9499233333333,116.312346666667,0,0,39824.5066782407,2009-01-11,12:09:37
39.9499433333333,116.312346666667,0,0,39824.5067361111,2009-01-11,12:09:42
39.9499433333333,116.312346666667,0,0,39824.5067708333,2009-01-11,12:09:45
39.9499516666667,116.312355,0,0,39824.5067939815,2009-01-11,12:09:47
39.9499433333333,116.312365,0,0,39824.5068518519,2009-01-11,12:09:52
39.9499483333333,116.312355,0,0,39824.5069097222,2009-01-11,12:09:57
39.9499533333333,116.31235,0,0,39824.5069675926,2009-01-11,12:10:02
39.9499533333333,116.312348333333,0,0,39824.507025463,2009-01-11,12:10:07
39.9499533333333,116.312348333333,0,0,39824.5070601852,2009-01-11,12:10:10
39.94995,116.31235,0,0,39824.5070833333,2009-01-11,12:10:12
39.9499316666667,116.312333333333,0,0,39824.5071412037,2009-01-11,12:10:17
39.94994,116.312248333333,0,0,39824.5071990741,2009-01-11,12:10:22
39.9499983333333,116.312043333333,0,0,39824.5072569444,2009-01-11,12:10:27
39.9500333333333,116.311883333333,0,0,39824.5073148148,2009-01-11,12:10:32
39.9500766666667,116.311803333333,0,0,39824.5073726852,2009-01-11,12:10:37
39.9500566666667,116.31187,0,0,39824.5074305556,2009-01-11,12:10:42
39.9500433333333,116.312,0,0,39824.5074884259,2009-01-11,12:10:47
39.9500266666667,116.31214,0,0,39824.5075462963,2009-01-11,12:10:52
39.9500216666667,116.312108333333,0,0,39824.5076041667,2009-01-11,12:10:57
39.950035,116.312088333333,0,0,39824.507662037,2009-01-11,12:11:02
39.950045,116.312088333333,0,0,39824.5077199074,2009-01-11,12:11:07
39.950045,116.312088333333,0,0,39824.5077546296,2009-01-11,12:11:10
39.9500516666667,116.312083333333,0,0,39824.5077777778,2009-01-11,12:11:12
39.950065,116.312076666667,0,0,39824.5078356481,2009-01-11,12:11:17
39.9500916666667,116.31207,0,0,39824.5078935185,2009-01-11,12:11:22
39.9501033333333,116.312078333333,0,0,39824.5079513889,2009-01-11,12:11:27
39.9501033333333,116.312078333333,0,0,39824.5079861111,2009-01-11,12:11:30
39.9501116666667,116.312086666667,0,0,39824.5080092593,2009-01-11,12:11:32
39.9501166666667,116.312111666667,0,0,39824.5080671296,2009-01-11,12:11:37
39.9501166666667,116.312111666667,0,0,39824.5081018518,2009-01-11,12:11:40
39.9501233333333,116.312106666667,0,0,39824.508125,2009-01-11,12:11:42
39.9501283333333,116.312093333333,0,0,39824.5081828704,2009-01-11,12:11:47
39.9501283333333,116.312093333333,0,0,39824.5082175926,2009-01-11,12:11:50
39.950135,116.312086666667,0,0,39824.5082407407,2009-01-11,12:11:52
39.9501233333333,116.312118333333,0,0,39824.5082986111,2009-01-11,12:11:57
39.9501233333333,116.312155,0,0,39824.5083564815,2009-01-11,12:12:02
39.950085,116.312216666667,0,0,39824.5084143518,2009-01-11,12:12:07
39.9500683333333,116.31221,0,0,39824.5084722222,2009-01-11,12:12:12
39.9500483333333,116.31217,0,0,39824.5085300926,2009-01-11,12:12:17
39.950055,116.312128333333,0,0,39824.508587963,2009-01-11,12:12:22
39.950055,116.312126666667,0,0,39824.5086458333,2009-01-11,12:12:27
39.950055,116.312126666667,0,0,39824.5086805556,2009-01-11,12:12:30
39.9500516666667,116.31213,0,0,39824.5087037037,2009-01-11,12:12:32
39.950055,116.31211,0,0,39824.5087615741,2009-01-11,12:12:37
39.9500483333333,116.312075,0,0,39824.5088194444,2009-01-11,12:12:42
39.9500266666667,116.312091666667,0,0,39824.5088773148,2009-01-11,12:12:47
39.9500283333333,116.312116666667,0,0,39824.5089351852,2009-01-11,12:12:52
39.9500016666667,116.312183333333,0,0,39824.5089930556,2009-01-11,12:12:57
39.9500083333333,116.312158333333,0,0,39824.5090509259,2009-01-11,12:13:02
39.9500083333333,116.312158333333,0,0,39824.5090856481,2009-01-11,12:13:05
39.95,116.31215,0,0,39824.5091087963,2009-01-11,12:13:07
39.9499566666667,116.312245,0,0,39824.5091666667,2009-01-11,12:13:12
39.949905,116.31234,0,0,39824.509224537,2009-01-11,12:13:17
39.9499066666667,116.312356666667,0,0,39824.5092824074,2009-01-11,12:13:22
39.9499066666667,116.312356666667,0,0,39824.5093171296,2009-01-11,12:13:25
39.949915,116.312356666667,0,0,39824.5093402778,2009-01-11,12:13:27
39.9498916666667,116.312391666667,0,0,39824.5093981481,2009-01-11,12:13:32
39.9499083333333,116.312368333333,0,0,39824.5094560185,2009-01-11,12:13:37
39.9499016666667,116.31235,0,0,39824.5095138889,2009-01-11,12:13:42
39.9498866666667,116.31236,0,0,39824.5095717593,2009-01-11,12:13:47
39.94986,116.312401666667,0,0,39824.5096296296,2009-01-11,12:13:52
39.9498366666667,116.312435,0,0,39824.5096875,2009-01-11,12:13:57
39.9498366666667,116.312435,0,0,39824.5097222222,2009-01-11,12:14:00
39.94983,116.312438333333,0,0,39824.5097453704,2009-01-11,12:14:02
39.9498216666667,116.312418333333,0,0,39824.5098032407,2009-01-11,12:14:07
39.9498166666667,116.312408333333,0,0,39824.5098611111,2009-01-11,12:14:12
39.9498166666667,116.312408333333,0,0,39824.5098958333,2009-01-11,12:14:15
39.9498166666667,116.312411666667,0,0,39824.5099189815,2009-01-11,12:14:17
39.9498266666667,116.312418333333,0,0,39824.5099768518,2009-01-11,12:14:22
39.9498333333333,116.312381666667,0,0,39824.5100347222,2009-01-11,12:14:27
39.9498616666667,116.312306666667,0,0,39824.5100925926,2009-01-11,12:14:32
39.9498816666667,116.312275,0,0,39824.510150463,2009-01-11,12:14:37
39.9498833333333,116.312308333333,0,0,39824.5102083333,2009-01-11,12:14:42
39.949845,116.312328333333,0,0,39824.5102662037,2009-01-11,12:14:47
39.94984,116.31232,0,0,39824.5103240741,2009-01-11,12:14:52
39.94984,116.31232,0,0,39824.5103587963,2009-01-11,12:14:55
39.9498366666667,116.312326666667,0,0,39824.5103819444,2009-01-11,12:14:57
39.9498183333333,116.31234,0,0,39824.5104398148,2009-01-11,12:15:02
39.949835,116.312328333333,0,0,39824.5104976852,2009-01-11,12:15:07
39.94984,116.312318333333,0,0,39824.5105555556,2009-01-11,12:15:12
39.9498166666667,116.312318333333,0,0,39824.5106134259,2009-01-11,12:15:17
39.9497883333333,116.312313333333,0,0,39824.5106712963,2009-01-11,12:15:22
39.949755,116.312316666667,0,0,39824.5107291667,2009-01-11,12:15:27
39.94977,116.312326666667,0,0,39824.510787037,2009-01-11,12:15:32
39.9497716666667,116.312318333333,0,0,39824.5108449074,2009-01-11,12:15:37
39.9497716666667,116.312318333333,0,0,39824.5108796296,2009-01-11,12:15:40
39.94977,116.312316666667,0,0,39824.5109027778,2009-01-11,12:15:42
39.9497566666667,116.312318333333,0,0,39824.5109606481,2009-01-11,12:15:47
39.94973,116.312381666667,0,0,39824.5110185185,2009-01-11,12:15:52
39.9497316666667,116.312381666667,0,0,39824.5110763889,2009-01-11,12:15:57
39.9497333333333,116.312381666667,0,0,39824.5111342593,2009-01-11,12:16:02
39.94974,116.312378333333,0,0,39824.5111921296,2009-01-11,12:16:07
39.94974,116.312378333333,0,0,39824.51125,2009-01-11,12:16:12
39.949745,116.312373333333,0,0,39824.5113078704,2009-01-11,12:16:17
39.949745,116.312373333333,0,0,39824.5113425926,2009-01-11,12:16:20
39.9499883333333,116.31226,0,0,39824.5161111111,2009-01-11,12:23:12
39.9500066666667,116.312231666667,0,0,39824.5161689815,2009-01-11,12:23:17
39.9500533333333,116.312176666667,0,0,39824.5162268518,2009-01-11,12:23:22
39.95009,116.312155,0,0,39824.5162847222,2009-01-11,12:23:27
39.9500883333333,116.312191666667,0,0,39824.5163425926,2009-01-11,12:23:32
39.9500633333333,116.312235,0,0,39824.516400463,2009-01-11,12:23:37
39.9500316666667,116.312273333333,0,0,39824.5164583333,2009-01-11,12:23:42
39.9499816666667,116.312308333333,0,0,39824.5165162037,2009-01-11,12:23:47
39.9499283333333,116.312323333333,0,0,39824.5165740741,2009-01-11,12:23:52
39.949935,116.312288333333,0,0,39824.5166319444,2009-01-11,12:23:57
39.949935,116.312288333333,0,0,39824.5166666667,2009-01-11,12:24:00
39.9499333333333,116.31229,0,0,39824.5166898148,2009-01-11,12:24:02
39.9499633333333,116.312276666667,0,0,39824.5167476852,2009-01-11,12:24:07
39.94995,116.312248333333,0,0,39824.5168055556,2009-01-11,12:24:12
39.94994,116.312251666667,0,0,39824.5168634259,2009-01-11,12:24:17
39.94994,116.312251666667,0,0,39824.5168981481,2009-01-11,12:24:20
39.9499433333333,116.312248333333,0,0,39824.5169212963,2009-01-11,12:24:22
39.9499333333333,116.312266666667,0,0,39824.5169791667,2009-01-11,12:24:27
39.949915,116.312288333333,0,0,39824.517037037,2009-01-11,12:24:32
39.9499233333333,116.31228,0,0,39824.5170949074,2009-01-11,12:24:37
39.94992,116.312283333333,0,0,39824.5171527778,2009-01-11,12:24:42
39.9499183333333,116.312285,0,0,39824.5172106481,2009-01-11,12:24:47
39.9499216666667,116.312283333333,0,0,39824.5172685185,2009-01-11,12:24:52
39.9499233333333,116.312281666667,0,0,39824.5173263889,2009-01-11,12:24:57
39.9499233333333,116.312281666667,0,0,39824.5173611111,2009-01-11,12:25:00
39.9499183333333,116.312285,0,0,39824.5173842593,2009-01-11,12:25:02
39.949915,116.3123,0,0,39824.5174421296,2009-01-11,12:25:07
39.949925,116.312315,0,0,39824.5175,2009-01-11,12:25:12
39.949955,116.31233,0,0,39824.5175578704,2009-01-11,12:25:17
39.9499416666667,116.312381666667,0,0,39824.5176157407,2009-01-11,12:25:22
39.94994,116.31237,0,0,39824.5176736111,2009-01-11,12:25:27
39.9499516666667,116.312343333333,0,0,39824.5177314815,2009-01-11,12:25:32
39.9499783333333,116.312346666667,0,0,39824.5177893518,2009-01-11,12:25:37
39.949955,116.312355,0,0,39824.5178472222,2009-01-11,12:25:42
39.9499316666667,116.31236,0,0,39824.5179050926,2009-01-11,12:25:47
39.94992,116.31236,0,0,39824.517962963,2009-01-11,12:25:52
39.949925,116.312341666667,0,0,39824.5180208333,2009-01-11,12:25:57
39.949915,116.312335,0,0,39824.5180787037,2009-01-11,12:26:02
39.949915,116.312325,0,0,39824.5181365741,2009-01-11,12:26:07
39.94991,116.31233,0,0,39824.5181944444,2009-01-11,12:26:12
39.9499133333333,116.312326666667,0,0,39824.5182523148,2009-01-11,12:26:17
39.9499166666667,116.312323333333,0,0,39824.5183101852,2009-01-11,12:26:22
39.9499166666667,116.312323333333,0,0,39824.5183449074,2009-01-11,12:26:25
39.9499133333333,116.312326666667,0,0,39824.5183680556,2009-01-11,12:26:27
39.9499,116.312335,0,0,39824.5184259259,2009-01-11,12:26:32
39.94989,116.312345,0,0,39824.5184837963,2009-01-11,12:26:37
39.9498716666667,116.312371666667,0,0,39824.5185416667,2009-01-11,12:26:42
39.9498783333333,116.312396666667,0,0,39824.518599537,2009-01-11,12:26:47
39.9499016666667,116.312398333333,0,0,39824.5186574074,2009-01-11,12:26:52
39.94992,116.312396666667,0,0,39824.5187152778,2009-01-11,12:26:57
39.9499366666667,116.312346666667,0,0,39824.5187731481,2009-01-11,12:27:02
39.9499133333333,116.312341666667,0,0,39824.5188310185,2009-01-11,12:27:07
39.94989,116.312353333333,0,0,39824.5188888889,2009-01-11,12:27:12
39.9498783333333,116.312361666667,0,0,39824.5189467593,2009-01-11,12:27:17
39.949875,116.312376666667,0,0,39824.5190046296,2009-01-11,12:27:22
39.9498716666667,116.312388333333,0,0,39824.5190625,2009-01-11,12:27:27
39.9498766666667,116.312371666667,0,0,39824.5191203704,2009-01-11,12:27:32
39.9498783333333,116.312396666667,0,0,39824.5191782407,2009-01-11,12:27:37
39.9498466666667,116.312405,0,0,39824.5192361111,2009-01-11,12:27:42
39.9498366666667,116.312418333333,0,0,39824.5192939815,2009-01-11,12:27:47
39.9498366666667,116.312418333333,0,0,39824.5193287037,2009-01-11,12:27:50
39.9498433333333,116.312418333333,0,0,39824.5193518519,2009-01-11,12:27:52
39.9498666666667,116.312418333333,0,0,39824.5194097222,2009-01-11,12:27:57
39.94989,116.312425,0,0,39824.5194675926,2009-01-11,12:28:02
39.94989,116.312425,0,0,39824.5195023148,2009-01-11,12:28:05
39.9498966666667,116.312423333333,0,0,39824.519525463,2009-01-11,12:28:07
39.94991,116.312403333333,0,0,39824.5195833333,2009-01-11,12:28:12
39.9499216666667,116.31237,0,0,39824.5196412037,2009-01-11,12:28:17
39.9499466666667,116.312338333333,0,0,39824.5196990741,2009-01-11,12:28:22
39.94996,116.312321666667,0,0,39824.5197569444,2009-01-11,12:28:27
39.9499566666667,116.31231,0,0,39824.5198148148,2009-01-11,12:28:32
39.9499583333333,116.312308333333,0,0,39824.5198726852,2009-01-11,12:28:37
39.9499583333333,116.312308333333,0,0,39824.5199074074,2009-01-11,12:28:40
39.9499666666667,116.312303333333,0,0,39824.5199305556,2009-01-11,12:28:42
39.949965,116.312281666667,0,0,39824.5199884259,2009-01-11,12:28:47
39.9499733333333,116.31225,0,0,39824.5200462963,2009-01-11,12:28:52
39.9499766666667,116.312223333333,0,0,39824.5201041667,2009-01-11,12:28:57
39.9499766666667,116.31224,0,0,39824.520162037,2009-01-11,12:29:02
39.949985,116.312235,0,0,39824.5202199074,2009-01-11,12:29:07
39.9499883333333,116.312233333333,0,0,39824.5202777778,2009-01-11,12:29:12
39.9499833333333,116.312236666667,0,0,39824.5203356481,2009-01-11,12:29:17
39.9499833333333,116.312236666667,0,0,39824.5203703704,2009-01-11,12:29:20
39.9499866666667,116.312235,0,0,39824.5203935185,2009-01-11,12:29:22
39.95005,116.312206666667,0,0,39824.5204513889,2009-01-11,12:29:27
39.9501216666667,116.312163333333,0,0,39824.5205092593,2009-01-11,12:29:32
39.95021,116.312083333333,0,0,39824.5205671296,2009-01-11,12:29:37
39.9502933333333,116.311963333333,0,0,39824.520625,2009-01-11,12:29:42
39.950325,116.311915,0,0,39824.5206828704,2009-01-11,12:29:47
39.9503,116.311933333333,0,0,39824.5207407407,2009-01-11,12:29:52
39.9502283333333,116.312031666667,0,0,39824.5207986111,2009-01-11,12:29:57
39.9501616666667,116.31212,0,0,39824.5208564815,2009-01-11,12:30:02
39.9500983333333,116.312165,0,0,39824.5209143519,2009-01-11,12:30:07
39.950055,116.312176666667,0,0,39824.5209722222,2009-01-11,12:30:12
39.9500433333333,116.312188333333,0,0,39824.5210300926,2009-01-11,12:30:17
39.9500383333333,116.31219,0,0,39824.521087963,2009-01-11,12:30:22
39.950045,116.312188333333,0,0,39824.5211458333,2009-01-11,12:30:27
39.9500416666667,116.312191666667,0,0,39824.5212037037,2009-01-11,12:30:32
39.9500383333333,116.312191666667,0,0,39824.5212615741,2009-01-11,12:30:37
39.9500333333333,116.312195,0,0,39824.5213194444,2009-01-11,12:30:42
39.9500333333333,116.312195,0,0,39824.5213541667,2009-01-11,12:30:45
39.9500316666667,116.312188333333,0,0,39824.5213773148,2009-01-11,12:30:47
39.9500183333333,116.312203333333,0,0,39824.5214351852,2009-01-11,12:30:52
39.9499583333333,116.312263333333,0,0,39824.5214930556,2009-01-11,12:30:57
39.94989,116.312351666667,0,0,39824.5215509259,2009-01-11,12:31:02
39.9499783333333,116.312231666667,0,0,39824.5216087963,2009-01-11,12:31:07
39.9501583333333,116.311995,0,0,39824.5216666667,2009-01-11,12:31:12
39.9504133333333,116.311676666667,0,0,39824.521724537,2009-01-11,12:31:17
39.9505833333333,116.311473333333,0,0,39824.5217824074,2009-01-11,12:31:22
39.9507533333333,116.311255,0,0,39824.5218402778,2009-01-11,12:31:27
39.9508933333333,116.311121666667,0,0,39824.5218981481,2009-01-11,12:31:32
39.9509516666667,116.31104,0,0,39824.5219560185,2009-01-11,12:31:37
39.9510466666667,116.310935,0,0,39824.5220138889,2009-01-11,12:31:42
39.9511283333333,116.310871666667,0,0,39824.5220717593,2009-01-11,12:31:47
39.9511283333333,116.310885,0,0,39824.5221296296,2009-01-11,12:31:52
39.9510616666667,116.310956666667,0,0,39824.5221875,2009-01-11,12:31:57
39.95113,116.310935,0,0,39824.5222453704,2009-01-11,12:32:02
39.9510916666667,116.310993333333,0,0,39824.5223032407,2009-01-11,12:32:07
39.9510383333333,116.31104,0,0,39824.5223611111,2009-01-11,12:32:12
39.9509616666667,116.311145,0,0,39824.5224189815,2009-01-11,12:32:17
39.9508516666667,116.311231666667,0,0,39824.5224768519,2009-01-11,12:32:22
39.9507466666667,116.311336666667,0,0,39824.5225347222,2009-01-11,12:32:27
39.9507066666667,116.311373333333,0,0,39824.5225925926,2009-01-11,12:32:32
39.9506933333333,116.311376666667,0,0,39824.522650463,2009-01-11,12:32:37
39.9506666666667,116.311388333333,0,0,39824.5227083333,2009-01-11,12:32:42
39.95068,116.311378333333,0,0,39824.5227662037,2009-01-11,12:32:47
39.9507433333333,116.311318333333,0,0,39824.5228240741,2009-01-11,12:32:52
39.9508083333333,116.311311666667,0,0,39824.5228819444,2009-01-11,12:32:57
39.9508583333333,116.311291666667,0,0,39824.5229398148,2009-01-11,12:33:02
39.95085,116.311301666667,0,0,39824.5229976852,2009-01-11,12:33:07
39.9508083333333,116.311366666667,0,0,39824.5230555556,2009-01-11,12:33:12
39.950805,116.311383333333,0,0,39824.5231134259,2009-01-11,12:33:17
39.9507883333333,116.31139,0,0,39824.5231712963,2009-01-11,12:33:22
39.950765,116.31141,0,0,39824.5232291667,2009-01-11,12:33:27
39.9506,116.311591666667,0,0,39824.523287037,2009-01-11,12:33:32
39.95047,116.311736666667,0,0,39824.5233449074,2009-01-11,12:33:37
39.9504366666667,116.31177,0,0,39824.5234027778,2009-01-11,12:33:42
39.950435,116.311781666667,0,0,39824.5234606481,2009-01-11,12:33:47
39.950375,116.311856666667,0,0,39824.5235185185,2009-01-11,12:33:52
39.9502333333333,116.312023333333,0,0,39824.5235763889,2009-01-11,12:33:57
39.9500866666667,116.312168333333,0,0,39824.5236342593,2009-01-11,12:34:02
39.950025,116.312171666667,0,0,39824.5236921296,2009-01-11,12:34:07
