# Supplementary material for: Research on differential privacy protection method based on user tendency
Source: PLoS One. 2023 Oct 26;18(10):e0288823. doi: 10.1371/journal.pone.0288823 (PMC10602288; doi:10.1371/journal.pone.0288823)
Supplement: S2 Data — (ZIP) [file pone.0288823.s002.zip › Data 5-2/023/Trajectory/20090111141703.plt]

Geolife trajectory
WGS 84
Altitude is in Feet
Reserved 3
0,2,255,My Track,0,0,2,8421376
0
39.906329,116.315177,0,154.689452099738,39824.5951736111,2009-01-11,14:17:03
39.906196,116.315252,0,184.341840551181,39824.5952314815,2009-01-11,14:17:08
39.906188,116.315325,0,222.961971784777,39824.5952893518,2009-01-11,14:17:13
39.906318,116.315406,0,278.383864829396,39824.5953472222,2009-01-11,14:17:18
39.906418,116.315396,0,341.26124015748,39824.5954050926,2009-01-11,14:17:23
39.906504,116.315486,0,437.680793963255,39824.595462963,2009-01-11,14:17:28
39.906592,116.315444,0,478.146069553806,39824.5955208333,2009-01-11,14:17:33
39.906565,116.315387,0,466.620226377953,39824.5955787037,2009-01-11,14:17:38
39.906583,116.315403,0,466.884803149606,39824.5956365741,2009-01-11,14:17:43
39.906585,116.315388,0,464.287404855643,39824.5956944444,2009-01-11,14:17:48
39.906737,116.315349,0,450.688809055118,39824.5957523148,2009-01-11,14:17:53
39.90674,116.315172,0,413.248106955381,39824.5958101852,2009-01-11,14:17:58
39.90656,116.314698,0,350.364173228346,39824.5958680556,2009-01-11,14:18:03
39.906381,116.31403,0,302.869091207349,39824.5959259259,2009-01-11,14:18:08
39.906206,116.3133,0,267.768467847769,39824.5959837963,2009-01-11,14:18:13
39.90608,116.312559,0,238.677749343832,39824.5960416667,2009-01-11,14:18:18
39.906021,116.312164,0,199.480246062992,39824.596099537,2009-01-11,14:18:23
39.905996,116.311856,0,191.228083989501,39824.5961574074,2009-01-11,14:18:28
39.90598,116.311357,0,182.258175853018,39824.5962152778,2009-01-11,14:18:33
39.905956,116.310733,0,163.279757217848,39824.5962731481,2009-01-11,14:18:38
39.905966,116.310071,0,145.84249671916,39824.5963310185,2009-01-11,14:18:43
39.906035,116.309356,0,134.178608923885,39824.5963888889,2009-01-11,14:18:48
39.906174,116.308536,0,127.403592519685,39824.5964467593,2009-01-11,14:18:53
39.906255,116.307732,0,121.507582020997,39824.5965046296,2009-01-11,14:18:58
39.906283,116.307207,0,134.938832020997,39824.5965625,2009-01-11,14:19:03
39.906556,116.306861,0,131.413868110236,39824.5966203704,2009-01-11,14:19:08
39.906927,116.306522,0,130.869547244094,39824.5966782407,2009-01-11,14:19:13
39.907264,116.306088,0,134.825406824147,39824.5967361111,2009-01-11,14:19:18
39.907381,116.305513,0,128.715508530184,39824.5967939815,2009-01-11,14:19:23
39.907391,116.304941,0,136.46812992126,39824.5968518518,2009-01-11,14:19:28
39.907412,116.304452,0,142.807598425197,39824.5969097222,2009-01-11,14:19:33
39.907644,116.304342,0,134.527713254593,39824.5969675926,2009-01-11,14:19:38
39.908057,116.304356,0,132.017047244094,39824.597025463,2009-01-11,14:19:43
39.908538,116.304355,0,124.196141732283,39824.5970833333,2009-01-11,14:19:48
39.909088,116.304345,0,119.857312992126,39824.5971412037,2009-01-11,14:19:53
39.909684,116.304343,0,124.002365485564,39824.5971990741,2009-01-11,14:19:58
39.910197,116.304363,0,119.785134514436,39824.5972569444,2009-01-11,14:20:03
39.910667,116.304364,0,119.400987532808,39824.5973148148,2009-01-11,14:20:08
39.911222,116.304339,0,132.637122703412,39824.5973726852,2009-01-11,14:20:13
39.91173,116.304301,0,152.214192913386,39824.5974305556,2009-01-11,14:20:18
39.912202,116.304283,0,155.547047244094,39824.5974884259,2009-01-11,14:20:23
39.912583,116.304292,0,150.250800524934,39824.5975462963,2009-01-11,14:20:28
39.912994,116.304261,0,150.019153543307,39824.5976041667,2009-01-11,14:20:33
39.913375,116.304251,0,147.999816272966,39824.597662037,2009-01-11,14:20:38
39.913721,116.304268,0,132.917155511811,39824.5977199074,2009-01-11,14:20:43
39.91398,116.304259,0,134.123530183727,39824.5977777778,2009-01-11,14:20:48
39.914124,116.304252,0,136.363362860892,39824.5978356482,2009-01-11,14:20:53
39.914265,116.304259,0,135.243858267717,39824.5978935185,2009-01-11,14:20:58
39.914457,116.304261,0,138.841965223097,39824.5979513889,2009-01-11,14:21:03
39.914675,116.304274,0,126.180124671916,39824.5980092593,2009-01-11,14:21:08
39.91492,116.304283,0,124.211624015748,39824.5980671296,2009-01-11,14:21:13
39.915263,116.304279,0,115.905357611549,39824.598125,2009-01-11,14:21:18
39.915627,116.304278,0,119.939337270341,39824.5981828704,2009-01-11,14:21:23
39.91594,116.304279,0,109.283881233596,39824.5982407407,2009-01-11,14:21:28
39.91618,116.304284,0,100.166541994751,39824.5982986111,2009-01-11,14:21:33
39.916349,116.304285,0,95.7835433070866,39824.5983564815,2009-01-11,14:21:38
39.916426,116.304275,0,95.716154855643,39824.5984143519,2009-01-11,14:21:43
39.916426,116.304275,0,95.716154855643,39824.5984490741,2009-01-11,14:21:46
39.916423,116.304274,0,92.366030183727,39824.5984722222,2009-01-11,14:21:48
39.916502,116.304276,0,95.1186318897638,39824.5985300926,2009-01-11,14:21:53
39.916723,116.304284,0,91.7747014435696,39824.598587963,2009-01-11,14:21:58
39.91702,116.304287,0,89.3931627296588,39824.5986458333,2009-01-11,14:22:03
39.917162,116.304293,0,85.7280807086614,39824.5987037037,2009-01-11,14:22:08
39.917382,116.304245,0,89.5088353018373,39824.5987615741,2009-01-11,14:22:13
39.91776,116.304249,0,86.1787926509186,39824.5988194444,2009-01-11,14:22:18
39.918063,116.304238,0,92.0070439632546,39824.5988773148,2009-01-11,14:22:23
39.918439,116.304231,0,107.358083989501,39824.5989351852,2009-01-11,14:22:28
39.91884,116.304233,0,110.898556430446,39824.5989930556,2009-01-11,14:22:33
39.919238,116.304225,0,119.246410761155,39824.5990509259,2009-01-11,14:22:38
39.919661,116.304221,0,114.360495406824,39824.5991087963,2009-01-11,14:22:43
39.920095,116.304222,0,112.057332677165,39824.5991666667,2009-01-11,14:22:48
39.920546,116.304231,0,105.584937664042,39824.599224537,2009-01-11,14:22:53
39.920987,116.304233,0,113.124160104987,39824.5992824074,2009-01-11,14:22:58
39.921446,116.304228,0,121.149927821522,39824.5993402778,2009-01-11,14:23:03
39.921956,116.30421,0,128.022053805774,39824.5993981481,2009-01-11,14:23:08
39.922465,116.304196,0,129.901893044619,39824.5994560185,2009-01-11,14:23:13
39.922943,116.304195,0,138.297880577428,39824.5995138889,2009-01-11,14:23:18
39.92341,116.304202,0,138.764793307087,39824.5995717593,2009-01-11,14:23:23
39.923928,116.304209,0,127.251128608924,39824.5996296296,2009-01-11,14:23:28
39.924298,116.304245,0,104.25061351706,39824.5996875,2009-01-11,14:23:33
39.92469,116.304241,0,94.2829724409449,39824.5997453704,2009-01-11,14:23:38
39.924968,116.304248,0,81.3099835958005,39824.5998032407,2009-01-11,14:23:43
39.925039,116.304315,0,46.6162532808399,39824.5998611111,2009-01-11,14:23:48
39.925207,116.304377,0,25.9437565616798,39824.5999189815,2009-01-11,14:23:53
39.925349,116.304439,0,15.6810826771654,39824.5999768519,2009-01-11,14:23:58
39.925612,116.304444,0,12.3268536745407,39824.6000347222,2009-01-11,14:24:03
39.925851,116.304504,0,-31.4639107611549,39824.6000925926,2009-01-11,14:24:08
39.926032,116.304509,0,-22.2788681102362,39824.600150463,2009-01-11,14:24:13
39.925987,116.304564,0,-26.8642060367454,39824.6002083333,2009-01-11,14:24:18
39.925935,116.304592,0,-43.4318208661417,39824.6002662037,2009-01-11,14:24:23
39.926212,116.304601,0,-63.2737073490814,39824.6003240741,2009-01-11,14:24:28
39.926771,116.304656,0,-78.7709908136483,39824.6003819444,2009-01-11,14:24:33
39.927317,116.304663,0,-137.258851706037,39824.6004398148,2009-01-11,14:24:38
39.927807,116.304694,0,-207.352687007874,39824.6004976852,2009-01-11,14:24:43
39.928286,116.304664,0,-240.802765748031,39824.6005555556,2009-01-11,14:24:48
39.928808,116.304627,0,-229.762168635171,39824.6006134259,2009-01-11,14:24:53
39.929414,116.30458,0,-202.032536089239,39824.6006712963,2009-01-11,14:24:58
39.92999,116.304541,0,-185.60782480315,39824.6007291667,2009-01-11,14:25:03
39.930568,116.304519,0,-165.726332020997,39824.600787037,2009-01-11,14:25:08
39.931106,116.30449,0,-138.541732283465,39824.6008449074,2009-01-11,14:25:13
39.931452,116.30446,0,-91.1481922572178,39824.6009027778,2009-01-11,14:25:18
39.931787,116.304447,0,-79.2012893700787,39824.6009606481,2009-01-11,14:25:23
39.932036,116.304446,0,-69.0221522309711,39824.6010185185,2009-01-11,14:25:28
39.932421,116.304437,0,-57.5695570866142,39824.6010763889,2009-01-11,14:25:33
39.932875,116.304415,0,-32.2415354330709,39824.6011342593,2009-01-11,14:25:38
39.933234,116.304367,0,-0.88134842519685,39824.6011921296,2009-01-11,14:25:43
39.933603,116.304447,0,-11.8561646981627,39824.60125,2009-01-11,14:25:48
39.934116,116.304451,0,-20.7373556430446,39824.6013078704,2009-01-11,14:25:53
39.934591,116.304442,0,-12.7418897637795,39824.6013657407,2009-01-11,14:25:58
39.93503,116.304439,0,-0.651404199475066,39824.6014236111,2009-01-11,14:26:03
39.935411,116.304456,0,-17.4213221784777,39824.6014814815,2009-01-11,14:26:08
39.935839,116.304446,0,-32.7869947506562,39824.6015393519,2009-01-11,14:26:13
39.936402,116.304436,0,-12.5362696850394,39824.6015972222,2009-01-11,14:26:18
39.936995,116.304407,0,6.9220406824147,39824.6016550926,2009-01-11,14:26:23
39.937615,116.304317,0,62.6281430446194,39824.601712963,2009-01-11,14:26:28
39.938186,116.304298,0,92.367280183727,39824.6017708333,2009-01-11,14:26:33
39.938777,116.304249,0,124.297168635171,39824.6018287037,2009-01-11,14:26:38
39.939283,116.304223,0,153.841459973753,39824.6018865741,2009-01-11,14:26:43
39.939872,116.304197,0,140.023733595801,39824.6019444444,2009-01-11,14:26:48
39.940502,116.30421,0,116.134265091864,39824.6020023148,2009-01-11,14:26:53
39.941191,116.304251,0,109.113845144357,39824.6020601852,2009-01-11,14:26:58
39.941842,116.304248,0,105.456279527559,39824.6021180556,2009-01-11,14:27:03
39.942516,116.304203,0,117.395656167979,39824.6021759259,2009-01-11,14:27:08
39.94311,116.30418,0,152.07592191601,39824.6022337963,2009-01-11,14:27:13
39.943649,116.304131,0,156.188234908136,39824.6022916667,2009-01-11,14:27:18
39.944101,116.30408,0,152.796148293963,39824.602349537,2009-01-11,14:27:23
39.944532,116.304054,0,155.867004593176,39824.6024074074,2009-01-11,14:27:28
39.944945,116.304003,0,158.405016404199,39824.6024652778,2009-01-11,14:27:33
39.945288,116.303995,0,158.837424540682,39824.6025231481,2009-01-11,14:27:38
39.945629,116.303969,0,163.637332677165,39824.6025810185,2009-01-11,14:27:43
39.945994,116.303948,0,159.287240813648,39824.6026388889,2009-01-11,14:27:48
39.946435,116.303921,0,141.953458005249,39824.6026967593,2009-01-11,14:27:53
39.946885,116.303888,0,136.972575459318,39824.6027546296,2009-01-11,14:27:58
39.947259,116.303864,0,135.097992125984,39824.6028125,2009-01-11,14:28:03
39.947652,116.303837,0,131.159491469816,39824.6028703704,2009-01-11,14:28:08
39.948118,116.303785,0,135.856138451444,39824.6029282407,2009-01-11,14:28:13
39.948521,116.303766,0,167.096630577428,39824.6029861111,2009-01-11,14:28:18
39.948891,116.303764,0,186.242342519685,39824.6030439815,2009-01-11,14:28:23
39.949424,116.303737,0,201.673356299213,39824.6031018518,2009-01-11,14:28:28
39.950039,116.303714,0,205.025721784777,39824.6031597222,2009-01-11,14:28:33
39.950652,116.303661,0,202.371755249344,39824.6032175926,2009-01-11,14:28:38
39.951231,116.303634,0,199.065583989501,39824.603275463,2009-01-11,14:28:43
39.951699,116.303611,0,201.624622703412,39824.6033333333,2009-01-11,14:28:48
39.952177,116.303603,0,191.486000656168,39824.6033912037,2009-01-11,14:28:53
39.952638,116.303569,0,170.773021653543,39824.6034490741,2009-01-11,14:28:58
39.953033,116.303534,0,159.296440288714,39824.6035069444,2009-01-11,14:29:03
39.953615,116.303451,0,157.424333989501,39824.6035648148,2009-01-11,14:29:08
39.954281,116.303369,0,152.624471784777,39824.6036226852,2009-01-11,14:29:13
39.954735,116.303284,0,144.963851706037,39824.6036805556,2009-01-11,14:29:18
39.955136,116.303206,0,148.659291338583,39824.6037384259,2009-01-11,14:29:23
39.955497,116.303136,0,151.505721784777,39824.6037962963,2009-01-11,14:29:28
39.955749,116.303192,0,151.984396325459,39824.6038541667,2009-01-11,14:29:33
39.955983,116.303125,0,146.170088582677,39824.603912037,2009-01-11,14:29:38
39.956069,116.303136,0,148.867483595801,39824.6039699074,2009-01-11,14:29:43
39.956122,116.303148,0,143.520862860892,39824.6040277778,2009-01-11,14:29:48
39.956162,116.303151,0,145.891167979003,39824.6040856481,2009-01-11,14:29:53
39.956206,116.303299,0,197.666624015748,39824.6041435185,2009-01-11,14:29:58
39.956233,116.303377,0,220.091286089239,39824.6042013889,2009-01-11,14:30:03
39.956275,116.303458,0,240.779911417323,39824.6042592593,2009-01-11,14:30:08
39.95628,116.303474,0,251.930994094488,39824.6043171296,2009-01-11,14:30:13
39.956277,116.303475,0,254.35094816273,39824.604375,2009-01-11,14:30:18
39.956277,116.303475,0,254.35094816273,39824.6044097222,2009-01-11,14:30:21
39.956281,116.303475,0,255.282769028871,39824.6044328704,2009-01-11,14:30:23
39.956291,116.303474,0,256.015721784777,39824.6044907407,2009-01-11,14:30:28
39.956294,116.303472,0,256.806322178478,39824.6045486111,2009-01-11,14:30:33
39.956293,116.303471,0,257.338625328084,39824.6046064815,2009-01-11,14:30:38
39.956295,116.303471,0,257.591161417323,39824.6046643518,2009-01-11,14:30:43
39.956295,116.303471,0,257.591161417323,39824.6046990741,2009-01-11,14:30:46
39.956297,116.30347,0,257.733211942257,39824.6047222222,2009-01-11,14:30:48
39.956339,116.303464,0,259.65718175853,39824.6047800926,2009-01-11,14:30:53
39.956435,116.303453,0,268.095646325459,39824.604837963,2009-01-11,14:30:58
39.956468,116.303422,0,276.66282152231,39824.6048958333,2009-01-11,14:31:03
39.956483,116.303411,0,280.867598425197,39824.6049537037,2009-01-11,14:31:08
39.956458,116.303405,0,284.406082677165,39824.6050115741,2009-01-11,14:31:13
39.956414,116.303358,0,288.755413385827,39824.6050694444,2009-01-11,14:31:18
39.956418,116.303369,0,292.040780839895,39824.6051273148,2009-01-11,14:31:23
39.956377,116.303404,0,309.16063648294,39824.6051851852,2009-01-11,14:31:28
39.956347,116.303433,0,315.653907480315,39824.6052430556,2009-01-11,14:31:33
39.956347,116.303433,0,315.653907480315,39824.6052777778,2009-01-11,14:31:36
39.956347,116.303433,0,317.458405511811,39824.6053009259,2009-01-11,14:31:38
39.956372,116.303434,0,318.517559055118,39824.6053587963,2009-01-11,14:31:43
39.95647,116.303397,0,307.614783464567,39824.6054166667,2009-01-11,14:31:48
39.956578,116.303342,0,324.55344160105,39824.605474537,2009-01-11,14:31:53
39.956785,116.303273,0,357.283920603675,39824.6055324074,2009-01-11,14:31:58
39.957206,116.303314,0,343.614937664042,39824.6055902778,2009-01-11,14:32:03
39.957575,116.303229,0,317.391522309711,39824.6056481482,2009-01-11,14:32:08
39.957834,116.303147,0,293.128070866142,39824.6057060185,2009-01-11,14:32:13
39.958193,116.303064,0,257.773838582677,39824.6057638889,2009-01-11,14:32:18
39.958512,116.302946,0,219.104747375328,39824.6058217593,2009-01-11,14:32:23
39.958963,116.302773,0,172.96437007874,39824.6058796296,2009-01-11,14:32:28
39.959489,116.302635,0,185.088999343832,39824.6059375,2009-01-11,14:32:33
39.95974,116.302569,0,169.030160761155,39824.6059953704,2009-01-11,14:32:38
39.959856,116.302538,0,167.451781496063,39824.6060532407,2009-01-11,14:32:43
39.959908,116.302515,0,174.188287401575,39824.6061111111,2009-01-11,14:32:48
39.959927,116.302512,0,177.769622703412,39824.6061689815,2009-01-11,14:32:53
39.959937,116.302509,0,179.497962598425,39824.6062268519,2009-01-11,14:32:58
39.959945,116.302508,0,179.084304461942,39824.6062847222,2009-01-11,14:33:03
39.959945,116.302508,0,179.084304461942,39824.6063194444,2009-01-11,14:33:06
39.959949,116.302507,0,177.463408792651,39824.6063425926,2009-01-11,14:33:08
39.959982,116.302499,0,175.82282480315,39824.606400463,2009-01-11,14:33:13
39.960047,116.302497,0,171.769271653543,39824.6064583333,2009-01-11,14:33:18
39.960087,116.302512,0,163.395360892388,39824.6065162037,2009-01-11,14:33:23
39.960128,116.302523,0,159.974284776903,39824.6065740741,2009-01-11,14:33:28
39.960187,116.302545,0,168.017864173228,39824.6066319444,2009-01-11,14:33:33
39.960234,116.302562,0,179.348080708661,39824.6066898148,2009-01-11,14:33:38
39.960234,116.302562,0,179.348080708661,39824.606724537,2009-01-11,14:33:41
39.960229,116.302569,0,185.536286089239,39824.6067476852,2009-01-11,14:33:43
39.960221,116.302594,0,191.618349737533,39824.6068055556,2009-01-11,14:33:48
39.960203,116.302621,0,193.833730314961,39824.6068634259,2009-01-11,14:33:53
39.960202,116.30264,0,194.879655511811,39824.6069212963,2009-01-11,14:33:58
39.960192,116.302647,0,196.679534120735,39824.6069791667,2009-01-11,14:34:03
39.960171,116.302657,0,197.45969488189,39824.607037037,2009-01-11,14:34:08
39.960188,116.302639,0,194.622135826772,39824.6070949074,2009-01-11,14:34:13
39.960254,116.302609,0,190.838215223097,39824.6071527778,2009-01-11,14:34:18
39.960254,116.302609,0,190.838215223097,39824.6071875,2009-01-11,14:34:21
39.960259,116.302607,0,189.163654855643,39824.6072106481,2009-01-11,14:34:23
39.960269,116.302604,0,188.218100393701,39824.6072685185,2009-01-11,14:34:28
39.960269,116.302604,0,188.218100393701,39824.6073032407,2009-01-11,14:34:31
39.960274,116.302603,0,187.040964566929,39824.6073263889,2009-01-11,14:34:33
39.96029,116.302614,0,186.68594160105,39824.6073842593,2009-01-11,14:34:38
39.960404,116.302681,0,189.073330052493,39824.6074421296,2009-01-11,14:34:43
39.960546,116.302503,0,189.409530839895,39824.6075,2009-01-11,14:34:48
39.96093,116.302276,0,212.810770997375,39824.6075578704,2009-01-11,14:34:53
39.961364,116.302204,0,243.808215223097,39824.6076157407,2009-01-11,14:34:58
39.961613,116.302127,0,255.824160104987,39824.6076736111,2009-01-11,14:35:03
39.961944,116.301955,0,271.296213910761,39824.6077314815,2009-01-11,14:35:08
39.962302,116.301733,0,300.231666666667,39824.6077893519,2009-01-11,14:35:13
39.962617,116.3016,0,329.555777559055,39824.6078472222,2009-01-11,14:35:18
39.963057,116.301651,0,339.023986220472,39824.6079050926,2009-01-11,14:35:23
39.963561,116.301635,0,335.673661417323,39824.607962963,2009-01-11,14:35:28
39.963984,116.301521,0,344.091827427822,39824.6080208333,2009-01-11,14:35:33
39.964342,116.301384,0,353.779478346457,39824.6080787037,2009-01-11,14:35:38
39.964495,116.301303,0,374.886194225722,39824.6081365741,2009-01-11,14:35:43
39.9646,116.301219,0,377.445770997375,39824.6081944444,2009-01-11,14:35:48
39.964863,116.301181,0,377.839855643045,39824.6082523148,2009-01-11,14:35:53
39.965108,116.301242,0,329.64874015748,39824.6083101852,2009-01-11,14:35:58
39.965447,116.301297,0,292.806525590551,39824.6083680556,2009-01-11,14:36:03
39.965932,116.301255,0,261.996437007874,39824.6084259259,2009-01-11,14:36:08
39.966333,116.301311,0,205.979721128609,39824.6084837963,2009-01-11,14:36:13
39.96674,116.301249,0,205.367066929134,39824.6085416667,2009-01-11,14:36:18
39.96744,116.301115,0,214.739445538058,39824.608599537,2009-01-11,14:36:23
39.968084,116.301083,0,222.474970472441,39824.6086574074,2009-01-11,14:36:28
39.968562,116.300926,0,263.081522309711,39824.6087152778,2009-01-11,14:36:33
39.969036,116.300741,0,246.811440288714,39824.6087731481,2009-01-11,14:36:38
39.969162,116.300748,0,236.583244750656,39824.6088310185,2009-01-11,14:36:43
39.969189,116.300752,0,220.088832020997,39824.6088888889,2009-01-11,14:36:48
39.969296,116.300746,0,225.105987532808,39824.6089467593,2009-01-11,14:36:53
39.969502,116.300727,0,221.094297900262,39824.6090046296,2009-01-11,14:36:58
39.969718,116.300732,0,215.095761154856,39824.6090625,2009-01-11,14:37:03
39.970068,116.30071,0,199.912913385827,39824.6091203704,2009-01-11,14:37:08
39.970385,116.300735,0,176.702408136483,39824.6091782407,2009-01-11,14:37:13
39.970859,116.300722,0,139.105915354331,39824.6092361111,2009-01-11,14:37:18
39.971374,116.300686,0,116.269619422572,39824.6092939815,2009-01-11,14:37:23
39.971952,116.300578,0,117.003874671916,39824.6093518519,2009-01-11,14:37:28
39.972408,116.300577,0,101.216998031496,39824.6094097222,2009-01-11,14:37:33
39.972812,116.300517,0,93.4785367454068,39824.6094675926,2009-01-11,14:37:38
39.973038,116.300461,0,110.642152230971,39824.609525463,2009-01-11,14:37:43
39.973122,116.300482,0,153.39780183727,39824.6095833333,2009-01-11,14:37:48
39.973227,116.30042,0,192.611335301837,39824.6096412037,2009-01-11,14:37:53
39.973238,116.300416,0,186.951830708661,39824.6096990741,2009-01-11,14:37:58
39.973238,116.300416,0,186.951830708661,39824.6097337963,2009-01-11,14:38:01
39.973246,116.300413,0,183.235291994751,39824.6097569444,2009-01-11,14:38:03
39.973258,116.300404,0,182.312906824147,39824.6098148148,2009-01-11,14:38:08
39.973269,116.30036,0,191.5831332021,39824.6098726852,2009-01-11,14:38:13
39.973216,116.300322,0,223.760528215223,39824.6099305556,2009-01-11,14:38:18
39.97321,116.300345,0,246.829160104987,39824.6099884259,2009-01-11,14:38:23
39.97324,116.300292,0,257.196227034121,39824.6100462963,2009-01-11,14:38:28
39.973344,116.30034,0,269.536496062992,39824.6101041667,2009-01-11,14:38:33
39.973538,116.300354,0,277.846053149606,39824.610162037,2009-01-11,14:38:38
39.973997,116.300236,0,259.329101049869,39824.6102199074,2009-01-11,14:38:43
39.974386,116.3002,0,229.181604330709,39824.6102777778,2009-01-11,14:38:48
39.974661,116.300177,0,225.128264435696,39824.6103356481,2009-01-11,14:38:53
39.974743,116.30016,0,225.463175853018,39824.6103935185,2009-01-11,14:38:58
39.97475,116.300158,0,220.078146325459,39824.6104513889,2009-01-11,14:39:03
39.97475,116.300158,0,220.078146325459,39824.6104861111,2009-01-11,14:39:06
39.97475,116.300157,0,219.488520341207,39824.6105092593,2009-01-11,14:39:08
39.974889,116.300287,0,222.081112204724,39824.6105671296,2009-01-11,14:39:13
39.975048,116.300386,0,216.691099081365,39824.610625,2009-01-11,14:39:18
39.975018,116.300429,0,210.50593503937,39824.6106828704,2009-01-11,14:39:23
39.974967,116.300391,0,190.334708005249,39824.6107407407,2009-01-11,14:39:28
39.974838,116.300385,0,178.423366141732,39824.6107986111,2009-01-11,14:39:33
39.974551,116.300104,0,209.872204724409,39824.6108564815,2009-01-11,14:39:38
39.974472,116.300059,0,212.565446194226,39824.6109143518,2009-01-11,14:39:43
39.97443,116.300027,0,231.461686351706,39824.6109722222,2009-01-11,14:39:48
39.974389,116.300077,0,246.514222440945,39824.6110300926,2009-01-11,14:39:53
39.974467,116.30022,0,254.735419947507,39824.611087963,2009-01-11,14:39:58
39.974422,116.300212,0,269.355672572178,39824.6111458333,2009-01-11,14:40:03
39.974346,116.300235,0,278.157211286089,39824.6112037037,2009-01-11,14:40:08
39.974318,116.300288,0,288.660695538058,39824.6112615741,2009-01-11,14:40:13
39.97429,116.30031,0,301.311397637795,39824.6113194444,2009-01-11,14:40:18
39.974259,116.300354,0,313.455501968504,39824.6113773148,2009-01-11,14:40:23
39.974239,116.300357,0,320.078533464567,39824.6114351852,2009-01-11,14:40:28
39.97423,116.300351,0,323.913854986877,39824.6114930556,2009-01-11,14:40:33
39.974232,116.300352,0,325.372650918635,39824.6115509259,2009-01-11,14:40:38
39.974235,116.300354,0,325.918146325459,39824.6116087963,2009-01-11,14:40:43
39.974235,116.300354,0,325.918146325459,39824.6116435185,2009-01-11,14:40:46
39.974237,116.300354,0,326.141446850394,39824.6116666667,2009-01-11,14:40:48
39.974291,116.300359,0,326.193937007874,39824.611724537,2009-01-11,14:40:53
39.974555,116.300363,0,325.880049212598,39824.6117824074,2009-01-11,14:40:58
39.97433,116.300661,0,318.391830708661,39824.6118402778,2009-01-11,14:41:03
39.974241,116.300427,0,230.525561023622,39824.6118981481,2009-01-11,14:41:08
39.974094,116.300276,0,190.945183727034,39824.6119560185,2009-01-11,14:41:13
39.974088,116.30021,0,162.883654855643,39824.6120138889,2009-01-11,14:41:18
39.97407,116.30012,0,138.781991469816,39824.6120717593,2009-01-11,14:41:23
39.974049,116.300028,0,132.864931102362,39824.6121296296,2009-01-11,14:41:28
39.974075,116.299961,0,119.848713910761,39824.6121875,2009-01-11,14:41:33
39.974173,116.29993,0,139.089307742782,39824.6122453704,2009-01-11,14:41:38
39.974169,116.299736,0,163.370055774278,39824.6123032407,2009-01-11,14:41:43
39.974188,116.299625,0,175.868143044619,39824.6123611111,2009-01-11,14:41:48
39.974005,116.299593,0,193.290597112861,39824.6124189815,2009-01-11,14:41:53
39.973999,116.299496,0,219.839901574803,39824.6124768518,2009-01-11,14:41:58
39.973992,116.299448,0,238.899747375328,39824.6125347222,2009-01-11,14:42:03
39.974031,116.299508,0,232.926089238845,39824.6125925926,2009-01-11,14:42:08
39.974055,116.299531,0,239.992116141732,39824.612650463,2009-01-11,14:42:13
39.974063,116.299576,0,245.807352362205,39824.6127083333,2009-01-11,14:42:18
39.97407,116.299602,0,251.458061023622,39824.6127662037,2009-01-11,14:42:23
39.97407,116.299602,0,251.458061023622,39824.6128009259,2009-01-11,14:42:26
39.974071,116.299598,0,254.741053149606,39824.6128240741,2009-01-11,14:42:28
39.974062,116.299589,0,257.315997375328,39824.6128819444,2009-01-11,14:42:33
39.974053,116.299574,0,259.153261154856,39824.6129398148,2009-01-11,14:42:38
39.974145,116.299629,0,273.677345800525,39824.6129976852,2009-01-11,14:42:43
39.97419,116.299582,0,301.417752624672,39824.6130555556,2009-01-11,14:42:48
39.974213,116.299609,0,328.663379265092,39824.6131134259,2009-01-11,14:42:53
39.974224,116.299637,0,333.865134514436,39824.6131712963,2009-01-11,14:42:58
39.974257,116.299692,0,340.984173228346,39824.6132291667,2009-01-11,14:43:03
39.97424,116.299728,0,339.672408136483,39824.613287037,2009-01-11,14:43:08
39.974184,116.299708,0,338.234189632546,39824.6133449074,2009-01-11,14:43:13
39.974174,116.299692,0,338.135990813648,39824.6134027778,2009-01-11,14:43:18
39.974145,116.299684,0,341.218087270341,39824.6134606482,2009-01-11,14:43:23
39.974124,116.299669,0,344.644005905512,39824.6135185185,2009-01-11,14:43:28
39.974092,116.299729,0,348.437303149606,39824.6135763889,2009-01-11,14:43:33
39.974041,116.299691,0,351.71563976378,39824.6136342593,2009-01-11,14:43:38
39.973994,116.299716,0,349.779028871391,39824.6136921296,2009-01-11,14:43:43
39.973911,116.299697,0,345.83344488189,39824.61375,2009-01-11,14:43:48
39.973832,116.299697,0,341.764009186352,39824.6138078704,2009-01-11,14:43:53
39.973791,116.299685,0,338.768244750656,39824.6138657407,2009-01-11,14:43:58
39.973735,116.299671,0,346.476361548556,39824.6139236111,2009-01-11,14:44:03
39.973706,116.299662,0,348.921397637795,39824.6139814815,2009-01-11,14:44:08
39.973621,116.299693,0,345.815147637795,39824.6140393519,2009-01-11,14:44:13
39.973502,116.299739,0,335.814534120735,39824.6140972222,2009-01-11,14:44:18
39.973391,116.299801,0,327.279773622047,39824.6141550926,2009-01-11,14:44:23
39.973304,116.299832,0,322.743313648294,39824.614212963,2009-01-11,14:44:28
39.973249,116.299832,0,322.181145013123,39824.6142708333,2009-01-11,14:44:33
39.973206,116.299812,0,323.52032152231,39824.6143287037,2009-01-11,14:44:38
39.973197,116.299803,0,332.575118110236,39824.6143865741,2009-01-11,14:44:43
39.973175,116.29981,0,344.595472440945,39824.6144444444,2009-01-11,14:44:48
39.973134,116.29989,0,345.190830052493,39824.6145023148,2009-01-11,14:44:53
39.97297,116.299974,0,337.971916010499,39824.6145601852,2009-01-11,14:44:58
39.972911,116.300036,0,328.839094488189,39824.6146180556,2009-01-11,14:45:03
39.972908,116.300055,0,328.051499343832,39824.6146759259,2009-01-11,14:45:08
39.972855,116.300101,0,323.058300524934,39824.6147337963,2009-01-11,14:45:13
39.972828,116.300152,0,315.924340551181,39824.6147916667,2009-01-11,14:45:18
39.972797,116.30017,0,312.748631889764,39824.614849537,2009-01-11,14:45:23
39.972775,116.300189,0,309.955643044619,39824.6149074074,2009-01-11,14:45:28
39.972777,116.300194,0,309.652368766404,39824.6149652778,2009-01-11,14:45:33
39.972777,116.300194,0,309.652368766404,39824.615,2009-01-11,14:45:36
39.972773,116.30019,0,309.548041338583,39824.6150231481,2009-01-11,14:45:38
39.972707,116.300184,0,303.237270341207,39824.6150810185,2009-01-11,14:45:43
39.972611,116.300185,0,299.357565616798,39824.6151388889,2009-01-11,14:45:48
39.972503,116.300099,0,298.408323490814,39824.6151967593,2009-01-11,14:45:53
39.972388,116.300139,0,301.643658136483,39824.6152546296,2009-01-11,14:45:58
39.972316,116.300163,0,312.029094488189,39824.6153125,2009-01-11,14:46:03
39.972295,116.300161,0,327.690078740157,39824.6153703704,2009-01-11,14:46:08
39.972239,116.300206,0,334.890570866142,39824.6154282407,2009-01-11,14:46:13
39.972244,116.300259,0,336.171473097113,39824.6154861111,2009-01-11,14:46:18
39.972284,116.300307,0,338.391456692913,39824.6155439815,2009-01-11,14:46:23
39.972307,116.300285,0,341.217109580053,39824.6156018519,2009-01-11,14:46:28
39.97225,116.300315,0,347.232791994751,39824.6156597222,2009-01-11,14:46:33
39.97224,116.300319,0,347.4543667979,39824.6157175926,2009-01-11,14:46:38
39.972288,116.300188,0,347.64342519685,39824.615775463,2009-01-11,14:46:43
39.972307,116.300197,0,357.860531496063,39824.6158333333,2009-01-11,14:46:48
39.972326,116.300231,0,371.404934383202,39824.6158912037,2009-01-11,14:46:53
39.972334,116.300238,0,372.911187664042,39824.6159490741,2009-01-11,14:46:58
39.972334,116.300238,0,372.911187664042,39824.6159837963,2009-01-11,14:47:01
39.972338,116.300244,0,373.411479658793,39824.6160069444,2009-01-11,14:47:03
39.972339,116.30027,0,378.416040026247,39824.6160648148,2009-01-11,14:47:08
39.972354,116.300295,0,392.774747375328,39824.6161226852,2009-01-11,14:47:13
39.972354,116.300295,0,392.774747375328,39824.6161574074,2009-01-11,14:47:16
39.972357,116.300297,0,393.142024278215,39824.6161805556,2009-01-11,14:47:18
39.972298,116.300312,0,403.849809711286,39824.6162384259,2009-01-11,14:47:23
39.972272,116.300407,0,426.101935695538,39824.6162962963,2009-01-11,14:47:28
39.972225,116.300429,0,427.208346456693,39824.6163541667,2009-01-11,14:47:33
39.97221,116.300463,0,426.840843175853,39824.616412037,2009-01-11,14:47:38
39.972175,116.300499,0,432.09250984252,39824.6164699074,2009-01-11,14:47:43
39.97215,116.300525,0,433.803769685039,39824.6165277778,2009-01-11,14:47:48
39.972087,116.300556,0,435.251450131234,39824.6165856481,2009-01-11,14:47:53
39.972027,116.300546,0,436.699734251968,39824.6166435185,2009-01-11,14:47:58
39.971764,116.300446,0,454.651938976378,39824.6167013889,2009-01-11,14:48:03
39.971703,116.300438,0,452.247280183727,39824.6167592593,2009-01-11,14:48:08
39.971645,116.300421,0,453.951827427822,39824.6168171296,2009-01-11,14:48:13
39.971555,116.300411,0,452.510403543307,39824.616875,2009-01-11,14:48:18
39.971524,116.300402,0,455.891466535433,39824.6169328704,2009-01-11,14:48:23
39.971509,116.300395,0,456.30437335958,39824.6169907407,2009-01-11,14:48:28
39.971442,116.300386,0,457.778290682415,39824.6170486111,2009-01-11,14:48:33
39.971433,116.300383,0,458.058835301837,39824.6171064815,2009-01-11,14:48:38
39.971456,116.300461,0,459.99717191601,39824.6171643519,2009-01-11,14:48:43
39.971479,116.300513,0,462.080688976378,39824.6172222222,2009-01-11,14:48:48
39.971626,116.300105,0,480.657762467192,39824.6172800926,2009-01-11,14:48:53
39.971646,116.30017,0,477.33562335958,39824.617337963,2009-01-11,14:48:58
39.97157,116.30035,0,456.309530839895,39824.6173958333,2009-01-11,14:49:03
39.971405,116.300475,0,436.861384514436,39824.6174537037,2009-01-11,14:49:08
39.971316,116.300438,0,448.555282152231,39824.6175115741,2009-01-11,14:49:13
39.971326,116.300269,0,442.26719160105,39824.6175694444,2009-01-11,14:49:18
39.971228,116.300219,0,436.448474409449,39824.6176273148,2009-01-11,14:49:23
39.971238,116.300224,0,433.467903543307,39824.6176851852,2009-01-11,14:49:28
39.971323,116.300226,0,437.803093832021,39824.6177430556,2009-01-11,14:49:33
39.971368,116.300231,0,443.438080708661,39824.6178009259,2009-01-11,14:49:38
39.971548,116.300188,0,469.204609580052,39824.6178587963,2009-01-11,14:49:43
39.971681,116.300226,0,492.639317585302,39824.6179166667,2009-01-11,14:49:48
39.971734,116.30025,0,510.630370734908,39824.617974537,2009-01-11,14:49:53
39.971734,116.30025,0,510.630370734908,39824.6180092593,2009-01-11,14:49:56
39.971732,116.300256,0,514.283316929134,39824.6180324074,2009-01-11,14:49:58
39.971726,116.300222,0,515.716282808399,39824.6180902778,2009-01-11,14:50:03
39.971782,116.300224,0,517.374573490814,39824.6181481481,2009-01-11,14:50:08
39.971856,116.300231,0,520.723398950131,39824.6182060185,2009-01-11,14:50:13
39.971952,116.300196,0,523.56875,39824.6182638889,2009-01-11,14:50:18
39.972029,116.300241,0,525.427591863517,39824.6183217593,2009-01-11,14:50:23
39.971738,116.300516,0,616.914343832021,39824.6186689815,2009-01-11,14:50:53
39.971801,116.300406,0,555.769202755905,39824.6187268518,2009-01-11,14:50:58
39.971532,116.300344,0,600.452772309711,39824.6187847222,2009-01-11,14:51:03
39.97151,116.300344,0,628.448697506562,39824.6188425926,2009-01-11,14:51:08
39.971466,116.300276,0,650.174898293963,39824.618900463,2009-01-11,14:51:13
39.971457,116.300252,0,646.524855643045,39824.6189583333,2009-01-11,14:51:18
39.971466,116.300334,0,643.155354330709,39824.6190162037,2009-01-11,14:51:23
39.971463,116.300333,0,643.718500656168,39824.6190740741,2009-01-11,14:51:28
39.971463,116.300333,0,643.718500656168,39824.6191087963,2009-01-11,14:51:31
39.971462,116.300335,0,645.518064304462,39824.6191319444,2009-01-11,14:51:33
39.97127,116.300147,0,716.747473753281,39824.6191898148,2009-01-11,14:51:38
39.970998,116.299934,0,856.63843175853,39824.6192476852,2009-01-11,14:51:43
39.970912,116.300002,0,882.830082020997,39824.6193055556,2009-01-11,14:51:48
39.970937,116.299947,0,896.997627952756,39824.6193634259,2009-01-11,14:51:53
39.970967,116.299827,0,917.828877952756,39824.6194212963,2009-01-11,14:51:58
39.970992,116.299694,0,925.103136482939,39824.6194791667,2009-01-11,14:52:03
39.971027,116.29957,0,940.250485564304,39824.619537037,2009-01-11,14:52:08
39.971076,116.299468,0,956.030518372703,39824.6195949074,2009-01-11,14:52:13
39.969869,116.299898,0,938.121466535433,39824.6196527778,2009-01-11,14:52:18
39.969855,116.299943,0,936.252664041995,39824.6197106481,2009-01-11,14:52:23
39.969718,116.300001,0,930.217834645669,39824.6197685185,2009-01-11,14:52:28
39.969779,116.300023,0,925.091522309711,39824.6198263889,2009-01-11,14:52:33
39.969691,116.300035,0,923.910567585302,39824.6198842593,2009-01-11,14:52:38
39.969714,116.299963,0,922.921450131234,39824.6199421296,2009-01-11,14:52:43
39.96953,116.299987,0,921.885072178478,39824.62,2009-01-11,14:52:48
39.969535,116.299939,0,918.623254593176,39824.6200578704,2009-01-11,14:52:53
39.969771,116.299705,0,915.504416010499,39824.6201157407,2009-01-11,14:52:58
39.969736,116.299634,0,912.727795275591,39824.6201736111,2009-01-11,14:53:03
39.969701,116.299543,0,911.430098425197,39824.6202314815,2009-01-11,14:53:08
39.969806,116.299346,0,912.24500328084,39824.6202893518,2009-01-11,14:53:13
39.969845,116.299001,0,914.352998687664,39824.6203472222,2009-01-11,14:53:18
39.969996,116.298704,0,917.3474835958,39824.6204050926,2009-01-11,14:53:23
39.970122,116.298475,0,921.481774934383,39824.620462963,2009-01-11,14:53:28
39.970217,116.298216,0,925.35875,39824.6205208333,2009-01-11,14:53:33
39.970314,116.298034,0,931.003900918635,39824.6205787037,2009-01-11,14:53:38
39.970355,116.297873,0,938.403412073491,39824.6206365741,2009-01-11,14:53:43
39.97061,116.297761,0,945.975036089239,39824.6206944444,2009-01-11,14:53:48
39.9708,116.297695,0,955.200797244094,39824.6207523148,2009-01-11,14:53:53
39.970959,116.298493,0,963.17281167979,39824.6208101852,2009-01-11,14:53:58
39.970994,116.298741,0,973.347040682415,39824.6208680556,2009-01-11,14:54:03
39.971125,116.29888,0,984.521499343832,39824.6209259259,2009-01-11,14:54:08
39.971236,116.298677,0,996.512263779528,39824.6209837963,2009-01-11,14:54:13
39.971411,116.298904,0,1009.68769028871,39824.6210416667,2009-01-11,14:54:18
39.971578,116.299149,0,1024.19545275591,39824.621099537,2009-01-11,14:54:23
39.971613,116.299299,0,1040.04667322835,39824.6211574074,2009-01-11,14:54:28
39.971623,116.299312,0,1056.25122703412,39824.6212152778,2009-01-11,14:54:33
39.971695,116.299253,0,1072.29197834646,39824.6212731482,2009-01-11,14:54:38
39.971676,116.299153,0,1087.86725721785,39824.6213310185,2009-01-11,14:54:43
39.971694,116.29902,0,1102.88014107612,39824.6213888889,2009-01-11,14:54:48
39.971554,116.298916,0,1116.82351049869,39824.6214467593,2009-01-11,14:54:53
39.97167,116.299403,0,1117.63651246719,39824.6215046296,2009-01-11,14:54:58
39.971859,116.299595,0,1129.12605971129,39824.6215625,2009-01-11,14:55:03
39.971942,116.299602,0,1141.24988845144,39824.6216203704,2009-01-11,14:55:08
39.971876,116.300263,0,522.935019685039,39824.6219675926,2009-01-11,14:55:38
39.971532,116.299933,0,724.882942913386,39824.622025463,2009-01-11,14:55:43
39.971339,116.299789,0,769.427093175853,39824.6220833333,2009-01-11,14:55:48
39.971163,116.299778,0,727.56249015748,39824.6221412037,2009-01-11,14:55:53
39.970982,116.29983,0,692.810449475066,39824.6221990741,2009-01-11,14:55:58
39.970906,116.299816,0,681.59594160105,39824.6222569444,2009-01-11,14:56:03
39.970904,116.299791,0,684.355137795275,39824.6223148148,2009-01-11,14:56:08
39.970896,116.299754,0,685.950052493438,39824.6223726852,2009-01-11,14:56:13
39.970903,116.299726,0,687.907112860892,39824.6224305556,2009-01-11,14:56:18
39.970932,116.29972,0,689.885698818898,39824.6224884259,2009-01-11,14:56:23
39.970941,116.299732,0,689.248562992126,39824.6225462963,2009-01-11,14:56:28
39.966578,116.301214,0,402.955807086614,39824.6252083333,2009-01-11,15:00:18
39.96884,116.300769,0,610.649580052493,39824.6252662037,2009-01-11,15:00:23
39.969194,116.300721,0,632.070705380577,39824.6253240741,2009-01-11,15:00:28
39.969263,116.300745,0,647.156131889764,39824.6253819444,2009-01-11,15:00:33
39.969368,116.30076,0,651.531971784777,39824.6254398148,2009-01-11,15:00:38
39.969458,116.300773,0,660.077942913386,39824.6254976852,2009-01-11,15:00:43
39.969516,116.300756,0,669.855833333333,39824.6255555556,2009-01-11,15:00:48
39.969441,116.300828,0,686.462083333333,39824.6256134259,2009-01-11,15:00:53
39.96948,116.300836,0,697.677342519685,39824.6256712963,2009-01-11,15:00:58
39.969657,116.300784,0,701.310465879265,39824.6257291667,2009-01-11,15:01:03
39.969747,116.300687,0,707.759206036745,39824.625787037,2009-01-11,15:01:08
39.969345,116.300423,0,702.485111548556,39824.6258449074,2009-01-11,15:01:13
39.96904,116.300321,0,697.31654855643,39824.6259027778,2009-01-11,15:01:18
39.968735,116.300313,0,693.013297244094,39824.6259606481,2009-01-11,15:01:23
39.96837,116.300361,0,689.804648950131,39824.6260185185,2009-01-11,15:01:28
39.967545,116.300638,0,687.143871391076,39824.6260763889,2009-01-11,15:01:33
39.966413,116.300976,0,687.079091207349,39824.6261342593,2009-01-11,15:01:38
39.965335,116.301239,0,689.364255249344,39824.6261921296,2009-01-11,15:01:43
39.96403,116.301545,0,690.169297900262,39824.62625,2009-01-11,15:01:48
39.96251,116.301919,0,690.412447506562,39824.6263078704,2009-01-11,15:01:53
39.960937,116.302332,0,691.673500656168,39824.6263657407,2009-01-11,15:01:58
39.969827,116.300731,0,374.60124343832,39824.6312847222,2009-01-11,15:09:03
39.969542,116.300636,0,506.972063648294,39824.6313425926,2009-01-11,15:09:08
39.969508,116.300445,0,600.675246062992,39824.631400463,2009-01-11,15:09:13
39.969332,116.300244,0,655.402286745407,39824.6314583333,2009-01-11,15:09:18
39.969251,116.300072,0,684.329206036745,39824.6315162037,2009-01-11,15:09:23
39.96924,116.299875,0,703.894648950131,39824.6315740741,2009-01-11,15:09:28
39.96921,116.299754,0,731.873651574803,39824.6316319444,2009-01-11,15:09:33
39.969335,116.299749,0,750.067001312336,39824.6316898148,2009-01-11,15:09:38
39.969356,116.299841,0,755.057847769029,39824.6317476852,2009-01-11,15:09:43
39.968853,116.299974,0,771.019202755905,39824.6318055556,2009-01-11,15:09:48
39.968283,116.299939,0,776.986348425197,39824.6318634259,2009-01-11,15:09:53
39.967956,116.300077,0,784.517372047244,39824.6319212963,2009-01-11,15:09:58
39.967725,116.300038,0,790.365524934383,39824.6319791667,2009-01-11,15:10:03
39.967557,116.299977,0,798.825242782152,39824.632037037,2009-01-11,15:10:08
39.967475,116.299854,0,809.927112860892,39824.6320949074,2009-01-11,15:10:13
39.967368,116.299693,0,810.427979002625,39824.6321527778,2009-01-11,15:10:18
39.969534,116.298495,0,819.143812335958,39824.6322106481,2009-01-11,15:10:23
39.970016,116.29871,0,791.283303805774,39824.6322685185,2009-01-11,15:10:28
39.970213,116.298597,0,797.632171916011,39824.6323263889,2009-01-11,15:10:33
39.970352,116.298357,0,808.620702099738,39824.6323842593,2009-01-11,15:10:38
39.970487,116.298238,0,820.075357611549,39824.6324421296,2009-01-11,15:10:43
39.970434,116.298194,0,831.766003937008,39824.6325,2009-01-11,15:10:48
39.970497,116.298297,0,834.475839895013,39824.6325578704,2009-01-11,15:10:53
39.970798,116.298477,0,855.997440944882,39824.6326157407,2009-01-11,15:10:58
39.970904,116.298597,0,867.222864173228,39824.6326736111,2009-01-11,15:11:03
39.970939,116.298631,0,873.33749343832,39824.6327314815,2009-01-11,15:11:08
39.971075,116.298828,0,878.952306430446,39824.6327893519,2009-01-11,15:11:13
39.971096,116.29895,0,886.370239501312,39824.6328472222,2009-01-11,15:11:18
39.971163,116.299048,0,890.611062992126,39824.6329050926,2009-01-11,15:11:23
39.971297,116.299046,0,893.233192257218,39824.632962963,2009-01-11,15:11:28
39.971355,116.29914,0,890.78187335958,39824.6330208333,2009-01-11,15:11:33
39.97142,116.299149,0,871.914540682415,39824.6330787037,2009-01-11,15:11:38
39.971447,116.299222,0,859.308818897638,39824.6331365741,2009-01-11,15:11:43
39.971479,116.299384,0,848.874671916011,39824.6331944444,2009-01-11,15:11:48
39.971494,116.299359,0,845.623868110236,39824.6332523148,2009-01-11,15:11:53
39.971451,116.299262,0,842.13967847769,39824.6333101852,2009-01-11,15:11:58
39.971332,116.299145,0,841.080774278215,39824.6333680556,2009-01-11,15:12:03
39.971151,116.299047,0,840.25155183727,39824.6334259259,2009-01-11,15:12:08
39.971015,116.299051,0,841.536433727034,39824.6334837963,2009-01-11,15:12:13
39.970967,116.299451,0,841.704642388451,39824.6335416667,2009-01-11,15:12:18
39.970843,116.299626,0,849.193963254593,39824.633599537,2009-01-11,15:12:23
39.970494,116.300409,0,848.917424540682,39824.6336574074,2009-01-11,15:12:28
39.969977,116.300379,0,852.438559711286,39824.6337152778,2009-01-11,15:12:33
39.969687,116.300303,0,855.03906167979,39824.6337731481,2009-01-11,15:12:38
39.969714,116.300238,0,855.747532808399,39824.6338310185,2009-01-11,15:12:43
39.969736,116.300202,0,852.727214566929,39824.6338888889,2009-01-11,15:12:48
39.969731,116.300231,0,846.475816929134,39824.6339467593,2009-01-11,15:12:53
39.969752,116.300206,0,848.675022965879,39824.6340046296,2009-01-11,15:12:58
39.969885,116.30021,0,828.993940288714,39824.6340625,2009-01-11,15:13:03
39.970033,116.300197,0,807.695062335958,39824.6341203704,2009-01-11,15:13:08
39.970061,116.300191,0,791.786325459317,39824.6341782407,2009-01-11,15:13:13
39.970027,116.300214,0,775.078602362205,39824.6342361111,2009-01-11,15:13:18
39.970007,116.300212,0,760.619645669291,39824.6342939815,2009-01-11,15:13:23
39.970032,116.300195,0,744.496043307087,39824.6343518518,2009-01-11,15:13:28
39.969988,116.300226,0,730.321187664042,39824.6344097222,2009-01-11,15:13:33
39.969978,116.300261,0,720.411085958005,39824.6344675926,2009-01-11,15:13:38
39.969935,116.300348,0,717.063864829396,39824.634525463,2009-01-11,15:13:43
39.969934,116.300391,0,717.047893700787,39824.6345833333,2009-01-11,15:13:48
39.969934,116.300391,0,717.047893700787,39824.6346180556,2009-01-11,15:13:51
39.969942,116.300395,0,719.697106299213,39824.6346412037,2009-01-11,15:13:53
39.969968,116.300376,0,724.310685695538,39824.6346990741,2009-01-11,15:13:58
39.970005,116.300384,0,729.101036745407,39824.6347569444,2009-01-11,15:14:03
39.96998,116.300427,0,730.973690944882,39824.6348148148,2009-01-11,15:14:08
39.969962,116.300427,0,734.043923884514,39824.6348726852,2009-01-11,15:14:13
39.97008,116.300388,0,737.471594488189,39824.6349305556,2009-01-11,15:14:18
39.970106,116.300374,0,736.093395669291,39824.6349884259,2009-01-11,15:14:23
39.970003,116.3004,0,733.568487532808,39824.6350462963,2009-01-11,15:14:28
39.970156,116.300303,0,724.010567585302,39824.6351041667,2009-01-11,15:14:33
39.97025,116.30023,0,709.295249343832,39824.635162037,2009-01-11,15:14:38
39.970313,116.300191,0,695.055915354331,39824.6352199074,2009-01-11,15:14:43
39.970405,116.300155,0,688.45623687664,39824.6352777778,2009-01-11,15:14:48
39.970496,116.30012,0,685.244632545932,39824.6353356481,2009-01-11,15:14:53
39.970586,116.300133,0,690.712965879265,39824.6353935185,2009-01-11,15:14:58
39.970598,116.300151,0,691.366122047244,39824.6354513889,2009-01-11,15:15:03
39.97059,116.300163,0,688.458241469816,39824.6355092593,2009-01-11,15:15:08
39.970586,116.300145,0,690.094504593176,39824.6355671296,2009-01-11,15:15:13
39.970631,116.300138,0,686.336929133858,39824.635625,2009-01-11,15:15:18
39.970665,116.300067,0,683.958149606299,39824.6356828704,2009-01-11,15:15:23
39.970705,116.300044,0,681.859616141732,39824.6357407407,2009-01-11,15:15:28
39.970698,116.300013,0,680.914750656168,39824.6357986111,2009-01-11,15:15:33
39.970647,116.300004,0,681.039104330709,39824.6358564815,2009-01-11,15:15:38
39.970642,116.299947,0,685.242578740157,39824.6359143518,2009-01-11,15:15:43
39.97076,116.299936,0,690.496299212598,39824.6359722222,2009-01-11,15:15:48
39.970873,116.299998,0,692.644343832021,39824.6360300926,2009-01-11,15:15:53
39.971045,116.300147,0,692.335515091864,39824.636087963,2009-01-11,15:15:58
39.970278,116.299643,0,691.838602362205,39824.6362037037,2009-01-11,15:16:08
39.970295,116.299654,0,691.303543307087,39824.6362615741,2009-01-11,15:16:13
39.970299,116.299671,0,689.029294619423,39824.6363194444,2009-01-11,15:16:18
39.970316,116.29969,0,684.908467847769,39824.6363773148,2009-01-11,15:16:23
39.970341,116.299699,0,679.618356299213,39824.6364351852,2009-01-11,15:16:28
39.970361,116.299728,0,672.097444225722,39824.6364930556,2009-01-11,15:16:33
39.970364,116.299758,0,663.962926509186,39824.6365509259,2009-01-11,15:16:38
39.97037,116.299767,0,658.390016404199,39824.6366087963,2009-01-11,15:16:43
39.970387,116.299791,0,655.271125328084,39824.6366666667,2009-01-11,15:16:48
39.97039,116.299822,0,651.379534120735,39824.636724537,2009-01-11,15:16:53
39.970229,116.300055,0,649.857857611549,39824.6367824074,2009-01-11,15:16:58
39.97018,116.300342,0,640.331929133858,39824.6368402778,2009-01-11,15:17:03
39.970073,116.30057,0,564.086394356955,39824.6368981482,2009-01-11,15:17:08
39.970128,116.300665,0,473.753661417323,39824.6369560185,2009-01-11,15:17:13
39.970242,116.300672,0,423.475200131234,39824.6370138889,2009-01-11,15:17:18
39.970313,116.300686,0,419.743779527559,39824.6370717593,2009-01-11,15:17:23
39.970313,116.300686,0,419.743779527559,39824.6371064815,2009-01-11,15:17:26
39.970318,116.300682,0,415.579429133858,39824.6371296296,2009-01-11,15:17:28
39.970308,116.300673,0,414.970154199475,39824.6371875,2009-01-11,15:17:33
39.970298,116.300666,0,415.384412729659,39824.6372453704,2009-01-11,15:17:38
39.970288,116.300657,0,415.869458661417,39824.6373032407,2009-01-11,15:17:43
39.970261,116.300655,0,416.721935695538,39824.6373611111,2009-01-11,15:17:48
39.970237,116.300663,0,417.908221784777,39824.6374189815,2009-01-11,15:17:53
39.970209,116.300693,0,418.402956036745,39824.6374768519,2009-01-11,15:17:58
39.970099,116.300778,0,423.171125328084,39824.6375347222,2009-01-11,15:18:03
39.969918,116.300787,0,438.412942913386,39824.6375925926,2009-01-11,15:18:08
39.969763,116.300798,0,451.232329396325,39824.637650463,2009-01-11,15:18:13
39.9697,116.300827,0,451.907562335958,39824.6377083333,2009-01-11,15:18:18
39.969756,116.300808,0,444.729973753281,39824.6377662037,2009-01-11,15:18:23
39.969798,116.300797,0,434.580374015748,39824.6378240741,2009-01-11,15:18:28
39.969803,116.300796,0,436.596105643045,39824.6378819444,2009-01-11,15:18:33
39.969803,116.300796,0,436.596105643045,39824.6379166667,2009-01-11,15:18:36
39.969806,116.300797,0,439.139189632546,39824.6379398148,2009-01-11,15:18:38
39.969818,116.300807,0,438.696443569554,39824.6379976852,2009-01-11,15:18:43
39.969822,116.30081,0,438.743251312336,39824.6380555556,2009-01-11,15:18:48
39.969818,116.300804,0,438.696541994751,39824.6381134259,2009-01-11,15:18:53
39.969818,116.300804,0,438.696541994751,39824.6381481481,2009-01-11,15:18:56
39.969818,116.300804,0,438.756115485564,39824.6381712963,2009-01-11,15:18:58
39.969737,116.300785,0,446.802224409449,39824.6382291667,2009-01-11,15:19:03
39.969472,116.300714,0,476.341748687664,39824.638287037,2009-01-11,15:19:08
39.969305,116.300662,0,497.162385170604,39824.6383449074,2009-01-11,15:19:13
39.969159,116.300569,0,521.134655511811,39824.6384027778,2009-01-11,15:19:18
39.969072,116.300502,0,548.077030839895,39824.6384606481,2009-01-11,15:19:23
39.969052,116.300511,0,562.103651574803,39824.6385185185,2009-01-11,15:19:28
39.969061,116.300529,0,564.820846456693,39824.6385763889,2009-01-11,15:19:33
39.969151,116.300542,0,569.555777559055,39824.6386342593,2009-01-11,15:19:38
39.969242,116.300571,0,572.250797244094,39824.6386921296,2009-01-11,15:19:43
39.969304,116.300648,0,558.925839895013,39824.63875,2009-01-11,15:19:48
39.969297,116.300718,0,555.46032152231,39824.6388078704,2009-01-11,15:19:53
39.969324,116.300795,0,542.125551181102,39824.6388657407,2009-01-11,15:19:58
39.96932,116.30083,0,537.16749671916,39824.6389236111,2009-01-11,15:20:03
39.969332,116.300884,0,527.572582020997,39824.6389814815,2009-01-11,15:20:08
39.969149,116.300658,0,612.982851049869,39824.6431481481,2009-01-11,15:26:08
39.969095,116.300589,0,616.670643044619,39824.6432060185,2009-01-11,15:26:13
39.969097,116.300518,0,629.821587926509,39824.6432638889,2009-01-11,15:26:18
39.969122,116.300533,0,621.598710629921,39824.6433217593,2009-01-11,15:26:23
39.96916,116.300634,0,615.025518372703,39824.6433796296,2009-01-11,15:26:28
39.96916,116.300634,0,615.025518372703,39824.6434143518,2009-01-11,15:26:31
39.96916,116.300627,0,610.923366141732,39824.6434375,2009-01-11,15:26:33
39.969165,116.300636,0,609.186377952756,39824.6434953704,2009-01-11,15:26:38
39.9692,116.300652,0,605.166978346457,39824.6435532407,2009-01-11,15:26:43
39.96931,116.300609,0,582.934251968504,39824.6436111111,2009-01-11,15:26:48
39.96937,116.300563,0,558.774002624672,39824.6436689815,2009-01-11,15:26:53
39.969392,116.300516,0,546.060196850394,39824.6437268518,2009-01-11,15:26:58
39.969401,116.300523,0,541.841200787402,39824.6437847222,2009-01-11,15:27:03
39.969401,116.300523,0,541.841200787402,39824.6438194444,2009-01-11,15:27:06
39.969403,116.300522,0,540.559222440945,39824.6438425926,2009-01-11,15:27:08
39.969415,116.300534,0,539.716686351706,39824.643900463,2009-01-11,15:27:13
39.969415,116.300534,0,539.716686351706,39824.6439351852,2009-01-11,15:27:16
39.969418,116.300537,0,539.015770997375,39824.6439583333,2009-01-11,15:27:18
39.969406,116.300511,0,539.247007874016,39824.6440162037,2009-01-11,15:27:23
39.969363,116.300477,0,541.942575459318,39824.6440740741,2009-01-11,15:27:28
39.969288,116.300483,0,551.483074146982,39824.6441319444,2009-01-11,15:27:33
39.969302,116.300513,0,555.430285433071,39824.6441898148,2009-01-11,15:27:38
39.969313,116.300519,0,556.796916010499,39824.6442476852,2009-01-11,15:27:43
39.969326,116.300512,0,556.608536745407,39824.6443055556,2009-01-11,15:27:48
39.969354,116.300509,0,553.350823490814,39824.6443634259,2009-01-11,15:27:53
39.969359,116.300494,0,554.069009186352,39824.6444212963,2009-01-11,15:27:58
39.969359,116.300494,0,554.069009186352,39824.6444560185,2009-01-11,15:28:01
39.969357,116.300491,0,554.615029527559,39824.6444791667,2009-01-11,15:28:03
39.969365,116.300482,0,554.771673228346,39824.644537037,2009-01-11,15:28:08
39.969396,116.300444,0,553.021968503937,39824.6445949074,2009-01-11,15:28:13
39.969472,116.30043,0,549.052480314961,39824.6446527778,2009-01-11,15:28:18
39.969562,116.300364,0,528.818015091863,39824.6447106482,2009-01-11,15:28:23
39.969622,116.300337,0,513.678723753281,39824.6447685185,2009-01-11,15:28:28
39.969651,116.300324,0,501.914737532808,39824.6448263889,2009-01-11,15:28:33
39.969651,116.300324,0,501.914737532808,39824.6448611111,2009-01-11,15:28:36
39.969652,116.300329,0,490.202467191601,39824.6448842593,2009-01-11,15:28:38
39.969681,116.300361,0,474.382286745407,39824.6449421296,2009-01-11,15:28:43
39.969703,116.300393,0,457.239727690289,39824.645,2009-01-11,15:28:48
39.96974,116.300442,0,441.316768372703,39824.6450578704,2009-01-11,15:28:53
39.969785,116.300491,0,423.64561023622,39824.6451157407,2009-01-11,15:28:58
39.969761,116.300747,0,413.926994750656,39824.6451736111,2009-01-11,15:29:03
39.969667,116.300788,0,413.444448818898,39824.6452314815,2009-01-11,15:29:08
39.969627,116.300884,0,422.227014435696,39824.6452893519,2009-01-11,15:29:13
39.969571,116.300898,0,431.759199475066,39824.6453472222,2009-01-11,15:29:18
39.969478,116.300947,0,447.084573490814,39824.6454050926,2009-01-11,15:29:23
39.969415,116.301017,0,449.806522309711,39824.645462963,2009-01-11,15:29:28
39.969383,116.301089,0,453.279550524934,39824.6455208333,2009-01-11,15:29:33
39.96938,116.301099,0,456.077595144357,39824.6455787037,2009-01-11,15:29:38
39.969374,116.301092,0,457.241128608924,39824.6456365741,2009-01-11,15:29:43
39.969376,116.301092,0,457.978185695538,39824.6456944444,2009-01-11,15:29:48
39.969376,116.301092,0,457.978185695538,39824.6457291667,2009-01-11,15:29:51
39.969377,116.301091,0,458.730711942257,39824.6457523148,2009-01-11,15:29:53
39.969385,116.301082,0,461.624324146982,39824.6458101852,2009-01-11,15:29:58
39.969383,116.301062,0,464.934652230971,39824.6458680556,2009-01-11,15:30:03
39.969379,116.301079,0,464.009412729659,39824.6459259259,2009-01-11,15:30:08
39.969379,116.301081,0,464.468077427822,39824.6459837963,2009-01-11,15:30:13
39.969379,116.301081,0,464.468077427822,39824.6460185185,2009-01-11,15:30:16
39.969378,116.301079,0,465.216948818898,39824.6460416667,2009-01-11,15:30:18
39.969371,116.30107,0,465.9206167979,39824.646099537,2009-01-11,15:30:23
39.969334,116.301069,0,467.960528215223,39824.6461574074,2009-01-11,15:30:28
39.969255,116.301039,0,471.010734908137,39824.6462152778,2009-01-11,15:30:33
39.969213,116.300973,0,479.928313648294,39824.6462731481,2009-01-11,15:30:38
39.969201,116.300892,0,483.062424540682,39824.6463310185,2009-01-11,15:30:43
39.969228,116.300814,0,484.755206692913,39824.6463888889,2009-01-11,15:30:48
39.969246,116.300791,0,488.322700131234,39824.6464467593,2009-01-11,15:30:53
39.969254,116.300817,0,493.310242782152,39824.6465046296,2009-01-11,15:30:58
39.969265,116.300831,0,494.475275590551,39824.6465625,2009-01-11,15:31:03
39.969323,116.300833,0,495.165328083989,39824.6466203704,2009-01-11,15:31:08
39.969436,116.300914,0,499.115439632546,39824.6466782407,2009-01-11,15:31:13
39.969552,116.301038,0,497.157378608924,39824.6467361111,2009-01-11,15:31:18
39.969642,116.301162,0,490.648313648294,39824.6467939815,2009-01-11,15:31:23
39.969705,116.301278,0,482.928359580052,39824.6468518519,2009-01-11,15:31:28
39.969743,116.301273,0,475.679534120735,39824.6469097222,2009-01-11,15:31:33
39.969765,116.301281,0,465.969425853018,39824.6469675926,2009-01-11,15:31:38
39.969775,116.301289,0,456.191637139108,39824.647025463,2009-01-11,15:31:43
39.969843,116.301157,0,452.33844160105,39824.6470833333,2009-01-11,15:31:48
39.969938,116.301001,0,435.262214566929,39824.6471412037,2009-01-11,15:31:53
39.970025,116.300927,0,405.777057086614,39824.6471990741,2009-01-11,15:31:58
39.970007,116.300817,0,375.864475065617,39824.6472569444,2009-01-11,15:32:03
39.969905,116.300646,0,388.479757217848,39824.6473148148,2009-01-11,15:32:08
39.96987,116.300636,0,393.357112860892,39824.6473726852,2009-01-11,15:32:13
39.969912,116.300612,0,379.121286089239,39824.6474305556,2009-01-11,15:32:18
39.969951,116.300573,0,362.797483595801,39824.6474884259,2009-01-11,15:32:23
39.969948,116.300486,0,349.442690288714,39824.6475462963,2009-01-11,15:32:28
39.969855,116.300329,0,362.963389107612,39824.6476041667,2009-01-11,15:32:33
39.969772,116.300242,0,356.191525590551,39824.647662037,2009-01-11,15:32:38
39.969831,116.300093,0,339.532112860892,39824.6477199074,2009-01-11,15:32:43
39.969911,116.299997,0,319.720190288714,39824.6477777778,2009-01-11,15:32:48
39.969891,116.299969,0,315.545902230971,39824.6478356481,2009-01-11,15:32:53
39.970027,116.299655,0,300.856437007874,39824.6478935185,2009-01-11,15:32:58
39.970262,116.299,0,284.228362860892,39824.6479513889,2009-01-11,15:33:03
39.970315,116.297664,0,301.822450787402,39824.6480092593,2009-01-11,15:33:08
39.970519,116.296969,0,303.992122703412,39824.6480671296,2009-01-11,15:33:13
39.970395,116.297488,0,295.019648950131,39824.648125,2009-01-11,15:33:18
39.969819,116.300673,0,300.043838582677,39824.6481828704,2009-01-11,15:33:23
39.969883,116.30082,0,310.026128608924,39824.6482407407,2009-01-11,15:33:28
39.969862,116.300895,0,316.023287401575,39824.6482986111,2009-01-11,15:33:33
39.96988,116.300822,0,320.903021653543,39824.6483564815,2009-01-11,15:33:38
39.969735,116.300588,0,343.934005905512,39824.6484143519,2009-01-11,15:33:43
39.969474,116.300663,0,396.249350393701,39824.6484722222,2009-01-11,15:33:48
39.96948,116.300465,0,418.104110892388,39824.6485300926,2009-01-11,15:33:53
39.969352,116.300384,0,432.903710629921,39824.648587963,2009-01-11,15:33:58
39.969391,116.300408,0,432.428976377953,39824.6486458333,2009-01-11,15:34:03
39.969529,116.300573,0,421.978408792651,39824.6487037037,2009-01-11,15:34:08
39.969555,116.300552,0,429.07779855643,39824.6487615741,2009-01-11,15:34:13
39.969586,116.300694,0,457.745249343832,39824.6488194444,2009-01-11,15:34:18
39.969617,116.300837,0,440.831420603675,39824.6488773148,2009-01-11,15:34:23
39.969624,116.300858,0,432.220869422572,39824.6489351852,2009-01-11,15:34:28
39.969615,116.300831,0,438.268467847769,39824.6489930556,2009-01-11,15:34:33
39.969618,116.30079,0,443.353677821522,39824.6490509259,2009-01-11,15:34:38
39.969621,116.300773,0,448.273336614173,39824.6491087963,2009-01-11,15:34:43
39.969621,116.300773,0,448.273336614173,39824.6491435185,2009-01-11,15:34:46
39.969627,116.300779,0,450.365711942257,39824.6491666667,2009-01-11,15:34:48
39.969642,116.300789,0,451.604186351706,39824.649224537,2009-01-11,15:34:53
39.969658,116.300785,0,452.749146981627,39824.6492824074,2009-01-11,15:34:58
39.969683,116.300778,0,453.807949475066,39824.6493402778,2009-01-11,15:35:03
39.969698,116.300767,0,454.74625656168,39824.6493981481,2009-01-11,15:35:08
39.969714,116.300766,0,455.124422572178,39824.6494560185,2009-01-11,15:35:13
39.969727,116.30077,0,455.782732939632,39824.6495138889,2009-01-11,15:35:18
39.969738,116.30078,0,456.338766404199,39824.6495717593,2009-01-11,15:35:23
39.969767,116.300846,0,455.901679790026,39824.6496296296,2009-01-11,15:35:28
39.969871,116.300894,0,443.695649606299,39824.6496875,2009-01-11,15:35:33
39.970072,116.300958,0,416.162870734908,39824.6497453704,2009-01-11,15:35:38
39.970151,116.301064,0,405.459917979003,39824.6498032407,2009-01-11,15:35:43
39.970196,116.301018,0,390.33719488189,39824.6498611111,2009-01-11,15:35:48
39.970195,116.301009,0,378.481771653543,39824.6499189815,2009-01-11,15:35:53
39.970184,116.300979,0,376.525488845144,39824.6499768518,2009-01-11,15:35:58
39.970184,116.300979,0,376.525488845144,39824.6500115741,2009-01-11,15:36:01
39.97018,116.300971,0,374.485351049869,39824.6500347222,2009-01-11,15:36:03
39.970223,116.301016,0,372.367667322835,39824.6500925926,2009-01-11,15:36:08
39.970232,116.300969,0,357.17844160105,39824.650150463,2009-01-11,15:36:13
39.970221,116.300999,0,356.858297244094,39824.6502083333,2009-01-11,15:36:18
39.970233,116.301051,0,354.269557086614,39824.6502662037,2009-01-11,15:36:23
39.970242,116.301028,0,342.149333989501,39824.6503240741,2009-01-11,15:36:28
39.970234,116.300992,0,333.134183070866,39824.6503819444,2009-01-11,15:36:33
39.970267,116.300961,0,334.642867454068,39824.6504398148,2009-01-11,15:36:38
39.970315,116.30095,0,328.187969160105,39824.6504976852,2009-01-11,15:36:43
39.970327,116.300984,0,324.333572834646,39824.6505555556,2009-01-11,15:36:48
39.970378,116.301012,0,320.006141732283,39824.6506134259,2009-01-11,15:36:53
39.970391,116.301028,0,315.331935695538,39824.6506712963,2009-01-11,15:36:58
39.970426,116.301083,0,314.252608267716,39824.6507291667,2009-01-11,15:37:03
39.970426,116.301083,0,314.252608267716,39824.6507638889,2009-01-11,15:37:06
39.970425,116.301082,0,314.148205380577,39824.650787037,2009-01-11,15:37:08
39.970437,116.301053,0,313.805157480315,39824.6508449074,2009-01-11,15:37:13
39.970457,116.301008,0,311.052168635171,39824.6509027778,2009-01-11,15:37:18
39.97046,116.300983,0,312.460075459318,39824.6509606481,2009-01-11,15:37:23
39.970437,116.300996,0,311.011541994751,39824.6510185185,2009-01-11,15:37:28
39.97044,116.301005,0,309.982450787402,39824.6510763889,2009-01-11,15:37:33
39.970441,116.301008,0,309.949035433071,39824.6511342593,2009-01-11,15:37:38
39.970443,116.301014,0,309.956466535433,39824.6511921296,2009-01-11,15:37:43
39.970441,116.301013,0,309.864606299213,39824.65125,2009-01-11,15:37:48
39.970441,116.301021,0,309.696095800525,39824.6513078704,2009-01-11,15:37:53
39.970442,116.301029,0,309.52813976378,39824.6513657407,2009-01-11,15:37:58
39.970442,116.301029,0,309.52813976378,39824.651400463,2009-01-11,15:38:01
39.970444,116.301033,0,309.421758530184,39824.6514236111,2009-01-11,15:38:03
39.970448,116.301044,0,309.314501312336,39824.6514814815,2009-01-11,15:38:08
39.970449,116.301049,0,309.155482283465,39824.6515393518,2009-01-11,15:38:13
39.970447,116.301046,0,309.021315616798,39824.6515972222,2009-01-11,15:38:18
39.970447,116.301047,0,308.916085958005,39824.6516550926,2009-01-11,15:38:23
39.970446,116.301046,0,308.915360892388,39824.651712963,2009-01-11,15:38:28
39.970446,116.301046,0,308.915360892388,39824.6517476852,2009-01-11,15:38:31
39.970446,116.30105,0,308.955436351706,39824.6517708333,2009-01-11,15:38:33
39.970449,116.301107,0,310.751998031496,39824.6518287037,2009-01-11,15:38:38
39.970445,116.301176,0,304.099580052493,39824.6518865741,2009-01-11,15:38:43
39.970428,116.301165,0,285.691587926509,39824.6519444444,2009-01-11,15:38:48
39.970455,116.301176,0,272.459721128609,39824.6520023148,2009-01-11,15:38:53
39.970455,116.30113,0,265.485433070866,39824.6520601852,2009-01-11,15:38:58
39.970472,116.301143,0,263.443267716535,39824.6521180556,2009-01-11,15:39:03
39.970511,116.30114,0,262.120564304462,39824.6521759259,2009-01-11,15:39:08
39.970558,116.301104,0,260.178822178478,39824.6522337963,2009-01-11,15:39:13
39.970537,116.301112,0,260.087309711286,39824.6522916667,2009-01-11,15:39:18
39.970404,116.301083,0,266.163917322835,39824.652349537,2009-01-11,15:39:23
39.970038,116.30091,0,286.396181102362,39824.6524074074,2009-01-11,15:39:28
39.969674,116.300801,0,317.708389107612,39824.6524652778,2009-01-11,15:39:33
39.969491,116.300741,0,341.451000656168,39824.6525231482,2009-01-11,15:39:38
39.969491,116.300741,0,341.451000656168,39824.6525578704,2009-01-11,15:39:41
39.969488,116.300736,0,349.657404855643,39824.6525810185,2009-01-11,15:39:43
39.969518,116.300723,0,356.239284776903,39824.6526388889,2009-01-11,15:39:48
39.969534,116.300724,0,358.984914698163,39824.6526967593,2009-01-11,15:39:53
39.969539,116.300723,0,358.243828740157,39824.6527546296,2009-01-11,15:39:58
39.969539,116.300723,0,358.243828740157,39824.6527893519,2009-01-11,15:40:01
39.969543,116.300725,0,355.038379265092,39824.6528125,2009-01-11,15:40:03
39.969441,116.30073,0,352.356404199475,39824.6528703704,2009-01-11,15:40:08
39.969078,116.300765,0,371.37374343832,39824.6529282407,2009-01-11,15:40:13
39.968739,116.300744,0,389.732900262467,39824.6529861111,2009-01-11,15:40:18
39.968427,116.300845,0,431.698976377953,39824.6530439815,2009-01-11,15:40:23
39.968071,116.301019,0,415.481007217848,39824.6531018519,2009-01-11,15:40:28
39.967618,116.301025,0,403.104517716535,39824.6531597222,2009-01-11,15:40:33
39.967133,116.300943,0,389.251735564304,39824.6532175926,2009-01-11,15:40:38
39.966668,116.300884,0,376.651692913386,39824.653275463,2009-01-11,15:40:43
39.966281,116.300902,0,341.57342519685,39824.6533333333,2009-01-11,15:40:48
39.965959,116.300953,0,318.314835958005,39824.6533912037,2009-01-11,15:40:53
39.965761,116.30102,0,310.748868110236,39824.6534490741,2009-01-11,15:40:58
39.96561,116.301024,0,314.346397637795,39824.6535069444,2009-01-11,15:41:03
39.965492,116.301053,0,310.625692257218,39824.6535648148,2009-01-11,15:41:08
39.965416,116.301093,0,299.270784120735,39824.6536226852,2009-01-11,15:41:13
39.965355,116.301098,0,290.473526902887,39824.6536805556,2009-01-11,15:41:18
39.965355,116.301098,0,290.473526902887,39824.6537152778,2009-01-11,15:41:21
39.965348,116.30109,0,270.408822178478,39824.6537384259,2009-01-11,15:41:23
39.965317,116.301112,0,268.870475721785,39824.6537962963,2009-01-11,15:41:28
39.965302,116.301121,0,275.653904199475,39824.6538541667,2009-01-11,15:41:33
39.965246,116.301125,0,267.164274934383,39824.653912037,2009-01-11,15:41:38
39.965259,116.301124,0,252.381748687664,39824.6539699074,2009-01-11,15:41:43
39.965254,116.301006,0,237.339225721785,39824.6540277778,2009-01-11,15:41:48
39.965236,116.30109,0,233.671833989501,39824.6540856481,2009-01-11,15:41:53
39.965224,116.301106,0,228.619888451444,39824.6541435185,2009-01-11,15:41:58
39.965208,116.301102,0,225.771607611549,39824.6542013889,2009-01-11,15:42:03
39.965199,116.301106,0,225.307660761155,39824.6542592593,2009-01-11,15:42:08
39.965201,116.301106,0,224.888920603675,39824.6543171296,2009-01-11,15:42:13
39.965209,116.301105,0,223.810643044619,39824.654375,2009-01-11,15:42:18
39.965209,116.301104,0,222.884350393701,39824.6544328704,2009-01-11,15:42:23
39.96521,116.301106,0,223.057463910761,39824.6544907407,2009-01-11,15:42:28
39.96521,116.301106,0,223.45187335958,39824.6545486111,2009-01-11,15:42:33
39.965204,116.301099,0,223.510045931759,39824.6546064815,2009-01-11,15:42:38
39.965206,116.301097,0,223.607391732283,39824.6546643519,2009-01-11,15:42:43
39.965208,116.301097,0,224.017572178478,39824.6547222222,2009-01-11,15:42:48
39.965208,116.301097,0,224.017572178478,39824.6547569444,2009-01-11,15:42:51
39.965206,116.301104,0,224.650524934383,39824.6547800926,2009-01-11,15:42:53
39.965192,116.30111,0,226.066794619423,39824.654837963,2009-01-11,15:42:58
39.965198,116.301033,0,226.613418635171,39824.6548958333,2009-01-11,15:43:03
39.965207,116.301027,0,229.027992125984,39824.6549537037,2009-01-11,15:43:08
39.965207,116.301027,0,229.027992125984,39824.6549884259,2009-01-11,15:43:11
39.965212,116.301027,0,229.471085958005,39824.6550115741,2009-01-11,15:43:13
39.965224,116.301025,0,227.11811351706,39824.6550694444,2009-01-11,15:43:18
39.965209,116.30105,0,227.895095144357,39824.6551273148,2009-01-11,15:43:23
39.965146,116.30112,0,232.211161417323,39824.6551851852,2009-01-11,15:43:28
39.965138,116.301097,0,231.503838582677,39824.6552430556,2009-01-11,15:43:33
39.965138,116.301097,0,231.503838582677,39824.6552777778,2009-01-11,15:43:36
39.965131,116.301097,0,230.273900918635,39824.6553009259,2009-01-11,15:43:38
39.964931,116.301521,0,240.395688976378,39824.6553587963,2009-01-11,15:43:43
39.964819,116.301358,0,248.733805774278,39824.6554166667,2009-01-11,15:43:48
39.964734,116.301279,0,242.158786089239,39824.655474537,2009-01-11,15:43:53
39.964632,116.301259,0,226.240482283465,39824.6555324074,2009-01-11,15:43:58
39.964537,116.301257,0,214.866076115486,39824.6555902778,2009-01-11,15:44:03
39.964387,116.301235,0,201.446013779528,39824.6556481481,2009-01-11,15:44:08
39.964197,116.301315,0,177.870872703412,39824.6557060185,2009-01-11,15:44:13
39.964028,116.301305,0,177.643018372703,39824.6557638889,2009-01-11,15:44:18
39.963867,116.301336,0,192.92561023622,39824.6558217593,2009-01-11,15:44:23
39.963655,116.301417,0,200.960416666667,39824.6558796296,2009-01-11,15:44:28
39.96355,116.301436,0,205.329721128609,39824.6559375,2009-01-11,15:44:33
39.963397,116.30151,0,217.81062992126,39824.6559953704,2009-01-11,15:44:38
39.963163,116.301611,0,252.398392388451,39824.6560532407,2009-01-11,15:44:43
39.962974,116.301673,0,286.384593175853,39824.6561111111,2009-01-11,15:44:48
39.962922,116.301687,0,287.97375,39824.6561689815,2009-01-11,15:44:53
39.962898,116.301692,0,294.566292650919,39824.6562268519,2009-01-11,15:44:58
39.962898,116.301692,0,294.566292650919,39824.6562615741,2009-01-11,15:45:01
39.962895,116.301694,0,298.272280183727,39824.6562847222,2009-01-11,15:45:03
39.962839,116.301717,0,309.825505249344,39824.6563425926,2009-01-11,15:45:08
39.962774,116.301745,0,326.498310367454,39824.656400463,2009-01-11,15:45:13
39.962717,116.301766,0,342.202851049869,39824.6564583333,2009-01-11,15:45:18
39.962631,116.301814,0,363.79501312336,39824.6565162037,2009-01-11,15:45:23
39.962527,116.301844,0,385.153713910761,39824.6565740741,2009-01-11,15:45:28
39.962489,116.301861,0,399.458051181102,39824.6566319444,2009-01-11,15:45:33
39.96246,116.301869,0,413.561968503937,39824.6566898148,2009-01-11,15:45:38
39.962448,116.301866,0,417.174891732283,39824.6567476852,2009-01-11,15:45:43
39.962438,116.30187,0,418.468359580052,39824.6568055556,2009-01-11,15:45:48
39.962438,116.30187,0,418.468359580052,39824.6568402778,2009-01-11,15:45:51
39.962431,116.301874,0,419.448717191601,39824.6568634259,2009-01-11,15:45:53
39.962391,116.301901,0,432.119445538058,39824.6569212963,2009-01-11,15:45:58
39.962336,116.301887,0,437.508631889764,39824.6569791667,2009-01-11,15:46:03
39.96222,116.301813,0,437.537667322835,39824.657037037,2009-01-11,15:46:08
39.962038,116.301848,0,424.463366141732,39824.6570949074,2009-01-11,15:46:13
39.961812,116.301854,0,399.289192913386,39824.6571527778,2009-01-11,15:46:18
39.961521,116.301746,0,361.396610892388,39824.6572106481,2009-01-11,15:46:23
39.960983,116.301795,0,330.051512467192,39824.6572685185,2009-01-11,15:46:28
39.960372,116.301873,0,284.632158792651,39824.6573263889,2009-01-11,15:46:33
39.959661,116.301923,0,248.04062664042,39824.6573842593,2009-01-11,15:46:38
39.959086,116.302282,0,246.973038057743,39824.6574421296,2009-01-11,15:46:43
39.958575,116.302838,0,229.490734908136,39824.6575,2009-01-11,15:46:48
39.958227,116.303449,0,199.252339238845,39824.6575578704,2009-01-11,15:46:53
39.957919,116.303598,0,184.418185695538,39824.6576157407,2009-01-11,15:46:58
39.957492,116.303751,0,164.256207349081,39824.6576736111,2009-01-11,15:47:03
39.957118,116.304183,0,148.960547900262,39824.6577314815,2009-01-11,15:47:08
39.956751,116.303941,0,131.02279855643,39824.6577893518,2009-01-11,15:47:13
39.956352,116.3034,0,121.805111548556,39824.6578472222,2009-01-11,15:47:18
39.956111,116.303341,0,106.902372047244,39824.6579050926,2009-01-11,15:47:23
39.955968,116.303322,0,116.582942913386,39824.657962963,2009-01-11,15:47:28
39.955923,116.303285,0,123.122532808399,39824.6580208333,2009-01-11,15:47:33
39.955874,116.303276,0,115.812332677165,39824.6580787037,2009-01-11,15:47:38
39.955818,116.303238,0,108.07844488189,39824.6581365741,2009-01-11,15:47:43
39.95581,116.303085,0,108.595344488189,39824.6581944444,2009-01-11,15:47:48
39.955795,116.302964,0,107.264917979003,39824.6582523148,2009-01-11,15:47:53
39.955763,116.30304,0,99.644875328084,39824.6583101852,2009-01-11,15:47:58
39.955699,116.303187,0,93.844468503937,39824.6583680556,2009-01-11,15:48:03
39.955662,116.303369,0,91.3036712598425,39824.6584259259,2009-01-11,15:48:08
39.955661,116.303448,0,93.5527854330709,39824.6584837963,2009-01-11,15:48:13
39.955687,116.303399,0,98.5648359580052,39824.6585416667,2009-01-11,15:48:18
39.955731,116.303455,0,102.755127952756,39824.658599537,2009-01-11,15:48:23
39.955659,116.303626,0,142.919396325459,39824.6586574074,2009-01-11,15:48:28
39.955663,116.303965,0,143.869904855643,39824.6587152778,2009-01-11,15:48:33
39.955636,116.304393,0,133.480098425197,39824.6587731481,2009-01-11,15:48:38
39.955612,116.304864,0,115.998559711286,39824.6588310185,2009-01-11,15:48:43
39.955588,116.305204,0,102.223166010499,39824.6588888889,2009-01-11,15:48:48
39.95557,116.305633,0,86.930062335958,39824.6589467593,2009-01-11,15:48:53
39.9555,116.306124,0,80.2733005249344,39824.6590046296,2009-01-11,15:48:58
39.955502,116.306713,0,52.7591732283464,39824.6590625,2009-01-11,15:49:03
39.955481,116.3074,0,40.2146489501312,39824.6591203704,2009-01-11,15:49:08
39.955378,116.308051,0,43.7881660104987,39824.6591782407,2009-01-11,15:49:13
39.955338,116.308684,0,61.4253477690289,39824.6592361111,2009-01-11,15:49:18
39.955253,116.309285,0,82.5852296587926,39824.6592939815,2009-01-11,15:49:23
39.955162,116.309813,0,104.390403543307,39824.6593518518,2009-01-11,15:49:28
39.955126,116.310291,0,120.109324146982,39824.6594097222,2009-01-11,15:49:33
39.955144,116.310655,0,122.894553805774,39824.6594675926,2009-01-11,15:49:38
39.955316,116.31093,0,108.07937335958,39824.659525463,2009-01-11,15:49:43
39.955118,116.310958,0,88.2056955380577,39824.6595833333,2009-01-11,15:49:48
39.954797,116.310962,0,84.6815682414698,39824.6596412037,2009-01-11,15:49:53
39.954486,116.310961,0,66.4157578740157,39824.6596990741,2009-01-11,15:49:58
39.954193,116.310976,0,63.6576181102362,39824.6597569444,2009-01-11,15:50:03
39.953888,116.310988,0,84.2610793963255,39824.6598148148,2009-01-11,15:50:08
39.953636,116.310997,0,75.4821095800525,39824.6598726852,2009-01-11,15:50:13
39.953356,116.311074,0,63.7979035433071,39824.6599305556,2009-01-11,15:50:18
39.953155,116.311078,0,52.832467191601,39824.6599884259,2009-01-11,15:50:23
39.952955,116.311055,0,48.69593832021,39824.6600462963,2009-01-11,15:50:28
39.95276,116.311153,0,105.651607611549,39824.6601041667,2009-01-11,15:50:33
39.952623,116.311142,0,110.535583989501,39824.660162037,2009-01-11,15:50:38
39.952481,116.311137,0,107.795446194226,39824.6602199074,2009-01-11,15:50:43
39.952336,116.311132,0,113.948412073491,39824.6602777778,2009-01-11,15:50:48
39.952108,116.311058,0,109.119078083989,39824.6603356482,2009-01-11,15:50:53
39.951842,116.310991,0,102.092637795276,39824.6603935185,2009-01-11,15:50:58
39.951686,116.310954,0,114.185741469816,39824.6604513889,2009-01-11,15:51:03
39.951579,116.310941,0,127.968914041995,39824.6605092593,2009-01-11,15:51:08
39.95145,116.310907,0,133.376847112861,39824.6605671296,2009-01-11,15:51:13
39.951275,116.310874,0,137.369399606299,39824.660625,2009-01-11,15:51:18
39.951156,116.310815,0,135.849980314961,39824.6606828704,2009-01-11,15:51:23
39.951094,116.310817,0,138.971512467192,39824.6607407407,2009-01-11,15:51:28
39.950979,116.310826,0,138.056108923884,39824.6607986111,2009-01-11,15:51:33
39.950877,116.310809,0,133.268487532808,39824.6608564815,2009-01-11,15:51:38
39.950749,116.310821,0,131.030282152231,39824.6609143519,2009-01-11,15:51:43
39.950641,116.310872,0,133.234160104987,39824.6609722222,2009-01-11,15:51:48
39.950626,116.310895,0,133.352880577428,39824.6610300926,2009-01-11,15:51:53
39.950596,116.3109,0,130.273001968504,39824.661087963,2009-01-11,15:51:58
39.950483,116.31083,0,131.001223753281,39824.6611458333,2009-01-11,15:52:03
39.950422,116.310857,0,138.528090551181,39824.6612037037,2009-01-11,15:52:08
39.950422,116.310857,0,138.528090551181,39824.6612384259,2009-01-11,15:52:11
39.950423,116.310858,0,137.218015091863,39824.6612615741,2009-01-11,15:52:13
39.950428,116.310831,0,136.833940288714,39824.6613194444,2009-01-11,15:52:18
39.950444,116.310853,0,138.914717847769,39824.6613773148,2009-01-11,15:52:23
39.950446,116.310852,0,137.329087926509,39824.6614351852,2009-01-11,15:52:28
39.950446,116.310852,0,137.329087926509,39824.6614699074,2009-01-11,15:52:31
39.950448,116.310852,0,135.955246062992,39824.6614930556,2009-01-11,15:52:33
39.950403,116.310951,0,149.668582677165,39824.6615509259,2009-01-11,15:52:38
39.950397,116.310954,0,151.058018372703,39824.6616087963,2009-01-11,15:52:43
39.950389,116.310957,0,151.940518372703,39824.6616666667,2009-01-11,15:52:48
39.950389,116.310957,0,151.940518372703,39824.6617013889,2009-01-11,15:52:51
39.950384,116.310959,0,154.658077427822,39824.661724537,2009-01-11,15:52:53
39.95033,116.310961,0,167.944274934383,39824.6617824074,2009-01-11,15:52:58
39.950283,116.310973,0,174.572286745407,39824.6618402778,2009-01-11,15:53:03
39.950271,116.31106,0,182.511610892388,39824.6618981481,2009-01-11,15:53:08
39.950218,116.311064,0,189.857408136483,39824.6619560185,2009-01-11,15:53:13
39.950128,116.311266,0,199.285656167979,39824.6620138889,2009-01-11,15:53:18
39.950201,116.311286,0,212.183523622047,39824.6620717593,2009-01-11,15:53:23
39.950264,116.311366,0,204.934511154856,39824.6621296296,2009-01-11,15:53:28
39.950269,116.31149,0,203.005912073491,39824.6621875,2009-01-11,15:53:33
39.950302,116.311594,0,204.760495406824,39824.6622453704,2009-01-11,15:53:38
39.950301,116.311717,0,208.249353674541,39824.6623032407,2009-01-11,15:53:43
39.950316,116.311865,0,218.405587270341,39824.6623611111,2009-01-11,15:53:48
39.950334,116.312006,0,229.912454068241,39824.6624189815,2009-01-11,15:53:53
39.95026,116.312059,0,229.184708005249,39824.6624768519,2009-01-11,15:53:58
39.950156,116.312044,0,233.045164041995,39824.6625347222,2009-01-11,15:54:03
39.950103,116.312032,0,240.286755249344,39824.6625925926,2009-01-11,15:54:08
39.950013,116.312012,0,252.117020997375,39824.662650463,2009-01-11,15:54:13
39.949934,116.312036,0,260.281925853018,39824.6627083333,2009-01-11,15:54:18
39.949832,116.311984,0,261.374094488189,39824.6627662037,2009-01-11,15:54:23
39.94972,116.312004,0,262.879124015748,39824.6628240741,2009-01-11,15:54:28
39.949714,116.312045,0,264.78249343832,39824.6628819444,2009-01-11,15:54:33
39.949718,116.312116,0,269.648359580053,39824.6629398148,2009-01-11,15:54:38
39.949736,116.312191,0,275.936525590551,39824.6629976852,2009-01-11,15:54:43
39.949762,116.312259,0,281.520403543307,39824.6630555556,2009-01-11,15:54:48
39.949805,116.312314,0,286.076437007874,39824.6631134259,2009-01-11,15:54:53
39.949879,116.312378,0,289.525810367454,39824.6631712963,2009-01-11,15:54:58
39.949924,116.312437,0,290.932342519685,39824.6632291667,2009-01-11,15:55:03
39.95001,116.312643,0,290.309799868766,39824.663287037,2009-01-11,15:55:08
39.95008,116.312982,0,289.549114173228,39824.6633449074,2009-01-11,15:55:13
39.949792,116.31244,0,286.597680446194,39824.66375,2009-01-11,15:55:48
39.949745,116.312407,0,291.642516404199,39824.6638078704,2009-01-11,15:55:53
39.949739,116.312348,0,327.620918635171,39824.6638657407,2009-01-11,15:55:58
39.949636,116.312209,0,416.589547244094,39824.6639236111,2009-01-11,15:56:03
39.949648,116.312375,0,322.058244750656,39824.6639814815,2009-01-11,15:56:08
39.949556,116.312204,0,325.428293963255,39824.6640393519,2009-01-11,15:56:13
39.949453,116.311985,0,331.993602362205,39824.6640972222,2009-01-11,15:56:18
39.949233,116.311359,0,344.44125656168,39824.6641550926,2009-01-11,15:56:23
39.949008,116.310701,0,359.730383858268,39824.664212963,2009-01-11,15:56:28
39.948765,116.310061,0,375.620725065617,39824.6642708333,2009-01-11,15:56:33
39.948578,116.309556,0,392.21873687664,39824.6643287037,2009-01-11,15:56:38
39.948421,116.309208,0,411.630239501312,39824.6643865741,2009-01-11,15:56:43
39.948292,116.308899,0,429.822165354331,39824.6644444444,2009-01-11,15:56:48
39.948209,116.308759,0,448.114740813648,39824.6645023148,2009-01-11,15:56:53
39.948324,116.309121,0,468.959409448819,39824.6645601852,2009-01-11,15:56:58
39.94836,116.309145,0,483.639783464567,39824.6646180556,2009-01-11,15:57:03
39.948307,116.308891,0,498.614973753281,39824.6646759259,2009-01-11,15:57:08
39.948242,116.308661,0,515.027883858268,39824.6647337963,2009-01-11,15:57:13
39.948254,116.308719,0,533.275452755905,39824.6647916667,2009-01-11,15:57:18
39.948264,116.308792,0,545.874819553806,39824.664849537,2009-01-11,15:57:23
39.948216,116.308679,0,563.483202099738,39824.6649074074,2009-01-11,15:57:28
39.94816,116.308438,0,576.423385826772,39824.6649652778,2009-01-11,15:57:33
39.948116,116.308362,0,592.776420603675,39824.6650231481,2009-01-11,15:57:38
39.948122,116.308374,0,605.266499343832,39824.6650810185,2009-01-11,15:57:43
39.948125,116.308406,0,620.208349737533,39824.6651388889,2009-01-11,15:57:48
39.948283,116.30882,0,634.74595144357,39824.6651967593,2009-01-11,15:57:53
39.948371,116.30906,0,649.160200131234,39824.6652546296,2009-01-11,15:57:58
39.948439,116.309205,0,662.701325459318,39824.6653125,2009-01-11,15:58:03
39.948529,116.309547,0,673.303677821522,39824.6653703704,2009-01-11,15:58:08
39.94859,116.309707,0,683.47280183727,39824.6654282407,2009-01-11,15:58:13
39.948665,116.309884,0,694.964350393701,39824.6654861111,2009-01-11,15:58:18
39.948685,116.310003,0,703.026528871391,39824.6655439815,2009-01-11,15:58:23
39.948701,116.310014,0,714.998671259842,39824.6656018518,2009-01-11,15:58:28
39.94871,116.30996,0,730.159790026247,39824.6656597222,2009-01-11,15:58:33
39.94872,116.30997,0,745.877342519685,39824.6657175926,2009-01-11,15:58:38
39.948725,116.310011,0,755.433159448819,39824.665775463,2009-01-11,15:58:43
39.948713,116.309964,0,762.728894356955,39824.6658333333,2009-01-11,15:58:48
39.948731,116.310029,0,776.37344488189,39824.6658912037,2009-01-11,15:58:53
39.948737,116.310013,0,786.952122703412,39824.6659490741,2009-01-11,15:58:58
39.948832,116.310097,0,799.443202099738,39824.6660069444,2009-01-11,15:59:03
39.948877,116.310119,0,803.794609580052,39824.6660648148,2009-01-11,15:59:08
39.948895,116.310166,0,805.019219160105,39824.6661226852,2009-01-11,15:59:13
39.948895,116.310166,0,805.019219160105,39824.6661574074,2009-01-11,15:59:16
39.948899,116.310164,0,805.930390419947,39824.6661805556,2009-01-11,15:59:18
39.948881,116.310196,0,806.924963910761,39824.6662384259,2009-01-11,15:59:23
39.94887,116.310238,0,807.268989501312,39824.6662962963,2009-01-11,15:59:28
39.948861,116.310249,0,807.479396325459,39824.6663541667,2009-01-11,15:59:33
39.948837,116.310286,0,807.853658136483,39824.666412037,2009-01-11,15:59:38
39.948838,116.310306,0,808.313523622047,39824.6664699074,2009-01-11,15:59:43
39.948831,116.310341,0,808.930334645669,39824.6665277778,2009-01-11,15:59:48
39.948813,116.310366,0,810.007158792651,39824.6665856481,2009-01-11,15:59:53
39.948735,116.310526,0,811.660547900262,39824.6666435185,2009-01-11,15:59:58
39.948833,116.310577,0,815.341578083989,39824.6667013889,2009-01-11,16:00:03
39.948951,116.311128,0,818.772552493438,39824.6667592593,2009-01-11,16:00:08
39.949074,116.311125,0,819.096351706037,39824.6668171296,2009-01-11,16:00:13
39.94915,116.311255,0,819.094101049869,39824.666875,2009-01-11,16:00:18
39.94916,116.311273,0,819.062860892388,39824.6669328704,2009-01-11,16:00:23
39.949172,116.311296,0,818.654156824147,39824.6669907407,2009-01-11,16:00:28
39.949202,116.311302,0,817.841656824147,39824.6670486111,2009-01-11,16:00:33
39.949223,116.311294,0,817.171732283465,39824.6671064815,2009-01-11,16:00:38
39.949218,116.311314,0,816.459255249344,39824.6671643518,2009-01-11,16:00:43
39.949243,116.311321,0,815.217726377953,39824.6672222222,2009-01-11,16:00:48
39.949239,116.311326,0,815.552437664042,39824.6672800926,2009-01-11,16:00:53
39.949242,116.311323,0,815.700872703412,39824.667337963,2009-01-11,16:00:58
39.949242,116.311323,0,815.700872703412,39824.6673726852,2009-01-11,16:01:01
39.949239,116.311327,0,815.786925853018,39824.6673958333,2009-01-11,16:01:03
39.949226,116.311357,0,815.654265091864,39824.6674537037,2009-01-11,16:01:08
39.949203,116.311396,0,815.141932414698,39824.6675115741,2009-01-11,16:01:13
39.949193,116.311406,0,814.549202755906,39824.6675694444,2009-01-11,16:01:18
39.949193,116.311406,0,814.549202755906,39824.6676041667,2009-01-11,16:01:21
39.949187,116.311409,0,813.228375984252,39824.6676273148,2009-01-11,16:01:23
39.949194,116.31146,0,810.952073490814,39824.6676851852,2009-01-11,16:01:28
39.949192,116.311474,0,810.03344160105,39824.6677430556,2009-01-11,16:01:33
39.949202,116.31155,0,806.72061351706,39824.6678009259,2009-01-11,16:01:38
39.949227,116.311597,0,803.861492782152,39824.6678587963,2009-01-11,16:01:43
39.949259,116.311606,0,801.0793667979,39824.6679166667,2009-01-11,16:01:48
39.949259,116.311606,0,801.0793667979,39824.6679513889,2009-01-11,16:01:51
39.949258,116.31161,0,801.261341863517,39824.667974537,2009-01-11,16:01:53
39.949275,116.311644,0,798.208080708661,39824.6680324074,2009-01-11,16:01:58
39.949479,116.31179,0,602.407381889764,39824.6727777778,2009-01-11,16:08:48
39.949516,116.311945,0,594.838910761155,39824.6728356481,2009-01-11,16:08:53
39.949563,116.312058,0,576.290170603674,39824.6728935185,2009-01-11,16:08:58
39.949567,116.312051,0,576.101988188976,39824.6729513889,2009-01-11,16:09:03
39.949567,116.312049,0,576.134829396325,39824.6730092593,2009-01-11,16:09:08
39.949567,116.312049,0,576.134829396325,39824.6730439815,2009-01-11,16:09:11
39.949569,116.312043,0,576.12406496063,39824.6730671296,2009-01-11,16:09:13
39.949559,116.312019,0,571.9818667979,39824.673125,2009-01-11,16:09:18
39.949528,116.311989,0,568.304537401575,39824.6731828704,2009-01-11,16:09:23
39.949528,116.311989,0,568.304537401575,39824.6732175926,2009-01-11,16:09:26
39.949531,116.311983,0,568.045167322835,39824.6732407407,2009-01-11,16:09:28
39.949521,116.311972,0,567.20343175853,39824.6732986111,2009-01-11,16:09:33
39.949475,116.311948,0,563.792631233596,39824.6733564815,2009-01-11,16:09:38
39.949478,116.311906,0,559.777037401575,39824.6734143518,2009-01-11,16:09:43
39.949485,116.311852,0,555.405554461942,39824.6734722222,2009-01-11,16:09:48
39.94947,116.311766,0,549.988333333333,39824.6735300926,2009-01-11,16:09:53
39.949479,116.311713,0,545.196984908136,39824.673587963,2009-01-11,16:09:58
39.949481,116.311675,0,534.82155839895,39824.6736458333,2009-01-11,16:10:03
39.949438,116.311608,0,523.993723753281,39824.6737037037,2009-01-11,16:10:08
39.949429,116.311613,0,521.792664041995,39824.6737615741,2009-01-11,16:10:13
39.94937,116.311569,0,520.023536745407,39824.6738194444,2009-01-11,16:10:18
39.949305,116.311469,0,521.740600393701,39824.6738773148,2009-01-11,16:10:23
39.949298,116.311403,0,526.984708005249,39824.6739351852,2009-01-11,16:10:28
39.949316,116.311428,0,532.362578740157,39824.6739930556,2009-01-11,16:10:33
39.949317,116.311414,0,531.343727034121,39824.6740509259,2009-01-11,16:10:38
39.949306,116.311402,0,531.66281824147,39824.6741087963,2009-01-11,16:10:43
39.949323,116.311466,0,527.007034120735,39824.6741666667,2009-01-11,16:10:48
39.949347,116.311536,0,520.921692913386,39824.674224537,2009-01-11,16:10:53
39.949382,116.311524,0,517.201912729659,39824.6742824074,2009-01-11,16:10:58
39.949396,116.3115,0,517.712290026247,39824.6743402778,2009-01-11,16:11:03
39.94941,116.311422,0,516.451738845144,39824.6743981481,2009-01-11,16:11:08
39.94941,116.311422,0,516.451738845144,39824.6744328704,2009-01-11,16:11:11
39.949403,116.311414,0,514.920351049869,39824.6744560185,2009-01-11,16:11:13
39.949396,116.311464,0,511.853674540682,39824.6745138889,2009-01-11,16:11:18
39.94938,116.311556,0,508.36843503937,39824.6745717593,2009-01-11,16:11:23
39.949378,116.311602,0,506.450974409449,39824.6746296296,2009-01-11,16:11:28
39.949378,116.311602,0,506.450974409449,39824.6746643518,2009-01-11,16:11:31
39.949375,116.311609,0,506.709740813648,39824.6746875,2009-01-11,16:11:33
39.949401,116.311728,0,499.589475065617,39824.6747453704,2009-01-11,16:11:38
39.94943,116.311815,0,495.369629265092,39824.6748032407,2009-01-11,16:11:43
39.949515,116.311905,0,486.291948818898,39824.6748611111,2009-01-11,16:11:48
39.949642,116.311973,0,472.42437335958,39824.6749189815,2009-01-11,16:11:53
39.949742,116.312094,0,437.440095144357,39824.6749768518,2009-01-11,16:11:58
39.94981,116.312101,0,408.813372703412,39824.6750347222,2009-01-11,16:12:03
39.949828,116.312135,0,390.15842519685,39824.6750925926,2009-01-11,16:12:08
39.949813,116.312256,0,374.898585958005,39824.675150463,2009-01-11,16:12:13
39.949762,116.312435,0,356.207217847769,39824.6752083333,2009-01-11,16:12:18
39.94971,116.312561,0,345.99624671916,39824.6752662037,2009-01-11,16:12:23
39.949636,116.312669,0,339.008615485564,39824.6753240741,2009-01-11,16:12:28
39.949592,116.31274,0,336.553418635171,39824.6753819444,2009-01-11,16:12:33
39.949575,116.312695,0,335.619593175853,39824.6754398148,2009-01-11,16:12:38
39.949594,116.312639,0,336.592014435695,39824.6754976852,2009-01-11,16:12:43
39.949637,116.312537,0,336.272972440945,39824.6755555556,2009-01-11,16:12:48
39.949674,116.312489,0,332.806354986877,39824.6756134259,2009-01-11,16:12:53
39.949678,116.312485,0,326.569399606299,39824.6756712963,2009-01-11,16:12:58
39.949678,116.312485,0,326.569399606299,39824.6757060185,2009-01-11,16:13:01
39.949686,116.312484,0,318.969041994751,39824.6757291667,2009-01-11,16:13:03
39.949707,116.312485,0,312.893408792651,39824.675787037,2009-01-11,16:13:08
39.949716,116.31251,0,308.625603674541,39824.6758449074,2009-01-11,16:13:13
39.949728,116.312504,0,305.952837926509,39824.6759027778,2009-01-11,16:13:18
39.949753,116.312488,0,302.727516404199,39824.6759606482,2009-01-11,16:13:23
39.949774,116.312486,0,299.865666010499,39824.6760185185,2009-01-11,16:13:28
39.949756,116.312509,0,296.053874671916,39824.6760763889,2009-01-11,16:13:33
39.949731,116.312473,0,295.917306430446,39824.6761342593,2009-01-11,16:13:38
39.949705,116.312401,0,294.281968503937,39824.6761921296,2009-01-11,16:13:43
39.949722,116.312354,0,291.259219160105,39824.67625,2009-01-11,16:13:48
39.949705,116.312407,0,292.157650918635,39824.6763078704,2009-01-11,16:13:53
39.949679,116.312423,0,291.183152887139,39824.6763657407,2009-01-11,16:13:58
39.949677,116.312452,0,289.443257874016,39824.6764236111,2009-01-11,16:14:03
39.949676,116.312459,0,288.856312335958,39824.6764814815,2009-01-11,16:14:08
39.949676,116.312459,0,288.856312335958,39824.6765162037,2009-01-11,16:14:11
39.949679,116.312453,0,288.598369422572,39824.6765393519,2009-01-11,16:14:13
39.949688,116.312388,0,288.611535433071,39824.6765972222,2009-01-11,16:14:18
39.94971,116.312341,0,288.699668635171,39824.6766550926,2009-01-11,16:14:23
39.949727,116.312329,0,288.804347112861,39824.676712963,2009-01-11,16:14:28
39.949727,116.312329,0,288.804347112861,39824.6767476852,2009-01-11,16:14:31
39.949728,116.312325,0,288.838264435696,39824.6767708333,2009-01-11,16:14:33
39.949776,116.312688,0,224.119622703412,39824.6772337963,2009-01-11,16:15:13
39.949843,116.312678,0,209.142116141732,39824.6772916667,2009-01-11,16:15:18
39.949792,116.312737,0,237.23437007874,39824.677349537,2009-01-11,16:15:23
39.949792,116.312737,0,237.23437007874,39824.6773842593,2009-01-11,16:15:26
39.949793,116.312743,0,239.369274934383,39824.6774074074,2009-01-11,16:15:28
39.949818,116.312772,0,235.328349737533,39824.6774652778,2009-01-11,16:15:33
39.949803,116.312826,0,233.904471784777,39824.6775231481,2009-01-11,16:15:38
39.949798,116.312869,0,233.30468175853,39824.6775810185,2009-01-11,16:15:43
39.949814,116.31295,0,231.596003937008,39824.6776388889,2009-01-11,16:15:48
39.949882,116.313051,0,228.597634514436,39824.6776967593,2009-01-11,16:15:53
39.949883,116.313147,0,227.501210629921,39824.6777546296,2009-01-11,16:15:58
39.949827,116.31337,0,224.294862204724,39824.6778125,2009-01-11,16:16:03
39.949844,116.313447,0,219.890738188976,39824.6778703704,2009-01-11,16:16:08
39.949843,116.313535,0,213.702693569554,39824.6779282407,2009-01-11,16:16:13
39.94989,116.313633,0,214.096053149606,39824.6779861111,2009-01-11,16:16:18
39.95011,116.313778,0,215.171604330709,39824.6780439815,2009-01-11,16:16:23
39.950221,116.313832,0,210.246213910761,39824.6781018519,2009-01-11,16:16:28
39.950319,116.313867,0,212.1493832021,39824.6781597222,2009-01-11,16:16:33
39.950359,116.313961,0,215.307847769029,39824.6782175926,2009-01-11,16:16:38
39.950318,116.314019,0,215.174330708661,39824.678275463,2009-01-11,16:16:43
39.950185,116.314066,0,210.323533464567,39824.6783333333,2009-01-11,16:16:48
39.950086,116.314139,0,210.971030183727,39824.6783912037,2009-01-11,16:16:53
39.950075,116.314237,0,214.765403543307,39824.6784490741,2009-01-11,16:16:58
39.950026,116.314282,0,226.768635170604,39824.6785069444,2009-01-11,16:17:03
39.949964,116.314331,0,226.890183727034,39824.6785648148,2009-01-11,16:17:08
39.94994,116.314414,0,231.75282152231,39824.6786226852,2009-01-11,16:17:13
39.949875,116.314448,0,230.755216535433,39824.6786805556,2009-01-11,16:17:18
39.949863,116.314423,0,240.732552493438,39824.6787384259,2009-01-11,16:17:23
39.949852,116.314367,0,243.258615485564,39824.6787962963,2009-01-11,16:17:28
39.949829,116.314306,0,237.874960629921,39824.6788541667,2009-01-11,16:17:33
39.949743,116.314346,0,235.562060367454,39824.678912037,2009-01-11,16:17:38
39.949645,116.314395,0,227.614875328084,39824.6789699074,2009-01-11,16:17:43
39.949491,116.31452,0,220.660413385827,39824.6790277778,2009-01-11,16:17:48
39.949349,116.314698,0,224.896604330709,39824.6790856481,2009-01-11,16:17:53
39.949244,116.314856,0,232.262647637795,39824.6791435185,2009-01-11,16:17:58
39.949193,116.314972,0,238.291797900262,39824.6792013889,2009-01-11,16:18:03
39.949094,116.315118,0,249.268914041995,39824.6792592593,2009-01-11,16:18:08
39.949064,116.315216,0,255.634101049869,39824.6793171296,2009-01-11,16:18:13
39.94915,116.31526,0,235.512877296588,39824.679375,2009-01-11,16:18:18
39.949189,116.315313,0,230.721650262467,39824.6794328704,2009-01-11,16:18:23
39.9492,116.315408,0,228.436062992126,39824.6794907407,2009-01-11,16:18:28
39.949221,116.315504,0,222.734589895013,39824.6795486111,2009-01-11,16:18:33
39.949242,116.315601,0,218.073402230971,39824.6796064815,2009-01-11,16:18:38
39.949229,116.315676,0,213.029091207349,39824.6796643519,2009-01-11,16:18:43
39.94921,116.315767,0,212.410603674541,39824.6797222222,2009-01-11,16:18:48
39.949169,116.315831,0,211.892667322835,39824.6797800926,2009-01-11,16:18:53
39.949155,116.315907,0,206.864973753281,39824.679837963,2009-01-11,16:18:58
39.949111,116.31594,0,210.062037401575,39824.6798958333,2009-01-11,16:19:03
39.949029,116.315952,0,212.080045931759,39824.6799537037,2009-01-11,16:19:08
39.948979,116.315968,0,209.955767716535,39824.6800115741,2009-01-11,16:19:13
39.948904,116.315964,0,213.232992125984,39824.6800694444,2009-01-11,16:19:18
39.948843,116.31596,0,215.695574146982,39824.6801273148,2009-01-11,16:19:23
39.948802,116.315948,0,216.506046587927,39824.6801851852,2009-01-11,16:19:28
39.948779,116.315925,0,216.586220472441,39824.6802430556,2009-01-11,16:19:33
39.948737,116.315925,0,215.420183727034,39824.6803009259,2009-01-11,16:19:38
39.948673,116.315952,0,214.76094816273,39824.6803587963,2009-01-11,16:19:43
39.948608,116.315958,0,213.92719488189,39824.6804166667,2009-01-11,16:19:48
39.948497,116.316012,0,212.444120734908,39824.680474537,2009-01-11,16:19:53
39.948503,116.316026,0,211.646788057743,39824.6805324074,2009-01-11,16:19:58
39.948507,116.31602,0,211.120688976378,39824.6805902778,2009-01-11,16:20:03
39.948507,116.31602,0,211.120688976378,39824.680625,2009-01-11,16:20:06
39.948509,116.316019,0,210.701450131234,39824.6806481481,2009-01-11,16:20:08
39.948483,116.31615,0,209.04343175853,39824.6807060185,2009-01-11,16:20:13
39.948518,116.316313,0,209.315741469816,39824.6807638889,2009-01-11,16:20:18
39.94843,116.316498,0,211.283841863517,39824.6808217593,2009-01-11,16:20:23
39.948394,116.316597,0,214.175777559055,39824.6808796296,2009-01-11,16:20:28
39.948346,116.316725,0,225.801942257218,39824.6809375,2009-01-11,16:20:33
39.948356,116.316821,0,237.165410104987,39824.6809953704,2009-01-11,16:20:38
39.948326,116.316906,0,254.599278215223,39824.6810532407,2009-01-11,16:20:43
39.948389,116.317013,0,256.139724409449,39824.6811111111,2009-01-11,16:20:48
39.948341,116.317153,0,253.88937992126,39824.6811689815,2009-01-11,16:20:53
39.948266,116.31724,0,249.780820209974,39824.6812268518,2009-01-11,16:20:58
39.94827,116.317348,0,245.920065616798,39824.6812847222,2009-01-11,16:21:03
39.948216,116.31744,0,246.804753937008,39824.6813425926,2009-01-11,16:21:08
39.948147,116.31753,0,246.754219160105,39824.681400463,2009-01-11,16:21:13
39.948105,116.317567,0,232.833877952756,39824.6814583333,2009-01-11,16:21:18
39.948065,116.317617,0,228.111988188976,39824.6815162037,2009-01-11,16:21:23
39.948045,116.317675,0,225.020255905512,39824.6815740741,2009-01-11,16:21:28
39.948017,116.317723,0,224.967467191601,39824.6816319444,2009-01-11,16:21:33
39.947929,116.317779,0,239.152208005249,39824.6816898148,2009-01-11,16:21:38
39.947892,116.317846,0,255.654101049869,39824.6817476852,2009-01-11,16:21:43
39.947903,116.317855,0,268.841965223097,39824.6818055556,2009-01-11,16:21:48
39.947898,116.317846,0,276.375967847769,39824.6818634259,2009-01-11,16:21:53
39.947859,116.317849,0,282.508418635171,39824.6819212963,2009-01-11,16:21:58
39.94781,116.317862,0,289.227919947507,39824.6819791667,2009-01-11,16:22:03
39.947784,116.317863,0,291.197969160105,39824.682037037,2009-01-11,16:22:08
39.947733,116.317872,0,295.193188976378,39824.6820949074,2009-01-11,16:22:13
39.94768,116.317859,0,296.59063648294,39824.6821527778,2009-01-11,16:22:18
39.947598,116.317864,0,297.763654855643,39824.6822106481,2009-01-11,16:22:23
39.947523,116.317853,0,300.228038057743,39824.6822685185,2009-01-11,16:22:28
39.947471,116.317821,0,304.261230314961,39824.6823263889,2009-01-11,16:22:33
39.947388,116.31795,0,301.584583333333,39824.6823842593,2009-01-11,16:22:38
39.94733,116.317945,0,303.64842519685,39824.6824421296,2009-01-11,16:22:43
39.947269,116.318004,0,297.954514435696,39824.6825,2009-01-11,16:22:48
39.947244,116.318037,0,292.656916010499,39824.6825578704,2009-01-11,16:22:53
39.947214,116.318058,0,286.549947506562,39824.6826157407,2009-01-11,16:22:58
39.947147,116.318058,0,283.27719160105,39824.6826736111,2009-01-11,16:23:03
39.947078,116.318054,0,277.51249343832,39824.6827314815,2009-01-11,16:23:08
39.947017,116.318017,0,278.383841863517,39824.6827893518,2009-01-11,16:23:13
39.946953,116.317969,0,285.543956692913,39824.6828472222,2009-01-11,16:23:18
39.946879,116.317965,0,287.475360892388,39824.6829050926,2009-01-11,16:23:23
39.946789,116.317976,0,288.072696850394,39824.682962963,2009-01-11,16:23:28
39.946712,116.317947,0,296.239776902887,39824.6830208333,2009-01-11,16:23:33
39.946645,116.318021,0,296.511036745407,39824.6830787037,2009-01-11,16:23:38
39.946616,116.318042,0,299.5406167979,39824.6831365741,2009-01-11,16:23:43
39.946574,116.318074,0,300.547332677165,39824.6831944444,2009-01-11,16:23:48
39.946482,116.318095,0,307.101400918635,39824.6832523148,2009-01-11,16:23:53
39.946356,116.318148,0,317.805784120735,39824.6833101852,2009-01-11,16:23:58
39.94634,116.318105,0,328.86875656168,39824.6833680556,2009-01-11,16:24:03
39.946295,116.318054,0,339.341702755906,39824.6834259259,2009-01-11,16:24:08
39.94624,116.318013,0,344.704455380577,39824.6834837963,2009-01-11,16:24:13
39.946161,116.317963,0,343.615288713911,39824.6835416667,2009-01-11,16:24:18
39.946094,116.317937,0,348.017759186352,39824.683599537,2009-01-11,16:24:23
39.946018,116.317928,0,350.894452099738,39824.6836574074,2009-01-11,16:24:28
39.945949,116.317927,0,351.992253937008,39824.6837152778,2009-01-11,16:24:33
39.94585,116.317931,0,350.097519685039,39824.6837731482,2009-01-11,16:24:38
39.945754,116.317936,0,346.200646325459,39824.6838310185,2009-01-11,16:24:43
39.945663,116.317916,0,333.516427165354,39824.6838888889,2009-01-11,16:24:48
39.945612,116.317943,0,335.630032808399,39824.6839467593,2009-01-11,16:24:53
39.945548,116.317983,0,334.977677165354,39824.6840046296,2009-01-11,16:24:58
39.945497,116.317994,0,334.652303149606,39824.6840625,2009-01-11,16:25:03
39.945388,116.318062,0,337.693195538058,39824.6841203704,2009-01-11,16:25:08
39.94531,116.318134,0,338.157017716535,39824.6841782407,2009-01-11,16:25:13
39.945207,116.318304,0,335.203530183727,39824.6842361111,2009-01-11,16:25:18
39.945177,116.318482,0,318.797155511811,39824.6842939815,2009-01-11,16:25:23
39.945201,116.318631,0,294.899878608924,39824.6843518519,2009-01-11,16:25:28
39.945202,116.318698,0,289.739747375328,39824.6844097222,2009-01-11,16:25:33
39.94522,116.318788,0,277.327388451444,39824.6844675926,2009-01-11,16:25:38
39.94521,116.318852,0,264.559343832021,39824.684525463,2009-01-11,16:25:43
39.945181,116.318911,0,252.538090551181,39824.6845833333,2009-01-11,16:25:48
39.945151,116.318943,0,244.449881889764,39824.6846412037,2009-01-11,16:25:53
39.945143,116.318922,0,238.428166010499,39824.6846990741,2009-01-11,16:25:58
39.945074,116.318935,0,235.139291338583,39824.6847569444,2009-01-11,16:26:03
39.945016,116.318936,0,233.430187007874,39824.6848148148,2009-01-11,16:26:08
39.944954,116.318952,0,233.387257217848,39824.6848726852,2009-01-11,16:26:13
39.944927,116.318958,0,232.385075459318,39824.6849305556,2009-01-11,16:26:18
39.944873,116.318955,0,230.354573490814,39824.6849884259,2009-01-11,16:26:23
39.944798,116.318973,0,229.308310367454,39824.6850462963,2009-01-11,16:26:28
39.944721,116.318928,0,229.947473753281,39824.6851041667,2009-01-11,16:26:33
39.944636,116.318929,0,235.486469816273,39824.685162037,2009-01-11,16:26:38
39.944557,116.318938,0,240.443923884514,39824.6852199074,2009-01-11,16:26:43
39.94449,116.318938,0,249.71749343832,39824.6852777778,2009-01-11,16:26:48
39.944429,116.318924,0,259.56717191601,39824.6853356481,2009-01-11,16:26:53
39.944355,116.318912,0,259.664314304462,39824.6853935185,2009-01-11,16:26:58
39.944293,116.318936,0,262.325291994751,39824.6854513889,2009-01-11,16:27:03
39.944274,116.318911,0,263.53811023622,39824.6855092593,2009-01-11,16:27:08
39.944225,116.318922,0,258.76655839895,39824.6855671296,2009-01-11,16:27:13
39.94415,116.31891,0,254.03155511811,39824.685625,2009-01-11,16:27:18
39.944068,116.318911,0,251.54874671916,39824.6856828704,2009-01-11,16:27:23
39.94395,116.318939,0,246.763828740157,39824.6857407407,2009-01-11,16:27:28
39.943882,116.319061,0,235.238487532808,39824.6857986111,2009-01-11,16:27:33
39.943819,116.319082,0,232.161899606299,39824.6858564815,2009-01-11,16:27:38
39.943736,116.31904,0,241.617017716535,39824.6859143519,2009-01-11,16:27:43
39.943634,116.318991,0,252.301899606299,39824.6859722222,2009-01-11,16:27:48
39.943546,116.318986,0,261.18218503937,39824.6860300926,2009-01-11,16:27:53
39.943472,116.318996,0,272.081354986877,39824.686087963,2009-01-11,16:27:58
39.943393,116.318982,0,282.637654199475,39824.6861458333,2009-01-11,16:28:03
39.94334,116.318962,0,285.422683727034,39824.6862037037,2009-01-11,16:28:08
39.943311,116.318913,0,286.879425853018,39824.6862615741,2009-01-11,16:28:13
39.943232,116.318902,0,288.317047244094,39824.6863194444,2009-01-11,16:28:18
39.943144,116.318893,0,292.480400262467,39824.6863773148,2009-01-11,16:28:23
39.943083,116.318903,0,298.047454068241,39824.6864351852,2009-01-11,16:28:28
39.943025,116.318976,0,299.850823490814,39824.6864930556,2009-01-11,16:28:33
39.942986,116.318917,0,300.687631233596,39824.6865509259,2009-01-11,16:28:38
39.942898,116.318984,0,300.972080052493,39824.6866087963,2009-01-11,16:28:43
39.942863,116.318976,0,300.158704068241,39824.6866666667,2009-01-11,16:28:48
39.942802,116.319004,0,299.103202099738,39824.686724537,2009-01-11,16:28:53
39.942665,116.3192,0,295.374337270341,39824.6867824074,2009-01-11,16:28:58
39.942596,116.319399,0,292.174120734908,39824.6868402778,2009-01-11,16:29:03
39.942581,116.319579,0,298.531725721785,39824.6868981481,2009-01-11,16:29:08
39.942572,116.319709,0,287.389104330709,39824.6869560185,2009-01-11,16:29:13
39.942554,116.319822,0,278.686437007874,39824.6870138889,2009-01-11,16:29:18
39.942585,116.319865,0,271.616056430446,39824.6870717593,2009-01-11,16:29:23
39.942635,116.319927,0,262.477755905512,39824.6871296296,2009-01-11,16:29:28
39.942682,116.320004,0,254.535249343832,39824.6871875,2009-01-11,16:29:33
39.942732,116.320075,0,250.461683070866,39824.6872453704,2009-01-11,16:29:38
39.94276,116.320173,0,247.676679790026,39824.6873032407,2009-01-11,16:29:43
39.942766,116.320278,0,249.520898950131,39824.6873611111,2009-01-11,16:29:48
39.942768,116.320369,0,253.556620734908,39824.6874189815,2009-01-11,16:29:53
39.942845,116.320421,0,257.543704068241,39824.6874768519,2009-01-11,16:29:58
39.942878,116.320491,0,259.049957349081,39824.6875347222,2009-01-11,16:30:03
39.942914,116.32051,0,258.81437007874,39824.6875925926,2009-01-11,16:30:08
39.942966,116.320457,0,250.160213254593,39824.687650463,2009-01-11,16:30:13
39.942957,116.320479,0,231.911092519685,39824.6877083333,2009-01-11,16:30:18
39.942908,116.320531,0,228.03374015748,39824.6877662037,2009-01-11,16:30:23
39.942796,116.320639,0,225.00438648294,39824.6878240741,2009-01-11,16:30:28
39.942776,116.320764,0,222.548536745407,39824.6878819444,2009-01-11,16:30:33
39.942838,116.320893,0,225.799038713911,39824.6879398148,2009-01-11,16:30:38
39.942866,116.320958,0,238.182939632546,39824.6879976852,2009-01-11,16:30:43
39.942872,116.321044,0,249.255797244094,39824.6880555556,2009-01-11,16:30:48
39.942858,116.321118,0,252.334714566929,39824.6881134259,2009-01-11,16:30:53
39.942834,116.321149,0,252.370482283465,39824.6881712963,2009-01-11,16:30:58
39.942891,116.321162,0,250.088047900262,39824.6882291667,2009-01-11,16:31:03
39.942974,116.321138,0,245.78062007874,39824.688287037,2009-01-11,16:31:08
39.943034,116.3211,0,240.969019028871,39824.6883449074,2009-01-11,16:31:13
39.942713,116.319829,0,474.958996062992,39824.7235416667,2009-01-11,17:21:54
39.942708,116.320369,0,223.788815616798,39824.723599537,2009-01-11,17:21:59
39.942735,116.32032,0,219.509294619423,39824.7236574074,2009-01-11,17:22:04
39.942762,116.320377,0,223.517053805774,39824.7237152778,2009-01-11,17:22:09
39.942864,116.320501,0,179.153090551181,39824.7237731481,2009-01-11,17:22:14
39.942862,116.320544,0,170.514176509186,39824.7238310185,2009-01-11,17:22:19
39.942774,116.320316,0,160.393326771654,39824.7238888889,2009-01-11,17:22:24
39.942721,116.320202,0,190.946975065617,39824.7239467593,2009-01-11,17:22:29
39.942658,116.320126,0,213.028589238845,39824.7240046296,2009-01-11,17:22:34
39.942586,116.320041,0,224.885915354331,39824.7240625,2009-01-11,17:22:39
39.942625,116.320008,0,241.503028215223,39824.7241203704,2009-01-11,17:22:44
39.942611,116.319958,0,257.27842847769,39824.7241782407,2009-01-11,17:22:49
39.942622,116.319877,0,253.200104986877,39824.7242361111,2009-01-11,17:22:54
39.942626,116.319833,0,243.564865485564,39824.7242939815,2009-01-11,17:22:59
39.942598,116.31975,0,250.704281496063,39824.7243518519,2009-01-11,17:23:04
39.942663,116.319715,0,241.680997375328,39824.7244097222,2009-01-11,17:23:09
39.942641,116.319605,0,251.843959973753,39824.7244675926,2009-01-11,17:23:14
39.942642,116.31955,0,264.468280839895,39824.724525463,2009-01-11,17:23:19
39.942685,116.319502,0,249.817365485564,39824.7245833333,2009-01-11,17:23:24
39.942676,116.319432,0,247.815725065617,39824.7246412037,2009-01-11,17:23:29
39.942682,116.319372,0,255.175236220472,39824.7246990741,2009-01-11,17:23:34
39.942668,116.319305,0,261.300856299213,39824.7247569444,2009-01-11,17:23:39
39.942723,116.319332,0,238.33124671916,39824.7248148148,2009-01-11,17:23:44
39.942736,116.319296,0,235.313730314961,39824.7248726852,2009-01-11,17:23:49
39.942738,116.319318,0,238.94530183727,39824.7249305556,2009-01-11,17:23:54
39.942741,116.319373,0,237.916660104987,39824.7249884259,2009-01-11,17:23:59
39.942791,116.319422,0,236.315265748031,39824.7250462963,2009-01-11,17:24:04
39.942844,116.319383,0,234.225065616798,39824.7251041667,2009-01-11,17:24:09
39.942911,116.319339,0,234.043467847769,39824.725162037,2009-01-11,17:24:14
39.942987,116.319275,0,237.820843175853,39824.7252199074,2009-01-11,17:24:19
39.943037,116.319226,0,242.428566272966,39824.7252546296,2009-01-11,17:24:22
39.943102,116.319145,0,246.261761811024,39824.7253125,2009-01-11,17:24:27
39.943177,116.319089,0,241.781794619423,39824.7253703704,2009-01-11,17:24:32
39.943227,116.319048,0,238.810387139108,39824.7254282407,2009-01-11,17:24:37
39.943251,116.318878,0,241.277424540682,39824.7254861111,2009-01-11,17:24:42
39.943313,116.31873,0,249.64905839895,39824.7255439815,2009-01-11,17:24:47
39.943366,116.31859,0,265.327713254593,39824.7256018519,2009-01-11,17:24:52
39.943418,116.318477,0,281.233923884514,39824.7256597222,2009-01-11,17:24:57
39.943462,116.318396,0,298.436709317585,39824.7257175926,2009-01-11,17:25:02
39.943499,116.318403,0,311.271138451444,39824.725775463,2009-01-11,17:25:07
39.943499,116.318403,0,311.271138451444,39824.7258101852,2009-01-11,17:25:10
39.943494,116.318405,0,326.929419291339,39824.7258333333,2009-01-11,17:25:12
39.943447,116.318514,0,339.792332677165,39824.7258912037,2009-01-11,17:25:17
39.943449,116.318597,0,343.808677821522,39824.7259490741,2009-01-11,17:25:22
39.943478,116.31858,0,350.357089895013,39824.7260069444,2009-01-11,17:25:27
39.943566,116.318645,0,355.729832677165,39824.7260648148,2009-01-11,17:25:32
39.943452,116.318831,0,355.301354986877,39824.7261226852,2009-01-11,17:25:37
39.943547,116.318828,0,361.759881889764,39824.7261805556,2009-01-11,17:25:42
39.94363,116.318806,0,363.748779527559,39824.7262384259,2009-01-11,17:25:47
39.943754,116.318762,0,370.030190288714,39824.7262962963,2009-01-11,17:25:52
39.943963,116.318716,0,380.306968503937,39824.7263541667,2009-01-11,17:25:57
39.944111,116.318781,0,384.197834645669,39824.726412037,2009-01-11,17:26:02
39.944269,116.318877,0,380.567667322835,39824.7264699074,2009-01-11,17:26:07
39.944514,116.319018,0,359.712434383202,39824.7265277778,2009-01-11,17:26:12
39.944514,116.319018,0,359.712434383202,39824.7265625,2009-01-11,17:26:15
39.94452,116.319014,0,359.679796587926,39824.7265856481,2009-01-11,17:26:17
39.944541,116.319006,0,356.819924540682,39824.7266435185,2009-01-11,17:26:22
39.944586,116.318976,0,353.518484251968,39824.7267013889,2009-01-11,17:26:27
39.944638,116.318931,0,349.015114829396,39824.7267592593,2009-01-11,17:26:32
39.944658,116.318933,0,344.54938976378,39824.7268171296,2009-01-11,17:26:37
39.94474,116.31894,0,336.507060367454,39824.726875,2009-01-11,17:26:42
39.94476,116.319031,0,322.080045931759,39824.7269328704,2009-01-11,17:26:47
39.944747,116.319058,0,312.60187664042,39824.7269907407,2009-01-11,17:26:52
39.94476,116.319073,0,302.916650262467,39824.7270486111,2009-01-11,17:26:57
39.944764,116.319057,0,296.598769685039,39824.7271064815,2009-01-11,17:27:02
39.944779,116.319058,0,294.343592519685,39824.7271643518,2009-01-11,17:27:07
39.944779,116.319058,0,294.343592519685,39824.7271990741,2009-01-11,17:27:10
39.944786,116.319058,0,289.06249015748,39824.7272222222,2009-01-11,17:27:12
39.944836,116.31906,0,283.423146325459,39824.7272800926,2009-01-11,17:27:17
39.944916,116.319056,0,282.299412729659,39824.727337963,2009-01-11,17:27:22
39.945146,116.318974,0,283.191509186352,39824.7273958333,2009-01-11,17:27:27
39.945297,116.318921,0,290.702883858268,39824.7274537037,2009-01-11,17:27:32
39.945352,116.318905,0,297.6043832021,39824.7275115741,2009-01-11,17:27:37
39.945427,116.318899,0,298.986309055118,39824.7275694444,2009-01-11,17:27:42
39.945486,116.318882,0,297.836843832021,39824.7276273148,2009-01-11,17:27:47
39.945542,116.318846,0,294.412076771654,39824.7276851852,2009-01-11,17:27:52
39.945583,116.318827,0,297.611643700787,39824.7277430556,2009-01-11,17:27:57
39.945658,116.318799,0,300.159530839895,39824.7278009259,2009-01-11,17:28:02
39.945706,116.318777,0,301.364261811024,39824.7278587963,2009-01-11,17:28:07
39.945765,116.318769,0,304.739717847769,39824.7279166667,2009-01-11,17:28:12
39.945811,116.318727,0,308.759744094488,39824.727974537,2009-01-11,17:28:17
39.945867,116.318697,0,311.152214566929,39824.7280324074,2009-01-11,17:28:22
39.94591,116.31866,0,313.904504593176,39824.7280902778,2009-01-11,17:28:27
39.945954,116.318602,0,316.729307742782,39824.7281481481,2009-01-11,17:28:32
39.94607,116.318617,0,320.905649606299,39824.7282060185,2009-01-11,17:28:37
39.946174,116.31864,0,325.557427821522,39824.7282638889,2009-01-11,17:28:42
39.946284,116.318613,0,329.57219816273,39824.7283217593,2009-01-11,17:28:47
39.946411,116.318545,0,335.129967191601,39824.7283796296,2009-01-11,17:28:52
39.946393,116.318596,0,335.602749343832,39824.7284375,2009-01-11,17:28:57
39.946397,116.318626,0,337.112706692913,39824.7284953704,2009-01-11,17:29:02
39.946456,116.318696,0,337.903930446194,39824.7285532407,2009-01-11,17:29:07
39.946626,116.318924,0,334.639711286089,39824.7286111111,2009-01-11,17:29:12
39.946667,116.318929,0,333.802381889764,39824.7286689815,2009-01-11,17:29:17
39.946667,116.318929,0,333.802381889764,39824.7287037037,2009-01-11,17:29:20
39.946672,116.318925,0,333.94593175853,39824.7287268518,2009-01-11,17:29:22
39.946743,116.318867,0,329.886059711286,39824.7287847222,2009-01-11,17:29:27
39.946805,116.318827,0,327.032995406824,39824.7288425926,2009-01-11,17:29:32
39.94689,116.318782,0,324.302683727034,39824.728900463,2009-01-11,17:29:37
39.94694,116.318739,0,320.715039370079,39824.7289583333,2009-01-11,17:29:42
39.947032,116.318691,0,318.125275590551,39824.7290162037,2009-01-11,17:29:47
39.94711,116.318628,0,314.088031496063,39824.7290740741,2009-01-11,17:29:52
39.947155,116.318619,0,312.01968503937,39824.7291319444,2009-01-11,17:29:57
39.947164,116.318596,0,310.592601706037,39824.7291898148,2009-01-11,17:30:02
39.947204,116.318541,0,310.260442913386,39824.7292476852,2009-01-11,17:30:07
39.947258,116.318476,0,311.296742125984,39824.7293055556,2009-01-11,17:30:12
39.947293,116.318403,0,312.73248687664,39824.7293634259,2009-01-11,17:30:17
39.947346,116.318344,0,315.761217191601,39824.7294212963,2009-01-11,17:30:22
39.947402,116.318267,0,320.735291994751,39824.7294791667,2009-01-11,17:30:27
39.947455,116.318197,0,328.053300524934,39824.729537037,2009-01-11,17:30:32
39.94751,116.318149,0,337.29437992126,39824.7295949074,2009-01-11,17:30:37
39.947594,116.318139,0,345.905334645669,39824.7296527778,2009-01-11,17:30:42
39.947659,116.318061,0,357.383769685039,39824.7297106481,2009-01-11,17:30:47
39.947767,116.318074,0,365.217637795276,39824.7297685185,2009-01-11,17:30:52
39.947879,116.31815,0,369.211456692913,39824.7298263889,2009-01-11,17:30:57
39.948033,116.318269,0,370.870124671916,39824.7298842593,2009-01-11,17:31:02
39.94823,116.318276,0,364.32000984252,39824.7299421296,2009-01-11,17:31:07
39.948314,116.318287,0,353.795075459318,39824.73,2009-01-11,17:31:12
39.948357,116.318312,0,343.235196850394,39824.7300578704,2009-01-11,17:31:17
39.948462,116.318377,0,328.155902230971,39824.7301157407,2009-01-11,17:31:22
39.94852,116.318375,0,316.484957349081,39824.7301736111,2009-01-11,17:31:27
39.948564,116.318369,0,302.034514435696,39824.7302314815,2009-01-11,17:31:32
39.948629,116.318389,0,293.896492782152,39824.7302893519,2009-01-11,17:31:37
39.948668,116.318368,0,283.847417979003,39824.7303472222,2009-01-11,17:31:42
39.948743,116.318338,0,275.632378608924,39824.7304050926,2009-01-11,17:31:47
39.948834,116.31831,0,268.936758530184,39824.730462963,2009-01-11,17:31:52
39.948895,116.318287,0,264.331686351706,39824.7305208333,2009-01-11,17:31:57
39.948965,116.318236,0,259.207227690289,39824.7305787037,2009-01-11,17:32:02
39.949007,116.318205,0,255.028106955381,39824.7306365741,2009-01-11,17:32:07
39.949054,116.318166,0,253.811309055118,39824.7306944444,2009-01-11,17:32:12
39.949103,116.318121,0,254.615147637795,39824.7307523148,2009-01-11,17:32:17
39.949197,116.318052,0,256.724819553806,39824.7308101852,2009-01-11,17:32:22
39.949293,116.318015,0,260.618891076115,39824.7308680556,2009-01-11,17:32:27
39.949386,116.318029,0,264.026085958005,39824.7309259259,2009-01-11,17:32:32
39.949459,116.318067,0,267.392956036745,39824.7309837963,2009-01-11,17:32:37
39.949526,116.31813,0,268.597539370079,39824.7310416667,2009-01-11,17:32:42
39.949564,116.318172,0,264.913179133858,39824.731099537,2009-01-11,17:32:47
39.94957,116.318171,0,264.908070866142,39824.7311574074,2009-01-11,17:32:52
39.94957,116.318171,0,264.908070866142,39824.7311921296,2009-01-11,17:32:55
39.949575,116.318171,0,264.783592519685,39824.7312152778,2009-01-11,17:32:57
39.949607,116.318187,0,259.780908792651,39824.7312731481,2009-01-11,17:33:02
39.949651,116.318174,0,253.711735564304,39824.7313310185,2009-01-11,17:33:07
39.949729,116.318169,0,246.027572178478,39824.7313888889,2009-01-11,17:33:12
39.949793,116.318137,0,239.878776246719,39824.7314467593,2009-01-11,17:33:17
39.94987,116.318136,0,234.383835301837,39824.7315046296,2009-01-11,17:33:22
39.94993,116.318133,0,229.100229658793,39824.7315625,2009-01-11,17:33:27
39.950028,116.318122,0,223.908585958005,39824.7316203704,2009-01-11,17:33:32
39.95027,116.318202,0,221.765022965879,39824.7316782407,2009-01-11,17:33:37
39.950328,116.318181,0,219.109776902887,39824.7317361111,2009-01-11,17:33:42
39.950346,116.318123,0,215.297057086614,39824.7317939815,2009-01-11,17:33:47
39.95033,116.318041,0,210.51219160105,39824.7318518519,2009-01-11,17:33:52
39.950328,116.317938,0,206.293772965879,39824.7319097222,2009-01-11,17:33:57
39.950336,116.317842,0,206.327726377953,39824.7319675926,2009-01-11,17:34:02
39.950333,116.317755,0,208.63155183727,39824.732025463,2009-01-11,17:34:07
39.950331,116.317689,0,210.603054461942,39824.7320833333,2009-01-11,17:34:12
39.950335,116.317635,0,212.051010498688,39824.7321412037,2009-01-11,17:34:17
39.95033,116.317618,0,209.945807086614,39824.7321990741,2009-01-11,17:34:22
39.950344,116.317608,0,209.365866141732,39824.7322569444,2009-01-11,17:34:27
39.950405,116.317588,0,211.329422572178,39824.7323148148,2009-01-11,17:34:32
39.950489,116.317533,0,213.545675853018,39824.7323726852,2009-01-11,17:34:37
39.950521,116.317519,0,212.081722440945,39824.7324305556,2009-01-11,17:34:42
39.950647,116.317547,0,208.107040682415,39824.7324884259,2009-01-11,17:34:47
39.950715,116.317543,0,206.699534120735,39824.7325462963,2009-01-11,17:34:52
39.950789,116.317492,0,207.861715879265,39824.7326041667,2009-01-11,17:34:57
39.950914,116.317437,0,210.829530839895,39824.732662037,2009-01-11,17:35:02
39.950961,116.31737,0,215.362089895013,39824.7327199074,2009-01-11,17:35:07
39.951021,116.317246,0,222.162837926509,39824.7327777778,2009-01-11,17:35:12
39.950973,116.317215,0,213.761893044619,39824.7328356481,2009-01-11,17:35:17
39.950925,116.317118,0,211.103694225722,39824.7328935185,2009-01-11,17:35:22
39.950932,116.31703,0,214.819770341207,39824.7329513889,2009-01-11,17:35:27
39.950942,116.316968,0,223.423815616798,39824.7330092593,2009-01-11,17:35:32
39.950935,116.316904,0,219.213930446194,39824.7330671296,2009-01-11,17:35:37
39.95094,116.316838,0,218.528585958005,39824.733125,2009-01-11,17:35:42
39.95092,116.316759,0,221.433891076115,39824.7331828704,2009-01-11,17:35:47
39.950914,116.316637,0,221.900039370079,39824.7332407407,2009-01-11,17:35:52
39.950921,116.31656,0,220.239970472441,39824.7332986111,2009-01-11,17:35:57
39.950902,116.31647,0,221.369160104987,39824.7333564815,2009-01-11,17:36:02
39.950887,116.316377,0,223.257634514436,39824.7334143519,2009-01-11,17:36:07
39.950881,116.316256,0,229.619517716535,39824.7334722222,2009-01-11,17:36:12
39.950876,116.316168,0,238.766505905512,39824.7335300926,2009-01-11,17:36:17
39.95086,116.316083,0,247.516305774278,39824.733587963,2009-01-11,17:36:22
39.950841,116.315999,0,255.059770341207,39824.7336458333,2009-01-11,17:36:27
39.950825,116.315926,0,241.916961942257,39824.7337037037,2009-01-11,17:36:32
39.95083,116.315833,0,245.089593175853,39824.7337615741,2009-01-11,17:36:37
39.950814,116.315762,0,244.379117454068,39824.7338194444,2009-01-11,17:36:42
39.950785,116.315703,0,240.17000984252,39824.7338773148,2009-01-11,17:36:47
39.950805,116.315657,0,235.312880577428,39824.7339351852,2009-01-11,17:36:52
39.950812,116.315631,0,232.296364829396,39824.7339930556,2009-01-11,17:36:57
39.950808,116.315607,0,232.060600393701,39824.7340509259,2009-01-11,17:37:02
39.950832,116.315525,0,233.55406496063,39824.7341087963,2009-01-11,17:37:07
39.950852,116.315408,0,231.975045931759,39824.7341666667,2009-01-11,17:37:12
39.950929,116.315286,0,231.583638451444,39824.734224537,2009-01-11,17:37:17
39.950971,116.315215,0,230.241210629921,39824.7342824074,2009-01-11,17:37:22
39.951009,116.315132,0,229.338497375328,39824.7343402778,2009-01-11,17:37:27
39.951023,116.315086,0,226.441407480315,39824.7343981481,2009-01-11,17:37:32
39.950991,116.315066,0,223.322664041995,39824.7344560185,2009-01-11,17:37:37
39.950989,116.315066,0,223.542335958005,39824.7345138889,2009-01-11,17:37:42
39.950986,116.315066,0,223.981801181102,39824.7345717593,2009-01-11,17:37:47
39.950986,116.315066,0,223.981801181102,39824.7346064815,2009-01-11,17:37:50
39.950982,116.315069,0,224.257417979003,39824.7346296296,2009-01-11,17:37:52
39.950972,116.315072,0,224.155367454068,39824.7346875,2009-01-11,17:37:57
39.950884,116.314946,0,222.017532808399,39824.7347453704,2009-01-11,17:38:02
39.950849,116.314904,0,221.517867454068,39824.7348032407,2009-01-11,17:38:07
39.951029,116.31465,0,222.247618110236,39824.7348611111,2009-01-11,17:38:12
39.951094,116.314497,0,222.22343832021,39824.7349189815,2009-01-11,17:38:17
39.951042,116.314389,0,225.544826115486,39824.7349768518,2009-01-11,17:38:22
39.950929,116.314301,0,230.29780511811,39824.7350347222,2009-01-11,17:38:27
39.950849,116.314276,0,233.044337270341,39824.7350925926,2009-01-11,17:38:32
39.950693,116.314312,0,232.029186351706,39824.735150463,2009-01-11,17:38:37
39.950634,116.314325,0,230.68813648294,39824.7352083333,2009-01-11,17:38:42
39.950578,116.314351,0,228.027608267717,39824.7352662037,2009-01-11,17:38:47
39.950575,116.314314,0,225.163182414698,39824.7353240741,2009-01-11,17:38:52
39.950547,116.314248,0,223.118215223097,39824.7353819444,2009-01-11,17:38:57
39.950567,116.314164,0,220.64186351706,39824.7354398148,2009-01-11,17:39:02
39.95058,116.314089,0,216.30124343832,39824.7354976852,2009-01-11,17:39:07
39.950583,116.314018,0,214.757870734908,39824.7355555556,2009-01-11,17:39:12
39.950573,116.313934,0,213.527227690289,39824.7356134259,2009-01-11,17:39:17
39.950557,116.313834,0,212.524393044619,39824.7356712963,2009-01-11,17:39:22
39.950555,116.313749,0,211.7031332021,39824.7357291667,2009-01-11,17:39:27
39.950511,116.313681,0,210.989104330709,39824.735787037,2009-01-11,17:39:32
39.950499,116.313652,0,209.616627296588,39824.7358449074,2009-01-11,17:39:37
39.950497,116.31365,0,209.004534120735,39824.7359027778,2009-01-11,17:39:42
39.950497,116.31365,0,209.004534120735,39824.7359375,2009-01-11,17:39:45
39.950493,116.313648,0,209.042395013123,39824.7359606481,2009-01-11,17:39:47
39.950423,116.31351,0,209.837335958005,39824.7360185185,2009-01-11,17:39:52
39.950334,116.313383,0,210.375574146982,39824.7360763889,2009-01-11,17:39:57
39.950284,116.313309,0,214.008097112861,39824.7361342593,2009-01-11,17:40:02
39.950232,116.313243,0,219.222893700787,39824.7361921296,2009-01-11,17:40:07
39.950179,116.313223,0,222.558950131234,39824.73625,2009-01-11,17:40:12
39.950129,116.313255,0,225.850403543307,39824.7363078704,2009-01-11,17:40:17
39.950021,116.313252,0,230.509639107612,39824.7363657407,2009-01-11,17:40:22
39.949977,116.313278,0,234.511492782152,39824.7364236111,2009-01-11,17:40:27
39.949887,116.312607,0,222.939117454068,39824.7365972222,2009-01-11,17:40:42
39.949911,116.312709,0,202.281269685039,39824.7366550926,2009-01-11,17:40:47
39.949955,116.312741,0,196.949616141732,39824.736712963,2009-01-11,17:40:52
39.949959,116.312751,0,195.84407808399,39824.7367708333,2009-01-11,17:40:57
39.949925,116.312709,0,196.924284776903,39824.7368287037,2009-01-11,17:41:02
39.949928,116.312718,0,199.112916666667,39824.7368865741,2009-01-11,17:41:07
39.949937,116.312711,0,201.641594488189,39824.7369444444,2009-01-11,17:41:12
39.950057,116.312612,0,192.688405511811,39824.737349537,2009-01-11,17:41:47
39.949939,116.312535,0,202.609458661417,39824.7374074074,2009-01-11,17:41:52
39.949698,116.312346,0,186.809655511811,39824.7374652778,2009-01-11,17:41:57
39.949659,116.31237,0,181.582880577428,39824.7375231481,2009-01-11,17:42:02
39.949702,116.312385,0,179.263336614173,39824.7375810185,2009-01-11,17:42:07
39.949736,116.31242,0,166.048503937008,39824.7376388889,2009-01-11,17:42:12
39.949744,116.312458,0,159.389015748031,39824.7376967593,2009-01-11,17:42:17
39.949769,116.312478,0,157.739271653543,39824.7377546296,2009-01-11,17:42:22
39.949794,116.312488,0,156.4156167979,39824.7378125,2009-01-11,17:42:27
39.94983,116.312467,0,160.335954724409,39824.7378703704,2009-01-11,17:42:32
39.949844,116.312398,0,161.965738188976,39824.7379282407,2009-01-11,17:42:37
39.949845,116.312438,0,162.497043963255,39824.7379861111,2009-01-11,17:42:42
39.949834,116.312605,0,162.579717847769,39824.7380439815,2009-01-11,17:42:47
39.9498,116.312772,0,163.590039370079,39824.7381018519,2009-01-11,17:42:52
39.949893,116.312484,0,187.850200131234,39824.7402430556,2009-01-11,17:45:57
39.94991,116.312444,0,188.472027559055,39824.7403009259,2009-01-11,17:46:02
39.949937,116.312407,0,188.374393044619,39824.7403587963,2009-01-11,17:46:07
39.949959,116.312422,0,189.29124671916,39824.7404166667,2009-01-11,17:46:12
39.949946,116.312423,0,189.502057086614,39824.740474537,2009-01-11,17:46:17
39.949926,116.312438,0,189.443772965879,39824.7405324074,2009-01-11,17:46:22
39.949851,116.312503,0,189.129199475066,39824.7405902778,2009-01-11,17:46:27
39.949731,116.312584,0,188.314458661417,39824.7406481481,2009-01-11,17:46:32
39.949745,116.312554,0,187.104557086614,39824.7407060185,2009-01-11,17:46:37
39.94979,116.31249,0,186.531286089239,39824.7407638889,2009-01-11,17:46:42
39.949791,116.312489,0,186.767378608924,39824.7408217593,2009-01-11,17:46:47
39.949791,116.312489,0,187.000141076115,39824.7408796296,2009-01-11,17:46:52
39.949785,116.312495,0,187.180022965879,39824.7409375,2009-01-11,17:46:57
39.949784,116.312497,0,187.327729658793,39824.7409953704,2009-01-11,17:47:02
39.949784,116.312497,0,187.327729658793,39824.7410300926,2009-01-11,17:47:05
39.949784,116.312497,0,187.449917979003,39824.7410532407,2009-01-11,17:47:07
39.949817,116.312397,0,186.947936351706,39824.7411111111,2009-01-11,17:47:12
39.949857,116.312024,0,184.597742782152,39824.7411689815,2009-01-11,17:47:17
39.949913,116.311596,0,178.662749343832,39824.7412268519,2009-01-11,17:47:22
39.949979,116.311208,0,169.370856299213,39824.7412847222,2009-01-11,17:47:27
39.950056,116.310955,0,159.999442257218,39824.7413425926,2009-01-11,17:47:32
39.950114,116.310843,0,153.590964566929,39824.741400463,2009-01-11,17:47:37
39.950132,116.311011,0,149.580875984252,39824.7414583333,2009-01-11,17:47:42
39.950129,116.31116,0,148.618628608924,39824.7415162037,2009-01-11,17:47:47
39.950122,116.311263,0,148.716184383202,39824.7415740741,2009-01-11,17:47:52
39.950109,116.311307,0,149.816702755906,39824.7416319444,2009-01-11,17:47:57
39.950063,116.311541,0,149.64687007874,39824.7416898148,2009-01-11,17:48:02
39.949965,116.31153,0,151.935862860892,39824.7417476852,2009-01-11,17:48:07
39.949872,116.311426,0,155.543156167979,39824.7418055556,2009-01-11,17:48:12
39.949804,116.311347,0,160.19405511811,39824.7418634259,2009-01-11,17:48:17
39.949753,116.311193,0,164.705561023622,39824.7419212963,2009-01-11,17:48:22
39.949726,116.310967,0,168.610269028871,39824.7419791667,2009-01-11,17:48:27
39.949757,116.310703,0,172.948234908136,39824.742037037,2009-01-11,17:48:32
39.949759,116.310394,0,177.122388451444,39824.7420949074,2009-01-11,17:48:37
39.949746,116.310095,0,180.679143700787,39824.7421527778,2009-01-11,17:48:42
39.949734,116.30977,0,183.563382545932,39824.7422106481,2009-01-11,17:48:47
39.949664,116.310071,0,178.343868110236,39824.7422685185,2009-01-11,17:48:52
39.949675,116.311567,0,167.04000984252,39824.7423263889,2009-01-11,17:48:57
39.949749,116.311725,0,156.630767716535,39824.7423842593,2009-01-11,17:49:02
39.949795,116.311899,0,143.674153543307,39824.7424421296,2009-01-11,17:49:07
39.949828,116.311704,0,119.281427165354,39824.7425,2009-01-11,17:49:12
39.949861,116.311544,0,105.657316272966,39824.7425578704,2009-01-11,17:49:17
39.949891,116.311373,0,94.1448064304462,39824.7426157407,2009-01-11,17:49:22
39.949943,116.311184,0,74.4882906824147,39824.7426736111,2009-01-11,17:49:27
39.949953,116.310971,0,67.0150820209974,39824.7427314815,2009-01-11,17:49:32
39.949909,116.31068,0,55.1546325459318,39824.7427893518,2009-01-11,17:49:37
39.949909,116.310335,0,48.0120833333333,39824.7428472222,2009-01-11,17:49:42
39.95,116.30987,0,39.7696194225722,39824.7429050926,2009-01-11,17:49:47
39.950225,116.309356,0,31.3885039370079,39824.742962963,2009-01-11,17:49:52
39.950374,116.308863,0,25.688218503937,39824.7430208333,2009-01-11,17:49:57
39.950566,116.308272,0,21.57468832021,39824.7430787037,2009-01-11,17:50:02
39.950694,116.307838,0,16.018093832021,39824.7431365741,2009-01-11,17:50:07
39.951345,116.308702,0,-0.950780839895013,39824.7431944444,2009-01-11,17:50:12
39.951459,116.309525,0,-22.9129724409449,39824.7432523148,2009-01-11,17:50:17
39.950737,116.310597,0,-48.3589009186352,39824.7433101852,2009-01-11,17:50:22
39.949036,116.312242,0,-68.9369422572179,39824.7433680556,2009-01-11,17:50:27
39.948795,116.31243,0,-81.61218832021,39824.7434259259,2009-01-11,17:50:32
39.948644,116.312435,0,-104.491154855643,39824.7434837963,2009-01-11,17:50:37
39.948646,116.312413,0,-116.968917322835,39824.7435416667,2009-01-11,17:50:42
39.948571,116.312374,0,-139.152545931759,39824.743599537,2009-01-11,17:50:47
39.948618,116.312365,0,-149.117942913386,39824.7436574074,2009-01-11,17:50:52
39.948666,116.312358,0,-168.580206692913,39824.7437152778,2009-01-11,17:50:57
39.948618,116.31233,0,-176.145059055118,39824.7437731481,2009-01-11,17:51:02
39.948985,116.31228,0,-181.640127952756,39824.7438310185,2009-01-11,17:51:07
39.949165,116.312139,0,-188.404442257218,39824.7438888889,2009-01-11,17:51:12
39.949354,116.312064,0,-190.406082677165,39824.7439467593,2009-01-11,17:51:17
39.949378,116.312164,0,-186.733697506562,39824.7440046296,2009-01-11,17:51:22
39.949264,116.312369,0,-185.591030183727,39824.7440625,2009-01-11,17:51:27
39.949441,116.312133,0,-197.688211942257,39824.7441203704,2009-01-11,17:51:32
39.949697,116.311818,0,-215.829563648294,39824.7441782407,2009-01-11,17:51:37
39.950061,116.311405,0,-236.098871391076,39824.7442361111,2009-01-11,17:51:42
39.950645,116.310762,0,-248.387155511811,39824.7442939815,2009-01-11,17:51:47
39.951009,116.310375,0,-256.188684383202,39824.7443518518,2009-01-11,17:51:52
39.951236,116.3101,0,-267.565242782152,39824.7444097222,2009-01-11,17:51:57
39.951176,116.310125,0,-274.742782152231,39824.7444675926,2009-01-11,17:52:02
39.95055,116.310736,0,-284.327208005249,39824.744525463,2009-01-11,17:52:07
39.949909,116.31131,0,-294.600059055118,39824.7445833333,2009-01-11,17:52:12
39.949342,116.311831,0,-304.871505905512,39824.7446412037,2009-01-11,17:52:17
39.949011,116.312139,0,-315.48592519685,39824.7446990741,2009-01-11,17:52:22
39.94878,116.312369,0,-326.476309055118,39824.7447569444,2009-01-11,17:52:27
39.948556,116.312585,0,-337.858024934383,39824.7448148148,2009-01-11,17:52:32
39.948362,116.312731,0,-349.886712598425,39824.7448726852,2009-01-11,17:52:37
39.94833,116.312697,0,-356.919169947507,39824.7449305556,2009-01-11,17:52:42
39.950179,116.31086,0,-357.132657480315,39824.7449884259,2009-01-11,17:52:47
39.950274,116.31067,0,-367.056528871391,39824.7450462963,2009-01-11,17:52:52
39.950217,116.310661,0,-371.149593175853,39824.7451041667,2009-01-11,17:52:57
39.950206,116.310595,0,-377.03251312336,39824.745162037,2009-01-11,17:53:02
39.950223,116.310567,0,-387.420203412073,39824.7452199074,2009-01-11,17:53:07
39.950287,116.310584,0,-401.790725065617,39824.7452777778,2009-01-11,17:53:12
39.950329,116.310585,0,-416.953671259843,39824.7453356481,2009-01-11,17:53:17
39.950336,116.310646,0,-422.424255249344,39824.7453935185,2009-01-11,17:53:22
39.950369,116.310688,0,-428.052536089239,39824.7454513889,2009-01-11,17:53:27
39.950389,116.310702,0,-442.397148950131,39824.7455092593,2009-01-11,17:53:32
39.950389,116.310702,0,-442.397148950131,39824.7455439815,2009-01-11,17:53:35
39.950385,116.310708,0,-451.193832020997,39824.7455671296,2009-01-11,17:53:37
39.950361,116.310701,0,-455.234107611549,39824.745625,2009-01-11,17:53:42
39.95024,116.311147,0,-414.364708005249,39824.7456828704,2009-01-11,17:53:47
39.949885,116.311666,0,-381.716804461942,39824.7457407407,2009-01-11,17:53:52
39.949551,116.311998,0,-368.521958661417,39824.7457986111,2009-01-11,17:53:57
39.949202,116.312326,0,-369.582388451444,39824.7458564815,2009-01-11,17:54:02
39.950257,116.311549,0,-361.076466535433,39824.7459143519,2009-01-11,17:54:07
39.950346,116.311537,0,-363.423205380577,39824.7459722222,2009-01-11,17:54:12
39.950364,116.311568,0,-371.941794619423,39824.7460300926,2009-01-11,17:54:17
39.950364,116.311568,0,-371.941794619423,39824.7460648148,2009-01-11,17:54:20
39.950367,116.311565,0,-375.613566272966,39824.746087963,2009-01-11,17:54:22
39.95035,116.311556,0,-374.678389107612,39824.7461458333,2009-01-11,17:54:27
39.950362,116.311518,0,-355.9206167979,39824.7462037037,2009-01-11,17:54:32
39.950383,116.311445,0,-338.54719816273,39824.7462615741,2009-01-11,17:54:37
39.950383,116.311415,0,-323.764120734908,39824.7463194444,2009-01-11,17:54:42
39.950326,116.311396,0,-311.596062992126,39824.7463773148,2009-01-11,17:54:47
39.950301,116.31139,0,-302.226473097113,39824.7464351852,2009-01-11,17:54:52
39.950272,116.311343,0,-292.359425853018,39824.7464930556,2009-01-11,17:54:57
39.950269,116.311239,0,-288.563175853018,39824.7465509259,2009-01-11,17:55:02
39.950232,116.311244,0,-282.289425853018,39824.7466087963,2009-01-11,17:55:07
39.95007,116.311566,0,-261.324209317585,39824.7466666667,2009-01-11,17:55:12
39.950023,116.31178,0,-244.890249343832,39824.746724537,2009-01-11,17:55:17
39.950028,116.31179,0,-245.899914698163,39824.7467824074,2009-01-11,17:55:22
39.950082,116.311839,0,-240.848297244094,39824.7468402778,2009-01-11,17:55:27
39.950082,116.311839,0,-240.848297244094,39824.746875,2009-01-11,17:55:30
39.950085,116.311838,0,-241.024786745407,39824.7468981481,2009-01-11,17:55:32
39.950133,116.311852,0,-240.722614829396,39824.7469560185,2009-01-11,17:55:37
39.95021,116.311848,0,-242.693343175853,39824.7470138889,2009-01-11,17:55:42
39.950279,116.311914,0,-242.533772965879,39824.7470717593,2009-01-11,17:55:47
39.950357,116.311942,0,-243.626742125984,39824.7471296296,2009-01-11,17:55:52
39.950395,116.311964,0,-244.238671259842,39824.7471875,2009-01-11,17:55:57
39.950403,116.311974,0,-243.369399606299,39824.7472453704,2009-01-11,17:56:02
39.950386,116.311967,0,-242.490816929134,39824.7473032407,2009-01-11,17:56:07
39.950357,116.311939,0,-239.025875984252,39824.7473611111,2009-01-11,17:56:12
39.950191,116.312014,0,-234.614245406824,39824.7474189815,2009-01-11,17:56:17
39.950167,116.311971,0,-231.593723753281,39824.7474768519,2009-01-11,17:56:22
39.950175,116.311934,0,-228.468051181102,39824.7475347222,2009-01-11,17:56:27
39.950175,116.311934,0,-228.468051181102,39824.7475694444,2009-01-11,17:56:30
39.950175,116.311939,0,-223.338710629921,39824.7475925926,2009-01-11,17:56:32
39.95019,116.311987,0,-211.265442913386,39824.747650463,2009-01-11,17:56:37
39.950214,116.311906,0,-200.717706692913,39824.7477083333,2009-01-11,17:56:42
39.95016,116.311955,0,-180.186912729659,39824.7477662037,2009-01-11,17:56:47
39.950173,116.311916,0,-179.461092519685,39824.7478240741,2009-01-11,17:56:52
39.950202,116.311903,0,-176.066476377953,39824.7478819444,2009-01-11,17:56:57
39.950196,116.311948,0,-157.460452755906,39824.7479398148,2009-01-11,17:57:02
39.95017,116.31201,0,-138.013320209974,39824.7479976852,2009-01-11,17:57:07
39.950175,116.312019,0,-119.673723753281,39824.7480555556,2009-01-11,17:57:12
39.950182,116.312031,0,-104.884845800525,39824.7481134259,2009-01-11,17:57:17
39.95017,116.312048,0,-93.9283398950131,39824.7481712963,2009-01-11,17:57:22
39.950172,116.312067,0,-83.1348490813648,39824.7482291667,2009-01-11,17:57:27
39.95019,116.312087,0,-78.004156824147,39824.748287037,2009-01-11,17:57:32
39.950164,116.312149,0,-72.873500656168,39824.7483449074,2009-01-11,17:57:37
39.950133,116.312182,0,-68.1452296587926,39824.7484027778,2009-01-11,17:57:42
39.950105,116.312207,0,-66.3228543307087,39824.7484606481,2009-01-11,17:57:47
39.949999,116.312282,0,-58.2270374015748,39824.7485185185,2009-01-11,17:57:52
39.949923,116.312306,0,-49.5807742782152,39824.7485763889,2009-01-11,17:57:57
39.949853,116.312333,0,-42.0476443569554,39824.7486342593,2009-01-11,17:58:02
39.949858,116.312308,0,-42.4836220472441,39824.7486921296,2009-01-11,17:58:07
39.949885,116.312276,0,-43.3173786089239,39824.74875,2009-01-11,17:58:12
39.949926,116.312244,0,-43.8204265091863,39824.7488078704,2009-01-11,17:58:17
39.949966,116.312266,0,-45.1704790026247,39824.7488657407,2009-01-11,17:58:22
39.950002,116.312316,0,-45.9748359580053,39824.7489236111,2009-01-11,17:58:27
39.949969,116.312342,0,-45.2374212598425,39824.7489814815,2009-01-11,17:58:32
39.949942,116.312361,0,-43.9563713910761,39824.7490393519,2009-01-11,17:58:37
39.949942,116.312361,0,-43.9563713910761,39824.7490740741,2009-01-11,17:58:40
39.949938,116.312362,0,-44.4282972440945,39824.7490972222,2009-01-11,17:58:42
39.949875,116.3124,0,-43.4189140419947,39824.7491550926,2009-01-11,17:58:47
39.949838,116.312419,0,-41.9791174540682,39824.749212963,2009-01-11,17:58:52
39.949838,116.312419,0,-41.9791174540682,39824.7492476852,2009-01-11,17:58:55
39.949837,116.312421,0,-41.9500459317585,39824.7492708333,2009-01-11,17:58:57
39.949856,116.312413,0,-41.3254035433071,39824.7493287037,2009-01-11,17:59:02
39.949877,116.312412,0,-39.5399737532808,39824.7493865741,2009-01-11,17:59:07
39.949886,116.312397,0,-38.0344750656168,39824.7494444444,2009-01-11,17:59:12
39.949878,116.312393,0,-36.654842519685,39824.7495023148,2009-01-11,17:59:17
39.949878,116.312393,0,-36.654842519685,39824.749537037,2009-01-11,17:59:20
39.949882,116.31239,0,-36.9551017060367,39824.7495601852,2009-01-11,17:59:22
39.949897,116.312365,0,-36.3369849081365,39824.7496180556,2009-01-11,17:59:27
39.949908,116.312361,0,-34.948500656168,39824.7496759259,2009-01-11,17:59:32
39.949908,116.312361,0,-34.948500656168,39824.7497106481,2009-01-11,17:59:35
39.949902,116.312368,0,-34.1449343832021,39824.7497337963,2009-01-11,17:59:37
39.949858,116.312379,0,-30.0734744094488,39824.7497916667,2009-01-11,17:59:42
39.949845,116.312375,0,-26.2008366141732,39824.749849537,2009-01-11,17:59:47
39.949845,116.312375,0,-26.2008366141732,39824.7498842593,2009-01-11,17:59:50
39.949846,116.312373,0,-26.1170209973753,39824.7499074074,2009-01-11,17:59:52
39.949834,116.312369,0,-24.8984481627297,39824.7499652778,2009-01-11,17:59:57
39.949843,116.312358,0,-24.4126706036745,39824.7500231481,2009-01-11,18:00:02
39.949832,116.312361,0,-24.1726443569554,39824.7500810185,2009-01-11,18:00:07
39.949832,116.312375,0,-21.6967749343832,39824.7501388889,2009-01-11,18:00:12
39.949871,116.312396,0,-19.5756397637795,39824.7501967593,2009-01-11,18:00:17
39.94994,116.312428,0,-15.1199442257218,39824.7502546296,2009-01-11,18:00:22
39.95001,116.312498,0,-6.73448162729659,39824.7503125,2009-01-11,18:00:27
39.950045,116.312545,0,0.192391732283465,39824.7503703704,2009-01-11,18:00:32
39.950034,116.312578,0,3.85153543307087,39824.7504282407,2009-01-11,18:00:37
39.950042,116.312589,0,5.46037401574803,39824.7504861111,2009-01-11,18:00:42
39.950042,116.312589,0,5.46037401574803,39824.7505208333,2009-01-11,18:00:45
39.950049,116.312583,0,7.17788385826772,39824.7505439815,2009-01-11,18:00:47
39.95002,116.312588,0,8.42222440944882,39824.7506018518,2009-01-11,18:00:52
39.949925,116.312575,0,10.5835793963255,39824.7506597222,2009-01-11,18:00:57
39.94983,116.312527,0,3.51105971128609,39824.7507175926,2009-01-11,18:01:02
39.949809,116.312464,0,-12.4756430446194,39824.750775463,2009-01-11,18:01:07
39.949781,116.312406,0,-29.2862631233596,39824.7508333333,2009-01-11,18:01:12
39.949781,116.312406,0,-29.2862631233596,39824.7508680556,2009-01-11,18:01:15
39.949785,116.312399,0,-19.8331299212598,39824.7508912037,2009-01-11,18:01:17
39.949785,116.312421,0,-18.9306430446194,39824.7509490741,2009-01-11,18:01:22
39.949801,116.312469,0,-11.7920734908136,39824.7510069444,2009-01-11,18:01:27
39.94973,116.312504,0,-3.56867454068241,39824.7510648148,2009-01-11,18:01:32
39.949667,116.312525,0,7.25107283464567,39824.7511226852,2009-01-11,18:01:37
39.949653,116.312532,0,12.3935039370079,39824.7511805556,2009-01-11,18:01:42
39.949705,116.312467,0,19.1787893700787,39824.7512384259,2009-01-11,18:01:47
39.949994,116.312274,0,26.9495341207349,39824.7512962963,2009-01-11,18:01:52
39.95009,116.312195,0,35.75093832021,39824.7513541667,2009-01-11,18:01:57
39.950217,116.312108,0,46.5678083989501,39824.751412037,2009-01-11,18:02:02
39.95009,116.312227,0,61.054343832021,39824.7514699074,2009-01-11,18:02:07
39.949823,116.312424,0,74.6351082677165,39824.7515277778,2009-01-11,18:02:12
39.949768,116.312457,0,81.1708497375328,39824.7515856481,2009-01-11,18:02:17
39.949701,116.312538,0,83.8233300524934,39824.7516435185,2009-01-11,18:02:22
39.949639,116.312583,0,86.1328346456693,39824.7517013889,2009-01-11,18:02:27
39.949663,116.312572,0,87.2150295275591,39824.7517592593,2009-01-11,18:02:32
39.949679,116.312562,0,88.2496292650919,39824.7518171296,2009-01-11,18:02:37
39.949751,116.312522,0,90.3383398950131,39824.751875,2009-01-11,18:02:42
39.949887,116.312429,0,91.4020374015748,39824.7519328704,2009-01-11,18:02:47
39.950131,116.312224,0,92.775344488189,39824.7519907407,2009-01-11,18:02:52
39.950471,116.311925,0,93.4536515748031,39824.7520486111,2009-01-11,18:02:57
39.950694,116.311743,0,93.6716371391076,39824.7521064815,2009-01-11,18:03:02
39.950522,116.311877,0,92.7519783464567,39824.7521643518,2009-01-11,18:03:07
39.950278,116.312057,0,90.8161843832021,39824.7522222222,2009-01-11,18:03:12
39.950158,116.312135,0,88.4060334645669,39824.7522800926,2009-01-11,18:03:17
39.950219,116.312065,0,86.6429265091864,39824.752337963,2009-01-11,18:03:22
39.950115,116.312156,0,84.5174015748031,39824.7523958333,2009-01-11,18:03:27
39.949956,116.312292,0,80.4164468503937,39824.7524537037,2009-01-11,18:03:32
39.949855,116.312348,0,77.4938845144357,39824.7525115741,2009-01-11,18:03:37
39.949764,116.312382,0,74.7224409448819,39824.7525694444,2009-01-11,18:03:42
39.949649,116.312474,0,73.5492847769029,39824.7526273148,2009-01-11,18:03:47
39.949586,116.312551,0,73.4967683727034,39824.7526851852,2009-01-11,18:03:52
39.949559,116.312566,0,73.1592782152231,39824.7527430556,2009-01-11,18:03:57
39.949617,116.312538,0,73.5098293963255,39824.7528009259,2009-01-11,18:04:02
39.949787,116.312395,0,79.2647965879265,39824.7528587963,2009-01-11,18:04:07
39.949746,116.312409,0,82.7366601049869,39824.7529166667,2009-01-11,18:04:12
39.949725,116.312416,0,84.5747998687664,39824.752974537,2009-01-11,18:04:17
39.949689,116.312452,0,88.3935498687664,39824.7530324074,2009-01-11,18:04:22
39.949683,116.312474,0,90.3754232283464,39824.7530902778,2009-01-11,18:04:27
39.949746,116.312432,0,88.5117257217848,39824.7531481481,2009-01-11,18:04:32
39.949822,116.312373,0,85.760813648294,39824.7532060185,2009-01-11,18:04:37
39.949896,116.312331,0,85.35375,39824.7532638889,2009-01-11,18:04:42
39.94995,116.312292,0,87.3615912073491,39824.7533217593,2009-01-11,18:04:47
39.949903,116.312284,0,90.794186351706,39824.7533796296,2009-01-11,18:04:52
39.949915,116.312276,0,95.2063254593176,39824.7534375,2009-01-11,18:04:57
39.949809,116.312358,0,100.693021653543,39824.7534953704,2009-01-11,18:05:02
39.949712,116.312417,0,103.89873687664,39824.7535532407,2009-01-11,18:05:07
39.949646,116.312427,0,108.418713910761,39824.7536111111,2009-01-11,18:05:12
39.949618,116.312459,0,105.319573490814,39824.7536689815,2009-01-11,18:05:17
39.949614,116.312429,0,107.496617454068,39824.7537268519,2009-01-11,18:05:22
39.949671,116.312351,0,105.759028871391,39824.7537847222,2009-01-11,18:05:27
39.949789,116.312263,0,102.990068897638,39824.7538425926,2009-01-11,18:05:32
39.949906,116.31218,0,98.545531496063,39824.753900463,2009-01-11,18:05:37
39.949984,116.312136,0,97.5555249343832,39824.7539583333,2009-01-11,18:05:42
39.950126,116.311987,0,98.219530839895,39824.7540162037,2009-01-11,18:05:47
39.950119,116.312002,0,98.5355511811024,39824.7540740741,2009-01-11,18:05:52
39.9499,116.312206,0,99.8659087926509,39824.7541319444,2009-01-11,18:05:57
39.949834,116.31226,0,99.7900787401575,39824.7541898148,2009-01-11,18:06:02
39.949757,116.312331,0,98.3809350393701,39824.7542476852,2009-01-11,18:06:07
39.949808,116.312296,0,101.914566929134,39824.7543055556,2009-01-11,18:06:12
39.949832,116.312299,0,104.310157480315,39824.7543634259,2009-01-11,18:06:17
39.950005,116.312172,0,110.394799868766,39824.7544212963,2009-01-11,18:06:22
39.949886,116.312251,0,120.945252624672,39824.7544791667,2009-01-11,18:06:27
39.949785,116.312355,0,132.503297244094,39824.754537037,2009-01-11,18:06:32
39.949788,116.312384,0,145.753825459318,39824.7545949074,2009-01-11,18:06:37
39.949655,116.312503,0,160.098202099738,39824.7546527778,2009-01-11,18:06:42
39.949695,116.312462,0,172.67937992126,39824.7547106481,2009-01-11,18:06:47
39.949753,116.312404,0,186.819491469816,39824.7547685185,2009-01-11,18:06:52
39.949874,116.312327,0,198.957851049869,39824.7548263889,2009-01-11,18:06:57
39.94987,116.312373,0,205.667939632546,39824.7548842593,2009-01-11,18:07:02
39.94987,116.312373,0,205.667939632546,39824.7549189815,2009-01-11,18:07:05
39.949876,116.312378,0,210.573166010499,39824.7549421296,2009-01-11,18:07:07
39.949875,116.312398,0,212.773300524934,39824.755,2009-01-11,18:07:12
39.949865,116.312414,0,213.817536089239,39824.7550578704,2009-01-11,18:07:17
39.949822,116.312444,0,214.324809711286,39824.7551157407,2009-01-11,18:07:22
39.949844,116.312462,0,214.863274278215,39824.7551736111,2009-01-11,18:07:27
39.949887,116.312441,0,214.976312335958,39824.7552314815,2009-01-11,18:07:32
39.949871,116.312463,0,211.477155511811,39824.7552893519,2009-01-11,18:07:37
39.949871,116.312463,0,211.477155511811,39824.7553240741,2009-01-11,18:07:40
39.949874,116.312462,0,205.657552493438,39824.7553472222,2009-01-11,18:07:42
39.950006,116.312404,0,200.670223097113,39824.7554050926,2009-01-11,18:07:47
39.950036,116.312389,0,194.234822834646,39824.755462963,2009-01-11,18:07:52
39.949991,116.312423,0,188.58000984252,39824.7555208333,2009-01-11,18:07:57
39.949912,116.312489,0,183.79188976378,39824.7555787037,2009-01-11,18:08:02
39.94987,116.312515,0,176.155997375328,39824.7556365741,2009-01-11,18:08:07
39.949869,116.312526,0,172.034435695538,39824.7556944444,2009-01-11,18:08:12
39.949869,116.312526,0,172.034435695538,39824.7557291667,2009-01-11,18:08:15
39.949876,116.312521,0,169.771699475066,39824.7557523148,2009-01-11,18:08:17
39.9499,116.312488,0,169.72157480315,39824.7558101852,2009-01-11,18:08:22
39.949913,116.312473,0,170.077050524934,39824.7558680556,2009-01-11,18:08:27
39.949954,116.312469,0,170.23156496063,39824.7559259259,2009-01-11,18:08:32
39.949983,116.312476,0,168.065813648294,39824.7559837963,2009-01-11,18:08:37
39.949968,116.312483,0,166.750465879265,39824.7560416667,2009-01-11,18:08:42
39.949955,116.312483,0,166.585538057743,39824.756099537,2009-01-11,18:08:47
39.949959,116.312473,0,166.485278871391,39824.7561574074,2009-01-11,18:08:52
39.949978,116.312429,0,165.581991469816,39824.7562152778,2009-01-11,18:08:57
39.950026,116.312402,0,167.047408136483,39824.7562731481,2009-01-11,18:09:02
39.950049,116.312355,0,168.181916010499,39824.7563310185,2009-01-11,18:09:07
39.950091,116.312272,0,163.522066929134,39824.7563888889,2009-01-11,18:09:12
39.949998,116.312311,0,156.424977034121,39824.7564467593,2009-01-11,18:09:17
39.9499,116.312377,0,153.975875984252,39824.7565046296,2009-01-11,18:09:22
39.949908,116.312363,0,150.065698818898,39824.7565625,2009-01-11,18:09:27
39.949873,116.312364,0,145.914875328084,39824.7566203704,2009-01-11,18:09:32
39.949803,116.312409,0,143.705764435696,39824.7566782407,2009-01-11,18:09:37
39.94988,116.312343,0,143.707791994751,39824.7567361111,2009-01-11,18:09:42
39.949918,116.312301,0,143.752723097113,39824.7567939815,2009-01-11,18:09:47
39.950052,116.312163,0,144.286994750656,39824.7568518519,2009-01-11,18:09:52
39.950168,116.31209,0,141.099606299213,39824.7569097222,2009-01-11,18:09:57
39.950042,116.312195,0,135.683950131234,39824.7569675926,2009-01-11,18:10:02
39.949919,116.312303,0,133.57311351706,39824.757025463,2009-01-11,18:10:07
39.949859,116.312365,0,133.186751968504,39824.7570833333,2009-01-11,18:10:12
39.949902,116.312361,0,134.877782152231,39824.7571412037,2009-01-11,18:10:17
39.949968,116.312347,0,136.273353018373,39824.7571990741,2009-01-11,18:10:22
39.949927,116.312416,0,136.497791994751,39824.7572569444,2009-01-11,18:10:27
39.94992,116.31243,0,137.631486220472,39824.7573148148,2009-01-11,18:10:32
39.949958,116.312392,0,139.30720144357,39824.7573726852,2009-01-11,18:10:37
39.950006,116.312346,0,140.117047244094,39824.7574305556,2009-01-11,18:10:42
39.9501,116.312277,0,140.26126312336,39824.7574884259,2009-01-11,18:10:47
39.950088,116.312283,0,139.002211286089,39824.7575462963,2009-01-11,18:10:52
39.950112,116.312254,0,136.188510498688,39824.7576041667,2009-01-11,18:10:57
39.950098,116.312263,0,132.594422572178,39824.757662037,2009-01-11,18:11:02
39.950062,116.312289,0,131.462401574803,39824.7577199074,2009-01-11,18:11:07
39.950088,116.31227,0,131.168454724409,39824.7577777778,2009-01-11,18:11:12
39.950104,116.312267,0,130.593618766404,39824.7578356481,2009-01-11,18:11:17
39.950113,116.312284,0,131.266935695538,39824.7578935185,2009-01-11,18:11:22
39.950156,116.312261,0,132.313612204724,39824.7579513889,2009-01-11,18:11:27
39.950318,116.312126,0,132.068612204724,39824.7580092593,2009-01-11,18:11:32
39.950363,116.312109,0,132.333038057743,39824.7580671296,2009-01-11,18:11:37
39.950402,116.312069,0,132.988106955381,39824.758125,2009-01-11,18:11:42
39.950463,116.311998,0,132.857933070866,39824.7581828704,2009-01-11,18:11:47
39.950423,116.312004,0,131.895259186352,39824.7582407407,2009-01-11,18:11:52
39.950349,116.312007,0,132.03688648294,39824.7582986111,2009-01-11,18:11:57
39.950268,116.312049,0,132.173316929134,39824.7583564815,2009-01-11,18:12:02
39.950175,116.312075,0,132.162152230971,39824.7584143518,2009-01-11,18:12:07
39.950091,116.312123,0,132.116407480315,39824.7584722222,2009-01-11,18:12:12
39.950027,116.312173,0,132.527326115486,39824.7585300926,2009-01-11,18:12:17
39.949938,116.312251,0,133.162696850394,39824.758587963,2009-01-11,18:12:22
39.949923,116.312276,0,133.561601049869,39824.7586458333,2009-01-11,18:12:27
39.949906,116.312293,0,133.361604330709,39824.7587037037,2009-01-11,18:12:32
39.949896,116.312286,0,133.952782152231,39824.7587615741,2009-01-11,18:12:37
39.949736,116.31243,0,134.182250656168,39824.7588194444,2009-01-11,18:12:42
39.949609,116.312546,0,134.018185695538,39824.7588773148,2009-01-11,18:12:47
39.950775,116.31163,0,196.604878608924,39824.7606712963,2009-01-11,18:15:22
39.950837,116.311666,0,195.378192257218,39824.7607291667,2009-01-11,18:15:27
39.950837,116.311729,0,190.332680446194,39824.760787037,2009-01-11,18:15:32
39.950766,116.311853,0,183.596597769029,39824.7608449074,2009-01-11,18:15:37
39.95075,116.311902,0,185.883664698163,39824.7609027778,2009-01-11,18:15:42
39.950667,116.312002,0,201.239110892388,39824.7609606481,2009-01-11,18:15:47
39.950571,116.312093,0,224.817332677165,39824.7610185185,2009-01-11,18:15:52
39.950538,116.312163,0,234.220984251969,39824.7610763889,2009-01-11,18:15:57
39.950558,116.312145,0,244.687122703412,39824.7611342593,2009-01-11,18:16:02
39.950417,116.312287,0,258.498205380577,39824.7611921296,2009-01-11,18:16:07
39.950285,116.312382,0,265.392893700787,39824.76125,2009-01-11,18:16:12
39.950202,116.312447,0,275.77029855643,39824.7613078704,2009-01-11,18:16:17
39.950112,116.312475,0,283.742037401575,39824.7613657407,2009-01-11,18:16:22
39.95007,116.312486,0,289.19718175853,39824.7614236111,2009-01-11,18:16:27
39.949961,116.312547,0,287.54031496063,39824.7614814815,2009-01-11,18:16:32
39.949826,116.312592,0,284.597240813648,39824.7615393519,2009-01-11,18:16:37
39.949678,116.312603,0,282.148677821522,39824.7615972222,2009-01-11,18:16:42
39.949597,116.312576,0,282.902831364829,39824.7616550926,2009-01-11,18:16:47
39.949467,116.312543,0,285.539425853018,39824.761712963,2009-01-11,18:16:52
39.949432,116.31254,0,288.219202755906,39824.7617708333,2009-01-11,18:16:57
39.949452,116.312569,0,290.004173228346,39824.7618287037,2009-01-11,18:17:02
39.949508,116.312611,0,290.740429790026,39824.7618865741,2009-01-11,18:17:07
39.949534,116.312639,0,292.834084645669,39824.7619444444,2009-01-11,18:17:12
39.949555,116.312642,0,296.698316929134,39824.7620023148,2009-01-11,18:17:17
39.949603,116.312634,0,302.868815616798,39824.7620601852,2009-01-11,18:17:22
39.949719,116.312642,0,312.148090551181,39824.7621180556,2009-01-11,18:17:27
39.949776,116.312647,0,318.445872703412,39824.7621759259,2009-01-11,18:17:32
39.949776,116.312647,0,318.445872703412,39824.7622106481,2009-01-11,18:17:35
39.949774,116.312645,0,321.621154855643,39824.7622337963,2009-01-11,18:17:37
39.949752,116.312645,0,320.283458005249,39824.7622916667,2009-01-11,18:17:42
39.949711,116.31264,0,311.864616141732,39824.762349537,2009-01-11,18:17:47
39.949711,116.312615,0,302.177765748032,39824.7624074074,2009-01-11,18:17:52
39.949747,116.312592,0,294.037690288714,39824.7624652778,2009-01-11,18:17:57
39.949799,116.312585,0,287.722316272966,39824.7625231481,2009-01-11,18:18:02
39.94988,116.312606,0,283.530226377953,39824.7625810185,2009-01-11,18:18:07
39.94998,116.312619,0,287.398966535433,39824.7626388889,2009-01-11,18:18:12
39.950027,116.31261,0,302.069005905512,39824.7626967593,2009-01-11,18:18:17
39.949992,116.312578,0,303.209635826772,39824.7627546296,2009-01-11,18:18:22
39.949936,116.312552,0,309.4418832021,39824.7628125,2009-01-11,18:18:27
39.949866,116.312534,0,317.569767060367,39824.7628703704,2009-01-11,18:18:32
39.949813,116.31252,0,315.849773622047,39824.7629282407,2009-01-11,18:18:37
39.949742,116.312511,0,313.51094488189,39824.7629861111,2009-01-11,18:18:42
39.949717,116.312493,0,310.018018372703,39824.7630439815,2009-01-11,18:18:47
39.949754,116.312488,0,305.769012467192,39824.7631018519,2009-01-11,18:18:52
39.949779,116.312459,0,302.735652887139,39824.7631597222,2009-01-11,18:18:57
39.949798,116.312432,0,300.362427821522,39824.7632175926,2009-01-11,18:19:02
39.949831,116.312404,0,297.52781496063,39824.763275463,2009-01-11,18:19:07
39.949831,116.312404,0,297.52781496063,39824.7633101852,2009-01-11,18:19:10
39.949839,116.312403,0,288.996309055118,39824.7633333333,2009-01-11,18:19:12
39.949821,116.312397,0,279.459714566929,39824.7633912037,2009-01-11,18:19:17
39.949829,116.312439,0,272.937883858268,39824.7634490741,2009-01-11,18:19:22
39.949847,116.312431,0,268.285757874016,39824.7635069444,2009-01-11,18:19:27
39.949909,116.312421,0,260.280072178478,39824.7635648148,2009-01-11,18:19:32
39.949946,116.312387,0,248.931850393701,39824.7636226852,2009-01-11,18:19:37
39.949892,116.312297,0,239.538884514436,39824.7636805556,2009-01-11,18:19:42
39.949872,116.312226,0,231.86250656168,39824.7637384259,2009-01-11,18:19:47
39.94991,116.312139,0,227.335656167979,39824.7637962963,2009-01-11,18:19:52
39.949972,116.31208,0,224.626446850394,39824.7638541667,2009-01-11,18:19:57
39.950039,116.312039,0,224.144954068241,39824.763912037,2009-01-11,18:20:02
39.950136,116.312007,0,225.063733595801,39824.7639699074,2009-01-11,18:20:07
39.949942,116.312842,0,222.926853674541,39824.7647800926,2009-01-11,18:21:17
39.950157,116.31285,0,221.679291338583,39824.764837963,2009-01-11,18:21:22
39.950162,116.312872,0,221.051069553806,39824.7648958333,2009-01-11,18:21:27
39.950173,116.312884,0,221.158776246719,39824.7649537037,2009-01-11,18:21:32
39.950095,116.312817,0,221.768927165354,39824.7650115741,2009-01-11,18:21:37
39.950055,116.312775,0,222.685656167979,39824.7650694444,2009-01-11,18:21:42
39.950053,116.312742,0,223.235708661417,39824.7651273148,2009-01-11,18:21:47
39.950039,116.312714,0,224.53000328084,39824.7651851852,2009-01-11,18:21:52
39.950082,116.312705,0,224.569599737533,39824.7652430556,2009-01-11,18:21:57
39.950082,116.312705,0,224.569599737533,39824.7652777778,2009-01-11,18:22:00
39.950074,116.312702,0,223.679881889764,39824.7653009259,2009-01-11,18:22:02
39.950063,116.312698,0,222.503480971129,39824.7653587963,2009-01-11,18:22:07
39.95003,116.312695,0,220.513956692913,39824.7654166667,2009-01-11,18:22:12
39.949973,116.312681,0,218.645757874016,39824.765474537,2009-01-11,18:22:17
39.949944,116.312678,0,216.888792650919,39824.7655324074,2009-01-11,18:22:22
39.949913,116.312645,0,213.781092519685,39824.7655902778,2009-01-11,18:22:27
39.949897,116.312606,0,210.915462598425,39824.7656481481,2009-01-11,18:22:32
39.949871,116.312594,0,208.40063976378,39824.7657060185,2009-01-11,18:22:37
39.949862,116.312601,0,208.81595144357,39824.7657638889,2009-01-11,18:22:42
39.949799,116.312625,0,206.289504593176,39824.7658217593,2009-01-11,18:22:47
39.949789,116.312639,0,212.569324146982,39824.7658796296,2009-01-11,18:22:52
39.949735,116.312602,0,211.874668635171,39824.7659375,2009-01-11,18:22:57
39.949706,116.312572,0,212.269753937008,39824.7659953704,2009-01-11,18:23:02
39.949683,116.312559,0,214.733015091863,39824.7660532407,2009-01-11,18:23:07
39.949731,116.312538,0,218.117982283465,39824.7661111111,2009-01-11,18:23:12
39.949814,116.312501,0,218.831184383202,39824.7661689815,2009-01-11,18:23:17
39.95019,116.31245,0,232.062854330709,39824.7662268518,2009-01-11,18:23:22
39.951286,116.311617,0,193.176820866142,39824.7682523148,2009-01-11,18:26:17
39.950973,116.311962,0,211.431922572178,39824.7683101852,2009-01-11,18:26:22
39.950826,116.312118,0,217.83781167979,39824.7683680556,2009-01-11,18:26:27
39.950678,116.31229,0,217.748225065617,39824.7684259259,2009-01-11,18:26:32
39.950507,116.312489,0,217.633461286089,39824.7684837963,2009-01-11,18:26:37
39.950544,116.312746,0,49.5079921259842,39824.7694675926,2009-01-11,18:28:02
39.950354,116.31296,0,200.601348425197,39824.769525463,2009-01-11,18:28:07
39.950391,116.312962,0,206.452641076116,39824.7695833333,2009-01-11,18:28:12
39.950321,116.313009,0,232.662591863517,39824.7696412037,2009-01-11,18:28:17
39.9503,116.312973,0,246.897345800525,39824.7696990741,2009-01-11,18:28:22
39.950274,116.312925,0,279.009911417323,39824.7697569444,2009-01-11,18:28:27
39.950291,116.312859,0,309.441059711286,39824.7698148148,2009-01-11,18:28:32
39.950343,116.312702,0,313.351975065617,39824.7698726852,2009-01-11,18:28:37
39.950401,116.312544,0,310.072660761155,39824.7699305556,2009-01-11,18:28:42
39.950464,116.312416,0,297.513572834646,39824.7699884259,2009-01-11,18:28:47
39.950575,116.312307,0,295.331709317585,39824.7700462963,2009-01-11,18:28:52
39.950637,116.312254,0,300.364130577428,39824.7701041667,2009-01-11,18:28:57
39.950587,116.312293,0,301.319881889764,39824.770162037,2009-01-11,18:29:02
39.950615,116.31227,0,300.170269028871,39824.7702199074,2009-01-11,18:29:07
39.950736,116.312205,0,299.561968503937,39824.7702777778,2009-01-11,18:29:12
39.950745,116.312306,0,304.86967847769,39824.7703356481,2009-01-11,18:29:17
39.950755,116.31238,0,308.352919947507,39824.7703935185,2009-01-11,18:29:22
39.950688,116.312529,0,315.690154199475,39824.7704513889,2009-01-11,18:29:27
39.95066,116.312649,0,329.240738188976,39824.7705092593,2009-01-11,18:29:32
39.950646,116.31273,0,344.744878608924,39824.7705671296,2009-01-11,18:29:37
39.950631,116.312755,0,357.731322178478,39824.770625,2009-01-11,18:29:42
39.950603,116.312789,0,372.845580708661,39824.7706828704,2009-01-11,18:29:47
39.950627,116.312769,0,384.962326115486,39824.7707407407,2009-01-11,18:29:52
39.950609,116.312806,0,395.037608267717,39824.7707986111,2009-01-11,18:29:57
39.950565,116.31284,0,404.902604986877,39824.7708564815,2009-01-11,18:30:02
39.950526,116.312847,0,413.284852362205,39824.7709143519,2009-01-11,18:30:07
39.95055,116.312767,0,411.363185695538,39824.7711458333,2009-01-11,18:30:27
39.950595,116.312642,0,408.472903543307,39824.7712037037,2009-01-11,18:30:32
39.950665,116.312555,0,409.189284776903,39824.7712615741,2009-01-11,18:30:37
39.950817,116.312464,0,412.723585958005,39824.7713194444,2009-01-11,18:30:42
39.951032,116.312304,0,417.479543963255,39824.7713773148,2009-01-11,18:30:47
39.951454,116.311962,0,421.984114173228,39824.7714351852,2009-01-11,18:30:52
39.945669,116.311913,0,412.715902230971,39824.7721875,2009-01-11,18:31:57
39.946381,116.312053,0,411.627536089239,39824.7722453704,2009-01-11,18:32:02
39.948055,116.31249,0,404.847011154856,39824.7723032407,2009-01-11,18:32:07
39.948227,116.3125,0,401.645669291339,39824.7723611111,2009-01-11,18:32:12
39.948271,116.312467,0,402.013172572178,39824.7724189815,2009-01-11,18:32:17
39.948525,116.312496,0,400.420485564304,39824.7724768519,2009-01-11,18:32:22
39.948473,116.312411,0,400.264294619423,39824.7725347222,2009-01-11,18:32:27
39.948424,116.312387,0,399.35780183727,39824.7725925926,2009-01-11,18:32:32
39.948331,116.312426,0,397.795728346457,39824.772650463,2009-01-11,18:32:37
39.948523,116.312565,0,396.04907808399,39824.7727083333,2009-01-11,18:32:42
39.94854,116.312647,0,395.031850393701,39824.7727662037,2009-01-11,18:32:47
39.948636,116.312621,0,395.343484251968,39824.7728240741,2009-01-11,18:32:52
39.948868,116.312525,0,394.62655183727,39824.7728819444,2009-01-11,18:32:57
39.948996,116.312521,0,393.640813648294,39824.7729398148,2009-01-11,18:33:02
39.949194,116.312459,0,391.001988188976,39824.7729976852,2009-01-11,18:33:07
39.949722,116.31262,0,390.696062992126,39824.7730555556,2009-01-11,18:33:12
39.950157,116.312739,0,392.240039370079,39824.7731134259,2009-01-11,18:33:17
39.950155,116.312782,0,393.246177821522,39824.7731712963,2009-01-11,18:33:22
39.950145,116.312825,0,395.58155183727,39824.7732291667,2009-01-11,18:33:27
39.950328,116.312768,0,401.425774278215,39824.773287037,2009-01-11,18:33:32
39.950476,116.312695,0,413.017696850394,39824.7733449074,2009-01-11,18:33:37
39.950573,116.312608,0,427.489593175853,39824.7734027778,2009-01-11,18:33:42
39.950669,116.312515,0,438.388713910761,39824.7734606481,2009-01-11,18:33:47
39.950738,116.312504,0,445.652608267717,39824.7736342593,2009-01-11,18:34:02
39.950542,116.312641,0,449.186059711286,39824.7736921296,2009-01-11,18:34:07
39.950315,116.312802,0,456.279192913386,39824.77375,2009-01-11,18:34:12
39.950154,116.312929,0,464.220921916011,39824.7738078704,2009-01-11,18:34:17
39.949993,116.313071,0,473.965672572179,39824.7738657407,2009-01-11,18:34:22
39.949902,116.313127,0,484.063858267717,39824.7739236111,2009-01-11,18:34:27
39.949854,116.313107,0,490.013631889764,39824.7739814815,2009-01-11,18:34:32
39.94984,116.313095,0,502.134307742782,39824.7740393518,2009-01-11,18:34:37
39.949848,116.313083,0,510.573999343832,39824.7740972222,2009-01-11,18:34:42
39.94989,116.313089,0,520.636341863517,39824.7741550926,2009-01-11,18:34:47
39.949958,116.313116,0,530.459888451444,39824.774212963,2009-01-11,18:34:52
39.949999,116.313272,0,536.677844488189,39824.7742708333,2009-01-11,18:34:57
39.950031,116.313566,0,529.557477034121,39824.7743287037,2009-01-11,18:35:02
39.95007,116.313754,0,516.922417979003,39824.7743865741,2009-01-11,18:35:07
39.950117,116.313827,0,504.576466535433,39824.7744444444,2009-01-11,18:35:12
39.950181,116.313763,0,490.55344816273,39824.7745023148,2009-01-11,18:35:17
39.950221,116.313605,0,479.452529527559,39824.7745601852,2009-01-11,18:35:22
39.950229,116.313489,0,470.181961942257,39824.7746180556,2009-01-11,18:35:27
39.950216,116.312769,0,468.498339895013,39824.7746759259,2009-01-11,18:35:32
39.950249,116.312122,0,466.739625984252,39824.7747337963,2009-01-11,18:35:37
39.950305,116.311578,0,463.474255249344,39824.7747916667,2009-01-11,18:35:42
39.950375,116.311306,0,457.647680446194,39824.774849537,2009-01-11,18:35:47
39.950439,116.311158,0,451.775049212598,39824.7749074074,2009-01-11,18:35:52
39.950468,116.310893,0,446.803024934383,39824.7749652778,2009-01-11,18:35:57
39.950492,116.310772,0,442.928654855643,39824.7750231481,2009-01-11,18:36:02
39.950482,116.310826,0,439.853418635171,39824.7750810185,2009-01-11,18:36:07
39.950488,116.310807,0,439.21032480315,39824.7751388889,2009-01-11,18:36:12
39.950439,116.311142,0,436.32687664042,39824.7751967593,2009-01-11,18:36:17
39.950467,116.311402,0,435.090354330709,39824.7752546296,2009-01-11,18:36:22
39.950428,116.311612,0,433.955055774278,39824.7753125,2009-01-11,18:36:27
39.950433,116.311636,0,435.044947506562,39824.7753703704,2009-01-11,18:36:32
39.950229,116.312162,0,439.445216535433,39824.7754282407,2009-01-11,18:36:37
39.950059,116.312443,0,442.967703412073,39824.7754861111,2009-01-11,18:36:42
39.949983,116.312583,0,445.647401574803,39824.7755439815,2009-01-11,18:36:47
39.949983,116.312583,0,445.647401574803,39824.7755787037,2009-01-11,18:36:50
39.949986,116.31258,0,445.875833333333,39824.7756018518,2009-01-11,18:36:52
39.950015,116.312534,0,445.158651574803,39824.7756597222,2009-01-11,18:36:57
39.950048,116.312499,0,444.824488188976,39824.7757175926,2009-01-11,18:37:02
39.950056,116.312521,0,444.740285433071,39824.775775463,2009-01-11,18:37:07
39.950051,116.312543,0,444.343897637795,39824.7758333333,2009-01-11,18:37:12
39.950033,116.312611,0,441.008290682415,39824.7758912037,2009-01-11,18:37:17
39.950006,116.312645,0,437.986417322835,39824.7759490741,2009-01-11,18:37:22
39.950006,116.312645,0,437.986417322835,39824.7759837963,2009-01-11,18:37:25
39.949998,116.312638,0,435.945705380577,39824.7760069444,2009-01-11,18:37:27
39.949983,116.31264,0,434.047719816273,39824.7760648148,2009-01-11,18:37:32
39.949977,116.312669,0,433.656938976378,39824.7761226852,2009-01-11,18:37:37
39.949958,116.312674,0,433.512007874016,39824.7761805556,2009-01-11,18:37:42
39.949958,116.312674,0,433.512007874016,39824.7762152778,2009-01-11,18:37:45
39.949959,116.312666,0,433.921965223097,39824.7762384259,2009-01-11,18:37:47
39.94993,116.31267,0,433.210337926509,39824.7762962963,2009-01-11,18:37:52
39.949927,116.312653,0,433.113969816273,39824.7763541667,2009-01-11,18:37:57
39.94992,116.312644,0,434.238553149606,39824.776412037,2009-01-11,18:38:02
39.94992,116.312644,0,434.238553149606,39824.7764467593,2009-01-11,18:38:05
39.949917,116.312649,0,435.102017716535,39824.7764699074,2009-01-11,18:38:07
39.949919,116.31266,0,436.242270341207,39824.7765277778,2009-01-11,18:38:12
39.949933,116.312639,0,438.806978346457,39824.7765856481,2009-01-11,18:38:17
39.949951,116.312591,0,442.46312992126,39824.7766435185,2009-01-11,18:38:22
39.949982,116.312569,0,446.938992782152,39824.7767013889,2009-01-11,18:38:27
39.950024,116.312562,0,450.08842191601,39824.7767592593,2009-01-11,18:38:32
39.950012,116.312587,0,452.763366141732,39824.7768171296,2009-01-11,18:38:37
39.950015,116.312571,0,453.356745406824,39824.776875,2009-01-11,18:38:42
39.950026,116.312594,0,452.35656496063,39824.7769328704,2009-01-11,18:38:47
39.950069,116.312594,0,450.872335958005,39824.7769907407,2009-01-11,18:38:52
39.950116,116.312574,0,450.533667979003,39824.7770486111,2009-01-11,18:38:57
39.950199,116.312568,0,451.119189632546,39824.7771064815,2009-01-11,18:39:02
39.950291,116.312544,0,452.536535433071,39824.7771643519,2009-01-11,18:39:07
39.950356,116.312475,0,450.244114173228,39824.7772222222,2009-01-11,18:39:12
39.95034,116.312447,0,448.450754593176,39824.7772800926,2009-01-11,18:39:17
39.95034,116.312447,0,448.450754593176,39824.7773148148,2009-01-11,18:39:20
39.950339,116.312443,0,446.886328740157,39824.777337963,2009-01-11,18:39:22
39.950359,116.312508,0,445.7412664042,39824.7773958333,2009-01-11,18:39:27
39.950394,116.312564,0,438.230068897638,39824.7774537037,2009-01-11,18:39:32
39.950369,116.312581,0,429.44094488189,39824.7775115741,2009-01-11,18:39:37
39.950295,116.312552,0,422.722772309711,39824.7775694444,2009-01-11,18:39:42
39.950295,116.312552,0,422.722772309711,39824.7776041667,2009-01-11,18:39:45
39.950287,116.312557,0,423.861676509186,39824.7776273148,2009-01-11,18:39:47
39.950271,116.312587,0,429.009816272966,39824.7776851852,2009-01-11,18:39:52
39.950256,116.312629,0,435.637227690289,39824.7777430556,2009-01-11,18:39:57
39.950241,116.312671,0,443.817851049869,39824.7778009259,2009-01-11,18:40:02
39.950236,116.31269,0,452.250232939633,39824.7778587963,2009-01-11,18:40:07
39.950228,116.312721,0,458.565810367454,39824.7779166667,2009-01-11,18:40:12
39.950259,116.312745,0,461.976309055118,39824.777974537,2009-01-11,18:40:17
39.950244,116.312751,0,463.39530511811,39824.7780324074,2009-01-11,18:40:22
39.957897,116.330062,0,368.766384514436,39824.7805787037,2009-01-11,18:44:02
39.949326,116.314256,0,958.838874671916,39824.7806365741,2009-01-11,18:44:07
39.949469,116.313465,0,548.329041994751,39824.7806944444,2009-01-11,18:44:12
39.949391,116.313405,0,553.225918635171,39824.7807523148,2009-01-11,18:44:17
39.949376,116.313425,0,573.937273622047,39824.7808101852,2009-01-11,18:44:22
39.949376,116.313425,0,573.937273622047,39824.7808449074,2009-01-11,18:44:25
39.949368,116.313431,0,582.785820209974,39824.7808680556,2009-01-11,18:44:27
39.949379,116.31338,0,571.942316272966,39824.7809259259,2009-01-11,18:44:32
39.949397,116.313354,0,579.631184383202,39824.7809837963,2009-01-11,18:44:37
39.949414,116.313337,0,579.038103674541,39824.7810416667,2009-01-11,18:44:42
39.949609,116.312925,0,458.064291338583,39824.781099537,2009-01-11,18:44:47
39.949746,116.312866,0,424.040597112861,39824.7811574074,2009-01-11,18:44:52
39.949851,116.312871,0,417.544622703412,39824.7812152778,2009-01-11,18:44:57
39.949836,116.31285,0,396.547591863517,39824.7812731481,2009-01-11,18:45:02
39.949761,116.312812,0,393.614304461942,39824.7813310185,2009-01-11,18:45:07
39.949711,116.312838,0,397.551604330709,39824.7813888889,2009-01-11,18:45:12
39.94963,116.31289,0,411.633418635171,39824.7814467593,2009-01-11,18:45:17
39.949558,116.312966,0,423.843254593176,39824.7815046296,2009-01-11,18:45:22
39.949536,116.312985,0,434.344084645669,39824.7815625,2009-01-11,18:45:27
39.949527,116.312998,0,442.841998031496,39824.7816203704,2009-01-11,18:45:32
39.949556,116.313025,0,450.519301181102,39824.7816782407,2009-01-11,18:45:37
39.949582,116.313078,0,456.187631233596,39824.7817361111,2009-01-11,18:45:42
39.949608,116.313106,0,463.288523622047,39824.7817939815,2009-01-11,18:45:47
39.949606,116.313147,0,468.282224409449,39824.7818518518,2009-01-11,18:45:52
39.949628,116.313144,0,471.967762467192,39824.7819097222,2009-01-11,18:45:57
39.949655,116.31311,0,482.686761811024,39824.7819675926,2009-01-11,18:46:02
39.949655,116.31311,0,482.686761811024,39824.7820023148,2009-01-11,18:46:05
39.949658,116.313114,0,496.879537401575,39824.782025463,2009-01-11,18:46:07
39.949656,116.313089,0,498.304291338583,39824.7820833333,2009-01-11,18:46:12
39.949701,116.313014,0,480.01657480315,39824.7821412037,2009-01-11,18:46:17
39.949715,116.313026,0,474.132526246719,39824.7821990741,2009-01-11,18:46:22
39.949722,116.312989,0,469.611512467192,39824.7822569444,2009-01-11,18:46:27
39.949711,116.312997,0,472.871374671916,39824.7823148148,2009-01-11,18:46:32
39.949671,116.313024,0,484.257043963255,39824.7823726852,2009-01-11,18:46:37
39.949674,116.31304,0,494.370498687664,39824.7824305556,2009-01-11,18:46:42
39.949617,116.313067,0,502.962729658793,39824.7824884259,2009-01-11,18:46:47
39.949565,116.313091,0,509.40405839895,39824.7825462963,2009-01-11,18:46:52
39.949538,116.313134,0,519.020902230971,39824.7826041667,2009-01-11,18:46:57
39.949506,116.31315,0,530.236361548556,39824.782662037,2009-01-11,18:47:02
39.949471,116.313209,0,538.899278215223,39824.7827199074,2009-01-11,18:47:07
39.949502,116.313256,0,545.858349737533,39824.7827777778,2009-01-11,18:47:12
39.949659,116.313195,0,549.201814304462,39824.7828356481,2009-01-11,18:47:17
39.949858,116.313088,0,547.779212598425,39824.7828935185,2009-01-11,18:47:22
39.950104,116.312945,0,542.840833333333,39824.7829513889,2009-01-11,18:47:27
39.950287,116.31285,0,535.085131233596,39824.7830092593,2009-01-11,18:47:32
39.950174,116.312846,0,526.295157480315,39824.7830671296,2009-01-11,18:47:37
39.950002,116.312947,0,514.253280839895,39824.783125,2009-01-11,18:47:42
39.949881,116.312962,0,497.601276246719,39824.7831828704,2009-01-11,18:47:47
39.949859,116.312959,0,482.376328740157,39824.7832407407,2009-01-11,18:47:52
39.949874,116.312931,0,470.030875984252,39824.7832986111,2009-01-11,18:47:57
39.949862,116.312947,0,457.304156824147,39824.7833564815,2009-01-11,18:48:02
39.949897,116.312957,0,445.434540682415,39824.7834143518,2009-01-11,18:48:07
39.949929,116.312973,0,436.94468503937,39824.7834722222,2009-01-11,18:48:12
39.949947,116.312969,0,428.547696850394,39824.7835300926,2009-01-11,18:48:17
39.949986,116.312978,0,419.167621391076,39824.783587963,2009-01-11,18:48:22
39.950033,116.312941,0,410.363254593176,39824.7836458333,2009-01-11,18:48:27
39.950073,116.312873,0,402.206961942257,39824.7837037037,2009-01-11,18:48:32
39.950187,116.312812,0,395.321807742782,39824.7837615741,2009-01-11,18:48:37
39.950246,116.312765,0,388.013057742782,39824.7838194444,2009-01-11,18:48:42
39.95035,116.312703,0,382.598766404199,39824.7838773148,2009-01-11,18:48:47
39.950336,116.312709,0,374.777585301837,39824.7839351852,2009-01-11,18:48:52
39.950336,116.312664,0,367.131046587927,39824.7839930556,2009-01-11,18:48:57
39.950349,116.31269,0,357.722860892388,39824.7840509259,2009-01-11,18:49:02
39.950361,116.312627,0,347.90532152231,39824.7841087963,2009-01-11,18:49:07
39.950227,116.312668,0,344.800124671916,39824.7841666667,2009-01-11,18:49:12
39.950208,116.312654,0,339.637965879265,39824.784224537,2009-01-11,18:49:17
39.950136,116.312682,0,337.271076115486,39824.7842824074,2009-01-11,18:49:22
39.949961,116.31271,0,333.297332677165,39824.7843402778,2009-01-11,18:49:27
39.949875,116.312737,0,328.991305774278,39824.7843981481,2009-01-11,18:49:32
39.949866,116.312719,0,323.32405183727,39824.7844560185,2009-01-11,18:49:37
39.949861,116.312704,0,307.547099737533,39824.7845138889,2009-01-11,18:49:42
39.949836,116.312667,0,290.705912073491,39824.7845717593,2009-01-11,18:49:47
39.949844,116.312652,0,274.486017060367,39824.7846296296,2009-01-11,18:49:52
39.949841,116.312634,0,264.868021653543,39824.7846875,2009-01-11,18:49:57
39.949815,116.312626,0,260.927795275591,39824.7847453704,2009-01-11,18:50:02
39.94979,116.312622,0,255.397086614173,39824.7848032407,2009-01-11,18:50:07
39.949728,116.312675,0,258.678175853018,39824.7848611111,2009-01-11,18:50:12
39.949711,116.312685,0,260.400521653543,39824.7849189815,2009-01-11,18:50:17
39.949699,116.312705,0,262.767037401575,39824.7849768519,2009-01-11,18:50:22
39.9497,116.312714,0,263.60967191601,39824.7850347222,2009-01-11,18:50:27
39.949704,116.312733,0,265.45469488189,39824.7850925926,2009-01-11,18:50:32
39.949696,116.312742,0,270.935744750656,39824.785150463,2009-01-11,18:50:37
39.949682,116.312768,0,280.682545931759,39824.7852083333,2009-01-11,18:50:42
39.94967,116.312788,0,292.874783464567,39824.7852662037,2009-01-11,18:50:47
39.949657,116.312785,0,305.145269028871,39824.7853240741,2009-01-11,18:50:52
39.949657,116.312794,0,308.084537401575,39824.7853819444,2009-01-11,18:50:57
39.949671,116.312776,0,306.945236220472,39824.7854398148,2009-01-11,18:51:02
39.949724,116.312758,0,301.174327427821,39824.7854976852,2009-01-11,18:51:07
39.949744,116.312751,0,294.516479658793,39824.7855555556,2009-01-11,18:51:12
39.949756,116.312759,0,290.906984908136,39824.7856134259,2009-01-11,18:51:17
39.949756,116.312759,0,290.906984908136,39824.7856481481,2009-01-11,18:51:20
39.949751,116.312762,0,290.007227690289,39824.7856712963,2009-01-11,18:51:22
39.949764,116.312739,0,289.041312335958,39824.7857291667,2009-01-11,18:51:27
39.949813,116.312706,0,287.812526246719,39824.785787037,2009-01-11,18:51:32
39.949899,116.312623,0,286.308572834646,39824.7858449074,2009-01-11,18:51:37
39.949959,116.312569,0,282.431925853018,39824.7859027778,2009-01-11,18:51:42
39.949964,116.312615,0,277.046519028871,39824.7859606481,2009-01-11,18:51:47
39.949935,116.312634,0,273.819019028871,39824.7860185185,2009-01-11,18:51:52
39.949912,116.31257,0,258.537903543307,39824.7860763889,2009-01-11,18:51:57
39.949906,116.312507,0,222.294901574803,39824.7861342593,2009-01-11,18:52:02
39.949871,116.312485,0,216.908143044619,39824.7861921296,2009-01-11,18:52:07
39.949856,116.312472,0,204.605744750656,39824.78625,2009-01-11,18:52:12
39.949835,116.312454,0,196.482654199475,39824.7863078704,2009-01-11,18:52:17
39.949828,116.312405,0,183.995465879265,39824.7863657407,2009-01-11,18:52:22
39.949829,116.31237,0,169.844265091864,39824.7864236111,2009-01-11,18:52:27
39.949841,116.31234,0,156.262965879265,39824.7864814815,2009-01-11,18:52:32
39.949841,116.312321,0,142.001430446194,39824.7865393519,2009-01-11,18:52:37
39.949859,116.312293,0,126.919347112861,39824.7865972222,2009-01-11,18:52:42
39.949884,116.312221,0,110.701499343832,39824.7866550926,2009-01-11,18:52:47
39.949893,116.312177,0,96.9802985564304,39824.786712963,2009-01-11,18:52:52
39.949876,116.312214,0,84.8300951443569,39824.7867708333,2009-01-11,18:52:57
39.949833,116.312251,0,75.9775492125984,39824.7868287037,2009-01-11,18:53:02
39.949787,116.31228,0,75.5409547244094,39824.7868865741,2009-01-11,18:53:07
39.949761,116.312306,0,81.4818208661417,39824.7869444444,2009-01-11,18:53:12
39.949746,116.312372,0,93.8124606299213,39824.7870023148,2009-01-11,18:53:17
39.949734,116.312452,0,110.23594160105,39824.7870601852,2009-01-11,18:53:22
39.949696,116.312558,0,123.945032808399,39824.7871180556,2009-01-11,18:53:27
39.949675,116.312667,0,136.787936351706,39824.7871759259,2009-01-11,18:53:32
39.949671,116.312711,0,157.344146981627,39824.7872337963,2009-01-11,18:53:37
39.949687,116.312726,0,170.314904855643,39824.7872916667,2009-01-11,18:53:42
39.949699,116.312747,0,181.461781496063,39824.787349537,2009-01-11,18:53:47
39.949735,116.31274,0,197.470419947507,39824.7874074074,2009-01-11,18:53:52
39.949746,116.312744,0,209.26530511811,39824.7874652778,2009-01-11,18:53:57
39.949719,116.312724,0,221.405154199475,39824.7875231481,2009-01-11,18:54:02
39.949695,116.312733,0,231.209576771654,39824.7875810185,2009-01-11,18:54:07
39.949676,116.312767,0,243.623562992126,39824.7876388889,2009-01-11,18:54:12
39.949644,116.312823,0,251.355708661417,39824.7876967593,2009-01-11,18:54:17
39.949618,116.312891,0,260.714757217848,39824.7877546296,2009-01-11,18:54:22
39.949615,116.312912,0,269.113674540682,39824.7878125,2009-01-11,18:54:27
39.9498,116.313076,0,204.362129265092,39824.7904166667,2009-01-11,18:58:12
39.94978,116.313263,0,192.246948818898,39824.790474537,2009-01-11,18:58:17
39.949763,116.31338,0,181.874452099738,39824.7905324074,2009-01-11,18:58:22
39.949768,116.313353,0,173.019724409449,39824.7905902778,2009-01-11,18:58:27
39.949802,116.313078,0,164.924393044619,39824.7906481481,2009-01-11,18:58:32
39.949811,116.313067,0,159.761699475066,39824.7907060185,2009-01-11,18:58:37
39.949789,116.313057,0,157.40905183727,39824.7907638889,2009-01-11,18:58:42
39.949755,116.313065,0,156.216735564304,39824.7908217593,2009-01-11,18:58:47
39.949732,116.313003,0,154.057851049869,39824.7908796296,2009-01-11,18:58:52
39.949727,116.312964,0,152.168225065617,39824.7909375,2009-01-11,18:58:57
39.949685,116.313006,0,152.123169291339,39824.7909953704,2009-01-11,18:59:02
39.949637,116.313024,0,154.235419947507,39824.7910532407,2009-01-11,18:59:07
39.9496,116.312967,0,156.335278871391,39824.7911111111,2009-01-11,18:59:12
39.949543,116.312907,0,157.938241469816,39824.7911689815,2009-01-11,18:59:17
39.949745,116.311778,0,195.959947506562,39824.7915162037,2009-01-11,18:59:47
39.949758,116.311738,0,154.798776246719,39824.7915740741,2009-01-11,18:59:52
39.949249,116.314601,0,569.410800524934,39824.7920949074,2009-01-11,19:00:37
39.949718,116.312723,0,194.365570866142,39824.7921527778,2009-01-11,19:00:42
39.949729,116.312439,0,165.698546587927,39824.7922106481,2009-01-11,19:00:47
39.949721,116.312222,0,167.700974409449,39824.7922685185,2009-01-11,19:00:52
39.949686,116.31214,0,175.074268372703,39824.7923263889,2009-01-11,19:00:57
39.949623,116.312092,0,182.539783464567,39824.7923842593,2009-01-11,19:01:02
39.949547,116.312022,0,190.753599081365,39824.7924421296,2009-01-11,19:01:07
39.949504,116.311995,0,194.081660104987,39824.7925,2009-01-11,19:01:12
39.949463,116.312054,0,201.22843503937,39824.7925578704,2009-01-11,19:01:17
39.949686,116.312397,0,217.817335958005,39824.7926157407,2009-01-11,19:01:22
39.949823,116.311901,0,163.140095144357,39824.7926736111,2009-01-11,19:01:27
39.94982,116.312311,0,161.777831364829,39824.7927314815,2009-01-11,19:01:32
39.949778,116.312589,0,164.56217191601,39824.7927893519,2009-01-11,19:01:37
39.949783,116.312238,0,173.851650262467,39824.7928472222,2009-01-11,19:01:42
39.949779,116.312375,0,185.379855643045,39824.7929050926,2009-01-11,19:01:47
39.949754,116.312209,0,193.959484908136,39824.792962963,2009-01-11,19:01:52
39.949758,116.312267,0,203.997919947507,39824.7930208333,2009-01-11,19:01:57
39.949731,116.31228,0,215.734347112861,39824.7930787037,2009-01-11,19:02:02
39.949726,116.312311,0,231.833671259843,39824.7931365741,2009-01-11,19:02:07
39.949748,116.312354,0,248.350908792651,39824.7931944444,2009-01-11,19:02:12
39.949765,116.312402,0,261.333369422572,39824.7932523148,2009-01-11,19:02:17
39.94981,116.312424,0,264.747450787402,39824.7933101852,2009-01-11,19:02:22
39.949817,116.312469,0,267.44063976378,39824.7933680556,2009-01-11,19:02:27
39.949819,116.312508,0,265.094350393701,39824.7934259259,2009-01-11,19:02:32
39.949829,116.312507,0,263.25906824147,39824.7934837963,2009-01-11,19:02:37
39.949849,116.312575,0,254.412673884514,39824.7935416667,2009-01-11,19:02:42
39.949811,116.312612,0,248.553034776903,39824.793599537,2009-01-11,19:02:47
39.949736,116.312616,0,248.868021653543,39824.7936574074,2009-01-11,19:02:52
39.949695,116.312581,0,251.95905183727,39824.7937152778,2009-01-11,19:02:57
39.949695,116.312581,0,251.95905183727,39824.79375,2009-01-11,19:03:00
39.949688,116.312589,0,256.812529527559,39824.7937731481,2009-01-11,19:03:02
39.949747,116.312769,0,259.785265748031,39824.7938310185,2009-01-11,19:03:07
39.949805,116.312765,0,258.959773622047,39824.7938888889,2009-01-11,19:03:12
39.949862,116.312734,0,252.766971784777,39824.7939467593,2009-01-11,19:03:17
39.949903,116.312654,0,244.095869422572,39824.7940046296,2009-01-11,19:03:22
39.94994,116.312313,0,231.298710629921,39824.7940625,2009-01-11,19:03:27
39.949987,116.312205,0,214.309517716535,39824.7941203704,2009-01-11,19:03:32
39.950032,116.312125,0,200.566669947507,39824.7941782407,2009-01-11,19:03:37
39.950067,116.312203,0,184.408786089239,39824.7942361111,2009-01-11,19:03:42
39.950079,116.312249,0,171.697683727034,39824.7942939815,2009-01-11,19:03:47
39.950145,116.312242,0,162.211266404199,39824.7943518519,2009-01-11,19:03:52
39.950188,116.313683,0,202.524179790026,39824.7944675926,2009-01-11,19:04:02
39.950149,116.313503,0,198.834311023622,39824.794525463,2009-01-11,19:04:07
39.950293,116.31374,0,193.639540682415,39824.7945833333,2009-01-11,19:04:12
39.950271,116.313783,0,186.4468832021,39824.7946412037,2009-01-11,19:04:17
39.950301,116.313876,0,181.362460629921,39824.7946990741,2009-01-11,19:04:22
39.950329,116.313938,0,173.538851706037,39824.7947569444,2009-01-11,19:04:27
39.950382,116.314075,0,165.266601049869,39824.7948148148,2009-01-11,19:04:32
39.950383,116.314146,0,159.240721784777,39824.7948726852,2009-01-11,19:04:37
39.9503,116.314022,0,155.434832677165,39824.7949305556,2009-01-11,19:04:42
39.950239,116.314004,0,149.127654199475,39824.7949884259,2009-01-11,19:04:47
39.949963,116.313773,0,145.871220472441,39824.7950462963,2009-01-11,19:04:52
39.949783,116.313771,0,144.92407808399,39824.7951041667,2009-01-11,19:04:57
39.949814,116.313652,0,141.483904199475,39824.795162037,2009-01-11,19:05:02
39.949843,116.31333,0,136.539540682415,39824.7952199074,2009-01-11,19:05:07
39.949852,116.312979,0,129.225574146982,39824.7952777778,2009-01-11,19:05:12
39.949849,116.312788,0,119.840341207349,39824.7953356481,2009-01-11,19:05:17
39.949876,116.312592,0,110.337139107612,39824.7953935185,2009-01-11,19:05:22
39.949849,116.312518,0,99.1717847769029,39824.7954513889,2009-01-11,19:05:27
39.949832,116.312465,0,88.2575754593176,39824.7955092593,2009-01-11,19:05:32
39.949837,116.312381,0,80.7788812335958,39824.7955671296,2009-01-11,19:05:37
39.949878,116.312238,0,73.313907480315,39824.795625,2009-01-11,19:05:42
39.949925,116.312114,0,68.0531430446194,39824.7956828704,2009-01-11,19:05:47
39.949918,116.312146,0,62.5832939632546,39824.7957407407,2009-01-11,19:05:52
39.949909,116.312149,0,57.1492224409449,39824.7957986111,2009-01-11,19:05:57
39.949907,116.312213,0,57.0682841207349,39824.7958564815,2009-01-11,19:06:02
39.949922,116.312211,0,57.9759514435695,39824.7959143519,2009-01-11,19:06:07
39.949915,116.312198,0,55.5801377952756,39824.7959722222,2009-01-11,19:06:12
39.949921,116.312158,0,52.3039927821522,39824.7960300926,2009-01-11,19:06:17
39.949929,116.312094,0,50.3687171916011,39824.796087963,2009-01-11,19:06:22
39.949948,116.312052,0,46.3582250656168,39824.7961458333,2009-01-11,19:06:27
39.949951,116.312016,0,42.7068307086614,39824.7962037037,2009-01-11,19:06:32
39.94997,116.311974,0,38.2429461942257,39824.7962615741,2009-01-11,19:06:37
39.950007,116.311924,0,31.5619816272966,39824.7963194444,2009-01-11,19:06:42
39.950047,116.311818,0,27.5438943569554,39824.7963773148,2009-01-11,19:06:47
39.950071,116.311792,0,21.9607381889764,39824.7964351852,2009-01-11,19:06:52
39.950087,116.311797,0,16.1026509186352,39824.7964930556,2009-01-11,19:06:57
39.950105,116.311926,0,19.216686351706,39824.7965509259,2009-01-11,19:07:02
39.950109,116.311915,0,17.5773622047244,39824.7966087963,2009-01-11,19:07:07
39.950072,116.311862,0,17.2479396325459,39824.7966666667,2009-01-11,19:07:12
39.95002,116.311845,0,20.5715846456693,39824.796724537,2009-01-11,19:07:17
39.949971,116.311988,0,30.6775820209974,39824.7967824074,2009-01-11,19:07:22
39.949971,116.312038,0,43.3299770341207,39824.7968402778,2009-01-11,19:07:27
39.949986,116.312041,0,59.7309875328084,39824.7968981481,2009-01-11,19:07:32
39.949959,116.312111,0,74.3962467191601,39824.7969560185,2009-01-11,19:07:37
39.949967,116.312148,0,84.5120406824147,39824.7970138889,2009-01-11,19:07:42
39.949958,116.312137,0,93.8164271653543,39824.7970717593,2009-01-11,19:07:47
39.949919,116.312167,0,105.351125328084,39824.7971296296,2009-01-11,19:07:52
39.949905,116.312206,0,112.954261811024,39824.7971875,2009-01-11,19:07:57
39.949906,116.31227,0,120.131938976378,39824.7972453704,2009-01-11,19:08:02
39.9499,116.312315,0,126.310482283465,39824.7973032407,2009-01-11,19:08:07
39.949905,116.312295,0,130.070564304462,39824.7973611111,2009-01-11,19:08:12
39.949872,116.312421,0,140.730866141732,39824.7974189815,2009-01-11,19:08:17
39.949846,116.312548,0,148.626036745407,39824.7974768518,2009-01-11,19:08:22
39.949829,116.312618,0,151.872034120735,39824.7975347222,2009-01-11,19:08:27
39.949815,116.312645,0,156.112657480315,39824.7975925926,2009-01-11,19:08:32
39.949831,116.312571,0,160.240515091864,39824.797650463,2009-01-11,19:08:37
39.949856,116.312446,0,161.088307086614,39824.7977083333,2009-01-11,19:08:42
39.949856,116.312434,0,159.621525590551,39824.7977662037,2009-01-11,19:08:47
39.949838,116.312527,0,158.283891076115,39824.7978240741,2009-01-11,19:08:52
39.949793,116.312635,0,156.759940944882,39824.7978819444,2009-01-11,19:08:57
39.94978,116.312635,0,154.701906167979,39824.7979398148,2009-01-11,19:09:02
39.949764,116.312677,0,153.65092519685,39824.7979976852,2009-01-11,19:09:07
39.949774,116.312682,0,155.629547244094,39824.7980555556,2009-01-11,19:09:12
39.949783,116.312736,0,157.880419947507,39824.7981134259,2009-01-11,19:09:17
39.949794,116.312809,0,159.285262467192,39824.7981712963,2009-01-11,19:09:22
39.949862,116.31251,0,156.861427165354,39824.8002546296,2009-01-11,19:12:22
39.949892,116.312438,0,152.393540026247,39824.8003125,2009-01-11,19:12:27
39.949895,116.312401,0,150.588940288714,39824.8003703704,2009-01-11,19:12:32
39.949893,116.312356,0,144.617677165354,39824.8004282407,2009-01-11,19:12:37
39.949871,116.312318,0,136.314176509186,39824.8004861111,2009-01-11,19:12:42
39.949881,116.312241,0,129.858152887139,39824.8005439815,2009-01-11,19:12:47
39.949878,116.312188,0,124.133526902887,39824.8006018519,2009-01-11,19:12:52
39.949915,116.312065,0,116.229534120735,39824.8006597222,2009-01-11,19:12:57
39.94997,116.311928,0,102.835419947507,39824.8007175926,2009-01-11,19:13:02
39.949984,116.311862,0,90.2389665354331,39824.800775463,2009-01-11,19:13:07
39.949981,116.311834,0,78.9542585301837,39824.8008333333,2009-01-11,19:13:12
39.950001,116.311901,0,65.1176279527559,39824.8008912037,2009-01-11,19:13:17
39.950029,116.311977,0,50.5410039370079,39824.8009490741,2009-01-11,19:13:22
39.949987,116.312076,0,31.1522539370079,39824.8010069444,2009-01-11,19:13:27
39.949963,116.312066,0,24.7090583989501,39824.8010648148,2009-01-11,19:13:32
39.949954,116.312071,0,17.4744783464567,39824.8011226852,2009-01-11,19:13:37
39.949949,116.312056,0,19.7460400262467,39824.8011805556,2009-01-11,19:13:42
39.949928,116.31208,0,23.1493766404199,39824.8012384259,2009-01-11,19:13:47
39.9499,116.312085,0,28.7619356955381,39824.8012962963,2009-01-11,19:13:52
39.949889,116.312081,0,36.1262040682415,39824.8013541667,2009-01-11,19:13:57
39.949863,116.312115,0,39.5310498687664,39824.801412037,2009-01-11,19:14:02
39.949848,116.312168,0,43.6244619422572,39824.8014699074,2009-01-11,19:14:07
39.94983,116.312253,0,47.1733825459318,39824.8015277778,2009-01-11,19:14:12
39.94978,116.312278,0,54.168405511811,39824.8015856481,2009-01-11,19:14:17
39.949794,116.312313,0,65.1142650918635,39824.8016435185,2009-01-11,19:14:22
39.949852,116.312341,0,74.7676279527559,39824.8017013889,2009-01-11,19:14:27
39.949917,116.31233,0,81.1335990813648,39824.8017592593,2009-01-11,19:14:32
39.949945,116.312267,0,81.8998293963255,39824.8018171296,2009-01-11,19:14:37
39.949974,116.312178,0,77.5199409448819,39824.801875,2009-01-11,19:14:42
39.950043,116.3121,0,72.0366732283465,39824.8019328704,2009-01-11,19:14:47
39.95008,116.312403,0,62.5185892388451,39824.8019907407,2009-01-11,19:14:52
39.950016,116.312455,0,60.1504724409449,39824.8021064815,2009-01-11,19:15:02
39.949905,116.312342,0,62.4022703412073,39824.8021643519,2009-01-11,19:15:07
39.949886,116.312263,0,67.0050820209974,39824.8022222222,2009-01-11,19:15:12
39.949887,116.312376,0,71.5544160104987,39824.8022800926,2009-01-11,19:15:17
39.94989,116.312456,0,79.1423786089239,39824.802337963,2009-01-11,19:15:22
39.949877,116.312431,0,89.0971850393701,39824.8023958333,2009-01-11,19:15:27
39.949872,116.312398,0,97.3918930446194,39824.8024537037,2009-01-11,19:15:32
39.949862,116.312384,0,100.50968175853,39824.8025115741,2009-01-11,19:15:37
39.949861,116.312406,0,102.048090551181,39824.8025694444,2009-01-11,19:15:42
39.949939,116.312597,0,102.346607611549,39824.8026273148,2009-01-11,19:15:47
39.949955,116.312554,0,103.160810367454,39824.8026851852,2009-01-11,19:15:52
39.949949,116.312386,0,102.398225065617,39824.8027430556,2009-01-11,19:15:57
39.949911,116.312405,0,100.829606299213,39824.8028009259,2009-01-11,19:16:02
39.949879,116.312435,0,104.273710629921,39824.8028587963,2009-01-11,19:16:07
39.949862,116.312468,0,110.294025590551,39824.8029166667,2009-01-11,19:16:12
39.949903,116.312368,0,113.295068897638,39824.802974537,2009-01-11,19:16:17
39.949933,116.312258,0,108.213461286089,39824.8030324074,2009-01-11,19:16:22
39.949908,116.312294,0,95.8979921259842,39824.8030902778,2009-01-11,19:16:27
39.949884,116.312343,0,80.3504593175853,39824.8031481481,2009-01-11,19:16:32
39.949887,116.312328,0,72.000813648294,39824.8032060185,2009-01-11,19:16:37
39.94989,116.312342,0,63.7391732283465,39824.8032638889,2009-01-11,19:16:42
39.949917,116.312323,0,47.9768044619423,39824.8033217593,2009-01-11,19:16:47
39.949943,116.312327,0,31.8751837270341,39824.8033796296,2009-01-11,19:16:52
39.949962,116.312322,0,15.7620275590551,39824.8034375,2009-01-11,19:16:57
39.949981,116.312324,0,0.97882874015748,39824.8034953704,2009-01-11,19:17:02
39.950005,116.312343,0,-7.3572998687664,39824.8035532407,2009-01-11,19:17:07
39.950018,116.312355,0,-12.366811023622,39824.8036111111,2009-01-11,19:17:12
39.949988,116.312341,0,-17.2984875328084,39824.8036689815,2009-01-11,19:17:17
39.949994,116.312274,0,-21.719124015748,39824.8037268519,2009-01-11,19:17:22
39.950011,116.312268,0,-27.3568602362205,39824.8037847222,2009-01-11,19:17:27
39.950046,116.312265,0,-33.1760400262467,39824.8038425926,2009-01-11,19:17:32
39.950229,116.31248,0,-38.3212270341207,39824.8040162037,2009-01-11,19:17:47
39.950292,116.312605,0,-35.7417683727034,39824.8040740741,2009-01-11,19:17:52
39.950366,116.312691,0,-37.1758923884514,39824.8041319444,2009-01-11,19:17:57
39.950789,116.30791,0,-776.137103018373,39824.805,2009-01-11,19:19:12
39.950506,116.309274,0,-486.896594488189,39824.8050578704,2009-01-11,19:19:17
39.95029,116.310375,0,-241.300479002625,39824.8051157407,2009-01-11,19:19:22
39.950241,116.310563,0,-149.338776246719,39824.8051736111,2009-01-11,19:19:27
39.949909,116.312124,0,129.475291994751,39824.8052314815,2009-01-11,19:19:32
39.949869,116.312406,0,164.685485564304,39824.8052893518,2009-01-11,19:19:37
39.949876,116.312465,0,157.437073490814,39824.8053472222,2009-01-11,19:19:42
39.949863,116.312475,0,148.738549868766,39824.8054050926,2009-01-11,19:19:47
39.949844,116.312442,0,140.391935695538,39824.805462963,2009-01-11,19:19:52
39.949844,116.312442,0,140.391935695538,39824.8054976852,2009-01-11,19:19:55
39.949841,116.312435,0,138.311085958005,39824.8055208333,2009-01-11,19:19:57
39.949835,116.312392,0,140.172916666667,39824.8055787037,2009-01-11,19:20:02
39.949835,116.312392,0,140.172916666667,39824.8056134259,2009-01-11,19:20:05
39.949837,116.31239,0,142.028513779528,39824.8056365741,2009-01-11,19:20:07
39.949851,116.312379,0,142.890974409449,39824.8056944444,2009-01-11,19:20:12
39.949851,116.312379,0,142.890974409449,39824.8057291667,2009-01-11,19:20:15
39.949846,116.312383,0,143.234124015748,39824.8057523148,2009-01-11,19:20:17
39.949857,116.312376,0,144.36282480315,39824.8058101852,2009-01-11,19:20:22
39.949881,116.312413,0,157.737132545932,39824.8058680556,2009-01-11,19:20:27
39.949904,116.312368,0,176.961026902887,39824.8059259259,2009-01-11,19:20:32
39.949911,116.312314,0,183.994038713911,39824.8059837963,2009-01-11,19:20:37
39.9499,116.312289,0,189.426227034121,39824.8060416667,2009-01-11,19:20:42
39.949911,116.312264,0,194.711085958005,39824.806099537,2009-01-11,19:20:47
39.949916,116.312245,0,211.524137139108,39824.8061574074,2009-01-11,19:20:52
39.949909,116.312232,0,212.180921916011,39824.8062152778,2009-01-11,19:20:57
39.949923,116.312228,0,210.897290026247,39824.8062731481,2009-01-11,19:21:02
39.949923,116.312228,0,210.897290026247,39824.8063078704,2009-01-11,19:21:05
39.949928,116.312222,0,211.357257217848,39824.8063310185,2009-01-11,19:21:07
39.949944,116.31219,0,208.474570209974,39824.8063888889,2009-01-11,19:21:12
39.949964,116.312162,0,200.411591207349,39824.8064467593,2009-01-11,19:21:17
39.949988,116.312075,0,195.312388451444,39824.8065046296,2009-01-11,19:21:22
39.949982,116.31204,0,190.356909448819,39824.8065625,2009-01-11,19:21:27
39.949981,116.3121,0,192.500698818898,39824.8066203704,2009-01-11,19:21:32
39.949983,116.31212,0,195.246069553806,39824.8066782407,2009-01-11,19:21:37
39.949979,116.312135,0,191.304225721785,39824.8067361111,2009-01-11,19:21:42
39.950007,116.312158,0,186.43657152231,39824.8067939815,2009-01-11,19:21:47
39.950018,116.312176,0,186.530059055118,39824.8068518518,2009-01-11,19:21:52
39.950015,116.312191,0,186.306397637795,39824.8069097222,2009-01-11,19:21:57
39.950013,116.312235,0,186.551161417323,39824.8069675926,2009-01-11,19:22:02
39.950016,116.312243,0,186.46968503937,39824.807025463,2009-01-11,19:22:07
39.950016,116.312243,0,186.46968503937,39824.8070601852,2009-01-11,19:22:10
39.950014,116.312235,0,186.591161417323,39824.8070833333,2009-01-11,19:22:12
39.950008,116.312219,0,186.801820866142,39824.8071412037,2009-01-11,19:22:17
39.949993,116.312255,0,186.340590551181,39824.8071990741,2009-01-11,19:22:22
39.94995,116.312392,0,186.31094160105,39824.8072569444,2009-01-11,19:22:27
39.949929,116.312512,0,185.995902230971,39824.8073148148,2009-01-11,19:22:32
39.949938,116.312557,0,186.190656167979,39824.8073726852,2009-01-11,19:22:37
39.949967,116.31247,0,187.131725721785,39824.8074305556,2009-01-11,19:22:42
39.950018,116.312345,0,184.823484251968,39824.8074884259,2009-01-11,19:22:47
39.950021,116.312336,0,175.76500656168,39824.8075462963,2009-01-11,19:22:52
39.949999,116.31232,0,165.899557086614,39824.8076041667,2009-01-11,19:22:57
39.949967,116.312302,0,160.352139107612,39824.807662037,2009-01-11,19:23:02
39.949948,116.312255,0,153.500252624672,39824.8077199074,2009-01-11,19:23:07
39.949918,116.312235,0,146.131952099738,39824.8077777778,2009-01-11,19:23:12
39.949887,116.312232,0,138.865154199475,39824.8078356481,2009-01-11,19:23:17
39.949846,116.31222,0,135.163684383202,39824.8078935185,2009-01-11,19:23:22
39.949828,116.312244,0,138.631804461942,39824.8079513889,2009-01-11,19:23:27
39.949856,116.312213,0,145.34407152231,39824.8080092593,2009-01-11,19:23:32
39.949863,116.312186,0,149.068894356955,39824.8080671296,2009-01-11,19:23:37
39.949865,116.312197,0,150.415577427822,39824.808125,2009-01-11,19:23:42
39.949875,116.312229,0,150.016312335958,39824.8081828704,2009-01-11,19:23:47
39.949896,116.312215,0,147.920469160105,39824.8082407407,2009-01-11,19:23:52
39.949894,116.312255,0,142.836896325459,39824.8082986111,2009-01-11,19:23:57
39.949894,116.312255,0,142.836896325459,39824.8083333333,2009-01-11,19:24:00
39.949898,116.312263,0,141.410065616798,39824.8083564815,2009-01-11,19:24:02
39.949887,116.312265,0,141.799005905512,39824.8084143519,2009-01-11,19:24:07
39.94988,116.312235,0,143.128832020997,39824.8084722222,2009-01-11,19:24:12
39.949875,116.312262,0,143.082247375328,39824.8085300926,2009-01-11,19:24:17
39.949881,116.31217,0,143.15436351706,39824.808587963,2009-01-11,19:24:22
39.949912,116.312046,0,142.51687664042,39824.8086458333,2009-01-11,19:24:27
39.949928,116.311973,0,139.865675853018,39824.8087037037,2009-01-11,19:24:32
39.949993,116.311788,0,135.268625328084,39824.8087615741,2009-01-11,19:24:37
39.950066,116.311584,0,128.207332677165,39824.8088194444,2009-01-11,19:24:42
39.950112,116.311472,0,119.213595800525,39824.8088773148,2009-01-11,19:24:47
39.950147,116.311396,0,110.734028871391,39824.8089351852,2009-01-11,19:24:52
39.95019,116.311234,0,102.588828740157,39824.8089930556,2009-01-11,19:24:57
39.950209,116.311138,0,94.1959711286089,39824.8090509259,2009-01-11,19:25:02
39.950227,116.31115,0,82.3284744094488,39824.8091087963,2009-01-11,19:25:07
39.950237,116.311088,0,68.7845111548556,39824.8091666667,2009-01-11,19:25:12
39.950238,116.311072,0,55.5099278215223,39824.809224537,2009-01-11,19:25:17
39.950236,116.311102,0,42.7021948818898,39824.8092824074,2009-01-11,19:25:22
39.950196,116.311168,0,29.7909284776903,39824.8093402778,2009-01-11,19:25:27
39.950264,116.310927,0,17.7240551181102,39824.8093981481,2009-01-11,19:25:32
39.950274,116.310789,0,7.55755577427821,39824.8094560185,2009-01-11,19:25:37
39.950272,116.310727,0,-2.62814632545932,39824.8095138889,2009-01-11,19:25:42
39.950264,116.310683,0,-13.4931856955381,39824.8095717593,2009-01-11,19:25:47
39.950293,116.310605,0,-24.9824081364829,39824.8096296296,2009-01-11,19:25:52
39.950286,116.310684,0,-12.3850492125984,39824.8096875,2009-01-11,19:25:57
39.950252,116.310758,0,-16.3912631233596,39824.8097453704,2009-01-11,19:26:02
39.950227,116.310799,0,-19.4314763779528,39824.8098032407,2009-01-11,19:26:07
39.950224,116.310851,0,-18.2649114173228,39824.8098611111,2009-01-11,19:26:12
39.950239,116.310888,0,-18.6668077427822,39824.8099189815,2009-01-11,19:26:17
39.950229,116.310877,0,-22.4204330708661,39824.8099768519,2009-01-11,19:26:22
39.950202,116.310904,0,-29.8785269028871,39824.8100347222,2009-01-11,19:26:27
39.950175,116.310929,0,-36.1738517060367,39824.8100925926,2009-01-11,19:26:32
39.950177,116.310911,0,-47.759501312336,39824.810150463,2009-01-11,19:26:37
39.950185,116.310899,0,-52.8832053805774,39824.8102083333,2009-01-11,19:26:42
39.950183,116.31091,0,-55.3552690288714,39824.8102662037,2009-01-11,19:26:47
39.950165,116.310956,0,-56.5707086614173,39824.8103240741,2009-01-11,19:26:52
39.950037,116.311391,0,-51.50562335958,39824.8103819444,2009-01-11,19:26:57
39.949975,116.311543,0,-45.48625,39824.8104398148,2009-01-11,19:27:02
39.95,116.311545,0,-36.721062992126,39824.8104976852,2009-01-11,19:27:07
39.950034,116.311456,0,-28.151686351706,39824.8105555556,2009-01-11,19:27:12
39.950096,116.311244,0,-23.2831003937008,39824.8106134259,2009-01-11,19:27:17
39.950085,116.311248,0,-14.5288812335958,39824.8106712963,2009-01-11,19:27:22
39.950038,116.311446,0,-10.2284186351706,39824.8107291667,2009-01-11,19:27:27
39.949936,116.311837,0,-4.97772309711286,39824.810787037,2009-01-11,19:27:32
39.949898,116.312061,0,0.372562335958005,39824.8108449074,2009-01-11,19:27:37
39.949934,116.312057,0,2.91341207349081,39824.8109027778,2009-01-11,19:27:42
39.949899,116.31215,0,3.58953083989501,39824.8109606481,2009-01-11,19:27:47
39.949862,116.312258,0,3.62350393700787,39824.8110185185,2009-01-11,19:27:52
39.949912,116.312051,0,5.28170603674541,39824.8110763889,2009-01-11,19:27:57
39.95001,116.311763,0,7.70805118110236,39824.8111342593,2009-01-11,19:28:02
39.949825,116.312382,0,-74.1929330708661,39824.8120601852,2009-01-11,19:29:22
39.949743,116.312604,0,-37.9987073490814,39824.8121180556,2009-01-11,19:29:27
39.949659,116.312871,0,-16.1698556430446,39824.8121759259,2009-01-11,19:29:32
39.94966,116.312753,0,40.4168503937008,39824.8122337963,2009-01-11,19:29:37
39.949731,116.312457,0,43.7608923884514,39824.8122916667,2009-01-11,19:29:42
39.949726,116.312421,0,54.1216797900262,39824.812349537,2009-01-11,19:29:47
39.949755,116.312305,0,63.9381167979003,39824.8124074074,2009-01-11,19:29:52
39.949775,116.312234,0,61.9537303149606,39824.8124652778,2009-01-11,19:29:57
39.949829,116.31209,0,64.2956955380577,39824.8125231481,2009-01-11,19:30:02
39.949882,116.311931,0,68.3725656167979,39824.8125810185,2009-01-11,19:30:07
39.949896,116.311887,0,70.9142847769029,39824.8126388889,2009-01-11,19:30:12
39.949875,116.311952,0,72.464186351706,39824.8126967593,2009-01-11,19:30:17
39.949871,116.311991,0,73.5487467191601,39824.8127546296,2009-01-11,19:30:22
39.949939,116.311784,0,73.1160334645669,39824.8128125,2009-01-11,19:30:27
39.949975,116.311713,0,73.2607349081365,39824.8128703704,2009-01-11,19:30:32
39.949958,116.311787,0,73.3381364829396,39824.8129282407,2009-01-11,19:30:37
39.949965,116.311831,0,72.9587631233596,39824.8129861111,2009-01-11,19:30:42
39.949989,116.311841,0,73.3319849081365,39824.8130439815,2009-01-11,19:30:47
39.950001,116.311846,0,74.298251312336,39824.8131018518,2009-01-11,19:30:52
39.949986,116.311962,0,74.2722244094488,39824.8131597222,2009-01-11,19:30:57
39.949986,116.311962,0,74.2722244094488,39824.8131944444,2009-01-11,19:31:00
39.949986,116.311968,0,73.8700426509186,39824.8132175926,2009-01-11,19:31:02
39.949944,116.312072,0,74.2499770341207,39824.813275463,2009-01-11,19:31:07
39.949852,116.312351,0,76.2326640419948,39824.8133333333,2009-01-11,19:31:12
39.949795,116.312523,0,77.6233694225722,39824.8133912037,2009-01-11,19:31:17
39.949774,116.312662,0,78.6559711286089,39824.8134490741,2009-01-11,19:31:22
39.949784,116.312723,0,78.877030839895,39824.8135069444,2009-01-11,19:31:27
39.949838,116.312643,0,78.5178510498688,39824.8135648148,2009-01-11,19:31:32
39.949845,116.312682,0,77.2310859580052,39824.8136226852,2009-01-11,19:31:37
39.9498,116.31274,0,73.5152723097113,39824.8136805556,2009-01-11,19:31:42
39.949782,116.312737,0,68.4208202099738,39824.8137384259,2009-01-11,19:31:47
39.949782,116.312721,0,66.4950032808399,39824.8137962963,2009-01-11,19:31:52
39.949763,116.312744,0,67.0271916010499,39824.8138541667,2009-01-11,19:31:57
39.949724,116.312836,0,68.0572539370079,39824.813912037,2009-01-11,19:32:02
39.949673,116.312917,0,68.7290223097113,39824.8139699074,2009-01-11,19:32:07
39.949669,116.312929,0,68.8833562992126,39824.8140277778,2009-01-11,19:32:12
39.949682,116.312972,0,69.6713779527559,39824.8140856481,2009-01-11,19:32:17
39.949653,116.313041,0,72.339468503937,39824.8141435185,2009-01-11,19:32:22
39.949721,116.312821,0,76.6528674540682,39824.8142013889,2009-01-11,19:32:27
39.949754,116.312814,0,80.7460662729659,39824.8142592593,2009-01-11,19:32:32
39.949834,116.312615,0,83.065282152231,39824.8143171296,2009-01-11,19:32:37
39.949885,116.312464,0,81.9127624671916,39824.814375,2009-01-11,19:32:42
39.949901,116.312426,0,79.6494094488189,39824.8144328704,2009-01-11,19:32:47
39.94988,116.312416,0,76.5855544619423,39824.8144907407,2009-01-11,19:32:52
39.949864,116.312439,0,76.1023523622047,39824.8145486111,2009-01-11,19:32:57
39.949867,116.312454,0,75.2018011811024,39824.8146064815,2009-01-11,19:33:02
39.949887,116.312491,0,74.6927034120735,39824.8146643518,2009-01-11,19:33:07
39.949887,116.312491,0,74.6927034120735,39824.8146990741,2009-01-11,19:33:10
39.949893,116.312497,0,74.5730511811024,39824.8147222222,2009-01-11,19:33:12
39.949882,116.312494,0,73.8465551181102,39824.8147800926,2009-01-11,19:33:17
39.949873,116.312482,0,71.9248982939633,39824.814837963,2009-01-11,19:33:22
39.949841,116.312508,0,72.8060892388451,39824.8148958333,2009-01-11,19:33:27
39.949814,116.3125,0,74.1168569553806,39824.8149537037,2009-01-11,19:33:32
39.949829,116.312491,0,73.7389435695538,39824.8150115741,2009-01-11,19:33:37
39.94985,116.312465,0,73.1533202099738,39824.8150694444,2009-01-11,19:33:42
39.949873,116.312444,0,73.2362992125984,39824.8155324074,2009-01-11,19:34:22
39.949879,116.312364,0,73.9973917322835,39824.8155902778,2009-01-11,19:34:27
39.949893,116.312271,0,77.2257742782152,39824.8156481481,2009-01-11,19:34:32
39.949902,116.312232,0,77.9504429133858,39824.8157060185,2009-01-11,19:34:37
39.949903,116.312216,0,77.4370538057743,39824.8157638889,2009-01-11,19:34:42
39.949915,116.312174,0,75.8846161417323,39824.8158217593,2009-01-11,19:34:47
39.949898,116.312101,0,72.7919127296588,39824.8158796296,2009-01-11,19:34:52
39.949874,116.312058,0,69.8053379265092,39824.8159375,2009-01-11,19:34:57
39.94988,116.312049,0,68.7939927821522,39824.8159953704,2009-01-11,19:35:02
39.949885,116.312045,0,67.6250951443569,39824.8160532407,2009-01-11,19:35:07
39.949886,116.312038,0,67.0055774278215,39824.8161111111,2009-01-11,19:35:12
39.949886,116.312038,0,67.0055774278215,39824.8161458333,2009-01-11,19:35:15
39.949886,116.312033,0,66.7642355643045,39824.8161689815,2009-01-11,19:35:17
39.949908,116.312004,0,66.9110728346457,39824.8162268519,2009-01-11,19:35:22
39.949951,116.3119,0,66.3271784776903,39824.8162847222,2009-01-11,19:35:27
39.949967,116.311876,0,65.9966469816273,39824.8163425926,2009-01-11,19:35:32
39.949972,116.31199,0,64.3454330708661,39824.816400463,2009-01-11,19:35:37
39.949916,116.312197,0,59.0876640419947,39824.8164583333,2009-01-11,19:35:42
39.949902,116.312166,0,50.1771128608924,39824.8165162037,2009-01-11,19:35:47
39.949882,116.312191,0,47.3328379265092,39824.8165740741,2009-01-11,19:35:52
39.949863,116.312282,0,47.7965419947507,39824.8166319444,2009-01-11,19:35:57
39.949859,116.312329,0,49.5632086614173,39824.8166898148,2009-01-11,19:36:02
39.949838,116.312414,0,54.4760433070866,39824.8167476852,2009-01-11,19:36:07
39.949794,116.31252,0,64.093999343832,39824.8168055556,2009-01-11,19:36:12
39.949746,116.312794,0,79.2837959317585,39824.8168634259,2009-01-11,19:36:17
39.949702,116.313079,0,102.389009186352,39824.8169212963,2009-01-11,19:36:22
39.949674,116.313137,0,133.503979658793,39824.8169791667,2009-01-11,19:36:27
39.94966,116.313196,0,138.063881233596,39824.817037037,2009-01-11,19:36:32
39.949662,116.313303,0,149.616532152231,39824.8170949074,2009-01-11,19:36:37
39.949634,116.313479,0,160.030367454068,39824.8171527778,2009-01-11,19:36:42
39.949596,116.313593,0,172.291640419948,39824.8172106481,2009-01-11,19:36:47
39.949572,116.313681,0,183.711177821522,39824.8172685185,2009-01-11,19:36:52
39.949565,116.313776,0,195.757385170604,39824.8173263889,2009-01-11,19:36:57
39.949598,116.313656,0,209.807362204724,39824.8173842593,2009-01-11,19:37:02
39.949681,116.313231,0,220.818057742782,39824.8174421296,2009-01-11,19:37:07
39.949827,116.312493,0,227.735600393701,39824.8175,2009-01-11,19:37:12
39.949924,116.311994,0,231.472125984252,39824.8175578704,2009-01-11,19:37:17
39.950003,116.311675,0,236.581817585302,39824.8176157407,2009-01-11,19:37:22
39.950055,116.311366,0,239.328225065617,39824.8176736111,2009-01-11,19:37:27
39.950116,116.31103,0,245.496443569554,39824.8177314815,2009-01-11,19:37:32
39.950135,116.310941,0,251.043825459318,39824.8177893519,2009-01-11,19:37:37
39.950122,116.31103,0,259.64469160105,39824.8178472222,2009-01-11,19:37:42
39.950108,116.311192,0,268.305554461942,39824.8179050926,2009-01-11,19:37:47
39.950143,116.311284,0,274.16937664042,39824.817962963,2009-01-11,19:37:52
39.950183,116.311321,0,278.059767060367,39824.8180208333,2009-01-11,19:37:57
39.950183,116.311321,0,278.059767060367,39824.8180555556,2009-01-11,19:38:00
39.950186,116.311324,0,277.252723097113,39824.8180787037,2009-01-11,19:38:02
39.950222,116.311228,0,277.238005249344,39824.8181365741,2009-01-11,19:38:07
39.9502,116.311294,0,276.918585958005,39824.8181944444,2009-01-11,19:38:12
39.950187,116.311303,0,277.463458005249,39824.8182523148,2009-01-11,19:38:17
39.950049,116.311657,0,277.70125,39824.8183101852,2009-01-11,19:38:22
39.949998,116.311744,0,276.237096456693,39824.8183680556,2009-01-11,19:38:27
39.949964,116.311863,0,273.907053805774,39824.8184259259,2009-01-11,19:38:32
39.949935,116.312084,0,272.442526246719,39824.8184837963,2009-01-11,19:38:37
39.949913,116.31225,0,269.387713254593,39824.8185416667,2009-01-11,19:38:42
39.949908,116.312299,0,265.645780839895,39824.818599537,2009-01-11,19:38:47
39.949902,116.312356,0,262.522434383202,39824.8186574074,2009-01-11,19:38:52
39.949914,116.31243,0,261.311217191601,39824.8187152778,2009-01-11,19:38:57
39.949913,116.312462,0,260.142929790026,39824.8187731481,2009-01-11,19:39:02
39.949877,116.312643,0,255.077716535433,39824.8188310185,2009-01-11,19:39:07
39.949848,116.312733,0,253.105462598425,39824.8188888889,2009-01-11,19:39:12
39.949786,116.312903,0,252.934452099738,39824.8189467593,2009-01-11,19:39:17
39.949737,116.313046,0,254.29032152231,39824.8190046296,2009-01-11,19:39:22
39.949656,116.313253,0,255.273707349081,39824.8190625,2009-01-11,19:39:27
39.949572,116.313451,0,255.55467847769,39824.8191203704,2009-01-11,19:39:32
39.949572,116.313451,0,255.55467847769,39824.8191550926,2009-01-11,19:39:35
39.949566,116.313451,0,257.66968503937,39824.8191782407,2009-01-11,19:39:37
39.949582,116.313359,0,265.197076771654,39824.8192361111,2009-01-11,19:39:42
39.949582,116.313359,0,265.197076771654,39824.8192708333,2009-01-11,19:39:45
39.94958,116.313355,0,275.481017060367,39824.8192939815,2009-01-11,19:39:47
39.949578,116.313365,0,276.800291994751,39824.8193518519,2009-01-11,19:39:52
39.949568,116.313455,0,280.185859580052,39824.8194097222,2009-01-11,19:39:57
39.949557,116.3135,0,283.054616141732,39824.8194675926,2009-01-11,19:40:02
39.949522,116.313527,0,282.321338582677,39824.819525463,2009-01-11,19:40:07
39.949493,116.31353,0,286.83344488189,39824.8195833333,2009-01-11,19:40:12
39.949413,116.313473,0,292.047316272966,39824.8196412037,2009-01-11,19:40:17
39.949282,116.313311,0,294.478582677165,39824.8196990741,2009-01-11,19:40:22
39.949177,116.312993,0,292.090518372703,39824.8197569444,2009-01-11,19:40:27
39.949033,116.31269,0,298.595652887139,39824.8198148148,2009-01-11,19:40:32
39.948752,116.312275,0,313.652417979003,39824.8198726852,2009-01-11,19:40:37
39.948505,116.311836,0,331.734560367454,39824.8199305556,2009-01-11,19:40:42
39.948345,116.31137,0,347.847650918635,39824.8199884259,2009-01-11,19:40:47
39.949339,116.313051,0,348.717696850394,39824.8200462963,2009-01-11,19:40:52
39.949836,116.312609,0,345.55282480315,39824.8201041667,2009-01-11,19:40:57
39.950112,116.311814,0,344.269445538058,39824.820162037,2009-01-11,19:41:02
39.950366,116.311052,0,343.266135170604,39824.8202199074,2009-01-11,19:41:07
39.950617,116.310365,0,340.041765091864,39824.8202777778,2009-01-11,19:41:12
39.950867,116.309646,0,335.340649606299,39824.8203356481,2009-01-11,19:41:17
39.951136,116.308926,0,334.455961286089,39824.8203935185,2009-01-11,19:41:22
39.951387,116.308183,0,334.480492125984,39824.8204513889,2009-01-11,19:41:27
39.951619,116.30754,0,339.162381889764,39824.8205092593,2009-01-11,19:41:32
39.951832,116.306901,0,344.317027559055,39824.8205671296,2009-01-11,19:41:37
39.95208,116.306217,0,345.60937007874,39824.820625,2009-01-11,19:41:42
39.952297,116.30559,0,346.63187992126,39824.8206828704,2009-01-11,19:41:47
39.95249,116.305013,0,347.431765091864,39824.8207407407,2009-01-11,19:41:52
39.952705,116.304472,0,348.973510498688,39824.8207986111,2009-01-11,19:41:57
39.952642,116.304634,0,349.076788057743,39824.8208564815,2009-01-11,19:42:02
39.95178,116.306902,0,336.915462598425,39824.8209143518,2009-01-11,19:42:07
39.950871,116.309536,0,322.703087270341,39824.8209722222,2009-01-11,19:42:12
39.950633,116.310379,0,314.496082677165,39824.8210300926,2009-01-11,19:42:17
39.950574,116.310594,0,312.767427821522,39824.821087963,2009-01-11,19:42:22
39.950472,116.31094,0,313.856095800525,39824.8211458333,2009-01-11,19:42:27
39.950463,116.310943,0,312.683274278215,39824.8212037037,2009-01-11,19:42:32
39.950413,116.311052,0,312.849353674541,39824.8212615741,2009-01-11,19:42:37
39.950448,116.310895,0,308.379475065617,39824.8213194444,2009-01-11,19:42:42
39.950448,116.310895,0,308.379475065617,39824.8213541667,2009-01-11,19:42:45
39.95045,116.3109,0,307.222276902887,39824.8213773148,2009-01-11,19:42:47
39.95037,116.311159,0,310.265649606299,39824.8214351852,2009-01-11,19:42:52
39.950312,116.311287,0,305.589465223097,39824.8214930556,2009-01-11,19:42:57
39.950258,116.31145,0,301.286315616798,39824.8215509259,2009-01-11,19:43:02
39.950286,116.311386,0,298.059143700787,39824.8216087963,2009-01-11,19:43:07
39.950304,116.311319,0,295.466023622047,39824.8216666667,2009-01-11,19:43:12
39.950271,116.311535,0,295.699488188976,39824.821724537,2009-01-11,19:43:17
39.950257,116.31164,0,294.577404855643,39824.8217824074,2009-01-11,19:43:22
39.9503,116.311481,0,291.995675853018,39824.8218402778,2009-01-11,19:43:27
39.95034,116.311321,0,290.195209973753,39824.8218981481,2009-01-11,19:43:32
39.950402,116.311111,0,291.821338582677,39824.8219560185,2009-01-11,19:43:37
39.950486,116.310851,0,294.424091207349,39824.8220138889,2009-01-11,19:43:42
39.950493,116.310663,0,298.613225065617,39824.8220717593,2009-01-11,19:43:47
39.950146,116.311658,0,281.068795931759,39824.8225925926,2009-01-11,19:44:32
39.950051,116.312036,0,275.064229002625,39824.822650463,2009-01-11,19:44:37
39.950008,116.312212,0,262.359333989501,39824.8227083333,2009-01-11,19:44:42
39.950002,116.3122,0,253.110019685039,39824.8227662037,2009-01-11,19:44:47
39.94997,116.312211,0,245.432791994751,39824.8228240741,2009-01-11,19:44:52
39.949922,116.312338,0,235.168300524934,39824.8228819444,2009-01-11,19:44:57
39.949882,116.312431,0,217.195121391076,39824.8229398148,2009-01-11,19:45:02
39.949948,116.312098,0,97.80875,39824.8267013889,2009-01-11,19:50:27
39.949962,116.312072,0,90.1154822834646,39824.8267592593,2009-01-11,19:50:32
39.949954,116.312061,0,83.0351410761155,39824.8268171296,2009-01-11,19:50:37
39.949975,116.312039,0,75.7512073490814,39824.826875,2009-01-11,19:50:42
39.949996,116.311981,0,71.6033562992126,39824.8269328704,2009-01-11,19:50:47
39.950001,116.311957,0,64.5470800524934,39824.8269907407,2009-01-11,19:50:52
39.950028,116.311904,0,54.0561318897638,39824.8270486111,2009-01-11,19:50:57
39.950077,116.311807,0,45.4633005249344,39824.8271064815,2009-01-11,19:51:02
39.950075,116.311837,0,44.692719816273,39824.8271643519,2009-01-11,19:51:07
39.950026,116.312041,0,50.1461614173228,39824.8272222222,2009-01-11,19:51:12
39.949964,116.312281,0,55.270531496063,39824.8272800926,2009-01-11,19:51:17
39.949957,116.312271,0,49.6973261154856,39824.827337963,2009-01-11,19:51:22
39.949989,116.312187,0,38.1018963254593,39824.8273958333,2009-01-11,19:51:27
39.949977,116.312113,0,29.9998392388451,39824.8274537037,2009-01-11,19:51:32
39.949956,116.312101,0,26.2136351706037,39824.8275115741,2009-01-11,19:51:37
39.949965,116.312101,0,19.1567716535433,39824.8275694444,2009-01-11,19:51:42
39.949963,116.312116,0,15.2027165354331,39824.8276273148,2009-01-11,19:51:47
39.949941,116.312135,0,21.2596784776903,39824.8276851852,2009-01-11,19:51:52
39.949952,116.312128,0,31.4923982939633,39824.8277430556,2009-01-11,19:51:57
39.949964,116.312158,0,37.0968044619423,39824.8278009259,2009-01-11,19:52:02
39.949977,116.312183,0,40.018467847769,39824.8278587963,2009-01-11,19:52:07
39.94999,116.312189,0,50.3361318897638,39824.8279166667,2009-01-11,19:52:12
39.949979,116.312226,0,56.3665026246719,39824.827974537,2009-01-11,19:52:17
39.949951,116.312286,0,60.5515846456693,39824.8280324074,2009-01-11,19:52:22
39.949921,116.312322,0,73.2504921259843,39824.8280902778,2009-01-11,19:52:27
39.949891,116.312367,0,74.3442683727034,39824.8281481481,2009-01-11,19:52:32
39.949847,116.312454,0,68.4332414698163,39824.8282060185,2009-01-11,19:52:37
39.949819,116.312467,0,66.6841305774278,39824.8282638889,2009-01-11,19:52:42
39.949792,116.312488,0,68.2873359580052,39824.8283217593,2009-01-11,19:52:47
39.949787,116.312538,0,82.6319258530184,39824.8283796296,2009-01-11,19:52:52
39.949804,116.312538,0,97.1437565616798,39824.8284375,2009-01-11,19:52:57
39.949834,116.312473,0,106.673339895013,39824.8284953704,2009-01-11,19:53:02
39.949877,116.312383,0,114.368454724409,39824.8285532407,2009-01-11,19:53:07
39.949882,116.312306,0,112.643841863517,39824.8286111111,2009-01-11,19:53:12
39.949894,116.312249,0,103.146528871391,39824.8286689815,2009-01-11,19:53:17
39.94992,116.312177,0,103.043234908136,39824.8287268518,2009-01-11,19:53:22
39.949955,116.312085,0,99.2402559055118,39824.8287847222,2009-01-11,19:53:27
39.949959,116.312016,0,94.0255544619422,39824.8288425926,2009-01-11,19:53:32
39.949949,116.31199,0,80.3828313648294,39824.828900463,2009-01-11,19:53:37
39.949953,116.312005,0,72.195718503937,39824.8289583333,2009-01-11,19:53:42
39.949948,116.311996,0,62.7787893700787,39824.8290162037,2009-01-11,19:53:47
39.949966,116.311986,0,56.4034481627297,39824.8290740741,2009-01-11,19:53:52
39.949966,116.311986,0,56.4034481627297,39824.8291087963,2009-01-11,19:53:55
39.949966,116.311979,0,59.1288156167979,39824.8291319444,2009-01-11,19:53:57
39.949961,116.312008,0,62.1994914698163,39824.8291898148,2009-01-11,19:54:02
39.949975,116.312002,0,78.5466076115486,39824.8292476852,2009-01-11,19:54:07
39.949964,116.312044,0,96.0008103674541,39824.8293055556,2009-01-11,19:54:12
39.94997,116.312124,0,120.770036089239,39824.8293634259,2009-01-11,19:54:17
39.94996,116.312191,0,126.703641732283,39824.8294212963,2009-01-11,19:54:22
39.94996,116.312191,0,126.703641732283,39824.8294560185,2009-01-11,19:54:25
39.949963,116.312197,0,139.059983595801,39824.8294791667,2009-01-11,19:54:27
39.949977,116.312141,0,140.192703412073,39824.829537037,2009-01-11,19:54:32
39.949986,116.312103,0,137.077542650919,39824.8295949074,2009-01-11,19:54:37
39.949984,116.312077,0,124.766745406824,39824.8296527778,2009-01-11,19:54:42
39.949971,116.312047,0,106.615206692913,39824.8297106481,2009-01-11,19:54:47
39.949963,116.311999,0,93.7325065616798,39824.8297685185,2009-01-11,19:54:52
39.94998,116.311954,0,75.357687007874,39824.8298263889,2009-01-11,19:54:57
39.949984,116.311907,0,58.4511384514436,39824.8298842593,2009-01-11,19:55:02
39.950003,116.311856,0,53.9630905511811,39824.8299421296,2009-01-11,19:55:07
39.950017,116.31188,0,55.4074835958005,39824.83,2009-01-11,19:55:12
39.950031,116.311841,0,46.0283562992126,39824.8300578704,2009-01-11,19:55:17
39.950046,116.311823,0,39.4879133858268,39824.8301157407,2009-01-11,19:55:22
39.950035,116.311888,0,39.6503674540682,39824.8301736111,2009-01-11,19:55:27
39.950021,116.311936,0,36.7620374015748,39824.8302314815,2009-01-11,19:55:32
39.950001,116.311988,0,33.0936646981627,39824.8302893518,2009-01-11,19:55:37
39.949983,116.312029,0,26.4687270341207,39824.8303472222,2009-01-11,19:55:42
39.949943,116.312058,0,22.9343799212598,39824.8304050926,2009-01-11,19:55:47
39.949919,116.312084,0,18.3374606299213,39824.830462963,2009-01-11,19:55:52
39.94987,116.312138,0,14.6256102362205,39824.8305208333,2009-01-11,19:55:57
39.949887,116.31236,0,88.8301771653543,39824.8375810185,2009-01-11,20:06:07
39.949837,116.312503,0,98.3235728346457,39824.8376388889,2009-01-11,20:06:12
39.949791,116.31264,0,110.364911417323,39824.8376967593,2009-01-11,20:06:17
39.949814,116.31262,0,127.044399606299,39824.8377546296,2009-01-11,20:06:22
39.949815,116.312558,0,141.511663385827,39824.8378125,2009-01-11,20:06:27
39.949809,116.312524,0,149.297237532808,39824.8378703704,2009-01-11,20:06:32
39.94981,116.312498,0,151.001486220472,39824.8379282407,2009-01-11,20:06:37
39.949827,116.312474,0,154.632345800525,39824.8379861111,2009-01-11,20:06:42
39.949863,116.312423,0,155.330869422572,39824.8380439815,2009-01-11,20:06:47
39.949897,116.31241,0,151.879931102362,39824.8381018518,2009-01-11,20:06:52
39.949929,116.312379,0,144.150551181102,39824.8381597222,2009-01-11,20:06:57
39.949929,116.312379,0,144.150551181102,39824.8381944444,2009-01-11,20:07:00
39.949921,116.312386,0,140.608015091864,39824.8382175926,2009-01-11,20:07:02
39.949942,116.312375,0,132.214491469816,39824.838275463,2009-01-11,20:07:07
39.949949,116.312312,0,125.104622703412,39824.8383333333,2009-01-11,20:07:12
39.949947,116.312249,0,116.657759186352,39824.8383912037,2009-01-11,20:07:17
39.949947,116.312268,0,112.371158136483,39824.8384490741,2009-01-11,20:07:22
39.949948,116.312285,0,111.165396981627,39824.8385069444,2009-01-11,20:07:27
39.949956,116.31228,0,109.685124671916,39824.8385648148,2009-01-11,20:07:32
39.949959,116.312278,0,108.893986220472,39824.8386226852,2009-01-11,20:07:37
39.949959,116.312278,0,108.893986220472,39824.8386574074,2009-01-11,20:07:40
39.94996,116.312279,0,109.071607611549,39824.8386805556,2009-01-11,20:07:42
39.949938,116.312257,0,113.669429133858,39824.8387384259,2009-01-11,20:07:47
39.949925,116.312277,0,113.820078740157,39824.8387962963,2009-01-11,20:07:52
39.949934,116.312249,0,115.833920603675,39824.8388541667,2009-01-11,20:07:57
39.949915,116.312275,0,114.285964566929,39824.838912037,2009-01-11,20:08:02
39.949903,116.312327,0,113.528858267717,39824.8389699074,2009-01-11,20:08:07
39.949905,116.312366,0,113.345331364829,39824.8390277778,2009-01-11,20:08:12
39.949909,116.312363,0,112.745593832021,39824.8390856481,2009-01-11,20:08:17
39.949911,116.312363,0,112.57343175853,39824.8391435185,2009-01-11,20:08:22
39.949913,116.312363,0,112.566210629921,39824.8392013889,2009-01-11,20:08:27
39.949917,116.312361,0,112.359530839895,39824.8392592593,2009-01-11,20:08:32
39.949919,116.312362,0,112.209957349081,39824.8393171296,2009-01-11,20:08:37
39.949914,116.312366,0,112.209983595801,39824.839375,2009-01-11,20:08:42
39.949914,116.312366,0,112.209983595801,39824.8394097222,2009-01-11,20:08:45
39.94991,116.312369,0,112.159934383202,39824.8394328704,2009-01-11,20:08:47
39.949901,116.312375,0,112.180721784777,39824.8394907407,2009-01-11,20:08:52
39.949898,116.312375,0,112.252411417323,39824.8395486111,2009-01-11,20:08:57
39.949904,116.312371,0,112.269206036745,39824.8396064815,2009-01-11,20:09:02
39.949903,116.312372,0,112.252047244094,39824.8396643519,2009-01-11,20:09:07
39.949895,116.312377,0,112.19656824147,39824.8397222222,2009-01-11,20:09:12
39.949899,116.312373,0,112.239081364829,39824.8397800926,2009-01-11,20:09:17
39.949907,116.312367,0,112.255853018373,39824.839837963,2009-01-11,20:09:22
39.949912,116.312364,0,112.247893700787,39824.8398958333,2009-01-11,20:09:27
39.949912,116.312364,0,112.247893700787,39824.8399305556,2009-01-11,20:09:30
39.949913,116.312364,0,112.084629265092,39824.8399537037,2009-01-11,20:09:32
39.949924,116.312346,0,110.982972440945,39824.8400115741,2009-01-11,20:09:37
39.949944,116.312346,0,107.836709317585,39824.8400694444,2009-01-11,20:09:42
39.949951,116.312355,0,106.005843175853,39824.8401273148,2009-01-11,20:09:47
39.949944,116.312365,0,106.269530839895,39824.8401851852,2009-01-11,20:09:52
39.949949,116.312355,0,106.494183070866,39824.8402430556,2009-01-11,20:09:57
39.949953,116.31235,0,106.864176509186,39824.8403009259,2009-01-11,20:10:02
39.949954,116.312348,0,107.216272965879,39824.8403587963,2009-01-11,20:10:07
39.949954,116.312348,0,107.216272965879,39824.8403935185,2009-01-11,20:10:10
39.94995,116.31235,0,107.453389107612,39824.8404166667,2009-01-11,20:10:12
39.949932,116.312333,0,109.464514435696,39824.840474537,2009-01-11,20:10:17
39.94994,116.312248,0,109.537604986877,39824.8405324074,2009-01-11,20:10:22
39.949998,116.312043,0,106.418001968504,39824.8405902778,2009-01-11,20:10:27
39.950033,116.311883,0,95.2449442257218,39824.8406481481,2009-01-11,20:10:32
39.950077,116.311803,0,79.1576771653543,39824.8407060185,2009-01-11,20:10:37
39.950057,116.311869,0,56.2824671916011,39824.8407638889,2009-01-11,20:10:42
39.950044,116.311999,0,46.450406824147,39824.8408217593,2009-01-11,20:10:47
39.950026,116.31214,0,34.6949737532808,39824.8408796296,2009-01-11,20:10:52
39.950022,116.312108,0,22.0356069553806,39824.8409375,2009-01-11,20:10:57
39.950036,116.312088,0,6.74543635170604,39824.8409953704,2009-01-11,20:11:02
39.950044,116.312088,0,-0.473221784776903,39824.8410532407,2009-01-11,20:11:07
39.950044,116.312088,0,-0.473221784776903,39824.841087963,2009-01-11,20:11:10
39.950052,116.312083,0,-6.22379921259842,39824.8411111111,2009-01-11,20:11:12
39.950065,116.312076,0,-9.40762467191601,39824.8411689815,2009-01-11,20:11:17
39.950091,116.31207,0,-12.1201049868766,39824.8412268519,2009-01-11,20:11:22
39.950103,116.312078,0,-14.4466404199475,39824.8412847222,2009-01-11,20:11:27
39.950103,116.312078,0,-14.4466404199475,39824.8413194444,2009-01-11,20:11:30
39.950111,116.312086,0,-16.4900131233596,39824.8413425926,2009-01-11,20:11:32
39.950116,116.312111,0,-18.4760695538058,39824.841400463,2009-01-11,20:11:37
39.950116,116.312111,0,-18.4760695538058,39824.8414351852,2009-01-11,20:11:40
39.950124,116.312106,0,-20.1166633858268,39824.8414583333,2009-01-11,20:11:42
39.950129,116.312093,0,-21.4746916010499,39824.8415162037,2009-01-11,20:11:47
39.950129,116.312093,0,-21.4746916010499,39824.8415509259,2009-01-11,20:11:50
39.950135,116.312087,0,-22.2829724409449,39824.8415740741,2009-01-11,20:11:52
39.950123,116.312119,0,-21.9372309711286,39824.8416319444,2009-01-11,20:11:57
39.950123,116.312154,0,-21.2989927821522,39824.8416898148,2009-01-11,20:12:02
39.950084,116.312217,0,-19.1112171916011,39824.8417476852,2009-01-11,20:12:07
39.950068,116.312209,0,-17.1051541994751,39824.8418055556,2009-01-11,20:12:12
39.950049,116.31217,0,-13.6057053805774,39824.8418634259,2009-01-11,20:12:17
39.950055,116.312128,0,-10.7593996062992,39824.8419212963,2009-01-11,20:12:22
39.950055,116.312127,0,-10.2021030183727,39824.8419791667,2009-01-11,20:12:27
39.950055,116.312127,0,-10.2021030183727,39824.8420138889,2009-01-11,20:12:30
39.950051,116.312129,0,-9.47009514435696,39824.842037037,2009-01-11,20:12:32
39.950055,116.31211,0,-7.7820374015748,39824.8420949074,2009-01-11,20:12:37
39.950048,116.312075,0,-5.97200459317585,39824.8421527778,2009-01-11,20:12:42
39.950027,116.312092,0,-2.32221128608924,39824.8422106481,2009-01-11,20:12:47
39.950028,116.312116,0,0.181112204724409,39824.8422685185,2009-01-11,20:12:52
39.950002,116.312184,0,5.36594160104987,39824.8423263889,2009-01-11,20:12:57
39.950009,116.312158,0,12.4204757217848,39824.8423842593,2009-01-11,20:13:02
39.95,116.31215,0,19.0777329396325,39824.8424421296,2009-01-11,20:13:07
39.949956,116.312245,0,25.7644127296588,39824.8425,2009-01-11,20:13:12
39.949904,116.31234,0,34.0291141732283,39824.8425578704,2009-01-11,20:13:17
39.949907,116.312357,0,43.5477362204724,39824.8426157407,2009-01-11,20:13:22
39.949907,116.312357,0,43.5477362204724,39824.842650463,2009-01-11,20:13:25
39.949915,116.312356,0,49.4924671916011,39824.8426736111,2009-01-11,20:13:27
39.949892,116.312391,0,50.5204855643045,39824.8427314815,2009-01-11,20:13:32
39.949909,116.312369,0,54.0494094488189,39824.8427893519,2009-01-11,20:13:37
39.949901,116.31235,0,65.7619324146982,39824.8428472222,2009-01-11,20:13:42
39.949887,116.31236,0,78.8627723097113,39824.8429050926,2009-01-11,20:13:47
39.94986,116.312402,0,92.1493241469816,39824.842962963,2009-01-11,20:13:52
39.949837,116.312436,0,96.7070177165354,39824.8430208333,2009-01-11,20:13:57
39.949837,116.312436,0,96.7070177165354,39824.8430555556,2009-01-11,20:14:00
39.94983,116.312438,0,101.373366141732,39824.8430787037,2009-01-11,20:14:02
39.949822,116.312419,0,110.116456692913,39824.8431365741,2009-01-11,20:14:07
39.949817,116.312409,0,113.036512467192,39824.8431944444,2009-01-11,20:14:12
39.949817,116.312409,0,113.036512467192,39824.8432291667,2009-01-11,20:14:15
39.949817,116.312412,0,114.785167322835,39824.8432523148,2009-01-11,20:14:17
39.949827,116.312418,0,115.854271653543,39824.8433101852,2009-01-11,20:14:22
39.949833,116.312382,0,113.014337270341,39824.8433680556,2009-01-11,20:14:27
39.949862,116.312307,0,107.577703412073,39824.8434259259,2009-01-11,20:14:32
39.949881,116.312275,0,102.925364173228,39824.8434837963,2009-01-11,20:14:37
39.949884,116.312309,0,98.6943208661417,39824.8435416667,2009-01-11,20:14:42
39.949845,116.312329,0,99.1238812335958,39824.843599537,2009-01-11,20:14:47
39.94984,116.312319,0,102.325462598425,39824.8436574074,2009-01-11,20:14:52
39.94984,116.312319,0,102.325462598425,39824.8436921296,2009-01-11,20:14:55
39.949836,116.312327,0,103.503500656168,39824.8437152778,2009-01-11,20:14:57
39.949818,116.31234,0,104.864895013123,39824.8437731481,2009-01-11,20:15:02
39.949835,116.312329,0,103.631656824147,39824.8438310185,2009-01-11,20:15:07
39.94984,116.312318,0,104.691738845144,39824.8438888889,2009-01-11,20:15:12
39.949817,116.312318,0,108.11936023622,39824.8439467593,2009-01-11,20:15:17
39.949788,116.312313,0,114.722677165354,39824.8440046296,2009-01-11,20:15:22
39.949756,116.312316,0,124.507339238845,39824.8440625,2009-01-11,20:15:27
39.949769,116.312326,0,134.707460629921,39824.8441203704,2009-01-11,20:15:32
39.949772,116.312318,0,140.270685695538,39824.8441782407,2009-01-11,20:15:37
39.949772,116.312318,0,140.270685695538,39824.844212963,2009-01-11,20:15:40
39.94977,116.312317,0,144.030390419948,39824.8442361111,2009-01-11,20:15:42
39.949756,116.312319,0,146.702257217848,39824.8442939815,2009-01-11,20:15:47
39.949731,116.312382,0,144.927657480315,39824.8443518518,2009-01-11,20:15:52
39.949732,116.312382,0,146.434399606299,39824.8444097222,2009-01-11,20:15:57
39.949733,116.312382,0,146.836984908136,39824.8444675926,2009-01-11,20:16:02
39.94974,116.312378,0,147.025203412073,39824.844525463,2009-01-11,20:16:07
39.949739,116.312378,0,147.277575459318,39824.8445833333,2009-01-11,20:16:12
39.949745,116.312374,0,147.730721784777,39824.8446412037,2009-01-11,20:16:17
39.949745,116.312374,0,147.730721784777,39824.8446759259,2009-01-11,20:16:20
39.94975,116.312369,0,148.011105643045,39824.8446990741,2009-01-11,20:16:22
39.94976,116.312362,0,148.245144356955,39824.8447569444,2009-01-11,20:16:27
39.949767,116.312359,0,148.328333333333,39824.8448148148,2009-01-11,20:16:32
39.950007,116.312232,0,117.167450787402,39824.8495023148,2009-01-11,20:23:17
39.950053,116.312176,0,117.401414041995,39824.8495601852,2009-01-11,20:23:22
39.95009,116.312155,0,117.031771653543,39824.8496180556,2009-01-11,20:23:27
39.950088,116.312192,0,117.459422572178,39824.8496759259,2009-01-11,20:23:32
39.950063,116.312234,0,116.938618766404,39824.8497337963,2009-01-11,20:23:37
39.950032,116.312273,0,116.557988845144,39824.8497916667,2009-01-11,20:23:42
39.949981,116.312309,0,118.61499671916,39824.849849537,2009-01-11,20:23:47
39.949928,116.312323,0,119.568658136483,39824.8499074074,2009-01-11,20:23:52
39.949935,116.312289,0,121.046614173228,39824.8499652778,2009-01-11,20:23:57
39.949935,116.312289,0,121.046614173228,39824.85,2009-01-11,20:24:00
39.949934,116.312289,0,121.255410104987,39824.8500231481,2009-01-11,20:24:02
39.949963,116.312276,0,122.790774278215,39824.8500810185,2009-01-11,20:24:07
39.949951,116.312248,0,125.363592519685,39824.8501388889,2009-01-11,20:24:12
39.94994,116.312251,0,124.803264435696,39824.8501967593,2009-01-11,20:24:17
39.94994,116.312251,0,124.803264435696,39824.8502314815,2009-01-11,20:24:20
39.949944,116.312248,0,124.663343175853,39824.8502546296,2009-01-11,20:24:22
39.949934,116.312267,0,123.975708661417,39824.8503125,2009-01-11,20:24:27
39.949916,116.312288,0,124.550603674541,39824.8503703704,2009-01-11,20:24:32
39.949923,116.312281,0,124.925364173228,39824.8504282407,2009-01-11,20:24:37
39.949919,116.312284,0,125.29124015748,39824.8504861111,2009-01-11,20:24:42
39.949919,116.312285,0,125.65407480315,39824.8505439815,2009-01-11,20:24:47
39.949921,116.312283,0,125.907437664042,39824.8506018519,2009-01-11,20:24:52
39.949923,116.312282,0,126.198582677165,39824.8506597222,2009-01-11,20:24:57
39.949923,116.312282,0,126.198582677165,39824.8506944444,2009-01-11,20:25:00
39.949919,116.312285,0,126.373310367454,39824.8507175926,2009-01-11,20:25:02
39.949914,116.3123,0,127.076351706037,39824.850775463,2009-01-11,20:25:07
39.949926,116.312315,0,128.849186351706,39824.8508333333,2009-01-11,20:25:12
39.949955,116.312331,0,132.055770997375,39824.8508912037,2009-01-11,20:25:17
39.949941,116.312382,0,133.324419291339,39824.8509490741,2009-01-11,20:25:22
39.949941,116.31237,0,131.812083333333,39824.8510069444,2009-01-11,20:25:27
39.949952,116.312344,0,129.334330708661,39824.8510648148,2009-01-11,20:25:32
39.949978,116.312347,0,125.542562335958,39824.8511226852,2009-01-11,20:25:37
39.949955,116.312356,0,120.346427165354,39824.8511805556,2009-01-11,20:25:42
39.949931,116.31236,0,117.576692913386,39824.8512384259,2009-01-11,20:25:47
39.949921,116.31236,0,117.652949475066,39824.8512962963,2009-01-11,20:25:52
39.949925,116.312342,0,115.789265091864,39824.8513541667,2009-01-11,20:25:57
39.949915,116.312335,0,114.531315616798,39824.851412037,2009-01-11,20:26:02
39.949916,116.312325,0,114.834278215223,39824.8514699074,2009-01-11,20:26:07
39.949909,116.312329,0,115.188011811024,39824.8515277778,2009-01-11,20:26:12
39.949913,116.312326,0,115.406958661417,39824.8515856481,2009-01-11,20:26:17
39.949916,116.312324,0,115.632411417323,39824.8516435185,2009-01-11,20:26:22
39.949916,116.312324,0,115.632411417323,39824.8516782407,2009-01-11,20:26:25
39.949914,116.312326,0,115.776899606299,39824.8517013889,2009-01-11,20:26:27
39.9499,116.312334,0,118.596371391076,39824.8517592593,2009-01-11,20:26:32
39.94989,116.312345,0,124.923576115486,39824.8518171296,2009-01-11,20:26:37
39.949871,116.312371,0,138.124104330709,39824.851875,2009-01-11,20:26:42
39.949879,116.312397,0,138.296167979003,39824.8519328704,2009-01-11,20:26:47
39.949902,116.312398,0,141.646092519685,39824.8519907407,2009-01-11,20:26:52
39.949919,116.312397,0,143.896374671916,39824.8520486111,2009-01-11,20:26:57
39.949936,116.312347,0,144.537316272966,39824.8521064815,2009-01-11,20:27:02
39.949913,116.312342,0,145.586794619423,39824.8521643518,2009-01-11,20:27:07
39.949889,116.312353,0,145.100108267717,39824.8522222222,2009-01-11,20:27:12
39.949879,116.312362,0,144.740101706037,39824.8522800926,2009-01-11,20:27:17
39.949875,116.312377,0,145.231020341207,39824.852337963,2009-01-11,20:27:22
39.949871,116.312388,0,149.106702755906,39824.8523958333,2009-01-11,20:27:27
39.949877,116.312371,0,161.324586614173,39824.8524537037,2009-01-11,20:27:32
39.949879,116.312396,0,175.342221128609,39824.8525115741,2009-01-11,20:27:37
39.949847,116.312405,0,179.142427821522,39824.8525694444,2009-01-11,20:27:42
39.949837,116.312418,0,179.407890419948,39824.8526273148,2009-01-11,20:27:47
39.949837,116.312418,0,179.407890419948,39824.852662037,2009-01-11,20:27:50
39.949844,116.312419,0,179.809835958005,39824.8526851852,2009-01-11,20:27:52
39.949866,116.312419,0,179.890209973753,39824.8527430556,2009-01-11,20:27:57
39.94989,116.312424,0,180.74000656168,39824.8528009259,2009-01-11,20:28:02
39.94989,116.312424,0,180.74000656168,39824.8528356481,2009-01-11,20:28:05
39.949897,116.312423,0,181.694530839895,39824.8528587963,2009-01-11,20:28:07
39.949909,116.312403,0,181.109662073491,39824.8529166667,2009-01-11,20:28:12
39.949922,116.312369,0,179.35875656168,39824.852974537,2009-01-11,20:28:17
39.949947,116.312338,0,176.967385170604,39824.8530324074,2009-01-11,20:28:22
39.949961,116.312322,0,177.575396981627,39824.8530902778,2009-01-11,20:28:27
39.949957,116.31231,0,177.543871391076,39824.8531481481,2009-01-11,20:28:32
39.949959,116.312309,0,177.336991469816,39824.8532060185,2009-01-11,20:28:37
39.949959,116.312309,0,177.336991469816,39824.8532407407,2009-01-11,20:28:40
39.949966,116.312303,0,177.35561351706,39824.8532638889,2009-01-11,20:28:42
39.949965,116.312282,0,177.544209317585,39824.8533217593,2009-01-11,20:28:47
39.949973,116.312249,0,178.142145669291,39824.8533796296,2009-01-11,20:28:52
39.949976,116.312223,0,179.129311023622,39824.8534375,2009-01-11,20:28:57
39.949976,116.31224,0,179.785154199475,39824.8534953704,2009-01-11,20:29:02
39.949985,116.312235,0,179.626286089239,39824.8535532407,2009-01-11,20:29:07
39.949989,116.312233,0,179.652155511811,39824.8536111111,2009-01-11,20:29:12
39.949983,116.312237,0,180.167552493438,39824.8536689815,2009-01-11,20:29:17
39.949983,116.312237,0,180.167552493438,39824.8537037037,2009-01-11,20:29:20
39.949986,116.312235,0,181.09875984252,39824.8537268518,2009-01-11,20:29:22
39.95005,116.312207,0,182.093559711286,39824.8537847222,2009-01-11,20:29:27
39.950121,116.312164,0,182.849954068241,39824.8538425926,2009-01-11,20:29:32
39.95021,116.312083,0,182.763661417323,39824.853900463,2009-01-11,20:29:37
39.950294,116.311963,0,177.309908136483,39824.8539583333,2009-01-11,20:29:42
39.950325,116.311915,0,167.836742125984,39824.8540162037,2009-01-11,20:29:47
39.9503,116.311934,0,154.309711286089,39824.8540740741,2009-01-11,20:29:52
39.950229,116.312032,0,136.715695538058,39824.8541319444,2009-01-11,20:29:57
39.950162,116.31212,0,121.724337270341,39824.8541898148,2009-01-11,20:30:02
39.950098,116.312165,0,108.663090551181,39824.8542476852,2009-01-11,20:30:07
39.950055,116.312177,0,104.902604986877,39824.8543055556,2009-01-11,20:30:12
39.950043,116.312188,0,101.426961942257,39824.8543634259,2009-01-11,20:30:17
39.950038,116.312191,0,101.186965223097,39824.8544212963,2009-01-11,20:30:22
39.950046,116.312188,0,102.123720472441,39824.8544791667,2009-01-11,20:30:27
39.950042,116.312191,0,102.02780839895,39824.854537037,2009-01-11,20:30:32
39.950039,116.312192,0,102.294005905512,39824.8545949074,2009-01-11,20:30:37
39.950034,116.312195,0,102.121699475066,39824.8546527778,2009-01-11,20:30:42
39.950034,116.312195,0,102.121699475066,39824.8546875,2009-01-11,20:30:45
39.950032,116.312189,0,101.527847769029,39824.8547106481,2009-01-11,20:30:47
39.950018,116.312204,0,104.223900918635,39824.8547685185,2009-01-11,20:30:52
39.949958,116.312264,0,108.529412729659,39824.8548263889,2009-01-11,20:30:57
39.949889,116.312351,0,112.275150918635,39824.8548842593,2009-01-11,20:31:02
39.949978,116.312232,0,114.180984251968,39824.8549421296,2009-01-11,20:31:07
39.950158,116.311994,0,114.138421916011,39824.855,2009-01-11,20:31:12
39.950413,116.311676,0,112.229543963255,39824.8550578704,2009-01-11,20:31:17
39.950583,116.311474,0,109.340974409449,39824.8551157407,2009-01-11,20:31:22
39.950754,116.311256,0,105.728851706037,39824.8551736111,2009-01-11,20:31:27
39.950894,116.311121,0,101.192316272966,39824.8552314815,2009-01-11,20:31:32
39.950952,116.31104,0,96.7624179790026,39824.8552893519,2009-01-11,20:31:37
39.951047,116.310934,0,91.9468832020997,39824.8553472222,2009-01-11,20:31:42
39.951128,116.310872,0,86.5436089238845,39824.8554050926,2009-01-11,20:31:47
39.951129,116.310884,0,80.9151279527559,39824.855462963,2009-01-11,20:31:52
39.951061,116.310957,0,75.573500656168,39824.8555208333,2009-01-11,20:31:57
39.951129,116.310934,0,70.8516076115485,39824.8555787037,2009-01-11,20:32:02
39.951092,116.310993,0,66.8572309711286,39824.8556365741,2009-01-11,20:32:07
39.951039,116.31104,0,63.2256332020997,39824.8556944444,2009-01-11,20:32:12
39.950961,116.311145,0,60.17312664042,39824.8557523148,2009-01-11,20:32:17
39.950851,116.311232,0,59.4829560367454,39824.8558101852,2009-01-11,20:32:22
39.950746,116.311336,0,58.5952395013123,39824.8558680556,2009-01-11,20:32:27
39.950707,116.311374,0,55.7230216535433,39824.8559259259,2009-01-11,20:32:32
39.950693,116.311376,0,52.399937664042,39824.8559837963,2009-01-11,20:32:37
39.950666,116.311388,0,47.8320866141732,39824.8560416667,2009-01-11,20:32:42
39.950679,116.311379,0,48.975344488189,39824.856099537,2009-01-11,20:32:47
39.950744,116.311319,0,51.6489337270341,39824.8561574074,2009-01-11,20:32:52
39.950808,116.311312,0,55.2757972440945,39824.8562152778,2009-01-11,20:32:57
39.950859,116.311292,0,60.293654855643,39824.8562731481,2009-01-11,20:33:02
39.95085,116.311302,0,70.3003412073491,39824.8563310185,2009-01-11,20:33:07
39.950809,116.311367,0,82.7925426509186,39824.8563888889,2009-01-11,20:33:12
39.950804,116.311383,0,97.6154560367454,39824.8564467593,2009-01-11,20:33:17
39.950788,116.31139,0,115.552788713911,39824.8565046296,2009-01-11,20:33:22
39.950764,116.311409,0,133.075200131234,39824.8565625,2009-01-11,20:33:27
39.950599,116.311592,0,145.38281824147,39824.8566203704,2009-01-11,20:33:32
39.95047,116.311737,0,153.360754593176,39824.8566782407,2009-01-11,20:33:37
39.950436,116.31177,0,160.237647637795,39824.8567361111,2009-01-11,20:33:42
39.950435,116.311781,0,162.821377952756,39824.8567939815,2009-01-11,20:33:47
39.950376,116.311856,0,166.110541338583,39824.8568518519,2009-01-11,20:33:52
39.950234,116.312023,0,171.244425853018,39824.8569097222,2009-01-11,20:33:57
39.950087,116.312168,0,175.00281496063,39824.8569675926,2009-01-11,20:34:02
39.950025,116.312172,0,176.535065616798,39824.857025463,2009-01-11,20:34:07
