# Supplementary material for: Research on differential privacy protection method based on user tendency
Source: PLoS One. 2023 Oct 26;18(10):e0288823. doi: 10.1371/journal.pone.0288823 (PMC10602288; doi:10.1371/journal.pone.0288823)
Supplement: S2 Data — (ZIP) [file pone.0288823.s002.zip › Data 5-2/023/Trajectory/20090112042134.plt]

Geolife trajectory
WGS 84
Altitude is in Feet
Reserved 3
0,2,255,My Track,0,0,2,8421376
0
39.949875,116.312806666667,0,0,39825.1816435185,2009-01-12,04:21:34
39.9498983333333,116.312571666667,0,0,39825.1817013889,2009-01-12,04:21:39
39.9498733333333,116.312553333333,0,0,39825.1817592593,2009-01-12,04:21:44
39.949845,116.312511666667,0,0,39825.1818171296,2009-01-12,04:21:49
39.9498216666667,116.312526666667,0,0,39825.181875,2009-01-12,04:21:54
39.9501766666667,116.31204,0,0,39825.1819328704,2009-01-12,04:21:59
39.9501583333333,116.312068333333,0,0,39825.1819907407,2009-01-12,04:22:04
39.950135,116.31215,0,0,39825.1820486111,2009-01-12,04:22:09
39.950135,116.31215,0,0,39825.1820833333,2009-01-12,04:22:12
39.9501416666667,116.31215,0,0,39825.1821064815,2009-01-12,04:22:14
39.9500883333333,116.31222,0,0,39825.1821643518,2009-01-12,04:22:19
39.9500133333333,116.312286666667,0,0,39825.1822222222,2009-01-12,04:22:24
39.9499566666667,116.312345,0,0,39825.1822800926,2009-01-12,04:22:29
39.9497916666667,116.312618333333,0,0,39825.185,2009-01-12,04:26:24
39.9497833333333,116.312628333333,0,0,39825.1850578704,2009-01-12,04:26:29
39.949775,116.312618333333,0,0,39825.1851157407,2009-01-12,04:26:34
39.9497916666667,116.312605,0,0,39825.1851736111,2009-01-12,04:26:39
39.9497916666667,116.312605,0,0,39825.1852083333,2009-01-12,04:26:42
39.949785,116.312613333333,0,0,39825.1852314815,2009-01-12,04:26:44
39.9497866666667,116.312628333333,0,0,39825.1852893519,2009-01-12,04:26:49
39.9497916666667,116.312641666667,0,0,39825.1853472222,2009-01-12,04:26:54
39.9498016666667,116.312643333333,0,0,39825.1854050926,2009-01-12,04:26:59
39.9498033333333,116.312648333333,0,0,39825.185462963,2009-01-12,04:27:04
39.9498033333333,116.312646666667,0,0,39825.1855208333,2009-01-12,04:27:09
39.9498033333333,116.312645,0,0,39825.1855787037,2009-01-12,04:27:14
39.949805,116.31265,0,0,39825.1856365741,2009-01-12,04:27:19
39.949805,116.31265,0,0,39825.1856712963,2009-01-12,04:27:22
39.9498133333333,116.312653333333,0,0,39825.1856944444,2009-01-12,04:27:24
39.949915,116.312696666667,0,0,39825.1857523148,2009-01-12,04:27:29
39.949995,116.312733333333,0,0,39825.1858101852,2009-01-12,04:27:34
39.9500283333333,116.312741666667,0,0,39825.1858680556,2009-01-12,04:27:39
39.950035,116.312731666667,0,0,39825.1859259259,2009-01-12,04:27:44
39.9500366666667,116.312713333333,0,0,39825.1859837963,2009-01-12,04:27:49
39.9500466666667,116.312673333333,0,0,39825.1860416667,2009-01-12,04:27:54
39.9500216666667,116.312595,0,0,39825.186099537,2009-01-12,04:27:59
39.9500416666667,116.312595,0,0,39825.1861574074,2009-01-12,04:28:04
39.9500416666667,116.312595,0,0,39825.1861921296,2009-01-12,04:28:07
39.9500466666667,116.312595,0,0,39825.1862152778,2009-01-12,04:28:09
39.9501083333333,116.312645,0,0,39825.1862731481,2009-01-12,04:28:14
39.9501333333333,116.312673333333,0,0,39825.1863310185,2009-01-12,04:28:19
39.9501333333333,116.312673333333,0,0,39825.1863657407,2009-01-12,04:28:22
39.950135,116.31268,0,0,39825.1863888889,2009-01-12,04:28:24
39.9501033333333,116.312701666667,0,0,39825.1864467593,2009-01-12,04:28:29
39.9500566666667,116.31271,0,0,39825.1865046296,2009-01-12,04:28:34
39.9500633333333,116.312721666667,0,0,39825.1865625,2009-01-12,04:28:39
39.9500633333333,116.312721666667,0,0,39825.1865972222,2009-01-12,04:28:42
39.9500666666667,116.312725,0,0,39825.1866203704,2009-01-12,04:28:44
39.9500566666667,116.312711666667,0,0,39825.1866782407,2009-01-12,04:28:49
39.9500316666667,116.312696666667,0,0,39825.1867361111,2009-01-12,04:28:54
39.9500233333333,116.312683333333,0,0,39825.1867939815,2009-01-12,04:28:59
39.9499933333333,116.312653333333,0,0,39825.1868518519,2009-01-12,04:29:04
39.9499866666667,116.312616666667,0,0,39825.1869097222,2009-01-12,04:29:09
39.949995,116.312568333333,0,0,39825.1869675926,2009-01-12,04:29:14
39.949995,116.312513333333,0,0,39825.187025463,2009-01-12,04:29:19
39.9499983333333,116.312456666667,0,0,39825.1870833333,2009-01-12,04:29:24
39.9499516666667,116.312483333333,0,0,39825.1871412037,2009-01-12,04:29:29
39.9498966666667,116.312495,0,0,39825.1871990741,2009-01-12,04:29:34
39.9498683333333,116.312461666667,0,0,39825.1872569444,2009-01-12,04:29:39
39.949765,116.312703333333,0,0,39825.1873148148,2009-01-12,04:29:44
39.9497083333333,116.312983333333,0,0,39825.1873726852,2009-01-12,04:29:49
39.9497466666667,116.312958333333,0,0,39825.1874305556,2009-01-12,04:29:54
39.94976,116.312958333333,0,0,39825.1874884259,2009-01-12,04:29:59
39.9497683333333,116.312968333333,0,0,39825.1875462963,2009-01-12,04:30:04
39.9497683333333,116.312916666667,0,0,39825.1876041667,2009-01-12,04:30:09
39.9497683333333,116.312916666667,0,0,39825.1876388889,2009-01-12,04:30:12
39.949775,116.31291,0,0,39825.187662037,2009-01-12,04:30:14
39.9497866666667,116.312896666667,0,0,39825.1877199074,2009-01-12,04:30:19
39.949795,116.312855,0,0,39825.1877777778,2009-01-12,04:30:24
39.9497983333333,116.312835,0,0,39825.1878356481,2009-01-12,04:30:29
39.9498016666667,116.312791666667,0,0,39825.1878935185,2009-01-12,04:30:34
39.9497933333333,116.312753333333,0,0,39825.1879513889,2009-01-12,04:30:39
39.9497966666667,116.31272,0,0,39825.1880092593,2009-01-12,04:30:44
39.9498033333333,116.312705,0,0,39825.1880671296,2009-01-12,04:30:49
39.949815,116.312706666667,0,0,39825.188125,2009-01-12,04:30:54
39.949825,116.312666666667,0,0,39825.1881828704,2009-01-12,04:30:59
39.9498316666667,116.312635,0,0,39825.1882407407,2009-01-12,04:31:04
39.9498283333333,116.312616666667,0,0,39825.1882986111,2009-01-12,04:31:09
39.9498266666667,116.312603333333,0,0,39825.1883564815,2009-01-12,04:31:14
39.9498216666667,116.312583333333,0,0,39825.1884143518,2009-01-12,04:31:19
39.9498133333333,116.312581666667,0,0,39825.1884722222,2009-01-12,04:31:24
39.94981,116.31258,0,0,39825.1885300926,2009-01-12,04:31:29
39.94981,116.31258,0,0,39825.1885648148,2009-01-12,04:31:32
39.94981,116.312576666667,0,0,39825.188587963,2009-01-12,04:31:34
39.9498216666667,116.31258,0,0,39825.1886458333,2009-01-12,04:31:39
39.9498216666667,116.31258,0,0,39825.1886805556,2009-01-12,04:31:42
39.9498283333333,116.312585,0,0,39825.1887037037,2009-01-12,04:31:44
39.9498583333333,116.312593333333,0,0,39825.1887615741,2009-01-12,04:31:49
39.9498816666667,116.312658333333,0,0,39825.1888194444,2009-01-12,04:31:54
39.9498683333333,116.312628333333,0,0,39825.1888773148,2009-01-12,04:31:59
39.9498683333333,116.312628333333,0,0,39825.188912037,2009-01-12,04:32:02
39.94987,116.312623333333,0,0,39825.1889351852,2009-01-12,04:32:04
39.9499116666667,116.312636666667,0,0,39825.1889930556,2009-01-12,04:32:09
39.9499833333333,116.312625,0,0,39825.1890509259,2009-01-12,04:32:14
39.9499466666667,116.312556666667,0,0,39825.1891087963,2009-01-12,04:32:19
39.94993,116.312561666667,0,0,39825.1891666667,2009-01-12,04:32:24
39.9499216666667,116.312578333333,0,0,39825.189224537,2009-01-12,04:32:29
39.949915,116.312616666667,0,0,39825.1892824074,2009-01-12,04:32:34
39.949915,116.312621666667,0,0,39825.1893402778,2009-01-12,04:32:39
39.949915,116.312621666667,0,0,39825.189375,2009-01-12,04:32:42
39.9499066666667,116.312613333333,0,0,39825.1893981481,2009-01-12,04:32:44
39.949885,116.312613333333,0,0,39825.1894560185,2009-01-12,04:32:49
39.949885,116.312623333333,0,0,39825.1895138889,2009-01-12,04:32:54
39.949875,116.312598333333,0,0,39825.1895717593,2009-01-12,04:32:59
39.9498866666667,116.312546666667,0,0,39825.1896296296,2009-01-12,04:33:04
39.9498783333333,116.312521666667,0,0,39825.1896875,2009-01-12,04:33:09
39.9498683333333,116.312525,0,0,39825.1897453704,2009-01-12,04:33:14
39.9498683333333,116.312525,0,0,39825.1897800926,2009-01-12,04:33:17
39.9498633333333,116.312525,0,0,39825.1898032407,2009-01-12,04:33:19
39.9498766666667,116.312521666667,0,0,39825.1898611111,2009-01-12,04:33:24
39.9498183333333,116.312343333333,0,0,39825.1899768518,2009-01-12,04:33:34
39.9499466666667,116.312613333333,0,0,39825.1946064815,2009-01-12,04:40:14
39.9499566666667,116.312678333333,0,0,39825.1946643519,2009-01-12,04:40:19
39.9499266666667,116.312706666667,0,0,39825.1947222222,2009-01-12,04:40:24
39.9499266666667,116.31269,0,0,39825.1947800926,2009-01-12,04:40:29
39.9499033333333,116.312666666667,0,0,39825.194837963,2009-01-12,04:40:34
39.9499083333333,116.312653333333,0,0,39825.1948958333,2009-01-12,04:40:39
39.9499083333333,116.312653333333,0,0,39825.1949305556,2009-01-12,04:40:42
39.949915,116.31266,0,0,39825.1949537037,2009-01-12,04:40:44
39.9499033333333,116.312666666667,0,0,39825.1950115741,2009-01-12,04:40:49
39.94988,116.312678333333,0,0,39825.1950694444,2009-01-12,04:40:54
39.9498533333333,116.312688333333,0,0,39825.1951273148,2009-01-12,04:40:59
39.94986,116.312623333333,0,0,39825.1951851852,2009-01-12,04:41:04
39.949895,116.312596666667,0,0,39825.1952430556,2009-01-12,04:41:09
39.9499,116.312586666667,0,0,39825.1953009259,2009-01-12,04:41:14
39.9499,116.312586666667,0,0,39825.1953356481,2009-01-12,04:41:17
39.949905,116.312593333333,0,0,39825.1953587963,2009-01-12,04:41:19
39.9498933333333,116.312656666667,0,0,39825.1954166667,2009-01-12,04:41:24
39.9498766666667,116.312755,0,0,39825.195474537,2009-01-12,04:41:29
39.94986,116.312741666667,0,0,39825.1955324074,2009-01-12,04:41:34
39.9498866666667,116.312741666667,0,0,39825.1955902778,2009-01-12,04:41:39
39.9498883333333,116.312713333333,0,0,39825.1956481481,2009-01-12,04:41:44
39.949815,116.312705,0,0,39825.1957060185,2009-01-12,04:41:49
39.94983,116.312716666667,0,0,39825.1957638889,2009-01-12,04:41:54
39.94982,116.312735,0,0,39825.1958217593,2009-01-12,04:41:59
39.9498616666667,116.312731666667,0,0,39825.1958796296,2009-01-12,04:42:04
39.9499466666667,116.312718333333,0,0,39825.1959375,2009-01-12,04:42:09
39.94996,116.312701666667,0,0,39825.1959953704,2009-01-12,04:42:14
39.949975,116.312678333333,0,0,39825.1960532407,2009-01-12,04:42:19
39.9499833333333,116.312691666667,0,0,39825.1961111111,2009-01-12,04:42:24
39.9499833333333,116.312691666667,0,0,39825.1961458333,2009-01-12,04:42:27
39.9499916666667,116.312693333333,0,0,39825.1961689815,2009-01-12,04:42:29
39.9499866666667,116.312678333333,0,0,39825.1962268518,2009-01-12,04:42:34
39.9499666666667,116.312656666667,0,0,39825.1962847222,2009-01-12,04:42:39
39.949945,116.312615,0,0,39825.1963425926,2009-01-12,04:42:44
39.9499333333333,116.312596666667,0,0,39825.196400463,2009-01-12,04:42:49
39.949925,116.312625,0,0,39825.1964583333,2009-01-12,04:42:54
39.9499233333333,116.312643333333,0,0,39825.1965162037,2009-01-12,04:42:59
39.94991,116.312653333333,0,0,39825.1965740741,2009-01-12,04:43:04
39.9498933333333,116.312646666667,0,0,39825.1966319444,2009-01-12,04:43:09
39.9498883333333,116.312653333333,0,0,39825.1966898148,2009-01-12,04:43:14
39.9498883333333,116.312653333333,0,0,39825.196724537,2009-01-12,04:43:17
39.949895,116.31265,0,0,39825.1967476852,2009-01-12,04:43:19
39.9499216666667,116.312611666667,0,0,39825.1968055556,2009-01-12,04:43:24
39.9499583333333,116.31257,0,0,39825.1968634259,2009-01-12,04:43:29
39.9499766666667,116.312516666667,0,0,39825.1969212963,2009-01-12,04:43:34
39.9499883333333,116.312491666667,0,0,39825.1969791667,2009-01-12,04:43:39
39.9499766666667,116.312473333333,0,0,39825.197037037,2009-01-12,04:43:44
39.9498566666667,116.312841666667,0,0,39825.1972685185,2009-01-12,04:44:04
39.9500066666667,116.31286,0,0,39825.1973263889,2009-01-12,04:44:09
39.9500216666667,116.312826666667,0,0,39825.1973842593,2009-01-12,04:44:14
39.9500633333333,116.312823333333,0,0,39825.1974421296,2009-01-12,04:44:19
39.950105,116.312935,0,0,39825.1975,2009-01-12,04:44:24
39.950125,116.313048333333,0,0,39825.1975578704,2009-01-12,04:44:29
39.9501583333333,116.313133333333,0,0,39825.1976157407,2009-01-12,04:44:34
39.9501266666667,116.313276666667,0,0,39825.1976736111,2009-01-12,04:44:39
39.9500783333333,116.313365,0,0,39825.1977314815,2009-01-12,04:44:44
39.9500316666667,116.31344,0,0,39825.1977893518,2009-01-12,04:44:49
39.9500133333333,116.313465,0,0,39825.1978472222,2009-01-12,04:44:54
39.9499733333333,116.313531666667,0,0,39825.1979050926,2009-01-12,04:44:59
39.9499616666667,116.313603333333,0,0,39825.197962963,2009-01-12,04:45:04
39.949945,116.313716666667,0,0,39825.1980208333,2009-01-12,04:45:09
39.9499433333333,116.313826666667,0,0,39825.1980787037,2009-01-12,04:45:14
39.9499416666667,116.313963333333,0,0,39825.1981365741,2009-01-12,04:45:19
39.9499566666667,116.314026666667,0,0,39825.1981944444,2009-01-12,04:45:24
39.9499366666667,116.314105,0,0,39825.1982523148,2009-01-12,04:45:29
39.9498833333333,116.314151666667,0,0,39825.1983101852,2009-01-12,04:45:34
39.949885,116.314236666667,0,0,39825.1983680556,2009-01-12,04:45:39
39.9498616666667,116.314345,0,0,39825.1984259259,2009-01-12,04:45:44
39.9498033333333,116.31444,0,0,39825.1984837963,2009-01-12,04:45:49
39.9497933333333,116.314455,0,0,39825.1985416667,2009-01-12,04:45:54
39.9498,116.314443333333,0,0,39825.198599537,2009-01-12,04:45:59
39.9498883333333,116.314485,0,0,39825.1986574074,2009-01-12,04:46:04
39.9499633333333,116.314495,0,0,39825.1987152778,2009-01-12,04:46:09
39.9500733333333,116.314535,0,0,39825.1987731481,2009-01-12,04:46:14
39.9500966666667,116.314578333333,0,0,39825.1988310185,2009-01-12,04:46:19
39.9501333333333,116.314648333333,0,0,39825.1988888889,2009-01-12,04:46:24
39.9501816666667,116.314695,0,0,39825.1989467593,2009-01-12,04:46:29
39.9503166666667,116.314748333333,0,0,39825.1990046296,2009-01-12,04:46:34
39.9504683333333,116.314838333333,0,0,39825.1990625,2009-01-12,04:46:39
39.9505316666667,116.314855,0,0,39825.1991203704,2009-01-12,04:46:44
39.9506566666667,116.314878333333,0,0,39825.1991782407,2009-01-12,04:46:49
39.9506816666667,116.314843333333,0,0,39825.1992361111,2009-01-12,04:46:54
39.9507116666667,116.314818333333,0,0,39825.1992939815,2009-01-12,04:46:59
39.950715,116.314801666667,0,0,39825.1993518519,2009-01-12,04:47:04
39.9506933333333,116.314776666667,0,0,39825.1994097222,2009-01-12,04:47:09
39.9506633333333,116.314755,0,0,39825.1994675926,2009-01-12,04:47:14
39.9505883333333,116.314721666667,0,0,39825.199525463,2009-01-12,04:47:19
39.9504533333333,116.314506666667,0,0,39825.1995833333,2009-01-12,04:47:24
39.9504283333333,116.314386666667,0,0,39825.1996412037,2009-01-12,04:47:29
39.9504233333333,116.314196666667,0,0,39825.1996990741,2009-01-12,04:47:34
39.9504316666667,116.314135,0,0,39825.1997569444,2009-01-12,04:47:39
39.9504966666667,116.314076666667,0,0,39825.1998148148,2009-01-12,04:47:44
39.9520466666667,116.317566666667,0,0,39825.2010300926,2009-01-12,04:49:29
39.9508416666667,116.314401666667,0,0,39825.201087963,2009-01-12,04:49:34
39.950875,116.314388333333,0,0,39825.2011458333,2009-01-12,04:49:39
39.9509116666667,116.314446666667,0,0,39825.2012037037,2009-01-12,04:49:44
39.9509166666667,116.314501666667,0,0,39825.2012615741,2009-01-12,04:49:49
39.9509483333333,116.314586666667,0,0,39825.2013194444,2009-01-12,04:49:54
39.9510166666667,116.314665,0,0,39825.2013773148,2009-01-12,04:49:59
39.9509583333333,116.314953333333,0,0,39825.2014351852,2009-01-12,04:50:04
39.95088,116.314938333333,0,0,39825.2014930556,2009-01-12,04:50:09
39.950855,116.31493,0,0,39825.2015509259,2009-01-12,04:50:14
39.950795,116.314881666667,0,0,39825.2016087963,2009-01-12,04:50:19
39.9508116666667,116.314873333333,0,0,39825.2016666667,2009-01-12,04:50:24
39.9508383333333,116.314883333333,0,0,39825.201724537,2009-01-12,04:50:29
39.95085,116.31488,0,0,39825.2017824074,2009-01-12,04:50:34
39.95083,116.314856666667,0,0,39825.2018402778,2009-01-12,04:50:39
39.9508016666667,116.314818333333,0,0,39825.2018981481,2009-01-12,04:50:44
39.95079,116.31479,0,0,39825.2019560185,2009-01-12,04:50:49
39.9507916666667,116.314765,0,0,39825.2020138889,2009-01-12,04:50:54
39.95076,116.313438333333,0,0,39825.2020717593,2009-01-12,04:50:59
39.950745,116.313383333333,0,0,39825.2021296296,2009-01-12,04:51:04
39.950765,116.313425,0,0,39825.2021875,2009-01-12,04:51:09
39.9508166666667,116.313466666667,0,0,39825.2022453704,2009-01-12,04:51:14
39.9508333333333,116.313478333333,0,0,39825.2023032407,2009-01-12,04:51:19
39.9507216666667,116.31339,0,0,39825.2023611111,2009-01-12,04:51:24
39.950615,116.313273333333,0,0,39825.2024189815,2009-01-12,04:51:29
39.9505533333333,116.313176666667,0,0,39825.2024768519,2009-01-12,04:51:34
39.95049,116.313083333333,0,0,39825.2025347222,2009-01-12,04:51:39
39.9504366666667,116.313118333333,0,0,39825.2025925926,2009-01-12,04:51:44
39.9503116666667,116.31293,0,0,39825.202650463,2009-01-12,04:51:49
39.9502766666667,116.312758333333,0,0,39825.2027083333,2009-01-12,04:51:54
39.9502683333333,116.312633333333,0,0,39825.2027662037,2009-01-12,04:51:59
39.9502483333333,116.312536666667,0,0,39825.2028240741,2009-01-12,04:52:04
39.95023,116.312476666667,0,0,39825.2028819444,2009-01-12,04:52:09
39.9502166666667,116.312231666667,0,0,39825.2029398148,2009-01-12,04:52:14
39.9502466666667,116.312,0,0,39825.2029976852,2009-01-12,04:52:19
39.95033,116.311915,0,0,39825.2030555556,2009-01-12,04:52:24
39.9503866666667,116.311865,0,0,39825.2031134259,2009-01-12,04:52:29
39.9504533333333,116.311793333333,0,0,39825.2031712963,2009-01-12,04:52:34
39.950505,116.311741666667,0,0,39825.2032291667,2009-01-12,04:52:39
39.950535,116.311643333333,0,0,39825.203287037,2009-01-12,04:52:44
39.9505616666667,116.311578333333,0,0,39825.2033449074,2009-01-12,04:52:49
39.9505266666667,116.311318333333,0,0,39825.2034027778,2009-01-12,04:52:54
39.950265,116.3108,0,0,39825.2034606481,2009-01-12,04:52:59
39.9502783333333,116.31071,0,0,39825.2035185185,2009-01-12,04:53:04
39.9503783333333,116.310761666667,0,0,39825.2035763889,2009-01-12,04:53:09
39.950385,116.310776666667,0,0,39825.2036342593,2009-01-12,04:53:14
39.9504383333333,116.310803333333,0,0,39825.2036921296,2009-01-12,04:53:19
39.95047,116.31084,0,0,39825.20375,2009-01-12,04:53:24
39.9505066666667,116.310918333333,0,0,39825.2038078704,2009-01-12,04:53:29
39.9505516666667,116.310946666667,0,0,39825.2038657407,2009-01-12,04:53:34
39.9506133333333,116.310941666667,0,0,39825.2039236111,2009-01-12,04:53:39
39.95076,116.310973333333,0,0,39825.2039814815,2009-01-12,04:53:44
39.950985,116.31101,0,0,39825.2040393518,2009-01-12,04:53:49
39.9512533333333,116.31102,0,0,39825.2040972222,2009-01-12,04:53:54
39.9518483333333,116.311151666667,0,0,39825.2041550926,2009-01-12,04:53:59
39.952315,116.311185,0,0,39825.204212963,2009-01-12,04:54:04
39.9526766666667,116.311176666667,0,0,39825.2042708333,2009-01-12,04:54:09
39.9529183333333,116.311215,0,0,39825.2043287037,2009-01-12,04:54:14
39.9529566666667,116.31126,0,0,39825.2043865741,2009-01-12,04:54:19
39.9529266666667,116.311265,0,0,39825.2044444444,2009-01-12,04:54:24
39.95311,116.311376666667,0,0,39825.2045023148,2009-01-12,04:54:29
39.9532083333333,116.311153333333,0,0,39825.2045601852,2009-01-12,04:54:34
39.9535733333333,116.31123,0,0,39825.2046180556,2009-01-12,04:54:39
39.9537333333333,116.311005,0,0,39825.2046759259,2009-01-12,04:54:44
39.9537733333333,116.310983333333,0,0,39825.2047337963,2009-01-12,04:54:49
39.95385,116.310931666667,0,0,39825.2047916667,2009-01-12,04:54:54
39.953935,116.310958333333,0,0,39825.204849537,2009-01-12,04:54:59
39.9540183333333,116.310995,0,0,39825.2049074074,2009-01-12,04:55:04
39.95428,116.311038333333,0,0,39825.2049652778,2009-01-12,04:55:09
39.9545,116.311116666667,0,0,39825.2050231481,2009-01-12,04:55:14
39.9549066666667,116.311078333333,0,0,39825.2050810185,2009-01-12,04:55:19
39.9553,116.311018333333,0,0,39825.2051388889,2009-01-12,04:55:24
39.955375,116.311018333333,0,0,39825.2051967593,2009-01-12,04:55:29
39.95538,116.311055,0,0,39825.2052546296,2009-01-12,04:55:34
39.9553916666667,116.311098333333,0,0,39825.2053125,2009-01-12,04:55:39
39.95536,116.311138333333,0,0,39825.2053703704,2009-01-12,04:55:44
39.9553533333333,116.311163333333,0,0,39825.2054282407,2009-01-12,04:55:49
39.9553716666667,116.31118,0,0,39825.2054861111,2009-01-12,04:55:54
39.9553133333333,116.311181666667,0,0,39825.2055439815,2009-01-12,04:55:59
39.95523,116.31113,0,0,39825.2056018518,2009-01-12,04:56:04
39.9552566666667,116.311123333333,0,0,39825.2056597222,2009-01-12,04:56:09
39.955325,116.31115,0,0,39825.2057175926,2009-01-12,04:56:14
39.955345,116.311163333333,0,0,39825.205775463,2009-01-12,04:56:19
39.9553383333333,116.311153333333,0,0,39825.2058333333,2009-01-12,04:56:24
39.9554133333333,116.311128333333,0,0,39825.2058912037,2009-01-12,04:56:29
39.9555733333333,116.311041666667,0,0,39825.2059490741,2009-01-12,04:56:34
39.9557766666667,116.310831666667,0,0,39825.2060069444,2009-01-12,04:56:39
39.95574,116.310351666667,0,0,39825.2060648148,2009-01-12,04:56:44
39.955735,116.309785,0,0,39825.2061226852,2009-01-12,04:56:49
39.9556866666667,116.309158333333,0,0,39825.2061805556,2009-01-12,04:56:54
39.955635,116.308428333333,0,0,39825.2062384259,2009-01-12,04:56:59
39.9556366666667,116.307761666667,0,0,39825.2062962963,2009-01-12,04:57:04
39.955585,116.307065,0,0,39825.2063541667,2009-01-12,04:57:09
39.9555783333333,116.306348333333,0,0,39825.206412037,2009-01-12,04:57:14
39.9555766666667,116.30573,0,0,39825.2064699074,2009-01-12,04:57:19
39.9555733333333,116.305275,0,0,39825.2065277778,2009-01-12,04:57:24
39.9556083333333,116.304703333333,0,0,39825.2065856481,2009-01-12,04:57:29
39.9556283333333,116.303983333333,0,0,39825.2066435185,2009-01-12,04:57:34
39.955605,116.303456666667,0,0,39825.2067013889,2009-01-12,04:57:39
39.9556533333333,116.303266666667,0,0,39825.2067592593,2009-01-12,04:57:44
39.9558416666667,116.303141666667,0,0,39825.2068171296,2009-01-12,04:57:49
39.9561333333333,116.30301,0,0,39825.206875,2009-01-12,04:57:54
39.9566216666667,116.30297,0,0,39825.2069328704,2009-01-12,04:57:59
39.9574566666667,116.30303,0,0,39825.2069907407,2009-01-12,04:58:04
39.958755,116.303018333333,0,0,39825.2070486111,2009-01-12,04:58:09
39.95963,116.303015,0,0,39825.2071064815,2009-01-12,04:58:14
39.9602983333333,116.303003333333,0,0,39825.2071643519,2009-01-12,04:58:19
39.9604733333333,116.302888333333,0,0,39825.2072222222,2009-01-12,04:58:24
39.9604466666667,116.302775,0,0,39825.2072800926,2009-01-12,04:58:29
39.96043,116.30268,0,0,39825.207337963,2009-01-12,04:58:34
39.9604333333333,116.302706666667,0,0,39825.2073958333,2009-01-12,04:58:39
39.960405,116.30276,0,0,39825.2074537037,2009-01-12,04:58:44
39.9603983333333,116.302788333333,0,0,39825.2075115741,2009-01-12,04:58:49
39.9603683333333,116.302821666667,0,0,39825.2075694444,2009-01-12,04:58:54
39.960365,116.302875,0,0,39825.2076273148,2009-01-12,04:58:59
39.9603566666667,116.302913333333,0,0,39825.2076851852,2009-01-12,04:59:04
39.96033,116.302893333333,0,0,39825.2077430556,2009-01-12,04:59:09
39.960305,116.302883333333,0,0,39825.2078009259,2009-01-12,04:59:14
39.960305,116.302883333333,0,0,39825.2078356481,2009-01-12,04:59:17
39.960305,116.302885,0,0,39825.2078587963,2009-01-12,04:59:19
39.960275,116.302835,0,0,39825.2079166667,2009-01-12,04:59:24
39.960295,116.302775,0,0,39825.207974537,2009-01-12,04:59:29
39.960315,116.30272,0,0,39825.2080324074,2009-01-12,04:59:34
39.96039,116.302696666667,0,0,39825.2080902778,2009-01-12,04:59:39
39.96071,116.302553333333,0,0,39825.2081481481,2009-01-12,04:59:44
39.9613983333333,116.302358333333,0,0,39825.2082060185,2009-01-12,04:59:49
39.9619633333333,116.302136666667,0,0,39825.2082638889,2009-01-12,04:59:54
39.9623616666667,116.302083333333,0,0,39825.2083217593,2009-01-12,04:59:59
39.9626983333333,116.302028333333,0,0,39825.2083796296,2009-01-12,05:00:04
39.9630683333333,116.301926666667,0,0,39825.2084375,2009-01-12,05:00:09
39.9637133333333,116.301866666667,0,0,39825.2084953704,2009-01-12,05:00:14
39.964385,116.301708333333,0,0,39825.2085532407,2009-01-12,05:00:19
39.9650616666667,116.301575,0,0,39825.2086111111,2009-01-12,05:00:24
39.965685,116.301405,0,0,39825.2086689815,2009-01-12,05:00:29
39.966205,116.301246666667,0,0,39825.2087268519,2009-01-12,05:00:34
39.9668716666667,116.301098333333,0,0,39825.2087847222,2009-01-12,05:00:39
39.9675233333333,116.30108,0,0,39825.2088425926,2009-01-12,05:00:44
39.9681033333333,116.301073333333,0,0,39825.208900463,2009-01-12,05:00:49
39.9685566666667,116.301058333333,0,0,39825.2089583333,2009-01-12,05:00:54
39.9688733333333,116.30105,0,0,39825.2090162037,2009-01-12,05:00:59
39.96905,116.30119,0,0,39825.2090740741,2009-01-12,05:01:04
39.9690966666667,116.301236666667,0,0,39825.2091319444,2009-01-12,05:01:09
39.9691816666667,116.301391666667,0,0,39825.2091898148,2009-01-12,05:01:14
39.96918,116.301343333333,0,0,39825.2092476852,2009-01-12,05:01:19
39.9691616666667,116.30134,0,0,39825.2093055556,2009-01-12,05:01:24
39.9691266666667,116.301276666667,0,0,39825.2093634259,2009-01-12,05:01:29
39.9690833333333,116.301195,0,0,39825.2094212963,2009-01-12,05:01:34
39.9690833333333,116.301195,0,0,39825.2094560185,2009-01-12,05:01:37
39.96908,116.301186666667,0,0,39825.2094791667,2009-01-12,05:01:39
39.9690883333333,116.301206666667,0,0,39825.209537037,2009-01-12,05:01:44
39.969105,116.301193333333,0,0,39825.2095949074,2009-01-12,05:01:49
39.969105,116.301193333333,0,0,39825.2096296296,2009-01-12,05:01:52
39.9691,116.301201666667,0,0,39825.2096527778,2009-01-12,05:01:54
39.9690866666667,116.301206666667,0,0,39825.2097106481,2009-01-12,05:01:59
39.969095,116.30122,0,0,39825.2097685185,2009-01-12,05:02:04
39.9690833333333,116.301273333333,0,0,39825.2098263889,2009-01-12,05:02:09
39.96904,116.301196666667,0,0,39825.2098842593,2009-01-12,05:02:14
39.96901,116.301088333333,0,0,39825.2099421296,2009-01-12,05:02:19
39.969015,116.301053333333,0,0,39825.21,2009-01-12,05:02:24
39.9690616666667,116.30107,0,0,39825.2100578704,2009-01-12,05:02:29
39.9690883333333,116.301083333333,0,0,39825.2101157407,2009-01-12,05:02:34
39.969055,116.300976666667,0,0,39825.2101736111,2009-01-12,05:02:39
39.9689983333333,116.300955,0,0,39825.2102314815,2009-01-12,05:02:44
39.9689566666667,116.300945,0,0,39825.2102893519,2009-01-12,05:02:49
39.9688983333333,116.300928333333,0,0,39825.2103472222,2009-01-12,05:02:54
39.9688133333333,116.300928333333,0,0,39825.2104050926,2009-01-12,05:02:59
39.968765,116.300905,0,0,39825.210462963,2009-01-12,05:03:04
39.968715,116.300863333333,0,0,39825.2105208333,2009-01-12,05:03:09
39.9686133333333,116.300815,0,0,39825.2105787037,2009-01-12,05:03:14
39.96852,116.300845,0,0,39825.2106365741,2009-01-12,05:03:19
39.9684683333333,116.300921666667,0,0,39825.2106944444,2009-01-12,05:03:24
39.9683666666667,116.300946666667,0,0,39825.2107523148,2009-01-12,05:03:29
39.9683516666667,116.301056666667,0,0,39825.2108101852,2009-01-12,05:03:34
39.9683283333333,116.301136666667,0,0,39825.2108680556,2009-01-12,05:03:39
39.968395,116.301313333333,0,0,39825.2109259259,2009-01-12,05:03:44
39.968355,116.30133,0,0,39825.2109837963,2009-01-12,05:03:49
39.9683383333333,116.301316666667,0,0,39825.2110416667,2009-01-12,05:03:54
39.9683383333333,116.301316666667,0,0,39825.2110763889,2009-01-12,05:03:57
39.9683366666667,116.301315,0,0,39825.211099537,2009-01-12,05:03:59
39.9683433333333,116.301325,0,0,39825.2111574074,2009-01-12,05:04:04
39.9683483333333,116.301331666667,0,0,39825.2112152778,2009-01-12,05:04:09
39.9683483333333,116.301331666667,0,0,39825.21125,2009-01-12,05:04:12
39.9683483333333,116.301338333333,0,0,39825.2112731481,2009-01-12,05:04:14
39.968285,116.301386666667,0,0,39825.2113310185,2009-01-12,05:04:19
39.9682916666667,116.301406666667,0,0,39825.2113888889,2009-01-12,05:04:24
39.9682733333333,116.30145,0,0,39825.2114467593,2009-01-12,05:04:29
39.96817,116.301441666667,0,0,39825.2115046296,2009-01-12,05:04:34
39.9679333333333,116.301355,0,0,39825.2115625,2009-01-12,05:04:39
39.9676866666667,116.30127,0,0,39825.2116203704,2009-01-12,05:04:44
39.9675383333333,116.301218333333,0,0,39825.2116782407,2009-01-12,05:04:49
39.9675383333333,116.301173333333,0,0,39825.2117361111,2009-01-12,05:04:54
39.9675716666667,116.301176666667,0,0,39825.2117939815,2009-01-12,05:04:59
39.9675716666667,116.301176666667,0,0,39825.2118287037,2009-01-12,05:05:02
39.9675766666667,116.301183333333,0,0,39825.2118518518,2009-01-12,05:05:04
39.9675966666667,116.301191666667,0,0,39825.2119097222,2009-01-12,05:05:09
39.9675966666667,116.301191666667,0,0,39825.2119444444,2009-01-12,05:05:12
39.9676,116.301196666667,0,0,39825.2119675926,2009-01-12,05:05:14
39.9675933333333,116.301175,0,0,39825.212025463,2009-01-12,05:05:19
39.9676,116.301133333333,0,0,39825.2120833333,2009-01-12,05:05:24
39.9676883333333,116.301231666667,0,0,39825.2121412037,2009-01-12,05:05:29
39.968035,116.301341666667,0,0,39825.2121990741,2009-01-12,05:05:34
39.96844,116.301548333333,0,0,39825.2122569444,2009-01-12,05:05:39
39.968755,116.301743333333,0,0,39825.2123148148,2009-01-12,05:05:44
39.969035,116.301906666667,0,0,39825.2123726852,2009-01-12,05:05:49
39.969155,116.301963333333,0,0,39825.2124305556,2009-01-12,05:05:54
39.9691483333333,116.301926666667,0,0,39825.2124884259,2009-01-12,05:05:59
39.9690483333333,116.301821666667,0,0,39825.2125462963,2009-01-12,05:06:04
39.96895,116.301716666667,0,0,39825.2126041667,2009-01-12,05:06:09
39.968875,116.301651666667,0,0,39825.212662037,2009-01-12,05:06:14
39.9688683333333,116.301638333333,0,0,39825.2127199074,2009-01-12,05:06:19
39.9688666666667,116.301618333333,0,0,39825.2127777778,2009-01-12,05:06:24
39.9688883333333,116.301578333333,0,0,39825.2128356481,2009-01-12,05:06:29
39.9689,116.30154,0,0,39825.2128935185,2009-01-12,05:06:34
39.968915,116.301503333333,0,0,39825.2129513889,2009-01-12,05:06:39
39.9688833333333,116.301436666667,0,0,39825.2130092593,2009-01-12,05:06:44
39.96868,116.301266666667,0,0,39825.2130671296,2009-01-12,05:06:49
39.96853,116.301136666667,0,0,39825.213125,2009-01-12,05:06:54
39.968355,116.301,0,0,39825.2131828704,2009-01-12,05:06:59
39.9685133333333,116.3012,0,0,39825.2132407407,2009-01-12,05:07:04
39.9686483333333,116.301363333333,0,0,39825.2132986111,2009-01-12,05:07:09
39.9686166666667,116.301406666667,0,0,39825.2133564815,2009-01-12,05:07:14
39.9687016666667,116.301521666667,0,0,39825.2134143518,2009-01-12,05:07:19
39.968805,116.30166,0,0,39825.2134722222,2009-01-12,05:07:24
39.9689016666667,116.301765,0,0,39825.2135300926,2009-01-12,05:07:29
39.9689683333333,116.301793333333,0,0,39825.213587963,2009-01-12,05:07:34
39.96896,116.301653333333,0,0,39825.2136458333,2009-01-12,05:07:39
39.9689816666667,116.30148,0,0,39825.2137037037,2009-01-12,05:07:44
39.9690266666667,116.301515,0,0,39825.2137615741,2009-01-12,05:07:49
39.9690216666667,116.301426666667,0,0,39825.2138194444,2009-01-12,05:07:54
39.9690316666667,116.301506666667,0,0,39825.2138773148,2009-01-12,05:07:59
39.968995,116.30156,0,0,39825.2139351852,2009-01-12,05:08:04
39.9689666666667,116.301563333333,0,0,39825.2139930556,2009-01-12,05:08:09
39.9689616666667,116.30158,0,0,39825.2140509259,2009-01-12,05:08:14
39.9689283333333,116.301565,0,0,39825.2141087963,2009-01-12,05:08:19
39.968695,116.30149,0,0,39825.2141666667,2009-01-12,05:08:24
39.9684883333333,116.301421666667,0,0,39825.214224537,2009-01-12,05:08:29
39.9683766666667,116.301391666667,0,0,39825.2142824074,2009-01-12,05:08:34
39.968405,116.301438333333,0,0,39825.2143402778,2009-01-12,05:08:39
39.9685016666667,116.30149,0,0,39825.2143981481,2009-01-12,05:08:44
39.9685483333333,116.301451666667,0,0,39825.2144560185,2009-01-12,05:08:49
39.9686466666667,116.30144,0,0,39825.2145138889,2009-01-12,05:08:54
39.9687083333333,116.301433333333,0,0,39825.2145717593,2009-01-12,05:08:59
39.9687183333333,116.301431666667,0,0,39825.2146296296,2009-01-12,05:09:04
39.9686433333333,116.301388333333,0,0,39825.2146875,2009-01-12,05:09:09
39.9686233333333,116.301375,0,0,39825.2147453704,2009-01-12,05:09:14
39.968655,116.30141,0,0,39825.2148032407,2009-01-12,05:09:19
39.9688766666667,116.301576666667,0,0,39825.2148611111,2009-01-12,05:09:24
39.9690416666667,116.301711666667,0,0,39825.2149189815,2009-01-12,05:09:29
39.968925,116.301706666667,0,0,39825.2149768519,2009-01-12,05:09:34
39.96884,116.301668333333,0,0,39825.2150347222,2009-01-12,05:09:39
39.96876,116.301625,0,0,39825.2150925926,2009-01-12,05:09:44
39.9686466666667,116.301518333333,0,0,39825.215150463,2009-01-12,05:09:49
39.9685283333333,116.30136,0,0,39825.2152083333,2009-01-12,05:09:54
39.9684866666667,116.301298333333,0,0,39825.2152662037,2009-01-12,05:09:59
39.9684583333333,116.301278333333,0,0,39825.2153240741,2009-01-12,05:10:04
39.9685716666667,116.301395,0,0,39825.2153819444,2009-01-12,05:10:09
39.9686833333333,116.301498333333,0,0,39825.2154398148,2009-01-12,05:10:14
39.9688516666667,116.301648333333,0,0,39825.2154976852,2009-01-12,05:10:19
39.968945,116.301748333333,0,0,39825.2155555556,2009-01-12,05:10:24
39.969055,116.301845,0,0,39825.2156134259,2009-01-12,05:10:29
39.9690966666667,116.301868333333,0,0,39825.2156712963,2009-01-12,05:10:34
39.968845,116.301538333333,0,0,39825.2157291667,2009-01-12,05:10:39
39.9688166666667,116.301453333333,0,0,39825.215787037,2009-01-12,05:10:44
39.9684383333333,116.3011,0,0,39825.2158449074,2009-01-12,05:10:49
39.9684383333333,116.301061666667,0,0,39825.2159027778,2009-01-12,05:10:54
39.9683866666667,116.300983333333,0,0,39825.2159606481,2009-01-12,05:10:59
39.9683283333333,116.300878333333,0,0,39825.2160185185,2009-01-12,05:11:04
39.96824,116.300733333333,0,0,39825.2160763889,2009-01-12,05:11:09
39.9681233333333,116.300613333333,0,0,39825.2161342593,2009-01-12,05:11:14
39.9679466666667,116.300526666667,0,0,39825.2161921296,2009-01-12,05:11:19
39.9677533333333,116.300435,0,0,39825.21625,2009-01-12,05:11:24
39.9677533333333,116.300435,0,0,39825.2162847222,2009-01-12,05:11:27
39.967745,116.300431666667,0,0,39825.2163078704,2009-01-12,05:11:29
39.9677016666667,116.300363333333,0,0,39825.2163657407,2009-01-12,05:11:34
39.96769,116.300295,0,0,39825.2164236111,2009-01-12,05:11:39
39.967975,116.30062,0,0,39825.2164814815,2009-01-12,05:11:44
39.9683366666667,116.300996666667,0,0,39825.2165393519,2009-01-12,05:11:49
39.968385,116.301078333333,0,0,39825.2165972222,2009-01-12,05:11:54
39.9683683333333,116.301135,0,0,39825.2166550926,2009-01-12,05:11:59
39.9684066666667,116.301235,0,0,39825.216712963,2009-01-12,05:12:04
39.9683133333333,116.301166666667,0,0,39825.2167708333,2009-01-12,05:12:09
39.9682266666667,116.301085,0,0,39825.2168287037,2009-01-12,05:12:14
39.9681966666667,116.30098,0,0,39825.2168865741,2009-01-12,05:12:19
39.9681316666667,116.300871666667,0,0,39825.2169444444,2009-01-12,05:12:24
39.9680833333333,116.300755,0,0,39825.2170023148,2009-01-12,05:12:29
39.9680633333333,116.300726666667,0,0,39825.2170601852,2009-01-12,05:12:34
39.9680466666667,116.300635,0,0,39825.2171180556,2009-01-12,05:12:39
39.967945,116.300436666667,0,0,39825.2171759259,2009-01-12,05:12:44
39.9678016666667,116.300273333333,0,0,39825.2172337963,2009-01-12,05:12:49
39.9677033333333,116.300253333333,0,0,39825.2172916667,2009-01-12,05:12:54
39.967585,116.300231666667,0,0,39825.217349537,2009-01-12,05:12:59
39.9675966666667,116.300306666667,0,0,39825.2174074074,2009-01-12,05:13:04
39.96763,116.300348333333,0,0,39825.2174652778,2009-01-12,05:13:09
39.9676266666667,116.300366666667,0,0,39825.2175231481,2009-01-12,05:13:14
39.96765,116.30038,0,0,39825.2175810185,2009-01-12,05:13:19
39.9678483333333,116.300605,0,0,39825.2176388889,2009-01-12,05:13:24
39.96781,116.30062,0,0,39825.2176967593,2009-01-12,05:13:29
39.9678133333333,116.300753333333,0,0,39825.2177546296,2009-01-12,05:13:34
39.9679283333333,116.300938333333,0,0,39825.2178125,2009-01-12,05:13:39
39.96801,116.30107,0,0,39825.2178703704,2009-01-12,05:13:44
39.9680516666667,116.301181666667,0,0,39825.2179282407,2009-01-12,05:13:49
39.9680766666667,116.301251666667,0,0,39825.2179861111,2009-01-12,05:13:54
39.9680733333333,116.301321666667,0,0,39825.2180439815,2009-01-12,05:13:59
39.9682133333333,116.301476666667,0,0,39825.2181018519,2009-01-12,05:14:04
39.96839,116.301576666667,0,0,39825.2181597222,2009-01-12,05:14:09
39.96841,116.301451666667,0,0,39825.2182175926,2009-01-12,05:14:14
39.9683116666667,116.30113,0,0,39825.218275463,2009-01-12,05:14:19
39.9682216666667,116.300955,0,0,39825.2183333333,2009-01-12,05:14:24
39.9681266666667,116.300828333333,0,0,39825.2183912037,2009-01-12,05:14:29
39.9679816666667,116.300638333333,0,0,39825.2184490741,2009-01-12,05:14:34
39.9679216666667,116.300578333333,0,0,39825.2185069444,2009-01-12,05:14:39
39.9678883333333,116.300528333333,0,0,39825.2185648148,2009-01-12,05:14:44
39.9678583333333,116.300485,0,0,39825.2186226852,2009-01-12,05:14:49
39.967725,116.300331666667,0,0,39825.2186805556,2009-01-12,05:14:54
39.9677233333333,116.300365,0,0,39825.2187384259,2009-01-12,05:14:59
39.967795,116.300501666667,0,0,39825.2187962963,2009-01-12,05:15:04
39.9678766666667,116.30062,0,0,39825.2188541667,2009-01-12,05:15:09
39.9678366666667,116.300605,0,0,39825.218912037,2009-01-12,05:15:14
39.9677683333333,116.30056,0,0,39825.2189699074,2009-01-12,05:15:19
39.9677683333333,116.30056,0,0,39825.2190046296,2009-01-12,05:15:22
39.9677633333333,116.30056,0,0,39825.2190277778,2009-01-12,05:15:24
39.9677916666667,116.300656666667,0,0,39825.2190856481,2009-01-12,05:15:29
39.96784,116.300733333333,0,0,39825.2191435185,2009-01-12,05:15:34
39.9678316666667,116.300773333333,0,0,39825.2192013889,2009-01-12,05:15:39
39.9678883333333,116.300825,0,0,39825.2192592593,2009-01-12,05:15:44
39.9679066666667,116.300878333333,0,0,39825.2193171296,2009-01-12,05:15:49
39.9677916666667,116.300865,0,0,39825.219375,2009-01-12,05:15:54
39.967705,116.300805,0,0,39825.2194328704,2009-01-12,05:15:59
39.96776,116.300866666667,0,0,39825.2194907407,2009-01-12,05:16:04
39.9678383333333,116.300926666667,0,0,39825.2195486111,2009-01-12,05:16:09
39.9679216666667,116.300958333333,0,0,39825.2196064815,2009-01-12,05:16:14
39.9679683333333,116.300963333333,0,0,39825.2196643518,2009-01-12,05:16:19
39.9680516666667,116.300985,0,0,39825.2197222222,2009-01-12,05:16:24
39.96816,116.30101,0,0,39825.2197800926,2009-01-12,05:16:29
39.9681883333333,116.301028333333,0,0,39825.219837963,2009-01-12,05:16:34
39.96813,116.300938333333,0,0,39825.2198958333,2009-01-12,05:16:39
39.9681433333333,116.301323333333,0,0,39825.2203587963,2009-01-12,05:17:19
39.96827,116.301328333333,0,0,39825.2204166667,2009-01-12,05:17:24
39.9684216666667,116.301486666667,0,0,39825.220474537,2009-01-12,05:17:29
39.9685783333333,116.301623333333,0,0,39825.2205324074,2009-01-12,05:17:34
39.96857,116.301508333333,0,0,39825.2205902778,2009-01-12,05:17:39
39.9686616666667,116.30157,0,0,39825.2206481481,2009-01-12,05:17:44
39.9687016666667,116.301525,0,0,39825.2207060185,2009-01-12,05:17:49
39.9686066666667,116.301416666667,0,0,39825.2207638889,2009-01-12,05:17:54
39.9684683333333,116.301268333333,0,0,39825.2208217593,2009-01-12,05:17:59
39.96835,116.301123333333,0,0,39825.2208796296,2009-01-12,05:18:04
39.9683033333333,116.30106,0,0,39825.2209375,2009-01-12,05:18:09
39.968265,116.300993333333,0,0,39825.2209953704,2009-01-12,05:18:14
39.9682816666667,116.30095,0,0,39825.2210532407,2009-01-12,05:18:19
39.9683383333333,116.300991666667,0,0,39825.2211111111,2009-01-12,05:18:24
39.9684116666667,116.301025,0,0,39825.2211689815,2009-01-12,05:18:29
39.9684783333333,116.30112,0,0,39825.2212268518,2009-01-12,05:18:34
39.9685133333333,116.301171666667,0,0,39825.2212847222,2009-01-12,05:18:39
39.96838,116.301071666667,0,0,39825.2213425926,2009-01-12,05:18:44
39.9682733333333,116.30097,0,0,39825.221400463,2009-01-12,05:18:49
39.9682833333333,116.30099,0,0,39825.2214583333,2009-01-12,05:18:54
39.9683316666667,116.301038333333,0,0,39825.2215162037,2009-01-12,05:18:59
39.96837,116.301091666667,0,0,39825.2215740741,2009-01-12,05:19:04
39.9684616666667,116.301196666667,0,0,39825.2216319444,2009-01-12,05:19:09
39.96865,116.301358333333,0,0,39825.2216898148,2009-01-12,05:19:14
39.9687116666667,116.301458333333,0,0,39825.2217476852,2009-01-12,05:19:19
39.9686616666667,116.30148,0,0,39825.2218055556,2009-01-12,05:19:24
39.96862,116.301473333333,0,0,39825.2218634259,2009-01-12,05:19:29
39.96862,116.301473333333,0,0,39825.2218981481,2009-01-12,05:19:32
39.9686283333333,116.30148,0,0,39825.2219212963,2009-01-12,05:19:34
39.968495,116.301381666667,0,0,39825.2219791667,2009-01-12,05:19:39
39.9684616666667,116.301371666667,0,0,39825.222037037,2009-01-12,05:19:44
39.96839,116.301318333333,0,0,39825.2220949074,2009-01-12,05:19:49
39.9682966666667,116.301243333333,0,0,39825.2221527778,2009-01-12,05:19:54
39.968225,116.301195,0,0,39825.2222106481,2009-01-12,05:19:59
39.968175,116.301175,0,0,39825.2222685185,2009-01-12,05:20:04
39.96823,116.301201666667,0,0,39825.2223263889,2009-01-12,05:20:09
39.96825,116.301176666667,0,0,39825.2223842593,2009-01-12,05:20:14
39.9682966666667,116.301225,0,0,39825.2224421296,2009-01-12,05:20:19
39.9682966666667,116.301225,0,0,39825.2224768519,2009-01-12,05:20:22
39.9682983333333,116.30122,0,0,39825.2225,2009-01-12,05:20:24
39.9684,116.301243333333,0,0,39825.2225578704,2009-01-12,05:20:29
39.9684366666667,116.301205,0,0,39825.2226157407,2009-01-12,05:20:34
39.96838,116.301168333333,0,0,39825.2226736111,2009-01-12,05:20:39
39.9683483333333,116.301176666667,0,0,39825.2227314815,2009-01-12,05:20:44
39.9683283333333,116.301188333333,0,0,39825.2227893519,2009-01-12,05:20:49
39.9684816666667,116.301223333333,0,0,39825.2228472222,2009-01-12,05:20:54
39.96867,116.301356666667,0,0,39825.2229050926,2009-01-12,05:20:59
39.9687016666667,116.301431666667,0,0,39825.222962963,2009-01-12,05:21:04
39.9686166666667,116.301443333333,0,0,39825.2230208333,2009-01-12,05:21:09
39.9685583333333,116.30146,0,0,39825.2230787037,2009-01-12,05:21:14
39.9685833333333,116.301511666667,0,0,39825.2231365741,2009-01-12,05:21:19
39.968595,116.301561666667,0,0,39825.2231944444,2009-01-12,05:21:24
39.9686433333333,116.301591666667,0,0,39825.2232523148,2009-01-12,05:21:29
39.9686866666667,116.301625,0,0,39825.2233101852,2009-01-12,05:21:34
39.9686983333333,116.301653333333,0,0,39825.2233680556,2009-01-12,05:21:39
39.968755,116.30166,0,0,39825.2234259259,2009-01-12,05:21:44
39.9687866666667,116.301663333333,0,0,39825.2234837963,2009-01-12,05:21:49
39.9687833333333,116.30163,0,0,39825.2235416667,2009-01-12,05:21:54
39.96881,116.301606666667,0,0,39825.223599537,2009-01-12,05:21:59
39.96883,116.301586666667,0,0,39825.2236574074,2009-01-12,05:22:04
39.9688466666667,116.301571666667,0,0,39825.2237152778,2009-01-12,05:22:09
39.968865,116.3016,0,0,39825.2237731481,2009-01-12,05:22:14
39.9688733333333,116.301606666667,0,0,39825.2238310185,2009-01-12,05:22:19
39.9688816666667,116.301615,0,0,39825.2238888889,2009-01-12,05:22:24
39.9688816666667,116.301615,0,0,39825.2239236111,2009-01-12,05:22:27
39.9688866666667,116.30162,0,0,39825.2239467593,2009-01-12,05:22:29
39.9689116666667,116.301638333333,0,0,39825.2240046296,2009-01-12,05:22:34
39.9689216666667,116.30164,0,0,39825.2240625,2009-01-12,05:22:39
39.9689433333333,116.301625,0,0,39825.2241203704,2009-01-12,05:22:44
39.9689566666667,116.301648333333,0,0,39825.2241782407,2009-01-12,05:22:49
39.9689166666667,116.30163,0,0,39825.2242361111,2009-01-12,05:22:54
39.96889,116.301611666667,0,0,39825.2242939815,2009-01-12,05:22:59
39.96882,116.301566666667,0,0,39825.2243518519,2009-01-12,05:23:04
39.9687733333333,116.301553333333,0,0,39825.2244097222,2009-01-12,05:23:09
39.9687433333333,116.301561666667,0,0,39825.2244675926,2009-01-12,05:23:14
39.968685,116.301536666667,0,0,39825.224525463,2009-01-12,05:23:19
39.9686633333333,116.301545,0,0,39825.2245833333,2009-01-12,05:23:24
39.96864,116.301531666667,0,0,39825.2246412037,2009-01-12,05:23:29
39.968605,116.301511666667,0,0,39825.2246990741,2009-01-12,05:23:34
39.9685383333333,116.301488333333,0,0,39825.2247569444,2009-01-12,05:23:39
39.96856,116.301506666667,0,0,39825.2248148148,2009-01-12,05:23:44
39.9685533333333,116.30147,0,0,39825.2248726852,2009-01-12,05:23:49
39.9685516666667,116.301426666667,0,0,39825.2249305556,2009-01-12,05:23:54
39.968565,116.30142,0,0,39825.2249884259,2009-01-12,05:23:59
39.96857,116.301413333333,0,0,39825.2250462963,2009-01-12,05:24:04
39.968575,116.301406666667,0,0,39825.2251041667,2009-01-12,05:24:09
39.968575,116.301406666667,0,0,39825.2251388889,2009-01-12,05:24:12
39.9685833333333,116.30141,0,0,39825.225162037,2009-01-12,05:24:14
39.9685716666667,116.301376666667,0,0,39825.2252199074,2009-01-12,05:24:19
39.968585,116.30138,0,0,39825.2252777778,2009-01-12,05:24:24
39.9685883333333,116.301335,0,0,39825.2253356481,2009-01-12,05:24:29
39.9686183333333,116.301295,0,0,39825.2253935185,2009-01-12,05:24:34
39.9686333333333,116.3013,0,0,39825.2254513889,2009-01-12,05:24:39
39.96865,116.301295,0,0,39825.2255092593,2009-01-12,05:24:44
39.9686233333333,116.301313333333,0,0,39825.2255671296,2009-01-12,05:24:49
39.96862,116.301333333333,0,0,39825.225625,2009-01-12,05:24:54
39.9686283333333,116.301348333333,0,0,39825.2256828704,2009-01-12,05:24:59
39.9685633333333,116.30127,0,0,39825.2257407407,2009-01-12,05:25:04
39.9684283333333,116.301053333333,0,0,39825.2257986111,2009-01-12,05:25:09
39.9683183333333,116.300893333333,0,0,39825.2258564815,2009-01-12,05:25:14
39.968285,116.300895,0,0,39825.2259143519,2009-01-12,05:25:19
39.9682733333333,116.300913333333,0,0,39825.2259722222,2009-01-12,05:25:24
39.9682466666667,116.300953333333,0,0,39825.2260300926,2009-01-12,05:25:29
39.9682033333333,116.300983333333,0,0,39825.226087963,2009-01-12,05:25:34
39.9682283333333,116.301053333333,0,0,39825.2261458333,2009-01-12,05:25:39
39.968155,116.300993333333,0,0,39825.2262037037,2009-01-12,05:25:44
39.96809,116.300968333333,0,0,39825.2262615741,2009-01-12,05:25:49
39.9681466666667,116.301046666667,0,0,39825.2263194444,2009-01-12,05:25:54
39.9680016666667,116.300916666667,0,0,39825.2263773148,2009-01-12,05:25:59
39.9680116666667,116.300895,0,0,39825.2264351852,2009-01-12,05:26:04
39.96811,116.300976666667,0,0,39825.2264930556,2009-01-12,05:26:09
39.9682433333333,116.301143333333,0,0,39825.2265509259,2009-01-12,05:26:14
39.9683533333333,116.301243333333,0,0,39825.2266087963,2009-01-12,05:26:19
39.9684466666667,116.301298333333,0,0,39825.2266666667,2009-01-12,05:26:24
39.968525,116.301338333333,0,0,39825.226724537,2009-01-12,05:26:29
39.96855,116.301333333333,0,0,39825.2267824074,2009-01-12,05:26:34
39.9686,116.301335,0,0,39825.2268402778,2009-01-12,05:26:39
39.9686466666667,116.3014,0,0,39825.2268981481,2009-01-12,05:26:44
39.9686466666667,116.301411666667,0,0,39825.2269560185,2009-01-12,05:26:49
39.9686583333333,116.301411666667,0,0,39825.2270138889,2009-01-12,05:26:54
39.968675,116.301433333333,0,0,39825.2270717593,2009-01-12,05:26:59
39.968675,116.301433333333,0,0,39825.2271064815,2009-01-12,05:27:02
39.9686816666667,116.301438333333,0,0,39825.2271296296,2009-01-12,05:27:04
39.9686733333333,116.301428333333,0,0,39825.2271875,2009-01-12,05:27:09
39.9686733333333,116.301428333333,0,0,39825.2272222222,2009-01-12,05:27:12
39.9686716666667,116.301425,0,0,39825.2272453704,2009-01-12,05:27:14
39.96868,116.301435,0,0,39825.2273032407,2009-01-12,05:27:19
39.96868,116.301435,0,0,39825.227337963,2009-01-12,05:27:22
39.9686816666667,116.301436666667,0,0,39825.2273611111,2009-01-12,05:27:24
39.9686466666667,116.30145,0,0,39825.2274189815,2009-01-12,05:27:29
39.9685433333333,116.301415,0,0,39825.2274768518,2009-01-12,05:27:34
39.96846,116.301386666667,0,0,39825.2275347222,2009-01-12,05:27:39
39.9684016666667,116.301403333333,0,0,39825.2275925926,2009-01-12,05:27:44
39.96841,116.301425,0,0,39825.227650463,2009-01-12,05:27:49
39.9684,116.30142,0,0,39825.2277083333,2009-01-12,05:27:54
39.9683783333333,116.301386666667,0,0,39825.2277662037,2009-01-12,05:27:59
39.96837,116.30136,0,0,39825.2278240741,2009-01-12,05:28:04
39.9682766666667,116.301215,0,0,39825.2278819444,2009-01-12,05:28:09
39.96823,116.301125,0,0,39825.2279398148,2009-01-12,05:28:14
39.9681916666667,116.301116666667,0,0,39825.2279976852,2009-01-12,05:28:19
39.9682216666667,116.301216666667,0,0,39825.2280555556,2009-01-12,05:28:24
39.9682516666667,116.301361666667,0,0,39825.2281134259,2009-01-12,05:28:29
39.96827,116.301416666667,0,0,39825.2281712963,2009-01-12,05:28:34
39.9683033333333,116.301418333333,0,0,39825.2282291667,2009-01-12,05:28:39
39.9683016666667,116.30144,0,0,39825.228287037,2009-01-12,05:28:44
39.968295,116.301476666667,0,0,39825.2283449074,2009-01-12,05:28:49
39.9682766666667,116.301536666667,0,0,39825.2284027778,2009-01-12,05:28:54
39.9682766666667,116.301536666667,0,0,39825.2284375,2009-01-12,05:28:57
39.9682716666667,116.301533333333,0,0,39825.2284606481,2009-01-12,05:28:59
39.96826,116.30146,0,0,39825.2285185185,2009-01-12,05:29:04
39.968265,116.30138,0,0,39825.2285763889,2009-01-12,05:29:09
39.968265,116.30138,0,0,39825.2286342593,2009-01-12,05:29:14
39.968265,116.30138,0,0,39825.2286689815,2009-01-12,05:29:17
39.9682666666667,116.301381666667,0,0,39825.2286921296,2009-01-12,05:29:19
39.9683933333333,116.301481666667,0,0,39825.22875,2009-01-12,05:29:24
39.9686983333333,116.301741666667,0,0,39825.2288078704,2009-01-12,05:29:29
39.968685,116.301841666667,0,0,39825.2288657407,2009-01-12,05:29:34
39.96858,116.301753333333,0,0,39825.2289236111,2009-01-12,05:29:39
39.968555,116.301648333333,0,0,39825.2289814815,2009-01-12,05:29:44
39.9685016666667,116.301548333333,0,0,39825.2290393518,2009-01-12,05:29:49
39.9685533333333,116.301536666667,0,0,39825.2290972222,2009-01-12,05:29:54
39.9685683333333,116.301525,0,0,39825.2291550926,2009-01-12,05:29:59
39.9686,116.301556666667,0,0,39825.229212963,2009-01-12,05:30:04
39.9686383333333,116.30158,0,0,39825.2292708333,2009-01-12,05:30:09
39.9686733333333,116.301603333333,0,0,39825.2293287037,2009-01-12,05:30:14
39.9686733333333,116.301603333333,0,0,39825.2293634259,2009-01-12,05:30:17
39.96867,116.301595,0,0,39825.2293865741,2009-01-12,05:30:19
39.9685966666667,116.301538333333,0,0,39825.2294444444,2009-01-12,05:30:24
39.9684866666667,116.301445,0,0,39825.2295023148,2009-01-12,05:30:29
39.9684133333333,116.301423333333,0,0,39825.2295601852,2009-01-12,05:30:34
39.9684083333333,116.30144,0,0,39825.2296180556,2009-01-12,05:30:39
39.9684833333333,116.301516666667,0,0,39825.2296759259,2009-01-12,05:30:44
39.9685866666667,116.301606666667,0,0,39825.2297337963,2009-01-12,05:30:49
39.9686483333333,116.301686666667,0,0,39825.2297916667,2009-01-12,05:30:54
39.9686783333333,116.301766666667,0,0,39825.229849537,2009-01-12,05:30:59
39.9686833333333,116.301778333333,0,0,39825.2299074074,2009-01-12,05:31:04
39.9686183333333,116.301705,0,0,39825.2299652778,2009-01-12,05:31:09
39.9685066666667,116.301641666667,0,0,39825.2300231481,2009-01-12,05:31:14
39.9683066666667,116.301108333333,0,0,39825.2301967593,2009-01-12,05:31:29
39.9684433333333,116.301141666667,0,0,39825.2302546296,2009-01-12,05:31:34
39.968465,116.30116,0,0,39825.2303125,2009-01-12,05:31:39
39.9684416666667,116.301166666667,0,0,39825.2303703704,2009-01-12,05:31:44
39.9684583333333,116.301158333333,0,0,39825.2304282407,2009-01-12,05:31:49
39.9684783333333,116.301191666667,0,0,39825.2304861111,2009-01-12,05:31:54
39.9685266666667,116.301216666667,0,0,39825.2305439815,2009-01-12,05:31:59
39.96853,116.301201666667,0,0,39825.2306018519,2009-01-12,05:32:04
39.9685083333333,116.301158333333,0,0,39825.2306597222,2009-01-12,05:32:09
39.96854,116.301235,0,0,39825.2307175926,2009-01-12,05:32:14
39.9685916666667,116.30137,0,0,39825.230775463,2009-01-12,05:32:19
39.968625,116.301433333333,0,0,39825.2308333333,2009-01-12,05:32:24
39.9686516666667,116.301481666667,0,0,39825.2308912037,2009-01-12,05:32:29
39.968685,116.301551666667,0,0,39825.2309490741,2009-01-12,05:32:34
39.9686383333333,116.301543333333,0,0,39825.2310069444,2009-01-12,05:32:39
39.9685433333333,116.301463333333,0,0,39825.2310648148,2009-01-12,05:32:44
39.9685033333333,116.301396666667,0,0,39825.2311226852,2009-01-12,05:32:49
39.9685033333333,116.301396666667,0,0,39825.2311574074,2009-01-12,05:32:52
39.9685083333333,116.301396666667,0,0,39825.2311805556,2009-01-12,05:32:54
39.9684966666667,116.301405,0,0,39825.2312384259,2009-01-12,05:32:59
39.9685183333333,116.301433333333,0,0,39825.2312962963,2009-01-12,05:33:04
39.9685233333333,116.301485,0,0,39825.2313541667,2009-01-12,05:33:09
39.9685616666667,116.301551666667,0,0,39825.231412037,2009-01-12,05:33:14
39.9685583333333,116.301568333333,0,0,39825.2314699074,2009-01-12,05:33:19
39.9685416666667,116.301558333333,0,0,39825.2315277778,2009-01-12,05:33:24
39.9685016666667,116.301521666667,0,0,39825.2315856481,2009-01-12,05:33:29
39.9684716666667,116.301513333333,0,0,39825.2316435185,2009-01-12,05:33:34
39.9684133333333,116.301465,0,0,39825.2317013889,2009-01-12,05:33:39
39.9684033333333,116.30146,0,0,39825.2317592593,2009-01-12,05:33:44
39.968585,116.301526666667,0,0,39825.2318171296,2009-01-12,05:33:49
39.9687116666667,116.301628333333,0,0,39825.231875,2009-01-12,05:33:54
39.96886,116.30172,0,0,39825.2319328704,2009-01-12,05:33:59
39.968965,116.301815,0,0,39825.2319907407,2009-01-12,05:34:04
39.96899,116.301833333333,0,0,39825.2320486111,2009-01-12,05:34:09
39.9689466666667,116.301786666667,0,0,39825.2321064815,2009-01-12,05:34:14
39.96892,116.301721666667,0,0,39825.2321643519,2009-01-12,05:34:19
39.9688766666667,116.301631666667,0,0,39825.2322222222,2009-01-12,05:34:24
39.9687916666667,116.301521666667,0,0,39825.2322800926,2009-01-12,05:34:29
39.9687733333333,116.30148,0,0,39825.232337963,2009-01-12,05:34:34
39.968765,116.301476666667,0,0,39825.2323958333,2009-01-12,05:34:39
39.968765,116.301476666667,0,0,39825.2324305556,2009-01-12,05:34:42
39.9687616666667,116.301475,0,0,39825.2324537037,2009-01-12,05:34:44
39.9687433333333,116.301448333333,0,0,39825.2325115741,2009-01-12,05:34:49
39.96877,116.301431666667,0,0,39825.2325694444,2009-01-12,05:34:54
39.968745,116.30141,0,0,39825.2326273148,2009-01-12,05:34:59
39.9687183333333,116.30142,0,0,39825.2326851852,2009-01-12,05:35:04
39.9687216666667,116.301435,0,0,39825.2327430556,2009-01-12,05:35:09
39.9687466666667,116.301431666667,0,0,39825.2328009259,2009-01-12,05:35:14
39.9687566666667,116.301465,0,0,39825.2328587963,2009-01-12,05:35:19
39.9687766666667,116.30148,0,0,39825.2329166667,2009-01-12,05:35:24
39.9688116666667,116.30151,0,0,39825.232974537,2009-01-12,05:35:29
39.96882,116.301523333333,0,0,39825.2330324074,2009-01-12,05:35:34
39.96879,116.30151,0,0,39825.2330902778,2009-01-12,05:35:39
39.9687316666667,116.301513333333,0,0,39825.2331481481,2009-01-12,05:35:44
39.96866,116.301516666667,0,0,39825.2332060185,2009-01-12,05:35:49
39.9686233333333,116.301545,0,0,39825.2332638889,2009-01-12,05:35:54
39.9685766666667,116.301541666667,0,0,39825.2333217593,2009-01-12,05:35:59
39.9685533333333,116.301558333333,0,0,39825.2333796296,2009-01-12,05:36:04
39.9685833333333,116.301575,0,0,39825.2334375,2009-01-12,05:36:09
39.968625,116.3016,0,0,39825.2334953704,2009-01-12,05:36:14
39.968625,116.301611666667,0,0,39825.2335532407,2009-01-12,05:36:19
39.96864,116.301645,0,0,39825.2336111111,2009-01-12,05:36:24
39.9686233333333,116.301646666667,0,0,39825.2336689815,2009-01-12,05:36:29
39.968625,116.301636666667,0,0,39825.2337268519,2009-01-12,05:36:34
39.9686233333333,116.301626666667,0,0,39825.2337847222,2009-01-12,05:36:39
39.968615,116.301588333333,0,0,39825.2338425926,2009-01-12,05:36:44
39.9685933333333,116.30157,0,0,39825.233900463,2009-01-12,05:36:49
39.9685683333333,116.301531666667,0,0,39825.2339583333,2009-01-12,05:36:54
39.9685933333333,116.301463333333,0,0,39825.2340162037,2009-01-12,05:36:59
39.96859,116.301393333333,0,0,39825.2340740741,2009-01-12,05:37:04
39.9685583333333,116.301378333333,0,0,39825.2341319444,2009-01-12,05:37:09
39.9685583333333,116.301378333333,0,0,39825.2341666667,2009-01-12,05:37:12
39.9685516666667,116.301385,0,0,39825.2341898148,2009-01-12,05:37:14
39.9685966666667,116.301423333333,0,0,39825.2342476852,2009-01-12,05:37:19
39.9686366666667,116.301458333333,0,0,39825.2343055556,2009-01-12,05:37:24
39.968655,116.301475,0,0,39825.2343634259,2009-01-12,05:37:29
39.968665,116.301461666667,0,0,39825.2344212963,2009-01-12,05:37:34
39.9686566666667,116.30145,0,0,39825.2344791667,2009-01-12,05:37:39
39.9688016666667,116.301516666667,0,0,39825.234537037,2009-01-12,05:37:44
39.9690433333333,116.301656666667,0,0,39825.2345949074,2009-01-12,05:37:49
39.9691633333333,116.301685,0,0,39825.2346527778,2009-01-12,05:37:54
39.9692716666667,116.301656666667,0,0,39825.2347106481,2009-01-12,05:37:59
39.969275,116.30159,0,0,39825.2347685185,2009-01-12,05:38:04
39.9692966666667,116.301593333333,0,0,39825.2348263889,2009-01-12,05:38:09
39.9692833333333,116.301566666667,0,0,39825.2348842593,2009-01-12,05:38:14
39.9693183333333,116.301581666667,0,0,39825.2349421296,2009-01-12,05:38:19
39.9693233333333,116.301616666667,0,0,39825.235,2009-01-12,05:38:24
39.968895,116.301465,0,0,39825.2350578704,2009-01-12,05:38:29
39.96876,116.301506666667,0,0,39825.2351157407,2009-01-12,05:38:34
39.96876,116.301581666667,0,0,39825.2351736111,2009-01-12,05:38:39
39.9688283333333,116.301661666667,0,0,39825.2352314815,2009-01-12,05:38:44
39.9688483333333,116.301658333333,0,0,39825.2352893518,2009-01-12,05:38:49
39.968855,116.30161,0,0,39825.2353472222,2009-01-12,05:38:54
39.9688483333333,116.301566666667,0,0,39825.2354050926,2009-01-12,05:38:59
39.9688033333333,116.301503333333,0,0,39825.235462963,2009-01-12,05:39:04
39.9687416666667,116.301446666667,0,0,39825.2355208333,2009-01-12,05:39:09
39.9687533333333,116.301435,0,0,39825.2355787037,2009-01-12,05:39:14
39.9687533333333,116.301435,0,0,39825.2356134259,2009-01-12,05:39:17
39.9687483333333,116.301426666667,0,0,39825.2356365741,2009-01-12,05:39:19
39.9686983333333,116.3014,0,0,39825.2356944444,2009-01-12,05:39:24
39.968685,116.301376666667,0,0,39825.2357523148,2009-01-12,05:39:29
39.9686716666667,116.301351666667,0,0,39825.2358101852,2009-01-12,05:39:34
39.968625,116.301335,0,0,39825.2358680556,2009-01-12,05:39:39
39.9685866666667,116.301318333333,0,0,39825.2359259259,2009-01-12,05:39:44
39.9684966666667,116.301268333333,0,0,39825.2359837963,2009-01-12,05:39:49
39.9684216666667,116.301251666667,0,0,39825.2360416667,2009-01-12,05:39:54
39.9683683333333,116.301216666667,0,0,39825.236099537,2009-01-12,05:39:59
39.9684,116.301233333333,0,0,39825.2361574074,2009-01-12,05:40:04
39.9684733333333,116.301295,0,0,39825.2362152778,2009-01-12,05:40:09
39.9685216666667,116.301311666667,0,0,39825.2362731481,2009-01-12,05:40:14
39.9685483333333,116.301328333333,0,0,39825.2363310185,2009-01-12,05:40:19
39.9686716666667,116.301436666667,0,0,39825.2363888889,2009-01-12,05:40:24
39.9687916666667,116.301563333333,0,0,39825.2364467593,2009-01-12,05:40:29
39.9688116666667,116.301633333333,0,0,39825.2365046296,2009-01-12,05:40:34
39.9688116666667,116.301633333333,0,0,39825.2365393518,2009-01-12,05:40:37
39.968805,116.301635,0,0,39825.2365625,2009-01-12,05:40:39
39.968775,116.301635,0,0,39825.2366203704,2009-01-12,05:40:44
39.968685,116.301666666667,0,0,39825.2366782407,2009-01-12,05:40:49
39.968535,116.301636666667,0,0,39825.2367361111,2009-01-12,05:40:54
39.968405,116.301591666667,0,0,39825.2367939815,2009-01-12,05:40:59
39.9683033333333,116.301568333333,0,0,39825.2368518518,2009-01-12,05:41:04
39.9683133333333,116.301618333333,0,0,39825.2369097222,2009-01-12,05:41:09
39.9684083333333,116.30171,0,0,39825.2369675926,2009-01-12,05:41:14
39.9685316666667,116.301825,0,0,39825.237025463,2009-01-12,05:41:19
39.9686466666667,116.30191,0,0,39825.2370833333,2009-01-12,05:41:24
39.9687416666667,116.301953333333,0,0,39825.2371412037,2009-01-12,05:41:29
39.9687833333333,116.301945,0,0,39825.2371990741,2009-01-12,05:41:34
39.9687933333333,116.301915,0,0,39825.2372569444,2009-01-12,05:41:39
39.9688033333333,116.301873333333,0,0,39825.2373148148,2009-01-12,05:41:44
39.9687916666667,116.301806666667,0,0,39825.2373726852,2009-01-12,05:41:49
39.968775,116.301785,0,0,39825.2374305556,2009-01-12,05:41:54
39.9687366666667,116.301781666667,0,0,39825.2374884259,2009-01-12,05:41:59
39.9687466666667,116.301773333333,0,0,39825.2375462963,2009-01-12,05:42:04
39.9687466666667,116.301773333333,0,0,39825.2375810185,2009-01-12,05:42:07
39.9687416666667,116.30177,0,0,39825.2376041667,2009-01-12,05:42:09
39.968765,116.30177,0,0,39825.237662037,2009-01-12,05:42:14
39.9687783333333,116.301778333333,0,0,39825.2377199074,2009-01-12,05:42:19
39.9688016666667,116.301798333333,0,0,39825.2377777778,2009-01-12,05:42:24
39.9688216666667,116.30177,0,0,39825.2378356481,2009-01-12,05:42:29
39.9688466666667,116.30172,0,0,39825.2378935185,2009-01-12,05:42:34
39.96886,116.301705,0,0,39825.2379513889,2009-01-12,05:42:39
39.968845,116.301675,0,0,39825.2380092593,2009-01-12,05:42:44
39.96885,116.301683333333,0,0,39825.2380671296,2009-01-12,05:42:49
39.96885,116.301683333333,0,0,39825.238125,2009-01-12,05:42:54
39.96885,116.301683333333,0,0,39825.2381597222,2009-01-12,05:42:57
39.9688533333333,116.301681666667,0,0,39825.2381828704,2009-01-12,05:42:59
39.9689516666667,116.301696666667,0,0,39825.2382407407,2009-01-12,05:43:04
39.9692,116.301783333333,0,0,39825.2382986111,2009-01-12,05:43:09
39.9694516666667,116.301883333333,0,0,39825.2383564815,2009-01-12,05:43:14
39.9695866666667,116.301983333333,0,0,39825.2384143519,2009-01-12,05:43:19
39.9695216666667,116.302078333333,0,0,39825.2384722222,2009-01-12,05:43:24
39.9692683333333,116.302051666667,0,0,39825.2385300926,2009-01-12,05:43:29
39.9692566666667,116.302075,0,0,39825.238587963,2009-01-12,05:43:34
39.9691783333333,116.302018333333,0,0,39825.2386458333,2009-01-12,05:43:39
39.96899,116.301876666667,0,0,39825.2387037037,2009-01-12,05:43:44
39.9688666666667,116.301776666667,0,0,39825.2387615741,2009-01-12,05:43:49
39.9687533333333,116.301668333333,0,0,39825.2388194444,2009-01-12,05:43:54
39.968685,116.301598333333,0,0,39825.2388773148,2009-01-12,05:43:59
39.9686333333333,116.301538333333,0,0,39825.2389351852,2009-01-12,05:44:04
39.9686133333333,116.301545,0,0,39825.2389930556,2009-01-12,05:44:09
39.9686033333333,116.301538333333,0,0,39825.2390509259,2009-01-12,05:44:14
39.9685416666667,116.301473333333,0,0,39825.2391087963,2009-01-12,05:44:19
39.9685216666667,116.301401666667,0,0,39825.2391666667,2009-01-12,05:44:24
39.9685633333333,116.301426666667,0,0,39825.239224537,2009-01-12,05:44:29
39.9685666666667,116.301396666667,0,0,39825.2392824074,2009-01-12,05:44:34
39.9686183333333,116.301431666667,0,0,39825.2393402778,2009-01-12,05:44:39
39.9686816666667,116.301433333333,0,0,39825.2393981481,2009-01-12,05:44:44
39.9687133333333,116.301435,0,0,39825.2394560185,2009-01-12,05:44:49
39.9687133333333,116.301455,0,0,39825.2395138889,2009-01-12,05:44:54
39.96872,116.301435,0,0,39825.2395717593,2009-01-12,05:44:59
39.9686966666667,116.301446666667,0,0,39825.2396296296,2009-01-12,05:45:04
39.9687033333333,116.301456666667,0,0,39825.2396875,2009-01-12,05:45:09
39.9686966666667,116.30144,0,0,39825.2397453704,2009-01-12,05:45:14
39.9687066666667,116.301433333333,0,0,39825.2398032407,2009-01-12,05:45:19
39.9687066666667,116.301433333333,0,0,39825.2398611111,2009-01-12,05:45:24
39.9687,116.301435,0,0,39825.2399189815,2009-01-12,05:45:29
39.9686966666667,116.301431666667,0,0,39825.2399768519,2009-01-12,05:45:34
39.96869,116.301423333333,0,0,39825.2400347222,2009-01-12,05:45:39
39.96869,116.301423333333,0,0,39825.2400694444,2009-01-12,05:45:42
39.9686816666667,116.301415,0,0,39825.2400925926,2009-01-12,05:45:44
39.96866,116.301411666667,0,0,39825.240150463,2009-01-12,05:45:49
39.968645,116.301408333333,0,0,39825.2402083333,2009-01-12,05:45:54
39.9686516666667,116.301415,0,0,39825.2402662037,2009-01-12,05:45:59
39.9686516666667,116.301415,0,0,39825.2403009259,2009-01-12,05:46:02
39.9686466666667,116.301411666667,0,0,39825.2403240741,2009-01-12,05:46:04
39.9686783333333,116.301441666667,0,0,39825.2403819444,2009-01-12,05:46:09
39.968645,116.301371666667,0,0,39825.2404398148,2009-01-12,05:46:14
39.9686133333333,116.301296666667,0,0,39825.2404976852,2009-01-12,05:46:19
39.9686133333333,116.301296666667,0,0,39825.2405324074,2009-01-12,05:46:22
39.9686116666667,116.301305,0,0,39825.2405555556,2009-01-12,05:46:24
39.9686316666667,116.301363333333,0,0,39825.2406134259,2009-01-12,05:46:29
39.9686183333333,116.301361666667,0,0,39825.2406712963,2009-01-12,05:46:34
39.9685883333333,116.301365,0,0,39825.2407291667,2009-01-12,05:46:39
39.9686116666667,116.301366666667,0,0,39825.240787037,2009-01-12,05:46:44
39.968595,116.30133,0,0,39825.2408449074,2009-01-12,05:46:49
39.968575,116.301298333333,0,0,39825.2409027778,2009-01-12,05:46:54
39.9684866666667,116.301275,0,0,39825.2409606481,2009-01-12,05:46:59
39.96835,116.30128,0,0,39825.2410185185,2009-01-12,05:47:04
39.9681683333333,116.301271666667,0,0,39825.2410763889,2009-01-12,05:47:09
39.9680216666667,116.301338333333,0,0,39825.2411342593,2009-01-12,05:47:14
39.96798,116.301486666667,0,0,39825.2411921296,2009-01-12,05:47:19
39.9678183333333,116.301455,0,0,39825.24125,2009-01-12,05:47:24
39.967765,116.301523333333,0,0,39825.2413078704,2009-01-12,05:47:29
39.967805,116.301565,0,0,39825.2413657407,2009-01-12,05:47:34
39.9678283333333,116.301558333333,0,0,39825.2414236111,2009-01-12,05:47:39
39.9678316666667,116.301548333333,0,0,39825.2414814815,2009-01-12,05:47:44
39.9678333333333,116.301541666667,0,0,39825.2415393519,2009-01-12,05:47:49
39.9678366666667,116.301538333333,0,0,39825.2415972222,2009-01-12,05:47:54
39.9678366666667,116.301538333333,0,0,39825.2416319444,2009-01-12,05:47:57
39.96784,116.301538333333,0,0,39825.2416550926,2009-01-12,05:47:59
39.9678666666667,116.30155,0,0,39825.241712963,2009-01-12,05:48:04
39.9679,116.301571666667,0,0,39825.2417708333,2009-01-12,05:48:09
39.9679266666667,116.301588333333,0,0,39825.2418287037,2009-01-12,05:48:14
39.9679316666667,116.301591666667,0,0,39825.2418865741,2009-01-12,05:48:19
39.9679316666667,116.301591666667,0,0,39825.2419212963,2009-01-12,05:48:22
39.9679383333333,116.301598333333,0,0,39825.2419444444,2009-01-12,05:48:24
39.968,116.301645,0,0,39825.2420023148,2009-01-12,05:48:29
39.96817,116.30168,0,0,39825.2420601852,2009-01-12,05:48:34
39.9683466666667,116.301731666667,0,0,39825.2421180556,2009-01-12,05:48:39
39.9685333333333,116.301788333333,0,0,39825.2421759259,2009-01-12,05:48:44
39.9685883333333,116.301826666667,0,0,39825.2422337963,2009-01-12,05:48:49
39.9686116666667,116.301868333333,0,0,39825.2422916667,2009-01-12,05:48:54
39.96857,116.3018,0,0,39825.242349537,2009-01-12,05:48:59
39.9685533333333,116.301751666667,0,0,39825.2424074074,2009-01-12,05:49:04
39.96853,116.301685,0,0,39825.2424652778,2009-01-12,05:49:09
39.9684933333333,116.301623333333,0,0,39825.2425231481,2009-01-12,05:49:14
39.968455,116.301576666667,0,0,39825.2425810185,2009-01-12,05:49:19
39.96841,116.301516666667,0,0,39825.2426388889,2009-01-12,05:49:24
39.9682666666667,116.301301666667,0,0,39825.2426967593,2009-01-12,05:49:29
39.9682683333333,116.301138333333,0,0,39825.2427546296,2009-01-12,05:49:34
39.9683116666667,116.301106666667,0,0,39825.2428125,2009-01-12,05:49:39
39.9683616666667,116.301096666667,0,0,39825.2428703704,2009-01-12,05:49:44
39.96829,116.301011666667,0,0,39825.2429282407,2009-01-12,05:49:49
39.9683383333333,116.300948333333,0,0,39825.2429861111,2009-01-12,05:49:54
39.96836,116.300961666667,0,0,39825.2430439815,2009-01-12,05:49:59
39.9684016666667,116.300983333333,0,0,39825.2431018518,2009-01-12,05:50:04
39.9684016666667,116.300983333333,0,0,39825.2431365741,2009-01-12,05:50:07
39.9684016666667,116.30098,0,0,39825.2431597222,2009-01-12,05:50:09
39.9684766666667,116.30106,0,0,39825.2432175926,2009-01-12,05:50:14
39.968525,116.30107,0,0,39825.243275463,2009-01-12,05:50:19
39.9685683333333,116.301111666667,0,0,39825.2433333333,2009-01-12,05:50:24
39.96858,116.301171666667,0,0,39825.2433912037,2009-01-12,05:50:29
39.9686166666667,116.301305,0,0,39825.2434490741,2009-01-12,05:50:34
39.9686333333333,116.301373333333,0,0,39825.2435069444,2009-01-12,05:50:39
39.9686416666667,116.301458333333,0,0,39825.2435648148,2009-01-12,05:50:44
39.9686416666667,116.301521666667,0,0,39825.2436226852,2009-01-12,05:50:49
39.9686416666667,116.301521666667,0,0,39825.2436574074,2009-01-12,05:50:52
39.9686466666667,116.301525,0,0,39825.2436805556,2009-01-12,05:50:54
39.9686483333333,116.30155,0,0,39825.2437384259,2009-01-12,05:50:59
39.9686466666667,116.301545,0,0,39825.2437962963,2009-01-12,05:51:04
39.9686433333333,116.301541666667,0,0,39825.2438541667,2009-01-12,05:51:09
39.9686466666667,116.301543333333,0,0,39825.243912037,2009-01-12,05:51:14
39.9686466666667,116.301541666667,0,0,39825.2439699074,2009-01-12,05:51:19
39.968655,116.301535,0,0,39825.2440277778,2009-01-12,05:51:24
39.968655,116.301535,0,0,39825.2440625,2009-01-12,05:51:27
39.96865,116.301528333333,0,0,39825.2440856481,2009-01-12,05:51:29
39.9686366666667,116.301496666667,0,0,39825.2441435185,2009-01-12,05:51:34
39.9686166666667,116.30145,0,0,39825.2442013889,2009-01-12,05:51:39
39.968605,116.301415,0,0,39825.2442592593,2009-01-12,05:51:44
39.9685966666667,116.301378333333,0,0,39825.2443171296,2009-01-12,05:51:49
39.968585,116.301371666667,0,0,39825.244375,2009-01-12,05:51:54
39.968585,116.301371666667,0,0,39825.2444097222,2009-01-12,05:51:57
39.9685816666667,116.301368333333,0,0,39825.2444328704,2009-01-12,05:51:59
39.968595,116.30138,0,0,39825.2444907407,2009-01-12,05:52:04
39.968505,116.301296666667,0,0,39825.2445486111,2009-01-12,05:52:09
39.9684966666667,116.301228333333,0,0,39825.2446064815,2009-01-12,05:52:14
39.9684333333333,116.301143333333,0,0,39825.2446643518,2009-01-12,05:52:19
39.9683316666667,116.301073333333,0,0,39825.2447222222,2009-01-12,05:52:24
39.9683783333333,116.301145,0,0,39825.2447800926,2009-01-12,05:52:29
39.9683966666667,116.301158333333,0,0,39825.244837963,2009-01-12,05:52:34
39.9684283333333,116.301206666667,0,0,39825.2448958333,2009-01-12,05:52:39
39.968435,116.301218333333,0,0,39825.2449537037,2009-01-12,05:52:44
39.9684633333333,116.301251666667,0,0,39825.2450115741,2009-01-12,05:52:49
39.96852,116.301296666667,0,0,39825.2450694444,2009-01-12,05:52:54
39.96855,116.301326666667,0,0,39825.2451273148,2009-01-12,05:52:59
39.9685516666667,116.301305,0,0,39825.2451851852,2009-01-12,05:53:04
39.9685616666667,116.301295,0,0,39825.2452430556,2009-01-12,05:53:09
39.9685666666667,116.301315,0,0,39825.2453009259,2009-01-12,05:53:14
39.9685666666667,116.301326666667,0,0,39825.2453587963,2009-01-12,05:53:19
39.9685833333333,116.301336666667,0,0,39825.2454166667,2009-01-12,05:53:24
39.9686233333333,116.301361666667,0,0,39825.245474537,2009-01-12,05:53:29
39.968625,116.301365,0,0,39825.2455324074,2009-01-12,05:53:34
39.9686316666667,116.301371666667,0,0,39825.2455902778,2009-01-12,05:53:39
39.9686366666667,116.301378333333,0,0,39825.2456481481,2009-01-12,05:53:44
39.968635,116.301375,0,0,39825.2457060185,2009-01-12,05:53:49
39.968635,116.301376666667,0,0,39825.2457638889,2009-01-12,05:53:54
39.9686383333333,116.301378333333,0,0,39825.2458217593,2009-01-12,05:53:59
39.9686383333333,116.301378333333,0,0,39825.2458564815,2009-01-12,05:54:02
39.9686383333333,116.301376666667,0,0,39825.2458796296,2009-01-12,05:54:04
39.9686433333333,116.301396666667,0,0,39825.2459375,2009-01-12,05:54:09
39.9686383333333,116.30147,0,0,39825.2459953704,2009-01-12,05:54:14
39.968655,116.301513333333,0,0,39825.2460532407,2009-01-12,05:54:19
39.9686566666667,116.30154,0,0,39825.2461111111,2009-01-12,05:54:24
39.9686566666667,116.30154,0,0,39825.2461458333,2009-01-12,05:54:27
39.9686516666667,116.301535,0,0,39825.2461689815,2009-01-12,05:54:29
39.9686366666667,116.30158,0,0,39825.2462268519,2009-01-12,05:54:34
39.9686783333333,116.301611666667,0,0,39825.2462847222,2009-01-12,05:54:39
39.96876,116.30168,0,0,39825.2463425926,2009-01-12,05:54:44
39.9687366666667,116.301713333333,0,0,39825.246400463,2009-01-12,05:54:49
39.9687166666667,116.301673333333,0,0,39825.2464583333,2009-01-12,05:54:54
39.968685,116.301591666667,0,0,39825.2465162037,2009-01-12,05:54:59
39.9686583333333,116.30155,0,0,39825.2465740741,2009-01-12,05:55:04
39.9686583333333,116.30155,0,0,39825.2466087963,2009-01-12,05:55:07
39.9686583333333,116.301546666667,0,0,39825.2466319444,2009-01-12,05:55:09
39.9686516666667,116.301526666667,0,0,39825.2466898148,2009-01-12,05:55:14
39.9686183333333,116.301485,0,0,39825.2467476852,2009-01-12,05:55:19
39.9685766666667,116.301451666667,0,0,39825.2468055556,2009-01-12,05:55:24
39.96856,116.301471666667,0,0,39825.2468634259,2009-01-12,05:55:29
39.968535,116.301485,0,0,39825.2469212963,2009-01-12,05:55:34
39.968515,116.301518333333,0,0,39825.2469791667,2009-01-12,05:55:39
39.968515,116.301518333333,0,0,39825.2470138889,2009-01-12,05:55:42
39.9685133333333,116.301526666667,0,0,39825.247037037,2009-01-12,05:55:44
39.9685016666667,116.30146,0,0,39825.2470949074,2009-01-12,05:55:49
39.9684883333333,116.301433333333,0,0,39825.2471527778,2009-01-12,05:55:54
39.96855,116.301455,0,0,39825.2472106481,2009-01-12,05:55:59
39.96858,116.301448333333,0,0,39825.2472685185,2009-01-12,05:56:04
39.96858,116.301448333333,0,0,39825.2473032407,2009-01-12,05:56:07
39.968585,116.301441666667,0,0,39825.2473263889,2009-01-12,05:56:09
39.96855,116.301445,0,0,39825.2473842593,2009-01-12,05:56:14
39.9685433333333,116.301473333333,0,0,39825.2474421296,2009-01-12,05:56:19
39.9686,116.30156,0,0,39825.2475,2009-01-12,05:56:24
39.968785,116.301735,0,0,39825.2475578704,2009-01-12,05:56:29
39.9690233333333,116.30196,0,0,39825.2476157407,2009-01-12,05:56:34
39.969185,116.30213,0,0,39825.2476736111,2009-01-12,05:56:39
39.9691883333333,116.302143333333,0,0,39825.2477314815,2009-01-12,05:56:44
39.9692216666667,116.302148333333,0,0,39825.2477893519,2009-01-12,05:56:49
39.9693566666667,116.302123333333,0,0,39825.2478472222,2009-01-12,05:56:54
39.969475,116.302075,0,0,39825.2479050926,2009-01-12,05:56:59
39.9697183333333,116.302108333333,0,0,39825.247962963,2009-01-12,05:57:04
39.9700683333333,116.3022,0,0,39825.2480208333,2009-01-12,05:57:09
39.9701933333333,116.302555,0,0,39825.2480787037,2009-01-12,05:57:14
39.96967,116.30208,0,0,39825.2481365741,2009-01-12,05:57:19
39.9696533333333,116.302031666667,0,0,39825.2481944444,2009-01-12,05:57:24
39.9696183333333,116.30201,0,0,39825.2482523148,2009-01-12,05:57:29
39.9696183333333,116.302025,0,0,39825.2483101852,2009-01-12,05:57:34
39.969605,116.302023333333,0,0,39825.2483680556,2009-01-12,05:57:39
39.9695016666667,116.301965,0,0,39825.2484259259,2009-01-12,05:57:44
39.9692066666667,116.301826666667,0,0,39825.2484837963,2009-01-12,05:57:49
39.9689583333333,116.301703333333,0,0,39825.2485416667,2009-01-12,05:57:54
39.9687183333333,116.301598333333,0,0,39825.248599537,2009-01-12,05:57:59
39.9685766666667,116.301596666667,0,0,39825.2486574074,2009-01-12,05:58:04
39.9684783333333,116.301613333333,0,0,39825.2487152778,2009-01-12,05:58:09
39.9684716666667,116.301646666667,0,0,39825.2487731481,2009-01-12,05:58:14
39.9684816666667,116.301708333333,0,0,39825.2488310185,2009-01-12,05:58:19
39.968725,116.301908333333,0,0,39825.2488888889,2009-01-12,05:58:24
39.9688466666667,116.302045,0,0,39825.2489467593,2009-01-12,05:58:29
39.9688266666667,116.30203,0,0,39825.2490046296,2009-01-12,05:58:34
39.9687516666667,116.301956666667,0,0,39825.2490625,2009-01-12,05:58:39
39.968705,116.30184,0,0,39825.2491203704,2009-01-12,05:58:44
39.9686516666667,116.301758333333,0,0,39825.2491782407,2009-01-12,05:58:49
39.9685633333333,116.301678333333,0,0,39825.2492361111,2009-01-12,05:58:54
39.968545,116.301616666667,0,0,39825.2492939815,2009-01-12,05:58:59
39.968555,116.301548333333,0,0,39825.2493518519,2009-01-12,05:59:04
39.9686816666667,116.30159,0,0,39825.2494097222,2009-01-12,05:59:09
39.968745,116.301628333333,0,0,39825.2494675926,2009-01-12,05:59:14
39.9688266666667,116.30164,0,0,39825.249525463,2009-01-12,05:59:19
39.9688466666667,116.301606666667,0,0,39825.2495833333,2009-01-12,05:59:24
39.9687716666667,116.301516666667,0,0,39825.2496412037,2009-01-12,05:59:29
39.9687466666667,116.301415,0,0,39825.2496990741,2009-01-12,05:59:34
39.96863,116.30134,0,0,39825.2497569444,2009-01-12,05:59:39
39.96857,116.301323333333,0,0,39825.2498148148,2009-01-12,05:59:44
39.9685383333333,116.301306666667,0,0,39825.2498726852,2009-01-12,05:59:49
39.968555,116.301331666667,0,0,39825.2499305556,2009-01-12,05:59:54
39.96859,116.301356666667,0,0,39825.2499884259,2009-01-12,05:59:59
39.9686016666667,116.301391666667,0,0,39825.2500462963,2009-01-12,06:00:04
39.9686116666667,116.301411666667,0,0,39825.2501041667,2009-01-12,06:00:09
39.9686116666667,116.301411666667,0,0,39825.2501388889,2009-01-12,06:00:12
39.9686033333333,116.301405,0,0,39825.250162037,2009-01-12,06:00:14
39.968645,116.30142,0,0,39825.2502199074,2009-01-12,06:00:19
39.9686466666667,116.301395,0,0,39825.2502777778,2009-01-12,06:00:24
39.9685966666667,116.301335,0,0,39825.2503356481,2009-01-12,06:00:29
39.9685133333333,116.301335,0,0,39825.2503935185,2009-01-12,06:00:34
39.9684983333333,116.301351666667,0,0,39825.2504513889,2009-01-12,06:00:39
39.9685,116.301353333333,0,0,39825.2505092593,2009-01-12,06:00:44
39.9685,116.301353333333,0,0,39825.2505439815,2009-01-12,06:00:47
39.968505,116.301358333333,0,0,39825.2505671296,2009-01-12,06:00:49
39.968545,116.301383333333,0,0,39825.250625,2009-01-12,06:00:54
39.968635,116.301421666667,0,0,39825.2506828704,2009-01-12,06:00:59
39.9687366666667,116.301451666667,0,0,39825.2507407407,2009-01-12,06:01:04
39.96879,116.301455,0,0,39825.2507986111,2009-01-12,06:01:09
39.96881,116.301541666667,0,0,39825.2508564815,2009-01-12,06:01:14
39.96881,116.301541666667,0,0,39825.2508912037,2009-01-12,06:01:17
39.9688016666667,116.301541666667,0,0,39825.2509143518,2009-01-12,06:01:19
39.968805,116.301551666667,0,0,39825.2509722222,2009-01-12,06:01:24
39.968805,116.301551666667,0,0,39825.2510069444,2009-01-12,06:01:27
39.9688066666667,116.301558333333,0,0,39825.2510300926,2009-01-12,06:01:29
39.9687533333333,116.301668333333,0,0,39825.251087963,2009-01-12,06:01:34
39.9687266666667,116.301755,0,0,39825.2511458333,2009-01-12,06:01:39
39.968715,116.301798333333,0,0,39825.2512037037,2009-01-12,06:01:44
39.9687083333333,116.301841666667,0,0,39825.2512615741,2009-01-12,06:01:49
39.968705,116.301881666667,0,0,39825.2513194444,2009-01-12,06:01:54
39.9687066666667,116.301925,0,0,39825.2513773148,2009-01-12,06:01:59
39.96871,116.301943333333,0,0,39825.2514351852,2009-01-12,06:02:04
39.9686966666667,116.302016666667,0,0,39825.2514930556,2009-01-12,06:02:09
39.9686816666667,116.302106666667,0,0,39825.2515509259,2009-01-12,06:02:14
39.9686566666667,116.302245,0,0,39825.2516087963,2009-01-12,06:02:19
39.96865,116.302266666667,0,0,39825.2516666667,2009-01-12,06:02:24
39.96866,116.30235,0,0,39825.251724537,2009-01-12,06:02:29
39.968665,116.302461666667,0,0,39825.2517824074,2009-01-12,06:02:34
39.968665,116.30248,0,0,39825.2518402778,2009-01-12,06:02:39
39.9686683333333,116.302485,0,0,39825.2518981481,2009-01-12,06:02:44
39.9686683333333,116.302485,0,0,39825.2519328704,2009-01-12,06:02:47
39.96867,116.302485,0,0,39825.2519560185,2009-01-12,06:02:49
39.9687266666667,116.302451666667,0,0,39825.2520138889,2009-01-12,06:02:54
39.96875,116.302458333333,0,0,39825.2520717593,2009-01-12,06:02:59
39.9687833333333,116.302441666667,0,0,39825.2521296296,2009-01-12,06:03:04
39.968905,116.302451666667,0,0,39825.2521875,2009-01-12,06:03:09
39.9689333333333,116.302461666667,0,0,39825.2522453704,2009-01-12,06:03:14
39.968985,116.302483333333,0,0,39825.2523032407,2009-01-12,06:03:19
39.9689983333333,116.302491666667,0,0,39825.2523611111,2009-01-12,06:03:24
39.9690283333333,116.302565,0,0,39825.2524189815,2009-01-12,06:03:29
39.969065,116.302645,0,0,39825.2524768518,2009-01-12,06:03:34
39.9691283333333,116.302713333333,0,0,39825.2525347222,2009-01-12,06:03:39
39.9691866666667,116.302725,0,0,39825.2525925926,2009-01-12,06:03:44
39.9692066666667,116.302765,0,0,39825.252650463,2009-01-12,06:03:49
39.969245,116.302795,0,0,39825.2527083333,2009-01-12,06:03:54
39.96932,116.302905,0,0,39825.2527662037,2009-01-12,06:03:59
39.96935,116.303005,0,0,39825.2528240741,2009-01-12,06:04:04
39.96936,116.303078333333,0,0,39825.2528819444,2009-01-12,06:04:09
39.9694283333333,116.303141666667,0,0,39825.2529398148,2009-01-12,06:04:14
39.9695083333333,116.303155,0,0,39825.2529976852,2009-01-12,06:04:19
39.9695583333333,116.30314,0,0,39825.2530555556,2009-01-12,06:04:24
39.9695566666667,116.303136666667,0,0,39825.2531134259,2009-01-12,06:04:29
39.9695633333333,116.303131666667,0,0,39825.2531712963,2009-01-12,06:04:34
39.9695633333333,116.30313,0,0,39825.2532291667,2009-01-12,06:04:39
39.96956,116.303128333333,0,0,39825.253287037,2009-01-12,06:04:44
39.96956,116.303128333333,0,0,39825.2533217593,2009-01-12,06:04:47
39.969565,116.303133333333,0,0,39825.2533449074,2009-01-12,06:04:49
39.9695783333333,116.30314,0,0,39825.2534027778,2009-01-12,06:04:54
39.9696416666667,116.303105,0,0,39825.2534606481,2009-01-12,06:04:59
39.9695966666667,116.303146666667,0,0,39825.2535185185,2009-01-12,06:05:04
39.9696666666667,116.303165,0,0,39825.2535763889,2009-01-12,06:05:09
39.969605,116.3032,0,0,39825.2536342593,2009-01-12,06:05:14
39.9696383333333,116.303238333333,0,0,39825.2536921296,2009-01-12,06:05:19
39.969635,116.30331,0,0,39825.25375,2009-01-12,06:05:24
39.969645,116.303388333333,0,0,39825.2538078704,2009-01-12,06:05:29
39.96964,116.303445,0,0,39825.2538657407,2009-01-12,06:05:34
39.96965,116.303485,0,0,39825.2539236111,2009-01-12,06:05:39
39.969595,116.303526666667,0,0,39825.2539814815,2009-01-12,06:05:44
39.9695716666667,116.303541666667,0,0,39825.2540393519,2009-01-12,06:05:49
39.9695833333333,116.303531666667,0,0,39825.2540972222,2009-01-12,06:05:54
39.9695916666667,116.30352,0,0,39825.2541550926,2009-01-12,06:05:59
39.9695916666667,116.30352,0,0,39825.2541898148,2009-01-12,06:06:02
39.96959,116.30352,0,0,39825.254212963,2009-01-12,06:06:04
39.9695666666667,116.30356,0,0,39825.2542708333,2009-01-12,06:06:09
39.9695733333333,116.303575,0,0,39825.2543287037,2009-01-12,06:06:14
39.96959,116.303566666667,0,0,39825.2543865741,2009-01-12,06:06:19
39.9696316666667,116.303686666667,0,0,39825.2544444444,2009-01-12,06:06:24
39.9696483333333,116.303708333333,0,0,39825.2545023148,2009-01-12,06:06:29
39.9696566666667,116.303685,0,0,39825.2545601852,2009-01-12,06:06:34
39.9697383333333,116.303646666667,0,0,39825.2546180556,2009-01-12,06:06:39
39.969795,116.303611666667,0,0,39825.2546759259,2009-01-12,06:06:44
39.9698816666667,116.303513333333,0,0,39825.2547337963,2009-01-12,06:06:49
39.9699366666667,116.303461666667,0,0,39825.2547916667,2009-01-12,06:06:54
39.9699933333333,116.303436666667,0,0,39825.254849537,2009-01-12,06:06:59
39.969995,116.303436666667,0,0,39825.2549074074,2009-01-12,06:07:04
39.969995,116.303436666667,0,0,39825.2549421296,2009-01-12,06:07:07
39.9699983333333,116.30343,0,0,39825.2549652778,2009-01-12,06:07:09
39.9701516666667,116.303443333333,0,0,39825.2550231481,2009-01-12,06:07:14
39.9701733333333,116.30348,0,0,39825.2550810185,2009-01-12,06:07:19
39.9702833333333,116.303481666667,0,0,39825.2551388889,2009-01-12,06:07:24
39.9704,116.30343,0,0,39825.2551967593,2009-01-12,06:07:29
39.9704766666667,116.303473333333,0,0,39825.2552546296,2009-01-12,06:07:34
39.9705116666667,116.303485,0,0,39825.2553125,2009-01-12,06:07:39
39.9705116666667,116.303485,0,0,39825.2553472222,2009-01-12,06:07:42
39.9705116666667,116.30349,0,0,39825.2553703704,2009-01-12,06:07:44
39.9705583333333,116.303503333333,0,0,39825.2554282407,2009-01-12,06:07:49
39.9706533333333,116.303555,0,0,39825.2554861111,2009-01-12,06:07:54
39.9707366666667,116.303586666667,0,0,39825.2555439815,2009-01-12,06:07:59
39.9707716666667,116.303576666667,0,0,39825.2556018519,2009-01-12,06:08:04
39.97077,116.303535,0,0,39825.2556597222,2009-01-12,06:08:09
39.970805,116.303503333333,0,0,39825.2557175926,2009-01-12,06:08:14
39.9708766666667,116.303481666667,0,0,39825.255775463,2009-01-12,06:08:19
39.97096,116.303483333333,0,0,39825.2558333333,2009-01-12,06:08:24
39.9709933333333,116.303496666667,0,0,39825.2558912037,2009-01-12,06:08:29
39.9709933333333,116.303496666667,0,0,39825.2559259259,2009-01-12,06:08:32
39.9709983333333,116.3035,0,0,39825.2559490741,2009-01-12,06:08:34
39.9710366666667,116.30362,0,0,39825.2560069444,2009-01-12,06:08:39
39.971045,116.303653333333,0,0,39825.2560648148,2009-01-12,06:08:44
39.971115,116.303775,0,0,39825.2561226852,2009-01-12,06:08:49
39.9711566666667,116.303895,0,0,39825.2561805556,2009-01-12,06:08:54
39.9711966666667,116.303951666667,0,0,39825.2562384259,2009-01-12,06:08:59
39.9711983333333,116.30399,0,0,39825.2562962963,2009-01-12,06:09:04
39.9711983333333,116.30399,0,0,39825.2563310185,2009-01-12,06:09:07
39.9711983333333,116.303993333333,0,0,39825.2563541667,2009-01-12,06:09:09
39.9711933333333,116.304005,0,0,39825.256412037,2009-01-12,06:09:14
39.9711933333333,116.304005,0,0,39825.2564467593,2009-01-12,06:09:17
39.97119,116.304006666667,0,0,39825.2564699074,2009-01-12,06:09:19
39.9711616666667,116.304091666667,0,0,39825.2565277778,2009-01-12,06:09:24
39.971245,116.304131666667,0,0,39825.2565856481,2009-01-12,06:09:29
39.971405,116.304308333333,0,0,39825.2566435185,2009-01-12,06:09:34
39.9714883333333,116.304343333333,0,0,39825.2567013889,2009-01-12,06:09:39
39.9716133333333,116.304396666667,0,0,39825.2567592593,2009-01-12,06:09:44
39.9717066666667,116.304446666667,0,0,39825.2568171296,2009-01-12,06:09:49
39.97174,116.304548333333,0,0,39825.256875,2009-01-12,06:09:54
39.9717483333333,116.304568333333,0,0,39825.2569328704,2009-01-12,06:09:59
39.9717483333333,116.30457,0,0,39825.2569907407,2009-01-12,06:10:04
39.9717483333333,116.30457,0,0,39825.257025463,2009-01-12,06:10:07
39.9717416666667,116.304571666667,0,0,39825.2570486111,2009-01-12,06:10:09
39.9717383333333,116.304581666667,0,0,39825.2571064815,2009-01-12,06:10:14
39.9717283333333,116.304606666667,0,0,39825.2571643519,2009-01-12,06:10:19
39.9717116666667,116.304631666667,0,0,39825.2572222222,2009-01-12,06:10:24
39.971725,116.304661666667,0,0,39825.2572800926,2009-01-12,06:10:29
39.97175,116.304686666667,0,0,39825.257337963,2009-01-12,06:10:34
39.9717583333333,116.304695,0,0,39825.2573958333,2009-01-12,06:10:39
39.97176,116.304686666667,0,0,39825.2574537037,2009-01-12,06:10:44
39.97176,116.304686666667,0,0,39825.2574884259,2009-01-12,06:10:47
39.97176,116.304693333333,0,0,39825.2575115741,2009-01-12,06:10:49
39.971785,116.304808333333,0,0,39825.2575694444,2009-01-12,06:10:54
39.9718366666667,116.305018333333,0,0,39825.2576273148,2009-01-12,06:10:59
39.9718766666667,116.3052,0,0,39825.2576851852,2009-01-12,06:11:04
39.97203,116.30533,0,0,39825.2577430556,2009-01-12,06:11:09
39.9722683333333,116.304985,0,0,39825.2578009259,2009-01-12,06:11:14
39.9724466666667,116.304838333333,0,0,39825.2578587963,2009-01-12,06:11:19
39.9720016666667,116.304851666667,0,0,39825.2606365741,2009-01-12,06:15:19
39.972145,116.304915,0,0,39825.2606944444,2009-01-12,06:15:24
39.97231,116.305,0,0,39825.2607523148,2009-01-12,06:15:29
39.970955,116.304338333333,0,0,39825.272037037,2009-01-12,06:31:44
39.9713383333333,116.304301666667,0,0,39825.2720949074,2009-01-12,06:31:49
39.971205,116.304238333333,0,0,39825.2721527778,2009-01-12,06:31:54
39.9713183333333,116.304273333333,0,0,39825.2722106481,2009-01-12,06:31:59
39.9713333333333,116.304291666667,0,0,39825.2722685185,2009-01-12,06:32:04
39.9714516666667,116.304228333333,0,0,39825.2723263889,2009-01-12,06:32:09
39.971605,116.304225,0,0,39825.2723842593,2009-01-12,06:32:14
39.971615,116.304215,0,0,39825.2724421296,2009-01-12,06:32:19
39.971615,116.304205,0,0,39825.2725,2009-01-12,06:32:24
39.9716133333333,116.304215,0,0,39825.2725578704,2009-01-12,06:32:29
39.9716066666667,116.304293333333,0,0,39825.2726157407,2009-01-12,06:32:34
39.97164,116.304308333333,0,0,39825.2726736111,2009-01-12,06:32:39
39.97165,116.304286666667,0,0,39825.2727314815,2009-01-12,06:32:44
39.97165,116.304286666667,0,0,39825.2727662037,2009-01-12,06:32:47
39.9716483333333,116.304286666667,0,0,39825.2727893519,2009-01-12,06:32:49
39.9710566666667,116.302918333333,0,0,39825.2909027778,2009-01-12,06:58:54
39.970755,116.304151666667,0,0,39825.2909606481,2009-01-12,06:58:59
39.9707633333333,116.304228333333,0,0,39825.2910185185,2009-01-12,06:59:04
39.9707316666667,116.304258333333,0,0,39825.2910763889,2009-01-12,06:59:09
39.9707633333333,116.304223333333,0,0,39825.2911342593,2009-01-12,06:59:14
39.9708083333333,116.30417,0,0,39825.2911921296,2009-01-12,06:59:19
39.9708866666667,116.304123333333,0,0,39825.29125,2009-01-12,06:59:24
39.9709833333333,116.30407,0,0,39825.2913078704,2009-01-12,06:59:29
39.9707966666667,116.303986666667,0,0,39825.2913657407,2009-01-12,06:59:34
39.9710916666667,116.303998333333,0,0,39825.2914236111,2009-01-12,06:59:39
39.97119,116.30435,0,0,39825.2914814815,2009-01-12,06:59:44
39.9710733333333,116.304485,0,0,39825.2915393518,2009-01-12,06:59:49
39.9710616666667,116.304493333333,0,0,39825.2915972222,2009-01-12,06:59:54
39.9710583333333,116.304465,0,0,39825.2916550926,2009-01-12,06:59:59
39.970995,116.30445,0,0,39825.291712963,2009-01-12,07:00:04
39.9709616666667,116.304451666667,0,0,39825.2917708333,2009-01-12,07:00:09
39.9709516666667,116.304491666667,0,0,39825.2918287037,2009-01-12,07:00:14
39.9709716666667,116.304433333333,0,0,39825.2918865741,2009-01-12,07:00:19
39.9710233333333,116.304371666667,0,0,39825.2919444444,2009-01-12,07:00:24
39.9710283333333,116.304326666667,0,0,39825.2920023148,2009-01-12,07:00:29
39.97104,116.304205,0,0,39825.2920601852,2009-01-12,07:00:34
39.9706116666667,116.304193333333,0,0,39825.2921180556,2009-01-12,07:00:39
39.970355,116.304171666667,0,0,39825.2921759259,2009-01-12,07:00:44
39.97035,116.3042,0,0,39825.2922337963,2009-01-12,07:00:49
39.970485,116.304248333333,0,0,39825.2922916667,2009-01-12,07:00:54
39.9705116666667,116.30403,0,0,39825.292349537,2009-01-12,07:00:59
39.97047,116.303973333333,0,0,39825.2924074074,2009-01-12,07:01:04
39.97041,116.303996666667,0,0,39825.2924652778,2009-01-12,07:01:09
39.9703966666667,116.304005,0,0,39825.2925231481,2009-01-12,07:01:14
39.9703983333333,116.304006666667,0,0,39825.2925810185,2009-01-12,07:01:19
39.9703983333333,116.304006666667,0,0,39825.2926157407,2009-01-12,07:01:22
39.9704,116.303998333333,0,0,39825.2926388889,2009-01-12,07:01:24
39.970395,116.303976666667,0,0,39825.2926967593,2009-01-12,07:01:29
39.97043,116.303841666667,0,0,39825.2927546296,2009-01-12,07:01:34
39.9703983333333,116.303826666667,0,0,39825.2928125,2009-01-12,07:01:39
39.9704783333333,116.303536666667,0,0,39825.2928703704,2009-01-12,07:01:44
39.9705916666667,116.303258333333,0,0,39825.2929282407,2009-01-12,07:01:49
39.9707,116.303408333333,0,0,39825.2929861111,2009-01-12,07:01:54
39.9706816666667,116.303441666667,0,0,39825.2930439815,2009-01-12,07:01:59
39.9704583333333,116.30321,0,0,39825.2931018519,2009-01-12,07:02:04
39.9703166666667,116.303241666667,0,0,39825.2931597222,2009-01-12,07:02:09
39.9702216666667,116.303263333333,0,0,39825.2932175926,2009-01-12,07:02:14
39.9702083333333,116.303296666667,0,0,39825.293275463,2009-01-12,07:02:19
39.9702366666667,116.303398333333,0,0,39825.2933333333,2009-01-12,07:02:24
39.9701983333333,116.303481666667,0,0,39825.2933912037,2009-01-12,07:02:29
39.9701833333333,116.30352,0,0,39825.2934490741,2009-01-12,07:02:34
39.970155,116.303503333333,0,0,39825.2935069444,2009-01-12,07:02:39
39.9702116666667,116.30348,0,0,39825.2935648148,2009-01-12,07:02:44
39.9701766666667,116.303526666667,0,0,39825.2936226852,2009-01-12,07:02:49
39.9698416666667,116.30134,0,0,39825.2936805556,2009-01-12,07:02:54
39.969995,116.301293333333,0,0,39825.2937384259,2009-01-12,07:02:59
39.97008,116.301243333333,0,0,39825.2937962963,2009-01-12,07:03:04
39.97008,116.301243333333,0,0,39825.2938310185,2009-01-12,07:03:07
39.9700766666667,116.301243333333,0,0,39825.2938541667,2009-01-12,07:03:09
39.970145,116.301256666667,0,0,39825.293912037,2009-01-12,07:03:14
39.9702683333333,116.301296666667,0,0,39825.2939699074,2009-01-12,07:03:19
39.9702283333333,116.301343333333,0,0,39825.2940277778,2009-01-12,07:03:24
39.9702533333333,116.30142,0,0,39825.2940856481,2009-01-12,07:03:29
39.970215,116.301428333333,0,0,39825.2941435185,2009-01-12,07:03:34
39.970195,116.301438333333,0,0,39825.2942013889,2009-01-12,07:03:39
39.9701466666667,116.30157,0,0,39825.2942592593,2009-01-12,07:03:44
39.9700283333333,116.301791666667,0,0,39825.2943171296,2009-01-12,07:03:49
39.9698533333333,116.301813333333,0,0,39825.294375,2009-01-12,07:03:54
39.9698716666667,116.301801666667,0,0,39825.2944328704,2009-01-12,07:03:59
39.9699283333333,116.301765,0,0,39825.2944907407,2009-01-12,07:04:04
39.9699466666667,116.301713333333,0,0,39825.2945486111,2009-01-12,07:04:09
39.9699816666667,116.301671666667,0,0,39825.2946064815,2009-01-12,07:04:14
39.9699883333333,116.301623333333,0,0,39825.2946643519,2009-01-12,07:04:19
39.9699233333333,116.301506666667,0,0,39825.2947222222,2009-01-12,07:04:24
39.9699416666667,116.301681666667,0,0,39825.2947800926,2009-01-12,07:04:29
39.96997,116.301606666667,0,0,39825.294837963,2009-01-12,07:04:34
39.9699583333333,116.30146,0,0,39825.2948958333,2009-01-12,07:04:39
39.9699066666667,116.30134,0,0,39825.2949537037,2009-01-12,07:04:44
39.96985,116.301208333333,0,0,39825.2950115741,2009-01-12,07:04:49
39.9698316666667,116.301143333333,0,0,39825.2950694444,2009-01-12,07:04:54
39.9697216666667,116.301043333333,0,0,39825.2951273148,2009-01-12,07:04:59
39.9696033333333,116.30095,0,0,39825.2951851852,2009-01-12,07:05:04
39.96962,116.300898333333,0,0,39825.2952430556,2009-01-12,07:05:09
39.969635,116.300796666667,0,0,39825.2953009259,2009-01-12,07:05:14
39.969635,116.30079,0,0,39825.2953587963,2009-01-12,07:05:19
39.969635,116.30079,0,0,39825.2953935185,2009-01-12,07:05:22
39.96963,116.300798333333,0,0,39825.2954166667,2009-01-12,07:05:24
39.9696083333333,116.300766666667,0,0,39825.295474537,2009-01-12,07:05:29
39.9695933333333,116.300728333333,0,0,39825.2955324074,2009-01-12,07:05:34
39.9695933333333,116.300711666667,0,0,39825.2955902778,2009-01-12,07:05:39
39.9695916666667,116.300713333333,0,0,39825.2956481481,2009-01-12,07:05:44
39.9695916666667,116.300706666667,0,0,39825.2957060185,2009-01-12,07:05:49
39.9695916666667,116.300706666667,0,0,39825.2957407407,2009-01-12,07:05:52
39.9695933333333,116.300698333333,0,0,39825.2957638889,2009-01-12,07:05:54
39.9696,116.30064,0,0,39825.2958217593,2009-01-12,07:05:59
39.9695783333333,116.300616666667,0,0,39825.2958796296,2009-01-12,07:06:04
39.9694466666667,116.300636666667,0,0,39825.2959375,2009-01-12,07:06:09
39.9693816666667,116.300661666667,0,0,39825.2959953704,2009-01-12,07:06:14
39.9693666666667,116.300651666667,0,0,39825.2960532407,2009-01-12,07:06:19
39.9693733333333,116.30069,0,0,39825.2961111111,2009-01-12,07:06:24
39.9693733333333,116.30069,0,0,39825.2961458333,2009-01-12,07:06:27
39.969375,116.300683333333,0,0,39825.2961689815,2009-01-12,07:06:29
39.96929,116.300585,0,0,39825.2962268519,2009-01-12,07:06:34
39.9691666666667,116.30056,0,0,39825.2962847222,2009-01-12,07:06:39
39.969155,116.300506666667,0,0,39825.2963425926,2009-01-12,07:06:44
39.9691716666667,116.30046,0,0,39825.296400463,2009-01-12,07:06:49
39.9691816666667,116.30044,0,0,39825.2964583333,2009-01-12,07:06:54
39.9691833333333,116.300426666667,0,0,39825.2965162037,2009-01-12,07:06:59
39.9691833333333,116.300441666667,0,0,39825.2965740741,2009-01-12,07:07:04
39.9691916666667,116.300416666667,0,0,39825.2966319444,2009-01-12,07:07:09
39.969205,116.300376666667,0,0,39825.2966898148,2009-01-12,07:07:14
39.9692266666667,116.300336666667,0,0,39825.2967476852,2009-01-12,07:07:19
39.96923,116.300335,0,0,39825.2968055556,2009-01-12,07:07:24
39.96923,116.300335,0,0,39825.2968402778,2009-01-12,07:07:27
39.9692316666667,116.300328333333,0,0,39825.2968634259,2009-01-12,07:07:29
39.9692366666667,116.30031,0,0,39825.2969212963,2009-01-12,07:07:34
39.9693783333333,116.300381666667,0,0,39825.2969791667,2009-01-12,07:07:39
39.96953,116.300458333333,0,0,39825.297037037,2009-01-12,07:07:44
39.9695716666667,116.30055,0,0,39825.2970949074,2009-01-12,07:07:49
39.9695466666667,116.30069,0,0,39825.2971527778,2009-01-12,07:07:54
39.9693733333333,116.300688333333,0,0,39825.2972106481,2009-01-12,07:07:59
39.9690783333333,116.300828333333,0,0,39825.2972685185,2009-01-12,07:08:04
39.9686966666667,116.300725,0,0,39825.2973263889,2009-01-12,07:08:09
39.9681916666667,116.300788333333,0,0,39825.2973842593,2009-01-12,07:08:14
39.96774,116.30081,0,0,39825.2974421296,2009-01-12,07:08:19
39.966975,116.300821666667,0,0,39825.2975,2009-01-12,07:08:24
39.9663083333333,116.300896666667,0,0,39825.2975578704,2009-01-12,07:08:29
39.9657233333333,116.30102,0,0,39825.2976157407,2009-01-12,07:08:34
39.965385,116.301183333333,0,0,39825.2976736111,2009-01-12,07:08:39
39.9653566666667,116.301223333333,0,0,39825.2977314815,2009-01-12,07:08:44
39.96534,116.301231666667,0,0,39825.2977893518,2009-01-12,07:08:49
39.96534,116.301231666667,0,0,39825.2978240741,2009-01-12,07:08:52
39.965335,116.301228333333,0,0,39825.2978472222,2009-01-12,07:08:54
39.9654616666667,116.301375,0,0,39825.2979050926,2009-01-12,07:08:59
39.9653616666667,116.30138,0,0,39825.297962963,2009-01-12,07:09:04
39.9651566666667,116.301336666667,0,0,39825.2980208333,2009-01-12,07:09:09
39.9650116666667,116.301281666667,0,0,39825.2980787037,2009-01-12,07:09:14
39.9649216666667,116.30135,0,0,39825.2981365741,2009-01-12,07:09:19
39.9648383333333,116.301443333333,0,0,39825.2981944444,2009-01-12,07:09:24
39.9647516666667,116.301555,0,0,39825.2982523148,2009-01-12,07:09:29
39.9647816666667,116.301585,0,0,39825.2983101852,2009-01-12,07:09:34
39.9647216666667,116.301671666667,0,0,39825.2983680556,2009-01-12,07:09:39
39.9646183333333,116.301586666667,0,0,39825.2984259259,2009-01-12,07:09:44
39.964415,116.301541666667,0,0,39825.2984837963,2009-01-12,07:09:49
39.9641933333333,116.301586666667,0,0,39825.2985416667,2009-01-12,07:09:54
39.9640883333333,116.301618333333,0,0,39825.298599537,2009-01-12,07:09:59
39.9639316666667,116.301646666667,0,0,39825.2986574074,2009-01-12,07:10:04
39.9637633333333,116.301683333333,0,0,39825.2987152778,2009-01-12,07:10:09
39.963575,116.301753333333,0,0,39825.2987731481,2009-01-12,07:10:14
39.9634166666667,116.301815,0,0,39825.2988310185,2009-01-12,07:10:19
39.9632016666667,116.30186,0,0,39825.2988888889,2009-01-12,07:10:24
39.96295,116.301896666667,0,0,39825.2989467593,2009-01-12,07:10:29
39.9627566666667,116.30191,0,0,39825.2990046296,2009-01-12,07:10:34
39.9627066666667,116.301933333333,0,0,39825.2990625,2009-01-12,07:10:39
39.96248,116.301925,0,0,39825.2991203704,2009-01-12,07:10:44
39.9622633333333,116.301696666667,0,0,39825.2991782407,2009-01-12,07:10:49
39.9622016666667,116.30156,0,0,39825.2992361111,2009-01-12,07:10:54
39.9621466666667,116.301496666667,0,0,39825.2992939815,2009-01-12,07:10:59
39.96213,116.301468333333,0,0,39825.2993518518,2009-01-12,07:11:04
39.962105,116.301441666667,0,0,39825.2994097222,2009-01-12,07:11:09
39.962105,116.301441666667,0,0,39825.2994444444,2009-01-12,07:11:12
39.962105,116.301438333333,0,0,39825.2994675926,2009-01-12,07:11:14
39.962095,116.30144,0,0,39825.299525463,2009-01-12,07:11:19
39.9621066666667,116.30146,0,0,39825.2995833333,2009-01-12,07:11:24
39.9621016666667,116.30144,0,0,39825.2996412037,2009-01-12,07:11:29
39.9621033333333,116.301438333333,0,0,39825.2996990741,2009-01-12,07:11:34
39.9620966666667,116.30144,0,0,39825.2997569444,2009-01-12,07:11:39
39.9620933333333,116.30144,0,0,39825.2998148148,2009-01-12,07:11:44
39.9620933333333,116.30144,0,0,39825.299849537,2009-01-12,07:11:47
39.962085,116.301441666667,0,0,39825.2998726852,2009-01-12,07:11:49
39.9620616666667,116.301441666667,0,0,39825.2999305556,2009-01-12,07:11:54
39.962055,116.301448333333,0,0,39825.2999884259,2009-01-12,07:11:59
39.9620533333333,116.30145,0,0,39825.3000462963,2009-01-12,07:12:04
39.9620583333333,116.301448333333,0,0,39825.3001041667,2009-01-12,07:12:09
39.9620616666667,116.301448333333,0,0,39825.300162037,2009-01-12,07:12:14
39.9620616666667,116.301448333333,0,0,39825.3001967593,2009-01-12,07:12:17
39.9620633333333,116.301448333333,0,0,39825.3002199074,2009-01-12,07:12:19
39.9620016666667,116.301548333333,0,0,39825.3002777778,2009-01-12,07:12:24
39.9618183333333,116.30165,0,0,39825.3003356481,2009-01-12,07:12:29
39.96148,116.301716666667,0,0,39825.3003935185,2009-01-12,07:12:34
39.9610666666667,116.30178,0,0,39825.3004513889,2009-01-12,07:12:39
39.960655,116.301868333333,0,0,39825.3005092593,2009-01-12,07:12:44
39.9602383333333,116.301935,0,0,39825.3005671296,2009-01-12,07:12:49
39.9598566666667,116.30201,0,0,39825.300625,2009-01-12,07:12:54
39.9595016666667,116.302115,0,0,39825.3006828704,2009-01-12,07:12:59
39.9591233333333,116.302301666667,0,0,39825.3007407407,2009-01-12,07:13:04
39.9589583333333,116.302451666667,0,0,39825.3007986111,2009-01-12,07:13:09
39.95889,116.302776666667,0,0,39825.3008564815,2009-01-12,07:13:14
39.958865,116.303543333333,0,0,39825.3009143519,2009-01-12,07:13:19
39.9586016666667,116.303931666667,0,0,39825.3009722222,2009-01-12,07:13:24
39.95833,116.304195,0,0,39825.3010300926,2009-01-12,07:13:29
39.9579983333333,116.3047,0,0,39825.301087963,2009-01-12,07:13:34
39.9578933333333,116.30561,0,0,39825.3011458333,2009-01-12,07:13:39
39.9579066666667,116.306756666667,0,0,39825.3012037037,2009-01-12,07:13:44
39.9577933333333,116.307768333333,0,0,39825.3012615741,2009-01-12,07:13:49
39.9577516666667,116.308966666667,0,0,39825.3013194444,2009-01-12,07:13:54
39.957885,116.310031666667,0,0,39825.3013773148,2009-01-12,07:13:59
39.9579866666667,116.311126666667,0,0,39825.3014351852,2009-01-12,07:14:04
39.9581633333333,116.31187,0,0,39825.3014930556,2009-01-12,07:14:09
39.958295,116.31225,0,0,39825.3015509259,2009-01-12,07:14:14
39.9585333333333,116.313006666667,0,0,39825.3016087963,2009-01-12,07:14:19
39.955095,116.306088333333,0,0,39825.3016666667,2009-01-12,07:14:24
39.9550883333333,116.305445,0,0,39825.301724537,2009-01-12,07:14:29
39.9549333333333,116.304101666667,0,0,39825.3017824074,2009-01-12,07:14:34
39.954935,116.303988333333,0,0,39825.3018402778,2009-01-12,07:14:39
39.9549833333333,116.303983333333,0,0,39825.3018981481,2009-01-12,07:14:44
39.95508,116.303955,0,0,39825.3019560185,2009-01-12,07:14:49
39.9550866666667,116.303786666667,0,0,39825.3020138889,2009-01-12,07:14:54
39.9550816666667,116.303693333333,0,0,39825.3020717593,2009-01-12,07:14:59
39.9552,116.304086666667,0,0,39825.3021296296,2009-01-12,07:15:04
39.9554683333333,116.304658333333,0,0,39825.3021875,2009-01-12,07:15:09
39.95551,116.305295,0,0,39825.3022453704,2009-01-12,07:15:14
39.9555233333333,116.305988333333,0,0,39825.3023032407,2009-01-12,07:15:19
39.9555716666667,116.306516666667,0,0,39825.3023611111,2009-01-12,07:15:24
39.955645,116.30729,0,0,39825.3024189815,2009-01-12,07:15:29
39.9556666666667,116.308083333333,0,0,39825.3024768519,2009-01-12,07:15:34
39.9555816666667,116.309073333333,0,0,39825.3025347222,2009-01-12,07:15:39
39.9555433333333,116.30984,0,0,39825.3025925926,2009-01-12,07:15:44
39.9555416666667,116.310503333333,0,0,39825.302650463,2009-01-12,07:15:49
39.955575,116.310888333333,0,0,39825.3027083333,2009-01-12,07:15:54
39.955595,116.311053333333,0,0,39825.3027662037,2009-01-12,07:15:59
39.955405,116.311105,0,0,39825.3028240741,2009-01-12,07:16:04
39.9551366666667,116.311086666667,0,0,39825.3028819444,2009-01-12,07:16:09
39.95484,116.31112,0,0,39825.3029398148,2009-01-12,07:16:14
39.9545433333333,116.311185,0,0,39825.3029976852,2009-01-12,07:16:19
39.954265,116.311183333333,0,0,39825.3030555556,2009-01-12,07:16:24
39.95402,116.311128333333,0,0,39825.3031134259,2009-01-12,07:16:29
39.9537683333333,116.311096666667,0,0,39825.3031712963,2009-01-12,07:16:34
39.9534983333333,116.3111,0,0,39825.3032291667,2009-01-12,07:16:39
39.953235,116.311193333333,0,0,39825.303287037,2009-01-12,07:16:44
39.9530333333333,116.311286666667,0,0,39825.3033449074,2009-01-12,07:16:49
39.952825,116.31131,0,0,39825.3034027778,2009-01-12,07:16:54
39.95258,116.311258333333,0,0,39825.3034606481,2009-01-12,07:16:59
39.9523833333333,116.31122,0,0,39825.3035185185,2009-01-12,07:17:04
39.95219,116.311221666667,0,0,39825.3035763889,2009-01-12,07:17:09
39.9519583333333,116.311198333333,0,0,39825.3036342593,2009-01-12,07:17:14
39.9517833333333,116.311161666667,0,0,39825.3036921296,2009-01-12,07:17:19
39.9515483333333,116.311161666667,0,0,39825.30375,2009-01-12,07:17:24
39.9513583333333,116.31119,0,0,39825.3038078704,2009-01-12,07:17:29
39.95113,116.31114,0,0,39825.3038657407,2009-01-12,07:17:34
39.9508833333333,116.311111666667,0,0,39825.3039236111,2009-01-12,07:17:39
39.9506616666667,116.311038333333,0,0,39825.3039814815,2009-01-12,07:17:44
39.9504516666667,116.311026666667,0,0,39825.3080324074,2009-01-12,07:23:34
39.95039,116.310953333333,0,0,39825.3080902778,2009-01-12,07:23:39
39.9503083333333,116.310881666667,0,0,39825.3081481481,2009-01-12,07:23:44
39.9503183333333,116.310993333333,0,0,39825.3082060185,2009-01-12,07:23:49
39.950315,116.311065,0,0,39825.3082638889,2009-01-12,07:23:54
39.9502916666667,116.311133333333,0,0,39825.3083217593,2009-01-12,07:23:59
39.95027,116.311215,0,0,39825.3083796296,2009-01-12,07:24:04
39.9502583333333,116.311256666667,0,0,39825.3084375,2009-01-12,07:24:09
39.950245,116.311335,0,0,39825.3084953704,2009-01-12,07:24:14
39.95024,116.311445,0,0,39825.3085532407,2009-01-12,07:24:19
39.9502333333333,116.311498333333,0,0,39825.3086111111,2009-01-12,07:24:24
39.9502666666667,116.311628333333,0,0,39825.3086689815,2009-01-12,07:24:29
39.9502066666667,116.31185,0,0,39825.3087268519,2009-01-12,07:24:34
39.9502133333333,116.311893333333,0,0,39825.3087847222,2009-01-12,07:24:39
39.9502183333333,116.312001666667,0,0,39825.3088425926,2009-01-12,07:24:44
39.9502216666667,116.312076666667,0,0,39825.308900463,2009-01-12,07:24:49
39.9502416666667,116.312136666667,0,0,39825.3089583333,2009-01-12,07:24:54
39.95022,116.312195,0,0,39825.3090162037,2009-01-12,07:24:59
39.9501983333333,116.312268333333,0,0,39825.3090740741,2009-01-12,07:25:04
39.9502383333333,116.31236,0,0,39825.3091319444,2009-01-12,07:25:09
39.9502216666667,116.31246,0,0,39825.3091898148,2009-01-12,07:25:14
39.950135,116.312548333333,0,0,39825.3092476852,2009-01-12,07:25:19
39.9499783333333,116.312611666667,0,0,39825.3093055556,2009-01-12,07:25:24
39.9499566666667,116.312695,0,0,39825.3093634259,2009-01-12,07:25:29
39.94996,116.312835,0,0,39825.3094212963,2009-01-12,07:25:34
39.9501033333333,116.31301,0,0,39825.3094791667,2009-01-12,07:25:39
39.9501766666667,116.313126666667,0,0,39825.309537037,2009-01-12,07:25:44
39.95022,116.31321,0,0,39825.3095949074,2009-01-12,07:25:49
39.95024,116.31327,0,0,39825.3096527778,2009-01-12,07:25:54
39.9502683333333,116.313321666667,0,0,39825.3097106481,2009-01-12,07:25:59
39.9502766666667,116.313386666667,0,0,39825.3097685185,2009-01-12,07:26:04
39.95028,116.313453333333,0,0,39825.3098263889,2009-01-12,07:26:09
39.9502816666667,116.313566666667,0,0,39825.3098842593,2009-01-12,07:26:14
39.95025,116.313638333333,0,0,39825.3099421296,2009-01-12,07:26:19
39.9501916666667,116.313713333333,0,0,39825.31,2009-01-12,07:26:24
39.9501266666667,116.313795,0,0,39825.3100578704,2009-01-12,07:26:29
39.9498616666667,116.313906666667,0,0,39825.3101157407,2009-01-12,07:26:34
39.9497416666667,116.314015,0,0,39825.3101736111,2009-01-12,07:26:39
39.9497066666667,116.31407,0,0,39825.3102314815,2009-01-12,07:26:44
39.94971,116.314095,0,0,39825.3102893519,2009-01-12,07:26:49
39.9496933333333,116.314096666667,0,0,39825.3103472222,2009-01-12,07:26:54
39.94968,116.314073333333,0,0,39825.3104050926,2009-01-12,07:26:59
39.9496966666667,116.314093333333,0,0,39825.310462963,2009-01-12,07:27:04
39.94975,116.314141666667,0,0,39825.3105208333,2009-01-12,07:27:09
39.94976,116.314145,0,0,39825.3105787037,2009-01-12,07:27:14
39.9498483333333,116.314156666667,0,0,39825.3106365741,2009-01-12,07:27:19
39.9499866666667,116.314183333333,0,0,39825.3106944444,2009-01-12,07:27:24
39.9501516666667,116.314161666667,0,0,39825.3107523148,2009-01-12,07:27:29
39.950355,116.31437,0,0,39825.3108101852,2009-01-12,07:27:34
39.9503816666667,116.314496666667,0,0,39825.3108680556,2009-01-12,07:27:39
39.950245,116.314583333333,0,0,39825.3109259259,2009-01-12,07:27:44
39.950935,116.31284,0,0,39825.3113310185,2009-01-12,07:28:19
39.9509433333333,116.312851666667,0,0,39825.3113888889,2009-01-12,07:28:24
39.95097,116.31296,0,0,39825.3114467593,2009-01-12,07:28:29
39.9509066666667,116.313111666667,0,0,39825.3115046296,2009-01-12,07:28:34
39.950785,116.31336,0,0,39825.3115625,2009-01-12,07:28:39
39.9506516666667,116.313565,0,0,39825.3116203704,2009-01-12,07:28:44
39.9506033333333,116.313643333333,0,0,39825.3116782407,2009-01-12,07:28:49
39.9505833333333,116.313906666667,0,0,39825.3117361111,2009-01-12,07:28:54
39.9507183333333,116.31403,0,0,39825.3117939815,2009-01-12,07:28:59
39.9507316666667,116.314051666667,0,0,39825.3118518519,2009-01-12,07:29:04
39.9507516666667,116.314115,0,0,39825.3119097222,2009-01-12,07:29:09
39.9508183333333,116.314108333333,0,0,39825.3119675926,2009-01-12,07:29:14
39.95082,116.314035,0,0,39825.312025463,2009-01-12,07:29:19
39.9508333333333,116.313978333333,0,0,39825.3120833333,2009-01-12,07:29:24
39.950805,116.313961666667,0,0,39825.3121412037,2009-01-12,07:29:29
39.9507366666667,116.313933333333,0,0,39825.3121990741,2009-01-12,07:29:34
39.9507266666667,116.313915,0,0,39825.3122569444,2009-01-12,07:29:39
39.9507033333333,116.313886666667,0,0,39825.3123148148,2009-01-12,07:29:44
39.9506366666667,116.313861666667,0,0,39825.3123726852,2009-01-12,07:29:49
39.9504883333333,116.313803333333,0,0,39825.3124305556,2009-01-12,07:29:54
39.9505066666667,116.313758333333,0,0,39825.3124884259,2009-01-12,07:29:59
39.9504616666667,116.313738333333,0,0,39825.3125462963,2009-01-12,07:30:04
39.9504683333333,116.313635,0,0,39825.3126041667,2009-01-12,07:30:09
39.9504633333333,116.313563333333,0,0,39825.312662037,2009-01-12,07:30:14
39.9504083333333,116.313395,0,0,39825.3127199074,2009-01-12,07:30:19
39.950375,116.313275,0,0,39825.3127777778,2009-01-12,07:30:24
39.95035,116.313218333333,0,0,39825.3128356481,2009-01-12,07:30:29
39.9503216666667,116.313193333333,0,0,39825.3128935185,2009-01-12,07:30:34
39.9502466666667,116.313186666667,0,0,39825.3129513889,2009-01-12,07:30:39
39.9501383333333,116.313186666667,0,0,39825.3130092593,2009-01-12,07:30:44
39.95004,116.313205,0,0,39825.3130671296,2009-01-12,07:30:49
39.9499733333333,116.313226666667,0,0,39825.313125,2009-01-12,07:30:54
39.95009,116.313318333333,0,0,39825.3131828704,2009-01-12,07:30:59
39.9499566666667,116.313001666667,0,0,39825.3132407407,2009-01-12,07:31:04
39.9501733333333,116.313188333333,0,0,39825.3132986111,2009-01-12,07:31:09
39.95027,116.313451666667,0,0,39825.3133564815,2009-01-12,07:31:14
39.950335,116.313768333333,0,0,39825.3134143518,2009-01-12,07:31:19
39.95033,116.313913333333,0,0,39825.3134722222,2009-01-12,07:31:24
39.9503283333333,116.313611666667,0,0,39825.3135300926,2009-01-12,07:31:29
39.95037,116.313571666667,0,0,39825.313587963,2009-01-12,07:31:34
39.9501483333333,116.311885,0,0,39825.3137615741,2009-01-12,07:31:49
39.9501333333333,116.312063333333,0,0,39825.3138194444,2009-01-12,07:31:54
39.9501316666667,116.31232,0,0,39825.3138773148,2009-01-12,07:31:59
39.950185,116.312651666667,0,0,39825.3139351852,2009-01-12,07:32:04
39.9502116666667,116.312946666667,0,0,39825.3139930556,2009-01-12,07:32:09
39.949865,116.312585,0,0,39825.3140509259,2009-01-12,07:32:14
39.9497783333333,116.312366666667,0,0,39825.3141087963,2009-01-12,07:32:19
39.949755,116.31232,0,0,39825.3141666667,2009-01-12,07:32:24
39.9497366666667,116.312106666667,0,0,39825.314224537,2009-01-12,07:32:29
39.949675,116.312073333333,0,0,39825.3142824074,2009-01-12,07:32:34
39.9495833333333,116.312161666667,0,0,39825.3143402778,2009-01-12,07:32:39
39.9494633333333,116.312131666667,0,0,39825.3143981481,2009-01-12,07:32:44
39.9494816666667,116.312096666667,0,0,39825.3144560185,2009-01-12,07:32:49
39.9495233333333,116.312041666667,0,0,39825.3145138889,2009-01-12,07:32:54
39.9495266666667,116.312015,0,0,39825.3145717593,2009-01-12,07:32:59
39.949515,116.312005,0,0,39825.3146296296,2009-01-12,07:33:04
39.9495333333333,116.312006666667,0,0,39825.3146875,2009-01-12,07:33:09
39.9495833333333,116.312005,0,0,39825.3147453704,2009-01-12,07:33:14
39.9495833333333,116.312005,0,0,39825.3147800926,2009-01-12,07:33:17
39.94959,116.312003333333,0,0,39825.3148032407,2009-01-12,07:33:19
39.9495716666667,116.311981666667,0,0,39825.3148611111,2009-01-12,07:33:24
39.9495833333333,116.311923333333,0,0,39825.3149189815,2009-01-12,07:33:29
39.9495916666667,116.311883333333,0,0,39825.3149768518,2009-01-12,07:33:34
39.9495966666667,116.311851666667,0,0,39825.3150347222,2009-01-12,07:33:39
39.94959,116.311835,0,0,39825.3150925926,2009-01-12,07:33:44
39.94959,116.311835,0,0,39825.3151273148,2009-01-12,07:33:47
39.9495916666667,116.31183,0,0,39825.315150463,2009-01-12,07:33:49
39.9495766666667,116.311851666667,0,0,39825.3152083333,2009-01-12,07:33:54
39.9495766666667,116.311851666667,0,0,39825.3152430556,2009-01-12,07:33:57
39.9495833333333,116.311858333333,0,0,39825.3152662037,2009-01-12,07:33:59
39.9495616666667,116.311853333333,0,0,39825.3153240741,2009-01-12,07:34:04
39.9495633333333,116.311798333333,0,0,39825.3153819444,2009-01-12,07:34:09
39.9495666666667,116.312145,0,0,39825.3179861111,2009-01-12,07:37:54
39.9495766666667,116.312158333333,0,0,39825.3180439815,2009-01-12,07:37:59
39.9495766666667,116.312158333333,0,0,39825.3180787037,2009-01-12,07:38:02
39.9495766666667,116.312155,0,0,39825.3181018519,2009-01-12,07:38:04
39.9495666666667,116.312151666667,0,0,39825.3181597222,2009-01-12,07:38:09
39.9495633333333,116.312151666667,0,0,39825.3182175926,2009-01-12,07:38:14
39.9495666666667,116.312151666667,0,0,39825.318275463,2009-01-12,07:38:19
39.9495666666667,116.312151666667,0,0,39825.3183101852,2009-01-12,07:38:22
39.9495716666667,116.312151666667,0,0,39825.3183333333,2009-01-12,07:38:24
39.9496033333333,116.312171666667,0,0,39825.3183912037,2009-01-12,07:38:29
39.9496466666667,116.312188333333,0,0,39825.3184490741,2009-01-12,07:38:34
39.94965,116.312188333333,0,0,39825.3185069444,2009-01-12,07:38:39
39.9496483333333,116.312188333333,0,0,39825.3185648148,2009-01-12,07:38:44
39.9496416666667,116.312186666667,0,0,39825.3186226852,2009-01-12,07:38:49
39.9496466666667,116.312186666667,0,0,39825.3186805556,2009-01-12,07:38:54
39.9496516666667,116.312188333333,0,0,39825.3187384259,2009-01-12,07:38:59
39.9496516666667,116.312188333333,0,0,39825.3187731481,2009-01-12,07:39:02
39.9496483333333,116.312186666667,0,0,39825.3187962963,2009-01-12,07:39:04
39.94961,116.312175,0,0,39825.3188541667,2009-01-12,07:39:09
39.94956,116.312173333333,0,0,39825.318912037,2009-01-12,07:39:14
39.949545,116.31217,0,0,39825.3189699074,2009-01-12,07:39:19
39.9495366666667,116.312168333333,0,0,39825.3190277778,2009-01-12,07:39:24
39.9495366666667,116.312168333333,0,0,39825.3190625,2009-01-12,07:39:27
39.9495333333333,116.312168333333,0,0,39825.3190856481,2009-01-12,07:39:29
39.9495233333333,116.312156666667,0,0,39825.3191435185,2009-01-12,07:39:34
39.949515,116.312145,0,0,39825.3192013889,2009-01-12,07:39:39
39.9495066666667,116.312145,0,0,39825.3192592593,2009-01-12,07:39:44
39.949505,116.312146666667,0,0,39825.3193171296,2009-01-12,07:39:49
39.949505,116.312146666667,0,0,39825.3193518519,2009-01-12,07:39:52
39.9495116666667,116.312153333333,0,0,39825.319375,2009-01-12,07:39:54
39.9495316666667,116.31217,0,0,39825.3194328704,2009-01-12,07:39:59
39.949565,116.312133333333,0,0,39825.3194907407,2009-01-12,07:40:04
39.9495683333333,116.31211,0,0,39825.3195486111,2009-01-12,07:40:09
39.9495583333333,116.312126666667,0,0,39825.3196064815,2009-01-12,07:40:14
39.949555,116.312126666667,0,0,39825.3196643519,2009-01-12,07:40:19
39.94956,116.31213,0,0,39825.3197222222,2009-01-12,07:40:24
39.9495616666667,116.312131666667,0,0,39825.3197800926,2009-01-12,07:40:29
39.949565,116.312131666667,0,0,39825.319837963,2009-01-12,07:40:34
39.9495733333333,116.312133333333,0,0,39825.3198958333,2009-01-12,07:40:39
39.9495733333333,116.312133333333,0,0,39825.3199305556,2009-01-12,07:40:42
39.94958,116.312135,0,0,39825.3199537037,2009-01-12,07:40:44
39.94961,116.312155,0,0,39825.3200115741,2009-01-12,07:40:49
39.9496216666667,116.312176666667,0,0,39825.3200694444,2009-01-12,07:40:54
39.9496283333333,116.31218,0,0,39825.3201273148,2009-01-12,07:40:59
39.949635,116.312183333333,0,0,39825.3201851852,2009-01-12,07:41:04
39.949635,116.312183333333,0,0,39825.3202199074,2009-01-12,07:41:07
39.9496383333333,116.312186666667,0,0,39825.3202430556,2009-01-12,07:41:09
39.9496266666667,116.312208333333,0,0,39825.3203009259,2009-01-12,07:41:14
39.9496383333333,116.312235,0,0,39825.3203587963,2009-01-12,07:41:19
39.94965,116.31224,0,0,39825.3204166667,2009-01-12,07:41:24
39.9496983333333,116.312315,0,0,39825.320474537,2009-01-12,07:41:29
39.9497566666667,116.312405,0,0,39825.3205324074,2009-01-12,07:41:34
39.9497666666667,116.31241,0,0,39825.3205902778,2009-01-12,07:41:39
39.9497766666667,116.312413333333,0,0,39825.3206481481,2009-01-12,07:41:44
39.9497766666667,116.312413333333,0,0,39825.3206828704,2009-01-12,07:41:47
39.9497833333333,116.312416666667,0,0,39825.3207060185,2009-01-12,07:41:49
39.9498933333333,116.312508333333,0,0,39825.3207638889,2009-01-12,07:41:54
39.9496483333333,116.312491666667,0,0,39825.3230787037,2009-01-12,07:45:14
39.949615,116.312506666667,0,0,39825.3231365741,2009-01-12,07:45:19
39.9496166666667,116.312508333333,0,0,39825.3231944444,2009-01-12,07:45:24
39.9496166666667,116.312508333333,0,0,39825.3232291667,2009-01-12,07:45:27
39.949625,116.312508333333,0,0,39825.3232523148,2009-01-12,07:45:29
39.94966,116.31245,0,0,39825.3233101852,2009-01-12,07:45:34
39.9496966666667,116.312408333333,0,0,39825.3233680556,2009-01-12,07:45:39
39.9497216666667,116.312386666667,0,0,39825.3234259259,2009-01-12,07:45:44
39.9497216666667,116.312386666667,0,0,39825.3234606481,2009-01-12,07:45:47
39.9497266666667,116.312386666667,0,0,39825.3234837963,2009-01-12,07:45:49
39.9497366666667,116.312395,0,0,39825.3235416667,2009-01-12,07:45:54
39.949765,116.312426666667,0,0,39825.323599537,2009-01-12,07:45:59
39.9497766666667,116.312423333333,0,0,39825.3236574074,2009-01-12,07:46:04
39.9498116666667,116.312448333333,0,0,39825.3237152778,2009-01-12,07:46:09
39.94982,116.31245,0,0,39825.3237731481,2009-01-12,07:46:14
39.9498166666667,116.312456666667,0,0,39825.3238310185,2009-01-12,07:46:19
39.9498133333333,116.312456666667,0,0,39825.3238888889,2009-01-12,07:46:24
39.949805,116.312456666667,0,0,39825.3239467593,2009-01-12,07:46:29
39.9498016666667,116.312456666667,0,0,39825.3240046296,2009-01-12,07:46:34
39.9497966666667,116.312456666667,0,0,39825.3240625,2009-01-12,07:46:39
39.9497916666667,116.312456666667,0,0,39825.3241203704,2009-01-12,07:46:44
39.9497916666667,116.312456666667,0,0,39825.3241782407,2009-01-12,07:46:49
39.9497883333333,116.312456666667,0,0,39825.3242361111,2009-01-12,07:46:54
39.9497816666667,116.312455,0,0,39825.3242939815,2009-01-12,07:46:59
39.949775,116.312453333333,0,0,39825.3243518519,2009-01-12,07:47:04
39.949775,116.312453333333,0,0,39825.3243865741,2009-01-12,07:47:07
39.9497716666667,116.312451666667,0,0,39825.3244097222,2009-01-12,07:47:09
39.9497616666667,116.31245,0,0,39825.3244675926,2009-01-12,07:47:14
39.9497416666667,116.312491666667,0,0,39825.324525463,2009-01-12,07:47:19
39.949725,116.312528333333,0,0,39825.3245833333,2009-01-12,07:47:24
39.949725,116.312528333333,0,0,39825.3246180556,2009-01-12,07:47:27
39.949725,116.312525,0,0,39825.3246412037,2009-01-12,07:47:29
39.9497133333333,116.312556666667,0,0,39825.3246990741,2009-01-12,07:47:34
39.9497133333333,116.312556666667,0,0,39825.3247337963,2009-01-12,07:47:37
39.9497183333333,116.312556666667,0,0,39825.3247569444,2009-01-12,07:47:39
39.9497216666667,116.312531666667,0,0,39825.3248148148,2009-01-12,07:47:44
39.949715,116.31253,0,0,39825.3248726852,2009-01-12,07:47:49
39.949715,116.31253,0,0,39825.3249074074,2009-01-12,07:47:52
39.9497166666667,116.312531666667,0,0,39825.3249305556,2009-01-12,07:47:54
39.9496916666667,116.312525,0,0,39825.3249884259,2009-01-12,07:47:59
39.94969,116.312515,0,0,39825.3250462963,2009-01-12,07:48:04
39.9496883333333,116.312515,0,0,39825.3251041667,2009-01-12,07:48:09
39.949685,116.312515,0,0,39825.325162037,2009-01-12,07:48:14
39.9496916666667,116.312515,0,0,39825.3252199074,2009-01-12,07:48:19
39.949695,116.312515,0,0,39825.3252777778,2009-01-12,07:48:24
39.949695,116.312515,0,0,39825.3253125,2009-01-12,07:48:27
39.949695,116.312516666667,0,0,39825.3253356481,2009-01-12,07:48:29
39.949685,116.312516666667,0,0,39825.3253935185,2009-01-12,07:48:34
39.9496933333333,116.31252,0,0,39825.3254513889,2009-01-12,07:48:39
39.9496933333333,116.31252,0,0,39825.3255092593,2009-01-12,07:48:44
39.9496933333333,116.31252,0,0,39825.3255439815,2009-01-12,07:48:47
39.9496983333333,116.312525,0,0,39825.3255671296,2009-01-12,07:48:49
39.9497033333333,116.312488333333,0,0,39825.325625,2009-01-12,07:48:54
39.9497116666667,116.312455,0,0,39825.3256828704,2009-01-12,07:48:59
39.9497083333333,116.312428333333,0,0,39825.3257407407,2009-01-12,07:49:04
39.94971,116.312416666667,0,0,39825.3257986111,2009-01-12,07:49:09
39.94972,116.312385,0,0,39825.3258564815,2009-01-12,07:49:14
39.9496983333333,116.312341666667,0,0,39825.3259143519,2009-01-12,07:49:19
39.9496633333333,116.312308333333,0,0,39825.3259722222,2009-01-12,07:49:24
39.9496233333333,116.312266666667,0,0,39825.3260300926,2009-01-12,07:49:29
39.9496016666667,116.312226666667,0,0,39825.326087963,2009-01-12,07:49:34
39.9495966666667,116.312201666667,0,0,39825.3261458333,2009-01-12,07:49:39
39.9495966666667,116.312201666667,0,0,39825.3261805556,2009-01-12,07:49:42
39.94959,116.312201666667,0,0,39825.3262037037,2009-01-12,07:49:44
39.9496016666667,116.312221666667,0,0,39825.3262615741,2009-01-12,07:49:49
39.94959,116.312246666667,0,0,39825.3263194444,2009-01-12,07:49:54
39.9495616666667,116.312245,0,0,39825.3263773148,2009-01-12,07:49:59
39.9495416666667,116.312191666667,0,0,39825.3264351852,2009-01-12,07:50:04
39.9495383333333,116.312148333333,0,0,39825.3264930556,2009-01-12,07:50:09
39.9495383333333,116.312148333333,0,0,39825.3265277778,2009-01-12,07:50:12
39.9495383333333,116.312151666667,0,0,39825.3265509259,2009-01-12,07:50:14
39.9495633333333,116.312163333333,0,0,39825.3266087963,2009-01-12,07:50:19
39.9495683333333,116.312205,0,0,39825.3266666667,2009-01-12,07:50:24
39.9495733333333,116.312255,0,0,39825.326724537,2009-01-12,07:50:29
39.949575,116.312268333333,0,0,39825.3267824074,2009-01-12,07:50:34
39.949565,116.312293333333,0,0,39825.3268402778,2009-01-12,07:50:39
39.9495583333333,116.312323333333,0,0,39825.3268981481,2009-01-12,07:50:44
39.9495533333333,116.312375,0,0,39825.3269560185,2009-01-12,07:50:49
39.9495333333333,116.312408333333,0,0,39825.3270138889,2009-01-12,07:50:54
39.9495333333333,116.312435,0,0,39825.3270717593,2009-01-12,07:50:59
39.9495416666667,116.312435,0,0,39825.3271296296,2009-01-12,07:51:04
39.9495416666667,116.312435,0,0,39825.3271643519,2009-01-12,07:51:07
39.9495466666667,116.312436666667,0,0,39825.3271875,2009-01-12,07:51:09
39.9495633333333,116.31244,0,0,39825.3272453704,2009-01-12,07:51:14
39.949575,116.312431666667,0,0,39825.3273032407,2009-01-12,07:51:19
39.9496016666667,116.312418333333,0,0,39825.3273611111,2009-01-12,07:51:24
39.94962,116.312398333333,0,0,39825.3274189815,2009-01-12,07:51:29
39.9496333333333,116.312376666667,0,0,39825.3274768519,2009-01-12,07:51:34
39.9496333333333,116.312375,0,0,39825.3275347222,2009-01-12,07:51:39
39.9496333333333,116.312375,0,0,39825.3275694444,2009-01-12,07:51:42
39.9496366666667,116.312368333333,0,0,39825.3275925926,2009-01-12,07:51:44
39.949645,116.312353333333,0,0,39825.327650463,2009-01-12,07:51:49
39.94964,116.312361666667,0,0,39825.3277083333,2009-01-12,07:51:54
39.9496383333333,116.312353333333,0,0,39825.3277662037,2009-01-12,07:51:59
39.9496383333333,116.312353333333,0,0,39825.3278009259,2009-01-12,07:52:02
39.94964,116.312346666667,0,0,39825.3278240741,2009-01-12,07:52:04
39.9496316666667,116.312375,0,0,39825.3278819444,2009-01-12,07:52:09
39.9496233333333,116.312396666667,0,0,39825.3279398148,2009-01-12,07:52:14
39.94965,116.31241,0,0,39825.3279976852,2009-01-12,07:52:19
39.9496883333333,116.312565,0,0,39825.3280555556,2009-01-12,07:52:24
39.94962,116.312251666667,0,0,39825.3365625,2009-01-12,08:04:39
39.9496066666667,116.312168333333,0,0,39825.3366203704,2009-01-12,08:04:44
39.949575,116.312091666667,0,0,39825.3366782407,2009-01-12,08:04:49
39.949575,116.312091666667,0,0,39825.336712963,2009-01-12,08:04:52
39.9495716666667,116.312083333333,0,0,39825.3367361111,2009-01-12,08:04:54
39.9495783333333,116.31207,0,0,39825.3367939815,2009-01-12,08:04:59
39.94959,116.312116666667,0,0,39825.3368518518,2009-01-12,08:05:04
39.94964,116.3122,0,0,39825.3369097222,2009-01-12,08:05:09
39.949685,116.312263333333,0,0,39825.3369675926,2009-01-12,08:05:14
39.9496966666667,116.31231,0,0,39825.337025463,2009-01-12,08:05:19
39.9497183333333,116.312335,0,0,39825.3370833333,2009-01-12,08:05:24
39.9497266666667,116.312448333333,0,0,39825.3371412037,2009-01-12,08:05:29
39.9497283333333,116.312506666667,0,0,39825.3371990741,2009-01-12,08:05:34
39.949715,116.31255,0,0,39825.3372569444,2009-01-12,08:05:39
39.949705,116.312545,0,0,39825.3373148148,2009-01-12,08:05:44
39.949695,116.312541666667,0,0,39825.3373726852,2009-01-12,08:05:49
39.9496983333333,116.312541666667,0,0,39825.3374305556,2009-01-12,08:05:54
39.949705,116.312543333333,0,0,39825.3374884259,2009-01-12,08:05:59
39.949705,116.312543333333,0,0,39825.3375231481,2009-01-12,08:06:02
39.9496983333333,116.312535,0,0,39825.3375462963,2009-01-12,08:06:04
39.9496716666667,116.312508333333,0,0,39825.3376041667,2009-01-12,08:06:09
39.94967,116.312501666667,0,0,39825.337662037,2009-01-12,08:06:14
39.9496683333333,116.312503333333,0,0,39825.3377199074,2009-01-12,08:06:19
39.9496683333333,116.312503333333,0,0,39825.3377546296,2009-01-12,08:06:22
39.94967,116.312503333333,0,0,39825.3377777778,2009-01-12,08:06:24
39.9497083333333,116.312506666667,0,0,39825.3378356481,2009-01-12,08:06:29
39.9497316666667,116.312511666667,0,0,39825.3378935185,2009-01-12,08:06:34
39.9497333333333,116.312523333333,0,0,39825.3379513889,2009-01-12,08:06:39
39.9497433333333,116.312526666667,0,0,39825.3380092593,2009-01-12,08:06:44
39.94975,116.312528333333,0,0,39825.3380671296,2009-01-12,08:06:49
39.9497533333333,116.312528333333,0,0,39825.338125,2009-01-12,08:06:54
39.9497583333333,116.31253,0,0,39825.3381828704,2009-01-12,08:06:59
39.9497583333333,116.31253,0,0,39825.3382175926,2009-01-12,08:07:02
39.949765,116.312535,0,0,39825.3382407407,2009-01-12,08:07:04
39.9497666666667,116.31256,0,0,39825.3382986111,2009-01-12,08:07:09
39.9497733333333,116.312565,0,0,39825.3383564815,2009-01-12,08:07:14
39.9497783333333,116.312565,0,0,39825.3384143518,2009-01-12,08:07:19
39.949785,116.312565,0,0,39825.3384722222,2009-01-12,08:07:24
39.9497833333333,116.312565,0,0,39825.3385300926,2009-01-12,08:07:29
39.949785,116.312566666667,0,0,39825.338587963,2009-01-12,08:07:34
39.949785,116.312566666667,0,0,39825.3386226852,2009-01-12,08:07:37
39.94978,116.312563333333,0,0,39825.3386458333,2009-01-12,08:07:39
39.949755,116.312526666667,0,0,39825.3387037037,2009-01-12,08:07:44
39.94972,116.312486666667,0,0,39825.3387615741,2009-01-12,08:07:49
39.9497016666667,116.312495,0,0,39825.3388194444,2009-01-12,08:07:54
39.94967,116.312503333333,0,0,39825.3388773148,2009-01-12,08:07:59
39.9496383333333,116.31249,0,0,39825.3389351852,2009-01-12,08:08:04
39.9496483333333,116.312456666667,0,0,39825.3389930556,2009-01-12,08:08:09
39.94969,116.312438333333,0,0,39825.3390509259,2009-01-12,08:08:14
39.9497066666667,116.31244,0,0,39825.3391087963,2009-01-12,08:08:19
39.9497166666667,116.312428333333,0,0,39825.3391666667,2009-01-12,08:08:24
39.9497183333333,116.31239,0,0,39825.339224537,2009-01-12,08:08:29
39.9497283333333,116.312388333333,0,0,39825.3392824074,2009-01-12,08:08:34
39.949735,116.31239,0,0,39825.3393402778,2009-01-12,08:08:39
39.9497283333333,116.312388333333,0,0,39825.3393981481,2009-01-12,08:08:44
39.9497266666667,116.312388333333,0,0,39825.3394560185,2009-01-12,08:08:49
39.9497266666667,116.312388333333,0,0,39825.3394907407,2009-01-12,08:08:52
39.949725,116.312388333333,0,0,39825.3395138889,2009-01-12,08:08:54
39.949715,116.312371666667,0,0,39825.3395717593,2009-01-12,08:08:59
39.949715,116.312371666667,0,0,39825.3396064815,2009-01-12,08:09:02
39.9497233333333,116.312371666667,0,0,39825.3396296296,2009-01-12,08:09:04
39.94975,116.312386666667,0,0,39825.3396875,2009-01-12,08:09:09
39.9497783333333,116.312438333333,0,0,39825.3397453704,2009-01-12,08:09:14
39.949795,116.312478333333,0,0,39825.3398032407,2009-01-12,08:09:19
39.94978,116.312498333333,0,0,39825.3398611111,2009-01-12,08:09:24
39.94977,116.312498333333,0,0,39825.3399189815,2009-01-12,08:09:29
39.9497333333333,116.312571666667,0,0,39825.3399768519,2009-01-12,08:09:34
39.94969,116.312645,0,0,39825.3400347222,2009-01-12,08:09:39
39.9496916666667,116.312621666667,0,0,39825.3400925926,2009-01-12,08:09:44
39.949705,116.312596666667,0,0,39825.340150463,2009-01-12,08:09:49
39.9497416666667,116.312571666667,0,0,39825.3402083333,2009-01-12,08:09:54
39.9497966666667,116.312616666667,0,0,39825.3402662037,2009-01-12,08:09:59
39.9497916666667,116.312641666667,0,0,39825.3403240741,2009-01-12,08:10:04
39.9497966666667,116.312621666667,0,0,39825.3403819444,2009-01-12,08:10:09
39.9498066666667,116.312628333333,0,0,39825.3404398148,2009-01-12,08:10:14
39.9498166666667,116.31263,0,0,39825.3404976852,2009-01-12,08:10:19
39.949805,116.312615,0,0,39825.3405555556,2009-01-12,08:10:24
39.9498166666667,116.312615,0,0,39825.3406134259,2009-01-12,08:10:29
39.949805,116.312625,0,0,39825.3406712963,2009-01-12,08:10:34
39.9497866666667,116.312611666667,0,0,39825.3407291667,2009-01-12,08:10:39
39.949765,116.312593333333,0,0,39825.340787037,2009-01-12,08:10:44
39.9497833333333,116.312593333333,0,0,39825.3408449074,2009-01-12,08:10:49
39.9497666666667,116.312576666667,0,0,39825.3409027778,2009-01-12,08:10:54
39.9497383333333,116.312583333333,0,0,39825.3409606481,2009-01-12,08:10:59
39.9496966666667,116.312591666667,0,0,39825.3410185185,2009-01-12,08:11:04
39.9496533333333,116.31256,0,0,39825.3410763889,2009-01-12,08:11:09
39.9496216666667,116.312551666667,0,0,39825.3411342593,2009-01-12,08:11:14
39.9496,116.312543333333,0,0,39825.3411921296,2009-01-12,08:11:19
39.9495416666667,116.312563333333,0,0,39825.34125,2009-01-12,08:11:24
39.9495516666667,116.312571666667,0,0,39825.3413078704,2009-01-12,08:11:29
39.949585,116.312573333333,0,0,39825.3413657407,2009-01-12,08:11:34
39.949585,116.312573333333,0,0,39825.341400463,2009-01-12,08:11:37
39.94958,116.312566666667,0,0,39825.3414236111,2009-01-12,08:11:39
39.9495566666667,116.312533333333,0,0,39825.3414814815,2009-01-12,08:11:44
39.9495616666667,116.312455,0,0,39825.3415393519,2009-01-12,08:11:49
39.94958,116.31246,0,0,39825.3415972222,2009-01-12,08:11:54
39.9496066666667,116.312485,0,0,39825.3416550926,2009-01-12,08:11:59
39.949675,116.312458333333,0,0,39825.341712963,2009-01-12,08:12:04
39.9496866666667,116.31244,0,0,39825.3417708333,2009-01-12,08:12:09
39.94968,116.312488333333,0,0,39825.3418287037,2009-01-12,08:12:14
39.9496316666667,116.312476666667,0,0,39825.3418865741,2009-01-12,08:12:19
39.94963,116.312423333333,0,0,39825.3419444444,2009-01-12,08:12:24
39.94963,116.312423333333,0,0,39825.3419791667,2009-01-12,08:12:27
39.9496333333333,116.312415,0,0,39825.3420023148,2009-01-12,08:12:29
39.9496466666667,116.312395,0,0,39825.3420601852,2009-01-12,08:12:34
39.9496683333333,116.312376666667,0,0,39825.3421180556,2009-01-12,08:12:39
39.9496966666667,116.312393333333,0,0,39825.3421759259,2009-01-12,08:12:44
39.9497266666667,116.312438333333,0,0,39825.3422337963,2009-01-12,08:12:49
39.9497433333333,116.312501666667,0,0,39825.3422916667,2009-01-12,08:12:54
39.9497666666667,116.312543333333,0,0,39825.342349537,2009-01-12,08:12:59
39.94975,116.31256,0,0,39825.3424074074,2009-01-12,08:13:04
39.9497366666667,116.312571666667,0,0,39825.3424652778,2009-01-12,08:13:09
39.949735,116.312558333333,0,0,39825.3425231481,2009-01-12,08:13:14
39.9497316666667,116.312513333333,0,0,39825.3425810185,2009-01-12,08:13:19
39.9497083333333,116.312485,0,0,39825.3426388889,2009-01-12,08:13:24
39.9497016666667,116.312458333333,0,0,39825.3426967593,2009-01-12,08:13:29
39.9496933333333,116.312455,0,0,39825.3427546296,2009-01-12,08:13:34
39.949685,116.312446666667,0,0,39825.3428125,2009-01-12,08:13:39
39.949685,116.312446666667,0,0,39825.3428472222,2009-01-12,08:13:42
39.9496866666667,116.312453333333,0,0,39825.3428703704,2009-01-12,08:13:44
39.9497016666667,116.312446666667,0,0,39825.3429282407,2009-01-12,08:13:49
39.949685,116.31247,0,0,39825.3429861111,2009-01-12,08:13:54
39.94968,116.31248,0,0,39825.3430439815,2009-01-12,08:13:59
39.9496816666667,116.31248,0,0,39825.3431018519,2009-01-12,08:14:04
39.9496816666667,116.31248,0,0,39825.3431365741,2009-01-12,08:14:07
39.94969,116.312478333333,0,0,39825.3431597222,2009-01-12,08:14:09
39.9497133333333,116.312456666667,0,0,39825.3432175926,2009-01-12,08:14:14
39.9497133333333,116.312456666667,0,0,39825.3432523148,2009-01-12,08:14:17
39.949715,116.31245,0,0,39825.343275463,2009-01-12,08:14:19
39.94964,116.312416666667,0,0,39825.3433333333,2009-01-12,08:14:24
39.9496233333333,116.31235,0,0,39825.3433912037,2009-01-12,08:14:29
39.94967,116.31237,0,0,39825.3434490741,2009-01-12,08:14:34
39.94968,116.312341666667,0,0,39825.3435069444,2009-01-12,08:14:39
39.94968,116.312328333333,0,0,39825.3435648148,2009-01-12,08:14:44
39.9496416666667,116.312313333333,0,0,39825.3436226852,2009-01-12,08:14:49
39.949665,116.312308333333,0,0,39825.3436805556,2009-01-12,08:14:54
39.949685,116.312308333333,0,0,39825.3437384259,2009-01-12,08:14:59
39.9496533333333,116.312303333333,0,0,39825.3437962963,2009-01-12,08:15:04
39.94961,116.312265,0,0,39825.3438541667,2009-01-12,08:15:09
39.9496083333333,116.312305,0,0,39825.343912037,2009-01-12,08:15:14
39.9496483333333,116.31233,0,0,39825.3439699074,2009-01-12,08:15:19
39.94969,116.31234,0,0,39825.3440277778,2009-01-12,08:15:24
39.949685,116.312361666667,0,0,39825.3440856481,2009-01-12,08:15:29
39.9496566666667,116.31236,0,0,39825.3441435185,2009-01-12,08:15:34
39.9496533333333,116.312403333333,0,0,39825.3442013889,2009-01-12,08:15:39
39.9496966666667,116.312413333333,0,0,39825.3442592593,2009-01-12,08:15:44
39.9497233333333,116.312413333333,0,0,39825.3443171296,2009-01-12,08:15:49
39.9496616666667,116.31237,0,0,39825.344375,2009-01-12,08:15:54
39.9496016666667,116.312303333333,0,0,39825.3444328704,2009-01-12,08:15:59
39.9495633333333,116.312301666667,0,0,39825.3444907407,2009-01-12,08:16:04
39.9495466666667,116.312316666667,0,0,39825.3445486111,2009-01-12,08:16:09
39.9495466666667,116.312316666667,0,0,39825.3445833333,2009-01-12,08:16:12
39.9495533333333,116.312313333333,0,0,39825.3446064815,2009-01-12,08:16:14
39.9495516666667,116.312288333333,0,0,39825.3446643518,2009-01-12,08:16:19
39.949555,116.312271666667,0,0,39825.3447222222,2009-01-12,08:16:24
39.949595,116.312288333333,0,0,39825.3447800926,2009-01-12,08:16:29
39.9496533333333,116.312291666667,0,0,39825.344837963,2009-01-12,08:16:34
39.9497183333333,116.312286666667,0,0,39825.3448958333,2009-01-12,08:16:39
39.9497716666667,116.312246666667,0,0,39825.3449537037,2009-01-12,08:16:44
39.9498316666667,116.31215,0,0,39825.3450115741,2009-01-12,08:16:49
39.9499,116.31205,0,0,39825.3450694444,2009-01-12,08:16:54
39.9499283333333,116.311998333333,0,0,39825.3451273148,2009-01-12,08:16:59
39.9499916666667,116.311985,0,0,39825.3451851852,2009-01-12,08:17:04
39.950065,116.311971666667,0,0,39825.3452430556,2009-01-12,08:17:09
39.9501216666667,116.312006666667,0,0,39825.3453009259,2009-01-12,08:17:14
39.9501016666667,116.31206,0,0,39825.3453587963,2009-01-12,08:17:19
39.9500516666667,116.3121,0,0,39825.3454166667,2009-01-12,08:17:24
39.9500283333333,116.312066666667,0,0,39825.345474537,2009-01-12,08:17:29
39.95007,116.311983333333,0,0,39825.3455324074,2009-01-12,08:17:34
39.9501183333333,116.31199,0,0,39825.3455902778,2009-01-12,08:17:39
39.9501533333333,116.312005,0,0,39825.3456481481,2009-01-12,08:17:44
39.9498566666667,116.312095,0,0,39825.3457060185,2009-01-12,08:17:49
39.949855,116.312131666667,0,0,39825.3457638889,2009-01-12,08:17:54
39.9498566666667,116.312175,0,0,39825.3458217593,2009-01-12,08:17:59
39.94985,116.312201666667,0,0,39825.3458796296,2009-01-12,08:18:04
39.9498583333333,116.31225,0,0,39825.3459375,2009-01-12,08:18:09
39.9498716666667,116.312328333333,0,0,39825.3459953704,2009-01-12,08:18:14
39.949925,116.31239,0,0,39825.3460532407,2009-01-12,08:18:19
39.9499116666667,116.312488333333,0,0,39825.3461111111,2009-01-12,08:18:24
39.9498866666667,116.312578333333,0,0,39825.3461689815,2009-01-12,08:18:29
39.9498733333333,116.312588333333,0,0,39825.3462268518,2009-01-12,08:18:34
39.9498616666667,116.312588333333,0,0,39825.3462847222,2009-01-12,08:18:39
39.9498633333333,116.312648333333,0,0,39825.3463425926,2009-01-12,08:18:44
39.94987,116.312616666667,0,0,39825.346400463,2009-01-12,08:18:49
39.9498283333333,116.312541666667,0,0,39825.3464583333,2009-01-12,08:18:54
39.9497633333333,116.312421666667,0,0,39825.3465162037,2009-01-12,08:18:59
39.9497483333333,116.31235,0,0,39825.3465740741,2009-01-12,08:19:04
39.94973,116.312346666667,0,0,39825.3466319444,2009-01-12,08:19:09
39.949715,116.312376666667,0,0,39825.3466898148,2009-01-12,08:19:14
39.94972,116.312398333333,0,0,39825.3467476852,2009-01-12,08:19:19
39.9497333333333,116.3124,0,0,39825.3468055556,2009-01-12,08:19:24
39.9497433333333,116.312425,0,0,39825.3468634259,2009-01-12,08:19:29
39.94975,116.312478333333,0,0,39825.3469212963,2009-01-12,08:19:34
39.9497466666667,116.312506666667,0,0,39825.3469791667,2009-01-12,08:19:39
39.9497333333333,116.312543333333,0,0,39825.347037037,2009-01-12,08:19:44
39.949715,116.312535,0,0,39825.3470949074,2009-01-12,08:19:49
39.9496916666667,116.312508333333,0,0,39825.3471527778,2009-01-12,08:19:54
39.9496333333333,116.312511666667,0,0,39825.3472106481,2009-01-12,08:19:59
39.9495566666667,116.312618333333,0,0,39825.3472685185,2009-01-12,08:20:04
39.9494083333333,116.312838333333,0,0,39825.3473263889,2009-01-12,08:20:09
39.9493166666667,116.312981666667,0,0,39825.3473842593,2009-01-12,08:20:14
39.9494166666667,116.31281,0,0,39825.3474421296,2009-01-12,08:20:19
39.9495183333333,116.312693333333,0,0,39825.3475,2009-01-12,08:20:24
39.9496216666667,116.312581666667,0,0,39825.3475578704,2009-01-12,08:20:29
39.9496833333333,116.312533333333,0,0,39825.3476157407,2009-01-12,08:20:34
39.94972,116.31257,0,0,39825.3476736111,2009-01-12,08:20:39
39.94972,116.31257,0,0,39825.3477083333,2009-01-12,08:20:42
39.949725,116.312576666667,0,0,39825.3477314815,2009-01-12,08:20:44
39.9497,116.312568333333,0,0,39825.3477893519,2009-01-12,08:20:49
39.94968,116.31256,0,0,39825.3478472222,2009-01-12,08:20:54
39.949665,116.312553333333,0,0,39825.3479050926,2009-01-12,08:20:59
39.9497366666667,116.312515,0,0,39825.347962963,2009-01-12,08:21:04
39.949805,116.312456666667,0,0,39825.3480208333,2009-01-12,08:21:09
39.949835,116.312351666667,0,0,39825.3480787037,2009-01-12,08:21:14
39.9498733333333,116.312245,0,0,39825.3481365741,2009-01-12,08:21:19
39.9498516666667,116.312165,0,0,39825.3481944444,2009-01-12,08:21:24
39.949795,116.312098333333,0,0,39825.3482523148,2009-01-12,08:21:29
39.9497483333333,116.312061666667,0,0,39825.3483101852,2009-01-12,08:21:34
39.9497166666667,116.312033333333,0,0,39825.3483680556,2009-01-12,08:21:39
39.9497066666667,116.312036666667,0,0,39825.3484259259,2009-01-12,08:21:44
39.9497083333333,116.312026666667,0,0,39825.3484837963,2009-01-12,08:21:49
39.9497166666667,116.312045,0,0,39825.3485416667,2009-01-12,08:21:54
39.9497166666667,116.312045,0,0,39825.3485763889,2009-01-12,08:21:57
39.949725,116.312048333333,0,0,39825.348599537,2009-01-12,08:21:59
39.9497316666667,116.312146666667,0,0,39825.3486574074,2009-01-12,08:22:04
39.9497283333333,116.312181666667,0,0,39825.3487152778,2009-01-12,08:22:09
39.9497283333333,116.312181666667,0,0,39825.34875,2009-01-12,08:22:12
39.9497333333333,116.312185,0,0,39825.3487731481,2009-01-12,08:22:14
39.9497466666667,116.312218333333,0,0,39825.3488310185,2009-01-12,08:22:19
39.949745,116.312275,0,0,39825.3488888889,2009-01-12,08:22:24
39.9497816666667,116.312336666667,0,0,39825.3489467593,2009-01-12,08:22:29
39.9498416666667,116.312425,0,0,39825.3490046296,2009-01-12,08:22:34
39.9498833333333,116.31251,0,0,39825.3490625,2009-01-12,08:22:39
39.9499033333333,116.31253,0,0,39825.3491203704,2009-01-12,08:22:44
39.9498983333333,116.312493333333,0,0,39825.3491782407,2009-01-12,08:22:49
39.9498816666667,116.312458333333,0,0,39825.3492361111,2009-01-12,08:22:54
39.949855,116.312473333333,0,0,39825.3492939815,2009-01-12,08:22:59
39.9498916666667,116.312508333333,0,0,39825.3493518519,2009-01-12,08:23:04
39.9499116666667,116.312558333333,0,0,39825.3494097222,2009-01-12,08:23:09
39.949935,116.31257,0,0,39825.3494675926,2009-01-12,08:23:14
39.94995,116.31256,0,0,39825.349525463,2009-01-12,08:23:19
39.9499233333333,116.312536666667,0,0,39825.3495833333,2009-01-12,08:23:24
39.94989,116.31254,0,0,39825.3496412037,2009-01-12,08:23:29
39.9498733333333,116.312501666667,0,0,39825.3496990741,2009-01-12,08:23:34
39.9498766666667,116.312528333333,0,0,39825.3497569444,2009-01-12,08:23:39
39.9498666666667,116.312551666667,0,0,39825.3498148148,2009-01-12,08:23:44
39.94986,116.312463333333,0,0,39825.3498726852,2009-01-12,08:23:49
39.94985,116.312361666667,0,0,39825.3499305556,2009-01-12,08:23:54
39.9497366666667,116.312276666667,0,0,39825.3499884259,2009-01-12,08:23:59
39.9496316666667,116.3122,0,0,39825.3500462963,2009-01-12,08:24:04
39.9497033333333,116.312526666667,0,0,39825.3534606481,2009-01-12,08:28:59
39.9497266666667,116.312531666667,0,0,39825.3535185185,2009-01-12,08:29:04
39.94968,116.312543333333,0,0,39825.3535763889,2009-01-12,08:29:09
39.949495,116.312563333333,0,0,39825.3536342593,2009-01-12,08:29:14
39.9494016666667,116.312586666667,0,0,39825.3536921296,2009-01-12,08:29:19
39.9493266666667,116.312671666667,0,0,39825.35375,2009-01-12,08:29:24
39.9493733333333,116.312646666667,0,0,39825.3538078704,2009-01-12,08:29:29
39.9493883333333,116.312648333333,0,0,39825.3538657407,2009-01-12,08:29:34
39.9493916666667,116.312608333333,0,0,39825.3539236111,2009-01-12,08:29:39
39.9494466666667,116.312555,0,0,39825.3539814815,2009-01-12,08:29:44
39.949505,116.312541666667,0,0,39825.3540393518,2009-01-12,08:29:49
39.9496083333333,116.312455,0,0,39825.3540972222,2009-01-12,08:29:54
39.9497083333333,116.312376666667,0,0,39825.3541550926,2009-01-12,08:29:59
39.9497633333333,116.312336666667,0,0,39825.354212963,2009-01-12,08:30:04
39.9497383333333,116.312346666667,0,0,39825.3542708333,2009-01-12,08:30:09
39.9496666666667,116.312395,0,0,39825.3543287037,2009-01-12,08:30:14
39.9496316666667,116.312411666667,0,0,39825.3543865741,2009-01-12,08:30:19
39.9496633333333,116.31241,0,0,39825.3544444444,2009-01-12,08:30:24
39.9496633333333,116.31241,0,0,39825.3544791667,2009-01-12,08:30:27
39.9496633333333,116.312413333333,0,0,39825.3545023148,2009-01-12,08:30:29
39.9494466666667,116.312498333333,0,0,39825.3545601852,2009-01-12,08:30:34
39.9494816666667,116.312471666667,0,0,39825.3546180556,2009-01-12,08:30:39
39.9495333333333,116.31245,0,0,39825.3546759259,2009-01-12,08:30:44
39.9495966666667,116.312458333333,0,0,39825.3547337963,2009-01-12,08:30:49
39.949635,116.312465,0,0,39825.3547916667,2009-01-12,08:30:54
39.94964,116.312465,0,0,39825.354849537,2009-01-12,08:30:59
39.94964,116.312465,0,0,39825.3548842593,2009-01-12,08:31:02
39.9496383333333,116.31246,0,0,39825.3549074074,2009-01-12,08:31:04
39.9496266666667,116.31245,0,0,39825.3549652778,2009-01-12,08:31:09
39.9496533333333,116.31232,0,0,39825.3550231481,2009-01-12,08:31:14
39.94967,116.312266666667,0,0,39825.3550810185,2009-01-12,08:31:19
39.9496666666667,116.312211666667,0,0,39825.3551388889,2009-01-12,08:31:24
39.9496633333333,116.312113333333,0,0,39825.3551967593,2009-01-12,08:31:29
39.949675,116.312086666667,0,0,39825.3552546296,2009-01-12,08:31:34
39.9496816666667,116.312105,0,0,39825.3553125,2009-01-12,08:31:39
39.9496933333333,116.312171666667,0,0,39825.3553703704,2009-01-12,08:31:44
39.94968,116.312221666667,0,0,39825.3554282407,2009-01-12,08:31:49
39.9496666666667,116.31231,0,0,39825.3554861111,2009-01-12,08:31:54
39.94968,116.31235,0,0,39825.3555439815,2009-01-12,08:31:59
39.9497016666667,116.312356666667,0,0,39825.3556018519,2009-01-12,08:32:04
39.9497233333333,116.312323333333,0,0,39825.3556597222,2009-01-12,08:32:09
39.9497233333333,116.312323333333,0,0,39825.3556944444,2009-01-12,08:32:12
39.9497166666667,116.312321666667,0,0,39825.3557175926,2009-01-12,08:32:14
39.9497033333333,116.312341666667,0,0,39825.355775463,2009-01-12,08:32:19
39.949645,116.31238,0,0,39825.3558333333,2009-01-12,08:32:24
39.949545,116.31249,0,0,39825.3558912037,2009-01-12,08:32:29
39.9495266666667,116.312531666667,0,0,39825.3559490741,2009-01-12,08:32:34
39.9496366666667,116.31243,0,0,39825.3560069444,2009-01-12,08:32:39
39.9496766666667,116.312406666667,0,0,39825.3560648148,2009-01-12,08:32:44
39.9496633333333,116.312406666667,0,0,39825.3561226852,2009-01-12,08:32:49
39.9496433333333,116.312401666667,0,0,39825.3561805556,2009-01-12,08:32:54
39.9496083333333,116.312375,0,0,39825.3562384259,2009-01-12,08:32:59
39.9495733333333,116.312361666667,0,0,39825.3562962963,2009-01-12,08:33:04
39.949515,116.312398333333,0,0,39825.3563541667,2009-01-12,08:33:09
39.9495816666667,116.312363333333,0,0,39825.356412037,2009-01-12,08:33:14
39.9497366666667,116.312266666667,0,0,39825.3564699074,2009-01-12,08:33:19
39.94983,116.312183333333,0,0,39825.3565277778,2009-01-12,08:33:24
39.9498483333333,116.312098333333,0,0,39825.3565856481,2009-01-12,08:33:29
39.9498483333333,116.312098333333,0,0,39825.3566203704,2009-01-12,08:33:32
39.9498433333333,116.312091666667,0,0,39825.3566435185,2009-01-12,08:33:34
39.94982,116.312105,0,0,39825.3567013889,2009-01-12,08:33:39
39.949825,116.312145,0,0,39825.3567592593,2009-01-12,08:33:44
39.94982,116.312235,0,0,39825.3568171296,2009-01-12,08:33:49
39.9498016666667,116.312388333333,0,0,39825.356875,2009-01-12,08:33:54
39.9497816666667,116.31233,0,0,39825.3569328704,2009-01-12,08:33:59
39.9497533333333,116.312225,0,0,39825.3569907407,2009-01-12,08:34:04
39.9497483333333,116.312145,0,0,39825.3570486111,2009-01-12,08:34:09
39.9497233333333,116.312078333333,0,0,39825.3571064815,2009-01-12,08:34:14
39.9497233333333,116.312078333333,0,0,39825.3571412037,2009-01-12,08:34:17
39.9497216666667,116.31208,0,0,39825.3571643519,2009-01-12,08:34:19
39.949695,116.312118333333,0,0,39825.3572222222,2009-01-12,08:34:24
39.9496933333333,116.31209,0,0,39825.3572800926,2009-01-12,08:34:29
39.94969,116.31209,0,0,39825.357337963,2009-01-12,08:34:34
39.94969,116.31209,0,0,39825.3573726852,2009-01-12,08:34:37
39.9496833333333,116.31209,0,0,39825.3573958333,2009-01-12,08:34:39
39.9496283333333,116.312073333333,0,0,39825.3574537037,2009-01-12,08:34:44
39.949455,116.312155,0,0,39825.3575115741,2009-01-12,08:34:49
39.9493083333333,116.312108333333,0,0,39825.3575694444,2009-01-12,08:34:54
39.9492183333333,116.312163333333,0,0,39825.3576273148,2009-01-12,08:34:59
39.9493266666667,116.312101666667,0,0,39825.3576851852,2009-01-12,08:35:04
39.9494116666667,116.31213,0,0,39825.3577430556,2009-01-12,08:35:09
39.94948,116.312165,0,0,39825.3578009259,2009-01-12,08:35:14
39.949495,116.312161666667,0,0,39825.3578587963,2009-01-12,08:35:19
39.9495333333333,116.312191666667,0,0,39825.3579166667,2009-01-12,08:35:24
39.9495833333333,116.312251666667,0,0,39825.357974537,2009-01-12,08:35:29
39.9496133333333,116.312286666667,0,0,39825.3580324074,2009-01-12,08:35:34
39.9496133333333,116.312286666667,0,0,39825.3580671296,2009-01-12,08:35:37
39.9496166666667,116.312293333333,0,0,39825.3580902778,2009-01-12,08:35:39
39.9496616666667,116.31234,0,0,39825.3581481481,2009-01-12,08:35:44
39.9497116666667,116.312391666667,0,0,39825.3582060185,2009-01-12,08:35:49
39.9498833333333,116.312271666667,0,0,39825.3617939815,2009-01-12,08:40:59
39.9499766666667,116.312201666667,0,0,39825.3618518518,2009-01-12,08:41:04
39.9499666666667,116.312163333333,0,0,39825.3619097222,2009-01-12,08:41:09
39.9499233333333,116.31219,0,0,39825.3619675926,2009-01-12,08:41:14
39.9498966666667,116.312225,0,0,39825.362025463,2009-01-12,08:41:19
39.9498916666667,116.312245,0,0,39825.3620833333,2009-01-12,08:41:24
39.94989,116.312255,0,0,39825.3621412037,2009-01-12,08:41:29
39.9498333333333,116.312305,0,0,39825.3621990741,2009-01-12,08:41:34
39.9497283333333,116.312411666667,0,0,39825.3622569444,2009-01-12,08:41:39
39.9497383333333,116.312468333333,0,0,39825.3623148148,2009-01-12,08:41:44
39.9497483333333,116.312488333333,0,0,39825.3623726852,2009-01-12,08:41:49
39.949735,116.312506666667,0,0,39825.3624305556,2009-01-12,08:41:54
39.9497,116.312523333333,0,0,39825.3624884259,2009-01-12,08:41:59
39.9496716666667,116.312528333333,0,0,39825.3625462963,2009-01-12,08:42:04
39.9496283333333,116.312548333333,0,0,39825.3626041667,2009-01-12,08:42:09
39.9496433333333,116.312575,0,0,39825.362662037,2009-01-12,08:42:14
39.9496533333333,116.312573333333,0,0,39825.3627199074,2009-01-12,08:42:19
39.949665,116.312588333333,0,0,39825.3627777778,2009-01-12,08:42:24
39.949695,116.312578333333,0,0,39825.3628356481,2009-01-12,08:42:29
39.9497,116.312553333333,0,0,39825.3628935185,2009-01-12,08:42:34
39.9497,116.312553333333,0,0,39825.3629282407,2009-01-12,08:42:37
39.949705,116.312551666667,0,0,39825.3629513889,2009-01-12,08:42:39
39.9496983333333,116.312533333333,0,0,39825.3630092593,2009-01-12,08:42:44
39.9496716666667,116.31254,0,0,39825.3630671296,2009-01-12,08:42:49
39.94966,116.312538333333,0,0,39825.363125,2009-01-12,08:42:54
39.94963,116.312561666667,0,0,39825.3631828704,2009-01-12,08:42:59
39.9496233333333,116.312561666667,0,0,39825.3632407407,2009-01-12,08:43:04
39.9496233333333,116.312561666667,0,0,39825.363275463,2009-01-12,08:43:07
39.949625,116.31256,0,0,39825.3632986111,2009-01-12,08:43:09
39.949635,116.312561666667,0,0,39825.3633564815,2009-01-12,08:43:14
39.949645,116.312561666667,0,0,39825.3634143519,2009-01-12,08:43:19
39.9496366666667,116.312556666667,0,0,39825.3634722222,2009-01-12,08:43:24
39.9496366666667,116.312556666667,0,0,39825.3635069444,2009-01-12,08:43:27
39.9496416666667,116.312548333333,0,0,39825.3635300926,2009-01-12,08:43:29
39.9496616666667,116.312551666667,0,0,39825.363587963,2009-01-12,08:43:34
39.9496633333333,116.312551666667,0,0,39825.3636458333,2009-01-12,08:43:39
39.9496683333333,116.31255,0,0,39825.3637037037,2009-01-12,08:43:44
39.9496666666667,116.312548333333,0,0,39825.3637615741,2009-01-12,08:43:49
39.9496633333333,116.312548333333,0,0,39825.3638194444,2009-01-12,08:43:54
39.9496633333333,116.312548333333,0,0,39825.3638541667,2009-01-12,08:43:57
39.94966,116.312546666667,0,0,39825.3638773148,2009-01-12,08:43:59
39.94968,116.312516666667,0,0,39825.3639351852,2009-01-12,08:44:04
39.9496783333333,116.312501666667,0,0,39825.3639930556,2009-01-12,08:44:09
39.9496833333333,116.312485,0,0,39825.3640509259,2009-01-12,08:44:14
39.9496983333333,116.31249,0,0,39825.3641087963,2009-01-12,08:44:19
39.9497216666667,116.312503333333,0,0,39825.3641666667,2009-01-12,08:44:24
39.9497566666667,116.312488333333,0,0,39825.364224537,2009-01-12,08:44:29
39.9497916666667,116.312458333333,0,0,39825.3642824074,2009-01-12,08:44:34
39.949795,116.312446666667,0,0,39825.3643402778,2009-01-12,08:44:39
39.9497983333333,116.312431666667,0,0,39825.3643981481,2009-01-12,08:44:44
39.9498033333333,116.312436666667,0,0,39825.3644560185,2009-01-12,08:44:49
39.9498083333333,116.312436666667,0,0,39825.3645138889,2009-01-12,08:44:54
39.9498083333333,116.312436666667,0,0,39825.3645717593,2009-01-12,08:44:59
39.9498033333333,116.312436666667,0,0,39825.3646296296,2009-01-12,08:45:04
39.9498033333333,116.312436666667,0,0,39825.3646643519,2009-01-12,08:45:07
39.9498033333333,116.312436666667,0,0,39825.3646875,2009-01-12,08:45:09
39.9498366666667,116.312411666667,0,0,39825.3647453704,2009-01-12,08:45:14
39.94981,116.312416666667,0,0,39825.3648032407,2009-01-12,08:45:19
39.949785,116.31244,0,0,39825.3648611111,2009-01-12,08:45:24
39.9497716666667,116.312458333333,0,0,39825.3649189815,2009-01-12,08:45:29
39.9497483333333,116.312473333333,0,0,39825.3649768519,2009-01-12,08:45:34
39.9497966666667,116.312473333333,0,0,39825.3650347222,2009-01-12,08:45:39
39.9500116666667,116.31234,0,0,39825.3650925926,2009-01-12,08:45:44
39.950205,116.31219,0,0,39825.365150463,2009-01-12,08:45:49
39.9504066666667,116.312043333333,0,0,39825.3652083333,2009-01-12,08:45:54
39.9504166666667,116.312031666667,0,0,39825.3652662037,2009-01-12,08:45:59
39.9502066666667,116.312141666667,0,0,39825.3653240741,2009-01-12,08:46:04
39.9500483333333,116.312228333333,0,0,39825.3653819444,2009-01-12,08:46:09
39.9498683333333,116.312323333333,0,0,39825.3654398148,2009-01-12,08:46:14
39.9497283333333,116.312423333333,0,0,39825.3654976852,2009-01-12,08:46:19
39.9496616666667,116.312485,0,0,39825.3655555556,2009-01-12,08:46:24
39.9496233333333,116.312526666667,0,0,39825.3656134259,2009-01-12,08:46:29
39.94959,116.312556666667,0,0,39825.3656712963,2009-01-12,08:46:34
39.9495483333333,116.31259,0,0,39825.3657291667,2009-01-12,08:46:39
39.949575,116.312581666667,0,0,39825.365787037,2009-01-12,08:46:44
39.94963,116.312566666667,0,0,39825.3658449074,2009-01-12,08:46:49
39.94963,116.312566666667,0,0,39825.3658796296,2009-01-12,08:46:52
39.9496316666667,116.312561666667,0,0,39825.3659027778,2009-01-12,08:46:54
39.9496466666667,116.31256,0,0,39825.3659606481,2009-01-12,08:46:59
39.9496716666667,116.312543333333,0,0,39825.3660185185,2009-01-12,08:47:04
39.9496983333333,116.312526666667,0,0,39825.3660763889,2009-01-12,08:47:09
39.9496983333333,116.312526666667,0,0,39825.3661111111,2009-01-12,08:47:12
39.949695,116.312521666667,0,0,39825.3661342593,2009-01-12,08:47:14
39.9496766666667,116.312521666667,0,0,39825.3661921296,2009-01-12,08:47:19
39.9496733333333,116.31252,0,0,39825.36625,2009-01-12,08:47:24
39.9496716666667,116.31252,0,0,39825.3663078704,2009-01-12,08:47:29
39.9496716666667,116.31252,0,0,39825.3663425926,2009-01-12,08:47:32
39.9496733333333,116.31252,0,0,39825.3663657407,2009-01-12,08:47:34
39.9496833333333,116.31252,0,0,39825.3664236111,2009-01-12,08:47:39
39.94969,116.31252,0,0,39825.3664814815,2009-01-12,08:47:44
39.9496916666667,116.31252,0,0,39825.3665393519,2009-01-12,08:47:49
39.9496916666667,116.31252,0,0,39825.3665740741,2009-01-12,08:47:52
39.9496966666667,116.312515,0,0,39825.3665972222,2009-01-12,08:47:54
39.94985,116.312386666667,0,0,39825.3666550926,2009-01-12,08:47:59
39.9500266666667,116.312241666667,0,0,39825.366712963,2009-01-12,08:48:04
39.9501983333333,116.312091666667,0,0,39825.3667708333,2009-01-12,08:48:09
39.9503466666667,116.311985,0,0,39825.3668287037,2009-01-12,08:48:14
39.9504416666667,116.311918333333,0,0,39825.3668865741,2009-01-12,08:48:19
39.9505233333333,116.311876666667,0,0,39825.3669444444,2009-01-12,08:48:24
39.9504533333333,116.311943333333,0,0,39825.3670023148,2009-01-12,08:48:29
39.950345,116.311986666667,0,0,39825.3670601852,2009-01-12,08:48:34
39.95026,116.312025,0,0,39825.3671180556,2009-01-12,08:48:39
39.9500033333333,116.312183333333,0,0,39825.3671759259,2009-01-12,08:48:44
39.9499416666667,116.312233333333,0,0,39825.3672337963,2009-01-12,08:48:49
39.9499033333333,116.31221,0,0,39825.3672916667,2009-01-12,08:48:54
39.9498883333333,116.312213333333,0,0,39825.367349537,2009-01-12,08:48:59
39.9498883333333,116.312213333333,0,0,39825.3673842593,2009-01-12,08:49:02
39.949885,116.312213333333,0,0,39825.3674074074,2009-01-12,08:49:04
39.94979,116.312281666667,0,0,39825.3674652778,2009-01-12,08:49:09
39.94981,116.312263333333,0,0,39825.3675231481,2009-01-12,08:49:14
39.94993,116.31221,0,0,39825.3675810185,2009-01-12,08:49:19
39.9501016666667,116.312098333333,0,0,39825.3676388889,2009-01-12,08:49:24
39.950195,116.31202,0,0,39825.3676967593,2009-01-12,08:49:29
39.95016,116.311985,0,0,39825.3677546296,2009-01-12,08:49:34
39.95002,116.31207,0,0,39825.3678125,2009-01-12,08:49:39
39.9498616666667,116.312165,0,0,39825.3678703704,2009-01-12,08:49:44
39.94974,116.312276666667,0,0,39825.3679282407,2009-01-12,08:49:49
39.9496933333333,116.312343333333,0,0,39825.3679861111,2009-01-12,08:49:54
39.9496983333333,116.312353333333,0,0,39825.3680439815,2009-01-12,08:49:59
39.9496983333333,116.312353333333,0,0,39825.3680787037,2009-01-12,08:50:02
39.949695,116.31235,0,0,39825.3681018518,2009-01-12,08:50:04
39.94971,116.31234,0,0,39825.3681597222,2009-01-12,08:50:09
39.9497416666667,116.312328333333,0,0,39825.3682175926,2009-01-12,08:50:14
39.9497566666667,116.31231,0,0,39825.368275463,2009-01-12,08:50:19
39.949755,116.312323333333,0,0,39825.3683333333,2009-01-12,08:50:24
39.949755,116.312323333333,0,0,39825.3683680556,2009-01-12,08:50:27
39.9497483333333,116.31233,0,0,39825.3683912037,2009-01-12,08:50:29
39.9497683333333,116.3123,0,0,39825.3684490741,2009-01-12,08:50:34
39.9497783333333,116.312275,0,0,39825.3685069444,2009-01-12,08:50:39
39.94978,116.312251666667,0,0,39825.3685648148,2009-01-12,08:50:44
39.94978,116.312251666667,0,0,39825.368599537,2009-01-12,08:50:47
39.94978,116.31225,0,0,39825.3686226852,2009-01-12,08:50:49
39.9496916666667,116.31231,0,0,39825.3686805556,2009-01-12,08:50:54
39.9496333333333,116.31237,0,0,39825.3687384259,2009-01-12,08:50:59
39.949645,116.312383333333,0,0,39825.3687962963,2009-01-12,08:51:04
39.94969,116.312386666667,0,0,39825.3688541667,2009-01-12,08:51:09
39.9497,116.312388333333,0,0,39825.368912037,2009-01-12,08:51:14
39.9497183333333,116.312365,0,0,39825.3689699074,2009-01-12,08:51:19
39.9497183333333,116.312365,0,0,39825.3690046296,2009-01-12,08:51:22
39.949715,116.312361666667,0,0,39825.3690277778,2009-01-12,08:51:24
39.9496583333333,116.312363333333,0,0,39825.3690856481,2009-01-12,08:51:29
39.9495733333333,116.312435,0,0,39825.3691435185,2009-01-12,08:51:34
39.9495266666667,116.312491666667,0,0,39825.3692013889,2009-01-12,08:51:39
39.9495633333333,116.312446666667,0,0,39825.3692592593,2009-01-12,08:51:44
39.9496283333333,116.312393333333,0,0,39825.3693171296,2009-01-12,08:51:49
39.9496283333333,116.312393333333,0,0,39825.3693518518,2009-01-12,08:51:52
39.9496283333333,116.312388333333,0,0,39825.369375,2009-01-12,08:51:54
39.9495716666667,116.312423333333,0,0,39825.3694328704,2009-01-12,08:51:59
39.9495233333333,116.312473333333,0,0,39825.3694907407,2009-01-12,08:52:04
39.949505,116.312496666667,0,0,39825.3695486111,2009-01-12,08:52:09
39.9495616666667,116.312465,0,0,39825.3696064815,2009-01-12,08:52:14
39.9495866666667,116.312465,0,0,39825.3696643518,2009-01-12,08:52:19
39.9496766666667,116.312398333333,0,0,39825.3697222222,2009-01-12,08:52:24
39.949725,116.312366666667,0,0,39825.3697800926,2009-01-12,08:52:29
39.9497133333333,116.312343333333,0,0,39825.369837963,2009-01-12,08:52:34
39.9496733333333,116.31236,0,0,39825.3698958333,2009-01-12,08:52:39
39.949645,116.31236,0,0,39825.3699537037,2009-01-12,08:52:44
39.9496616666667,116.312351666667,0,0,39825.3700115741,2009-01-12,08:52:49
39.9497016666667,116.312335,0,0,39825.3700694444,2009-01-12,08:52:54
39.9497383333333,116.312311666667,0,0,39825.3701273148,2009-01-12,08:52:59
39.94976,116.312285,0,0,39825.3701851852,2009-01-12,08:53:04
39.94978,116.312253333333,0,0,39825.3702430556,2009-01-12,08:53:09
39.9497516666667,116.312261666667,0,0,39825.3703009259,2009-01-12,08:53:14
39.949715,116.312243333333,0,0,39825.3703587963,2009-01-12,08:53:19
39.949725,116.312245,0,0,39825.3704166667,2009-01-12,08:53:24
39.949725,116.312245,0,0,39825.3704513889,2009-01-12,08:53:27
39.9497266666667,116.312245,0,0,39825.370474537,2009-01-12,08:53:29
39.9496183333333,116.312316666667,0,0,39825.3705324074,2009-01-12,08:53:34
39.9495333333333,116.31237,0,0,39825.3705902778,2009-01-12,08:53:39
39.9495,116.312423333333,0,0,39825.3706481481,2009-01-12,08:53:44
39.949755,116.312368333333,0,0,39825.3730787037,2009-01-12,08:57:14
39.9498383333333,116.312283333333,0,0,39825.3731365741,2009-01-12,08:57:19
39.9498983333333,116.312171666667,0,0,39825.3731944444,2009-01-12,08:57:24
39.9498983333333,116.312171666667,0,0,39825.3732291667,2009-01-12,08:57:27
39.9498983333333,116.312165,0,0,39825.3732523148,2009-01-12,08:57:29
39.9498966666667,116.312143333333,0,0,39825.3733101852,2009-01-12,08:57:34
39.9498316666667,116.312226666667,0,0,39825.3733680556,2009-01-12,08:57:39
39.9498066666667,116.312273333333,0,0,39825.3734259259,2009-01-12,08:57:44
39.94979,116.312293333333,0,0,39825.3734837963,2009-01-12,08:57:49
39.94976,116.312328333333,0,0,39825.3735416667,2009-01-12,08:57:54
39.9497166666667,116.312363333333,0,0,39825.373599537,2009-01-12,08:57:59
39.9496966666667,116.312378333333,0,0,39825.3736574074,2009-01-12,08:58:04
39.9496866666667,116.312383333333,0,0,39825.3737152778,2009-01-12,08:58:09
39.9496816666667,116.312398333333,0,0,39825.3737731481,2009-01-12,08:58:14
39.9496883333333,116.312428333333,0,0,39825.3738310185,2009-01-12,08:58:19
39.9496733333333,116.312443333333,0,0,39825.3738888889,2009-01-12,08:58:24
39.9496683333333,116.312443333333,0,0,39825.3739467593,2009-01-12,08:58:29
39.9496666666667,116.312443333333,0,0,39825.3740046296,2009-01-12,08:58:34
39.9496683333333,116.312445,0,0,39825.3740625,2009-01-12,08:58:39
39.9496683333333,116.312445,0,0,39825.3740972222,2009-01-12,08:58:42
39.9496683333333,116.312445,0,0,39825.3741203704,2009-01-12,08:58:44
39.94968,116.312443333333,0,0,39825.3741782407,2009-01-12,08:58:49
39.94979,116.312386666667,0,0,39825.3742361111,2009-01-12,08:58:54
39.94984,116.312331666667,0,0,39825.3742939815,2009-01-12,08:58:59
39.949875,116.312261666667,0,0,39825.3743518519,2009-01-12,08:59:04
39.9499233333333,116.312201666667,0,0,39825.3744097222,2009-01-12,08:59:09
39.949935,116.312171666667,0,0,39825.3744675926,2009-01-12,08:59:14
39.9498666666667,116.312213333333,0,0,39825.374525463,2009-01-12,08:59:19
39.9497183333333,116.312346666667,0,0,39825.3745833333,2009-01-12,08:59:24
39.9496466666667,116.312415,0,0,39825.3746412037,2009-01-12,08:59:29
39.9496516666667,116.312425,0,0,39825.3746990741,2009-01-12,08:59:34
39.9497116666667,116.312365,0,0,39825.3747569444,2009-01-12,08:59:39
39.94979,116.312283333333,0,0,39825.3748148148,2009-01-12,08:59:44
39.949845,116.31222,0,0,39825.3748726852,2009-01-12,08:59:49
39.9498816666667,116.312186666667,0,0,39825.3749305556,2009-01-12,08:59:54
39.94995,116.312155,0,0,39825.3749884259,2009-01-12,08:59:59
39.9499583333333,116.312115,0,0,39825.3750462963,2009-01-12,09:00:04
39.9499166666667,116.31212,0,0,39825.3751041667,2009-01-12,09:00:09
39.9498233333333,116.312208333333,0,0,39825.375162037,2009-01-12,09:00:14
39.9497816666667,116.312221666667,0,0,39825.3752199074,2009-01-12,09:00:19
39.9497433333333,116.312273333333,0,0,39825.3752777778,2009-01-12,09:00:24
39.9497433333333,116.312273333333,0,0,39825.3753125,2009-01-12,09:00:27
39.9497466666667,116.312265,0,0,39825.3753356481,2009-01-12,09:00:29
39.9497583333333,116.312265,0,0,39825.3753935185,2009-01-12,09:00:34
39.9497583333333,116.312265,0,0,39825.3754282407,2009-01-12,09:00:37
39.9497566666667,116.312265,0,0,39825.3754513889,2009-01-12,09:00:39
39.9497433333333,116.312271666667,0,0,39825.3755092593,2009-01-12,09:00:44
39.95,116.312206666667,0,0,39825.3886458333,2009-01-12,09:19:39
39.9500083333333,116.312205,0,0,39825.3887037037,2009-01-12,09:19:44
39.9500083333333,116.312205,0,0,39825.3887384259,2009-01-12,09:19:47
39.950015,116.312203333333,0,0,39825.3887615741,2009-01-12,09:19:49
39.9500066666667,116.31219,0,0,39825.3888194444,2009-01-12,09:19:54
39.9499716666667,116.312175,0,0,39825.3888773148,2009-01-12,09:19:59
39.9499616666667,116.312145,0,0,39825.3889351852,2009-01-12,09:20:04
39.9499433333333,116.312143333333,0,0,39825.3889930556,2009-01-12,09:20:09
39.9499383333333,116.312141666667,0,0,39825.3890509259,2009-01-12,09:20:14
39.9499383333333,116.312141666667,0,0,39825.3890856481,2009-01-12,09:20:17
39.949935,116.312133333333,0,0,39825.3891087963,2009-01-12,09:20:19
39.9499166666667,116.312156666667,0,0,39825.3891666667,2009-01-12,09:20:24
39.9499466666667,116.312141666667,0,0,39825.389224537,2009-01-12,09:20:29
39.9499716666667,116.312128333333,0,0,39825.3892824074,2009-01-12,09:20:34
39.9499866666667,116.312113333333,0,0,39825.3893402778,2009-01-12,09:20:39
39.9499883333333,116.312115,0,0,39825.3893981481,2009-01-12,09:20:44
39.9499933333333,116.312116666667,0,0,39825.3894560185,2009-01-12,09:20:49
39.9499966666667,116.312116666667,0,0,39825.3895138889,2009-01-12,09:20:54
39.949995,116.31212,0,0,39825.3895717593,2009-01-12,09:20:59
39.949995,116.31212,0,0,39825.3896296296,2009-01-12,09:21:04
39.949995,116.31212,0,0,39825.3896643519,2009-01-12,09:21:07
39.9499866666667,116.31212,0,0,39825.3896875,2009-01-12,09:21:09
39.9499116666667,116.312163333333,0,0,39825.3897453704,2009-01-12,09:21:14
39.9498533333333,116.312205,0,0,39825.3898032407,2009-01-12,09:21:19
39.949845,116.312206666667,0,0,39825.3898611111,2009-01-12,09:21:24
39.9498416666667,116.312208333333,0,0,39825.3899189815,2009-01-12,09:21:29
39.9498416666667,116.312208333333,0,0,39825.3899537037,2009-01-12,09:21:32
39.9498433333333,116.31221,0,0,39825.3899768519,2009-01-12,09:21:34
39.9498516666667,116.312231666667,0,0,39825.3900347222,2009-01-12,09:21:39
39.949875,116.312233333333,0,0,39825.3900925926,2009-01-12,09:21:44
39.9498783333333,116.312231666667,0,0,39825.390150463,2009-01-12,09:21:49
39.9498866666667,116.312233333333,0,0,39825.3902083333,2009-01-12,09:21:54
39.949895,116.312231666667,0,0,39825.3902662037,2009-01-12,09:21:59
39.9499016666667,116.312231666667,0,0,39825.3903240741,2009-01-12,09:22:04
39.9499033333333,116.312231666667,0,0,39825.3903819444,2009-01-12,09:22:09
39.9498966666667,116.312231666667,0,0,39825.3904398148,2009-01-12,09:22:14
39.9498966666667,116.312231666667,0,0,39825.390474537,2009-01-12,09:22:17
39.94989,116.312231666667,0,0,39825.3904976852,2009-01-12,09:22:19
39.9498783333333,116.31223,0,0,39825.3905555556,2009-01-12,09:22:24
39.9498766666667,116.312213333333,0,0,39825.3906134259,2009-01-12,09:22:29
39.949905,116.312141666667,0,0,39825.3906712963,2009-01-12,09:22:34
39.94992,116.312113333333,0,0,39825.3907291667,2009-01-12,09:22:39
39.9499283333333,116.312108333333,0,0,39825.390787037,2009-01-12,09:22:44
39.9499283333333,116.312108333333,0,0,39825.3908217593,2009-01-12,09:22:47
39.9499233333333,116.31211,0,0,39825.3908449074,2009-01-12,09:22:49
39.9499183333333,116.312171666667,0,0,39825.3909027778,2009-01-12,09:22:54
39.9498883333333,116.312223333333,0,0,39825.3909606481,2009-01-12,09:22:59
39.9498666666667,116.312263333333,0,0,39825.3910185185,2009-01-12,09:23:04
39.9498533333333,116.31227,0,0,39825.3910763889,2009-01-12,09:23:09
39.9498483333333,116.312271666667,0,0,39825.3911342593,2009-01-12,09:23:14
39.9498416666667,116.312271666667,0,0,39825.3911921296,2009-01-12,09:23:19
39.9498416666667,116.312271666667,0,0,39825.3912268518,2009-01-12,09:23:22
39.9498333333333,116.31227,0,0,39825.39125,2009-01-12,09:23:24
39.9498233333333,116.31227,0,0,39825.3913078704,2009-01-12,09:23:29
39.9498016666667,116.312303333333,0,0,39825.3913657407,2009-01-12,09:23:34
39.9497316666667,116.312366666667,0,0,39825.3914236111,2009-01-12,09:23:39
39.9497233333333,116.312378333333,0,0,39825.3914814815,2009-01-12,09:23:44
39.9497316666667,116.312378333333,0,0,39825.3915393518,2009-01-12,09:23:49
39.9497366666667,116.312378333333,0,0,39825.3915972222,2009-01-12,09:23:54
39.9497366666667,116.312378333333,0,0,39825.3916319444,2009-01-12,09:23:57
39.9497433333333,116.312376666667,0,0,39825.3916550926,2009-01-12,09:23:59
39.9497683333333,116.312345,0,0,39825.391712963,2009-01-12,09:24:04
39.949835,116.312215,0,0,39825.3917708333,2009-01-12,09:24:09
39.949875,116.312115,0,0,39825.3918287037,2009-01-12,09:24:14
39.9498883333333,116.312075,0,0,39825.3918865741,2009-01-12,09:24:19
39.9498733333333,116.312093333333,0,0,39825.3919444444,2009-01-12,09:24:24
39.94986,116.312106666667,0,0,39825.3920023148,2009-01-12,09:24:29
39.9498616666667,116.312145,0,0,39825.3920601852,2009-01-12,09:24:34
39.9498483333333,116.312286666667,0,0,39825.3921180556,2009-01-12,09:24:39
39.94982,116.312376666667,0,0,39825.3921759259,2009-01-12,09:24:44
39.9498533333333,116.312365,0,0,39825.3922337963,2009-01-12,09:24:49
39.9498866666667,116.312345,0,0,39825.3922916667,2009-01-12,09:24:54
39.9498833333333,116.31234,0,0,39825.392349537,2009-01-12,09:24:59
39.94989,116.312336666667,0,0,39825.3924074074,2009-01-12,09:25:04
39.94989,116.312336666667,0,0,39825.3924421296,2009-01-12,09:25:07
39.9498933333333,116.312335,0,0,39825.3924652778,2009-01-12,09:25:09
39.9499166666667,116.312311666667,0,0,39825.3925231481,2009-01-12,09:25:14
39.9499533333333,116.312281666667,0,0,39825.3925810185,2009-01-12,09:25:19
39.9499533333333,116.312281666667,0,0,39825.3926157407,2009-01-12,09:25:22
39.949955,116.312281666667,0,0,39825.3926388889,2009-01-12,09:25:24
39.9499516666667,116.312293333333,0,0,39825.3926967593,2009-01-12,09:25:29
39.949955,116.312293333333,0,0,39825.3927546296,2009-01-12,09:25:34
39.9499516666667,116.312293333333,0,0,39825.3928125,2009-01-12,09:25:39
39.9499483333333,116.312291666667,0,0,39825.3928703704,2009-01-12,09:25:44
39.94994,116.312291666667,0,0,39825.3929282407,2009-01-12,09:25:49
39.94994,116.312291666667,0,0,39825.392962963,2009-01-12,09:25:52
39.9499316666667,116.31229,0,0,39825.3929861111,2009-01-12,09:25:54
39.9499216666667,116.31229,0,0,39825.3930439815,2009-01-12,09:25:59
39.9499166666667,116.312291666667,0,0,39825.3931018518,2009-01-12,09:26:04
39.9499166666667,116.312291666667,0,0,39825.3931365741,2009-01-12,09:26:07
39.9499133333333,116.312295,0,0,39825.3931597222,2009-01-12,09:26:09
39.9499,116.312328333333,0,0,39825.3932175926,2009-01-12,09:26:14
39.9498866666667,116.312376666667,0,0,39825.393275463,2009-01-12,09:26:19
39.9498883333333,116.312378333333,0,0,39825.3933333333,2009-01-12,09:26:24
39.949885,116.31238,0,0,39825.3933912037,2009-01-12,09:26:29
39.9498833333333,116.31238,0,0,39825.3934490741,2009-01-12,09:26:34
39.9498866666667,116.312383333333,0,0,39825.3935069444,2009-01-12,09:26:39
39.9498933333333,116.312383333333,0,0,39825.3935648148,2009-01-12,09:26:44
39.9498966666667,116.312385,0,0,39825.3936226852,2009-01-12,09:26:49
39.9498966666667,116.312383333333,0,0,39825.3936805556,2009-01-12,09:26:54
39.949895,116.312383333333,0,0,39825.3937384259,2009-01-12,09:26:59
39.949895,116.312383333333,0,0,39825.3937731481,2009-01-12,09:27:02
39.9498933333333,116.312383333333,0,0,39825.3937962963,2009-01-12,09:27:04
39.9498833333333,116.312383333333,0,0,39825.3938541667,2009-01-12,09:27:09
39.9498733333333,116.312381666667,0,0,39825.393912037,2009-01-12,09:27:14
39.9498483333333,116.31243,0,0,39825.3939699074,2009-01-12,09:27:19
39.9498283333333,116.312483333333,0,0,39825.3940277778,2009-01-12,09:27:24
39.949865,116.312463333333,0,0,39825.3940856481,2009-01-12,09:27:29
39.9498716666667,116.312458333333,0,0,39825.3941435185,2009-01-12,09:27:34
39.9498716666667,116.312455,0,0,39825.3942013889,2009-01-12,09:27:39
39.9498666666667,116.312451666667,0,0,39825.3942592593,2009-01-12,09:27:44
39.9498683333333,116.312448333333,0,0,39825.3943171296,2009-01-12,09:27:49
39.9498733333333,116.312448333333,0,0,39825.394375,2009-01-12,09:27:54
39.9498733333333,116.312448333333,0,0,39825.3944097222,2009-01-12,09:27:57
39.9498716666667,116.312448333333,0,0,39825.3944328704,2009-01-12,09:27:59
39.9498516666667,116.31245,0,0,39825.3944907407,2009-01-12,09:28:04
39.9498516666667,116.31245,0,0,39825.394525463,2009-01-12,09:28:07
39.9498483333333,116.312448333333,0,0,39825.3945486111,2009-01-12,09:28:09
39.9498366666667,116.312446666667,0,0,39825.3946064815,2009-01-12,09:28:14
39.9498333333333,116.312445,0,0,39825.3946643519,2009-01-12,09:28:19
39.9498416666667,116.312445,0,0,39825.3947222222,2009-01-12,09:28:24
39.9498416666667,116.312445,0,0,39825.3947569444,2009-01-12,09:28:27
39.9498466666667,116.312448333333,0,0,39825.3947800926,2009-01-12,09:28:29
39.949845,116.312425,0,0,39825.394837963,2009-01-12,09:28:34
39.949905,116.312296666667,0,0,39825.3948958333,2009-01-12,09:28:39
39.94993,116.312186666667,0,0,39825.3949537037,2009-01-12,09:28:44
39.9499116666667,116.312118333333,0,0,39825.3950115741,2009-01-12,09:28:49
39.9499166666667,116.312096666667,0,0,39825.3950694444,2009-01-12,09:28:54
39.949915,116.31206,0,0,39825.3951273148,2009-01-12,09:28:59
39.9499533333333,116.312041666667,0,0,39825.3951851852,2009-01-12,09:29:04
39.9499816666667,116.312103333333,0,0,39825.3952430556,2009-01-12,09:29:09
39.9499616666667,116.312208333333,0,0,39825.3953009259,2009-01-12,09:29:14
39.9499266666667,116.312293333333,0,0,39825.3953587963,2009-01-12,09:29:19
39.949925,116.312318333333,0,0,39825.3954166667,2009-01-12,09:29:24
39.94992,116.312345,0,0,39825.395474537,2009-01-12,09:29:29
39.949885,116.312453333333,0,0,39825.3955324074,2009-01-12,09:29:34
39.94988,116.312518333333,0,0,39825.3955902778,2009-01-12,09:29:39
39.9499016666667,116.31254,0,0,39825.3956481481,2009-01-12,09:29:44
39.9499033333333,116.312521666667,0,0,39825.3957060185,2009-01-12,09:29:49
39.9499016666667,116.312521666667,0,0,39825.3957638889,2009-01-12,09:29:54
39.9498933333333,116.31252,0,0,39825.3958217593,2009-01-12,09:29:59
39.949885,116.312518333333,0,0,39825.3958796296,2009-01-12,09:30:04
39.949885,116.312518333333,0,0,39825.3959375,2009-01-12,09:30:09
39.949885,116.312518333333,0,0,39825.3959722222,2009-01-12,09:30:12
39.949885,116.312518333333,0,0,39825.3959953704,2009-01-12,09:30:14
39.9498733333333,116.312518333333,0,0,39825.3960532407,2009-01-12,09:30:19
39.949865,116.312515,0,0,39825.3961111111,2009-01-12,09:30:24
39.9498616666667,116.312513333333,0,0,39825.3961689815,2009-01-12,09:30:29
39.9498616666667,116.31251,0,0,39825.3962268519,2009-01-12,09:30:34
39.9498583333333,116.312508333333,0,0,39825.3962847222,2009-01-12,09:30:39
39.949855,116.312508333333,0,0,39825.3963425926,2009-01-12,09:30:44
39.9498566666667,116.312506666667,0,0,39825.396400463,2009-01-12,09:30:49
39.9498583333333,116.312506666667,0,0,39825.3964583333,2009-01-12,09:30:54
39.9498616666667,116.312503333333,0,0,39825.3965162037,2009-01-12,09:30:59
39.9498633333333,116.312501666667,0,0,39825.3965740741,2009-01-12,09:31:04
39.9498633333333,116.3125,0,0,39825.3966319444,2009-01-12,09:31:09
39.9498633333333,116.312498333333,0,0,39825.3966898148,2009-01-12,09:31:14
39.9498633333333,116.312498333333,0,0,39825.396724537,2009-01-12,09:31:17
39.9498616666667,116.312496666667,0,0,39825.3967476852,2009-01-12,09:31:19
39.94986,116.312456666667,0,0,39825.3968055556,2009-01-12,09:31:24
39.9498616666667,116.312423333333,0,0,39825.3968634259,2009-01-12,09:31:29
39.94986,116.312423333333,0,0,39825.3969212963,2009-01-12,09:31:34
39.949865,116.312421666667,0,0,39825.3969791667,2009-01-12,09:31:39
39.9498683333333,116.312418333333,0,0,39825.397037037,2009-01-12,09:31:44
39.9498683333333,116.312416666667,0,0,39825.3970949074,2009-01-12,09:31:49
39.94987,116.312413333333,0,0,39825.3971527778,2009-01-12,09:31:54
39.9498683333333,116.312411666667,0,0,39825.3972106481,2009-01-12,09:31:59
39.949865,116.312413333333,0,0,39825.3972685185,2009-01-12,09:32:04
39.9498616666667,116.312411666667,0,0,39825.3973263889,2009-01-12,09:32:09
39.94986,116.31241,0,0,39825.3973842593,2009-01-12,09:32:14
39.9498566666667,116.312406666667,0,0,39825.3974421296,2009-01-12,09:32:19
39.9498533333333,116.312405,0,0,39825.3975,2009-01-12,09:32:24
39.9498516666667,116.312401666667,0,0,39825.3975578704,2009-01-12,09:32:29
39.9498516666667,116.312401666667,0,0,39825.3975925926,2009-01-12,09:32:32
39.9498533333333,116.3124,0,0,39825.3976157407,2009-01-12,09:32:34
39.9498533333333,116.312371666667,0,0,39825.3976736111,2009-01-12,09:32:39
39.9498833333333,116.312185,0,0,39825.3977314815,2009-01-12,09:32:44
39.9498933333333,116.312078333333,0,0,39825.3977893519,2009-01-12,09:32:49
39.949905,116.31206,0,0,39825.3978472222,2009-01-12,09:32:54
39.9499033333333,116.312081666667,0,0,39825.3979050926,2009-01-12,09:32:59
39.9499033333333,116.312081666667,0,0,39825.3979398148,2009-01-12,09:33:02
39.9499,116.312083333333,0,0,39825.397962963,2009-01-12,09:33:04
39.94989,116.312085,0,0,39825.3980208333,2009-01-12,09:33:09
39.9498816666667,116.312085,0,0,39825.3980787037,2009-01-12,09:33:14
39.9498816666667,116.312085,0,0,39825.3981134259,2009-01-12,09:33:17
39.949875,116.312086666667,0,0,39825.3981365741,2009-01-12,09:33:19
39.94987,116.312106666667,0,0,39825.3981944444,2009-01-12,09:33:24
39.9498616666667,116.312198333333,0,0,39825.3982523148,2009-01-12,09:33:29
39.9498616666667,116.312236666667,0,0,39825.3983101852,2009-01-12,09:33:34
39.94986,116.312236666667,0,0,39825.3983680556,2009-01-12,09:33:39
39.9498616666667,116.312236666667,0,0,39825.3984259259,2009-01-12,09:33:44
39.949865,116.312236666667,0,0,39825.3984837963,2009-01-12,09:33:49
39.94987,116.312236666667,0,0,39825.3985416667,2009-01-12,09:33:54
39.9498683333333,116.312235,0,0,39825.398599537,2009-01-12,09:33:59
39.9498683333333,116.312235,0,0,39825.3986342593,2009-01-12,09:34:02
39.94987,116.312233333333,0,0,39825.3986574074,2009-01-12,09:34:04
39.949865,116.312223333333,0,0,39825.3987152778,2009-01-12,09:34:09
39.94987,116.312238333333,0,0,39825.3987731481,2009-01-12,09:34:14
39.9498683333333,116.312246666667,0,0,39825.3988310185,2009-01-12,09:34:19
39.9498683333333,116.312245,0,0,39825.3988888889,2009-01-12,09:34:24
39.9498616666667,116.312245,0,0,39825.3989467593,2009-01-12,09:34:29
39.9498616666667,116.312245,0,0,39825.3989814815,2009-01-12,09:34:32
39.9498583333333,116.312243333333,0,0,39825.3990046296,2009-01-12,09:34:34
39.9498583333333,116.312286666667,0,0,39825.3990625,2009-01-12,09:34:39
39.949865,116.312301666667,0,0,39825.3991203704,2009-01-12,09:34:44
39.9498666666667,116.312301666667,0,0,39825.3991782407,2009-01-12,09:34:49
39.9498733333333,116.312301666667,0,0,39825.3992361111,2009-01-12,09:34:54
39.9498733333333,116.312301666667,0,0,39825.3992708333,2009-01-12,09:34:57
39.9498783333333,116.312301666667,0,0,39825.3992939815,2009-01-12,09:34:59
39.949905,116.312308333333,0,0,39825.3993518518,2009-01-12,09:35:04
39.949935,116.3123,0,0,39825.3994097222,2009-01-12,09:35:09
39.949935,116.3123,0,0,39825.3994444444,2009-01-12,09:35:12
39.9499383333333,116.312295,0,0,39825.3994675926,2009-01-12,09:35:14
39.9499216666667,116.312335,0,0,39825.399525463,2009-01-12,09:35:19
39.9499216666667,116.312335,0,0,39825.3995601852,2009-01-12,09:35:22
39.949915,116.312333333333,0,0,39825.3995833333,2009-01-12,09:35:24
39.9498916666667,116.3123,0,0,39825.3996412037,2009-01-12,09:35:29
39.9498916666667,116.3123,0,0,39825.3996759259,2009-01-12,09:35:32
39.9498866666667,116.312298333333,0,0,39825.3996990741,2009-01-12,09:35:34
39.94986,116.31231,0,0,39825.3997569444,2009-01-12,09:35:39
39.9497916666667,116.31237,0,0,39825.3998148148,2009-01-12,09:35:44
39.949785,116.312358333333,0,0,39825.3998726852,2009-01-12,09:35:49
39.94986,116.312248333333,0,0,39825.3999305556,2009-01-12,09:35:54
39.9499133333333,116.312183333333,0,0,39825.3999884259,2009-01-12,09:35:59
39.949955,116.312171666667,0,0,39825.4000462963,2009-01-12,09:36:04
39.94998,116.312121666667,0,0,39825.4001041667,2009-01-12,09:36:09
39.9499916666667,116.312106666667,0,0,39825.400162037,2009-01-12,09:36:14
39.9500133333333,116.31213,0,0,39825.4002199074,2009-01-12,09:36:19
39.9500083333333,116.31216,0,0,39825.4002777778,2009-01-12,09:36:24
39.9499816666667,116.312185,0,0,39825.4003356481,2009-01-12,09:36:29
39.949955,116.312193333333,0,0,39825.4003935185,2009-01-12,09:36:34
39.949925,116.3122,0,0,39825.4004513889,2009-01-12,09:36:39
39.949925,116.3122,0,0,39825.4004861111,2009-01-12,09:36:42
39.949925,116.3122,0,0,39825.4005092593,2009-01-12,09:36:44
39.9499383333333,116.312201666667,0,0,39825.4005671296,2009-01-12,09:36:49
39.9499383333333,116.312201666667,0,0,39825.4006018518,2009-01-12,09:36:52
39.9499466666667,116.312203333333,0,0,39825.400625,2009-01-12,09:36:54
39.9499333333333,116.312213333333,0,0,39825.4006828704,2009-01-12,09:36:59
39.9498166666667,116.312295,0,0,39825.4007407407,2009-01-12,09:37:04
39.949825,116.312311666667,0,0,39825.4007986111,2009-01-12,09:37:09
39.9498583333333,116.312311666667,0,0,39825.4008564815,2009-01-12,09:37:14
39.9498616666667,116.312296666667,0,0,39825.4009143518,2009-01-12,09:37:19
39.9498616666667,116.312296666667,0,0,39825.4009490741,2009-01-12,09:37:22
39.9498683333333,116.312293333333,0,0,39825.4009722222,2009-01-12,09:37:24
39.94991,116.312301666667,0,0,39825.4010300926,2009-01-12,09:37:29
39.9499866666667,116.312326666667,0,0,39825.401087963,2009-01-12,09:37:34
39.94999,116.312315,0,0,39825.4011458333,2009-01-12,09:37:39
39.9500033333333,116.312323333333,0,0,39825.4012037037,2009-01-12,09:37:44
39.950015,116.312311666667,0,0,39825.4012615741,2009-01-12,09:37:49
39.9499683333333,116.312366666667,0,0,39825.4013194444,2009-01-12,09:37:54
39.9498766666667,116.31242,0,0,39825.4013773148,2009-01-12,09:37:59
39.9497966666667,116.312368333333,0,0,39825.4014351852,2009-01-12,09:38:04
39.9498216666667,116.312308333333,0,0,39825.4014930556,2009-01-12,09:38:09
39.9499166666667,116.312263333333,0,0,39825.4015509259,2009-01-12,09:38:14
39.9497566666667,116.312451666667,0,0,39825.4051388889,2009-01-12,09:43:24
39.949635,116.3125,0,0,39825.4051967593,2009-01-12,09:43:29
39.9495916666667,116.312515,0,0,39825.4052546296,2009-01-12,09:43:34
39.9495916666667,116.312515,0,0,39825.4052893519,2009-01-12,09:43:37
39.949595,116.312508333333,0,0,39825.4053125,2009-01-12,09:43:39
39.9496233333333,116.312513333333,0,0,39825.4053703704,2009-01-12,09:43:44
39.9496483333333,116.312498333333,0,0,39825.4054282407,2009-01-12,09:43:49
39.9496866666667,116.312486666667,0,0,39825.4054861111,2009-01-12,09:43:54
39.9498016666667,116.312443333333,0,0,39825.4055439815,2009-01-12,09:43:59
39.949855,116.312438333333,0,0,39825.4056018519,2009-01-12,09:44:04
39.949855,116.312438333333,0,0,39825.4056365741,2009-01-12,09:44:07
39.94985,116.312446666667,0,0,39825.4056597222,2009-01-12,09:44:09
39.94985,116.312465,0,0,39825.4057175926,2009-01-12,09:44:14
39.9498383333333,116.312493333333,0,0,39825.405775463,2009-01-12,09:44:19
39.9498216666667,116.31252,0,0,39825.4058333333,2009-01-12,09:44:24
39.9498066666667,116.312525,0,0,39825.4058912037,2009-01-12,09:44:29
39.9498066666667,116.312525,0,0,39825.4059259259,2009-01-12,09:44:32
39.9498083333333,116.312526666667,0,0,39825.4059490741,2009-01-12,09:44:34
39.9498216666667,116.31253,0,0,39825.4060069444,2009-01-12,09:44:39
39.9498383333333,116.312528333333,0,0,39825.4060648148,2009-01-12,09:44:44
39.949855,116.312531666667,0,0,39825.4061226852,2009-01-12,09:44:49
39.9498583333333,116.312511666667,0,0,39825.4061805556,2009-01-12,09:44:54
39.9498233333333,116.312496666667,0,0,39825.4062384259,2009-01-12,09:44:59
39.9498483333333,116.31246,0,0,39825.4062962963,2009-01-12,09:45:04
39.9498883333333,116.312405,0,0,39825.4063541667,2009-01-12,09:45:09
39.9499966666667,116.312321666667,0,0,39825.406412037,2009-01-12,09:45:14
39.9500166666667,116.312293333333,0,0,39825.4064699074,2009-01-12,09:45:19
39.9499966666667,116.31232,0,0,39825.4065277778,2009-01-12,09:45:24
39.9499516666667,116.31235,0,0,39825.4065856481,2009-01-12,09:45:29
39.949875,116.31237,0,0,39825.4066435185,2009-01-12,09:45:34
39.949875,116.31237,0,0,39825.4066782407,2009-01-12,09:45:37
39.9498783333333,116.312371666667,0,0,39825.4067013889,2009-01-12,09:45:39
39.9498666666667,116.312386666667,0,0,39825.4067592593,2009-01-12,09:45:44
39.949865,116.312401666667,0,0,39825.4068171296,2009-01-12,09:45:49
39.9498666666667,116.312385,0,0,39825.406875,2009-01-12,09:45:54
39.9499116666667,116.31231,0,0,39825.4069328704,2009-01-12,09:45:59
39.9499666666667,116.312213333333,0,0,39825.4069907407,2009-01-12,09:46:04
39.950015,116.312158333333,0,0,39825.4070486111,2009-01-12,09:46:09
39.9500783333333,116.31212,0,0,39825.4071064815,2009-01-12,09:46:14
39.9501166666667,116.312121666667,0,0,39825.4071643518,2009-01-12,09:46:19
39.950115,116.312163333333,0,0,39825.4072222222,2009-01-12,09:46:24
39.950125,116.312168333333,0,0,39825.4072800926,2009-01-12,09:46:29
39.9501266666667,116.312185,0,0,39825.407337963,2009-01-12,09:46:34
39.950105,116.31221,0,0,39825.4073958333,2009-01-12,09:46:39
39.9500883333333,116.31225,0,0,39825.4074537037,2009-01-12,09:46:44
39.9500883333333,116.31225,0,0,39825.4074884259,2009-01-12,09:46:47
39.9500883333333,116.312246666667,0,0,39825.4075115741,2009-01-12,09:46:49
39.95009,116.312261666667,0,0,39825.4075694444,2009-01-12,09:46:54
39.9500816666667,116.312273333333,0,0,39825.4076273148,2009-01-12,09:46:59
39.9500716666667,116.312265,0,0,39825.4076851852,2009-01-12,09:47:04
39.9500716666667,116.312265,0,0,39825.4077199074,2009-01-12,09:47:07
39.950065,116.312263333333,0,0,39825.4077430556,2009-01-12,09:47:09
39.9500583333333,116.312248333333,0,0,39825.4078009259,2009-01-12,09:47:14
39.9500433333333,116.312268333333,0,0,39825.4078587963,2009-01-12,09:47:19
39.9500983333333,116.31225,0,0,39825.4079166667,2009-01-12,09:47:24
39.9500116666667,116.312341666667,0,0,39825.407974537,2009-01-12,09:47:29
39.9499716666667,116.31241,0,0,39825.4080324074,2009-01-12,09:47:34
39.9499566666667,116.312426666667,0,0,39825.4080902778,2009-01-12,09:47:39
39.9499566666667,116.312426666667,0,0,39825.408125,2009-01-12,09:47:42
39.9499633333333,116.312433333333,0,0,39825.4081481481,2009-01-12,09:47:44
39.9499733333333,116.312433333333,0,0,39825.4082060185,2009-01-12,09:47:49
39.94998,116.312431666667,0,0,39825.4082638889,2009-01-12,09:47:54
39.9499833333333,116.31243,0,0,39825.4083217593,2009-01-12,09:47:59
39.9499833333333,116.31243,0,0,39825.4083564815,2009-01-12,09:48:02
39.9499883333333,116.312428333333,0,0,39825.4083796296,2009-01-12,09:48:04
39.9500283333333,116.31241,0,0,39825.4084375,2009-01-12,09:48:09
39.9500516666667,116.312385,0,0,39825.4084953704,2009-01-12,09:48:14
39.95005,116.312375,0,0,39825.4085532407,2009-01-12,09:48:19
39.9500666666667,116.312355,0,0,39825.4086111111,2009-01-12,09:48:24
39.9500616666667,116.312376666667,0,0,39825.4086689815,2009-01-12,09:48:29
39.9500416666667,116.312396666667,0,0,39825.4087268518,2009-01-12,09:48:34
39.9500566666667,116.31241,0,0,39825.4087847222,2009-01-12,09:48:39
39.9500683333333,116.312415,0,0,39825.4088425926,2009-01-12,09:48:44
39.9500933333333,116.312471666667,0,0,39825.408900463,2009-01-12,09:48:49
39.9501166666667,116.312573333333,0,0,39825.4089583333,2009-01-12,09:48:54
39.95012,116.312645,0,0,39825.4090162037,2009-01-12,09:48:59
39.9501233333333,116.312643333333,0,0,39825.4090740741,2009-01-12,09:49:04
39.9501233333333,116.312643333333,0,0,39825.4091087963,2009-01-12,09:49:07
39.9501266666667,116.312638333333,0,0,39825.4091319444,2009-01-12,09:49:09
39.9500783333333,116.312605,0,0,39825.4091898148,2009-01-12,09:49:14
39.9500166666667,116.312423333333,0,0,39825.4092476852,2009-01-12,09:49:19
39.9500066666667,116.312361666667,0,0,39825.4093055556,2009-01-12,09:49:24
39.950005,116.312346666667,0,0,39825.4093634259,2009-01-12,09:49:29
39.9500216666667,116.312341666667,0,0,39825.4094212963,2009-01-12,09:49:34
39.9500916666667,116.312295,0,0,39825.4094791667,2009-01-12,09:49:39
39.9501266666667,116.312256666667,0,0,39825.409537037,2009-01-12,09:49:44
39.9501116666667,116.312216666667,0,0,39825.4095949074,2009-01-12,09:49:49
39.950095,116.312215,0,0,39825.4096527778,2009-01-12,09:49:54
39.9500233333333,116.312243333333,0,0,39825.4097106481,2009-01-12,09:49:59
39.949975,116.312251666667,0,0,39825.4097685185,2009-01-12,09:50:04
39.9499633333333,116.31226,0,0,39825.4098263889,2009-01-12,09:50:09
39.94994,116.312288333333,0,0,39825.4098842593,2009-01-12,09:50:14
39.949925,116.312303333333,0,0,39825.4099421296,2009-01-12,09:50:19
39.9499133333333,116.312305,0,0,39825.41,2009-01-12,09:50:24
39.9499133333333,116.312306666667,0,0,39825.4100578704,2009-01-12,09:50:29
39.9499133333333,116.312306666667,0,0,39825.4100925926,2009-01-12,09:50:32
39.94992,116.31231,0,0,39825.4101157407,2009-01-12,09:50:34
39.9499566666667,116.312283333333,0,0,39825.4101736111,2009-01-12,09:50:39
39.9499916666667,116.312278333333,0,0,39825.4102314815,2009-01-12,09:50:44
39.950035,116.312278333333,0,0,39825.4102893519,2009-01-12,09:50:49
39.950105,116.312288333333,0,0,39825.4103472222,2009-01-12,09:50:54
39.95019,116.312238333333,0,0,39825.4104050926,2009-01-12,09:50:59
39.95027,116.31217,0,0,39825.410462963,2009-01-12,09:51:04
39.9502883333333,116.31213,0,0,39825.4105208333,2009-01-12,09:51:09
39.9502816666667,116.312125,0,0,39825.4105787037,2009-01-12,09:51:14
39.9502816666667,116.312125,0,0,39825.4106134259,2009-01-12,09:51:17
39.950275,116.312125,0,0,39825.4106365741,2009-01-12,09:51:19
39.9502633333333,116.312125,0,0,39825.4106944444,2009-01-12,09:51:24
39.9502033333333,116.312118333333,0,0,39825.4107523148,2009-01-12,09:51:29
39.950215,116.312101666667,0,0,39825.4108101852,2009-01-12,09:51:34
39.9501816666667,116.312121666667,0,0,39825.4108680556,2009-01-12,09:51:39
39.950135,116.31215,0,0,39825.4109259259,2009-01-12,09:51:44
39.9500683333333,116.312191666667,0,0,39825.4109837963,2009-01-12,09:51:49
39.9500216666667,116.31222,0,0,39825.4110416667,2009-01-12,09:51:54
39.94989,116.312461666667,0,0,39825.4145717593,2009-01-12,09:56:59
39.949865,116.312518333333,0,0,39825.4146296296,2009-01-12,09:57:04
39.9498033333333,116.312578333333,0,0,39825.4146875,2009-01-12,09:57:09
39.9497783333333,116.312595,0,0,39825.4147453704,2009-01-12,09:57:14
39.9497783333333,116.312595,0,0,39825.4147800926,2009-01-12,09:57:17
39.949785,116.312595,0,0,39825.4148032407,2009-01-12,09:57:19
39.9498016666667,116.312588333333,0,0,39825.4148611111,2009-01-12,09:57:24
39.9498,116.312565,0,0,39825.4149189815,2009-01-12,09:57:29
39.9498033333333,116.312565,0,0,39825.4149768518,2009-01-12,09:57:34
39.9498083333333,116.312563333333,0,0,39825.4150347222,2009-01-12,09:57:39
39.9498066666667,116.312561666667,0,0,39825.4150925926,2009-01-12,09:57:44
39.9498066666667,116.312561666667,0,0,39825.4151273148,2009-01-12,09:57:47
39.9498083333333,116.312561666667,0,0,39825.415150463,2009-01-12,09:57:49
39.949785,116.312541666667,0,0,39825.4152083333,2009-01-12,09:57:54
39.9498016666667,116.312446666667,0,0,39825.4152662037,2009-01-12,09:57:59
39.9498483333333,116.312358333333,0,0,39825.4153240741,2009-01-12,09:58:04
39.9498616666667,116.312288333333,0,0,39825.4153819444,2009-01-12,09:58:09
39.9499,116.31224,0,0,39825.4154398148,2009-01-12,09:58:14
39.9499716666667,116.312191666667,0,0,39825.4154976852,2009-01-12,09:58:19
39.9500333333333,116.312173333333,0,0,39825.4155555556,2009-01-12,09:58:24
39.950075,116.312163333333,0,0,39825.4156134259,2009-01-12,09:58:29
39.9500783333333,116.312161666667,0,0,39825.4156712963,2009-01-12,09:58:34
39.95008,116.312161666667,0,0,39825.4157291667,2009-01-12,09:58:39
39.95008,116.312161666667,0,0,39825.415787037,2009-01-12,09:58:44
39.95008,116.312161666667,0,0,39825.4158217593,2009-01-12,09:58:47
39.9500733333333,116.312161666667,0,0,39825.4158449074,2009-01-12,09:58:49
39.9500266666667,116.312265,0,0,39825.4159027778,2009-01-12,09:58:54
39.9499916666667,116.312381666667,0,0,39825.4159606481,2009-01-12,09:58:59
39.9499433333333,116.31244,0,0,39825.4160185185,2009-01-12,09:59:04
39.9498716666667,116.312456666667,0,0,39825.4160763889,2009-01-12,09:59:09
39.9497916666667,116.312448333333,0,0,39825.4161342593,2009-01-12,09:59:14
39.9497233333333,116.312438333333,0,0,39825.4161921296,2009-01-12,09:59:19
39.949685,116.312418333333,0,0,39825.41625,2009-01-12,09:59:24
39.9496433333333,116.312433333333,0,0,39825.4163078704,2009-01-12,09:59:29
39.94965,116.312448333333,0,0,39825.4163657407,2009-01-12,09:59:34
39.9496866666667,116.312433333333,0,0,39825.4164236111,2009-01-12,09:59:39
39.94972,116.31241,0,0,39825.4164814815,2009-01-12,09:59:44
39.9497483333333,116.312366666667,0,0,39825.4165393518,2009-01-12,09:59:49
39.949755,116.312358333333,0,0,39825.4165972222,2009-01-12,09:59:54
39.94976,116.312356666667,0,0,39825.4166550926,2009-01-12,09:59:59
39.9497633333333,116.312356666667,0,0,39825.416712963,2009-01-12,10:00:04
39.94977,116.312355,0,0,39825.4167708333,2009-01-12,10:00:09
39.9497733333333,116.312353333333,0,0,39825.4168287037,2009-01-12,10:00:14
39.9497783333333,116.312353333333,0,0,39825.4168865741,2009-01-12,10:00:19
39.9497783333333,116.31235,0,0,39825.4169444444,2009-01-12,10:00:24
39.9497733333333,116.312348333333,0,0,39825.4170023148,2009-01-12,10:00:29
39.9497733333333,116.312348333333,0,0,39825.417037037,2009-01-12,10:00:32
39.949765,116.312341666667,0,0,39825.4170601852,2009-01-12,10:00:34
39.9497766666667,116.312261666667,0,0,39825.4171180556,2009-01-12,10:00:39
39.9498216666667,116.312145,0,0,39825.4171759259,2009-01-12,10:00:44
39.9498633333333,116.312088333333,0,0,39825.4172337963,2009-01-12,10:00:49
39.9498416666667,116.312086666667,0,0,39825.4172916667,2009-01-12,10:00:54
39.9498466666667,116.312121666667,0,0,39825.417349537,2009-01-12,10:00:59
39.9498783333333,116.312126666667,0,0,39825.4174074074,2009-01-12,10:01:04
39.9498483333333,116.312273333333,0,0,39825.4174652778,2009-01-12,10:01:09
39.9498516666667,116.312356666667,0,0,39825.4175231481,2009-01-12,10:01:14
39.9498583333333,116.31243,0,0,39825.4175810185,2009-01-12,10:01:19
39.9498583333333,116.31243,0,0,39825.4176157407,2009-01-12,10:01:22
39.9498583333333,116.312431666667,0,0,39825.4176388889,2009-01-12,10:01:24
39.9499066666667,116.312446666667,0,0,39825.4176967593,2009-01-12,10:01:29
39.9499233333333,116.312481666667,0,0,39825.4177546296,2009-01-12,10:01:34
39.94993,116.312516666667,0,0,39825.4178125,2009-01-12,10:01:39
39.9499216666667,116.312535,0,0,39825.4178703704,2009-01-12,10:01:44
39.94993,116.312551666667,0,0,39825.4179282407,2009-01-12,10:01:49
39.9499383333333,116.312551666667,0,0,39825.4179861111,2009-01-12,10:01:54
39.9499383333333,116.312553333333,0,0,39825.4180439815,2009-01-12,10:01:59
39.94994,116.312553333333,0,0,39825.4181018519,2009-01-12,10:02:04
39.949945,116.312555,0,0,39825.4181597222,2009-01-12,10:02:09
39.94994,116.312555,0,0,39825.4182175926,2009-01-12,10:02:14
39.949765,116.312346666667,0,0,39825.4203587963,2009-01-12,10:05:19
39.9497266666667,116.31232,0,0,39825.4204166667,2009-01-12,10:05:24
39.9497116666667,116.312285,0,0,39825.420474537,2009-01-12,10:05:29
39.9497183333333,116.312261666667,0,0,39825.4205324074,2009-01-12,10:05:34
39.9497033333333,116.31227,0,0,39825.4205902778,2009-01-12,10:05:39
39.9496766666667,116.312298333333,0,0,39825.4206481481,2009-01-12,10:05:44
39.9496316666667,116.312391666667,0,0,39825.4207060185,2009-01-12,10:05:49
39.94959,116.31249,0,0,39825.4207638889,2009-01-12,10:05:54
39.949585,116.312531666667,0,0,39825.4208217593,2009-01-12,10:05:59
39.9496333333333,116.31252,0,0,39825.4208796296,2009-01-12,10:06:04
39.9496933333333,116.312485,0,0,39825.4209375,2009-01-12,10:06:09
39.9497116666667,116.312438333333,0,0,39825.4209953704,2009-01-12,10:06:14
39.9496966666667,116.31244,0,0,39825.4210532407,2009-01-12,10:06:19
39.9497016666667,116.312436666667,0,0,39825.4211111111,2009-01-12,10:06:24
39.9497066666667,116.312435,0,0,39825.4211689815,2009-01-12,10:06:29
39.9497066666667,116.312435,0,0,39825.4212037037,2009-01-12,10:06:32
39.9497,116.312431666667,0,0,39825.4212268519,2009-01-12,10:06:34
39.9497216666667,116.312428333333,0,0,39825.4212847222,2009-01-12,10:06:39
39.9497983333333,116.312401666667,0,0,39825.4213425926,2009-01-12,10:06:44
39.9498316666667,116.312386666667,0,0,39825.421400463,2009-01-12,10:06:49
39.9498083333333,116.312401666667,0,0,39825.4214583333,2009-01-12,10:06:54
39.949795,116.312435,0,0,39825.4215162037,2009-01-12,10:06:59
39.949765,116.312491666667,0,0,39825.4215740741,2009-01-12,10:07:04
39.9497633333333,116.312495,0,0,39825.4216319444,2009-01-12,10:07:09
39.949765,116.312496666667,0,0,39825.4216898148,2009-01-12,10:07:14
39.949765,116.312496666667,0,0,39825.421724537,2009-01-12,10:07:17
39.9497683333333,116.3125,0,0,39825.4217476852,2009-01-12,10:07:19
39.949795,116.312525,0,0,39825.4218055556,2009-01-12,10:07:24
39.94984,116.312475,0,0,39825.4218634259,2009-01-12,10:07:29
39.94984,116.312475,0,0,39825.4218981481,2009-01-12,10:07:32
39.9498483333333,116.31247,0,0,39825.4219212963,2009-01-12,10:07:34
39.9498583333333,116.312468333333,0,0,39825.4219791667,2009-01-12,10:07:39
39.94986,116.312456666667,0,0,39825.422037037,2009-01-12,10:07:44
39.9498966666667,116.31236,0,0,39825.4220949074,2009-01-12,10:07:49
39.9499183333333,116.312286666667,0,0,39825.4221527778,2009-01-12,10:07:54
39.9499166666667,116.312236666667,0,0,39825.4222106481,2009-01-12,10:07:59
39.9499083333333,116.312183333333,0,0,39825.4222685185,2009-01-12,10:08:04
39.9498816666667,116.312146666667,0,0,39825.4223263889,2009-01-12,10:08:09
39.9498533333333,116.31208,0,0,39825.4223842593,2009-01-12,10:08:14
39.9498616666667,116.312008333333,0,0,39825.4224421296,2009-01-12,10:08:19
39.9498983333333,116.311973333333,0,0,39825.4225,2009-01-12,10:08:24
39.949955,116.31197,0,0,39825.4225578704,2009-01-12,10:08:29
39.950015,116.311955,0,0,39825.4226157407,2009-01-12,10:08:34
39.950065,116.311913333333,0,0,39825.4226736111,2009-01-12,10:08:39
39.95011,116.311905,0,0,39825.4227314815,2009-01-12,10:08:44
39.9500616666667,116.31192,0,0,39825.4227893518,2009-01-12,10:08:49
39.950025,116.311923333333,0,0,39825.4228472222,2009-01-12,10:08:54
39.950025,116.311923333333,0,0,39825.4228819444,2009-01-12,10:08:57
39.9500166666667,116.311925,0,0,39825.4229050926,2009-01-12,10:08:59
39.950005,116.311926666667,0,0,39825.422962963,2009-01-12,10:09:04
39.949995,116.311931666667,0,0,39825.4230208333,2009-01-12,10:09:09
39.9499883333333,116.311935,0,0,39825.4230787037,2009-01-12,10:09:14
39.9499883333333,116.31194,0,0,39825.4231365741,2009-01-12,10:09:19
39.9499883333333,116.31194,0,0,39825.4231712963,2009-01-12,10:09:22
39.9499966666667,116.311945,0,0,39825.4231944444,2009-01-12,10:09:24
39.9500016666667,116.312006666667,0,0,39825.4232523148,2009-01-12,10:09:29
39.9500016666667,116.312058333333,0,0,39825.4233101852,2009-01-12,10:09:34
39.949995,116.312131666667,0,0,39825.4233680556,2009-01-12,10:09:39
39.94999,116.31223,0,0,39825.4234259259,2009-01-12,10:09:44
39.94997,116.312268333333,0,0,39825.4234837963,2009-01-12,10:09:49
39.9499666666667,116.312268333333,0,0,39825.4235416667,2009-01-12,10:09:54
39.949965,116.31227,0,0,39825.423599537,2009-01-12,10:09:59
39.94996,116.312268333333,0,0,39825.4236574074,2009-01-12,10:10:04
39.94996,116.312268333333,0,0,39825.4236921296,2009-01-12,10:10:07
39.949955,116.312266666667,0,0,39825.4237152778,2009-01-12,10:10:09
39.9499566666667,116.312216666667,0,0,39825.4237731481,2009-01-12,10:10:14
39.9499883333333,116.312123333333,0,0,39825.4238310185,2009-01-12,10:10:19
39.9500666666667,116.312006666667,0,0,39825.4238888889,2009-01-12,10:10:24
39.9501216666667,116.31192,0,0,39825.4239467593,2009-01-12,10:10:29
39.9502016666667,116.311863333333,0,0,39825.4240046296,2009-01-12,10:10:34
39.9502566666667,116.311898333333,0,0,39825.4240625,2009-01-12,10:10:39
39.9502216666667,116.311995,0,0,39825.4241203704,2009-01-12,10:10:44
39.9502066666667,116.312031666667,0,0,39825.4241782407,2009-01-12,10:10:49
39.950205,116.312036666667,0,0,39825.4242361111,2009-01-12,10:10:54
39.950205,116.312036666667,0,0,39825.4242708333,2009-01-12,10:10:57
39.9502083333333,116.312043333333,0,0,39825.4242939815,2009-01-12,10:10:59
39.95015,116.312238333333,0,0,39825.4243518518,2009-01-12,10:11:04
39.950145,116.312293333333,0,0,39825.4244097222,2009-01-12,10:11:09
39.9501683333333,116.312345,0,0,39825.4244675926,2009-01-12,10:11:14
39.9501983333333,116.31257,0,0,39825.424525463,2009-01-12,10:11:19
39.9502016666667,116.312646666667,0,0,39825.4245833333,2009-01-12,10:11:24
39.9501766666667,116.31266,0,0,39825.4246412037,2009-01-12,10:11:29
39.95015,116.31261,0,0,39825.4246990741,2009-01-12,10:11:34
39.9501283333333,116.312568333333,0,0,39825.4247569444,2009-01-12,10:11:39
39.9501066666667,116.31256,0,0,39825.4248148148,2009-01-12,10:11:44
39.950065,116.312576666667,0,0,39825.4248726852,2009-01-12,10:11:49
39.9500183333333,116.312588333333,0,0,39825.4249305556,2009-01-12,10:11:54
39.94997,116.312595,0,0,39825.4249884259,2009-01-12,10:11:59
39.94997,116.312595,0,0,39825.4250231481,2009-01-12,10:12:02
39.9499633333333,116.312598333333,0,0,39825.4250462963,2009-01-12,10:12:04
39.949975,116.312601666667,0,0,39825.4251041667,2009-01-12,10:12:09
39.949975,116.312601666667,0,0,39825.4251388889,2009-01-12,10:12:12
39.9499783333333,116.312605,0,0,39825.425162037,2009-01-12,10:12:14
39.9499766666667,116.312615,0,0,39825.4252199074,2009-01-12,10:12:19
39.9499916666667,116.31268,0,0,39825.4252777778,2009-01-12,10:12:24
39.95,116.312698333333,0,0,39825.4253356481,2009-01-12,10:12:29
39.9500366666667,116.312765,0,0,39825.4253935185,2009-01-12,10:12:34
39.9500833333333,116.312766666667,0,0,39825.4254513889,2009-01-12,10:12:39
39.950085,116.312755,0,0,39825.4255092593,2009-01-12,10:12:44
39.9500883333333,116.312755,0,0,39825.4255671296,2009-01-12,10:12:49
39.9500883333333,116.312755,0,0,39825.4256018519,2009-01-12,10:12:52
39.9500883333333,116.312753333333,0,0,39825.425625,2009-01-12,10:12:54
39.9500783333333,116.312751666667,0,0,39825.4256828704,2009-01-12,10:12:59
39.9500666666667,116.31275,0,0,39825.4257407407,2009-01-12,10:13:04
39.9500216666667,116.312796666667,0,0,39825.4257986111,2009-01-12,10:13:09
39.9500016666667,116.312848333333,0,0,39825.4258564815,2009-01-12,10:13:14
39.950005,116.312875,0,0,39825.4259143519,2009-01-12,10:13:19
39.950005,116.312875,0,0,39825.4259490741,2009-01-12,10:13:22
39.9500083333333,116.31288,0,0,39825.4259722222,2009-01-12,10:13:24
39.950015,116.313035,0,0,39825.4260300926,2009-01-12,10:13:29
39.95014,116.312773333333,0,0,39825.42875,2009-01-12,10:17:24
39.950135,116.312711666667,0,0,39825.4288078704,2009-01-12,10:17:29
39.9502,116.312678333333,0,0,39825.4288657407,2009-01-12,10:17:34
39.9502216666667,116.312636666667,0,0,39825.4289236111,2009-01-12,10:17:39
39.9502216666667,116.312636666667,0,0,39825.4289583333,2009-01-12,10:17:42
39.9502266666667,116.312636666667,0,0,39825.4289814815,2009-01-12,10:17:44
39.95027,116.312661666667,0,0,39825.4290393519,2009-01-12,10:17:49
39.9502833333333,116.312663333333,0,0,39825.4290972222,2009-01-12,10:17:54
39.9502833333333,116.312663333333,0,0,39825.4291319444,2009-01-12,10:17:57
39.9502866666667,116.312663333333,0,0,39825.4291550926,2009-01-12,10:17:59
39.9502966666667,116.312665,0,0,39825.429212963,2009-01-12,10:18:04
39.95037,116.312635,0,0,39825.4292708333,2009-01-12,10:18:09
39.950445,116.312603333333,0,0,39825.4293287037,2009-01-12,10:18:14
39.9504983333333,116.312606666667,0,0,39825.4293865741,2009-01-12,10:18:19
39.9505183333333,116.312611666667,0,0,39825.4294444444,2009-01-12,10:18:24
39.9504983333333,116.312616666667,0,0,39825.4295023148,2009-01-12,10:18:29
39.9504983333333,116.312616666667,0,0,39825.4295601852,2009-01-12,10:18:34
39.9504966666667,116.312616666667,0,0,39825.4296180556,2009-01-12,10:18:39
39.9504966666667,116.312616666667,0,0,39825.4296759259,2009-01-12,10:18:44
39.95049,116.312616666667,0,0,39825.4297337963,2009-01-12,10:18:49
39.950485,116.312616666667,0,0,39825.4297916667,2009-01-12,10:18:54
39.9504933333333,116.312618333333,0,0,39825.429849537,2009-01-12,10:18:59
39.950495,116.312618333333,0,0,39825.4299074074,2009-01-12,10:19:04
39.950495,116.312618333333,0,0,39825.4299421296,2009-01-12,10:19:07
39.9505,116.312621666667,0,0,39825.4299652778,2009-01-12,10:19:09
39.950545,116.312648333333,0,0,39825.4300231481,2009-01-12,10:19:14
39.9505833333333,116.312676666667,0,0,39825.4300810185,2009-01-12,10:19:19
39.9505866666667,116.312706666667,0,0,39825.4301388889,2009-01-12,10:19:24
39.95059,116.312706666667,0,0,39825.4301967593,2009-01-12,10:19:29
39.9505933333333,116.312708333333,0,0,39825.4302546296,2009-01-12,10:19:34
39.9505933333333,116.312711666667,0,0,39825.4303125,2009-01-12,10:19:39
39.9505933333333,116.312711666667,0,0,39825.4303472222,2009-01-12,10:19:42
39.9505866666667,116.312713333333,0,0,39825.4303703704,2009-01-12,10:19:44
39.950545,116.312738333333,0,0,39825.4304282407,2009-01-12,10:19:49
39.9504316666667,116.312836666667,0,0,39825.4304861111,2009-01-12,10:19:54
39.950345,116.3129,0,0,39825.4305439815,2009-01-12,10:19:59
39.9502916666667,116.312921666667,0,0,39825.4306018518,2009-01-12,10:20:04
39.9503233333333,116.312875,0,0,39825.4306597222,2009-01-12,10:20:09
39.950345,116.312858333333,0,0,39825.4307175926,2009-01-12,10:20:14
39.950345,116.312858333333,0,0,39825.4307523148,2009-01-12,10:20:17
39.9503516666667,116.312858333333,0,0,39825.430775463,2009-01-12,10:20:19
39.9503633333333,116.312858333333,0,0,39825.4308333333,2009-01-12,10:20:24
39.9503733333333,116.312856666667,0,0,39825.4308912037,2009-01-12,10:20:29
39.9503833333333,116.312856666667,0,0,39825.4309490741,2009-01-12,10:20:34
39.9503833333333,116.312856666667,0,0,39825.4309837963,2009-01-12,10:20:37
39.9503816666667,116.312855,0,0,39825.4310069444,2009-01-12,10:20:39
39.9503766666667,116.312816666667,0,0,39825.4310648148,2009-01-12,10:20:44
39.9503883333333,116.312736666667,0,0,39825.4311226852,2009-01-12,10:20:49
39.9504133333333,116.31272,0,0,39825.4311805556,2009-01-12,10:20:54
39.9504616666667,116.312721666667,0,0,39825.4312384259,2009-01-12,10:20:59
39.9505233333333,116.312733333333,0,0,39825.4312962963,2009-01-12,10:21:04
39.9505733333333,116.31275,0,0,39825.4313541667,2009-01-12,10:21:09
39.95064,116.312745,0,0,39825.431412037,2009-01-12,10:21:14
39.95068,116.31275,0,0,39825.4314699074,2009-01-12,10:21:19
39.950675,116.312771666667,0,0,39825.4315277778,2009-01-12,10:21:24
39.9506033333333,116.312795,0,0,39825.4315856481,2009-01-12,10:21:29
39.9505,116.312821666667,0,0,39825.4316435185,2009-01-12,10:21:34
39.9503533333333,116.31284,0,0,39825.4317013889,2009-01-12,10:21:39
39.9502116666667,116.312855,0,0,39825.4317592593,2009-01-12,10:21:44
39.950125,116.312878333333,0,0,39825.4318171296,2009-01-12,10:21:49
39.9501066666667,116.312896666667,0,0,39825.431875,2009-01-12,10:21:54
39.950085,116.312916666667,0,0,39825.4319328704,2009-01-12,10:21:59
39.9500833333333,116.312916666667,0,0,39825.4319907407,2009-01-12,10:22:04
39.9500833333333,116.312916666667,0,0,39825.432025463,2009-01-12,10:22:07
39.9500766666667,116.312918333333,0,0,39825.4320486111,2009-01-12,10:22:09
39.9500533333333,116.312965,0,0,39825.4321064815,2009-01-12,10:22:14
39.95004,116.312973333333,0,0,39825.4321643518,2009-01-12,10:22:19
39.95004,116.312973333333,0,0,39825.4321990741,2009-01-12,10:22:22
39.9500483333333,116.312975,0,0,39825.4322222222,2009-01-12,10:22:24
39.9500416666667,116.312993333333,0,0,39825.4322800926,2009-01-12,10:22:29
39.949985,116.313036666667,0,0,39825.432337963,2009-01-12,10:22:34
39.9498283333333,116.313175,0,0,39825.4323958333,2009-01-12,10:22:39
39.9495883333333,116.313356666667,0,0,39825.4324537037,2009-01-12,10:22:44
39.9495416666667,116.31342,0,0,39825.4325115741,2009-01-12,10:22:49
39.9496616666667,116.313361666667,0,0,39825.4325694444,2009-01-12,10:22:54
39.949775,116.313303333333,0,0,39825.4326273148,2009-01-12,10:22:59
39.9499,116.313231666667,0,0,39825.4326851852,2009-01-12,10:23:04
39.94998,116.313205,0,0,39825.4327430556,2009-01-12,10:23:09
39.9500416666667,116.313205,0,0,39825.4328009259,2009-01-12,10:23:14
39.9500533333333,116.313216666667,0,0,39825.4328587963,2009-01-12,10:23:19
39.9500416666667,116.313231666667,0,0,39825.4329166667,2009-01-12,10:23:24
39.9500983333333,116.313216666667,0,0,39825.432974537,2009-01-12,10:23:29
39.950105,116.3132,0,0,39825.4330324074,2009-01-12,10:23:34
39.9501333333333,116.31313,0,0,39825.4330902778,2009-01-12,10:23:39
39.95006,116.313155,0,0,39825.4331481481,2009-01-12,10:23:44
39.950055,116.313126666667,0,0,39825.4332060185,2009-01-12,10:23:49
39.9500683333333,116.313061666667,0,0,39825.4332638889,2009-01-12,10:23:54
39.9501033333333,116.312986666667,0,0,39825.4333217593,2009-01-12,10:23:59
39.9503216666667,116.313011666667,0,0,39825.4365046296,2009-01-12,10:28:34
39.9504166666667,116.313,0,0,39825.4365625,2009-01-12,10:28:39
39.9504883333333,116.312978333333,0,0,39825.4366203704,2009-01-12,10:28:44
39.950505,116.312971666667,0,0,39825.4366782407,2009-01-12,10:28:49
39.9505183333333,116.312968333333,0,0,39825.4367361111,2009-01-12,10:28:54
39.9505216666667,116.312925,0,0,39825.4367939815,2009-01-12,10:28:59
39.9504866666667,116.312876666667,0,0,39825.4368518519,2009-01-12,10:29:04
39.9504433333333,116.312885,0,0,39825.4369097222,2009-01-12,10:29:09
39.9503683333333,116.312906666667,0,0,39825.4369675926,2009-01-12,10:29:14
39.950265,116.312955,0,0,39825.437025463,2009-01-12,10:29:19
39.9501283333333,116.313026666667,0,0,39825.4370833333,2009-01-12,10:29:24
39.950075,116.313028333333,0,0,39825.4371412037,2009-01-12,10:29:29
39.9501333333333,116.31297,0,0,39825.4371990741,2009-01-12,10:29:34
39.950185,116.312925,0,0,39825.4372569444,2009-01-12,10:29:39
39.9502266666667,116.312915,0,0,39825.4373148148,2009-01-12,10:29:44
39.9502966666667,116.312926666667,0,0,39825.4373726852,2009-01-12,10:29:49
39.9503566666667,116.312913333333,0,0,39825.4374305556,2009-01-12,10:29:54
39.950385,116.312883333333,0,0,39825.4374884259,2009-01-12,10:29:59
39.950385,116.312883333333,0,0,39825.4375231481,2009-01-12,10:30:02
39.9503783333333,116.31288,0,0,39825.4375462963,2009-01-12,10:30:04
39.9503533333333,116.312888333333,0,0,39825.4376041667,2009-01-12,10:30:09
39.9503066666667,116.312918333333,0,0,39825.437662037,2009-01-12,10:30:14
39.95028,116.312925,0,0,39825.4377199074,2009-01-12,10:30:19
39.9502533333333,116.312895,0,0,39825.4377777778,2009-01-12,10:30:24
39.9502533333333,116.312895,0,0,39825.4378125,2009-01-12,10:30:27
39.9502533333333,116.312893333333,0,0,39825.4378356481,2009-01-12,10:30:29
39.9502416666667,116.312885,0,0,39825.4378935185,2009-01-12,10:30:34
39.950225,116.312871666667,0,0,39825.4379513889,2009-01-12,10:30:39
39.950225,116.312871666667,0,0,39825.4379861111,2009-01-12,10:30:42
39.9502333333333,116.312871666667,0,0,39825.4380092593,2009-01-12,10:30:44
39.950195,116.312863333333,0,0,39825.4380671296,2009-01-12,10:30:49
39.9501216666667,116.312846666667,0,0,39825.438125,2009-01-12,10:30:54
39.9501166666667,116.312843333333,0,0,39825.4381828704,2009-01-12,10:30:59
39.950125,116.312845,0,0,39825.4382407407,2009-01-12,10:31:04
39.950125,116.312845,0,0,39825.438275463,2009-01-12,10:31:07
39.9501233333333,116.312846666667,0,0,39825.4382986111,2009-01-12,10:31:09
39.950105,116.312861666667,0,0,39825.4383564815,2009-01-12,10:31:14
39.95,116.312931666667,0,0,39825.4384143518,2009-01-12,10:31:19
39.9499566666667,116.312978333333,0,0,39825.4384722222,2009-01-12,10:31:24
39.9499566666667,116.31302,0,0,39825.4385300926,2009-01-12,10:31:29
39.949935,116.313078333333,0,0,39825.438587963,2009-01-12,10:31:34
39.9499283333333,116.313088333333,0,0,39825.4386458333,2009-01-12,10:31:39
39.94991,116.313085,0,0,39825.4387037037,2009-01-12,10:31:44
39.9499016666667,116.31309,0,0,39825.4387615741,2009-01-12,10:31:49
39.94991,116.31309,0,0,39825.4388194444,2009-01-12,10:31:54
39.94991,116.31309,0,0,39825.4388541667,2009-01-12,10:31:57
39.9499183333333,116.31309,0,0,39825.4388773148,2009-01-12,10:31:59
39.94994,116.31316,0,0,39825.4389351852,2009-01-12,10:32:04
39.9499416666667,116.31335,0,0,39825.4389930556,2009-01-12,10:32:09
39.9499216666667,116.313378333333,0,0,39825.4390509259,2009-01-12,10:32:14
39.9499233333333,116.313313333333,0,0,39825.4391087963,2009-01-12,10:32:19
39.9499133333333,116.31327,0,0,39825.4391666667,2009-01-12,10:32:24
39.9499633333333,116.313276666667,0,0,39825.439224537,2009-01-12,10:32:29
39.95,116.31326,0,0,39825.4392824074,2009-01-12,10:32:34
39.9500066666667,116.31322,0,0,39825.4393402778,2009-01-12,10:32:39
39.9499566666667,116.313168333333,0,0,39825.4393981481,2009-01-12,10:32:44
39.9499333333333,116.313131666667,0,0,39825.4394560185,2009-01-12,10:32:49
39.9499083333333,116.313151666667,0,0,39825.4395138889,2009-01-12,10:32:54
39.9499183333333,116.31319,0,0,39825.4395717593,2009-01-12,10:32:59
39.9499333333333,116.31319,0,0,39825.4396296296,2009-01-12,10:33:04
39.94994,116.313196666667,0,0,39825.4396875,2009-01-12,10:33:09
39.9499466666667,116.313195,0,0,39825.4397453704,2009-01-12,10:33:14
39.94995,116.313193333333,0,0,39825.4398032407,2009-01-12,10:33:19
39.9499483333333,116.31319,0,0,39825.4398611111,2009-01-12,10:33:24
39.949945,116.313188333333,0,0,39825.4399189815,2009-01-12,10:33:29
39.9499466666667,116.313185,0,0,39825.4399768518,2009-01-12,10:33:34
39.9499483333333,116.313181666667,0,0,39825.4400347222,2009-01-12,10:33:39
39.9499483333333,116.313178333333,0,0,39825.4400925926,2009-01-12,10:33:44
39.94995,116.313175,0,0,39825.440150463,2009-01-12,10:33:49
39.9499533333333,116.313173333333,0,0,39825.4402083333,2009-01-12,10:33:54
39.9499533333333,116.313171666667,0,0,39825.4402662037,2009-01-12,10:33:59
39.9499533333333,116.313171666667,0,0,39825.4403009259,2009-01-12,10:34:02
39.94995,116.313171666667,0,0,39825.4403240741,2009-01-12,10:34:04
39.9499333333333,116.313165,0,0,39825.4403819444,2009-01-12,10:34:09
39.949895,116.31316,0,0,39825.4404398148,2009-01-12,10:34:14
39.9498716666667,116.313163333333,0,0,39825.4404976852,2009-01-12,10:34:19
39.9498716666667,116.313163333333,0,0,39825.4405324074,2009-01-12,10:34:22
39.9498683333333,116.313165,0,0,39825.4405555556,2009-01-12,10:34:24
39.9499033333333,116.313161666667,0,0,39825.4406134259,2009-01-12,10:34:29
39.9499266666667,116.31317,0,0,39825.4406712963,2009-01-12,10:34:34
39.94994,116.313155,0,0,39825.4407291667,2009-01-12,10:34:39
39.9499516666667,116.313135,0,0,39825.440787037,2009-01-12,10:34:44
39.9499433333333,116.313131666667,0,0,39825.4408449074,2009-01-12,10:34:49
39.9499433333333,116.313128333333,0,0,39825.4409027778,2009-01-12,10:34:54
39.9499366666667,116.313126666667,0,0,39825.4409606481,2009-01-12,10:34:59
39.9499366666667,116.313126666667,0,0,39825.4409953704,2009-01-12,10:35:02
39.94993,116.313125,0,0,39825.4410185185,2009-01-12,10:35:04
39.9499216666667,116.313066666667,0,0,39825.4410763889,2009-01-12,10:35:09
39.9499183333333,116.312988333333,0,0,39825.4411342593,2009-01-12,10:35:14
39.9499483333333,116.312908333333,0,0,39825.4411921296,2009-01-12,10:35:19
39.9499783333333,116.312823333333,0,0,39825.44125,2009-01-12,10:35:24
39.949985,116.312741666667,0,0,39825.4413078704,2009-01-12,10:35:29
39.9499583333333,116.312701666667,0,0,39825.4413657407,2009-01-12,10:35:34
39.949915,116.312666666667,0,0,39825.4414236111,2009-01-12,10:35:39
39.949875,116.312635,0,0,39825.4414814815,2009-01-12,10:35:44
39.9498583333333,116.312573333333,0,0,39825.4415393519,2009-01-12,10:35:49
39.9498566666667,116.312555,0,0,39825.4415972222,2009-01-12,10:35:54
39.9498416666667,116.312543333333,0,0,39825.4416550926,2009-01-12,10:35:59
39.9498116666667,116.312591666667,0,0,39825.441712963,2009-01-12,10:36:04
39.9497983333333,116.312645,0,0,39825.4417708333,2009-01-12,10:36:09
39.9498016666667,116.312666666667,0,0,39825.4418287037,2009-01-12,10:36:14
39.9498083333333,116.31268,0,0,39825.4418865741,2009-01-12,10:36:19
39.9498083333333,116.31268,0,0,39825.4419212963,2009-01-12,10:36:22
39.9498116666667,116.312678333333,0,0,39825.4419444444,2009-01-12,10:36:24
39.9498283333333,116.31267,0,0,39825.4420023148,2009-01-12,10:36:29
39.949795,116.312678333333,0,0,39825.4420601852,2009-01-12,10:36:34
39.9497616666667,116.312695,0,0,39825.4421180556,2009-01-12,10:36:39
39.9497833333333,116.312663333333,0,0,39825.4421759259,2009-01-12,10:36:44
39.9498183333333,116.31263,0,0,39825.4422337963,2009-01-12,10:36:49
39.9498616666667,116.312543333333,0,0,39825.4422916667,2009-01-12,10:36:54
39.949885,116.312488333333,0,0,39825.442349537,2009-01-12,10:36:59
39.949875,116.31248,0,0,39825.4424074074,2009-01-12,10:37:04
39.9498766666667,116.312466666667,0,0,39825.4424652778,2009-01-12,10:37:09
39.9499533333333,116.312451666667,0,0,39825.4425231481,2009-01-12,10:37:14
39.9500266666667,116.312411666667,0,0,39825.4425810185,2009-01-12,10:37:19
39.9500933333333,116.312348333333,0,0,39825.4426388889,2009-01-12,10:37:24
39.9500983333333,116.31235,0,0,39825.4426967593,2009-01-12,10:37:29
39.9500983333333,116.31235,0,0,39825.4427314815,2009-01-12,10:37:32
39.9500966666667,116.312351666667,0,0,39825.4427546296,2009-01-12,10:37:34
39.950085,116.312333333333,0,0,39825.4428125,2009-01-12,10:37:39
39.9501083333333,116.312323333333,0,0,39825.4428703704,2009-01-12,10:37:44
39.9501116666667,116.312286666667,0,0,39825.4429282407,2009-01-12,10:37:49
39.9500883333333,116.312268333333,0,0,39825.4429861111,2009-01-12,10:37:54
39.95007,116.312288333333,0,0,39825.4430439815,2009-01-12,10:37:59
39.9500816666667,116.312261666667,0,0,39825.4431018519,2009-01-12,10:38:04
39.9500716666667,116.312278333333,0,0,39825.4431597222,2009-01-12,10:38:09
39.950025,116.312391666667,0,0,39825.4432175926,2009-01-12,10:38:14
39.9499616666667,116.312438333333,0,0,39825.443275463,2009-01-12,10:38:19
39.9499016666667,116.312471666667,0,0,39825.4433333333,2009-01-12,10:38:24
39.94985,116.312518333333,0,0,39825.4433912037,2009-01-12,10:38:29
39.9500066666667,116.312751666667,0,0,39825.4465740741,2009-01-12,10:43:04
39.9500383333333,116.312795,0,0,39825.4466319444,2009-01-12,10:43:09
39.9500383333333,116.312795,0,0,39825.4466666667,2009-01-12,10:43:12
39.9500433333333,116.312796666667,0,0,39825.4466898148,2009-01-12,10:43:14
39.9500233333333,116.312816666667,0,0,39825.4467476852,2009-01-12,10:43:19
39.9499983333333,116.312863333333,0,0,39825.4468055556,2009-01-12,10:43:24
39.9499733333333,116.312876666667,0,0,39825.4468634259,2009-01-12,10:43:29
39.94997,116.312875,0,0,39825.4469212963,2009-01-12,10:43:34
39.94997,116.312875,0,0,39825.4469560185,2009-01-12,10:43:37
39.9499733333333,116.312873333333,0,0,39825.4469791667,2009-01-12,10:43:39
39.9499916666667,116.312886666667,0,0,39825.447037037,2009-01-12,10:43:44
39.9499783333333,116.312851666667,0,0,39825.4470949074,2009-01-12,10:43:49
39.9499383333333,116.312745,0,0,39825.4471527778,2009-01-12,10:43:54
39.9499216666667,116.312606666667,0,0,39825.4472106481,2009-01-12,10:43:59
39.9499133333333,116.312576666667,0,0,39825.4472685185,2009-01-12,10:44:04
39.9499133333333,116.312588333333,0,0,39825.4473263889,2009-01-12,10:44:09
39.9499133333333,116.31259,0,0,39825.4473842593,2009-01-12,10:44:14
39.94991,116.312591666667,0,0,39825.4474421296,2009-01-12,10:44:19
39.949905,116.312593333333,0,0,39825.4475,2009-01-12,10:44:24
39.949905,116.312593333333,0,0,39825.4475347222,2009-01-12,10:44:27
39.94991,116.312595,0,0,39825.4475578704,2009-01-12,10:44:29
39.9499233333333,116.312596666667,0,0,39825.4476157407,2009-01-12,10:44:34
39.9499333333333,116.312596666667,0,0,39825.4476736111,2009-01-12,10:44:39
39.9499333333333,116.312596666667,0,0,39825.4477083333,2009-01-12,10:44:42
39.9499383333333,116.312596666667,0,0,39825.4477314815,2009-01-12,10:44:44
39.9499516666667,116.312598333333,0,0,39825.4477893518,2009-01-12,10:44:49
39.9499533333333,116.3126,0,0,39825.4478472222,2009-01-12,10:44:54
39.9499483333333,116.3126,0,0,39825.4479050926,2009-01-12,10:44:59
39.94994,116.312598333333,0,0,39825.447962963,2009-01-12,10:45:04
39.94994,116.312598333333,0,0,39825.4479976852,2009-01-12,10:45:07
39.9499333333333,116.312595,0,0,39825.4480208333,2009-01-12,10:45:09
39.9499233333333,116.312593333333,0,0,39825.4480787037,2009-01-12,10:45:14
39.94991,116.312591666667,0,0,39825.4481365741,2009-01-12,10:45:19
39.94989,116.312596666667,0,0,39825.4481944444,2009-01-12,10:45:24
39.9498716666667,116.312593333333,0,0,39825.4482523148,2009-01-12,10:45:29
39.9498466666667,116.312625,0,0,39825.4483101852,2009-01-12,10:45:34
39.949825,116.312638333333,0,0,39825.4483680556,2009-01-12,10:45:39
39.9498,116.312611666667,0,0,39825.4484259259,2009-01-12,10:45:44
39.9497766666667,116.312591666667,0,0,39825.4484837963,2009-01-12,10:45:49
39.9497466666667,116.312671666667,0,0,39825.4485416667,2009-01-12,10:45:54
39.94968,116.312828333333,0,0,39825.448599537,2009-01-12,10:45:59
39.9496366666667,116.312921666667,0,0,39825.4486574074,2009-01-12,10:46:04
39.9496516666667,116.312926666667,0,0,39825.4487152778,2009-01-12,10:46:09
39.94967,116.312913333333,0,0,39825.4487731481,2009-01-12,10:46:14
39.9496966666667,116.3129,0,0,39825.4488310185,2009-01-12,10:46:19
39.9496966666667,116.3129,0,0,39825.4488657407,2009-01-12,10:46:22
39.9496983333333,116.312905,0,0,39825.4488888889,2009-01-12,10:46:24
39.9497066666667,116.312936666667,0,0,39825.4489467593,2009-01-12,10:46:29
39.94965,116.313031666667,0,0,39825.4490046296,2009-01-12,10:46:34
39.949605,116.313056666667,0,0,39825.4490625,2009-01-12,10:46:39
39.9496016666667,116.313046666667,0,0,39825.4491203704,2009-01-12,10:46:44
39.9488416666667,116.313781666667,0,0,39825.4493518519,2009-01-12,10:47:04
39.9496966666667,116.312593333333,0,0,39825.4494097222,2009-01-12,10:47:09
39.9497116666667,116.312593333333,0,0,39825.4494675926,2009-01-12,10:47:14
39.9497583333333,116.312576666667,0,0,39825.449525463,2009-01-12,10:47:19
39.9497666666667,116.312575,0,0,39825.4495833333,2009-01-12,10:47:24
39.949765,116.312575,0,0,39825.4496412037,2009-01-12,10:47:29
39.949765,116.312575,0,0,39825.4496990741,2009-01-12,10:47:34
39.949765,116.312575,0,0,39825.4497337963,2009-01-12,10:47:37
39.9497716666667,116.312575,0,0,39825.4497569444,2009-01-12,10:47:39
39.9497833333333,116.312575,0,0,39825.4498148148,2009-01-12,10:47:44
39.949785,116.312575,0,0,39825.4498726852,2009-01-12,10:47:49
39.949785,116.312575,0,0,39825.4499305556,2009-01-12,10:47:54
39.949715,116.312913333333,0,0,39825.4534027778,2009-01-12,10:52:54
39.94961,116.313161666667,0,0,39825.4534606481,2009-01-12,10:52:59
39.9495883333333,116.313243333333,0,0,39825.4535185185,2009-01-12,10:53:04
39.9495766666667,116.313216666667,0,0,39825.4535763889,2009-01-12,10:53:09
39.9496183333333,116.313188333333,0,0,39825.4536342593,2009-01-12,10:53:14
39.949595,116.313213333333,0,0,39825.4536921296,2009-01-12,10:53:19
39.9495383333333,116.313255,0,0,39825.45375,2009-01-12,10:53:24
39.9493966666667,116.313316666667,0,0,39825.4538078704,2009-01-12,10:53:29
39.9494016666667,116.313283333333,0,0,39825.4538657407,2009-01-12,10:53:34
39.9494283333333,116.313258333333,0,0,39825.4539236111,2009-01-12,10:53:39
39.9494583333333,116.313203333333,0,0,39825.4539814815,2009-01-12,10:53:44
39.94944,116.313186666667,0,0,39825.4540393518,2009-01-12,10:53:49
39.9494366666667,116.313161666667,0,0,39825.4540972222,2009-01-12,10:53:54
39.9494983333333,116.313056666667,0,0,39825.4541550926,2009-01-12,10:53:59
39.9495283333333,116.313023333333,0,0,39825.454212963,2009-01-12,10:54:04
39.9495316666667,116.313005,0,0,39825.4542708333,2009-01-12,10:54:09
39.9495316666667,116.312986666667,0,0,39825.4543287037,2009-01-12,10:54:14
39.949555,116.312968333333,0,0,39825.4543865741,2009-01-12,10:54:19
39.9495833333333,116.312963333333,0,0,39825.4544444444,2009-01-12,10:54:24
39.9495933333333,116.312965,0,0,39825.4545023148,2009-01-12,10:54:29
39.949595,116.312933333333,0,0,39825.4545601852,2009-01-12,10:54:34
39.949605,116.312928333333,0,0,39825.4546180556,2009-01-12,10:54:39
39.949605,116.312928333333,0,0,39825.4546527778,2009-01-12,10:54:42
39.9496083333333,116.312933333333,0,0,39825.4546759259,2009-01-12,10:54:44
39.9496183333333,116.312905,0,0,39825.4547337963,2009-01-12,10:54:49
39.94964,116.312871666667,0,0,39825.4547916667,2009-01-12,10:54:54
39.949665,116.31287,0,0,39825.454849537,2009-01-12,10:54:59
39.94953,116.312958333333,0,0,39825.4549074074,2009-01-12,10:55:04
39.9494633333333,116.313011666667,0,0,39825.4549652778,2009-01-12,10:55:09
39.94947,116.313001666667,0,0,39825.4550231481,2009-01-12,10:55:14
39.9495183333333,116.312951666667,0,0,39825.4550810185,2009-01-12,10:55:19
39.9495583333333,116.312838333333,0,0,39825.4551388889,2009-01-12,10:55:24
39.94958,116.312773333333,0,0,39825.4551967593,2009-01-12,10:55:29
39.94957,116.312716666667,0,0,39825.4552546296,2009-01-12,10:55:34
39.9495616666667,116.312678333333,0,0,39825.4553125,2009-01-12,10:55:39
39.9495616666667,116.312651666667,0,0,39825.4553703704,2009-01-12,10:55:44
39.949555,116.312638333333,0,0,39825.4554282407,2009-01-12,10:55:49
39.9495683333333,116.312633333333,0,0,39825.4554861111,2009-01-12,10:55:54
39.949575,116.312615,0,0,39825.4555439815,2009-01-12,10:55:59
39.9496,116.312581666667,0,0,39825.4556018518,2009-01-12,10:56:04
39.94961,116.312551666667,0,0,39825.4556597222,2009-01-12,10:56:09
39.94962,116.312541666667,0,0,39825.4557175926,2009-01-12,10:56:14
39.94962,116.312541666667,0,0,39825.4557523148,2009-01-12,10:56:17
39.9496216666667,116.312543333333,0,0,39825.455775463,2009-01-12,10:56:19
39.9496633333333,116.312568333333,0,0,39825.4558333333,2009-01-12,10:56:24
39.9496633333333,116.312568333333,0,0,39825.4558680556,2009-01-12,10:56:27
39.9496716666667,116.312576666667,0,0,39825.4558912037,2009-01-12,10:56:29
39.949645,116.312595,0,0,39825.4559490741,2009-01-12,10:56:34
39.9496183333333,116.31261,0,0,39825.4560069444,2009-01-12,10:56:39
39.949595,116.312678333333,0,0,39825.4560648148,2009-01-12,10:56:44
39.9495766666667,116.312708333333,0,0,39825.4561226852,2009-01-12,10:56:49
39.9495616666667,116.312728333333,0,0,39825.4561805556,2009-01-12,10:56:54
39.9495816666667,116.312685,0,0,39825.4562384259,2009-01-12,10:56:59
39.9496366666667,116.312641666667,0,0,39825.4562962963,2009-01-12,10:57:04
39.9496883333333,116.312621666667,0,0,39825.4563541667,2009-01-12,10:57:09
39.949755,116.312563333333,0,0,39825.456412037,2009-01-12,10:57:14
39.9498033333333,116.312501666667,0,0,39825.4564699074,2009-01-12,10:57:19
39.9498183333333,116.312456666667,0,0,39825.4565277778,2009-01-12,10:57:24
39.9498183333333,116.312445,0,0,39825.4565856481,2009-01-12,10:57:29
39.949815,116.312435,0,0,39825.4566435185,2009-01-12,10:57:34
39.949815,116.312435,0,0,39825.4566782407,2009-01-12,10:57:37
39.949815,116.31243,0,0,39825.4567013889,2009-01-12,10:57:39
39.9497983333333,116.312421666667,0,0,39825.4567592593,2009-01-12,10:57:44
39.9497866666667,116.312391666667,0,0,39825.4568171296,2009-01-12,10:57:49
39.9497616666667,116.312371666667,0,0,39825.456875,2009-01-12,10:57:54
39.94973,116.312375,0,0,39825.4569328704,2009-01-12,10:57:59
39.94973,116.312405,0,0,39825.4569907407,2009-01-12,10:58:04
39.9497133333333,116.31243,0,0,39825.4570486111,2009-01-12,10:58:09
39.9496883333333,116.31245,0,0,39825.4571064815,2009-01-12,10:58:14
39.94966,116.312446666667,0,0,39825.4571643519,2009-01-12,10:58:19
39.9496483333333,116.312423333333,0,0,39825.4572222222,2009-01-12,10:58:24
39.9496283333333,116.312405,0,0,39825.4572800926,2009-01-12,10:58:29
39.949625,116.312393333333,0,0,39825.457337963,2009-01-12,10:58:34
39.9496183333333,116.312393333333,0,0,39825.4573958333,2009-01-12,10:58:39
39.9496183333333,116.312393333333,0,0,39825.4574305556,2009-01-12,10:58:42
39.9496266666667,116.312393333333,0,0,39825.4574537037,2009-01-12,10:58:44
39.9496716666667,116.312471666667,0,0,39825.4575115741,2009-01-12,10:58:49
39.9496533333333,116.31247,0,0,39825.4575694444,2009-01-12,10:58:54
39.94962,116.312421666667,0,0,39825.4576273148,2009-01-12,10:58:59
39.9496133333333,116.312431666667,0,0,39825.4576851852,2009-01-12,10:59:04
39.94964,116.31242,0,0,39825.4577430556,2009-01-12,10:59:09
39.9496733333333,116.312443333333,0,0,39825.4578009259,2009-01-12,10:59:14
39.9496466666667,116.312478333333,0,0,39825.4578587963,2009-01-12,10:59:19
39.94962,116.31253,0,0,39825.4579166667,2009-01-12,10:59:24
39.9495966666667,116.312563333333,0,0,39825.457974537,2009-01-12,10:59:29
39.94954,116.312603333333,0,0,39825.4580324074,2009-01-12,10:59:34
39.949465,116.312698333333,0,0,39825.4580902778,2009-01-12,10:59:39
39.94948,116.312751666667,0,0,39825.4581481481,2009-01-12,10:59:44
39.9495216666667,116.312791666667,0,0,39825.4582060185,2009-01-12,10:59:49
39.9496066666667,116.312768333333,0,0,39825.4582638889,2009-01-12,10:59:54
39.9496616666667,116.312675,0,0,39825.4583217593,2009-01-12,10:59:59
39.9496766666667,116.312636666667,0,0,39825.4583796296,2009-01-12,11:00:04
39.94966,116.31272,0,0,39825.4584375,2009-01-12,11:00:09
39.94964,116.312815,0,0,39825.4584953704,2009-01-12,11:00:14
39.94964,116.312815,0,0,39825.4585300926,2009-01-12,11:00:17
39.9496416666667,116.31282,0,0,39825.4585532407,2009-01-12,11:00:19
39.9496583333333,116.312853333333,0,0,39825.4586111111,2009-01-12,11:00:24
39.9497266666667,116.312851666667,0,0,39825.4586689815,2009-01-12,11:00:29
39.9496883333333,116.312748333333,0,0,39825.4587268519,2009-01-12,11:00:34
39.9496166666667,116.312723333333,0,0,39825.4587847222,2009-01-12,11:00:39
39.949655,116.312725,0,0,39825.4588425926,2009-01-12,11:00:44
39.9496816666667,116.312718333333,0,0,39825.458900463,2009-01-12,11:00:49
39.94968,116.3127,0,0,39825.4589583333,2009-01-12,11:00:54
39.9497133333333,116.312678333333,0,0,39825.4590162037,2009-01-12,11:00:59
39.9497283333333,116.312655,0,0,39825.4590740741,2009-01-12,11:01:04
39.9497333333333,116.312595,0,0,39825.4591319444,2009-01-12,11:01:09
39.9497983333333,116.312573333333,0,0,39825.4591898148,2009-01-12,11:01:14
39.9498733333333,116.312553333333,0,0,39825.4592476852,2009-01-12,11:01:19
39.949885,116.312486666667,0,0,39825.4593055556,2009-01-12,11:01:24
39.949895,116.312485,0,0,39825.4593634259,2009-01-12,11:01:29
39.949875,116.312378333333,0,0,39825.4594212963,2009-01-12,11:01:34
39.9498966666667,116.312305,0,0,39825.4594791667,2009-01-12,11:01:39
39.949885,116.31225,0,0,39825.459537037,2009-01-12,11:01:44
39.9498733333333,116.31218,0,0,39825.4595949074,2009-01-12,11:01:49
39.94985,116.312096666667,0,0,39825.4596527778,2009-01-12,11:01:54
39.9498283333333,116.31208,0,0,39825.4597106481,2009-01-12,11:01:59
39.94988,116.312035,0,0,39825.4597685185,2009-01-12,11:02:04
39.949945,116.312005,0,0,39825.4598263889,2009-01-12,11:02:09
39.9499583333333,116.312018333333,0,0,39825.4598842593,2009-01-12,11:02:14
39.9499483333333,116.31209,0,0,39825.4599421296,2009-01-12,11:02:19
39.9498716666667,116.312318333333,0,0,39825.46,2009-01-12,11:02:24
39.949805,116.312615,0,0,39825.4600578704,2009-01-12,11:02:29
39.9498516666667,116.312705,0,0,39825.4601157407,2009-01-12,11:02:34
39.949995,116.312248333333,0,0,39825.4601736111,2009-01-12,11:02:39
39.9500766666667,116.311968333333,0,0,39825.4602314815,2009-01-12,11:02:44
39.9500983333333,116.311905,0,0,39825.4602893519,2009-01-12,11:02:49
39.950155,116.311691666667,0,0,39825.4603472222,2009-01-12,11:02:54
39.9501716666667,116.311431666667,0,0,39825.4604050926,2009-01-12,11:02:59
39.9501683333333,116.311445,0,0,39825.460462963,2009-01-12,11:03:04
39.9501566666667,116.311441666667,0,0,39825.4605208333,2009-01-12,11:03:09
39.9501466666667,116.311446666667,0,0,39825.4605787037,2009-01-12,11:03:14
39.9501433333333,116.311448333333,0,0,39825.4606365741,2009-01-12,11:03:19
39.9501433333333,116.311448333333,0,0,39825.4606712963,2009-01-12,11:03:22
39.9501416666667,116.311456666667,0,0,39825.4606944444,2009-01-12,11:03:24
39.95013,116.31147,0,0,39825.4607523148,2009-01-12,11:03:29
39.9501233333333,116.311495,0,0,39825.4608101852,2009-01-12,11:03:34
39.9500933333333,116.311568333333,0,0,39825.4608680556,2009-01-12,11:03:39
39.950055,116.311621666667,0,0,39825.4609259259,2009-01-12,11:03:44
39.9500466666667,116.311645,0,0,39825.4609837963,2009-01-12,11:03:49
39.9500383333333,116.311668333333,0,0,39825.4610416667,2009-01-12,11:03:54
39.95002,116.311768333333,0,0,39825.461099537,2009-01-12,11:03:59
39.9500066666667,116.311746666667,0,0,39825.4611574074,2009-01-12,11:04:04
39.9500166666667,116.311735,0,0,39825.4612152778,2009-01-12,11:04:09
39.9500383333333,116.311701666667,0,0,39825.4612731481,2009-01-12,11:04:14
39.95004,116.31168,0,0,39825.4613310185,2009-01-12,11:04:19
39.9500366666667,116.311676666667,0,0,39825.4613888889,2009-01-12,11:04:24
39.9500366666667,116.311676666667,0,0,39825.4614236111,2009-01-12,11:04:27
39.9500316666667,116.311676666667,0,0,39825.4614467593,2009-01-12,11:04:29
39.950055,116.311678333333,0,0,39825.4615046296,2009-01-12,11:04:34
39.9500833333333,116.311696666667,0,0,39825.4615625,2009-01-12,11:04:39
39.950105,116.311663333333,0,0,39825.4616203704,2009-01-12,11:04:44
39.950105,116.311663333333,0,0,39825.4616550926,2009-01-12,11:04:47
39.9501116666667,116.31166,0,0,39825.4616782407,2009-01-12,11:04:49
39.9500933333333,116.311676666667,0,0,39825.4617361111,2009-01-12,11:04:54
39.9500933333333,116.311676666667,0,0,39825.4617708333,2009-01-12,11:04:57
39.950095,116.311675,0,0,39825.4617939815,2009-01-12,11:04:59
39.950125,116.31163,0,0,39825.4618518518,2009-01-12,11:05:04
39.95017,116.311561666667,0,0,39825.4619097222,2009-01-12,11:05:09
39.9501666666667,116.311531666667,0,0,39825.4619675926,2009-01-12,11:05:14
39.9501733333333,116.311501666667,0,0,39825.462025463,2009-01-12,11:05:19
39.9501766666667,116.3115,0,0,39825.4620833333,2009-01-12,11:05:24
39.9501766666667,116.3115,0,0,39825.4621180556,2009-01-12,11:05:27
39.9501733333333,116.311498333333,0,0,39825.4621412037,2009-01-12,11:05:29
39.9501733333333,116.311475,0,0,39825.4621990741,2009-01-12,11:05:34
39.9500733333333,116.311636666667,0,0,39825.4649768519,2009-01-12,11:09:34
39.9500133333333,116.311916666667,0,0,39825.4650347222,2009-01-12,11:09:39
39.9499366666667,116.312261666667,0,0,39825.4650925926,2009-01-12,11:09:44
39.949895,116.312453333333,0,0,39825.465150463,2009-01-12,11:09:49
39.9498816666667,116.312475,0,0,39825.4652083333,2009-01-12,11:09:54
39.949875,116.312445,0,0,39825.4652662037,2009-01-12,11:09:59
39.9498683333333,116.312456666667,0,0,39825.4653240741,2009-01-12,11:10:04
39.9498733333333,116.312455,0,0,39825.4653819444,2009-01-12,11:10:09
39.9498766666667,116.31245,0,0,39825.4654398148,2009-01-12,11:10:14
39.9498733333333,116.312448333333,0,0,39825.4654976852,2009-01-12,11:10:19
39.94987,116.312446666667,0,0,39825.4655555556,2009-01-12,11:10:24
39.9498616666667,116.312445,0,0,39825.4656134259,2009-01-12,11:10:29
39.9498566666667,116.312445,0,0,39825.4656712963,2009-01-12,11:10:34
39.9498516666667,116.312443333333,0,0,39825.4657291667,2009-01-12,11:10:39
39.9498516666667,116.312443333333,0,0,39825.4657638889,2009-01-12,11:10:42
39.9498533333333,116.312445,0,0,39825.465787037,2009-01-12,11:10:44
39.9498666666667,116.312445,0,0,39825.4658449074,2009-01-12,11:10:49
39.9498766666667,116.312446666667,0,0,39825.4659027778,2009-01-12,11:10:54
39.94987,116.312445,0,0,39825.4659606481,2009-01-12,11:10:59
39.9498616666667,116.312443333333,0,0,39825.4660185185,2009-01-12,11:11:04
39.9498533333333,116.312441666667,0,0,39825.4660763889,2009-01-12,11:11:09
39.94986,116.312441666667,0,0,39825.4661342593,2009-01-12,11:11:14
39.94986,116.31244,0,0,39825.4661921296,2009-01-12,11:11:19
39.9498633333333,116.31244,0,0,39825.46625,2009-01-12,11:11:24
39.9498633333333,116.312438333333,0,0,39825.4663078704,2009-01-12,11:11:29
39.9498633333333,116.312438333333,0,0,39825.4663425926,2009-01-12,11:11:32
39.9498616666667,116.312436666667,0,0,39825.4663657407,2009-01-12,11:11:34
39.9498416666667,116.312445,0,0,39825.4664236111,2009-01-12,11:11:39
39.9497933333333,116.312426666667,0,0,39825.4664814815,2009-01-12,11:11:44
39.9497633333333,116.312435,0,0,39825.4665393519,2009-01-12,11:11:49
39.9497416666667,116.312461666667,0,0,39825.4665972222,2009-01-12,11:11:54
39.9497016666667,116.312495,0,0,39825.4666550926,2009-01-12,11:11:59
39.9496816666667,116.312565,0,0,39825.466712963,2009-01-12,11:12:04
39.949675,116.312603333333,0,0,39825.4667708333,2009-01-12,11:12:09
39.9496733333333,116.312588333333,0,0,39825.4668287037,2009-01-12,11:12:14
39.94967,116.312523333333,0,0,39825.4668865741,2009-01-12,11:12:19
39.94966,116.312521666667,0,0,39825.4669444444,2009-01-12,11:12:24
39.9496983333333,116.312538333333,0,0,39825.4670023148,2009-01-12,11:12:29
39.9497616666667,116.312516666667,0,0,39825.4670601852,2009-01-12,11:12:34
39.9497866666667,116.312513333333,0,0,39825.4671180556,2009-01-12,11:12:39
39.9498033333333,116.312518333333,0,0,39825.4671759259,2009-01-12,11:12:44
39.9498216666667,116.312518333333,0,0,39825.4672337963,2009-01-12,11:12:49
39.9498316666667,116.312503333333,0,0,39825.4672916667,2009-01-12,11:12:54
39.949855,116.312518333333,0,0,39825.467349537,2009-01-12,11:12:59
39.9498633333333,116.312543333333,0,0,39825.4674074074,2009-01-12,11:13:04
39.9498633333333,116.312543333333,0,0,39825.4674421296,2009-01-12,11:13:07
39.94986,116.312551666667,0,0,39825.4674652778,2009-01-12,11:13:09
39.9498616666667,116.312536666667,0,0,39825.4675231481,2009-01-12,11:13:14
39.9498533333333,116.312495,0,0,39825.4675810185,2009-01-12,11:13:19
39.9498566666667,116.31249,0,0,39825.4676388889,2009-01-12,11:13:24
39.9498566666667,116.31249,0,0,39825.4676736111,2009-01-12,11:13:27
39.94986,116.312493333333,0,0,39825.4676967593,2009-01-12,11:13:29
39.9498466666667,116.312515,0,0,39825.4677546296,2009-01-12,11:13:34
39.9498466666667,116.312515,0,0,39825.4677893519,2009-01-12,11:13:37
39.9498533333333,116.312518333333,0,0,39825.4678125,2009-01-12,11:13:39
39.949885,116.312493333333,0,0,39825.4678703704,2009-01-12,11:13:44
39.9498966666667,116.312501666667,0,0,39825.4679282407,2009-01-12,11:13:49
39.9499116666667,116.312493333333,0,0,39825.4679861111,2009-01-12,11:13:54
39.9499366666667,116.312481666667,0,0,39825.4680439815,2009-01-12,11:13:59
39.9499783333333,116.312438333333,0,0,39825.4681018519,2009-01-12,11:14:04
39.949985,116.312403333333,0,0,39825.4681597222,2009-01-12,11:14:09
39.9499716666667,116.31233,0,0,39825.4682175926,2009-01-12,11:14:14
39.95,116.312365,0,0,39825.468275463,2009-01-12,11:14:19
39.9500666666667,116.312545,0,0,39825.4683333333,2009-01-12,11:14:24
39.9501183333333,116.312695,0,0,39825.4683912037,2009-01-12,11:14:29
39.95012,116.312643333333,0,0,39825.4684490741,2009-01-12,11:14:34
39.9501283333333,116.312598333333,0,0,39825.4685069444,2009-01-12,11:14:39
39.9501183333333,116.31254,0,0,39825.4685648148,2009-01-12,11:14:44
39.9501066666667,116.312428333333,0,0,39825.4686226852,2009-01-12,11:14:49
39.950035,116.312115,0,0,39825.4686805556,2009-01-12,11:14:54
39.95002,116.311806666667,0,0,39825.4687384259,2009-01-12,11:14:59
39.9500033333333,116.311756666667,0,0,39825.4687962963,2009-01-12,11:15:04
39.9499916666667,116.311741666667,0,0,39825.4688541667,2009-01-12,11:15:09
39.9499966666667,116.311721666667,0,0,39825.468912037,2009-01-12,11:15:14
39.9500016666667,116.311671666667,0,0,39825.4689699074,2009-01-12,11:15:19
39.9500233333333,116.311676666667,0,0,39825.4690277778,2009-01-12,11:15:24
39.9500066666667,116.311778333333,0,0,39825.4690856481,2009-01-12,11:15:29
39.9500066666667,116.311778333333,0,0,39825.4691203704,2009-01-12,11:15:32
39.9500033333333,116.31178,0,0,39825.4691435185,2009-01-12,11:15:34
39.949965,116.311865,0,0,39825.4692013889,2009-01-12,11:15:39
39.9499133333333,116.311955,0,0,39825.4692592593,2009-01-12,11:15:44
39.9499083333333,116.31197,0,0,39825.4693171296,2009-01-12,11:15:49
39.949905,116.311973333333,0,0,39825.469375,2009-01-12,11:15:54
39.9499016666667,116.311976666667,0,0,39825.4694328704,2009-01-12,11:15:59
39.9499,116.311978333333,0,0,39825.4694907407,2009-01-12,11:16:04
39.9499016666667,116.311981666667,0,0,39825.4695486111,2009-01-12,11:16:09
39.9499016666667,116.311983333333,0,0,39825.4696064815,2009-01-12,11:16:14
39.9499016666667,116.311983333333,0,0,39825.4696412037,2009-01-12,11:16:17
39.9499,116.311986666667,0,0,39825.4696643518,2009-01-12,11:16:19
39.9498833333333,116.31203,0,0,39825.4697222222,2009-01-12,11:16:24
39.949875,116.312051666667,0,0,39825.4697800926,2009-01-12,11:16:29
39.9498766666667,116.312053333333,0,0,39825.469837963,2009-01-12,11:16:34
39.9498766666667,116.312053333333,0,0,39825.4698726852,2009-01-12,11:16:37
39.94988,116.312055,0,0,39825.4698958333,2009-01-12,11:16:39
39.94989,116.312058333333,0,0,39825.4699537037,2009-01-12,11:16:44
39.94989,116.312101666667,0,0,39825.4700115741,2009-01-12,11:16:49
39.9498933333333,116.312115,0,0,39825.4700694444,2009-01-12,11:16:54
39.9498916666667,116.312118333333,0,0,39825.4701273148,2009-01-12,11:16:59
39.9498916666667,116.312118333333,0,0,39825.470162037,2009-01-12,11:17:02
39.9498933333333,116.31212,0,0,39825.4701851852,2009-01-12,11:17:04
39.9498916666667,116.312165,0,0,39825.4702430556,2009-01-12,11:17:09
39.949885,116.312268333333,0,0,39825.4703009259,2009-01-12,11:17:14
39.9499033333333,116.312343333333,0,0,39825.4703587963,2009-01-12,11:17:19
39.949895,116.312366666667,0,0,39825.4704166667,2009-01-12,11:17:24
39.9499116666667,116.31241,0,0,39825.470474537,2009-01-12,11:17:29
39.949915,116.312468333333,0,0,39825.4705324074,2009-01-12,11:17:34
39.9497633333333,116.31273,0,0,39825.4746990741,2009-01-12,11:23:34
39.9497733333333,116.312786666667,0,0,39825.4747569444,2009-01-12,11:23:39
39.9497716666667,116.312758333333,0,0,39825.4748148148,2009-01-12,11:23:44
39.9497666666667,116.312753333333,0,0,39825.4748726852,2009-01-12,11:23:49
39.9497666666667,116.312753333333,0,0,39825.4749074074,2009-01-12,11:23:52
39.9497633333333,116.312751666667,0,0,39825.4749305556,2009-01-12,11:23:54
39.9497933333333,116.312745,0,0,39825.4749884259,2009-01-12,11:23:59
39.9497916666667,116.312745,0,0,39825.4750462963,2009-01-12,11:24:04
39.9497966666667,116.312746666667,0,0,39825.4751041667,2009-01-12,11:24:09
39.9497966666667,116.312746666667,0,0,39825.4751388889,2009-01-12,11:24:12
39.9497983333333,116.312746666667,0,0,39825.475162037,2009-01-12,11:24:14
39.94981,116.312745,0,0,39825.4752199074,2009-01-12,11:24:19
39.9498133333333,116.312683333333,0,0,39825.4752777778,2009-01-12,11:24:24
39.9498133333333,116.312683333333,0,0,39825.4753125,2009-01-12,11:24:27
39.9498133333333,116.312681666667,0,0,39825.4753356481,2009-01-12,11:24:29
39.94983,116.312705,0,0,39825.4753935185,2009-01-12,11:24:34
39.94984,116.312718333333,0,0,39825.4754513889,2009-01-12,11:24:39
39.9498433333333,116.312731666667,0,0,39825.4755092593,2009-01-12,11:24:44
39.9498433333333,116.312733333333,0,0,39825.4755671296,2009-01-12,11:24:49
39.9498433333333,116.312733333333,0,0,39825.4756018519,2009-01-12,11:24:52
39.94985,116.312731666667,0,0,39825.475625,2009-01-12,11:24:54
39.9498466666667,116.312698333333,0,0,39825.4756828704,2009-01-12,11:24:59
39.949815,116.312665,0,0,39825.4757407407,2009-01-12,11:25:04
39.9497616666667,116.312663333333,0,0,39825.4757986111,2009-01-12,11:25:09
39.9497633333333,116.312603333333,0,0,39825.4758564815,2009-01-12,11:25:14
39.949755,116.312601666667,0,0,39825.4759143519,2009-01-12,11:25:19
39.9497566666667,116.312601666667,0,0,39825.4759722222,2009-01-12,11:25:24
39.9497566666667,116.312601666667,0,0,39825.4760069444,2009-01-12,11:25:27
39.9497633333333,116.312601666667,0,0,39825.4760300926,2009-01-12,11:25:29
39.9497733333333,116.312603333333,0,0,39825.476087963,2009-01-12,11:25:34
39.949775,116.312601666667,0,0,39825.4761458333,2009-01-12,11:25:39
39.9497766666667,116.312601666667,0,0,39825.4762037037,2009-01-12,11:25:44
39.9497766666667,116.312601666667,0,0,39825.4762384259,2009-01-12,11:25:47
39.94977,116.312598333333,0,0,39825.4762615741,2009-01-12,11:25:49
39.94976,116.312595,0,0,39825.4763194444,2009-01-12,11:25:54
39.94976,116.312595,0,0,39825.4763541667,2009-01-12,11:25:57
39.9497583333333,116.312593333333,0,0,39825.4763773148,2009-01-12,11:25:59
39.94977,116.312593333333,0,0,39825.4764351852,2009-01-12,11:26:04
39.9497766666667,116.312591666667,0,0,39825.4764930556,2009-01-12,11:26:09
39.9497766666667,116.312591666667,0,0,39825.4765277778,2009-01-12,11:26:12
39.9497733333333,116.31259,0,0,39825.4765509259,2009-01-12,11:26:14
39.9497716666667,116.312563333333,0,0,39825.4766087963,2009-01-12,11:26:19
39.9497616666667,116.312515,0,0,39825.4766666667,2009-01-12,11:26:24
39.9497383333333,116.312505,0,0,39825.476724537,2009-01-12,11:26:29
39.9497433333333,116.31253,0,0,39825.4767824074,2009-01-12,11:26:34
39.9497916666667,116.312566666667,0,0,39825.4768402778,2009-01-12,11:26:39
39.9498283333333,116.312575,0,0,39825.4768981481,2009-01-12,11:26:44
39.9498616666667,116.312536666667,0,0,39825.4769560185,2009-01-12,11:26:49
39.9498916666667,116.312475,0,0,39825.4770138889,2009-01-12,11:26:54
39.9498833333333,116.312518333333,0,0,39825.4770717593,2009-01-12,11:26:59
39.9498916666667,116.312533333333,0,0,39825.4771296296,2009-01-12,11:27:04
39.9498833333333,116.312533333333,0,0,39825.4771875,2009-01-12,11:27:09
39.9498766666667,116.312533333333,0,0,39825.4772453704,2009-01-12,11:27:14
39.9498783333333,116.312535,0,0,39825.4773032407,2009-01-12,11:27:19
39.9498733333333,116.312535,0,0,39825.4773611111,2009-01-12,11:27:24
39.9498666666667,116.312533333333,0,0,39825.4774189815,2009-01-12,11:27:29
39.9498683333333,116.312533333333,0,0,39825.4774768518,2009-01-12,11:27:34
39.9498716666667,116.312533333333,0,0,39825.4775347222,2009-01-12,11:27:39
39.9498733333333,116.312535,0,0,39825.4775925926,2009-01-12,11:27:44
39.949875,116.312533333333,0,0,39825.477650463,2009-01-12,11:27:49
39.949875,116.312533333333,0,0,39825.4777083333,2009-01-12,11:27:54
39.9498816666667,116.312533333333,0,0,39825.4777662037,2009-01-12,11:27:59
39.949885,116.312535,0,0,39825.4778240741,2009-01-12,11:28:04
39.949885,116.312535,0,0,39825.4778587963,2009-01-12,11:28:07
39.9498866666667,116.312535,0,0,39825.4778819444,2009-01-12,11:28:09
39.9498966666667,116.312536666667,0,0,39825.4779398148,2009-01-12,11:28:14
39.94986,116.312596666667,0,0,39825.4779976852,2009-01-12,11:28:19
39.949865,116.312596666667,0,0,39825.4780555556,2009-01-12,11:28:24
39.949865,116.312596666667,0,0,39825.4780902778,2009-01-12,11:28:27
39.9498616666667,116.312596666667,0,0,39825.4781134259,2009-01-12,11:28:29
39.94983,116.31259,0,0,39825.4781712963,2009-01-12,11:28:34
39.94982,116.312573333333,0,0,39825.4782291667,2009-01-12,11:28:39
39.9498233333333,116.312573333333,0,0,39825.478287037,2009-01-12,11:28:44
39.9498216666667,116.312571666667,0,0,39825.4783449074,2009-01-12,11:28:49
39.9498183333333,116.31257,0,0,39825.4784027778,2009-01-12,11:28:54
39.9498183333333,116.31257,0,0,39825.4784375,2009-01-12,11:28:57
39.9498166666667,116.312568333333,0,0,39825.4784606481,2009-01-12,11:28:59
39.94982,116.312548333333,0,0,39825.4785185185,2009-01-12,11:29:04
39.949805,116.312545,0,0,39825.4785763889,2009-01-12,11:29:09
39.9498016666667,116.312595,0,0,39825.4786342593,2009-01-12,11:29:14
39.9498066666667,116.312666666667,0,0,39825.4786921296,2009-01-12,11:29:19
39.949825,116.312335,0,0,39825.4823958333,2009-01-12,11:34:39
39.949825,116.31228,0,0,39825.4824537037,2009-01-12,11:34:44
39.9498216666667,116.312278333333,0,0,39825.4825115741,2009-01-12,11:34:49
39.9498233333333,116.312271666667,0,0,39825.4825694444,2009-01-12,11:34:54
39.9498233333333,116.312271666667,0,0,39825.4826041667,2009-01-12,11:34:57
39.949825,116.312265,0,0,39825.4826273148,2009-01-12,11:34:59
39.9498166666667,116.312283333333,0,0,39825.4826851852,2009-01-12,11:35:04
39.9498116666667,116.312316666667,0,0,39825.4827430556,2009-01-12,11:35:09
39.94983,116.312331666667,0,0,39825.4828009259,2009-01-12,11:35:14
39.94985,116.31239,0,0,39825.4828587963,2009-01-12,11:35:19
39.9498333333333,116.312476666667,0,0,39825.4829166667,2009-01-12,11:35:24
39.94984,116.312501666667,0,0,39825.482974537,2009-01-12,11:35:29
39.94985,116.312505,0,0,39825.4830324074,2009-01-12,11:35:34
39.9498533333333,116.312505,0,0,39825.4830902778,2009-01-12,11:35:39
39.9498466666667,116.312503333333,0,0,39825.4831481481,2009-01-12,11:35:44
39.9498483333333,116.312501666667,0,0,39825.4832060185,2009-01-12,11:35:49
39.9498483333333,116.3125,0,0,39825.4832638889,2009-01-12,11:35:54
39.9498483333333,116.3125,0,0,39825.4832986111,2009-01-12,11:35:57
39.94985,116.3125,0,0,39825.4833217593,2009-01-12,11:35:59
39.9498266666667,116.312466666667,0,0,39825.4833796296,2009-01-12,11:36:04
39.9498166666667,116.312418333333,0,0,39825.4834375,2009-01-12,11:36:09
39.9498166666667,116.312418333333,0,0,39825.4834722222,2009-01-12,11:36:12
39.9498216666667,116.312418333333,0,0,39825.4834953704,2009-01-12,11:36:14
39.9498283333333,116.312431666667,0,0,39825.4835532407,2009-01-12,11:36:19
39.94981,116.312401666667,0,0,39825.4836111111,2009-01-12,11:36:24
39.94983,116.31242,0,0,39825.4836689815,2009-01-12,11:36:29
39.949835,116.312461666667,0,0,39825.4837268519,2009-01-12,11:36:34
39.9498516666667,116.312456666667,0,0,39825.4837847222,2009-01-12,11:36:39
39.9498816666667,116.312428333333,0,0,39825.4838425926,2009-01-12,11:36:44
39.9498683333333,116.312458333333,0,0,39825.483900463,2009-01-12,11:36:49
39.9498583333333,116.31244,0,0,39825.4839583333,2009-01-12,11:36:54
39.9498566666667,116.312406666667,0,0,39825.4840162037,2009-01-12,11:36:59
39.9498583333333,116.312406666667,0,0,39825.4840740741,2009-01-12,11:37:04
39.9498533333333,116.312405,0,0,39825.4841319444,2009-01-12,11:37:09
39.9498466666667,116.312405,0,0,39825.4841898148,2009-01-12,11:37:14
39.9498416666667,116.312405,0,0,39825.4842476852,2009-01-12,11:37:19
39.949845,116.312406666667,0,0,39825.4843055556,2009-01-12,11:37:24
39.949845,116.312406666667,0,0,39825.4843402778,2009-01-12,11:37:27
39.9498383333333,116.312415,0,0,39825.4843634259,2009-01-12,11:37:29
39.9498266666667,116.312438333333,0,0,39825.4844212963,2009-01-12,11:37:34
39.9498166666667,116.312421666667,0,0,39825.4844791667,2009-01-12,11:37:39
39.9498166666667,116.312421666667,0,0,39825.4845138889,2009-01-12,11:37:42
39.9498216666667,116.31242,0,0,39825.484537037,2009-01-12,11:37:44
39.9498216666667,116.312455,0,0,39825.4845949074,2009-01-12,11:37:49
39.9498216666667,116.3125,0,0,39825.4846527778,2009-01-12,11:37:54
39.9498266666667,116.3125,0,0,39825.4847106481,2009-01-12,11:37:59
39.949835,116.312501666667,0,0,39825.4847685185,2009-01-12,11:38:04
39.9498333333333,116.312503333333,0,0,39825.4848263889,2009-01-12,11:38:09
39.9498333333333,116.312503333333,0,0,39825.4848611111,2009-01-12,11:38:12
39.94983,116.312503333333,0,0,39825.4848842593,2009-01-12,11:38:14
39.94985,116.312508333333,0,0,39825.4849421296,2009-01-12,11:38:19
39.949865,116.31254,0,0,39825.485,2009-01-12,11:38:24
39.9498683333333,116.312543333333,0,0,39825.4850578704,2009-01-12,11:38:29
39.949865,116.312543333333,0,0,39825.4851157407,2009-01-12,11:38:34
39.9498633333333,116.312543333333,0,0,39825.4851736111,2009-01-12,11:38:39
39.949865,116.312545,0,0,39825.4852314815,2009-01-12,11:38:44
39.94987,116.312545,0,0,39825.4852893518,2009-01-12,11:38:49
39.9498766666667,116.312546666667,0,0,39825.4853472222,2009-01-12,11:38:54
39.9498733333333,116.312546666667,0,0,39825.4854050926,2009-01-12,11:38:59
39.9498733333333,116.312546666667,0,0,39825.4854398148,2009-01-12,11:39:02
39.94987,116.312545,0,0,39825.485462963,2009-01-12,11:39:04
39.949855,116.312548333333,0,0,39825.4855208333,2009-01-12,11:39:09
39.9498183333333,116.312566666667,0,0,39825.4855787037,2009-01-12,11:39:14
39.949775,116.312621666667,0,0,39825.4856365741,2009-01-12,11:39:19
39.9497266666667,116.3127,0,0,39825.4856944444,2009-01-12,11:39:24
39.9497433333333,116.31273,0,0,39825.4857523148,2009-01-12,11:39:29
39.9497616666667,116.312733333333,0,0,39825.4858101852,2009-01-12,11:39:34
39.9497466666667,116.31274,0,0,39825.4858680556,2009-01-12,11:39:39
39.949765,116.312751666667,0,0,39825.4859259259,2009-01-12,11:39:44
39.9497666666667,116.312731666667,0,0,39825.4859837963,2009-01-12,11:39:49
39.9497833333333,116.312675,0,0,39825.4860416667,2009-01-12,11:39:54
39.94988,116.312388333333,0,0,39825.486099537,2009-01-12,11:39:59
39.949925,116.312161666667,0,0,39825.4861574074,2009-01-12,11:40:04
39.949925,116.312161666667,0,0,39825.4861921296,2009-01-12,11:40:07
39.9499166666667,116.312158333333,0,0,39825.4862152778,2009-01-12,11:40:09
39.9499033333333,116.31218,0,0,39825.4862731481,2009-01-12,11:40:14
39.9499133333333,116.31222,0,0,39825.4863310185,2009-01-12,11:40:19
39.94994,116.312281666667,0,0,39825.4863888889,2009-01-12,11:40:24
39.9499116666667,116.312391666667,0,0,39825.4864467593,2009-01-12,11:40:29
39.94986,116.312473333333,0,0,39825.4865046296,2009-01-12,11:40:34
39.9498166666667,116.312498333333,0,0,39825.4865625,2009-01-12,11:40:39
39.9497116666667,116.312315,0,0,39825.490787037,2009-01-12,11:46:44
39.9496583333333,116.313048333333,0,0,39825.4908449074,2009-01-12,11:46:49
39.9495116666667,116.313463333333,0,0,39825.4909027778,2009-01-12,11:46:54
39.9496016666667,116.313158333333,0,0,39825.4909606481,2009-01-12,11:46:59
39.9496616666667,116.312848333333,0,0,39825.4910185185,2009-01-12,11:47:04
39.949725,116.312638333333,0,0,39825.4910763889,2009-01-12,11:47:09
39.949765,116.312638333333,0,0,39825.4911342593,2009-01-12,11:47:14
39.94985,116.312686666667,0,0,39825.4911921296,2009-01-12,11:47:19
39.9488033333333,116.31186,0,0,39825.4918287037,2009-01-12,11:48:14
39.9499766666667,116.312636666667,0,0,39825.4918865741,2009-01-12,11:48:19
39.9499333333333,116.312653333333,0,0,39825.4919444444,2009-01-12,11:48:24
39.9499333333333,116.312653333333,0,0,39825.4919791667,2009-01-12,11:48:27
39.9499316666667,116.312661666667,0,0,39825.4920023148,2009-01-12,11:48:29
39.9499233333333,116.312701666667,0,0,39825.4920601852,2009-01-12,11:48:34
39.9499266666667,116.312743333333,0,0,39825.4921180556,2009-01-12,11:48:39
39.94994,116.312788333333,0,0,39825.4921759259,2009-01-12,11:48:44
39.94996,116.312821666667,0,0,39825.4922337963,2009-01-12,11:48:49
39.94999,116.312846666667,0,0,39825.4922916667,2009-01-12,11:48:54
39.9500133333333,116.312895,0,0,39825.492349537,2009-01-12,11:48:59
39.95001,116.313088333333,0,0,39825.4924074074,2009-01-12,11:49:04
39.9500366666667,116.313248333333,0,0,39825.4924652778,2009-01-12,11:49:09
39.9500783333333,116.313373333333,0,0,39825.4925231481,2009-01-12,11:49:14
39.9500283333333,116.31353,0,0,39825.4925810185,2009-01-12,11:49:19
39.9500833333333,116.313635,0,0,39825.4926388889,2009-01-12,11:49:24
39.95016,116.313705,0,0,39825.4926967593,2009-01-12,11:49:29
39.9502416666667,116.313816666667,0,0,39825.4927546296,2009-01-12,11:49:34
39.95017,116.313865,0,0,39825.4928125,2009-01-12,11:49:39
39.9502083333333,116.313978333333,0,0,39825.4928703704,2009-01-12,11:49:44
39.9502966666667,116.31406,0,0,39825.4929282407,2009-01-12,11:49:49
39.950445,116.314146666667,0,0,39825.4929861111,2009-01-12,11:49:54
39.95044,116.314296666667,0,0,39825.4930439815,2009-01-12,11:49:59
39.95069,116.314378333333,0,0,39825.4931018518,2009-01-12,11:50:04
39.95066,116.314566666667,0,0,39825.4931597222,2009-01-12,11:50:09
39.9509966666667,116.314431666667,0,0,39825.4932175926,2009-01-12,11:50:14
39.9509033333333,116.314473333333,0,0,39825.493275463,2009-01-12,11:50:19
39.95075,116.31451,0,0,39825.4933333333,2009-01-12,11:50:24
39.9506916666667,116.314678333333,0,0,39825.4933912037,2009-01-12,11:50:29
39.9506583333333,116.314773333333,0,0,39825.4934490741,2009-01-12,11:50:34
39.950625,116.314996666667,0,0,39825.4935069444,2009-01-12,11:50:39
39.95061,116.315141666667,0,0,39825.4935648148,2009-01-12,11:50:44
39.95075,116.315116666667,0,0,39825.4936226852,2009-01-12,11:50:49
39.95075,116.315138333333,0,0,39825.4936805556,2009-01-12,11:50:54
39.9507466666667,116.31499,0,0,39825.4937384259,2009-01-12,11:50:59
39.9508116666667,116.314873333333,0,0,39825.4937962963,2009-01-12,11:51:04
39.95091,116.314931666667,0,0,39825.4938541667,2009-01-12,11:51:09
39.951055,116.314685,0,0,39825.493912037,2009-01-12,11:51:14
39.9511983333333,116.314473333333,0,0,39825.4939699074,2009-01-12,11:51:19
39.95144,116.314431666667,0,0,39825.4940277778,2009-01-12,11:51:24
39.95161,116.314403333333,0,0,39825.4940856481,2009-01-12,11:51:29
39.9516533333333,116.314295,0,0,39825.4941435185,2009-01-12,11:51:34
39.95164,116.314135,0,0,39825.4942013889,2009-01-12,11:51:39
39.95166,116.314158333333,0,0,39825.4942592593,2009-01-12,11:51:44
39.9516783333333,116.314155,0,0,39825.4943171296,2009-01-12,11:51:49
39.95172,116.314181666667,0,0,39825.494375,2009-01-12,11:51:54
39.95173,116.314233333333,0,0,39825.4944328704,2009-01-12,11:51:59
39.9517333333333,116.314233333333,0,0,39825.4944907407,2009-01-12,11:52:04
39.9517333333333,116.314233333333,0,0,39825.494525463,2009-01-12,11:52:07
39.951735,116.314233333333,0,0,39825.4945486111,2009-01-12,11:52:09
39.9517516666667,116.314236666667,0,0,39825.4946064815,2009-01-12,11:52:14
39.9518066666667,116.314275,0,0,39825.4946643518,2009-01-12,11:52:19
39.951875,116.314243333333,0,0,39825.4947222222,2009-01-12,11:52:24
39.951905,116.314253333333,0,0,39825.4947800926,2009-01-12,11:52:29
39.9518516666667,116.314288333333,0,0,39825.494837963,2009-01-12,11:52:34
39.9516733333333,116.314405,0,0,39825.4948958333,2009-01-12,11:52:39
39.9513383333333,116.314456666667,0,0,39825.4949537037,2009-01-12,11:52:44
39.9509466666667,116.314506666667,0,0,39825.4950115741,2009-01-12,11:52:49
39.95058,116.314558333333,0,0,39825.4950694444,2009-01-12,11:52:54
39.95056,116.31452,0,0,39825.4951273148,2009-01-12,11:52:59
39.950945,116.314535,0,0,39825.4951851852,2009-01-12,11:53:04
39.9512816666667,116.314473333333,0,0,39825.4952430556,2009-01-12,11:53:09
39.9513233333333,116.314493333333,0,0,39825.4953009259,2009-01-12,11:53:14
39.9515516666667,116.314485,0,0,39825.4953587963,2009-01-12,11:53:19
39.9516233333333,116.314455,0,0,39825.4954166667,2009-01-12,11:53:24
39.9516883333333,116.314451666667,0,0,39825.495474537,2009-01-12,11:53:29
39.9516283333333,116.314486666667,0,0,39825.4955324074,2009-01-12,11:53:34
39.9515616666667,116.314506666667,0,0,39825.4955902778,2009-01-12,11:53:39
39.9516933333333,116.31446,0,0,39825.4956481481,2009-01-12,11:53:44
39.9516666666667,116.314343333333,0,0,39825.4957060185,2009-01-12,11:53:49
39.951625,116.314231666667,0,0,39825.4957638889,2009-01-12,11:53:54
39.9515233333333,116.314091666667,0,0,39825.4958217593,2009-01-12,11:53:59
39.9514483333333,116.314113333333,0,0,39825.4958796296,2009-01-12,11:54:04
39.95141,116.31416,0,0,39825.4959375,2009-01-12,11:54:09
39.9513616666667,116.31416,0,0,39825.4959953704,2009-01-12,11:54:14
39.9513333333333,116.314183333333,0,0,39825.4960532407,2009-01-12,11:54:19
39.9512683333333,116.314208333333,0,0,39825.4961111111,2009-01-12,11:54:24
39.9511583333333,116.314186666667,0,0,39825.4961689815,2009-01-12,11:54:29
39.9510383333333,116.314323333333,0,0,39825.4962268519,2009-01-12,11:54:34
39.950895,116.31448,0,0,39825.4962847222,2009-01-12,11:54:39
39.9507716666667,116.314668333333,0,0,39825.4963425926,2009-01-12,11:54:44
39.9506366666667,116.314788333333,0,0,39825.496400463,2009-01-12,11:54:49
39.950515,116.314883333333,0,0,39825.4964583333,2009-01-12,11:54:54
39.9504116666667,116.314998333333,0,0,39825.4965162037,2009-01-12,11:54:59
39.9503516666667,116.315061666667,0,0,39825.4965740741,2009-01-12,11:55:04
39.9504383333333,116.314666666667,0,0,39825.4966319444,2009-01-12,11:55:09
39.95043,116.31451,0,0,39825.4966898148,2009-01-12,11:55:14
39.95036,116.314403333333,0,0,39825.4967476852,2009-01-12,11:55:19
39.9503283333333,116.314368333333,0,0,39825.4968055556,2009-01-12,11:55:24
39.9504066666667,116.31429,0,0,39825.4968634259,2009-01-12,11:55:29
39.95045,116.314238333333,0,0,39825.4969212963,2009-01-12,11:55:34
39.950495,116.314193333333,0,0,39825.4969791667,2009-01-12,11:55:39
39.9505183333333,116.314108333333,0,0,39825.497037037,2009-01-12,11:55:44
39.950535,116.314043333333,0,0,39825.4970949074,2009-01-12,11:55:49
39.9506116666667,116.314006666667,0,0,39825.4971527778,2009-01-12,11:55:54
39.95079,116.31392,0,0,39825.4972106481,2009-01-12,11:55:59
39.950755,116.313883333333,0,0,39825.4972685185,2009-01-12,11:56:04
39.9506433333333,116.31379,0,0,39825.4973263889,2009-01-12,11:56:09
39.9505316666667,116.313633333333,0,0,39825.4973842593,2009-01-12,11:56:14
39.9504683333333,116.313528333333,0,0,39825.4974421296,2009-01-12,11:56:19
39.9503716666667,116.313448333333,0,0,39825.4975,2009-01-12,11:56:24
39.9502066666667,116.31346,0,0,39825.4975578704,2009-01-12,11:56:29
39.9501116666667,116.313401666667,0,0,39825.4976157407,2009-01-12,11:56:34
39.950055,116.313348333333,0,0,39825.4976736111,2009-01-12,11:56:39
39.9500516666667,116.313433333333,0,0,39825.4977314815,2009-01-12,11:56:44
39.9500483333333,116.313323333333,0,0,39825.4977893519,2009-01-12,11:56:49
39.9500366666667,116.313275,0,0,39825.4978472222,2009-01-12,11:56:54
39.9501766666667,116.313361666667,0,0,39825.4979050926,2009-01-12,11:56:59
39.9503683333333,116.313676666667,0,0,39825.497962963,2009-01-12,11:57:04
39.95041,116.314091666667,0,0,39825.4980208333,2009-01-12,11:57:09
39.9504383333333,116.314008333333,0,0,39825.4980787037,2009-01-12,11:57:14
39.95042,116.314016666667,0,0,39825.4981365741,2009-01-12,11:57:19
39.9501916666667,116.313231666667,0,0,39825.4981944444,2009-01-12,11:57:24
39.9501066666667,116.31299,0,0,39825.4982523148,2009-01-12,11:57:29
39.9500933333333,116.31289,0,0,39825.4983101852,2009-01-12,11:57:34
39.9501083333333,116.312831666667,0,0,39825.4983680556,2009-01-12,11:57:39
39.9501383333333,116.312808333333,0,0,39825.4984259259,2009-01-12,11:57:44
39.9501433333333,116.312793333333,0,0,39825.4984837963,2009-01-12,11:57:49
39.9501683333333,116.312761666667,0,0,39825.4985416667,2009-01-12,11:57:54
39.9500033333333,116.312196666667,0,0,39825.4989467593,2009-01-12,11:58:29
39.949945,116.312296666667,0,0,39825.4990046296,2009-01-12,11:58:34
39.94989,116.312316666667,0,0,39825.4990625,2009-01-12,11:58:39
39.9498933333333,116.31235,0,0,39825.4991203704,2009-01-12,11:58:44
39.9498966666667,116.312351666667,0,0,39825.4991782407,2009-01-12,11:58:49
39.9498966666667,116.312351666667,0,0,39825.499212963,2009-01-12,11:58:52
39.94989,116.312351666667,0,0,39825.4992361111,2009-01-12,11:58:54
39.9499183333333,116.312315,0,0,39825.4992939815,2009-01-12,11:58:59
39.9499466666667,116.312213333333,0,0,39825.4993518519,2009-01-12,11:59:04
39.94997,116.312143333333,0,0,39825.4994097222,2009-01-12,11:59:09
39.9499816666667,116.31208,0,0,39825.4994675926,2009-01-12,11:59:14
39.9499283333333,116.312186666667,0,0,39825.499525463,2009-01-12,11:59:19
39.94992,116.312175,0,0,39825.4995833333,2009-01-12,11:59:24
39.9499116666667,116.312218333333,0,0,39825.4996412037,2009-01-12,11:59:29
39.9499116666667,116.312218333333,0,0,39825.4996759259,2009-01-12,11:59:32
39.9499083333333,116.31222,0,0,39825.4996990741,2009-01-12,11:59:34
39.9497866666667,116.312721666667,0,0,39825.4998148148,2009-01-12,11:59:44
39.949895,116.312733333333,0,0,39825.4998726852,2009-01-12,11:59:49
39.9499016666667,116.31268,0,0,39825.4999305556,2009-01-12,11:59:54
39.949875,116.312643333333,0,0,39825.4999884259,2009-01-12,11:59:59
39.949875,116.312643333333,0,0,39825.5000231481,2009-01-12,12:00:02
39.9498666666667,116.31264,0,0,39825.5000462963,2009-01-12,12:00:04
39.9498483333333,116.31264,0,0,39825.5001041667,2009-01-12,12:00:09
39.9498416666667,116.312553333333,0,0,39825.500162037,2009-01-12,12:00:14
39.9498466666667,116.312453333333,0,0,39825.5002199074,2009-01-12,12:00:19
39.949855,116.312366666667,0,0,39825.5002777778,2009-01-12,12:00:24
39.9499316666667,116.312241666667,0,0,39825.5003356481,2009-01-12,12:00:29
39.95002,116.312196666667,0,0,39825.5003935185,2009-01-12,12:00:34
39.9501483333333,116.312093333333,0,0,39825.5004513889,2009-01-12,12:00:39
39.9502116666667,116.31204,0,0,39825.5005092593,2009-01-12,12:00:44
39.9502883333333,116.312005,0,0,39825.5005671296,2009-01-12,12:00:49
39.9502866666667,116.31194,0,0,39825.500625,2009-01-12,12:00:54
39.9502933333333,116.311841666667,0,0,39825.5006828704,2009-01-12,12:00:59
39.950335,116.311733333333,0,0,39825.5007407407,2009-01-12,12:01:04
39.9503566666667,116.311618333333,0,0,39825.5007986111,2009-01-12,12:01:09
39.95051,116.311491666667,0,0,39825.5008564815,2009-01-12,12:01:14
39.9508183333333,116.31139,0,0,39825.5009143518,2009-01-12,12:01:19
39.9512916666667,116.311293333333,0,0,39825.5009722222,2009-01-12,12:01:24
39.9515783333333,116.311173333333,0,0,39825.5010300926,2009-01-12,12:01:29
39.95113,116.311083333333,0,0,39825.501087963,2009-01-12,12:01:34
39.950885,116.310878333333,0,0,39825.5011458333,2009-01-12,12:01:39
39.95088,116.310866666667,0,0,39825.5012037037,2009-01-12,12:01:44
39.9508783333333,116.310866666667,0,0,39825.5012615741,2009-01-12,12:01:49
39.9508783333333,116.310866666667,0,0,39825.5012962963,2009-01-12,12:01:52
39.950875,116.31087,0,0,39825.5013194444,2009-01-12,12:01:54
39.950855,116.310648333333,0,0,39825.5013773148,2009-01-12,12:01:59
39.9508183333333,116.310078333333,0,0,39825.5014351852,2009-01-12,12:02:04
39.9506833333333,116.309371666667,0,0,39825.5014930556,2009-01-12,12:02:09
39.9505433333333,116.30862,0,0,39825.5015509259,2009-01-12,12:02:14
39.9504233333333,116.30797,0,0,39825.5016087963,2009-01-12,12:02:19
39.950255,116.307561666667,0,0,39825.5016666667,2009-01-12,12:02:24
39.9501733333333,116.307413333333,0,0,39825.501724537,2009-01-12,12:02:29
39.95016,116.307315,0,0,39825.5017824074,2009-01-12,12:02:34
39.9501333333333,116.307161666667,0,0,39825.5018402778,2009-01-12,12:02:39
39.9501383333333,116.307023333333,0,0,39825.5018981481,2009-01-12,12:02:44
39.9501566666667,116.306848333333,0,0,39825.5019560185,2009-01-12,12:02:49
39.9501283333333,116.306701666667,0,0,39825.5020138889,2009-01-12,12:02:54
39.9501183333333,116.3066,0,0,39825.5020717593,2009-01-12,12:02:59
39.9501,116.306425,0,0,39825.5021296296,2009-01-12,12:03:04
39.9501466666667,116.306536666667,0,0,39825.5021875,2009-01-12,12:03:09
39.94986,116.304855,0,0,39825.5022453704,2009-01-12,12:03:14
39.9498233333333,116.30432,0,0,39825.5023032407,2009-01-12,12:03:19
39.9498166666667,116.304118333333,0,0,39825.5023611111,2009-01-12,12:03:24
39.94978,116.303986666667,0,0,39825.5024189815,2009-01-12,12:03:29
39.95,116.303833333333,0,0,39825.5024768518,2009-01-12,12:03:34
39.9504416666667,116.303905,0,0,39825.5025347222,2009-01-12,12:03:39
39.9509666666667,116.303896666667,0,0,39825.5025925926,2009-01-12,12:03:44
39.9514733333333,116.303765,0,0,39825.502650463,2009-01-12,12:03:49
39.9519,116.303576666667,0,0,39825.5027083333,2009-01-12,12:03:54
39.95247,116.303556666667,0,0,39825.5027662037,2009-01-12,12:03:59
39.9531083333333,116.303451666667,0,0,39825.5028240741,2009-01-12,12:04:04
39.9537066666667,116.303351666667,0,0,39825.5028819444,2009-01-12,12:04:09
39.954225,116.303246666667,0,0,39825.5029398148,2009-01-12,12:04:14
39.9546083333333,116.30323,0,0,39825.5029976852,2009-01-12,12:04:19
39.9549883333333,116.303203333333,0,0,39825.5030555556,2009-01-12,12:04:24
39.9553466666667,116.303053333333,0,0,39825.5031134259,2009-01-12,12:04:29
39.9555666666667,116.30299,0,0,39825.5031712963,2009-01-12,12:04:34
39.955655,116.30293,0,0,39825.5032291667,2009-01-12,12:04:39
39.95574,116.302871666667,0,0,39825.503287037,2009-01-12,12:04:44
39.95576,116.30289,0,0,39825.5033449074,2009-01-12,12:04:49
39.9557716666667,116.302888333333,0,0,39825.5034027778,2009-01-12,12:04:54
39.9557716666667,116.302888333333,0,0,39825.5034375,2009-01-12,12:04:57
39.9557716666667,116.302888333333,0,0,39825.5034606481,2009-01-12,12:04:59
39.95578,116.302865,0,0,39825.5035185185,2009-01-12,12:05:04
39.9557783333333,116.302816666667,0,0,39825.5035763889,2009-01-12,12:05:09
39.9557516666667,116.302783333333,0,0,39825.5036342593,2009-01-12,12:05:14
39.9557433333333,116.302746666667,0,0,39825.5036921296,2009-01-12,12:05:19
39.9558066666667,116.302733333333,0,0,39825.50375,2009-01-12,12:05:24
39.9559633333333,116.302951666667,0,0,39825.5038078704,2009-01-12,12:05:29
39.956125,116.303356666667,0,0,39825.5038657407,2009-01-12,12:05:34
39.9569116666667,116.303315,0,0,39825.5039236111,2009-01-12,12:05:39
39.957855,116.303126666667,0,0,39825.5039814815,2009-01-12,12:05:44
39.9587133333333,116.302901666667,0,0,39825.5040393519,2009-01-12,12:05:49
39.9594633333333,116.302758333333,0,0,39825.5040972222,2009-01-12,12:05:54
39.9600583333333,116.302646666667,0,0,39825.5041550926,2009-01-12,12:05:59
39.9604516666667,116.302573333333,0,0,39825.504212963,2009-01-12,12:06:04
39.9606083333333,116.302533333333,0,0,39825.5042708333,2009-01-12,12:06:09
39.9606266666667,116.302531666667,0,0,39825.5043287037,2009-01-12,12:06:14
39.9606183333333,116.30252,0,0,39825.5043865741,2009-01-12,12:06:19
39.9605933333333,116.302523333333,0,0,39825.5044444444,2009-01-12,12:06:24
39.960575,116.302525,0,0,39825.5045023148,2009-01-12,12:06:29
39.9605883333333,116.302523333333,0,0,39825.5045601852,2009-01-12,12:06:34
39.9605883333333,116.302523333333,0,0,39825.5045949074,2009-01-12,12:06:37
39.960595,116.302518333333,0,0,39825.5046180556,2009-01-12,12:06:39
39.96058,116.302513333333,0,0,39825.5046759259,2009-01-12,12:06:44
39.96056,116.302513333333,0,0,39825.5047337963,2009-01-12,12:06:49
39.9606583333333,116.302393333333,0,0,39825.5047916667,2009-01-12,12:06:54
39.96099,116.302555,0,0,39825.504849537,2009-01-12,12:06:59
39.961475,116.302471666667,0,0,39825.5049074074,2009-01-12,12:07:04
39.96208,116.302296666667,0,0,39825.5049652778,2009-01-12,12:07:09
39.9626333333333,116.302166666667,0,0,39825.5050231481,2009-01-12,12:07:14
39.9632583333333,116.302045,0,0,39825.5050810185,2009-01-12,12:07:19
39.96375,116.301958333333,0,0,39825.5051388889,2009-01-12,12:07:24
39.9640833333333,116.30181,0,0,39825.5051967593,2009-01-12,12:07:29
39.964365,116.301735,0,0,39825.5052546296,2009-01-12,12:07:34
39.9646566666667,116.301686666667,0,0,39825.5053125,2009-01-12,12:07:39
39.9649833333333,116.301565,0,0,39825.5053703704,2009-01-12,12:07:44
39.965295,116.301498333333,0,0,39825.5054282407,2009-01-12,12:07:49
39.9655916666667,116.3014,0,0,39825.5054861111,2009-01-12,12:07:54
39.9660183333333,116.301373333333,0,0,39825.5055439815,2009-01-12,12:07:59
39.9664766666667,116.301336666667,0,0,39825.5056018519,2009-01-12,12:08:04
39.966945,116.301306666667,0,0,39825.5056597222,2009-01-12,12:08:09
39.9674066666667,116.301276666667,0,0,39825.5057175926,2009-01-12,12:08:14
39.967845,116.301218333333,0,0,39825.505775463,2009-01-12,12:08:19
39.96825,116.301146666667,0,0,39825.5058333333,2009-01-12,12:08:24
39.968475,116.301146666667,0,0,39825.5058912037,2009-01-12,12:08:29
39.9685083333333,116.301148333333,0,0,39825.5059490741,2009-01-12,12:08:34
39.9685083333333,116.301148333333,0,0,39825.5059837963,2009-01-12,12:08:37
39.9685166666667,116.301145,0,0,39825.5060069444,2009-01-12,12:08:39
39.9685333333333,116.301145,0,0,39825.5060648148,2009-01-12,12:08:44
39.9685483333333,116.301141666667,0,0,39825.5061226852,2009-01-12,12:08:49
39.9687483333333,116.301096666667,0,0,39825.5061805556,2009-01-12,12:08:54
39.9689233333333,116.301076666667,0,0,39825.5062384259,2009-01-12,12:08:59
39.9689433333333,116.301056666667,0,0,39825.5062962963,2009-01-12,12:09:04
39.9689383333333,116.301058333333,0,0,39825.5063541667,2009-01-12,12:09:09
39.96894,116.30106,0,0,39825.506412037,2009-01-12,12:09:14
39.96894,116.30106,0,0,39825.5064467593,2009-01-12,12:09:17
39.968945,116.30106,0,0,39825.5064699074,2009-01-12,12:09:19
39.968935,116.301071666667,0,0,39825.5065277778,2009-01-12,12:09:24
39.9689216666667,116.301076666667,0,0,39825.5065856481,2009-01-12,12:09:29
39.9689166666667,116.30108,0,0,39825.5066435185,2009-01-12,12:09:34
39.9689183333333,116.30108,0,0,39825.5067013889,2009-01-12,12:09:39
39.9689183333333,116.30108,0,0,39825.5067361111,2009-01-12,12:09:42
39.9689216666667,116.301081666667,0,0,39825.5067592593,2009-01-12,12:09:44
39.968935,116.301096666667,0,0,39825.5068171296,2009-01-12,12:09:49
39.9689583333333,116.301096666667,0,0,39825.506875,2009-01-12,12:09:54
39.9690266666667,116.301078333333,0,0,39825.5069328704,2009-01-12,12:09:59
39.9691283333333,116.301066666667,0,0,39825.5069907407,2009-01-12,12:10:04
39.96919,116.301075,0,0,39825.5070486111,2009-01-12,12:10:09
39.9693233333333,116.301055,0,0,39825.5071064815,2009-01-12,12:10:14
39.9694516666667,116.301051666667,0,0,39825.5071643519,2009-01-12,12:10:19
39.9695283333333,116.301095,0,0,39825.5072222222,2009-01-12,12:10:24
39.9695416666667,116.301163333333,0,0,39825.5072800926,2009-01-12,12:10:29
39.96959,116.301253333333,0,0,39825.507337963,2009-01-12,12:10:34
39.96956,116.30141,0,0,39825.5073958333,2009-01-12,12:10:39
39.9696116666667,116.301453333333,0,0,39825.5074537037,2009-01-12,12:10:44
39.96963,116.301541666667,0,0,39825.5075115741,2009-01-12,12:10:49
39.9696633333333,116.30167,0,0,39825.5075694444,2009-01-12,12:10:54
39.9697066666667,116.301713333333,0,0,39825.5076273148,2009-01-12,12:10:59
39.969715,116.301828333333,0,0,39825.5076851852,2009-01-12,12:11:04
39.9697516666667,116.301833333333,0,0,39825.5077430556,2009-01-12,12:11:09
39.9697883333333,116.301865,0,0,39825.5078009259,2009-01-12,12:11:14
39.9698083333333,116.30195,0,0,39825.5078587963,2009-01-12,12:11:19
39.9698866666667,116.302,0,0,39825.5079166667,2009-01-12,12:11:24
39.96989,116.30213,0,0,39825.507974537,2009-01-12,12:11:29
39.9699116666667,116.302128333333,0,0,39825.5080324074,2009-01-12,12:11:34
39.969925,116.302235,0,0,39825.5080902778,2009-01-12,12:11:39
39.9699516666667,116.302455,0,0,39825.5081481481,2009-01-12,12:11:44
39.9700366666667,116.302603333333,0,0,39825.5082060185,2009-01-12,12:11:49
39.9700333333333,116.302631666667,0,0,39825.5082638889,2009-01-12,12:11:54
39.9700283333333,116.302695,0,0,39825.5083217593,2009-01-12,12:11:59
39.9700433333333,116.302693333333,0,0,39825.5083796296,2009-01-12,12:12:04
39.9701983333333,116.30273,0,0,39825.5084375,2009-01-12,12:12:09
39.9703583333333,116.3027,0,0,39825.5084953704,2009-01-12,12:12:14
39.9703333333333,116.302723333333,0,0,39825.5085532407,2009-01-12,12:12:19
39.9703333333333,116.302748333333,0,0,39825.5086111111,2009-01-12,12:12:24
39.970445,116.302851666667,0,0,39825.5086689815,2009-01-12,12:12:29
39.9705283333333,116.302911666667,0,0,39825.5087268518,2009-01-12,12:12:34
39.9705183333333,116.303111666667,0,0,39825.5087847222,2009-01-12,12:12:39
39.9705616666667,116.303178333333,0,0,39825.5088425926,2009-01-12,12:12:44
39.97067,116.303193333333,0,0,39825.508900463,2009-01-12,12:12:49
39.9710416666667,116.30321,0,0,39825.5089583333,2009-01-12,12:12:54
39.9714216666667,116.303321666667,0,0,39825.5090162037,2009-01-12,12:12:59
39.9720066666667,116.303336666667,0,0,39825.5090740741,2009-01-12,12:13:04
39.9716433333333,116.303588333333,0,0,39825.5091319444,2009-01-12,12:13:09
39.971695,116.30361,0,0,39825.5091898148,2009-01-12,12:13:14
39.9717,116.303596666667,0,0,39825.5092476852,2009-01-12,12:13:19
39.97155,116.30357,0,0,39825.5093055556,2009-01-12,12:13:24
39.971515,116.303575,0,0,39825.5093634259,2009-01-12,12:13:29
39.9713316666667,116.30369,0,0,39825.5094212963,2009-01-12,12:13:34
39.9710516666667,116.30419,0,0,39825.5094791667,2009-01-12,12:13:39
39.9707816666667,116.30483,0,0,39825.509537037,2009-01-12,12:13:44
39.9706183333333,116.305265,0,0,39825.5095949074,2009-01-12,12:13:49
39.970665,116.305246666667,0,0,39825.5096527778,2009-01-12,12:13:54
39.9706666666667,116.305216666667,0,0,39825.5097106481,2009-01-12,12:13:59
39.9706666666667,116.305216666667,0,0,39825.5097453704,2009-01-12,12:14:02
39.970665,116.305211666667,0,0,39825.5097685185,2009-01-12,12:14:04
39.9708233333333,116.305126666667,0,0,39825.5098263889,2009-01-12,12:14:09
39.9708716666667,116.305145,0,0,39825.5098842593,2009-01-12,12:14:14
39.97075,116.305545,0,0,39825.5099421296,2009-01-12,12:14:19
39.9704933333333,116.306281666667,0,0,39825.51,2009-01-12,12:14:24
39.9705383333333,116.306241666667,0,0,39825.5100578704,2009-01-12,12:14:29
39.9708533333333,116.305851666667,0,0,39825.5101157407,2009-01-12,12:14:34
39.9711316666667,116.305556666667,0,0,39825.5101736111,2009-01-12,12:14:39
39.971155,116.305531666667,0,0,39825.5102314815,2009-01-12,12:14:44
39.9712116666667,116.305461666667,0,0,39825.5102893518,2009-01-12,12:14:49
39.9712566666667,116.305396666667,0,0,39825.5103472222,2009-01-12,12:14:54
39.97127,116.305368333333,0,0,39825.5104050926,2009-01-12,12:14:59
39.9711916666667,116.305325,0,0,39825.510462963,2009-01-12,12:15:04
39.97115,116.305256666667,0,0,39825.5105208333,2009-01-12,12:15:09
39.9710683333333,116.305258333333,0,0,39825.5105787037,2009-01-12,12:15:14
39.971195,116.305183333333,0,0,39825.5122569444,2009-01-12,12:17:39
39.9709733333333,116.305058333333,0,0,39825.5123148148,2009-01-12,12:17:44
39.97095,116.305015,0,0,39825.5123726852,2009-01-12,12:17:49
39.97149,116.304441666667,0,0,39825.5128356481,2009-01-12,12:18:29
39.9715183333333,116.304396666667,0,0,39825.5128935185,2009-01-12,12:18:34
39.9715033333333,116.304351666667,0,0,39825.5129513889,2009-01-12,12:18:39
39.9714866666667,116.304331666667,0,0,39825.5130092593,2009-01-12,12:18:44
39.9714883333333,116.304346666667,0,0,39825.5130671296,2009-01-12,12:18:49
39.9714916666667,116.304348333333,0,0,39825.513125,2009-01-12,12:18:54
39.9714916666667,116.30435,0,0,39825.5131828704,2009-01-12,12:18:59
39.9714883333333,116.304348333333,0,0,39825.5132407407,2009-01-12,12:19:04
39.9714883333333,116.304348333333,0,0,39825.513275463,2009-01-12,12:19:07
39.97149,116.304348333333,0,0,39825.5132986111,2009-01-12,12:19:09
39.9715266666667,116.304356666667,0,0,39825.5133564815,2009-01-12,12:19:14
39.9712333333333,116.304591666667,0,0,39825.5141666667,2009-01-12,12:20:24
39.97135,116.304505,0,0,39825.514224537,2009-01-12,12:20:29
39.97137,116.304578333333,0,0,39825.5142824074,2009-01-12,12:20:34
39.9713783333333,116.304693333333,0,0,39825.5143402778,2009-01-12,12:20:39
39.9713483333333,116.304983333333,0,0,39825.5143981481,2009-01-12,12:20:44
39.9713083333333,116.305188333333,0,0,39825.5144560185,2009-01-12,12:20:49
39.9712933333333,116.305331666667,0,0,39825.5145138889,2009-01-12,12:20:54
39.971345,116.305308333333,0,0,39825.5145717593,2009-01-12,12:20:59
39.9713633333333,116.305276666667,0,0,39825.5146296296,2009-01-12,12:21:04
39.9713716666667,116.305258333333,0,0,39825.5146875,2009-01-12,12:21:09
39.9714583333333,116.305186666667,0,0,39825.5147453704,2009-01-12,12:21:14
39.9715016666667,116.304788333333,0,0,39825.5199537037,2009-01-12,12:28:44
39.9715,116.304696666667,0,0,39825.5200115741,2009-01-12,12:28:49
39.9715266666667,116.304446666667,0,0,39825.5200694444,2009-01-12,12:28:54
39.9715383333333,116.304225,0,0,39825.5201273148,2009-01-12,12:28:59
39.9715633333333,116.30417,0,0,39825.5201851852,2009-01-12,12:29:04
39.9716216666667,116.304146666667,0,0,39825.5202430556,2009-01-12,12:29:09
39.9716033333333,116.304135,0,0,39825.5203009259,2009-01-12,12:29:14
39.9715833333333,116.304101666667,0,0,39825.5203587963,2009-01-12,12:29:19
39.9715833333333,116.304101666667,0,0,39825.5203935185,2009-01-12,12:29:22
39.97158,116.304095,0,0,39825.5204166667,2009-01-12,12:29:24
39.9715283333333,116.304078333333,0,0,39825.520474537,2009-01-12,12:29:29
39.9714166666667,116.304105,0,0,39825.5205324074,2009-01-12,12:29:34
39.97132,116.304258333333,0,0,39825.5205902778,2009-01-12,12:29:39
39.97099,116.304481666667,0,0,39825.5206481481,2009-01-12,12:29:44
39.97071,116.304605,0,0,39825.5207060185,2009-01-12,12:29:49
39.9706816666667,116.304856666667,0,0,39825.5207638889,2009-01-12,12:29:54
39.97064,116.304741666667,0,0,39825.5208217593,2009-01-12,12:29:59
39.9705666666667,116.304671666667,0,0,39825.5208796296,2009-01-12,12:30:04
39.970545,116.304431666667,0,0,39825.5209375,2009-01-12,12:30:09
39.97049,116.30438,0,0,39825.5209953704,2009-01-12,12:30:14
39.970395,116.304365,0,0,39825.5210532407,2009-01-12,12:30:19
39.97032,116.30439,0,0,39825.5211111111,2009-01-12,12:30:24
39.97028,116.304401666667,0,0,39825.5211689815,2009-01-12,12:30:29
39.970255,116.304386666667,0,0,39825.5212268519,2009-01-12,12:30:34
39.970265,116.304566666667,0,0,39825.5212847222,2009-01-12,12:30:39
39.9702,116.304683333333,0,0,39825.5213425926,2009-01-12,12:30:44
39.9701516666667,116.304616666667,0,0,39825.521400463,2009-01-12,12:30:49
39.9702,116.304368333333,0,0,39825.5214583333,2009-01-12,12:30:54
39.9701316666667,116.304471666667,0,0,39825.5215162037,2009-01-12,12:30:59
39.9700566666667,116.304586666667,0,0,39825.5215740741,2009-01-12,12:31:04
39.9700483333333,116.304431666667,0,0,39825.5216319444,2009-01-12,12:31:09
39.970015,116.304411666667,0,0,39825.5216898148,2009-01-12,12:31:14
39.969985,116.3044,0,0,39825.5217476852,2009-01-12,12:31:19
39.9699416666667,116.304408333333,0,0,39825.5218055556,2009-01-12,12:31:24
39.9699233333333,116.304381666667,0,0,39825.5218634259,2009-01-12,12:31:29
39.9698783333333,116.304418333333,0,0,39825.5219212963,2009-01-12,12:31:34
39.96981,116.304428333333,0,0,39825.5219791667,2009-01-12,12:31:39
39.9697783333333,116.304431666667,0,0,39825.522037037,2009-01-12,12:31:44
39.9697316666667,116.304415,0,0,39825.5220949074,2009-01-12,12:31:49
39.96968,116.304388333333,0,0,39825.5221527778,2009-01-12,12:31:54
39.969705,116.304318333333,0,0,39825.5222106481,2009-01-12,12:31:59
39.969735,116.304208333333,0,0,39825.5222685185,2009-01-12,12:32:04
39.969755,116.304138333333,0,0,39825.5223263889,2009-01-12,12:32:09
39.9697566666667,116.304058333333,0,0,39825.5223842593,2009-01-12,12:32:14
39.969745,116.303965,0,0,39825.5224421296,2009-01-12,12:32:19
39.9698116666667,116.30373,0,0,39825.5225,2009-01-12,12:32:24
39.9698133333333,116.303628333333,0,0,39825.5225578704,2009-01-12,12:32:29
39.9698183333333,116.30356,0,0,39825.5226157407,2009-01-12,12:32:34
39.9698066666667,116.303471666667,0,0,39825.5226736111,2009-01-12,12:32:39
39.9697933333333,116.303401666667,0,0,39825.5227314815,2009-01-12,12:32:44
39.969805,116.303325,0,0,39825.5227893519,2009-01-12,12:32:49
39.9697916666667,116.303248333333,0,0,39825.5228472222,2009-01-12,12:32:54
39.9697766666667,116.303218333333,0,0,39825.5229050926,2009-01-12,12:32:59
39.969755,116.30316,0,0,39825.522962963,2009-01-12,12:33:04
39.9697133333333,116.303118333333,0,0,39825.5230208333,2009-01-12,12:33:09
39.96969,116.303045,0,0,39825.5230787037,2009-01-12,12:33:14
39.9696616666667,116.303043333333,0,0,39825.5231365741,2009-01-12,12:33:19
39.96966,116.302963333333,0,0,39825.5231944444,2009-01-12,12:33:24
39.9696516666667,116.302871666667,0,0,39825.5232523148,2009-01-12,12:33:29
39.9696566666667,116.30284,0,0,39825.5233101852,2009-01-12,12:33:34
39.9696616666667,116.30278,0,0,39825.5233680556,2009-01-12,12:33:39
39.9696633333333,116.302723333333,0,0,39825.5234259259,2009-01-12,12:33:44
39.969635,116.302681666667,0,0,39825.5234837963,2009-01-12,12:33:49
39.96965,116.3026,0,0,39825.5235416667,2009-01-12,12:33:54
39.9696516666667,116.302516666667,0,0,39825.523599537,2009-01-12,12:33:59
39.9696416666667,116.30242,0,0,39825.5236574074,2009-01-12,12:34:04
39.9696333333333,116.30234,0,0,39825.5237152778,2009-01-12,12:34:09
39.9696266666667,116.302271666667,0,0,39825.5237731481,2009-01-12,12:34:14
39.9696283333333,116.302201666667,0,0,39825.5238310185,2009-01-12,12:34:19
39.969625,116.302123333333,0,0,39825.5238888889,2009-01-12,12:34:24
39.9696116666667,116.302031666667,0,0,39825.5239467593,2009-01-12,12:34:29
39.969595,116.301983333333,0,0,39825.5240046296,2009-01-12,12:34:34
39.9695666666667,116.301943333333,0,0,39825.5240625,2009-01-12,12:34:39
39.96954,116.301906666667,0,0,39825.5241203704,2009-01-12,12:34:44
39.9695183333333,116.301898333333,0,0,39825.5241782407,2009-01-12,12:34:49
39.9695766666667,116.301846666667,0,0,39825.5242361111,2009-01-12,12:34:54
39.9695583333333,116.301743333333,0,0,39825.5242939815,2009-01-12,12:34:59
39.96956,116.301573333333,0,0,39825.5243518518,2009-01-12,12:35:04
39.9695666666667,116.301473333333,0,0,39825.5244097222,2009-01-12,12:35:09
39.9695233333333,116.301393333333,0,0,39825.5244675926,2009-01-12,12:35:14
39.9694733333333,116.301328333333,0,0,39825.524525463,2009-01-12,12:35:19
39.969535,116.301258333333,0,0,39825.5245833333,2009-01-12,12:35:24
39.96953,116.301188333333,0,0,39825.5246412037,2009-01-12,12:35:29
39.9695183333333,116.301098333333,0,0,39825.5246990741,2009-01-12,12:35:34
39.9694916666667,116.301005,0,0,39825.5247569444,2009-01-12,12:35:39
39.969465,116.301091666667,0,0,39825.5248148148,2009-01-12,12:35:44
39.9694383333333,116.301046666667,0,0,39825.5248726852,2009-01-12,12:35:49
39.9694066666667,116.301036666667,0,0,39825.5249305556,2009-01-12,12:35:54
39.9694066666667,116.30099,0,0,39825.5249884259,2009-01-12,12:35:59
39.9693666666667,116.300963333333,0,0,39825.5250462963,2009-01-12,12:36:04
39.969315,116.300983333333,0,0,39825.5251041667,2009-01-12,12:36:09
39.9692783333333,116.301005,0,0,39825.525162037,2009-01-12,12:36:14
39.96925,116.300995,0,0,39825.5252199074,2009-01-12,12:36:19
39.9692366666667,116.30099,0,0,39825.5252777778,2009-01-12,12:36:24
39.9692183333333,116.300993333333,0,0,39825.5253356481,2009-01-12,12:36:29
39.9692183333333,116.300993333333,0,0,39825.5253703704,2009-01-12,12:36:32
39.969215,116.300991666667,0,0,39825.5253935185,2009-01-12,12:36:34
39.9692366666667,116.301001666667,0,0,39825.5254513889,2009-01-12,12:36:39
39.9692433333333,116.300988333333,0,0,39825.5255092593,2009-01-12,12:36:44
39.9692433333333,116.300988333333,0,0,39825.5255439815,2009-01-12,12:36:47
39.9692466666667,116.300993333333,0,0,39825.5255671296,2009-01-12,12:36:49
39.9692416666667,116.301018333333,0,0,39825.525625,2009-01-12,12:36:54
39.9692383333333,116.301006666667,0,0,39825.5256828704,2009-01-12,12:36:59
39.9692533333333,116.301,0,0,39825.5257407407,2009-01-12,12:37:04
39.9692566666667,116.301,0,0,39825.5257986111,2009-01-12,12:37:09
39.9692566666667,116.301,0,0,39825.5258333333,2009-01-12,12:37:12
39.9692566666667,116.301005,0,0,39825.5258564815,2009-01-12,12:37:14
39.96927,116.300995,0,0,39825.5259143518,2009-01-12,12:37:19
39.96927,116.300986666667,0,0,39825.5259722222,2009-01-12,12:37:24
39.96927,116.300986666667,0,0,39825.5260069444,2009-01-12,12:37:27
39.9692716666667,116.300981666667,0,0,39825.5260300926,2009-01-12,12:37:29
39.969265,116.300993333333,0,0,39825.526087963,2009-01-12,12:37:34
39.9692733333333,116.301013333333,0,0,39825.5261458333,2009-01-12,12:37:39
39.9692733333333,116.301013333333,0,0,39825.5261805556,2009-01-12,12:37:42
39.969275,116.301008333333,0,0,39825.5262037037,2009-01-12,12:37:44
39.9693283333333,116.301015,0,0,39825.5262615741,2009-01-12,12:37:49
39.969405,116.300908333333,0,0,39825.5263194444,2009-01-12,12:37:54
39.96934,116.300705,0,0,39825.5263773148,2009-01-12,12:37:59
39.969235,116.300673333333,0,0,39825.5264351852,2009-01-12,12:38:04
39.9692266666667,116.300668333333,0,0,39825.5264930556,2009-01-12,12:38:09
39.9692266666667,116.300668333333,0,0,39825.5265277778,2009-01-12,12:38:12
39.9692233333333,116.300671666667,0,0,39825.5265509259,2009-01-12,12:38:14
39.9692333333333,116.300663333333,0,0,39825.5266087963,2009-01-12,12:38:19
39.969245,116.300643333333,0,0,39825.5266666667,2009-01-12,12:38:24
39.9692416666667,116.300633333333,0,0,39825.526724537,2009-01-12,12:38:29
39.9692416666667,116.300633333333,0,0,39825.5267592593,2009-01-12,12:38:32
39.969235,116.300635,0,0,39825.5267824074,2009-01-12,12:38:34
39.9692283333333,116.300645,0,0,39825.5268402778,2009-01-12,12:38:39
39.9692283333333,116.300645,0,0,39825.5268981481,2009-01-12,12:38:44
39.9692283333333,116.300645,0,0,39825.5269560185,2009-01-12,12:38:49
39.9692283333333,116.300645,0,0,39825.5269907407,2009-01-12,12:38:52
39.9692283333333,116.300645,0,0,39825.5270138889,2009-01-12,12:38:54
39.969085,116.300613333333,0,0,39825.5270717593,2009-01-12,12:38:59
39.96883,116.300601666667,0,0,39825.5271296296,2009-01-12,12:39:04
39.96844,116.30054,0,0,39825.5271875,2009-01-12,12:39:09
39.9679833333333,116.30059,0,0,39825.5272453704,2009-01-12,12:39:14
39.9675183333333,116.300671666667,0,0,39825.5273032407,2009-01-12,12:39:19
39.9670016666667,116.300863333333,0,0,39825.5273611111,2009-01-12,12:39:24
39.9664933333333,116.300873333333,0,0,39825.5274189815,2009-01-12,12:39:29
39.9660716666667,116.30084,0,0,39825.5274768519,2009-01-12,12:39:34
39.965715,116.3009,0,0,39825.5275347222,2009-01-12,12:39:39
39.9652833333333,116.300973333333,0,0,39825.5275925926,2009-01-12,12:39:44
39.9649166666667,116.301036666667,0,0,39825.527650463,2009-01-12,12:39:49
39.9645583333333,116.30112,0,0,39825.5277083333,2009-01-12,12:39:54
39.964125,116.301213333333,0,0,39825.5277662037,2009-01-12,12:39:59
39.963715,116.301296666667,0,0,39825.5278240741,2009-01-12,12:40:04
39.9633383333333,116.301376666667,0,0,39825.5278819444,2009-01-12,12:40:09
39.96298,116.3014,0,0,39825.5279398148,2009-01-12,12:40:14
39.96266,116.30145,0,0,39825.5279976852,2009-01-12,12:40:19
39.9623466666667,116.301475,0,0,39825.5280555556,2009-01-12,12:40:24
39.9620383333333,116.30152,0,0,39825.5281134259,2009-01-12,12:40:29
39.9617816666667,116.301588333333,0,0,39825.5281712963,2009-01-12,12:40:34
39.9616916666667,116.30163,0,0,39825.5282291667,2009-01-12,12:40:39
39.9616533333333,116.301653333333,0,0,39825.528287037,2009-01-12,12:40:44
39.9616366666667,116.301655,0,0,39825.5283449074,2009-01-12,12:40:49
39.9616016666667,116.30163,0,0,39825.5284027778,2009-01-12,12:40:54
39.9616316666667,116.301633333333,0,0,39825.5284606481,2009-01-12,12:40:59
39.9616083333333,116.301666666667,0,0,39825.5285185185,2009-01-12,12:41:04
39.9615866666667,116.301693333333,0,0,39825.5285763889,2009-01-12,12:41:09
39.9615883333333,116.301696666667,0,0,39825.5286342593,2009-01-12,12:41:14
39.9615883333333,116.301698333333,0,0,39825.5286921296,2009-01-12,12:41:19
39.9615883333333,116.3017,0,0,39825.52875,2009-01-12,12:41:24
39.9615883333333,116.3017,0,0,39825.5287847222,2009-01-12,12:41:27
39.96159,116.3017,0,0,39825.5288078704,2009-01-12,12:41:29
39.9616,116.301701666667,0,0,39825.5288657407,2009-01-12,12:41:34
39.96159,116.301716666667,0,0,39825.5289236111,2009-01-12,12:41:39
39.96159,116.301716666667,0,0,39825.5289583333,2009-01-12,12:41:42
39.961595,116.301721666667,0,0,39825.5289814815,2009-01-12,12:41:44
39.9616016666667,116.301731666667,0,0,39825.5290393519,2009-01-12,12:41:49
39.96161,116.301733333333,0,0,39825.5290972222,2009-01-12,12:41:54
39.9616133333333,116.301731666667,0,0,39825.5291550926,2009-01-12,12:41:59
39.961615,116.301735,0,0,39825.529212963,2009-01-12,12:42:04
39.961615,116.301735,0,0,39825.5292476852,2009-01-12,12:42:07
39.961615,116.301728333333,0,0,39825.5292708333,2009-01-12,12:42:09
39.9615533333333,116.301708333333,0,0,39825.5293287037,2009-01-12,12:42:14
39.96134,116.301733333333,0,0,39825.5293865741,2009-01-12,12:42:19
39.9610433333333,116.30178,0,0,39825.5294444444,2009-01-12,12:42:24
39.9606466666667,116.301858333333,0,0,39825.5295023148,2009-01-12,12:42:29
39.9602366666667,116.301893333333,0,0,39825.5295601852,2009-01-12,12:42:34
39.959805,116.30195,0,0,39825.5296180556,2009-01-12,12:42:39
39.9593766666667,116.302083333333,0,0,39825.5296759259,2009-01-12,12:42:44
39.9588783333333,116.302025,0,0,39825.5297337963,2009-01-12,12:42:49
39.958325,116.302116666667,0,0,39825.5297916667,2009-01-12,12:42:54
39.9576766666667,116.302263333333,0,0,39825.529849537,2009-01-12,12:42:59
39.95712,116.302353333333,0,0,39825.5299074074,2009-01-12,12:43:04
39.9566083333333,116.30251,0,0,39825.5299652778,2009-01-12,12:43:09
39.956305,116.302658333333,0,0,39825.5300231481,2009-01-12,12:43:14
39.9562983333333,116.302648333333,0,0,39825.5300810185,2009-01-12,12:43:19
39.9563016666667,116.302648333333,0,0,39825.5301388889,2009-01-12,12:43:24
39.9563083333333,116.302646666667,0,0,39825.5301967593,2009-01-12,12:43:29
39.9563083333333,116.302646666667,0,0,39825.5302314815,2009-01-12,12:43:32
39.956305,116.302645,0,0,39825.5302546296,2009-01-12,12:43:34
39.95617,116.302573333333,0,0,39825.5303125,2009-01-12,12:43:39
39.9558666666667,116.302513333333,0,0,39825.5303703704,2009-01-12,12:43:44
39.9554816666667,116.3026,0,0,39825.5304282407,2009-01-12,12:43:49
39.955115,116.302698333333,0,0,39825.5304861111,2009-01-12,12:43:54
39.9547516666667,116.302776666667,0,0,39825.5305439815,2009-01-12,12:43:59
39.95431,116.302843333333,0,0,39825.5306018519,2009-01-12,12:44:04
39.9538466666667,116.302881666667,0,0,39825.5306597222,2009-01-12,12:44:09
39.9533283333333,116.302926666667,0,0,39825.5307175926,2009-01-12,12:44:14
39.95299,116.302971666667,0,0,39825.530775463,2009-01-12,12:44:19
39.9528983333333,116.302993333333,0,0,39825.5308333333,2009-01-12,12:44:24
39.9528983333333,116.302993333333,0,0,39825.5308680556,2009-01-12,12:44:27
39.952895,116.303001666667,0,0,39825.5308912037,2009-01-12,12:44:29
39.9529166666667,116.303011666667,0,0,39825.5309490741,2009-01-12,12:44:34
39.9529333333333,116.30301,0,0,39825.5310069444,2009-01-12,12:44:39
39.9529483333333,116.30301,0,0,39825.5310648148,2009-01-12,12:44:44
39.9529633333333,116.303008333333,0,0,39825.5311226852,2009-01-12,12:44:49
39.9528266666667,116.302988333333,0,0,39825.5311805556,2009-01-12,12:44:54
39.9524416666667,116.303028333333,0,0,39825.5312384259,2009-01-12,12:44:59
39.9518933333333,116.303015,0,0,39825.5312962963,2009-01-12,12:45:04
39.951215,116.303063333333,0,0,39825.5313541667,2009-01-12,12:45:09
39.9505833333333,116.303218333333,0,0,39825.531412037,2009-01-12,12:45:14
39.95004,116.303291666667,0,0,39825.5314699074,2009-01-12,12:45:19
39.9495616666667,116.303361666667,0,0,39825.5315277778,2009-01-12,12:45:24
39.9491316666667,116.303433333333,0,0,39825.5315856481,2009-01-12,12:45:29
39.9487283333333,116.30347,0,0,39825.5316435185,2009-01-12,12:45:34
39.94824,116.303531666667,0,0,39825.5317013889,2009-01-12,12:45:39
39.947605,116.303663333333,0,0,39825.5317592593,2009-01-12,12:45:44
39.94702,116.303713333333,0,0,39825.5318171296,2009-01-12,12:45:49
39.9463933333333,116.303731666667,0,0,39825.531875,2009-01-12,12:45:54
39.9457966666667,116.303788333333,0,0,39825.5319328704,2009-01-12,12:45:59
39.9452116666667,116.30381,0,0,39825.5319907407,2009-01-12,12:46:04
39.9445716666667,116.303835,0,0,39825.5320486111,2009-01-12,12:46:09
39.9440583333333,116.303831666667,0,0,39825.5321064815,2009-01-12,12:46:14
39.9435383333333,116.303873333333,0,0,39825.5321643518,2009-01-12,12:46:19
39.943045,116.30388,0,0,39825.5322222222,2009-01-12,12:46:24
39.9425583333333,116.303933333333,0,0,39825.5322800926,2009-01-12,12:46:29
39.9420716666667,116.304076666667,0,0,39825.532337963,2009-01-12,12:46:34
39.9416083333333,116.304306666667,0,0,39825.5323958333,2009-01-12,12:46:39
39.9411666666667,116.30465,0,0,39825.5324537037,2009-01-12,12:46:44
39.9407833333333,116.305041666667,0,0,39825.5325115741,2009-01-12,12:46:49
39.940445,116.305508333333,0,0,39825.5325694444,2009-01-12,12:46:54
39.9401666666667,116.305995,0,0,39825.5326273148,2009-01-12,12:46:59
39.93994,116.306565,0,0,39825.5326851852,2009-01-12,12:47:04
39.93973,116.30714,0,0,39825.5327430556,2009-01-12,12:47:09
39.939505,116.30772,0,0,39825.5328009259,2009-01-12,12:47:14
39.939285,116.308275,0,0,39825.5328587963,2009-01-12,12:47:19
39.9390616666667,116.308863333333,0,0,39825.5329166667,2009-01-12,12:47:24
39.9388533333333,116.309465,0,0,39825.532974537,2009-01-12,12:47:29
39.9386116666667,116.310211666667,0,0,39825.5330324074,2009-01-12,12:47:34
39.9383916666667,116.31103,0,0,39825.5330902778,2009-01-12,12:47:39
39.938175,116.311965,0,0,39825.5331481481,2009-01-12,12:47:44
39.9380133333333,116.31297,0,0,39825.5332060185,2009-01-12,12:47:49
39.93792,116.313985,0,0,39825.5332638889,2009-01-12,12:47:54
39.9378433333333,116.314958333333,0,0,39825.5333217593,2009-01-12,12:47:59
39.9377816666667,116.315901666667,0,0,39825.5333796296,2009-01-12,12:48:04
39.9377183333333,116.316905,0,0,39825.5334375,2009-01-12,12:48:09
39.937625,116.317978333333,0,0,39825.5334953704,2009-01-12,12:48:14
39.9375533333333,116.319031666667,0,0,39825.5335532407,2009-01-12,12:48:19
39.9374783333333,116.320081666667,0,0,39825.5336111111,2009-01-12,12:48:24
39.93736,116.321108333333,0,0,39825.5336689815,2009-01-12,12:48:29
39.9372466666667,116.322003333333,0,0,39825.5337268518,2009-01-12,12:48:34
39.9372566666667,116.322845,0,0,39825.5337847222,2009-01-12,12:48:39
39.9372,116.323758333333,0,0,39825.5338425926,2009-01-12,12:48:44
39.9371266666667,116.324805,0,0,39825.533900463,2009-01-12,12:48:49
39.937035,116.325728333333,0,0,39825.5339583333,2009-01-12,12:48:54
39.936945,116.326581666667,0,0,39825.5340162037,2009-01-12,12:48:59
39.9368433333333,116.327538333333,0,0,39825.5340740741,2009-01-12,12:49:04
39.93679,116.328451666667,0,0,39825.5341319444,2009-01-12,12:49:09
39.93678,116.329391666667,0,0,39825.5341898148,2009-01-12,12:49:14
39.9367966666667,116.330351666667,0,0,39825.5342476852,2009-01-12,12:49:19
39.93684,116.331345,0,0,39825.5343055556,2009-01-12,12:49:24
39.936885,116.332378333333,0,0,39825.5343634259,2009-01-12,12:49:29
39.9369083333333,116.333428333333,0,0,39825.5344212963,2009-01-12,12:49:34
39.9369283333333,116.33445,0,0,39825.5344791667,2009-01-12,12:49:39
39.9369716666667,116.335436666667,0,0,39825.534537037,2009-01-12,12:49:44
39.93701,116.336426666667,0,0,39825.5345949074,2009-01-12,12:49:49
39.93709,116.33738,0,0,39825.5346527778,2009-01-12,12:49:54
39.9371033333333,116.338281666667,0,0,39825.5347106481,2009-01-12,12:49:59
39.9371566666667,116.339198333333,0,0,39825.5347685185,2009-01-12,12:50:04
39.9373433333333,116.340108333333,0,0,39825.5348263889,2009-01-12,12:50:09
39.9376866666667,116.340911666667,0,0,39825.5348842593,2009-01-12,12:50:14
39.938005,116.34175,0,0,39825.5349421296,2009-01-12,12:50:19
39.9382216666667,116.342553333333,0,0,39825.535,2009-01-12,12:50:24
39.9383666666667,116.343331666667,0,0,39825.5350578704,2009-01-12,12:50:29
39.9384666666667,116.344148333333,0,0,39825.5351157407,2009-01-12,12:50:34
39.93855,116.344883333333,0,0,39825.5351736111,2009-01-12,12:50:39
39.9385533333333,116.345526666667,0,0,39825.5352314815,2009-01-12,12:50:44
39.9385466666667,116.345883333333,0,0,39825.5352893519,2009-01-12,12:50:49
39.9386666666667,116.346251666667,0,0,39825.5353472222,2009-01-12,12:50:54
39.9386333333333,116.346391666667,0,0,39825.5354050926,2009-01-12,12:50:59
39.938655,116.346758333333,0,0,39825.535462963,2009-01-12,12:51:04
39.9386883333333,116.347145,0,0,39825.5355208333,2009-01-12,12:51:09
39.9387516666667,116.347528333333,0,0,39825.5355787037,2009-01-12,12:51:14
39.9387616666667,116.347921666667,0,0,39825.5356365741,2009-01-12,12:51:19
39.9386733333333,116.348275,0,0,39825.5356944444,2009-01-12,12:51:24
39.938595,116.348333333333,0,0,39825.5357523148,2009-01-12,12:51:29
39.93855,116.348298333333,0,0,39825.5358101852,2009-01-12,12:51:34
39.9385483333333,116.348268333333,0,0,39825.5358680556,2009-01-12,12:51:39
39.93855,116.348188333333,0,0,39825.5359259259,2009-01-12,12:51:44
39.9385866666667,116.34814,0,0,39825.5359837963,2009-01-12,12:51:49
39.938625,116.348121666667,0,0,39825.5360416667,2009-01-12,12:51:54
39.93864,116.348113333333,0,0,39825.536099537,2009-01-12,12:51:59
39.93864,116.348113333333,0,0,39825.5361342593,2009-01-12,12:52:02
39.9386366666667,116.348108333333,0,0,39825.5361574074,2009-01-12,12:52:04
39.9386283333333,116.348058333333,0,0,39825.5362152778,2009-01-12,12:52:09
39.93864,116.348053333333,0,0,39825.5362731481,2009-01-12,12:52:14
39.93864,116.348091666667,0,0,39825.5363310185,2009-01-12,12:52:19
39.9386216666667,116.348095,0,0,39825.5363888889,2009-01-12,12:52:24
39.9387083333333,116.348021666667,0,0,39825.5364467593,2009-01-12,12:52:29
39.93874,116.347975,0,0,39825.5365046296,2009-01-12,12:52:34
39.9387233333333,116.347995,0,0,39825.5365625,2009-01-12,12:52:39
39.9387416666667,116.348076666667,0,0,39825.5366203704,2009-01-12,12:52:44
39.9388483333333,116.34816,0,0,39825.5366782407,2009-01-12,12:52:49
39.938795,116.348311666667,0,0,39825.5367361111,2009-01-12,12:52:54
39.9387483333333,116.348335,0,0,39825.5367939815,2009-01-12,12:52:59
39.93865,116.348311666667,0,0,39825.5368518519,2009-01-12,12:53:04
39.9386416666667,116.3483,0,0,39825.5369097222,2009-01-12,12:53:09
39.9386516666667,116.34833,0,0,39825.5369675926,2009-01-12,12:53:14
39.93866,116.348358333333,0,0,39825.537025463,2009-01-12,12:53:19
39.9386583333333,116.348331666667,0,0,39825.5370833333,2009-01-12,12:53:24
39.9386566666667,116.348315,0,0,39825.5371412037,2009-01-12,12:53:29
39.9386566666667,116.348315,0,0,39825.5371759259,2009-01-12,12:53:32
39.9386516666667,116.348318333333,0,0,39825.5371990741,2009-01-12,12:53:34
39.9386416666667,116.34822,0,0,39825.5372569444,2009-01-12,12:53:39
39.9386266666667,116.348201666667,0,0,39825.5373148148,2009-01-12,12:53:44
39.93855,116.348296666667,0,0,39825.5373726852,2009-01-12,12:53:49
39.9384866666667,116.348396666667,0,0,39825.5374305556,2009-01-12,12:53:54
39.9384716666667,116.348368333333,0,0,39825.5374884259,2009-01-12,12:53:59
39.9384816666667,116.34838,0,0,39825.5375462963,2009-01-12,12:54:04
39.9384633333333,116.348428333333,0,0,39825.5376041667,2009-01-12,12:54:09
39.9384316666667,116.348515,0,0,39825.537662037,2009-01-12,12:54:14
39.93843,116.348578333333,0,0,39825.5377199074,2009-01-12,12:54:19
39.938375,116.348708333333,0,0,39825.5377777778,2009-01-12,12:54:24
39.9384116666667,116.348631666667,0,0,39825.5378356481,2009-01-12,12:54:29
39.9384783333333,116.348643333333,0,0,39825.5378935185,2009-01-12,12:54:34
39.93853,116.348725,0,0,39825.5379513889,2009-01-12,12:54:39
39.9385483333333,116.348825,0,0,39825.5380092593,2009-01-12,12:54:44
39.9385983333333,116.348938333333,0,0,39825.5380671296,2009-01-12,12:54:49
39.9386083333333,116.348985,0,0,39825.538125,2009-01-12,12:54:54
39.9386233333333,116.348975,0,0,39825.5381828704,2009-01-12,12:54:59
39.9386233333333,116.348975,0,0,39825.5382175926,2009-01-12,12:55:02
39.9386233333333,116.348981666667,0,0,39825.5382407407,2009-01-12,12:55:04
39.9386233333333,116.348995,0,0,39825.5382986111,2009-01-12,12:55:09
39.938645,116.349038333333,0,0,39825.5383564815,2009-01-12,12:55:14
39.9386716666667,116.349111666667,0,0,39825.5384143519,2009-01-12,12:55:19
39.938675,116.34913,0,0,39825.5384722222,2009-01-12,12:55:24
39.938675,116.34913,0,0,39825.5385069444,2009-01-12,12:55:27
39.9386783333333,116.349138333333,0,0,39825.5385300926,2009-01-12,12:55:29
39.9386966666667,116.349123333333,0,0,39825.538587963,2009-01-12,12:55:34
39.938715,116.3491,0,0,39825.5386458333,2009-01-12,12:55:39
39.9387233333333,116.349098333333,0,0,39825.5387037037,2009-01-12,12:55:44
39.9387233333333,116.349098333333,0,0,39825.5387384259,2009-01-12,12:55:47
39.9387266666667,116.349091666667,0,0,39825.5387615741,2009-01-12,12:55:49
39.93874,116.34912,0,0,39825.5388194444,2009-01-12,12:55:54
39.9387416666667,116.34918,0,0,39825.5388773148,2009-01-12,12:55:59
39.9387516666667,116.349295,0,0,39825.5389351852,2009-01-12,12:56:04
39.938715,116.349423333333,0,0,39825.5389930556,2009-01-12,12:56:09
39.9386633333333,116.34948,0,0,39825.5390509259,2009-01-12,12:56:14
39.938595,116.349611666667,0,0,39825.5391087963,2009-01-12,12:56:19
39.9385083333333,116.349746666667,0,0,39825.5391666667,2009-01-12,12:56:24
39.93843,116.349906666667,0,0,39825.539224537,2009-01-12,12:56:29
39.9030766666667,116.422105,0,0,39825.5585532407,2009-01-12,13:24:19
39.9030766666667,116.422105,0,0,39825.558587963,2009-01-12,13:24:22
39.9030783333333,116.422098333333,0,0,39825.5586111111,2009-01-12,13:24:24
39.9030466666667,116.422013333333,0,0,39825.5586689815,2009-01-12,13:24:29
39.9029516666667,116.421893333333,0,0,39825.5587268519,2009-01-12,13:24:34
39.9028633333333,116.421855,0,0,39825.5587847222,2009-01-12,13:24:39
39.902805,116.421776666667,0,0,39825.5588425926,2009-01-12,13:24:44
39.90278,116.421675,0,0,39825.558900463,2009-01-12,13:24:49
39.902765,116.42161,0,0,39825.5589583333,2009-01-12,13:24:54
39.9028383333333,116.421578333333,0,0,39825.5590162037,2009-01-12,13:24:59
39.90286,116.421525,0,0,39825.5590740741,2009-01-12,13:25:04
39.9028933333333,116.421513333333,0,0,39825.5591319444,2009-01-12,13:25:09
39.902875,116.421456666667,0,0,39825.5591898148,2009-01-12,13:25:14
39.9028783333333,116.421446666667,0,0,39825.5592476852,2009-01-12,13:25:19
39.9028483333333,116.421356666667,0,0,39825.5593055556,2009-01-12,13:25:24
39.9028483333333,116.42132,0,0,39825.5593634259,2009-01-12,13:25:29
39.902835,116.42134,0,0,39825.5594212963,2009-01-12,13:25:34
39.9028083333333,116.421335,0,0,39825.5594791667,2009-01-12,13:25:39
39.9027933333333,116.421395,0,0,39825.559537037,2009-01-12,13:25:44
39.90281,116.42139,0,0,39825.5595949074,2009-01-12,13:25:49
39.902825,116.4214,0,0,39825.5596527778,2009-01-12,13:25:54
39.9027833333333,116.421398333333,0,0,39825.5597106481,2009-01-12,13:25:59
39.9027183333333,116.421376666667,0,0,39825.5597685185,2009-01-12,13:26:04
39.902715,116.421365,0,0,39825.5598263889,2009-01-12,13:26:09
39.9028,116.42062,0,0,39825.5803125,2009-01-12,13:55:39
39.9033866666667,116.42051,0,0,39825.5803703704,2009-01-12,13:55:44
39.90323,116.420335,0,0,39825.5804282407,2009-01-12,13:55:49
39.9032433333333,116.4203,0,0,39825.5804861111,2009-01-12,13:55:54
39.9032483333333,116.420265,0,0,39825.5805439815,2009-01-12,13:55:59
39.9031416666667,116.420201666667,0,0,39825.5806018518,2009-01-12,13:56:04
39.9030816666667,116.420201666667,0,0,39825.5806597222,2009-01-12,13:56:09
39.90305,116.420185,0,0,39825.5807175926,2009-01-12,13:56:14
39.903025,116.420141666667,0,0,39825.580775463,2009-01-12,13:56:19
39.9030033333333,116.420103333333,0,0,39825.5808333333,2009-01-12,13:56:24
39.902955,116.420016666667,0,0,39825.5808912037,2009-01-12,13:56:29
39.90289,116.419898333333,0,0,39825.5809490741,2009-01-12,13:56:34
39.9028816666667,116.419846666667,0,0,39825.5810069444,2009-01-12,13:56:39
39.9029016666667,116.419835,0,0,39825.5810648148,2009-01-12,13:56:44
39.9029483333333,116.419831666667,0,0,39825.5811226852,2009-01-12,13:56:49
39.9029833333333,116.419816666667,0,0,39825.5811805556,2009-01-12,13:56:54
39.902995,116.419798333333,0,0,39825.5812384259,2009-01-12,13:56:59
39.902985,116.41978,0,0,39825.5812962963,2009-01-12,13:57:04
39.902995,116.419756666667,0,0,39825.5813541667,2009-01-12,13:57:09
39.902985,116.419716666667,0,0,39825.581412037,2009-01-12,13:57:14
39.9029683333333,116.41971,0,0,39825.5814699074,2009-01-12,13:57:19
39.9048466666667,116.419415,0,0,39825.5817013889,2009-01-12,13:57:39
39.9045016666667,116.419331666667,0,0,39825.5817592593,2009-01-12,13:57:44
39.904435,116.419075,0,0,39825.5818171296,2009-01-12,13:57:49
39.9042866666667,116.42,0,0,39825.581875,2009-01-12,13:57:54
39.9044866666667,116.419988333333,0,0,39825.5819328704,2009-01-12,13:57:59
39.9042333333333,116.420228333333,0,0,39825.5819907407,2009-01-12,13:58:04
39.9040933333333,116.420328333333,0,0,39825.5820486111,2009-01-12,13:58:09
39.9041583333333,116.420441666667,0,0,39825.5821064815,2009-01-12,13:58:14
39.9041366666667,116.42048,0,0,39825.5821643519,2009-01-12,13:58:19
39.9042033333333,116.42056,0,0,39825.5822222222,2009-01-12,13:58:24
39.9042566666667,116.420598333333,0,0,39825.5822800926,2009-01-12,13:58:29
39.9042566666667,116.420598333333,0,0,39825.5823148148,2009-01-12,13:58:32
39.904265,116.420595,0,0,39825.582337963,2009-01-12,13:58:34
39.9042916666667,116.420536666667,0,0,39825.5823958333,2009-01-12,13:58:39
39.9042966666667,116.420491666667,0,0,39825.5824537037,2009-01-12,13:58:44
39.904345,116.420561666667,0,0,39825.5825115741,2009-01-12,13:58:49
39.90434,116.42071,0,0,39825.5825694444,2009-01-12,13:58:54
39.904355,116.420803333333,0,0,39825.5826273148,2009-01-12,13:58:59
39.9042966666667,116.420916666667,0,0,39825.5826851852,2009-01-12,13:59:04
39.90427,116.421005,0,0,39825.5827430556,2009-01-12,13:59:09
39.90429,116.421086666667,0,0,39825.5828009259,2009-01-12,13:59:14
39.9043033333333,116.421193333333,0,0,39825.5828587963,2009-01-12,13:59:19
39.904295,116.42127,0,0,39825.5829166667,2009-01-12,13:59:24
39.9042716666667,116.421268333333,0,0,39825.582974537,2009-01-12,13:59:29
39.9042666666667,116.421308333333,0,0,39825.5830324074,2009-01-12,13:59:34
39.9042116666667,116.42136,0,0,39825.5830902778,2009-01-12,13:59:39
39.9042033333333,116.421456666667,0,0,39825.5831481481,2009-01-12,13:59:44
39.9042316666667,116.421595,0,0,39825.5832060185,2009-01-12,13:59:49
39.9040483333333,116.421631666667,0,0,39825.5832638889,2009-01-12,13:59:54
39.903995,116.421686666667,0,0,39825.5833217593,2009-01-12,13:59:59
39.90368,116.42164,0,0,39825.5833796296,2009-01-12,14:00:04
39.9023916666667,116.422256666667,0,0,39825.5836111111,2009-01-12,14:00:24
39.90232,116.421591666667,0,0,39825.5836689815,2009-01-12,14:00:29
39.90226,116.421583333333,0,0,39825.5837268519,2009-01-12,14:00:34
39.9021683333333,116.421446666667,0,0,39825.5837847222,2009-01-12,14:00:39
39.90214,116.421275,0,0,39825.5838425926,2009-01-12,14:00:44
39.9020883333333,116.421101666667,0,0,39825.583900463,2009-01-12,14:00:49
39.9020133333333,116.421061666667,0,0,39825.5839583333,2009-01-12,14:00:54
39.90201,116.421045,0,0,39825.5840162037,2009-01-12,14:00:59
39.9020116666667,116.421028333333,0,0,39825.5840740741,2009-01-12,14:01:04
39.902005,116.421015,0,0,39825.5841319444,2009-01-12,14:01:09
39.9019916666667,116.420986666667,0,0,39825.5841898148,2009-01-12,14:01:14
39.9019616666667,116.42098,0,0,39825.5842476852,2009-01-12,14:01:19
39.9019583333333,116.420973333333,0,0,39825.5843055556,2009-01-12,14:01:24
39.9019583333333,116.420973333333,0,0,39825.5843402778,2009-01-12,14:01:27
39.90196,116.420976666667,0,0,39825.5843634259,2009-01-12,14:01:29
39.90197,116.420991666667,0,0,39825.5844212963,2009-01-12,14:01:34
39.9019783333333,116.421006666667,0,0,39825.5844791667,2009-01-12,14:01:39
39.901985,116.421015,0,0,39825.584537037,2009-01-12,14:01:44
39.901985,116.421015,0,0,39825.5845717593,2009-01-12,14:01:47
39.9019916666667,116.421021666667,0,0,39825.5845949074,2009-01-12,14:01:49
39.902,116.421033333333,0,0,39825.5846527778,2009-01-12,14:01:54
39.902,116.421033333333,0,0,39825.5846875,2009-01-12,14:01:57
39.9020066666667,116.421038333333,0,0,39825.5847106481,2009-01-12,14:01:59
39.90203,116.421026666667,0,0,39825.5847685185,2009-01-12,14:02:04
39.9020516666667,116.421035,0,0,39825.5848263889,2009-01-12,14:02:09
39.902085,116.421031666667,0,0,39825.5848842593,2009-01-12,14:02:14
39.902105,116.421036666667,0,0,39825.5849421296,2009-01-12,14:02:19
39.902105,116.421036666667,0,0,39825.5849768519,2009-01-12,14:02:22
39.9021066666667,116.421036666667,0,0,39825.585,2009-01-12,14:02:24
39.9021116666667,116.421046666667,0,0,39825.5850578704,2009-01-12,14:02:29
39.90212,116.421056666667,0,0,39825.5851157407,2009-01-12,14:02:34
39.9021366666667,116.42099,0,0,39825.5851736111,2009-01-12,14:02:39
39.902085,116.420881666667,0,0,39825.5852314815,2009-01-12,14:02:44
39.9020366666667,116.420738333333,0,0,39825.5852893519,2009-01-12,14:02:49
39.9020016666667,116.420628333333,0,0,39825.5853472222,2009-01-12,14:02:54
39.9019133333333,116.420526666667,0,0,39825.5854050926,2009-01-12,14:02:59
39.9018316666667,116.420463333333,0,0,39825.585462963,2009-01-12,14:03:04
39.9017816666667,116.42039,0,0,39825.5855208333,2009-01-12,14:03:09
39.9017883333333,116.420366666667,0,0,39825.5855787037,2009-01-12,14:03:14
39.9017866666667,116.420273333333,0,0,39825.5856365741,2009-01-12,14:03:19
39.9016966666667,116.420128333333,0,0,39825.5856944444,2009-01-12,14:03:24
39.9016516666667,116.419988333333,0,0,39825.5857523148,2009-01-12,14:03:29
39.901645,116.419895,0,0,39825.5858101852,2009-01-12,14:03:34
39.9016733333333,116.419808333333,0,0,39825.5858680556,2009-01-12,14:03:39
39.9016633333333,116.419748333333,0,0,39825.5859259259,2009-01-12,14:03:44
39.9016383333333,116.419688333333,0,0,39825.5859837963,2009-01-12,14:03:49
39.9016266666667,116.41966,0,0,39825.5860416667,2009-01-12,14:03:54
39.9016266666667,116.41966,0,0,39825.5860763889,2009-01-12,14:03:57
39.9016283333333,116.419666666667,0,0,39825.586099537,2009-01-12,14:03:59
39.9016033333333,116.419683333333,0,0,39825.5861574074,2009-01-12,14:04:04
39.9015733333333,116.419701666667,0,0,39825.5862152778,2009-01-12,14:04:09
39.90156,116.419711666667,0,0,39825.5862731481,2009-01-12,14:04:14
39.9015816666667,116.419711666667,0,0,39825.5863310185,2009-01-12,14:04:19
39.9015816666667,116.419691666667,0,0,39825.5863888889,2009-01-12,14:04:24
39.90157,116.419635,0,0,39825.5864467593,2009-01-12,14:04:29
39.901535,116.419635,0,0,39825.5865046296,2009-01-12,14:04:34
39.901475,116.419691666667,0,0,39825.5865625,2009-01-12,14:04:39
39.901475,116.419691666667,0,0,39825.5865972222,2009-01-12,14:04:42
39.9014733333333,116.4197,0,0,39825.5866203704,2009-01-12,14:04:44
39.9015816666667,116.419626666667,0,0,39825.5866782407,2009-01-12,14:04:49
39.901555,116.419706666667,0,0,39825.5867361111,2009-01-12,14:04:54
39.9015216666667,116.419766666667,0,0,39825.5867939815,2009-01-12,14:04:59
39.9014083333333,116.419831666667,0,0,39825.5868518518,2009-01-12,14:05:04
39.9014016666667,116.41982,0,0,39825.5869097222,2009-01-12,14:05:09
39.9014033333333,116.419803333333,0,0,39825.5869675926,2009-01-12,14:05:14
39.90134,116.419843333333,0,0,39825.587025463,2009-01-12,14:05:19
39.9012916666667,116.419861666667,0,0,39825.5870833333,2009-01-12,14:05:24
39.9012766666667,116.419838333333,0,0,39825.5871412037,2009-01-12,14:05:29
39.90127,116.419751666667,0,0,39825.5871990741,2009-01-12,14:05:34
39.9011916666667,116.419778333333,0,0,39825.5872569444,2009-01-12,14:05:39
39.90116,116.419811666667,0,0,39825.5873148148,2009-01-12,14:05:44
39.90118,116.419795,0,0,39825.5873726852,2009-01-12,14:05:49
39.9010233333333,116.41985,0,0,39825.5874305556,2009-01-12,14:05:54
39.9009316666667,116.419828333333,0,0,39825.5874884259,2009-01-12,14:05:59
39.9008316666667,116.41987,0,0,39825.5875462963,2009-01-12,14:06:04
39.9007416666667,116.419873333333,0,0,39825.5876041667,2009-01-12,14:06:09
39.9007066666667,116.419873333333,0,0,39825.587662037,2009-01-12,14:06:14
39.900675,116.419881666667,0,0,39825.5877199074,2009-01-12,14:06:19
39.9005916666667,116.419823333333,0,0,39825.5877777778,2009-01-12,14:06:24
39.9005933333333,116.419843333333,0,0,39825.5878356481,2009-01-12,14:06:29
39.9005833333333,116.419863333333,0,0,39825.5878935185,2009-01-12,14:06:34
39.90062,116.41986,0,0,39825.5879513889,2009-01-12,14:06:39
39.9006166666667,116.419875,0,0,39825.5880092593,2009-01-12,14:06:44
39.900615,116.419901666667,0,0,39825.5880671296,2009-01-12,14:06:49
39.900635,116.419986666667,0,0,39825.588125,2009-01-12,14:06:54
39.9006366666667,116.420028333333,0,0,39825.5881828704,2009-01-12,14:06:59
39.9005866666667,116.420111666667,0,0,39825.5882407407,2009-01-12,14:07:04
39.9005216666667,116.420165,0,0,39825.5882986111,2009-01-12,14:07:09
39.9004116666667,116.420368333333,0,0,39825.5883564815,2009-01-12,14:07:14
39.9003866666667,116.420356666667,0,0,39825.5884143518,2009-01-12,14:07:19
39.90034,116.420315,0,0,39825.5884722222,2009-01-12,14:07:24
39.9003183333333,116.420323333333,0,0,39825.5885300926,2009-01-12,14:07:29
39.9003183333333,116.420281666667,0,0,39825.588587963,2009-01-12,14:07:34
39.9003683333333,116.42033,0,0,39825.5886458333,2009-01-12,14:07:39
39.9004266666667,116.420253333333,0,0,39825.5887037037,2009-01-12,14:07:44
39.9004083333333,116.420231666667,0,0,39825.5887615741,2009-01-12,14:07:49
39.9003583333333,116.420173333333,0,0,39825.5888194444,2009-01-12,14:07:54
39.9002933333333,116.420225,0,0,39825.5888773148,2009-01-12,14:07:59
39.9002616666667,116.420265,0,0,39825.5889351852,2009-01-12,14:08:04
39.9002433333333,116.42029,0,0,39825.5889930556,2009-01-12,14:08:09
39.9002633333333,116.420335,0,0,39825.5890509259,2009-01-12,14:08:14
39.900265,116.420358333333,0,0,39825.5891087963,2009-01-12,14:08:19
39.9003066666667,116.420378333333,0,0,39825.5891666667,2009-01-12,14:08:24
39.9003583333333,116.420386666667,0,0,39825.589224537,2009-01-12,14:08:29
39.9004083333333,116.420395,0,0,39825.5892824074,2009-01-12,14:08:34
39.90039,116.420403333333,0,0,39825.5893402778,2009-01-12,14:08:39
39.9004083333333,116.420416666667,0,0,39825.5893981481,2009-01-12,14:08:44
39.9004033333333,116.42041,0,0,39825.5894560185,2009-01-12,14:08:49
39.9004,116.420408333333,0,0,39825.5895138889,2009-01-12,14:08:54
39.9003983333333,116.420406666667,0,0,39825.5895717593,2009-01-12,14:08:59
39.900405,116.420405,0,0,39825.5896296296,2009-01-12,14:09:04
39.9004083333333,116.420403333333,0,0,39825.5896875,2009-01-12,14:09:09
39.9004083333333,116.420403333333,0,0,39825.5897222222,2009-01-12,14:09:12
39.9004166666667,116.420398333333,0,0,39825.5897453704,2009-01-12,14:09:14
39.90047,116.42034,0,0,39825.5898032407,2009-01-12,14:09:19
39.9004916666667,116.42034,0,0,39825.5898611111,2009-01-12,14:09:24
39.9004816666667,116.420355,0,0,39825.5899189815,2009-01-12,14:09:29
39.9004816666667,116.420355,0,0,39825.5899537037,2009-01-12,14:09:32
39.9004883333333,116.420353333333,0,0,39825.5899768519,2009-01-12,14:09:34
39.9005683333333,116.420295,0,0,39825.5900347222,2009-01-12,14:09:39
39.9007,116.420193333333,0,0,39825.5900925926,2009-01-12,14:09:44
39.90083,116.420131666667,0,0,39825.590150463,2009-01-12,14:09:49
39.9009183333333,116.42009,0,0,39825.5902083333,2009-01-12,14:09:54
39.9011216666667,116.420358333333,0,0,39825.5903240741,2009-01-12,14:10:04
39.900685,116.420731666667,0,0,39825.5903819444,2009-01-12,14:10:09
39.9006366666667,116.420753333333,0,0,39825.5904398148,2009-01-12,14:10:14
39.90064,116.42074,0,0,39825.5904976852,2009-01-12,14:10:19
39.9005766666667,116.420525,0,0,39825.5905555556,2009-01-12,14:10:24
39.9005766666667,116.420525,0,0,39825.5905902778,2009-01-12,14:10:27
39.9005766666667,116.42052,0,0,39825.5906134259,2009-01-12,14:10:29
39.9005516666667,116.420501666667,0,0,39825.5906712963,2009-01-12,14:10:34
39.90052,116.420473333333,0,0,39825.5907291667,2009-01-12,14:10:39
39.90049,116.420316666667,0,0,39825.590787037,2009-01-12,14:10:44
39.9004783333333,116.420215,0,0,39825.5908449074,2009-01-12,14:10:49
39.9005,116.420178333333,0,0,39825.5909027778,2009-01-12,14:10:54
39.90054,116.420153333333,0,0,39825.5909606481,2009-01-12,14:10:59
39.9006166666667,116.420091666667,0,0,39825.5910185185,2009-01-12,14:11:04
39.90069,116.420103333333,0,0,39825.5910763889,2009-01-12,14:11:09
39.9007566666667,116.42018,0,0,39825.5911342593,2009-01-12,14:11:14
39.9008416666667,116.42028,0,0,39825.5911921296,2009-01-12,14:11:19
39.9009383333333,116.420405,0,0,39825.59125,2009-01-12,14:11:24
39.90106,116.42054,0,0,39825.5913078704,2009-01-12,14:11:29
39.9011433333333,116.420668333333,0,0,39825.5913657407,2009-01-12,14:11:34
39.9012183333333,116.420766666667,0,0,39825.5914236111,2009-01-12,14:11:39
39.9012316666667,116.42095,0,0,39825.5914814815,2009-01-12,14:11:44
39.90141,116.420675,0,0,39825.5915393519,2009-01-12,14:11:49
39.901095,116.420396666667,0,0,39825.5915972222,2009-01-12,14:11:54
39.9009566666667,116.420293333333,0,0,39825.5916550926,2009-01-12,14:11:59
39.9008733333333,116.420271666667,0,0,39825.591712963,2009-01-12,14:12:04
39.9008716666667,116.420338333333,0,0,39825.5917708333,2009-01-12,14:12:09
39.9008716666667,116.420356666667,0,0,39825.5918287037,2009-01-12,14:12:14
39.90088,116.420383333333,0,0,39825.5918865741,2009-01-12,14:12:19
39.90084,116.420273333333,0,0,39825.5919444444,2009-01-12,14:12:24
39.9008266666667,116.420071666667,0,0,39825.5920023148,2009-01-12,14:12:29
39.9008616666667,116.41998,0,0,39825.5920601852,2009-01-12,14:12:34
39.9009283333333,116.42002,0,0,39825.5921180556,2009-01-12,14:12:39
39.9009283333333,116.42002,0,0,39825.5921527778,2009-01-12,14:12:42
39.9009233333333,116.420015,0,0,39825.5921759259,2009-01-12,14:12:44
39.9008183333333,116.41992,0,0,39825.5922337963,2009-01-12,14:12:49
39.9007883333333,116.419663333333,0,0,39825.5922916667,2009-01-12,14:12:54
39.9008833333333,116.41925,0,0,39825.592349537,2009-01-12,14:12:59
39.9009566666667,116.41889,0,0,39825.5924074074,2009-01-12,14:13:04
39.9009583333333,116.418661666667,0,0,39825.5924652778,2009-01-12,14:13:09
39.9009866666667,116.418606666667,0,0,39825.5925231481,2009-01-12,14:13:14
39.9010583333333,116.418588333333,0,0,39825.5925810185,2009-01-12,14:13:19
39.9010966666667,116.418291666667,0,0,39825.5926388889,2009-01-12,14:13:24
39.9012,116.417933333333,0,0,39825.5926967593,2009-01-12,14:13:29
39.9013966666667,116.417611666667,0,0,39825.5927546296,2009-01-12,14:13:34
39.901365,116.417281666667,0,0,39825.5928125,2009-01-12,14:13:39
39.9013033333333,116.41708,0,0,39825.5928703704,2009-01-12,14:13:44
39.90134,116.416903333333,0,0,39825.5929282407,2009-01-12,14:13:49
39.9012916666667,116.41669,0,0,39825.5929861111,2009-01-12,14:13:54
39.901265,116.416441666667,0,0,39825.5930439815,2009-01-12,14:13:59
39.9012616666667,116.416521666667,0,0,39825.5931018519,2009-01-12,14:14:04
39.9012433333333,116.417358333333,0,0,39825.5931597222,2009-01-12,14:14:09
39.9012883333333,116.418123333333,0,0,39825.5932175926,2009-01-12,14:14:14
39.9013733333333,116.418558333333,0,0,39825.593275463,2009-01-12,14:14:19
39.9014766666667,116.41881,0,0,39825.5933333333,2009-01-12,14:14:24
39.9016566666667,116.418923333333,0,0,39825.5933912037,2009-01-12,14:14:29
39.9018733333333,116.418913333333,0,0,39825.5934490741,2009-01-12,14:14:34
39.9021216666667,116.418656666667,0,0,39825.5935069444,2009-01-12,14:14:39
39.9023833333333,116.418221666667,0,0,39825.5935648148,2009-01-12,14:14:44
39.9026616666667,116.417756666667,0,0,39825.5936226852,2009-01-12,14:14:49
39.9030183333333,116.417476666667,0,0,39825.5936805556,2009-01-12,14:14:54
39.9032533333333,116.417153333333,0,0,39825.5937384259,2009-01-12,14:14:59
39.9031416666667,116.417588333333,0,0,39825.5937962963,2009-01-12,14:15:04
39.9027916666667,116.418573333333,0,0,39825.5938541667,2009-01-12,14:15:09
39.9026466666667,116.419568333333,0,0,39825.593912037,2009-01-12,14:15:14
39.9021933333333,116.419735,0,0,39825.5939699074,2009-01-12,14:15:19
39.902125,116.4197,0,0,39825.5940277778,2009-01-12,14:15:24
39.9021733333333,116.4197,0,0,39825.5940856481,2009-01-12,14:15:29
39.9023233333333,116.419661666667,0,0,39825.5941435185,2009-01-12,14:15:34
39.9026833333333,116.419618333333,0,0,39825.5942013889,2009-01-12,14:15:39
39.903035,116.419705,0,0,39825.5942592593,2009-01-12,14:15:44
39.9033766666667,116.419708333333,0,0,39825.5943171296,2009-01-12,14:15:49
39.9037433333333,116.419503333333,0,0,39825.594375,2009-01-12,14:15:54
39.9040216666667,116.419158333333,0,0,39825.5944328704,2009-01-12,14:15:59
39.9043083333333,116.418833333333,0,0,39825.5944907407,2009-01-12,14:16:04
39.904535,116.418621666667,0,0,39825.5945486111,2009-01-12,14:16:09
39.9047966666667,116.418556666667,0,0,39825.5946064815,2009-01-12,14:16:14
39.9050283333333,116.41848,0,0,39825.5946643518,2009-01-12,14:16:19
39.9052233333333,116.41821,0,0,39825.5947222222,2009-01-12,14:16:24
39.9055216666667,116.417968333333,0,0,39825.5947800926,2009-01-12,14:16:29
39.906765,116.416281666667,0,0,39825.5950694444,2009-01-12,14:16:54
39.9064766666667,116.414365,0,0,39825.5951273148,2009-01-12,14:16:59
39.9058933333333,116.414086666667,0,0,39825.5951851852,2009-01-12,14:17:04
39.9056583333333,116.4143,0,0,39825.5952430556,2009-01-12,14:17:09
39.9053916666667,116.414538333333,0,0,39825.5953009259,2009-01-12,14:17:14
39.9052566666667,116.414786666667,0,0,39825.5953587963,2009-01-12,14:17:19
39.90398,116.416675,0,0,39825.5954166667,2009-01-12,14:17:24
39.9007266666667,116.419476666667,0,0,39825.595474537,2009-01-12,14:17:29
39.9006066666667,116.419805,0,0,39825.5955324074,2009-01-12,14:17:34
39.90046,116.419905,0,0,39825.5955902778,2009-01-12,14:17:39
39.90046,116.419948333333,0,0,39825.5956481481,2009-01-12,14:17:44
39.9003766666667,116.419991666667,0,0,39825.5957060185,2009-01-12,14:17:49
39.90031,116.420053333333,0,0,39825.5957638889,2009-01-12,14:17:54
39.9002883333333,116.420093333333,0,0,39825.5958217593,2009-01-12,14:17:59
39.90027,116.42014,0,0,39825.5958796296,2009-01-12,14:18:04
39.9002816666667,116.42006,0,0,39825.5959375,2009-01-12,14:18:09
39.9002816666667,116.42006,0,0,39825.5959722222,2009-01-12,14:18:12
39.900275,116.420058333333,0,0,39825.5959953704,2009-01-12,14:18:14
39.900345,116.420043333333,0,0,39825.5960532407,2009-01-12,14:18:19
39.9003366666667,116.420013333333,0,0,39825.5961111111,2009-01-12,14:18:24
39.9004166666667,116.420001666667,0,0,39825.5961689815,2009-01-12,14:18:29
39.9004633333333,116.419993333333,0,0,39825.5962268518,2009-01-12,14:18:34
39.9004433333333,116.420015,0,0,39825.5962847222,2009-01-12,14:18:39
39.9003916666667,116.419983333333,0,0,39825.5963425926,2009-01-12,14:18:44
39.9004033333333,116.419971666667,0,0,39825.596400463,2009-01-12,14:18:49
39.9004033333333,116.419971666667,0,0,39825.5964351852,2009-01-12,14:18:52
39.90041,116.419963333333,0,0,39825.5964583333,2009-01-12,14:18:54
39.900375,116.419995,0,0,39825.5965162037,2009-01-12,14:18:59
39.9003716666667,116.420026666667,0,0,39825.5965740741,2009-01-12,14:19:04
39.9003483333333,116.420071666667,0,0,39825.5966319444,2009-01-12,14:19:09
39.9005283333333,116.420183333333,0,0,39825.5966898148,2009-01-12,14:19:14
39.9005816666667,116.42014,0,0,39825.5967476852,2009-01-12,14:19:19
39.9006383333333,116.420115,0,0,39825.5968055556,2009-01-12,14:19:24
39.9006766666667,116.420456666667,0,0,39825.5990972222,2009-01-12,14:22:42
39.9006783333333,116.420463333333,0,0,39825.5991203704,2009-01-12,14:22:44
39.9006583333333,116.42043,0,0,39825.5991782407,2009-01-12,14:22:49
39.9006466666667,116.420413333333,0,0,39825.5992361111,2009-01-12,14:22:54
39.9006216666667,116.420451666667,0,0,39825.5992939815,2009-01-12,14:22:59
39.900615,116.420423333333,0,0,39825.5993518519,2009-01-12,14:23:04
39.9006583333333,116.420353333333,0,0,39825.5994097222,2009-01-12,14:23:09
39.900675,116.420358333333,0,0,39825.5994675926,2009-01-12,14:23:14
39.9006566666667,116.420376666667,0,0,39825.599525463,2009-01-12,14:23:19
39.9005816666667,116.420373333333,0,0,39825.5995833333,2009-01-12,14:23:24
39.9005866666667,116.42035,0,0,39825.5996412037,2009-01-12,14:23:29
39.90056,116.420233333333,0,0,39825.5996990741,2009-01-12,14:23:34
39.9005616666667,116.420183333333,0,0,39825.5997569444,2009-01-12,14:23:39
39.9005616666667,116.420183333333,0,0,39825.5997916667,2009-01-12,14:23:42
39.9005666666667,116.420183333333,0,0,39825.5998148148,2009-01-12,14:23:44
39.9006516666667,116.42017,0,0,39825.5998726852,2009-01-12,14:23:49
39.9006733333333,116.420145,0,0,39825.5999305556,2009-01-12,14:23:54
39.9006866666667,116.420143333333,0,0,39825.5999884259,2009-01-12,14:23:59
39.90069,116.420143333333,0,0,39825.6000462963,2009-01-12,14:24:04
39.90069,116.420143333333,0,0,39825.6000810185,2009-01-12,14:24:07
39.9006933333333,116.420141666667,0,0,39825.6001041667,2009-01-12,14:24:09
39.900675,116.420131666667,0,0,39825.600162037,2009-01-12,14:24:14
39.90067,116.42012,0,0,39825.6002199074,2009-01-12,14:24:19
39.9006316666667,116.420041666667,0,0,39825.6002777778,2009-01-12,14:24:24
39.900615,116.419998333333,0,0,39825.6003356481,2009-01-12,14:24:29
39.9006066666667,116.42,0,0,39825.6003935185,2009-01-12,14:24:34
39.9006066666667,116.42,0,0,39825.6004282407,2009-01-12,14:24:37
39.9006116666667,116.419998333333,0,0,39825.6004513889,2009-01-12,14:24:39
39.9006216666667,116.419993333333,0,0,39825.6005092593,2009-01-12,14:24:44
39.9006216666667,116.419993333333,0,0,39825.6005439815,2009-01-12,14:24:47
39.9006166666667,116.419993333333,0,0,39825.6005671296,2009-01-12,14:24:49
39.9005866666667,116.419923333333,0,0,39825.600625,2009-01-12,14:24:54
39.9005733333333,116.419931666667,0,0,39825.6006828704,2009-01-12,14:24:59
39.9006016666667,116.419921666667,0,0,39825.6007407407,2009-01-12,14:25:04
39.9006183333333,116.419905,0,0,39825.6007986111,2009-01-12,14:25:09
39.90065,116.419893333333,0,0,39825.6008564815,2009-01-12,14:25:14
39.9006666666667,116.419881666667,0,0,39825.6009143519,2009-01-12,14:25:19
39.9006733333333,116.419858333333,0,0,39825.6009722222,2009-01-12,14:25:24
39.9006666666667,116.419841666667,0,0,39825.6010300926,2009-01-12,14:25:29
39.9006233333333,116.419866666667,0,0,39825.601087963,2009-01-12,14:25:34
39.90058,116.419895,0,0,39825.6011458333,2009-01-12,14:25:39
39.9005583333333,116.41988,0,0,39825.6012037037,2009-01-12,14:25:44
39.9005183333333,116.41988,0,0,39825.6012615741,2009-01-12,14:25:49
39.9005183333333,116.41988,0,0,39825.6012962963,2009-01-12,14:25:52
39.9005166666667,116.419875,0,0,39825.6013194444,2009-01-12,14:25:54
39.9004616666667,116.420193333333,0,0,39825.6050810185,2009-01-12,14:31:19
39.90027,116.420296666667,0,0,39825.6051388889,2009-01-12,14:31:24
39.9002633333333,116.420233333333,0,0,39825.6051967593,2009-01-12,14:31:29
39.9003533333333,116.420248333333,0,0,39825.6052546296,2009-01-12,14:31:34
39.9003533333333,116.420248333333,0,0,39825.6052893519,2009-01-12,14:31:37
39.9003566666667,116.420245,0,0,39825.6053125,2009-01-12,14:31:39
39.9003366666667,116.420248333333,0,0,39825.6053703704,2009-01-12,14:31:44
39.90033,116.420246666667,0,0,39825.6054282407,2009-01-12,14:31:49
39.9003266666667,116.420246666667,0,0,39825.6054861111,2009-01-12,14:31:54
39.9003233333333,116.420246666667,0,0,39825.6055439815,2009-01-12,14:31:59
39.9003233333333,116.420246666667,0,0,39825.6055787037,2009-01-12,14:32:02
39.9003283333333,116.420245,0,0,39825.6056018519,2009-01-12,14:32:04
39.90034,116.42024,0,0,39825.6056597222,2009-01-12,14:32:09
39.9003583333333,116.420231666667,0,0,39825.6057175926,2009-01-12,14:32:14
39.9003766666667,116.42022,0,0,39825.605775463,2009-01-12,14:32:19
39.9003966666667,116.4202,0,0,39825.6058333333,2009-01-12,14:32:24
39.9004166666667,116.420188333333,0,0,39825.6058912037,2009-01-12,14:32:29
39.90043,116.420181666667,0,0,39825.6059490741,2009-01-12,14:32:34
39.90043,116.420181666667,0,0,39825.6059837963,2009-01-12,14:32:37
39.9004333333333,116.42018,0,0,39825.6060069444,2009-01-12,14:32:39
39.9004216666667,116.420186666667,0,0,39825.6060648148,2009-01-12,14:32:44
39.9004116666667,116.420191666667,0,0,39825.6061226852,2009-01-12,14:32:49
39.9004183333333,116.420188333333,0,0,39825.6061805556,2009-01-12,14:32:54
39.9004216666667,116.420188333333,0,0,39825.6062384259,2009-01-12,14:32:59
39.9004183333333,116.420188333333,0,0,39825.6062962963,2009-01-12,14:33:04
39.9004116666667,116.42019,0,0,39825.6063541667,2009-01-12,14:33:09
39.9004116666667,116.42019,0,0,39825.6063888889,2009-01-12,14:33:12
39.9004083333333,116.42019,0,0,39825.606412037,2009-01-12,14:33:14
39.9004183333333,116.420186666667,0,0,39825.6064699074,2009-01-12,14:33:19
39.9004016666667,116.42019,0,0,39825.6065277778,2009-01-12,14:33:24
39.9004183333333,116.420193333333,0,0,39825.6065856481,2009-01-12,14:33:29
39.90048,116.420178333333,0,0,39825.6066435185,2009-01-12,14:33:34
39.90048,116.420178333333,0,0,39825.6066782407,2009-01-12,14:33:37
39.9004883333333,116.420171666667,0,0,39825.6067013889,2009-01-12,14:33:39
39.90047,116.420176666667,0,0,39825.6067592593,2009-01-12,14:33:44
39.90047,116.420176666667,0,0,39825.6067939815,2009-01-12,14:33:47
39.9004783333333,116.420178333333,0,0,39825.6068171296,2009-01-12,14:33:49
39.900495,116.420218333333,0,0,39825.606875,2009-01-12,14:33:54
39.9005133333333,116.420225,0,0,39825.6069328704,2009-01-12,14:33:59
39.900505,116.420221666667,0,0,39825.6069907407,2009-01-12,14:34:04
39.900505,116.420221666667,0,0,39825.607025463,2009-01-12,14:34:07
39.9005016666667,116.42022,0,0,39825.6070486111,2009-01-12,14:34:09
39.9005,116.420285,0,0,39825.6071064815,2009-01-12,14:34:14
39.9004816666667,116.420318333333,0,0,39825.6071643519,2009-01-12,14:34:19
39.9004816666667,116.420318333333,0,0,39825.6071990741,2009-01-12,14:34:22
39.9004866666667,116.420315,0,0,39825.6072222222,2009-01-12,14:34:24
39.9005,116.420306666667,0,0,39825.6072800926,2009-01-12,14:34:29
39.9004766666667,116.420328333333,0,0,39825.607337963,2009-01-12,14:34:34
39.9004483333333,116.420295,0,0,39825.6073958333,2009-01-12,14:34:39
39.9004716666667,116.420203333333,0,0,39825.6074537037,2009-01-12,14:34:44
39.9005633333333,116.420158333333,0,0,39825.6075115741,2009-01-12,14:34:49
39.9006183333333,116.42023,0,0,39825.6075694444,2009-01-12,14:34:54
39.9005816666667,116.420221666667,0,0,39825.6076273148,2009-01-12,14:34:59
39.90054,116.420168333333,0,0,39825.6076851852,2009-01-12,14:35:04
39.9005233333333,116.420141666667,0,0,39825.6077430556,2009-01-12,14:35:09
39.9004783333333,116.420133333333,0,0,39825.6078009259,2009-01-12,14:35:14
39.90047,116.420093333333,0,0,39825.6078587963,2009-01-12,14:35:19
39.90049,116.420086666667,0,0,39825.6079166667,2009-01-12,14:35:24
39.9005083333333,116.420091666667,0,0,39825.607974537,2009-01-12,14:35:29
39.900515,116.420088333333,0,0,39825.6080324074,2009-01-12,14:35:34
39.900515,116.420088333333,0,0,39825.6080671296,2009-01-12,14:35:37
39.90052,116.420086666667,0,0,39825.6080902778,2009-01-12,14:35:39
39.9005283333333,116.420116666667,0,0,39825.6081481481,2009-01-12,14:35:44
39.9005166666667,116.420128333333,0,0,39825.6082060185,2009-01-12,14:35:49
39.9005166666667,116.42014,0,0,39825.6082638889,2009-01-12,14:35:54
39.9005383333333,116.420165,0,0,39825.6083217593,2009-01-12,14:35:59
39.900525,116.42015,0,0,39825.6083796296,2009-01-12,14:36:04
39.9005033333333,116.420171666667,0,0,39825.6084375,2009-01-12,14:36:09
39.9005166666667,116.420198333333,0,0,39825.6084953704,2009-01-12,14:36:14
39.9005166666667,116.420198333333,0,0,39825.6085300926,2009-01-12,14:36:17
39.9005133333333,116.4202,0,0,39825.6085532407,2009-01-12,14:36:19
39.9004583333333,116.420178333333,0,0,39825.6086111111,2009-01-12,14:36:24
39.9004266666667,116.420176666667,0,0,39825.6086689815,2009-01-12,14:36:29
39.900395,116.420183333333,0,0,39825.6087268519,2009-01-12,14:36:34
39.9005466666667,116.42024,0,0,39825.6111574074,2009-01-12,14:40:04
39.9006833333333,116.420061666667,0,0,39825.6112152778,2009-01-12,14:40:09
39.9006516666667,116.419981666667,0,0,39825.6112731481,2009-01-12,14:40:14
39.9006816666667,116.419993333333,0,0,39825.6113310185,2009-01-12,14:40:19
39.9006783333333,116.419998333333,0,0,39825.6113888889,2009-01-12,14:40:24
39.9006816666667,116.420003333333,0,0,39825.6114467593,2009-01-12,14:40:29
39.9006816666667,116.420003333333,0,0,39825.6115046296,2009-01-12,14:40:34
39.9006766666667,116.420008333333,0,0,39825.6115625,2009-01-12,14:40:39
39.9006766666667,116.420008333333,0,0,39825.6115972222,2009-01-12,14:40:42
39.9006783333333,116.420016666667,0,0,39825.6116203704,2009-01-12,14:40:44
39.9006666666667,116.42002,0,0,39825.6116782407,2009-01-12,14:40:49
39.900655,116.42002,0,0,39825.6117361111,2009-01-12,14:40:54
39.900645,116.420023333333,0,0,39825.6117939815,2009-01-12,14:40:59
39.90064,116.420026666667,0,0,39825.6118518518,2009-01-12,14:41:04
39.9006383333333,116.420031666667,0,0,39825.6119097222,2009-01-12,14:41:09
39.9006383333333,116.420031666667,0,0,39825.6119444444,2009-01-12,14:41:12
39.900635,116.420031666667,0,0,39825.6119675926,2009-01-12,14:41:14
39.900515,116.420041666667,0,0,39825.612025463,2009-01-12,14:41:19
39.9004716666667,116.42012,0,0,39825.6120833333,2009-01-12,14:41:24
39.9004716666667,116.42012,0,0,39825.6121180556,2009-01-12,14:41:27
39.9004783333333,116.420118333333,0,0,39825.6121412037,2009-01-12,14:41:29
39.9004633333333,116.420225,0,0,39825.6121990741,2009-01-12,14:41:34
39.9004283333333,116.420323333333,0,0,39825.6122569444,2009-01-12,14:41:39
39.90047,116.420391666667,0,0,39825.6123148148,2009-01-12,14:41:44
39.9004616666667,116.420415,0,0,39825.6123726852,2009-01-12,14:41:49
39.9004183333333,116.420355,0,0,39825.6124305556,2009-01-12,14:41:54
39.9004283333333,116.42046,0,0,39825.6124884259,2009-01-12,14:41:59
39.900445,116.420573333333,0,0,39825.6125462963,2009-01-12,14:42:04
39.9004566666667,116.420675,0,0,39825.6126041667,2009-01-12,14:42:09
39.9004416666667,116.420736666667,0,0,39825.612662037,2009-01-12,14:42:14
39.9003716666667,116.420773333333,0,0,39825.6127199074,2009-01-12,14:42:19
39.900335,116.420786666667,0,0,39825.6127777778,2009-01-12,14:42:24
39.9002633333333,116.420806666667,0,0,39825.6128356481,2009-01-12,14:42:29
39.9002433333333,116.420766666667,0,0,39825.6128935185,2009-01-12,14:42:34
39.90024,116.42081,0,0,39825.6129513889,2009-01-12,14:42:39
39.90025,116.42088,0,0,39825.6130092593,2009-01-12,14:42:44
39.9002866666667,116.420958333333,0,0,39825.6130671296,2009-01-12,14:42:49
39.9004016666667,116.421048333333,0,0,39825.613125,2009-01-12,14:42:54
39.9004133333333,116.421196666667,0,0,39825.6131828704,2009-01-12,14:42:59
39.9004433333333,116.421331666667,0,0,39825.6132407407,2009-01-12,14:43:04
39.9004616666667,116.421433333333,0,0,39825.6132986111,2009-01-12,14:43:09
39.9004683333333,116.421495,0,0,39825.6133564815,2009-01-12,14:43:14
39.9004383333333,116.421555,0,0,39825.6134143519,2009-01-12,14:43:19
39.9032416666667,116.42225,0,0,39825.6160185185,2009-01-12,14:47:04
39.902825,116.421998333333,0,0,39825.6160763889,2009-01-12,14:47:09
39.90298,116.422191666667,0,0,39825.6161342593,2009-01-12,14:47:14
39.90289,116.422328333333,0,0,39825.6161921296,2009-01-12,14:47:19
39.90292,116.4224,0,0,39825.61625,2009-01-12,14:47:24
39.903005,116.422308333333,0,0,39825.6163078704,2009-01-12,14:47:29
39.9030966666667,116.422226666667,0,0,39825.6163657407,2009-01-12,14:47:34
39.9031683333333,116.422306666667,0,0,39825.6164236111,2009-01-12,14:47:39
39.9032783333333,116.422315,0,0,39825.6164814815,2009-01-12,14:47:44
39.9033366666667,116.422363333333,0,0,39825.6165393519,2009-01-12,14:47:49
39.9034166666667,116.422371666667,0,0,39825.6165972222,2009-01-12,14:47:54
39.9034166666667,116.422418333333,0,0,39825.6166550926,2009-01-12,14:47:59
39.9032733333333,116.422506666667,0,0,39825.616712963,2009-01-12,14:48:04
39.903245,116.422413333333,0,0,39825.6167708333,2009-01-12,14:48:09
39.9032516666667,116.422216666667,0,0,39825.6168287037,2009-01-12,14:48:14
39.9031833333333,116.422153333333,0,0,39825.6168865741,2009-01-12,14:48:19
39.90315,116.422095,0,0,39825.6169444444,2009-01-12,14:48:24
39.903155,116.42203,0,0,39825.6170023148,2009-01-12,14:48:29
39.9031216666667,116.421948333333,0,0,39825.6170601852,2009-01-12,14:48:34
39.9030733333333,116.42187,0,0,39825.6171180556,2009-01-12,14:48:39
39.90304,116.421788333333,0,0,39825.6171759259,2009-01-12,14:48:44
39.9030666666667,116.421801666667,0,0,39825.6172337963,2009-01-12,14:48:49
39.903185,116.421766666667,0,0,39825.6172916667,2009-01-12,14:48:54
39.903245,116.421773333333,0,0,39825.617349537,2009-01-12,14:48:59
39.9033266666667,116.421743333333,0,0,39825.6174074074,2009-01-12,14:49:04
39.9033833333333,116.421725,0,0,39825.6174652778,2009-01-12,14:49:09
39.90339,116.421731666667,0,0,39825.6175231481,2009-01-12,14:49:14
39.90339,116.421731666667,0,0,39825.6175578704,2009-01-12,14:49:17
39.903395,116.421728333333,0,0,39825.6175810185,2009-01-12,14:49:19
39.9033616666667,116.421676666667,0,0,39825.6176388889,2009-01-12,14:49:24
39.9033083333333,116.421593333333,0,0,39825.6176967593,2009-01-12,14:49:29
39.90328,116.421501666667,0,0,39825.6177546296,2009-01-12,14:49:34
39.9032733333333,116.421408333333,0,0,39825.6178125,2009-01-12,14:49:39
39.90325,116.421323333333,0,0,39825.6178703704,2009-01-12,14:49:44
39.903235,116.421255,0,0,39825.6179282407,2009-01-12,14:49:49
39.9032233333333,116.421168333333,0,0,39825.6179861111,2009-01-12,14:49:54
39.9031616666667,116.421061666667,0,0,39825.6180439815,2009-01-12,14:49:59
39.9032033333333,116.420988333333,0,0,39825.6181018518,2009-01-12,14:50:04
39.9032083333333,116.420901666667,0,0,39825.6181597222,2009-01-12,14:50:09
39.9032033333333,116.420823333333,0,0,39825.6182175926,2009-01-12,14:50:14
39.9031866666667,116.420715,0,0,39825.618275463,2009-01-12,14:50:19
39.9031866666667,116.420638333333,0,0,39825.6183333333,2009-01-12,14:50:24
39.9032,116.420535,0,0,39825.6183912037,2009-01-12,14:50:29
39.90317,116.420436666667,0,0,39825.6184490741,2009-01-12,14:50:34
39.90317,116.420338333333,0,0,39825.6185069444,2009-01-12,14:50:39
39.9031333333333,116.420268333333,0,0,39825.6185648148,2009-01-12,14:50:44
39.9031033333333,116.420185,0,0,39825.6186226852,2009-01-12,14:50:49
39.9030666666667,116.420101666667,0,0,39825.6186805556,2009-01-12,14:50:54
39.903025,116.420001666667,0,0,39825.6187384259,2009-01-12,14:50:59
39.9029916666667,116.419933333333,0,0,39825.6187962963,2009-01-12,14:51:04
39.9029833333333,116.419913333333,0,0,39825.6188541667,2009-01-12,14:51:09
39.903,116.41987,0,0,39825.618912037,2009-01-12,14:51:14
39.90302,116.419818333333,0,0,39825.6189699074,2009-01-12,14:51:19
39.9030766666667,116.419713333333,0,0,39825.6190277778,2009-01-12,14:51:24
39.903155,116.419636666667,0,0,39825.6190856481,2009-01-12,14:51:29
39.9031716666667,116.419646666667,0,0,39825.6191435185,2009-01-12,14:51:34
39.9031516666667,116.419651666667,0,0,39825.6192013889,2009-01-12,14:51:39
39.9031383333333,116.419653333333,0,0,39825.6192592593,2009-01-12,14:51:44
39.9031383333333,116.419653333333,0,0,39825.6192939815,2009-01-12,14:51:47
39.9031466666667,116.419651666667,0,0,39825.6193171296,2009-01-12,14:51:49
39.9031716666667,116.41964,0,0,39825.619375,2009-01-12,14:51:54
39.9033483333333,116.419716666667,0,0,39825.6194328704,2009-01-12,14:51:59
39.9033566666667,116.419768333333,0,0,39825.6194907407,2009-01-12,14:52:04
39.9033333333333,116.419781666667,0,0,39825.6195486111,2009-01-12,14:52:09
39.9400466666667,116.348605,0,0,39825.6395717593,2009-01-12,15:20:59
39.9401,116.348806666667,0,0,39825.6396296296,2009-01-12,15:21:04
39.9400666666667,116.348896666667,0,0,39825.6396875,2009-01-12,15:21:09
39.9399316666667,116.348731666667,0,0,39825.6397453704,2009-01-12,15:21:14
39.9397133333333,116.348521666667,0,0,39825.6398032407,2009-01-12,15:21:19
39.9395933333333,116.348276666667,0,0,39825.6398611111,2009-01-12,15:21:24
39.93954,116.348056666667,0,0,39825.6399189815,2009-01-12,15:21:29
39.9394116666667,116.347876666667,0,0,39825.6399768519,2009-01-12,15:21:34
39.93942,116.34772,0,0,39825.6400347222,2009-01-12,15:21:39
39.9393383333333,116.347433333333,0,0,39825.6400925926,2009-01-12,15:21:44
39.93935,116.346906666667,0,0,39825.640150463,2009-01-12,15:21:49
39.939295,116.346511666667,0,0,39825.6402083333,2009-01-12,15:21:54
39.9392483333333,116.346406666667,0,0,39825.6402662037,2009-01-12,15:21:59
39.9392,116.346398333333,0,0,39825.6403240741,2009-01-12,15:22:04
39.93927,116.346308333333,0,0,39825.6403819444,2009-01-12,15:22:09
39.9392316666667,116.346048333333,0,0,39825.6404398148,2009-01-12,15:22:14
39.9391233333333,116.345583333333,0,0,39825.6404976852,2009-01-12,15:22:19
39.938995,116.344821666667,0,0,39825.6405555556,2009-01-12,15:22:24
39.938785,116.344123333333,0,0,39825.6406134259,2009-01-12,15:22:29
39.9386166666667,116.34342,0,0,39825.6406712963,2009-01-12,15:22:34
39.938455,116.342713333333,0,0,39825.6407291667,2009-01-12,15:22:39
39.9382583333333,116.341913333333,0,0,39825.640787037,2009-01-12,15:22:44
39.9379733333333,116.341015,0,0,39825.6408449074,2009-01-12,15:22:49
39.9376666666667,116.340058333333,0,0,39825.6409027778,2009-01-12,15:22:54
39.9374183333333,116.339088333333,0,0,39825.6409606481,2009-01-12,15:22:59
39.9372333333333,116.33809,0,0,39825.6410185185,2009-01-12,15:23:04
39.93717,116.337043333333,0,0,39825.6410763889,2009-01-12,15:23:09
39.9371333333333,116.33604,0,0,39825.6411342593,2009-01-12,15:23:14
39.9371033333333,116.33489,0,0,39825.6411921296,2009-01-12,15:23:19
39.9370733333333,116.33369,0,0,39825.64125,2009-01-12,15:23:24
39.9370166666667,116.3324,0,0,39825.6413078704,2009-01-12,15:23:29
39.9369516666667,116.331075,0,0,39825.6413657407,2009-01-12,15:23:34
39.93689,116.329701666667,0,0,39825.6414236111,2009-01-12,15:23:39
39.9368816666667,116.32837,0,0,39825.6414814815,2009-01-12,15:23:44
39.9369666666667,116.327053333333,0,0,39825.6415393518,2009-01-12,15:23:49
39.9370716666667,116.32584,0,0,39825.6415972222,2009-01-12,15:23:54
39.9371833333333,116.32484,0,0,39825.6416550926,2009-01-12,15:23:59
39.9372633333333,116.323973333333,0,0,39825.641712963,2009-01-12,15:24:04
39.9373583333333,116.323023333333,0,0,39825.6417708333,2009-01-12,15:24:09
39.9374566666667,116.322035,0,0,39825.6418287037,2009-01-12,15:24:14
39.9375383333333,116.321176666667,0,0,39825.6418865741,2009-01-12,15:24:19
39.937615,116.3204,0,0,39825.6419444444,2009-01-12,15:24:24
39.937645,116.319768333333,0,0,39825.6420023148,2009-01-12,15:24:29
39.93796,116.319491666667,0,0,39825.6420601852,2009-01-12,15:24:34
39.9385733333333,116.31939,0,0,39825.6421180556,2009-01-12,15:24:39
39.9393866666667,116.319353333333,0,0,39825.6421759259,2009-01-12,15:24:44
39.9402933333333,116.319281666667,0,0,39825.6422337963,2009-01-12,15:24:49
39.941245,116.319155,0,0,39825.6422916667,2009-01-12,15:24:54
39.942215,116.319025,0,0,39825.642349537,2009-01-12,15:24:59
39.9430883333333,116.318896666667,0,0,39825.6424074074,2009-01-12,15:25:04
39.9438866666667,116.318763333333,0,0,39825.6424652778,2009-01-12,15:25:09
39.9446366666667,116.318696666667,0,0,39825.6425231481,2009-01-12,15:25:14
39.945185,116.31863,0,0,39825.6425810185,2009-01-12,15:25:19
39.9452216666667,116.318056666667,0,0,39825.6426388889,2009-01-12,15:25:24
39.94518,116.317178333333,0,0,39825.6426967593,2009-01-12,15:25:29
39.9451033333333,116.316281666667,0,0,39825.6427546296,2009-01-12,15:25:34
39.945015,116.315363333333,0,0,39825.6428125,2009-01-12,15:25:39
39.94488,116.314483333333,0,0,39825.6428703704,2009-01-12,15:25:44
39.9447733333333,116.313688333333,0,0,39825.6429282407,2009-01-12,15:25:49
39.94472,116.312828333333,0,0,39825.6429861111,2009-01-12,15:25:54
39.944675,116.312025,0,0,39825.6430439815,2009-01-12,15:25:59
39.94466,116.311576666667,0,0,39825.6431018518,2009-01-12,15:26:04
39.9449,116.311535,0,0,39825.6431597222,2009-01-12,15:26:09
39.9453166666667,116.3115,0,0,39825.6432175926,2009-01-12,15:26:14
39.9457633333333,116.311435,0,0,39825.643275463,2009-01-12,15:26:19
39.94621,116.311335,0,0,39825.6433333333,2009-01-12,15:26:24
39.946585,116.31125,0,0,39825.6433912037,2009-01-12,15:26:29
39.9468616666667,116.311141666667,0,0,39825.6434490741,2009-01-12,15:26:34
39.947145,116.31106,0,0,39825.6435069444,2009-01-12,15:26:39
39.9472966666667,116.311048333333,0,0,39825.6435648148,2009-01-12,15:26:44
39.9475483333333,116.311068333333,0,0,39825.6436226852,2009-01-12,15:26:49
39.9478116666667,116.311011666667,0,0,39825.6436805556,2009-01-12,15:26:54
39.948195,116.310958333333,0,0,39825.6437384259,2009-01-12,15:26:59
39.9485883333333,116.310866666667,0,0,39825.6437962963,2009-01-12,15:27:04
39.9490516666667,116.310958333333,0,0,39825.6438541667,2009-01-12,15:27:09
39.9495366666667,116.311026666667,0,0,39825.643912037,2009-01-12,15:27:14
39.949855,116.311028333333,0,0,39825.6439699074,2009-01-12,15:27:19
39.9502133333333,116.311061666667,0,0,39825.6440277778,2009-01-12,15:27:24
39.9502583333333,116.31107,0,0,39825.6440856481,2009-01-12,15:27:29
39.9502483333333,116.311096666667,0,0,39825.6441435185,2009-01-12,15:27:34
39.9502433333333,116.311106666667,0,0,39825.6442013889,2009-01-12,15:27:39
39.9502216666667,116.311145,0,0,39825.6442592593,2009-01-12,15:27:44
39.95024,116.311061666667,0,0,39825.6443171296,2009-01-12,15:27:49
39.950305,116.310918333333,0,0,39825.644375,2009-01-12,15:27:54
39.9503966666667,116.310615,0,0,39825.6444328704,2009-01-12,15:27:59
39.9504333333333,116.310433333333,0,0,39825.6444907407,2009-01-12,15:28:04
39.9504366666667,116.31038,0,0,39825.6445486111,2009-01-12,15:28:09
39.9503666666667,116.310631666667,0,0,39825.6446064815,2009-01-12,15:28:14
39.95029,116.310906666667,0,0,39825.6446643519,2009-01-12,15:28:19
39.9503,116.310985,0,0,39825.6447222222,2009-01-12,15:28:24
39.9504333333333,116.311271666667,0,0,39825.6480208333,2009-01-12,15:33:09
39.9504366666667,116.311323333333,0,0,39825.6480787037,2009-01-12,15:33:14
39.9504266666667,116.311385,0,0,39825.6481365741,2009-01-12,15:33:19
39.9504333333333,116.311426666667,0,0,39825.6481944444,2009-01-12,15:33:24
39.9504416666667,116.31149,0,0,39825.6482523148,2009-01-12,15:33:29
39.950435,116.311551666667,0,0,39825.6483101852,2009-01-12,15:33:34
39.9504216666667,116.311633333333,0,0,39825.6483680556,2009-01-12,15:33:39
39.9502716666667,116.311858333333,0,0,39825.6484259259,2009-01-12,15:33:44
39.9502166666667,116.311946666667,0,0,39825.6484837963,2009-01-12,15:33:49
39.9501466666667,116.312011666667,0,0,39825.6485416667,2009-01-12,15:33:54
39.9500766666667,116.312035,0,0,39825.648599537,2009-01-12,15:33:59
39.9499916666667,116.312063333333,0,0,39825.6486574074,2009-01-12,15:34:04
39.949915,116.312088333333,0,0,39825.6487152778,2009-01-12,15:34:09
39.949845,116.312103333333,0,0,39825.6487731481,2009-01-12,15:34:14
39.9498,116.312123333333,0,0,39825.6488310185,2009-01-12,15:34:19
39.9498066666667,116.312158333333,0,0,39825.6488888889,2009-01-12,15:34:24
39.9498816666667,116.31221,0,0,39825.6489467593,2009-01-12,15:34:29
39.9499283333333,116.312263333333,0,0,39825.6490046296,2009-01-12,15:34:34
39.9499466666667,116.312328333333,0,0,39825.6490625,2009-01-12,15:34:39
39.9499816666667,116.312406666667,0,0,39825.6491203704,2009-01-12,15:34:44
39.9500333333333,116.312485,0,0,39825.6491782407,2009-01-12,15:34:49
39.9500566666667,116.312546666667,0,0,39825.6492361111,2009-01-12,15:34:54
39.9500533333333,116.312603333333,0,0,39825.6492939815,2009-01-12,15:34:59
39.9499966666667,116.312648333333,0,0,39825.6493518518,2009-01-12,15:35:04
39.9499916666667,116.31267,0,0,39825.6494097222,2009-01-12,15:35:09
39.9500083333333,116.312643333333,0,0,39825.6494675926,2009-01-12,15:35:14
39.9500316666667,116.312576666667,0,0,39825.649525463,2009-01-12,15:35:19
39.9497866666667,116.312311666667,0,0,39825.6499305556,2009-01-12,15:35:54
39.9498733333333,116.312476666667,0,0,39825.6499884259,2009-01-12,15:35:59
39.9498233333333,116.312566666667,0,0,39825.6500462963,2009-01-12,15:36:04
39.94999,116.312383333333,0,0,39825.6501041667,2009-01-12,15:36:09
39.9500133333333,116.312378333333,0,0,39825.650162037,2009-01-12,15:36:14
39.9500133333333,116.312378333333,0,0,39825.6501967593,2009-01-12,15:36:17
39.9500216666667,116.31238,0,0,39825.6502199074,2009-01-12,15:36:19
39.950005,116.312411666667,0,0,39825.6502777778,2009-01-12,15:36:24
39.94999,116.312453333333,0,0,39825.6503356481,2009-01-12,15:36:29
39.949955,116.312531666667,0,0,39825.6503935185,2009-01-12,15:36:34
39.9498616666667,116.312673333333,0,0,39825.6504513889,2009-01-12,15:36:39
39.949845,116.312748333333,0,0,39825.6505092593,2009-01-12,15:36:44
39.9498466666667,116.312716666667,0,0,39825.6505671296,2009-01-12,15:36:49
39.949905,116.312581666667,0,0,39825.650625,2009-01-12,15:36:54
39.9499466666667,116.312453333333,0,0,39825.6506828704,2009-01-12,15:36:59
39.9499783333333,116.312353333333,0,0,39825.6507407407,2009-01-12,15:37:04
39.9500433333333,116.312303333333,0,0,39825.6507986111,2009-01-12,15:37:09
39.9500916666667,116.312165,0,0,39825.6508564815,2009-01-12,15:37:14
39.9501266666667,116.311991666667,0,0,39825.6509143518,2009-01-12,15:37:19
39.9501816666667,116.311726666667,0,0,39825.6509722222,2009-01-12,15:37:24
39.9502633333333,116.31142,0,0,39825.6510300926,2009-01-12,15:37:29
39.9503133333333,116.311233333333,0,0,39825.651087963,2009-01-12,15:37:34
39.9503183333333,116.311138333333,0,0,39825.6511458333,2009-01-12,15:37:39
39.9502783333333,116.311253333333,0,0,39825.6512037037,2009-01-12,15:37:44
39.9502983333333,116.311146666667,0,0,39825.6512615741,2009-01-12,15:37:49
39.9503316666667,116.311226666667,0,0,39825.6513194444,2009-01-12,15:37:54
39.9503516666667,116.311431666667,0,0,39825.6513773148,2009-01-12,15:37:59
39.9503516666667,116.311613333333,0,0,39825.6514351852,2009-01-12,15:38:04
39.9503216666667,116.31186,0,0,39825.6514930556,2009-01-12,15:38:09
39.9502733333333,116.312108333333,0,0,39825.6515509259,2009-01-12,15:38:14
39.950225,116.312338333333,0,0,39825.6516087963,2009-01-12,15:38:19
39.9501533333333,116.312373333333,0,0,39825.6516666667,2009-01-12,15:38:24
39.950065,116.312438333333,0,0,39825.651724537,2009-01-12,15:38:29
39.9499516666667,116.312606666667,0,0,39825.6517824074,2009-01-12,15:38:34
39.9498866666667,116.312808333333,0,0,39825.6518402778,2009-01-12,15:38:39
39.9498483333333,116.31293,0,0,39825.6518981481,2009-01-12,15:38:44
39.94983,116.313001666667,0,0,39825.6519560185,2009-01-12,15:38:49
39.9498166666667,116.313021666667,0,0,39825.6520138889,2009-01-12,15:38:54
39.94977,116.313088333333,0,0,39825.6520717593,2009-01-12,15:38:59
39.9496883333333,116.31315,0,0,39825.6521296296,2009-01-12,15:39:04
39.949665,116.313165,0,0,39825.6521875,2009-01-12,15:39:09
39.9495866666667,116.31325,0,0,39825.6522453704,2009-01-12,15:39:14
39.9495333333333,116.313311666667,0,0,39825.6523032407,2009-01-12,15:39:19
39.9494833333333,116.313371666667,0,0,39825.6523611111,2009-01-12,15:39:24
39.9494433333333,116.313381666667,0,0,39825.6524189815,2009-01-12,15:39:29
39.9501066666667,116.312006666667,0,0,39825.6524768519,2009-01-12,15:39:34
39.9503466666667,116.311371666667,0,0,39825.6525347222,2009-01-12,15:39:39
39.9503866666667,116.311073333333,0,0,39825.6525925926,2009-01-12,15:39:44
39.9503616666667,116.31118,0,0,39825.652650463,2009-01-12,15:39:49
39.95039,116.31119,0,0,39825.6527083333,2009-01-12,15:39:54
39.9504266666667,116.31119,0,0,39825.6527662037,2009-01-12,15:39:59
39.9503783333333,116.311266666667,0,0,39825.6528240741,2009-01-12,15:40:04
39.9502316666667,116.311383333333,0,0,39825.6528819444,2009-01-12,15:40:09
39.9496966666667,116.312235,0,0,39825.6529398148,2009-01-12,15:40:14
39.9496883333333,116.31256,0,0,39825.6529976852,2009-01-12,15:40:19
39.9497233333333,116.312575,0,0,39825.6530555556,2009-01-12,15:40:24
39.94979,116.312676666667,0,0,39825.6531134259,2009-01-12,15:40:29
39.9498683333333,116.312791666667,0,0,39825.6531712963,2009-01-12,15:40:34
39.949825,116.312865,0,0,39825.6532291667,2009-01-12,15:40:39
39.9497316666667,116.312871666667,0,0,39825.653287037,2009-01-12,15:40:44
39.949665,116.312768333333,0,0,39825.6533449074,2009-01-12,15:40:49
39.9496183333333,116.3125,0,0,39825.6534027778,2009-01-12,15:40:54
39.949705,116.312151666667,0,0,39825.6534606481,2009-01-12,15:40:59
39.94993,116.311655,0,0,39825.6535185185,2009-01-12,15:41:04
39.9502483333333,116.311206666667,0,0,39825.6535763889,2009-01-12,15:41:09
39.9504833333333,116.310911666667,0,0,39825.6536342593,2009-01-12,15:41:14
39.9505566666667,116.310853333333,0,0,39825.6536921296,2009-01-12,15:41:19
39.9505716666667,116.310911666667,0,0,39825.65375,2009-01-12,15:41:24
39.9505683333333,116.310926666667,0,0,39825.6538078704,2009-01-12,15:41:29
39.950535,116.311051666667,0,0,39825.6538657407,2009-01-12,15:41:34
39.950545,116.311111666667,0,0,39825.6539236111,2009-01-12,15:41:39
39.9505233333333,116.31121,0,0,39825.6539814815,2009-01-12,15:41:44
39.95048,116.311311666667,0,0,39825.6540393519,2009-01-12,15:41:49
39.95041,116.31146,0,0,39825.6540972222,2009-01-12,15:41:54
39.95032,116.311626666667,0,0,39825.6541550926,2009-01-12,15:41:59
39.95027,116.311688333333,0,0,39825.654212963,2009-01-12,15:42:04
39.95024,116.311801666667,0,0,39825.6542708333,2009-01-12,15:42:09
39.9501866666667,116.311878333333,0,0,39825.6543287037,2009-01-12,15:42:14
39.9500916666667,116.312043333333,0,0,39825.6543865741,2009-01-12,15:42:19
39.9501233333333,116.311961666667,0,0,39825.6544444444,2009-01-12,15:42:24
39.9501533333333,116.3119,0,0,39825.6545023148,2009-01-12,15:42:29
39.9501483333333,116.311916666667,0,0,39825.6545601852,2009-01-12,15:42:34
39.9501333333333,116.311965,0,0,39825.6546180556,2009-01-12,15:42:39
39.9500366666667,116.312165,0,0,39825.6546759259,2009-01-12,15:42:44
39.9500116666667,116.312141666667,0,0,39825.6547337963,2009-01-12,15:42:49
39.9500633333333,116.312026666667,0,0,39825.6547916667,2009-01-12,15:42:54
39.9500966666667,116.311906666667,0,0,39825.654849537,2009-01-12,15:42:59
39.9501016666667,116.311883333333,0,0,39825.6549074074,2009-01-12,15:43:04
39.9501983333333,116.3116,0,0,39825.6549652778,2009-01-12,15:43:09
39.9502766666667,116.311476666667,0,0,39825.6550231481,2009-01-12,15:43:14
39.9502083333333,116.311655,0,0,39825.6550810185,2009-01-12,15:43:19
39.9502233333333,116.311668333333,0,0,39825.6551388889,2009-01-12,15:43:24
39.9502433333333,116.31176,0,0,39825.6551967593,2009-01-12,15:43:29
39.9502316666667,116.31192,0,0,39825.6552546296,2009-01-12,15:43:34
39.9502133333333,116.311946666667,0,0,39825.6553125,2009-01-12,15:43:39
39.9502116666667,116.31198,0,0,39825.6553703704,2009-01-12,15:43:44
39.950225,116.311926666667,0,0,39825.6554282407,2009-01-12,15:43:49
39.9503066666667,116.311598333333,0,0,39825.6554861111,2009-01-12,15:43:54
39.9502616666667,116.311728333333,0,0,39825.6555439815,2009-01-12,15:43:59
39.9502616666667,116.311728333333,0,0,39825.6555787037,2009-01-12,15:44:02
39.9502616666667,116.311736666667,0,0,39825.6556018519,2009-01-12,15:44:04
39.950275,116.311726666667,0,0,39825.6556597222,2009-01-12,15:44:09
39.9502583333333,116.311705,0,0,39825.6557175926,2009-01-12,15:44:14
39.9502483333333,116.311678333333,0,0,39825.655775463,2009-01-12,15:44:19
39.9502383333333,116.311646666667,0,0,39825.6558333333,2009-01-12,15:44:24
39.950245,116.311663333333,0,0,39825.6558912037,2009-01-12,15:44:29
39.9502566666667,116.311666666667,0,0,39825.6559490741,2009-01-12,15:44:34
39.95024,116.311686666667,0,0,39825.6560069444,2009-01-12,15:44:39
39.95024,116.311686666667,0,0,39825.6560416667,2009-01-12,15:44:42
39.9502366666667,116.311685,0,0,39825.6560648148,2009-01-12,15:44:44
39.9502266666667,116.31168,0,0,39825.6561226852,2009-01-12,15:44:49
39.9501883333333,116.311668333333,0,0,39825.6561805556,2009-01-12,15:44:54
39.9501633333333,116.31166,0,0,39825.6562384259,2009-01-12,15:44:59
39.9501383333333,116.311685,0,0,39825.6562962963,2009-01-12,15:45:04
39.9501383333333,116.311685,0,0,39825.6563310185,2009-01-12,15:45:07
39.9501383333333,116.311688333333,0,0,39825.6563541667,2009-01-12,15:45:09
39.9501166666667,116.311748333333,0,0,39825.656412037,2009-01-12,15:45:14
39.9500816666667,116.311875,0,0,39825.6564699074,2009-01-12,15:45:19
39.9500433333333,116.31205,0,0,39825.6565277778,2009-01-12,15:45:24
39.95003,116.312161666667,0,0,39825.6565856481,2009-01-12,15:45:29
39.9500533333333,116.312196666667,0,0,39825.6566435185,2009-01-12,15:45:34
39.9500816666667,116.31223,0,0,39825.6567013889,2009-01-12,15:45:39
39.95008,116.312261666667,0,0,39825.6567592593,2009-01-12,15:45:44
39.9500633333333,116.312308333333,0,0,39825.6568171296,2009-01-12,15:45:49
39.9500366666667,116.312313333333,0,0,39825.656875,2009-01-12,15:45:54
39.9500466666667,116.312226666667,0,0,39825.6569328704,2009-01-12,15:45:59
39.950065,116.312135,0,0,39825.6569907407,2009-01-12,15:46:04
39.9500466666667,116.31209,0,0,39825.6570486111,2009-01-12,15:46:09
39.95003,116.312133333333,0,0,39825.6571064815,2009-01-12,15:46:14
39.9500083333333,116.312205,0,0,39825.6571643518,2009-01-12,15:46:19
39.950015,116.312223333333,0,0,39825.6572222222,2009-01-12,15:46:24
39.9500283333333,116.312228333333,0,0,39825.6572800926,2009-01-12,15:46:29
39.95005,116.312233333333,0,0,39825.657337963,2009-01-12,15:46:34
39.9500716666667,116.312261666667,0,0,39825.6573958333,2009-01-12,15:46:39
39.950065,116.31235,0,0,39825.6574537037,2009-01-12,15:46:44
39.950045,116.312421666667,0,0,39825.6575115741,2009-01-12,15:46:49
39.9500033333333,116.312481666667,0,0,39825.6575694444,2009-01-12,15:46:54
39.9499433333333,116.312525,0,0,39825.6576273148,2009-01-12,15:46:59
39.94991,116.312533333333,0,0,39825.6576851852,2009-01-12,15:47:04
39.949895,116.312531666667,0,0,39825.6577430556,2009-01-12,15:47:09
39.9499016666667,116.31252,0,0,39825.6578009259,2009-01-12,15:47:14
39.9499133333333,116.312481666667,0,0,39825.6578587963,2009-01-12,15:47:19
39.9498933333333,116.312403333333,0,0,39825.6579166667,2009-01-12,15:47:24
39.9498833333333,116.312348333333,0,0,39825.657974537,2009-01-12,15:47:29
39.94989,116.312416666667,0,0,39825.6580324074,2009-01-12,15:47:34
39.9499066666667,116.312445,0,0,39825.6580902778,2009-01-12,15:47:39
39.949935,116.312411666667,0,0,39825.6581481481,2009-01-12,15:47:44
39.9499816666667,116.31235,0,0,39825.6582060185,2009-01-12,15:47:49
39.95001,116.312298333333,0,0,39825.6582638889,2009-01-12,15:47:54
39.9500083333333,116.312243333333,0,0,39825.6583217593,2009-01-12,15:47:59
39.9500133333333,116.312218333333,0,0,39825.6583796296,2009-01-12,15:48:04
39.9500066666667,116.312268333333,0,0,39825.6584375,2009-01-12,15:48:09
39.949895,116.312558333333,0,0,39825.6584953704,2009-01-12,15:48:14
39.9498966666667,116.312846666667,0,0,39825.6585532407,2009-01-12,15:48:19
39.9498583333333,116.313186666667,0,0,39825.6586111111,2009-01-12,15:48:24
39.9496266666667,116.31363,0,0,39825.6586689815,2009-01-12,15:48:29
39.9494683333333,116.314046666667,0,0,39825.6587268518,2009-01-12,15:48:34
39.9493683333333,116.314178333333,0,0,39825.6587847222,2009-01-12,15:48:39
39.9493783333333,116.31414,0,0,39825.6588425926,2009-01-12,15:48:44
39.9494766666667,116.314113333333,0,0,39825.658900463,2009-01-12,15:48:49
39.9493966666667,116.314116666667,0,0,39825.6589583333,2009-01-12,15:48:54
39.9494316666667,116.313886666667,0,0,39825.6590162037,2009-01-12,15:48:59
39.9494633333333,116.313688333333,0,0,39825.6590740741,2009-01-12,15:49:04
39.9494633333333,116.313688333333,0,0,39825.6591087963,2009-01-12,15:49:07
39.949465,116.313686666667,0,0,39825.6591319444,2009-01-12,15:49:09
39.9494683333333,116.313671666667,0,0,39825.6591898148,2009-01-12,15:49:14
39.94947,116.313656666667,0,0,39825.6592476852,2009-01-12,15:49:19
39.9494683333333,116.313648333333,0,0,39825.6593055556,2009-01-12,15:49:24
39.9494733333333,116.313643333333,0,0,39825.6593634259,2009-01-12,15:49:29
39.9494733333333,116.313643333333,0,0,39825.6593981481,2009-01-12,15:49:32
39.9494816666667,116.313638333333,0,0,39825.6594212963,2009-01-12,15:49:34
39.9494916666667,116.313638333333,0,0,39825.6594791667,2009-01-12,15:49:39
39.9495,116.313635,0,0,39825.659537037,2009-01-12,15:49:44
39.9495,116.313635,0,0,39825.6595717593,2009-01-12,15:49:47
39.949505,116.313631666667,0,0,39825.6595949074,2009-01-12,15:49:49
39.9495316666667,116.313501666667,0,0,39825.6596527778,2009-01-12,15:49:54
39.949645,116.313108333333,0,0,39825.6597106481,2009-01-12,15:49:59
39.9497433333333,116.312776666667,0,0,39825.6597685185,2009-01-12,15:50:04
39.9498133333333,116.312575,0,0,39825.6598263889,2009-01-12,15:50:09
39.949865,116.312396666667,0,0,39825.6598842593,2009-01-12,15:50:14
39.94986,116.312425,0,0,39825.6599421296,2009-01-12,15:50:19
39.9497716666667,116.312613333333,0,0,39825.66,2009-01-12,15:50:24
39.94963,116.312943333333,0,0,39825.6600578704,2009-01-12,15:50:29
39.9495433333333,116.313191666667,0,0,39825.6601157407,2009-01-12,15:50:34
39.9494733333333,116.313351666667,0,0,39825.6601736111,2009-01-12,15:50:39
39.9495033333333,116.31328,0,0,39825.6602314815,2009-01-12,15:50:44
39.9495966666667,116.313056666667,0,0,39825.6602893519,2009-01-12,15:50:49
39.9496366666667,116.312963333333,0,0,39825.6603472222,2009-01-12,15:50:54
39.9498133333333,116.312738333333,0,0,39825.6624305556,2009-01-12,15:53:54
39.9499066666667,116.312488333333,0,0,39825.6624884259,2009-01-12,15:53:59
39.9500233333333,116.312175,0,0,39825.6625462963,2009-01-12,15:54:04
39.950085,116.311995,0,0,39825.6626041667,2009-01-12,15:54:09
39.9500666666667,116.312005,0,0,39825.662662037,2009-01-12,15:54:14
39.95006,116.312038333333,0,0,39825.6627199074,2009-01-12,15:54:19
39.949945,116.312305,0,0,39825.6627777778,2009-01-12,15:54:24
39.9498466666667,116.31256,0,0,39825.6628356481,2009-01-12,15:54:29
39.9498383333333,116.312616666667,0,0,39825.6628935185,2009-01-12,15:54:34
39.9498066666667,116.312691666667,0,0,39825.6629513889,2009-01-12,15:54:39
39.9497583333333,116.312808333333,0,0,39825.6630092593,2009-01-12,15:54:44
39.9497883333333,116.312746666667,0,0,39825.6630671296,2009-01-12,15:54:49
39.949855,116.312543333333,0,0,39825.663125,2009-01-12,15:54:54
39.94995,116.312266666667,0,0,39825.6631828704,2009-01-12,15:54:59
39.95008,116.311936666667,0,0,39825.6632407407,2009-01-12,15:55:04
39.9501583333333,116.311775,0,0,39825.6632986111,2009-01-12,15:55:09
39.9501116666667,116.311915,0,0,39825.6633564815,2009-01-12,15:55:14
39.9500233333333,116.312221666667,0,0,39825.6634143519,2009-01-12,15:55:19
39.9498633333333,116.312605,0,0,39825.6634722222,2009-01-12,15:55:24
39.949725,116.312955,0,0,39825.6635300926,2009-01-12,15:55:29
39.9495666666667,116.313318333333,0,0,39825.663587963,2009-01-12,15:55:34
39.9493666666667,116.313768333333,0,0,39825.6636458333,2009-01-12,15:55:39
39.9491683333333,116.314151666667,0,0,39825.6637037037,2009-01-12,15:55:44
39.9491066666667,116.314296666667,0,0,39825.6637615741,2009-01-12,15:55:49
39.9490683333333,116.314455,0,0,39825.6638194444,2009-01-12,15:55:54
39.9490466666667,116.314623333333,0,0,39825.6638773148,2009-01-12,15:55:59
39.949025,116.314735,0,0,39825.6639351852,2009-01-12,15:56:04
39.9489866666667,116.314591666667,0,0,39825.6639930556,2009-01-12,15:56:09
39.94905,116.314326666667,0,0,39825.6640509259,2009-01-12,15:56:14
39.9493366666667,116.313815,0,0,39825.6641087963,2009-01-12,15:56:19
39.9496333333333,116.313143333333,0,0,39825.6641666667,2009-01-12,15:56:24
39.94989,116.31253,0,0,39825.664224537,2009-01-12,15:56:29
39.950095,116.312008333333,0,0,39825.6642824074,2009-01-12,15:56:34
39.95028,116.311405,0,0,39825.6643402778,2009-01-12,15:56:39
39.9502783333333,116.311323333333,0,0,39825.6643981481,2009-01-12,15:56:44
39.949905,116.312241666667,0,0,39825.6644560185,2009-01-12,15:56:49
39.9497983333333,116.312478333333,0,0,39825.6645138889,2009-01-12,15:56:54
39.9497366666667,116.312621666667,0,0,39825.6645717593,2009-01-12,15:56:59
39.9497216666667,116.31267,0,0,39825.6646296296,2009-01-12,15:57:04
39.9497216666667,116.31267,0,0,39825.6646643518,2009-01-12,15:57:07
39.9497266666667,116.312671666667,0,0,39825.6646875,2009-01-12,15:57:09
39.9497116666667,116.31268,0,0,39825.6647453704,2009-01-12,15:57:14
39.9496633333333,116.31273,0,0,39825.6648032407,2009-01-12,15:57:19
39.9496633333333,116.31273,0,0,39825.664837963,2009-01-12,15:57:22
39.9496633333333,116.312721666667,0,0,39825.6648611111,2009-01-12,15:57:24
39.9497066666667,116.31262,0,0,39825.6649189815,2009-01-12,15:57:29
39.9497716666667,116.31247,0,0,39825.6649768518,2009-01-12,15:57:34
39.94979,116.312386666667,0,0,39825.6650347222,2009-01-12,15:57:39
39.94975,116.312488333333,0,0,39825.6650925926,2009-01-12,15:57:44
39.9496983333333,116.312656666667,0,0,39825.665150463,2009-01-12,15:57:49
39.9496266666667,116.312828333333,0,0,39825.6652083333,2009-01-12,15:57:54
39.949585,116.31298,0,0,39825.6652662037,2009-01-12,15:57:59
39.9495733333333,116.313075,0,0,39825.6653240741,2009-01-12,15:58:04
39.9495766666667,116.313133333333,0,0,39825.6653819444,2009-01-12,15:58:09
39.94956,116.313211666667,0,0,39825.6654398148,2009-01-12,15:58:14
39.9495033333333,116.31338,0,0,39825.6654976852,2009-01-12,15:58:19
39.9495033333333,116.313395,0,0,39825.6655555556,2009-01-12,15:58:24
39.949555,116.313288333333,0,0,39825.6656134259,2009-01-12,15:58:29
39.949575,116.313253333333,0,0,39825.6656712963,2009-01-12,15:58:34
39.9495683333333,116.313236666667,0,0,39825.6657291667,2009-01-12,15:58:39
39.9495266666667,116.313303333333,0,0,39825.665787037,2009-01-12,15:58:44
39.9494616666667,116.313368333333,0,0,39825.6658449074,2009-01-12,15:58:49
39.949425,116.313423333333,0,0,39825.6659027778,2009-01-12,15:58:54
39.9494233333333,116.3134,0,0,39825.6659606481,2009-01-12,15:58:59
39.9495416666667,116.313103333333,0,0,39825.6660185185,2009-01-12,15:59:04
39.949645,116.312848333333,0,0,39825.6660763889,2009-01-12,15:59:09
39.9496966666667,116.312766666667,0,0,39825.6661342593,2009-01-12,15:59:14
39.9498666666667,116.312541666667,0,0,39825.6702430556,2009-01-12,16:05:09
39.9499483333333,116.312305,0,0,39825.6703009259,2009-01-12,16:05:14
39.9500683333333,116.311966666667,0,0,39825.6703587963,2009-01-12,16:05:19
39.9502833333333,116.311401666667,0,0,39825.6704166667,2009-01-12,16:05:24
39.9505566666667,116.31066,0,0,39825.670474537,2009-01-12,16:05:29
39.9507516666667,116.310126666667,0,0,39825.6705324074,2009-01-12,16:05:34
39.9508983333333,116.309728333333,0,0,39825.6705902778,2009-01-12,16:05:39
39.9509233333333,116.309626666667,0,0,39825.6706481481,2009-01-12,16:05:44
39.9508733333333,116.309741666667,0,0,39825.6707060185,2009-01-12,16:05:49
39.950675,116.310306666667,0,0,39825.6707638889,2009-01-12,16:05:54
39.9505383333333,116.310671666667,0,0,39825.6708217593,2009-01-12,16:05:59
39.950465,116.310866666667,0,0,39825.6708796296,2009-01-12,16:06:04
39.95028,116.311428333333,0,0,39825.6709375,2009-01-12,16:06:09
39.9500733333333,116.311993333333,0,0,39825.6709953704,2009-01-12,16:06:14
39.9500516666667,116.312035,0,0,39825.6710532407,2009-01-12,16:06:19
39.9500516666667,116.312035,0,0,39825.671087963,2009-01-12,16:06:22
39.9500516666667,116.312043333333,0,0,39825.6711111111,2009-01-12,16:06:24
39.95007,116.312021666667,0,0,39825.6711689815,2009-01-12,16:06:29
39.9500533333333,116.312061666667,0,0,39825.6712268519,2009-01-12,16:06:34
39.9500083333333,116.312191666667,0,0,39825.6712847222,2009-01-12,16:06:39
39.9499616666667,116.312316666667,0,0,39825.6713425926,2009-01-12,16:06:44
39.9498183333333,116.312725,0,0,39825.671400463,2009-01-12,16:06:49
39.949615,116.313255,0,0,39825.6714583333,2009-01-12,16:06:54
39.949425,116.313776666667,0,0,39825.6715162037,2009-01-12,16:06:59
39.9492983333333,116.314081666667,0,0,39825.6715740741,2009-01-12,16:07:04
39.9493083333333,116.314046666667,0,0,39825.6716319444,2009-01-12,16:07:09
39.94932,116.314003333333,0,0,39825.6716898148,2009-01-12,16:07:14
39.949325,116.313968333333,0,0,39825.6717476852,2009-01-12,16:07:19
39.9493416666667,116.313911666667,0,0,39825.6718055556,2009-01-12,16:07:24
39.9493216666667,116.313946666667,0,0,39825.6718634259,2009-01-12,16:07:29
39.94948,116.313516666667,0,0,39825.6719212963,2009-01-12,16:07:34
39.9495116666667,116.313431666667,0,0,39825.6719791667,2009-01-12,16:07:39
39.949435,116.313653333333,0,0,39825.672037037,2009-01-12,16:07:44
39.9494616666667,116.313588333333,0,0,39825.6720949074,2009-01-12,16:07:49
39.9496216666667,116.313158333333,0,0,39825.6721527778,2009-01-12,16:07:54
39.9496383333333,116.313108333333,0,0,39825.6722106481,2009-01-12,16:07:59
39.9496383333333,116.313105,0,0,39825.6722685185,2009-01-12,16:08:04
39.94964,116.313101666667,0,0,39825.6723263889,2009-01-12,16:08:09
39.9496433333333,116.313098333333,0,0,39825.6723842593,2009-01-12,16:08:14
39.9496466666667,116.313096666667,0,0,39825.6724421296,2009-01-12,16:08:19
39.94965,116.313093333333,0,0,39825.6725,2009-01-12,16:08:24
39.94965,116.313093333333,0,0,39825.6725347222,2009-01-12,16:08:27
39.94965,116.31309,0,0,39825.6725578704,2009-01-12,16:08:29
39.9496033333333,116.313195,0,0,39825.6726157407,2009-01-12,16:08:34
39.949405,116.31373,0,0,39825.6726736111,2009-01-12,16:08:39
39.9492633333333,116.314121666667,0,0,39825.6727314815,2009-01-12,16:08:44
39.94916,116.314395,0,0,39825.6727893518,2009-01-12,16:08:49
39.9491466666667,116.314433333333,0,0,39825.6728472222,2009-01-12,16:08:54
39.949195,116.314303333333,0,0,39825.6729050926,2009-01-12,16:08:59
39.9492483333333,116.31416,0,0,39825.672962963,2009-01-12,16:09:04
39.9492716666667,116.314106666667,0,0,39825.6730208333,2009-01-12,16:09:09
39.9495016666667,116.313425,0,0,39825.6730787037,2009-01-12,16:09:14
39.9495766666667,116.313235,0,0,39825.6731365741,2009-01-12,16:09:19
39.94959,116.313201666667,0,0,39825.6731944444,2009-01-12,16:09:24
39.94959,116.313201666667,0,0,39825.6732291667,2009-01-12,16:09:27
39.9495883333333,116.31321,0,0,39825.6732523148,2009-01-12,16:09:29
39.9495966666667,116.313185,0,0,39825.6733101852,2009-01-12,16:09:34
39.949575,116.313241666667,0,0,39825.6733680556,2009-01-12,16:09:39
39.9495683333333,116.313255,0,0,39825.6734259259,2009-01-12,16:09:44
39.949585,116.31321,0,0,39825.6734837963,2009-01-12,16:09:49
39.9495783333333,116.31322,0,0,39825.6735416667,2009-01-12,16:09:54
39.9495316666667,116.313351666667,0,0,39825.673599537,2009-01-12,16:09:59
39.9495083333333,116.313423333333,0,0,39825.6736574074,2009-01-12,16:10:04
39.9495233333333,116.31339,0,0,39825.6737152778,2009-01-12,16:10:09
39.949585,116.313268333333,0,0,39825.6737731481,2009-01-12,16:10:14
39.9496583333333,116.313086666667,0,0,39825.6738310185,2009-01-12,16:10:19
39.9496883333333,116.313,0,0,39825.6738888889,2009-01-12,16:10:24
39.949705,116.312963333333,0,0,39825.6739467593,2009-01-12,16:10:29
39.949705,116.312963333333,0,0,39825.6739814815,2009-01-12,16:10:32
39.9497016666667,116.31297,0,0,39825.6740046296,2009-01-12,16:10:34
39.9497183333333,116.312955,0,0,39825.6740625,2009-01-12,16:10:39
39.949715,116.31297,0,0,39825.6741203704,2009-01-12,16:10:44
39.9496683333333,116.313125,0,0,39825.6741782407,2009-01-12,16:10:49
39.9496366666667,116.313216666667,0,0,39825.6742361111,2009-01-12,16:10:54
39.9496283333333,116.313236666667,0,0,39825.6742939815,2009-01-12,16:10:59
39.9496783333333,116.313096666667,0,0,39825.6743518518,2009-01-12,16:11:04
39.9497833333333,116.312816666667,0,0,39825.6744097222,2009-01-12,16:11:09
39.949865,116.312598333333,0,0,39825.6744675926,2009-01-12,16:11:14
39.9499,116.312515,0,0,39825.674525463,2009-01-12,16:11:19
39.9498466666667,116.312608333333,0,0,39825.6745833333,2009-01-12,16:11:24
39.94982,116.312651666667,0,0,39825.6746412037,2009-01-12,16:11:29
39.9498166666667,116.312661666667,0,0,39825.6746990741,2009-01-12,16:11:34
39.9497916666667,116.312741666667,0,0,39825.6747569444,2009-01-12,16:11:39
39.9496966666667,116.31297,0,0,39825.6748148148,2009-01-12,16:11:44
39.949605,116.313275,0,0,39825.6748726852,2009-01-12,16:11:49
39.9495016666667,116.313601666667,0,0,39825.6749305556,2009-01-12,16:11:54
39.9493933333333,116.313861666667,0,0,39825.6749884259,2009-01-12,16:11:59
39.949315,116.314076666667,0,0,39825.6750462963,2009-01-12,16:12:04
39.9492466666667,116.314296666667,0,0,39825.6751041667,2009-01-12,16:12:09
39.9491733333333,116.314496666667,0,0,39825.675162037,2009-01-12,16:12:14
39.949115,116.314681666667,0,0,39825.6752199074,2009-01-12,16:12:19
39.9490183333333,116.314925,0,0,39825.6752777778,2009-01-12,16:12:24
39.948935,116.315216666667,0,0,39825.6753356481,2009-01-12,16:12:29
39.94916,116.314573333333,0,0,39825.6753935185,2009-01-12,16:12:34
39.9495366666667,116.313558333333,0,0,39825.6754513889,2009-01-12,16:12:39
39.94961,116.313351666667,0,0,39825.6755092593,2009-01-12,16:12:44
39.9495933333333,116.313383333333,0,0,39825.6755671296,2009-01-12,16:12:49
39.94959,116.313396666667,0,0,39825.675625,2009-01-12,16:12:54
39.9495916666667,116.31339,0,0,39825.6756828704,2009-01-12,16:12:59
39.9495916666667,116.31339,0,0,39825.6757175926,2009-01-12,16:13:02
39.9495933333333,116.313383333333,0,0,39825.6757407407,2009-01-12,16:13:04
39.9495883333333,116.313401666667,0,0,39825.6757986111,2009-01-12,16:13:09
39.94958,116.313411666667,0,0,39825.6758564815,2009-01-12,16:13:14
39.949605,116.313343333333,0,0,39825.6759143519,2009-01-12,16:13:19
39.949745,116.312888333333,0,0,39825.6759722222,2009-01-12,16:13:24
39.94986,116.312535,0,0,39825.6760300926,2009-01-12,16:13:29
39.9499766666667,116.312141666667,0,0,39825.676087963,2009-01-12,16:13:34
39.9501,116.311828333333,0,0,39825.6761458333,2009-01-12,16:13:39
39.9501233333333,116.311751666667,0,0,39825.6762037037,2009-01-12,16:13:44
39.9500733333333,116.311905,0,0,39825.6762615741,2009-01-12,16:13:49
39.950075,116.311923333333,0,0,39825.6763194444,2009-01-12,16:13:54
39.9500716666667,116.311936666667,0,0,39825.6763773148,2009-01-12,16:13:59
39.95005,116.31201,0,0,39825.6764351852,2009-01-12,16:14:04
39.949985,116.312216666667,0,0,39825.6764930556,2009-01-12,16:14:09
39.94992,116.312413333333,0,0,39825.6765509259,2009-01-12,16:14:14
39.9498483333333,116.312601666667,0,0,39825.6766087963,2009-01-12,16:14:19
39.9497133333333,116.312925,0,0,39825.6766666667,2009-01-12,16:14:24
39.9495066666667,116.313478333333,0,0,39825.676724537,2009-01-12,16:14:29
39.9493033333333,116.314018333333,0,0,39825.6767824074,2009-01-12,16:14:34
39.949235,116.314266666667,0,0,39825.6768402778,2009-01-12,16:14:39
39.9493166666667,116.314068333333,0,0,39825.6768981481,2009-01-12,16:14:44
39.9492816666667,116.31419,0,0,39825.6769560185,2009-01-12,16:14:49
39.9492933333333,116.314151666667,0,0,39825.6770138889,2009-01-12,16:14:54
39.949315,116.314045,0,0,39825.6770717593,2009-01-12,16:14:59
39.9493316666667,116.31399,0,0,39825.6771296296,2009-01-12,16:15:04
39.9493966666667,116.313795,0,0,39825.6771875,2009-01-12,16:15:09
39.949385,116.313841666667,0,0,39825.6772453704,2009-01-12,16:15:14
39.9495366666667,116.313426666667,0,0,39825.6773032407,2009-01-12,16:15:19
39.949575,116.313325,0,0,39825.6773611111,2009-01-12,16:15:24
39.949455,116.31365,0,0,39825.6774189815,2009-01-12,16:15:29
39.9493733333333,116.313958333333,0,0,39825.6774768519,2009-01-12,16:15:34
39.9494083333333,116.313848333333,0,0,39825.6775347222,2009-01-12,16:15:39
39.9494166666667,116.3138,0,0,39825.6775925926,2009-01-12,16:15:44
39.9494066666667,116.313816666667,0,0,39825.677650463,2009-01-12,16:15:49
39.9493983333333,116.313853333333,0,0,39825.6777083333,2009-01-12,16:15:54
39.9494633333333,116.313616666667,0,0,39825.6777662037,2009-01-12,16:15:59
39.94948,116.313553333333,0,0,39825.6778240741,2009-01-12,16:16:04
39.9495066666667,116.313448333333,0,0,39825.6778819444,2009-01-12,16:16:09
39.9495583333333,116.313368333333,0,0,39825.6779398148,2009-01-12,16:16:14
39.949595,116.313235,0,0,39825.6779976852,2009-01-12,16:16:19
39.9496016666667,116.313221666667,0,0,39825.6780555556,2009-01-12,16:16:24
39.9496016666667,116.313221666667,0,0,39825.6780902778,2009-01-12,16:16:27
39.9496033333333,116.313216666667,0,0,39825.6781134259,2009-01-12,16:16:29
39.9496833333333,116.31297,0,0,39825.6781712963,2009-01-12,16:16:34
39.9497133333333,116.312858333333,0,0,39825.6782291667,2009-01-12,16:16:39
39.9497333333333,116.312783333333,0,0,39825.678287037,2009-01-12,16:16:44
39.949715,116.312803333333,0,0,39825.6783449074,2009-01-12,16:16:49
39.9497133333333,116.31283,0,0,39825.6784027778,2009-01-12,16:16:54
39.9497333333333,116.312811666667,0,0,39825.6784606481,2009-01-12,16:16:59
39.94975,116.312806666667,0,0,39825.6785185185,2009-01-12,16:17:04
39.9497633333333,116.312786666667,0,0,39825.6785763889,2009-01-12,16:17:09
39.94978,116.312833333333,0,0,39825.6786342593,2009-01-12,16:17:14
39.9497833333333,116.312868333333,0,0,39825.6786921296,2009-01-12,16:17:19
39.9497766666667,116.312903333333,0,0,39825.67875,2009-01-12,16:17:24
39.9497616666667,116.312895,0,0,39825.6788078704,2009-01-12,16:17:29
39.9497633333333,116.312835,0,0,39825.6788657407,2009-01-12,16:17:34
39.9497616666667,116.312776666667,0,0,39825.6789236111,2009-01-12,16:17:39
39.9497266666667,116.312748333333,0,0,39825.6789814815,2009-01-12,16:17:44
39.9496733333333,116.312745,0,0,39825.6790393519,2009-01-12,16:17:49
39.94966,116.312681666667,0,0,39825.6790972222,2009-01-12,16:17:54
39.9496583333333,116.31261,0,0,39825.6791550926,2009-01-12,16:17:59
39.9496816666667,116.312546666667,0,0,39825.679212963,2009-01-12,16:18:04
39.9497033333333,116.31256,0,0,39825.6792708333,2009-01-12,16:18:09
39.94973,116.312561666667,0,0,39825.6793287037,2009-01-12,16:18:14
39.94973,116.312561666667,0,0,39825.6793634259,2009-01-12,16:18:17
39.9497333333333,116.312553333333,0,0,39825.6793865741,2009-01-12,16:18:19
39.9497266666667,116.312573333333,0,0,39825.6794444444,2009-01-12,16:18:24
39.9497483333333,116.312545,0,0,39825.6795023148,2009-01-12,16:18:29
39.9498433333333,116.312425,0,0,39825.6795601852,2009-01-12,16:18:34
39.9499316666667,116.312295,0,0,39825.6796180556,2009-01-12,16:18:39
39.9500183333333,116.312101666667,0,0,39825.6796759259,2009-01-12,16:18:44
39.9501033333333,116.311931666667,0,0,39825.6797337963,2009-01-12,16:18:49
39.9501033333333,116.311931666667,0,0,39825.6797685185,2009-01-12,16:18:52
39.950105,116.31194,0,0,39825.6797916667,2009-01-12,16:18:54
39.9500733333333,116.312035,0,0,39825.679849537,2009-01-12,16:18:59
39.9500633333333,116.312043333333,0,0,39825.6799074074,2009-01-12,16:19:04
39.950105,116.311921666667,0,0,39825.6799652778,2009-01-12,16:19:09
39.9501083333333,116.311828333333,0,0,39825.6800231481,2009-01-12,16:19:14
39.9500416666667,116.312056666667,0,0,39825.6800810185,2009-01-12,16:19:19
39.9500016666667,116.312213333333,0,0,39825.6801388889,2009-01-12,16:19:24
39.9499933333333,116.312225,0,0,39825.6801967593,2009-01-12,16:19:29
39.9499183333333,116.31234,0,0,39825.6802546296,2009-01-12,16:19:34
39.9498333333333,116.312495,0,0,39825.6803125,2009-01-12,16:19:39
39.94982,116.312575,0,0,39825.6803703704,2009-01-12,16:19:44
39.9497783333333,116.312703333333,0,0,39825.6804282407,2009-01-12,16:19:49
39.94975,116.31281,0,0,39825.6804861111,2009-01-12,16:19:54
39.9497216666667,116.312906666667,0,0,39825.6805439815,2009-01-12,16:19:59
39.9496483333333,116.313055,0,0,39825.6806018518,2009-01-12,16:20:04
39.9495816666667,116.313156666667,0,0,39825.6806597222,2009-01-12,16:20:09
39.9495683333333,116.31316,0,0,39825.6807175926,2009-01-12,16:20:14
39.9495933333333,116.31307,0,0,39825.680775463,2009-01-12,16:20:19
39.949665,116.312866666667,0,0,39825.6808333333,2009-01-12,16:20:24
39.949665,116.312866666667,0,0,39825.6808680556,2009-01-12,16:20:27
39.94967,116.312868333333,0,0,39825.6808912037,2009-01-12,16:20:29
39.949675,116.31284,0,0,39825.6809490741,2009-01-12,16:20:34
39.9496933333333,116.312773333333,0,0,39825.6810069444,2009-01-12,16:20:39
39.94976,116.312606666667,0,0,39825.6810648148,2009-01-12,16:20:44
39.9498116666667,116.31248,0,0,39825.6811226852,2009-01-12,16:20:49
39.9497666666667,116.312635,0,0,39825.6811805556,2009-01-12,16:20:54
39.9496683333333,116.312953333333,0,0,39825.6812384259,2009-01-12,16:20:59
39.949505,116.31342,0,0,39825.6812962963,2009-01-12,16:21:04
39.9493483333333,116.313941666667,0,0,39825.6813541667,2009-01-12,16:21:09
39.9491766666667,116.314493333333,0,0,39825.681412037,2009-01-12,16:21:14
39.949005,116.315051666667,0,0,39825.6814699074,2009-01-12,16:21:19
39.9488133333333,116.315608333333,0,0,39825.6815277778,2009-01-12,16:21:24
39.9486266666667,116.316185,0,0,39825.6815856481,2009-01-12,16:21:29
39.9484266666667,116.3168,0,0,39825.6816435185,2009-01-12,16:21:34
39.9481866666667,116.317473333333,0,0,39825.6817013889,2009-01-12,16:21:39
39.9479566666667,116.318175,0,0,39825.6817592593,2009-01-12,16:21:44
39.9477316666667,116.31893,0,0,39825.6818171296,2009-01-12,16:21:49
39.9475083333333,116.31968,0,0,39825.681875,2009-01-12,16:21:54
39.9473116666667,116.320323333333,0,0,39825.6819328704,2009-01-12,16:21:59
39.9471766666667,116.32069,0,0,39825.6819907407,2009-01-12,16:22:04
39.9469483333333,116.32132,0,0,39825.6820486111,2009-01-12,16:22:09
39.9467033333333,116.322018333333,0,0,39825.6821064815,2009-01-12,16:22:14
39.946495,116.322688333333,0,0,39825.6821643518,2009-01-12,16:22:19
39.9463066666667,116.323255,0,0,39825.6822222222,2009-01-12,16:22:24
39.9495183333333,116.313795,0,0,39825.682337963,2009-01-12,16:22:34
39.9495183333333,116.313795,0,0,39825.6823726852,2009-01-12,16:22:37
39.9495133333333,116.31379,0,0,39825.6823958333,2009-01-12,16:22:39
39.9495033333333,116.313811666667,0,0,39825.6824537037,2009-01-12,16:22:44
39.9494833333333,116.31384,0,0,39825.6825115741,2009-01-12,16:22:49
39.9494783333333,116.313846666667,0,0,39825.6825694444,2009-01-12,16:22:54
39.949475,116.313853333333,0,0,39825.6826273148,2009-01-12,16:22:59
39.949475,116.313853333333,0,0,39825.682662037,2009-01-12,16:23:02
39.9494683333333,116.313855,0,0,39825.6826851852,2009-01-12,16:23:04
39.9494733333333,116.313868333333,0,0,39825.6827430556,2009-01-12,16:23:09
39.9495016666667,116.313833333333,0,0,39825.6828009259,2009-01-12,16:23:14
39.949545,116.313731666667,0,0,39825.6828587963,2009-01-12,16:23:19
39.9495616666667,116.313661666667,0,0,39825.6829166667,2009-01-12,16:23:24
39.9495733333333,116.31363,0,0,39825.682974537,2009-01-12,16:23:29
39.9496016666667,116.313523333333,0,0,39825.6830324074,2009-01-12,16:23:34
39.9496216666667,116.313471666667,0,0,39825.6830902778,2009-01-12,16:23:39
39.9496366666667,116.313418333333,0,0,39825.6831481481,2009-01-12,16:23:44
39.9496716666667,116.313303333333,0,0,39825.6832060185,2009-01-12,16:23:49
39.9497,116.313228333333,0,0,39825.6832638889,2009-01-12,16:23:54
39.9497,116.313228333333,0,0,39825.6832986111,2009-01-12,16:23:57
39.9497,116.31322,0,0,39825.6833217593,2009-01-12,16:23:59
39.949665,116.313305,0,0,39825.6833796296,2009-01-12,16:24:04
39.9496183333333,116.313421666667,0,0,39825.6834375,2009-01-12,16:24:09
39.94961,116.313441666667,0,0,39825.6834953704,2009-01-12,16:24:14
39.94962,116.313381666667,0,0,39825.6835532407,2009-01-12,16:24:19
39.9493566666667,116.31408,0,0,39825.6836111111,2009-01-12,16:24:24
39.94967,116.313041666667,0,0,39825.6836689815,2009-01-12,16:24:29
39.9497116666667,116.312798333333,0,0,39825.6837268519,2009-01-12,16:24:34
39.9496966666667,116.312773333333,0,0,39825.6837847222,2009-01-12,16:24:39
39.94971,116.312795,0,0,39825.6838425926,2009-01-12,16:24:44
39.949725,116.312825,0,0,39825.683900463,2009-01-12,16:24:49
39.949715,116.312855,0,0,39825.6839583333,2009-01-12,16:24:54
39.9497033333333,116.312853333333,0,0,39825.6840162037,2009-01-12,16:24:59
39.9496933333333,116.312868333333,0,0,39825.6840740741,2009-01-12,16:25:04
39.94969,116.312906666667,0,0,39825.6841319444,2009-01-12,16:25:09
39.9496916666667,116.312956666667,0,0,39825.6841898148,2009-01-12,16:25:14
39.9497133333333,116.312916666667,0,0,39825.6842476852,2009-01-12,16:25:19
39.94976,116.312846666667,0,0,39825.6843055556,2009-01-12,16:25:24
39.9497966666667,116.312773333333,0,0,39825.6843634259,2009-01-12,16:25:29
39.9498033333333,116.312731666667,0,0,39825.6844212963,2009-01-12,16:25:34
39.9498133333333,116.31268,0,0,39825.6844791667,2009-01-12,16:25:39
39.9498266666667,116.31267,0,0,39825.684537037,2009-01-12,16:25:44
39.9498266666667,116.31267,0,0,39825.6845717593,2009-01-12,16:25:47
39.9498316666667,116.312678333333,0,0,39825.6845949074,2009-01-12,16:25:49
39.9498066666667,116.31273,0,0,39825.6846527778,2009-01-12,16:25:54
39.949805,116.312765,0,0,39825.6847106481,2009-01-12,16:25:59
39.9497983333333,116.312818333333,0,0,39825.6847685185,2009-01-12,16:26:04
39.9498033333333,116.312803333333,0,0,39825.6848263889,2009-01-12,16:26:09
39.949815,116.312716666667,0,0,39825.6848842593,2009-01-12,16:26:14
39.9498183333333,116.312673333333,0,0,39825.6849421296,2009-01-12,16:26:19
39.9498133333333,116.312696666667,0,0,39825.685,2009-01-12,16:26:24
39.9498016666667,116.312733333333,0,0,39825.6850578704,2009-01-12,16:26:29
39.9497783333333,116.312756666667,0,0,39825.6851157407,2009-01-12,16:26:34
39.9497583333333,116.312828333333,0,0,39825.6851736111,2009-01-12,16:26:39
39.9497683333333,116.31279,0,0,39825.6852314815,2009-01-12,16:26:44
39.94978,116.312713333333,0,0,39825.6852893519,2009-01-12,16:26:49
39.9498216666667,116.312581666667,0,0,39825.6853472222,2009-01-12,16:26:54
39.949875,116.312398333333,0,0,39825.6854050926,2009-01-12,16:26:59
39.94991,116.312321666667,0,0,39825.685462963,2009-01-12,16:27:04
39.9498816666667,116.312411666667,0,0,39825.6855208333,2009-01-12,16:27:09
39.9498716666667,116.31244,0,0,39825.6855787037,2009-01-12,16:27:14
39.9498716666667,116.31244,0,0,39825.6856134259,2009-01-12,16:27:17
39.9498766666667,116.312431666667,0,0,39825.6856365741,2009-01-12,16:27:19
39.9499033333333,116.312398333333,0,0,39825.6856944444,2009-01-12,16:27:24
39.9499033333333,116.312398333333,0,0,39825.6857291667,2009-01-12,16:27:27
39.94991,116.312395,0,0,39825.6857523148,2009-01-12,16:27:29
39.9499183333333,116.31237,0,0,39825.6858101852,2009-01-12,16:27:34
39.9499516666667,116.312258333333,0,0,39825.6858680556,2009-01-12,16:27:39
39.9499583333333,116.312243333333,0,0,39825.6859259259,2009-01-12,16:27:44
39.9499783333333,116.312196666667,0,0,39825.6859837963,2009-01-12,16:27:49
39.9500416666667,116.31199,0,0,39825.6860416667,2009-01-12,16:27:54
39.95016,116.31171,0,0,39825.686099537,2009-01-12,16:27:59
39.9501083333333,116.311821666667,0,0,39825.6861574074,2009-01-12,16:28:04
39.9500366666667,116.312003333333,0,0,39825.6862152778,2009-01-12,16:28:09
39.9500366666667,116.312003333333,0,0,39825.68625,2009-01-12,16:28:12
39.9500283333333,116.312011666667,0,0,39825.6862731481,2009-01-12,16:28:14
39.9500283333333,116.312046666667,0,0,39825.6863310185,2009-01-12,16:28:19
39.95002,116.31206,0,0,39825.6863888889,2009-01-12,16:28:24
39.9500466666667,116.311996666667,0,0,39825.6864467593,2009-01-12,16:28:29
39.9500883333333,116.31187,0,0,39825.6865046296,2009-01-12,16:28:34
39.95014,116.31177,0,0,39825.6865625,2009-01-12,16:28:39
39.95013,116.311761666667,0,0,39825.6866203704,2009-01-12,16:28:44
39.9501716666667,116.31159,0,0,39825.6866782407,2009-01-12,16:28:49
39.9503133333333,116.311116666667,0,0,39825.6867361111,2009-01-12,16:28:54
39.9505133333333,116.310531666667,0,0,39825.6867939815,2009-01-12,16:28:59
39.9506516666667,116.310131666667,0,0,39825.6868518519,2009-01-12,16:29:04
39.9508216666667,116.30962,0,0,39825.6869097222,2009-01-12,16:29:09
39.951055,116.3089,0,0,39825.6869675926,2009-01-12,16:29:14
39.9512783333333,116.308221666667,0,0,39825.687025463,2009-01-12,16:29:19
39.9512966666667,116.30815,0,0,39825.6870833333,2009-01-12,16:29:24
39.9512533333333,116.308225,0,0,39825.6871412037,2009-01-12,16:29:29
39.951235,116.308341666667,0,0,39825.6871990741,2009-01-12,16:29:34
39.9512216666667,116.308436666667,0,0,39825.6872569444,2009-01-12,16:29:39
39.951215,116.308473333333,0,0,39825.6873148148,2009-01-12,16:29:44
39.9511933333333,116.308483333333,0,0,39825.6873726852,2009-01-12,16:29:49
39.9505,116.31052,0,0,39825.6874305556,2009-01-12,16:29:54
39.950035,116.31177,0,0,39825.6874884259,2009-01-12,16:29:59
39.9498683333333,116.312223333333,0,0,39825.6875462963,2009-01-12,16:30:04
39.9497516666667,116.312616666667,0,0,39825.6876041667,2009-01-12,16:30:09
39.9497316666667,116.312743333333,0,0,39825.687662037,2009-01-12,16:30:14
39.949765,116.312743333333,0,0,39825.6877199074,2009-01-12,16:30:19
39.949765,116.312726666667,0,0,39825.6877777778,2009-01-12,16:30:24
39.9497716666667,116.312736666667,0,0,39825.6878356481,2009-01-12,16:30:29
39.9497616666667,116.312753333333,0,0,39825.6878935185,2009-01-12,16:30:34
39.9497433333333,116.312808333333,0,0,39825.6879513889,2009-01-12,16:30:39
39.94972,116.312908333333,0,0,39825.6880092593,2009-01-12,16:30:44
39.94971,116.312996666667,0,0,39825.6880671296,2009-01-12,16:30:49
39.949715,116.31304,0,0,39825.688125,2009-01-12,16:30:54
39.949735,116.312986666667,0,0,39825.6881828704,2009-01-12,16:30:59
39.949725,116.313011666667,0,0,39825.6882407407,2009-01-12,16:31:04
39.949725,116.313011666667,0,0,39825.688275463,2009-01-12,16:31:07
39.9497166666667,116.313015,0,0,39825.6882986111,2009-01-12,16:31:09
39.949725,116.312976666667,0,0,39825.6883564815,2009-01-12,16:31:14
39.9497316666667,116.312935,0,0,39825.6884143518,2009-01-12,16:31:19
39.9497316666667,116.312935,0,0,39825.6884490741,2009-01-12,16:31:22
39.94973,116.312936666667,0,0,39825.6884722222,2009-01-12,16:31:24
39.94972,116.312918333333,0,0,39825.6885300926,2009-01-12,16:31:29
39.9497166666667,116.312855,0,0,39825.688587963,2009-01-12,16:31:34
39.94971,116.312798333333,0,0,39825.6886458333,2009-01-12,16:31:39
39.9496816666667,116.312746666667,0,0,39825.6887037037,2009-01-12,16:31:44
39.9496416666667,116.312698333333,0,0,39825.6887615741,2009-01-12,16:31:49
39.949615,116.312718333333,0,0,39825.6888194444,2009-01-12,16:31:54
39.949635,116.312755,0,0,39825.6888773148,2009-01-12,16:31:59
39.9496566666667,116.312785,0,0,39825.6889351852,2009-01-12,16:32:04
39.9496566666667,116.312785,0,0,39825.6889699074,2009-01-12,16:32:07
39.949655,116.312791666667,0,0,39825.6889930556,2009-01-12,16:32:09
39.94966,116.31281,0,0,39825.6890509259,2009-01-12,16:32:14
39.9496516666667,116.312841666667,0,0,39825.6891087963,2009-01-12,16:32:19
39.9496416666667,116.312871666667,0,0,39825.6891666667,2009-01-12,16:32:24
39.9496533333333,116.312908333333,0,0,39825.689224537,2009-01-12,16:32:29
39.9497016666667,116.312831666667,0,0,39825.6892824074,2009-01-12,16:32:34
39.94976,116.312751666667,0,0,39825.6893402778,2009-01-12,16:32:39
39.9497833333333,116.312686666667,0,0,39825.6893981481,2009-01-12,16:32:44
39.94979,116.31267,0,0,39825.6894560185,2009-01-12,16:32:49
39.9497716666667,116.312671666667,0,0,39825.6895138889,2009-01-12,16:32:54
39.9497866666667,116.312578333333,0,0,39825.6895717593,2009-01-12,16:32:59
39.9498383333333,116.312415,0,0,39825.6896296296,2009-01-12,16:33:04
39.9499183333333,116.312243333333,0,0,39825.6896875,2009-01-12,16:33:09
39.95006,116.311861666667,0,0,39825.6897453704,2009-01-12,16:33:14
39.9502266666667,116.311396666667,0,0,39825.6898032407,2009-01-12,16:33:19
39.9502783333333,116.31125,0,0,39825.6898611111,2009-01-12,16:33:24
39.9501916666667,116.31158,0,0,39825.6899189815,2009-01-12,16:33:29
39.95016,116.311646666667,0,0,39825.6899768518,2009-01-12,16:33:34
39.9501333333333,116.311643333333,0,0,39825.6900347222,2009-01-12,16:33:39
39.9501333333333,116.311643333333,0,0,39825.6900694444,2009-01-12,16:33:42
39.950125,116.311648333333,0,0,39825.6900925926,2009-01-12,16:33:44
39.95014,116.31162,0,0,39825.690150463,2009-01-12,16:33:49
39.9501716666667,116.311596666667,0,0,39825.6902083333,2009-01-12,16:33:54
39.9501733333333,116.311576666667,0,0,39825.6902662037,2009-01-12,16:33:59
39.9501033333333,116.311726666667,0,0,39825.6903240741,2009-01-12,16:34:04
39.9499716666667,116.312163333333,0,0,39825.6903819444,2009-01-12,16:34:09
39.9498716666667,116.312365,0,0,39825.6904398148,2009-01-12,16:34:14
39.9498233333333,116.31248,0,0,39825.6904976852,2009-01-12,16:34:19
39.9497633333333,116.312598333333,0,0,39825.6905555556,2009-01-12,16:34:24
39.94975,116.312646666667,0,0,39825.6906134259,2009-01-12,16:34:29
39.94977,116.312611666667,0,0,39825.6906712963,2009-01-12,16:34:34
39.94977,116.312578333333,0,0,39825.6907291667,2009-01-12,16:34:39
39.94977,116.312561666667,0,0,39825.690787037,2009-01-12,16:34:44
39.9497666666667,116.31258,0,0,39825.6908449074,2009-01-12,16:34:49
39.9497566666667,116.312626666667,0,0,39825.6909027778,2009-01-12,16:34:54
39.949755,116.312656666667,0,0,39825.6909606481,2009-01-12,16:34:59
39.9497933333333,116.312598333333,0,0,39825.6910185185,2009-01-12,16:35:04
39.9498066666667,116.312581666667,0,0,39825.6910763889,2009-01-12,16:35:09
39.9498066666667,116.312581666667,0,0,39825.6911111111,2009-01-12,16:35:12
39.9498033333333,116.31259,0,0,39825.6911342593,2009-01-12,16:35:14
39.9498,116.312603333333,0,0,39825.6911921296,2009-01-12,16:35:19
39.9498366666667,116.312626666667,0,0,39825.69125,2009-01-12,16:35:24
39.94985,116.312615,0,0,39825.6913078704,2009-01-12,16:35:29
39.9498483333333,116.312626666667,0,0,39825.6913657407,2009-01-12,16:35:34
39.9498466666667,116.312681666667,0,0,39825.6914236111,2009-01-12,16:35:39
39.9498283333333,116.312706666667,0,0,39825.6914814815,2009-01-12,16:35:44
39.9498116666667,116.312688333333,0,0,39825.6915393519,2009-01-12,16:35:49
39.9497683333333,116.312645,0,0,39825.6915972222,2009-01-12,16:35:54
39.94976,116.312616666667,0,0,39825.6916550926,2009-01-12,16:35:59
39.9497683333333,116.312586666667,0,0,39825.691712963,2009-01-12,16:36:04
39.9497916666667,116.31257,0,0,39825.6917708333,2009-01-12,16:36:09
39.94984,116.312471666667,0,0,39825.6918287037,2009-01-12,16:36:14
39.9499566666667,116.31208,0,0,39825.6918865741,2009-01-12,16:36:19
39.9501183333333,116.311576666667,0,0,39825.6919444444,2009-01-12,16:36:24
39.9502316666667,116.311198333333,0,0,39825.6920023148,2009-01-12,16:36:29
39.9503266666667,116.311031666667,0,0,39825.6920601852,2009-01-12,16:36:34
39.9502766666667,116.311441666667,0,0,39825.6921180556,2009-01-12,16:36:39
39.9501816666667,116.312031666667,0,0,39825.6921759259,2009-01-12,16:36:44
39.9502233333333,116.311931666667,0,0,39825.6922337963,2009-01-12,16:36:49
39.950215,116.311918333333,0,0,39825.6922916667,2009-01-12,16:36:54
39.950145,116.31192,0,0,39825.692349537,2009-01-12,16:36:59
39.95011,116.31173,0,0,39825.6924074074,2009-01-12,16:37:04
39.9501166666667,116.311476666667,0,0,39825.6924652778,2009-01-12,16:37:09
39.9501466666667,116.311385,0,0,39825.6925231481,2009-01-12,16:37:14
39.9500866666667,116.311695,0,0,39825.6925810185,2009-01-12,16:37:19
39.9500916666667,116.311831666667,0,0,39825.6926388889,2009-01-12,16:37:24
39.950095,116.311828333333,0,0,39825.6926967593,2009-01-12,16:37:29
39.9500983333333,116.31182,0,0,39825.6927546296,2009-01-12,16:37:34
39.9500983333333,116.31182,0,0,39825.6927893519,2009-01-12,16:37:37
39.9501033333333,116.311811666667,0,0,39825.6928125,2009-01-12,16:37:39
39.9501066666667,116.3118,0,0,39825.6928703704,2009-01-12,16:37:44
39.9501066666667,116.3118,0,0,39825.6929050926,2009-01-12,16:37:47
39.9501066666667,116.3118,0,0,39825.6929282407,2009-01-12,16:37:49
39.9501016666667,116.311815,0,0,39825.6929861111,2009-01-12,16:37:54
39.9500916666667,116.311918333333,0,0,39825.6930439815,2009-01-12,16:37:59
39.9500766666667,116.31206,0,0,39825.6931018519,2009-01-12,16:38:04
39.9500666666667,116.312133333333,0,0,39825.6931597222,2009-01-12,16:38:09
39.9500716666667,116.312143333333,0,0,39825.6932175926,2009-01-12,16:38:14
39.950095,116.31217,0,0,39825.693275463,2009-01-12,16:38:19
39.95011,116.312175,0,0,39825.6933333333,2009-01-12,16:38:24
39.9501183333333,116.312201666667,0,0,39825.6933912037,2009-01-12,16:38:29
39.9501183333333,116.312201666667,0,0,39825.6934259259,2009-01-12,16:38:32
39.95012,116.312196666667,0,0,39825.6934490741,2009-01-12,16:38:34
39.9500483333333,116.312156666667,0,0,39825.6935069444,2009-01-12,16:38:39
39.9500716666667,116.312136666667,0,0,39825.6935648148,2009-01-12,16:38:44
39.950075,116.31217,0,0,39825.6936226852,2009-01-12,16:38:49
39.9500483333333,116.312286666667,0,0,39825.6936805556,2009-01-12,16:38:54
39.95001,116.31237,0,0,39825.6937384259,2009-01-12,16:38:59
39.9499516666667,116.312383333333,0,0,39825.6937962963,2009-01-12,16:39:04
39.9499383333333,116.312371666667,0,0,39825.6938541667,2009-01-12,16:39:09
39.9499516666667,116.312311666667,0,0,39825.693912037,2009-01-12,16:39:14
39.9499666666667,116.312278333333,0,0,39825.6939699074,2009-01-12,16:39:19
39.949985,116.312266666667,0,0,39825.6940277778,2009-01-12,16:39:24
39.9500166666667,116.312251666667,0,0,39825.6940856481,2009-01-12,16:39:29
39.95003,116.312243333333,0,0,39825.6941435185,2009-01-12,16:39:34
39.9500516666667,116.312186666667,0,0,39825.6942013889,2009-01-12,16:39:39
39.95007,116.312076666667,0,0,39825.6942592593,2009-01-12,16:39:44
39.9500666666667,116.312025,0,0,39825.6943171296,2009-01-12,16:39:49
39.9500566666667,116.312021666667,0,0,39825.694375,2009-01-12,16:39:54
39.9500716666667,116.312015,0,0,39825.6944328704,2009-01-12,16:39:59
39.9500733333333,116.311993333333,0,0,39825.6944907407,2009-01-12,16:40:04
39.9500816666667,116.311965,0,0,39825.6945486111,2009-01-12,16:40:09
39.9500816666667,116.312003333333,0,0,39825.6946064815,2009-01-12,16:40:14
39.9500483333333,116.31215,0,0,39825.6946643519,2009-01-12,16:40:19
39.9500233333333,116.312288333333,0,0,39825.6947222222,2009-01-12,16:40:24
39.9500233333333,116.312368333333,0,0,39825.6947800926,2009-01-12,16:40:29
39.9500333333333,116.312423333333,0,0,39825.694837963,2009-01-12,16:40:34
39.9500283333333,116.312438333333,0,0,39825.6948958333,2009-01-12,16:40:39
39.949995,116.31241,0,0,39825.6949537037,2009-01-12,16:40:44
39.9499283333333,116.31234,0,0,39825.6950115741,2009-01-12,16:40:49
39.94991,116.3123,0,0,39825.6950694444,2009-01-12,16:40:54
39.94991,116.3123,0,0,39825.6951041667,2009-01-12,16:40:57
39.9499133333333,116.312296666667,0,0,39825.6951273148,2009-01-12,16:40:59
39.9498966666667,116.312351666667,0,0,39825.6951851852,2009-01-12,16:41:04
39.949905,116.312393333333,0,0,39825.6952430556,2009-01-12,16:41:09
39.9499333333333,116.312465,0,0,39825.6953009259,2009-01-12,16:41:14
39.9499733333333,116.312531666667,0,0,39825.6953587963,2009-01-12,16:41:19
39.94919,116.314495,0,0,39825.6955902778,2009-01-12,16:41:39
39.9497466666667,116.312858333333,0,0,39825.6956481481,2009-01-12,16:41:44
39.94982,116.312771666667,0,0,39825.6957060185,2009-01-12,16:41:49
39.9498483333333,116.312726666667,0,0,39825.6957638889,2009-01-12,16:41:54
39.94988,116.31268,0,0,39825.6958217593,2009-01-12,16:41:59
39.9498816666667,116.31268,0,0,39825.6958796296,2009-01-12,16:42:04
39.94988,116.312683333333,0,0,39825.6959375,2009-01-12,16:42:09
39.94988,116.312683333333,0,0,39825.6959722222,2009-01-12,16:42:12
39.94988,116.312678333333,0,0,39825.6959953704,2009-01-12,16:42:14
39.9498816666667,116.312658333333,0,0,39825.6960532407,2009-01-12,16:42:19
39.94989,116.312621666667,0,0,39825.6961111111,2009-01-12,16:42:24
39.949905,116.312628333333,0,0,39825.6961689815,2009-01-12,16:42:29
39.9499033333333,116.312638333333,0,0,39825.6962268518,2009-01-12,16:42:34
39.94991,116.312691666667,0,0,39825.6962847222,2009-01-12,16:42:39
39.9499283333333,116.312743333333,0,0,39825.6963425926,2009-01-12,16:42:44
39.9499333333333,116.312768333333,0,0,39825.696400463,2009-01-12,16:42:49
39.9499366666667,116.31279,0,0,39825.6964583333,2009-01-12,16:42:54
39.9499566666667,116.31278,0,0,39825.6965162037,2009-01-12,16:42:59
39.9499816666667,116.3127,0,0,39825.6965740741,2009-01-12,16:43:04
39.9502133333333,116.312208333333,0,0,39825.6966319444,2009-01-12,16:43:09
39.9505933333333,116.311495,0,0,39825.6966898148,2009-01-12,16:43:14
39.950795,116.3111,0,0,39825.6967476852,2009-01-12,16:43:19
39.9507866666667,116.311051666667,0,0,39825.6968055556,2009-01-12,16:43:24
39.95061,116.311321666667,0,0,39825.6968634259,2009-01-12,16:43:29
39.9504866666667,116.31151,0,0,39825.6969212963,2009-01-12,16:43:34
39.950385,116.311631666667,0,0,39825.6969791667,2009-01-12,16:43:39
39.950335,116.311688333333,0,0,39825.697037037,2009-01-12,16:43:44
39.95026,116.31176,0,0,39825.6970949074,2009-01-12,16:43:49
39.9501666666667,116.31184,0,0,39825.6971527778,2009-01-12,16:43:54
39.9500816666667,116.311905,0,0,39825.6972106481,2009-01-12,16:43:59
39.95004,116.311953333333,0,0,39825.6972685185,2009-01-12,16:44:04
39.950005,116.311983333333,0,0,39825.6973263889,2009-01-12,16:44:09
[truncated: 355,645 more chars]
