# Supplementary material for: Research on differential privacy protection method based on user tendency
Source: PLoS One. 2023 Oct 26;18(10):e0288823. doi: 10.1371/journal.pone.0288823 (PMC10602288; doi:10.1371/journal.pone.0288823)
Supplement: S2 Data — (ZIP) [file pone.0288823.s002.zip › Data 5-2/023/Trajectory/20090113015319.plt]

Geolife trajectory
WGS 84
Altitude is in Feet
Reserved 3
0,2,255,My Track,0,0,2,8421376
0
39.949869,116.312499,0,271.951118766404,39826.0786921296,2009-01-13,01:53:19
39.949875,116.312476,0,265.489261811024,39826.07875,2009-01-13,01:53:24
39.949872,116.312486,0,264.620469160105,39826.0788078704,2009-01-13,01:53:29
39.949867,116.312501,0,262.386515748031,39826.0788657407,2009-01-13,01:53:34
39.949868,116.312514,0,264.564622703412,39826.0789236111,2009-01-13,01:53:39
39.949855,116.312548,0,267.192234251968,39826.0789814815,2009-01-13,01:53:44
39.949855,116.312548,0,267.192234251968,39826.0790162037,2009-01-13,01:53:47
39.94986,116.31255,0,266.83782480315,39826.0790393518,2009-01-13,01:53:49
39.949827,116.312583,0,265.676768372703,39826.0790972222,2009-01-13,01:53:54
39.949819,116.31261,0,265.191722440945,39826.0791550926,2009-01-13,01:53:59
39.94983,116.31262,0,265.867703412073,39826.079212963,2009-01-13,01:54:04
39.949841,116.312637,0,267.762086614173,39826.0792708333,2009-01-13,01:54:09
39.94982,116.312671,0,267.596305774278,39826.0793287037,2009-01-13,01:54:14
39.949803,116.312709,0,281.25249671916,39826.0793865741,2009-01-13,01:54:19
39.949797,116.312746,0,290.151305774278,39826.0794444444,2009-01-13,01:54:24
39.949808,116.312749,0,302.450725065617,39826.0795023148,2009-01-13,01:54:29
39.949808,116.312749,0,302.450725065617,39826.079537037,2009-01-13,01:54:32
39.949806,116.312743,0,301.616797900262,39826.0795601852,2009-01-13,01:54:34
39.949816,116.312724,0,302.05281167979,39826.0796180556,2009-01-13,01:54:39
39.949833,116.31271,0,303.596286089239,39826.0796759259,2009-01-13,01:54:44
39.949833,116.31271,0,303.596286089239,39826.0797106481,2009-01-13,01:54:47
39.949836,116.312706,0,301.453021653543,39826.0797337963,2009-01-13,01:54:49
39.949832,116.312719,0,298.25280511811,39826.0797916667,2009-01-13,01:54:54
39.94983,116.312732,0,299.746046587927,39826.079849537,2009-01-13,01:54:59
39.949842,116.31275,0,302.837401574803,39826.0799074074,2009-01-13,01:55:04
39.94985,116.312739,0,308.193323490814,39826.0799652778,2009-01-13,01:55:09
39.949881,116.312728,0,312.645879265092,39826.0800231481,2009-01-13,01:55:14
39.949879,116.312696,0,316.076755249344,39826.0800810185,2009-01-13,01:55:19
39.949859,116.312656,0,316.399550524934,39826.0801388889,2009-01-13,01:55:24
39.949839,116.312606,0,306.663989501312,39826.0801967593,2009-01-13,01:55:29
39.949836,116.312543,0,279.122224409449,39826.0802546296,2009-01-13,01:55:34
39.949842,116.312503,0,267.761811023622,39826.0803125,2009-01-13,01:55:39
39.949836,116.312477,0,265.447211286089,39826.0803703704,2009-01-13,01:55:44
39.949822,116.312467,0,262.649442257218,39826.0804282407,2009-01-13,01:55:49
39.949843,116.31247,0,251.457434383202,39826.0804861111,2009-01-13,01:55:54
39.949833,116.312492,0,251.249803149606,39826.0805439815,2009-01-13,01:55:59
39.949818,116.312558,0,244.372834645669,39826.0806018518,2009-01-13,01:56:04
39.949837,116.312614,0,249.00061023622,39826.0806597222,2009-01-13,01:56:09
39.949886,116.312634,0,253.413143044619,39826.0807175926,2009-01-13,01:56:14
39.949889,116.312645,0,260.553585958005,39826.080775463,2009-01-13,01:56:19
39.949882,116.312591,0,266.398884514436,39826.0808333333,2009-01-13,01:56:24
39.949888,116.312549,0,263.779183070866,39826.0808912037,2009-01-13,01:56:29
39.949916,116.312513,0,251.49250328084,39826.0809490741,2009-01-13,01:56:34
39.949921,116.312463,0,233.402427821522,39826.0810069444,2009-01-13,01:56:39
39.949903,116.312439,0,221.428359580053,39826.0810648148,2009-01-13,01:56:44
39.949877,116.312419,0,211.909812992126,39826.0811226852,2009-01-13,01:56:49
39.94986,116.312422,0,200.405820209974,39826.0811805556,2009-01-13,01:56:54
39.949857,116.312492,0,202.229668635171,39826.0812384259,2009-01-13,01:56:59
39.949856,116.312512,0,203.886758530184,39826.0812962963,2009-01-13,01:57:04
39.949841,116.312525,0,199.709865485564,39826.0813541667,2009-01-13,01:57:09
39.949807,116.312499,0,198.240078740157,39826.081412037,2009-01-13,01:57:14
39.949795,116.312485,0,200.320203412073,39826.0814699074,2009-01-13,01:57:19
39.949782,116.312494,0,202.006079396325,39826.0815277778,2009-01-13,01:57:24
39.949768,116.312505,0,204.006181102362,39826.0815856481,2009-01-13,01:57:29
39.949768,116.312494,0,203.956007217848,39826.0816435185,2009-01-13,01:57:34
39.949789,116.312442,0,202.560711942257,39826.0817013889,2009-01-13,01:57:39
39.949826,116.312384,0,197.557125984252,39826.0817592593,2009-01-13,01:57:44
39.949864,116.312324,0,192.738818897638,39826.0818171296,2009-01-13,01:57:49
39.949907,116.312279,0,184.48029855643,39826.081875,2009-01-13,01:57:54
39.949938,116.312244,0,172.753182414698,39826.0819328704,2009-01-13,01:57:59
39.949936,116.31227,0,168.01812992126,39826.0819907407,2009-01-13,01:58:04
39.949961,116.312283,0,168.539757217848,39826.0820486111,2009-01-13,01:58:09
39.949988,116.312287,0,166.791604330709,39826.0821064815,2009-01-13,01:58:14
39.950001,116.312309,0,164.301377952756,39826.0821643519,2009-01-13,01:58:19
39.949991,116.312273,0,164.574524278215,39826.0822222222,2009-01-13,01:58:24
39.949989,116.312263,0,164.129576771654,39826.0822800926,2009-01-13,01:58:29
39.949989,116.312263,0,164.129576771654,39826.0823148148,2009-01-13,01:58:32
39.94999,116.312263,0,163.372896981627,39826.082337963,2009-01-13,01:58:34
39.950001,116.312276,0,162.769353674541,39826.0823958333,2009-01-13,01:58:39
39.949998,116.312284,0,162.867772309711,39826.0824537037,2009-01-13,01:58:44
39.949998,116.312287,0,162.918198818898,39826.0825115741,2009-01-13,01:58:49
39.949998,116.312287,0,162.918198818898,39826.0825462963,2009-01-13,01:58:52
39.949997,116.31229,0,162.827312992126,39826.0825694444,2009-01-13,01:58:54
39.949998,116.312301,0,162.168398950131,39826.0826273148,2009-01-13,01:58:59
39.949966,116.312438,0,172.408234908136,39826.0826851852,2009-01-13,01:59:04
39.94994,116.31253,0,186.51062335958,39826.0827430556,2009-01-13,01:59:09
39.94996,116.312584,0,199.342060367454,39826.0828009259,2009-01-13,01:59:14
39.949962,116.312603,0,208.244662073491,39826.0828587963,2009-01-13,01:59:19
39.949956,116.312622,0,213.549330708661,39826.0829166667,2009-01-13,01:59:24
39.949958,116.312622,0,221.575564304462,39826.082974537,2009-01-13,01:59:29
39.949958,116.312622,0,221.575564304462,39826.0830092593,2009-01-13,01:59:32
39.94995,116.312615,0,227.380436351706,39826.0830324074,2009-01-13,01:59:34
39.949944,116.312638,0,227.936820866142,39826.0830902778,2009-01-13,01:59:39
39.94994,116.31265,0,229.527431102362,39826.0831481481,2009-01-13,01:59:44
39.949936,116.312667,0,230.245288713911,39826.0832060185,2009-01-13,01:59:49
39.949936,116.312667,0,230.245288713911,39826.0832407407,2009-01-13,01:59:52
39.949931,116.312669,0,229.8275,39826.0832638889,2009-01-13,01:59:54
39.94994,116.31267,0,229.369212598425,39826.0833217593,2009-01-13,01:59:59
39.949932,116.312657,0,228.905341207349,39826.0833796296,2009-01-13,02:00:04
39.949925,116.31264,0,230.673166010499,39826.0834375,2009-01-13,02:00:09
39.94991,116.312638,0,232.261673228346,39826.0834953704,2009-01-13,02:00:14
39.94991,116.312638,0,232.261673228346,39826.0835300926,2009-01-13,02:00:17
39.949908,116.312638,0,233.556315616798,39826.0835532407,2009-01-13,02:00:19
39.949891,116.312634,0,234.650364173228,39826.0836111111,2009-01-13,02:00:24
39.949891,116.312634,0,234.650364173228,39826.0836458333,2009-01-13,02:00:27
39.949889,116.312638,0,234.976765091864,39826.0836689815,2009-01-13,02:00:29
39.949884,116.312651,0,235.126975065617,39826.0837268519,2009-01-13,02:00:34
39.949878,116.312665,0,234.953162729659,39826.0837847222,2009-01-13,02:00:39
39.949853,116.312677,0,234.441581364829,39826.0838425926,2009-01-13,02:00:44
39.949849,116.31268,0,234.752939632546,39826.083900463,2009-01-13,02:00:49
39.949849,116.31268,0,234.752939632546,39826.0839351852,2009-01-13,02:00:52
39.949853,116.312676,0,235.302591863517,39826.0839583333,2009-01-13,02:00:54
39.949939,116.312667,0,236.366053149606,39826.0840162037,2009-01-13,02:00:59
39.94995,116.312675,0,239.007854330709,39826.0840740741,2009-01-13,02:01:04
39.94994,116.312634,0,237.872106299213,39826.0841319444,2009-01-13,02:01:09
39.949937,116.312632,0,235.471925853018,39826.0841898148,2009-01-13,02:01:14
39.949937,116.312632,0,235.471925853018,39826.084224537,2009-01-13,02:01:17
39.949937,116.312634,0,235.233257874016,39826.0842476852,2009-01-13,02:01:19
39.949922,116.312635,0,235.604790026247,39826.0843055556,2009-01-13,02:01:24
39.949861,116.312571,0,232.972148950131,39826.0843634259,2009-01-13,02:01:29
39.949844,116.312446,0,221.959261811024,39826.0844212963,2009-01-13,02:01:34
39.949852,116.312411,0,202.876026902887,39826.0844791667,2009-01-13,02:01:39
39.94985,116.312453,0,184.669957349081,39826.084537037,2009-01-13,02:01:44
39.949861,116.312434,0,175.655757874016,39826.0845949074,2009-01-13,02:01:49
39.949851,116.312462,0,170.16969160105,39826.0846527778,2009-01-13,02:01:54
39.949831,116.312533,0,168.733484251968,39826.0847106481,2009-01-13,02:01:59
39.949802,116.312628,0,168.330049212598,39826.0847685185,2009-01-13,02:02:04
39.949589,116.312797,0,172.938323490814,39826.0848263889,2009-01-13,02:02:09
39.949538,116.312836,0,176.018254593176,39826.0848842593,2009-01-13,02:02:14
39.94949,116.31285,0,171.343047900262,39826.0849421296,2009-01-13,02:02:19
39.949604,116.312826,0,162.011958661417,39826.085,2009-01-13,02:02:24
39.949699,116.312852,0,169.455334645669,39826.0850578704,2009-01-13,02:02:29
39.949737,116.312904,0,171.486735564304,39826.0851157407,2009-01-13,02:02:34
39.949779,116.312944,0,184.698018372703,39826.0851736111,2009-01-13,02:02:39
39.949825,116.312946,0,211.671443569554,39826.0852314815,2009-01-13,02:02:44
39.949854,116.312963,0,228.06280183727,39826.0852893519,2009-01-13,02:02:49
39.949856,116.312972,0,242.781827427822,39826.0853472222,2009-01-13,02:02:54
39.949837,116.312917,0,242.796820866142,39826.0854050926,2009-01-13,02:02:59
39.94982,116.312845,0,246.738497375328,39826.085462963,2009-01-13,02:03:04
39.949805,116.312761,0,253.481902887139,39826.0855208333,2009-01-13,02:03:09
39.949739,116.312696,0,257.359150262467,39826.0855787037,2009-01-13,02:03:14
39.949683,116.312659,0,245.819340551181,39826.0856365741,2009-01-13,02:03:19
39.949906,116.312504,0,169.816391076115,39826.0882407407,2009-01-13,02:07:04
39.949924,116.312498,0,172.178011811024,39826.0882986111,2009-01-13,02:07:09
39.949931,116.312489,0,174.291804461942,39826.0883564815,2009-01-13,02:07:14
39.949931,116.312489,0,174.291804461942,39826.0883912037,2009-01-13,02:07:17
39.949937,116.312488,0,174.816335301837,39826.0884143518,2009-01-13,02:07:19
39.949925,116.312502,0,175.292086614173,39826.0884722222,2009-01-13,02:07:24
39.949898,116.312512,0,175.837093175853,39826.0885300926,2009-01-13,02:07:29
39.949871,116.312532,0,176.54032152231,39826.088587963,2009-01-13,02:07:34
39.949871,116.312532,0,176.54032152231,39826.0886226852,2009-01-13,02:07:37
39.949869,116.312536,0,176.770905511811,39826.0886458333,2009-01-13,02:07:39
39.949834,116.312588,0,178.227473753281,39826.0887037037,2009-01-13,02:07:44
39.949799,116.312677,0,179.810160761155,39826.0887615741,2009-01-13,02:07:49
39.949811,116.312721,0,182.425282152231,39826.0888194444,2009-01-13,02:07:54
39.949854,116.312708,0,185.570380577428,39826.0888773148,2009-01-13,02:07:59
39.949871,116.312636,0,187.947742782152,39826.0889351852,2009-01-13,02:08:04
39.949898,116.312595,0,190.514078083989,39826.0889930556,2009-01-13,02:08:09
39.949921,116.312518,0,191.347093175853,39826.0890509259,2009-01-13,02:08:14
39.949928,116.312403,0,189.534573490814,39826.0891087963,2009-01-13,02:08:19
39.949939,116.312294,0,186.2906167979,39826.0891666667,2009-01-13,02:08:24
39.949932,116.312219,0,178.08343503937,39826.089224537,2009-01-13,02:08:29
39.949932,116.312219,0,178.08343503937,39826.0892592593,2009-01-13,02:08:32
39.94993,116.312225,0,164.658353018373,39826.0892824074,2009-01-13,02:08:34
39.949907,116.312243,0,148.897959317585,39826.0893402778,2009-01-13,02:08:39
39.949888,116.312293,0,138.988218503937,39826.0893981481,2009-01-13,02:08:44
39.949864,116.312386,0,131.2006167979,39826.0894560185,2009-01-13,02:08:49
39.949854,116.312431,0,128.887332677165,39826.0895138889,2009-01-13,02:08:54
39.949868,116.312442,0,128.639652230971,39826.0895717593,2009-01-13,02:08:59
39.949891,116.312497,0,129.64436351706,39826.0896296296,2009-01-13,02:09:04
39.949885,116.312522,0,132.145505249344,39826.0896875,2009-01-13,02:09:09
39.949875,116.31256,0,136.697624671916,39826.0897453704,2009-01-13,02:09:14
39.949858,116.312617,0,137.761709317585,39826.0898032407,2009-01-13,02:09:19
39.949845,116.312681,0,137.766391076116,39826.0898611111,2009-01-13,02:09:24
39.949833,116.312707,0,134.441646981627,39826.0899189815,2009-01-13,02:09:29
39.949841,116.312685,0,138.489406167979,39826.0899768519,2009-01-13,02:09:34
39.949832,116.31263,0,151.871184383202,39826.0900347222,2009-01-13,02:09:39
39.949832,116.31263,0,151.871184383202,39826.0900694444,2009-01-13,02:09:42
39.94983,116.312622,0,165.464396325459,39826.0900925926,2009-01-13,02:09:44
39.949816,116.312563,0,165.455498687664,39826.090150463,2009-01-13,02:09:49
39.949815,116.312511,0,167.457063648294,39826.0902083333,2009-01-13,02:09:54
39.949816,116.312481,0,168.000495406824,39826.0902662037,2009-01-13,02:09:59
39.949797,116.312477,0,168.077788713911,39826.0903240741,2009-01-13,02:10:04
39.949796,116.312505,0,168.061669947507,39826.0903819444,2009-01-13,02:10:09
39.949796,116.312505,0,168.061669947507,39826.0904166667,2009-01-13,02:10:12
39.949795,116.312509,0,168.976020341207,39826.0904398148,2009-01-13,02:10:14
39.949817,116.31251,0,169.474196194226,39826.0904976852,2009-01-13,02:10:19
39.949832,116.312506,0,170.254307742782,39826.0905555556,2009-01-13,02:10:24
39.949844,116.312518,0,172.512749343832,39826.0906134259,2009-01-13,02:10:29
39.949849,116.312542,0,173.818307086614,39826.0906712963,2009-01-13,02:10:34
39.949849,116.312542,0,173.818307086614,39826.0907060185,2009-01-13,02:10:37
39.949849,116.312543,0,173.967716535433,39826.0907291667,2009-01-13,02:10:39
39.94986,116.312529,0,172.654786745407,39826.090787037,2009-01-13,02:10:44
39.949855,116.312511,0,169.73531824147,39826.0908449074,2009-01-13,02:10:49
39.949876,116.3125,0,168.489156824147,39826.0909027778,2009-01-13,02:10:54
39.949889,116.312494,0,166.73594816273,39826.0909606481,2009-01-13,02:10:59
39.949905,116.312471,0,163.596922572178,39826.0910185185,2009-01-13,02:11:04
39.949917,116.312463,0,160.934304461942,39826.0910763889,2009-01-13,02:11:09
39.949911,116.312507,0,157.905524934383,39826.0911342593,2009-01-13,02:11:14
39.949907,116.312529,0,157.921532152231,39826.0911921296,2009-01-13,02:11:19
39.949899,116.312533,0,158.750603674541,39826.09125,2009-01-13,02:11:24
39.949899,116.312533,0,158.750603674541,39826.0912847222,2009-01-13,02:11:27
39.9499,116.31254,0,159.813638451444,39826.0913078704,2009-01-13,02:11:29
39.949906,116.312514,0,160.168412073491,39826.0913657407,2009-01-13,02:11:34
39.949897,116.312509,0,158.945144356955,39826.0914236111,2009-01-13,02:11:39
39.949881,116.312522,0,157.139471784777,39826.0914814815,2009-01-13,02:11:44
39.949859,116.312517,0,154.759176509186,39826.0915393519,2009-01-13,02:11:49
39.949842,116.312504,0,153.068156167979,39826.0915972222,2009-01-13,02:11:54
39.949835,116.31248,0,152.362326115486,39826.0916550926,2009-01-13,02:11:59
39.949835,116.312448,0,151.422417979003,39826.091712963,2009-01-13,02:12:04
39.949834,116.312433,0,150.356230314961,39826.0917708333,2009-01-13,02:12:09
39.94986,116.312445,0,149.752073490814,39826.0918287037,2009-01-13,02:12:14
39.949875,116.312434,0,149.02251312336,39826.0918865741,2009-01-13,02:12:19
39.94988,116.312424,0,149.284258530184,39826.0919444444,2009-01-13,02:12:24
39.94988,116.312424,0,149.284258530184,39826.0919791667,2009-01-13,02:12:27
39.949879,116.312417,0,149.156289370079,39826.0920023148,2009-01-13,02:12:29
39.949872,116.312463,0,150.504448818898,39826.0920601852,2009-01-13,02:12:34
39.94986,116.312542,0,153.85532480315,39826.0921180556,2009-01-13,02:12:39
39.949872,116.312596,0,156.961601049869,39826.0921759259,2009-01-13,02:12:44
39.949889,116.312588,0,159.291732283465,39826.0922337963,2009-01-13,02:12:49
39.949897,116.312554,0,161.032739501312,39826.0922916667,2009-01-13,02:12:54
39.94989,116.312544,0,162.84312992126,39826.092349537,2009-01-13,02:12:59
39.949882,116.312564,0,165.137870734908,39826.0924074074,2009-01-13,02:13:04
39.94987,116.31255,0,164.818087270341,39826.0924652778,2009-01-13,02:13:09
39.949864,116.312541,0,164.265419947507,39826.0925231481,2009-01-13,02:13:14
39.949864,116.312541,0,164.265419947507,39826.0925578704,2009-01-13,02:13:17
39.949867,116.312534,0,164.074773622047,39826.0925810185,2009-01-13,02:13:19
39.949877,116.312605,0,164.053920603675,39826.0926388889,2009-01-13,02:13:24
39.949852,116.312786,0,165.584245406824,39826.0926967593,2009-01-13,02:13:29
39.949844,116.31302,0,170.492601706037,39826.0927546296,2009-01-13,02:13:34
39.949818,116.313272,0,178.263267716535,39826.0928125,2009-01-13,02:13:39
39.949777,116.313567,0,186.094898293963,39826.0928703704,2009-01-13,02:13:44
39.949738,116.313869,0,194.050196850394,39826.0929282407,2009-01-13,02:13:49
39.94966,116.314124,0,201.869248687664,39826.0929861111,2009-01-13,02:13:54
39.94962,116.314457,0,210.235026246719,39826.0930439815,2009-01-13,02:13:59
39.949573,116.314756,0,218.533645013123,39826.0931018519,2009-01-13,02:14:04
39.949549,116.314984,0,227.331000656168,39826.0931597222,2009-01-13,02:14:09
39.949491,116.315163,0,236.90844488189,39826.0932175926,2009-01-13,02:14:14
39.949501,116.315099,0,247.6468667979,39826.093275463,2009-01-13,02:14:19
39.949498,116.315222,0,257.194924540682,39826.0933333333,2009-01-13,02:14:24
39.949544,116.314969,0,266.897322834646,39826.0933912037,2009-01-13,02:14:29
39.949557,116.314866,0,274.626440288714,39826.0934490741,2009-01-13,02:14:34
39.949571,116.314864,0,281.159809711286,39826.0935069444,2009-01-13,02:14:39
39.949554,116.314872,0,296.399248687664,39826.0935648148,2009-01-13,02:14:44
39.949515,116.314921,0,307.769248687664,39826.0936226852,2009-01-13,02:14:49
39.949552,116.314678,0,323.264629265092,39826.0936805556,2009-01-13,02:14:54
39.949574,116.314503,0,341.510022965879,39826.0937384259,2009-01-13,02:14:59
39.949618,116.31425,0,354.837657480315,39826.0937962963,2009-01-13,02:15:04
39.949592,116.314196,0,364.463359580052,39826.0938541667,2009-01-13,02:15:09
39.949564,116.314221,0,372.36499015748,39826.093912037,2009-01-13,02:15:14
39.949592,116.314288,0,378.047086614173,39826.0939699074,2009-01-13,02:15:19
39.950032,116.312371,0,377.540413385827,39826.094375,2009-01-13,02:15:54
39.950045,116.312454,0,349.610219816273,39826.0944328704,2009-01-13,02:15:59
39.950013,116.31248,0,349.44844816273,39826.0944907407,2009-01-13,02:16:04
39.949992,116.312497,0,350.31501312336,39826.0945486111,2009-01-13,02:16:09
39.950004,116.312576,0,325.883956692913,39826.0946064815,2009-01-13,02:16:14
39.950012,116.312638,0,155.521515748031,39826.0946643518,2009-01-13,02:16:19
39.949997,116.312652,0,168.341213910761,39826.0947222222,2009-01-13,02:16:24
39.949968,116.31266,0,178.28938976378,39826.0947800926,2009-01-13,02:16:29
39.949911,116.312672,0,188.982568897638,39826.094837963,2009-01-13,02:16:34
39.949849,116.312625,0,200.761059711286,39826.0948958333,2009-01-13,02:16:39
39.949901,116.31251,0,194.250229658793,39826.0949537037,2009-01-13,02:16:44
39.949931,116.312506,0,181.647900262467,39826.0950115741,2009-01-13,02:16:49
39.949918,116.312543,0,174.007716535433,39826.0950694444,2009-01-13,02:16:54
39.949875,116.312612,0,164.344406167979,39826.0951273148,2009-01-13,02:16:59
39.949837,116.312697,0,150.389845800525,39826.0951851852,2009-01-13,02:17:04
39.950031,116.312724,0,164.975505249344,39826.0976736111,2009-01-13,02:20:39
39.950166,116.31282,0,165.516072834646,39826.0977314815,2009-01-13,02:20:44
39.949798,116.312758,0,189.23032152231,39826.0979050926,2009-01-13,02:20:59
39.950005,116.312613,0,195.005521653543,39826.097962963,2009-01-13,02:21:04
39.950022,116.312524,0,195.140564304462,39826.0980208333,2009-01-13,02:21:09
39.95002,116.312515,0,196.079783464567,39826.0980787037,2009-01-13,02:21:14
39.949977,116.312562,0,198.434156824147,39826.0981365741,2009-01-13,02:21:19
39.949931,116.31256,0,201.424124015748,39826.0981944444,2009-01-13,02:21:24
39.949924,116.312601,0,202.261794619423,39826.0982523148,2009-01-13,02:21:29
39.949928,116.312586,0,198.363920603675,39826.0983101852,2009-01-13,02:21:34
39.949892,116.312624,0,196.429914698163,39826.0983680556,2009-01-13,02:21:39
39.949883,116.312641,0,194.325433070866,39826.0984259259,2009-01-13,02:21:44
39.949875,116.312704,0,189.027962598425,39826.0984837963,2009-01-13,02:21:49
39.94981,116.312679,0,181.987778871391,39826.0985416667,2009-01-13,02:21:54
39.94977,116.312614,0,170.199901574803,39826.098599537,2009-01-13,02:21:59
39.94979,116.312625,0,153.557047244094,39826.0986574074,2009-01-13,02:22:04
39.949812,116.312606,0,145.026492782152,39826.0987152778,2009-01-13,02:22:09
39.949866,116.312668,0,146.936007217848,39826.0987731481,2009-01-13,02:22:14
39.949888,116.312786,0,161.198818897638,39826.0988310185,2009-01-13,02:22:19
39.949879,116.312901,0,185.213300524934,39826.0988888889,2009-01-13,02:22:24
39.949877,116.312937,0,201.223877952756,39826.0989467593,2009-01-13,02:22:29
39.949889,116.312936,0,203.678287401575,39826.0990046296,2009-01-13,02:22:34
39.949884,116.312868,0,214.644504593176,39826.0990625,2009-01-13,02:22:39
39.949881,116.31279,0,212.890170603675,39826.0991203704,2009-01-13,02:22:44
39.949888,116.312732,0,211.15811023622,39826.0991782407,2009-01-13,02:22:49
39.9499,116.312689,0,212.624340551181,39826.0992361111,2009-01-13,02:22:54
39.9499,116.312689,0,212.624340551181,39826.0992708333,2009-01-13,02:22:57
39.949903,116.312697,0,215.963477690289,39826.0992939815,2009-01-13,02:22:59
39.949897,116.312708,0,221.372614829396,39826.0993518519,2009-01-13,02:23:04
39.949897,116.312708,0,221.372614829396,39826.0993865741,2009-01-13,02:23:07
39.949894,116.31271,0,221.763146325459,39826.0994097222,2009-01-13,02:23:09
39.94984,116.312714,0,232.838782808399,39826.0994675926,2009-01-13,02:23:14
39.949821,116.312728,0,236.82844488189,39826.099525463,2009-01-13,02:23:19
39.949866,116.312705,0,242.223389107612,39826.0995833333,2009-01-13,02:23:24
39.94988,116.312735,0,247.203648293963,39826.0996412037,2009-01-13,02:23:29
39.94988,116.312735,0,247.203648293963,39826.0996759259,2009-01-13,02:23:32
39.94988,116.312738,0,246.848284120735,39826.0996990741,2009-01-13,02:23:34
39.949898,116.312715,0,246.980347769029,39826.0997569444,2009-01-13,02:23:39
39.949913,116.312735,0,245.108490813648,39826.0998148148,2009-01-13,02:23:44
39.949922,116.31273,0,240.868795931759,39826.0998726852,2009-01-13,02:23:49
39.94993,116.312683,0,235.121545275591,39826.0999305556,2009-01-13,02:23:54
39.949916,116.31261,0,226.511466535433,39826.0999884259,2009-01-13,02:23:59
39.949916,116.31261,0,226.511466535433,39826.1000231481,2009-01-13,02:24:02
39.949915,116.312602,0,209.948822178478,39826.1000462963,2009-01-13,02:24:04
39.949903,116.3126,0,206.648270997375,39826.1001041667,2009-01-13,02:24:09
39.949903,116.3126,0,206.648270997375,39826.1001388889,2009-01-13,02:24:12
39.949903,116.312593,0,205.88625656168,39826.100162037,2009-01-13,02:24:14
39.949896,116.312571,0,204.58968503937,39826.1002199074,2009-01-13,02:24:19
39.949853,116.312551,0,201.422762467192,39826.1002777778,2009-01-13,02:24:24
39.949793,116.312592,0,192.72874343832,39826.1003356481,2009-01-13,02:24:29
39.949815,116.312627,0,177.723379265092,39826.1003935185,2009-01-13,02:24:34
39.949834,116.312676,0,173.525410104987,39826.1004513889,2009-01-13,02:24:39
39.949843,116.31268,0,174.38061351706,39826.1005092593,2009-01-13,02:24:44
39.949817,116.312735,0,170.320439632546,39826.1005671296,2009-01-13,02:24:49
39.949804,116.312787,0,167.781601049869,39826.100625,2009-01-13,02:24:54
39.949797,116.31277,0,168.093608923885,39826.1006828704,2009-01-13,02:24:59
39.949832,116.312763,0,168.355807086614,39826.1007407407,2009-01-13,02:25:04
39.949839,116.312831,0,169.880259186352,39826.1007986111,2009-01-13,02:25:09
39.949832,116.312888,0,172.332791994751,39826.1008564815,2009-01-13,02:25:14
39.949838,116.312827,0,175.117145669291,39826.1009143519,2009-01-13,02:25:19
39.949842,116.312774,0,175.085567585302,39826.1009722222,2009-01-13,02:25:24
39.949844,116.31271,0,170.549356955381,39826.1010300926,2009-01-13,02:25:29
39.94985,116.312657,0,161.468211942257,39826.101087963,2009-01-13,02:25:34
39.949863,116.312594,0,148.808999343832,39826.1011458333,2009-01-13,02:25:39
39.949936,116.312504,0,136.019963910761,39826.1012037037,2009-01-13,02:25:44
39.950039,116.312441,0,130.212877296588,39826.1012615741,2009-01-13,02:25:49
39.95,116.312634,0,131.33811351706,39826.1013194444,2009-01-13,02:25:54
39.949938,116.312714,0,135.078156167979,39826.1013773148,2009-01-13,02:25:59
39.949911,116.312768,0,144.37282480315,39826.1014351852,2009-01-13,02:26:04
39.949904,116.312836,0,156.491998031496,39826.1014930556,2009-01-13,02:26:09
39.949902,116.31292,0,172.252568897638,39826.1015509259,2009-01-13,02:26:14
39.949855,116.313017,0,189.109550524934,39826.1016087963,2009-01-13,02:26:19
39.949814,116.313136,0,202.298264435696,39826.1016666667,2009-01-13,02:26:24
39.949796,116.313231,0,213.633408792651,39826.101724537,2009-01-13,02:26:29
39.949771,116.31332,0,222.903047900262,39826.1017824074,2009-01-13,02:26:34
39.949758,116.313412,0,233.674737532808,39826.1018402778,2009-01-13,02:26:39
39.94974,116.313497,0,252.218146325459,39826.1018981481,2009-01-13,02:26:44
39.949732,116.313529,0,265.655793963255,39826.1019560185,2009-01-13,02:26:49
39.949732,116.313529,0,265.655793963255,39826.1019907407,2009-01-13,02:26:52
39.949729,116.313534,0,282.555351049869,39826.1020138889,2009-01-13,02:26:54
39.949728,116.313482,0,291.617910104987,39826.1020717593,2009-01-13,02:26:59
39.949729,116.313452,0,299.479540682415,39826.1021296296,2009-01-13,02:27:04
39.949765,116.313392,0,299.378992782152,39826.1021875,2009-01-13,02:27:09
39.94983,116.313363,0,303.485675853018,39826.1022453704,2009-01-13,02:27:14
39.949899,116.313355,0,307.391010498688,39826.1023032407,2009-01-13,02:27:19
39.949987,116.313312,0,311.116522309711,39826.1023611111,2009-01-13,02:27:24
39.950029,116.313251,0,316.283733595801,39826.1024189815,2009-01-13,02:27:29
39.950055,116.313163,0,316.862647637795,39826.1024768518,2009-01-13,02:27:34
39.950063,116.313095,0,316.324609580052,39826.1025347222,2009-01-13,02:27:39
39.950048,116.313046,0,310.493503937008,39826.1025925926,2009-01-13,02:27:44
39.950024,116.312941,0,299.816607611549,39826.102650463,2009-01-13,02:27:49
39.94996,116.312802,0,280.13281824147,39826.1027083333,2009-01-13,02:27:54
39.94994,116.312622,0,264.234268372703,39826.1027662037,2009-01-13,02:27:59
39.949982,116.312398,0,249.2037335958,39826.1028240741,2009-01-13,02:28:04
39.950032,116.312077,0,180.398599081365,39826.107974537,2009-01-13,02:35:29
39.950058,116.312029,0,176.682647637795,39826.1080324074,2009-01-13,02:35:34
39.950084,116.311995,0,172.618818897638,39826.1080902778,2009-01-13,02:35:39
39.950096,116.311961,0,168.601771653543,39826.1081481481,2009-01-13,02:35:44
39.950108,116.311957,0,162.392988845144,39826.1082060185,2009-01-13,02:35:49
39.950094,116.311958,0,156.590980971129,39826.1082638889,2009-01-13,02:35:54
39.95008,116.311988,0,155.70406496063,39826.1083217593,2009-01-13,02:35:59
39.950102,116.311947,0,153.324120734908,39826.1083796296,2009-01-13,02:36:04
39.95014,116.311905,0,153.73687992126,39826.1084375,2009-01-13,02:36:09
39.950081,116.312121,0,167.446036745407,39826.1084953704,2009-01-13,02:36:14
39.95007,116.312155,0,168.026827427822,39826.1085532407,2009-01-13,02:36:19
39.950076,116.312168,0,171.073001968504,39826.1086111111,2009-01-13,02:36:24
39.950081,116.312154,0,171.1893832021,39826.1086689815,2009-01-13,02:36:29
39.950068,116.312156,0,171.818208661417,39826.1087268519,2009-01-13,02:36:34
39.95004,116.312166,0,173.723392388451,39826.1087847222,2009-01-13,02:36:39
39.95004,116.312167,0,173.663241469816,39826.1088425926,2009-01-13,02:36:44
39.950038,116.312172,0,173.473497375328,39826.108900463,2009-01-13,02:36:49
39.950036,116.312174,0,173.404271653543,39826.1089583333,2009-01-13,02:36:54
39.950036,116.312174,0,173.404271653543,39826.1089930556,2009-01-13,02:36:57
39.950032,116.312181,0,173.675656167979,39826.1090162037,2009-01-13,02:36:59
39.950003,116.312253,0,174.474166666667,39826.1090740741,2009-01-13,02:37:04
39.949978,116.312314,0,181.542982283465,39826.1091319444,2009-01-13,02:37:09
39.94994,116.312306,0,201.742053805774,39826.1091898148,2009-01-13,02:37:14
39.949912,116.312312,0,215.869963910761,39826.1092476852,2009-01-13,02:37:19
39.949866,116.312377,0,226.187867454068,39826.1093055556,2009-01-13,02:37:24
39.949881,116.31238,0,242.025269028871,39826.1093634259,2009-01-13,02:37:29
39.949942,116.312242,0,253.86344816273,39826.1094212963,2009-01-13,02:37:34
39.949933,116.312188,0,262.250649606299,39826.1094791667,2009-01-13,02:37:39
39.949917,116.31218,0,271.366023622047,39826.109537037,2009-01-13,02:37:44
39.94988,116.312231,0,280.867949475066,39826.1095949074,2009-01-13,02:37:49
39.949842,116.312333,0,292.440275590551,39826.1096527778,2009-01-13,02:37:54
39.949799,116.312423,0,300.925721784777,39826.1097106481,2009-01-13,02:37:59
39.949764,116.312515,0,311.334790026247,39826.1097685185,2009-01-13,02:38:04
39.949733,116.312615,0,318.620187007874,39826.1098263889,2009-01-13,02:38:09
39.94974,116.312575,0,321.452073490814,39826.1098842593,2009-01-13,02:38:14
39.949759,116.312543,0,316.466082677165,39826.1099421296,2009-01-13,02:38:19
39.949788,116.312531,0,312.725426509186,39826.11,2009-01-13,02:38:24
39.94981,116.312562,0,311.772703412073,39826.1100578704,2009-01-13,02:38:29
39.949828,116.312579,0,317.619727690289,39826.1101157407,2009-01-13,02:38:34
39.949823,116.312614,0,324.830406824147,39826.1101736111,2009-01-13,02:38:39
39.949804,116.312662,0,322.516082677165,39826.1102314815,2009-01-13,02:38:44
39.949786,116.312708,0,318.138494094488,39826.1102893518,2009-01-13,02:38:49
39.949786,116.312708,0,318.138494094488,39826.1103240741,2009-01-13,02:38:52
39.949789,116.312705,0,320.726706036745,39826.1103472222,2009-01-13,02:38:54
39.949775,116.312762,0,317.667339238845,39826.1104050926,2009-01-13,02:38:59
39.949735,116.312885,0,311.57844160105,39826.110462963,2009-01-13,02:39:04
39.949679,116.31303,0,305.757949475066,39826.1105208333,2009-01-13,02:39:09
39.949625,116.313119,0,304.347460629921,39826.1105787037,2009-01-13,02:39:14
39.949601,116.313195,0,303.206981627297,39826.1106365741,2009-01-13,02:39:19
39.949532,116.313333,0,304.022162073491,39826.1106944444,2009-01-13,02:39:24
39.949488,116.313452,0,304.127240813648,39826.1107523148,2009-01-13,02:39:29
39.949459,116.313565,0,304.209767060367,39826.1108101852,2009-01-13,02:39:34
39.949382,116.313704,0,305.879596456693,39826.1108680556,2009-01-13,02:39:39
39.949334,116.313748,0,305.599904855643,39826.1109259259,2009-01-13,02:39:44
39.949268,116.313832,0,304.803523622047,39826.1109837963,2009-01-13,02:39:49
39.94919,116.313946,0,304.701597769029,39826.1110416667,2009-01-13,02:39:54
39.949172,116.314063,0,304.315770997375,39826.111099537,2009-01-13,02:39:59
39.949152,116.31415,0,303.300295275591,39826.1111574074,2009-01-13,02:40:04
39.949172,116.314236,0,302.705538057743,39826.1112152778,2009-01-13,02:40:09
39.94921,116.314218,0,300.999412729659,39826.1112731481,2009-01-13,02:40:14
39.949206,116.314283,0,299.783717191601,39826.1113310185,2009-01-13,02:40:19
39.949209,116.314303,0,298.66061023622,39826.1113888889,2009-01-13,02:40:24
39.949245,116.314225,0,297.173001968504,39826.1114467593,2009-01-13,02:40:29
39.949302,116.314168,0,295.976929133858,39826.1115046296,2009-01-13,02:40:34
39.949338,116.314111,0,294.489573490814,39826.1115625,2009-01-13,02:40:39
39.949355,116.314143,0,293.226541994751,39826.1116203704,2009-01-13,02:40:44
39.94928,116.314239,0,292.366807742782,39826.1116782407,2009-01-13,02:40:49
39.949285,116.314124,0,290.829665354331,39826.1117361111,2009-01-13,02:40:54
39.949399,116.313794,0,288.756138451444,39826.1117939815,2009-01-13,02:40:59
39.949558,116.313366,0,286.538231627297,39826.1118518518,2009-01-13,02:41:04
39.949821,116.312646,0,283.496059711286,39826.1119097222,2009-01-13,02:41:09
39.949755,116.312803,0,280.31874671916,39826.1119675926,2009-01-13,02:41:14
39.94976,116.312794,0,279.322723097113,39826.112025463,2009-01-13,02:41:19
39.949806,116.312731,0,276.754711286089,39826.1120833333,2009-01-13,02:41:24
39.949859,116.312693,0,271.984284776903,39826.1121412037,2009-01-13,02:41:29
39.949892,116.312673,0,269.112575459318,39826.1121990741,2009-01-13,02:41:34
39.949902,116.31263,0,268.41374015748,39826.1122569444,2009-01-13,02:41:39
39.949902,116.31263,0,268.41374015748,39826.1122916667,2009-01-13,02:41:42
39.949896,116.312622,0,269.240406824147,39826.1123148148,2009-01-13,02:41:44
39.949898,116.312666,0,270.064271653543,39826.1123726852,2009-01-13,02:41:49
39.949871,116.312701,0,270.215282152231,39826.1124305556,2009-01-13,02:41:54
39.949823,116.31273,0,270.995167322835,39826.1124884259,2009-01-13,02:41:59
39.94982,116.312715,0,271.987841207349,39826.1125462963,2009-01-13,02:42:04
39.949822,116.312711,0,270.671643700787,39826.1126041667,2009-01-13,02:42:09
39.949822,116.312711,0,270.671643700787,39826.1126388889,2009-01-13,02:42:12
39.949822,116.312711,0,269.516220472441,39826.112662037,2009-01-13,02:42:14
39.949846,116.312644,0,263.094812992126,39826.1127199074,2009-01-13,02:42:19
39.949833,116.312601,0,256.232739501312,39826.1127777778,2009-01-13,02:42:24
39.949827,116.312569,0,250.162316272966,39826.1128356481,2009-01-13,02:42:29
39.949825,116.312564,0,245.53281496063,39826.1128935185,2009-01-13,02:42:34
39.949826,116.312562,0,245.038979658793,39826.1129513889,2009-01-13,02:42:39
39.949826,116.312562,0,245.038979658793,39826.1129861111,2009-01-13,02:42:42
39.949826,116.312558,0,244.595912073491,39826.1130092593,2009-01-13,02:42:44
39.949827,116.312521,0,243.295085301837,39826.1130671296,2009-01-13,02:42:49
39.949844,116.312481,0,240.738461286089,39826.113125,2009-01-13,02:42:54
39.949854,116.312474,0,236.405275590551,39826.1131828704,2009-01-13,02:42:59
39.949849,116.312495,0,234.145193569554,39826.1132407407,2009-01-13,02:43:04
39.949849,116.312495,0,234.145193569554,39826.113275463,2009-01-13,02:43:07
39.94985,116.312495,0,233.259101049869,39826.1132986111,2009-01-13,02:43:09
39.949887,116.312455,0,232.427650918635,39826.1133564815,2009-01-13,02:43:14
39.949927,116.31242,0,232.916430446194,39826.1134143519,2009-01-13,02:43:19
39.950022,116.312407,0,233.408684383202,39826.1134722222,2009-01-13,02:43:24
39.950133,116.31237,0,236.769898293963,39826.1135300926,2009-01-13,02:43:29
39.950177,116.312383,0,243.92781167979,39826.113587963,2009-01-13,02:43:34
39.951114,116.309111,0,231.780180446194,39826.1139351852,2009-01-13,02:44:04
39.95102,116.309384,0,232.473408792651,39826.1139930556,2009-01-13,02:44:09
39.950813,116.309876,0,233.069842519685,39826.1140509259,2009-01-13,02:44:14
39.950749,116.310085,0,233.177349081365,39826.1141087963,2009-01-13,02:44:19
39.950728,116.31019,0,232.987142388451,39826.1141666667,2009-01-13,02:44:24
39.950701,116.310265,0,232.716007217848,39826.114224537,2009-01-13,02:44:29
39.950627,116.310493,0,232.415813648294,39826.1142824074,2009-01-13,02:44:34
39.950489,116.310956,0,231.837775590551,39826.1143402778,2009-01-13,02:44:39
39.950369,116.311336,0,230.794540682415,39826.1143981481,2009-01-13,02:44:44
39.950257,116.311659,0,229.281427165354,39826.1144560185,2009-01-13,02:44:49
39.950151,116.311916,0,227.382440944882,39826.1145138889,2009-01-13,02:44:54
39.950056,116.312206,0,225.212992125984,39826.1145717593,2009-01-13,02:44:59
39.949974,116.312389,0,222.895715223097,39826.1146296296,2009-01-13,02:45:04
39.949874,116.312523,0,220.357913385827,39826.1146875,2009-01-13,02:45:09
39.949822,116.312682,0,217.44062335958,39826.1147453704,2009-01-13,02:45:14
39.949796,116.312839,0,214.205088582677,39826.1148032407,2009-01-13,02:45:19
39.949733,116.312986,0,211.016312335958,39826.1148611111,2009-01-13,02:45:24
39.949692,116.313095,0,208.212946194226,39826.1149189815,2009-01-13,02:45:29
39.949675,116.313215,0,205.575551181102,39826.1149768519,2009-01-13,02:45:34
39.949858,116.312838,0,206.223523622047,39826.1150347222,2009-01-13,02:45:39
39.949998,116.312749,0,200.185475721785,39826.1150925926,2009-01-13,02:45:44
39.950068,116.312761,0,194.404721128609,39826.115150463,2009-01-13,02:45:49
39.950083,116.31279,0,190.497171916011,39826.1152083333,2009-01-13,02:45:54
39.950067,116.312805,0,189.205078740157,39826.1152662037,2009-01-13,02:45:59
39.950085,116.312817,0,190.708067585302,39826.1153240741,2009-01-13,02:46:04
39.950107,116.312805,0,191.011092519685,39826.1153819444,2009-01-13,02:46:09
39.950107,116.312805,0,191.011092519685,39826.1154166667,2009-01-13,02:46:12
39.950107,116.312798,0,190.308914041995,39826.1154398148,2009-01-13,02:46:14
39.950075,116.312744,0,181.214839238845,39826.1154976852,2009-01-13,02:46:19
39.949988,116.312725,0,168.249524278215,39826.1155555556,2009-01-13,02:46:24
39.949839,116.31267,0,156.358920603675,39826.1156134259,2009-01-13,02:46:29
39.949695,116.312635,0,139.11375,39826.1156712963,2009-01-13,02:46:34
39.949608,116.312589,0,120.398930446194,39826.1157291667,2009-01-13,02:46:39
39.949593,116.312546,0,108.283825459318,39826.115787037,2009-01-13,02:46:44
39.949582,116.312523,0,97.0508366141732,39826.1158449074,2009-01-13,02:46:49
39.949591,116.312542,0,93.4367421259843,39826.1159027778,2009-01-13,02:46:54
39.949683,116.312659,0,99.8690551181102,39826.1159606481,2009-01-13,02:46:59
39.949761,116.312682,0,116.701000656168,39826.1160185185,2009-01-13,02:47:04
39.949809,116.312682,0,136.917168635171,39826.1160763889,2009-01-13,02:47:09
39.949818,116.312659,0,157.422066929134,39826.1161342593,2009-01-13,02:47:14
39.949838,116.31263,0,171.900095144357,39826.1161921296,2009-01-13,02:47:19
39.949848,116.312617,0,179.240246062992,39826.11625,2009-01-13,02:47:24
39.94986,116.312609,0,182.459186351706,39826.1163078704,2009-01-13,02:47:29
39.949871,116.31259,0,187.082627952756,39826.1163657407,2009-01-13,02:47:34
39.949873,116.312528,0,191.562155511811,39826.1164236111,2009-01-13,02:47:39
39.949873,116.312454,0,190.877627952756,39826.1164814815,2009-01-13,02:47:44
39.949852,116.312288,0,181.299858923885,39826.1165393519,2009-01-13,02:47:49
39.949869,116.312117,0,164.946646981627,39826.1165972222,2009-01-13,02:47:54
39.949887,116.311988,0,153.323333333333,39826.1166550926,2009-01-13,02:47:59
39.949945,116.311956,0,153.071023622047,39826.116712963,2009-01-13,02:48:04
39.949965,116.311942,0,148.238723753281,39826.1167708333,2009-01-13,02:48:09
39.949984,116.312005,0,153.351594488189,39826.1168287037,2009-01-13,02:48:14
39.950014,116.312061,0,158.235131233596,39826.1168865741,2009-01-13,02:48:19
39.950051,116.312043,0,162.49999671916,39826.1169444444,2009-01-13,02:48:24
39.950088,116.311971,0,163.90719160105,39826.1170023148,2009-01-13,02:48:29
39.950127,116.311906,0,159.759045275591,39826.1170601852,2009-01-13,02:48:34
39.950142,116.311833,0,151.716755249344,39826.1171180556,2009-01-13,02:48:39
39.950148,116.311709,0,142.793205380577,39826.1171759259,2009-01-13,02:48:44
39.950183,116.31162,0,134.513946850394,39826.1172337963,2009-01-13,02:48:49
39.950233,116.311579,0,124.783677821522,39826.1172916667,2009-01-13,02:48:54
39.950303,116.311588,0,116.809107611549,39826.117349537,2009-01-13,02:48:59
39.95037,116.311579,0,113.056699475066,39826.1174074074,2009-01-13,02:49:04
39.950406,116.311611,0,114.759511154856,39826.1174652778,2009-01-13,02:49:09
39.950433,116.311683,0,117.838287401575,39826.1175231481,2009-01-13,02:49:14
39.950408,116.311757,0,126.753605643045,39826.1175810185,2009-01-13,02:49:19
39.950331,116.311819,0,143.231643700787,39826.1176388889,2009-01-13,02:49:24
39.950239,116.311886,0,156.583772965879,39826.1176967593,2009-01-13,02:49:29
39.950143,116.312081,0,173.518963254593,39826.1177546296,2009-01-13,02:49:34
39.950246,116.312098,0,123.803159448819,39826.1178703704,2009-01-13,02:49:44
39.950081,116.312258,0,60.8408858267716,39826.1179282407,2009-01-13,02:49:49
39.950025,116.311789,0,74.2692257217848,39826.1179861111,2009-01-13,02:49:54
39.950035,116.311078,0,102.067057086614,39826.1180439815,2009-01-13,02:49:59
39.949604,116.312565,0,143.924934383202,39826.1181018518,2009-01-13,02:50:04
39.949603,116.312623,0,197.114931102362,39826.1181597222,2009-01-13,02:50:09
39.94963,116.312631,0,197.875705380577,39826.1182175926,2009-01-13,02:50:14
39.94963,116.312631,0,197.875705380577,39826.1182523148,2009-01-13,02:50:17
39.949636,116.312634,0,197.50532480315,39826.118275463,2009-01-13,02:50:19
39.949671,116.31263,0,199.731115485564,39826.1183333333,2009-01-13,02:50:24
39.949699,116.312629,0,202.679534120735,39826.1183912037,2009-01-13,02:50:29
39.949726,116.312608,0,205.565150918635,39826.1184490741,2009-01-13,02:50:34
39.949731,116.312568,0,207.674133858268,39826.1185069444,2009-01-13,02:50:39
39.949753,116.312511,0,195.911125328084,39826.1185648148,2009-01-13,02:50:44
39.949776,116.312478,0,184.472076771654,39826.1186226852,2009-01-13,02:50:49
39.9498,116.312457,0,167.603543307087,39826.1186805556,2009-01-13,02:50:54
39.949932,116.312389,0,151.165813648294,39826.1187384259,2009-01-13,02:50:59
39.950043,116.312311,0,138.067598425197,39826.1187962963,2009-01-13,02:51:04
39.950207,116.312162,0,129.050682414698,39826.1188541667,2009-01-13,02:51:09
39.950344,116.312064,0,119.34124015748,39826.118912037,2009-01-13,02:51:14
39.949803,116.312557,0,156.723106955381,39826.119837963,2009-01-13,02:52:34
39.949865,116.312643,0,191.305567585302,39826.1198958333,2009-01-13,02:52:39
39.949895,116.31273,0,186.884458661417,39826.1199537037,2009-01-13,02:52:44
39.949975,116.312782,0,170.129304461942,39826.1200115741,2009-01-13,02:52:49
39.950035,116.312769,0,141.667204724409,39826.1200694444,2009-01-13,02:52:54
39.950029,116.312712,0,117.166223753281,39826.1201273148,2009-01-13,02:52:59
39.949994,116.31267,0,107.554812992126,39826.1201851852,2009-01-13,02:53:04
39.94999,116.312695,0,119.752933070866,39826.1202430556,2009-01-13,02:53:09
39.949992,116.312677,0,138.342024278215,39826.1203009259,2009-01-13,02:53:14
39.949978,116.312642,0,152.775557742782,39826.1203587963,2009-01-13,02:53:19
39.949972,116.31257,0,156.332463910761,39826.1204166667,2009-01-13,02:53:24
39.949972,116.312525,0,151.115866141732,39826.120474537,2009-01-13,02:53:29
39.949981,116.312511,0,150.880501968504,39826.1205324074,2009-01-13,02:53:34
39.949954,116.31254,0,164.913641732283,39826.1205902778,2009-01-13,02:53:39
39.949901,116.312524,0,245.412992125984,39826.1206481481,2009-01-13,02:53:44
39.949856,116.312537,0,270.493776246719,39826.1207060185,2009-01-13,02:53:49
39.949819,116.31252,0,285.250370734908,39826.1207638889,2009-01-13,02:53:54
39.949819,116.31252,0,285.250370734908,39826.1207986111,2009-01-13,02:53:57
39.949815,116.312527,0,290.895748031496,39826.1208217593,2009-01-13,02:53:59
39.949809,116.312513,0,291.779333989501,39826.1208796296,2009-01-13,02:54:04
39.949779,116.312469,0,288.224333989501,39826.1209375,2009-01-13,02:54:09
39.949754,116.312438,0,289.847982283465,39826.1209953704,2009-01-13,02:54:14
39.949778,116.312442,0,282.230702099738,39826.1210532407,2009-01-13,02:54:19
39.949778,116.312442,0,282.230702099738,39826.121087963,2009-01-13,02:54:22
39.949783,116.312436,0,275.98718832021,39826.1211111111,2009-01-13,02:54:24
39.949765,116.31241,0,276.542224409449,39826.1211689815,2009-01-13,02:54:29
39.949766,116.31241,0,276.22813648294,39826.1212268519,2009-01-13,02:54:34
39.949767,116.312408,0,276.326781496063,39826.1212847222,2009-01-13,02:54:39
39.949767,116.312413,0,276.463326771654,39826.1213425926,2009-01-13,02:54:44
39.949768,116.312416,0,276.60720144357,39826.121400463,2009-01-13,02:54:49
39.949767,116.312419,0,276.935131233596,39826.1214583333,2009-01-13,02:54:54
39.94977,116.312415,0,277.368064304462,39826.1215162037,2009-01-13,02:54:59
39.94977,116.312415,0,277.368064304462,39826.1215509259,2009-01-13,02:55:02
39.949772,116.312412,0,277.655918635171,39826.1215740741,2009-01-13,02:55:04
39.949788,116.312428,0,279.834753937008,39826.1216319444,2009-01-13,02:55:09
39.949795,116.312452,0,285.21279855643,39826.1216898148,2009-01-13,02:55:14
39.949798,116.312441,0,284.914606299213,39826.1217476852,2009-01-13,02:55:19
39.9498,116.312437,0,285.353070866142,39826.1218055556,2009-01-13,02:55:24
39.9498,116.312437,0,285.353070866142,39826.1218402778,2009-01-13,02:55:27
39.9498,116.312438,0,286.06937992126,39826.1218634259,2009-01-13,02:55:29
39.949799,116.312511,0,288.184458661417,39826.1219212963,2009-01-13,02:55:34
39.949783,116.312572,0,287.820734908137,39826.1219791667,2009-01-13,02:55:39
39.94979,116.312613,0,288.131469816273,39826.122037037,2009-01-13,02:55:44
39.949805,116.312615,0,287.220921916011,39826.1220949074,2009-01-13,02:55:49
39.949821,116.312689,0,285.044566929134,39826.1222106481,2009-01-13,02:55:59
39.949848,116.312682,0,283.943585958005,39826.1223263889,2009-01-13,02:56:09
39.949919,116.312634,0,282.480360892388,39826.1223842593,2009-01-13,02:56:14
39.950064,116.312457,0,279.878480971129,39826.1224421296,2009-01-13,02:56:19
39.950157,116.312362,0,278.663510498688,39826.1225,2009-01-13,02:56:24
39.950307,116.312153,0,277.682627952756,39826.1225578704,2009-01-13,02:56:29
39.950521,116.311828,0,276.210265748031,39826.1226157407,2009-01-13,02:56:34
39.950754,116.31148,0,274.558080708661,39826.1226736111,2009-01-13,02:56:39
39.951008,116.310967,0,271.743562992126,39826.1227314815,2009-01-13,02:56:44
39.951273,116.310363,0,268.276443569554,39826.1227893519,2009-01-13,02:56:49
39.951533,116.309748,0,265.230718503937,39826.1228472222,2009-01-13,02:56:54
39.951703,116.309445,0,264.7131332021,39826.1229050926,2009-01-13,02:56:59
39.950038,116.312294,0,276.16813648294,39826.122962963,2009-01-13,02:57:04
39.950008,116.312235,0,277.387162073491,39826.1230208333,2009-01-13,02:57:09
39.950007,116.312187,0,277.723677821522,39826.1230787037,2009-01-13,02:57:14
39.95,116.312205,0,275.168382545932,39826.1231365741,2009-01-13,02:57:19
39.95,116.312205,0,275.168382545932,39826.1231712963,2009-01-13,02:57:22
39.949997,116.312212,0,273.375049212598,39826.1231944444,2009-01-13,02:57:24
39.949977,116.312238,0,266.37282480315,39826.1232523148,2009-01-13,02:57:29
39.949965,116.312295,0,250.162716535433,39826.1233101852,2009-01-13,02:57:34
39.949965,116.312295,0,250.162716535433,39826.1233449074,2009-01-13,02:57:37
39.949963,116.3123,0,250.178786089239,39826.1233680556,2009-01-13,02:57:39
39.949987,116.312361,0,240.027234251969,39826.1234259259,2009-01-13,02:57:44
39.950004,116.312392,0,230.942598425197,39826.1234837963,2009-01-13,02:57:49
39.950005,116.312401,0,230.300784120735,39826.1235416667,2009-01-13,02:57:54
39.949953,116.31243,0,236.842388451444,39826.123599537,2009-01-13,02:57:59
39.949886,116.312393,0,242.567539370079,39826.1236574074,2009-01-13,02:58:04
39.949805,116.312374,0,251.554504593176,39826.1237152778,2009-01-13,02:58:09
39.949725,116.312335,0,263.668293963255,39826.1237731481,2009-01-13,02:58:14
39.949902,116.312858,0,328.988727034121,39826.1238310185,2009-01-13,02:58:19
39.949936,116.312939,0,369.289153543307,39826.1238888889,2009-01-13,02:58:24
39.94997,116.312983,0,411.238382545932,39826.1239467593,2009-01-13,02:58:29
39.950008,116.313009,0,439.398858267717,39826.1240046296,2009-01-13,02:58:34
39.949986,116.312951,0,461.154347112861,39826.1240625,2009-01-13,02:58:39
39.95002,116.313085,0,493.221184383202,39826.1241203704,2009-01-13,02:58:44
39.950025,116.313094,0,531.16625656168,39826.1241782407,2009-01-13,02:58:49
39.949996,116.31309,0,564.942998687664,39826.1242361111,2009-01-13,02:58:54
39.949976,116.31309,0,586.509603018373,39826.1242939815,2009-01-13,02:58:59
39.94996,116.313092,0,605.505393700787,39826.1243518519,2009-01-13,02:59:04
39.949939,116.313083,0,624.685111548556,39826.1244097222,2009-01-13,02:59:09
39.949922,116.313065,0,633.82687007874,39826.1244675926,2009-01-13,02:59:14
39.949907,116.313076,0,637.360170603675,39826.1245833333,2009-01-13,02:59:24
39.949868,116.313126,0,636.935495406824,39826.1246412037,2009-01-13,02:59:29
39.949849,116.313112,0,633.913727034121,39826.1246990741,2009-01-13,02:59:34
39.949833,116.313074,0,632.49032480315,39826.1247569444,2009-01-13,02:59:39
39.949831,116.313058,0,632.504740813648,39826.1248148148,2009-01-13,02:59:44
39.94984,116.312977,0,632.199816272966,39826.1248726852,2009-01-13,02:59:49
39.949547,116.312341,0,1091.72410433071,39826.1322800926,2009-01-13,03:10:29
39.949704,116.312421,0,614.23875,39826.132337963,2009-01-13,03:10:34
39.949726,116.312477,0,543.340246062992,39826.1323958333,2009-01-13,03:10:39
39.949658,116.312582,0,475.486896325459,39826.1324537037,2009-01-13,03:10:44
39.949561,116.312653,0,516.138503937008,39826.1325115741,2009-01-13,03:10:49
39.949493,116.312708,0,561.563536745407,39826.1325694444,2009-01-13,03:10:54
39.949486,116.312784,0,576.65782480315,39826.1326273148,2009-01-13,03:10:59
39.949405,116.312795,0,651.608362860892,39826.1326851852,2009-01-13,03:11:04
39.949347,116.312794,0,716.047162073491,39826.1327430556,2009-01-13,03:11:09
39.949305,116.312826,0,728.699442257218,39826.1328009259,2009-01-13,03:11:14
39.949275,116.312852,0,708.812952755905,39826.1328587963,2009-01-13,03:11:19
39.949225,116.312893,0,703.175813648294,39826.1329166667,2009-01-13,03:11:24
39.949176,116.312924,0,697.5887335958,39826.132974537,2009-01-13,03:11:29
39.949187,116.312942,0,685.088641732283,39826.1330324074,2009-01-13,03:11:34
39.949224,116.312939,0,681.458369422572,39826.1330902778,2009-01-13,03:11:39
39.949285,116.312984,0,660.849442257218,39826.1331481481,2009-01-13,03:11:44
39.949326,116.31306,0,665.253067585302,39826.1332060185,2009-01-13,03:11:49
39.949335,116.31309,0,674.677070209974,39826.1332638889,2009-01-13,03:11:54
39.949468,116.31285,0,693.964320866142,39826.1333217593,2009-01-13,03:11:59
39.949468,116.31285,0,693.964320866142,39826.1333564815,2009-01-13,03:12:02
39.949469,116.312853,0,694.031502624672,39826.1333796296,2009-01-13,03:12:04
39.949469,116.312904,0,705.897614829396,39826.1334375,2009-01-13,03:12:09
39.949476,116.312916,0,699.400662729659,39826.1334953704,2009-01-13,03:12:14
39.949476,116.312916,0,699.400662729659,39826.1335300926,2009-01-13,03:12:17
39.949472,116.312922,0,699.932870734908,39826.1335532407,2009-01-13,03:12:19
39.949482,116.312908,0,696.128585958005,39826.1336111111,2009-01-13,03:12:24
39.949496,116.312886,0,683.961653543307,39826.1336689815,2009-01-13,03:12:29
39.949498,116.312871,0,678.927454068241,39826.1337268518,2009-01-13,03:12:34
39.949482,116.312876,0,676.804140419948,39826.1337847222,2009-01-13,03:12:39
39.949455,116.312888,0,669.821391076115,39826.1338425926,2009-01-13,03:12:44
39.949455,116.312888,0,669.821391076115,39826.1338773148,2009-01-13,03:12:47
39.949453,116.31288,0,676.065580708661,39826.133900463,2009-01-13,03:12:49
39.949473,116.312839,0,703.092060367454,39826.1339583333,2009-01-13,03:12:54
39.949528,116.312758,0,735.530052493438,39826.1340162037,2009-01-13,03:12:59
39.949581,116.312718,0,764.154399606299,39826.1340740741,2009-01-13,03:13:04
39.949614,116.312677,0,768.455744750656,39826.1341319444,2009-01-13,03:13:09
39.949625,116.31264,0,748.814609580053,39826.1341898148,2009-01-13,03:13:14
39.949643,116.312655,0,719.929944225722,39826.1342476852,2009-01-13,03:13:19
39.949621,116.312625,0,734.777073490814,39826.1343055556,2009-01-13,03:13:24
39.949623,116.312619,0,731.771673228346,39826.1343634259,2009-01-13,03:13:29
39.949623,116.312619,0,731.771673228346,39826.1343981481,2009-01-13,03:13:32
39.949621,116.312619,0,728.851679790026,39826.1344212963,2009-01-13,03:13:34
39.949617,116.312628,0,723.080672572179,39826.1344791667,2009-01-13,03:13:39
39.94962,116.3126,0,717.156827427822,39826.134537037,2009-01-13,03:13:44
39.949597,116.312613,0,719.391181102362,39826.1345949074,2009-01-13,03:13:49
39.949616,116.312595,0,713.347588582677,39826.1346527778,2009-01-13,03:13:54
39.949632,116.312562,0,705.584028871391,39826.1347106481,2009-01-13,03:13:59
39.949642,116.312537,0,696.348854986877,39826.1347685185,2009-01-13,03:14:04
39.949635,116.312476,0,687.937447506562,39826.1348263889,2009-01-13,03:14:09
39.949649,116.312425,0,683.463789370079,39826.1348842593,2009-01-13,03:14:14
39.949637,116.312424,0,680.518162729659,39826.1349421296,2009-01-13,03:14:19
39.949607,116.312438,0,680.082125984252,39826.135,2009-01-13,03:14:24
39.94957,116.312448,0,679.487742782152,39826.1350578704,2009-01-13,03:14:29
39.949525,116.312501,0,679.827060367454,39826.1351157407,2009-01-13,03:14:34
39.949479,116.312548,0,681.688654855643,39826.1351736111,2009-01-13,03:14:39
39.949442,116.312586,0,683.283418635171,39826.1352314815,2009-01-13,03:14:44
39.949406,116.312635,0,684.081400918635,39826.1352893518,2009-01-13,03:14:49
39.949382,116.312662,0,684.794527559055,39826.1353472222,2009-01-13,03:14:54
39.949376,116.312684,0,686.12531824147,39826.1354050926,2009-01-13,03:14:59
39.949391,116.31266,0,686.876341863517,39826.135462963,2009-01-13,03:15:04
39.949423,116.312612,0,685.791056430446,39826.1355208333,2009-01-13,03:15:09
39.949466,116.312576,0,686.361407480315,39826.1355787037,2009-01-13,03:15:14
39.949494,116.31255,0,686.764353674541,39826.1356365741,2009-01-13,03:15:19
39.949531,116.31251,0,686.776269685039,39826.1356944444,2009-01-13,03:15:24
39.949552,116.312477,0,686.01593175853,39826.1357523148,2009-01-13,03:15:29
39.949541,116.312487,0,685.45719488189,39826.1358101852,2009-01-13,03:15:34
39.949541,116.312487,0,685.45719488189,39826.1358449074,2009-01-13,03:15:37
39.949549,116.312483,0,684.516036745407,39826.1358680556,2009-01-13,03:15:39
39.949593,116.312465,0,683.106049868766,39826.1359259259,2009-01-13,03:15:44
39.949636,116.312517,0,681.992477034121,39826.1359837963,2009-01-13,03:15:49
39.949658,116.312539,0,682.373999343832,39826.1360416667,2009-01-13,03:15:54
39.949664,116.312569,0,682.253549868766,39826.136099537,2009-01-13,03:15:59
39.94967,116.312621,0,682.727234251968,39826.1361574074,2009-01-13,03:16:04
39.94966,116.312617,0,684.692703412073,39826.1362152778,2009-01-13,03:16:09
39.949655,116.312588,0,686.751837270341,39826.1362731481,2009-01-13,03:16:14
39.949642,116.312569,0,689.080557742782,39826.1363310185,2009-01-13,03:16:19
39.949628,116.312541,0,690.604081364829,39826.1363888889,2009-01-13,03:16:24
39.949634,116.312524,0,692.488402230971,39826.1364467593,2009-01-13,03:16:29
39.949652,116.312495,0,692.818809055118,39826.1365046296,2009-01-13,03:16:34
39.949699,116.312478,0,692.889645669291,39826.1365625,2009-01-13,03:16:39
39.949741,116.312422,0,694.800098425197,39826.1366203704,2009-01-13,03:16:44
39.94977,116.312399,0,696.692480314961,39826.1366782407,2009-01-13,03:16:49
39.949804,116.312377,0,699.539786745407,39826.1367361111,2009-01-13,03:16:54
39.949803,116.312354,0,701.363730314961,39826.1367939815,2009-01-13,03:16:59
39.949852,116.312372,0,700.645045931759,39826.1368518519,2009-01-13,03:17:04
39.94988,116.312373,0,700.075045931759,39826.1369097222,2009-01-13,03:17:09
39.94988,116.312373,0,700.075045931759,39826.1369444444,2009-01-13,03:17:12
39.949881,116.312373,0,700.837132545932,39826.1369675926,2009-01-13,03:17:14
39.949848,116.312399,0,699.78593832021,39826.137025463,2009-01-13,03:17:19
39.949841,116.312413,0,699.698779527559,39826.1370833333,2009-01-13,03:17:24
39.949841,116.312413,0,699.698779527559,39826.1371180556,2009-01-13,03:17:27
39.949839,116.31242,0,698.557726377953,39826.1371412037,2009-01-13,03:17:29
39.949847,116.312395,0,696.61968832021,39826.1371990741,2009-01-13,03:17:34
39.949846,116.312397,0,696.721263123359,39826.1372569444,2009-01-13,03:17:39
39.949846,116.312397,0,696.721263123359,39826.1372916667,2009-01-13,03:17:42
39.949841,116.312405,0,696.968969816273,39826.1373148148,2009-01-13,03:17:44
39.949806,116.312361,0,696.589803149606,39826.1373726852,2009-01-13,03:17:49
39.94982,116.312341,0,691.334481627297,39826.1374305556,2009-01-13,03:17:54
39.949858,116.312362,0,679.785360892388,39826.1374884259,2009-01-13,03:17:59
39.949827,116.312424,0,661.904091207349,39826.1375462963,2009-01-13,03:18:04
39.949783,116.312489,0,658.967526246719,39826.1376041667,2009-01-13,03:18:09
39.949794,116.312483,0,657.192939632546,39826.137662037,2009-01-13,03:18:14
39.949816,116.312459,0,652.081696194226,39826.1377199074,2009-01-13,03:18:19
39.949849,116.312468,0,646.367362204724,39826.1377777778,2009-01-13,03:18:24
39.949915,116.31244,0,640.408822178478,39826.1378356481,2009-01-13,03:18:29
39.950002,116.312363,0,625.140072178478,39826.1378935185,2009-01-13,03:18:34
39.95002,116.312468,0,604.100515091863,39826.1379513889,2009-01-13,03:18:39
39.949876,116.312666,0,587.300377296588,39826.1380092593,2009-01-13,03:18:44
39.949876,116.312666,0,587.300377296588,39826.1380439815,2009-01-13,03:18:47
39.949869,116.312674,0,582.509629265092,39826.1380671296,2009-01-13,03:18:49
39.949857,116.312701,0,573.097089895013,39826.138125,2009-01-13,03:18:54
39.949835,116.312726,0,567.06751312336,39826.1381828704,2009-01-13,03:18:59
39.949799,116.312689,0,561.954117454068,39826.1382407407,2009-01-13,03:19:04
39.949753,116.312672,0,557.485915354331,39826.1382986111,2009-01-13,03:19:09
39.94977,116.312637,0,556.970131233596,39826.1383564815,2009-01-13,03:19:14
39.949817,116.31254,0,555.131715879265,39826.1384143519,2009-01-13,03:19:19
39.949901,116.312441,0,546.287227690289,39826.1384722222,2009-01-13,03:19:24
39.950008,116.312258,0,537.828710629921,39826.1385300926,2009-01-13,03:19:29
39.95014,116.312055,0,528.687454068241,39826.138587963,2009-01-13,03:19:34
39.950307,116.311821,0,521.824904855643,39826.1386458333,2009-01-13,03:19:39
39.950489,116.311611,0,516.94469488189,39826.1387037037,2009-01-13,03:19:44
39.950656,116.311374,0,512.809904855643,39826.1387615741,2009-01-13,03:19:49
39.95086,116.311172,0,504.161955380577,39826.1388194444,2009-01-13,03:19:54
39.951023,116.31095,0,496.592434383202,39826.1388773148,2009-01-13,03:19:59
39.950143,116.31226,0,483.193635170604,39826.1389351852,2009-01-13,03:20:04
39.949913,116.312517,0,466.830285433071,39826.1389930556,2009-01-13,03:20:09
39.949792,116.312629,0,452.318415354331,39826.1390509259,2009-01-13,03:20:14
39.949806,116.312629,0,435.647988845144,39826.1391087963,2009-01-13,03:20:19
39.949826,116.312611,0,428.462142388451,39826.1391666667,2009-01-13,03:20:24
39.949799,116.312631,0,425.572132545932,39826.139224537,2009-01-13,03:20:29
39.949793,116.312635,0,423.930462598425,39826.1392824074,2009-01-13,03:20:34
39.949795,116.312628,0,423.072755905512,39826.1393402778,2009-01-13,03:20:39
39.949795,116.312628,0,423.072755905512,39826.139375,2009-01-13,03:20:42
39.949795,116.312625,0,422.725977690289,39826.1393981481,2009-01-13,03:20:44
39.949775,116.312621,0,422.328540026247,39826.1394560185,2009-01-13,03:20:49
39.949752,116.31262,0,422.282631233596,39826.1395138889,2009-01-13,03:20:54
39.949752,116.31262,0,422.282631233596,39826.1395486111,2009-01-13,03:20:57
39.949753,116.312613,0,422.236223753281,39826.1395717593,2009-01-13,03:20:59
39.949765,116.312592,0,422.369137139108,39826.1396296296,2009-01-13,03:21:04
39.949782,116.312568,0,423.446266404199,39826.1396875,2009-01-13,03:21:09
39.949782,116.312568,0,423.446266404199,39826.1397222222,2009-01-13,03:21:12
39.949783,116.312575,0,424.017066929134,39826.1397453704,2009-01-13,03:21:14
39.949799,116.312639,0,424.346122047244,39826.1398032407,2009-01-13,03:21:19
39.949799,116.312639,0,424.346122047244,39826.139837963,2009-01-13,03:21:22
39.949794,116.312632,0,425.430406824147,39826.1398611111,2009-01-13,03:21:24
39.949769,116.312616,0,426.236751968504,39826.1399189815,2009-01-13,03:21:29
39.949732,116.312584,0,426.304133858268,39826.1399768519,2009-01-13,03:21:34
39.949667,116.312558,0,425.390908792651,39826.1400347222,2009-01-13,03:21:39
39.949633,116.312551,0,425.007437664042,39826.1400925926,2009-01-13,03:21:44
39.949601,116.312581,0,434.886151574803,39826.140150463,2009-01-13,03:21:49
39.949601,116.312581,0,434.886151574803,39826.1401851852,2009-01-13,03:21:52
39.949601,116.312584,0,436.223950131234,39826.1402083333,2009-01-13,03:21:54
39.949495,116.312821,0,451.625364173228,39826.1402662037,2009-01-13,03:21:59
39.949371,116.31304,0,493.490666010499,39826.1403240741,2009-01-13,03:22:04
39.949248,116.313165,0,547.724245406824,39826.1403819444,2009-01-13,03:22:09
39.949135,116.313255,0,577.717877296588,39826.1404398148,2009-01-13,03:22:14
39.949049,116.313313,0,587.107040682415,39826.1404976852,2009-01-13,03:22:19
39.949003,116.313303,0,595.906076115486,39826.1405555556,2009-01-13,03:22:24
39.949001,116.313263,0,602.43561351706,39826.1406134259,2009-01-13,03:22:29
39.949025,116.313234,0,587.913031496063,39826.1406712963,2009-01-13,03:22:34
39.949063,116.313202,0,564.011351706037,39826.1407291667,2009-01-13,03:22:39
39.949086,116.313187,0,555.218474409449,39826.140787037,2009-01-13,03:22:44
39.949094,116.313174,0,562.587647637795,39826.1408449074,2009-01-13,03:22:49
39.949145,116.313099,0,567.319274934383,39826.1409027778,2009-01-13,03:22:54
39.949179,116.313045,0,572.442834645669,39826.1409606481,2009-01-13,03:22:59
39.949195,116.313097,0,572.989806430446,39826.1410185185,2009-01-13,03:23:04
39.948972,116.313333,0,586.499242125984,39826.1410763889,2009-01-13,03:23:09
39.948676,116.313636,0,599.187463910761,39826.1411342593,2009-01-13,03:23:14
39.948617,116.313675,0,607.837217847769,39826.1411921296,2009-01-13,03:23:19
39.948632,116.313664,0,609.8268667979,39826.14125,2009-01-13,03:23:24
39.948632,116.313701,0,610.377444225722,39826.1413078704,2009-01-13,03:23:29
39.948661,116.313711,0,607.129094488189,39826.1413657407,2009-01-13,03:23:34
39.948695,116.313702,0,605.706893044619,39826.1414236111,2009-01-13,03:23:39
39.948709,116.313701,0,606.043809055118,39826.1414814815,2009-01-13,03:23:44
39.948713,116.313689,0,606.208510498688,39826.1415393518,2009-01-13,03:23:49
39.948698,116.313704,0,606.683546587926,39826.1415972222,2009-01-13,03:23:54
39.948698,116.313704,0,606.683546587926,39826.1416319444,2009-01-13,03:23:57
39.948701,116.313703,0,609.322946194226,39826.1416550926,2009-01-13,03:23:59
39.948705,116.313716,0,613.710249343832,39826.141712963,2009-01-13,03:24:04
39.94871,116.313708,0,614.273592519685,39826.1417708333,2009-01-13,03:24:09
39.948708,116.313713,0,615.763776246719,39826.1418287037,2009-01-13,03:24:14
39.948708,116.313713,0,615.763776246719,39826.1418634259,2009-01-13,03:24:17
39.948709,116.313715,0,616.310150918635,39826.1418865741,2009-01-13,03:24:19
39.948713,116.313695,0,616.356906167979,39826.1419444444,2009-01-13,03:24:24
39.948716,116.313654,0,615.872860892388,39826.1420023148,2009-01-13,03:24:29
39.948728,116.313644,0,615.068871391076,39826.1420601852,2009-01-13,03:24:34
39.948728,116.313644,0,615.068871391076,39826.1420949074,2009-01-13,03:24:37
39.948728,116.313643,0,614.710180446194,39826.1421180556,2009-01-13,03:24:39
39.948719,116.313615,0,614.346781496063,39826.1421759259,2009-01-13,03:24:44
39.948724,116.313568,0,613.816128608924,39826.1422337963,2009-01-13,03:24:49
39.948724,116.313547,0,613.458087270341,39826.1422916667,2009-01-13,03:24:54
39.94871,116.313507,0,612.972440944882,39826.142349537,2009-01-13,03:24:59
39.948811,116.313282,0,612.836673228346,39826.1424074074,2009-01-13,03:25:04
39.948999,116.312946,0,607.481177821522,39826.1424652778,2009-01-13,03:25:09
39.949096,116.312763,0,597.437910104987,39826.1425231481,2009-01-13,03:25:14
39.949399,116.312655,0,584.861374671916,39826.1425810185,2009-01-13,03:25:19
39.94966,116.312594,0,567.460049212598,39826.1426388889,2009-01-13,03:25:24
39.949749,116.312538,0,554.585695538058,39826.1426967593,2009-01-13,03:25:29
39.949792,116.312522,0,540.819895013123,39826.1427546296,2009-01-13,03:25:34
39.949809,116.312499,0,525.828884514436,39826.1428125,2009-01-13,03:25:39
39.949813,116.312505,0,511.504196194226,39826.1428703704,2009-01-13,03:25:44
39.949813,116.312505,0,511.504196194226,39826.1429050926,2009-01-13,03:25:47
39.949812,116.312506,0,506.472050524934,39826.1429282407,2009-01-13,03:25:49
39.949822,116.312481,0,504.608205380577,39826.1429861111,2009-01-13,03:25:54
39.949822,116.312481,0,504.608205380577,39826.1430208333,2009-01-13,03:25:57
39.949816,116.312483,0,501.244461942257,39826.1430439815,2009-01-13,03:25:59
39.949799,116.3125,0,498.208474409449,39826.1431018518,2009-01-13,03:26:04
39.94979,116.312517,0,496.877785433071,39826.1431597222,2009-01-13,03:26:09
39.94979,116.312517,0,496.877785433071,39826.1431944444,2009-01-13,03:26:12
39.94979,116.312513,0,496.354291338583,39826.1432175926,2009-01-13,03:26:14
39.949732,116.312543,0,492.620144356955,39826.143275463,2009-01-13,03:26:19
39.9497,116.312564,0,485.844199475066,39826.1433333333,2009-01-13,03:26:24
39.949751,116.312501,0,481.978339895013,39826.1433912037,2009-01-13,03:26:29
39.949797,116.312426,0,478.841827427822,39826.1434490741,2009-01-13,03:26:34
39.949807,116.312395,0,477.498772965879,39826.1435069444,2009-01-13,03:26:39
39.949825,116.312343,0,476.170688976378,39826.1435648148,2009-01-13,03:26:44
39.949866,116.312281,0,474.712293307087,39826.1436226852,2009-01-13,03:26:49
39.94992,116.312212,0,472.422772309711,39826.1436805556,2009-01-13,03:26:54
39.949982,116.312229,0,466.449566929134,39826.1437384259,2009-01-13,03:26:59
39.950051,116.312191,0,459.877473753281,39826.1437962963,2009-01-13,03:27:04
39.950133,116.312072,0,455.312903543307,39826.1438541667,2009-01-13,03:27:09
39.950205,116.312029,0,447.955846456693,39826.143912037,2009-01-13,03:27:14
39.950154,116.312082,0,440.126354986877,39826.1439699074,2009-01-13,03:27:19
39.9501,116.312152,0,438.218254593176,39826.1440277778,2009-01-13,03:27:24
39.950092,116.312169,0,437.648202099738,39826.1440856481,2009-01-13,03:27:29
39.950066,116.312199,0,437.199301181102,39826.1441435185,2009-01-13,03:27:34
39.950034,116.312242,0,436.634855643045,39826.1442013889,2009-01-13,03:27:39
39.949953,116.312339,0,436.216840551181,39826.1442592593,2009-01-13,03:27:44
39.949912,116.312391,0,436.370229658793,39826.1443171296,2009-01-13,03:27:49
39.949752,116.312542,0,436.270856299213,39826.144375,2009-01-13,03:27:54
39.94969,116.312569,0,435.352926509186,39826.1444328704,2009-01-13,03:27:59
39.949649,116.312598,0,434.874537401575,39826.1444907407,2009-01-13,03:28:04
39.949649,116.312598,0,434.874537401575,39826.144525463,2009-01-13,03:28:07
39.94965,116.312597,0,434.776115485564,39826.1445486111,2009-01-13,03:28:09
39.949659,116.312585,0,435.173854986877,39826.1446064815,2009-01-13,03:28:14
39.949653,116.312595,0,435.548618766404,39826.1446643519,2009-01-13,03:28:19
39.949623,116.312635,0,436.357063648294,39826.1447222222,2009-01-13,03:28:24
39.949602,116.312671,0,437.096774934383,39826.1447800926,2009-01-13,03:28:29
39.949583,116.312691,0,436.116217191601,39826.144837963,2009-01-13,03:28:34
39.949512,116.312821,0,435.657900262467,39826.1448958333,2009-01-13,03:28:39
39.949485,116.31288,0,435.322290026247,39826.1449537037,2009-01-13,03:28:44
39.949485,116.31288,0,435.322290026247,39826.1449884259,2009-01-13,03:28:47
39.949491,116.312875,0,435.48499015748,39826.1450115741,2009-01-13,03:28:49
39.949575,116.312847,0,435.390370734908,39826.1450694444,2009-01-13,03:28:54
39.949674,116.312781,0,434.441902887139,39826.1451273148,2009-01-13,03:28:59
39.949845,116.312615,0,432.651601049869,39826.1451851852,2009-01-13,03:29:04
39.949904,116.312536,0,432.980055774278,39826.1452430556,2009-01-13,03:29:09
39.949922,116.312471,0,433.767673884514,39826.1453009259,2009-01-13,03:29:14
39.950027,116.312353,0,434.448313648294,39826.1453587963,2009-01-13,03:29:19
39.949967,116.312422,0,430.140157480315,39826.1454166667,2009-01-13,03:29:24
39.949785,116.312599,0,428.19686351706,39826.145474537,2009-01-13,03:29:29
39.949733,116.312634,0,425.393011811024,39826.1455324074,2009-01-13,03:29:34
39.94972,116.312653,0,418.62407808399,39826.1455902778,2009-01-13,03:29:39
39.949758,116.312641,0,406.530334645669,39826.1456481481,2009-01-13,03:29:44
39.949769,116.312646,0,398.463700787402,39826.1457060185,2009-01-13,03:29:49
39.949746,116.312655,0,393.125127952756,39826.1457638889,2009-01-13,03:29:54
39.94973,116.312681,0,390.201227034121,39826.1458217593,2009-01-13,03:29:59
39.949738,116.312672,0,386.581020341207,39826.1458796296,2009-01-13,03:30:04
39.949737,116.31266,0,380.663057742782,39826.1459375,2009-01-13,03:30:09
39.949691,116.312694,0,379.651961942257,39826.1459953704,2009-01-13,03:30:14
39.949672,116.312708,0,376.722604986877,39826.1460532407,2009-01-13,03:30:19
39.949684,116.312681,0,372.278408792651,39826.1461111111,2009-01-13,03:30:24
39.949684,116.312681,0,372.278408792651,39826.1461458333,2009-01-13,03:30:27
39.94969,116.312681,0,371.771433727034,39826.1461689815,2009-01-13,03:30:29
39.949741,116.312655,0,366.966118766404,39826.1462268519,2009-01-13,03:30:34
39.949717,116.312673,0,359.623727034121,39826.1462847222,2009-01-13,03:30:39
39.949706,116.312694,0,355.505656167979,39826.1463425926,2009-01-13,03:30:44
39.949718,116.312694,0,350.014517716535,39826.146400463,2009-01-13,03:30:49
39.94975,116.312699,0,343.912631233596,39826.1464583333,2009-01-13,03:30:54
39.949741,116.312703,0,341.468169291339,39826.1465162037,2009-01-13,03:30:59
39.949761,116.312649,0,338.431154855643,39826.1465740741,2009-01-13,03:31:04
39.949851,116.31257,0,334.865816929134,39826.1466319444,2009-01-13,03:31:09
39.949913,116.312481,0,332.85781824147,39826.1466898148,2009-01-13,03:31:14
39.949977,116.312394,0,328.334799868766,39826.1467476852,2009-01-13,03:31:19
39.950051,116.312299,0,323.266305774278,39826.1468055556,2009-01-13,03:31:24
39.950117,116.312227,0,316.75093503937,39826.1468634259,2009-01-13,03:31:29
39.950209,116.312153,0,308.917913385827,39826.1469212963,2009-01-13,03:31:34
39.95034,116.312004,0,300.834160104987,39826.1469791667,2009-01-13,03:31:39
39.950503,116.311849,0,294.112132545932,39826.147037037,2009-01-13,03:31:44
39.950658,116.311686,0,289.090124671916,39826.1470949074,2009-01-13,03:31:49
39.950817,116.311522,0,281.450767716535,39826.1471527778,2009-01-13,03:31:54
39.950697,116.311633,0,269.55844816273,39826.1472106481,2009-01-13,03:31:59
39.950638,116.311685,0,258.877145669291,39826.1472685185,2009-01-13,03:32:04
39.950562,116.31175,0,252.510780839895,39826.1473263889,2009-01-13,03:32:09
39.95057,116.311728,0,248.429557086614,39826.1473842593,2009-01-13,03:32:14
39.950577,116.311709,0,244.228631889764,39826.1474421296,2009-01-13,03:32:19
39.950582,116.311696,0,240.354087926509,39826.1475,2009-01-13,03:32:24
39.950581,116.311699,0,238.718799212598,39826.1475578704,2009-01-13,03:32:29
39.950581,116.311699,0,238.718799212598,39826.1475925926,2009-01-13,03:32:32
39.950586,116.311693,0,237.981115485564,39826.1476157407,2009-01-13,03:32:34
39.950629,116.311684,0,237.435793963255,39826.1476736111,2009-01-13,03:32:39
39.95046,116.31189,0,235.054911417323,39826.1477314815,2009-01-13,03:32:44
39.950499,116.31192,0,233.36906167979,39826.1477893519,2009-01-13,03:32:49
39.950434,116.311933,0,227.816099081365,39826.1478472222,2009-01-13,03:32:54
39.95042,116.311964,0,218.186916010499,39826.1479050926,2009-01-13,03:32:59
39.950241,116.312122,0,206.976463254593,39826.147962963,2009-01-13,03:33:04
39.950254,116.312109,0,200.93500984252,39826.1480208333,2009-01-13,03:33:09
39.950254,116.312109,0,200.93500984252,39826.1480555556,2009-01-13,03:33:12
39.950254,116.31211,0,200.667582020997,39826.1480787037,2009-01-13,03:33:14
39.95025,116.312119,0,200.041437007874,39826.1481365741,2009-01-13,03:33:19
39.950236,116.312145,0,200.856627296588,39826.1481944444,2009-01-13,03:33:24
39.950221,116.312172,0,200.399927821522,39826.1482523148,2009-01-13,03:33:29
39.950221,116.312172,0,200.399927821522,39826.148287037,2009-01-13,03:33:32
39.950216,116.312164,0,201.088323490814,39826.1483101852,2009-01-13,03:33:34
39.950193,116.312127,0,202.799445538058,39826.1483680556,2009-01-13,03:33:39
39.949986,116.312245,0,205.541407480315,39826.1484259259,2009-01-13,03:33:44
39.949728,116.312535,0,208.859169947507,39826.1484837963,2009-01-13,03:33:49
39.949601,116.312814,0,176.893671259843,39826.1518981481,2009-01-13,03:38:44
39.949542,116.312878,0,186.508359580052,39826.1519560185,2009-01-13,03:38:49
39.949481,116.312916,0,198.896774934383,39826.1520138889,2009-01-13,03:38:54
39.94946,116.31293,0,213.964717847769,39826.1520717593,2009-01-13,03:38:59
39.949463,116.312895,0,223.135085301837,39826.1521296296,2009-01-13,03:39:04
39.949452,116.31289,0,227.00187007874,39826.1521875,2009-01-13,03:39:09
39.949463,116.312911,0,226.61532152231,39826.1522453704,2009-01-13,03:39:14
39.949469,116.312881,0,227.864983595801,39826.1523032407,2009-01-13,03:39:19
39.949496,116.312855,0,229.94281824147,39826.1523611111,2009-01-13,03:39:24
39.949543,116.312803,0,230.930206692913,39826.1524189815,2009-01-13,03:39:29
39.949604,116.312742,0,231.679832677165,39826.1524768519,2009-01-13,03:39:34
39.949689,116.312662,0,231.747440944882,39826.1525347222,2009-01-13,03:39:39
39.949824,116.312535,0,231.346194225722,39826.1525925926,2009-01-13,03:39:44
39.949885,116.312477,0,227.851292650919,39826.152650463,2009-01-13,03:39:49
39.949916,116.312429,0,222.79469160105,39826.1527083333,2009-01-13,03:39:54
39.949868,116.3125,0,214.805203412074,39826.1527662037,2009-01-13,03:39:59
39.949851,116.312499,0,206.179179790026,39826.1528240741,2009-01-13,03:40:04
39.949856,116.312484,0,201.329432414698,39826.1528819444,2009-01-13,03:40:09
39.949866,116.312461,0,198.136502624672,39826.1529398148,2009-01-13,03:40:14
39.949885,116.312441,0,194.78781496063,39826.1529976852,2009-01-13,03:40:19
39.949887,116.312434,0,192.154199475066,39826.1530555556,2009-01-13,03:40:24
39.949887,116.312434,0,192.154199475066,39826.1530902778,2009-01-13,03:40:27
39.949889,116.312427,0,191.176282808399,39826.1531134259,2009-01-13,03:40:29
39.949896,116.31241,0,190.527381889764,39826.1531712963,2009-01-13,03:40:34
39.949903,116.312392,0,189.584708005249,39826.1532291667,2009-01-13,03:40:39
39.94991,116.312377,0,188.801181102362,39826.153287037,2009-01-13,03:40:44
39.949916,116.312363,0,188.30561023622,39826.1533449074,2009-01-13,03:40:49
39.949916,116.312363,0,188.30561023622,39826.1533796296,2009-01-13,03:40:52
39.949918,116.312356,0,188.03250984252,39826.1534027778,2009-01-13,03:40:54
39.949923,116.312344,0,187.821925853018,39826.1534606481,2009-01-13,03:40:59
39.949929,116.312331,0,187.535236220472,39826.1535185185,2009-01-13,03:41:04
39.949929,116.312332,0,187.388366141732,39826.1535763889,2009-01-13,03:41:09
39.949929,116.312332,0,187.388366141732,39826.1536111111,2009-01-13,03:41:12
39.949931,116.312328,0,187.374750656168,39826.1536342593,2009-01-13,03:41:14
39.949928,116.312337,0,187.520416666667,39826.1536921296,2009-01-13,03:41:19
39.949929,116.312337,0,187.646023622047,39826.15375,2009-01-13,03:41:24
39.949931,116.312334,0,187.646998031496,39826.1538078704,2009-01-13,03:41:29
39.949931,116.312334,0,187.646998031496,39826.1538425926,2009-01-13,03:41:32
39.94993,116.312335,0,187.614507874016,39826.1538657407,2009-01-13,03:41:34
39.949935,116.312326,0,187.546410761155,39826.1539236111,2009-01-13,03:41:39
39.949936,116.312323,0,187.459904855643,39826.1539814815,2009-01-13,03:41:44
39.949936,116.312323,0,187.459904855643,39826.1540162037,2009-01-13,03:41:47
39.949938,116.312323,0,187.430994094488,39826.1540393519,2009-01-13,03:41:49
39.949944,116.312311,0,187.180662729659,39826.1540972222,2009-01-13,03:41:54
39.949945,116.312308,0,187.011765091864,39826.1541550926,2009-01-13,03:41:59
39.949945,116.312308,0,187.011765091864,39826.1541898148,2009-01-13,03:42:02
39.949943,116.31231,0,187.062290026247,39826.154212963,2009-01-13,03:42:04
39.94995,116.312301,0,186.95625984252,39826.1542708333,2009-01-13,03:42:09
39.949981,116.31228,0,186.468310367454,39826.1543287037,2009-01-13,03:42:14
39.950003,116.312257,0,185.766820866142,39826.1543865741,2009-01-13,03:42:19
39.950004,116.312254,0,185.296515748031,39826.1544444444,2009-01-13,03:42:24
39.950004,116.312255,0,185.162552493438,39826.1545023148,2009-01-13,03:42:29
39.950007,116.312247,0,184.957411417323,39826.1545601852,2009-01-13,03:42:34
39.950009,116.312241,0,184.57469160105,39826.1546180556,2009-01-13,03:42:39
39.950009,116.312241,0,184.57469160105,39826.1546527778,2009-01-13,03:42:42
39.950011,116.312235,0,184.209078083989,39826.1546759259,2009-01-13,03:42:44
39.950001,116.312227,0,184.112358923885,39826.1547337963,2009-01-13,03:42:49
39.949971,116.312229,0,184.422828083989,39826.1547916667,2009-01-13,03:42:54
39.949971,116.312229,0,184.422828083989,39826.1548263889,2009-01-13,03:42:57
39.949973,116.312222,0,184.635515091864,39826.154849537,2009-01-13,03:42:59
39.950002,116.312195,0,184.887388451444,39826.1549074074,2009-01-13,03:43:04
39.950013,116.312175,0,184.027391732283,39826.1549652778,2009-01-13,03:43:09
39.950017,116.31219,0,184.861381233596,39826.1550231481,2009-01-13,03:43:14
39.950028,116.312181,0,186.451925853018,39826.1550810185,2009-01-13,03:43:19
39.95005,116.312145,0,186.567280183727,39826.1551388889,2009-01-13,03:43:24
39.950067,116.312136,0,188.859954068241,39826.1551967593,2009-01-13,03:43:29
39.950054,116.312108,0,189.775593832021,39826.1552546296,2009-01-13,03:43:34
39.949949,116.31213,0,193.920387139108,39826.1553125,2009-01-13,03:43:39
39.949821,116.312322,0,211.620980971129,39826.1553703704,2009-01-13,03:43:44
39.949782,116.312509,0,238.696069553806,39826.1554282407,2009-01-13,03:43:49
39.949737,116.312595,0,252.752355643045,39826.1554861111,2009-01-13,03:43:54
39.949728,116.312612,0,262.489094488189,39826.1555439815,2009-01-13,03:43:59
39.949706,116.312611,0,266.78873687664,39826.1556018519,2009-01-13,03:44:04
39.949671,116.312598,0,274.012759186352,39826.1556597222,2009-01-13,03:44:09
39.949658,116.312599,0,277.173851706037,39826.1557175926,2009-01-13,03:44:14
39.949628,116.312617,0,276.868274278215,39826.155775463,2009-01-13,03:44:19
39.949569,116.312682,0,294.24967847769,39826.1558333333,2009-01-13,03:44:24
39.949537,116.312747,0,328.043664698163,39826.1558912037,2009-01-13,03:44:29
39.949513,116.312755,0,330.4406167979,39826.1559490741,2009-01-13,03:44:34
39.949488,116.31275,0,328.255475721785,39826.1560069444,2009-01-13,03:44:39
39.949466,116.312765,0,326.896502624672,39826.1560648148,2009-01-13,03:44:44
39.949476,116.312727,0,329.898625328084,39826.1561226852,2009-01-13,03:44:49
39.949475,116.312703,0,336.030551181102,39826.1561805556,2009-01-13,03:44:54
39.949475,116.312703,0,336.030551181102,39826.1562152778,2009-01-13,03:44:57
39.949475,116.312706,0,338.777883858268,39826.1562384259,2009-01-13,03:44:59
39.94947,116.312717,0,339.972703412073,39826.1562962963,2009-01-13,03:45:04
39.949469,116.312721,0,340.629612860892,39826.1563541667,2009-01-13,03:45:09
39.949468,116.312722,0,340.924826115486,39826.156412037,2009-01-13,03:45:14
39.949467,116.312722,0,341.484566929134,39826.1564699074,2009-01-13,03:45:19
39.949467,116.312722,0,341.484566929134,39826.1565046296,2009-01-13,03:45:22
39.949466,116.312727,0,342.235439632546,39826.1565277778,2009-01-13,03:45:24
39.94951,116.312673,0,338.603418635171,39826.1565856481,2009-01-13,03:45:29
39.949633,116.312511,0,316.983845144357,39826.1566435185,2009-01-13,03:45:34
39.949721,116.312391,0,295.843891076115,39826.1567013889,2009-01-13,03:45:39
39.94998,116.312426,0,73.2458661417323,39826.1594212963,2009-01-13,03:49:34
39.950005,116.312492,0,59.0806758530184,39826.1594791667,2009-01-13,03:49:39
39.950028,116.31252,0,39.6875885826772,39826.159537037,2009-01-13,03:49:44
39.950006,116.312516,0,28.1152230971129,39826.1595949074,2009-01-13,03:49:49
39.950002,116.312502,0,16.9495964566929,39826.1596527778,2009-01-13,03:49:54
39.950021,116.312471,0,25.7885564304462,39826.1597106481,2009-01-13,03:49:59
39.950021,116.312471,0,25.7885564304462,39826.1597453704,2009-01-13,03:50:02
39.950023,116.312466,0,23.2793471128609,39826.1597685185,2009-01-13,03:50:04
39.950029,116.312453,0,22.5363910761155,39826.1598263889,2009-01-13,03:50:09
39.950057,116.312451,0,25.5418766404199,39826.1598842593,2009-01-13,03:50:14
39.950068,116.312463,0,26.6633694225722,39826.1599421296,2009-01-13,03:50:19
39.950068,116.312463,0,26.6633694225722,39826.1599768519,2009-01-13,03:50:22
39.950065,116.312471,0,26.5786384514436,39826.16,2009-01-13,03:50:24
39.95006,116.312482,0,26.5730413385827,39826.1600578704,2009-01-13,03:50:29
39.950047,116.312475,0,27.7667552493438,39826.1601157407,2009-01-13,03:50:34
39.950023,116.31245,0,27.8306528871391,39826.1601736111,2009-01-13,03:50:39
39.949947,116.312403,0,27.7984875328084,39826.1602314815,2009-01-13,03:50:44
39.949892,116.312341,0,30.3919356955381,39826.1602893519,2009-01-13,03:50:49
39.949817,116.312242,0,37.5787467191601,39826.1603472222,2009-01-13,03:50:54
39.94977,116.312168,0,55.7575,39826.1604050926,2009-01-13,03:50:59
39.949819,116.31219,0,68.3149704724409,39826.160462963,2009-01-13,03:51:04
39.949848,116.312203,0,77.763687664042,39826.1605208333,2009-01-13,03:51:09
39.94988,116.312225,0,76.7243766404199,39826.1605787037,2009-01-13,03:51:14
39.949913,116.312181,0,54.9243077427822,39826.1606365741,2009-01-13,03:51:19
39.949913,116.312181,0,54.9243077427822,39826.1606712963,2009-01-13,03:51:22
39.949921,116.312185,0,38.1008891076116,39826.1606944444,2009-01-13,03:51:24
39.949966,116.312166,0,10.1839435695538,39826.1607523148,2009-01-13,03:51:29
39.950026,116.312135,0,0.309041994750656,39826.1608101852,2009-01-13,03:51:34
39.95016,116.312052,0,-20.6585958005249,39826.1608680556,2009-01-13,03:51:39
39.950181,116.311986,0,-30.0723490813648,39826.1609259259,2009-01-13,03:51:44
39.950109,116.312045,0,-19.8093077427822,39826.1609837963,2009-01-13,03:51:49
39.95006,116.312077,0,-23.7580708661417,39826.1610416667,2009-01-13,03:51:54
39.95006,116.312077,0,-23.7580708661417,39826.1610763889,2009-01-13,03:51:57
39.95006,116.312078,0,-37.5774803149606,39826.161099537,2009-01-13,03:51:59
39.950065,116.312116,0,-55.7238221784777,39826.1611574074,2009-01-13,03:52:04
39.950065,116.312116,0,-55.7238221784777,39826.1611921296,2009-01-13,03:52:07
39.950069,116.312124,0,-65.4739796587926,39826.1612152778,2009-01-13,03:52:09
39.950084,116.312119,0,-59.0463320209974,39826.1612731481,2009-01-13,03:52:14
39.950056,116.312114,0,-59.0739402887139,39826.1613310185,2009-01-13,03:52:19
39.95004,116.312142,0,-60.7070209973753,39826.1613888889,2009-01-13,03:52:24
39.95004,116.312146,0,-61.5805019685039,39826.1614467593,2009-01-13,03:52:29
39.95004,116.312146,0,-61.5805019685039,39826.1614814815,2009-01-13,03:52:32
39.950039,116.312151,0,-61.8651607611549,39826.1615046296,2009-01-13,03:52:34
39.950031,116.312195,0,-60.9594258530184,39826.1615625,2009-01-13,03:52:39
39.950002,116.312274,0,-59.9406266404199,39826.1616203704,2009-01-13,03:52:44
39.950002,116.312324,0,-58.828687664042,39826.1616782407,2009-01-13,03:52:49
39.950019,116.312354,0,-58.7191929133858,39826.1617361111,2009-01-13,03:52:54
39.950019,116.312354,0,-58.7191929133858,39826.1617708333,2009-01-13,03:52:57
39.950019,116.312357,0,-58.5781135170604,39826.1617939815,2009-01-13,03:52:59
39.949966,116.312334,0,-58.8629002624672,39826.1618518519,2009-01-13,03:53:04
39.949907,116.312325,0,-45.2906364829396,39826.1619097222,2009-01-13,03:53:09
39.949907,116.312325,0,-45.2906364829396,39826.1619444444,2009-01-13,03:53:12
39.949904,116.31233,0,-34.8185236220472,39826.1619675926,2009-01-13,03:53:14
39.949928,116.312334,0,-24.4186646981627,39826.162025463,2009-01-13,03:53:19
39.949928,116.312334,0,-19.1630216535433,39826.1620833333,2009-01-13,03:53:24
39.949928,116.312334,0,-19.1630216535433,39826.1621180556,2009-01-13,03:53:27
39.949932,116.312328,0,-19.1562237532808,39826.1621412037,2009-01-13,03:53:29
39.949949,116.3123,0,-19.9734317585302,39826.1621990741,2009-01-13,03:53:34
39.949958,116.312286,0,-20.6308530183727,39826.1622569444,2009-01-13,03:53:39
39.949975,116.312294,0,-19.9161384514436,39826.1623148148,2009-01-13,03:53:44
39.950002,116.31227,0,-20.7992158792651,39826.1623726852,2009-01-13,03:53:49
39.950034,116.312237,0,-25.6817519685039,39826.1624305556,2009-01-13,03:53:54
39.950046,116.312222,0,-31.4520964566929,39826.1624884259,2009-01-13,03:53:59
39.950046,116.312222,0,-31.4520964566929,39826.1625231481,2009-01-13,03:54:02
39.95005,116.312225,0,-34.1115977690289,39826.1625462963,2009-01-13,03:54:04
39.950054,116.312331,0,-28.9830380577428,39826.1627199074,2009-01-13,03:54:19
39.950076,116.312371,0,-27.3101082677165,39826.1627777778,2009-01-13,03:54:24
39.950124,116.312409,0,-20.0984940944882,39826.1628356481,2009-01-13,03:54:29
39.950172,116.312425,0,-8.23843503937008,39826.1628935185,2009-01-13,03:54:34
39.950193,116.312437,0,-4.84104002624672,39826.1629513889,2009-01-13,03:54:39
39.950203,116.312468,0,0.443044619422572,39826.1630092593,2009-01-13,03:54:44
39.950202,116.312514,0,9.55476706036745,39826.1630671296,2009-01-13,03:54:49
39.95015,116.312538,0,15.4956036745407,39826.163125,2009-01-13,03:54:54
39.950103,116.312564,0,25.235344488189,39826.1631828704,2009-01-13,03:54:59
39.950092,116.312573,0,21.3713090551181,39826.1632407407,2009-01-13,03:55:04
39.950101,116.312558,0,22.5250492125984,39826.1632986111,2009-01-13,03:55:09
39.950121,116.312537,0,25.7272998687664,39826.1633564815,2009-01-13,03:55:14
39.950142,116.312499,0,28.8595275590551,39826.1634143519,2009-01-13,03:55:19
39.950146,116.312478,0,30.2892060367454,39826.1634722222,2009-01-13,03:55:24
39.950164,116.312462,0,30.6492979002625,39826.1635300926,2009-01-13,03:55:29
39.950165,116.312437,0,29.9296391076115,39826.163587963,2009-01-13,03:55:34
39.950185,116.312434,0,28.6798622047244,39826.1636458333,2009-01-13,03:55:39
39.950217,116.312437,0,27.0987040682415,39826.1637037037,2009-01-13,03:55:44
39.950185,116.31243,0,24.3535203412073,39826.1637615741,2009-01-13,03:55:49
39.950155,116.31235,0,16.5032152230971,39826.1638194444,2009-01-13,03:55:54
39.950116,116.312328,0,-0.655606955380577,39826.1638773148,2009-01-13,03:55:59
39.950116,116.312328,0,-0.655606955380577,39826.163912037,2009-01-13,03:56:02
39.950109,116.312331,0,-13.937217847769,39826.1639351852,2009-01-13,03:56:04
39.950067,116.312333,0,-27.0703969816273,39826.1639930556,2009-01-13,03:56:09
39.950065,116.312301,0,-38.261062992126,39826.1640509259,2009-01-13,03:56:14
39.950087,116.312259,0,-50.4567749343832,39826.1641087963,2009-01-13,03:56:19
39.9501,116.312188,0,-54.6441043307087,39826.1641666667,2009-01-13,03:56:24
39.950122,116.31214,0,-58.4443602362205,39826.164224537,2009-01-13,03:56:29
39.950143,116.312067,0,-67.8340223097113,39826.1642824074,2009-01-13,03:56:34
39.950163,116.312057,0,-80.9527559055118,39826.1643402778,2009-01-13,03:56:39
39.950181,116.312024,0,-89.302063648294,39826.1643981481,2009-01-13,03:56:44
39.950197,116.312033,0,-101.496584645669,39826.1644560185,2009-01-13,03:56:49
39.950199,116.31208,0,-118.614245406824,39826.1645138889,2009-01-13,03:56:54
39.950182,116.312117,0,-125.531650262467,39826.1645717593,2009-01-13,03:56:59
39.950146,116.312161,0,-139.696541994751,39826.1646296296,2009-01-13,03:57:04
39.950103,116.312181,0,-134.115846456693,39826.1646875,2009-01-13,03:57:09
39.950082,116.312204,0,-126.261961942257,39826.1647453704,2009-01-13,03:57:14
39.950059,116.31224,0,-114.490065616798,39826.1648032407,2009-01-13,03:57:19
39.949995,116.312364,0,-53.9120734908136,39826.1648611111,2009-01-13,03:57:24
39.949975,116.312481,0,-2.90360564304462,39826.1649189815,2009-01-13,03:57:29
39.950023,116.3125,0,-20.7469028871391,39826.1649768518,2009-01-13,03:57:34
39.950044,116.312481,0,-13.6442880577428,39826.1650347222,2009-01-13,03:57:39
39.950059,116.312414,0,-4.8873687664042,39826.1650925926,2009-01-13,03:57:44
39.950047,116.312335,0,2.11818897637795,39826.165150463,2009-01-13,03:57:49
39.950046,116.312305,0,-0.0817355643044619,39826.1652083333,2009-01-13,03:57:54
39.950034,116.312247,0,-0.795997375328084,39826.1652662037,2009-01-13,03:57:59
39.950051,116.312182,0,3.04346456692913,39826.1653240741,2009-01-13,03:58:04
39.950043,116.312093,0,6.83963254593176,39826.1653819444,2009-01-13,03:58:09
39.950059,116.31207,0,8.19964895013123,39826.1654398148,2009-01-13,03:58:14
39.950073,116.312036,0,10.3301804461942,39826.1654976852,2009-01-13,03:58:19
39.950083,116.312044,0,14.3217388451444,39826.1655555556,2009-01-13,03:58:24
39.950083,116.312055,0,16.8519849081365,39826.1656134259,2009-01-13,03:58:29
39.950052,116.312131,0,22.4886614173228,39826.1656712963,2009-01-13,03:58:34
39.950041,116.312221,0,27.0972440944882,39826.1657291667,2009-01-13,03:58:39
39.95002,116.312302,0,39.4029954068241,39826.165787037,2009-01-13,03:58:44
39.950003,116.312327,0,44.9836187664042,39826.1658449074,2009-01-13,03:58:49
39.950003,116.312327,0,44.9836187664042,39826.1658796296,2009-01-13,03:58:52
39.949995,116.312325,0,47.9253215223097,39826.1659027778,2009-01-13,03:58:54
39.949996,116.312314,0,55.0300688976378,39826.1659606481,2009-01-13,03:58:59
39.950012,116.312298,0,52.3948458005249,39826.1660185185,2009-01-13,03:59:04
39.950015,116.312284,0,50.2672572178478,39826.1660763889,2009-01-13,03:59:09
39.95001,116.312301,0,50.0703969816273,39826.1661342593,2009-01-13,03:59:14
39.949991,116.312329,0,54.4376148293963,39826.1661921296,2009-01-13,03:59:19
39.949972,116.312352,0,62.369625984252,39826.16625,2009-01-13,03:59:24
39.949945,116.312363,0,70.3427230971129,39826.1663078704,2009-01-13,03:59:29
39.949923,116.312343,0,77.5010498687664,39826.1663657407,2009-01-13,03:59:34
39.949923,116.312343,0,77.5010498687664,39826.166400463,2009-01-13,03:59:37
39.94993,116.312351,0,84.4545177165354,39826.1664236111,2009-01-13,03:59:39
39.949944,116.312343,0,86.2700557742782,39826.1664814815,2009-01-13,03:59:44
39.950008,116.312263,0,79.9190419947507,39826.1665393518,2009-01-13,03:59:49
39.950038,116.312118,0,32.5452952755905,39826.1665972222,2009-01-13,03:59:54
39.95007,116.311906,0,-13.6644553805774,39826.1666550926,2009-01-13,03:59:59
39.950064,116.311757,0,-55.9520767716535,39826.166712963,2009-01-13,04:00:04
39.950046,116.311684,0,-90.6283070866142,39826.1667708333,2009-01-13,04:00:09
39.950018,116.311725,0,-110.151975065617,39826.1668287037,2009-01-13,04:00:14
39.950012,116.31182,0,-90.1131627296588,39826.1668865741,2009-01-13,04:00:19
39.949974,116.311841,0,-101.882874015748,39826.1669444444,2009-01-13,04:00:24
39.949979,116.311834,0,-102.637463910761,39826.1670023148,2009-01-13,04:00:29
39.949979,116.311834,0,-102.637463910761,39826.167037037,2009-01-13,04:00:32
39.949982,116.311827,0,-100.310406824147,39826.1670601852,2009-01-13,04:00:34
39.949974,116.311905,0,-88.2681332020997,39826.1671180556,2009-01-13,04:00:39
39.949945,116.312095,0,-49.4871161417323,39826.1671759259,2009-01-13,04:00:44
39.949928,116.312218,0,-3.68413713910761,39826.1672337963,2009-01-13,04:00:49
39.949959,116.312185,0,1.66861220472441,39826.1672916667,2009-01-13,04:00:54
39.949977,116.312195,0,18.0942421259843,39826.167349537,2009-01-13,04:00:59
39.949985,116.312182,0,26.1530511811024,39826.1674074074,2009-01-13,04:01:04
39.949997,116.312174,0,25.4256496062992,39826.1674652778,2009-01-13,04:01:09
39.95001,116.312199,0,19.078188976378,39826.1675231481,2009-01-13,04:01:14
39.95001,116.312199,0,19.078188976378,39826.1675578704,2009-01-13,04:01:17
39.95001,116.312201,0,15.0871751968504,39826.1675810185,2009-01-13,04:01:19
39.95003,116.312218,0,12.6985137795276,39826.1676388889,2009-01-13,04:01:24
39.950024,116.312232,0,13.1247900262467,39826.1676967593,2009-01-13,04:01:29
39.950032,116.312271,0,15.2784645669291,39826.1677546296,2009-01-13,04:01:34
39.950044,116.312318,0,20.3406036745407,39826.1678125,2009-01-13,04:01:39
39.950049,116.312341,0,25.5293011811024,39826.1678703704,2009-01-13,04:01:44
39.950036,116.312388,0,32.7957874015748,39826.1679282407,2009-01-13,04:01:49
39.950002,116.312352,0,34.404468503937,39826.1679861111,2009-01-13,04:01:54
39.949987,116.312292,0,38.1838287401575,39826.1680439815,2009-01-13,04:01:59
39.949987,116.312292,0,38.1838287401575,39826.1680787037,2009-01-13,04:02:02
39.949986,116.312287,0,41.3888713910761,39826.1681018519,2009-01-13,04:02:04
39.949998,116.312288,0,42.8835367454068,39826.1681597222,2009-01-13,04:02:09
39.950023,116.312299,0,45.6023687664042,39826.1682175926,2009-01-13,04:02:14
39.950034,116.312355,0,48.8257939632546,39826.168275463,2009-01-13,04:02:19
39.950037,116.312313,0,53.8549343832021,39826.1683333333,2009-01-13,04:02:24
39.95008,116.312181,0,56.8391404199475,39826.1683912037,2009-01-13,04:02:29
39.950172,116.312004,0,51.1122539370079,39826.1684490741,2009-01-13,04:02:34
39.950254,116.311835,0,37.8870439632546,39826.1685069444,2009-01-13,04:02:39
39.950358,116.311669,0,23.3992552493438,39826.1685648148,2009-01-13,04:02:44
39.950404,116.311607,0,12.1636450131234,39826.1686226852,2009-01-13,04:02:49
39.9504,116.3117,0,-19.5851082677165,39826.1686805556,2009-01-13,04:02:54
39.950395,116.311833,0,-24.1127034120735,39826.1687384259,2009-01-13,04:02:59
39.950356,116.311956,0,-29.4470898950131,39826.1687962963,2009-01-13,04:03:04
39.950366,116.312018,0,-34.8168766404199,39826.1688541667,2009-01-13,04:03:09
39.95044,116.312194,0,-29.184812992126,39826.168912037,2009-01-13,04:03:14
39.95052,116.312276,0,-17.0524245406824,39826.1689699074,2009-01-13,04:03:19
39.950473,116.312339,0,-10.6513156167979,39826.1690277778,2009-01-13,04:03:24
39.950419,116.312391,0,-3.81226706036745,39826.1690856481,2009-01-13,04:03:29
39.950409,116.312408,0,-2.46749015748031,39826.1691435185,2009-01-13,04:03:34
39.950401,116.312424,0,-4.90689632545932,39826.1692013889,2009-01-13,04:03:39
39.950398,116.312429,0,-8.16435367454068,39826.1692592593,2009-01-13,04:03:44
39.950401,116.312422,0,-11.779032152231,39826.1693171296,2009-01-13,04:03:49
39.950409,116.312422,0,-14.9867421259843,39826.169375,2009-01-13,04:03:54
39.950409,116.312422,0,-14.9867421259843,39826.1694097222,2009-01-13,04:03:57
39.950417,116.31243,0,-17.2885400262467,39826.1694328704,2009-01-13,04:03:59
39.950285,116.312434,0,-22.8481627296588,39826.1694907407,2009-01-13,04:04:04
39.950214,116.312416,0,-36.234094488189,39826.1695486111,2009-01-13,04:04:09
39.950187,116.312418,0,-44.3441207349081,39826.1696064815,2009-01-13,04:04:14
39.950143,116.312471,0,-57.7092093175853,39826.1696643519,2009-01-13,04:04:19
39.950168,116.31252,0,-73.7165846456693,39826.1697222222,2009-01-13,04:04:24
39.9502,116.312534,0,-86.09468832021,39826.1697800926,2009-01-13,04:04:29
39.950207,116.312512,0,-97.762906824147,39826.169837963,2009-01-13,04:04:34
39.950148,116.312607,0,-110.580177165354,39826.1698958333,2009-01-13,04:04:39
39.950103,116.312615,0,-115.856161417323,39826.1699537037,2009-01-13,04:04:44
39.950037,116.312547,0,-125.686128608924,39826.1700115741,2009-01-13,04:04:49
39.949947,116.312474,0,-136.165767716535,39826.1700694444,2009-01-13,04:04:54
39.949918,116.312565,0,-145.696292650919,39826.1701273148,2009-01-13,04:04:59
39.949914,116.312833,0,-154.697637795276,39826.1701851852,2009-01-13,04:05:04
39.949948,116.313055,0,-163.342896981627,39826.1702430556,2009-01-13,04:05:09
39.94993,116.313231,0,-173.416899606299,39826.1703009259,2009-01-13,04:05:14
39.949779,116.313221,0,-189.376276246719,39826.1703587963,2009-01-13,04:05:19
39.949608,116.313098,0,-205.736912729659,39826.1704166667,2009-01-13,04:05:24
39.949471,116.313034,0,-217.330436351706,39826.170474537,2009-01-13,04:05:29
39.949426,116.312944,0,-228.17749343832,39826.1705324074,2009-01-13,04:05:34
39.949817,116.312527,0,-225.281453412073,39826.1705902778,2009-01-13,04:05:39
39.949955,116.312365,0,-226.032601706037,39826.1706481481,2009-01-13,04:05:44
39.949955,116.312365,0,-226.032601706037,39826.1706828704,2009-01-13,04:05:47
39.949955,116.312364,0,-229.277549212598,39826.1707060185,2009-01-13,04:05:49
39.949956,116.312341,0,-228.65998687664,39826.1707638889,2009-01-13,04:05:54
39.949993,116.312332,0,-223.627066929134,39826.1708217593,2009-01-13,04:05:59
39.950047,116.312313,0,-214.37344488189,39826.1708796296,2009-01-13,04:06:04
39.950082,116.312293,0,-206.970816929134,39826.1709375,2009-01-13,04:06:09
39.950082,116.312293,0,-206.970816929134,39826.1709722222,2009-01-13,04:06:12
39.950082,116.312299,0,-207.794156824147,39826.1709953704,2009-01-13,04:06:14
39.950109,116.312311,0,-203.719163385827,39826.1710532407,2009-01-13,04:06:19
39.950129,116.312282,0,-192.783284120735,39826.1711111111,2009-01-13,04:06:24
39.950065,116.312214,0,-186.106952099738,39826.1711689815,2009-01-13,04:06:29
39.950001,116.312184,0,-179.057723097113,39826.1712268519,2009-01-13,04:06:34
39.949977,116.312162,0,-174.271902887139,39826.1712847222,2009-01-13,04:06:39
39.949977,116.312162,0,-174.271902887139,39826.1713194444,2009-01-13,04:06:42
39.949974,116.312164,0,-172.368608923884,39826.1713425926,2009-01-13,04:06:44
39.949808,116.312143,0,-155.207716535433,39826.171400463,2009-01-13,04:06:49
39.949812,116.312222,0,-143.568284120735,39826.1714583333,2009-01-13,04:06:54
39.949893,116.31207,0,-112.816167979003,39826.1715162037,2009-01-13,04:06:59
39.949992,116.312068,0,-93.0838254593176,39826.1715740741,2009-01-13,04:07:04
39.95,116.312109,0,-90.6647670603675,39826.1716319444,2009-01-13,04:07:09
39.949983,116.312161,0,-89.5551673228346,39826.1716898148,2009-01-13,04:07:14
39.949979,116.312174,0,-90.0755544619422,39826.1717476852,2009-01-13,04:07:19
39.949989,116.312202,0,-89.8630675853018,39826.1718055556,2009-01-13,04:07:24
39.95002,116.312239,0,-87.9911745406824,39826.1718634259,2009-01-13,04:07:29
39.950028,116.312225,0,-86.8054133858268,39826.1719212963,2009-01-13,04:07:34
39.950023,116.312239,0,-86.1394619422572,39826.1719791667,2009-01-13,04:07:39
39.950023,116.312239,0,-86.1394619422572,39826.1720138889,2009-01-13,04:07:42
39.950025,116.312233,0,-85.5341043307087,39826.172037037,2009-01-13,04:07:44
39.950022,116.312217,0,-85.2132578740157,39826.1720949074,2009-01-13,04:07:49
39.950033,116.31219,0,-84.975498687664,39826.1721527778,2009-01-13,04:07:54
39.950033,116.312153,0,-84.4731299212598,39826.1722106481,2009-01-13,04:07:59
39.950034,116.312129,0,-83.7117618110236,39826.1722685185,2009-01-13,04:08:04
39.95001,116.312156,0,-82.6888943569554,39826.1723263889,2009-01-13,04:08:09
39.949987,116.31219,0,-82.3580118110236,39826.1723842593,2009-01-13,04:08:14
39.949985,116.312178,0,-80.7789304461942,39826.1724421296,2009-01-13,04:08:19
39.949963,116.31213,0,-78.9925426509186,39826.1725,2009-01-13,04:08:24
39.949921,116.312083,0,-77.1610072178478,39826.1725578704,2009-01-13,04:08:29
39.949906,116.312028,0,-74.8097473753281,39826.1726157407,2009-01-13,04:08:34
39.949868,116.311934,0,-71.6778871391076,39826.1726736111,2009-01-13,04:08:39
39.949799,116.311813,0,-68.1118503937008,39826.1727314815,2009-01-13,04:08:44
39.949715,116.311616,0,-70.3939566929134,39826.1727893518,2009-01-13,04:08:49
39.949675,116.311519,0,-79.5439206036745,39826.1728472222,2009-01-13,04:08:54
39.949673,116.3115,0,-85.5572440944882,39826.1729050926,2009-01-13,04:08:59
39.949717,116.311409,0,-91.6569488188976,39826.172962963,2009-01-13,04:09:04
39.949729,116.311332,0,-95.6298556430446,39826.1730208333,2009-01-13,04:09:09
39.949757,116.311286,0,-99.3430774278215,39826.1730787037,2009-01-13,04:09:14
39.949851,116.311276,0,-104.079202755906,39826.1731365741,2009-01-13,04:09:19
39.949966,116.311284,0,-109.926046587927,39826.1731944444,2009-01-13,04:09:24
39.950024,116.311294,0,-115.753520341207,39826.1732523148,2009-01-13,04:09:29
39.950034,116.311322,0,-115.583661417323,39826.1733101852,2009-01-13,04:09:34
39.950056,116.311318,0,-113.134635826772,39826.1733680556,2009-01-13,04:09:39
39.950069,116.311318,0,-104.896026902887,39826.1734259259,2009-01-13,04:09:44
39.950086,116.31132,0,-97.0958333333333,39826.1734837963,2009-01-13,04:09:49
39.950083,116.311361,0,-92.8872637795276,39826.1735416667,2009-01-13,04:09:54
39.950067,116.311432,0,-88.4764895013123,39826.173599537,2009-01-13,04:09:59
39.950028,116.311694,0,-83.6105183727034,39826.1736574074,2009-01-13,04:10:04
39.949989,116.311883,0,-76.95656167979,39826.1737152778,2009-01-13,04:10:09
39.949939,116.312087,0,-63.3161384514436,39826.1737731481,2009-01-13,04:10:14
39.94985,116.312338,0,-29.525406824147,39826.1738310185,2009-01-13,04:10:19
39.949836,116.312395,0,-21.1509973753281,39826.1738888889,2009-01-13,04:10:24
39.949863,116.312312,0,-11.3824835958005,39826.1739467593,2009-01-13,04:10:29
39.949856,116.312306,0,-11.0194520997375,39826.1740046296,2009-01-13,04:10:34
39.949856,116.312306,0,-11.0194520997375,39826.1740393518,2009-01-13,04:10:37
39.949851,116.312313,0,-9.77027230971129,39826.1740625,2009-01-13,04:10:39
39.949841,116.312308,0,-11.756938976378,39826.1741203704,2009-01-13,04:10:44
39.949837,116.312287,0,-12.0203215223097,39826.1741782407,2009-01-13,04:10:49
39.949837,116.312287,0,-12.0203215223097,39826.174212963,2009-01-13,04:10:52
39.949832,116.312284,0,-17.5105544619423,39826.1742361111,2009-01-13,04:10:54
39.949849,116.31228,0,-11.0441535433071,39826.1742939815,2009-01-13,04:10:59
39.949941,116.31234,0,-8.43242782152231,39826.1743518518,2009-01-13,04:11:04
39.950012,116.312412,0,-3.89917322834646,39826.1744097222,2009-01-13,04:11:09
39.949997,116.312444,0,-5.52271653543307,39826.1744675926,2009-01-13,04:11:14
39.949939,116.312463,0,-6.73505905511811,39826.174525463,2009-01-13,04:11:19
39.949901,116.31252,0,0.363034776902887,39826.1745833333,2009-01-13,04:11:24
39.949881,116.312554,0,7.12486220472441,39826.1746412037,2009-01-13,04:11:29
39.949877,116.31257,0,8.41568569553806,39826.1746990741,2009-01-13,04:11:34
39.949874,116.312578,0,9.79608923884514,39826.1747569444,2009-01-13,04:11:39
39.949874,116.312578,0,9.79608923884514,39826.1747916667,2009-01-13,04:11:42
39.949872,116.312585,0,10.2854133858268,39826.1748148148,2009-01-13,04:11:44
39.949868,116.312597,0,10.2314501312336,39826.1748726852,2009-01-13,04:11:49
39.949864,116.312609,0,10.2203510498688,39826.1749305556,2009-01-13,04:11:54
39.949846,116.31265,0,10.5593700787402,39826.1749884259,2009-01-13,04:11:59
39.949819,116.312655,0,15.5138582677165,39826.1750462963,2009-01-13,04:12:04
39.949838,116.312551,0,25.2638188976378,39826.1751041667,2009-01-13,04:12:09
39.949867,116.312538,0,33.1086482939633,39826.175162037,2009-01-13,04:12:14
39.949922,116.312484,0,41.3187139107612,39826.1752199074,2009-01-13,04:12:19
39.949972,116.312404,0,44.3801148293963,39826.1752777778,2009-01-13,04:12:24
39.950019,116.312449,0,38.3491043307087,39826.1753356481,2009-01-13,04:12:29
39.950103,116.312552,0,14.5422276902887,39826.1753935185,2009-01-13,04:12:34
39.950163,116.312589,0,8.33284776902887,39826.1754513889,2009-01-13,04:12:39
39.950163,116.312589,0,8.33284776902887,39826.1754861111,2009-01-13,04:12:42
39.950164,116.312582,0,7.90087598425197,39826.1755092593,2009-01-13,04:12:44
39.950149,116.31257,0,-3.94939960629921,39826.1755671296,2009-01-13,04:12:49
39.950181,116.312577,0,-12.4765091863517,39826.175625,2009-01-13,04:12:54
39.950194,116.312584,0,-23.4635072178478,39826.1756828704,2009-01-13,04:12:59
39.950212,116.312616,0,-33.7573064304462,39826.1757407407,2009-01-13,04:13:04
39.950227,116.312639,0,-55.0188221784777,39826.1757986111,2009-01-13,04:13:09
39.950244,116.312658,0,-75.8788090551181,39826.1758564815,2009-01-13,04:13:14
39.95012,116.312588,0,-36.5327624671916,39826.1759143519,2009-01-13,04:13:19
39.950068,116.312474,0,-36.4912007874016,39826.1759722222,2009-01-13,04:13:24
39.94998,116.312396,0,-18.5997309711286,39826.1760300926,2009-01-13,04:13:29
39.949914,116.31234,0,16.9343667979003,39826.176087963,2009-01-13,04:13:34
39.949849,116.312307,0,48.3774311023622,39826.1761458333,2009-01-13,04:13:39
39.949794,116.312324,0,65.7565583989501,39826.1762037037,2009-01-13,04:13:44
39.949811,116.312349,0,74.6169291338583,39826.1762615741,2009-01-13,04:13:49
39.949852,116.312369,0,74.3132742782152,39826.1763194444,2009-01-13,04:13:54
39.949865,116.312397,0,79.5576902887139,39826.1763773148,2009-01-13,04:13:59
39.949872,116.312413,0,82.3474606299213,39826.1764351852,2009-01-13,04:14:04
39.949857,116.312425,0,85.2283202099738,39826.1764930556,2009-01-13,04:14:09
39.949857,116.312425,0,85.2283202099738,39826.1765277778,2009-01-13,04:14:12
39.949853,116.312418,0,89.3559809711286,39826.1765509259,2009-01-13,04:14:14
39.949875,116.312459,0,86.6374639107611,39826.1766087963,2009-01-13,04:14:19
39.949896,116.31254,0,85.3507349081365,39826.1766666667,2009-01-13,04:14:24
39.949901,116.312611,0,83.0418996062992,39826.176724537,2009-01-13,04:14:29
39.949929,116.312677,0,78.9036843832021,39826.1767824074,2009-01-13,04:14:34
39.949921,116.312727,0,71.9324573490814,39826.1768402778,2009-01-13,04:14:39
39.949907,116.312717,0,69.7166010498688,39826.1768981481,2009-01-13,04:14:44
39.949894,116.312708,0,69.7723261154856,39826.1769560185,2009-01-13,04:14:49
39.949894,116.312708,0,69.7723261154856,39826.1769907407,2009-01-13,04:14:52
39.949895,116.312702,0,68.8747769028871,39826.1770138889,2009-01-13,04:14:54
39.949858,116.312643,0,71.9251410761155,39826.1770717593,2009-01-13,04:14:59
39.949874,116.312618,0,78.2510728346457,39826.1771296296,2009-01-13,04:15:04
39.949846,116.312687,0,79.8446292650919,39826.1771875,2009-01-13,04:15:09
39.949814,116.312717,0,79.6580675853018,39826.1772453704,2009-01-13,04:15:14
39.94981,116.312758,0,81.5728707349081,39826.1773032407,2009-01-13,04:15:19
39.949828,116.312802,0,84.5497670603675,39826.1773611111,2009-01-13,04:15:24
39.949863,116.312879,0,89.0647276902887,39826.1774189815,2009-01-13,04:15:29
39.949865,116.312928,0,84.967782152231,39826.1774768519,2009-01-13,04:15:34
39.949883,116.312907,0,74.4839927821522,39826.1775347222,2009-01-13,04:15:39
39.949847,116.312834,0,74.0072473753281,39826.1775925926,2009-01-13,04:15:44
39.94979,116.312807,0,74.0847112860892,39826.177650463,2009-01-13,04:15:49
39.949742,116.312854,0,76.6631988188976,39826.1777083333,2009-01-13,04:15:54
39.949666,116.312881,0,85.6770045931759,39826.1777662037,2009-01-13,04:15:59
39.949655,116.31289,0,100.149734251969,39826.1778240741,2009-01-13,04:16:04
39.949685,116.312927,0,106.40845144357,39826.1778819444,2009-01-13,04:16:09
39.949722,116.312992,0,103.294944225722,39826.1779398148,2009-01-13,04:16:14
39.94972,116.313054,0,95.7510531496063,39826.1779976852,2009-01-13,04:16:19
39.949704,116.31307,0,83.857657480315,39826.1780555556,2009-01-13,04:16:24
39.949706,116.313029,0,78.6583628608924,39826.1781134259,2009-01-13,04:16:29
39.9497,116.312967,0,79.1835662729659,39826.1781712963,2009-01-13,04:16:34
39.949682,116.312969,0,74.3669717847769,39826.1782291667,2009-01-13,04:16:39
39.949682,116.312876,0,74.6873293963255,39826.178287037,2009-01-13,04:16:44
39.949747,116.312605,0,84.7071161417323,39826.1783449074,2009-01-13,04:16:49
39.949785,116.312352,0,95.5855183727034,39826.1784027778,2009-01-13,04:16:54
39.949785,116.312194,0,103.256607611549,39826.1784606481,2009-01-13,04:16:59
39.949786,116.312132,0,113.762483595801,39826.1785185185,2009-01-13,04:17:04
39.949792,116.312113,0,126.390833333333,39826.1785763889,2009-01-13,04:17:09
39.949803,116.312078,0,134.994852362205,39826.1786342593,2009-01-13,04:17:14
39.949822,116.31208,0,145.161056430446,39826.1786921296,2009-01-13,04:17:19
39.94985,116.312071,0,154.314317585302,39826.17875,2009-01-13,04:17:24
39.949852,116.312085,0,155.666131889764,39826.1788078704,2009-01-13,04:17:29
39.949888,116.31208,0,155.237276902887,39826.1788657407,2009-01-13,04:17:34
39.949963,116.312089,0,147.654028871391,39826.1789236111,2009-01-13,04:17:39
39.950092,116.312026,0,137.120994094488,39826.1789814815,2009-01-13,04:17:44
39.950285,116.311807,0,125.614812992126,39826.1790393519,2009-01-13,04:17:49
39.950463,116.311576,0,113.609832677165,39826.1790972222,2009-01-13,04:17:54
39.950406,116.311667,0,97.9977887139108,39826.1791550926,2009-01-13,04:17:59
39.950276,116.311918,0,87.8991305774278,39826.179212963,2009-01-13,04:18:04
39.950251,116.311903,0,76.860249343832,39826.1792708333,2009-01-13,04:18:09
39.950252,116.311884,0,65.9063156167979,39826.1793287037,2009-01-13,04:18:14
39.950252,116.311884,0,65.9063156167979,39826.1793634259,2009-01-13,04:18:17
39.950253,116.311876,0,61.9807020997375,39826.1793865741,2009-01-13,04:18:19
39.950212,116.311879,0,60.3213090551181,39826.1794444444,2009-01-13,04:18:24
39.950158,116.311906,0,60.6359908136483,39826.1795023148,2009-01-13,04:18:29
39.950134,116.311934,0,66.6672047244094,39826.1795601852,2009-01-13,04:18:34
39.950133,116.311955,0,73.5765419947507,39826.1796180556,2009-01-13,04:18:39
39.950205,116.311921,0,79.4168897637795,39826.1796759259,2009-01-13,04:18:44
39.950254,116.3119,0,84.1588287401575,39826.1797337963,2009-01-13,04:18:49
39.95028,116.311882,0,86.1313090551181,39826.1797916667,2009-01-13,04:18:54
39.95028,116.311882,0,86.1313090551181,39826.1798263889,2009-01-13,04:18:57
39.950272,116.311888,0,79.0592618110236,39826.179849537,2009-01-13,04:18:59
39.950244,116.311826,0,69.3126115485564,39826.1799074074,2009-01-13,04:19:04
39.950247,116.311775,0,73.8901279527559,39826.1799652778,2009-01-13,04:19:09
39.95024,116.311751,0,72.1183661417323,39826.1800231481,2009-01-13,04:19:14
39.950183,116.311796,0,72.1288221784777,39826.1800810185,2009-01-13,04:19:19
39.950092,116.311901,0,70.3883169291339,39826.1801388889,2009-01-13,04:19:24
39.949993,116.312083,0,72.0224803149606,39826.1801967593,2009-01-13,04:19:29
39.94992,116.312242,0,73.3541765091863,39826.1802546296,2009-01-13,04:19:34
39.949852,116.312349,0,72.6135958005249,39826.1803125,2009-01-13,04:19:39
39.949817,116.312407,0,71.7768700787402,39826.1803703704,2009-01-13,04:19:44
39.949857,116.312365,0,66.8704101049869,39826.1804282407,2009-01-13,04:19:49
39.94992,116.312273,0,59.0700688976378,39826.1804861111,2009-01-13,04:19:54
39.949955,116.312254,0,40.9498982939633,39826.1805439815,2009-01-13,04:19:59
39.949994,116.312254,0,12.2904757217848,39826.1806018518,2009-01-13,04:20:04
39.949997,116.312274,0,11.615780839895,39826.1806597222,2009-01-13,04:20:09
39.949964,116.312328,0,11.8290124671916,39826.1807175926,2009-01-13,04:20:14
39.949968,116.31234,0,14.227936351706,39826.180775463,2009-01-13,04:20:19
39.949984,116.312298,0,13.3189960629921,39826.1808333333,2009-01-13,04:20:24
39.949984,116.312298,0,13.3189960629921,39826.1808680556,2009-01-13,04:20:27
39.949978,116.31229,0,21.4812303149606,39826.1808912037,2009-01-13,04:20:29
39.94998,116.312263,0,28.0331036745407,39826.1809490741,2009-01-13,04:20:34
39.949939,116.312271,0,52.261217191601,39826.1810069444,2009-01-13,04:20:39
39.949899,116.312284,0,68.8566994750656,39826.1810648148,2009-01-13,04:20:44
39.949884,116.312273,0,80.81312335958,39826.1811226852,2009-01-13,04:20:49
39.949896,116.312137,0,96.1158464566929,39826.1811805556,2009-01-13,04:20:54
39.949861,116.312095,0,110.147093175853,39826.1812384259,2009-01-13,04:20:59
39.949856,116.312066,0,126.75842191601,39826.1812962963,2009-01-13,04:21:04
39.949856,116.312066,0,126.75842191601,39826.1813310185,2009-01-13,04:21:07
39.949859,116.312058,0,130.077673884514,39826.1813541667,2009-01-13,04:21:09
39.949858,116.312001,0,137.079143700787,39826.181412037,2009-01-13,04:21:14
39.949857,116.311975,0,139.815062335958,39826.1814699074,2009-01-13,04:21:19
39.949857,116.311975,0,139.815062335958,39826.1815046296,2009-01-13,04:21:22
39.949858,116.311973,0,140.809973753281,39826.1815277778,2009-01-13,04:21:24
39.949862,116.311962,0,141.474757217848,39826.1815856481,2009-01-13,04:21:29
39.949865,116.311954,0,141.921069553806,39826.1816435185,2009-01-13,04:21:34
39.949866,116.311956,0,142.139924540682,39826.1817013889,2009-01-13,04:21:39
39.949865,116.31196,0,142.413385826772,39826.1817592593,2009-01-13,04:21:44
39.949865,116.31196,0,142.413385826772,39826.1817939815,2009-01-13,04:21:47
39.949863,116.311967,0,142.459730971129,39826.1818171296,2009-01-13,04:21:49
39.949861,116.311979,0,142.581043307087,39826.181875,2009-01-13,04:21:54
39.949842,116.312055,0,142.004908136483,39826.1819328704,2009-01-13,04:21:59
39.949819,116.312087,0,140.508415354331,39826.1819907407,2009-01-13,04:22:04
39.949817,116.312094,0,140.843654855643,39826.1820486111,2009-01-13,04:22:09
39.949817,116.312094,0,140.843654855643,39826.1820833333,2009-01-13,04:22:12
39.949818,116.312094,0,141.114576771654,39826.1821064815,2009-01-13,04:22:14
39.949839,116.312173,0,140.484737532808,39826.1821643518,2009-01-13,04:22:19
39.949832,116.312273,0,137.862020997375,39826.1822222222,2009-01-13,04:22:24
39.949805,116.312345,0,139.036492782152,39826.1822800926,2009-01-13,04:22:29
39.949794,116.312429,0,140.720879265092,39826.182337963,2009-01-13,04:22:34
39.949836,116.312445,0,142.541456692913,39826.1823958333,2009-01-13,04:22:39
39.94991,116.312396,0,143.058054461942,39826.1824537037,2009-01-13,04:22:44
39.949978,116.312374,0,137.326824146982,39826.1825115741,2009-01-13,04:22:49
39.950052,116.312303,0,118.330820209974,39826.1825694444,2009-01-13,04:22:54
39.950106,116.312206,0,96.3893963254593,39826.1826273148,2009-01-13,04:22:59
39.950125,116.312107,0,87.2864566929134,39826.1826851852,2009-01-13,04:23:04
39.950184,116.311951,0,69.1779593175853,39826.1827430556,2009-01-13,04:23:09
39.950203,116.311897,0,50.6437073490814,39826.1828009259,2009-01-13,04:23:14
39.950275,116.311814,0,36.0041174540682,39826.1828587963,2009-01-13,04:23:19
39.950369,116.311808,0,10.5468503937008,39826.1829166667,2009-01-13,04:23:24
39.950393,116.311811,0,9.2328969816273,39826.182974537,2009-01-13,04:23:29
39.950393,116.311811,0,9.2328969816273,39826.1830092593,2009-01-13,04:23:32
39.950401,116.311811,0,-1.11557086614173,39826.1830324074,2009-01-13,04:23:34
39.950204,116.312073,0,1.97009842519685,39826.1830902778,2009-01-13,04:23:39
39.950012,116.312255,0,11.7957841207349,39826.1831481481,2009-01-13,04:23:44
39.950108,116.311941,0,84.3596653543307,39826.1885300926,2009-01-13,04:31:29
39.950081,116.311901,0,79.2826738845144,39826.188587963,2009-01-13,04:31:34
39.950084,116.311859,0,74.9793143044619,39826.1886458333,2009-01-13,04:31:39
39.950077,116.311825,0,71.7245997375328,39826.1887037037,2009-01-13,04:31:44
39.950077,116.311825,0,71.7245997375328,39826.1887384259,2009-01-13,04:31:47
39.95007,116.311822,0,70.23562335958,39826.1887615741,2009-01-13,04:31:49
39.950078,116.311807,0,69.933343175853,39826.1888194444,2009-01-13,04:31:54
39.950091,116.311818,0,70.1631725721785,39826.1888773148,2009-01-13,04:31:59
39.950089,116.311826,0,69.9639763779527,39826.1889351852,2009-01-13,04:32:04
39.950088,116.311832,0,69.7866699475066,39826.1889930556,2009-01-13,04:32:09
39.950088,116.311833,0,69.6508333333333,39826.1890509259,2009-01-13,04:32:14
39.950091,116.311825,0,69.5687139107611,39826.1891087963,2009-01-13,04:32:19
39.950091,116.311825,0,69.5687139107611,39826.1891435185,2009-01-13,04:32:22
39.950094,116.311819,0,69.5863812335958,39826.1891666667,2009-01-13,04:32:24
39.950098,116.311808,0,69.7197998687664,39826.189224537,2009-01-13,04:32:29
39.950098,116.311808,0,69.7197998687664,39826.1892592593,2009-01-13,04:32:32
39.950101,116.3118,0,69.8266076115486,39826.1892824074,2009-01-13,04:32:34
39.950113,116.311798,0,69.2549409448819,39826.1893402778,2009-01-13,04:32:39
39.950146,116.311769,0,68.8739337270341,39826.1893981481,2009-01-13,04:32:44
39.95018,116.311779,0,64.5048786089239,39826.1894560185,2009-01-13,04:32:49
39.950193,116.311818,0,53.6342421259842,39826.1895138889,2009-01-13,04:32:54
39.950236,116.311796,0,38.0012729658793,39826.1895717593,2009-01-13,04:32:59
39.950263,116.311753,0,23.4427230971129,39826.1896296296,2009-01-13,04:33:04
39.950275,116.311757,0,7.49792322834646,39826.1896875,2009-01-13,04:33:09
39.950306,116.311686,0,-4.77095800524934,39826.1897453704,2009-01-13,04:33:14
39.950305,116.311725,0,-0.571797900262467,39826.1898032407,2009-01-13,04:33:19
39.950308,116.311708,0,-1.98851706036745,39826.1898611111,2009-01-13,04:33:24
39.950303,116.311572,0,-3.05608923884514,39826.1899189815,2009-01-13,04:33:29
39.95031,116.311418,0,-1.44762467191601,39826.1899768518,2009-01-13,04:33:34
39.950302,116.311367,0,7.05919291338583,39826.1900347222,2009-01-13,04:33:39
39.950231,116.311457,0,17.6756758530184,39826.1900925926,2009-01-13,04:33:44
39.950201,116.311451,0,32.2277788713911,39826.190150463,2009-01-13,04:33:49
39.950192,116.311439,0,48.3979527559055,39826.1902083333,2009-01-13,04:33:54
39.950188,116.311455,0,66.5328641732283,39826.1902662037,2009-01-13,04:33:59
39.950147,116.311486,0,82.1575787401575,39826.1903240741,2009-01-13,04:34:04
39.95013,116.311496,0,100.107375328084,39826.1903819444,2009-01-13,04:34:09
39.95011,116.311572,0,105.453927165354,39826.1904398148,2009-01-13,04:34:14
39.950136,116.311622,0,104.921177821522,39826.1904976852,2009-01-13,04:34:19
39.950128,116.311748,0,86.2044750656168,39826.1905555556,2009-01-13,04:34:24
39.950122,116.311825,0,69.3924540682415,39826.1906134259,2009-01-13,04:34:29
39.950104,116.311918,0,65.0529724409449,39826.1906712963,2009-01-13,04:34:34
39.950058,116.312003,0,54.7684350393701,39826.1907291667,2009-01-13,04:34:39
39.950106,116.311958,0,39.7288188976378,39826.190787037,2009-01-13,04:34:44
39.950143,116.311919,0,29.2597539370079,39826.1908449074,2009-01-13,04:34:49
39.950212,116.311808,0,17.5009908136483,39826.1909027778,2009-01-13,04:34:54
39.950275,116.311723,0,2.41510826771654,39826.1909606481,2009-01-13,04:34:59
39.950311,116.311686,0,-9.16432414698163,39826.1910185185,2009-01-13,04:35:04
39.950343,116.311663,0,-24.689438976378,39826.1910763889,2009-01-13,04:35:09
39.950333,116.311711,0,-36.8143897637795,39826.1911342593,2009-01-13,04:35:14
39.950261,116.311789,0,-42.3337270341207,39826.1911921296,2009-01-13,04:35:19
39.950267,116.311708,0,-46.5588024934383,39826.19125,2009-01-13,04:35:24
39.95023,116.311686,0,-46.13843832021,39826.1913078704,2009-01-13,04:35:29
39.950141,116.311838,0,-36.3763681102362,39826.1913657407,2009-01-13,04:35:34
39.950074,116.311943,0,-22.7260564304462,39826.1914236111,2009-01-13,04:35:39
39.950024,116.31201,0,-8.31533464566929,39826.1914814815,2009-01-13,04:35:44
39.950004,116.312033,0,7.79803477690289,39826.1915393519,2009-01-13,04:35:49
39.950002,116.312053,0,19.5672047244094,39826.1915972222,2009-01-13,04:35:54
39.949982,116.312083,0,34.2207677165354,39826.1916550926,2009-01-13,04:35:59
39.949969,116.312088,0,50.8804133858268,39826.191712963,2009-01-13,04:36:04
39.949967,116.312118,0,65.4620833333333,39826.1917708333,2009-01-13,04:36:09
39.949934,116.3122,0,65.2749015748032,39826.1918287037,2009-01-13,04:36:14
39.949934,116.312195,0,65.6171620734908,39826.1918865741,2009-01-13,04:36:19
39.949932,116.312197,0,65.9513353018373,39826.1919444444,2009-01-13,04:36:24
39.94993,116.312199,0,66.3292322834646,39826.1920023148,2009-01-13,04:36:29
39.94993,116.312199,0,66.3292322834646,39826.192037037,2009-01-13,04:36:32
39.94993,116.312197,0,66.815905511811,39826.1920601852,2009-01-13,04:36:34
39.949921,116.31219,0,67.9534612860892,39826.1921180556,2009-01-13,04:36:39
39.949904,116.312192,0,73.6252854330709,39826.1921759259,2009-01-13,04:36:44
39.949902,116.312166,0,78.3073687664042,39826.1922337963,2009-01-13,04:36:49
39.949909,116.312178,0,81.3833989501312,39826.1922916667,2009-01-13,04:36:54
39.949914,116.312167,0,82.3104101049869,39826.192349537,2009-01-13,04:36:59
39.949938,116.312145,0,84.4186614173228,39826.1924074074,2009-01-13,04:37:04
39.949941,116.312139,0,84.4118471128609,39826.1924652778,2009-01-13,04:37:09
39.94994,116.312137,0,84.5024770341207,39826.1925231481,2009-01-13,04:37:14
39.94994,116.312137,0,84.5024770341207,39826.1925578704,2009-01-13,04:37:17
39.949936,116.312145,0,84.9705544619423,39826.1925810185,2009-01-13,04:37:19
39.94992,116.312198,0,86.9317454068241,39826.1926388889,2009-01-13,04:37:24
39.94991,116.312211,0,88.5363254593176,39826.1926967593,2009-01-13,04:37:29
39.949911,116.312212,0,88.7302526246719,39826.1927546296,2009-01-13,04:37:34
39.949909,116.312217,0,88.7328805774278,39826.1928125,2009-01-13,04:37:39
39.94991,116.312215,0,88.6130511811024,39826.1928703704,2009-01-13,04:37:44
39.949909,116.312219,0,88.45906167979,39826.1929282407,2009-01-13,04:37:49
39.949908,116.31222,0,88.6266010498688,39826.1929861111,2009-01-13,04:37:54
39.949908,116.31222,0,88.6266010498688,39826.1930208333,2009-01-13,04:37:57
39.94991,116.312217,0,88.9038221784777,39826.1930439815,2009-01-13,04:37:59
39.949916,116.312198,0,89.2150918635171,39826.1931018519,2009-01-13,04:38:04
39.949945,116.312183,0,90.2097604986877,39826.1931597222,2009-01-13,04:38:09
39.950003,116.312133,0,88.4982972440945,39826.1932175926,2009-01-13,04:38:14
39.950034,116.312038,0,78.0803149606299,39826.193275463,2009-01-13,04:38:19
39.950034,116.312038,0,78.0803149606299,39826.1933101852,2009-01-13,04:38:22
39.950032,116.31203,0,83.2063943569554,39826.1933333333,2009-01-13,04:38:24
39.950033,116.312021,0,81.3183005249344,39826.1933912037,2009-01-13,04:38:29
39.950033,116.312021,0,81.3183005249344,39826.1934259259,2009-01-13,04:38:32
39.950033,116.312013,0,81.298625328084,39826.1934490741,2009-01-13,04:38:34
39.95,116.31196,0,88.4969356955381,39826.1935069444,2009-01-13,04:38:39
39.949969,116.311901,0,94.370905511811,39826.1935648148,2009-01-13,04:38:44
39.94996,116.311859,0,97.9071850393701,39826.1936226852,2009-01-13,04:38:49
39.949948,116.311859,0,103.855396981627,39826.1936805556,2009-01-13,04:38:54
39.949964,116.311914,0,108.533845144357,39826.1937384259,2009-01-13,04:38:59
39.949956,116.311974,0,111.890141076115,39826.1937962963,2009-01-13,04:39:04
39.949944,116.312022,0,113.959537401575,39826.1938541667,2009-01-13,04:39:09
39.949952,116.312053,0,116.14999671916,39826.193912037,2009-01-13,04:39:14
39.949925,116.312098,0,117.39844816273,39826.1939699074,2009-01-13,04:39:19
39.949915,116.312111,0,117.995180446194,39826.1940277778,2009-01-13,04:39:24
39.949888,116.312106,0,119.238474409449,39826.1940856481,2009-01-13,04:39:29
39.94986,116.312094,0,122.319507874016,39826.1941435185,2009-01-13,04:39:34
39.949868,116.312094,0,126.438566272966,39826.1942013889,2009-01-13,04:39:39
39.949862,116.312091,0,128.834553805774,39826.1942592593,2009-01-13,04:39:44
39.949862,116.312093,0,129.246998031496,39826.1943171296,2009-01-13,04:39:49
39.949862,116.312096,0,129.279514435696,39826.194375,2009-01-13,04:39:54
39.949863,116.312093,0,129.219967191601,39826.1944328704,2009-01-13,04:39:59
39.949863,116.312093,0,129.219967191601,39826.1944675926,2009-01-13,04:40:02
39.949863,116.312086,0,129.473028215223,39826.1944907407,2009-01-13,04:40:04
39.949868,116.312074,0,129.899504593176,39826.1945486111,2009-01-13,04:40:09
39.949866,116.312078,0,130.141387795276,39826.1946064815,2009-01-13,04:40:14
39.949866,116.312078,0,130.141387795276,39826.1946412037,2009-01-13,04:40:17
39.949869,116.312072,0,130.080688976378,39826.1946643519,2009-01-13,04:40:19
39.949897,116.312067,0,131.526656824147,39826.1947222222,2009-01-13,04:40:24
39.949923,116.312078,0,131.75937992126,39826.1947800926,2009-01-13,04:40:29
39.949937,116.312049,0,129.483379265092,39826.194837963,2009-01-13,04:40:34
39.949958,116.311987,0,126.484284776903,39826.1948958333,2009-01-13,04:40:39
39.949981,116.311912,0,123.988372703412,39826.1949537037,2009-01-13,04:40:44
39.949981,116.311912,0,123.988372703412,39826.1949884259,2009-01-13,04:40:47
39.94998,116.311913,0,123.96375656168,39826.1950115741,2009-01-13,04:40:49
39.94994,116.311989,0,125.647040682415,39826.1950694444,2009-01-13,04:40:54
39.949975,116.311971,0,125.949727690289,39826.1951273148,2009-01-13,04:40:59
39.95002,116.311881,0,126.440918635171,39826.1951851852,2009-01-13,04:41:04
39.950074,116.31181,0,128.011414041995,39826.1952430556,2009-01-13,04:41:09
39.950092,116.311838,0,130.8568832021,39826.1953009259,2009-01-13,04:41:14
39.950108,116.31188,0,131.02437664042,39826.1953587963,2009-01-13,04:41:19
39.95013,116.311804,0,131.060255905512,39826.1954166667,2009-01-13,04:41:24
39.950142,116.311761,0,131.948651574803,39826.195474537,2009-01-13,04:41:29
39.950142,116.311761,0,131.948651574803,39826.1955092593,2009-01-13,04:41:32
39.950144,116.311762,0,131.577893700787,39826.1955324074,2009-01-13,04:41:34
39.950154,116.311767,0,133.742874015748,39826.1955902778,2009-01-13,04:41:39
39.95014,116.311745,0,134.823454724409,39826.1956481481,2009-01-13,04:41:44
39.950139,116.311742,0,134.606735564304,39826.1957060185,2009-01-13,04:41:49
39.95014,116.311735,0,134.937732939633,39826.1957638889,2009-01-13,04:41:54
39.95014,116.311735,0,134.937732939633,39826.1957986111,2009-01-13,04:41:57
39.950141,116.311729,0,135.413067585302,39826.1958217593,2009-01-13,04:41:59
39.95012,116.31174,0,135.212070209974,39826.1958796296,2009-01-13,04:42:04
39.950113,116.311745,0,133.755262467192,39826.1959375,2009-01-13,04:42:09
39.950113,116.311745,0,133.755262467192,39826.1959722222,2009-01-13,04:42:12
39.950111,116.311739,0,133.918989501312,39826.1959953704,2009-01-13,04:42:14
39.950114,116.311729,0,134.065570866142,39826.1960532407,2009-01-13,04:42:19
39.950114,116.311729,0,134.065570866142,39826.196087963,2009-01-13,04:42:22
39.950115,116.311725,0,134.285190288714,39826.1961111111,2009-01-13,04:42:24
39.950108,116.311734,0,134.510042650919,39826.1961689815,2009-01-13,04:42:29
39.950127,116.311736,0,134.088372703412,39826.1962268518,2009-01-13,04:42:34
39.950127,116.311768,0,132.573645013123,39826.1962847222,2009-01-13,04:42:39
39.950121,116.311854,0,131.070433070866,39826.1963425926,2009-01-13,04:42:44
39.95013,116.311904,0,128.518979658793,39826.196400463,2009-01-13,04:42:49
39.950095,116.311932,0,128.729301181102,39826.1964583333,2009-01-13,04:42:54
39.950073,116.311913,0,128.62687335958,39826.1965162037,2009-01-13,04:42:59
39.950081,116.31193,0,128.290072178478,39826.1965740741,2009-01-13,04:43:04
39.950062,116.311942,0,127.70561351706,39826.1966319444,2009-01-13,04:43:09
39.950062,116.311942,0,127.70561351706,39826.1966666667,2009-01-13,04:43:12
39.950059,116.311946,0,127.188953412073,39826.1966898148,2009-01-13,04:43:14
39.950049,116.311964,0,127.270341207349,39826.1967476852,2009-01-13,04:43:19
39.950014,116.311994,0,127.217637795276,39826.1968055556,2009-01-13,04:43:24
39.94998,116.312042,0,127.291715879265,39826.1968634259,2009-01-13,04:43:29
39.949951,116.312072,0,128.370232939633,39826.1969212963,2009-01-13,04:43:34
39.949947,116.312089,0,129.450462598425,39826.1969791667,2009-01-13,04:43:39
39.949935,116.312109,0,130.551381233596,39826.197037037,2009-01-13,04:43:44
39.949901,116.312217,0,131.84436023622,39826.1970949074,2009-01-13,04:43:49
39.949904,116.312284,0,130.890587270341,39826.1971527778,2009-01-13,04:43:54
39.949891,116.312303,0,129.817588582677,39826.1972106481,2009-01-13,04:43:59
39.949942,116.312213,0,127.601423884514,39826.1972685185,2009-01-13,04:44:04
39.950005,116.31211,0,113.669229002625,39826.1973263889,2009-01-13,04:44:09
39.95004,116.312051,0,99.8344520997375,39826.1973842593,2009-01-13,04:44:14
39.950016,116.312038,0,88.1076049868766,39826.1974421296,2009-01-13,04:44:19
39.950023,116.312057,0,82.0909022309711,39826.1975,2009-01-13,04:44:24
39.950028,116.312037,0,76.8132283464567,39826.1975578704,2009-01-13,04:44:29
39.95004,116.312018,0,73.0471292650919,39826.1976157407,2009-01-13,04:44:34
39.950013,116.312005,0,71.2558727034121,39826.1976736111,2009-01-13,04:44:39
39.950009,116.311946,0,77.4051377952756,39826.1977314815,2009-01-13,04:44:44
39.950004,116.311927,0,85.7788877952756,39826.1977893518,2009-01-13,04:44:49
39.950008,116.311965,0,89.8033103674541,39826.1978472222,2009-01-13,04:44:54
39.950067,116.311896,0,97.7360793963255,39826.1979050926,2009-01-13,04:44:59
39.95011,116.311886,0,95.845875984252,39826.197962963,2009-01-13,04:45:04
39.950102,116.311823,0,92.0775853018373,39826.1980208333,2009-01-13,04:45:09
39.950094,116.311716,0,86.0537073490814,39826.1980787037,2009-01-13,04:45:14
39.950095,116.311663,0,79.556781496063,39826.1981365741,2009-01-13,04:45:19
39.950107,116.31162,0,74.6696751968504,39826.1981944444,2009-01-13,04:45:24
39.950096,116.311634,0,73.8399737532808,39826.1982523148,2009-01-13,04:45:29
39.950074,116.31166,0,84.7718405511811,39826.1983101852,2009-01-13,04:45:34
39.950099,116.311688,0,91.0175328083989,39826.1983680556,2009-01-13,04:45:39
39.950147,116.311716,0,75.6728805774278,39826.1984259259,2009-01-13,04:45:44
39.95025,116.311607,0,62.7539468503937,39826.1984837963,2009-01-13,04:45:49
39.950457,116.311388,0,141.227237532808,39826.2013541667,2009-01-13,04:49:57
39.95046,116.311386,0,127.73688976378,39826.2013773148,2009-01-13,04:49:59
39.950473,116.311348,0,110.943474409449,39826.2014351852,2009-01-13,04:50:04
39.95047,116.311282,0,116.183802493438,39826.2014930556,2009-01-13,04:50:09
39.950473,116.311215,0,113.385544619423,39826.2015509259,2009-01-13,04:50:14
39.950462,116.311242,0,110.154251968504,39826.2016087963,2009-01-13,04:50:19
39.950459,116.31125,0,108.529550524934,39826.2016666667,2009-01-13,04:50:24
39.950456,116.311256,0,107.716614173228,39826.201724537,2009-01-13,04:50:29
39.950456,116.311253,0,107.700980971129,39826.2017824074,2009-01-13,04:50:34
39.950455,116.311253,0,107.931377952756,39826.2018402778,2009-01-13,04:50:39
39.950455,116.311253,0,107.931377952756,39826.201875,2009-01-13,04:50:42
39.950454,116.311254,0,108.191646981627,39826.2018981481,2009-01-13,04:50:44
39.950456,116.311207,0,108.569563648294,39826.2019560185,2009-01-13,04:50:49
39.950504,116.311069,0,110.885488845144,39826.2020138889,2009-01-13,04:50:54
39.950498,116.311038,0,111.654222440945,39826.2020717593,2009-01-13,04:50:59
39.950493,116.311049,0,112.299642388451,39826.2021296296,2009-01-13,04:51:04
39.950496,116.311058,0,113.766663385827,39826.2021875,2009-01-13,04:51:09
39.950505,116.311062,0,113.852457349081,39826.2022453704,2009-01-13,04:51:14
39.950505,116.311062,0,113.852457349081,39826.2022800926,2009-01-13,04:51:17
39.950502,116.311069,0,114.21438976378,39826.2023032407,2009-01-13,04:51:19
39.950499,116.311078,0,114.359206036745,39826.2023611111,2009-01-13,04:51:24
39.950495,116.311088,0,114.646758530184,39826.2024189815,2009-01-13,04:51:29
39.95049,116.311099,0,114.964012467192,39826.2024768519,2009-01-13,04:51:34
39.95045,116.311145,0,120.847732939633,39826.2025347222,2009-01-13,04:51:39
39.950437,116.311119,0,127.034812992126,39826.2025925926,2009-01-13,04:51:44
39.950437,116.311109,0,135.829455380577,39826.202650463,2009-01-13,04:51:49
39.95045,116.311219,0,143.506820866142,39826.2027083333,2009-01-13,04:51:54
39.950526,116.311267,0,150.08312992126,39826.2027662037,2009-01-13,04:51:59
39.950618,116.311232,0,138.956479658793,39826.2028240741,2009-01-13,04:52:04
39.950654,116.311185,0,119.05687664042,39826.2028819444,2009-01-13,04:52:09
39.950685,116.311102,0,107.79499671916,39826.2029398148,2009-01-13,04:52:14
39.950843,116.310736,0,94.5092388451444,39826.2029976852,2009-01-13,04:52:19
39.951063,116.310365,0,79.5389468503937,39826.2030555556,2009-01-13,04:52:24
39.951093,116.310322,0,81.2911679790026,39826.2031134259,2009-01-13,04:52:29
39.951002,116.31039,0,77.1739337270341,39826.2031712963,2009-01-13,04:52:34
39.950798,116.310691,0,78.5812434383202,39826.2032291667,2009-01-13,04:52:39
39.950831,116.310677,0,73.7056463254593,39826.203287037,2009-01-13,04:52:44
39.950679,116.310974,0,73.8231332020997,39826.2033449074,2009-01-13,04:52:49
39.950703,116.310996,0,73.7340879265092,39826.2034027778,2009-01-13,04:52:54
39.950749,116.310941,0,68.5119553805774,39826.2034606481,2009-01-13,04:52:59
39.950776,116.31093,0,57.1662992125984,39826.2035185185,2009-01-13,04:53:04
39.950675,116.311179,0,45.5541994750656,39826.2035763889,2009-01-13,04:53:09
39.950646,116.311208,0,32.6703510498688,39826.2036342593,2009-01-13,04:53:14
39.950555,116.311352,0,23.9016896325459,39826.2036921296,2009-01-13,04:53:19
39.950462,116.31144,0,22.1179888451444,39826.20375,2009-01-13,04:53:24
39.950499,116.311345,0,35.0731988188976,39826.2038078704,2009-01-13,04:53:29
39.950527,116.311304,0,38.9735531496063,39826.2038657407,2009-01-13,04:53:34
39.950527,116.311304,0,38.9735531496063,39826.203900463,2009-01-13,04:53:37
39.95053,116.311299,0,40.5953412073491,39826.2039236111,2009-01-13,04:53:39
39.95054,116.311268,0,41.3093044619423,39826.2039814815,2009-01-13,04:53:44
39.950558,116.311244,0,41.9405052493438,39826.2040393518,2009-01-13,04:53:49
39.950566,116.311223,0,42.4087664041995,39826.2040972222,2009-01-13,04:53:54
39.950575,116.311201,0,42.6965518372703,39826.2041550926,2009-01-13,04:53:59
39.950566,116.311174,0,44.7620997375328,39826.204212963,2009-01-13,04:54:04
39.950532,116.311178,0,48.0436417322835,39826.2042708333,2009-01-13,04:54:09
39.950453,116.311157,0,54.3291108923884,39826.2043287037,2009-01-13,04:54:14
39.950375,116.311112,0,68.2040715223097,39826.2043865741,2009-01-13,04:54:19
39.950358,116.311118,0,89.2913615485564,39826.2044444444,2009-01-13,04:54:24
39.950378,116.311177,0,100.382831364829,39826.2045023148,2009-01-13,04:54:29
39.950387,116.311195,0,104.604543963255,39826.2045601852,2009-01-13,04:54:34
39.950407,116.311305,0,111.487004593176,39826.2046180556,2009-01-13,04:54:39
39.950433,116.311349,0,109.817437664042,39826.2046759259,2009-01-13,04:54:44
39.950432,116.311388,0,98.5778904199475,39826.2047337963,2009-01-13,04:54:49
39.9504,116.311451,0,98.134094488189,39826.2047916667,2009-01-13,04:54:54
39.950383,116.311485,0,98.9400426509186,39826.204849537,2009-01-13,04:54:59
39.950337,116.311485,0,107.212641076115,39826.2049074074,2009-01-13,04:55:04
39.950279,116.311526,0,113.200364173228,39826.2049652778,2009-01-13,04:55:09
39.950205,116.311661,0,116.286853674541,39826.2050231481,2009-01-13,04:55:14
39.950177,116.311728,0,120.233349737533,39826.2050810185,2009-01-13,04:55:19
39.950142,116.311796,0,127.28687335958,39826.2051388889,2009-01-13,04:55:24
39.950103,116.31188,0,132.447929790026,39826.2051967593,2009-01-13,04:55:29
39.950044,116.31197,0,139.257601706037,39826.2052546296,2009-01-13,04:55:34
39.949962,116.312001,0,149.216387795276,39826.2053125,2009-01-13,04:55:39
39.949938,116.311723,0,172.310587270341,39826.2053703704,2009-01-13,04:55:44
39.949953,116.311671,0,194.448848425197,39826.2054282407,2009-01-13,04:55:49
39.950019,116.311545,0,220.112739501312,39826.2054861111,2009-01-13,04:55:54
39.950059,116.311509,0,240.338143044619,39826.2055439815,2009-01-13,04:55:59
39.950118,116.31149,0,252.462998687664,39826.2056018518,2009-01-13,04:56:04
39.950168,116.311464,0,256.820137795276,39826.2056597222,2009-01-13,04:56:09
39.950122,116.311499,0,265.334796587927,39826.2057175926,2009-01-13,04:56:14
39.950063,116.311541,0,279.087132545932,39826.205775463,2009-01-13,04:56:19
39.950015,116.311561,0,286.544589895013,39826.2058333333,2009-01-13,04:56:24
39.950015,116.311561,0,286.544589895013,39826.2058680556,2009-01-13,04:56:27
39.950012,116.311565,0,288.10343503937,39826.2058912037,2009-01-13,04:56:29
39.95002,116.311585,0,288.067388451444,39826.2059490741,2009-01-13,04:56:34
39.950041,116.311659,0,286.519832677165,39826.2060069444,2009-01-13,04:56:39
39.950076,116.311649,0,280.97530511811,39826.2060648148,2009-01-13,04:56:44
39.950139,116.311711,0,268.585400262467,39826.2061226852,2009-01-13,04:56:49
39.950189,116.3119,0,252.997280183727,39826.2061805556,2009-01-13,04:56:54
39.950197,116.311874,0,239.623589238845,39826.2062384259,2009-01-13,04:56:59
39.950224,116.311856,0,224.733802493438,39826.2062962963,2009-01-13,04:57:04
39.950208,116.311859,0,221.961289370079,39826.2063541667,2009-01-13,04:57:09
39.950224,116.311761,0,216.920131233596,39826.206412037,2009-01-13,04:57:14
39.950217,116.311685,0,215.374852362205,39826.2064699074,2009-01-13,04:57:19
39.950218,116.311705,0,218.422582020997,39826.2065277778,2009-01-13,04:57:24
39.950191,116.311677,0,224.044553805774,39826.2065856481,2009-01-13,04:57:29
39.950163,116.311655,0,235.875898950131,39826.2066435185,2009-01-13,04:57:34
39.950145,116.311621,0,246.71875,39826.2067013889,2009-01-13,04:57:39
39.950133,116.311713,0,258.206820866142,39826.2067592593,2009-01-13,04:57:44
39.950109,116.311791,0,268.97342847769,39826.2068171296,2009-01-13,04:57:49
39.950114,116.311894,0,276.335744750656,39826.206875,2009-01-13,04:57:54
39.950104,116.311977,0,282.525416666667,39826.2069328704,2009-01-13,04:57:59
39.950071,116.311992,0,284.308835301837,39826.2069907407,2009-01-13,04:58:04
39.950041,116.31201,0,287.8181332021,39826.2070486111,2009-01-13,04:58:09
39.950041,116.31201,0,287.8181332021,39826.2070833333,2009-01-13,04:58:12
39.950038,116.312017,0,288.210065616798,39826.2071064815,2009-01-13,04:58:14
39.950034,116.312063,0,287.437713254593,39826.2071643519,2009-01-13,04:58:19
39.950036,116.312079,0,286.62030839895,39826.2072222222,2009-01-13,04:58:24
39.950036,116.312079,0,286.62030839895,39826.2072569444,2009-01-13,04:58:27
39.950041,116.312083,0,286.877998687664,39826.2072800926,2009-01-13,04:58:29
39.95003,116.312122,0,288.690055774278,39826.207337963,2009-01-13,04:58:34
39.95003,116.312122,0,288.690055774278,39826.2073726852,2009-01-13,04:58:37
39.950036,116.312127,0,289.835367454068,39826.2073958333,2009-01-13,04:58:39
39.950024,116.31215,0,294.434931102362,39826.2074537037,2009-01-13,04:58:44
39.950024,116.31215,0,294.434931102362,39826.2074884259,2009-01-13,04:58:47
39.950021,116.312155,0,294.193083989501,39826.2075115741,2009-01-13,04:58:49
39.949965,116.312131,0,302.489875328084,39826.2075694444,2009-01-13,04:58:54
39.950221,116.312023,0,283.566322178478,39826.210462963,2009-01-13,05:03:04
39.950232,116.312008,0,273.508211942257,39826.2105208333,2009-01-13,05:03:09
39.950223,116.312044,0,262.827283464567,39826.2105787037,2009-01-13,05:03:14
39.950153,116.312166,0,252.18936023622,39826.2106365741,2009-01-13,05:03:19
39.950171,116.312145,0,243.464468503937,39826.2106944444,2009-01-13,05:03:24
39.950159,116.312158,0,229.606177821522,39826.2107523148,2009-01-13,05:03:29
39.950197,116.312131,0,213.13907480315,39826.2108101852,2009-01-13,05:03:34
39.950197,116.31211,0,199.205793963255,39826.2108680556,2009-01-13,05:03:39
39.950172,116.312126,0,185.357142388451,39826.2109259259,2009-01-13,05:03:44
39.950158,116.312141,0,181.413684383202,39826.2109837963,2009-01-13,05:03:49
39.950158,116.312141,0,181.413684383202,39826.2110185185,2009-01-13,05:03:52
39.950162,116.312138,0,179.426663385827,39826.2110416667,2009-01-13,05:03:54
39.950126,116.31219,0,174.315695538058,39826.211099537,2009-01-13,05:03:59
39.950074,116.312242,0,169.538251312336,39826.2111574074,2009-01-13,05:04:04
39.950013,116.312307,0,164.048727034121,39826.2112152778,2009-01-13,05:04:09
39.950025,116.312271,0,159.314560367454,39826.2112731481,2009-01-13,05:04:14
39.950112,116.312105,0,158.247408136483,39826.2113310185,2009-01-13,05:04:19
39.950166,116.31203,0,158.859550524934,39826.2113888889,2009-01-13,05:04:24
39.950204,116.311973,0,159.433969816273,39826.2114467593,2009-01-13,05:04:29
39.950223,116.31193,0,158.333953412073,39826.2115046296,2009-01-13,05:04:34
39.95024,116.311907,0,154.2168832021,39826.2115625,2009-01-13,05:04:39
39.95026,116.311893,0,146.749137139108,39826.2116203704,2009-01-13,05:04:44
39.950286,116.311876,0,143.555482283465,39826.2116782407,2009-01-13,05:04:49
39.950263,116.311913,0,145.855075459318,39826.2117361111,2009-01-13,05:04:54
39.950228,116.311965,0,152.661817585302,39826.2117939815,2009-01-13,05:04:59
39.950199,116.312037,0,156.97342847769,39826.2118518518,2009-01-13,05:05:04
39.950192,116.312067,0,165.412946194226,39826.2119097222,2009-01-13,05:05:09
39.950241,116.312028,0,180.097214566929,39826.2119675926,2009-01-13,05:05:14
39.950255,116.312017,0,184.391463254593,39826.212025463,2009-01-13,05:05:19
39.950267,116.312012,0,182.861692913386,39826.2120833333,2009-01-13,05:05:24
39.950329,116.311962,0,174.298612204724,39826.2121412037,2009-01-13,05:05:29
39.95034,116.311918,0,150.752355643045,39826.2121990741,2009-01-13,05:05:34
39.950394,116.311796,0,133.314133858268,39826.2122569444,2009-01-13,05:05:39
39.950447,116.311729,0,111.577240813648,39826.2123148148,2009-01-13,05:05:44
39.95043,116.311704,0,98.1470242782152,39826.2123726852,2009-01-13,05:05:49
39.950471,116.311644,0,77.9807972440945,39826.2124305556,2009-01-13,05:05:54
39.950444,116.311677,0,70.2722244094488,39826.2124884259,2009-01-13,05:05:59
39.950375,116.311766,0,54.036437007874,39826.2125462963,2009-01-13,05:06:04
39.950309,116.311852,0,36.0237467191601,39826.2126041667,2009-01-13,05:06:09
39.950262,116.311912,0,26.4870045931759,39826.212662037,2009-01-13,05:06:14
39.950252,116.31193,0,17.7202526246719,39826.2127199074,2009-01-13,05:06:19
39.950162,116.312014,0,9.55236220472441,39826.2127777778,2009-01-13,05:06:24
39.950051,116.312167,0,-0.294288057742782,39826.2128356481,2009-01-13,05:06:29
39.949927,116.31232,0,-6.89291994750656,39826.2128935185,2009-01-13,05:06:34
39.949792,116.312501,0,-14.2234416010499,39826.2129513889,2009-01-13,05:06:39
39.949702,116.312643,0,-12.1228379265092,39826.2130092593,2009-01-13,05:06:44
39.949646,116.31272,0,-4.60144356955381,39826.2130671296,2009-01-13,05:06:49
39.949665,116.31271,0,-1.78874343832021,39826.213125,2009-01-13,05:06:54
39.949704,116.312681,0,1.72692585301837,39826.2131828704,2009-01-13,05:06:59
39.949692,116.31268,0,4.45534120734908,39826.2132407407,2009-01-13,05:07:04
39.949709,116.312653,0,11.2142125984252,39826.2132986111,2009-01-13,05:07:09
39.949724,116.312592,0,13.6061482939633,39826.2133564815,2009-01-13,05:07:14
39.94973,116.312555,0,13.1999573490814,39826.2134143518,2009-01-13,05:07:19
39.94973,116.312555,0,13.1999573490814,39826.2134490741,2009-01-13,05:07:22
39.949738,116.312552,0,10.8446456692913,39826.2134722222,2009-01-13,05:07:24
39.949789,116.312517,0,5.08992454068241,39826.2135300926,2009-01-13,05:07:29
39.949844,116.312447,0,-3.55873359580053,39826.213587963,2009-01-13,05:07:34
39.949881,116.312423,0,-14.3056430446194,39826.2136458333,2009-01-13,05:07:39
39.949892,116.312434,0,-26.127312992126,39826.2137037037,2009-01-13,05:07:44
39.949872,116.312422,0,-31.0912860892388,39826.2137615741,2009-01-13,05:07:49
39.949853,116.312402,0,-31.0303772965879,39826.2138194444,2009-01-13,05:07:54
39.94989,116.312355,0,-29.627312992126,39826.2138773148,2009-01-13,05:07:59
39.949923,116.31228,0,-29.3764173228346,39826.2139351852,2009-01-13,05:08:04
39.949947,116.312225,0,-33.6124343832021,39826.2139930556,2009-01-13,05:08:09
39.949965,116.312183,0,-41.2869947506562,39826.2140509259,2009-01-13,05:08:14
39.949955,116.3122,0,-47.7440682414698,39826.2141087963,2009-01-13,05:08:19
39.949948,116.312218,0,-53.4826312335958,39826.2141666667,2009-01-13,05:08:24
39.949898,116.312286,0,-60.7825688976378,39826.214224537,2009-01-13,05:08:29
39.949873,116.312327,0,-66.279625984252,39826.2142824074,2009-01-13,05:08:34
39.949892,116.312313,0,-69.0767454068241,39826.2143402778,2009-01-13,05:08:39
39.949884,116.312322,0,-72.7326345144357,39826.2143981481,2009-01-13,05:08:44
39.949866,116.312325,0,-75.5248162729659,39826.2144560185,2009-01-13,05:08:49
39.949849,116.312357,0,-75.0321489501312,39826.2145138889,2009-01-13,05:08:54
39.94981,116.312391,0,-72.4471653543307,39826.2145717593,2009-01-13,05:08:59
39.949766,116.312451,0,-64.9493569553806,39826.2146296296,2009-01-13,05:09:04
39.949708,116.312532,0,-56.8381200787402,39826.2146875,2009-01-13,05:09:09
39.949571,116.312825,0,-53.3043372703412,39826.2174074074,2009-01-13,05:13:04
39.949537,116.312838,0,-40.7072769028871,39826.2174652778,2009-01-13,05:13:09
39.949579,116.312766,0,-32.6435498687664,39826.2175231481,2009-01-13,05:13:14
39.949716,116.312622,0,-26.3071948818898,39826.2175810185,2009-01-13,05:13:19
39.949825,116.312499,0,-31.8045702099738,39826.2176388889,2009-01-13,05:13:24
39.950068,116.312247,0,-41.4151837270341,39826.2176967593,2009-01-13,05:13:29
39.950126,116.312191,0,-49.4599507874016,39826.2177546296,2009-01-13,05:13:34
39.950065,116.312238,0,-53.0900557742782,39826.2178125,2009-01-13,05:13:39
39.950015,116.312283,0,-49.9110597112861,39826.2178703704,2009-01-13,05:13:44
39.950004,116.312304,0,-47.0712073490814,39826.2179282407,2009-01-13,05:13:49
39.949992,116.312291,0,-47.1263156167979,39826.2179861111,2009-01-13,05:13:54
39.949967,116.312334,0,-48.7763287401575,39826.2180439815,2009-01-13,05:13:59
39.949924,116.312404,0,-47.9150787401575,39826.2181018519,2009-01-13,05:14:04
39.949897,116.312447,0,-44.2816437007874,39826.2181597222,2009-01-13,05:14:09
39.949897,116.312447,0,-44.2816437007874,39826.2181944444,2009-01-13,05:14:12
39.949892,116.312454,0,-39.2957480314961,39826.2182175926,2009-01-13,05:14:14
39.949964,116.312395,0,-41.2406627296588,39826.218275463,2009-01-13,05:14:19
39.950037,116.312328,0,-51.8727919947506,39826.2183333333,2009-01-13,05:14:24
39.95004,116.312287,0,-66.3588976377953,39826.2183912037,2009-01-13,05:14:29
39.950043,116.312272,0,-77.9106594488189,39826.2184490741,2009-01-13,05:14:34
39.950034,116.312285,0,-84.2388353018373,39826.2185069444,2009-01-13,05:14:39
39.950007,116.312325,0,-89.5831594488189,39826.2185648148,2009-01-13,05:14:44
39.950077,116.312239,0,-95.7964960629921,39826.2186226852,2009-01-13,05:14:49
39.950094,116.312232,0,-103.770823490814,39826.2186805556,2009-01-13,05:14:54
39.949971,116.312366,0,-113.934219160105,39826.2187384259,2009-01-13,05:14:59
39.949889,116.312445,0,-126.608664698163,39826.2187962963,2009-01-13,05:15:04
39.949846,116.31248,0,-136.926105643045,39826.2188541667,2009-01-13,05:15:09
39.949823,116.312485,0,-148.372575459318,39826.218912037,2009-01-13,05:15:14
39.949797,116.312534,0,-155.515446194226,39826.2189699074,2009-01-13,05:15:19
39.949793,116.312515,0,-156.884619422572,39826.2190277778,2009-01-13,05:15:24
39.949805,116.312483,0,-152.836758530184,39826.2190856481,2009-01-13,05:15:29
39.949832,116.312468,0,-148.583822178478,39826.2191435185,2009-01-13,05:15:34
39.949871,116.312431,0,-144.484173228346,39826.2192013889,2009-01-13,05:15:39
39.94993,116.312397,0,-131.517959317585,39826.2192592593,2009-01-13,05:15:44
39.949987,116.312347,0,-123.816774934383,39826.2193171296,2009-01-13,05:15:49
39.950012,116.312338,0,-117.717516404199,39826.219375,2009-01-13,05:15:54
39.950061,116.312317,0,-113.360036089239,39826.2194328704,2009-01-13,05:15:59
39.9501,116.312291,0,-111.900541338583,39826.2194907407,2009-01-13,05:16:04
39.950114,116.312276,0,-109.067326115486,39826.2195486111,2009-01-13,05:16:09
39.950141,116.312287,0,-103.681361548556,39826.2196064815,2009-01-13,05:16:14
39.950111,116.312342,0,-94.1880479002625,39826.2196643518,2009-01-13,05:16:19
39.950113,116.312355,0,-81.2297736220472,39826.2197222222,2009-01-13,05:16:24
39.950129,116.312339,0,-68.6023851706037,39826.2197800926,2009-01-13,05:16:29
39.950097,116.312378,0,-62.5951968503937,39826.219837963,2009-01-13,05:16:34
39.950093,116.312356,0,-55.2531856955381,39826.2198958333,2009-01-13,05:16:39
39.950109,116.312289,0,-52.9509908136483,39826.2199537037,2009-01-13,05:16:44
39.950167,116.312214,0,-50.7508202099738,39826.2200115741,2009-01-13,05:16:49
39.9502,116.312196,0,-44.7873490813648,39826.2200694444,2009-01-13,05:16:54
39.950132,116.312309,0,-29.6661056430446,39826.2201273148,2009-01-13,05:16:59
39.950038,116.312462,0,-4.41569553805774,39826.2201851852,2009-01-13,05:17:04
39.950002,116.312539,0,12.2763681102362,39826.2202430556,2009-01-13,05:17:09
39.949946,116.312571,0,37.814248687664,39826.2203009259,2009-01-13,05:17:14
39.949933,116.312561,0,60.14687335958,39826.2203587963,2009-01-13,05:17:19
39.949908,116.312553,0,70.8809744094488,39826.2204166667,2009-01-13,05:17:24
39.94987,116.312546,0,77.6918241469816,39826.220474537,2009-01-13,05:17:29
39.94987,116.312546,0,77.6918241469816,39826.2205092593,2009-01-13,05:17:32
39.949868,116.312539,0,79.1314763779528,39826.2205324074,2009-01-13,05:17:34
39.949869,116.312511,0,84.0584317585302,39826.2205902778,2009-01-13,05:17:39
39.949878,116.312439,0,90.3443339895013,39826.2206481481,2009-01-13,05:17:44
39.94988,116.312393,0,89.3948162729659,39826.2207060185,2009-01-13,05:17:49
39.94986,116.312353,0,82.3151771653543,39826.2207638889,2009-01-13,05:17:54
39.949803,116.312378,0,74.1385465879265,39826.2208217593,2009-01-13,05:17:59
39.949708,116.312471,0,56.6485597112861,39826.2208796296,2009-01-13,05:18:04
39.949715,116.312417,0,38.1467683727034,39826.2209375,2009-01-13,05:18:09
39.949748,116.312395,0,14.8050688976378,39826.2209953704,2009-01-13,05:18:14
39.949655,116.312464,0,-12.9524803149606,39826.2210532407,2009-01-13,05:18:19
39.949619,116.312497,0,-22.0887270341207,39826.2211111111,2009-01-13,05:18:24
39.949593,116.312523,0,-27.270062335958,39826.2211689815,2009-01-13,05:18:29
39.949636,116.312508,0,-40.0802690288714,39826.2212268518,2009-01-13,05:18:34
39.949737,116.312463,0,-36.2712040682415,39826.2212847222,2009-01-13,05:18:39
39.949776,116.312484,0,-41.9627034120735,39826.2213425926,2009-01-13,05:18:44
39.949799,116.312513,0,-38.5973326771654,39826.221400463,2009-01-13,05:18:49
39.949799,116.312513,0,-38.5973326771654,39826.2214351852,2009-01-13,05:18:52
39.949795,116.312507,0,-35.8375459317585,39826.2214583333,2009-01-13,05:18:54
39.949792,116.312498,0,-29.024750656168,39826.2215162037,2009-01-13,05:18:59
39.949781,116.312509,0,-24.0823359580052,39826.2215740741,2009-01-13,05:19:04
39.949747,116.312538,0,-15.4981036745407,39826.2216319444,2009-01-13,05:19:09
39.949699,116.31259,0,-7.14520669291339,39826.2216898148,2009-01-13,05:19:14
39.949654,116.312642,0,1.7850656167979,39826.2217476852,2009-01-13,05:19:19
39.949586,116.312663,0,10.6142880577428,39826.2218055556,2009-01-13,05:19:24
39.949538,116.312696,0,20.6428083989501,39826.2218634259,2009-01-13,05:19:29
39.94946,116.312743,0,38.7697408136483,39826.2219212963,2009-01-13,05:19:34
39.949412,116.312821,0,55.1401410761155,39826.2219791667,2009-01-13,05:19:39
39.949387,116.312878,0,63.4278083989501,39826.222037037,2009-01-13,05:19:44
39.94936,116.312897,0,70.123717191601,39826.2220949074,2009-01-13,05:19:49
39.949357,116.312971,0,78.5900590551181,39826.2221527778,2009-01-13,05:19:54
39.949333,116.313022,0,84.3856332020997,39826.2222106481,2009-01-13,05:19:59
39.949304,116.31305,0,90.0409744094488,39826.2222685185,2009-01-13,05:20:04
39.949322,116.312992,0,97.5140879265092,39826.2223263889,2009-01-13,05:20:09
39.949353,116.312943,0,106.713038057743,39826.2223842593,2009-01-13,05:20:14
39.949369,116.312925,0,104.001227034121,39826.2224421296,2009-01-13,05:20:19
39.949365,116.312936,0,106.194150262467,39826.2225,2009-01-13,05:20:24
39.94935,116.31293,0,107.892342519685,39826.2225578704,2009-01-13,05:20:29
39.949351,116.31292,0,106.323185695538,39826.2226157407,2009-01-13,05:20:34
39.949385,116.312881,0,105.978047900262,39826.2226736111,2009-01-13,05:20:39
39.949529,116.312753,0,102.182309711286,39826.2227314815,2009-01-13,05:20:44
39.949634,116.312609,0,162.800853018373,39826.2256828704,2009-01-13,05:24:59
39.94981,116.312408,0,152.467431102362,39826.2257407407,2009-01-13,05:25:04
39.95009,116.312128,0,136.774517716535,39826.2257986111,2009-01-13,05:25:09
39.950451,116.311775,0,118.535423228346,39826.2258564815,2009-01-13,05:25:14
39.950784,116.311453,0,102.591282808399,39826.2259143519,2009-01-13,05:25:19
39.951302,116.310962,0,85.8585170603674,39826.2259722222,2009-01-13,05:25:24
39.951739,116.310538,0,65.2042847769029,39826.2260300926,2009-01-13,05:25:29
39.951999,116.310289,0,46.8576476377953,39826.226087963,2009-01-13,05:25:34
39.952232,116.310071,0,31.7307578740157,39826.2261458333,2009-01-13,05:25:39
39.952007,116.310301,0,16.5730380577428,39826.2262037037,2009-01-13,05:25:44
39.951703,116.310598,0,3.22069881889764,39826.2262615741,2009-01-13,05:25:49
39.951569,116.31072,0,-12.0147375328084,39826.2263194444,2009-01-13,05:25:54
39.951446,116.310839,0,-23.9575196850394,39826.2263773148,2009-01-13,05:25:59
39.951281,116.310993,0,-33.0536581364829,39826.2264351852,2009-01-13,05:26:04
39.951281,116.310993,0,-33.0536581364829,39826.2264699074,2009-01-13,05:26:07
39.95128,116.310991,0,-39.555187007874,39826.2264930556,2009-01-13,05:26:09
39.951138,116.311095,0,-43.2072736220472,39826.2265509259,2009-01-13,05:26:14
39.951175,116.311071,0,-50.5580446194226,39826.2266087963,2009-01-13,05:26:19
39.951288,116.31097,0,-62.3048195538058,39826.2266666667,2009-01-13,05:26:24
39.951288,116.31097,0,-62.3048195538058,39826.2267013889,2009-01-13,05:26:27
39.951293,116.310975,0,-76.9554658792651,39826.226724537,2009-01-13,05:26:29
39.950804,116.311452,0,-76.7514960629921,39826.2267824074,2009-01-13,05:26:34
39.950151,116.312085,0,-81.9800032808399,39826.2268402778,2009-01-13,05:26:39
39.950185,116.312047,0,-94.8923720472441,39826.2268981481,2009-01-13,05:26:44
39.950211,116.312071,0,-108.389317585302,39826.2269560185,2009-01-13,05:26:49
39.950253,116.312064,0,-121.776427165354,39826.2270138889,2009-01-13,05:26:54
39.950319,116.312015,0,-132.065255905512,39826.2270717593,2009-01-13,05:26:59
39.950452,116.311925,0,-142.440259186352,39826.2271296296,2009-01-13,05:27:04
39.950576,116.311828,0,-154.69905183727,39826.2271875,2009-01-13,05:27:09
39.950694,116.311798,0,-168.082959317585,39826.2272453704,2009-01-13,05:27:14
39.95072,116.311789,0,-173.460866141732,39826.2273032407,2009-01-13,05:27:19
39.950701,116.311799,0,-174.937536089239,39826.2273611111,2009-01-13,05:27:24
39.950695,116.31181,0,-170.774484908136,39826.2274189815,2009-01-13,05:27:29
39.950474,116.311983,0,-160.677601706037,39826.2274768518,2009-01-13,05:27:34
39.950117,116.312258,0,-140.950236220472,39826.2275347222,2009-01-13,05:27:39
39.950002,116.312272,0,-131.409301181102,39826.2275925926,2009-01-13,05:27:44
39.949905,116.312324,0,-128.544084645669,39826.227650463,2009-01-13,05:27:49
39.949921,116.312309,0,-128.869658792651,39826.2277083333,2009-01-13,05:27:54
39.949952,116.312248,0,-126.425364173228,39826.2277662037,2009-01-13,05:27:59
39.95001,116.312191,0,-121.705088582677,39826.2278240741,2009-01-13,05:28:04
39.950131,116.312105,0,-116.445761154856,39826.2278819444,2009-01-13,05:28:09
39.950224,116.312015,0,-113.470410104987,39826.2279398148,2009-01-13,05:28:14
39.950427,116.311823,0,-113.920688976378,39826.2279976852,2009-01-13,05:28:19
39.950699,116.311556,0,-115.461738845144,39826.2280555556,2009-01-13,05:28:24
39.950841,116.311462,0,-115.613024934383,39826.2281134259,2009-01-13,05:28:29
39.950989,116.311317,0,-116.418917322835,39826.2281712963,2009-01-13,05:28:34
39.951047,116.311243,0,-119.397946194226,39826.2282291667,2009-01-13,05:28:39
39.951092,116.311155,0,-125.12844160105,39826.228287037,2009-01-13,05:28:44
39.951189,116.311014,0,-134.360770997375,39826.2283449074,2009-01-13,05:28:49
39.951286,116.310916,0,-144.944229002625,39826.2284027778,2009-01-13,05:28:54
39.951355,116.310855,0,-156.745672572178,39826.2284606481,2009-01-13,05:28:59
39.951447,116.310781,0,-161.444658792651,39826.2285185185,2009-01-13,05:29:04
39.951267,116.310933,0,-170.042519685039,39826.2285763889,2009-01-13,05:29:09
39.950927,116.311398,0,-181.439655511811,39826.2286342593,2009-01-13,05:29:14
39.950668,116.311525,0,-192.201017060367,39826.2286921296,2009-01-13,05:29:19
39.950662,116.311521,0,-198.572939632546,39826.22875,2009-01-13,05:29:24
39.950662,116.311521,0,-198.572939632546,39826.2287847222,2009-01-13,05:29:27
39.950663,116.311529,0,-204.308904199475,39826.2288078704,2009-01-13,05:29:29
39.950656,116.31155,0,-207.476778215223,39826.2288657407,2009-01-13,05:29:34
39.950661,116.311578,0,-205.059576771654,39826.2289236111,2009-01-13,05:29:39
39.950683,116.311682,0,-187.042454068241,39826.2289814815,2009-01-13,05:29:44
39.950715,116.311739,0,-166.386430446194,39826.2290393518,2009-01-13,05:29:49
39.950894,116.311586,0,-153.130721784777,39826.2290972222,2009-01-13,05:29:54
39.95112,116.311374,0,-149.114452099738,39826.2291550926,2009-01-13,05:29:59
39.951248,116.311251,0,-150.059540682415,39826.229212963,2009-01-13,05:30:04
39.951079,116.311342,0,-148.054156824147,39826.2292708333,2009-01-13,05:30:09
39.950897,116.311451,0,-150.995065616798,39826.2293287037,2009-01-13,05:30:14
39.950772,116.311517,0,-157.522591863517,39826.2293865741,2009-01-13,05:30:19
39.950724,116.311517,0,-167.064455380577,39826.2294444444,2009-01-13,05:30:24
39.950719,116.311495,0,-179.301771653543,39826.2295023148,2009-01-13,05:30:29
39.950596,116.311622,0,-186.133333333333,39826.2295601852,2009-01-13,05:30:34
39.950457,116.311749,0,-189.032040682415,39826.2296180556,2009-01-13,05:30:39
39.95037,116.311873,0,-186.784160104987,39826.2296759259,2009-01-13,05:30:44
39.950379,116.31202,0,-180.740793963255,39826.2297337963,2009-01-13,05:30:49
39.95031,116.312117,0,-171.994160104987,39826.2297916667,2009-01-13,05:30:54
39.950249,116.312201,0,-161.470341207349,39826.229849537,2009-01-13,05:30:59
39.950048,116.31227,0,-148.249822834646,39826.2299074074,2009-01-13,05:31:04
39.949925,116.312303,0,-131.159553805774,39826.2299652778,2009-01-13,05:31:09
39.949846,116.312332,0,-113.151092519685,39826.2300231481,2009-01-13,05:31:14
39.949761,116.312423,0,-99.6327034120735,39826.2300810185,2009-01-13,05:31:19
39.949764,116.312473,0,-82.3141765091864,39826.2301388889,2009-01-13,05:31:24
39.949785,116.312432,0,-71.059501312336,39826.2301967593,2009-01-13,05:31:29
39.949789,116.312423,0,-63.1482086614173,39826.2302546296,2009-01-13,05:31:34
39.949684,116.312531,0,-55.8452723097113,39826.2303125,2009-01-13,05:31:39
39.94962,116.312608,0,-48.2426443569554,39826.2303703704,2009-01-13,05:31:44
39.949492,116.312725,0,-38.7515977690289,39826.2304282407,2009-01-13,05:31:49
39.949051,116.313155,0,-29.2522375328084,39826.2304861111,2009-01-13,05:31:54
39.949062,116.313149,0,-19.7873917322835,39826.2305439815,2009-01-13,05:31:59
39.949228,116.313014,0,-8.66088910761155,39826.2306018519,2009-01-13,05:32:04
39.949312,116.312939,0,-0.118471128608924,39826.2306597222,2009-01-13,05:32:09
39.949318,116.31292,0,13.506781496063,39826.2307175926,2009-01-13,05:32:14
39.949363,116.312843,0,30.1785465879265,39826.230775463,2009-01-13,05:32:19
39.949456,116.312776,0,44.9868536745407,39826.2308333333,2009-01-13,05:32:24
39.949601,116.312654,0,45.7961286089239,39826.2308912037,2009-01-13,05:32:29
39.949853,116.312433,0,45.9040387139108,39826.2309490741,2009-01-13,05:32:34
39.949962,116.312344,0,27.552063648294,39826.2310069444,2009-01-13,05:32:39
39.950064,116.31231,0,17.2850295275591,39826.2310648148,2009-01-13,05:32:44
39.950048,116.312356,0,21.9326443569554,39826.2311226852,2009-01-13,05:32:49
39.949941,116.312441,0,34.084281496063,39826.2311805556,2009-01-13,05:32:54
39.949971,116.312422,0,47.0733825459318,39826.2312384259,2009-01-13,05:32:59
39.950101,116.312282,0,55.5938615485564,39826.2312962963,2009-01-13,05:33:04
39.950292,116.312086,0,60.6548392388451,39826.2313541667,2009-01-13,05:33:09
39.95053,116.311856,0,62.4950098425197,39826.231412037,2009-01-13,05:33:14
39.950738,116.311644,0,60.1604855643045,39826.2314699074,2009-01-13,05:33:19
39.950988,116.311399,0,54.5973720472441,39826.2315277778,2009-01-13,05:33:24
39.950995,116.311383,0,46.8243667979003,39826.2315856481,2009-01-13,05:33:29
39.950922,116.311404,0,37.5608792650919,39826.2316435185,2009-01-13,05:33:34
39.950965,116.311323,0,27.5687959317585,39826.2317013889,2009-01-13,05:33:39
39.951198,116.311103,0,15.2198359580053,39826.2317592593,2009-01-13,05:33:44
39.951124,116.311193,0,2.68043307086614,39826.2318171296,2009-01-13,05:33:49
39.950911,116.311416,0,-7.34785104986877,39826.231875,2009-01-13,05:33:54
39.950142,116.312085,0,-1.21048556430446,39826.2319328704,2009-01-13,05:33:59
39.950015,116.312233,0,-0.692024278215223,39826.2319907407,2009-01-13,05:34:04
39.94999,116.312238,0,-2.29356955380577,39826.2320486111,2009-01-13,05:34:09
39.950022,116.312193,0,-9.69547572178478,39826.2321064815,2009-01-13,05:34:14
39.950177,116.312027,0,-22.4298884514436,39826.2321643519,2009-01-13,05:34:19
39.950346,116.311872,0,-40.076781496063,39826.2322222222,2009-01-13,05:34:24
39.950453,116.31176,0,-53.7156627296588,39826.2322800926,2009-01-13,05:34:29
39.950488,116.311696,0,-70.6863845144357,39826.232337963,2009-01-13,05:34:34
39.950425,116.311767,0,-82.4581364829396,39826.2323958333,2009-01-13,05:34:39
39.950078,116.312081,0,-90.8354330708661,39826.2324537037,2009-01-13,05:34:44
39.949909,116.312255,0,-97.0394455380577,39826.2325115741,2009-01-13,05:34:49
39.949931,116.312246,0,-105.143881233596,39826.2325694444,2009-01-13,05:34:54
39.949957,116.312244,0,-107.891391076115,39826.2326273148,2009-01-13,05:34:59
39.949904,116.3123,0,-107.152831364829,39826.2326851852,2009-01-13,05:35:04
39.949824,116.31238,0,-102.951469816273,39826.2327430556,2009-01-13,05:35:09
39.949769,116.312495,0,-98.4832480314961,39826.2328009259,2009-01-13,05:35:14
39.949443,116.312828,0,-86.274311023622,39826.2328587963,2009-01-13,05:35:19
39.94909,116.313149,0,-67.5209350393701,39826.2329166667,2009-01-13,05:35:24
39.949351,116.312911,0,-53.7264566929134,39826.232974537,2009-01-13,05:35:29
39.949356,116.312878,0,-44.6984120734908,39826.2330324074,2009-01-13,05:35:34
39.949395,116.312862,0,-43.7688156167979,39826.2330902778,2009-01-13,05:35:39
39.949535,116.312739,0,-42.1011056430446,39826.2331481481,2009-01-13,05:35:44
39.949622,116.312637,0,-40.78468832021,39826.2332060185,2009-01-13,05:35:49
39.949635,116.312588,0,-42.0180380577428,39826.2332638889,2009-01-13,05:35:54
39.949633,116.312561,0,-42.272125984252,39826.2333217593,2009-01-13,05:35:59
39.949649,116.312534,0,-43.3895209973753,39826.2333796296,2009-01-13,05:36:04
39.949649,116.312534,0,-43.3895209973753,39826.2334143519,2009-01-13,05:36:07
39.949654,116.312534,0,-40.7769619422572,39826.2334375,2009-01-13,05:36:09
39.949688,116.312517,0,-36.2570767716535,39826.2334953704,2009-01-13,05:36:14
39.949714,116.312494,0,-31.8032381889764,39826.2335532407,2009-01-13,05:36:19
39.949666,116.312536,0,-25.9877526246719,39826.2336111111,2009-01-13,05:36:24
39.949543,116.312704,0,-16.2709448818898,39826.2336689815,2009-01-13,05:36:29
39.949354,116.312894,0,0.9424343832021,39826.2337268519,2009-01-13,05:36:34
39.949049,116.313157,0,19.0196325459318,39826.2337847222,2009-01-13,05:36:39
39.949164,116.313077,0,36.4092946194226,39826.2338425926,2009-01-13,05:36:44
39.949254,116.312982,0,51.1619553805774,39826.233900463,2009-01-13,05:36:49
39.94937,116.312855,0,64.8740846456693,39826.2339583333,2009-01-13,05:36:54
39.949603,116.312611,0,71.0027230971128,39826.2340162037,2009-01-13,05:36:59
39.949778,116.312427,0,70.0505511811024,39826.2340740741,2009-01-13,05:37:04
39.9499,116.312314,0,65.7359022309711,39826.2341319444,2009-01-13,05:37:09
39.949974,116.312232,0,56.4428707349081,39826.2341898148,2009-01-13,05:37:14
39.950066,116.312187,0,43.0311515748031,39826.2342476852,2009-01-13,05:37:19
39.950058,116.312243,0,29.9843503937008,39826.2343055556,2009-01-13,05:37:24
39.950065,116.312264,0,13.398313648294,39826.2343634259,2009-01-13,05:37:29
39.950077,116.312282,0,-2.11129265091864,39826.2344212963,2009-01-13,05:37:34
39.950043,116.31234,0,-14.0530577427822,39826.2344791667,2009-01-13,05:37:39
39.950056,116.312361,0,-24.2189829396325,39826.234537037,2009-01-13,05:37:44
39.950009,116.312402,0,-31.8104593175853,39826.2345949074,2009-01-13,05:37:49
39.94985,116.312526,0,-31.9605446194226,39826.2346527778,2009-01-13,05:37:54
39.949628,116.312719,0,-17.3025754593176,39826.2347106481,2009-01-13,05:37:59
39.949503,116.312783,0,14.3315157480315,39826.2347685185,2009-01-13,05:38:04
39.949488,116.312797,0,19.8659612860892,39826.2348263889,2009-01-13,05:38:09
39.949496,116.312807,0,43.2187106299213,39826.2348842593,2009-01-13,05:38:14
39.949554,116.312775,0,44.889593175853,39826.2349421296,2009-01-13,05:38:19
39.949598,116.312743,0,40.7364140419947,39826.235,2009-01-13,05:38:24
39.949703,116.312657,0,58.354967191601,39826.2350578704,2009-01-13,05:38:29
39.949771,116.312576,0,65.8944094488189,39826.2351157407,2009-01-13,05:38:34
39.949817,116.312545,0,63.2448884514436,39826.2351736111,2009-01-13,05:38:39
39.949876,116.312484,0,56.6818700787402,39826.2352314815,2009-01-13,05:38:44
39.949931,116.312424,0,36.4795734908136,39826.2352893518,2009-01-13,05:38:49
39.949944,116.312404,0,35.4399868766404,39826.2353472222,2009-01-13,05:38:54
39.949979,116.312347,0,26.2076935695538,39826.2354050926,2009-01-13,05:38:59
39.949991,116.312318,0,18.0605118110236,39826.235462963,2009-01-13,05:39:04
39.950006,116.312297,0,9.90843832020997,39826.2355208333,2009-01-13,05:39:09
39.949977,116.312357,0,4.91360564304462,39826.2355787037,2009-01-13,05:39:14
39.949987,116.312343,0,-1.14555446194226,39826.2356365741,2009-01-13,05:39:19
39.949947,116.312376,0,-0.293559711286089,39826.2356944444,2009-01-13,05:39:24
39.94989,116.312395,0,6.85555774278215,39826.2357523148,2009-01-13,05:39:29
39.949855,116.312403,0,7.80336614173228,39826.2358101852,2009-01-13,05:39:34
39.949856,116.312385,0,4.71750656167979,39826.2358680556,2009-01-13,05:39:39
39.949877,116.312352,0,1.23365157480315,39826.2359259259,2009-01-13,05:39:44
39.949903,116.312316,0,-1.58665682414698,39826.2359837963,2009-01-13,05:39:49
39.949905,116.312349,0,-2.6026345144357,39826.2360416667,2009-01-13,05:39:54
39.9499,116.312358,0,0.310393700787402,39826.236099537,2009-01-13,05:39:59
39.94989,116.312376,0,7.57663713910761,39826.2361574074,2009-01-13,05:40:04
39.949933,116.312359,0,14.5421095800525,39826.2362152778,2009-01-13,05:40:09
39.949961,116.312355,0,21.2108891076116,39826.2362731481,2009-01-13,05:40:14
39.950007,116.312363,0,24.9472014435696,39826.2363310185,2009-01-13,05:40:19
39.950044,116.312369,0,27.4686023622047,39826.2363888889,2009-01-13,05:40:24
39.950105,116.31234,0,28.2669160104987,39826.2364467593,2009-01-13,05:40:29
39.950114,116.312348,0,28.2906660104987,39826.2365046296,2009-01-13,05:40:34
39.950135,116.312321,0,23.0767158792651,39826.2365625,2009-01-13,05:40:39
39.950128,116.312346,0,19.6641076115486,39826.2366203704,2009-01-13,05:40:44
39.950137,116.312354,0,19.2613320209974,39826.2366782407,2009-01-13,05:40:49
39.950114,116.312393,0,22.819219160105,39826.2367361111,2009-01-13,05:40:54
39.950105,116.312406,0,24.9341338582677,39826.2367939815,2009-01-13,05:40:59
39.950105,116.312406,0,24.9341338582677,39826.2368287037,2009-01-13,05:41:02
39.95011,116.312398,0,25.204094488189,39826.2368518518,2009-01-13,05:41:04
39.950079,116.312425,0,26.6926279527559,39826.2369097222,2009-01-13,05:41:09
39.950049,116.312421,0,31.4433562992126,39826.2369675926,2009-01-13,05:41:14
39.950083,116.312408,0,34.93,39826.237025463,2009-01-13,05:41:19
39.950209,116.312357,0,39.0769980314961,39826.2370833333,2009-01-13,05:41:24
39.950338,116.312312,0,41.4273982939633,39826.2371412037,2009-01-13,05:41:29
39.950434,116.312263,0,42.2222637795276,39826.2371990741,2009-01-13,05:41:34
39.950562,116.312181,0,41.5594717847769,39826.2372569444,2009-01-13,05:41:39
39.950622,116.31212,0,39.32281167979,39826.2373148148,2009-01-13,05:41:44
39.950566,116.312159,0,41.193500656168,39826.2373726852,2009-01-13,05:41:49
39.950365,116.312317,0,50.6921817585302,39826.2374305556,2009-01-13,05:41:54
39.950197,116.312412,0,55.4814501312336,39826.2374884259,2009-01-13,05:41:59
39.95007,116.312479,0,59.5903576115486,39826.2375462963,2009-01-13,05:42:04
39.950055,116.312484,0,59.7861417322835,39826.2376041667,2009-01-13,05:42:09
39.94997,116.312489,0,67.7419028871391,39826.237662037,2009-01-13,05:42:14
39.949907,116.312511,0,72.8246423884514,39826.2377199074,2009-01-13,05:42:19
39.949845,116.312542,0,76.2175459317585,39826.2377777778,2009-01-13,05:42:24
39.949806,116.31254,0,76.5133661417323,39826.2378356481,2009-01-13,05:42:29
39.949774,116.312541,0,70.8782578740157,39826.2378935185,2009-01-13,05:42:34
39.949774,116.312541,0,70.8782578740157,39826.2379282407,2009-01-13,05:42:37
39.949773,116.312545,0,70.148251312336,39826.2379513889,2009-01-13,05:42:39
39.949758,116.31254,0,73.6207709973753,39826.2380092593,2009-01-13,05:42:44
39.949772,116.312523,0,78.5791338582677,39826.2380671296,2009-01-13,05:42:49
39.949772,116.312523,0,78.5791338582677,39826.2381018519,2009-01-13,05:42:52
39.949771,116.31253,0,81.9547539370079,39826.238125,2009-01-13,05:42:54
39.949728,116.312528,0,88.2802788713911,39826.2381828704,2009-01-13,05:42:59
39.949694,116.312503,0,93.7234645669291,39826.2382407407,2009-01-13,05:43:04
39.949692,116.31249,0,97.8177001312336,39826.2382986111,2009-01-13,05:43:09
39.949657,116.31251,0,101.992952755906,39826.2383564815,2009-01-13,05:43:14
39.949632,116.312532,0,105.000731627297,39826.2384143519,2009-01-13,05:43:19
39.949605,116.31256,0,104.630656167979,39826.2384722222,2009-01-13,05:43:24
39.949581,116.312577,0,105.446443569554,39826.2385300926,2009-01-13,05:43:29
39.949593,116.312612,0,106.953848425197,39826.238587963,2009-01-13,05:43:34
39.949519,116.31268,0,111.600597112861,39826.2386458333,2009-01-13,05:43:39
39.949406,116.312778,0,120.864816272966,39826.2387037037,2009-01-13,05:43:44
39.949312,116.312844,0,133.455232939633,39826.2387615741,2009-01-13,05:43:49
39.949212,116.312951,0,148.630731627297,39826.2388194444,2009-01-13,05:43:54
39.949133,116.313033,0,166.594776902887,39826.2388773148,2009-01-13,05:43:59
39.949167,116.313026,0,182.701909448819,39826.2389351852,2009-01-13,05:44:04
39.949147,116.313034,0,198.758717191601,39826.2389930556,2009-01-13,05:44:09
39.949042,116.31312,0,215.418858267717,39826.2390509259,2009-01-13,05:44:14
39.948933,116.313222,0,233.968349737533,39826.2391087963,2009-01-13,05:44:19
39.948874,116.313281,0,247.655127952756,39826.2391666667,2009-01-13,05:44:24
39.949003,116.31314,0,264.231138451444,39826.239224537,2009-01-13,05:44:29
39.949146,116.312999,0,274.375278871391,39826.2392824074,2009-01-13,05:44:34
39.949162,116.312976,0,288.444455380577,39826.2393402778,2009-01-13,05:44:39
39.949223,116.312907,0,294.345646325459,39826.2393981481,2009-01-13,05:44:44
39.949223,116.312907,0,294.345646325459,39826.2394328704,2009-01-13,05:44:47
39.949225,116.312903,0,298.097539370079,39826.2394560185,2009-01-13,05:44:49
39.949234,116.312892,0,299.110062335958,39826.2395138889,2009-01-13,05:44:54
39.949245,116.312893,0,299.209209317585,39826.2395717593,2009-01-13,05:44:59
39.949201,116.312935,0,297.575721784777,39826.2396296296,2009-01-13,05:45:04
39.949208,116.312909,0,293.376377952756,39826.2396875,2009-01-13,05:45:09
39.949296,116.312798,0,281.066043307087,39826.2397453704,2009-01-13,05:45:14
39.949372,116.312729,0,267.581164698163,39826.2398032407,2009-01-13,05:45:19
39.949425,116.31269,0,251.173034776903,39826.2398611111,2009-01-13,05:45:24
39.949479,116.312667,0,232.564596456693,39826.2399189815,2009-01-13,05:45:29
39.949556,116.312636,0,213.094396325459,39826.2399768519,2009-01-13,05:45:34
39.949643,116.312597,0,196.998825459318,39826.2400347222,2009-01-13,05:45:39
39.949799,116.312502,0,182.806938976378,39826.2400925926,2009-01-13,05:45:44
39.94991,116.312413,0,166.701594488189,39826.240150463,2009-01-13,05:45:49
39.949924,116.312388,0,153.435583989501,39826.2402083333,2009-01-13,05:45:54
39.949911,116.312339,0,137.814150262467,39826.2402662037,2009-01-13,05:45:59
39.94985,116.312395,0,130.425449475066,39826.2403240741,2009-01-13,05:46:04
39.949792,116.312428,0,123.144596456693,39826.2403819444,2009-01-13,05:46:09
39.949753,116.312441,0,120.896955380577,39826.2404398148,2009-01-13,05:46:14
39.949699,116.312528,0,116.736932414698,39826.2404976852,2009-01-13,05:46:19
39.949662,116.312586,0,115.620958005249,39826.2405555556,2009-01-13,05:46:24
39.949587,116.312683,0,121.162230971129,39826.2406134259,2009-01-13,05:46:29
39.949494,116.312772,0,131.755738188976,39826.2406712963,2009-01-13,05:46:34
39.949449,116.312776,0,144.004547244094,39826.2407291667,2009-01-13,05:46:39
39.949424,116.312755,0,151.144537401575,39826.240787037,2009-01-13,05:46:44
39.9494,116.312807,0,156.502749343832,39826.2408449074,2009-01-13,05:46:49
39.949444,116.312881,0,167.548274278215,39826.2409027778,2009-01-13,05:46:54
39.949551,116.312906,0,182.576692913386,39826.2409606481,2009-01-13,05:46:59
39.949618,116.312878,0,198.529422572178,39826.2410185185,2009-01-13,05:47:04
39.949699,116.312826,0,211.188674540682,39826.2410763889,2009-01-13,05:47:09
39.949773,116.312712,0,221.857237532808,39826.2411342593,2009-01-13,05:47:14
39.949831,116.312633,0,221.303205380577,39826.2411921296,2009-01-13,05:47:19
39.949831,116.312608,0,212.12500328084,39826.24125,2009-01-13,05:47:24
39.949843,116.312666,0,205.604333989501,39826.2413078704,2009-01-13,05:47:29
39.949936,116.312709,0,207.564160104987,39826.2413657407,2009-01-13,05:47:34
39.949989,116.312745,0,217.747401574803,39826.2414236111,2009-01-13,05:47:39
39.949969,116.312713,0,229.77498687664,39826.2414814815,2009-01-13,05:47:44
39.949954,116.312642,0,237.0481167979,39826.2415393519,2009-01-13,05:47:49
39.949917,116.312552,0,238.607112860892,39826.2415972222,2009-01-13,05:47:54
39.949927,116.3125,0,233.18811351706,39826.2416550926,2009-01-13,05:47:59
39.949945,116.312447,0,220.730600393701,39826.241712963,2009-01-13,05:48:04
39.949905,116.312408,0,201.263704068241,39826.2417708333,2009-01-13,05:48:09
39.949717,116.312394,0,181.981446850394,39826.2418287037,2009-01-13,05:48:14
39.949623,116.312366,0,169.439514435696,39826.2418865741,2009-01-13,05:48:19
39.949622,116.312356,0,155.694242125984,39826.2419444444,2009-01-13,05:48:24
39.949621,116.312387,0,144.250124671916,39826.2420023148,2009-01-13,05:48:29
39.949605,116.312406,0,129.606368110236,39826.2420601852,2009-01-13,05:48:34
39.949593,116.312414,0,123.595666010499,39826.2421180556,2009-01-13,05:48:39
39.9496,116.312394,0,120.189570209974,39826.2421759259,2009-01-13,05:48:44
39.949612,116.312367,0,115.941151574803,39826.2422337963,2009-01-13,05:48:49
39.949624,116.312337,0,110.818681102362,39826.2422916667,2009-01-13,05:48:54
39.949627,116.312313,0,105.287060367454,39826.242349537,2009-01-13,05:48:59
39.949617,116.312285,0,99.285124671916,39826.2424074074,2009-01-13,05:49:04
39.949624,116.31226,0,93.5664140419947,39826.2424652778,2009-01-13,05:49:09
39.949637,116.312238,0,87.1274179790026,39826.2425231481,2009-01-13,05:49:14
39.949637,116.312238,0,87.1274179790026,39826.2425578704,2009-01-13,05:49:17
39.949639,116.31223,0,83.3907086614173,39826.2425810185,2009-01-13,05:49:19
39.949641,116.31222,0,82.0692618110236,39826.2426388889,2009-01-13,05:49:24
39.949651,116.312198,0,81.1907578740157,39826.2426967593,2009-01-13,05:49:29
39.949793,116.31226,0,83.8066699475066,39826.2427546296,2009-01-13,05:49:34
39.949866,116.312334,0,85.7697211286089,39826.2428125,2009-01-13,05:49:39
39.949932,116.312377,0,90.9556496062992,39826.2428703704,2009-01-13,05:49:44
39.949982,116.312426,0,99.0173884514436,39826.2429282407,2009-01-13,05:49:49
39.950007,116.312432,0,102.498536745407,39826.2429861111,2009-01-13,05:49:54
39.950012,116.312441,0,107.681305774278,39826.2430439815,2009-01-13,05:49:59
39.94999,116.312444,0,113.00407480315,39826.2431018518,2009-01-13,05:50:04
39.949914,116.312536,0,117.717152230971,39826.2431597222,2009-01-13,05:50:09
39.949904,116.312528,0,126.964550524934,39826.2432175926,2009-01-13,05:50:14
39.949925,116.312475,0,133.12687664042,39826.243275463,2009-01-13,05:50:19
39.949982,116.312409,0,136.416227034121,39826.2433333333,2009-01-13,05:50:24
39.949917,116.312453,0,136.249822834646,39826.2433912037,2009-01-13,05:50:29
39.94992,116.312418,0,137.08719160105,39826.2434490741,2009-01-13,05:50:34
39.949941,116.312367,0,136.642057086614,39826.2435069444,2009-01-13,05:50:39
39.949917,116.312345,0,135.042762467192,39826.2435648148,2009-01-13,05:50:44
39.949929,116.312337,0,133.44375328084,39826.2436226852,2009-01-13,05:50:49
39.949922,116.312323,0,132.259721128609,39826.2436805556,2009-01-13,05:50:54
39.949927,116.3123,0,129.15718832021,39826.2437384259,2009-01-13,05:50:59
39.949881,116.312355,0,131.047604986877,39826.2437962963,2009-01-13,05:51:04
39.949838,116.312538,0,146.029589895013,39826.2438541667,2009-01-13,05:51:09
39.949964,116.312686,0,188.52656824147,39826.243912037,2009-01-13,05:51:14
39.950091,116.312733,0,225.092919947507,39826.2439699074,2009-01-13,05:51:19
39.950087,116.3127,0,248.429730971129,39826.2440277778,2009-01-13,05:51:24
39.950088,116.312659,0,256.492335958005,39826.2440856481,2009-01-13,05:51:29
39.94996,116.312626,0,273.163211942257,39826.2441435185,2009-01-13,05:51:34
39.949864,116.312599,0,273.3018832021,39826.2442013889,2009-01-13,05:51:39
39.94977,116.312602,0,269.01780839895,39826.2442592593,2009-01-13,05:51:44
39.949725,116.312585,0,259.839179790026,39826.2443171296,2009-01-13,05:51:49
39.949699,116.312609,0,246.550967847769,39826.244375,2009-01-13,05:51:54
39.94965,116.312628,0,232.897431102362,39826.2444328704,2009-01-13,05:51:59
39.949592,116.312632,0,218.157680446194,39826.2444907407,2009-01-13,05:52:04
39.94953,116.312629,0,201.531509186352,39826.2445486111,2009-01-13,05:52:09
39.949538,116.312651,0,187.311686351706,39826.2446064815,2009-01-13,05:52:14
39.949521,116.312678,0,175.438766404199,39826.2446643518,2009-01-13,05:52:19
39.94952,116.312718,0,169.260482283465,39826.2447222222,2009-01-13,05:52:24
39.949554,116.312732,0,174.236709317585,39826.2447800926,2009-01-13,05:52:29
39.949641,116.312734,0,183.914665354331,39826.244837963,2009-01-13,05:52:34
39.949653,116.312704,0,183.68655839895,39826.2448958333,2009-01-13,05:52:39
39.949743,116.312672,0,180.037440944882,39826.2449537037,2009-01-13,05:52:44
39.949772,116.312649,0,169.439340551181,39826.2450115741,2009-01-13,05:52:49
39.949822,116.31258,0,163.012250656168,39826.2450694444,2009-01-13,05:52:54
39.949872,116.312528,0,150.957421259843,39826.2451273148,2009-01-13,05:52:59
39.949952,116.312467,0,141.627217847769,39826.2451851852,2009-01-13,05:53:04
39.949946,116.312477,0,138.907844488189,39826.2452430556,2009-01-13,05:53:09
39.949946,116.312477,0,138.907844488189,39826.2452777778,2009-01-13,05:53:12
39.94995,116.312479,0,133.32499671916,39826.2453009259,2009-01-13,05:53:14
39.949997,116.312455,0,124.485209973753,39826.2453587963,2009-01-13,05:53:19
39.950105,116.312385,0,120.139973753281,39826.2454166667,2009-01-13,05:53:24
39.950181,116.312322,0,114.605859580052,39826.245474537,2009-01-13,05:53:29
39.95022,116.312295,0,111.17905183727,39826.2455324074,2009-01-13,05:53:34
39.950201,116.312298,0,108.372145669291,39826.2455902778,2009-01-13,05:53:39
39.9501,116.312388,0,105.519796587926,39826.2456481481,2009-01-13,05:53:44
39.950025,116.312441,0,105.27779855643,39826.2457060185,2009-01-13,05:53:49
39.949903,116.312513,0,110.311646981627,39826.2457638889,2009-01-13,05:53:54
39.949751,116.312566,0,116.795580708661,39826.2458217593,2009-01-13,05:53:59
39.949539,116.312771,0,199.434724409449,39826.2488310185,2009-01-13,05:58:19
39.94935,116.312963,0,208.657532808399,39826.2488888889,2009-01-13,05:58:24
39.949327,116.312988,0,216.279219160105,39826.2489467593,2009-01-13,05:58:29
39.949364,116.312973,0,223.304895013123,39826.2490046296,2009-01-13,05:58:34
39.949361,116.312983,0,226.770761154856,39826.2490625,2009-01-13,05:58:39
39.949323,116.313047,0,226.752565616798,39826.2491203704,2009-01-13,05:58:44
39.949293,116.313117,0,224.519087926509,39826.2491782407,2009-01-13,05:58:49
39.949343,116.313053,0,223.655449475066,39826.2492361111,2009-01-13,05:58:54
39.949415,116.312999,0,224.016896325459,39826.2492939815,2009-01-13,05:58:59
39.949517,116.312929,0,224.107381889764,39826.2493518519,2009-01-13,05:59:04
39.949621,116.312824,0,224.302696850394,39826.2494097222,2009-01-13,05:59:09
39.949682,116.312757,0,224.544970472441,39826.2494675926,2009-01-13,05:59:14
39.949725,116.312702,0,223.88968832021,39826.249525463,2009-01-13,05:59:19
39.949709,116.312684,0,223.452125984252,39826.2495833333,2009-01-13,05:59:24
39.949687,116.312647,0,223.292752624672,39826.2496412037,2009-01-13,05:59:29
39.949664,116.312665,0,223.021745406824,39826.2496990741,2009-01-13,05:59:34
39.949664,116.312665,0,223.021745406824,39826.2497337963,2009-01-13,05:59:37
39.94966,116.312667,0,222.905328083989,39826.2497569444,2009-01-13,05:59:39
39.949669,116.312667,0,222.989406167979,39826.2498148148,2009-01-13,05:59:44
39.94966,116.312654,0,222.518674540682,39826.2498726852,2009-01-13,05:59:49
39.949686,116.312645,0,221.459494750656,39826.2499305556,2009-01-13,05:59:54
39.949736,116.312621,0,221.993228346457,39826.2499884259,2009-01-13,05:59:59
39.949743,116.312632,0,224.670849737533,39826.2500462963,2009-01-13,06:00:04
39.949767,116.3126,0,230.571417322835,39826.2501041667,2009-01-13,06:00:09
39.94985,116.312556,0,236.34655183727,39826.250162037,2009-01-13,06:00:14
39.949879,116.312544,0,241.83813976378,39826.2502199074,2009-01-13,06:00:19
39.949898,116.312544,0,247.700810367454,39826.2502777778,2009-01-13,06:00:24
39.949864,116.312575,0,257.470439632546,39826.2503356481,2009-01-13,06:00:29
39.949823,116.312585,0,269.233021653543,39826.2503935185,2009-01-13,06:00:34
39.949744,116.312624,0,275.495859580052,39826.2504513889,2009-01-13,06:00:39
39.94972,116.312662,0,278.685462598425,39826.2505092593,2009-01-13,06:00:44
39.949738,116.312609,0,282.263917322835,39826.2505671296,2009-01-13,06:00:49
39.949751,116.312597,0,277.857040682415,39826.250625,2009-01-13,06:00:54
39.949793,116.31259,0,269.398851706037,39826.2506828704,2009-01-13,06:00:59
39.94984,116.312561,0,258.188070866142,39826.2507407407,2009-01-13,06:01:04
39.949908,116.312505,0,245.356847112861,39826.2507986111,2009-01-13,06:01:09
39.949926,116.312461,0,231.895971128609,39826.2508564815,2009-01-13,06:01:14
39.949941,116.312459,0,216.869143700787,39826.2509143518,2009-01-13,06:01:19
39.94997,116.312444,0,202.394107611549,39826.2509722222,2009-01-13,06:01:24
39.949983,116.31246,0,189.802703412073,39826.2510300926,2009-01-13,06:01:29
39.950008,116.312472,0,174.415242782152,39826.251087963,2009-01-13,06:01:34
39.950025,116.312472,0,159.531391076115,39826.2511458333,2009-01-13,06:01:39
39.94999,116.312518,0,156.118914041995,39826.2512037037,2009-01-13,06:01:44
39.94999,116.312519,0,150.631732283465,39826.2512615741,2009-01-13,06:01:49
39.94999,116.312519,0,150.631732283465,39826.2512962963,2009-01-13,06:01:52
39.949996,116.312521,0,148.238884514436,39826.2513194444,2009-01-13,06:01:54
39.949963,116.312521,0,149.092224409449,39826.2513773148,2009-01-13,06:01:59
39.949952,116.31251,0,149.395748031496,39826.2514351852,2009-01-13,06:02:04
39.949933,116.312495,0,151.338477690289,39826.2514930556,2009-01-13,06:02:09
39.949856,116.312482,0,158.89250328084,39826.2515509259,2009-01-13,06:02:14
39.949796,116.312473,0,164.071856955381,39826.2516087963,2009-01-13,06:02:19
39.949734,116.312503,0,167.299730971129,39826.2516666667,2009-01-13,06:02:24
39.949717,116.31251,0,168.351125328084,39826.251724537,2009-01-13,06:02:29
39.949733,116.312489,0,168.009015748031,39826.2517824074,2009-01-13,06:02:34
39.949793,116.312515,0,167.529977034121,39826.2518402778,2009-01-13,06:02:39
39.949831,116.312646,0,168.777011154856,39826.2518981481,2009-01-13,06:02:44
39.949995,116.312814,0,172.909589895013,39826.2519560185,2009-01-13,06:02:49
39.950231,116.312971,0,178.440262467192,39826.2520138889,2009-01-13,06:02:54
39.950579,116.313037,0,181.379606299213,39826.2520717593,2009-01-13,06:02:59
39.95082,116.313116,0,179.439278215223,39826.2521296296,2009-01-13,06:03:04
39.950897,116.313122,0,176.542588582677,39826.2521875,2009-01-13,06:03:09
39.950824,116.313043,0,179.954737532808,39826.2522453704,2009-01-13,06:03:14
39.950842,116.313014,0,188.296023622047,39826.2523032407,2009-01-13,06:03:19
39.950722,116.312866,0,195.440531496063,39826.2523611111,2009-01-13,06:03:24
39.950397,116.312679,0,200.77407480315,39826.2524189815,2009-01-13,06:03:29
39.950142,116.312576,0,203.771266404199,39826.2524768518,2009-01-13,06:03:34
39.950075,116.312559,0,203.468080708661,39826.2525347222,2009-01-13,06:03:39
39.949837,116.312518,0,156.216683070866,39826.2565856481,2009-01-13,06:09:29
39.949799,116.312549,0,157.371368110236,39826.2566435185,2009-01-13,06:09:34
39.949771,116.312563,0,151.833510498688,39826.2567013889,2009-01-13,06:09:39
39.949771,116.312563,0,151.833510498688,39826.2567361111,2009-01-13,06:09:42
39.949764,116.312565,0,151.553553149606,39826.2567592593,2009-01-13,06:09:44
39.949742,116.312562,0,147.52969816273,39826.2568171296,2009-01-13,06:09:49
39.949738,116.312573,0,147.114274934383,39826.256875,2009-01-13,06:09:54
39.949735,116.312575,0,146.998946850394,39826.2569328704,2009-01-13,06:09:59
39.949735,116.312575,0,147.188992782152,39826.2569907407,2009-01-13,06:10:04
39.949735,116.312573,0,147.454032152231,39826.2570486111,2009-01-13,06:10:09
39.949737,116.312571,0,148.024120734908,39826.2571064815,2009-01-13,06:10:14
39.94974,116.312568,0,149.367312992126,39826.2571643519,2009-01-13,06:10:19
39.949741,116.312573,0,150.872089895013,39826.2572222222,2009-01-13,06:10:24
39.949744,116.312567,0,152.13499671916,39826.2572800926,2009-01-13,06:10:29
39.949744,116.312567,0,152.13499671916,39826.2573148148,2009-01-13,06:10:32
39.949745,116.312565,0,153.085892388451,39826.257337963,2009-01-13,06:10:34
39.949748,116.312556,0,153.786417322835,39826.2573958333,2009-01-13,06:10:39
39.949736,116.312534,0,152.738877952756,39826.2574537037,2009-01-13,06:10:44
39.949738,116.312523,0,153.132624671916,39826.2575115741,2009-01-13,06:10:49
39.94974,116.312513,0,153.225688976378,39826.2575694444,2009-01-13,06:10:54
39.94974,116.312513,0,153.225688976378,39826.2576041667,2009-01-13,06:10:57
39.949743,116.312508,0,153.015278871391,39826.2576273148,2009-01-13,06:10:59
39.94976,116.312507,0,153.382257217848,39826.2576851852,2009-01-13,06:11:04
39.949767,116.312516,0,153.989215879265,39826.2577430556,2009-01-13,06:11:09
39.949771,116.312507,0,153.989166666667,39826.2578009259,2009-01-13,06:11:14
39.949773,116.312503,0,154.04720144357,39826.2578587963,2009-01-13,06:11:19
39.949773,116.312503,0,154.04720144357,39826.2578935185,2009-01-13,06:11:22
39.949781,116.312498,0,155.360416666667,39826.2579166667,2009-01-13,06:11:24
39.94978,116.312516,0,157.442782152231,39826.257974537,2009-01-13,06:11:29
39.949781,116.312512,0,157.228766404199,39826.2580324074,2009-01-13,06:11:34
39.94978,116.312513,0,157.093487532808,39826.2580902778,2009-01-13,06:11:39
39.94978,116.312513,0,157.093487532808,39826.258125,2009-01-13,06:11:42
39.949782,116.312508,0,156.94220144357,39826.2581481481,2009-01-13,06:11:44
39.949786,116.312497,0,156.87155183727,39826.2582060185,2009-01-13,06:11:49
39.949787,116.312495,0,156.932992125984,39826.2582638889,2009-01-13,06:11:54
39.949785,116.3125,0,156.999648950131,39826.2583217593,2009-01-13,06:11:59
39.949788,116.312494,0,157.032099737533,39826.2583796296,2009-01-13,06:12:04
39.949787,116.312496,0,157.094278215223,39826.2584375,2009-01-13,06:12:09
39.949787,116.312496,0,157.094278215223,39826.2584722222,2009-01-13,06:12:12
39.949788,116.312497,0,157.230807086614,39826.2584953704,2009-01-13,06:12:14
39.949801,116.312513,0,153.845652887139,39826.2585532407,2009-01-13,06:12:19
39.949801,116.312513,0,153.845652887139,39826.258587963,2009-01-13,06:12:22
39.949801,116.312515,0,153.797969160105,39826.2586111111,2009-01-13,06:12:24
39.949798,116.312525,0,153.655580708661,39826.2586689815,2009-01-13,06:12:29
39.949798,116.312525,0,153.655580708661,39826.2587037037,2009-01-13,06:12:32
39.949795,116.312532,0,153.578822178478,39826.2587268518,2009-01-13,06:12:34
39.949791,116.312542,0,153.577270341207,39826.2587847222,2009-01-13,06:12:39
39.949788,116.312554,0,153.590564304462,39826.2588425926,2009-01-13,06:12:44
39.949784,116.312568,0,153.591627296588,39826.258900463,2009-01-13,06:12:49
39.949784,116.312568,0,153.591627296588,39826.2589351852,2009-01-13,06:12:52
39.949786,116.312566,0,153.715643044619,39826.2589583333,2009-01-13,06:12:54
39.949801,116.312576,0,153.891269685039,39826.2590162037,2009-01-13,06:12:59
39.949864,116.312562,0,154.331112204724,39826.2590740741,2009-01-13,06:13:04
39.949928,116.312567,0,154.725761154856,39826.2591319444,2009-01-13,06:13:09
39.949928,116.312567,0,154.725761154856,39826.2591666667,2009-01-13,06:13:12
39.94993,116.312567,0,155.22592519685,39826.2591898148,2009-01-13,06:13:14
39.949993,116.31255,0,155.400177165354,39826.2592476852,2009-01-13,06:13:19
39.949993,116.31255,0,155.400177165354,39826.2592824074,2009-01-13,06:13:22
39.949994,116.312555,0,155.687621391076,39826.2593055556,2009-01-13,06:13:24
39.949996,116.312564,0,156.000656167979,39826.2593634259,2009-01-13,06:13:29
39.950126,116.312813,0,160.791981627297,39826.2594212963,2009-01-13,06:13:34
39.950233,116.312923,0,181.749635826772,39826.2594791667,2009-01-13,06:13:39
39.950346,116.312958,0,209.957043963255,39826.259537037,2009-01-13,06:13:44
39.950438,116.312959,0,208.841473097113,39826.2595949074,2009-01-13,06:13:49
39.950443,116.312921,0,201.181289370079,39826.2596527778,2009-01-13,06:13:54
39.950443,116.312921,0,201.181289370079,39826.2596875,2009-01-13,06:13:57
39.950443,116.31292,0,204.223484251969,39826.2597106481,2009-01-13,06:13:59
39.950421,116.312893,0,206.967637795276,39826.2597685185,2009-01-13,06:14:04
39.950415,116.312876,0,206.909091207349,39826.2598263889,2009-01-13,06:14:09
39.950419,116.312888,0,207.535239501312,39826.2598842593,2009-01-13,06:14:14
39.950424,116.312875,0,209.552345800525,39826.2599421296,2009-01-13,06:14:19
39.950424,116.31288,0,210.689934383202,39826.26,2009-01-13,06:14:24
39.950426,116.31288,0,211.712670603675,39826.2600578704,2009-01-13,06:14:29
39.950429,116.312874,0,212.144901574803,39826.2601157407,2009-01-13,06:14:34
39.95043,116.312876,0,212.079770341207,39826.2601736111,2009-01-13,06:14:39
39.95043,116.312874,0,211.902303149606,39826.2602314815,2009-01-13,06:14:44
39.95043,116.312874,0,211.902303149606,39826.2602662037,2009-01-13,06:14:47
39.950428,116.312873,0,211.700679133858,39826.2602893518,2009-01-13,06:14:49
39.950382,116.312866,0,212.599937664042,39826.2603472222,2009-01-13,06:14:54
39.950282,116.312817,0,207.496827427822,39826.2604050926,2009-01-13,06:14:59
39.950131,116.312691,0,184.367896981627,39826.260462963,2009-01-13,06:15:04
39.949855,116.312507,0,157.915226377953,39826.2605208333,2009-01-13,06:15:09
39.949718,116.312795,0,278.728966535433,39826.2634143519,2009-01-13,06:19:19
39.949693,116.312854,0,287.983011811024,39826.2634722222,2009-01-13,06:19:24
39.949686,116.312878,0,292.348835301837,39826.2635300926,2009-01-13,06:19:29
39.949708,116.312885,0,297.373225065617,39826.263587963,2009-01-13,06:19:34
39.949743,116.31288,0,303.033192257218,39826.2636458333,2009-01-13,06:19:39
39.949741,116.312901,0,316.01280183727,39826.2637037037,2009-01-13,06:19:44
39.949741,116.312901,0,316.01280183727,39826.2637384259,2009-01-13,06:19:47
39.94974,116.312903,0,331.802667322835,39826.2637615741,2009-01-13,06:19:49
39.949772,116.312856,0,344.120511811024,39826.2638194444,2009-01-13,06:19:54
39.949791,116.312855,0,353.371627296588,39826.2638773148,2009-01-13,06:19:59
39.94978,116.312874,0,357.138940288714,39826.2639351852,2009-01-13,06:20:04
39.949786,116.31289,0,358.456440288714,39826.2639930556,2009-01-13,06:20:09
39.94981,116.312868,0,360.565711942257,39826.2640509259,2009-01-13,06:20:14
39.949835,116.312844,0,361.566669947507,39826.2641087963,2009-01-13,06:20:19
39.949849,116.312827,0,361.671499343832,39826.2641666667,2009-01-13,06:20:24
39.949885,116.312826,0,362.188284120735,39826.264224537,2009-01-13,06:20:29
39.949922,116.312802,0,363.52998687664,39826.2642824074,2009-01-13,06:20:34
39.949939,116.312759,0,366.517588582677,39826.2643402778,2009-01-13,06:20:39
39.94996,116.31275,0,367.962417979003,39826.2643981481,2009-01-13,06:20:44
39.949995,116.312766,0,369.538159448819,39826.2644560185,2009-01-13,06:20:49
39.95004,116.312721,0,370.524622703412,39826.2645138889,2009-01-13,06:20:54
39.950096,116.31271,0,372.670291994751,39826.2645717593,2009-01-13,06:20:59
39.950081,116.312714,0,373.197089895013,39826.2646296296,2009-01-13,06:21:04
39.950076,116.312724,0,374.319547244094,39826.2646875,2009-01-13,06:21:09
39.950068,116.312733,0,373.593727034121,39826.2647453704,2009-01-13,06:21:14
39.950068,116.312733,0,373.593727034121,39826.2647800926,2009-01-13,06:21:17
39.950066,116.312738,0,373.726817585302,39826.2648032407,2009-01-13,06:21:19
39.950063,116.312747,0,373.411328740157,39826.2648611111,2009-01-13,06:21:24
39.950094,116.312784,0,371.338526902887,39826.2649189815,2009-01-13,06:21:29
39.95011,116.31278,0,370.565449475066,39826.2649768519,2009-01-13,06:21:34
39.950139,116.312774,0,369.206099081365,39826.2650347222,2009-01-13,06:21:39
39.950159,116.312782,0,369.105826771654,39826.2650925926,2009-01-13,06:21:44
39.950168,116.312798,0,369.367398293963,39826.265150463,2009-01-13,06:21:49
39.950228,116.312843,0,370.009665354331,39826.2652083333,2009-01-13,06:21:54
39.950282,116.312869,0,370.729176509186,39826.2652662037,2009-01-13,06:21:59
39.950411,116.312884,0,371.916085958005,39826.2653240741,2009-01-13,06:22:04
39.950479,116.31286,0,376.063920603675,39826.2653819444,2009-01-13,06:22:09
39.950501,116.312823,0,382.877985564304,39826.2654398148,2009-01-13,06:22:14
39.950524,116.312844,0,388.595426509186,39826.2654976852,2009-01-13,06:22:19
39.950456,116.312821,0,388.808638451444,39826.2655555556,2009-01-13,06:22:24
39.950414,116.312818,0,384.240488845144,39826.2656134259,2009-01-13,06:22:29
39.950415,116.312792,0,381.813651574803,39826.2656712963,2009-01-13,06:22:34
39.950415,116.312792,0,381.813651574803,39826.2657060185,2009-01-13,06:22:37
39.950415,116.312787,0,381.001125328084,39826.2657291667,2009-01-13,06:22:39
39.950415,116.312771,0,380.820177165354,39826.265787037,2009-01-13,06:22:44
39.950413,116.312695,0,381.033290682415,39826.2658449074,2009-01-13,06:22:49
39.95043,116.312616,0,380.656400918635,39826.2659027778,2009-01-13,06:22:54
39.950449,116.312515,0,377.770895669291,39826.2659606481,2009-01-13,06:22:59
39.950445,116.312475,0,371.397375328084,39826.2660185185,2009-01-13,06:23:04
39.950341,116.312475,0,358.695708661417,39826.2660763889,2009-01-13,06:23:09
39.950316,116.31245,0,353.959501312336,39826.2661342593,2009-01-13,06:23:14
39.950284,116.312507,0,352.644832677165,39826.2661921296,2009-01-13,06:23:19
39.950236,116.312604,0,358.013517060367,39826.26625,2009-01-13,06:23:24
39.950152,116.312669,0,356.613795931759,39826.2663078704,2009-01-13,06:23:29
39.950152,116.312669,0,356.613795931759,39826.2663425926,2009-01-13,06:23:32
39.95015,116.312675,0,358.137119422572,39826.2663657407,2009-01-13,06:23:34
39.95014,116.31269,0,358.55656167979,39826.2664236111,2009-01-13,06:23:39
39.950089,116.312741,0,358.638513779528,39826.2664814815,2009-01-13,06:23:44
39.950042,116.312783,0,359.053648293963,39826.2665393518,2009-01-13,06:23:49
39.950029,116.312794,0,359.083986220472,39826.2665972222,2009-01-13,06:23:54
39.950027,116.312799,0,359.541000656168,39826.2666550926,2009-01-13,06:23:59
39.950027,116.312799,0,359.541000656168,39826.2666898148,2009-01-13,06:24:02
39.950025,116.312805,0,359.896788057743,39826.266712963,2009-01-13,06:24:04
39.950012,116.312819,0,359.880843175853,39826.2667708333,2009-01-13,06:24:09
39.949982,116.31286,0,359.683248031496,39826.2668287037,2009-01-13,06:24:14
39.949988,116.312776,0,358.014320866142,39826.2668865741,2009-01-13,06:24:19
39.95003,116.312614,0,350.571929133858,39826.2669444444,2009-01-13,06:24:24
39.95011,116.312418,0,326.356486220472,39826.2670023148,2009-01-13,06:24:29
39.950163,116.312257,0,309.750390419948,39826.2670601852,2009-01-13,06:24:34
39.950186,116.312154,0,290.78218175853,39826.2671180556,2009-01-13,06:24:39
39.950171,116.312079,0,277.367063648294,39826.2671759259,2009-01-13,06:24:44
39.950178,116.312032,0,266.324589895013,39826.2672337963,2009-01-13,06:24:49
39.950184,116.312002,0,252.661591207349,39826.2672916667,2009-01-13,06:24:54
39.950084,116.312057,0,247.131433727034,39826.267349537,2009-01-13,06:24:59
39.950062,116.312062,0,245.30187992126,39826.2674074074,2009-01-13,06:25:04
39.950062,116.312062,0,245.30187992126,39826.2674421296,2009-01-13,06:25:07
39.950063,116.312061,0,242.76125,39826.2674652778,2009-01-13,06:25:09
39.950052,116.312087,0,241.687204724409,39826.2675231481,2009-01-13,06:25:14
39.950045,116.312103,0,240.630803805774,39826.2675810185,2009-01-13,06:25:19
39.950048,116.312084,0,239.724737532808,39826.2676388889,2009-01-13,06:25:24
39.950043,116.312055,0,238.400757874016,39826.2676967593,2009-01-13,06:25:29
39.950048,116.312034,0,236.730200131234,39826.2677546296,2009-01-13,06:25:34
39.950048,116.312034,0,236.730200131234,39826.2677893518,2009-01-13,06:25:37
39.950045,116.312039,0,235.246446850394,39826.2678125,2009-01-13,06:25:39
39.950016,116.312117,0,234.932411417323,39826.2678703704,2009-01-13,06:25:44
39.949981,116.312243,0,238.567713254593,39826.2679282407,2009-01-13,06:25:49
39.949962,116.31238,0,255.934271653543,39826.2679861111,2009-01-13,06:25:54
39.949949,116.312426,0,270.614799868766,39826.2680439815,2009-01-13,06:25:59
39.949911,116.312397,0,287.910597112861,39826.2681018518,2009-01-13,06:26:04
39.949854,116.312365,0,302.071535433071,39826.2681597222,2009-01-13,06:26:09
39.949839,116.312337,0,309.638700787402,39826.2682175926,2009-01-13,06:26:14
39.949861,116.31236,0,310.449750656168,39826.268275463,2009-01-13,06:26:19
39.949854,116.312414,0,310.035141076115,39826.2683333333,2009-01-13,06:26:24
39.949854,116.312414,0,310.035141076115,39826.2683680556,2009-01-13,06:26:27
39.949846,116.312415,0,308.890580708661,39826.2683912037,2009-01-13,06:26:29
39.949826,116.312395,0,305.680127952756,39826.2684490741,2009-01-13,06:26:34
39.949841,116.312385,0,302.544340551181,39826.2685069444,2009-01-13,06:26:39
39.949841,116.312385,0,302.544340551181,39826.2685416667,2009-01-13,06:26:42
39.949849,116.312392,0,300.597618110236,39826.2685648148,2009-01-13,06:26:44
39.949837,116.312414,0,299.45280839895,39826.2686226852,2009-01-13,06:26:49
39.949827,116.312435,0,299.676984908136,39826.2686805556,2009-01-13,06:26:54
39.949792,116.312495,0,299.572030839895,39826.2687384259,2009-01-13,06:26:59
39.949776,116.312531,0,298.830216535433,39826.2687962963,2009-01-13,06:27:04
39.949764,116.312549,0,297.763553149606,39826.2688541667,2009-01-13,06:27:09
39.949764,116.312549,0,297.763553149606,39826.2688888889,2009-01-13,06:27:12
39.949758,116.312549,0,296.25624671916,39826.268912037,2009-01-13,06:27:14
39.949764,116.31253,0,293.521781496063,39826.2689699074,2009-01-13,06:27:19
39.949798,116.312508,0,290.087903543307,39826.2690277778,2009-01-13,06:27:24
39.949835,116.312499,0,286.616302493438,39826.2690856481,2009-01-13,06:27:29
39.949845,116.312505,0,284.195770997375,39826.2691435185,2009-01-13,06:27:34
39.949841,116.312509,0,283.376089238845,39826.2692013889,2009-01-13,06:27:39
39.949839,116.312515,0,282.804107611549,39826.2692592593,2009-01-13,06:27:44
39.94984,116.31251,0,282.624438976378,39826.2693171296,2009-01-13,06:27:49
39.94984,116.31251,0,282.624438976378,39826.2693518519,2009-01-13,06:27:52
39.949838,116.312513,0,282.879901574803,39826.269375,2009-01-13,06:27:54
39.949835,116.312532,0,283.333786089239,39826.2694328704,2009-01-13,06:27:59
39.949809,116.312575,0,283.97750328084,39826.2694907407,2009-01-13,06:28:04
39.949739,116.312653,0,284.855285433071,39826.2695486111,2009-01-13,06:28:09
39.949703,116.312726,0,287.971446850394,39826.2696064815,2009-01-13,06:28:14
39.949653,116.313018,0,205.605849737533,39826.2727893519,2009-01-13,06:32:49
39.949625,116.313096,0,218.851686351706,39826.2728472222,2009-01-13,06:32:54
39.949623,116.313101,0,226.397375328084,39826.2729050926,2009-01-13,06:32:59
39.949623,116.313101,0,226.397375328084,39826.2729398148,2009-01-13,06:33:02
39.949624,116.313096,0,229.598316929134,39826.272962963,2009-01-13,06:33:04
39.949618,116.313082,0,229.64470144357,39826.2730208333,2009-01-13,06:33:09
39.949589,116.313059,0,228.202926509186,39826.2730787037,2009-01-13,06:33:14
39.949573,116.313083,0,223.638956692913,39826.2731365741,2009-01-13,06:33:19
39.949571,116.313123,0,216.211082677165,39826.2731944444,2009-01-13,06:33:24
39.949564,116.313159,0,211.856295931759,39826.2732523148,2009-01-13,06:33:29
39.949559,116.31317,0,211.222942913386,39826.2733101852,2009-01-13,06:33:34
39.949566,116.313129,0,204.78124671916,39826.2733680556,2009-01-13,06:33:39
39.949569,116.313063,0,194.449875328084,39826.2734259259,2009-01-13,06:33:44
39.949569,116.313063,0,194.449875328084,39826.2734606481,2009-01-13,06:33:47
39.949565,116.313059,0,166.698704068241,39826.2734837963,2009-01-13,06:33:49
39.94957,116.313044,0,157.046154855643,39826.2735416667,2009-01-13,06:33:54
39.949572,116.313023,0,160.153405511811,39826.273599537,2009-01-13,06:33:59
39.949598,116.312922,0,157.102936351706,39826.2736574074,2009-01-13,06:34:04
39.949625,116.312828,0,145.678346456693,39826.2737152778,2009-01-13,06:34:09
39.949649,116.312752,0,133.357874015748,39826.2737731481,2009-01-13,06:34:14
39.949681,116.312681,0,128.289858923885,39826.2738310185,2009-01-13,06:34:19
39.949729,116.312616,0,121.92781167979,39826.2738888889,2009-01-13,06:34:24
39.949733,116.312624,0,119.564251968504,39826.2739467593,2009-01-13,06:34:29
39.949733,116.312624,0,119.564251968504,39826.2739814815,2009-01-13,06:34:32
39.949738,116.312618,0,118.180209973753,39826.2740046296,2009-01-13,06:34:34
39.949747,116.312603,0,119.090994094488,39826.2740625,2009-01-13,06:34:39
39.949783,116.312542,0,118.096545275591,39826.2741203704,2009-01-13,06:34:44
39.949783,116.312542,0,118.096545275591,39826.2741550926,2009-01-13,06:34:47
39.949783,116.312544,0,117.756899606299,39826.2741782407,2009-01-13,06:34:49
39.949782,116.312573,0,120.225403543307,39826.2742361111,2009-01-13,06:34:54
39.949785,116.312625,0,128.019652230971,39826.2742939815,2009-01-13,06:34:59
39.949785,116.312625,0,128.019652230971,39826.2743287037,2009-01-13,06:35:02
39.949786,116.312617,0,133.225524934383,39826.2743518518,2009-01-13,06:35:04
39.949781,116.312638,0,133.922168635171,39826.2744097222,2009-01-13,06:35:09
39.949781,116.312638,0,133.922168635171,39826.2744444444,2009-01-13,06:35:12
39.949779,116.312636,0,132.482257217848,39826.2744675926,2009-01-13,06:35:14
39.949792,116.312628,0,129.462440944882,39826.274525463,2009-01-13,06:35:19
39.94978,116.312693,0,126.688385826772,39826.2745833333,2009-01-13,06:35:24
39.949779,116.312739,0,129.951190944882,39826.2746412037,2009-01-13,06:35:29
39.949799,116.312701,0,129.838615485564,39826.2746990741,2009-01-13,06:35:34
39.949824,116.312614,0,131.194422572178,39826.2747569444,2009-01-13,06:35:39
39.94984,116.312535,0,121.474917979003,39826.2748148148,2009-01-13,06:35:44
39.94984,116.312535,0,121.474917979003,39826.274849537,2009-01-13,06:35:47
39.949839,116.312533,0,121.118202099738,39826.2748726852,2009-01-13,06:35:49
39.949866,116.312499,0,117.977047244094,39826.2749305556,2009-01-13,06:35:54
39.949893,116.312489,0,113.907572178478,39826.2749884259,2009-01-13,06:35:59
39.949895,116.312478,0,108.847906824147,39826.2750462963,2009-01-13,06:36:04
39.949881,116.312523,0,104.686131889764,39826.2751041667,2009-01-13,06:36:09
39.949863,116.312523,0,99.6406003937008,39826.275162037,2009-01-13,06:36:14
39.949828,116.312553,0,94.0325754593176,39826.2752199074,2009-01-13,06:36:19
39.949821,116.312576,0,89.8512073490814,39826.2752777778,2009-01-13,06:36:24
39.949813,116.312597,0,85.1120964566929,39826.2753356481,2009-01-13,06:36:29
39.949801,116.31263,0,84.3562303149606,39826.2753935185,2009-01-13,06:36:34
39.949801,116.31263,0,84.3562303149606,39826.2754282407,2009-01-13,06:36:37
39.949801,116.312628,0,84.4283694225722,39826.2754513889,2009-01-13,06:36:39
39.949792,116.312628,0,83.5225098425197,39826.2755092593,2009-01-13,06:36:44
39.949793,116.312653,0,82.0204232283465,39826.2755671296,2009-01-13,06:36:49
39.949796,116.312668,0,83.2375820209974,39826.275625,2009-01-13,06:36:54
39.94977,116.312692,0,96.7586581364829,39826.2756828704,2009-01-13,06:36:59
39.949786,116.312659,0,99.6739829396325,39826.2757407407,2009-01-13,06:37:04
39.949814,116.312595,0,105.869901574803,39826.2757986111,2009-01-13,06:37:09
39.949814,116.312595,0,105.869901574803,39826.2758333333,2009-01-13,06:37:12
39.949819,116.312598,0,108.013904199475,39826.2758564815,2009-01-13,06:37:14
39.949803,116.312634,0,116.774803149606,39826.2759143518,2009-01-13,06:37:19
39.94977,116.312722,0,132.632893700787,39826.2759722222,2009-01-13,06:37:24
39.949753,116.312708,0,130.633631889764,39826.2760300926,2009-01-13,06:37:29
39.94976,116.312639,0,135.385131233596,39826.276087963,2009-01-13,06:37:34
39.949771,116.312614,0,122.321509186352,39826.2761458333,2009-01-13,06:37:39
39.949776,116.312603,0,108.267391732283,39826.2762037037,2009-01-13,06:37:44
39.949755,116.312618,0,99.4746948818898,39826.2762615741,2009-01-13,06:37:49
39.949752,116.312635,0,99.8322112860892,39826.2763194444,2009-01-13,06:37:54
39.94976,116.312646,0,99.4965649606299,39826.2763773148,2009-01-13,06:37:59
39.94976,116.312646,0,99.4965649606299,39826.276412037,2009-01-13,06:38:02
39.949759,116.31265,0,98.9705118110236,39826.2764351852,2009-01-13,06:38:04
39.949756,116.312659,0,98.4967979002625,39826.2764930556,2009-01-13,06:38:09
39.949738,116.312675,0,98.8474475065617,39826.2765509259,2009-01-13,06:38:14
39.94971,116.312702,0,100.39967847769,39826.2766087963,2009-01-13,06:38:19
39.949713,116.312684,0,100.036072834646,39826.2766666667,2009-01-13,06:38:24
39.949715,116.312654,0,100.034311023622,39826.276724537,2009-01-13,06:38:29
39.949734,116.312652,0,99.8339435695538,39826.2767824074,2009-01-13,06:38:34
39.949731,116.312711,0,99.1409087926509,39826.2768402778,2009-01-13,06:38:39
39.949722,116.31272,0,99.7842782152231,39826.2768981481,2009-01-13,06:38:44
39.949699,116.312629,0,98.7992454068241,39826.2769560185,2009-01-13,06:38:49
39.949704,116.312511,0,97.4944127296588,39826.2770138889,2009-01-13,06:38:54
39.949724,116.312448,0,89.8156627296588,39826.2770717593,2009-01-13,06:38:59
39.949766,116.312358,0,76.6846194225722,39826.2771296296,2009-01-13,06:39:04
39.949848,116.312304,0,60.1109317585302,39826.2771875,2009-01-13,06:39:09
39.949898,116.312253,0,44.9140682414698,39826.2772453704,2009-01-13,06:39:14
39.949919,116.31219,0,28.9599475065617,39826.2773032407,2009-01-13,06:39:19
39.949925,116.312268,0,12.8183792650919,39826.2773611111,2009-01-13,06:39:24
39.949931,116.312349,0,0.767142388451444,39826.2774189815,2009-01-13,06:39:29
39.949941,116.312367,0,-6.42511811023622,39826.2774768519,2009-01-13,06:39:34
39.949947,116.312339,0,-10.0989501312336,39826.2775347222,2009-01-13,06:39:39
39.949984,116.312337,0,-14.5070833333333,39826.2775925926,2009-01-13,06:39:44
39.950007,116.312291,0,-19.7640518372703,39826.277650463,2009-01-13,06:39:49
39.950028,116.312225,0,-25.5113582677165,39826.2777083333,2009-01-13,06:39:54
39.950051,116.312075,0,-32.0881003937008,39826.2777662037,2009-01-13,06:39:59
39.950087,116.311967,0,-39.9981922572178,39826.2778240741,2009-01-13,06:40:04
39.950056,116.312071,0,-48.5392552493438,39826.2778819444,2009-01-13,06:40:09
39.950038,116.312127,0,-56.1759219160105,39826.2779398148,2009-01-13,06:40:14
39.949979,116.312264,0,-60.7670209973753,39826.2779976852,2009-01-13,06:40:19
39.949963,116.312345,0,-64.4796587926509,39826.2780555556,2009-01-13,06:40:24
39.950016,116.312277,0,-66.628874671916,39826.2781134259,2009-01-13,06:40:29
39.950015,116.312303,0,-66.0084350393701,39826.2781712963,2009-01-13,06:40:34
39.949947,116.312491,0,-61.8702230971129,39826.2782291667,2009-01-13,06:40:39
39.9499,116.312516,0,-63.1531627296588,39826.278287037,2009-01-13,06:40:44
39.949911,116.312546,0,-61.0808694225722,39826.2783449074,2009-01-13,06:40:49
39.949911,116.312546,0,-61.0808694225722,39826.2783796296,2009-01-13,06:40:52
39.949918,116.312553,0,-57.4173261154856,39826.2784027778,2009-01-13,06:40:54
39.949913,116.312564,0,-54.172624671916,39826.2784606481,2009-01-13,06:40:59
39.949911,116.312575,0,-54.2466174540682,39826.2785185185,2009-01-13,06:41:04
39.949917,116.312675,0,-40.9375885826772,39826.2785763889,2009-01-13,06:41:09
39.94984,116.312684,0,-30.1747408136483,39826.2786342593,2009-01-13,06:41:14
39.949677,116.312833,0,33.0201706036745,39826.2819907407,2009-01-13,06:46:04
39.949638,116.312977,0,37.3307545931758,39826.2820486111,2009-01-13,06:46:09
39.949608,116.313096,0,43.8739107611549,39826.2821064815,2009-01-13,06:46:14
39.949581,116.313181,0,49.5622014435696,39826.2821643518,2009-01-13,06:46:19
39.949545,116.31325,0,55.1260170603674,39826.2822222222,2009-01-13,06:46:24
39.949524,116.313322,0,61.1495111548556,39826.2822800926,2009-01-13,06:46:29
39.949492,116.313379,0,67.4035433070866,39826.282337963,2009-01-13,06:46:34
39.949478,116.313424,0,73.343654855643,39826.2823958333,2009-01-13,06:46:39
39.949498,116.313384,0,79.029156824147,39826.2824537037,2009-01-13,06:46:44
39.949506,116.313411,0,84.3160236220472,39826.2825115741,2009-01-13,06:46:49
39.949517,116.313379,0,89.783562992126,39826.2825694444,2009-01-13,06:46:54
39.94949,116.313415,0,94.1569488188976,39826.2826273148,2009-01-13,06:46:59
39.949463,116.313521,0,93.7579757217848,39826.2826851852,2009-01-13,06:47:04
39.949456,116.31355,0,92.0489271653543,39826.2827430556,2009-01-13,06:47:09
39.94943,116.313618,0,90.0658727034121,39826.2828009259,2009-01-13,06:47:14
39.94943,116.313618,0,90.0658727034121,39826.2828356481,2009-01-13,06:47:17
39.949435,116.313626,0,88.755032808399,39826.2828587963,2009-01-13,06:47:19
39.949405,116.313686,0,87.2504855643045,39826.2829166667,2009-01-13,06:47:24
39.949366,116.31377,0,84.5520078740157,39826.282974537,2009-01-13,06:47:29
39.949318,116.313855,0,88.4481430446194,39826.2830324074,2009-01-13,06:47:34
39.949362,116.3137,0,91.1791502624672,39826.2830902778,2009-01-13,06:47:39
39.949427,116.313497,0,94.7572047244094,39826.2831481481,2009-01-13,06:47:44
39.949475,116.31338,0,97.4194783464567,39826.2832060185,2009-01-13,06:47:49
39.94953,116.313231,0,99.5432939632546,39826.2832638889,2009-01-13,06:47:54
39.949619,116.313025,0,103.33374015748,39826.2833217593,2009-01-13,06:47:59
39.949633,116.313008,0,108.064790026247,39826.2833796296,2009-01-13,06:48:04
39.949627,116.312986,0,115.083809055118,39826.2834375,2009-01-13,06:48:09
39.949653,116.312909,0,122.909484908136,39826.2834953704,2009-01-13,06:48:14
39.949654,116.312893,0,133.013198818898,39826.2835532407,2009-01-13,06:48:19
39.94964,116.312909,0,144.715784120735,39826.2836111111,2009-01-13,06:48:24
39.949661,116.312865,0,158.261725721785,39826.2836689815,2009-01-13,06:48:29
39.949672,116.31285,0,171.111788057743,39826.2837268518,2009-01-13,06:48:34
39.949726,116.312745,0,181.745144356955,39826.2837847222,2009-01-13,06:48:39
39.949782,116.312624,0,188.121282808399,39826.2838425926,2009-01-13,06:48:44
39.949873,116.312404,0,187.377604986877,39826.283900463,2009-01-13,06:48:49
39.949984,116.312136,0,175.969317585302,39826.2839583333,2009-01-13,06:48:54
39.950042,116.311981,0,165.003241469816,39826.2840162037,2009-01-13,06:48:59
39.950015,116.312066,0,152.420196850394,39826.2840740741,2009-01-13,06:49:04
39.950004,116.312109,0,147.452404855643,39826.2841319444,2009-01-13,06:49:09
39.949992,116.312135,0,144.891013779528,39826.2841898148,2009-01-13,06:49:14
39.949982,116.312152,0,142.716033464567,39826.2842476852,2009-01-13,06:49:19
39.949942,116.312233,0,141.490439632546,39826.2843055556,2009-01-13,06:49:24
39.949863,116.312414,0,143.099320866142,39826.2843634259,2009-01-13,06:49:29
39.949777,116.312607,0,145.98062992126,39826.2844212963,2009-01-13,06:49:34
39.949692,116.31285,0,150.107647637795,39826.2844791667,2009-01-13,06:49:39
39.949623,116.313004,0,159.045679133858,39826.284537037,2009-01-13,06:49:44
39.949633,116.312966,0,166.252454068241,39826.2845949074,2009-01-13,06:49:49
39.949649,116.312936,0,171.218280839895,39826.2846527778,2009-01-13,06:49:54
39.949661,116.312941,0,173.366213910761,39826.2847106481,2009-01-13,06:49:59
39.949665,116.312945,0,174.787552493438,39826.2847685185,2009-01-13,06:50:04
39.949665,116.312947,0,176.912306430446,39826.2848263889,2009-01-13,06:50:09
39.949665,116.312947,0,176.912306430446,39826.2848611111,2009-01-13,06:50:12
39.949662,116.312955,0,177.45374671916,39826.2848842593,2009-01-13,06:50:14
39.949647,116.312984,0,177.803166010499,39826.2849421296,2009-01-13,06:50:19
39.949627,116.313019,0,178.271302493438,39826.285,2009-01-13,06:50:24
39.949603,116.313056,0,178.902906824147,39826.2850578704,2009-01-13,06:50:29
39.949597,116.313074,0,179.570830052493,39826.2851157407,2009-01-13,06:50:34
39.949597,116.313074,0,179.570830052493,39826.285150463,2009-01-13,06:50:37
39.949596,116.313077,0,180.062746062992,39826.2851736111,2009-01-13,06:50:39
39.949602,116.313061,0,180.227598425197,39826.2852314815,2009-01-13,06:50:44
39.949622,116.313003,0,179.988992782152,39826.2852893519,2009-01-13,06:50:49
39.949698,116.312832,0,177.664307742782,39826.2853472222,2009-01-13,06:50:54
39.94976,116.312704,0,170.653910761155,39826.2854050926,2009-01-13,06:50:59
39.949865,116.312462,0,163.571702755906,39826.285462963,2009-01-13,06:51:04
39.949933,116.3123,0,149.724816272966,39826.2855208333,2009-01-13,06:51:09
39.949968,116.312215,0,131.391978346457,39826.2855787037,2009-01-13,06:51:14
39.949989,116.312159,0,111.019478346457,39826.2856365741,2009-01-13,06:51:19
39.950045,116.312017,0,88.1470406824147,39826.2856944444,2009-01-13,06:51:24
39.950107,116.311868,0,68.5309251968504,39826.2857523148,2009-01-13,06:51:29
39.950132,116.311844,0,47.139311023622,39826.2858101852,2009-01-13,06:51:34
39.95017,116.311742,0,22.6966272965879,39826.2858680556,2009-01-13,06:51:39
39.950213,116.31165,0,-1.95974737532808,39826.2859259259,2009-01-13,06:51:44
39.950247,116.311566,0,-23.2770144356955,39826.2859837963,2009-01-13,06:51:49
39.950289,116.311452,0,-44.6357086614173,39826.2860416667,2009-01-13,06:51:54
39.950359,116.311288,0,-53.42531167979,39826.286099537,2009-01-13,06:51:59
39.950436,116.311077,0,-66.2621850393701,39826.2861574074,2009-01-13,06:52:04
39.9505,116.310905,0,-81.505718503937,39826.2862152778,2009-01-13,06:52:09
39.950514,116.310886,0,-96.6220439632546,39826.2862731481,2009-01-13,06:52:14
39.950557,116.310776,0,-111.375042650919,39826.2863310185,2009-01-13,06:52:19
39.950589,116.310718,0,-125.4056332021,39826.2863888889,2009-01-13,06:52:24
39.950677,116.310516,0,-139.09937992126,39826.2864467593,2009-01-13,06:52:29
39.950651,116.310528,0,-152.023671259843,39826.2865046296,2009-01-13,06:52:34
39.950621,116.310634,0,-164.352463910761,39826.2865625,2009-01-13,06:52:39
39.950531,116.310806,0,-175.336227034121,39826.2866203704,2009-01-13,06:52:44
39.950557,116.310744,0,-184.559796587926,39826.2866782407,2009-01-13,06:52:49
39.95048,116.310905,0,-197.667135826772,39826.2867361111,2009-01-13,06:52:54
39.950276,116.311367,0,-211.262539370079,39826.2867939815,2009-01-13,06:52:59
39.950223,116.311482,0,-218.134878608924,39826.2868518519,2009-01-13,06:53:04
39.950223,116.311517,0,-228.887542650919,39826.2869097222,2009-01-13,06:53:09
39.950212,116.311564,0,-239.000544619423,39826.2869675926,2009-01-13,06:53:14
39.950217,116.311574,0,-243.84250656168,39826.287025463,2009-01-13,06:53:19
39.950234,116.311535,0,-245.794812992126,39826.2870833333,2009-01-13,06:53:24
39.950296,116.311412,0,-247.740357611549,39826.2871412037,2009-01-13,06:53:29
39.950328,116.311345,0,-248.971148293963,39826.2871990741,2009-01-13,06:53:34
39.950351,116.311327,0,-251.872870734908,39826.2872569444,2009-01-13,06:53:39
39.950347,116.311313,0,-251.482214566929,39826.2873148148,2009-01-13,06:53:44
39.950401,116.311182,0,-249.832585301837,39826.2873726852,2009-01-13,06:53:49
39.95038,116.311175,0,-247.752949475066,39826.2874305556,2009-01-13,06:53:54
39.95038,116.311175,0,-247.752949475066,39826.2874652778,2009-01-13,06:53:57
39.950383,116.311175,0,-234.82998687664,39826.2874884259,2009-01-13,06:53:59
39.950293,116.311372,0,-229.913730314961,39826.2875462963,2009-01-13,06:54:04
39.950212,116.311573,0,-227.79842847769,39826.2876041667,2009-01-13,06:54:09
39.950124,116.311766,0,-224.57811023622,39826.287662037,2009-01-13,06:54:14
39.950122,116.311817,0,-210.245337926509,39826.2877199074,2009-01-13,06:54:19
39.950094,116.311877,0,-190.210278871391,39826.2877777778,2009-01-13,06:54:24
39.950094,116.31186,0,-162.021381233596,39826.2878356481,2009-01-13,06:54:29
39.950126,116.311768,0,-137.017168635171,39826.2878935185,2009-01-13,06:54:34
39.95013,116.311759,0,-126.201850393701,39826.2879513889,2009-01-13,06:54:39
39.950138,116.311747,0,-98.7451082677165,39826.2880092593,2009-01-13,06:54:44
39.950098,116.311812,0,-76.2864501312336,39826.2880671296,2009-01-13,06:54:49
39.950057,116.31194,0,-51.9038090551181,39826.288125,2009-01-13,06:54:54
39.950066,116.311923,0,-31.6927591863517,39826.2881828704,2009-01-13,06:54:59
39.950108,116.311804,0,-10.8904330708661,39826.2882407407,2009-01-13,06:55:04
39.950136,116.311717,0,7.2696686351706,39826.2882986111,2009-01-13,06:55:09
39.950108,116.311771,0,20.0167880577428,39826.2883564815,2009-01-13,06:55:14
39.950065,116.311885,0,27.5980807086614,39826.2884143519,2009-01-13,06:55:19
39.950039,116.311942,0,39.2649409448819,39826.2884722222,2009-01-13,06:55:24
39.950096,116.311843,0,51.076719160105,39826.2885300926,2009-01-13,06:55:29
39.95011,116.311852,0,63.8908234908136,39826.288587963,2009-01-13,06:55:34
39.950104,116.311899,0,76.4003149606299,39826.2886458333,2009-01-13,06:55:39
39.950047,116.312041,0,89.692719816273,39826.2887037037,2009-01-13,06:55:44
39.950048,116.312073,0,102.381400918635,39826.2887615741,2009-01-13,06:55:49
39.95004,116.312098,0,111.112306430446,39826.2888194444,2009-01-13,06:55:54
39.949983,116.312228,0,121.797463910761,39826.2888773148,2009-01-13,06:55:59
39.949903,116.312411,0,127.5143667979,39826.2889351852,2009-01-13,06:56:04
39.949843,116.31254,0,132.341909448819,39826.2889930556,2009-01-13,06:56:09
39.949843,116.31254,0,132.341909448819,39826.2890277778,2009-01-13,06:56:12
39.949842,116.312544,0,132.393310367454,39826.2890509259,2009-01-13,06:56:14
39.9498,116.312618,0,133.59000984252,39826.2891087963,2009-01-13,06:56:19
39.949754,116.31268,0,135.669471784777,39826.2891666667,2009-01-13,06:56:24
39.94974,116.312674,0,132.512959317585,39826.289224537,2009-01-13,06:56:29
39.949752,116.31266,0,132.018513779528,39826.2892824074,2009-01-13,06:56:34
39.949751,116.312671,0,127.439337270341,39826.2893402778,2009-01-13,06:56:39
39.949751,116.312671,0,127.439337270341,39826.289375,2009-01-13,06:56:42
39.949751,116.312671,0,127.585528215223,39826.2893981481,2009-01-13,06:56:44
39.949758,116.312661,0,126.454973753281,39826.2894560185,2009-01-13,06:56:49
39.949781,116.312625,0,123.446932414698,39826.2895138889,2009-01-13,06:56:54
39.949742,116.31271,0,119.862155511811,39826.2895717593,2009-01-13,06:56:59
39.949617,116.313,0,121.97280511811,39826.2896296296,2009-01-13,06:57:04
39.949479,116.313323,0,129.620472440945,39826.2896875,2009-01-13,06:57:09
39.949353,116.313596,0,139.822408136483,39826.2897453704,2009-01-13,06:57:14
39.94925,116.31384,0,151.469238845144,39826.2898032407,2009-01-13,06:57:19
39.949173,116.314023,0,164.261938976378,39826.2898611111,2009-01-13,06:57:24
39.949147,116.314071,0,176.701620734908,39826.2899189815,2009-01-13,06:57:29
39.949147,116.314071,0,176.701620734908,39826.2899537037,2009-01-13,06:57:32
39.949149,116.314067,0,192.454081364829,39826.2899768518,2009-01-13,06:57:34
39.949155,116.314045,0,203.661105643045,39826.2900347222,2009-01-13,06:57:39
39.949182,116.313995,0,210.125741469816,39826.2900925926,2009-01-13,06:57:44
39.94935,116.313644,0,214.78217519685,39826.290150463,2009-01-13,06:57:49
39.949428,116.31344,0,220.030160761155,39826.2902083333,2009-01-13,06:57:54
39.949501,116.313295,0,227.125374015748,39826.2902662037,2009-01-13,06:57:59
39.949519,116.31324,0,232.476338582677,39826.2903240741,2009-01-13,06:58:04
39.94958,116.313106,0,230.544757217848,39826.2903819444,2009-01-13,06:58:09
39.949613,116.313012,0,223.598556430446,39826.2904398148,2009-01-13,06:58:14
39.949637,116.312942,0,206.990856299213,39826.2904976852,2009-01-13,06:58:19
39.949642,116.312917,0,196.834835958005,39826.2905555556,2009-01-13,06:58:24
39.949611,116.313019,0,197.044606299213,39826.2906134259,2009-01-13,06:58:29
39.949606,116.313032,0,190.706190944882,39826.2906712963,2009-01-13,06:58:34
39.949608,116.313044,0,185.292224409449,39826.2907291667,2009-01-13,06:58:39
39.949601,116.313059,0,186.630823490814,39826.290787037,2009-01-13,06:58:44
39.949581,116.313171,0,192.37968832021,39826.2908449074,2009-01-13,06:58:49
39.949591,116.313172,0,203.575698818898,39826.2909027778,2009-01-13,06:58:54
39.949587,116.313136,0,207.69374671916,39826.2909606481,2009-01-13,06:58:59
39.949589,116.313104,0,211.874668635171,39826.2910185185,2009-01-13,06:59:04
39.949647,116.312904,0,201.347732939633,39826.2910763889,2009-01-13,06:59:09
39.949716,116.312754,0,182.90687335958,39826.2911342593,2009-01-13,06:59:14
39.949751,116.3127,0,164.230902230971,39826.2911921296,2009-01-13,06:59:19
39.949782,116.312638,0,147.968802493438,39826.29125,2009-01-13,06:59:24
39.949812,116.312546,0,135.925223097113,39826.2913078704,2009-01-13,06:59:29
39.949829,116.312474,0,118.340958005249,39826.2913657407,2009-01-13,06:59:34
39.949833,116.312431,0,95.3904724409449,39826.2914236111,2009-01-13,06:59:39
39.949847,116.312472,0,118.506535433071,39826.2914814815,2009-01-13,06:59:44
39.949852,116.312461,0,115.897011154856,39826.2915393518,2009-01-13,06:59:49
39.949862,116.312428,0,114.270744750656,39826.2915972222,2009-01-13,06:59:54
39.949907,116.312386,0,109.935744750656,39826.2916550926,2009-01-13,06:59:59
39.949925,116.312386,0,108.084980314961,39826.291712963,2009-01-13,07:00:04
39.949898,116.312491,0,106.891384514436,39826.2917708333,2009-01-13,07:00:09
39.949848,116.312633,0,109.012381889764,39826.2918287037,2009-01-13,07:00:14
39.949783,116.312726,0,121.434904855643,39826.2918865741,2009-01-13,07:00:19
39.949718,116.31286,0,138.987319553806,39826.2919444444,2009-01-13,07:00:24
39.949667,116.312929,0,160.558704068241,39826.2920023148,2009-01-13,07:00:29
39.949612,116.313057,0,188.074799868766,39826.2920601852,2009-01-13,07:00:34
39.949583,116.313101,0,197.44592847769,39826.2921180556,2009-01-13,07:00:39
39.949538,116.313162,0,216.792926509186,39826.2921759259,2009-01-13,07:00:44
39.949538,116.313178,0,241.107739501312,39826.2922337963,2009-01-13,07:00:49
39.949545,116.313188,0,245.452365485564,39826.2922916667,2009-01-13,07:00:54
39.949595,116.313109,0,259.766391076115,39826.292349537,2009-01-13,07:00:59
39.949625,116.313083,0,261.647657480315,39826.2924074074,2009-01-13,07:01:04
39.949677,116.313078,0,276.771781496063,39826.2924652778,2009-01-13,07:01:09
39.949727,116.31307,0,285.672040682415,39826.2925231481,2009-01-13,07:01:14
39.949721,116.313153,0,299.670803805774,39826.2925810185,2009-01-13,07:01:19
39.94973,116.313214,0,314.749169947507,39826.2926388889,2009-01-13,07:01:24
39.949803,116.313193,0,321.789137139108,39826.2926967593,2009-01-13,07:01:29
39.949827,116.313193,0,332.799146981627,39826.2927546296,2009-01-13,07:01:34
39.949841,116.313158,0,342.456811023622,39826.2928125,2009-01-13,07:01:39
39.949828,116.313134,0,356.155456036745,39826.2928703704,2009-01-13,07:01:44
39.949819,116.313139,0,360.921899606299,39826.2929282407,2009-01-13,07:01:49
39.94982,116.313125,0,362.499816272966,39826.2929861111,2009-01-13,07:01:54
39.94982,116.313125,0,362.499816272966,39826.2930208333,2009-01-13,07:01:57
39.94982,116.31312,0,361.183572834646,39826.2930439815,2009-01-13,07:01:59
39.949816,116.313144,0,362.524924540682,39826.2931018519,2009-01-13,07:02:04
39.949677,116.31332,0,363.358100393701,39826.2931597222,2009-01-13,07:02:09
39.949615,116.313364,0,362.189835958005,39826.2932175926,2009-01-13,07:02:14
39.949586,116.31332,0,358.986692913386,39826.293275463,2009-01-13,07:02:19
39.949566,116.313269,0,359.854934383202,39826.2933333333,2009-01-13,07:02:24
39.949538,116.31328,0,356.807634514436,39826.2933912037,2009-01-13,07:02:29
39.949539,116.313233,0,348.275826771654,39826.2934490741,2009-01-13,07:02:34
39.94957,116.313139,0,330.340291994751,39826.2935069444,2009-01-13,07:02:39
39.949627,116.313088,0,310.354908136483,39826.2935648148,2009-01-13,07:02:44
39.949712,116.312961,0,290.77469816273,39826.2936226852,2009-01-13,07:02:49
39.949736,116.312983,0,268.66469816273,39826.2936805556,2009-01-13,07:02:54
39.94971,116.313093,0,250.179911417323,39826.2937384259,2009-01-13,07:02:59
39.949676,116.313177,0,237.256899606299,39826.2937962963,2009-01-13,07:03:04
39.949676,116.313177,0,237.256899606299,39826.2938310185,2009-01-13,07:03:07
39.949673,116.313179,0,232.180872703412,39826.2938541667,2009-01-13,07:03:09
39.949674,116.313135,0,227.398933727034,39826.293912037,2009-01-13,07:03:14
39.949674,116.313075,0,223.8506167979,39826.2939699074,2009-01-13,07:03:19
39.949746,116.312854,0,219.796975065617,39826.2940277778,2009-01-13,07:03:24
39.949823,116.312597,0,214.538047900262,39826.2940856481,2009-01-13,07:03:29
39.949874,116.312375,0,209.492473753281,39826.2941435185,2009-01-13,07:03:34
39.949935,116.312153,0,205.059790026247,39826.2942013889,2009-01-13,07:03:39
39.949982,116.311997,0,194.529160104987,39826.2942592593,2009-01-13,07:03:44
39.950047,116.311773,0,172.678641732283,39826.2943171296,2009-01-13,07:03:49
39.950139,116.311584,0,150.582047244094,39826.294375,2009-01-13,07:03:54
39.950164,116.311452,0,132.200875984252,39826.2944328704,2009-01-13,07:03:59
39.950372,116.310949,0,112.240534776903,39826.2944907407,2009-01-13,07:04:04
39.950447,116.310687,0,93.6724311023622,39826.2945486111,2009-01-13,07:04:09
39.950393,116.310793,0,80.1822572178478,39826.2946064815,2009-01-13,07:04:14
39.95038,116.310741,0,57.2997998687664,39826.2946643519,2009-01-13,07:04:19
39.950449,116.310601,0,41.0914501312336,39826.2947222222,2009-01-13,07:04:24
39.950552,116.310399,0,25.3469127296588,39826.2947800926,2009-01-13,07:04:29
39.950728,116.310075,0,7.38247047244094,39826.294837963,2009-01-13,07:04:34
39.950906,116.309849,0,-11.0331758530184,39826.2948958333,2009-01-13,07:04:39
39.950979,116.309704,0,-27.8533989501312,39826.2949537037,2009-01-13,07:04:44
39.95107,116.309629,0,-44.4450459317585,39826.2950115741,2009-01-13,07:04:49
39.951286,116.309316,0,-57.9588681102362,39826.2950694444,2009-01-13,07:04:54
39.951535,116.308876,0,-73.2751476377953,39826.2951273148,2009-01-13,07:04:59
39.951712,116.30848,0,-91.4080052493438,39826.2951851852,2009-01-13,07:05:04
39.951849,116.308204,0,-108.665895669291,39826.2952430556,2009-01-13,07:05:09
39.95195,116.307938,0,-129.50374015748,39826.2953009259,2009-01-13,07:05:14
39.952028,116.307725,0,-141.455793963255,39826.2953587963,2009-01-13,07:05:19
39.95208,116.307585,0,-151.916151574803,39826.2954166667,2009-01-13,07:05:24
39.952142,116.307418,0,-160.458894356955,39826.295474537,2009-01-13,07:05:29
39.952178,116.307253,0,-168.468608923885,39826.2955324074,2009-01-13,07:05:34
39.952241,116.307049,0,-167.178818897638,39826.2955902778,2009-01-13,07:05:39
39.952299,116.306895,0,-138.219947506562,39826.2956481481,2009-01-13,07:05:44
39.952466,116.30655,0,-125.402591863517,39826.2957060185,2009-01-13,07:05:49
39.952573,116.306277,0,-133.470524934383,39826.2957638889,2009-01-13,07:05:54
39.952608,116.306136,0,-146.702956036745,39826.2958217593,2009-01-13,07:05:59
39.952642,116.306004,0,-159.516371391076,39826.2958796296,2009-01-13,07:06:04
39.952654,116.30602,0,-172.243582677165,39826.2959375,2009-01-13,07:06:09
39.952651,116.306168,0,-182.998786089239,39826.2959953704,2009-01-13,07:06:14
39.95255,116.306439,0,-193.833277559055,39826.2960532407,2009-01-13,07:06:19
39.952458,116.306622,0,-205.342851049869,39826.2961111111,2009-01-13,07:06:24
39.952224,116.307185,0,-210.604255249344,39826.2961689815,2009-01-13,07:06:29
39.952047,116.307566,0,-215.494150262467,39826.2962268519,2009-01-13,07:06:34
39.951909,116.307908,0,-219.799878608924,39826.2962847222,2009-01-13,07:06:39
39.951057,116.309604,0,-217.782542650919,39826.2963425926,2009-01-13,07:06:44
39.950597,116.310619,0,-217.60532480315,39826.296400463,2009-01-13,07:06:49
39.95041,116.311134,0,-217.669904855643,39826.2964583333,2009-01-13,07:06:54
39.950322,116.311343,0,-215.746286089239,39826.2965162037,2009-01-13,07:06:59
39.950281,116.311447,0,-212.446299212598,39826.2965740741,2009-01-13,07:07:04
39.950253,116.311518,0,-209.162604986877,39826.2966319444,2009-01-13,07:07:09
39.950254,116.311466,0,-206.97531167979,39826.2966898148,2009-01-13,07:07:14
39.950294,116.311351,0,-201.212152230971,39826.2967476852,2009-01-13,07:07:19
39.950353,116.311178,0,-197.144980314961,39826.2968055556,2009-01-13,07:07:24
39.950429,116.310992,0,-196.715564304462,39826.2968634259,2009-01-13,07:07:29
39.95049,116.310846,0,-197.142316272966,39826.2969212963,2009-01-13,07:07:34
39.950491,116.310818,0,-203.740416666667,39826.2969791667,2009-01-13,07:07:39
39.950544,116.310724,0,-208.659586614173,39826.297037037,2009-01-13,07:07:44
39.950607,116.310581,0,-221.025987532808,39826.2970949074,2009-01-13,07:07:49
39.950673,116.310428,0,-235.41936023622,39826.2971527778,2009-01-13,07:07:54
39.950737,116.310307,0,-252.586650262467,39826.2972106481,2009-01-13,07:07:59
39.950782,116.310223,0,-261.109268372703,39826.2972685185,2009-01-13,07:08:04
39.950849,116.310102,0,-267.132060367454,39826.2973263889,2009-01-13,07:08:09
39.950903,116.309991,0,-270.785383858268,39826.2973842593,2009-01-13,07:08:14
39.950976,116.309884,0,-272.95530511811,39826.2974421296,2009-01-13,07:08:19
39.951004,116.309833,0,-275.900859580053,39826.2975,2009-01-13,07:08:24
39.951063,116.309749,0,-281.577224409449,39826.2975578704,2009-01-13,07:08:29
39.950371,116.31125,0,-272.210288713911,39826.2976157407,2009-01-13,07:08:34
39.950082,116.311738,0,-278.356358267717,39826.2976736111,2009-01-13,07:08:39
39.949989,116.312,0,-54.8351017060367,39826.3015509259,2009-01-13,07:14:14
39.94993,116.312147,0,-36.0711942257218,39826.3016087963,2009-01-13,07:14:19
39.94993,116.312147,0,-36.0711942257218,39826.3016435185,2009-01-13,07:14:22
39.949937,116.312153,0,-27.2427329396325,39826.3016666667,2009-01-13,07:14:24
39.949942,116.312142,0,-25.9727427821522,39826.301724537,2009-01-13,07:14:29
39.94994,116.312151,0,-25.644468503937,39826.3017824074,2009-01-13,07:14:34
39.949976,116.312143,0,-20.4509416010499,39826.3018402778,2009-01-13,07:14:39
39.94996,116.312204,0,-7.46751312335958,39826.3018981481,2009-01-13,07:14:44
39.949978,116.312199,0,-0.66626968503937,39826.3019560185,2009-01-13,07:14:49
39.94999,116.312184,0,0.661240157480315,39826.3020138889,2009-01-13,07:14:54
39.94999,116.312184,0,0.661240157480315,39826.3020486111,2009-01-13,07:14:57
39.949992,116.312181,0,1.43693569553806,39826.3020717593,2009-01-13,07:14:59
39.949984,116.312213,0,2.86117782152231,39826.3021296296,2009-01-13,07:15:04
39.949937,116.312402,0,16.6051935695538,39826.3021875,2009-01-13,07:15:09
39.949879,116.312515,0,48.2493996062992,39826.3022453704,2009-01-13,07:15:14
39.949841,116.312541,0,60.6131364829396,39826.3023032407,2009-01-13,07:15:19
39.949807,116.312464,0,70.743717191601,39826.3023611111,2009-01-13,07:15:24
39.94975,116.312385,0,67.2084711286089,39826.3024189815,2009-01-13,07:15:29
39.949766,116.312303,0,59.7571522309711,39826.3024768519,2009-01-13,07:15:34
39.949768,116.312256,0,54.0643963254593,39826.3025347222,2009-01-13,07:15:39
39.949768,116.312256,0,54.0643963254593,39826.3025694444,2009-01-13,07:15:42
39.949764,116.312249,0,48.1858398950131,39826.3025925926,2009-01-13,07:15:44
39.949754,116.31225,0,45.5120406824147,39826.302650463,2009-01-13,07:15:49
39.949759,116.312267,0,43.4155446194226,39826.3027083333,2009-01-13,07:15:54
39.949722,116.312279,0,36.6125164041995,39826.3027662037,2009-01-13,07:15:59
39.949678,116.312291,0,25.3776181102362,39826.3028240741,2009-01-13,07:16:04
39.949725,116.312312,0,12.2222670603675,39826.3028819444,2009-01-13,07:16:09
39.949858,116.312351,0,8.63203083989501,39826.3029398148,2009-01-13,07:16:14
39.949898,116.312362,0,9.92048884514436,39826.3029976852,2009-01-13,07:16:19
39.949929,116.312481,0,20.7448654855643,39826.3030555556,2009-01-13,07:16:24
39.950167,116.312722,0,41.3494881889764,39826.3031134259,2009-01-13,07:16:29
39.950094,116.312512,0,58.3772965879265,39826.3031712963,2009-01-13,07:16:34
39.950176,116.312233,0,64.0219586614173,39826.3032291667,2009-01-13,07:16:39
39.950185,116.311962,0,56.4818667979003,39826.303287037,2009-01-13,07:16:44
39.950311,116.311576,0,46.8830183727034,39826.3033449074,2009-01-13,07:16:49
39.950408,116.311341,0,36.9861351706037,39826.3034027778,2009-01-13,07:16:54
39.950482,116.311184,0,30.6126837270341,39826.3034606481,2009-01-13,07:16:59
39.95045,116.311168,0,21.6258694225722,39826.3035185185,2009-01-13,07:17:04
39.950398,116.31111,0,3.34110892388451,39826.3035763889,2009-01-13,07:17:09
39.950485,116.310879,0,-18.8533169291339,39826.3036342593,2009-01-13,07:17:14
39.950561,116.310723,0,-49.9857447506562,39826.3036921296,2009-01-13,07:17:19
39.950675,116.310533,0,-67.0573458005249,39826.30375,2009-01-13,07:17:24
39.95062,116.310731,0,-78.6538943569554,39826.3038078704,2009-01-13,07:17:29
39.950465,116.311124,0,-83.7841371391076,39826.3038657407,2009-01-13,07:17:34
39.950299,116.311567,0,-86.1079232283465,39826.3039236111,2009-01-13,07:17:39
39.950257,116.311566,0,-86.3335269028871,39826.3039814815,2009-01-13,07:17:44
39.950257,116.311566,0,-86.3335269028871,39826.3040162037,2009-01-13,07:17:47
39.950249,116.31157,0,-85.8255085301837,39826.3040393519,2009-01-13,07:17:49
39.950231,116.311534,0,-86.1871456692913,39826.3040972222,2009-01-13,07:17:54
39.950263,116.311485,0,-76.0077362204724,39826.3041550926,2009-01-13,07:17:59
39.950282,116.311442,0,-57.2733366141732,39826.304212963,2009-01-13,07:18:04
39.950276,116.31143,0,-52.1229035433071,39826.3042708333,2009-01-13,07:18:09
39.950251,116.31145,0,-49.9127919947507,39826.3043287037,2009-01-13,07:18:14
39.950232,116.311471,0,-47.7754330708661,39826.3043865741,2009-01-13,07:18:19
39.950211,116.311539,0,-45.4568471128609,39826.3044444444,2009-01-13,07:18:24
39.950151,116.31171,0,-33.8740223097113,39826.3045023148,2009-01-13,07:18:29
39.950151,116.31171,0,-33.8740223097113,39826.304537037,2009-01-13,07:18:32
39.950158,116.311718,0,-31.7773261154856,39826.3045601852,2009-01-13,07:18:34
39.950034,116.311977,0,-9.64964238845144,39826.3046180556,2009-01-13,07:18:39
39.950015,116.312029,0,-3.43277887139108,39826.3046759259,2009-01-13,07:18:44
39.950066,116.311967,0,-5.97273293963255,39826.3047337963,2009-01-13,07:18:49
39.950137,116.311908,0,-12.9044849081365,39826.3047916667,2009-01-13,07:18:54
39.950199,116.311868,0,-23.6181233595801,39826.304849537,2009-01-13,07:18:59
39.950221,116.311865,0,-32.5295111548556,39826.3049074074,2009-01-13,07:19:04
39.950243,116.311835,0,-43.3963188976378,39826.3049652778,2009-01-13,07:19:09
39.950315,116.311738,0,-55.7897834645669,39826.3050231481,2009-01-13,07:19:14
39.950346,116.311671,0,-67.6018241469816,39826.3050810185,2009-01-13,07:19:19
39.950367,116.311603,0,-78.765531496063,39826.3051388889,2009-01-13,07:19:24
39.95038,116.311549,0,-92.8498064304462,39826.3051967593,2009-01-13,07:19:29
39.950389,116.311527,0,-104.271994750656,39826.3052546296,2009-01-13,07:19:34
39.950355,116.311536,0,-115.755347769029,39826.3053125,2009-01-13,07:19:39
39.950294,116.311563,0,-121.540846456693,39826.3053703704,2009-01-13,07:19:44
39.950246,116.311588,0,-130.709724409449,39826.3054282407,2009-01-13,07:19:49
39.950192,116.311649,0,-137.399212598425,39826.3054861111,2009-01-13,07:19:54
39.950152,116.311717,0,-145.33529855643,39826.3055439815,2009-01-13,07:19:59
39.950152,116.311717,0,-145.33529855643,39826.3055787037,2009-01-13,07:20:02
39.950154,116.311724,0,-150.853992782152,39826.3056018518,2009-01-13,07:20:04
39.950111,116.311764,0,-159.60093832021,39826.3056597222,2009-01-13,07:20:09
39.950098,116.311753,0,-169.517926509186,39826.3057175926,2009-01-13,07:20:14
39.950098,116.311721,0,-181.180787401575,39826.305775463,2009-01-13,07:20:19
39.95015,116.311597,0,-191.568914041995,39826.3058333333,2009-01-13,07:20:24
39.950168,116.311598,0,-201.372749343832,39826.3058912037,2009-01-13,07:20:29
39.950047,116.311831,0,-180.104035433071,39826.3059490741,2009-01-13,07:20:34
39.949967,116.312012,0,-151.606794619423,39826.3060069444,2009-01-13,07:20:39
39.949908,116.312152,0,-124.980459317585,39826.3060648148,2009-01-13,07:20:44
39.949893,116.31222,0,-105.667614829396,39826.3061226852,2009-01-13,07:20:49
39.949877,116.31228,0,-91.2372637795276,39826.3061805556,2009-01-13,07:20:54
39.949837,116.312383,0,-72.0459908136483,39826.3062384259,2009-01-13,07:20:59
39.949793,116.312513,0,-50.1744914698163,39826.3062962963,2009-01-13,07:21:04
39.949524,116.312945,0,-21.3728543307087,39826.3063541667,2009-01-13,07:21:09
39.94945,116.313096,0,14.2225721784777,39826.306412037,2009-01-13,07:21:14
39.949543,116.312943,0,36.7285531496063,39826.3064699074,2009-01-13,07:21:19
39.949531,116.312955,0,41.7245242782152,39826.3065277778,2009-01-13,07:21:24
39.949528,116.312964,0,42.0568471128609,39826.3065856481,2009-01-13,07:21:29
39.949528,116.312964,0,42.0568471128609,39826.3066203704,2009-01-13,07:21:32
39.949526,116.312967,0,39.3950721784777,39826.3066435185,2009-01-13,07:21:34
39.949531,116.31294,0,35.411407480315,39826.3067013889,2009-01-13,07:21:39
39.949555,116.312867,0,31.32406167979,39826.3067592593,2009-01-13,07:21:44
39.949597,116.312746,0,28.4566929133858,39826.3068171296,2009-01-13,07:21:49
39.949657,116.312509,0,19.6539271653543,39826.306875,2009-01-13,07:21:54
39.949702,116.312268,0,10.7360859580052,39826.3069328704,2009-01-13,07:21:59
39.949752,116.312082,0,6.39043307086614,39826.3069907407,2009-01-13,07:22:04
39.949841,116.311942,0,-1.4889501312336,39826.3070486111,2009-01-13,07:22:09
39.949926,116.311798,0,-14.7642093175853,39826.3071064815,2009-01-13,07:22:14
39.950023,116.311677,0,-32.1941437007874,39826.3071643518,2009-01-13,07:22:19
39.950091,116.31161,0,-49.0315223097113,39826.3072222222,2009-01-13,07:22:24
39.95014,116.311597,0,-66.1373589238845,39826.3072800926,2009-01-13,07:22:29
39.950149,116.31163,0,-60.0529954068241,39826.307337963,2009-01-13,07:22:34
39.950163,116.311599,0,-74.6652329396325,39826.3073958333,2009-01-13,07:22:39
39.950194,116.311545,0,-93.8253280839895,39826.3074537037,2009-01-13,07:22:44
39.950183,116.311517,0,-110.081725721785,39826.3075115741,2009-01-13,07:22:49
39.950161,116.311517,0,-124.922299868766,39826.3075694444,2009-01-13,07:22:54
39.95013,116.311558,0,-142.15750984252,39826.3076273148,2009-01-13,07:22:59
39.950117,116.311585,0,-151.09157152231,39826.3076851852,2009-01-13,07:23:04
39.950117,116.311585,0,-151.09157152231,39826.3077199074,2009-01-13,07:23:07
39.95011,116.311589,0,-161.664291338583,39826.3077430556,2009-01-13,07:23:09
39.95011,116.311609,0,-164.139977034121,39826.3078009259,2009-01-13,07:23:14
39.950118,116.311652,0,-162.187099737533,39826.3078587963,2009-01-13,07:23:19
39.950113,116.311678,0,-158.676827427822,39826.3079166667,2009-01-13,07:23:24
39.950088,116.311705,0,-157.028458005249,39826.307974537,2009-01-13,07:23:29
39.950051,116.31174,0,-150.534724409449,39826.3080324074,2009-01-13,07:23:34
39.950031,116.311764,0,-147.442680446194,39826.3080902778,2009-01-13,07:23:39
39.950031,116.311764,0,-147.442680446194,39826.308125,2009-01-13,07:23:42
39.950027,116.311771,0,-146.363927165354,39826.3081481481,2009-01-13,07:23:44
39.950039,116.311734,0,-143.400488845144,39826.3082060185,2009-01-13,07:23:49
39.950068,116.311682,0,-143.760508530184,39826.3082638889,2009-01-13,07:23:54
39.950107,116.311652,0,-142.476676509186,39826.3083217593,2009-01-13,07:23:59
39.950117,116.311672,0,-144.396204068241,39826.3083796296,2009-01-13,07:24:04
39.950085,116.311739,0,-143.399927821522,39826.3084375,2009-01-13,07:24:09
39.950044,116.311804,0,-143.533704068241,39826.3084953704,2009-01-13,07:24:14
39.950024,116.311838,0,-145.615807086614,39826.3085532407,2009-01-13,07:24:19
39.949997,116.311876,0,-145.718582677165,39826.3086111111,2009-01-13,07:24:24
39.949999,116.311898,0,-142.632595144357,39826.3086689815,2009-01-13,07:24:29
39.95002,116.311868,0,-141.629271653543,39826.3087268519,2009-01-13,07:24:34
39.950066,116.311822,0,-142.618789370079,39826.3087847222,2009-01-13,07:24:39
39.950066,116.311822,0,-142.618789370079,39826.3088194444,2009-01-13,07:24:42
39.950066,116.311821,0,-146.82687335958,39826.3088425926,2009-01-13,07:24:44
39.950046,116.311886,0,-144.203992782152,39826.308900463,2009-01-13,07:24:49
39.95006,116.311864,0,-143.424619422572,39826.3089583333,2009-01-13,07:24:54
39.950068,116.311838,0,-143.291932414698,39826.3090162037,2009-01-13,07:24:59
39.95008,116.311812,0,-141.707168635171,39826.3090740741,2009-01-13,07:25:04
39.95008,116.311812,0,-141.707168635171,39826.3091087963,2009-01-13,07:25:07
39.95008,116.311819,0,-141.90312007874,39826.3091319444,2009-01-13,07:25:09
39.950053,116.311844,0,-139.637893700787,39826.3091898148,2009-01-13,07:25:14
39.950089,116.311737,0,-135.743198818898,39826.3092476852,2009-01-13,07:25:19
39.950107,116.311661,0,-133.703185695538,39826.3093055556,2009-01-13,07:25:24
39.950125,116.311617,0,-132.530416666667,39826.3093634259,2009-01-13,07:25:29
39.95011,116.311625,0,-134.319983595801,39826.3094212963,2009-01-13,07:25:34
39.950127,116.311617,0,-137.081220472441,39826.3094791667,2009-01-13,07:25:39
39.950234,116.311449,0,-139.470751312336,39826.309537037,2009-01-13,07:25:44
39.950349,116.311266,0,-140.661217191601,39826.3095949074,2009-01-13,07:25:49
39.950451,116.311061,0,-140.931824146982,39826.3096527778,2009-01-13,07:25:54
39.950488,116.310963,0,-141.865987532808,39826.3097106481,2009-01-13,07:25:59
39.950558,116.310856,0,-144.600479002625,39826.3097685185,2009-01-13,07:26:04
39.95051,116.310935,0,-146.597152230971,39826.3098263889,2009-01-13,07:26:09
39.95051,116.310935,0,-146.597152230971,39826.3098611111,2009-01-13,07:26:12
39.950511,116.310932,0,-149.598923884514,39826.3098842593,2009-01-13,07:26:14
39.950521,116.310912,0,-152.410659448819,39826.3099421296,2009-01-13,07:26:19
39.950534,116.31091,0,-155.03093503937,39826.31,2009-01-13,07:26:24
39.950514,116.310939,0,-156.364904855643,39826.3100578704,2009-01-13,07:26:29
39.950507,116.310958,0,-158.127473753281,39826.3101157407,2009-01-13,07:26:34
39.950494,116.310992,0,-159.304173228346,39826.3101736111,2009-01-13,07:26:39
39.950472,116.311021,0,-161.787667322835,39826.3102314815,2009-01-13,07:26:44
39.950461,116.311008,0,-170.163618766404,39826.3102893519,2009-01-13,07:26:49
39.950437,116.311031,0,-175.052591863517,39826.3103472222,2009-01-13,07:26:54
39.950436,116.311036,0,-177.875377296588,39826.3104050926,2009-01-13,07:26:59
39.950434,116.311038,0,-179.2268667979,39826.310462963,2009-01-13,07:27:04
39.950434,116.311038,0,-179.2268667979,39826.3104976852,2009-01-13,07:27:07
39.950433,116.311039,0,-179.74062664042,39826.3105208333,2009-01-13,07:27:09
39.950399,116.311049,0,-179.148635170604,39826.3105787037,2009-01-13,07:27:14
39.950365,116.311066,0,-179.25750656168,39826.3106365741,2009-01-13,07:27:19
39.950329,116.311099,0,-179.467890419948,39826.3106944444,2009-01-13,07:27:24
39.95031,116.311115,0,-179.774153543307,39826.3107523148,2009-01-13,07:27:29
39.950305,116.311084,0,-181.28094816273,39826.3108101852,2009-01-13,07:27:34
39.950305,116.311084,0,-181.28094816273,39826.3108449074,2009-01-13,07:27:37
39.950301,116.31108,0,-184.396082677165,39826.3108680556,2009-01-13,07:27:39
39.950311,116.31104,0,-188.19718832021,39826.3109259259,2009-01-13,07:27:44
39.950331,116.311003,0,-193.361361548556,39826.3109837963,2009-01-13,07:27:49
39.950358,116.31092,0,-199.245807086614,39826.3110416667,2009-01-13,07:27:54
39.950336,116.310985,0,-204.960567585302,39826.311099537,2009-01-13,07:27:59
39.950229,116.311162,0,-210.957939632546,39826.3111574074,2009-01-13,07:28:04
39.950252,116.311149,0,-218.079235564304,39826.3112152778,2009-01-13,07:28:09
39.950238,116.311182,0,-222.123362860892,39826.3112731481,2009-01-13,07:28:14
39.950248,116.311189,0,-223.24094160105,39826.3113310185,2009-01-13,07:28:19
39.950231,116.311201,0,-223.000544619423,39826.3113888889,2009-01-13,07:28:24
39.950215,116.311155,0,-221.724022309711,39826.3114467593,2009-01-13,07:28:29
39.950255,116.311065,0,-220.84436351706,39826.3115046296,2009-01-13,07:28:34
39.95032,116.310914,0,-219.830816929134,39826.3115625,2009-01-13,07:28:39
39.950378,116.310825,0,-219.070679133858,39826.3116203704,2009-01-13,07:28:44
39.950433,116.31074,0,-219.39092519685,39826.3116782407,2009-01-13,07:28:49
39.950405,116.310882,0,-220.582316272966,39826.3117939815,2009-01-13,07:28:59
39.950187,116.311259,0,-222.22656496063,39826.3118518519,2009-01-13,07:29:04
39.950056,116.311449,0,-223.295433070866,39826.3119097222,2009-01-13,07:29:09
39.950083,116.311415,0,-223.692244094488,39826.3119675926,2009-01-13,07:29:14
39.950152,116.311338,0,-223.822329396325,39826.312025463,2009-01-13,07:29:19
39.9502,116.311294,0,-223.744658792651,39826.3120833333,2009-01-13,07:29:24
39.9502,116.311346,0,-220.103576115486,39826.3121412037,2009-01-13,07:29:29
39.950198,116.311382,0,-212.84248687664,39826.3121990741,2009-01-13,07:29:34
39.950198,116.311382,0,-212.84248687664,39826.3122337963,2009-01-13,07:29:37
39.950204,116.31139,0,-201.21937335958,39826.3122569444,2009-01-13,07:29:39
39.950205,116.311345,0,-186.926148293963,39826.3123148148,2009-01-13,07:29:44
39.950205,116.311345,0,-186.926148293963,39826.312349537,2009-01-13,07:29:47
39.9502,116.311347,0,-166.607641076115,39826.3123726852,2009-01-13,07:29:49
39.950178,116.311421,0,-142.03938976378,39826.3124305556,2009-01-13,07:29:54
39.950122,116.311672,0,-119.394616141732,39826.3124884259,2009-01-13,07:29:59
39.950126,116.311839,0,-100.74719488189,39826.3125462963,2009-01-13,07:30:04
39.950178,116.311831,0,-86.1263713910761,39826.3126041667,2009-01-13,07:30:09
39.950233,116.311781,0,-74.0000328083989,39826.312662037,2009-01-13,07:30:14
39.95022,116.31177,0,-67.0556430446194,39826.3127199074,2009-01-13,07:30:19
39.950209,116.311812,0,-59.787063648294,39826.3127777778,2009-01-13,07:30:24
39.950175,116.311845,0,-50.7378051181102,39826.3128356481,2009-01-13,07:30:29
39.950132,116.311854,0,-49.2274114173228,39826.3128935185,2009-01-13,07:30:34
39.950048,116.311904,0,-48.0222473753281,39826.3129513889,2009-01-13,07:30:39
39.950022,116.3119,0,-47.9009908136483,39826.3130092593,2009-01-13,07:30:44
39.950022,116.311878,0,-46.3937401574803,39826.3130671296,2009-01-13,07:30:49
39.950037,116.311832,0,-45.0122375328084,39826.313125,2009-01-13,07:30:54
39.950021,116.311799,0,-42.8762860892388,39826.3131828704,2009-01-13,07:30:59
39.95005,116.311677,0,-39.3737237532808,39826.3132407407,2009-01-13,07:31:04
39.950064,116.31159,0,-33.4445964566929,39826.3132986111,2009-01-13,07:31:09
39.950084,116.31155,0,-27.5055347769029,39826.3133564815,2009-01-13,07:31:14
39.950064,116.3116,0,-22.7507414698163,39826.3134143518,2009-01-13,07:31:19
39.950051,116.311631,0,-20.8685564304462,39826.3134722222,2009-01-13,07:31:24
39.950021,116.311782,0,-19.0103608923885,39826.3135300926,2009-01-13,07:31:29
39.950001,116.311875,0,-16.0317913385827,39826.313587963,2009-01-13,07:31:34
39.949982,116.311886,0,-10.7914632545932,39826.3136458333,2009-01-13,07:31:39
39.94997,116.311945,0,3.22508202099738,39826.3137037037,2009-01-13,07:31:44
39.949979,116.311972,0,13.8749015748031,39826.3137615741,2009-01-13,07:31:49
39.949968,116.312006,0,22.9667224409449,39826.3138194444,2009-01-13,07:31:54
39.949862,116.312199,0,46.5284711286089,39826.3138773148,2009-01-13,07:31:59
39.949754,116.312416,0,77.1808366141732,39826.3139351852,2009-01-13,07:32:04
39.94954,116.3128,0,111.484891732283,39826.3139930556,2009-01-13,07:32:09
39.949633,116.312654,0,129.22686351706,39826.3140509259,2009-01-13,07:32:14
39.949833,116.312319,0,116.036194225722,39826.3141087963,2009-01-13,07:32:19
39.950107,116.311901,0,125.760206692913,39826.3141666667,2009-01-13,07:32:24
39.950307,116.311587,0,117.076036745407,39826.314224537,2009-01-13,07:32:29
39.950364,116.31144,0,81.2821128608924,39826.3142824074,2009-01-13,07:32:34
39.950242,116.311562,0,61.4156627296588,39826.3143402778,2009-01-13,07:32:39
39.950242,116.311562,0,61.4156627296588,39826.314375,2009-01-13,07:32:42
39.950242,116.311558,0,56.8335269028871,39826.3143981481,2009-01-13,07:32:44
39.950234,116.311579,0,59.1395964566929,39826.3144560185,2009-01-13,07:32:49
39.950234,116.311579,0,59.1395964566929,39826.3144907407,2009-01-13,07:32:52
39.950232,116.311585,0,61.9865846456693,39826.3145138889,2009-01-13,07:32:54
39.950236,116.31157,0,62.551217191601,39826.3145717593,2009-01-13,07:32:59
39.950228,116.311589,0,62.9637237532808,39826.3146296296,2009-01-13,07:33:04
39.95024,116.311579,0,61.4444356955381,39826.3146875,2009-01-13,07:33:09
39.950178,116.311696,0,74.6444192913386,39826.3147453704,2009-01-13,07:33:14
39.95012,116.311738,0,73.3889238845144,39826.3148032407,2009-01-13,07:33:19
39.950069,116.311771,0,68.9399015748031,39826.3148611111,2009-01-13,07:33:24
39.950083,116.311733,0,62.8527001312336,39826.3149189815,2009-01-13,07:33:29
39.950116,116.311675,0,53.3010761154856,39826.3149768518,2009-01-13,07:33:34
39.950132,116.311685,0,37.8699311023622,39826.3150347222,2009-01-13,07:33:39
39.950106,116.311762,0,30.692125984252,39826.3150925926,2009-01-13,07:33:44
39.950076,116.311828,0,26.8452591863517,39826.315150463,2009-01-13,07:33:49
39.950063,116.311874,0,31.8213681102362,39826.3152083333,2009-01-13,07:33:54
39.950004,116.312034,0,55.5559645669291,39826.3152662037,2009-01-13,07:33:59
39.949957,116.312136,0,85.2408169291339,39826.3153240741,2009-01-13,07:34:04
39.949929,116.312254,0,114.659612860892,39826.3153819444,2009-01-13,07:34:09
39.949886,116.312365,0,143.627683727034,39826.3154398148,2009-01-13,07:34:14
39.94984,116.31246,0,157.237677165354,39826.3154976852,2009-01-13,07:34:19
39.949716,116.312764,0,288.557791994751,39826.3155555556,2009-01-13,07:34:24
39.949695,116.312797,0,310.62874671916,39826.3156134259,2009-01-13,07:34:29
39.949704,116.312678,0,259.366099081365,39826.3156712963,2009-01-13,07:34:34
39.949741,116.312567,0,223.188576115486,39826.3157291667,2009-01-13,07:34:39
39.949771,116.312471,0,196.100807086614,39826.315787037,2009-01-13,07:34:44
39.949824,116.312334,0,152.98718175853,39826.3158449074,2009-01-13,07:34:49
39.949888,116.312203,0,127.720331364829,39826.3159027778,2009-01-13,07:34:54
39.949959,116.312092,0,138.565961286089,39826.3159606481,2009-01-13,07:34:59
39.950017,116.312048,0,134.303287401575,39826.3160185185,2009-01-13,07:35:04
39.950047,116.31203,0,119.074911417323,39826.3160763889,2009-01-13,07:35:09
39.950072,116.312046,0,102.376617454068,39826.3161342593,2009-01-13,07:35:14
39.9501,116.312068,0,83.9418864829396,39826.3161921296,2009-01-13,07:35:19
39.950118,116.312059,0,58.0772080052493,39826.31625,2009-01-13,07:35:24
39.950129,116.312054,0,42.1562040682415,39826.3163078704,2009-01-13,07:35:29
39.950163,116.31192,0,25.3168635170604,39826.3163657407,2009-01-13,07:35:34
39.950228,116.311686,0,11.1960039370079,39826.3164236111,2009-01-13,07:35:39
39.950283,116.311525,0,6.46770997375328,39826.3164814815,2009-01-13,07:35:44
39.950339,116.311263,0,28.6700295275591,39826.3165393519,2009-01-13,07:35:49
39.950372,116.311134,0,44.9761154855643,39826.3165972222,2009-01-13,07:35:54
39.95034,116.311189,0,49.8053510498688,39826.3166550926,2009-01-13,07:35:59
39.950316,116.311254,0,48.1015157480315,39826.316712963,2009-01-13,07:36:04
39.950027,116.311939,0,39.964186351706,39826.3167708333,2009-01-13,07:36:09
39.950184,116.311483,0,36.9132972440945,39826.3168287037,2009-01-13,07:36:14
39.950232,116.311345,0,18.9129921259843,39826.3168865741,2009-01-13,07:36:19
39.950258,116.311331,0,-4.5930249343832,39826.3169444444,2009-01-13,07:36:24
39.950229,116.311402,0,-16.1714534120735,39826.3170023148,2009-01-13,07:36:29
39.950246,116.311388,0,-25.0089468503937,39826.3170601852,2009-01-13,07:36:34
39.950255,116.311389,0,-29.6048884514436,39826.3171180556,2009-01-13,07:36:39
39.950253,116.311374,0,-29.9200656167979,39826.3171759259,2009-01-13,07:36:44
39.950243,116.311368,0,-29.4751706036745,39826.3172337963,2009-01-13,07:36:49
39.950226,116.311362,0,-27.7569422572178,39826.3172916667,2009-01-13,07:36:54
39.950195,116.311412,0,-18.9963484251969,39826.317349537,2009-01-13,07:36:59
39.950169,116.311491,0,-1.71499015748031,39826.3174074074,2009-01-13,07:37:04
39.95016,116.311576,0,13.8462106299213,39826.3174652778,2009-01-13,07:37:09
39.95017,116.311625,0,32.394406167979,39826.3175231481,2009-01-13,07:37:14
39.950166,116.311646,0,53.0075032808399,39826.3175810185,2009-01-13,07:37:19
39.950274,116.311505,0,53.9453772965879,39826.3176388889,2009-01-13,07:37:24
39.950363,116.311345,0,49.9984547244094,39826.3176967593,2009-01-13,07:37:29
39.950333,116.311398,0,45.3945767716535,39826.3177546296,2009-01-13,07:37:34
39.950276,116.311481,0,45.6803904199475,39826.3178125,2009-01-13,07:37:39
39.950241,116.31155,0,45.4658956692913,39826.3178703704,2009-01-13,07:37:44
39.950215,116.311609,0,47.3720472440945,39826.3179282407,2009-01-13,07:37:49
39.950175,116.311662,0,43.1981332020997,39826.3179861111,2009-01-13,07:37:54
39.950177,116.311685,0,37.8718635170604,39826.3180439815,2009-01-13,07:37:59
39.950158,116.311678,0,31.9801443569554,39826.3181018519,2009-01-13,07:38:04
39.950144,116.311635,0,16.6593208661417,39826.3181597222,2009-01-13,07:38:09
39.950113,116.311655,0,6.53573162729659,39826.3182175926,2009-01-13,07:38:14
39.950062,116.311742,0,1.33262795275591,39826.318275463,2009-01-13,07:38:19
39.95002,116.311844,0,11.0343799212598,39826.3183333333,2009-01-13,07:38:24
39.949982,116.311967,0,21.0481266404199,39826.3183912037,2009-01-13,07:38:29
39.949987,116.311949,0,21.7977099737533,39826.3184490741,2009-01-13,07:38:34
39.949982,116.311992,0,29.5508562992126,39826.3185069444,2009-01-13,07:38:39
39.949971,116.312054,0,35.0410104986877,39826.3185648148,2009-01-13,07:38:44
39.949926,116.312194,0,43.8422309711286,39826.3186226852,2009-01-13,07:38:49
39.949947,116.31221,0,66.7374639107612,39826.3186805556,2009-01-13,07:38:54
39.949975,116.31218,0,90.6227001312336,39826.3187384259,2009-01-13,07:38:59
39.950008,116.312107,0,99.0645767716535,39826.3187962963,2009-01-13,07:39:04
39.950002,116.312089,0,109.70905511811,39826.3188541667,2009-01-13,07:39:09
39.95002,116.31207,0,110.730561023622,39826.318912037,2009-01-13,07:39:14
39.950014,116.312107,0,118.539163385827,39826.3189699074,2009-01-13,07:39:19
39.950014,116.312107,0,118.539163385827,39826.3190046296,2009-01-13,07:39:22
39.950019,116.312115,0,125.425843175853,39826.3190277778,2009-01-13,07:39:24
39.950037,116.312117,0,131.15999343832,39826.3190856481,2009-01-13,07:39:29
39.950074,116.312093,0,138.495538057743,39826.3191435185,2009-01-13,07:39:34
39.950096,116.31207,0,145.412391732283,39826.3192013889,2009-01-13,07:39:39
39.950091,116.312101,0,147.281069553806,39826.3192592593,2009-01-13,07:39:44
39.95008,116.312151,0,147.367237532808,39826.3193171296,2009-01-13,07:39:49
39.950078,116.312196,0,151.298579396325,39826.319375,2009-01-13,07:39:54
39.950092,116.312208,0,155.649435695538,39826.3194328704,2009-01-13,07:39:59
39.950074,116.312167,0,156.701706036745,39826.3194907407,2009-01-13,07:40:04
39.950065,116.312154,0,158.144245406824,39826.3195486111,2009-01-13,07:40:09
39.950037,116.312136,0,157.137253937008,39826.3196064815,2009-01-13,07:40:14
39.950004,116.312125,0,154.060141076115,39826.3196643519,2009-01-13,07:40:19
39.949966,116.312133,0,154.883392388451,39826.3197222222,2009-01-13,07:40:24
39.949929,116.312128,0,152.234104330709,39826.3197800926,2009-01-13,07:40:29
39.949908,116.312124,0,148.10750984252,39826.319837963,2009-01-13,07:40:34
39.949881,116.312132,0,143.661512467192,39826.3198958333,2009-01-13,07:40:39
39.949881,116.312164,0,135.047316272966,39826.3199537037,2009-01-13,07:40:44
39.949845,116.312251,0,130.606010498688,39826.3200115741,2009-01-13,07:40:49
39.949824,116.31235,0,128.305203412073,39826.3200694444,2009-01-13,07:40:54
39.949772,116.312479,0,122.785606955381,39826.3201273148,2009-01-13,07:40:59
39.949785,116.312495,0,117.626666666667,39826.3201851852,2009-01-13,07:41:04
39.949813,116.312499,0,110.715442913386,39826.3202430556,2009-01-13,07:41:09
39.949804,116.312501,0,101.647096456693,39826.3203009259,2009-01-13,07:41:14
39.949788,116.3125,0,104.535495406824,39826.3203587963,2009-01-13,07:41:19
39.949753,116.31252,0,112.601929133858,39826.3204166667,2009-01-13,07:41:24
39.949771,116.312498,0,118.815065616798,39826.320474537,2009-01-13,07:41:29
39.94979,116.312442,0,124.679087926509,39826.3205324074,2009-01-13,07:41:34
39.949807,116.31237,0,129.087867454068,39826.3205902778,2009-01-13,07:41:39
39.949828,116.312315,0,135.367847769029,39826.3206481481,2009-01-13,07:41:44
39.949826,116.312294,0,140.108612204724,39826.3207060185,2009-01-13,07:41:49
39.94984,116.312268,0,138.373261154856,39826.3207638889,2009-01-13,07:41:54
39.949867,116.312244,0,134.30345144357,39826.3208217593,2009-01-13,07:41:59
39.949883,116.312212,0,127.629832677165,39826.3208796296,2009-01-13,07:42:04
39.949903,116.312198,0,118.432732939633,39826.3209375,2009-01-13,07:42:09
39.949925,116.3122,0,106.904199475066,39826.3209953704,2009-01-13,07:42:14
39.949898,116.312214,0,99.3488648293963,39826.3210532407,2009-01-13,07:42:19
39.949896,116.312241,0,97.8533661417323,39826.3211111111,2009-01-13,07:42:24
39.949878,116.312286,0,103.895288713911,39826.3211689815,2009-01-13,07:42:29
39.94986,116.312301,0,109.101830708661,39826.3212268518,2009-01-13,07:42:34
39.949855,116.31229,0,115.588280839895,39826.3212847222,2009-01-13,07:42:39
39.949815,116.312319,0,122.171312335958,39826.3213425926,2009-01-13,07:42:44
39.949886,116.312221,0,131.160154199475,39826.321400463,2009-01-13,07:42:49
39.949921,116.312201,0,146.602995406824,39826.3214583333,2009-01-13,07:42:54
39.94998,116.312128,0,146.572408136483,39826.3215162037,2009-01-13,07:42:59
39.950003,116.312139,0,141.546932414698,39826.3215740741,2009-01-13,07:43:04
39.949989,116.31215,0,134.359721128609,39826.3216319444,2009-01-13,07:43:09
39.949972,116.312151,0,126.517588582677,39826.3216898148,2009-01-13,07:43:14
39.94996,116.312161,0,125.028267716535,39826.3217476852,2009-01-13,07:43:19
39.949967,116.312143,0,124.150587270341,39826.3218055556,2009-01-13,07:43:24
39.949966,116.312108,0,118.300495406824,39826.3218634259,2009-01-13,07:43:29
39.949983,116.312103,0,109.829002624672,39826.3219212963,2009-01-13,07:43:34
39.950019,116.312067,0,100.933779527559,39826.3219791667,2009-01-13,07:43:39
39.950011,116.312029,0,94.0276017060367,39826.322037037,2009-01-13,07:43:44
39.950011,116.312029,0,94.0276017060367,39826.3220717593,2009-01-13,07:43:47
39.950007,116.312029,0,91.3857677165354,39826.3220949074,2009-01-13,07:43:49
39.949998,116.312024,0,89.4837303149606,39826.3221527778,2009-01-13,07:43:54
39.949986,116.312053,0,89.474563648294,39826.3222106481,2009-01-13,07:43:59
39.949958,116.312104,0,99.3462565616798,39826.3222685185,2009-01-13,07:44:04
39.94993,116.312125,0,113.418897637795,39826.3223263889,2009-01-13,07:44:09
39.949936,116.312088,0,129.050055774278,39826.3223842593,2009-01-13,07:44:14
39.949965,116.312011,0,129.543651574803,39826.3224421296,2009-01-13,07:44:19
39.949956,116.312013,0,133.78218503937,39826.3225,2009-01-13,07:44:24
39.949975,116.311971,0,138.620380577428,39826.3225578704,2009-01-13,07:44:29
39.950012,116.311911,0,137.846325459318,39826.3226157407,2009-01-13,07:44:34
39.950056,116.311865,0,130.864566929134,39826.3226736111,2009-01-13,07:44:39
39.950111,116.311794,0,114.421945538058,39826.3227314815,2009-01-13,07:44:44
39.950146,116.311774,0,100.871653543307,39826.3227893518,2009-01-13,07:44:49
39.950162,116.311751,0,93.7273556430446,39826.3228472222,2009-01-13,07:44:54
39.950203,116.311695,0,82.5694652230971,39826.3229050926,2009-01-13,07:44:59
39.950212,116.311684,0,68.9286745406824,39826.322962963,2009-01-13,07:45:04
39.950263,116.311622,0,57.5464402887139,39826.3230208333,2009-01-13,07:45:09
39.9503,116.31153,0,47.2984186351706,39826.3230787037,2009-01-13,07:45:14
39.950367,116.311359,0,39.4783366141732,39826.3231365741,2009-01-13,07:45:19
39.950475,116.311115,0,33.1214730971129,39826.3231944444,2009-01-13,07:45:24
39.950517,116.311036,0,29.4112860892388,39826.3232523148,2009-01-13,07:45:29
39.950508,116.311028,0,24.9193044619423,39826.3233101852,2009-01-13,07:45:34
39.950399,116.311333,0,16.2205577427822,39826.3233680556,2009-01-13,07:45:39
39.950302,116.311556,0,2.16092847769029,39826.3234259259,2009-01-13,07:45:44
39.950266,116.311557,0,-14.6593044619423,39826.3234837963,2009-01-13,07:45:49
39.950286,116.311514,0,-25.4831003937008,39826.3235416667,2009-01-13,07:45:54
39.950291,116.311478,0,-31.7370898950131,39826.323599537,2009-01-13,07:45:59
39.950306,116.311473,0,-35.7339632545932,39826.3236574074,2009-01-13,07:46:04
39.950267,116.311581,0,-36.1107053805774,39826.3237152778,2009-01-13,07:46:09
39.950238,116.311637,0,-37.005531496063,39826.3237731481,2009-01-13,07:46:14
39.950188,116.311762,0,-33.2516896325459,39826.3238310185,2009-01-13,07:46:19
39.950144,116.311858,0,-29.3647769028871,39826.3238888889,2009-01-13,07:46:24
39.950149,116.311879,0,-23.6437893700787,39826.3239467593,2009-01-13,07:46:29
39.950197,116.311839,0,-16.4692060367454,39826.3240046296,2009-01-13,07:46:34
39.950208,116.311811,0,-9.08857283464567,39826.3240625,2009-01-13,07:46:39
39.950141,116.311934,0,0.617391732283464,39826.3241203704,2009-01-13,07:46:44
39.950076,116.312034,0,-1.91674868766404,39826.3241782407,2009-01-13,07:46:49
39.950064,116.312051,0,-3.54458005249344,39826.3242361111,2009-01-13,07:46:54
39.950052,116.312063,0,-8.03620734908136,39826.3242939815,2009-01-13,07:46:59
39.950027,116.312103,0,-13.3474409448819,39826.3243518519,2009-01-13,07:47:04
39.950013,116.312098,0,-18.5769324146982,39826.3244097222,2009-01-13,07:47:09
39.950003,116.312124,0,-32.5181233595801,39826.3244675926,2009-01-13,07:47:14
39.950003,116.312145,0,-36.8463615485564,39826.324525463,2009-01-13,07:47:19
39.950003,116.312145,0,-36.8463615485564,39826.3245601852,2009-01-13,07:47:22
39.95,116.312151,0,-40.4810761154856,39826.3245833333,2009-01-13,07:47:24
39.950003,116.312174,0,-34.3847342519685,39826.3246412037,2009-01-13,07:47:29
39.949984,116.312207,0,-24.6104822834646,39826.3246990741,2009-01-13,07:47:34
39.949973,116.312211,0,-18.1447703412073,39826.3247569444,2009-01-13,07:47:39
39.94999,116.312159,0,-11.3082447506562,39826.3248148148,2009-01-13,07:47:44
39.949992,116.312142,0,-8.34338254593176,39826.3248726852,2009-01-13,07:47:49
39.949976,116.312164,0,-5.01454396325459,39826.3249305556,2009-01-13,07:47:54
39.94994,116.312179,0,0.865482283464567,39826.3249884259,2009-01-13,07:47:59
39.949944,116.312154,0,4.91083333333333,39826.3250462963,2009-01-13,07:48:04
39.949971,116.312105,0,6.78504265091863,39826.3251041667,2009-01-13,07:48:09
39.949971,116.312105,0,6.78504265091863,39826.3251388889,2009-01-13,07:48:12
39.949967,116.312112,0,15.2295406824147,39826.325162037,2009-01-13,07:48:14
39.949979,116.312103,0,19.744124015748,39826.3252199074,2009-01-13,07:48:19
39.950004,116.312082,0,22.9457349081365,39826.3252777778,2009-01-13,07:48:24
39.949992,116.312131,0,25.9684547244094,39826.3253356481,2009-01-13,07:48:29
39.949973,116.312203,0,27.3175885826772,39826.3253935185,2009-01-13,07:48:34
39.949955,116.312271,0,28.8864566929134,39826.3254513889,2009-01-13,07:48:39
39.949952,116.31228,0,29.7770472440945,39826.3255092593,2009-01-13,07:48:44
39.949952,116.31228,0,29.7770472440945,39826.3255439815,2009-01-13,07:48:47
39.949948,116.312274,0,30.8512729658793,39826.3255671296,2009-01-13,07:48:49
39.949942,116.312257,0,31.1801706036745,39826.325625,2009-01-13,07:48:54
39.949953,116.312241,0,31.1667158792651,39826.3256828704,2009-01-13,07:48:59
39.949947,116.31225,0,31.6292158792651,39826.3257407407,2009-01-13,07:49:04
39.94991,116.312251,0,32.8152755905512,39826.3257986111,2009-01-13,07:49:09
39.949891,116.312249,0,34.1327066929134,39826.3258564815,2009-01-13,07:49:14
39.94987,116.312297,0,35.5607447506562,39826.3259143519,2009-01-13,07:49:19
39.949825,116.312401,0,37.1231922572178,39826.3259722222,2009-01-13,07:49:24
39.949794,116.312476,0,39.5057578740157,39826.3260300926,2009-01-13,07:49:29
39.949813,116.312462,0,41.1424770341207,39826.326087963,2009-01-13,07:49:34
39.94986,116.312381,0,41.7653182414698,39826.3261458333,2009-01-13,07:49:39
39.949934,116.312296,0,40.6976377952756,39826.3262037037,2009-01-13,07:49:44
39.949983,116.31222,0,36.3545538057743,39826.3262615741,2009-01-13,07:49:49
39.949983,116.312247,0,31.2501181102362,39826.3263194444,2009-01-13,07:49:54
39.949954,116.312297,0,23.987749343832,39826.3263773148,2009-01-13,07:49:59
39.949966,116.312252,0,15.769248687664,39826.3264351852,2009-01-13,07:50:04
39.949985,116.312163,0,8.26202099737533,39826.3264930556,2009-01-13,07:50:09
39.950035,116.312093,0,0.594166666666667,39826.3265509259,2009-01-13,07:50:14
39.950131,116.311949,0,-7.42115813648294,39826.3266087963,2009-01-13,07:50:19
39.95023,116.311808,0,-15.3377165354331,39826.3266666667,2009-01-13,07:50:24
39.95031,116.31174,0,-23.2928149606299,39826.326724537,2009-01-13,07:50:29
39.950385,116.311639,0,-31.0524212598425,39826.3267824074,2009-01-13,07:50:34
39.950418,116.311561,0,-38.4896719160105,39826.3268402778,2009-01-13,07:50:39
39.950346,116.311648,0,-41.2137762467192,39826.3268981481,2009-01-13,07:50:44
39.950332,116.311683,0,-42.919281496063,39826.3269560185,2009-01-13,07:50:49
39.950448,116.311518,0,-53.5815715223097,39826.3270138889,2009-01-13,07:50:54
39.950529,116.311298,0,-69.1857677165354,39826.3270717593,2009-01-13,07:50:59
39.950552,116.311175,0,-86.3314238845144,39826.3271296296,2009-01-13,07:51:04
39.950555,116.311093,0,-101.793362860892,39826.3271875,2009-01-13,07:51:09
39.950558,116.311045,0,-112.916351706037,39826.3272453704,2009-01-13,07:51:14
39.950565,116.311054,0,-121.189576771654,39826.3273032407,2009-01-13,07:51:19
39.950656,116.310997,0,-127.201768372703,39826.3273611111,2009-01-13,07:51:24
39.950839,116.310808,0,-137.765400262467,39826.3274189815,2009-01-13,07:51:29
39.951063,116.310579,0,-153.055377296588,39826.3274768519,2009-01-13,07:51:34
39.951275,116.310314,0,-171.561177821522,39826.3275347222,2009-01-13,07:51:39
39.95153,116.31001,0,-186.078641732283,39826.3275925926,2009-01-13,07:51:44
39.951573,116.309958,0,-208.523080708661,39826.327650463,2009-01-13,07:51:49
39.951444,116.310071,0,-234.964826115486,39826.3277083333,2009-01-13,07:51:54
39.951243,116.310198,0,-260.472335958005,39826.3277662037,2009-01-13,07:51:59
39.951032,116.310398,0,-279.792326115486,39826.3278240741,2009-01-13,07:52:04
39.950747,116.310854,0,-293.780049212598,39826.3278819444,2009-01-13,07:52:09
39.950551,116.311205,0,-303.755984251968,39826.3279398148,2009-01-13,07:52:14
39.950437,116.311434,0,-311.561594488189,39826.3279976852,2009-01-13,07:52:19
39.950374,116.311529,0,-318.314133858268,39826.3280555556,2009-01-13,07:52:24
39.950408,116.311372,0,-325.218937007874,39826.3281134259,2009-01-13,07:52:29
39.950425,116.311186,0,-327.558694225722,39826.3281712963,2009-01-13,07:52:34
39.950359,116.311214,0,-328.571463254593,39826.3282291667,2009-01-13,07:52:39
39.950193,116.311345,0,-325.859724409449,39826.328287037,2009-01-13,07:52:44
39.95006,116.311489,0,-317.861351706037,39826.3283449074,2009-01-13,07:52:49
39.950058,116.311528,0,-300.566003937008,39826.3284027778,2009-01-13,07:52:54
39.950125,116.311472,0,-181.824665354331,39826.3290393518,2009-01-13,07:53:49
39.950217,116.311375,0,-185.791765091864,39826.3290972222,2009-01-13,07:53:54
39.95029,116.311276,0,-192.242644356955,39826.3291550926,2009-01-13,07:53:59
39.950238,116.311294,0,-197.119461942257,39826.329212963,2009-01-13,07:54:04
39.950163,116.311422,0,-194.284872047244,39826.3292708333,2009-01-13,07:54:09
39.950089,116.311571,0,-186.169002624672,39826.3293287037,2009-01-13,07:54:14
39.950068,116.311639,0,-174.088028215223,39826.3293865741,2009-01-13,07:54:19
39.950077,116.311682,0,-161.084865485564,39826.3294444444,2009-01-13,07:54:24
39.950118,116.311669,0,-146.903477690289,39826.3295023148,2009-01-13,07:54:29
39.950143,116.311633,0,-137.875574146982,39826.3295601852,2009-01-13,07:54:34
39.950126,116.311611,0,-130.733356299213,39826.3296180556,2009-01-13,07:54:39
39.950123,116.31161,0,-125.815813648294,39826.3296759259,2009-01-13,07:54:44
39.950119,116.31161,0,-122.615045931759,39826.3297337963,2009-01-13,07:54:49
39.950119,116.31161,0,-122.615045931759,39826.3297685185,2009-01-13,07:54:52
39.950118,116.311614,0,-119.951853674541,39826.3297916667,2009-01-13,07:54:54
39.950121,116.31164,0,-118.247618110236,39826.329849537,2009-01-13,07:54:59
39.950155,116.311657,0,-116.637696850394,39826.3299074074,2009-01-13,07:55:04
39.950166,116.311655,0,-115.552411417323,39826.3299652778,2009-01-13,07:55:09
39.950212,116.311636,0,-115.181781496063,39826.3300231481,2009-01-13,07:55:14
39.950197,116.311745,0,-115.511660104987,39826.3300810185,2009-01-13,07:55:19
39.950125,116.311851,0,-119.351814304462,39826.3301388889,2009-01-13,07:55:24
39.950127,116.311811,0,-122.011965223097,39826.3302546296,2009-01-13,07:55:34
39.950127,116.311811,0,-122.011965223097,39826.3302893518,2009-01-13,07:55:37
39.950125,116.311815,0,-122.078385826772,39826.3303125,2009-01-13,07:55:39
39.950097,116.311798,0,-122.576023622047,39826.3303703704,2009-01-13,07:55:44
39.950133,116.311705,0,-122.515183727034,39826.3304282407,2009-01-13,07:55:49
39.950228,116.311555,0,-121.174858923885,39826.3304861111,2009-01-13,07:55:54
39.950359,116.31136,0,-120.504120734908,39826.3305439815,2009-01-13,07:55:59
39.950427,116.311266,0,-125.163608923885,39826.3306018518,2009-01-13,07:56:04
39.950441,116.311294,0,-133.832408136483,39826.3306597222,2009-01-13,07:56:09
39.95043,116.311313,0,-144.58626312336,39826.3307175926,2009-01-13,07:56:14
39.95045,116.311271,0,-157.672162073491,39826.330775463,2009-01-13,07:56:19
39.950447,116.311276,0,-162.997171916011,39826.3308333333,2009-01-13,07:56:24
39.950447,116.311276,0,-162.997171916011,39826.3308680556,2009-01-13,07:56:27
39.950446,116.311276,0,-165.997965879265,39826.3308912037,2009-01-13,07:56:29
39.950475,116.311227,0,-167.227893700787,39826.3309490741,2009-01-13,07:56:34
39.950498,116.311203,0,-174.57468832021,39826.3310069444,2009-01-13,07:56:39
39.950465,116.311253,0,-184.506167979003,39826.3310648148,2009-01-13,07:56:44
39.950465,116.311253,0,-184.506167979003,39826.331099537,2009-01-13,07:56:47
39.950462,116.311254,0,-192.874799868766,39826.3311226852,2009-01-13,07:56:49
39.950452,116.311231,0,-200.497145669291,39826.3311805556,2009-01-13,07:56:54
39.95045,116.311207,0,-210.342683727034,39826.3312384259,2009-01-13,07:56:59
39.950502,116.311136,0,-221.784498031496,39826.3312962963,2009-01-13,07:57:04
39.950528,116.311067,0,-232.550177165354,39826.3313541667,2009-01-13,07:57:09
39.950545,116.31103,0,-242.998293963255,39826.331412037,2009-01-13,07:57:14
39.950558,116.311018,0,-254.987982283465,39826.3314699074,2009-01-13,07:57:19
39.950537,116.311074,0,-267.302644356955,39826.3315277778,2009-01-13,07:57:24
39.950546,116.311093,0,-277.025141076115,39826.3315856481,2009-01-13,07:57:29
39.95057,116.311099,0,-283.378641732283,39826.3316435185,2009-01-13,07:57:34
39.950628,116.311033,0,-286.305246062992,39826.3317013889,2009-01-13,07:57:39
39.950638,116.310977,0,-291.851374671916,39826.3317592593,2009-01-13,07:57:44
39.950587,116.31099,0,-299.281899606299,39826.3318171296,2009-01-13,07:57:49
39.95057,116.31096,0,-308.839015748031,39826.331875,2009-01-13,07:57:54
39.950527,116.31097,0,-320.390790682415,39826.3319328704,2009-01-13,07:57:59
39.950485,116.311013,0,-332.745803805774,39826.3319907407,2009-01-13,07:58:04
39.950461,116.311011,0,-341.387995406824,39826.3320486111,2009-01-13,07:58:09
39.950447,116.311032,0,-344.507611548556,39826.3321064815,2009-01-13,07:58:14
39.950435,116.311043,0,-347.282155511811,39826.3321643519,2009-01-13,07:58:19
39.950447,116.311017,0,-348.75624343832,39826.3322222222,2009-01-13,07:58:24
39.950457,116.311012,0,-349.453179133858,39826.3322800926,2009-01-13,07:58:29
39.950416,116.311058,0,-348.575045931759,39826.332337963,2009-01-13,07:58:34
39.950407,116.31106,0,-345.567992125984,39826.3323958333,2009-01-13,07:58:39
39.950402,116.311054,0,-341.106525590551,39826.3324537037,2009-01-13,07:58:44
39.950402,116.311054,0,-341.106525590551,39826.3324884259,2009-01-13,07:58:47
39.950406,116.311056,0,-336.04249015748,39826.3325115741,2009-01-13,07:58:49
39.950435,116.311012,0,-332.323159448819,39826.3325694444,2009-01-13,07:58:54
39.95051,116.310926,0,-328.954662073491,39826.3326273148,2009-01-13,07:58:59
39.950549,116.310863,0,-327.838038057743,39826.3326851852,2009-01-13,07:59:04
39.950531,116.310901,0,-322.896751968504,39826.3327430556,2009-01-13,07:59:09
39.950524,116.310957,0,-311.868346456693,39826.3328009259,2009-01-13,07:59:14
39.950518,116.310969,0,-310.779255249344,39826.3328587963,2009-01-13,07:59:19
39.950495,116.311041,0,-317.047398293963,39826.3329166667,2009-01-13,07:59:24
39.950459,116.311094,0,-324.474721128609,39826.332974537,2009-01-13,07:59:29
39.950455,116.311109,0,-333.38749343832,39826.3330324074,2009-01-13,07:59:34
39.950446,116.311126,0,-339.403727034121,39826.3330902778,2009-01-13,07:59:39
39.950421,116.311171,0,-342.48625,39826.3331481481,2009-01-13,07:59:44
39.950384,116.311235,0,-342.738585958005,39826.3332060185,2009-01-13,07:59:49
39.950408,116.311191,0,-342.349206036745,39826.3332638889,2009-01-13,07:59:54
39.950421,116.31113,0,-343.678166010499,39826.3333217593,2009-01-13,07:59:59
39.950409,116.311118,0,-341.237286745407,39826.3333796296,2009-01-13,08:00:04
39.950406,116.311141,0,-330.076692913386,39826.3334375,2009-01-13,08:00:09
39.950421,116.31116,0,-317.243641732283,39826.3334953704,2009-01-13,08:00:14
39.950386,116.311253,0,-300.509311023622,39826.3335532407,2009-01-13,08:00:19
39.950206,116.311571,0,-256.255042650919,39826.3336111111,2009-01-13,08:00:24
39.950064,116.311726,0,-217.644199475066,39826.3336689815,2009-01-13,08:00:29
39.94996,116.311732,0,-192.468248031496,39826.3337268519,2009-01-13,08:00:34
39.949913,116.311634,0,-175.862211286089,39826.3337847222,2009-01-13,08:00:39
39.949849,116.311531,0,-170.336847112861,39826.3338425926,2009-01-13,08:00:44
39.949837,116.311623,0,-155.58719488189,39826.333900463,2009-01-13,08:00:49
39.949843,116.311905,0,-131.14967847769,39826.3339583333,2009-01-13,08:00:54
39.949795,116.312042,0,-100.600295275591,39826.3340162037,2009-01-13,08:00:59
39.949764,116.312046,0,-82.2775328083989,39826.3340740741,2009-01-13,08:01:04
39.949741,116.311953,0,-68.9481364829396,39826.3341319444,2009-01-13,08:01:09
39.94967,116.311816,0,-57.9858267716535,39826.3341898148,2009-01-13,08:01:14
39.949664,116.311643,0,-49.1658825459318,39826.3342476852,2009-01-13,08:01:19
39.949601,116.311467,0,-40.4658628608924,39826.3343055556,2009-01-13,08:01:24
39.949565,116.311195,0,-35.4108956692913,39826.3343634259,2009-01-13,08:01:29
39.949667,116.311414,0,-37.5542290026247,39826.3344212963,2009-01-13,08:01:34
39.949791,116.312122,0,-35.7386023622047,39826.3344791667,2009-01-13,08:01:39
39.94979,116.312104,0,-33.8358792650919,39826.334537037,2009-01-13,08:01:44
39.949837,116.312065,0,-31.4791338582677,39826.3345949074,2009-01-13,08:01:49
39.949882,116.311933,0,-29.2593011811024,39826.3346527778,2009-01-13,08:01:54
39.949919,116.311848,0,-27.435374015748,39826.3347106481,2009-01-13,08:01:59
39.949963,116.311743,0,-27.1126509186352,39826.3347685185,2009-01-13,08:02:04
39.950066,116.311504,0,-29.1638582677165,39826.3348263889,2009-01-13,08:02:09
39.950133,116.311781,0,-34.1258070866142,39826.3348842593,2009-01-13,08:02:14
39.950141,116.311798,0,-46.1441010498688,39826.3349421296,2009-01-13,08:02:19
39.950141,116.311774,0,-58.7184973753281,39826.335,2009-01-13,08:02:24
39.950126,116.311779,0,-63.1633825459318,39826.3350578704,2009-01-13,08:02:29
39.950133,116.311756,0,-62.4867257217848,39826.3351157407,2009-01-13,08:02:34
39.950167,116.311711,0,-57.2853018372703,39826.3351736111,2009-01-13,08:02:39
39.950142,116.311729,0,-49.3333530183727,39826.3352314815,2009-01-13,08:02:44
39.950034,116.311883,0,-34.7216404199475,39826.3352893519,2009-01-13,08:02:49
39.949958,116.311985,0,-20.5070898950131,39826.3353472222,2009-01-13,08:02:54
39.949903,116.312078,0,-0.234383202099738,39826.3354050926,2009-01-13,08:02:59
39.949898,116.312092,0,5.90696522309711,39826.335462963,2009-01-13,08:03:04
39.949898,116.312092,0,5.90696522309711,39826.3354976852,2009-01-13,08:03:07
39.949901,116.312086,0,7.73255905511811,39826.3355208333,2009-01-13,08:03:09
39.949894,116.312118,0,10.4847276902887,39826.3355787037,2009-01-13,08:03:14
39.949871,116.312168,0,18.1570833333333,39826.3356365741,2009-01-13,08:03:19
39.949871,116.312166,0,18.223845144357,39826.3356944444,2009-01-13,08:03:24
39.949871,116.312166,0,18.223845144357,39826.3357291667,2009-01-13,08:03:27
39.949877,116.312163,0,21.7237565616798,39826.3357523148,2009-01-13,08:03:29
39.94986,116.312157,0,26.9767683727034,39826.3358101852,2009-01-13,08:03:34
39.949854,116.312143,0,30.9898064304462,39826.3358680556,2009-01-13,08:03:39
39.949855,116.312114,0,33.5290813648294,39826.3359259259,2009-01-13,08:03:44
39.949855,116.312086,0,35.0949114173228,39826.3359837963,2009-01-13,08:03:49
39.949855,116.312067,0,37.4882841207349,39826.3360416667,2009-01-13,08:03:54
39.949854,116.312068,0,36.9280216535433,39826.336099537,2009-01-13,08:03:59
39.949854,116.312068,0,36.9280216535433,39826.3361342593,2009-01-13,08:04:02
39.949856,116.312063,0,36.7344422572178,39826.3361574074,2009-01-13,08:04:04
39.949904,116.311967,0,40.8552919947507,39826.3362152778,2009-01-13,08:04:09
39.949961,116.311875,0,43.4768471128609,39826.3362731481,2009-01-13,08:04:14
39.950055,116.311762,0,42.314468503937,39826.3363310185,2009-01-13,08:04:19
39.950119,116.311684,0,29.7264566929134,39826.3363888889,2009-01-13,08:04:24
39.950164,116.311668,0,7.80321522309711,39826.3364467593,2009-01-13,08:04:29
39.950176,116.311713,0,-16.9250918635171,39826.3365046296,2009-01-13,08:04:34
39.950137,116.311824,0,-29.7085958005249,39826.3365625,2009-01-13,08:04:39
39.950094,116.311921,0,-36.8958398950131,39826.3366203704,2009-01-13,08:04:44
39.950036,116.311992,0,-46.7230052493438,39826.3366782407,2009-01-13,08:04:49
39.950047,116.311989,0,-48.7914763779528,39826.3367361111,2009-01-13,08:04:54
39.950058,116.311953,0,-45.4330839895013,39826.3367939815,2009-01-13,08:04:59
39.95002,116.311977,0,-38.7944192913386,39826.3368518518,2009-01-13,08:05:04
39.949962,116.312052,0,-26.764937664042,39826.3369097222,2009-01-13,08:05:09
39.949906,116.31214,0,-13.6980118110236,39826.3369675926,2009-01-13,08:05:14
39.949896,116.312159,0,-9.40866469816273,39826.337025463,2009-01-13,08:05:19
39.949872,116.312176,0,-4.73529527559055,39826.3370833333,2009-01-13,08:05:24
39.94984,116.312199,0,6.60352690288714,39826.3371412037,2009-01-13,08:05:29
39.94982,116.312196,0,18.0236515748032,39826.3371990741,2009-01-13,08:05:34
39.94974,116.31228,0,28.3607217847769,39826.3372569444,2009-01-13,08:05:39
39.949654,116.312456,0,54.4261679790026,39826.3373148148,2009-01-13,08:05:44
39.949672,116.312463,0,69.532624671916,39826.3373726852,2009-01-13,08:05:49
39.949724,116.312431,0,82.2439107611549,39826.3374305556,2009-01-13,08:05:54
39.949771,116.312415,0,81.2722014435696,39826.3374884259,2009-01-13,08:05:59
39.949816,116.312373,0,72.7986778215223,39826.3375462963,2009-01-13,08:06:04
39.949852,116.31236,0,72.5983202099738,39826.3376041667,2009-01-13,08:06:09
39.949852,116.31236,0,72.5983202099738,39826.3376388889,2009-01-13,08:06:12
39.949858,116.312356,0,59.9432053805774,39826.337662037,2009-01-13,08:06:14
39.949872,116.312346,0,50.6656332020997,39826.3377199074,2009-01-13,08:06:19
39.949864,116.312365,0,46.1185826771654,39826.3377777778,2009-01-13,08:06:24
39.949867,116.312382,0,41.9853215223097,39826.3378356481,2009-01-13,08:06:29
39.949871,116.312373,0,40.3198589238845,39826.3378935185,2009-01-13,08:06:34
39.949871,116.312373,0,40.3198589238845,39826.3379282407,2009-01-13,08:06:37
39.949872,116.312372,0,38.9009120734908,39826.3379513889,2009-01-13,08:06:39
39.9499,116.312344,0,37.0986646981627,39826.3380092593,2009-01-13,08:06:44
39.949924,116.312302,0,34.5306660104987,39826.3380671296,2009-01-13,08:06:49
39.94992,116.31235,0,31.2088648293963,39826.338125,2009-01-13,08:06:54
39.949894,116.312399,0,28.163937007874,39826.3381828704,2009-01-13,08:06:59
39.949888,116.312435,0,27.6130675853018,39826.3382407407,2009-01-13,08:07:04
39.949867,116.312483,0,30.7784284776903,39826.3382986111,2009-01-13,08:07:09
39.949843,116.312509,0,32.8884153543307,39826.3383564815,2009-01-13,08:07:14
39.949812,116.312495,0,34.2092355643045,39826.3384143518,2009-01-13,08:07:19
39.949783,116.312515,0,28.5820898950131,39826.3384722222,2009-01-13,08:07:24
39.949746,116.312543,0,15.0686220472441,39826.3385300926,2009-01-13,08:07:29
39.949746,116.312511,0,-2.87101706036745,39826.338587963,2009-01-13,08:07:34
39.949756,116.312461,0,-13.1308202099738,39826.3386458333,2009-01-13,08:07:39
39.949783,116.312384,0,-17.7858464566929,39826.3387037037,2009-01-13,08:07:44
39.949824,116.312353,0,-24.8018274278215,39826.3387615741,2009-01-13,08:07:49
39.949879,116.312322,0,-25.7553969816273,39826.3388194444,2009-01-13,08:07:54
39.949947,116.312189,0,-30.3701738845144,39826.3388773148,2009-01-13,08:07:59
39.950105,116.311919,0,-42.9413385826772,39826.3389351852,2009-01-13,08:08:04
39.950168,116.311732,0,-64.723592519685,39826.3389930556,2009-01-13,08:08:09
39.950216,116.311623,0,-75.7944192913386,39826.3390509259,2009-01-13,08:08:14
39.950294,116.311521,0,-86.2415387139108,39826.3391087963,2009-01-13,08:08:19
39.950359,116.311459,0,-92.5169356955381,39826.3391666667,2009-01-13,08:08:24
39.95035,116.311484,0,-98.8016535433071,39826.339224537,2009-01-13,08:08:29
39.950401,116.311408,0,-111.231853674541,39826.3392824074,2009-01-13,08:08:34
39.950493,116.311248,0,-122.69594488189,39826.3393402778,2009-01-13,08:08:39
39.950481,116.311254,0,-125.159927821522,39826.3393981481,2009-01-13,08:08:44
39.950523,116.311173,0,-128.519980314961,39826.3394560185,2009-01-13,08:08:49
39.950576,116.31111,0,-135.621322178478,39826.3395138889,2009-01-13,08:08:54
39.950613,116.31107,0,-144.975905511811,39826.3395717593,2009-01-13,08:08:59
39.950638,116.310995,0,-151.778106955381,39826.3396296296,2009-01-13,08:09:04
39.950662,116.310934,0,-153.573615485564,39826.3396875,2009-01-13,08:09:09
39.950678,116.3109,0,-148.552634514436,39826.3397453704,2009-01-13,08:09:14
39.950717,116.310857,0,-143.042335958005,39826.3398032407,2009-01-13,08:09:19
39.950743,116.31083,0,-124.963861548556,39826.3398611111,2009-01-13,08:09:24
39.950753,116.310803,0,-101.662621391076,39826.3399189815,2009-01-13,08:09:29
39.950785,116.310775,0,-94.5041765091864,39826.3399768519,2009-01-13,08:09:34
39.950756,116.310855,0,-74.8453313648294,39826.3400347222,2009-01-13,08:09:39
39.950711,116.310923,0,-60.665249343832,39826.3400925926,2009-01-13,08:09:44
39.95068,116.310987,0,-63.1283333333333,39826.340150463,2009-01-13,08:09:49
39.950688,116.310942,0,-70.1184022309711,39826.3402083333,2009-01-13,08:09:54
39.950697,116.310894,0,-76.3802887139108,39826.3402662037,2009-01-13,08:09:59
39.950697,116.310894,0,-76.3802887139108,39826.3403009259,2009-01-13,08:10:02
39.950695,116.310889,0,-75.4216633858268,39826.3403240741,2009-01-13,08:10:04
39.95076,116.310785,0,-74.2289206036745,39826.3403819444,2009-01-13,08:10:09
39.95083,116.310642,0,-74.3234251968504,39826.3404398148,2009-01-13,08:10:14
39.950892,116.310536,0,-75.9687828083989,39826.3404976852,2009-01-13,08:10:19
39.950944,116.310474,0,-79.1662631233596,39826.3405555556,2009-01-13,08:10:24
39.950964,116.310463,0,-84.0112729658793,39826.3406134259,2009-01-13,08:10:29
39.950904,116.310571,0,-90.2856922572178,39826.3406712963,2009-01-13,08:10:34
39.950897,116.31061,0,-97.0836450131234,39826.3407291667,2009-01-13,08:10:39
39.950865,116.31064,0,-103.205262467192,39826.340787037,2009-01-13,08:10:44
39.950865,116.31064,0,-103.205262467192,39826.3408217593,2009-01-13,08:10:47
39.950866,116.310644,0,-105.982427821522,39826.3408449074,2009-01-13,08:10:49
39.950858,116.310605,0,-114.269921259843,39826.3409027778,2009-01-13,08:10:54
39.950862,116.310562,0,-127.352017716535,39826.3409606481,2009-01-13,08:10:59
39.950872,116.310532,0,-141.521302493438,39826.3410185185,2009-01-13,08:11:04
39.950826,116.310574,0,-158.96156496063,39826.3410763889,2009-01-13,08:11:09
39.950794,116.310627,0,-176.396696194226,39826.3411342593,2009-01-13,08:11:14
39.950746,116.310695,0,-192.318838582677,39826.3411921296,2009-01-13,08:11:19
39.950746,116.310695,0,-192.318838582677,39826.3412268519,2009-01-13,08:11:22
39.950749,116.310692,0,-204.379078083989,39826.34125,2009-01-13,08:11:24
39.950777,116.310627,0,-216.508274278215,39826.3413078704,2009-01-13,08:11:29
39.950805,116.310592,0,-226.363408792651,39826.3413657407,2009-01-13,08:11:34
39.950786,116.310634,0,-236.708274278215,39826.3414236111,2009-01-13,08:11:39
39.950838,116.31057,0,-248.661617454068,39826.3414814815,2009-01-13,08:11:44
39.950864,116.310516,0,-257.498323490814,39826.3415393519,2009-01-13,08:11:49
39.950846,116.310562,0,-266.353402230971,39826.3415972222,2009-01-13,08:11:54
39.950856,116.310613,0,-275.90218503937,39826.3416550926,2009-01-13,08:11:59
39.950829,116.310689,0,-281.782650918635,39826.341712963,2009-01-13,08:12:04
39.950827,116.310722,0,-291.675784120735,39826.3417708333,2009-01-13,08:12:09
39.950795,116.31078,0,-290.186774934383,39826.3418287037,2009-01-13,08:12:14
39.950758,116.310848,0,-282.12717519685,39826.3418865741,2009-01-13,08:12:19
39.950758,116.310848,0,-282.12717519685,39826.3419212963,2009-01-13,08:12:22
39.950755,116.310844,0,-282.629419291339,39826.3419444444,2009-01-13,08:12:24
39.950734,116.310845,0,-283.54344488189,39826.3420023148,2009-01-13,08:12:29
39.950748,116.310796,0,-283.082526246719,39826.3420601852,2009-01-13,08:12:34
39.950784,116.310751,0,-276.395793963255,39826.3421180556,2009-01-13,08:12:39
39.950796,116.310717,0,-266.35750656168,39826.3421759259,2009-01-13,08:12:44
39.950716,116.310842,0,-244.435538057743,39826.3422337963,2009-01-13,08:12:49
39.95061,116.311088,0,-215.196233595801,39826.3422916667,2009-01-13,08:12:54
39.950555,116.31118,0,-199.067723097113,39826.342349537,2009-01-13,08:12:59
39.950582,116.311138,0,-186.699845800525,39826.3424074074,2009-01-13,08:13:04
39.950625,116.311075,0,-181.914865485564,39826.3424652778,2009-01-13,08:13:09
39.950654,116.311074,0,-180.353218503937,39826.3425231481,2009-01-13,08:13:14
39.950665,116.311066,0,-181.356715879265,39826.3425810185,2009-01-13,08:13:19
39.950629,116.311117,0,-179.734819553806,39826.3426388889,2009-01-13,08:13:24
39.950589,116.311193,0,-172.938576115486,39826.3426967593,2009-01-13,08:13:29
39.95058,116.31118,0,-165.079786745407,39826.3427546296,2009-01-13,08:13:34
39.950559,116.311197,0,-149.203284120735,39826.3428125,2009-01-13,08:13:39
39.950543,116.311218,0,-130.580767716535,39826.3428703704,2009-01-13,08:13:44
39.950544,116.311251,0,-114.873727034121,39826.3429282407,2009-01-13,08:13:49
39.950544,116.311251,0,-114.873727034121,39826.342962963,2009-01-13,08:13:52
39.950537,116.311245,0,-98.6279855643045,39826.3429861111,2009-01-13,08:13:54
39.950554,116.311191,0,-94.6223031496063,39826.3430439815,2009-01-13,08:13:59
39.950554,116.311191,0,-94.6223031496063,39826.3430787037,2009-01-13,08:14:02
39.950551,116.311199,0,-91.97031167979,39826.3431018519,2009-01-13,08:14:04
39.950536,116.311199,0,-94.1465223097113,39826.3431597222,2009-01-13,08:14:09
39.950496,116.311246,0,-96.1129297900262,39826.3432175926,2009-01-13,08:14:14
39.950445,116.311335,0,-95.5783398950131,39826.343275463,2009-01-13,08:14:19
39.950404,116.311423,0,-94.4961154855643,39826.3433333333,2009-01-13,08:14:24
39.950366,116.311515,0,-93.4877362204724,39826.3433912037,2009-01-13,08:14:29
39.950355,116.311529,0,-92.9313812335958,39826.3434490741,2009-01-13,08:14:34
39.950352,116.311532,0,-93.086030183727,39826.3435069444,2009-01-13,08:14:39
39.950352,116.311532,0,-93.086030183727,39826.3435416667,2009-01-13,08:14:42
39.950352,116.311531,0,-92.8255085301837,39826.3435648148,2009-01-13,08:14:44
39.950362,116.311517,0,-92.3394094488189,39826.3436226852,2009-01-13,08:14:49
39.950395,116.311477,0,-91.2356200787402,39826.3436805556,2009-01-13,08:14:54
39.950435,116.311443,0,-90.3068799212598,39826.3437384259,2009-01-13,08:14:59
39.950334,116.311633,0,-59.934281496063,39826.3437962963,2009-01-13,08:15:04
39.950254,116.311771,0,-36.5389041994751,39826.3438541667,2009-01-13,08:15:09
39.950149,116.311963,0,-8.99587270341207,39826.343912037,2009-01-13,08:15:14
39.950103,116.312059,0,8.96024934383202,39826.3439699074,2009-01-13,08:15:19
39.95009,116.312102,0,14.9656069553806,39826.3440277778,2009-01-13,08:15:24
39.950068,116.312138,0,26.3027788713911,39826.3440856481,2009-01-13,08:15:29
39.950057,116.312162,0,41.3073293963255,39826.3441435185,2009-01-13,08:15:34
39.950068,116.312159,0,45.9679101049869,39826.3442013889,2009-01-13,08:15:39
39.950067,116.312162,0,47.2082381889764,39826.3442592593,2009-01-13,08:15:44
39.950067,116.312157,0,47.9810695538058,39826.3443171296,2009-01-13,08:15:49
39.950067,116.312157,0,47.9810695538058,39826.3443518518,2009-01-13,08:15:52
39.950067,116.312158,0,48.7096686351706,39826.344375,2009-01-13,08:15:54
39.950083,116.312128,0,50.5097736220472,39826.3444328704,2009-01-13,08:15:59
39.95009,116.312116,0,52.9754133858268,39826.3444907407,2009-01-13,08:16:04
39.95009,116.312116,0,52.9754133858268,39826.344525463,2009-01-13,08:16:07
39.950088,116.312122,0,53.4902099737533,39826.3445486111,2009-01-13,08:16:09
39.950029,116.312192,0,66.9653904199475,39826.3446064815,2009-01-13,08:16:14
39.949984,116.312245,0,107.861817585302,39826.3446643518,2009-01-13,08:16:19
39.949925,116.312311,0,178.290590551181,39826.3447222222,2009-01-13,08:16:24
39.9499,116.31234,0,219.960249343832,39826.3447800926,2009-01-13,08:16:29
39.9499,116.31234,0,219.960249343832,39826.3448148148,2009-01-13,08:16:32
39.949906,116.312339,0,211.499406167979,39826.344837963,2009-01-13,08:16:34
39.949912,116.312306,0,208.66936023622,39826.3448958333,2009-01-13,08:16:39
39.949904,116.312316,0,207.964393044619,39826.3449537037,2009-01-13,08:16:44
39.949921,116.31228,0,212.414760498688,39826.3450115741,2009-01-13,08:16:49
39.950012,116.312129,0,190.305059055118,39826.3450694444,2009-01-13,08:16:54
39.9501,116.31196,0,167.438828740157,39826.3451273148,2009-01-13,08:16:59
39.950223,116.311738,0,143.330039370079,39826.3451851852,2009-01-13,08:17:04
39.950282,116.311615,0,116.499002624672,39826.3452430556,2009-01-13,08:17:09
39.950263,116.311659,0,124.215127952756,39826.3453009259,2009-01-13,08:17:14
39.95031,116.311598,0,111.138687664042,39826.3453587963,2009-01-13,08:17:19
39.950215,116.311776,0,96.0446587926509,39826.3454166667,2009-01-13,08:17:24
39.950154,116.311903,0,78.5438779527559,39826.345474537,2009-01-13,08:17:29
39.950137,116.311957,0,78.1465879265092,39826.3455324074,2009-01-13,08:17:34
39.950097,116.312043,0,79.9271325459318,39826.3455902778,2009-01-13,08:17:39
39.950083,116.312064,0,76.8846784776903,39826.3456481481,2009-01-13,08:17:44
39.950087,116.312054,0,74.4888484251968,39826.3457060185,2009-01-13,08:17:49
39.950087,116.312054,0,74.4888484251968,39826.3457407407,2009-01-13,08:17:52
39.950086,116.312056,0,73.6096850393701,39826.3457638889,2009-01-13,08:17:54
39.95008,116.31207,0,73.3737729658793,39826.3458217593,2009-01-13,08:17:59
39.950069,116.312081,0,73.4550820209974,39826.3458796296,2009-01-13,08:18:04
39.950064,116.312091,0,73.2370702099738,39826.3459375,2009-01-13,08:18:09
39.950072,116.312079,0,73.0265649606299,39826.3459953704,2009-01-13,08:18:14
39.950089,116.312037,0,73.2918175853018,39826.3460532407,2009-01-13,08:18:19
39.950098,116.312022,0,73.2163615485564,39826.3461111111,2009-01-13,08:18:24
39.950098,116.312022,0,73.2163615485564,39826.3461458333,2009-01-13,08:18:27
39.9501,116.312018,0,73.2461679790026,39826.3461689815,2009-01-13,08:18:29
39.950094,116.312036,0,73.8987532808399,39826.3462268518,2009-01-13,08:18:34
39.950076,116.31205,0,76.4950557742782,39826.3462847222,2009-01-13,08:18:39
39.950079,116.312041,0,76.4709317585302,39826.3463425926,2009-01-13,08:18:44
39.950096,116.31202,0,76.3053543307087,39826.346400463,2009-01-13,08:18:49
39.950094,116.312032,0,78.2948917322835,39826.3464583333,2009-01-13,08:18:54
39.950106,116.312019,0,79.7665715223097,39826.3465162037,2009-01-13,08:18:59
39.950123,116.31201,0,80.8290485564304,39826.3465740741,2009-01-13,08:19:04
39.95013,116.311995,0,80.9901345144357,39826.3466319444,2009-01-13,08:19:09
39.950121,116.312012,0,82.1526410761155,39826.3466898148,2009-01-13,08:19:14
39.950106,116.312035,0,83.1473458005249,39826.3467476852,2009-01-13,08:19:19
39.950142,116.311965,0,82.4620078740157,39826.3468055556,2009-01-13,08:19:24
39.950238,116.311766,0,76.4762762467192,39826.3468634259,2009-01-13,08:19:29
39.950288,116.31168,0,64.5922670603674,39826.3469212963,2009-01-13,08:19:34
39.950336,116.311566,0,48.0633923884514,39826.3469791667,2009-01-13,08:19:39
39.950338,116.311587,0,29.9146817585302,39826.347037037,2009-01-13,08:19:44
39.950323,116.311645,0,8.87391732283464,39826.3470949074,2009-01-13,08:19:49
39.950307,116.311677,0,-10.3777263779528,39826.3471527778,2009-01-13,08:19:54
39.950278,116.31174,0,-13.305967847769,39826.3472106481,2009-01-13,08:19:59
39.950278,116.311731,0,-19.3628379265092,39826.3472685185,2009-01-13,08:20:04
39.950259,116.311753,0,-29.0735203412073,39826.3473263889,2009-01-13,08:20:09
39.9503,116.311695,0,-44.4778379265092,39826.3473842593,2009-01-13,08:20:14
39.950373,116.311597,0,-61.1584448818898,39826.3474421296,2009-01-13,08:20:19
39.950446,116.311488,0,-76.5758300524934,39826.3475,2009-01-13,08:20:24
39.9505,116.311408,0,-90.8442880577428,39826.3475578704,2009-01-13,08:20:29
39.950531,116.311354,0,-105.864796587927,39826.3476157407,2009-01-13,08:20:34
39.950546,116.311329,0,-121.414668635171,39826.3476736111,2009-01-13,08:20:39
39.950537,116.311349,0,-129.943769685039,39826.3477314815,2009-01-13,08:20:44
39.950589,116.311239,0,-141.346824146982,39826.3477893519,2009-01-13,08:20:49
39.950571,116.311268,0,-154.914642388451,39826.3478472222,2009-01-13,08:20:54
39.950577,116.311225,0,-169.388615485564,39826.3479050926,2009-01-13,08:20:59
39.950614,116.311147,0,-184.657040682415,39826.347962963,2009-01-13,08:21:04
39.950774,116.310905,0,-217.467253937008,39826.3502199074,2009-01-13,08:24:19
39.950798,116.310886,0,-215.236059711286,39826.3502777778,2009-01-13,08:24:24
39.950792,116.310898,0,-213.70156824147,39826.3503356481,2009-01-13,08:24:29
39.950831,116.310827,0,-222.30969488189,39826.3503935185,2009-01-13,08:24:34
39.95087,116.310758,0,-238.506387795276,39826.3504513889,2009-01-13,08:24:39
39.950905,116.310696,0,-248.71813648294,39826.3505092593,2009-01-13,08:24:44
39.950926,116.310653,0,-268.077299868766,39826.3505671296,2009-01-13,08:24:49
39.950903,116.310658,0,-265.236725721785,39826.350625,2009-01-13,08:24:54
39.950903,116.310658,0,-265.236725721785,39826.3506597222,2009-01-13,08:24:57
39.950902,116.310661,0,-268.017601706037,39826.3506828704,2009-01-13,08:24:59
39.950893,116.310682,0,-269.329917979003,39826.3507407407,2009-01-13,08:25:04
39.95088,116.310709,0,-270.384642388451,39826.3507986111,2009-01-13,08:25:09
39.950866,116.310742,0,-271.622263779528,39826.3508564815,2009-01-13,08:25:14
39.950855,116.31077,0,-272.996007217848,39826.3509143519,2009-01-13,08:25:19
39.950841,116.3108,0,-274.496479658793,39826.3509722222,2009-01-13,08:25:24
39.950814,116.31085,0,-272.682070209974,39826.3510300926,2009-01-13,08:25:29
39.950768,116.310927,0,-267.998704068241,39826.351087963,2009-01-13,08:25:34
39.950778,116.310923,0,-261.205364173228,39826.3511458333,2009-01-13,08:25:39
39.950728,116.311005,0,-253.011148293963,39826.3512037037,2009-01-13,08:25:44
39.950715,116.311019,0,-240.528375984252,39826.3512615741,2009-01-13,08:25:49
39.950734,116.310961,0,-234.810236220472,39826.3513194444,2009-01-13,08:25:54
39.950766,116.310898,0,-228.889445538058,39826.3513773148,2009-01-13,08:25:59
39.950766,116.310898,0,-228.889445538058,39826.351412037,2009-01-13,08:26:02
39.950765,116.31089,0,-224.252158792651,39826.3514351852,2009-01-13,08:26:04
39.950778,116.310886,0,-220.013490813648,39826.3514930556,2009-01-13,08:26:09
39.950818,116.310832,0,-218.829832677165,39826.3515509259,2009-01-13,08:26:14
39.950847,116.310765,0,-217.572634514436,39826.3516087963,2009-01-13,08:26:19
39.950949,116.310585,0,-218.352519685039,39826.3516666667,2009-01-13,08:26:24
39.951013,116.310455,0,-223.760754593176,39826.351724537,2009-01-13,08:26:29
39.951028,116.310431,0,-240.809173228346,39826.3517824074,2009-01-13,08:26:34
39.95108,116.31035,0,-264.97029855643,39826.3518402778,2009-01-13,08:26:39
39.95107,116.310386,0,-281.335800524934,39826.3518981481,2009-01-13,08:26:44
39.951012,116.310492,0,-292.797237532808,39826.3519560185,2009-01-13,08:26:49
39.950923,116.310643,0,-294.419511154856,39826.3520138889,2009-01-13,08:26:54
39.950832,116.310794,0,-283.28530183727,39826.3520717593,2009-01-13,08:26:59
39.950744,116.310934,0,-277.921771653543,39826.3521296296,2009-01-13,08:27:04
39.950716,116.310946,0,-279.794576771654,39826.3521875,2009-01-13,08:27:09
39.950724,116.310926,0,-287.614730971129,39826.3522453704,2009-01-13,08:27:14
39.95069,116.310993,0,-297.952362204724,39826.3523032407,2009-01-13,08:27:19
39.950655,116.311069,0,-297.838772965879,39826.3523611111,2009-01-13,08:27:24
39.950557,116.311248,0,-290.504714566929,39826.3524189815,2009-01-13,08:27:29
39.950497,116.311345,0,-279.319517716535,39826.3524768518,2009-01-13,08:27:34
39.950407,116.311511,0,-267.391456692913,39826.3525347222,2009-01-13,08:27:39
39.950407,116.311511,0,-267.391456692913,39826.3525694444,2009-01-13,08:27:42
39.950409,116.311509,0,-263.379891732283,39826.3525925926,2009-01-13,08:27:44
39.950434,116.31146,0,-259.658008530184,39826.352650463,2009-01-13,08:27:49
39.950484,116.311366,0,-256.724570209974,39826.3527083333,2009-01-13,08:27:54
39.950529,116.311271,0,-252.181702755905,39826.3527662037,2009-01-13,08:27:59
39.950554,116.311258,0,-250.43342519685,39826.3528240741,2009-01-13,08:28:04
39.950582,116.311203,0,-246.066496062992,39826.3528819444,2009-01-13,08:28:09
39.950592,116.311183,0,-235.660433070866,39826.3529398148,2009-01-13,08:28:14
39.950625,116.311129,0,-221.975580708661,39826.3529976852,2009-01-13,08:28:19
39.950626,116.311102,0,-208.799908136483,39826.3530555556,2009-01-13,08:28:24
39.95062,116.311092,0,-194.227690288714,39826.3531134259,2009-01-13,08:28:29
39.950621,116.311083,0,-191.094944225722,39826.3531712963,2009-01-13,08:28:34
39.950624,116.311102,0,-187.585121391076,39826.3532291667,2009-01-13,08:28:39
39.950644,116.311081,0,-174.836387795276,39826.353287037,2009-01-13,08:28:44
39.950644,116.311081,0,-174.836387795276,39826.3533217593,2009-01-13,08:28:47
39.950646,116.311087,0,-150.808061023622,39826.3533449074,2009-01-13,08:28:49
39.95072,116.310949,0,-138.26967191601,39826.3534027778,2009-01-13,08:28:54
39.95072,116.310949,0,-138.26967191601,39826.3534375,2009-01-13,08:28:57
39.950723,116.310952,0,-131.91876312336,39826.3534606481,2009-01-13,08:28:59
39.950645,116.311088,0,-131.00687992126,39826.3535185185,2009-01-13,08:29:04
39.950581,116.311198,0,-132.014005905512,39826.3535763889,2009-01-13,08:29:09
39.950565,116.311222,0,-148.852916666667,39826.3536342593,2009-01-13,08:29:14
39.950508,116.311316,0,-144.714209317585,39826.3536921296,2009-01-13,08:29:19
39.950487,116.31134,0,-141.638044619423,39826.35375,2009-01-13,08:29:24
39.950439,116.311447,0,-139.896299212598,39826.3538078704,2009-01-13,08:29:29
39.950386,116.311533,0,-124.485223097113,39826.3538657407,2009-01-13,08:29:34
39.950246,116.311801,0,-59.6255380577428,39826.355775463,2009-01-13,08:32:19
39.950225,116.311833,0,-59.9350820209974,39826.3558333333,2009-01-13,08:32:24
39.950197,116.31188,0,-58.2493996062992,39826.3558912037,2009-01-13,08:32:29
39.95019,116.311919,0,-57.0123031496063,39826.3559490741,2009-01-13,08:32:34
39.95019,116.311919,0,-57.0123031496063,39826.3559837963,2009-01-13,08:32:37
39.950192,116.311911,0,-53.0583956692913,39826.3560069444,2009-01-13,08:32:39
39.950184,116.31194,0,-49.5085334645669,39826.3560648148,2009-01-13,08:32:44
39.950147,116.31202,0,-45.7590124671916,39826.3561226852,2009-01-13,08:32:49
39.950138,116.31204,0,-44.049904855643,39826.3561805556,2009-01-13,08:32:54
39.950106,116.312082,0,-49.6295603674541,39826.3562384259,2009-01-13,08:32:59
39.950054,116.312165,0,-59.5335695538058,39826.3562962963,2009-01-13,08:33:04
39.950015,116.312224,0,-59.5461482939632,39826.3563541667,2009-01-13,08:33:09
39.94988,116.312417,0,-60.4574835958005,39826.356412037,2009-01-13,08:33:14
39.949809,116.312527,0,-58.1865354330709,39826.3564699074,2009-01-13,08:33:19
39.949814,116.312492,0,-56.7524639107612,39826.3565277778,2009-01-13,08:33:24
39.94983,116.312462,0,-55.9758530183727,39826.3565856481,2009-01-13,08:33:29
39.949873,116.312377,0,-55.2216601049869,39826.3566435185,2009-01-13,08:33:34
39.949935,116.312289,0,-57.6541502624672,39826.3567013889,2009-01-13,08:33:39
39.949959,116.312264,0,-57.314842519685,39826.3567592593,2009-01-13,08:33:44
39.950009,116.312174,0,-55.9510465879265,39826.3568171296,2009-01-13,08:33:49
39.950072,116.312114,0,-55.5963845144357,39826.356875,2009-01-13,08:33:54
39.950103,116.312067,0,-58.5840387139108,39826.3569328704,2009-01-13,08:33:59
39.950153,116.312005,0,-63.6907086614173,39826.3569907407,2009-01-13,08:34:04
39.950237,116.311885,0,-68.964094488189,39826.3570486111,2009-01-13,08:34:09
39.950309,116.311753,0,-71.8760170603675,39826.3571064815,2009-01-13,08:34:14
39.950351,116.311676,0,-70.7884711286089,39826.3571643519,2009-01-13,08:34:19
39.950378,116.311616,0,-70.2893963254593,39826.3572222222,2009-01-13,08:34:24
39.950377,116.311619,0,-70.1717322834646,39826.3572800926,2009-01-13,08:34:29
39.950376,116.311624,0,-70.0017979002625,39826.357337963,2009-01-13,08:34:34
39.950376,116.31162,0,-69.9533005249344,39826.3573958333,2009-01-13,08:34:39
39.950376,116.31162,0,-69.9533005249344,39826.3574305556,2009-01-13,08:34:42
39.950376,116.311613,0,-69.2671620734908,39826.3574537037,2009-01-13,08:34:44
39.950365,116.311633,0,-68.9624671916011,39826.3575115741,2009-01-13,08:34:49
39.950365,116.311633,0,-68.9624671916011,39826.3575462963,2009-01-13,08:34:52
39.950357,116.311635,0,-69.5955971128609,39826.3575694444,2009-01-13,08:34:54
39.950395,116.311565,0,-70.6744553805774,39826.3576273148,2009-01-13,08:34:59
39.95041,116.311551,0,-71.5730249343832,39826.3576851852,2009-01-13,08:35:04
39.950417,116.31153,0,-71.6468110236221,39826.3577430556,2009-01-13,08:35:09
39.95035,116.311625,0,-70.2910334645669,39826.3578009259,2009-01-13,08:35:14
39.950272,116.311758,0,-68.2649901574803,39826.3578587963,2009-01-13,08:35:19
39.950259,116.311804,0,-66.7625393700787,39826.3579166667,2009-01-13,08:35:24
39.950274,116.311757,0,-65.2541961942257,39826.357974537,2009-01-13,08:35:29
39.9503,116.311733,0,-64.8987828083989,39826.3580324074,2009-01-13,08:35:34
39.950318,116.311684,0,-63.7816502624672,39826.3581481481,2009-01-13,08:35:44
39.950292,116.311705,0,-63.3560072178478,39826.3582060185,2009-01-13,08:35:49
39.950319,116.311683,0,-62.9808595800525,39826.3582638889,2009-01-13,08:35:54
39.950332,116.31165,0,-63.7570078740157,39826.3583217593,2009-01-13,08:35:59
39.950514,116.311381,0,-65.4203805774278,39826.3583796296,2009-01-13,08:36:04
39.950693,116.311095,0,-71.0792421259843,39826.3584375,2009-01-13,08:36:09
39.95072,116.311055,0,-80.1096391076115,39826.3584953704,2009-01-13,08:36:14
39.950794,116.310921,0,-91.0768536745407,39826.3585532407,2009-01-13,08:36:19
39.950929,116.310693,0,-103.899307742782,39826.3586111111,2009-01-13,08:36:24
39.9511,116.310417,0,-116.724891732283,39826.3586689815,2009-01-13,08:36:29
39.95124,116.310191,0,-130.529855643045,39826.3587268519,2009-01-13,08:36:34
39.948471,116.314845,0,306.591325459318,39826.3593055556,2009-01-13,08:37:24
39.949177,116.313632,0,138.414412729659,39826.3593634259,2009-01-13,08:37:29
39.949977,116.312284,0,-30.121374671916,39826.3594212963,2009-01-13,08:37:34
39.950008,116.312258,0,-42.259717847769,39826.3597685185,2009-01-13,08:38:04
39.949877,116.312475,0,-43.4472244094488,39826.3598263889,2009-01-13,08:38:09
39.949749,116.312678,0,-41.925187007874,39826.3598842593,2009-01-13,08:38:14
39.949702,116.312729,0,-37.7450164041995,39826.3599421296,2009-01-13,08:38:19
39.949717,116.312701,0,-31.4308727034121,39826.36,2009-01-13,08:38:24
39.94984,116.312499,0,-21.9088713910761,39826.3600578704,2009-01-13,08:38:29
39.949903,116.312409,0,-13.188999343832,39826.3601157407,2009-01-13,08:38:34
39.949906,116.312396,0,-5.28460958005249,39826.3601736111,2009-01-13,08:38:39
39.949869,116.312467,0,4.03438320209974,39826.3602314815,2009-01-13,08:38:44
39.94984,116.312503,0,14.0942782152231,39826.3602893518,2009-01-13,08:38:49
39.949882,116.312429,0,14.9067224409449,39826.3603472222,2009-01-13,08:38:54
39.949915,116.312381,0,10.9685039370079,39826.3604050926,2009-01-13,08:38:59
39.949923,116.312359,0,0.440728346456693,39826.360462963,2009-01-13,08:39:04
39.94994,116.312313,0,-5.12143700787402,39826.3605208333,2009-01-13,08:39:09
39.949946,116.312302,0,-5.56500656167979,39826.3605787037,2009-01-13,08:39:14
39.949958,116.312277,0,-15.4645505249344,39826.3606944444,2009-01-13,08:39:24
39.950049,116.312102,0,-23.6599573490814,39826.3607523148,2009-01-13,08:39:29
39.950069,116.31205,0,-25.3005741469816,39826.3608101852,2009-01-13,08:39:34
39.950161,116.311909,0,-17.0320734908136,39826.3608680556,2009-01-13,08:39:39
39.950213,116.311835,0,-5.18670275590551,39826.3609259259,2009-01-13,08:39:44
39.950249,116.311764,0,1.23563976377953,39826.3609837963,2009-01-13,08:39:49
39.950269,116.311742,0,5.35974409448819,39826.3610416667,2009-01-13,08:39:54
39.950318,116.311662,0,-1.03896653543307,39826.361099537,2009-01-13,08:39:59
39.950363,116.311619,0,-1.42946850393701,39826.3611574074,2009-01-13,08:40:04
39.950388,116.311573,0,-1.20917650918635,39826.3612152778,2009-01-13,08:40:09
39.95041,116.311541,0,-3.98206692913386,39826.3612731481,2009-01-13,08:40:14
39.950424,116.311526,0,-7.5352657480315,39826.3613310185,2009-01-13,08:40:19
39.950434,116.311507,0,-10.5273556430446,39826.3613888889,2009-01-13,08:40:24
39.950418,116.31156,0,-14.9292027559055,39826.3614467593,2009-01-13,08:40:29
39.950383,116.311641,0,-18.4267650918635,39826.3615046296,2009-01-13,08:40:34
39.950333,116.311693,0,-21.6202657480315,39826.3615625,2009-01-13,08:40:39
39.950311,116.311643,0,-32.0845538057743,39826.3618518518,2009-01-13,08:41:04
39.950311,116.311643,0,-32.0845538057743,39826.3618865741,2009-01-13,08:41:07
39.95031,116.311649,0,-32.0593864829396,39826.3619097222,2009-01-13,08:41:09
39.95031,116.311658,0,-32.0940452755906,39826.362025463,2009-01-13,08:41:19
39.950312,116.311657,0,-32.1975656167979,39826.3621412037,2009-01-13,08:41:29
39.950313,116.311654,0,-32.2693372703412,39826.3621990741,2009-01-13,08:41:34
39.950315,116.311652,0,-32.3511154855643,39826.3622569444,2009-01-13,08:41:39
39.950315,116.311652,0,-32.3511154855643,39826.3622916667,2009-01-13,08:41:42
39.950315,116.311653,0,-32.425157480315,39826.3623148148,2009-01-13,08:41:44
39.95023,116.311803,0,-32.9795374015748,39826.3623726852,2009-01-13,08:41:49
39.950087,116.312007,0,-32.8657677165354,39826.3624305556,2009-01-13,08:41:54
39.950083,116.311964,0,-33.4986122047244,39826.3624884259,2009-01-13,08:41:59
39.950135,116.311898,0,-36.6589665354331,39826.3625462963,2009-01-13,08:42:04
39.950158,116.311843,0,-45.8481266404199,39826.3626041667,2009-01-13,08:42:09
39.950117,116.311905,0,-59.4398359580052,39826.362662037,2009-01-13,08:42:14
39.950032,116.31208,0,-73.9965223097113,39826.3627199074,2009-01-13,08:42:19
39.950049,116.312072,0,-85.4615583989501,39826.3627777778,2009-01-13,08:42:24
39.950091,116.312063,0,-97.8657381889764,39826.3628356481,2009-01-13,08:42:29
39.950091,116.312063,0,-97.8657381889764,39826.3628703704,2009-01-13,08:42:32
39.950085,116.312066,0,-93.8253772965879,39826.3628935185,2009-01-13,08:42:34
39.950081,116.312097,0,-96.0657053805774,39826.3629513889,2009-01-13,08:42:39
39.950062,116.312159,0,-96.0967979002625,39826.3630092593,2009-01-13,08:42:44
39.950019,116.31219,0,-91.7189895013123,39826.3630671296,2009-01-13,08:42:49
39.949999,116.312212,0,-89.6389599737533,39826.363125,2009-01-13,08:42:54
39.949967,116.312225,0,-89.0562237532808,39826.3631828704,2009-01-13,08:42:59
39.949924,116.312266,0,-88.9664796587927,39826.3632407407,2009-01-13,08:43:04
39.949877,116.312285,0,-89.6209809711286,39826.3632986111,2009-01-13,08:43:09
39.949854,116.312284,0,-90.3100426509186,39826.3633564815,2009-01-13,08:43:14
39.949845,116.312295,0,-91.4022112860892,39826.3634143519,2009-01-13,08:43:19
39.949866,116.312308,0,-95.7330643044619,39826.3634722222,2009-01-13,08:43:24
39.949905,116.312281,0,-95.0267355643045,39826.3635300926,2009-01-13,08:43:29
39.949976,116.312252,0,-94.9996916010499,39826.363587963,2009-01-13,08:43:34
39.949995,116.312278,0,-94.3282972440945,39826.3636458333,2009-01-13,08:43:39
39.949967,116.312349,0,-88.0402591863517,39826.3637037037,2009-01-13,08:43:44
39.949978,116.31238,0,-77.7281856955381,39826.3637615741,2009-01-13,08:43:49
39.949994,116.312356,0,-66.9806758530184,39826.3638194444,2009-01-13,08:43:54
39.950006,116.312338,0,-65.2336745406824,39826.3638773148,2009-01-13,08:43:59
39.950022,116.312311,0,-63.5730511811024,39826.3639351852,2009-01-13,08:44:04
39.950027,116.312288,0,-61.8522440944882,39826.3639930556,2009-01-13,08:44:09
39.950061,116.312204,0,-63.58843832021,39826.3640509259,2009-01-13,08:44:14
39.950103,116.312155,0,-62.1986515748031,39826.3641087963,2009-01-13,08:44:19
39.950099,116.312169,0,-61.0139304461942,39826.3641666667,2009-01-13,08:44:24
39.950072,116.312097,0,-60.723717191601,39826.364224537,2009-01-13,08:44:29
39.950189,116.31184,0,-65.6237762467192,39826.3642824074,2009-01-13,08:44:34
39.950205,116.311826,0,-79.2892913385827,39826.3643402778,2009-01-13,08:44:39
39.95018,116.311954,0,-98.6731889763779,39826.3643981481,2009-01-13,08:44:44
39.950237,116.311922,0,-116.612916666667,39826.3644560185,2009-01-13,08:44:49
39.950302,116.311869,0,-132.82842191601,39826.3645138889,2009-01-13,08:44:54
39.95036,116.311826,0,-139.0368667979,39826.3645717593,2009-01-13,08:44:59
39.950375,116.311807,0,-142.147270341207,39826.3646296296,2009-01-13,08:45:04
39.950368,116.311768,0,-142.43969488189,39826.3646875,2009-01-13,08:45:09
39.950382,116.311738,0,-143.011437007874,39826.3647453704,2009-01-13,08:45:14
39.950415,116.311748,0,-141.478585958005,39826.3650347222,2009-01-13,08:45:39
39.950415,116.311748,0,-141.478585958005,39826.3650694444,2009-01-13,08:45:42
39.950416,116.311749,0,-139.819019028871,39826.3650925926,2009-01-13,08:45:44
39.950415,116.311663,0,-135.812270341207,39826.365150463,2009-01-13,08:45:49
39.950267,116.311815,0,-127.590534776903,39826.3652083333,2009-01-13,08:45:54
39.950267,116.311805,0,-125.111856955381,39826.3652662037,2009-01-13,08:45:59
39.95024,116.311799,0,-117.28938648294,39826.3653240741,2009-01-13,08:46:04
39.950197,116.311842,0,-116.537874015748,39826.3653819444,2009-01-13,08:46:09
39.950125,116.311934,0,-114.666020341207,39826.3654398148,2009-01-13,08:46:14
39.950129,116.311961,0,-114.09936023622,39826.3654976852,2009-01-13,08:46:19
39.950084,116.312088,0,-112.163402230971,39826.3655555556,2009-01-13,08:46:24
39.95005,116.312192,0,-102.222542650919,39826.3656134259,2009-01-13,08:46:29
39.950067,116.312167,0,-88.0370177165354,39826.3656712963,2009-01-13,08:46:34
39.950124,116.311998,0,-73.7529724409449,39826.3657291667,2009-01-13,08:46:39
39.950285,116.311727,0,-60.1604297900262,39826.365787037,2009-01-13,08:46:44
39.950394,116.31154,0,-50.1619553805774,39826.3658449074,2009-01-13,08:46:49
39.950498,116.311374,0,-41.4814271653543,39826.3659027778,2009-01-13,08:46:54
39.950446,116.311273,0,-37.0153576115486,39826.3659606481,2009-01-13,08:46:59
39.950538,116.311241,0,-35.9477034120735,39826.3660763889,2009-01-13,08:47:09
39.950803,116.311514,0,-63.5161614173228,39826.3676967593,2009-01-13,08:49:29
39.950025,116.312077,0,-63.4804921259842,39826.3677546296,2009-01-13,08:49:34
39.949903,116.312185,0,-66.1016699475066,39826.3678125,2009-01-13,08:49:39
39.949791,116.312277,0,-73.2337893700787,39826.3678703704,2009-01-13,08:49:44
39.949809,116.312278,0,-81.617749343832,39826.3679282407,2009-01-13,08:49:49
39.949784,116.312295,0,-84.1119160104987,39826.3679861111,2009-01-13,08:49:54
39.949815,116.312282,0,-87.6375885826772,39826.3680439815,2009-01-13,08:49:59
39.949983,116.31222,0,-86.3604330708661,39826.3684490741,2009-01-13,08:50:34
39.950002,116.312234,0,-82.2044980314961,39826.3685069444,2009-01-13,08:50:39
39.950017,116.312245,0,-73.3781725721785,39826.3685648148,2009-01-13,08:50:44
39.949994,116.312284,0,-66.459530839895,39826.3686226852,2009-01-13,08:50:49
39.950001,116.31225,0,-66.2500229658793,39826.3686805556,2009-01-13,08:50:54
39.950011,116.312238,0,-65.3029101049869,39826.3687384259,2009-01-13,08:50:59
39.950012,116.312204,0,-63.3324114173228,39826.3687962963,2009-01-13,08:51:04
39.950024,116.312178,0,-61.4026968503937,39826.3688541667,2009-01-13,08:51:09
39.950062,116.312107,0,-59.3230905511811,39826.368912037,2009-01-13,08:51:14
39.950115,116.311996,0,-57.8184317585302,39826.3689699074,2009-01-13,08:51:19
39.950132,116.31194,0,-57.6067421259842,39826.3690277778,2009-01-13,08:51:24
39.950154,116.311905,0,-57.4088845144357,39826.3690856481,2009-01-13,08:51:29
39.950155,116.311892,0,-57.5337368766404,39826.3691435185,2009-01-13,08:51:34
39.950204,116.311884,0,-58.0801115485564,39826.3693171296,2009-01-13,08:51:49
39.950217,116.31185,0,-58.1406725721785,39826.369375,2009-01-13,08:51:54
39.950213,116.311857,0,-58.0936581364829,39826.3694328704,2009-01-13,08:51:59
39.950213,116.311857,0,-58.0936581364829,39826.3694675926,2009-01-13,08:52:02
39.95021,116.311862,0,-58.0609251968504,39826.3694907407,2009-01-13,08:52:04
39.950149,116.311948,0,-57.4099934383202,39826.3696064815,2009-01-13,08:52:14
39.950135,116.312014,0,-56.4596981627297,39826.3696643518,2009-01-13,08:52:19
39.950222,116.311928,0,-56.5807447506562,39826.3697222222,2009-01-13,08:52:24
39.950301,116.311875,0,-60.2605347769029,39826.3697800926,2009-01-13,08:52:29
39.95035,116.31187,0,-70.7616010498688,39826.369837963,2009-01-13,08:52:34
39.950409,116.31183,0,-87.4812762467192,39826.3698958333,2009-01-13,08:52:39
39.95042,116.311789,0,-102.92563976378,39826.3699537037,2009-01-13,08:52:44
39.950412,116.311717,0,-120.232050524934,39826.3700115741,2009-01-13,08:52:49
39.95036,116.311767,0,-136.937608267717,39826.3700694444,2009-01-13,08:52:54
39.950275,116.311811,0,-151.8168667979,39826.3701273148,2009-01-13,08:52:59
39.950152,116.311769,0,-164.848674540682,39826.3701851852,2009-01-13,08:53:04
39.950015,116.311697,0,-173.128546587927,39826.3702430556,2009-01-13,08:53:09
39.950051,116.312769,0,-49.1378182414698,39826.3703009259,2009-01-13,08:53:14
39.950046,116.312861,0,-48.9857709973753,39826.3703587963,2009-01-13,08:53:19
39.950151,116.312811,0,-49.1804658792651,39826.3704166667,2009-01-13,08:53:24
39.950233,116.312798,0,-50.9053379265092,39826.370474537,2009-01-13,08:53:29
39.950319,116.312777,0,-57.6944980314961,39826.3705324074,2009-01-13,08:53:34
39.950305,116.312735,0,-67.5218930446194,39826.3705902778,2009-01-13,08:53:39
39.950282,116.312686,0,-77.4663812335958,39826.3706481481,2009-01-13,08:53:44
39.950254,116.312571,0,-86.2337598425197,39826.3707060185,2009-01-13,08:53:49
39.95026,116.312487,0,-93.6847408136483,39826.3707638889,2009-01-13,08:53:54
39.950284,116.312467,0,-100.127719816273,39826.3708217593,2009-01-13,08:53:59
39.950269,116.312453,0,-93.1210531496063,39826.3708796296,2009-01-13,08:54:04
39.950239,116.312413,0,-95.9194980314961,39826.3709375,2009-01-13,08:54:09
39.950196,116.31236,0,-98.3465059055118,39826.3709953704,2009-01-13,08:54:14
39.950223,116.312291,0,-99.6922244094488,39826.3710532407,2009-01-13,08:54:19
39.950247,116.312227,0,-101.095508530184,39826.3711111111,2009-01-13,08:54:24
39.95025,116.312212,0,-102.523487532808,39826.3711689815,2009-01-13,08:54:29
39.950259,116.312242,0,-102.903667979003,39826.3712268519,2009-01-13,08:54:34
39.950237,116.312208,0,-98.5049442257218,39826.3712847222,2009-01-13,08:54:39
39.950177,116.312171,0,-89.9888910761155,39826.3713425926,2009-01-13,08:54:44
39.950118,116.312146,0,-81.5690715223097,39826.371400463,2009-01-13,08:54:49
39.950081,116.31214,0,-72.2027526246719,39826.3714583333,2009-01-13,08:54:54
39.950035,116.312153,0,-67.9065977690289,39826.3715162037,2009-01-13,08:54:59
39.949965,116.312223,0,-61.6146391076116,39826.3715740741,2009-01-13,08:55:04
39.949934,116.312316,0,-53.7291174540682,39826.3716319444,2009-01-13,08:55:09
39.949956,116.312337,0,-47.037969160105,39826.3716898148,2009-01-13,08:55:14
39.949971,116.312297,0,-40.4224179790026,39826.3717476852,2009-01-13,08:55:19
39.950001,116.312208,0,-31.0282742782152,39826.3718055556,2009-01-13,08:55:24
39.950009,116.312181,0,-22.3051902887139,39826.3718634259,2009-01-13,08:55:29
39.949962,116.312203,0,-10.6210367454068,39826.3719212963,2009-01-13,08:55:34
39.949906,116.312248,0,1.55450787401575,39826.3719791667,2009-01-13,08:55:39
39.949869,116.312283,0,15.5701213910761,39826.372037037,2009-01-13,08:55:44
39.949835,116.312325,0,29.105219816273,39826.3720949074,2009-01-13,08:55:49
39.949813,116.312396,0,48.9570242782152,39826.3721527778,2009-01-13,08:55:54
39.94979,116.312448,0,59.5891010498688,39826.3722106481,2009-01-13,08:55:59
39.949776,116.312471,0,70.2577066929134,39826.3722685185,2009-01-13,08:56:04
39.949782,116.312456,0,72.9105118110236,39826.3723263889,2009-01-13,08:56:09
39.949864,116.312347,0,73.8143864829396,39826.3723842593,2009-01-13,08:56:14
39.949944,116.312215,0,70.5635269028871,39826.3724421296,2009-01-13,08:56:19
39.950042,116.312079,0,60.8246850393701,39826.3725,2009-01-13,08:56:24
39.950138,116.311939,0,47.3994849081365,39826.3725578704,2009-01-13,08:56:29
39.950238,116.311756,0,31.3307283464567,39826.3726157407,2009-01-13,08:56:34
39.950281,116.311686,0,16.7683202099738,39826.3726736111,2009-01-13,08:56:39
39.950261,116.311753,0,11.0002132545932,39826.3727314815,2009-01-13,08:56:44
39.950263,116.31181,0,11.2837467191601,39826.3727893519,2009-01-13,08:56:49
39.950318,116.3118,0,3.7040157480315,39826.3728472222,2009-01-13,08:56:54
39.950289,116.311885,0,2.6583530183727,39826.3729050926,2009-01-13,08:56:59
39.950283,116.311875,0,2.39441601049869,39826.372962963,2009-01-13,08:57:04
39.950286,116.311866,0,-2.92359908136483,39826.3730208333,2009-01-13,08:57:09
39.950273,116.311893,0,-5.06530183727034,39826.3730787037,2009-01-13,08:57:14
39.950244,116.311931,0,-7.04180446194226,39826.3731365741,2009-01-13,08:57:19
39.950171,116.312055,0,-9.13022965879265,39826.3731944444,2009-01-13,08:57:24
39.950052,116.312198,0,-6.17954724409449,39826.3732523148,2009-01-13,08:57:29
39.949997,116.312234,0,-2.00287073490814,39826.3733101852,2009-01-13,08:57:34
39.949944,116.312292,0,2.02706036745407,39826.3733680556,2009-01-13,08:57:39
39.949949,116.312212,0,9.84187664041995,39826.3734259259,2009-01-13,08:57:44
39.949999,116.312061,0,17.0133234908136,39826.3734837963,2009-01-13,08:57:49
39.950073,116.311899,0,20.8754724409449,39826.3735416667,2009-01-13,08:57:54
39.95013,116.311782,0,19.3384612860892,39826.373599537,2009-01-13,08:57:59
39.950175,116.311733,0,14.2070242782152,39826.3736574074,2009-01-13,08:58:04
39.950169,116.31179,0,11.2201804461942,39826.3737152778,2009-01-13,08:58:09
39.950163,116.311845,0,8.66464566929134,39826.3737731481,2009-01-13,08:58:14
39.950191,116.311772,0,8.22285433070866,39826.3738310185,2009-01-13,08:58:19
39.950242,116.311669,0,11.4636646981627,39826.3738888889,2009-01-13,08:58:24
39.95019,116.311744,0,20.2959022309711,39826.3739467593,2009-01-13,08:58:29
39.950097,116.311882,0,32.9877755905512,39826.3740046296,2009-01-13,08:58:34
39.950097,116.311882,0,32.9877755905512,39826.3740393519,2009-01-13,08:58:37
39.950098,116.311889,0,47.5356167979003,39826.3740625,2009-01-13,08:58:39
39.950171,116.311781,0,63.7024081364829,39826.3741203704,2009-01-13,08:58:44
39.950285,116.311687,0,78.9616666666667,39826.3741782407,2009-01-13,08:58:49
39.950306,116.311742,0,89.7592650918635,39826.3742361111,2009-01-13,08:58:54
39.950265,116.311853,0,99.1135564304462,39826.3742939815,2009-01-13,08:58:59
39.950235,116.311922,0,97.9240485564304,39826.3743518519,2009-01-13,08:59:04
39.950193,116.311997,0,99.0570374015748,39826.3744097222,2009-01-13,08:59:09
39.950147,116.312033,0,105.163218503937,39826.3744675926,2009-01-13,08:59:14
39.950087,116.31209,0,114.855465879265,39826.374525463,2009-01-13,08:59:19
39.950058,116.312125,0,125.160692257218,39826.3745833333,2009-01-13,08:59:24
39.950036,116.312134,0,133.60594160105,39826.3746412037,2009-01-13,08:59:29
39.950023,116.312157,0,135.033024934383,39826.3746990741,2009-01-13,08:59:34
39.950017,116.312203,0,133.224160104987,39826.3747569444,2009-01-13,08:59:39
39.950043,116.312164,0,130.541469816273,39826.3748148148,2009-01-13,08:59:44
39.950077,116.31212,0,125.604314304462,39826.3748726852,2009-01-13,08:59:49
39.950095,116.31212,0,115.631108923885,39826.3749305556,2009-01-13,08:59:54
39.95009,116.312153,0,111.416230314961,39826.3749884259,2009-01-13,08:59:59
39.950028,116.312227,0,110.698723753281,39826.3750462963,2009-01-13,09:00:04
39.950006,116.31227,0,113.540019685039,39826.3751041667,2009-01-13,09:00:09
39.949964,116.312316,0,114.689337270341,39826.375162037,2009-01-13,09:00:14
39.949922,116.312372,0,116.879458661417,39826.3752199074,2009-01-13,09:00:19
39.949909,116.312428,0,119.812782152231,39826.3752777778,2009-01-13,09:00:24
39.949906,116.312445,0,123.168638451444,39826.3753356481,2009-01-13,09:00:29
39.949872,116.312469,0,127.2631332021,39826.3753935185,2009-01-13,09:00:34
39.949849,116.312466,0,132.156545275591,39826.3754513889,2009-01-13,09:00:39
39.949844,116.312438,0,137.467759186352,39826.3755092593,2009-01-13,09:00:44
39.949901,116.312338,0,139.143310367454,39826.3755671296,2009-01-13,09:00:49
39.949967,116.312242,0,141.812736220472,39826.375625,2009-01-13,09:00:54
39.950052,116.312202,0,141.375059055118,39826.3756828704,2009-01-13,09:00:59
39.950082,116.312221,0,138.411145013123,39826.3757407407,2009-01-13,09:01:04
39.94999,116.312249,0,133.457234251968,39826.3757986111,2009-01-13,09:01:09
39.949921,116.312232,0,128.977831364829,39826.3758564815,2009-01-13,09:01:14
39.949863,116.312215,0,126.521643700787,39826.3759143518,2009-01-13,09:01:19
39.949863,116.312215,0,126.521643700787,39826.3759490741,2009-01-13,09:01:22
39.949859,116.312222,0,127.885872703412,39826.3759722222,2009-01-13,09:01:24
39.949861,116.312205,0,132.122378608924,39826.3760300926,2009-01-13,09:01:29
39.949836,116.312174,0,138.09875,39826.376087963,2009-01-13,09:01:34
39.949832,116.312146,0,145.282896981627,39826.3761458333,2009-01-13,09:01:39
39.949837,116.312195,0,150.686774934383,39826.3762037037,2009-01-13,09:01:44
39.949857,116.31225,0,152.428356299213,39826.3762615741,2009-01-13,09:01:49
39.94984,116.312265,0,153.676817585302,39826.3763194444,2009-01-13,09:01:54
39.949848,116.312305,0,154.842618110236,39826.3763773148,2009-01-13,09:01:59
39.949832,116.312338,0,155.780246062992,39826.3764351852,2009-01-13,09:02:04
39.949791,116.312366,0,158.828398950131,39826.3764930556,2009-01-13,09:02:09
39.949752,116.312356,0,163.971295931759,39826.3765509259,2009-01-13,09:02:14
39.949721,116.312331,0,172.929652230971,39826.3766087963,2009-01-13,09:02:19
39.949674,116.312328,0,187.664757217848,39826.3766666667,2009-01-13,09:02:24
39.94966,116.312294,0,199.500406824147,39826.376724537,2009-01-13,09:02:29
39.94967,116.312314,0,205.131827427822,39826.3767824074,2009-01-13,09:02:34
39.94967,116.312314,0,205.131827427822,39826.3768171296,2009-01-13,09:02:37
39.949671,116.312309,0,207.762168635171,39826.3768402778,2009-01-13,09:02:39
39.949677,116.312337,0,208.366525590551,39826.3768981481,2009-01-13,09:02:44
39.949694,116.312398,0,207.578992782152,39826.3769560185,2009-01-13,09:02:49
39.949736,116.312395,0,203.782267060367,39826.3770138889,2009-01-13,09:02:54
39.949724,116.312415,0,199.429721128609,39826.3770717593,2009-01-13,09:02:59
39.94967,116.312411,0,200.985196850394,39826.3771296296,2009-01-13,09:03:04
39.949631,116.3124,0,197.044320866142,39826.3771875,2009-01-13,09:03:09
39.949594,116.312424,0,196.467536089239,39826.3772453704,2009-01-13,09:03:14
39.949592,116.312481,0,200.277588582677,39826.3773032407,2009-01-13,09:03:19
39.949625,116.312478,0,203.366105643045,39826.3773611111,2009-01-13,09:03:24
39.949652,116.31253,0,203.15030183727,39826.3774189815,2009-01-13,09:03:29
39.949649,116.312555,0,194.1506332021,39826.3774768518,2009-01-13,09:03:34
39.949666,116.31258,0,183.408966535433,39826.3775347222,2009-01-13,09:03:39
39.949666,116.312601,0,173.837168635171,39826.3775925926,2009-01-13,09:03:44
39.949672,116.312592,0,170.221302493438,39826.377650463,2009-01-13,09:03:49
39.949677,116.312553,0,172.690193569554,39826.3777083333,2009-01-13,09:03:54
39.949696,116.312539,0,178.530259186352,39826.3777662037,2009-01-13,09:03:59
39.949667,116.312587,0,184.857477034121,39826.3778240741,2009-01-13,09:04:04
39.949678,116.312596,0,186.667017716535,39826.3778819444,2009-01-13,09:04:09
39.949676,116.312581,0,188.100508530184,39826.3779398148,2009-01-13,09:04:14
39.949695,116.312564,0,189.878608923885,39826.3779976852,2009-01-13,09:04:19
39.949712,116.312553,0,190.494842519685,39826.3780555556,2009-01-13,09:04:24
39.949764,116.312503,0,191.011466535433,39826.3781134259,2009-01-13,09:04:29
39.949853,116.312449,0,191.342286745407,39826.3781712963,2009-01-13,09:04:34
39.949954,116.312409,0,203.610406824147,39826.3782291667,2009-01-13,09:04:39
39.949967,116.312411,0,214.413270997375,39826.378287037,2009-01-13,09:04:44
39.949996,116.312424,0,216.627270341207,39826.3783449074,2009-01-13,09:04:49
39.950053,116.312502,0,216.817355643045,39826.3784027778,2009-01-13,09:04:54
39.950043,116.312566,0,221.495164041995,39826.3784606481,2009-01-13,09:04:59
39.950051,116.312546,0,225.65749015748,39826.3785185185,2009-01-13,09:05:04
39.95007,116.312507,0,222.401479658793,39826.3785763889,2009-01-13,09:05:09
39.950087,116.312459,0,210.210718503937,39826.3786342593,2009-01-13,09:05:14
39.950077,116.312446,0,191.011115485564,39826.3786921296,2009-01-13,09:05:19
39.950027,116.312502,0,178.430738188976,39826.37875,2009-01-13,09:05:24
39.950007,116.312495,0,159.78999671916,39826.3788078704,2009-01-13,09:05:29
39.95,116.312472,0,137.148966535433,39826.3788657407,2009-01-13,09:05:34
39.949968,116.312481,0,123.405393700787,39826.3789236111,2009-01-13,09:05:39
39.949945,116.312466,0,113.601059711286,39826.3789814815,2009-01-13,09:05:44
39.949931,116.312454,0,106.774727690289,39826.3790393519,2009-01-13,09:05:49
39.949931,116.312454,0,106.774727690289,39826.3790740741,2009-01-13,09:05:52
39.949923,116.31245,0,100.602454068241,39826.3790972222,2009-01-13,09:05:54
39.949927,116.312432,0,100.009442257218,39826.3791550926,2009-01-13,09:05:59
39.949937,116.31239,0,98.4976115485564,39826.379212963,2009-01-13,09:06:04
39.949969,116.31236,0,100.625429790026,39826.3792708333,2009-01-13,09:06:09
39.949996,116.31232,0,100.84406824147,39826.3793287037,2009-01-13,09:06:14
39.950034,116.312272,0,103.103638451444,39826.3793865741,2009-01-13,09:06:19
39.95004,116.312269,0,102.730347769029,39826.3794444444,2009-01-13,09:06:24
39.950046,116.31227,0,102.842316272966,39826.3795023148,2009-01-13,09:06:29
39.950052,116.312268,0,103.100121391076,39826.3795601852,2009-01-13,09:06:34
39.950052,116.312268,0,103.100121391076,39826.3795949074,2009-01-13,09:06:37
39.95005,116.312271,0,102.825741469816,39826.3796180556,2009-01-13,09:06:39
39.950079,116.312246,0,100.65875984252,39826.3796759259,2009-01-13,09:06:44
39.950112,116.312213,0,100.607791994751,39826.3797337963,2009-01-13,09:06:49
39.95016,116.312152,0,99.5664468503937,39826.3797916667,2009-01-13,09:06:54
39.950181,116.312133,0,91.83906167979,39826.379849537,2009-01-13,09:06:59
39.950146,116.312158,0,97.3936515748031,39826.3799074074,2009-01-13,09:07:04
39.95012,116.312215,0,96.7542027559055,39826.3799652778,2009-01-13,09:07:09
39.950079,116.312276,0,98.8365091863517,39826.3800231481,2009-01-13,09:07:14
39.950044,116.31235,0,105.726210629921,39826.3800810185,2009-01-13,09:07:19
39.950045,116.312338,0,110.921046587927,39826.3801388889,2009-01-13,09:07:24
39.950079,116.312274,0,115.643047900262,39826.3801967593,2009-01-13,09:07:29
39.950128,116.312196,0,115.614963910761,39826.3802546296,2009-01-13,09:07:34
39.950138,116.312144,0,108.32720144357,39826.3803125,2009-01-13,09:07:39
39.950118,116.312159,0,106.000498687664,39826.3803703704,2009-01-13,09:07:44
39.950081,116.312207,0,105.159625984252,39826.3804282407,2009-01-13,09:07:49
39.950055,116.312278,0,108.784002624672,39826.3804861111,2009-01-13,09:07:54
39.95003,116.312293,0,110.844163385827,39826.3805439815,2009-01-13,09:07:59
39.950014,116.312325,0,112.225564304462,39826.3806018519,2009-01-13,09:08:04
39.950017,116.312394,0,112.167480314961,39826.3806597222,2009-01-13,09:08:09
39.949989,116.312444,0,112.069960629921,39826.3807175926,2009-01-13,09:08:14
39.950185,116.312248,0,20.5749179790026,39826.3855787037,2009-01-13,09:15:14
39.950252,116.312184,0,-3.49899934383202,39826.3856365741,2009-01-13,09:15:19
39.950274,116.312126,0,-10.0815977690289,39826.3856944444,2009-01-13,09:15:24
39.950271,116.312076,0,-23.8776771653543,39826.3857523148,2009-01-13,09:15:29
39.95024,116.312075,0,-20.0818897637795,39826.3858101852,2009-01-13,09:15:34
39.950246,116.312044,0,-17.902844488189,39826.3858680556,2009-01-13,09:15:39
39.950259,116.312024,0,-14.9023654855643,39826.3859259259,2009-01-13,09:15:44
39.950266,116.312009,0,-14.7877329396325,39826.3859837963,2009-01-13,09:15:49
39.950309,116.311974,0,-9.41369750656168,39826.3860416667,2009-01-13,09:15:54
39.950353,116.311943,0,-7.53211286089239,39826.386099537,2009-01-13,09:15:59
39.950403,116.311898,0,-10.6919422572178,39826.3861574074,2009-01-13,09:16:04
39.950443,116.311845,0,-21.0879560367454,39826.3862152778,2009-01-13,09:16:09
39.950493,116.311792,0,-33.5790748031496,39826.3862731481,2009-01-13,09:16:14
39.95056,116.311701,0,-50.0015255905512,39826.3863310185,2009-01-13,09:16:19
39.950626,116.311618,0,-69.3846325459318,39826.3863888889,2009-01-13,09:16:24
39.95068,116.31157,0,-70.891719160105,39826.3864467593,2009-01-13,09:16:29
39.95072,116.311555,0,-77.4162532808399,39826.3865046296,2009-01-13,09:16:34
39.95072,116.31158,0,-70.9290387139108,39826.3865625,2009-01-13,09:16:39
39.950716,116.311597,0,-66.8126082677165,39826.3866203704,2009-01-13,09:16:44
39.950725,116.311617,0,-64.715187007874,39826.3866782407,2009-01-13,09:16:49
39.950725,116.311617,0,-64.715187007874,39826.386712963,2009-01-13,09:16:52
39.950726,116.311613,0,-58.8729560367454,39826.3867361111,2009-01-13,09:16:54
39.950708,116.311621,0,-54.2595177165354,39826.3867939815,2009-01-13,09:16:59
39.950708,116.311621,0,-54.2595177165354,39826.3868287037,2009-01-13,09:17:02
39.95071,116.311613,0,-54.194156824147,39826.3868518519,2009-01-13,09:17:04
39.950658,116.311648,0,-47.0317290026247,39826.3869097222,2009-01-13,09:17:09
39.950612,116.311694,0,-39.8101443569554,39826.3869675926,2009-01-13,09:17:14
39.950606,116.311713,0,-35.9483727034121,39826.387025463,2009-01-13,09:17:19
39.950545,116.311761,0,-25.4479265091864,39826.3870833333,2009-01-13,09:17:24
39.950475,116.311836,0,-15.1309317585302,39826.3871412037,2009-01-13,09:17:29
39.950417,116.311903,0,-9.4164468503937,39826.3871990741,2009-01-13,09:17:34
39.950384,116.311963,0,-2.78308727034121,39826.3872569444,2009-01-13,09:17:39
39.950386,116.311951,0,1.58121391076115,39826.3873148148,2009-01-13,09:17:44
39.950389,116.311936,0,2.87619422572178,39826.3873726852,2009-01-13,09:17:49
39.950383,116.311947,0,8.01183727034121,39826.3874305556,2009-01-13,09:17:54
39.950281,116.312041,0,20.1519586614173,39826.3874884259,2009-01-13,09:17:59
39.95016,116.312165,0,34.0580905511811,39826.3875462963,2009-01-13,09:18:04
39.950147,116.312185,0,34.6845439632546,39826.3876041667,2009-01-13,09:18:09
39.950144,116.31219,0,34.7360400262467,39826.387662037,2009-01-13,09:18:14
39.950144,116.31219,0,34.7360400262467,39826.3876967593,2009-01-13,09:18:17
39.950147,116.312182,0,34.8831397637795,39826.3877199074,2009-01-13,09:18:19
39.950124,116.312179,0,39.8178772965879,39826.3877777778,2009-01-13,09:18:24
39.950088,116.312166,0,47.3454002624672,39826.3878356481,2009-01-13,09:18:29
39.950088,116.312166,0,47.3454002624672,39826.3878703704,2009-01-13,09:18:32
39.950084,116.312174,0,51.6783267716535,39826.3878935185,2009-01-13,09:18:34
39.950071,116.312197,0,52.1450459317585,39826.3879513889,2009-01-13,09:18:39
39.950071,116.312197,0,52.1450459317585,39826.3879861111,2009-01-13,09:18:42
39.950068,116.312202,0,52.2245209973753,39826.3880092593,2009-01-13,09:18:44
39.950064,116.312211,0,52.4151115485564,39826.3880671296,2009-01-13,09:18:49
39.950059,116.31222,0,52.4297244094488,39826.388125,2009-01-13,09:18:54
39.949999,116.312254,0,54.9039009186352,39826.3881828704,2009-01-13,09:18:59
39.94993,116.312302,0,56.7239796587927,39826.3882407407,2009-01-13,09:19:04
39.949886,116.312349,0,58.0438418635171,39826.3882986111,2009-01-13,09:19:09
39.949902,116.312371,0,60.7441108923884,39826.3883564815,2009-01-13,09:19:14
39.949929,116.312398,0,63.6591732283465,39826.3884143519,2009-01-13,09:19:19
39.949929,116.312398,0,63.6591732283465,39826.3884490741,2009-01-13,09:19:22
39.949931,116.312394,0,63.6381988188976,39826.3884722222,2009-01-13,09:19:24
39.949927,116.312404,0,63.925095144357,39826.3885300926,2009-01-13,09:19:29
39.949927,116.312404,0,63.925095144357,39826.3885648148,2009-01-13,09:19:32
39.949926,116.312401,0,65.3607874015748,39826.388587963,2009-01-13,09:19:34
39.949924,116.312374,0,67.2961712598425,39826.3886458333,2009-01-13,09:19:39
39.949907,116.312378,0,69.3732874015748,39826.3887037037,2009-01-13,09:19:44
39.94993,116.312346,0,72.1835662729659,39826.3887615741,2009-01-13,09:19:49
39.949931,116.312334,0,85.4299442257218,39826.3888194444,2009-01-13,09:19:54
39.949931,116.312334,0,85.4299442257218,39826.3888541667,2009-01-13,09:19:57
39.949936,116.31233,0,103.127404855643,39826.3888773148,2009-01-13,09:19:59
39.949952,116.312352,0,117.56345144357,39826.3889351852,2009-01-13,09:20:04
39.949916,116.312363,0,130.029038713911,39826.3889930556,2009-01-13,09:20:09
39.949888,116.31238,0,141.415958005249,39826.3890509259,2009-01-13,09:20:14
39.949848,116.312404,0,150.497867454068,39826.3891087963,2009-01-13,09:20:19
39.949817,116.312408,0,154.347244094488,39826.3891666667,2009-01-13,09:20:24
39.949816,116.312445,0,151.333471128609,39826.389224537,2009-01-13,09:20:29
39.94984,116.312474,0,141.122785433071,39826.3892824074,2009-01-13,09:20:34
39.949851,116.312473,0,133.686026902887,39826.3893402778,2009-01-13,09:20:39
39.949842,116.312494,0,126.737759186352,39826.3893981481,2009-01-13,09:20:44
39.949883,116.312479,0,122.358080708661,39826.3894560185,2009-01-13,09:20:49
39.949945,116.312458,0,117.666778215223,39826.3895138889,2009-01-13,09:20:54
39.949997,116.312416,0,113.828651574803,39826.3895717593,2009-01-13,09:20:59
39.950063,116.312359,0,115.461148293963,39826.3896296296,2009-01-13,09:21:04
39.950116,116.312292,0,124.019963910761,39826.3896875,2009-01-13,09:21:09
39.950111,116.312225,0,125.449511154856,39826.3897453704,2009-01-13,09:21:14
39.950141,116.312198,0,128.692565616798,39826.3898032407,2009-01-13,09:21:19
39.950156,116.312194,0,127.564015748031,39826.3898611111,2009-01-13,09:21:24
39.950156,116.312194,0,127.564015748031,39826.3898958333,2009-01-13,09:21:27
39.950154,116.312192,0,127.535190288714,39826.3899189815,2009-01-13,09:21:29
39.950169,116.312206,0,127.108077427822,39826.3899768519,2009-01-13,09:21:34
39.950167,116.312222,0,126.774091207349,39826.3900347222,2009-01-13,09:21:39
39.950162,116.312231,0,124.590603674541,39826.3900925926,2009-01-13,09:21:44
39.950128,116.312259,0,122.389593175853,39826.390150463,2009-01-13,09:21:49
39.950039,116.312233,0,120.28157152231,39826.3902083333,2009-01-13,09:21:54
39.949981,116.312016,0,109.840078740157,39826.3902662037,2009-01-13,09:21:59
39.950069,116.31178,0,79.2593963254593,39826.3903240741,2009-01-13,09:22:04
39.950169,116.31167,0,58.2471030183727,39826.3903819444,2009-01-13,09:22:09
39.950201,116.311613,0,37.746345144357,39826.3904398148,2009-01-13,09:22:14
39.950191,116.311691,0,32.4257283464567,39826.3904976852,2009-01-13,09:22:19
39.950108,116.31181,0,17.1003182414698,39826.3905555556,2009-01-13,09:22:24
39.950045,116.311849,0,18.5542585301837,39826.3906134259,2009-01-13,09:22:29
39.950026,116.312025,0,39.3393766404199,39826.3906712963,2009-01-13,09:22:34
39.949995,116.312118,0,53.0728969816273,39826.3907291667,2009-01-13,09:22:39
39.949957,116.312153,0,70.9401771653543,39826.390787037,2009-01-13,09:22:44
39.949957,116.312153,0,70.9401771653543,39826.3908217593,2009-01-13,09:22:47
39.949954,116.312149,0,96.4888877952756,39826.3908449074,2009-01-13,09:22:49
39.949972,116.312148,0,104.572076771654,39826.3909027778,2009-01-13,09:22:54
39.949972,116.312148,0,104.572076771654,39826.3909375,2009-01-13,09:22:57
39.949969,116.312156,0,107.737312992126,39826.3909606481,2009-01-13,09:22:59
39.949963,116.312169,0,109.287398293963,39826.3910185185,2009-01-13,09:23:04
39.949954,116.31219,0,110.772601706037,39826.3910763889,2009-01-13,09:23:09
39.949931,116.312229,0,112.808083989501,39826.3911342593,2009-01-13,09:23:14
39.949894,116.312323,0,112.187043963255,39826.3911921296,2009-01-13,09:23:19
39.949893,116.312394,0,112.675331364829,39826.39125,2009-01-13,09:23:24
39.94991,116.312399,0,115.654812992126,39826.3913078704,2009-01-13,09:23:29
39.949935,116.312363,0,120.029763779528,39826.3913657407,2009-01-13,09:23:34
39.949935,116.312363,0,120.029763779528,39826.391400463,2009-01-13,09:23:37
39.949942,116.312357,0,121.34219160105,39826.3914236111,2009-01-13,09:23:39
39.949907,116.312456,0,120.455810367454,39826.3914814815,2009-01-13,09:23:44
39.949798,116.312649,0,116.230347769029,39826.3915393518,2009-01-13,09:23:49
39.949676,116.312889,0,106.013677821522,39826.3915972222,2009-01-13,09:23:54
39.949695,116.313002,0,94.5890091863517,39826.3916550926,2009-01-13,09:23:59
39.949931,116.312912,0,74.6989173228346,39826.391712963,2009-01-13,09:24:04
39.950105,116.312764,0,50.9485597112861,39826.3917708333,2009-01-13,09:24:09
39.95023,116.312607,0,43.9053608923884,39826.3918287037,2009-01-13,09:24:14
39.95032,116.312491,0,42.559219160105,39826.3918865741,2009-01-13,09:24:19
39.950354,116.312467,0,42.5471227034121,39826.3919444444,2009-01-13,09:24:24
39.950393,116.31245,0,35.6899081364829,39826.3920023148,2009-01-13,09:24:29
39.950422,116.312396,0,34.3944455380577,39826.3920601852,2009-01-13,09:24:34
39.95045,116.312368,0,33.3520439632546,39826.3921180556,2009-01-13,09:24:39
39.950381,116.312333,0,27.9183956692913,39826.3921759259,2009-01-13,09:24:44
39.950196,116.312269,0,18.0736712598425,39826.3922337963,2009-01-13,09:24:49
39.950058,116.312242,0,15.8206233595801,39826.3922916667,2009-01-13,09:24:54
39.949943,116.312259,0,27.2691469816273,39826.392349537,2009-01-13,09:24:59
39.949867,116.31224,0,46.0407250656168,39826.3924074074,2009-01-13,09:25:04
39.949763,116.312233,0,73.3719094488189,39826.3924652778,2009-01-13,09:25:09
39.949615,116.312191,0,112.849094488189,39826.3925231481,2009-01-13,09:25:14
39.949413,116.312166,0,125.364143700787,39826.3925810185,2009-01-13,09:25:19
39.949351,116.312202,0,135.52906167979,39826.3926388889,2009-01-13,09:25:24
39.949332,116.312202,0,143.592276902887,39826.3926967593,2009-01-13,09:25:29
39.949313,116.312197,0,149.419465223097,39826.3927546296,2009-01-13,09:25:34
39.949342,116.312274,0,153.522791994751,39826.3928125,2009-01-13,09:25:39
39.949452,116.312431,0,155.332319553806,39826.3928703704,2009-01-13,09:25:44
39.949588,116.312693,0,151.730774278215,39826.3929282407,2009-01-13,09:25:49
39.94976,116.313005,0,147.020036089239,39826.3929861111,2009-01-13,09:25:54
39.949954,116.313357,0,144.01875,39826.3930439815,2009-01-13,09:25:59
39.949951,116.312448,0,93.9041666666667,39826.3959953704,2009-01-13,09:30:14
39.949915,116.312425,0,66.0853051181102,39826.3960532407,2009-01-13,09:30:19
39.949907,116.312446,0,57.680187007874,39826.3961111111,2009-01-13,09:30:24
39.949882,116.312444,0,76.0474409448819,39826.3961689815,2009-01-13,09:30:29
39.949901,116.312423,0,70.6699507874016,39826.3962268519,2009-01-13,09:30:34
39.949901,116.312423,0,70.6699507874016,39826.3962615741,2009-01-13,09:30:37
39.949904,116.312421,0,67.284094488189,39826.3962847222,2009-01-13,09:30:39
39.94988,116.312371,0,80.1676476377953,39826.3963425926,2009-01-13,09:30:44
39.949731,116.312365,0,98.9902230971129,39826.396400463,2009-01-13,09:30:49
39.949628,116.312315,0,115.954655511811,39826.3964583333,2009-01-13,09:30:54
39.949834,116.312541,0,238.921397637795,39826.3993518518,2009-01-13,09:35:04
39.949865,116.312522,0,238.015807086614,39826.3994097222,2009-01-13,09:35:09
39.949873,116.312499,0,236.846617454068,39826.3994675926,2009-01-13,09:35:14
39.949873,116.312499,0,236.846617454068,39826.3995023148,2009-01-13,09:35:17
39.949873,116.312504,0,236.098973097113,39826.399525463,2009-01-13,09:35:19
39.949848,116.312515,0,236.059475065617,39826.3995833333,2009-01-13,09:35:24
39.949765,116.312493,0,236.237519685039,39826.3996412037,2009-01-13,09:35:29
39.949779,116.312367,0,235.194009186352,39826.3996990741,2009-01-13,09:35:34
39.94979,116.312246,0,232.609251968504,39826.3997569444,2009-01-13,09:35:39
39.949832,116.312117,0,228.751975065617,39826.3998148148,2009-01-13,09:35:44
39.949978,116.31187,0,223.659104330709,39826.3998726852,2009-01-13,09:35:49
39.950141,116.311642,0,218.552342519685,39826.3999305556,2009-01-13,09:35:54
39.950238,116.311421,0,213.94001312336,39826.3999884259,2009-01-13,09:35:59
39.95032,116.311181,0,205.062942913386,39826.4000462963,2009-01-13,09:36:04
39.95036,116.310967,0,188.634865485564,39826.4001041667,2009-01-13,09:36:09
39.950384,116.310759,0,167.722841207349,39826.400162037,2009-01-13,09:36:14
39.950441,116.310439,0,148.317782152231,39826.4002199074,2009-01-13,09:36:19
39.9505,116.310107,0,132.709625984252,39826.4002777778,2009-01-13,09:36:24
39.950542,116.309851,0,120.893251312336,39826.4003356481,2009-01-13,09:36:29
39.950554,116.30967,0,108.911660104987,39826.4003935185,2009-01-13,09:36:34
39.950567,116.309622,0,98.5933923884514,39826.4004513889,2009-01-13,09:36:39
39.950598,116.309562,0,83.377624671916,39826.4005092593,2009-01-13,09:36:44
39.950341,116.3099,0,63.7795341207349,39826.4005671296,2009-01-13,09:36:49
39.950099,116.310429,0,40.9572112860892,39826.400625,2009-01-13,09:36:54
39.949994,116.310605,0,30.9467224409449,39826.4006828704,2009-01-13,09:36:59
39.949973,116.311254,0,43.02593832021,39826.4007407407,2009-01-13,09:37:04
39.950043,116.311862,0,59.178500656168,39826.4007986111,2009-01-13,09:37:09
39.949999,116.31206,0,72.0977099737533,39826.4008564815,2009-01-13,09:37:14
39.949966,116.312196,0,85.1099146981627,39826.4009143518,2009-01-13,09:37:19
39.949949,116.312294,0,97.3041929133858,39826.4009722222,2009-01-13,09:37:24
39.949922,116.31237,0,104.759658792651,39826.4010300926,2009-01-13,09:37:29
39.949854,116.312468,0,122.742290026247,39826.401087963,2009-01-13,09:37:34
39.949829,116.312546,0,134.561443569554,39826.4011458333,2009-01-13,09:37:39
39.949797,116.312618,0,144.322411417323,39826.4012037037,2009-01-13,09:37:44
39.949778,116.312704,0,150.298408792651,39826.4012615741,2009-01-13,09:37:49
39.949704,116.312781,0,165.50468175853,39826.4013194444,2009-01-13,09:37:54
39.949686,116.312742,0,173.452020997375,39826.4013773148,2009-01-13,09:37:59
39.94971,116.312685,0,186.519222440945,39826.4014351852,2009-01-13,09:38:04
39.949854,116.312549,0,198.451164698163,39826.4014930556,2009-01-13,09:38:09
39.949993,116.31245,0,203.676348425197,39826.4015509259,2009-01-13,09:38:14
39.95016,116.312323,0,208.359790026247,39826.4016087963,2009-01-13,09:38:19
39.950293,116.312205,0,209.23717191601,39826.4016666667,2009-01-13,09:38:24
39.950376,116.31215,0,208.671761811024,39826.401724537,2009-01-13,09:38:29
39.950418,116.312115,0,199.811115485564,39826.4017824074,2009-01-13,09:38:34
39.95038,116.312101,0,183.016446850394,39826.4018402778,2009-01-13,09:38:39
39.950319,116.312069,0,160.629704724409,39826.4018981481,2009-01-13,09:38:44
39.950265,116.312028,0,145.365748031496,39826.4019560185,2009-01-13,09:38:49
39.95022,116.31198,0,125.475869422572,39826.4020138889,2009-01-13,09:38:54
39.950243,116.311943,0,110.432769028871,39826.4020717593,2009-01-13,09:38:59
39.950252,116.311952,0,111.379235564304,39826.4021296296,2009-01-13,09:39:04
39.950227,116.31197,0,113.066925853018,39826.4021875,2009-01-13,09:39:09
39.950216,116.312006,0,121.092470472441,39826.4022453704,2009-01-13,09:39:14
39.950237,116.312039,0,135.21498687664,39826.4023032407,2009-01-13,09:39:19
39.950247,116.312056,0,145.086017060367,39826.4023611111,2009-01-13,09:39:24
39.950247,116.312056,0,145.086017060367,39826.4023958333,2009-01-13,09:39:27
39.950244,116.312061,0,150.282063648294,39826.4024189815,2009-01-13,09:39:29
39.95027,116.312103,0,157.669534120735,39826.4024768519,2009-01-13,09:39:34
39.950216,116.312174,0,161.781161417323,39826.4025347222,2009-01-13,09:39:39
39.950149,116.31224,0,167.472644356955,39826.4025925926,2009-01-13,09:39:44
39.95008,116.312277,0,171.291420603675,39826.402650463,2009-01-13,09:39:49
39.950065,116.312291,0,167.57748687664,39826.4027083333,2009-01-13,09:39:54
39.950121,116.312272,0,161.260232939633,39826.4027662037,2009-01-13,09:39:59
39.950166,116.312256,0,152.623034776903,39826.4028240741,2009-01-13,09:40:04
39.950182,116.312271,0,139.774475065617,39826.4028819444,2009-01-13,09:40:09
39.95017,116.312288,0,125.220177165354,39826.4029398148,2009-01-13,09:40:14
39.95017,116.312288,0,125.220177165354,39826.402974537,2009-01-13,09:40:17
39.950168,116.312295,0,114.752837926509,39826.4029976852,2009-01-13,09:40:19
39.950146,116.312305,0,99.7130249343832,39826.4030555556,2009-01-13,09:40:24
39.95016,116.312287,0,82.9305807086614,39826.4031134259,2009-01-13,09:40:29
39.95016,116.312287,0,82.9305807086614,39826.4031481481,2009-01-13,09:40:32
39.950161,116.31228,0,66.2382053805774,39826.4031712963,2009-01-13,09:40:34
39.95014,116.312315,0,64.3587926509186,39826.4032291667,2009-01-13,09:40:39
39.950099,116.312383,0,87.7651837270341,39826.403287037,2009-01-13,09:40:44
39.950045,116.312445,0,116.829570209974,39826.4033449074,2009-01-13,09:40:49
39.949978,116.31253,0,146.303891076115,39826.4034027778,2009-01-13,09:40:54
39.949937,116.312591,0,153.860958005249,39826.4034606481,2009-01-13,09:40:59
39.949889,116.312666,0,177.190521653543,39826.4035185185,2009-01-13,09:41:04
39.949893,116.312691,0,190.348287401575,39826.4035763889,2009-01-13,09:41:09
39.949834,116.312757,0,201.813654855643,39826.4036342593,2009-01-13,09:41:14
39.949802,116.312777,0,207.525764435696,39826.4036921296,2009-01-13,09:41:19
39.949836,116.312751,0,209.891952099738,39826.40375,2009-01-13,09:41:24
39.949869,116.312724,0,205.068389107612,39826.4038078704,2009-01-13,09:41:29
39.94992,116.312659,0,183.247667322835,39826.4038657407,2009-01-13,09:41:34
39.949961,116.312591,0,175.917293307087,39826.4039236111,2009-01-13,09:41:39
39.95001,116.312496,0,164.842555774278,39826.4039814815,2009-01-13,09:41:44
39.949991,116.312464,0,157.489963910761,39826.4040393519,2009-01-13,09:41:49
39.949948,116.312471,0,161.491729002625,39826.4040972222,2009-01-13,09:41:54
39.949912,116.31249,0,158.507116141732,39826.4041550926,2009-01-13,09:41:59
39.949837,116.312539,0,158.438307086614,39826.404212963,2009-01-13,09:42:04
39.949809,116.312547,0,161.779458661417,39826.4042708333,2009-01-13,09:42:09
39.949827,116.312528,0,167.35436023622,39826.4043287037,2009-01-13,09:42:14
39.94987,116.312525,0,170.37998687664,39826.4043865741,2009-01-13,09:42:19
39.949949,116.312514,0,168.480121391076,39826.4044444444,2009-01-13,09:42:24
39.950034,116.312504,0,153.805590551181,39826.4045023148,2009-01-13,09:42:29
39.950068,116.312492,0,135.902732939633,39826.4045601852,2009-01-13,09:42:34
39.950067,116.312468,0,122.328907480315,39826.4046180556,2009-01-13,09:42:39
39.950069,116.312454,0,104.598353018373,39826.4046759259,2009-01-13,09:42:44
39.950065,116.312407,0,90.7326312335958,39826.4047337963,2009-01-13,09:42:49
39.950087,116.312355,0,73.5057611548556,39826.4047916667,2009-01-13,09:42:54
39.950088,116.312325,0,52.8471128608924,39826.404849537,2009-01-13,09:42:59
39.950095,116.312292,0,39.7205971128609,39826.4049074074,2009-01-13,09:43:04
39.950078,116.312294,0,26.4563320209974,39826.4049652778,2009-01-13,09:43:09
39.950081,116.312334,0,22.126906167979,39826.4050231481,2009-01-13,09:43:14
39.950092,116.312403,0,22.2582086614173,39826.4050810185,2009-01-13,09:43:19
39.950089,116.312428,0,21.8065485564304,39826.4051388889,2009-01-13,09:43:24
39.950089,116.312428,0,21.8065485564304,39826.4051736111,2009-01-13,09:43:27
39.950088,116.312434,0,20.8297637795276,39826.4051967593,2009-01-13,09:43:29
39.950083,116.312455,0,20.727719816273,39826.4052546296,2009-01-13,09:43:34
39.95008,116.31246,0,20.6950164041995,39826.4053125,2009-01-13,09:43:39
39.950082,116.312452,0,20.698405511811,39826.4053703704,2009-01-13,09:43:44
39.950082,116.312452,0,20.698405511811,39826.4054050926,2009-01-13,09:43:47
39.950078,116.312459,0,20.8033005249344,39826.4054282407,2009-01-13,09:43:49
39.949996,116.312485,0,21.1314238845144,39826.4054861111,2009-01-13,09:43:54
39.94992,116.31245,0,21.5563353018373,39826.4055439815,2009-01-13,09:43:59
39.949844,116.312393,0,21.7418897637795,39826.4056018519,2009-01-13,09:44:04
39.94979,116.31237,0,21.7771489501312,39826.4056597222,2009-01-13,09:44:09
39.94933,116.312676,0,21.7212106299213,39826.4060648148,2009-01-13,09:44:44
39.949486,116.312668,0,21.1638812335958,39826.4061226852,2009-01-13,09:44:49
39.949502,116.312701,0,20.4379855643045,39826.4061805556,2009-01-13,09:44:54
39.949471,116.312697,0,19.6682775590551,39826.4062384259,2009-01-13,09:44:59
39.949478,116.312672,0,18.7590255905512,39826.4062962963,2009-01-13,09:45:04
39.949498,116.312657,0,17.9563353018373,39826.4063541667,2009-01-13,09:45:09
39.949488,116.312651,0,16.8897572178478,39826.406412037,2009-01-13,09:45:14
39.949461,116.312641,0,16.1844356955381,39826.4064699074,2009-01-13,09:45:19
39.949397,116.312647,0,16.2038320209974,39826.4065277778,2009-01-13,09:45:24
39.949309,116.312716,0,18.1208038057743,39826.4065856481,2009-01-13,09:45:29
39.949243,116.312766,0,21.3759744094488,39826.4066435185,2009-01-13,09:45:34
39.949243,116.312766,0,21.3759744094488,39826.4066782407,2009-01-13,09:45:37
39.949242,116.312772,0,25.4476476377953,39826.4067013889,2009-01-13,09:45:39
39.949277,116.312752,0,32.8386975065617,39826.4067592593,2009-01-13,09:45:44
39.949462,116.312676,0,64.1005741469816,39826.4068171296,2009-01-13,09:45:49
39.949477,116.312659,0,91.4579790026247,39826.406875,2009-01-13,09:45:54
39.949589,116.312557,0,130.664944225722,39826.4069328704,2009-01-13,09:45:59
39.949633,116.312494,0,154.676476377953,39826.4069907407,2009-01-13,09:46:04
39.9497,116.312466,0,175.40311023622,39826.4070486111,2009-01-13,09:46:09
39.94964,116.312501,0,179.845078740157,39826.4071064815,2009-01-13,09:46:14
39.949703,116.312535,0,194.425708661417,39826.4071643518,2009-01-13,09:46:19
39.94969,116.312559,0,198.614140419947,39826.4072222222,2009-01-13,09:46:24
39.949631,116.312612,0,199.561056430446,39826.4072800926,2009-01-13,09:46:29
39.949556,116.312647,0,197.303713910761,39826.4073958333,2009-01-13,09:46:39
39.949551,116.312663,0,197.553395669291,39826.4075115741,2009-01-13,09:46:49
39.949545,116.312672,0,197.593658136483,39826.4076851852,2009-01-13,09:47:04
39.949627,116.312575,0,196.627017716535,39826.4080324074,2009-01-13,09:47:34
39.94971,116.3125,0,194.390902230971,39826.4080902778,2009-01-13,09:47:39
39.949773,116.312473,0,191.419219160105,39826.4081481481,2009-01-13,09:47:44
39.949785,116.31247,0,188.808917322835,39826.4082060185,2009-01-13,09:47:49
39.949766,116.312456,0,187.625659448819,39826.4082638889,2009-01-13,09:47:54
39.949771,116.312419,0,188.244471784777,39826.4083217593,2009-01-13,09:47:59
39.94987,116.312305,0,188.570036089239,39826.4083796296,2009-01-13,09:48:04
39.949952,116.312187,0,186.556830708661,39826.4084375,2009-01-13,09:48:09
39.950055,116.312047,0,181.748835301837,39826.4084953704,2009-01-13,09:48:14
39.950037,116.311958,0,174.551522309711,39826.4085532407,2009-01-13,09:48:19
39.949981,116.311779,0,167.284212598425,39826.4086111111,2009-01-13,09:48:24
