# Supplementary material for: Research on differential privacy protection method based on user tendency
Source: PLoS One. 2023 Oct 26;18(10):e0288823. doi: 10.1371/journal.pone.0288823 (PMC10602288; doi:10.1371/journal.pone.0288823)
Supplement: S2 Data — (ZIP) [file pone.0288823.s002.zip › Data 5-2/023/Trajectory/20090116063015.plt]

Geolife trajectory
WGS 84
Altitude is in Feet
Reserved 3
0,2,255,My Track,0,0,2,8421376
0
39.9502083333333,116.312328333333,0,0,39829.2710069444,2009-01-16,06:30:15
39.9503666666667,116.312266666667,0,0,39829.2710648148,2009-01-16,06:30:20
39.9506333333333,116.312168333333,0,0,39829.2711226852,2009-01-16,06:30:25
39.9506716666667,116.312176666667,0,0,39829.2711805556,2009-01-16,06:30:30
39.95065,116.312233333333,0,0,39829.2712384259,2009-01-16,06:30:35
39.9506266666667,116.312246666667,0,0,39829.2712962963,2009-01-16,06:30:40
39.9505883333333,116.312273333333,0,0,39829.2713541667,2009-01-16,06:30:45
39.950565,116.312296666667,0,0,39829.271412037,2009-01-16,06:30:50
39.9505133333333,116.312335,0,0,39829.2714699074,2009-01-16,06:30:55
39.95044,116.312405,0,0,39829.2715277778,2009-01-16,06:31:00
39.9503333333333,116.312498333333,0,0,39829.2715856481,2009-01-16,06:31:05
39.950305,116.312496666667,0,0,39829.2716435185,2009-01-16,06:31:10
39.9503233333333,116.312463333333,0,0,39829.2717013889,2009-01-16,06:31:15
39.9503566666667,116.312436666667,0,0,39829.2717592593,2009-01-16,06:31:20
39.950405,116.312395,0,0,39829.2718171296,2009-01-16,06:31:25
39.9505366666667,116.312313333333,0,0,39829.271875,2009-01-16,06:31:30
39.95055,116.312358333333,0,0,39829.2719328704,2009-01-16,06:31:35
39.9504566666667,116.312455,0,0,39829.2719907407,2009-01-16,06:31:40
39.9503283333333,116.312556666667,0,0,39829.2720486111,2009-01-16,06:31:45
39.9502766666667,116.312581666667,0,0,39829.2721064815,2009-01-16,06:31:50
39.9502116666667,116.312583333333,0,0,39829.2721643519,2009-01-16,06:31:55
39.9502516666667,116.312545,0,0,39829.2722222222,2009-01-16,06:32:00
39.9503166666667,116.312515,0,0,39829.2722800926,2009-01-16,06:32:05
39.9502783333333,116.312571666667,0,0,39829.272337963,2009-01-16,06:32:10
39.9502483333333,116.312645,0,0,39829.2723958333,2009-01-16,06:32:15
39.950305,116.312631666667,0,0,39829.2724537037,2009-01-16,06:32:20
39.9504183333333,116.312548333333,0,0,39829.2725115741,2009-01-16,06:32:25
39.95045,116.312521666667,0,0,39829.2725694444,2009-01-16,06:32:30
39.9505066666667,116.312486666667,0,0,39829.2726273148,2009-01-16,06:32:35
39.9504183333333,116.312515,0,0,39829.2726851852,2009-01-16,06:32:40
39.9504383333333,116.312411666667,0,0,39829.2727430556,2009-01-16,06:32:45
39.9504683333333,116.312305,0,0,39829.2728009259,2009-01-16,06:32:50
39.9504866666667,116.312201666667,0,0,39829.2728587963,2009-01-16,06:32:55
39.950475,116.31217,0,0,39829.2729166667,2009-01-16,06:33:00
39.9504433333333,116.312175,0,0,39829.272974537,2009-01-16,06:33:05
39.9503766666667,116.312166666667,0,0,39829.2730902778,2009-01-16,06:33:15
39.9504466666667,116.312208333333,0,0,39829.2731481481,2009-01-16,06:33:20
39.9504916666667,116.312171666667,0,0,39829.2732060185,2009-01-16,06:33:25
39.9505016666667,116.312155,0,0,39829.2732638889,2009-01-16,06:33:30
39.9503983333333,116.312488333333,0,0,39829.2742476852,2009-01-16,06:34:55
39.95036,116.312543333333,0,0,39829.2743055556,2009-01-16,06:35:00
39.950485,116.312415,0,0,39829.2743634259,2009-01-16,06:35:05
39.95053,116.312425,0,0,39829.2744212963,2009-01-16,06:35:10
39.9506266666667,116.312511666667,0,0,39829.2744791667,2009-01-16,06:35:15
39.9506533333333,116.312535,0,0,39829.274537037,2009-01-16,06:35:20
39.9502166666667,116.312605,0,0,39829.2745949074,2009-01-16,06:35:25
39.95012,116.312598333333,0,0,39829.2746527778,2009-01-16,06:35:30
39.949845,116.312586666667,0,0,39829.2747106481,2009-01-16,06:35:35
39.9499183333333,116.312561666667,0,0,39829.2747685185,2009-01-16,06:35:40
39.9496666666667,116.31256,0,0,39829.2748263889,2009-01-16,06:35:45
39.9490366666667,116.312543333333,0,0,39829.2748842593,2009-01-16,06:35:50
39.9491933333333,116.312493333333,0,0,39829.2749421296,2009-01-16,06:35:55
39.9487433333333,116.312481666667,0,0,39829.275,2009-01-16,06:36:00
39.94792,116.312525,0,0,39829.2750578704,2009-01-16,06:36:05
39.9472383333333,116.312573333333,0,0,39829.2751157407,2009-01-16,06:36:10
39.946795,116.312553333333,0,0,39829.2751736111,2009-01-16,06:36:15
39.9469883333333,116.312498333333,0,0,39829.2752314815,2009-01-16,06:36:20
39.946825,116.312498333333,0,0,39829.2752893518,2009-01-16,06:36:25
39.9462816666667,116.312531666667,0,0,39829.2753472222,2009-01-16,06:36:30
